# Supplementary material for: Low credibility URL sharing on Twitter during reporting linking rare blood clots with the Oxford/AstraZeneca COVID-19 vaccine
Source: PLoS One. 2024 Jan 19;19(1):e0296444. doi: 10.1371/journal.pone.0296444 (PMC10798519; doi:10.1371/journal.pone.0296444)
Supplement: S1 File — (CSV) [file pone.0296444.s003.csv]

	Unnamed: 0	_id	created_at	extended_tweet.entities.hashtags	URL	retweeted_status.created_at	retweeted_status.extended_tweet.entities.hashtags	RTURL	retweeted_status.extended_tweet.full_text	retweeted_status.user.followers_count	text	user.followers_count	indicator	origin
0	0	60402307bd192200384a2f85	2021-03-04 00:00:00	[]	[{"url":"https://t.co/2wvi1HJ4dP","expanded_url":"http://bit.ly/3suWiAi","display_url":"bit.ly/3suWiAi","indices":[243,266]}]		[]	[]			"If we center people in our economic discussions, it helps everyone understand the tangible gains they will receive… https://t.co/9GXtxFaGZb	5514.0	True	full
1	1	60402307bd192200384a2f8d	2021-03-04 00:00:00	[{"text":"QuédateEnCasa","indices":[0,14]},{"text":"COVID19","indices":[72,80]}]	[{"url":"https://t.co/BE7JBBPZsM","expanded_url":"http://www.gob.mx/salud","display_url":"gob.mx/salud","indices":[142,165]}]		[]	[]			#QuédateEnCasa y sigue la transmisión de la Conferencia de Prensa sobre #COVID19. ⏰ 19:00 hrs (horario CDMX) 📲 Fac… https://t.co/tjXlCDweGP	1212893.0	True	full
2	2	60402307bd192200384a2f91	2021-03-04 00:00:00	[{"text":"Entérate","indices":[124,133]},{"text":"CambioClimático","indices":[146,162]}]	[{"url":"https://t.co/p0AztacQg7","expanded_url":"https://notimex.mx/es/noticia/88777","display_url":"notimex.mx/es/noticia/887…","indices":[163,186]}]		[]	[]			Un grupo de expertos reflexionó sobre el papel de la sociedad en materia ambiental en México tras la pandemia por C… https://t.co/NPlWV0PzdL	70.0	True	full
3	3	60402307bd192200384a2f99	2021-03-04 00:00:00	[{"text":"Tribuna","indices":[0,8]},{"text":"Arizona","indices":[52,60]},{"text":"escuelas","indices":[121,130]}]	[{"url":"https://t.co/1Ag9SfsUZ0","expanded_url":"http://bit.ly/3bfVZn8","display_url":"bit.ly/3bfVZn8","indices":[132,155]}]		[]	[]			#Tribuna Hasta la fecha, 12 de los 15 condados de #Arizona se encuentran en fases en las que es seguro abrir toda… https://t.co/rooM3ZRI0N	1718.0	True	full
4	4	60402307bd192200384a2fa1	2021-03-04 00:00:00	[]	[{"url":"https://t.co/kZWtesOU42","expanded_url":"https://lockedinlust.com/product/the-vice-mini/","display_url":"lockedinlust.com/product/the-vi…","indices":[208,231]}]		[]	[]			I am sorry my dear son, you are 9 years old now, you are a little man, so you are going to start wearing a small si… https://t.co/HhbsmZLUaZ	12627.0	True	full
5	5	60402307bd192200384a2fa3	2021-03-04 00:00:00	[{"text":"GGC","indices":[0,4]}]	[{"url":"https://t.co/1Qr3ZMh3g9","expanded_url":"https://www.ggc.edu/apply","display_url":"ggc.edu/apply","indices":[252,275]}]		[]	[]			#GGC is a diverse, affordable college that offers many opportunities to its students. In this data, find info abo… https://t.co/pZ2DukYQG6	7390.0	True	full
6	6	60402307bd192200384a2fa7	2021-03-04 00:00:00	[]	[{"url":"https://t.co/vVKLbNi6LT","expanded_url":"https://www.abrazogrupal.com/post/tenemos-que-hablar-de-porno","display_url":"abrazogrupal.com/post/tenemos-q…","indices":[217,240]}]		[]	[]			Debemos enseñar a lxs adolescentes que el mundo no es como en el p*rno mainstream, que deben cuidar sus cuerpos y l… https://t.co/6LKG5sxNUH	550.0	True	full
7	7	60402307bd192200384a2fa9	2021-03-04 00:00:00	[{"text":"EEUU","indices":[40,45]}]	[{"url":"https://t.co/jv9HhjNY2L","expanded_url":"http://bit.ly/3qdEFmW","display_url":"bit.ly/3qdEFmW","indices":[175,198]}]		[]	[]			Antony Blinken, secretario de Estado de #EEUU delinea la política exterior en un discurso, poniendo a la crisis mig… https://t.co/tDxCCFVFWM	253087.0	True	full
8	8	60402307bd192200384a2fab	2021-03-04 00:00:00	[{"text":"HERMOSILLO","indices":[0,11]}]	[{"url":"https://t.co/F8qtYVlHDZ","expanded_url":"https://www.elsoldehermosillo.com.mx/local/hermosillo-centros-de-rehabilitacion-cambio-en-el-semaforo-epidemiologico-covid-pandemia-contagios-prevencion-del-delito-pacientes-drogas-6432504.html","display_url":"elsoldehermosillo.com.mx/local/hermosil…","indices":[167,190]}]		[]	[]			#HERMOSILLO Luego del cambio en el semáforo epidemiológico, los centros de rehabilitación recibirán nuevos internos… https://t.co/OIaQJq93H0	13131.0	True	full
9	9	60402307bd192200384a2faf	2021-03-04 00:00:00	[]	[{"url":"https://t.co/rfyDKIPKXb","expanded_url":"https://hotsweethome.com/sofija-milosevic-nos-deja-claro-que-no-es-nada-recatada/","display_url":"hotsweethome.com/sofija-milosev…","indices":[129,152]}]		[]	[]			Aquí les mostramos algunas de sus fotografías para que se deleite con esta belleza de mujer de piernas y trasero bi… https://t.co/DEYq5zFzRf	37001.0	True	full
10	10	60402307bd192200384a2fb1	2021-03-04 00:00:00	[{"text":"JoinTheBreed","indices":[145,158]}]	[{"url":"https://t.co/SEj3rYj4Fy","expanded_url":"http://breeditraw.net","display_url":"breeditraw.net","indices":[108,131]},{"url":"https://t.co/dWUsBVoq9p","expanded_url":"http://MenOfTheBreed.net","display_url":"MenOfTheBreed.net","indices":[159,182]}]		[]	[]			Its a FREAK Party. Join @freakztat &amp; @princeleewilson in this new phat booty bashing scene. Now Playing… https://t.co/l1xavHskBH	150583.0	True	full
11	11	60402308bd192200384a2fb7	2021-03-04 00:00:00	[{"text":"Credit","indices":[98,105]},{"text":"Money","indices":[106,112]},{"text":"Finance","indices":[113,121]},{"text":"Debts","indices":[122,128]},{"text":"Bankruptcy","indices":[129,140]},{"text":"Chapter7","indices":[141,150]},{"text":"Chapter13","indices":[151,161]},{"text":"DPSNetwork","indices":[162,173]}]	[{"url":"https://t.co/vw6VgmFl5I","expanded_url":"https://www.dpsnetwork.com/here-is-what-you-need-to-know-if-youre-considering-filing-for-bankruptcy-because-of-coronavirus/","display_url":"dpsnetwork.com/here-is-what-y…","indices":[176,199]}]		[]	[]			Here is what you need to know if you’re considering filing for bankruptcy because of coronavirus #Credit #Money… https://t.co/ks8KL5ikSA	24.0	True	full
12	12	60402308bd192200384a2fc3	2021-03-04 00:00:00	[]	[{"url":"https://t.co/Ahv9wPPak4","expanded_url":"https://cbplayers.com","display_url":"cbplayers.com","indices":[102,125]}]		[]	[]			NAIA Canadian Season Pitching Summary Mar 2. 🇨🇦⚾️📒 15 Game Starts * 8 Wins * 5 Saves * 152 Strikeouts… https://t.co/w6DeHbXrKy	1820.0	True	full
13	13	60402308bd192200384a2fc5	2021-03-04 00:00:00	[]	[{"url":"https://t.co/grJugTc2Pk","expanded_url":"https://netny.tv/episodes/currents/new-elmhurst-hospital-ceo-faith-helps-her-lead/","display_url":"netny.tv/episodes/curre…","indices":[133,156]}]		[]	[]			Helen Arteaga Landaverde knows what it’s like to put her faith in Elmhurst - she was a COVID patient there herself.… https://t.co/ce1jS5eVcu	1366.0	True	full
14	14	60402308bd192200384a2fc7	2021-03-04 00:00:00	[]	[{"url":"https://t.co/cVqOOfjkIJ","expanded_url":"https://stocktwits.com/symbol/GPL","display_url":"stocktwits.com/symbol/GPL","indices":[67,90]}]		[]	[]			$GPL earnings release on Thursday should be good for a 15%+ uptick https://t.co/cVqOOfjkIJ $sivb $zbra $dpz $intu… https://t.co/Vfp82dvu6t	136.0	True	full
15	15	60402308bd192200384a2fc9	2021-03-04 00:00:00	[]	[{"url":"https://t.co/uoBbU9KYA0","expanded_url":"http://bit.ly/3e7rNMQ","display_url":"bit.ly/3e7rNMQ","indices":[156,179]}]		[]	[]			Gov. Roy Cooper received his first dose of Pfizer's COVID-19 vaccine on Wednesday, one full year since North Caroli… https://t.co/RQeKNCXhzZ	77924.0	True	full
16	16	60402308bd192200384a2fcb	2021-03-04 00:00:00	[]	[]	Wed Mar 03 23:55:00 +0000 2021	[]	[{"url":"https://t.co/Lw36hHEs2X","expanded_url":"http://tmsnrt.rs/382UG8Q","display_url":"tmsnrt.rs/382UG8Q","indices":[239,262]}]	Molecular studies have demonstrated that bats are natural reservoirs to many different viruses, some of which have led to disease outbreaks such as COVID-19. Here’s why these flying mammals are such ideal hosts for disease-causing viruses https://t.co/Lw36hHEs2X https://t.co/JTnIJFsAoy	23204174.0	RT @Reuters: Molecular studies have demonstrated that bats are natural reservoirs to many different viruses, some of which have led to dise…	1366.0	True	full
17	17	60402308bd192200384a2fd1	2021-03-04 00:00:00	[]	[{"url":"https://t.co/3aCIi6fdM0","expanded_url":"https://bit.ly/3cmSnyn","display_url":"bit.ly/3cmSnyn","indices":[252,275]}]		[]	[]			🚨This deal ends at MIDNIGHT!🚨 Sign up for Pack Pride VIP at 50% off and get a FREE year of Paramount+! That gets… https://t.co/kr7NE6SZJc	64487.0	True	full
18	18	60402308bd192200384a2feb	2021-03-04 00:00:01	[]	[{"url":"https://t.co/w4Xy5HzQvg","expanded_url":"https://www.fairobserver.com/region/north_america/hans-georg-betz-anti-asian-resentment-covid-19-racism-inequality-us-news-14261/","display_url":"fairobserver.com/region/north_a…","indices":[150,173]}]		[]	[]			On the surface, the recent wave of anti-Asian hostility might easily be explained as being directly related to COVI… https://t.co/TE4qmW3zUd	13850.0	True	full
19	19	60402308bd192200384a2ffd	2021-03-04 00:00:01	[{"text":"Colombia","indices":[0,9]}]	[{"url":"https://t.co/GGPTI6iYaB","expanded_url":"https://bit.ly/3bWIOq8","display_url":"bit.ly/3bWIOq8","indices":[138,161]}]		[]	[]			#Colombia | ¿Está de acuerdo? España anunció nuevas medidas para mitigar el contagio de covid-19 entre los viajeros… https://t.co/vJUUy7cYKC	228376.0	True	full
20	20	60402308bd192200384a2fff	2021-03-04 00:00:01	[]	[{"url":"https://t.co/XYrd6OpNAs","expanded_url":"http://tower2.sportfb.com/hsbasketball.php","display_url":"tower2.sportfb.com/hsbasketball.p…","indices":[102,125]}]		[]	[]			Green vs. Hoover High School Boys Basketball Live Streaming Bulldogs 13-10 Vikings 15-8 Watch Live ▶️… https://t.co/IIObuBVPqf	9.0	True	full
21	21	60402308bd192200384a3003	2021-03-04 00:00:01	[]	[{"url":"https://t.co/qqYH8z6Kdm","expanded_url":"https://bbc.in/3qZz19b","display_url":"bbc.in/3qZz19b","indices":[191,214]}]		[]	[]			En un escenario de bajas tasas de interés y grandes paquetes de estímulo fiscal para mitigar los efectos de la pand… https://t.co/XiRkoLj6HV	201437.0	True	full
22	22	60402308bd192200384a3005	2021-03-04 00:00:01	[{"text":"SARSCoV2","indices":[0,9]},{"text":"COVID19","indices":[120,128]}]	[{"url":"https://t.co/YoDDVtXa0S","expanded_url":"https://caretas.pe/nacional/covid-19-209-nuevos-fallecidos-y-3135-casos-confirmados-reporta-el-minsa/","display_url":"caretas.pe/nacional/covid…","indices":[153,176]}]		[]	[]			#SARSCoV2 | El Ministerio de Salud también reportó 295 altas hospitalarias. Hasta el momento, los casos confirmados… https://t.co/fQFSWKAsAR	733036.0	True	full
23	23	60402308bd192200384a3013	2021-03-04 00:00:01	[{"text":"California","indices":[70,81]},{"text":"BC","indices":[128,131]}]	[{"url":"https://t.co/7FX8j6tPcL","expanded_url":"https://bit.ly/3083t5d","display_url":"bit.ly/3083t5d","indices":[178,201]}]		[]	[]			15 personas murieron en el accidente vehicular ocurrido en Holtville, #California, a 20 kilómetros de la frontera c… https://t.co/LNho1RZ3B1	2558552.0	True	full
24	24	60402308bd192200384a3015	2021-03-04 00:00:01	[{"text":"hoteltrends","indices":[114,126]},{"text":"traveltrends","indices":[127,140]}]	[{"url":"https://t.co/uRuwRfO3RH","expanded_url":"https://ecs.page.link/NcyAj","display_url":"ecs.page.link/NcyAj","indices":[90,113]}]		[]	[]			In the Wake of COVID-19, How Can the Hotel Industry Rebuild Trust With Their Customers? - https://t.co/uRuwRfO3RH… https://t.co/fQFtV0rZP3	8710.0	True	full
25	25	60402308bd192200384a3019	2021-03-04 00:00:01	[{"text":"ATP","indices":[4,8]}]	[{"url":"https://t.co/lQFwKYh027","expanded_url":"https://sportstar.thehindu.com/tennis/atp-prize-money-events-covid-19-tennis-sports-news-wimbledon-coronavirus-roger-federer-rafael-nadal/article33980871.ece","display_url":"sportstar.thehindu.com/tennis/atp-pri…","indices":[185,208]}]		[]	[]			The #ATP will spend up to $5.2 million from its funds to shore up prize money for the players at its events which a… https://t.co/RpR9yFB60d	26341.0	True	full
26	26	60402309bd192200384a3023	2021-03-04 00:00:01	[]	[{"url":"https://t.co/OUFuZVUk2P","expanded_url":"http://cemongsport.cpa-streamhd.com/hsbasketball.php","display_url":"cemongsport.cpa-streamhd.com/hsbasketball.p…","indices":[93,116]}]		[]	[]			Oxford vs. Lake Orion High School Basketball Live Wildcats 5-3 Dragons 4-4 WATCH LIVE HERE:… https://t.co/MX6puwtupX	70.0	True	full
27	27	60402309bd192200384a3027	2021-03-04 00:00:01	[]	[]	Wed Mar 03 23:40:04 +0000 2021	[]	[{"url":"https://t.co/35DupGsKea","expanded_url":"https://trib.al/qm05361","display_url":"trib.al/qm05361","indices":[216,239]}]	This week, the campaign committee for Rep. Jim Jordan, received ten notices from the Federal Election Commission flagging discrepancies on its books totaling nearly $3 million dollars, and dating back over two years https://t.co/35DupGsKea	1324490.0	RT @thedailybeast: This week, the campaign committee for Rep. Jim Jordan, received ten notices from the Federal Election Commission flaggin…	4196.0	True	full
28	28	60402309bd192200384a302b	2021-03-04 00:00:01	[]	[{"url":"https://t.co/TUpjkMIKyP","expanded_url":"https://www.news18.com/news/india/bharat-biotech-announces-phase-3-results-of-covaxin-says-it-shows-interim-efficacy-of-81-3494717.html","display_url":"news18.com/news/india/bha…","indices":[161,184]}]		[]	[]			Announcing phase three results of Covid-19 vaccine ‘Covaxin’, Bharat Biotech said that the indigenous shots have de… https://t.co/IOEyM3De5E	150390.0	True	full
29	29	60402309bd192200384a302d	2021-03-04 00:00:01	[]	[{"url":"https://t.co/3WpGux7DY1","expanded_url":"https://woub.org/2021/03/03/dewine-has-no-immediate-plans-to-lift-mask-mandate/","display_url":"woub.org/2021/03/03/dew…","indices":[158,181]}]		[]	[]			A spokesman says Ohio Gov. Mike DeWine has no immediate plans to lift the statewide mask mandate despite recent dec… https://t.co/HtlGoDfrmH	4464.0	True	full
30	30	60402309bd192200384a302f	2021-03-04 00:00:01	[]	[{"url":"https://t.co/SwjMeogmei","expanded_url":"https://www.unotv.com/nacional/contagios-de-covid-19-bajan-en-mexico-ops/","display_url":"unotv.com/nacional/conta…","indices":[145,168]}]		[]	[]			🔴 No te confíes. Advierten expertos que pese a que la vacunación está en progreso, el riesgo de contagio permanecer… https://t.co/111qesFye3	366107.0	True	full
31	31	60402309bd192200384a303f	2021-03-04 00:00:02	[]	[{"url":"https://t.co/dOox1MENEG","expanded_url":"https://lnkd.in/gBpZmbF","display_url":"lnkd.in/gBpZmbF","indices":[208,231]}]		[]	[]			Air cargo demand continues to be on the rise in 2021. While passenger traffic at Pittsburgh International Airport w… https://t.co/Q6yWZHGcyP	12.0	True	full
32	32	60402309bd192200384a3047	2021-03-04 00:00:02	[]	[{"url":"https://t.co/ZHcisWrkyw","expanded_url":"https://inmodiario.com/s/29279","display_url":"inmodiario.com/s/29279","indices":[125,148]}]		[]	[]			RT Competencia refuerza sus algoritmos y el \'big data\' para detectar cárteles e irregularidades en la contratació… https://t.co/gN41x4dChR	16211.0	True	full
33	33	60402309bd192200384a304b	2021-03-04 00:00:02	[{"text":"sugarmakers","indices":[84,96]}]	[{"url":"https://t.co/0S3tRK1NB6","expanded_url":"https://buff.ly/3dOAgEl","display_url":"buff.ly/3dOAgEl","indices":[143,166]}]		[]	[]			This Montpelier, Vermont-based company sells its portable wood-fired evaporators to #sugarmakers as far afield as A… https://t.co/MVDNcsUY5W	980.0	True	full
34	34	60402309bd192200384a304f	2021-03-04 00:00:02	[]	[]	Wed Mar 03 22:33:06 +0000 2021	[]	[{"url":"https://t.co/gE34cueEa0","expanded_url":"https://www.eldiario.es/sociedad/ultima-hora-coronavirus-actualidad-politica-3-de-marzo_6_7268871_1064296.html","display_url":"eldiario.es/sociedad/ultim…","indices":[251,274]}]	La seguridad de las infantas para el viaje en el que se vacunaron en Emiratos NOS costó más de 33.000 euros de Interior. Casa Real no se hace responsable de su vacunación porque dice que ya no forman parte de la Corona. Entonces por qué lo pagamos. https://t.co/gE34cueEa0	178660.0	RT @carnecrudaradio: La seguridad de las infantas para el viaje en el que se vacunaron en Emiratos NOS costó más de 33.000 euros de Interio…	345.0	True	full
35	35	60402309bd192200384a3053	2021-03-04 00:00:02	[{"text":"workfromhome","indices":[8,21]},{"text":"remote","indices":[28,35]},{"text":"job","indices":[36,40]},{"text":"hiring","indices":[152,159]},{"text":"remotejob","indices":[160,170]},{"text":"remotework","indices":[171,182]},{"text":"customer","indices":[183,192]},{"text":"support","indices":[193,201]}]	[{"url":"https://t.co/QYWDOIwmyA","expanded_url":"https://bit.ly/3kKdC1a","display_url":"bit.ly/3kKdC1a","indices":[128,151]}]		[]	[]			Want to #workfromhome for a #remote #job as COVID-19 Vaccination Call Center Supervisor at Xtend Healthcare (… https://t.co/Hb9h2qptG5	1228.0	True	full
36	36	60402309bd192200384a305d	2021-03-04 00:00:02	[{"text":"MSFTAdvocate","indices":[161,174]}]	[{"url":"https://t.co/iftLUMqG7B","expanded_url":"https://lnkd.in/gq83KhQ","display_url":"lnkd.in/gq83KhQ","indices":[175,198]}]		[]	[]			While the education response to the COVID-19 pandemic has varied widely, teachers agree on the high cost of remote… https://t.co/QDER4q0sNi	259.0	True	full
37	37	60402309bd192200384a3061	2021-03-04 00:00:02	[]	[]	Wed Mar 03 22:46:00 +0000 2021	[]	[{"url":"https://t.co/l4PElRg6Xm","expanded_url":"https://thefederalist.com/2021/03/03/john-hopkins-medical-expert-all-airports-would-be-shut-down-if-they-had-to-follow-joe-bidens-covid-rules-for-schools/","display_url":"thefederalist.com/2021/03/03/joh…","indices":[120,143]}]	John Hopkins Medical Expert: All Airports Would Be Shut Down If They Had To Follow Joe Biden’s COVID Rules For Schools. https://t.co/l4PElRg6Xm	157467.0	RT @nedryun: John Hopkins Medical Expert: All Airports Would Be Shut Down If They Had To Follow Joe Biden’s COVID Rules For Schools. https:…	24.0	True	full
38	38	6040230abd192200384a3073	2021-03-04 00:00:02	[]	[]	Wed Mar 03 23:47:50 +0000 2021	[]	[{"url":"https://t.co/qx5iPjqbOV","expanded_url":"https://www.latimes.com/world-nation/story/2021-03-03/europe-coronavirus-vaccinations-passports","display_url":"latimes.com/world-nation/s…","indices":[252,275]}]	'Two-tier society?' Europe conflicted over passports for people vaccinated for COVID-19 Across Europe, bioethicists, bartenders and business travelers are weighing the impacts of dividing the public into haves and have-nots in terms of inoculation. https://t.co/qx5iPjqbOV	3801773.0	RT @latimes: 'Two-tier society?' Europe conflicted over passports for people vaccinated for COVID-19 Across Europe, bioethicists, bartend…	32.0	True	full
39	39	6040230abd192200384a3077	2021-03-04 00:00:02	[]	[{"url":"https://t.co/jZrIgjc0Ux","expanded_url":"https://www.wfaa.com/article/news/health/coronavirus/dfw-doctors-urge-people-to-continue-wearing-masks-after-gov-greg-abbott-lifting-mask-mandate-reopening-texas/287-fdd6f0ad-9d91-4a48-8d83-782009ad2430","display_url":"wfaa.com/article/news/h…","indices":[183,206]}]		[]	[]			'This is not the time to relax': Dr. Joseph Chang with Parkland Health and Hospital System in Dallas says the count… https://t.co/YR2gZa9wNc	574627.0	True	full
40	40	6040230abd192200384a3081	2021-03-04 00:00:02	[]	[{"url":"https://t.co/gIJ0W2WGRf","expanded_url":"https://lnkd.in/eGKNXuR","display_url":"lnkd.in/eGKNXuR","indices":[230,253]}]		[]	[]			"There are at least 5 'people' questions that companies will need to address as they emerge from the pandemic". Add… https://t.co/3Mso1g12jW	670.0	True	full
41	41	6040230abd192200384a3083	2021-03-04 00:00:02	[]	[{"url":"https://t.co/exZwfh12sd","expanded_url":"https://vm.tiktok.com/ZMe6wdkD6/","display_url":"vm.tiktok.com/ZMe6wdkD6/","indices":[13,36]}]		[]	[]			@spidersmell https://t.co/exZwfh12sd THERE ARE MORE ACCOUNTS TOO ITS LIKE A BUNCH OF PEOPLE WHO SAVE FOXES FROM LIK… https://t.co/Ex3DXW5rjl	57.0	True	full
42	42	6040230abd192200384a3089	2021-03-04 00:00:02	[]	[{"url":"https://t.co/8zgGwoFnvf","expanded_url":"https://www.genbeta.com/p/306870","display_url":"genbeta.com/p/306870","indices":[131,154]}]		[]	[]			Ya está disponible Google Chrome 89: sus principales novedades son APIs para controlar dispositivos y usar NFC desd… https://t.co/xS6ORIj06D	700292.0	True	full
43	43	6040230abd192200384a308f	2021-03-04 00:00:02	[]	[{"url":"https://t.co/XCYPeMlOFO","expanded_url":"https://www.wgbh.org/news/local-news/2021/03/03/state-flags-problems-at-worcesters-becker-college","display_url":"wgbh.org/news/local-new…","indices":[154,177]}]		[]	[]			Many small, private colleges were in trouble before the body blow the pandemic dealt to school finances. Now, Worce… https://t.co/CPxUlXqEkO	35553.0	True	full
44	44	6040230abd192200384a30a3	2021-03-04 00:00:03	[]	[{"url":"https://t.co/pzA2FCb8iD","expanded_url":"https://www.google.cl/maps/place/-36.2831617976,-72.5451670814","display_url":"google.cl/maps/place/-36…","indices":[157,180]}]		[]	[]			Miercoles 03-03-2021 Farmacia de Turno: FARMAX Dirección: AVDA. ARTURO PRAT N°477 L-15 Tel:+56422531296 Comuna: QUI… https://t.co/WbhxwMpRKV	2724.0	True	full
45	45	6040230abd192200384a30a7	2021-03-04 00:00:03	[]	[{"url":"https://t.co/DrCk5V7PYU","expanded_url":"https://buff.ly/3q85b11","display_url":"buff.ly/3q85b11","indices":[212,235]}]		[]	[]			😮😁🔥 Clearance Priced 🔥😁😮 Lapua SK Pistol Match .22LR Lapua SK Pistol Match is premium competition grade .22LR rimf… https://t.co/NLMuVzbmWQ	180.0	True	full
46	46	6040230abd192200384a30ad	2021-03-04 00:00:03	[]	[]	Wed Mar 03 23:35:50 +0000 2021	[]	[{"url":"https://t.co/uQtx7Vc99s","expanded_url":"http://www.poder360.com.br/coronavirus/brasil-confirma-1-910-mortes-por-covid-19-em-apenas-24h-em-2o-pico-seguido/?refresh","display_url":"poder360.com.br/coronavirus/br…","indices":[228,251]}]	O Brasil registrou 1.910 mortes por covid-19 nas últimas 24h, de acordo com dados do Sus Analítico. É a 2ª máxima consecutiva de vítimas registradas em apenas 1 dia. No dia anterior, foram notificadas 1.641 mortes. Saiba mais: https://t.co/uQtx7Vc99s https://t.co/dJmuijWZqL	86996.0	RT @Poder360: O Brasil registrou 1.910 mortes por covid-19 nas últimas 24h, de acordo com dados do Sus Analítico. É a 2ª máxima consecutiva…	429.0	True	full
47	47	6040230abd192200384a30af	2021-03-04 00:00:03	[]	[{"url":"https://t.co/wsYFeSxcUY","expanded_url":"http://bit.ly/3rftRpG","display_url":"bit.ly/3rftRpG","indices":[212,235]}]		[]	[]			Gov. Gavin Newsom said he is talking to health officers around the state about potentially incorporating vaccinatio… https://t.co/NAN5J8o0Vj	44367.0	True	full
48	48	6040230bbd192200384a30cd	2021-03-04 00:00:03	[]	[{"url":"https://t.co/3qVubEaSIA","expanded_url":"https://bizrecycling.com","display_url":"bizrecycling.com","indices":[241,264]}]		[]	[]			There are many benefits to recycling. BizRecycling can provide resources and grants customized to your unique busin… https://t.co/scoAn1hWcM	557.0	True	full
49	49	6040230bbd192200384a30cf	2021-03-04 00:00:03	[]	[]	Wed Mar 03 14:09:05 +0000 2021	[{"text":"COVID_19","indices":[22,31]},{"text":"COVID_19","indices":[121,130]}]	[{"url":"https://t.co/b6NxTzntBS","expanded_url":"https://www.gob.cl/coronavirus/","display_url":"gob.cl/coronavirus/","indices":[183,206]},{"url":"https://t.co/0BhgJcnTZO","expanded_url":"https://bit.ly/CasosCOVID19CL","display_url":"bit.ly/CasosCOVID19CL","indices":[212,235]}]	[HILO] Balance Diario #COVID_19 – miércoles 23 de marzo El Ministerio de Salud informa los casos totales confirmados de #COVID_19 en nuestro país. Revisa el detalle completo, aquí: https://t.co/b6NxTzntBS y en https://t.co/0BhgJcnTZO https://t.co/f5dFcOSCSS	532262.0	RT @ministeriosalud: [HILO] Balance Diario #COVID_19 – miércoles 23 de marzo El Ministerio de Salud informa los casos totales confirmados…	4234.0	True	full
50	50	6040230bbd192200384a30d1	2021-03-04 00:00:03	[{"text":"covid19","indices":[0,8]},{"text":"pharmacare","indices":[18,29]}]	[{"url":"https://t.co/WyT1HqHih4","expanded_url":"http://mixedberries.de","display_url":"mixedberries.de","indices":[110,133]}]		[]	[]			#covid19 replaces #pharmacare as the top trending hashtag among Canadian MPs. See top 10 trending hashtags @… https://t.co/Vn4qExAzzK	4.0	True	full
51	51	6040230bbd192200384a30dd	2021-03-04 00:00:03	[]	[]	Wed Mar 03 23:20:52 +0000 2021	[{"text":"SoberaníaEsPoderPopular","indices":[87,111]}]	[{"url":"https://t.co/exT8Vhcpvg","expanded_url":"https://www.vtv.gob.ve/cuba-anuncia-candidato-vacunal-contra-covid19/","display_url":"vtv.gob.ve/cuba-anuncia-c…","indices":[113,136]}]	Cuba anuncia su quinto candidato vacunal para combatir la pandemia contra la COVID-19 #SoberaníaEsPoderPopular https://t.co/exT8Vhcpvg https://t.co/9iC3nwA9HL	1811293.0	RT @VTVcanal8: Cuba anuncia su quinto candidato vacunal para combatir la pandemia contra la COVID-19 #SoberaníaEsPoderPopular https://t.c…	29.0	True	full
52	52	6040230bbd192200384a30f5	2021-03-04 00:00:04	[]	[]	Wed Mar 03 23:31:09 +0000 2021	[]	[{"url":"https://t.co/dLkl13yQHL","expanded_url":"https://www.statesman.com/story/news/politics/2021/03/03/texas-health-officials-not-consulted-before-abbott-mask-decision/6905282002/?csp=chromepush&utm_source=SND&utm_medium=Twitter&utm_campaign=statesman","display_url":"statesman.com/story/news/pol…","indices":[173,196]}]	Breaking: Three of the four state health experts on Republican Gov. Greg Abbott's Strike Force to Open Texas were not consulted before he lifted the statewide mask mandate. https://t.co/dLkl13yQHL	1157525.0	RT @kylegriffin1: Breaking: Three of the four state health experts on Republican Gov. Greg Abbott's Strike Force to Open Texas were not con…	342.0	True	full
53	53	6040230bbd192200384a3109	2021-03-04 00:00:04	[]	[]	Wed Mar 03 23:07:40 +0000 2021	[]	[{"url":"https://t.co/NV1wJIGNcE","expanded_url":"https://www.nytimes.com/2021/03/03/us/politics/elaine-chao-inspector-general-report.html?referringSource=articleShare","display_url":"nytimes.com/2021/03/03/us/…","indices":[241,264]}]	There can be legitimate reasons to decline a case, like lack of admissible evidence or prosecution in other venues, but on its face, this is deeply troubling &amp; requires further inquiry into whether this was about politics, not justice. https://t.co/NV1wJIGNcE	737392.0	RT @JoyceWhiteVance: There can be legitimate reasons to decline a case, like lack of admissible evidence or prosecution in other venues, bu…	6461.0	True	full
54	54	6040230bbd192200384a310b	2021-03-04 00:00:04	[]	[{"url":"https://t.co/BqS0TGtVjL","expanded_url":"https://bit.ly/30ce7Ys?utm_source=twitter&utm_medium=social&utm_campaign=snd&utm_content=wmbf","display_url":"bit.ly/30ce7Ys?utm_so…","indices":[128,151]}]		[]	[]			State health leaders are asking South Carolinians to use the "honor code" when it comes to vaccine eligibility. | M… https://t.co/CPPSTWhwzg	37546.0	True	full
55	55	6040230bbd192200384a3111	2021-03-04 00:00:04	[]	[]	Wed Mar 03 23:44:07 +0000 2021	[]	[{"url":"https://t.co/jwxsGXga7f","expanded_url":"https://on.msnbc.com/2NXrfhC","display_url":"on.msnbc.com/2NXrfhC","indices":[222,245]}]	NEW: U.S. issues emergency warning after Microsoft says it caught a group that the company has "high confidence" is working for the Chinese government hacking into its mail and calendar server program, Microsoft Exchange. https://t.co/jwxsGXga7f	4144801.0	RT @MSNBC: NEW: U.S. issues emergency warning after Microsoft says it caught a group that the company has "high confidence" is working for…	8551.0	True	full
56	56	6040230bbd192200384a3113	2021-03-04 00:00:04	[]	[]	Wed Mar 03 23:36:21 +0000 2021	[]	[{"url":"https://t.co/lyqG52BkB9","expanded_url":"https://twitter.com/TexasTribune/status/1367152028447870976?s=20","display_url":"twitter.com/TexasTribune/s…","indices":[195,218]}]	A few storylines to not lose sight of as state leaders shift attention to Texas removing coronavirus restrictions: 1. As of early this morning, 175,521 Texans still didn't have potable water. https://t.co/lyqG52BkB9	1618.0	RT @regmack_: A few storylines to not lose sight of as state leaders shift attention to Texas removing coronavirus restrictions: 1. As of…	177.0	True	full
57	57	6040230cbd192200384a311d	2021-03-04 00:00:04	[]	[{"url":"https://t.co/i03i554a8N","expanded_url":"https://www.wwnytv.com/2021/03/03/jefferson-county-bends-rules-when-it-comes-who-gets-covid-vaccine/?utm_source=twitter&utm_medium=social&utm_campaign=snd&utm_content=wwny","display_url":"wwnytv.com/2021/03/03/jef…","indices":[200,223]}]		[]	[]			When it comes to doling out doses of the vaccine, the state earmarks batches for certain people. But when it came t… https://t.co/SDddPI2rCP	4557.0	True	full
58	58	6040230cbd192200384a312b	2021-03-04 00:00:04	[]	[]	Wed Mar 03 23:55:00 +0000 2021	[]	[{"url":"https://t.co/Lw36hHEs2X","expanded_url":"http://tmsnrt.rs/382UG8Q","display_url":"tmsnrt.rs/382UG8Q","indices":[239,262]}]	Molecular studies have demonstrated that bats are natural reservoirs to many different viruses, some of which have led to disease outbreaks such as COVID-19. Here’s why these flying mammals are such ideal hosts for disease-causing viruses https://t.co/Lw36hHEs2X https://t.co/JTnIJFsAoy	23201850.0	RT @Reuters: Molecular studies have demonstrated that bats are natural reservoirs to many different viruses, some of which have led to dise…	894.0	True	full
59	59	6040230cbd192200384a3175	2021-03-04 00:00:05	[]	[{"url":"https://t.co/izgrylqAST","expanded_url":"https://www.nukeni.com/en/digital-camera#pgap-ranking","display_url":"nukeni.com/en/digital-cam…","indices":[243,266]}]		[]	[]			3 Cameras with Large Price Differences 13. Nikon D810 Body 🇦🇺 $3,999.00-$3,024.37 🇨🇦 14. Canon EOS 5D Mark IV EF2… https://t.co/qS8wdW74Tp	35.0	True	full
60	60	6040230cbd192200384a3177	2021-03-04 00:00:05	[{"text":"COVID19","indices":[92,100]},{"text":"PontePumaPonte","indices":[190,205]}]	[{"url":"https://t.co/kxJ9tJUEZm","expanded_url":"https://www.gaceta.unam.mx/asume-la-unam-nuevas-capacidades-internacionales-en-el-desarrollo-de-vacunas/","display_url":"gaceta.unam.mx/asume-la-unam-…","indices":[207,230]}]		[]	[]			La UNAM será la sede de un laboratorio centralizado para la medición de inmunidad contra la #COVID19, proyecto que… https://t.co/1HX8HxKH9O	67380.0	True	full
61	61	6040230dbd192200384a317f	2021-03-04 00:00:05	[]	[{"url":"https://t.co/yVI3xO3YVM","expanded_url":"https://www.komu.com/news/covid19/vaccine/johnson-johnson-rollout-discouraging-vaccine-turnout-in-cooper-county-health-official-says/article_13922c38-7c3c-11eb-b3f1-97bfaa14b9e6.html","display_url":"komu.com/news/covid19/v…","indices":[219,242]}]		[]	[]			"By delaying and choosing that one dose of vaccine versus the two dose series, you're delaying your immunity, and y… https://t.co/Cxd9iwyqEF	61072.0	True	full
62	62	6040230dbd192200384a3191	2021-03-04 00:00:05	[]	[]	Thu Mar 04 00:00:00 +0000 2021	[]	[{"url":"https://t.co/zUXMoAppm5","expanded_url":"https://www.young.senate.gov/newsroom/press-releases/young-baldwin-peters-reintroduce-bipartisan-great-lakes-winter-commerce-act","display_url":"young.senate.gov/newsroom/press…","indices":[249,272]}]	The pandemic has emphasized the Great Lakes region’s importance to our nation’s economy. My bill will support icebreaking missions to expand capacity to ship goods, create jobs, &amp; strengthen the economy in Indiana &amp; other Great Lake states. https://t.co/zUXMoAppm5	63500.0	RT @SenToddYoung: The pandemic has emphasized the Great Lakes region’s importance to our nation’s economy. My bill will support icebreaking…	5037.0	True	full
63	63	6040230dbd192200384a319b	2021-03-04 00:00:05	[]	[]	Wed Mar 03 00:31:06 +0000 2021	[{"text":"BoycottBeijing2022","indices":[235,254]}]	[{"url":"https://t.co/1uT2KFSwqN","expanded_url":"https://www.foreigndesknews.com/politics/ioc-under-pressure-to-change-host-for-2022-olympic-games-citing-china-human-rights-record/","display_url":"foreigndesknews.com/politics/ioc-u…","indices":[256,279]}]	Allowing the Olympics to take place in Beijing would legitimize the Chinese authoritarian regime’s acts of genocide, destruction of the democratic rights in Hong Kong AND dangerous suppression of the COVID outbreak in Wuhan. We must #BoycottBeijing2022. https://t.co/1uT2KFSwqN	20595.0	RT @michaelgwaltz: Allowing the Olympics to take place in Beijing would legitimize the Chinese authoritarian regime’s acts of genocide, des…	174.0	True	full
64	64	6040230dbd192200384a31a1	2021-03-04 00:00:05	[]	[]	Wed Mar 03 20:26:54 +0000 2021	[]	[{"url":"https://t.co/W70b3ezfJ7","expanded_url":"https://www.aarp.org/health/healthy-living/info-2020/states-mask-mandates-coronavirus.html","display_url":"aarp.org/health/healthy…","indices":[115,138]}]	Texas and Mississippi latest to remove statewide mask orders, now totalling 16 states. Mask regulations by state: https://t.co/W70b3ezfJ7 @OnCall4ON @dockaurG @ashkaur @MichaelPSenger @MLevitt_NP2013 @Milhouse_Van_Ho @TPostMillennial @richardursomd @naomirwolf @Balacla27914533 https://t.co/xOGH0EqZIR	1221.0	RT @BLNewsMedia: Texas and Mississippi latest to remove statewide mask orders, now totalling 16 states. Mask regulations by state: https:/…	21.0	True	full
65	65	6040230dbd192200384a31ad	2021-03-04 00:00:06	[]	[]	Mon Feb 15 16:27:56 +0000 2021	[{"text":"HWPL","indices":[143,148]},{"text":"DPCW","indices":[149,154]},{"text":"peace","indices":[155,161]},{"text":"education","indices":[162,172]},{"text":"Peaceeducation","indices":[173,188]},{"text":"LegislatePeace","indices":[189,204]},{"text":"WeAreOne","indices":[205,214]},{"text":"worldpeace","indices":[215,226]},{"text":"Africa","indices":[227,234]}]	[{"url":"https://t.co/hzfq5ECP6W","expanded_url":"http://bit.ly/3dkJsjL","display_url":"bit.ly/3dkJsjL","indices":[119,142]}]	International Webinar by Asian and African Media Diagnosed COVID-19 and Social Change with the Focus of Peacebuilding 👉https://t.co/hzfq5ECP6W #HWPL #DPCW #peace #education #Peaceeducation #LegislatePeace #WeAreOne #worldpeace #Africa https://t.co/Femh2qIfN0	1222.0	RT @FirazHanna: International Webinar by Asian and African Media Diagnosed COVID-19 and Social Change with the Focus of Peacebuilding 👉http…	1629.0	True	full
66	66	6040230dbd192200384a31c5	2021-03-04 00:00:06	[{"text":"Covid19","indices":[95,103]},{"text":"WorkplaceViolence","indices":[168,186]}]	[{"url":"https://t.co/3DEOY6xqlu","expanded_url":"https://www.facebook.com/nationalnurses/posts/10159378571967973","display_url":"facebook.com/nationalnurses…","indices":[260,283]}]		[]	[]			🚨Happening Soon🚨 Join Sandy Reding, RN &amp; president of CNA/NNOC, for the latest updates on #Covid19, including: 🩺… https://t.co/9AuA3TT2GY	57662.0	True	full
67	67	6040230dbd192200384a31c7	2021-03-04 00:00:06	[]	[]	Wed Mar 03 22:50:03 +0000 2021	[]	[{"url":"https://t.co/TvZYtzyIPQ","expanded_url":"https://www.elmananerodiario.com/tramita-ministra-la-scjn-documento-residentes-eu/","display_url":"elmananerodiario.com/tramita-minist…","indices":[176,199]}]	¿La ministra de la Suprema Corte de Justicia de la Nación, Yasmín Esquivel, viajó a San Antonio, Texas para vacunarse contra el COVID-19? Así va la historia hasta el momento👇🏼 https://t.co/TvZYtzyIPQ	6654779.0	RT @brozoxmiswebs: ¿La ministra de la Suprema Corte de Justicia de la Nación, Yasmín Esquivel, viajó a San Antonio, Texas para vacunarse co…	285.0	True	full
68	68	6040230dbd192200384a31cf	2021-03-04 00:00:06	[]	[]	Wed Mar 03 23:53:59 +0000 2021	[{"text":"SoberaníaEsPoderPopular","indices":[118,142]}]	[{"url":"https://t.co/eHAQcBbIh3","expanded_url":"https://www.vtv.gob.ve/presidente-maduro-covid-balance-miraflores/","display_url":"vtv.gob.ve/presidente-mad…","indices":[144,167]}]	Presidente Maduro anuncia detección y aislamiento de casos confirmados de la grave mutación brasilera de la COVID-19 #SoberaníaEsPoderPopular https://t.co/eHAQcBbIh3 https://t.co/Wq5OlcpIeW	1811293.0	RT @VTVcanal8: Presidente Maduro anuncia detección y aislamiento de casos confirmados de la grave mutación brasilera de la COVID-19 #Sober…	1843.0	True	full
69	69	6040230ebd192200384a31d5	2021-03-04 00:00:06	[]	[]	Wed Mar 03 22:50:48 +0000 2021	[]	[{"url":"https://t.co/jymQY8Ez1g","expanded_url":"https://transportation.house.gov/news/press-releases/committee-leaders-release-dot-inspector-generals-ethics-report-on-former-secretary-elaine-chao","display_url":"transportation.house.gov/news/press-rel…","indices":[252,275]}]	BREAKING: The @DOTInspectorGen released its ethics report on Former Secretary Elaine Chao, revealing serious concerns. Find statements from @TransportDems Chair DeFazio and @OversightDems Chair Maloney below, who requested the investigation in 2019. https://t.co/jymQY8Ez1g	16702.0	RT @TransportDems: BREAKING: The @DOTInspectorGen released its ethics report on Former Secretary Elaine Chao, revealing serious concerns.…	477.0	True	full
70	70	6040230ebd192200384a31f7	2021-03-04 00:00:06	[]	[{"url":"https://t.co/vkbmYqfcr3","expanded_url":"https://buff.ly/3uRGyJi","display_url":"buff.ly/3uRGyJi","indices":[243,266]}]		[]	[]			Amid rapid transformative trends in the workplace one thing is clear, the ‘Future of Work’ is here. Organisations… https://t.co/GKhGvKoFCM	952.0	True	full
71	71	6040230ebd192200384a31f9	2021-03-04 00:00:06	[]	[]	Wed Mar 03 23:54:18 +0000 2021	[]	[{"url":"https://t.co/12Izo1Bg7X","expanded_url":"https://twitter.com/regmack_/status/1367257570759618566","display_url":"twitter.com/regmack_/statu…","indices":[142,165]}]	People in Texas were already struggling before Abbott announced that we’re on our own in the face of the deadliest pandemic in Texas history. https://t.co/12Izo1Bg7X	1989059.0	RT @BetoORourke: People in Texas were already struggling before Abbott announced that we’re on our own in the face of the deadliest pandemi…	565.0	True	full
72	72	6040230ebd192200384a31fd	2021-03-04 00:00:07	[]	[]	Wed Mar 03 11:45:08 +0000 2021	[]	[{"url":"https://t.co/gHmmZazvfM","expanded_url":"https://www.reuters.com/article/us-health-coronavirus-china-anal-factbox-idUSKBN2AV0Y4?taid=603f76c42f379e00016d0f75&utm_campaign=trueanthem&utm_medium=trueanthem&utm_source=twitter","display_url":"reuters.com/article/us-hea…","indices":[185,208]}]	Foreign visitors have been upset by China's anal swab tests for COVID-19, prompting complaints of inconvenience and even psychological trauma, and stoking debate over their necessity.​ https://t.co/gHmmZazvfM	252126.0	RT @Reuters_Health: Foreign visitors have been upset by China's anal swab tests for COVID-19, prompting complaints of inconvenience and eve…	30.0	True	full
73	73	6040230ebd192200384a3203	2021-03-04 00:00:07	[]	[{"url":"https://t.co/mAWIkBIFuo","expanded_url":"https://nbcnews.to/3rfgaqx","display_url":"nbcnews.to/3rfgaqx","indices":[190,213]}]		[]	[]			Some of Texas’ top doctors warn that Gov. Abbott’s sudden decision to ditch the mask mandate and lift coronavirus r… https://t.co/jVgkWSvhVM	8379208.0	True	full
74	74	6040230ebd192200384a320d	2021-03-04 00:00:07	[]	[{"url":"https://t.co/3dpHyGww7m","expanded_url":"http://bit.ly/3reFpJN","display_url":"bit.ly/3reFpJN","indices":[204,227]}]		[]	[]			👉“Ahorita ya debería tener mucho trabajo en delitos electorales con el activismo partidista que despliega el gobern… https://t.co/EbtCfdgl8I	5373.0	True	full
75	75	6040230ebd192200384a3211	2021-03-04 00:00:07	[{"text":"COVID19","indices":[19,27]},{"text":"Vietnam","indices":[227,235]},{"text":"COVID19Aus","indices":[238,249]}]	[{"url":"https://t.co/Ih5a6XSosf","expanded_url":"https://www.nature.com/articles/s41590-021-00882-9","display_url":"nature.com/articles/s4159…","indices":[250,273]}]		[]	[]			3/3 Focus on Asia #COVID19 control in Vietnam Early preparedness, contact tracing, isolation and testing, coupled… https://t.co/MUEaDLJIXy	1134.0	True	full
76	76	6040230ebd192200384a321b	2021-03-04 00:00:07	[]	[{"url":"https://t.co/0kIOwBLksN","expanded_url":"https://bit.ly/3e88J0D","display_url":"bit.ly/3e88J0D","indices":[118,141]}]		[]	[]			Técnico do América-MG, Lisca "Doido" fez um forte desabafo contra realização da Copa do Brasil com avanço da pandem… https://t.co/z2ZZ9sttNF	31292.0	True	full
77	77	6040230fbd192200384a3223	2021-03-04 00:00:07	[]	[]	Wed Mar 03 23:40:04 +0000 2021	[]	[{"url":"https://t.co/35DupGsKea","expanded_url":"https://trib.al/qm05361","display_url":"trib.al/qm05361","indices":[216,239]}]	This week, the campaign committee for Rep. Jim Jordan, received ten notices from the Federal Election Commission flagging discrepancies on its books totaling nearly $3 million dollars, and dating back over two years https://t.co/35DupGsKea	1324477.0	RT @thedailybeast: This week, the campaign committee for Rep. Jim Jordan, received ten notices from the Federal Election Commission flaggin…	1826.0	True	full
78	78	6040230fbd192200384a3227	2021-03-04 00:00:07	[]	[]	Wed Mar 03 23:44:07 +0000 2021	[]	[{"url":"https://t.co/jwxsGXga7f","expanded_url":"https://on.msnbc.com/2NXrfhC","display_url":"on.msnbc.com/2NXrfhC","indices":[222,245]}]	NEW: U.S. issues emergency warning after Microsoft says it caught a group that the company has "high confidence" is working for the Chinese government hacking into its mail and calendar server program, Microsoft Exchange. https://t.co/jwxsGXga7f	4145491.0	RT @MSNBC: NEW: U.S. issues emergency warning after Microsoft says it caught a group that the company has "high confidence" is working for…	2480.0	True	full
79	79	6040230fbd192200384a322b	2021-03-04 00:00:07	[{"text":"investors","indices":[15,25]},{"text":"COVID","indices":[32,38]},{"text":"medtech","indices":[185,193]}]	[{"url":"https://t.co/rwDagm24lr","expanded_url":"http://ow.ly/rJiZ50DPuHz","display_url":"ow.ly/rJiZ50DPuHz","indices":[248,271]}]		[]	[]			LabCorp warned #investors that “#COVID-19 testing revenues could fall by as much as 50% this year.” The world is… https://t.co/l9avWFhvp5	15.0	True	full
80	80	6040230fbd192200384a322d	2021-03-04 00:00:07	[]	[]	Wed Mar 03 23:55:26 +0000 2021	[]	[{"url":"https://t.co/1BuCi8CplQ","expanded_url":"https://www.theglobeandmail.com/life/first-person/article-im-channelling-anne-franks-spirit-in-lockdown/","display_url":"theglobeandmail.com/life/first-per…","indices":[156,179]}]	FUCK YEAH AS BOTH A WRITER AND GRANDDAUGHTER OF HOLOCAUST SURVIVORS I THINK I’M MORE OFFENDED BY HOW TERRIBLY WRITTEN THIS IS THAN BY ITS BATSHIT SENTIMENT https://t.co/1BuCi8CplQ	20824.0	RT @nadinevoncohen: FUCK YEAH AS BOTH A WRITER AND GRANDDAUGHTER OF HOLOCAUST SURVIVORS I THINK I’M MORE OFFENDED BY HOW TERRIBLY WRITTEN T…	375.0	True	full
81	81	6040230fbd192200384a3239	2021-03-04 00:00:07	[]	[]	Wed Mar 03 23:08:35 +0000 2021	[]	[{"url":"https://t.co/tnIsrnvUEY","expanded_url":"https://www.washingtonpost.com/opinions/2021/03/01/worst-kept-secret-conservatism-has-no-values/","display_url":"washingtonpost.com/opinions/2021/…","indices":[214,237]}]	@DanRather @TD_Stewart Its time to stop pretending that Republicans have any morals or any worthwhile ideas. If you live in Texas and believe in masks and public health you must speak up every day. Demand change. https://t.co/tnIsrnvUEY	807.0	RT @alwaysavote: @DanRather @TD_Stewart Its time to stop pretending that Republicans have any morals or any worthwhile ideas. If you live i…	2784.0	True	full
82	82	6040230fbd192200384a323b	2021-03-04 00:00:07	[{"text":"EndHomelessness","indices":[239,255]}]	[{"url":"https://t.co/ubOOWDeNqq","expanded_url":"https://bit.ly/3bfRqt0","display_url":"bit.ly/3bfRqt0","indices":[256,279]}]		[]	[]			@MFAHousingNM's COVID-19 Housing Cost Assistance Program can help pay past-due or current housing payments if you a… https://t.co/6DaCSQK8cg	1140.0	True	full
83	83	6040230fbd192200384a323d	2021-03-04 00:00:07	[]	[]	Wed Mar 03 23:29:45 +0000 2021	[]	[{"url":"https://t.co/g8gxiwVSxO","expanded_url":"https://www.kaaltv.com/coronavirus/minnesota-ranks-first-in-nation-for-children-amid-covid-19-pandemic/6030591/","display_url":"kaaltv.com/coronavirus/mi…","indices":[252,275]}]	NEW REPORT: Throughout COVID, Minnesota has consistently led the nation in protecting kids from hunger, technology barriers, and financial stress. We have much more to do, but I'm proud of this and know we can emerge from COVID stronger than before. https://t.co/g8gxiwVSxO	173572.0	RT @GovTimWalz: NEW REPORT: Throughout COVID, Minnesota has consistently led the nation in protecting kids from hunger, technology barriers…	120.0	True	full
84	84	60402310bd192200384a3267	2021-03-04 00:00:08	[]	[]	Wed Mar 03 22:59:28 +0000 2021	[]	[{"url":"https://t.co/WLZQ8mHgi4","expanded_url":"https://youtu.be/jbmM0VDDIJs","display_url":"youtu.be/jbmM0VDDIJs","indices":[250,273]}]	Was director George Lucas influenced by Plato's Republic? In this "thinkbomb" mini-lecture, Professor Van Norden explains the Allegory of the Cave in Plato's Republic, and its influence on Galileo, Martin Luther King, Jr., and director George Lucas. https://t.co/WLZQ8mHgi4	5569.0	RT @BryanVanNorden: Was director George Lucas influenced by Plato's Republic? In this "thinkbomb" mini-lecture, Professor Van Norden explai…	563.0	True	full
85	85	60402310bd192200384a326b	2021-03-04 00:00:08	[]	[]	Wed Mar 03 23:58:30 +0000 2021	[]	[{"url":"https://t.co/MJRnLOSnfj","expanded_url":"https://www.insauga.com/pearson-airport-in-mississauga-named-best-airport-in-north-america-for-fourth-year-in-a-row","display_url":"insauga.com/pearson-airpor…","indices":[256,279]}]	It’s great to see that @TorontoPearson has been named @ACIWorld’s Best Large Airport in North America! Through its Healthy Airport initiative, Pearson created a healthy and safe airport experience through enhanced cleaning for those who had to travel. https://t.co/MJRnLOSnfj	39055.0	RT @C_Mulroney: It’s great to see that @TorontoPearson has been named @ACIWorld’s Best Large Airport in North America! Through its Health…	910.0	True	full
86	86	60402310bd192200384a3271	2021-03-04 00:00:08	[{"text":"Gaiman","indices":[44,51]}]	[{"url":"https://t.co/UBR4O5X15e","expanded_url":"https://radiochubut.com/dario-james-destaco-las-obras-realizadas-en-gaiman-y-el-ordenamiento-municipal-pese-al-contexto-de-pandemia/","display_url":"radiochubut.com/dario-james-de…","indices":[124,147]}]		[]	[]			Darío James destacó las obras realizadas en #Gaiman y el ordenamiento municipal pese al contexto de pandemia Leé… https://t.co/DX8jzz5sOn	9500.0	True	full
87	87	60402310bd192200384a3275	2021-03-04 00:00:08	[]	[]	Wed Mar 03 22:32:39 +0000 2021	[]	[{"url":"https://t.co/oM2xk5ZAVg","expanded_url":"http://bit.ly/Epicenter-Vaccine","display_url":"bit.ly/Epicenter-Vacc…","indices":[223,246]}]	Want to volunteer to help NYers make vax appts? Reach out to the wonderful mutual aid group @epicenter_nyc, by emailing hello@epicenter-nyc.com with subject line “volunteer” Need help getting an appt? Fill out their form: https://t.co/oM2xk5ZAVg	57912.0	RT @MarkLevineNYC: Want to volunteer to help NYers make vax appts? Reach out to the wonderful mutual aid group @epicenter_nyc, by emailing…	3349.0	True	full
88	88	60402310bd192200384a3277	2021-03-04 00:00:08	[{"text":"EdChat","indices":[159,166]},{"text":"PHLed","indices":[167,173]},{"text":"k12","indices":[174,178]},{"text":"COVID19","indices":[179,187]}]	[{"url":"https://t.co/kudrjFuAgh","expanded_url":"https://ckbe.at/3qixjyq","display_url":"ckbe.at/3qixjyq","indices":[188,211]}]		[]	[]			This is the Philadelphia school district’s fourth attempt to open its buildings to some students for some in-person… https://t.co/0hqKrVdK9h	17540.0	True	full
89	89	60402310bd192200384a3295	2021-03-04 00:00:08	[{"text":"WomeninGolf","indices":[205,217]}]	[{"url":"https://t.co/iAJdBDayMT","expanded_url":"https://bit.ly/3kIBYZo","display_url":"bit.ly/3kIBYZo","indices":[219,242]}]		[]	[]			Amid @Bayer’s planned divestment of its Environmental Science Professional business, we spoke with Gilles Galliou,… https://t.co/elKhsw94O1	10005.0	True	full
90	90	60402310bd192200384a329b	2021-03-04 00:00:08	[]	[]	Wed Mar 03 19:38:37 +0000 2021	[]	[{"url":"https://t.co/8aZWKDcvIs","expanded_url":"https://www.kztv10.com/news/national/coronavirus/covid-19-response-team-gives-update","display_url":"kztv10.com/news/national/…","indices":[225,248]}]	BREAKING: President Joe Biden ripped the decisions made by Texas and Mississippi officials to lift the mask order as a "big mistake" and "neanderthal thinking." What do you think about the president's opinion of our state? https://t.co/8aZWKDcvIs	61819.0	RT @KRIS6News: BREAKING: President Joe Biden ripped the decisions made by Texas and Mississippi officials to lift the mask order as a "big…	463.0	True	full
91	91	60402311bd192200384a32a1	2021-03-04 00:00:08	[]	[]	Wed Mar 03 23:53:11 +0000 2021	[{"text":"CovidBC","indices":[0,8]}]	[{"url":"https://t.co/TuDBKcS5Qb","expanded_url":"https://news.gov.bc.ca/23913","display_url":"news.gov.bc.ca/23913","indices":[219,242]}]	#CovidBC update: 542 new cases since we last reported, for a total of 81,909 cases in BC. There have been seven new deaths, for a total of 1,372. To date, 289,809 doses of COVID-19 vaccine have been administered in BC. https://t.co/TuDBKcS5Qb https://t.co/ngoBS5a5u1	133838.0	RT @BCGovNews: #CovidBC update: 542 new cases since we last reported, for a total of 81,909 cases in BC. There have been seven new deaths,…	117.0	True	full
92	92	60402311bd192200384a32a3	2021-03-04 00:00:08	[]	[]	Wed Mar 03 16:53:43 +0000 2021	[]	[{"url":"https://t.co/iTZYlPyGX8","expanded_url":"https://www.senado.gob.mx/64/gaceta_del_senado/documento/115710","display_url":"senado.gob.mx/64/gaceta_del_…","indices":[254,277]}]	Morena se niega y por TERCERA vez insisto: Remdesivir debe ser para todos, no solo privilegio del Presidente y de Hugo López. Presenté al Senado proposición de urgente resolución para exhortar a @COFEPRIS a autorizar el Remdesivir para curar COVID-19: https://t.co/iTZYlPyGX8	295885.0	RT @LillyTellez: Morena se niega y por TERCERA vez insisto: Remdesivir debe ser para todos, no solo privilegio del Presidente y de Hugo Ló…	9952.0	True	full
93	93	60402311bd192200384a32b1	2021-03-04 00:00:08	[{"text":"Sociedad","indices":[0,9]}]	[{"url":"https://t.co/lsumg4uIGV","expanded_url":"http://ow.ly/kEOk30rzf9l","display_url":"ow.ly/kEOk30rzf9l","indices":[192,215]}]		[]	[]			#Sociedad ✨ |La duquesa de Sussex, Meghan, esposa del príncipe Enrique, está "entristecida" por unas acusaciones de… https://t.co/ccMrKVhwLF	18282.0	True	full
94	94	60402311bd192200384a32b3	2021-03-04 00:00:08	[]	[{"url":"https://t.co/FEDtQDDebO","expanded_url":"http://bit.ly/2Olnzq0","display_url":"bit.ly/2Olnzq0","indices":[185,208]}]		[]	[]			Hoosiers 50 and older can now register for appointments to receive a COVID-19 vaccine. Wednesday's announcement fro… https://t.co/38Ekmjci5V	5309.0	True	full
95	95	60402311bd192200384a32b9	2021-03-04 00:00:09	[]	[{"url":"https://t.co/KAfFs6ikqh","expanded_url":"https://buff.ly/3qe2ECy","display_url":"buff.ly/3qe2ECy","indices":[108,131]}]		[]	[]			🔎 Look up your Montgomery County zip code to learn the number of COVID-19 cases reported in your community:… https://t.co/Ch6Lr9sOSS	88606.0	True	full
96	96	60402311bd192200384a32bb	2021-03-04 00:00:09	[]	[]	Wed Mar 03 23:00:24 +0000 2021	[]	[{"url":"https://t.co/91BSlLVA0V","expanded_url":"https://www.miamiherald.com/news/local/community/florida-keys/article249666463.html","display_url":"miamiherald.com/news/local/com…","indices":[242,265]}]	NEW: As most of Florida was waiting for COVID vaccines in January, the wealthy Keys enclave of Ocean Reef was vaccinating more than 1,200 residents. A month later, a prominent resident sent @GovRonDeSantis a $250,000 check. w/@DavidGoodhue https://t.co/91BSlLVA0V	31884.0	RT @MaryEllenKlas: NEW: As most of Florida was waiting for COVID vaccines in January, the wealthy Keys enclave of Ocean Reef was vaccinatin…	126.0	True	full
97	97	60402311bd192200384a32cb	2021-03-04 00:00:09	[{"text":"LifeWorks","indices":[185,195]},{"text":"wellbeing","indices":[222,232]}]	[{"url":"https://t.co/Zy4VUbSCSp","expanded_url":"https://techwireasia.com/2021/02/wellness-well-being-mental-health-covid-workplace/","display_url":"techwireasia.com/2021/02/wellne…","indices":[243,266]}]		[]	[]			"LifeWorks is the world’s only comprehensive wellbeing platform that organisations can use to positively and proact… https://t.co/ZdL9yo5HZd	4247.0	True	full
98	98	60402311bd192200384a32d1	2021-03-04 00:00:09	[]	[]	Wed Mar 03 23:04:48 +0000 2021	[]	[{"url":"https://t.co/tOM0fJWdKD","expanded_url":"https://www.cdc.gov/nchs/nvss/vsrr/covid_weekly/index.htm#SexAndAge","display_url":"cdc.gov/nchs/nvss/vsrr…","indices":[133,156]}]	There have been about as many deaths from the flu (178) as there have been from coronavirus (208). Why isn't that ever mentioned? https://t.co/tOM0fJWdKD	61309.0	RT @DrewHolden360: There have been about as many deaths from the flu (178) as there have been from coronavirus (208). Why isn't that ever…	173.0	True	full
99	99	60402312bd192200384a32df	2021-03-04 00:00:09	[]	[{"url":"https://t.co/BM4v4fnLSb","expanded_url":"https://www.lanacion.com.py/pais/2021/03/03/caacupe-al-limite-paciente-aguardo-en-silla-de-ruedas-y-conectado-a-oxigeno-por-una-cama-libre/","display_url":"lanacion.com.py/pais/2021/03/0…","indices":[188,211]}]		[]	[]			¡Terrible! 😷 La directora del Hospital Regional de Caacupé alegó que al igual que otros hospitales también están en… https://t.co/Lr1g9pbthr	334983.0	True	full
100	100	60402312bd192200384a32f3	2021-03-04 00:00:09	[{"text":"EnVideo","indices":[0,8]},{"text":"SoberaníaEsPoderPopular","indices":[119,143]}]	[{"url":"https://t.co/1s5CauGQdQ","expanded_url":"https://dai.ly/x7zos93","display_url":"dai.ly/x7zos93","indices":[145,168]}]		[]	[]			#EnVideo 📹 | Pdte. Nicolás Maduro: Hemos detectado en Venezuela la presencia de la variante brasilera de la COVID-… https://t.co/wFY6gWVaH4	1811293.0	True	full
101	101	60402312bd192200384a330b	2021-03-04 00:00:10	[]	[]	Tue Mar 02 13:03:00 +0000 2021	[{"text":"elladrondeltiempo","indices":[239,257]}]	[{"url":"https://t.co/QpGiyaxcj8","expanded_url":"http://radioletrarium.com","display_url":"radioletrarium.com","indices":[151,174]}]	No sabía que te estaba buscando hasta que me vieron tus ojos. HOY MARTES, a las 21 horas de España, les invito a escuchar: EL LADRÓN DEL TIEMPO en 👉 https://t.co/QpGiyaxcj8 @letrarium Participen en el programa, etiqueten sus poemas con #elladrondeltiempo https://t.co/TpWMGnlLVl	20400.0	RT @EstebanPerezsan: No sabía que te estaba buscando hasta que me vieron tus ojos. HOY MARTES, a las 21 horas de España, les invito a escu…	568.0	True	full
102	102	60402313bd192200384a3319	2021-03-04 00:00:10	[]	[]	Wed Mar 03 22:20:34 +0000 2021	[]	[{"url":"https://t.co/yO5MrBLKpY","expanded_url":"https://www.newsweek.com/way-overdue-bidens-19-tn-stimulus-plan-wins-support-among-gop-leaders-outside-dc-1569451","display_url":"newsweek.com/way-overdue-bi…","indices":[259,282]}]	@SpeakerPelosi 'Way Overdue': Biden's Stimulus Plan Wins Support Among GOP Leaders Outside DC Republican voters, mayors, and governors nationwide support President Biden's COVID stimulus package, even as congressional Republicans actively oppose the package https://t.co/yO5MrBLKpY	778.0	RT @TinResistAgain: @SpeakerPelosi 'Way Overdue': Biden's Stimulus Plan Wins Support Among GOP Leaders Outside DC Republican voters, mayor…	2957.0	True	full
103	103	60402313bd192200384a331b	2021-03-04 00:00:10	[]	[]	Wed Mar 03 23:56:14 +0000 2021	[{"text":"bcpoli","indices":[152,159]}]	[{"url":"https://t.co/tp5Bdo1qIj","expanded_url":"http://ow.ly/Z9ec50DPwmF","display_url":"ow.ly/Z9ec50DPwmF","indices":[161,184]}]	B.C.’s financial statements show most of its estimated $505-million liability is connected to mine sites, according to a recent auditor general report. #bcpoli https://t.co/tp5Bdo1qIj	66591.0	RT @NatObserver: B.C.’s financial statements show most of its estimated $505-million liability is connected to mine sites, according to a r…	4173.0	True	full
104	104	60402313bd192200384a332d	2021-03-04 00:00:10	[]	[]	Wed Mar 03 23:58:56 +0000 2021	[{"text":"RTV","indices":[126,130]}]	[{"url":"https://t.co/BDK5HfqquU","expanded_url":"https://www.pscp.tv/w/cw7IwDFZTEVKUFhha0xLTm58MVBsSlFQQXlPQnZHRQIk5y0Zm-_OYOKgaHmUOQ9r37HfL3JEE8sirimKcabI","display_url":"pscp.tv/w/cw7IwDFZTEVK…","indices":[131,154]}]	EN VIVO. Llegan las primeras 50.000 dosis de vacunas Pfizer al Perú. Sigue minuto a minuto las incidencias de su traslado con #RTV https://t.co/BDK5HfqquU	2348811.0	RT @larepublica_pe: EN VIVO. Llegan las primeras 50.000 dosis de vacunas Pfizer al Perú. Sigue minuto a minuto las incidencias de su trasla…	288.0	True	full
105	105	60402313bd192200384a3331	2021-03-04 00:00:10	[]	[]	Wed Mar 03 16:32:02 +0000 2021	[]	[{"url":"https://t.co/HtmB0KwY00","expanded_url":"https://politi.co/3sIig2F","display_url":"politi.co/3sIig2F","indices":[231,254]}]	Unless we speed up global vaccination, the US will be at risk of the emergence of new variants. Uncontrolled spread anywhere is a threat everywhere, which is why it's in our interest to support vaccine production around the world. https://t.co/HtmB0KwY00	172643.0	RT @DrTomFrieden: Unless we speed up global vaccination, the US will be at risk of the emergence of new variants. Uncontrolled spread anywh…	27.0	True	full
106	106	60402313bd192200384a3337	2021-03-04 00:00:10	[]	[]	Wed Mar 03 11:59:59 +0000 2021	[{"text":"Jets","indices":[148,153]}]	[{"url":"https://t.co/Jz5dlx5G5z","expanded_url":"https://podcasts.apple.com/us/podcast/episode-948-chronicles-nania-free-agency-preview-part/id1236901698?i=1000511376768","display_url":"podcasts.apple.com/us/podcast/epi…","indices":[266,289]}]	🚨NEW PLAJ PODCAST Chronicles of @Michael_Nania EDGE &amp; ILB FA targets!!!!🚨 "ILB doesn't get talked about a lot but it is a much bigger need for #Jets than most people realize &amp; this FA group has some really good options." - That &amp; more on today's show! https://t.co/Jz5dlx5G5z https://t.co/lpgHBEMS2P	5945.0	RT @Playlikeajet1: 🚨NEW PLAJ PODCAST Chronicles of @Michael_Nania EDGE &amp; ILB FA targets!!!!🚨 "ILB doesn't get talked about a lot but it is…	5945.0	True	full
107	107	60402314bd192200384a3353	2021-03-04 00:00:10	[]	[]	Wed Mar 03 23:21:23 +0000 2021	[]	[{"url":"https://t.co/wMpligReTO","expanded_url":"https://ajc.com/politics/georgia-to-expand-vaccine-sites-as-states-coronavirus-inoculation-rate-lags/TICEXXUAZRBWBJJGCLWE25Q4EQ/","display_url":"ajc.com/politics/georg…","indices":[257,280]}]	Georgia won’t go the Texas reopening route, @GovKemp says. “We can’t let our guard down. We’ve got to keep doing this for another month or two, to get closer to true herd immunity. I just feel like we’re starting to see the light at the end of the tunnel” https://t.co/wMpligReTO	107040.0	RT @bluestein: Georgia won’t go the Texas reopening route, @GovKemp says. “We can’t let our guard down. We’ve got to keep doing this for an…	177.0	True	full
108	108	60402314bd192200384a3357	2021-03-04 00:00:10	[]	[]	Wed Mar 03 21:41:11 +0000 2021	[]	[{"url":"https://t.co/HRdPkdIaDH","expanded_url":"https://twitter.com/produccion_arg/status/1366510101691998208","display_url":"twitter.com/produccion_arg…","indices":[221,244]}]	Impresionante: hay test argentino para detectar en menos de 5 minutos si un paciente de Covid necesitará o no la terapia intensiva. Fue diseñado por la empresa Gisens Biotech, que contó con el apoyo económico del Estado. https://t.co/HRdPkdIaDH	57526.0	RT @jmkarg: Impresionante: hay test argentino para detectar en menos de 5 minutos si un paciente de Covid necesitará o no la terapia intens…	531.0	True	full
109	109	60402314bd192200384a3365	2021-03-04 00:00:10	[]	[{"url":"https://t.co/0Rnp62gOtT","expanded_url":"https://www.fox26houston.com/news/know-that-daddy-loves-you-35-year-old-father-records-video-for-children-before-dying-from-covid-19?taid=6040230a9004ec0001d74082&utm_campaign=trueanthem&utm_medium=trueanthem&utm_source=twitter","display_url":"fox26houston.com/news/know-that…","indices":[164,187]}]		[]	[]			Charley Torres, 35, used what little strength he had left to record a video from his hospital bed to express his lo… https://t.co/z0hSTwTbU1	332557.0	True	full
110	110	60402314bd192200384a3371	2021-03-04 00:00:11	[]	[]	Wed Mar 03 23:42:18 +0000 2021	[]	[{"url":"https://t.co/TJjBKjGw1U","expanded_url":"https://www.theverge.com/2021/3/3/22311916/spacex-starship-prototype-landing-successful","display_url":"theverge.com/2021/3/3/22311…","indices":[107,130]}]	SpaceX's SN10 Starship prototype appeared to survive its landing attempt on Wednesday... before exploding. https://t.co/TJjBKjGw1U https://t.co/LJbduV8T78	4998.0	RT @joroulette: SpaceX's SN10 Starship prototype appeared to survive its landing attempt on Wednesday... before exploding. https://t.co/TJj…	439.0	True	full
111	111	60402315bd192200384a3393	2021-03-04 00:00:11	[{"text":"COVID19","indices":[115,123]}]	[{"url":"https://t.co/vFVJmAqSl0","expanded_url":"http://ow.ly/pfX050DPs0P","display_url":"ow.ly/pfX050DPs0P","indices":[125,148]}]		[]	[]			Finalmente los científicos pudieron obtener una imagen clara de uno de los “asesinos” más despiadados del planeta.… https://t.co/qxvWE3oopV	348813.0	True	full
112	112	60402315bd192200384a3395	2021-03-04 00:00:11	[]	[{"url":"https://t.co/ZbQ2K1kPHJ","expanded_url":"https://dailymemphian.com/article/20397/shelby-county-health-department-vaccines-memphis-shelby-vacancies?taid=6040230b5a455f0001c96da2&utm_campaign=trueAnthem%3A+Trending+Content&utm_medium=trueAnthem&utm_source=twitter","display_url":"dailymemphian.com/article/20397/…","indices":[129,152]}]		[]	[]			Transfer of vaccine distribution will likely leave some Shelby County Health Department vacancies unfilled, county… https://t.co/zJLEoJKimr	14105.0	True	full
113	113	60402315bd192200384a3397	2021-03-04 00:00:11	[]	[]	Wed Mar 03 13:00:01 +0000 2021	[]	[{"url":"https://t.co/zEQk9YSRdV","expanded_url":"https://sahanjournal.com/coronavirus/hmong-covid-19-vaccine-drive/","display_url":"sahanjournal.com/coronavirus/hm…","indices":[217,240]}]	‘Our goal is to vaccinate the entire Hmong community’: A collaboration between the Hmong Medical Association and Phalen Family Pharmacy will vaccinate community elders in a familiar language, place, and neighborhood. https://t.co/zEQk9YSRdV by @JoeyPeters	13778.0	RT @SahanJournal: ‘Our goal is to vaccinate the entire Hmong community’: A collaboration between the Hmong Medical Association and Phalen F…	4672.0	True	full
114	114	60402315bd192200384a3399	2021-03-04 00:00:11	[{"text":"variants","indices":[76,85]},{"text":"InfectiousDisease","indices":[143,161]},{"text":"COVID19","indices":[229,237]}]	[{"url":"https://t.co/e8GcMjcr1l","expanded_url":"https://ucsfh.org/3riT7v9","display_url":"ucsfh.org/3riT7v9","indices":[192,215]}]		[]	[]			“If we can get enough people vaccinated, we will be able to deal with these #variants simply because we won’t have… https://t.co/5izRl3tASC	29198.0	True	full
115	115	60402315bd192200384a33a1	2021-03-04 00:00:11	[]	[]	Tue Mar 02 14:45:16 +0000 2021	[]	[{"url":"https://t.co/z5yImx0bZa","expanded_url":"https://jewishinsider.com/2021/03/tony-blinken-biden-ihra-definition-antisemitism/","display_url":"jewishinsider.com/2021/03/tony-b…","indices":[222,245]}]	Biden admin ‘enthusiastically embraces’ full IHRA definition of antisemitism &amp; its examples [article is 100% focused on arguing that this means Biden Admin embraces conflation of criticism of Israel and antisemitism] https://t.co/z5yImx0bZa	15692.0	RT @LaraFriedmanDC: Biden admin ‘enthusiastically embraces’ full IHRA definition of antisemitism &amp; its examples [article is 100% focused on…	74.0	True	full
116	116	60402315bd192200384a33a9	2021-03-04 00:00:11	[]	[]	Wed Mar 03 23:36:21 +0000 2021	[]	[{"url":"https://t.co/lyqG52BkB9","expanded_url":"https://twitter.com/TexasTribune/status/1367152028447870976?s=20","display_url":"twitter.com/TexasTribune/s…","indices":[195,218]}]	A few storylines to not lose sight of as state leaders shift attention to Texas removing coronavirus restrictions: 1. As of early this morning, 175,521 Texans still didn't have potable water. https://t.co/lyqG52BkB9	1618.0	RT @regmack_: A few storylines to not lose sight of as state leaders shift attention to Texas removing coronavirus restrictions: 1. As of…	36.0	True	full
117	117	60402315bd192200384a33b7	2021-03-04 00:00:11	[]	[{"url":"https://t.co/7yh5OmNPmp","expanded_url":"https://kerane.ws/3qfaLif","display_url":"kerane.ws/3qfaLif","indices":[120,143]}]		[]	[]			Here’s a look at how some of the biggest retail businesses in Texas are responding to the change the in mask mandat… https://t.co/Bs3S46NFX0	11069.0	True	full
118	118	60402315bd192200384a33bb	2021-03-04 00:00:11	[]	[]	Wed Mar 03 23:10:42 +0000 2021	[]	[{"url":"https://t.co/z6kHerGDSK","expanded_url":"https://atxne.ws/3sHhP8E","display_url":"atxne.ws/3sHhP8E","indices":[177,200]}]	BREAKING: Three of the four state health experts on @GovAbbott's Strike Force to Open Texas were not consulted before he lifted a statewide mask mandate, @asherprice reports 1/ https://t.co/z6kHerGDSK	318584.0	RT @statesman: BREAKING: Three of the four state health experts on @GovAbbott's Strike Force to Open Texas were not consulted before he lif…	248.0	True	full
119	119	60402316bd192200384a33d9	2021-03-04 00:00:12	[]	[{"url":"https://t.co/tdHTH4jm0i","expanded_url":"https://bit.ly/3kHuINn","display_url":"bit.ly/3kHuINn","indices":[95,118]}]		[]	[]			Lacalle Pou dijo que el miércoles 10 de marzo llegarán las primeras 50.000 dosis de Pfizer ➡️… https://t.co/StVHkM5y0R	4184.0	True	full
120	120	60402316bd192200384a33dd	2021-03-04 00:00:12	[]	[]	Tue Mar 02 13:00:51 +0000 2021	[{"text":"pandemic","indices":[22,31]},{"text":"cdnpoli","indices":[167,175]}]	[{"url":"https://t.co/8k9nvwlo4K","expanded_url":"https://www.blacklocks.ca/had-early-pandemic-warning/","display_url":"blacklocks.ca/had-early-pand…","indices":[143,166]}]	MP says he learned of #pandemic risk from Chinese-Cdn neighbours SIX WEEKS before @GovCanHealth woke up: 'The gov't has been very, very slow' https://t.co/8k9nvwlo4K #cdnpoli @TakoVanPopta https://t.co/XeauoH176y	12828.0	RT @mindingottawa: MP says he learned of #pandemic risk from Chinese-Cdn neighbours SIX WEEKS before @GovCanHealth woke up: 'The gov't has…	141.0	True	full
121	121	60402317bd192200384a33fb	2021-03-04 00:00:12	[]	[]	Wed Mar 03 22:51:21 +0000 2021	[{"text":"NEW","indices":[0,4]},{"text":"COVID19","indices":[53,61]},{"text":"Onted","indices":[89,95]},{"text":"Onpoli","indices":[96,103]}]	[{"url":"https://t.co/bxamj623Cs","expanded_url":"https://globalnews.ca/news/7674832/coronavirus-ontario-schools-covid-19-testing/","display_url":"globalnews.ca/news/7674832/c…","indices":[225,248]}]	#NEW: Education minister @Sflecce criticized for low #COVID19 testing in Ontario schools #Onted #Onpoli “Right now, 24 schools in Ontario are closed due to COVID-19 and 672 currently have at least one case reported.” READ: https://t.co/bxamj623Cs	43372.0	RT @Travisdhanraj: #NEW: Education minister @Sflecce criticized for low #COVID19 testing in Ontario schools #Onted #Onpoli “Right now, 24…	819.0	True	full
122	122	60402317bd192200384a3405	2021-03-04 00:00:12	[]	[]	Wed Mar 03 23:58:12 +0000 2021	[]	[{"url":"https://t.co/fQIJHSMQfA","expanded_url":"https://twitter.com/novaesrocha1/status/1367238770274271234","display_url":"twitter.com/novaesrocha1/s…","indices":[270,293]}]	Lisca sensato demais. Sempre farei questão de divulgar e incentivar quem se posiciona no meio do futebol. Em meio a maior crise sanitária da história, com o pior presidente desde Médici, poucos são os que falam. Não pode ter futebol enquanto temos genocídio. Não pode. https://t.co/fQIJHSMQfA	3525.0	RT @Totalfute: Lisca sensato demais. Sempre farei questão de divulgar e incentivar quem se posiciona no meio do futebol. Em meio a maior cr…	6575.0	True	full
123	123	60402317bd192200384a3411	2021-03-04 00:00:12	[]	[]	Wed Mar 03 22:23:09 +0000 2021	[{"text":"IgnoranceNOExcuse","indices":[191,209]}]	[{"url":"https://t.co/kQqPSPGHIL","expanded_url":"https://twitter.com/MuellerSheWrote/status/1367146553501044736","display_url":"twitter.com/MuellerSheWrot…","indices":[210,233]}]	I HAVE KNOWN THIS FOR WEEKS!! READ IN THE DAMN PAPER! ALSO KNEW 1/6 WAS GOING TO HAPPEN!! TRUMP PUT IT OUT THERE!! HE INVITED THEM..."ITS GOING TO BE WILD" DOES ANYBODY BUT ME PAY ATTENTION? #IgnoranceNOExcuse https://t.co/kQqPSPGHIL	12.0	RT @topcatnvillage: I HAVE KNOWN THIS FOR WEEKS!! READ IN THE DAMN PAPER! ALSO KNEW 1/6 WAS GOING TO HAPPEN!! TRUMP PUT IT OUT THERE!! HE I…	19.0	True	full
124	124	60402317bd192200384a341b	2021-03-04 00:00:12	[]	[{"url":"https://t.co/T0GwCa2wvi","expanded_url":"https://bit.ly/3kBgQV2","display_url":"bit.ly/3kBgQV2","indices":[257,280]}]		[]	[]			If you or someone you know does not have a trusted family member or friend who can provide transportation to a COVI… https://t.co/cMJYGIGaph	12076.0	True	full
125	125	60402317bd192200384a341f	2021-03-04 00:00:12	[]	[]	Wed Mar 03 23:00:24 +0000 2021	[]	[{"url":"https://t.co/91BSlLVA0V","expanded_url":"https://www.miamiherald.com/news/local/community/florida-keys/article249666463.html","display_url":"miamiherald.com/news/local/com…","indices":[242,265]}]	NEW: As most of Florida was waiting for COVID vaccines in January, the wealthy Keys enclave of Ocean Reef was vaccinating more than 1,200 residents. A month later, a prominent resident sent @GovRonDeSantis a $250,000 check. w/@DavidGoodhue https://t.co/91BSlLVA0V	31878.0	RT @MaryEllenKlas: NEW: As most of Florida was waiting for COVID vaccines in January, the wealthy Keys enclave of Ocean Reef was vaccinatin…	2096.0	True	full
126	126	60402317bd192200384a3429	2021-03-04 00:00:13	[{"text":"GITMTo45M","indices":[120,130]},{"text":"LoveForSeesaw","indices":[133,147]}]	[{"url":"https://t.co/7J1ja8vKne","expanded_url":"https://open.spotify.com/playlist/0O9AXQlrD9IYlQlFOnJS45?si=Dxb51agFT3GnWwrRH4e08g&utm_source=copy-link","display_url":"open.spotify.com/playlist/0O9AX…","indices":[151,174]},{"url":"https://t.co/dj3HuSTKjk","expanded_url":"https://open.spotify.com/playlist/5XaV6PkJwtwld8ekj3DQT5?si=h8MtDU7wS869xqctqJBAZA&utm_source=copy-link","display_url":"open.…		[]	[]			comienza el sp‼️ subamos los números de first love/seesaw y el mv de give it to me que están por lograr sus metas.… https://t.co/xtJoRUdt5j	5297.0	True	full
127	127	60402317bd192200384a343f	2021-03-04 00:00:13	[]	[]	Wed Mar 03 21:11:16 +0000 2021	[]	[{"url":"https://t.co/Fa8YjSm5yc","expanded_url":"https://www.lanacion.com.py/politica/2021/03/03/galeano-perrone-abdo-esta-totalmente-perdido-su-gobierno-puede-colapsar-entre-abril-o-mayo/","display_url":"lanacion.com.py/politica/2021/…","indices":[216,239]}]	El analista político Horacio Galeano Perrone afirmó que el presidente de la República, Mario Abdo Benítez, se encuentra totalmente perdido ante la crisis sanitaria y económica generada por la pandemia del COVID-19. https://t.co/Fa8YjSm5yc	334983.0	RT @LaNacionPy: El analista político Horacio Galeano Perrone afirmó que el presidente de la República, Mario Abdo Benítez, se encuentra tot…	129.0	True	full
128	128	60402317bd192200384a3451	2021-03-04 00:00:13	[]	[]	Wed Mar 03 20:27:39 +0000 2021	[]	[{"url":"https://t.co/4dYDZbm7gm","expanded_url":"https://www.theguardian.com/world/2021/mar/03/brazil-covid-global-threat-new-more-lethal-variants-miguel-nicolelis?CMP=Share_iOSApp_Other","display_url":"theguardian.com/world/2021/mar…","indices":[168,191]}]	O mundo vai reagir! Já que os brasileiros não reagem... Brazil's Covid outbreak is global threat that opens door to lethal variants – scientist | Brazil | The Guardian https://t.co/4dYDZbm7gm	481551.0	RT @zehdeabreu: O mundo vai reagir! Já que os brasileiros não reagem... Brazil's Covid outbreak is global threat that opens door to lethal…	431.0	True	full
129	129	60402318bd192200384a346b	2021-03-04 00:00:14	[]	[]	Wed Mar 03 23:56:09 +0000 2021	[]	[{"url":"https://t.co/G9FuzeUQLG","expanded_url":"https://www.novartis.com/news/media-releases/novartis-commits-donate-130-million-doses-hydroxychloroquine-support-global-covid-19-pandemic-response","display_url":"novartis.com/news/media-rel…","indices":[144,167]}]	Laboratório Novartis se compromete a doar até 130 milhões de doses de hidroxicloroquina, para apoiar a resposta global à pandemia de COVID-19. https://t.co/G9FuzeUQLG	70765.0	RT @MarcosQuezado1: Laboratório Novartis se compromete a doar até 130 milhões de doses de hidroxicloroquina, para apoiar a resposta global…	1456.0	True	full
130	130	60402318bd192200384a3471	2021-03-04 00:00:13	[{"text":"Housing","indices":[13,21]}]	[{"url":"https://t.co/Au1CjsG3CA","expanded_url":"https://urbn.is/3qeOHEr","display_url":"urbn.is/3qeOHEr","indices":[109,132]},{"url":"https://t.co/02wFrE0XwG","expanded_url":"https://bit.ly/306X9eh","display_url":"bit.ly/306X9eh","indices":[149,172]}]		[]	[]			ICYMI: "More #Housing Data Have Been Released During the Pandemic. Here’s How Policymakers Can Best Use It."… https://t.co/aKcIw8Jogc	55391.0	True	full
131	131	60402318bd192200384a3475	2021-03-04 00:00:14	[]	[]	Wed Mar 03 23:06:48 +0000 2021	[]	[{"url":"https://t.co/j7l3iQwmT4","expanded_url":"https://www.nbcnews.com/now/video/undocumented-immigrants-wrongly-denied-covid-vaccines-in-texas-101854789700","display_url":"nbcnews.com/now/video/undo…","indices":[149,172]}]	I spoke to NBC News Now about the denials of Covid vaccines to undocumented people in the Rio Grande Valley of Texas and what's being done about it. https://t.co/j7l3iQwmT4 via @nbcnews	13338.0	RT @SuzGamboa: I spoke to NBC News Now about the denials of Covid vaccines to undocumented people in the Rio Grande Valley of Texas and wha…	1220.0	True	full
132	132	60402318bd192200384a3473	2021-03-04 00:00:14	[]	[]	Wed Mar 03 23:45:18 +0000 2021	[]	[{"url":"https://t.co/6Qczuu2YOI","expanded_url":"https://www.latimes.com/california/story/2021-03-03/california-reopening-speeds-up-despite-covid-19-risks","display_url":"latimes.com/california/sto…","indices":[259,282]}]	Dr. Rochelle Walensky, head of the U.S. Centers for Disease Control &amp; Prevention, said this week she is “really worried about reports that more states are rolling back the exact public health measures we have recommended to protect people from COVID-19.” https://t.co/6Qczuu2YOI	3801773.0	RT @latimes: Dr. Rochelle Walensky, head of the U.S. Centers for Disease Control &amp; Prevention, said this week she is “really worried about…	32.0	True	full
133	133	60402318bd192200384a348d	2021-03-04 00:00:14	[]	[]	Sat Feb 27 00:46:12 +0000 2021	[{"text":"SBCountyTogether","indices":[203,220]},{"text":"OurShotatHope","indices":[221,235]},{"text":"MyTurn","indices":[236,243]}]	[{"url":"https://t.co/jasKJkicyg","expanded_url":"https://myturn.ca.gov/","display_url":"myturn.ca.gov","indices":[178,201]}]	Very soon vaccine appointments in SB County will be made using the state’s MyTurn system. In order to receive alerts about eligibility and appointments, you must register! Go to https://t.co/jasKJkicyg. #SBCountyTogether #OurShotatHope #MyTurn https://t.co/JbkRDnix2r	11128.0	RT @SBCounty: Very soon vaccine appointments in SB County will be made using the state’s MyTurn system. In order to receive alerts about el…	2365.0	True	full
134	134	60402318bd192200384a3491	2021-03-04 00:00:14	[]	[]	Wed Mar 03 18:49:19 +0000 2021	[]	[{"url":"https://t.co/KjWeJKRbbB","expanded_url":"https://www.theguardian.com/uk-news/2021/mar/03/nhs-social-care-and-most-vulnerable-betrayed-by-sunaks-budget?CMP=Share_iOSApp_Other","display_url":"theguardian.com/uk-news/2021/m…","indices":[252,275]}]	An NHS budget cut. No new support for social care. No pay rise for NHS staff who’ve risked their lives for a year. .@RishiSunak really has shown his true colours in this Budget. He clapped, he talked of heroes, but he’s left the NHS high and dry. https://t.co/KjWeJKRbbB	188722.0	RT @doctor_oxford: An NHS budget cut. No new support for social care. No pay rise for NHS staff who’ve risked their lives for a year. .@…	366.0	True	full
135	135	60402318bd192200384a349b	2021-03-04 00:00:14	[{"text":"UNSC","indices":[120,125]},{"text":"TigrayGenocide","indices":[215,230]}]	[{"url":"https://t.co/tzo1u1U06K","expanded_url":"https://www.latimes.com/world-nation/story/2021-02-11/troops-accused-of-mass-rape-in-ethiopias-tigray-conflict?fbclid=IwAR3OMacYgY_YICFOvcjpawS","display_url":"latimes.com/world-nation/s…","indices":[259,282]}]		[]	[]			Merhawit was raped by 15 Eritrean soldiers who took turns raping her over 8 hours. These are punishable war crimes.… https://t.co/GpmtdIHNg3	10.0	True	full
136	136	60402319bd192200384a349f	2021-03-04 00:00:14	[]	[]	Mon Jun 04 05:25:02 +0000 2018	[]	[{"url":"https://t.co/y9Bus5oBFL","expanded_url":"https://www.cnbc.com/2018/05/15/trump-nominates-mitch-mcconnell-in-law-gordon-hartogensis-for-job.html?__source=sharebar%7Cfacebook&par=sharebar","display_url":"cnbc.com/2018/05/15/tru…","indices":[72,95]},{"url":"https://t.co/M6smu3z6qz","expanded_url":"https://twitter.com/weareoversight/status/1002214409115234304","display_url":"twitter.com/wear…	Trump picks brother-in-law of McConnell and Chao to run pension agency (https://t.co/y9Bus5oBFL) If confirmed, Gordon Hartogensis will lead Pension Benefit Guaranty Corporation, which provides retirement benefits to more than 800,000 people whose own pension plans failed. https://t.co/M6smu3z6qz	140213.0	RT @Khanoisseur: Trump picks brother-in-law of McConnell and Chao to run pension agency (https://t.co/y9Bus5oBFL) If confirmed, Gordon Har…	2643.0	True	full
137	137	60402319bd192200384a34a7	2021-03-04 00:00:14	[]	[]	Wed Mar 03 14:28:10 +0000 2021	[]	[{"url":"https://t.co/V1RzrC5ml1","expanded_url":"https://direct.mit.edu/books/pages/direct-to-open","display_url":"direct.mit.edu/books/pages/di…","indices":[213,236]}]	Big publishing news: MIT Press is going 100% open access for its academic titles beginning in 2022. Libraries are being invited to start subscribing to their service now, which gives access to their back catalog. https://t.co/V1RzrC5ml1	5411.0	RT @dwcongdon: Big publishing news: MIT Press is going 100% open access for its academic titles beginning in 2022. Libraries are being invi…	51.0	True	full
138	138	60402319bd192200384a34bf	2021-03-04 00:00:14	[]	[]	Wed Mar 03 23:44:34 +0000 2021	[]	[{"url":"https://t.co/4a9FpbB7pY","expanded_url":"https://www.foxnews.com/politics/new-york-cuomo-nursing-home-deaths-families-sexual-harassment","display_url":"foxnews.com/politics/new-y…","indices":[136,159]}]	NEW: Families of NY nursing home coronavirus victims say Cuomo sex scandal shouldn't overshadow seniors' deaths @eviefordham reports: https://t.co/4a9FpbB7pY	60390.0	RT @peterjhasson: NEW: Families of NY nursing home coronavirus victims say Cuomo sex scandal shouldn't overshadow seniors' deaths @eviefor…	61.0	True	full
139	139	60402319bd192200384a34d1	2021-03-04 00:00:14	[]	[]	Sat Feb 27 13:51:50 +0000 2021	[{"text":"COVID19","indices":[20,28]}]	[{"url":"https://t.co/1JjQRfdB27","expanded_url":"https://twitter.com/ganeshran/status/1363127685241851905?s=19","display_url":"twitter.com/ganeshran/stat…","indices":[139,162]}]	Today's estimate of #COVID19 hospital deaths - 302 (England: 257, Scotland: 27 yday, Wales: 16, NI: 2 yday) Last Saturday's total: 359 👇 https://t.co/1JjQRfdB27	9108.0	RT @ganeshran: Today's estimate of #COVID19 hospital deaths - 302 (England: 257, Scotland: 27 yday, Wales: 16, NI: 2 yday) Last Saturday's…	0.0	True	full
140	140	60402319bd192200384a34d3	2021-03-04 00:00:14	[]	[{"url":"https://t.co/cqN0CAXXBK","expanded_url":"https://www.journalistenwatch.com/2021/03/03/jeder-covid-intensivpatient/","display_url":"journalistenwatch.com/2021/03/03/jed…","indices":[163,186]}]		[]	[]			Nein, natürlich nicht! Lieber Jagt auf spielende Kinder...🤢 Jeder zweite Covid-Intensivpatient in Deutschland ist… https://t.co/0epHPOMVJ4	325.0	True	full
141	141	6040231abd192200384a34ed	2021-03-04 00:00:15	[]	[]	Wed Mar 03 16:13:43 +0000 2021	[{"text":"COVID19","indices":[58,66]}]	[{"url":"https://t.co/TbQ02814Ll","expanded_url":"https://www.endcoronavirus.org/papers/covid-strategies","display_url":"endcoronavirus.org/papers/covid-s…","indices":[203,226]}]	'Successful vs Unsuccessful' strategies for responding to #COVID19. On one page, you can see how most of Britain and Ireland have got it completely wrong. I read this regularly. Thanks to @yaneerbaryam. https://t.co/TbQ02814Ll	40640.0	RT @GabrielScally: 'Successful vs Unsuccessful' strategies for responding to #COVID19. On one page, you can see how most of Britain and Ire…	1629.0	True	full
142	142	6040231abd192200384a34f1	2021-03-04 00:00:15	[]	[{"url":"https://t.co/1dWRZY2zwO","expanded_url":"https://www.972mag.com/palestinian-student-covid-tau/","display_url":"972mag.com/palestinian-st…","indices":[257,280]}]		[]	[]			After leaving her home at 4 AM, passing through 7 checkpoints, and switching transportation 8 times just to get to… https://t.co/oXS2Q3ogPr	61128.0	True	full
143	143	6040231abd192200384a3503	2021-03-04 00:00:15	[]	[{"url":"https://t.co/jm4pLv3KVq","expanded_url":"https://www.livescience.com/amp/covid-19-vaccine-efficacy-explained.html","display_url":"livescience.com/amp/covid-19-v…","indices":[252,275]}]		[]	[]			@McBlondeLand Not exactly. It means that 95% of the people in the vaccinated group had less chance of getting COVID… https://t.co/RQdLt1zQvq	6062.0	True	full
144	144	6040231abd192200384a3505	2021-03-04 00:00:15	[]	[{"url":"https://t.co/Uz0yvksUPq","expanded_url":"https://tinyurl.com/gjpsOptOutFull","display_url":"tinyurl.com/gjpsOptOutFull","indices":[168,191]},{"url":"https://t.co/dBDsejOk0R","expanded_url":"https://www.gjpscovid.info/","display_url":"gjpscovid.info","indices":[254,277]}]		[]	[]			🚨🚨🚨 REMINDER: Hybrid families opting out of full in-person learning and into SchoolsPLP distance learning must comp… https://t.co/vnhy0rbiRx	4259.0	True	full
145	145	6040231abd192200384a351d	2021-03-04 00:00:15	[]	[]	Wed Mar 03 23:24:38 +0000 2021	[{"text":"StarWars","indices":[234,243]},{"text":"WhatIf","indices":[244,251]},{"text":"MaceWindu","indices":[252,262]},{"text":"SNRTG","indices":[263,269]}]	[{"url":"https://t.co/WEv5awnTvr","expanded_url":"http://madcapsrealm.blogspot.com/2021/03/what-ifmace-windu-survived-his-fight.html","display_url":"madcapsrealm.blogspot.com/2021/03/what-i…","indices":[0,23]}]	https://t.co/WEv5awnTvr The Galactic Civil War begins 15 years early. The Jedi are on the front lines, all except one...until he receives a vision to go to the planet Dathomir. More surprises are in store for Mace Windu, Jedi Master. #StarWars #WhatIf #MaceWindu #SNRTG https://t.co/J873RHlOpO	870.0	RT @MadCapMunchkin: https://t.co/WEv5awnTvr The Galactic Civil War begins 15 years early. The Jedi are on the front lines, all except one..…	44430.0	True	full
146	146	6040231bbd192200384a352f	2021-03-04 00:00:15	[]	[{"url":"https://t.co/Arm95lhXrx","expanded_url":"https://www.nottinghamshire.gov.uk/care/coronavirus/news/case-studies","display_url":"nottinghamshire.gov.uk/care/coronavir…","indices":[227,250]}]		[]	[]			Because another thing people like the governor will never understand is that I am honest, that I've never been anyt… https://t.co/vfUL6vyqGS	31.0	True	full
147	147	6040231bbd192200384a3533	2021-03-04 00:00:15	[{"text":"Alamo","indices":[26,32]},{"text":"Drafthouse","indices":[33,44]}]	[{"url":"https://t.co/eOsQVakj6c","expanded_url":"http://Forbes.com","display_url":"Forbes.com","indices":[1,24]},{"url":"https://t.co/kKdUZSdCq6","expanded_url":"http://www.newsoneplace.com/8999792012/alamo-drafthouse-aims-bankruptcy-sale-survive-pandemic","display_url":"newsoneplace.com/8999792012/ala…","indices":[160,183]}]		[]	[]			(https://t.co/eOsQVakj6c):#Alamo #Drafthouse Aims For Bankruptcy Sale To Survive Pandemic : North America’s largest… https://t.co/ghbylwgozS	795.0	True	full
148	148	6040231bbd192200384a354d	2021-03-04 00:00:16	[]	[]	Wed Mar 03 19:29:12 +0000 2021	[{"text":"fail","indices":[140,145]}]	[{"url":"https://t.co/b5VMbKKEmv","expanded_url":"https://www.facebook.com/15704546335/posts/10160443746236336/","display_url":"facebook.com/15704546335/po…","indices":[146,169]}]	Joe Biden opened up the border, let in over 100 covid19 positive illegals into our country, while he sits behind armed military and a wall. #fail https://t.co/b5VMbKKEmv	593442.0	RT @ScottBaio: Joe Biden opened up the border, let in over 100 covid19 positive illegals into our country, while he sits behind armed milit…	2123.0	True	full
149	149	6040231cbd192200384a3581	2021-03-04 00:00:16	[]	[]	Wed Mar 03 23:00:24 +0000 2021	[]	[{"url":"https://t.co/91BSlLVA0V","expanded_url":"https://www.miamiherald.com/news/local/community/florida-keys/article249666463.html","display_url":"miamiherald.com/news/local/com…","indices":[242,265]}]	NEW: As most of Florida was waiting for COVID vaccines in January, the wealthy Keys enclave of Ocean Reef was vaccinating more than 1,200 residents. A month later, a prominent resident sent @GovRonDeSantis a $250,000 check. w/@DavidGoodhue https://t.co/91BSlLVA0V	31884.0	RT @MaryEllenKlas: NEW: As most of Florida was waiting for COVID vaccines in January, the wealthy Keys enclave of Ocean Reef was vaccinatin…	626.0	True	full
150	150	6040231cbd192200384a3589	2021-03-04 00:00:16	[]	[{"url":"https://t.co/LXHugaJbS4","expanded_url":"https://saskatoon.ctvnews.ca/nutrien-lays-off-dozens-of-employees-in-saskatchewan-1.5331954?cid=sm%3Atrueanthem%3Actvsaskatoon%3Atwitterpost&taid=604023109004ec0001d74091","display_url":"saskatoon.ctvnews.ca/nutrien-lays-o…","indices":[153,176]}]		[]	[]			Nutrien says it is laying off dozens of Saskatchewan staff to “drive efficiencies” in its finance department and “r… https://t.co/0dMmttSMDb	43721.0	True	full
151	151	6040231cbd192200384a3593	2021-03-04 00:00:17	[]	[{"url":"https://t.co/uliMCcVfJx","expanded_url":"https://buff.ly/30599Nl","display_url":"buff.ly/30599Nl","indices":[170,193]}]		[]	[]			If Apple can figure out a way to nudge behavior in a positive direction or reliably monitor for disease symptoms, i… https://t.co/VRNqPcf3Wx	153065.0	True	full
152	152	6040231cbd192200384a35a3	2021-03-04 00:00:17	[]	[]	Wed Mar 03 20:52:35 +0000 2021	[]	[{"url":"https://t.co/a01Zs2azD9","expanded_url":"https://www.eldiario.es/1_6ef391","display_url":"eldiario.es/1_6ef391","indices":[128,151]}]	Hacienda embarga al exlíder de Vox Andalucía sus cuentas y bienes para intentar recuperar parte de la ayuda pública investigada https://t.co/a01Zs2azD9 vía @eldiarioand	1906.0	RT @jaime16271229: Hacienda embarga al exlíder de Vox Andalucía sus cuentas y bienes para intentar recuperar parte de la ayuda pública inve…	741.0	True	full
153	153	6040231dbd192200384a35af	2021-03-04 00:00:17	[]	[]	Wed Mar 03 22:25:05 +0000 2021	[{"text":"MacriPresoEsJusticia","indices":[0,21]}]	[{"url":"https://t.co/mL7S9wM2WK","expanded_url":"https://www.eldestapeweb.com/politica/coronavirus-en-argentina/quiros-se-quejo-de-que-recibio-menos-vacunas-que-provincia-pero-los-datos-lo-desmienten--20213317350","display_url":"eldestapeweb.com/politica/coron…","indices":[133,156]}]	#MacriPresoEsJusticia Quirós se quejó de que recibió menos vacunas que Provincia, pero los datos lo desmienten | vía @eldestapeweb https://t.co/mL7S9wM2WK	2211.0	RT @Layegua1953: #MacriPresoEsJusticia Quirós se quejó de que recibió menos vacunas que Provincia, pero los datos lo desmienten | vía @el…	332.0	True	full
154	154	6040231dbd192200384a35bb	2021-03-04 00:00:17	[]	[]	Tue Mar 02 17:33:02 +0000 2021	[]	[{"url":"https://t.co/9WbbbExVib","expanded_url":"https://linktr.ee/Hotanime_girl","display_url":"linktr.ee/Hotanime_girl","indices":[105,128]}]	I wonder how much I can hide under my mask 🤔 come watch me deep throat something way bigger click link https://t.co/9WbbbExVib https://t.co/7KTdhT0I3Q	554936.0	RT @Agnimmdusty: I wonder how much I can hide under my mask 🤔 come watch me deep throat something way bigger click link https://t.co/9Wbb…	110580.0	True	full
155	155	6040231dbd192200384a35bd	2021-03-04 00:00:17	[]	[]	Wed Mar 03 15:00:04 +0000 2021	[]	[{"url":"https://t.co/TR5FnhXawC","expanded_url":"https://www.clevelandjewishnews.com/features/special_sections/finance/covid-19-expands-sharing-of-tax-information-online/article_53535a22-7b74-11eb-9873-ab4e00f845ff.html#utm_campaign=blox&utm_source=twitter&utm_medium=social","display_url":"clevelandjewishnews.com/features/speci…","indices":[240,263]}]	In this day and age, the way that people file their taxes is much different than it was just five or 10 years ago. Nowadays, almost all communication and transactions can be made online or over the telephone, rather than in person or mail. https://t.co/TR5FnhXawC	375.0	RT @AlexKrutchikCJN: In this day and age, the way that people file their taxes is much different than it was just five or 10 years ago. Now…	3107.0	True	full
156	156	6040231dbd192200384a35c5	2021-03-04 00:00:17	[]	[]	Wed Mar 03 22:53:00 +0000 2021	[]	[{"url":"https://t.co/FyXmvcdds9","expanded_url":"https://www.nbcnews.com/news/latino/after-border-patrol-release-asylum-seekers-test-positive-covid-brownsville-n1259282?fbclid=IwAR1CNxAd9Gy03kKZUOn1A4DfOaVLezZ8voioVELIOFTtqMPBY0xMftGgsa0","display_url":"nbcnews.com/news/latino/af…","indices":[233,256]}]	Illegal aliens with COVID-19 are being caught and then released into the United States. This is anti-America First and anti-Science. Socialist Dems have built a wall around the Capitol to protect themselves, but won't protect you! https://t.co/FyXmvcdds9	100649.0	RT @RepMoBrooks: Illegal aliens with COVID-19 are being caught and then released into the United States. This is anti-America First and ant…	8.0	True	full
157	157	6040231dbd192200384a35c9	2021-03-04 00:00:17	[]	[]	Wed Mar 03 11:32:42 +0000 2021	[]	[{"url":"https://t.co/uA7H7SoOLa","expanded_url":"https://www.elconfidencial.com/espana/2020-12-11/norma-rey-felipe-obliga-emerito-devolver-donar-dinero-recibio_2867195/","display_url":"elconfidencial.com/espana/2020-12…","indices":[256,279]}]	El primo del emérito admite que pagó sus viajes y gastos, pero el Código Ético aprobado por Felipe VI impide que miembros de la Familia Real (incluído el emérito) reciban regalos y dinero. El actual jefe de Estado NO aplica el código que él mismo aprobó. https://t.co/uA7H7SoOLa	152315.0	RT @Fgarea: El primo del emérito admite que pagó sus viajes y gastos, pero el Código Ético aprobado por Felipe VI impide que miembros de la…	3173.0	True	full
158	158	6040231dbd192200384a35cb	2021-03-04 00:00:17	[]	[{"url":"https://t.co/mzzbPpfkMI","expanded_url":"https://poetscornerblog.wordpress.com/2020/06/15/a-wear-a-mask-limerick/","display_url":"poetscornerblog.wordpress.com/2020/06/15/a-w…","indices":[118,141]}]		[]	[]			@JThomasMadden1 @gore_won Texas just because Abbott said it's ok to put yourself in harms way doesn't mean you shou… https://t.co/AYimad8JNi	1185.0	True	full
159	159	6040231dbd192200384a35cf	2021-03-04 00:00:17	[]	[]	Wed Mar 03 23:58:32 +0000 2021	[]	[{"url":"https://t.co/A8PzDK5Rwa","expanded_url":"https://youtu.be/oBt2Yh_Gt0E","display_url":"youtu.be/oBt2Yh_Gt0E","indices":[251,274]}]	After five years, Hello Games has molded its once-lackluster survival sim into a one-of-a-kind space-faring odyssey. But how exactly did they do it? In my latest video essay, I break down how base building saved @NoMansSky. Watch on @gameinformer: https://t.co/A8PzDK5Rwa https://t.co/CZFyjDgIJd	2145.0	RT @itsVanAken: After five years, Hello Games has molded its once-lackluster survival sim into a one-of-a-kind space-faring odyssey. But ho…	2385.0	True	full
160	160	6040231dbd192200384a35d1	2021-03-04 00:00:17	[]	[{"url":"https://t.co/ja9DxKBgoc","expanded_url":"https://tftnews.com/markets/dollar-gains-with-yields-us-growth-seen-likely-to-outperform/","display_url":"tftnews.com/markets/dollar…","indices":[163,186]}]		[]	[]			Data on Wednesday showed that the euro zone economy is almost certainly in a double-dip recession as COVID-19 lockd… https://t.co/Vkb9C1IBgQ	19.0	True	full
161	161	6040231dbd192200384a35df	2021-03-04 00:00:18	[]	[]	Wed Mar 03 18:14:49 +0000 2021	[]	[{"url":"https://t.co/qDcdi2Awj6","expanded_url":"https://www.noticiasrcn.com/bogota/gerente-sabia-de-fiesta-en-hospital-santa-clara-y-audio-la-delata-376501?utm_medium=Social&utm_source=Twitter#Echobox=1614789877","display_url":"noticiasrcn.com/bogota/gerente…","indices":[190,213]}]	Así va el caso de la rumba en hospital de Bogotá en plena pandemia La doctora que denunció la fiesta fue trasladada de su lugar de trabajo y asegura que la 'aburrieron' para que renunciara https://t.co/qDcdi2Awj6	8076928.0	RT @NoticiasRCN: Así va el caso de la rumba en hospital de Bogotá en plena pandemia La doctora que denunció la fiesta fue trasladada de su…	17813.0	True	full
162	162	6040231dbd192200384a35e3	2021-03-04 00:00:18	[]	[]	Tue Mar 02 22:08:23 +0000 2021	[{"text":"vaccines","indices":[109,118]},{"text":"Ivermectin","indices":[133,144]}]	[{"url":"https://t.co/Y9qkdHnc1z","expanded_url":"https://apple.news/AZMsjbtxxRGyPwAvmZSKy7A","display_url":"apple.news/AZMsjbtxxRGyPw…","indices":[147,170]}]	A mere 6.5% of Texans vaccinated and they attribute the fall in Covid-19 cases and the reopening of Texas to #vaccines? It’s totally #Ivermectin . https://t.co/Y9qkdHnc1z	1025.0	RT @jaysanchezdorta: A mere 6.5% of Texans vaccinated and they attribute the fall in Covid-19 cases and the reopening of Texas to #vaccines…	946.0	True	full
163	163	6040231ebd192200384a35ff	2021-03-04 00:00:18	[]	[]	Thu Mar 04 00:00:09 +0000 2021	[{"text":"EnVideo","indices":[0,8]},{"text":"SoberaníaEsPoderPopular","indices":[119,143]}]	[{"url":"https://t.co/1s5CauGQdQ","expanded_url":"https://dai.ly/x7zos93","display_url":"dai.ly/x7zos93","indices":[145,168]}]	#EnVideo 📹 | Pdte. Nicolás Maduro: Hemos detectado en Venezuela la presencia de la variante brasilera de la COVID-19 #SoberaníaEsPoderPopular https://t.co/1s5CauGQdQ	1811293.0	RT @VTVcanal8: #EnVideo 📹 | Pdte. Nicolás Maduro: Hemos detectado en Venezuela la presencia de la variante brasilera de la COVID-19 #Sobe…	213.0	True	full
164	164	6040231ebd192200384a3603	2021-03-04 00:00:18	[]	[{"url":"https://t.co/nrg2XYmjEj","expanded_url":"https://www.t-online.de/gesundheit/krankheiten-symptome/id_89483400/expertin-erklaert-wer-traegt-bei-corona-impfschaeden-die-verantwortung-.html","display_url":"t-online.de/gesundheit/kra…","indices":[265,288]}]		[]	[]			@FreifuerErfolg Naja, ja es gibt ein internat in Essen für hörgeschädigte kann man googeln, zum Vorgang findet man… https://t.co/zdDGJYkyke	26.0	True	full
165	165	6040231ebd192200384a3609	2021-03-04 00:00:18	[]	[]	Wed Mar 03 18:52:28 +0000 2021	[]	[{"url":"https://t.co/gRX1fGFEzj","expanded_url":"http://HealthCare.gov","display_url":"HealthCare.gov","indices":[212,235]}]	On February 15, my Administration opened a special enrollment period for health insurance and more than 200,000 Americans have already gotten covered. It’s an encouraging sign, but we have further to go. Head to https://t.co/gRX1fGFEzj before May 15 to get covered.	8483548.0	RT @POTUS: On February 15, my Administration opened a special enrollment period for health insurance and more than 200,000 Americans have a…	391.0	True	full
166	166	6040231ebd192200384a3615	2021-03-04 00:00:18	[]	[]	Wed Mar 03 23:05:59 +0000 2021	[]	[{"url":"https://t.co/SxOpQfr0Ie","expanded_url":"https://www.dakotanewsnow.com/2021/03/03/businesses-tied-to-noem-family-got-600000-in-virus-grants/?utm_source=twitter&utm_medium=social&utm_campaign=snd&utm_content=ksfy","display_url":"dakotanewsnow.com/2021/03/03/bus…","indices":[178,201]}]	Family members of Gov. Noem received over $600,000 in funds from a state grant program pushed by the governor that directed federal coronavirus relief funds to small businesses. https://t.co/SxOpQfr0Ie	58652.0	RT @dakotanews_now: Family members of Gov. Noem received over $600,000 in funds from a state grant program pushed by the governor that dire…	632.0	True	full
167	167	6040231ebd192200384a361b	2021-03-04 00:00:18	[]	[]	Wed Mar 03 22:51:21 +0000 2021	[{"text":"NEW","indices":[0,4]},{"text":"COVID19","indices":[53,61]},{"text":"Onted","indices":[89,95]},{"text":"Onpoli","indices":[96,103]}]	[{"url":"https://t.co/bxamj623Cs","expanded_url":"https://globalnews.ca/news/7674832/coronavirus-ontario-schools-covid-19-testing/","display_url":"globalnews.ca/news/7674832/c…","indices":[225,248]}]	#NEW: Education minister @Sflecce criticized for low #COVID19 testing in Ontario schools #Onted #Onpoli “Right now, 24 schools in Ontario are closed due to COVID-19 and 672 currently have at least one case reported.” READ: https://t.co/bxamj623Cs	43372.0	RT @Travisdhanraj: #NEW: Education minister @Sflecce criticized for low #COVID19 testing in Ontario schools #Onted #Onpoli “Right now, 24…	160.0	True	full
168	168	6040231ebd192200384a3623	2021-03-04 00:00:18	[]	[]	Wed Mar 03 23:21:23 +0000 2021	[]	[{"url":"https://t.co/wMpligReTO","expanded_url":"https://ajc.com/politics/georgia-to-expand-vaccine-sites-as-states-coronavirus-inoculation-rate-lags/TICEXXUAZRBWBJJGCLWE25Q4EQ/","display_url":"ajc.com/politics/georg…","indices":[257,280]}]	Georgia won’t go the Texas reopening route, @GovKemp says. “We can’t let our guard down. We’ve got to keep doing this for another month or two, to get closer to true herd immunity. I just feel like we’re starting to see the light at the end of the tunnel” https://t.co/wMpligReTO	107040.0	RT @bluestein: Georgia won’t go the Texas reopening route, @GovKemp says. “We can’t let our guard down. We’ve got to keep doing this for an…	301.0	True	full
169	169	6040231ebd192200384a362d	2021-03-04 00:00:18	[]	[]	Wed Dec 02 03:38:43 +0000 2020	[]	[{"url":"https://t.co/GtSH1hsdL2","expanded_url":"http://onlyfans.com/aospinad","display_url":"onlyfans.com/aospinad","indices":[96,119]}]	💰⚠️ 15% OFF❗️in my Onlyfans for the first time ever! discount available only for 48h from now https://t.co/GtSH1hsdL2 https://t.co/EpGg276In5	319148.0	RT @aospinad: 💰⚠️ 15% OFF❗️in my Onlyfans for the first time ever! discount available only for 48h from now https://t.co/GtSH1hsdL2 https…	808.0	True	full
170	170	6040231ebd192200384a363d	2021-03-04 00:00:18	[{"text":"PPE","indices":[275,279]}]	[{"url":"https://t.co/zP5zKfyJys","expanded_url":"http://int-enviroguard.com/disposable-protective-clothing/accessories/heavy-duty-white-cpe-shoe-cover.html?utm_source=twitter&utm_medium=social&utm_campaign=general","display_url":"int-enviroguard.com/disposable-pro…","indices":[251,274]}]		[]	[]			NEW from Enviroguard: Heavy-Duty CPE Shoe Covers. These are made for the toughest jobs, protecting from dirt and gr… https://t.co/wwjLYD2gHZ	620.0	True	full
171	171	6040231ebd192200384a3643	2021-03-04 00:00:19	[]	[{"url":"https://t.co/TfN4AqH01j","expanded_url":"http://henriquecapriles.com/aumenta-tala-indiscriminada-en-lara-por-falta-de-gas/","display_url":"henriquecapriles.com/aumenta-tala-i…","indices":[137,160]}]		[]	[]			Ambientalistas advierten que parques han sido afectadas por los ciudadanos que desesperadamente buscan leña para pr… https://t.co/IpgGd6G6ay	180931.0	True	full
172	172	6040231fbd192200384a364f	2021-03-04 00:00:19	[]	[]	Sun Feb 28 10:50:07 +0000 2021	[{"text":"Marr","indices":[233,238]}]	[{"url":"https://t.co/MgUrYwxjzV","expanded_url":"http://metro.co.uk/2019/04/04/britain-already-66000000000-poorer-brexit-9113538/?ito=article.desktop.share.top.twitter","display_url":"metro.co.uk/2019/04/04/bri…","indices":[239,262]}]	Corporation Tax - Your occasional reminder that the Brexit catastrophe cost the UK economy £66bn in 2019, it will be costing £200bn a year by 2026 and that Rishi Sunak is hiding the Tory's economic ruination of Britain behind Covid. #Marr https://t.co/MgUrYwxjzV	88996.0	RT @MarieAnnUK: Corporation Tax - Your occasional reminder that the Brexit catastrophe cost the UK economy £66bn in 2019, it will be costin…	546.0	True	full
173	173	6040231fbd192200384a3657	2021-03-04 00:00:19	[]	[]	Wed Mar 03 13:11:00 +0000 2021	[]	[{"url":"https://t.co/rBET74sUjj","expanded_url":"https://twitter.com/goldstone_tony/status/1367098033175945222","display_url":"twitter.com/goldstone_tony…","indices":[273,296]}]	This is going to have a massive detrimental impact on the NHS just at the time when doctors are needed the most. This is complete lunacy especially as it will not generate additional much revenue- people will retire sooner to not pay the tax. @BMA_Pensions @JosephineCumbo https://t.co/rBET74sUjj	875.0	RT @Vish_Sharm: This is going to have a massive detrimental impact on the NHS just at the time when doctors are needed the most. This is co…	483.0	True	full
174	174	6040231fbd192200384a3659	2021-03-04 00:00:19	[]	[]	Wed Mar 03 19:45:52 +0000 2021	[{"text":"BREAKING","indices":[0,9]}]	[{"url":"https://t.co/huBXG9dCbv","expanded_url":"https://www.houstonchronicle.com/politics/texas/article/biden-abbott-cdc-director-covid-restrictions-15997237.php","display_url":"houstonchronicle.com/politics/texas…","indices":[122,145]}]	#BREAKING: President Joe Biden slammed Gov. Greg Abbott’s decision to drop Texas' mask mandate as "Neanderthal thinking." https://t.co/huBXG9dCbv	647733.0	RT @HoustonChron: #BREAKING: President Joe Biden slammed Gov. Greg Abbott’s decision to drop Texas' mask mandate as "Neanderthal thinking."…	21577.0	True	full
175	175	6040231fbd192200384a365d	2021-03-04 00:00:19	[]	[]	Wed Mar 03 21:00:01 +0000 2021	[]	[{"url":"https://t.co/fjnPengVHJ","expanded_url":"http://leafproxies.com/products/residential-proxy","display_url":"leafproxies.com/products/resid…","indices":[37,60]},{"url":"https://t.co/Iyx4gyl3Yg","expanded_url":"http://leafproxies.com/products/thursday-dc-va","display_url":"leafproxies.com/products/thurs…","indices":[101,124]}]	DROP IS TOMORROW 🍃 Residential Data https://t.co/fjnPengVHJ (Instant Delivery) Grab your DC's Here https://t.co/Iyx4gyl3Yg (Delivery Tonight 10:15 PM EST) Giveaway 🍃 Follow - Like - Retweet - Tag a Friend for a chance to win a 2 GB Resi Plan Ends tonight 🎁 https://t.co/gPTYcxUXQ2	55788.0	RT @Leafproxies: DROP IS TOMORROW 🍃 Residential Data https://t.co/fjnPengVHJ (Instant Delivery) Grab your DC's Here https://t.co/Iyx4gyl3…	82.0	True	full
176	176	6040231fbd192200384a366b	2021-03-04 00:00:19	[]	[]	Wed Mar 03 15:08:02 +0000 2021	[]	[{"url":"https://t.co/0M1ChN5be7","expanded_url":"https://www.libertaddigital.com/espana/2021-03-03/viktor-orban-abandona-el-grupo-del-pp-en-europa-y-podria-integrarse-en-el-de-vox-ppe-fidesz-6715070/","display_url":"libertaddigital.com/espana/2021-03…","indices":[254,277]}]	El PP europeo, con tal de estar a buenas con la izquierda, ha dejado escapar a la única delegación que podría enseñarles a ganar elecciones una y otra vez –de hecho a arrasar con más del 50% de los votos– aplicando un programa conservador y de derechas. https://t.co/0M1ChN5be7	49125.0	RT @alonso_dm: El PP europeo, con tal de estar a buenas con la izquierda, ha dejado escapar a la única delegación que podría enseñarles a g…	1215.0	True	full
177	177	6040231fbd192200384a366d	2021-03-04 00:00:19	[]	[]	Wed Mar 03 18:52:13 +0000 2021	[{"text":"FAIF","indices":[24,29]},{"text":"cambioclimático","indices":[157,173]}]	[{"url":"https://t.co/WqTC2FMNEw","expanded_url":"https://lnkd.in/dUp9JXF","display_url":"lnkd.in/dUp9JXF","indices":[233,256]}]	💼 Concurso Académico en #FAIF Buscamos profesor/a con interés en manejo forestal sostenible, su relación con los recursos hídricos y sus respuestas ante el #cambioclimático ➡️Postulaciones estarán abiertas hasta el 15 de mayo vía: https://t.co/WqTC2FMNEw https://t.co/UQPQVvgmup	2344.0	RT @AgroyForestalUC: 💼 Concurso Académico en #FAIF Buscamos profesor/a con interés en manejo forestal sostenible, su relación con los recu…	3598.0	True	full
178	178	6040231fbd192200384a3673	2021-03-04 00:00:19	[]	[]	Wed Mar 03 23:21:23 +0000 2021	[]	[{"url":"https://t.co/wMpligReTO","expanded_url":"https://ajc.com/politics/georgia-to-expand-vaccine-sites-as-states-coronavirus-inoculation-rate-lags/TICEXXUAZRBWBJJGCLWE25Q4EQ/","display_url":"ajc.com/politics/georg…","indices":[257,280]}]	Georgia won’t go the Texas reopening route, @GovKemp says. “We can’t let our guard down. We’ve got to keep doing this for another month or two, to get closer to true herd immunity. I just feel like we’re starting to see the light at the end of the tunnel” https://t.co/wMpligReTO	107040.0	RT @bluestein: Georgia won’t go the Texas reopening route, @GovKemp says. “We can’t let our guard down. We’ve got to keep doing this for an…	71.0	True	full
179	179	60402320bd192200384a3691	2021-03-04 00:00:19	[{"text":"OnThisDay","indices":[30,40]},{"text":"hockey","indices":[72,79]}]	[{"url":"https://t.co/sT77Bpk2qg","expanded_url":"http://bowienewsonline.com/2019/03/1875-first-indoor-game-of-ice-hockey/","display_url":"bowienewsonline.com/2019/03/1875-f…","indices":[200,223]}]		[]	[]			Okay hockey fans did you know #OnThisDay in 1875 the indoor game of ice #hockey made its public debut in Montreal,… https://t.co/p69eetqc8M	10178.0	True	full
180	180	60402320bd192200384a369f	2021-03-04 00:00:19	[]	[{"url":"https://t.co/uXKyIL4moO","expanded_url":"https://kangaroocourtofaustralia.com/2016/05/15/bill-shortens-alleged-crimes-are-fraud-theft-adultery-and-rape-to-name-a-few-should-he-be-pm/","display_url":"kangaroocourtofaustralia.com/2016/05/15/bil…","indices":[145,168]}]		[]	[]			@EddyJokovich Why Not,same allegations but Shorter gets to run for PM,LEFTIE HYPOCRITES.SHORTEN is an alleged Rapis… https://t.co/v8qTAjIzMp	28.0	True	full
181	181	60402320bd192200384a36a5	2021-03-04 00:00:20	[]	[]	Wed Mar 03 23:20:56 +0000 2021	[{"text":"AHORA","indices":[0,6]}]	[{"url":"https://t.co/gapG6MyTYe","expanded_url":"https://bit.ly/3c56xES","display_url":"bit.ly/3c56xES","indices":[119,142]}]	#AHORA | Nicolás Maduro anunció este miércoles la llegada de la variante brasileña de la covid-19 a Caracas, Venezuela https://t.co/gapG6MyTYe https://t.co/zdUoxUW1RI	550478.0	RT @VPITV: #AHORA | Nicolás Maduro anunció este miércoles la llegada de la variante brasileña de la covid-19 a Caracas, Venezuela https://t…	1717.0	True	full
182	182	60402320bd192200384a36ab	2021-03-04 00:00:20	[]	[]	Wed Mar 03 17:27:21 +0000 2021	[{"text":"COVID19","indices":[143,151]}]	[{"url":"https://t.co/mi9AJIUOgA","expanded_url":"https://deputypm.canada.ca/en/news/news-releases/2021/03/03/government-announces-wage-and-rent-subsidy-amounts-remain-unchanged","display_url":"deputypm.canada.ca/en/news/news-r…","indices":[227,250]}]	The extensions announced today would provide certainty and continued support for workers and businesses as they face the ongoing challenges of #COVID19. We will continue to be there for them every step of the way. Details ⬇️ https://t.co/mi9AJIUOgA	17608.0	RT @DeputyPM_Canada: The extensions announced today would provide certainty and continued support for workers and businesses as they face t…	5407.0	True	full
183	183	60402320bd192200384a36bb	2021-03-04 00:00:20	[]	[]	Wed Mar 03 17:43:21 +0000 2021	[{"text":"Budget2021","indices":[44,55]},{"text":"COVID","indices":[224,230]}]	[{"url":"https://t.co/8xhYCqh1WN","expanded_url":"https://www.nationalcareforum.org.uk/ncf-press-releases/ncf-responds-to-budget-statement/","display_url":"nationalcareforum.org.uk/ncf-press-rele…","indices":[254,277]}]	Total absence of funding for social care in #Budget2021 should be huge concern for all - targeted funding for social care comes to an end on the 31st March - in just 4 weeks time.... yet none of costs of delivering care in #COVID environment disappear https://t.co/8xhYCqh1WN	8099.0	RT @vicrayner: Total absence of funding for social care in #Budget2021 should be huge concern for all - targeted funding for social care c…	2550.0	True	full
184	184	60402321bd192200384a36c3	2021-03-04 00:00:20	[]	[]	Tue Mar 02 19:41:49 +0000 2021	[{"text":"MuestraNacional","indices":[52,68]}]	[{"url":"https://t.co/TYR3G1uVq3","expanded_url":"https://eventos.uniandes.edu.co/colombia2020/details","display_url":"eventos.uniandes.edu.co/colombia2020/d…","indices":[250,273]}]	El 9 de marzo presentamos los resultados de nuestra #MuestraNacional Colombia 2020, un país en medio de la pandemia. Con @agaviriau, María Victoria Llorente, directora de @ideaspaz, y nuestro codirector @migarcias. Modera: @lpizanor. Inscripciones 👉 https://t.co/TYR3G1uVq3 https://t.co/MgpgbOFIFH	3717.0	RT @ObsDemocracia: El 9 de marzo presentamos los resultados de nuestra #MuestraNacional Colombia 2020, un país en medio de la pandemia. Con…	3026.0	True	full
185	185	60402321bd192200384a36d9	2021-03-04 00:00:20	[]	[{"url":"https://t.co/msoaoQKN0l","expanded_url":"https://www.ktvu.com/news/new-york-covid-19-variant-detected-in-socal-governor-says?taid=60401f4de281c80001324e78&utm_campaign=trueanthem&utm_medium=trueanthem&utm_source=twitter","display_url":"ktvu.com/news/new-york-…","indices":[158,181]}]		[]	[]			Newsom said the state on Tuesday discovered the first New York variants of the virus in Southern California. He did… https://t.co/EiqXUr9GPf	475894.0	True	full
186	186	60402321bd192200384a36dd	2021-03-04 00:00:20	[]	[]	Wed Mar 03 23:31:09 +0000 2021	[]	[{"url":"https://t.co/dLkl13yQHL","expanded_url":"https://www.statesman.com/story/news/politics/2021/03/03/texas-health-officials-not-consulted-before-abbott-mask-decision/6905282002/?csp=chromepush&utm_source=SND&utm_medium=Twitter&utm_campaign=statesman","display_url":"statesman.com/story/news/pol…","indices":[173,196]}]	Breaking: Three of the four state health experts on Republican Gov. Greg Abbott's Strike Force to Open Texas were not consulted before he lifted the statewide mask mandate. https://t.co/dLkl13yQHL	1157525.0	RT @kylegriffin1: Breaking: Three of the four state health experts on Republican Gov. Greg Abbott's Strike Force to Open Texas were not con…	5629.0	True	full
187	187	60402322bd192200384a36f7	2021-03-04 00:00:21	[]	[]	Wed Mar 03 10:35:38 +0000 2021	[]	[{"url":"https://t.co/ybnVlvYBmG","expanded_url":"http://T.me/Binacncr_Bom_Round_2_bot","display_url":"T.me/Binacncr_Bom_R…","indices":[121,144]}]	BOM Binacncr Round2 Airdrop bot 👍1 BOM = 1BNB ✅For Joining - Get 5 BOM 👥 For each referral - Get 1 BOM 🪂Join Airdrop: https://t.co/ybnVlvYBmG 🏦Withdraw date: 15-03-2021 ⚠️5 refer mandatory for withdraw⚠️ https://t.co/JD01crPkDL	7273.0	RT @binacncrBom: BOM Binacncr Round2 Airdrop bot 👍1 BOM = 1BNB ✅For Joining - Get 5 BOM 👥 For each referral - Get 1 BOM 🪂Join Airdrop: h…	1.0	True	full
188	188	60402322bd192200384a36f9	2021-03-04 00:00:20	[{"text":"CenterStagePodcast","indices":[9,28]},{"text":"ethics","indices":[114,121]},{"text":"business","indices":[125,134]}]	[{"url":"https://t.co/9PFrUo1Z4z","expanded_url":"http://ow.ly/zuOk50CgRLD","display_url":"ow.ly/zuOk50CgRLD","indices":[195,218]}]		[]	[]			S2 E9 of #CenterStagePodcast is LIVE featuring Dr. Alan Richter, Founder and President of QED Consulting. We talk… https://t.co/9FQlbwjpVp	131038.0	True	full
189	189	60402322bd192200384a3705	2021-03-04 00:00:21	[]	[]	Wed Mar 03 22:20:34 +0000 2021	[]	[{"url":"https://t.co/yO5MrBLKpY","expanded_url":"https://www.newsweek.com/way-overdue-bidens-19-tn-stimulus-plan-wins-support-among-gop-leaders-outside-dc-1569451","display_url":"newsweek.com/way-overdue-bi…","indices":[259,282]}]	@SpeakerPelosi 'Way Overdue': Biden's Stimulus Plan Wins Support Among GOP Leaders Outside DC Republican voters, mayors, and governors nationwide support President Biden's COVID stimulus package, even as congressional Republicans actively oppose the package https://t.co/yO5MrBLKpY	778.0	RT @TinResistAgain: @SpeakerPelosi 'Way Overdue': Biden's Stimulus Plan Wins Support Among GOP Leaders Outside DC Republican voters, mayor…	161.0	True	full
190	190	60402322bd192200384a3707	2021-03-04 00:00:21	[]	[{"url":"https://t.co/tAX7lC8ADx","expanded_url":"https://amzn.to/32uCCSU","display_url":"amzn.to/32uCCSU","indices":[206,229]}]		[]	[]			Save up to 15% on everyday essentials with @amazon Subscribe. No fees. Cancel anytime. Create your subscription. Si… https://t.co/1c3pkXdkja	12717.0	True	full
191	191	60402322bd192200384a3709	2021-03-04 00:00:21	[]	[{"url":"https://t.co/IVp5cEtHc0","expanded_url":"https://twitter.com/Letkobayashi/status/1367263475483897864","display_url":"twitter.com/Letkobayashi/s…","indices":[226,249]}]		[]	[]			Vc sabia? Brasil tem de deixar de ser 'país de maricas' e enfrentar pandemia 'de peito aberto', diz Bolsonaro. Poré… https://t.co/YFWl99nxqR	371.0	True	full
192	192	60402322bd192200384a3713	2021-03-04 00:00:21	[]	[{"url":"https://t.co/PQI0pXU06z","expanded_url":"https://www.spaceweather.com/","display_url":"spaceweather.com","indices":[118,141]}]		[]	[]			Missed us. 9-metre wide NEO asteroid 2021 EA passed 0.2x LD (~48,000 miles) from the Earth on March 2nd at 15:11 UT… https://t.co/dLCDRYtU8i	14541.0	True	full
193	193	60402322bd192200384a3715	2021-03-04 00:00:21	[]	[]	Wed Mar 03 23:54:05 +0000 2021	[]	[{"url":"https://t.co/0Hg21QHPwv","expanded_url":"https://forms.gle/koammtas1WC4YipWA","display_url":"forms.gle/koammtas1WC4Yi…","indices":[228,251]}]	— RECORDATORIO ✅ Si aun no votaron por Yoongin en esta encuesta de HappyGDIAday puede hacerlo son para anuncios en sus cumpleaños, lo único que deben de hacer es poner correo tmbn cuenta de TW, seleccionas a Yoongi y enviar 🖇https://t.co/0Hg21QHPwv ( Finaliza el 7 de Marzo) https://t.co/TPyoReTwfQ	26681.0	RT @Vantedxboy: — RECORDATORIO ✅ Si aun no votaron por Yoongin en esta encuesta de HappyGDIAday puede hacerlo son para anuncios en sus cum…	361.0	True	full
194	194	60402322bd192200384a3721	2021-03-04 00:00:21	[]	[]	Wed Mar 03 23:35:02 +0000 2021	[]	[{"url":"https://t.co/mMaOn0heQT","expanded_url":"https://www.dailymail.co.uk/news/article-9322751/EU-slams-Britain-breaching-international-law-extending-Irish-border-grace-period.html","display_url":"dailymail.co.uk/news/article-9…","indices":[172,195]}]	The EU continues its reckless and shocking behaviour post Brexit by using the ridiculous Northern Ireland Protocol to make life difficult for the UK. We should scrap it. https://t.co/mMaOn0heQT	19254.0	RT @brexitblog_info: The EU continues its reckless and shocking behaviour post Brexit by using the ridiculous Northern Ireland Protocol to…	1980.0	True	full
195	195	60402322bd192200384a3733	2021-03-04 00:00:21	[]	[]	Wed Mar 03 23:00:24 +0000 2021	[]	[{"url":"https://t.co/91BSlLVA0V","expanded_url":"https://www.miamiherald.com/news/local/community/florida-keys/article249666463.html","display_url":"miamiherald.com/news/local/com…","indices":[242,265]}]	NEW: As most of Florida was waiting for COVID vaccines in January, the wealthy Keys enclave of Ocean Reef was vaccinating more than 1,200 residents. A month later, a prominent resident sent @GovRonDeSantis a $250,000 check. w/@DavidGoodhue https://t.co/91BSlLVA0V	31884.0	RT @MaryEllenKlas: NEW: As most of Florida was waiting for COVID vaccines in January, the wealthy Keys enclave of Ocean Reef was vaccinatin…	1785.0	True	full
196	196	60402322bd192200384a373b	2021-03-04 00:00:21	[]	[]	Tue Mar 02 19:12:17 +0000 2021	[]	[{"url":"https://t.co/XQvdsaaJyV","expanded_url":"https://www.bostonglobe.com/2021/03/02/nation/those-frustrated-with-vaccine-system-crew-volunteers-is-ready-help/","display_url":"bostonglobe.com/2021/03/02/nat…","indices":[234,257]}]	Diana Rastegayeva, a mother who is on maternity leave, has created a website and recruited hundreds of volunteers who help people get COVID-19 vaccine appointments. “The volume of the demand and desperation is incredible,” she said. https://t.co/XQvdsaaJyV	1965.0	RT @KamiRieck: Diana Rastegayeva, a mother who is on maternity leave, has created a website and recruited hundreds of volunteers who help p…	7276.0	True	full
197	197	60402323bd192200384a3751	2021-03-04 00:00:21	[]	[]	Wed Mar 03 23:37:50 +0000 2021	[]	[{"url":"https://t.co/tF2K1tMoA9","expanded_url":"https://twitter.com/clarincom/status/1366894381320589314","display_url":"twitter.com/clarincom/stat…","indices":[281,304]}]	Él era Juan Manuel García, un tipo laburante de barrio que tenía 3 trabajos para poder mantener a su familia. Ella es su hijita Vicky, de 14 años y quien padece del Síndrome de Down. Él vivía para ella, y estaba juntando peso por peso para cumplirle un sueño: su fiesta de 15 años https://t.co/tF2K1tMoA9 https://t.co/RamwVVAual	37959.0	RT @GordoMonstruo__: Él era Juan Manuel García, un tipo laburante de barrio que tenía 3 trabajos para poder mantener a su familia. Ella es…	151.0	True	full
198	198	60402323bd192200384a3757	2021-03-04 00:00:21	[]	[{"url":"https://t.co/KyInJ4sbyr","expanded_url":"http://ow.ly/ULZD50DPhBr","display_url":"ow.ly/ULZD50DPhBr","indices":[214,237]}]		[]	[]			Construction of TransAlta’s Windrise wind project continued in 2020 with appropriate COVID-19 safety measures in pl… https://t.co/SoP9SJYZUI	3728.0	True	full
199	199	60402323bd192200384a375b	2021-03-04 00:00:21	[]	[]	Mon Feb 22 04:54:05 +0000 2021	[]	[{"url":"https://t.co/lURVZFtCLB","expanded_url":"http://CallMzDaDDiE69.manyvids.com","display_url":"CallMzDaDDiE69.manyvids.com","indices":[66,89]}]	🌟✨🌟✨🌟✨🌟✨🌟✨🌟✨ This Full 19mn + Long Vid is Now on MV. ⏬⏬⏬⏬⏬⏬⏬⏬⏬⏬⏬⏬ https://t.co/lURVZFtCLB YOU DONT WANNA MISS THIS!!!!!! @KristiLacroix2 @mscvrs @BlackTsAddicts 7.99$ for a limited time only. Get you lube its gonna be a long night https://t.co/u5AmVHLRdY	5393.0	RT @DaMazkedMztrezz: 🌟✨🌟✨🌟✨🌟✨🌟✨🌟✨ This Full 19mn + Long Vid is Now on MV. ⏬⏬⏬⏬⏬⏬⏬⏬⏬⏬⏬⏬ https://t.co/lURVZFtCLB YOU DONT WANNA MISS THIS!!!!…	21178.0	True	full
200	200	60402323bd192200384a3779	2021-03-04 00:00:22	[]	[{"url":"https://t.co/Eha3AMSpDo","expanded_url":"https://www.fox29.com/news/house-cancels-thursday-session-amid-threat-of-violence-at-capitol-by-militia-group?taid=604023169004ec0001d7409b&utm_campaign=trueanthem&utm_medium=trueanthem&utm_source=twitter","display_url":"fox29.com/news/house-can…","indices":[193,216]}]		[]	[]			The U.S. House is abruptly finishing its work for the week given the threat of violence at the Capitol by a militia… https://t.co/ZTsNGyztir	618849.0	True	full
201	201	60402323bd192200384a377d	2021-03-04 00:00:22	[]	[]	Wed Mar 03 13:19:19 +0000 2021	[]	[{"url":"https://t.co/DMuQlk5qvW","expanded_url":"https://www.hoy.com.py/politica/lilian-usa-bienes-del-estado-a-favor-de-su-elegido-churri-vazquez-en-alberdi","display_url":"hoy.com.py/politica/lilia…","indices":[248,271]}]	Qué raro. Candidato de Alberdi usando un bien público en campaña. Igual que el intendente de Asunción. La alergia al trabajo ya apunta a pandemia. Como hongos los candidatos (a la holgazanería). A ver alguien que sea distinto a estos descarriados. https://t.co/DMuQlk5qvW	24441.0	RT @Aubar77: Qué raro. Candidato de Alberdi usando un bien público en campaña. Igual que el intendente de Asunción. La alergia al trabajo y…	89.0	True	full
202	202	60402323bd192200384a377f	2021-03-04 00:00:22	[]	[]	Wed Mar 03 23:19:09 +0000 2021	[]	[{"url":"https://t.co/ApMtRCAa5C","expanded_url":"https://www.axios.com/mask-mandates-texas-and-mississippi-companies-82eb6f41-c188-49e6-8204-5d40bf96b12d.html?utm_source=twitter&utm_medium=social&utm_campaign=editorial&utm_content=economy-business-covidrestrictions","display_url":"axios.com/mask-mandates-…","indices":[191,214]}]	Some of the biggest chains in the U.S. — including Target and Starbucks — will still require masks and limit capacity in Texas and Mississippi after the states lift coronavirus restrictions. https://t.co/ApMtRCAa5C	565447.0	RT @axios: Some of the biggest chains in the U.S. — including Target and Starbucks — will still require masks and limit capacity in Texas a…	30.0	True	full
203	203	60402323bd192200384a3787	2021-03-04 00:00:22	[]	[]	Fri Oct 30 16:44:03 +0000 2020	[{"text":"RT","indices":[115,118]}]	[{"url":"https://t.co/oHuYqfnuwa","expanded_url":"https://onlyfans.com/chofercaliente","display_url":"onlyfans.com/chofercaliente","indices":[178,201]}]	Este vergon me destrozó el culo con sus 22 centímetros de verga ufff estuvo delicioso! ¿Quieres ver cómo me coje?😈 #RT Video completo 👇🏽👇🏽🔥 suscribete por $4 😱 (solo 20 cupos) https://t.co/oHuYqfnuwa https://t.co/8jE8cuooRo	128009.0	RT @TaxiCalienteSV: Este vergon me destrozó el culo con sus 22 centímetros de verga ufff estuvo delicioso! ¿Quieres ver cómo me coje?😈 #RT…	128009.0	True	full
204	204	60402324bd192200384a379d	2021-03-04 00:00:22	[{"text":"ColoradoEdition","indices":[132,148]}]	[{"url":"https://t.co/7f6vM45H3i","expanded_url":"https://buff.ly/3bT3tvj","display_url":"buff.ly/3bT3tvj","indices":[235,258]}]		[]	[]			Many more Coloradans will be able to get the COVID-19 vaccine in March under a new reshuffling of the state’s distr… https://t.co/3ebItDD71s	10826.0	True	full
205	205	60402324bd192200384a37b7	2021-03-04 00:00:22	[]	[]	Wed Mar 03 23:36:52 +0000 2021	[]	[{"url":"https://t.co/1vHCsdYrwJ","expanded_url":"https://twitter.com/denmor77/status/1366808384595517443","display_url":"twitter.com/denmor77/statu…","indices":[163,186]}]	Walkers ,migrating birds need to refuel before continuing their marathon flights . Please give feeding birds right of way . Turn and go another direction please . https://t.co/1vHCsdYrwJ	557.0	RT @hoggestateserv2: Walkers ,migrating birds need to refuel before continuing their marathon flights . Please give feeding birds right of…	1861.0	True	full
206	206	60402324bd192200384a37c1	2021-03-04 00:00:23	[]	[]	Wed Mar 03 22:44:47 +0000 2021	[]	[{"url":"https://t.co/1iKzkscQ9Y","expanded_url":"http://www.esquerdadiario.com.br/1910-mortes-em-24h-show-de-horrores-protagonizado-por-Bolsonaro-e-os-governadores","display_url":"esquerdadiario.com.br/1910-mortes-em…","indices":[241,264]}]	Novo recorde expõe a brutalidade da pandemia, bem como o absurdo assassino da política negacionista de Bolsonaro, bem como das flexibilizações dos governadores e prefeitos regionalmente. Brasil ultrapassa os EUA em número de mortes diários. https://t.co/1iKzkscQ9Y	12493.0	RT @EsquerdaDiario: Novo recorde expõe a brutalidade da pandemia, bem como o absurdo assassino da política negacionista de Bolsonaro, bem c…	7732.0	True	full
207	207	60402325bd192200384a37cf	2021-03-04 00:00:23	[]	[]	Wed Mar 03 17:11:00 +0000 2021	[{"text":"PassA545","indices":[116,125]},{"text":"PassS4347","indices":[126,136]}]	[{"url":"https://t.co/Q8r5m0Yy3a","expanded_url":"https://www.inquirer.com/health/coronavirus/covid-coronavirus-childrens-health-adolescent-mental-health-20210225.html","display_url":"inquirer.com/health/coronav…","indices":[227,250]}]	“I want to make sure we have enough services to meet the behavioral health demands both in and outside of schools." #PassA545 #PassS4347 @LindaBRosenthal @SenatorBrouk @DeborahJGlick @tobystavisky @CarlHeastie @AndreaSCousins https://t.co/Q8r5m0Yy3a	302.0	RT @cvhpsych: “I want to make sure we have enough services to meet the behavioral health demands both in and outside of schools." #PassA545…	2997.0	True	full
208	208	60402325bd192200384a37d7	2021-03-04 00:00:23	[]	[{"url":"https://t.co/EhB7sYWbeE","expanded_url":"https://twitter.com/INasser_Mohmmed/status/1247239536331153410?s=19","display_url":"twitter.com/INasser_Mohmme…","indices":[106,129]},{"url":"https://t.co/uIOsMmrwSz","expanded_url":"https://twitter.com/INasser_Mohmmed/status/1262848658455826434?s=19","display_url":"twitter.com/INasser_Mohmme…","indices":[170,193]},{"url":"https://t.co/RnwLMg0Ygp"…		[]	[]			@ajmubasher 11 - 1 - 2021 مـ اعلان موعد انتهاء فيروس كورونا 👇 5 -3 - 2020 مـ البيان الأول عن عذاب كورونا… https://t.co/rqJVda99Zy	0.0	True	full
209	209	60402325bd192200384a37d9	2021-03-04 00:00:23	[]	[]	Wed Mar 03 11:24:45 +0000 2021	[]	[{"url":"https://t.co/IPollDv5Vh","expanded_url":"https://twitter.com/BFMTV/status/1367063468923314177","display_url":"twitter.com/BFMTV/status/1…","indices":[145,168]}]	Le restaurant clandestin où des journalistes de BFM TV ont été verbalisés le 24 février dernier est-il responsable de la transmission du Covid ? https://t.co/IPollDv5Vh	10725.0	RT @MickaCorreia: Le restaurant clandestin où des journalistes de BFM TV ont été verbalisés le 24 février dernier est-il responsable de la…	283.0	True	full
210	210	60402325bd192200384a37db	2021-03-04 00:00:23	[]	[{"url":"https://t.co/Z8jL2kxjOg","expanded_url":"https://trib.al/MQsVdqj","display_url":"trib.al/MQsVdqj","indices":[138,161]}]		[]	[]			The LA City Council voted to require large grocery stores and pharmacies to pay their workers $5 per hour hazard pa… https://t.co/Gm5BB5r5IZ	2236.0	True	full
211	211	60402325bd192200384a37df	2021-03-04 00:00:23	[]	[]	Wed Mar 03 23:36:21 +0000 2021	[]	[{"url":"https://t.co/lyqG52BkB9","expanded_url":"https://twitter.com/TexasTribune/status/1367152028447870976?s=20","display_url":"twitter.com/TexasTribune/s…","indices":[195,218]}]	A few storylines to not lose sight of as state leaders shift attention to Texas removing coronavirus restrictions: 1. As of early this morning, 175,521 Texans still didn't have potable water. https://t.co/lyqG52BkB9	1618.0	RT @regmack_: A few storylines to not lose sight of as state leaders shift attention to Texas removing coronavirus restrictions: 1. As of…	93.0	True	full
212	212	60402325bd192200384a37ed	2021-03-04 00:00:23	[{"text":"ICYMI","indices":[0,6]}]	[{"url":"https://t.co/D0LCXRDB4w","expanded_url":"https://kpbs.us/3e8j9Oa","display_url":"kpbs.us/3e8j9Oa","indices":[239,262]}]		[]	[]			#ICYMI on @KPBSMidday: Seven California counties were moved out of the most restrictive purple tier Tuesday, San Di… https://t.co/xKSsDLBwTD	69901.0	True	full
213	213	60402325bd192200384a37f1	2021-03-04 00:00:23	[]	[{"url":"https://t.co/Y6JDhqlB3H","expanded_url":"http://tamanho.Al","display_url":"tamanho.Al","indices":[157,180]}]		[]	[]			@Gustavollei Se o presidente não é responsável pela saúde de seu povo, quem será?Manter a pandemia num patamar polí… https://t.co/bhmFdXoAet	90.0	True	full
214	214	60402325bd192200384a37f3	2021-03-04 00:00:23	[]	[{"url":"https://t.co/FOJapZvmHR","expanded_url":"https://www.youtube.com/watch?v=XDl8ZPm3GrU","display_url":"youtube.com/watch?v=XDl8ZP…","indices":[234,257]}]		[]	[]			As an artist I know the color 'blue' is a powerful strength or challenge in our lives. It can often by the sun dece… https://t.co/zjqLLi6dzf	1214.0	True	full
215	215	60402325bd192200384a37fb	2021-03-04 00:00:24	[]	[]	Tue Mar 02 22:05:07 +0000 2021	[]	[{"url":"https://t.co/RJNcm4DwBU","expanded_url":"http://ow.ly/75VN50DLLdG","display_url":"ow.ly/75VN50DLLdG","indices":[172,195]}]	WORKSHOP: Supporting Children &amp; Teens Through the Impacts of the Changing Landscape of the COVID and post-COVID World. In partnership with @WCDSBNewswire &amp; @wrdsb. https://t.co/RJNcm4DwBU https://t.co/1lBFOXbdqa	1553.0	RT @FamilyNetworkWR: WORKSHOP: Supporting Children &amp; Teens Through the Impacts of the Changing Landscape of the COVID and post-COVID World.…	365.0	True	full
216	216	60402325bd192200384a3813	2021-03-04 00:00:23	[]	[{"url":"https://t.co/PXMoHfItmW","expanded_url":"http://ow.ly/gEpZ50DPoS0","display_url":"ow.ly/gEpZ50DPoS0","indices":[210,233]}]		[]	[]			@WUPhysicians hypertension specialist, Dr. Angela Brown, shares why people with cardiovascular risk factors and hea… https://t.co/HvksVnC1GU	10471.0	True	full
217	217	60402325bd192200384a3817	2021-03-04 00:00:24	[]	[]	Wed Mar 03 18:22:14 +0000 2021	[]	[{"url":"https://t.co/nCiXPzdqgu","expanded_url":"http://www.patreon.com/axelkaiser","display_url":"patreon.com/axelkaiser","indices":[201,224]}]	Agradezco a la audiencia por poner mi podcast segundo en tendencia en Spotify Chile ya en su primer episodio “mentes esclavas”. El segundo “la pandemia del pánico” se publica hoy 6 pm. Suscripción en: https://t.co/nCiXPzdqgu https://t.co/hAS02RcWzk	177885.0	RT @AXELKAISER: Agradezco a la audiencia por poner mi podcast segundo en tendencia en Spotify Chile ya en su primer episodio “mentes esclav…	57.0	True	full
218	218	60402325bd192200384a3819	2021-03-04 00:00:24	[]	[]	Wed Mar 03 20:47:03 +0000 2021	[]	[{"url":"https://t.co/Cbz01z7jAC","expanded_url":"https://www.usatoday.com/story/money/2019/07/23/mcdonalds-ceo-stephen-easterbrook-paid-15-9-million-in-2018/39401265/","display_url":"usatoday.com/story/money/20…","indices":[183,206]}]	@ChrisJZullo @SpudzP McDonalds manages to pay its CEO $7,473 an hour (what the median employee makes in a year), and yet they somehow haven't increased the cost of a burger. Source: https://t.co/Cbz01z7jAC	474.0	RT @Rechanmole: @ChrisJZullo @SpudzP McDonalds manages to pay its CEO $7,473 an hour (what the median employee makes in a year), and yet th…	1659.0	True	full
219	219	60402325bd192200384a381f	2021-03-04 00:00:24	[{"text":"UNSC","indices":[120,125]},{"text":"TigrayGenocide","indices":[215,230]}]	[{"url":"https://t.co/dAm55W57nB","expanded_url":"https://www.latimes.com/world-nation/story/2021-02-11/troops-accused-of-mass-rape-in-ethiopias-tigray-conflict?fbclid=IwAR3OMacYgY_YICFOvcjpawS","display_url":"latimes.com/world-nation/s…","indices":[259,282]}]		[]	[]			Merhawit was raped by 15 Eritrean soldiers who took turns raping her over 8 hours. These are punishable war crimes.… https://t.co/AdsQk5MSD4	5.0	True	full
220	220	60402326bd192200384a3827	2021-03-04 00:00:24	[]	[{"url":"https://t.co/yLvHfVACW3","expanded_url":"http://abc7ne.ws/2Opoh5G","display_url":"abc7ne.ws/2Opoh5G","indices":[114,137]}]		[]	[]			Santa Cruz Warriors guard Jeremy Lin said he will not name the player who called him 'coronavirus' during a game.… https://t.co/dQWLOAV1ui	560656.0	True	full
221	221	60402326bd192200384a382b	2021-03-04 00:00:24	[]	[]	Wed Mar 03 17:45:54 +0000 2021	[]	[{"url":"https://t.co/Hrq3k7lWJt","expanded_url":"https://gofund.me/0ae6d3f1","display_url":"gofund.me/0ae6d3f1","indices":[254,277]}]	Hello everyone! I am asking for your kindness to help my little brother. This baby is fighting Heart Failure and both of my parents are unemployed because of the pandemic with no money. We are desperate to save him All donation links are listed below. https://t.co/Hrq3k7lWJt https://t.co/kreRAXzFXF	106.0	RT @hannnnahwannah: Hello everyone! I am asking for your kindness to help my little brother. This baby is fighting Heart Failure and both o…	678.0	True	full
222	222	60402326bd192200384a3869	2021-03-04 00:00:25	[]	[]	Tue Mar 02 16:03:02 +0000 2021	[]	[{"url":"https://t.co/QsZqJj0Y82","expanded_url":"https://www.bloomberg.com/news/articles/2021-03-02/new-york-real-estate-rent-drops-and-covid-deals-draw-bargain-hunters-to-nyc","display_url":"bloomberg.com/news/articles/…","indices":[150,173]}]	“I mean, look, obviously it’s still New York. But definitely I’d say that the rent has gone lower and that you have even more room to negotiate now.” https://t.co/QsZqJj0Y82 via @business	1486.0	RT @romyvarghese: “I mean, look, obviously it’s still New York. But definitely I’d say that the rent has gone lower and that you have even…	682.0	True	full
223	223	60402326bd192200384a386d	2021-03-04 00:00:25	[]	[]	Wed Mar 03 23:45:17 +0000 2021	[]	[{"url":"https://t.co/6Qczuu2YOI","expanded_url":"https://www.latimes.com/california/story/2021-03-03/california-reopening-speeds-up-despite-covid-19-risks","display_url":"latimes.com/california/sto…","indices":[160,183]}]	Even with cases falling and vaccine distribution efforts slowly gaining steam, there are questions about whether California is moving too fast with reopenings. https://t.co/6Qczuu2YOI	3801773.0	RT @latimes: Even with cases falling and vaccine distribution efforts slowly gaining steam, there are questions about whether California is…	32.0	True	full
224	224	60402326bd192200384a3875	2021-03-04 00:00:25	[{"text":"elrumbodelamanana","indices":[205,223]},{"text":"RCCMedia","indices":[224,233]}]	[{"url":"https://t.co/6qz4xNz1Te","expanded_url":"https://www.youtube.com/watch?v=pxymOKccrf4","display_url":"youtube.com/watch?v=pxymOK…","indices":[169,192]}]		[]	[]			@Domingo_Paez dice que en un momento de la pandemia parecía que el problema del Covid-19 se lo dejaron a la Policía… https://t.co/jhNOK4ecV2	7715.0	True	full
225	225	60402327bd192200384a387f	2021-03-04 00:00:25	[]	[]	Wed Mar 03 20:07:48 +0000 2021	[]	[{"url":"https://t.co/LFf8kUgG6c","expanded_url":"https://bridgemutual.medium.com/public-mint-earn-to-allocate-tvl-to-bridge-mutual-coverage-pools-3fcd3f8ab189","display_url":"bridgemutual.medium.com/public-mint-ea…","indices":[127,150]}]	Public Mint ( $MINT ) partners with Bridge Mutual ( $BMI ) to bring discretionary risk coverage and security to its network 👉 https://t.co/LFf8kUgG6c https://t.co/IfJbECnkgE	257.0	RT @CoinsDaily_io: Public Mint ( $MINT ) partners with Bridge Mutual ( $BMI ) to bring discretionary risk coverage and security to its netw…	13.0	True	full
226	226	60402327bd192200384a388d	2021-03-04 00:00:25	[]	[]	Wed Mar 03 23:40:04 +0000 2021	[]	[{"url":"https://t.co/35DupGsKea","expanded_url":"https://trib.al/qm05361","display_url":"trib.al/qm05361","indices":[216,239]}]	This week, the campaign committee for Rep. Jim Jordan, received ten notices from the Federal Election Commission flagging discrepancies on its books totaling nearly $3 million dollars, and dating back over two years https://t.co/35DupGsKea	1324477.0	RT @thedailybeast: This week, the campaign committee for Rep. Jim Jordan, received ten notices from the Federal Election Commission flaggin…	96.0	True	full
227	227	60402327bd192200384a3899	2021-03-04 00:00:25	[]	[]	Wed Mar 03 23:00:24 +0000 2021	[]	[{"url":"https://t.co/91BSlLVA0V","expanded_url":"https://www.miamiherald.com/news/local/community/florida-keys/article249666463.html","display_url":"miamiherald.com/news/local/com…","indices":[242,265]}]	NEW: As most of Florida was waiting for COVID vaccines in January, the wealthy Keys enclave of Ocean Reef was vaccinating more than 1,200 residents. A month later, a prominent resident sent @GovRonDeSantis a $250,000 check. w/@DavidGoodhue https://t.co/91BSlLVA0V	31885.0	RT @MaryEllenKlas: NEW: As most of Florida was waiting for COVID vaccines in January, the wealthy Keys enclave of Ocean Reef was vaccinatin…	51.0	True	full
228	228	60402327bd192200384a38a7	2021-03-04 00:00:25	[]	[]	Wed Mar 03 16:33:33 +0000 2021	[]	[{"url":"https://t.co/OZhthMRCDO","expanded_url":"https://provea.org/actualidad/caso-ariana-granadillo-y-familia-informe-mision-de-determinacion-de-hechos/","display_url":"provea.org/actualidad/cas…","indices":[228,251]}]	«“Le administraron 8 descargas eléctricas en sus costillas, piernas, pecho y espalda. Sus interrogadores la agarraron de la cara, arrancándole una corona dental» Misión Determinación de Hechos, caso Ariana Granadillo y familia https://t.co/OZhthMRCDO	289898.0	RT @_Provea: «“Le administraron 8 descargas eléctricas en sus costillas, piernas, pecho y espalda. Sus interrogadores la agarraron de la ca…	70.0	True	full
229	229	60402327bd192200384a38b9	2021-03-04 00:00:25	[{"text":"scilight","indices":[173,182]}]	[{"url":"https://t.co/PJBCM1WAL8","expanded_url":"http://ow.ly/ZJTT30rzaSc","display_url":"ow.ly/ZJTT30rzaSc","indices":[149,172]}]		[]	[]			A prominent candidate that could replace rare earth magnets is found to have twinning defects that affect its coerc… https://t.co/ifYFL2udiz	17695.0	True	full
230	230	60402327bd192200384a38bf	2021-03-04 00:00:25	[]	[]	Tue Mar 02 17:33:48 +0000 2021	[{"text":"RoadmapOutOfLockdown","indices":[100,121]},{"text":"Announcement","indices":[122,135]},{"text":"COVID19","indices":[136,144]},{"text":"staycationvibes","indices":[145,161]}]	[{"url":"https://t.co/2paVd1nYNo","expanded_url":"https://www.facebook.com/BlueAnchorLeisure/photos/a.356034917910807/1920064108174539","display_url":"facebook.com/BlueAnchorLeis…","indices":[163,186]}]	Please see the link below for an update regarding the Government's announcement on February 22nd. #RoadmapOutOfLockdown #Announcement #COVID19 #staycationvibes https://t.co/2paVd1nYNo https://t.co/voSCyjqqJX	147.0	RT @BlueAnchorLeis: Please see the link below for an update regarding the Government's announcement on February 22nd. #RoadmapOutOfLockdo…	5784.0	True	full
231	231	60402328bd192200384a38e3	2021-03-04 00:00:26	[]	[]	Wed Mar 03 18:27:02 +0000 2021	[{"text":"COVID19","indices":[150,158]},{"text":"vaccine","indices":[159,167]}]	[{"url":"https://t.co/W4hOz17qsJ","expanded_url":"http://ow.ly/NzIB50DPf65","display_url":"ow.ly/NzIB50DPf65","indices":[239,262]}]	Alongside @AHIPCoverage and @BCBSAssociation, we’re committed to helping vaccinate 2 million seniors age 65+ in America’s most at-risk communities as #COVID19 #vaccine supplies increase. See how we're working together to end the pandemic: https://t.co/W4hOz17qsJ https://t.co/EZGhhPjm7p	1165.0	RT @EmpireBCBS_News: Alongside @AHIPCoverage and @BCBSAssociation, we’re committed to helping vaccinate 2 million seniors age 65+ in Americ…	40.0	True	full
232	232	60402328bd192200384a38e7	2021-03-04 00:00:26	[]	[]	Wed Mar 03 21:44:41 +0000 2021	[{"text":"COBRA","indices":[73,79]},{"text":"AmReliefPlan","indices":[178,191]}]	[{"url":"https://t.co/rgQv5jGvKy","expanded_url":"https://www.kff.org/health-costs/report/2020-employer-health-benefits-survey/","display_url":"kff.org/health-costs/r…","indices":[250,273]}]	"How dare Dems lower the relief check income threshold!" Guess how much #COBRA normally costs laid-off employees? $7,300/yr for individuals, $21,000/yr for a family. The prior #AmReliefPlan covered 85% of COBRA from April - Sept. This covers 100%. https://t.co/rgQv5jGvKy	43207.0	RT @charles_gaba: "How dare Dems lower the relief check income threshold!" Guess how much #COBRA normally costs laid-off employees? $7,300…	8442.0	True	full
233	233	60402328bd192200384a3901	2021-03-04 00:00:26	[]	[]	Tue Mar 02 17:46:52 +0000 2021	[]	[{"url":"https://t.co/dQkB5MOHQv","expanded_url":"https://www.bloomberg.com/news/articles/2021-03-02/new-york-real-estate-rent-drops-and-covid-deals-draw-bargain-hunters-to-nyc","display_url":"bloomberg.com/news/articles/…","indices":[157,180]}]	Covid having same effect on NYC housing market as sound housing policy would (allowing more young people to move in and make it as dynamic a place as ever) https://t.co/dQkB5MOHQv	98383.0	RT @mims: Covid having same effect on NYC housing market as sound housing policy would (allowing more young people to move in and make it a…	682.0	True	full
234	234	60402328bd192200384a3905	2021-03-04 00:00:26	[{"text":"FoxNews","indices":[122,130]}]	[{"url":"https://t.co/j5q6QLJBHV","expanded_url":"https://www.foxnews.com/politics/biden-says-texas-and-miss-guilty-of-neanderthal-thinking","display_url":"foxnews.com/politics/biden…","indices":[98,121]}]		[]	[]			Biden says Texas and Mississippi guilty of ‘Neanderthal thinking’ over lifting COVID restrictions… https://t.co/jzrEMYdSBW	1.0	True	full
235	235	60402328bd192200384a3917	2021-03-04 00:00:27	[]	[]	Wed Mar 03 15:02:43 +0000 2021	[{"text":"SoberaníaEsPoderPopular","indices":[222,246]}]	[{"url":"https://t.co/4IsP0lpwWV","expanded_url":"https://www.vtv.gob.ve/covid-19-dia-352-casos-02032021/","display_url":"vtv.gob.ve/covid-19-dia-3…","indices":[248,271]}]	La comisión presidencial contra el Covid-19 informó que a los 352 días d la Lucha contra la COVID-19: Venezuela registra 386 casos comunitarios, 3 importados y una tasa de recuperación de 94% @NellyPSUVYa @MiguelachoAA33 #SoberaníaEsPoderPopular https://t.co/4IsP0lpwWV https://t.co/CzHdUlMZpv	43062.0	RT @NellyPSUVYa: La comisión presidencial contra el Covid-19 informó que a los 352 días d la Lucha contra la COVID-19: Venezuela registra 3…	577.0	True	full
236	236	60402329bd192200384a393d	2021-03-04 00:00:27	[{"text":"followback","indices":[166,177]},{"text":"siguemeytesigo","indices":[180,195]},{"text":"business","indices":[198,207]},{"text":"news","indices":[210,215]}]	[{"url":"https://t.co/ymRIFLzPLG","expanded_url":"https://cutt.ly/IlKzxyh","display_url":"cutt.ly/IlKzxyh","indices":[112,135]},{"url":"https://t.co/dUstTC092y","expanded_url":"https://youtu.be/eh3ht5c69OU","display_url":"youtu.be/eh3ht5c69OU","indices":[140,163]}]		[]	[]			I'm a financial planner, and I've been giving my clients the same advice over and over throughout the pandemic (… https://t.co/GJBT8xyxHw	18560.0	True	full
237	237	60402329bd192200384a395b	2021-03-04 00:00:27	[]	[]	Wed Mar 03 23:36:21 +0000 2021	[]	[{"url":"https://t.co/lyqG52BkB9","expanded_url":"https://twitter.com/TexasTribune/status/1367152028447870976?s=20","display_url":"twitter.com/TexasTribune/s…","indices":[195,218]}]	A few storylines to not lose sight of as state leaders shift attention to Texas removing coronavirus restrictions: 1. As of early this morning, 175,521 Texans still didn't have potable water. https://t.co/lyqG52BkB9	1618.0	RT @regmack_: A few storylines to not lose sight of as state leaders shift attention to Texas removing coronavirus restrictions: 1. As of…	4.0	True	full
238	238	60402329bd192200384a3963	2021-03-04 00:00:27	[]	[]	Wed Mar 03 23:20:52 +0000 2021	[{"text":"SoberaníaEsPoderPopular","indices":[87,111]}]	[{"url":"https://t.co/exT8Vhcpvg","expanded_url":"https://www.vtv.gob.ve/cuba-anuncia-candidato-vacunal-contra-covid19/","display_url":"vtv.gob.ve/cuba-anuncia-c…","indices":[113,136]}]	Cuba anuncia su quinto candidato vacunal para combatir la pandemia contra la COVID-19 #SoberaníaEsPoderPopular https://t.co/exT8Vhcpvg https://t.co/9iC3nwA9HL	1811293.0	RT @VTVcanal8: Cuba anuncia su quinto candidato vacunal para combatir la pandemia contra la COVID-19 #SoberaníaEsPoderPopular https://t.c…	14.0	True	full
239	239	60402329bd192200384a3967	2021-03-04 00:00:27	[]	[]	Wed Mar 03 23:07:40 +0000 2021	[]	[{"url":"https://t.co/NV1wJIGNcE","expanded_url":"https://www.nytimes.com/2021/03/03/us/politics/elaine-chao-inspector-general-report.html?referringSource=articleShare","display_url":"nytimes.com/2021/03/03/us/…","indices":[241,264]}]	There can be legitimate reasons to decline a case, like lack of admissible evidence or prosecution in other venues, but on its face, this is deeply troubling &amp; requires further inquiry into whether this was about politics, not justice. https://t.co/NV1wJIGNcE	737392.0	RT @JoyceWhiteVance: There can be legitimate reasons to decline a case, like lack of admissible evidence or prosecution in other venues, bu…	1021.0	True	full
240	240	60402329bd192200384a3971	2021-03-04 00:00:27	[]	[]	Wed Mar 03 16:05:56 +0000 2021	[]	[{"url":"https://t.co/L9gHTRcsIq","expanded_url":"https://www.pscp.tv/w/cw5Z5DFyYVFaTG9nQmRKanp8MXlOR2FXcVhweXZ4alfeiLH7cyMWP4oXgMP4SG7CUjJ8s2XVIxerZfuDKMwR","display_url":"pscp.tv/w/cw5Z5DFyYVFa…","indices":[145,168]}]	WATCH NOW: This morning Dr. Fauci and Dr. Walensky are back for another COVID-19 briefing, joined by response team senior advisor, Andy Slavitt. https://t.co/L9gHTRcsIq	186479.0	RT @WHCOVIDResponse: WATCH NOW: This morning Dr. Fauci and Dr. Walensky are back for another COVID-19 briefing, joined by response team sen…	836.0	True	full
241	241	60402329bd192200384a3975	2021-03-04 00:00:28	[]	[]	Wed Mar 03 23:07:40 +0000 2021	[]	[{"url":"https://t.co/NV1wJIGNcE","expanded_url":"https://www.nytimes.com/2021/03/03/us/politics/elaine-chao-inspector-general-report.html?referringSource=articleShare","display_url":"nytimes.com/2021/03/03/us/…","indices":[241,264]}]	There can be legitimate reasons to decline a case, like lack of admissible evidence or prosecution in other venues, but on its face, this is deeply troubling &amp; requires further inquiry into whether this was about politics, not justice. https://t.co/NV1wJIGNcE	737392.0	RT @JoyceWhiteVance: There can be legitimate reasons to decline a case, like lack of admissible evidence or prosecution in other venues, bu…	11571.0	True	full
242	242	6040232abd192200384a39bd	2021-03-04 00:00:29	[]	[]	Wed Mar 03 23:19:04 +0000 2021	[]	[{"url":"https://t.co/LWkSWjMXr7","expanded_url":"https://www.sciencesetavenir.fr/sante/systeme-sanguin/covid-19-et-groupes-sanguins-le-virus-est-attire-par-les-cellules-respiratoires-du-groupe-a_152201","display_url":"sciencesetavenir.fr/sante/systeme-…","indices":[115,138]}]	Sciences et Avenir: Covid-19 et groupes sanguins : le virus est attiré par les cellules respiratoires du groupe A. https://t.co/LWkSWjMXr7 via @GoogleNews	356.0	RT @BFCPLUTO: Sciences et Avenir: Covid-19 et groupes sanguins : le virus est attiré par les cellules respiratoires du groupe A. https://t.…	356.0	True	full
243	243	6040232abd192200384a39d3	2021-03-04 00:00:29	[]	[]	Tue Mar 02 22:41:39 +0000 2021	[]	[{"url":"https://t.co/StRh06UGm5","expanded_url":"https://www.buzzfeednews.com/article/karlazabludovsky/ricardo-salinas-pliego-billionaire-mexico-workers-covid","display_url":"buzzfeednews.com/article/karlaz…","indices":[256,279]}]	He's Mexico's second richest man, partying his way through the pandemic, while his workers are dying of COVID-19. A Twitter troll, an in-your-face bon vivant. He loves to be hated. His victims are desperate. “He is so powerful and I... trash,” said one. https://t.co/StRh06UGm5	11942.0	RT @karlazabs: He's Mexico's second richest man, partying his way through the pandemic, while his workers are dying of COVID-19. A Twitter…	216.0	True	full
244	244	6040232abd192200384a39d5	2021-03-04 00:00:28	[{"text":"LAPACKER","indices":[0,9]},{"text":"Business","indices":[23,32]},{"text":"Laptop","indices":[33,40]},{"text":"Backpacks","indices":[41,51]},{"text":"Lightweight","indices":[126,138]},{"text":"Students","indices":[147,156]},{"text":"Notebook","indices":[157,166]},{"text":"amazon","indices":[233,240]},{"text":"shopping","indices":[241,250]},{"text":"bestsellers","indices":[251,263]}]	[{"url":"https://t.co/tlciRW7OkC","expanded_url":"https://amzn.to/3uRjdYq","display_url":"amzn.to/3uRjdYq","indices":[208,231]}]		[]	[]			#LAPACKER 15.6-17 inch #Business #Laptop #Backpacks for Women Mens, Water Resistant Laptop Travel Bag with USB Char… https://t.co/a1PRdsOMDy	2.0	True	full
245	245	6040232abd192200384a39ef	2021-03-04 00:00:29	[]	[]	Wed Mar 03 23:26:00 +0000 2021	[]	[{"url":"https://t.co/eVlHcWLbi7","expanded_url":"https://www.mrctv.org/blog/sen-chu-hate-crimes-against-asian-americans-are-spiking-under-biden-its-all-trumps-fault","display_url":"mrctv.org/blog/sen-chu-h…","indices":[163,186]}]	Democratic Rep. Judy Chu is blaming Donald Trump for a rise in hate crimes against Asian Americans. The spike started last month... when Joe Biden was President. https://t.co/eVlHcWLbi7	199671.0	RT @theMRC: Democratic Rep. Judy Chu is blaming Donald Trump for a rise in hate crimes against Asian Americans. The spike started last mon…	842.0	True	full
246	246	6040232abd192200384a39fb	2021-03-04 00:00:29	[]	[]	Wed Mar 03 23:54:18 +0000 2021	[]	[{"url":"https://t.co/12Izo1Bg7X","expanded_url":"https://twitter.com/regmack_/status/1367257570759618566","display_url":"twitter.com/regmack_/statu…","indices":[142,165]}]	People in Texas were already struggling before Abbott announced that we’re on our own in the face of the deadliest pandemic in Texas history. https://t.co/12Izo1Bg7X	1989060.0	RT @BetoORourke: People in Texas were already struggling before Abbott announced that we’re on our own in the face of the deadliest pandemi…	59.0	True	full
247	247	6040232abd192200384a39fd	2021-03-04 00:00:29	[]	[]	Tue Mar 02 17:52:09 +0000 2021	[]	[{"url":"https://t.co/WXF4AQChEz","expanded_url":"https://www.bloomberg.com/news/articles/2021-03-02/new-york-real-estate-rent-drops-and-covid-deals-draw-bargain-hunters-to-nyc","display_url":"bloomberg.com/news/articles/…","indices":[139,162]}]	All it took was a once-in-a-generation pandemic and months of municipal trauma for young people to be able to afford to live in NYC again. https://t.co/WXF4AQChEz https://t.co/s4u0zQ6I3v	5020.0	RT @jeffstone500: All it took was a once-in-a-generation pandemic and months of municipal trauma for young people to be able to afford to l…	682.0	True	full
248	248	6040232bbd192200384a3a03	2021-03-04 00:00:29	[]	[]	Wed Mar 03 23:16:40 +0000 2021	[]	[{"url":"https://t.co/zVoqAZktev","expanded_url":"https://twitter.com/gelliottmorris/status/1367209178486476804?s=20","display_url":"twitter.com/gelliottmorris…","indices":[248,271]}]	The Democrats' covid-19 relief bill polls above 50% in every state except Wyoming and North Dakota, according to my modeling of the last month's YouGov/The Economist polling. It's above 60% in 32 states, and supported by 64% of adults nationally. https://t.co/zVoqAZktev https://t.co/vpezKWdfbb	108044.0	RT @gelliottmorris: The Democrats' covid-19 relief bill polls above 50% in every state except Wyoming and North Dakota, according to my mod…	102.0	True	full
249	249	6040232bbd192200384a3a0f	2021-03-04 00:00:29	[]	[]	Wed Mar 03 23:14:14 +0000 2021	[{"text":"EnVivo","indices":[0,7]},{"text":"Covid19","indices":[105,113]},{"text":"SoberaníaEsPoderPopular","indices":[211,235]}]	[{"url":"https://t.co/kKRVjNaduQ","expanded_url":"https://www.pscp.tv/w/1ynKOBjYorWxR","display_url":"pscp.tv/w/1ynKOBjYorWxR","indices":[237,260]}]	#EnVivo 🔴 | Pdte. @NicolasMaduro: Hemos detectado en Venezuela la presencia de la variante brasilera del #Covid19, es una variante más contagiosa, transmite más carga viral lo que quiere decir que es más grave #SoberaníaEsPoderPopular https://t.co/kKRVjNaduQ	250198.0	RT @Mippcivzla: #EnVivo 🔴 | Pdte. @NicolasMaduro: Hemos detectado en Venezuela la presencia de la variante brasilera del #Covid19, es una v…	84.0	True	full
250	250	6040232bbd192200384a3a3d	2021-03-04 00:00:30	[]	[]	Wed Mar 03 16:24:52 +0000 2021	[]	[{"url":"https://t.co/S4KBhuCa4S","expanded_url":"https://dossier.substack.com/p/abandon-ship-governors-scramble-to","display_url":"dossier.substack.com/p/abandon-ship…","indices":[236,259]}]	“It took an entire year, but lockdowns and mask mandates are officially incredibly unpopular with half of the country, to the point that governors are rapidly making sweeping changes to their year-long COVID policies.” @JordanSchachtel https://t.co/S4KBhuCa4S	27529.0	RT @aginnt: “It took an entire year, but lockdowns and mask mandates are officially incredibly unpopular with half of the country, to the p…	6.0	True	full
251	251	6040232bbd192200384a3a45	2021-03-04 00:00:30	[]	[]	Wed Mar 03 23:48:04 +0000 2021	[]	[{"url":"https://t.co/8FXDlIiNU4","expanded_url":"https://trib.al/PC3rQzJ","display_url":"trib.al/PC3rQzJ","indices":[147,170]}]	Brazil’s senate started discussing a $7 billion round of Covid aid as a new wave of the pandemic pushes the health system to the brink of collapse https://t.co/8FXDlIiNU4	7103093.0	RT @business: Brazil’s senate started discussing a $7 billion round of Covid aid as a new wave of the pandemic pushes the health system to…	88.0	True	full
252	252	6040232bbd192200384a3a51	2021-03-04 00:00:30	[{"text":"Bangladesh","indices":[0,11]}]	[{"url":"https://t.co/kp2lDyeYBj","expanded_url":"https://govinsider.asia/inclusive-gov/anir-chowdhury-how-bangladesh-repurposed-tools-to-tackle-covid-19/","display_url":"govinsider.asia/inclusive-gov/…","indices":[206,229]}]		[]	[]			#Bangladesh had “a potential education disaster” when schools shuttered last March, says @AnirChowdhury. He shares… https://t.co/7E3FvEe8VL	2461.0	True	full
253	253	6040232bbd192200384a3a53	2021-03-04 00:00:30	[]	[]	Sun Feb 07 16:29:15 +0000 2021	[]	[{"url":"https://t.co/CUuA3J2sZA","expanded_url":"http://paypal.me/fallensaberu","display_url":"paypal.me/fallensaberu","indices":[251,274]}]	new pinned for black history month but im ebi and im a black nonbinary lesbian!! i mostly draw anthros but i draw humans too ^___^ im also neurodivergent so that causes me 2 be very slow with art but its ok..consider giving me a follow and your money https://t.co/CUuA3J2sZA https://t.co/9uRqxM9JNH	1415.0	RT @ganyureal: new pinned for black history month but im ebi and im a black nonbinary lesbian!! i mostly draw anthros but i draw humans too…	124.0	True	full
254	254	6040232cbd192200384a3a5d	2021-03-04 00:00:30	[{"text":"honest","indices":[1,8]},{"text":"error","indices":[9,15]},{"text":"EmoryUniversity","indices":[17,33]},{"text":"Atlanta","indices":[35,43]},{"text":"Georgia","indices":[45,53]},{"text":"fraudulent","indices":[77,88]},{"text":"researcher","indices":[89,100]},{"text":"conspirator","indices":[102,114]},{"text":"fabricator","indices":[115,126]},{"text":"backstabber","indices":[128,140]},{"…	[{"url":"https://t.co/OQcvvKMD0o","expanded_url":"https://sites.google.com/site/undismissible3/home","display_url":"sites.google.com/site/undismiss…","indices":[158,181]}]		[]	[]			"#honest #error" #EmoryUniversity (#Atlanta, #Georgia) MD or more fittingly, #fraudulent #researcher, #conspirator… https://t.co/TxkptIalh9	17.0	True	full
255	255	6040232cbd192200384a3a6d	2021-03-04 00:00:30	[]	[]	Wed Mar 03 23:54:05 +0000 2021	[]	[{"url":"https://t.co/0Hg21QHPwv","expanded_url":"https://forms.gle/koammtas1WC4YipWA","display_url":"forms.gle/koammtas1WC4Yi…","indices":[228,251]}]	— RECORDATORIO ✅ Si aun no votaron por Yoongin en esta encuesta de HappyGDIAday puede hacerlo son para anuncios en sus cumpleaños, lo único que deben de hacer es poner correo tmbn cuenta de TW, seleccionas a Yoongi y enviar 🖇https://t.co/0Hg21QHPwv ( Finaliza el 7 de Marzo) https://t.co/TPyoReTwfQ	26681.0	RT @Vantedxboy: — RECORDATORIO ✅ Si aun no votaron por Yoongin en esta encuesta de HappyGDIAday puede hacerlo son para anuncios en sus cum…	70.0	True	full
256	256	6040232cbd192200384a3a75	2021-03-04 00:00:30	[]	[]	Wed Mar 03 23:59:24 +0000 2021	[]	[{"url":"https://t.co/UDBqzC0WD0","expanded_url":"https://www.google.com/amp/s/www.chalkbeat.org/platform/amp/2021/2/8/22273359/biden-education-schools-funding-stimulus-learning-loss","display_url":"google.com/amp/s/www.chal…","indices":[225,248]}]	-$70 billion for vaccine supply, vaccination sites, testing, contract tracing, hiring of 100,000 USPHS personnel for vaccinations/CICT/testing/etc -$130 billion to help schools reopen, targeted for schools that need it most https://t.co/UDBqzC0WD0	3522.0	RT @reilyseanconn: -$70 billion for vaccine supply, vaccination sites, testing, contract tracing, hiring of 100,000 USPHS personnel for vac…	361.0	True	full
257	257	6040232cbd192200384a3a7b	2021-03-04 00:00:30	[]	[]	Wed Mar 03 23:49:58 +0000 2021	[]	[{"url":"https://t.co/GGNWq8P3yf","expanded_url":"https://twitter.com/BaygonNegro/status/1367171614224371719","display_url":"twitter.com/BaygonNegro/st…","indices":[177,200]}]	Carlotto y los pibes de la Campora se llevaron la vacuna de este señor. Hay que decirlo así tranquilo para que no se ofendan propios y ajenos? Ok. Lo siento Baygon, un abrazo. https://t.co/GGNWq8P3yf	71027.0	RT @pulsionparcial: Carlotto y los pibes de la Campora se llevaron la vacuna de este señor. Hay que decirlo así tranquilo para que no se of…	7420.0	True	full
258	258	6040232cbd192200384a3a7d	2021-03-04 00:00:30	[]	[]	Wed Mar 03 05:35:21 +0000 2021	[]	[{"url":"https://t.co/BEQnZERLs8","expanded_url":"https://twitter.com/Nlechoppa1/status/1366833068468822016","display_url":"twitter.com/Nlechoppa1/sta…","indices":[281,304]}]	White sage is ENDANGERED due to its booming popularity in 'spiritual wellness' and 'witchy' circles, taking it away from indigenous communities that have been using them for centuries. Its use is appropriation- there are many alternatives, such as rosemary, cedar, and sandalwood. https://t.co/BEQnZERLs8	5415.0	RT @GARDENSVEIL: White sage is ENDANGERED due to its booming popularity in 'spiritual wellness' and 'witchy' circles, taking it away from i…	41.0	True	full
259	259	6040232cbd192200384a3ab1	2021-03-04 00:00:31	[]	[]	Wed Mar 03 16:12:24 +0000 2021	[]	[{"url":"https://t.co/Vn83CUlZLO","expanded_url":"https://youtu.be/6kyu9Q3hHg0","display_url":"youtu.be/6kyu9Q3hHg0","indices":[134,157]}]	🎙️ Qué tarde se dieron cuenta de la traición de Moreno en Alianza Pais, mientras perseguían a sus ex compañeros. Aquí el comentario 👇 https://t.co/Vn83CUlZLO	28121.0	RT @alexismoncayo: 🎙️ Qué tarde se dieron cuenta de la traición de Moreno en Alianza Pais, mientras perseguían a sus ex compañeros. Aquí el…	116.0	True	full
260	260	6040232dbd192200384a3ac5	2021-03-04 00:00:31	[]	[]	Thu Mar 04 00:00:07 +0000 2021	[]	[{"url":"https://t.co/mAWIkBIFuo","expanded_url":"https://nbcnews.to/3rfgaqx","display_url":"nbcnews.to/3rfgaqx","indices":[190,213]}]	Some of Texas’ top doctors warn that Gov. Abbott’s sudden decision to ditch the mask mandate and lift coronavirus restrictions could result in a new surge of Covid-19 infections and deaths. https://t.co/mAWIkBIFuo	8380256.0	RT @NBCNews: Some of Texas’ top doctors warn that Gov. Abbott’s sudden decision to ditch the mask mandate and lift coronavirus restrictions…	135.0	True	full
261	261	6040232dbd192200384a3ad7	2021-03-04 00:00:31	[]	[]	Wed Mar 03 22:52:14 +0000 2021	[{"text":"UruguaySeVacuna","indices":[130,146]}]	[{"url":"https://t.co/PlOurb3QoT","expanded_url":"https://www.gub.uy/uruguaysevacuna/monitor-vacuna-covid-19","display_url":"gub.uy/uruguaysevacun…","indices":[149,172]}]	Publicamos en la web del @MSPUruguay el monitor en tiempo real del avance del plan de vacunación contra covid-19 en nuestro país. #UruguaySeVacuna https://t.co/PlOurb3QoT https://t.co/K10m10pE5Y	11958.0	RT @JoseSatdjian: Publicamos en la web del @MSPUruguay el monitor en tiempo real del avance del plan de vacunación contra covid-19 en nuest…	185.0	True	full
262	262	6040232dbd192200384a3b0b	2021-03-04 00:00:32	[{"text":"SPORTS","indices":[0,7]}]	[{"url":"https://t.co/ZsyuOijHOn","expanded_url":"https://issuu.com/theconcordian/docs/march2_master","display_url":"issuu.com/theconcordian/…","indices":[227,250]}]		[]	[]			#SPORTS: While we haven’t been able to watch the Concordia Stingers this year, we're still hopeful for varsity spor… https://t.co/zvo1IYXlpG	3445.0	True	full
263	263	6040232dbd192200384a3b11	2021-03-04 00:00:32	[]	[{"url":"https://t.co/fW7eSq8Cot","expanded_url":"https://www.lemonde.fr/economie/article/2009/09/02/une-amende-de-2-3-milliards-de-dollars-pour-pfizer_1235011_3234.html","display_url":"lemonde.fr/economie/artic…","indices":[263,286]}]		[]	[]			@SO_Bordeaux LE MONDE en 2009: Une amende de 2,3 milliards de dollars pour Pfizer! Le groupe pharmaceutique a ains… https://t.co/pGU6unwKtX	12.0	True	full
264	264	6040232dbd192200384a3b23	2021-03-04 00:00:32	[{"text":"Ichoosetowearamask","indices":[168,187]},{"text":"maskuphouston","indices":[188,202]},{"text":"maskuptexas","indices":[203,215]}]	[{"url":"https://t.co/c2iSh6Df4c","expanded_url":"https://www.instagram.com/p/CL-dYYFABYQ/?igshid=1p3q53tm768zu","display_url":"instagram.com/p/CL-dYYFABYQ/…","indices":[216,239]}]		[]	[]			I CHOOSE TO LOVE MY NEIGHBORS AS MYSELF AND MASKUP. Yesterday, I finally got my first dose of the COVID vaccine,… https://t.co/ofW8bit4eJ	8.0	True	full
265	265	6040232dbd192200384a3b25	2021-03-04 00:00:32	[]	[]	Wed Mar 03 20:30:24 +0000 2021	[{"text":"COVID19france","indices":[111,125]}]	[{"url":"https://t.co/oGJiH6e9rU","expanded_url":"https://germain-forestier.info/covid/","display_url":"germain-forestier.info/covid/","indices":[63,86]}]	Mise à jour avec les données du 03/03 (28/02 pour les tests) : https://t.co/oGJiH6e9rU @EricBillyFR @Le___Doc #COVID19france https://t.co/8DyaQbP8aO	19661.0	RT @gforestier: Mise à jour avec les données du 03/03 (28/02 pour les tests) : https://t.co/oGJiH6e9rU @EricBillyFR @Le___Doc #COVID19fran…	125.0	True	full
266	266	6040232dbd192200384a3b35	2021-03-04 00:00:32	[{"text":"shootfilmbenice","indices":[153,169]},{"text":"filmphotography","indices":[171,187]},{"text":"believeinfilm","indices":[189,203]}]	[{"url":"https://t.co/ctWl7s9IHV","expanded_url":"https://emulsive.org/articles/5-frames/5-frames-at-raid-area-51-on-kodak-portra-160-ei-100-120-format-pentax-67-by-cameron-zucker","display_url":"emulsive.org/articles/5-fra…","indices":[128,151]}]		[]	[]			5 Frames... At Raid Area 51 on @KodakProfessional Portra 160 (EI 100 / 120 format / Pentax 67) - by Cameron Zucker… https://t.co/vlQ6VZPsIC	12765.0	True	full
267	267	6040232ebd192200384a3b57	2021-03-04 00:00:33	[]	[]	Wed Mar 03 23:42:18 +0000 2021	[]	[{"url":"https://t.co/TJjBKjGw1U","expanded_url":"https://www.theverge.com/2021/3/3/22311916/spacex-starship-prototype-landing-successful","display_url":"theverge.com/2021/3/3/22311…","indices":[107,130]}]	SpaceX's SN10 Starship prototype appeared to survive its landing attempt on Wednesday... before exploding. https://t.co/TJjBKjGw1U https://t.co/LJbduV8T78	4998.0	RT @joroulette: SpaceX's SN10 Starship prototype appeared to survive its landing attempt on Wednesday... before exploding. https://t.co/TJj…	250.0	True	full
268	268	6040232ebd192200384a3b5f	2021-03-04 00:00:33	[]	[]	Tue Mar 02 21:53:00 +0000 2021	[{"text":"COVID19","indices":[167,175]},{"text":"CPAC2021","indices":[177,186]}]	[{"url":"https://t.co/t1SGSsszpM","expanded_url":"https://www.foxnews.com/politics/blackburn-conservatives-2022-midterms-china","display_url":"foxnews.com/politics/black…","indices":[189,212]}]	We need to bring our manufacturing jobs back from China, end these Confucius Institutes on our college campuses and make sure China is held accountable for sending us #COVID19. #CPAC2021 https://t.co/t1SGSsszpM	47559.0	RT @VoteMarsha: We need to bring our manufacturing jobs back from China, end these Confucius Institutes on our college campuses and make su…	83.0	True	full
269	269	6040232ebd192200384a3b65	2021-03-04 00:00:33	[{"text":"TopCashBack","indices":[52,64]},{"text":"springCompetition","indices":[82,100]},{"text":"SweetTreats","indices":[101,113]},{"text":"Hummingbird","indices":[115,127]}]	[{"url":"https://t.co/DCS5Hl3Pv6","expanded_url":"https://www.moneysavinggirl.co.uk/topcashback-sweet-treats-all-clues-answers/","display_url":"moneysavinggirl.co.uk/topcashback-sw…","indices":[197,220]}]		[]	[]			A lovely reader of my blog -Mike - reminded me taht #TopCashBack run their newest #springCompetition #SweetTreats… https://t.co/jvbZ0EzdgL	3500.0	True	full
270	270	6040232ebd192200384a3b9f	2021-03-04 00:00:33	[]	[]	Wed Mar 03 23:52:25 +0000 2021	[]	[{"url":"https://t.co/LoI2zHmUL2","expanded_url":"https://www.uol.com.br/vivabem/noticias/redacao/2021/03/03/ana-paula-henkel-vacina-covid-19-eua-mortos-informacao-distorcida.htm?utm_source=twitter&utm_medium=social-media&utm_content=geral&utm_campaign=uol&cmpid=copiaecola","display_url":"uol.com.br/vivabem/notici…","indices":[223,246]}]	Ana Paula do Volei usou o microfone da @JovemPanNews para espalhar queas vacinas já mataram mais de 500 pessoas nos EUA. É mentira, claro. Ela usou como fonte uma plataforma na qual qualquer pessoa pode incluir dados. https://t.co/LoI2zHmUL2	152138.0	RT @JornalismoWando: Ana Paula do Volei usou o microfone da @JovemPanNews para espalhar queas vacinas já mataram mais de 500 pessoas nos E…	480.0	True	full
271	271	6040232fbd192200384a3baf	2021-03-04 00:00:34	[{"text":"birding","indices":[18,26]},{"text":"Colorado","indices":[104,113]}]	[{"url":"https://t.co/PEWmANAlYy","expanded_url":"https://advkeen.co/3dtpi7f","display_url":"advkeen.co/3dtpi7f","indices":[249,272]}]		[]	[]			Bird-watching, or #birding, is one of the most popular activities in America. Its outstanding appeal in #Colorado i… https://t.co/3r5E94ufeW	374.0	True	full
272	272	6040232fbd192200384a3bb9	2021-03-04 00:00:34	[{"text":"ENVIVO","indices":[1,8]}]	[{"url":"https://t.co/p3D4WYM0PK","expanded_url":"http://radio.rpp.pe/en-vivo","display_url":"radio.rpp.pe/en-vivo","indices":[115,138]}]		[]	[]			🚨#ENVIVO | Aterrizó avión con primer lote de vacunas de Pfizer. 📻►89.7 FM / 730 AM 📺►Movistar Canal 10 - 710 HD 📲►… https://t.co/MQhsVlAWem	2003565.0	True	full
273	273	6040232fbd192200384a3bc3	2021-03-04 00:00:34	[]	[]	Wed Mar 03 23:37:50 +0000 2021	[]	[{"url":"https://t.co/tF2K1tMoA9","expanded_url":"https://twitter.com/clarincom/status/1366894381320589314","display_url":"twitter.com/clarincom/stat…","indices":[281,304]}]	Él era Juan Manuel García, un tipo laburante de barrio que tenía 3 trabajos para poder mantener a su familia. Ella es su hijita Vicky, de 14 años y quien padece del Síndrome de Down. Él vivía para ella, y estaba juntando peso por peso para cumplirle un sueño: su fiesta de 15 años https://t.co/tF2K1tMoA9 https://t.co/RamwVVAual	37959.0	RT @GordoMonstruo__: Él era Juan Manuel García, un tipo laburante de barrio que tenía 3 trabajos para poder mantener a su familia. Ella es…	486.0	True	full
274	274	6040232fbd192200384a3bdd	2021-03-04 00:00:34	[]	[]	Thu Mar 04 00:00:15 +0000 2021	[]	[{"url":"https://t.co/1dWRZY2zwO","expanded_url":"https://www.972mag.com/palestinian-student-covid-tau/","display_url":"972mag.com/palestinian-st…","indices":[257,280]}]	After leaving her home at 4 AM, passing through 7 checkpoints, and switching transportation 8 times just to get to campus, Israel barred a Palestinian student at Tel Aviv University from receiving her COVID-19 vaccine during a campus-wide vaccination drive https://t.co/1dWRZY2zwO https://t.co/YeFBcf0oDs	61133.0	RT @theIMEU: After leaving her home at 4 AM, passing through 7 checkpoints, and switching transportation 8 times just to get to campus, Isr…	571.0	True	full
275	275	6040232fbd192200384a3bf3	2021-03-04 00:00:34	[]	[{"url":"https://t.co/mBHduafsay","expanded_url":"https://amalgaminsights.com/product/analyst-insight-key-recommendations-for-managing-it-costs-in-2021/","display_url":"amalgaminsights.com/product/analys…","indices":[203,226]}]		[]	[]			For CIOs to succeed in 2021, IT budgeting, forecasting, and spend needs to take an approach that fills gaps from 20… https://t.co/OWyrD8ej7o	479.0	True	full
276	276	6040232fbd192200384a3bf5	2021-03-04 00:00:34	[]	[{"url":"https://t.co/T2yiFhVU4r","expanded_url":"http://dlvr.it/Rtw5Zs","display_url":"dlvr.it/Rtw5Zs","indices":[107,130]}]		[]	[]			Tennessee's largest COVID-19 vaccination group, Phase 1c, opens Monday, here's who's eligible - Tennessean… https://t.co/pLC9l4cZSm	767.0	True	full
277	277	60402330bd192200384a3c13	2021-03-04 00:00:35	[]	[{"url":"https://t.co/DHjxAZXD6X","expanded_url":"https://dentonrc.com/coronavirus_outbreak/disd-superintendent-hopes-for-fair-and-equitable-way-to-get-denton-area-teachers-vaccinated/article_9f00b436-2f66-578f-8189-bae0dbca3c61.html","display_url":"dentonrc.com/coronavirus_ou…","indices":[253,276]}]		[]	[]			Jamie Wilson, superintendent of Denton ISD, said Wednesday he was excited to see more teachers now have the option… https://t.co/Q0im0LZTp6	14759.0	True	full
278	278	60402330bd192200384a3c17	2021-03-04 00:00:35	[]	[]	Wed Mar 03 21:02:03 +0000 2021	[]	[{"url":"https://t.co/KNf1fLvOtM","expanded_url":"https://revistaoeste.com/politica/ensaio-do-caos","display_url":"revistaoeste.com/politica/ensai…","indices":[178,201]}]	.@jrguzzofatos: 'Depois de um ano inteiro de autonomia, governadores e prefeitos não conseguiram sequer instalar leitos suficientes de UTI. É a comprovação objetiva do fracasso' https://t.co/KNf1fLvOtM	144858.0	RT @revistaoeste: .@jrguzzofatos: 'Depois de um ano inteiro de autonomia, governadores e prefeitos não conseguiram sequer instalar leitos s…	242.0	True	full
279	279	60402330bd192200384a3c35	2021-03-04 00:00:35	[]	[]	Thu Mar 04 00:00:08 +0000 2021	[]	[{"url":"https://t.co/lqQtfiVT4Y","expanded_url":"http://ow.ly/SB6550DPw6C","display_url":"ow.ly/SB6550DPw6C","indices":[65,88]}]	Translated COVID-19 vaccine schedule information is available at https://t.co/lqQtfiVT4Y. Help us reach our diverse community by sharing this post with a friend or two. https://t.co/rqQR0wDjLT	22071.0	RT @Fraserhealth: Translated COVID-19 vaccine schedule information is available at https://t.co/lqQtfiVT4Y. Help us reach our diverse commu…	400.0	True	full
280	280	60402330bd192200384a3c49	2021-03-04 00:00:35	[]	[]	Wed Mar 03 23:54:18 +0000 2021	[]	[{"url":"https://t.co/12Izo1Bg7X","expanded_url":"https://twitter.com/regmack_/status/1367257570759618566","display_url":"twitter.com/regmack_/statu…","indices":[142,165]}]	People in Texas were already struggling before Abbott announced that we’re on our own in the face of the deadliest pandemic in Texas history. https://t.co/12Izo1Bg7X	1989060.0	RT @BetoORourke: People in Texas were already struggling before Abbott announced that we’re on our own in the face of the deadliest pandemi…	50.0	True	full
281	281	60402330bd192200384a3c5b	2021-03-04 00:00:36	[]	[{"url":"https://t.co/L5tZDiZmiQ","expanded_url":"https://www.advisory.com/daily-briefing/2021/03/02/covid-restrictions?x_id=","display_url":"advisory.com/daily-briefing…","indices":[235,258]}]		[]	[]			Feeling relieved that the COVID-19 surge is lower than it was last month? Think the vaccines mean the end is in si… https://t.co/u98UPNTajI	1666.0	True	full
282	282	60402331bd192200384a3c5d	2021-03-04 00:00:35	[]	[]	Wed Mar 03 17:18:38 +0000 2021	[]	[{"url":"https://t.co/6uCCd2X4Zc","expanded_url":"https://twitter.com/scottsantens/status/1040683616488103936?s=19","display_url":"twitter.com/scottsantens/s…","indices":[256,279]}]	I know that someday we will achieve UBI, but I just hate that we won't do it RIGHT NOW, in the midst of a pandemic when we need it most. I hate that we know it works, but that we still have to fight for it. The Stockton data is new, but it joins a pile.👇 https://t.co/6uCCd2X4Zc	131249.0	RT @scottsantens: I know that someday we will achieve UBI, but I just hate that we won't do it RIGHT NOW, in the midst of a pandemic when w…	683.0	True	full
283	283	60402331bd192200384a3c67	2021-03-04 00:00:36	[]	[]	Tue Mar 02 18:05:48 +0000 2021	[]	[{"url":"https://t.co/WHXNLcu2Ni","expanded_url":"https://plazaradio.valenciaplaza.com/jimenez-mit-aerosoles-co2-desinfeccion-coronavirus-oms","display_url":"plazaradio.valenciaplaza.com/jimenez-mit-ae…","indices":[242,265]}]	"La OMS está “más perdida que un pulpo en un garaje, tienen un comité donde se decide cómo se transmiten las enfermedades y hay 6 expertos en lavarse las manos, pero 0 expertos en la transmisión a través del aire." (aunque están mejorando) https://t.co/WHXNLcu2Ni @plazaradio_	55302.0	RT @jljcolorado: "La OMS está “más perdida que un pulpo en un garaje, tienen un comité donde se decide cómo se transmiten las enfermedades…	6.0	True	full
284	284	60402331bd192200384a3c87	2021-03-04 00:00:36	[]	[{"url":"https://t.co/LmSqy9cFYm","expanded_url":"https://www.google.ca/amp/s/edmontonjournal.com/news/local-news/groundwork/the-public-didnt-know-why-some-frail-seniors-werent-in-albertas-first-vaccine-rollout-groundwork/wcm/e5d6a418-a35f-4340-8967-0143f0ea9461/amp/","display_url":"google.ca/amp/s/edmonton…","indices":[228,251]}]		[]	[]			@jeffmeier87 @CGriwkowsky This article from 3 weeks ago talks to a family member from Churchill, they are private w… https://t.co/p5GkaJoBBf	125.0	True	full
285	285	60402331bd192200384a3c8f	2021-03-04 00:00:36	[]	[]	Wed Mar 03 11:03:02 +0000 2021	[]	[{"url":"https://t.co/Oz2oXLetuM","expanded_url":"https://www.wiokmn.com/ktfyj/522786276?utm_source=Twitter&utm_medium=purchase&utm_campaign=522786276-33A&opt_id=10348utm_content=25488326","display_url":"wiokmn.com/ktfyj/52278627…","indices":[224,247]}]	النظارة الشمسية المستقطبة للرجال إنه مريح للارتداء في الليل، وله رؤية واضحة ولا يخاف من الوهج مضاد للضوء الأزرق مضاد للأشعة فوق البنفسجية، حماية من البصر، ضروري عند القيادة عروض المفاجأة اطلب 1 واحصل على 1 مجاناً بـ199 ريال https://t.co/Oz2oXLetuM	12189.0	RT @Wiokmnmall: النظارة الشمسية المستقطبة للرجال إنه مريح للارتداء في الليل، وله رؤية واضحة ولا يخاف من الوهج مضاد للضوء الأزرق مضاد للأشعة…	47.0	True	full
286	286	60402331bd192200384a3ca1	2021-03-04 00:00:36	[{"text":"twitterlehrerzimmer","indices":[226,246]},{"text":"twlz","indices":[247,252]},{"text":"Pressekonferenz","indices":[253,269]}]	[{"url":"https://t.co/wBfoK5JjlF","expanded_url":"https://www.zeit.de/wissen/gesundheit/2021-03/corona-massnahmen-lockerungen-bund-laender-gipfel-oeffnungen-fallzahlen-covid?wt_zmc=sm.ext.zonaudev.twitter.ref.zeitde.share.link.x","display_url":"zeit.de/wissen/gesundh…","indices":[186,209]}]		[]	[]			Was im November falsch lief und tausenden Menschen das Leben kostete, tun sie nun wieder: Sie nehmen das Virus (B.1… https://t.co/Zb4tjaPkfi	19441.0	True	full
287	287	60402331bd192200384a3ca3	2021-03-04 00:00:36	[]	[]	Wed Mar 03 04:43:23 +0000 2021	[]	[{"url":"https://t.co/tuUHqH2psG","expanded_url":"https://twitter.com/MikeOLoughlin/status/1366882470801657862","display_url":"twitter.com/MikeOLoughlin/…","indices":[266,289]}]	I'm not a moral theologian or expert. But here's my take. St. Augustine said God can "cause good to emerge from evil itself." (CCC 311). If that's true, and it is, perhaps the COVID vaccines are a *good* that is remotely related to evil of abortion via cell lines. https://t.co/tuUHqH2psG	943.0	RT @RayGlennon: I'm not a moral theologian or expert. But here's my take. St. Augustine said God can "cause good to emerge from evil itsel…	368.0	True	full
288	288	60402332bd192200384a3ceb	2021-03-04 00:00:37	[]	[]	Wed Mar 03 23:59:47 +0000 2021	[]	[{"url":"https://t.co/QpWKtkLe2L","expanded_url":"https://irshad.org.uk/hanafism-journal-for-hanafi-studies/","display_url":"irshad.org.uk/hanafism-journ…","indices":[255,278]}]	I’m delighted to announce the new Journal of Hanafi Studies! Perhaps the first of its kind and a wonderful board and team overseeing the project! Dr. @issameido Dr. @sohailhanif Dr. @salyounas Ml. @BilalAliAnsari and Dr. Hassaan Shahawy Please share! https://t.co/QpWKtkLe2L https://t.co/oisy8nKRjn	1552.0	RT @tabrazeazam: I’m delighted to announce the new Journal of Hanafi Studies! Perhaps the first of its kind and a wonderful board and team…	316.0	True	full
289	289	60402332bd192200384a3cf5	2021-03-04 00:00:37	[]	[]	Wed Mar 03 23:23:34 +0000 2021	[{"text":"600AteOFimDaPandemia","indices":[241,262]}]	[{"url":"https://t.co/i5EwaWVHqq","expanded_url":"http://bit.ly/nota3marco","display_url":"bit.ly/nota3marco","indices":[217,240]}]	A aprovação imediata de um auxílio emergencial no valor de R$ 600,00 (refletindo o custo da cesta básica) até, no mínimo, que os indicadores da epidemia tenham se reduzido para possibilitar a reabertura da economia. https://t.co/i5EwaWVHqq #600AteOFimDaPandemia	39025.0	RT @obscovid19br: A aprovação imediata de um auxílio emergencial no valor de R$ 600,00 (refletindo o custo da cesta básica) até, no mínimo,…	944.0	True	full
290	290	60402332bd192200384a3d13	2021-03-04 00:00:37	[]	[]	Wed Mar 03 22:03:42 +0000 2021	[]	[{"url":"https://t.co/cAf5CASafq","expanded_url":"https://nymag.com/intelligencer/2021/03/1400-stimulus-checks-eligibility-democrats-covid-relief-bill.html","display_url":"nymag.com/intelligencer/…","indices":[181,204]}]	It has never been all that clear to the public — or, by all appearances, to the senators themselves — *why* they wanted to restrict eligibility for these relief payments so badly. https://t.co/cAf5CASafq	29388.0	RT @EricLevitz: It has never been all that clear to the public — or, by all appearances, to the senators themselves — *why* they wanted to…	1209.0	True	full
291	291	60402332bd192200384a3d15	2021-03-04 00:00:37	[{"text":"GOD","indices":[11,15]},{"text":"mrbeast","indices":[50,58]},{"text":"viral","indices":[83,89]},{"text":"youtube","indices":[90,98]},{"text":"sdmn","indices":[99,104]},{"text":"bitcoin","indices":[105,113]},{"text":"doge","indices":[114,119]},{"text":"wsb","indices":[120,124]},{"text":"corona","indices":[125,132]},{"text":"covid19","indices":[133,141]}]	[{"url":"https://t.co/2mq2ClYIoY","expanded_url":"https://ift.tt/3iixqGk","display_url":"ift.tt/3iixqGk","indices":[59,82]}]		[]	[]			I swear to #GOD this channel will become the next #mrbeast https://t.co/2mq2ClYIoY #viral #youtube #sdmn #bitcoin… https://t.co/1auDSZk7I1	0.0	True	full
292	292	60402333bd192200384a3d2f	2021-03-04 00:00:38	[]	[{"url":"https://t.co/zTkxBgIxbl","expanded_url":"http://bit.ly/3aJMpZl","display_url":"bit.ly/3aJMpZl","indices":[260,283]}]		[]	[]			Join us 3/8 for a virtual discussion and Q&amp;A session with Sylvester and UHealth experts on how to navigate cancer c… https://t.co/j0gbILHXpo	5515.0	True	full
293	293	60402333bd192200384a3d37	2021-03-04 00:00:38	[]	[]	Wed Mar 03 21:00:45 +0000 2021	[]	[{"url":"https://t.co/GgY0fHUYte","expanded_url":"https://dossier.substack.com/p/abandon-ship-governors-scramble-to","display_url":"dossier.substack.com/p/abandon-ship…","indices":[186,209]}]	"Masks and lockdowns didn't work. All of it served as a net negative. The people have noticed." RT Abandon ship! Governors scramble to end lockdowns, mask mandates via @JordanSchachtel https://t.co/GgY0fHUYte	67769.0	RT @HighWireTalk: "Masks and lockdowns didn't work. All of it served as a net negative. The people have noticed." RT Abandon ship! Governor…	6217.0	True	full
294	294	60402333bd192200384a3d53	2021-03-04 00:00:38	[]	[]	Wed Mar 03 23:36:21 +0000 2021	[]	[{"url":"https://t.co/lyqG52BkB9","expanded_url":"https://twitter.com/TexasTribune/status/1367152028447870976?s=20","display_url":"twitter.com/TexasTribune/s…","indices":[195,218]}]	A few storylines to not lose sight of as state leaders shift attention to Texas removing coronavirus restrictions: 1. As of early this morning, 175,521 Texans still didn't have potable water. https://t.co/lyqG52BkB9	1618.0	RT @regmack_: A few storylines to not lose sight of as state leaders shift attention to Texas removing coronavirus restrictions: 1. As of…	747.0	True	full
295	295	60402333bd192200384a3d59	2021-03-04 00:00:38	[]	[]	Wed Mar 03 00:00:01 +0000 2021	[]	[{"url":"https://t.co/TdZKA6y9BO","expanded_url":"https://docs.google.com/document/d/18NdE8Ius51qmd4hmz0PduRijYA8jdZpE/edit","display_url":"docs.google.com/document/d/18N…","indices":[220,243]}]	En este documento encontrarán +120 playlists de Spotify de stream. Hay para cada miembro y sub–unidades. En su mayoría están enfocadas en Be/LGO/Dynamite, solos y proyectos individuales (Mixtapes, Collabs) + @BTS_twt 🤺https://t.co/TdZKA6y9BO	6801.0	RT @goeskthh: En este documento encontrarán +120 playlists de Spotify de stream. Hay para cada miembro y sub–unidades. En su mayoría están…	484.0	True	full
296	296	60402333bd192200384a3d5d	2021-03-04 00:00:39	[]	[]	Wed Mar 03 19:40:35 +0000 2021	[{"text":"SoberaníaEsPoderPopular","indices":[104,128]}]	[{"url":"https://t.co/Q79GUNGARP","expanded_url":"https://www.vtv.gob.ve/benefician-jornada-integral-social-funcionarios-familiares/","display_url":"vtv.gob.ve/benefician-jor…","indices":[130,153]}]	Benefician con Jornada Integral a más de 2.300 funcionarios policiales y a sus familiares en La Guaira #SoberaníaEsPoderPopular https://t.co/Q79GUNGARP https://t.co/fKUGpnmUBq	1811294.0	RT @VTVcanal8: Benefician con Jornada Integral a más de 2.300 funcionarios policiales y a sus familiares en La Guaira #SoberaníaEsPoderPop…	253.0	True	full
297	297	60402333bd192200384a3d61	2021-03-04 00:00:39	[]	[]	Wed Mar 03 16:46:09 +0000 2021	[]	[{"url":"https://t.co/5Ht5cIaruj","expanded_url":"https://cnn.it/3867bAO","display_url":"cnn.it/3867bAO","indices":[204,227]}]	The Kroger grocery chain says people will still be required to wear masks in its stores across the US, despite the reversal of mask mandates in Texas and Mississippi. Follow live updates on the pandemic: https://t.co/5Ht5cIaruj	61038488.0	RT @cnnbrk: The Kroger grocery chain says people will still be required to wear masks in its stores across the US, despite the reversal of…	27.0	True	full
298	298	60402333bd192200384a3d77	2021-03-04 00:00:39	[]	[]	Wed Mar 03 23:38:36 +0000 2021	[{"text":"RCMentalHealth","indices":[18,33]}]	[{"url":"https://t.co/TAOgnvicj8","expanded_url":"https://acem.org.au/News/March-2021/ACEM-statement-Royal-Commission-into-Victoria%e2%80%99s","display_url":"acem.org.au/News/March-202…","indices":[217,240]}]	ACEM welcomes the #RCMentalHealth final report and the Victorian government's commitment to adopting its recommendations. We reiterate the urgency of implementation, given the crisis is happening now. Full statement: https://t.co/TAOgnvicj8	8270.0	RT @acemonline: ACEM welcomes the #RCMentalHealth final report and the Victorian government's commitment to adopting its recommendations. W…	1346.0	True	full
299	299	60402334bd192200384a3d9d	2021-03-04 00:00:39	[]	[]	Wed Mar 03 11:52:50 +0000 2021	[]	[{"url":"https://t.co/NjiXy8wPW5","expanded_url":"https://www.poderjudicial.es/search/AN/openDocument/d8f5e262d689af0a/20210301","display_url":"poderjudicial.es/search/AN/open…","indices":[245,268]}]	Sentencia del Tribunal Supremo de 18/02: Ertzaintza y COVID-19. Demanda sindical de tutela de derechos fundamentales y prevención de riesgos laborales. Competencia del orden social. Inexistencia de infracción de los artículos 179.4 y 181.2 LRJS https://t.co/NjiXy8wPW5	3764.0	RT @FerranCamasRoda: Sentencia del Tribunal Supremo de 18/02: Ertzaintza y COVID-19. Demanda sindical de tutela de derechos fundamentales y…	520.0	True	full
300	300	60402334bd192200384a3d9f	2021-03-04 00:00:39	[]	[]	Wed Mar 03 19:24:39 +0000 2021	[]	[{"url":"https://t.co/Sq0kpLA3ZY","expanded_url":"https://ledoymipalabra.com/pichetto-disparo-contra-los-infectologos-del-gobierno-desaparecieron-todos/","display_url":"ledoymipalabra.com/pichetto-dispa…","indices":[220,243]}]	El auditor general de la Nación apuntó contra los especialistas que asesoraron al Ejecutivo en la toma de decisiones durante la pandemia. “Nadie explica por qué estuvimos seis meses encerrados y por qué faltan vacunas”. https://t.co/Sq0kpLA3ZY	29101.0	RT @EldiariodeLeuco: El auditor general de la Nación apuntó contra los especialistas que asesoraron al Ejecutivo en la toma de decisiones d…	180.0	True	full
301	301	60402334bd192200384a3da5	2021-03-04 00:00:39	[{"text":"FossilFreeADB","indices":[166,180]},{"text":"ADBNews","indices":[181,189]}]	[{"url":"https://t.co/FJ8OvkolSq","expanded_url":"http://FossilFreeADB.org","display_url":"FossilFreeADB.org","indices":[190,213]}]		[]	[]			The @ADB_HQ's support for gas, oil, and coal undermines its own mission. The ADB’s financing is fueling the climate… https://t.co/s5d2ofP5WT	18.0	True	full
302	302	60402334bd192200384a3dc7	2021-03-04 00:00:40	[]	[]	Wed Mar 03 23:54:18 +0000 2021	[]	[{"url":"https://t.co/12Izo1Bg7X","expanded_url":"https://twitter.com/regmack_/status/1367257570759618566","display_url":"twitter.com/regmack_/statu…","indices":[142,165]}]	People in Texas were already struggling before Abbott announced that we’re on our own in the face of the deadliest pandemic in Texas history. https://t.co/12Izo1Bg7X	1989584.0	RT @BetoORourke: People in Texas were already struggling before Abbott announced that we’re on our own in the face of the deadliest pandemi…	1373.0	True	full
303	303	60402335bd192200384a3dd5	2021-03-04 00:00:40	[]	[]	Mon Mar 01 11:54:16 +0000 2021	[]	[{"url":"https://t.co/skx0hhgrLx","expanded_url":"https://gleam.io/5iOqW/obsidian-capstan-giveaway","display_url":"gleam.io/5iOqW/obsidian…","indices":[83,106]}]	Its Obsidian Capstan Giveaway time!!! (Microsoft Store Code) Click here to enter: https://t.co/skx0hhgrLx GOOD LUCK! https://t.co/e1z4S4kjob	2798.0	RT @BehavingBeardly: Its Obsidian Capstan Giveaway time!!! (Microsoft Store Code) Click here to enter: https://t.co/skx0hhgrLx GOOD LUCK!…	8.0	True	full
304	304	60402335bd192200384a3ddd	2021-03-04 00:00:40	[]	[]	Wed Mar 03 02:19:05 +0000 2021	[]	[{"url":"https://t.co/Tv8kNm710k","expanded_url":"http://bangbrosnetwork.com/t1/pps=funpornofan/","display_url":"bangbrosnetwork.com/t1/pps=funporn…","indices":[127,150]},{"url":"https://t.co/EqC3WGAcM0","expanded_url":"http://bangbrosonline.com/referral=funpornofan/","display_url":"bangbrosonline.com/referral=funpo…","indices":[218,241]}]	MONSTEROFCOCKS feat. 𝗞𝘆𝗹𝗲𝗿 𝗤𝘂𝗶𝗻𝗻'𝘀 𝗕𝗕𝗖 𝗔𝗻𝗮𝗹 𝗘𝘅𝗽𝗲𝗿𝗶𝗲𝗻𝗰𝗲 2/15 Join BANGBROS NETWORK for $1 (1Day Trial) for ACCESS 51 SITES 📲https://t.co/Tv8kNm710k PROMOTERS/WEBMASTERS: Promote the best adult brand on the 'net. 📲https://t.co/EqC3WGAcM0 https://t.co/59eZ4v9vtU	115063.0	RT @BestForAdult: MONSTEROFCOCKS feat. 𝗞𝘆𝗹𝗲𝗿 𝗤𝘂𝗶𝗻𝗻'𝘀 𝗕𝗕𝗖 𝗔𝗻𝗮𝗹 𝗘𝘅𝗽𝗲𝗿𝗶𝗲𝗻𝗰𝗲 2/15 Join BANGBROS NETWORK for $1 (1Day Trial) for ACCESS 51 S…	116715.0	True	full
305	305	60402335bd192200384a3de7	2021-03-04 00:00:40	[{"text":"MásConMilly","indices":[17,29]}]	[{"url":"https://t.co/TDgLQPSuBR","expanded_url":"https://www.facebook.com/ABC5PR/videos/474696513902203/","display_url":"facebook.com/ABC5PR/videos/…","indices":[187,210]}]		[]	[]			¡AHORA!,comienza #MásConMilly por @ABC5PR con @MillyMendezpr Canales: •Aire: 5.1 •DirecTV: 172 •Liberty: 15 SD/… https://t.co/0386EPAwK3	724.0	True	full
306	306	60402335bd192200384a3df1	2021-03-04 00:00:40	[]	[]	Thu Mar 04 00:00:24 +0000 2021	[{"text":"coronavirus","indices":[141,153]}]	[{"url":"https://t.co/nIg9dOss5b","expanded_url":"https://covid19br.wcota.me/","display_url":"covid19br.wcota.me","indices":[63,86]}]	⚠️️ [ATUALIZAÇÃO] ⚠️️ 🔗 Fonte: Secretarias Estaduais de Saúde (https://t.co/nIg9dOss5b) 🇧🇷 Brasil tem 10.728.218 casos e 259.496 óbitos por #coronavirus. 📈 São 81.292 casos e 2.135 óbitos novos em relação ao balanço do dia anterior do Ministério da Saúde. https://t.co/4nmrLzfuHo	1882.0	RT @covid19brbot: ⚠️️ [ATUALIZAÇÃO] ⚠️️ 🔗 Fonte: Secretarias Estaduais de Saúde (https://t.co/nIg9dOss5b) 🇧🇷 Brasil tem 10.728.218 casos e…	2658.0	True	full
307	307	60402335bd192200384a3e0d	2021-03-04 00:00:40	[]	[]	Wed Oct 28 13:56:06 +0000 2020	[{"text":"VirtualPDDP","indices":[24,36]},{"text":"PCT","indices":[181,185]},{"text":"PrecisionEvents","indices":[186,202]},{"text":"vaccine","indices":[203,211]}]	[{"url":"https://t.co/pKZUEQ2lbm","expanded_url":"https://hubs.ly/H0yQfg60","display_url":"hubs.ly/H0yQfg60","indices":[212,235]}]	Tune in with us at the #VirtualPDDP at 4pm EST with our CEO Hugo Gagnon! He will be leading a panel discussing How COVID-19 has forever Changed the Scientific Research Landscape. #PCT #PrecisionEvents #vaccine https://t.co/pKZUEQ2lbm	293.0	RT @PhenoSwitch: Tune in with us at the #VirtualPDDP at 4pm EST with our CEO Hugo Gagnon! He will be leading a panel discussing How COVID-…	764.0	True	full
308	308	60402335bd192200384a3e17	2021-03-04 00:00:40	[]	[]	Wed Mar 03 18:52:28 +0000 2021	[]	[{"url":"https://t.co/gRX1fGFEzj","expanded_url":"http://HealthCare.gov","display_url":"HealthCare.gov","indices":[212,235]}]	On February 15, my Administration opened a special enrollment period for health insurance and more than 200,000 Americans have already gotten covered. It’s an encouraging sign, but we have further to go. Head to https://t.co/gRX1fGFEzj before May 15 to get covered.	8483573.0	RT @POTUS: On February 15, my Administration opened a special enrollment period for health insurance and more than 200,000 Americans have a…	6193.0	True	full
309	309	60402335bd192200384a3e1b	2021-03-04 00:00:40	[{"text":"COVID19","indices":[159,167]},{"text":"HCPs","indices":[168,173]},{"text":"Representantes","indices":[174,189]},{"text":"RepresentantesdeVendas","indices":[190,213]},{"text":"RepresentantesdeVendasFarmacêuticos","indices":[214,250]},{"text":"Reps","indices":[251,256]},{"text":"Propagandista","indices":[257,271]}]	[{"url":"https://t.co/xa0YFMcN2W","expanded_url":"http://bit.ly/3qB4mya","display_url":"bit.ly/3qB4mya","indices":[0,23]}]		[]	[]			https://t.co/xa0YFMcN2W DÊ LIKE Representantes de Vendas Farmacêuticas - Durante o COVID-19 - Precisam Entender as… https://t.co/fX0OXeFtdH	93.0	True	full
310	310	60402335bd192200384a3e1f	2021-03-04 00:00:40	[]	[]	Wed Mar 03 23:36:21 +0000 2021	[]	[{"url":"https://t.co/lyqG52BkB9","expanded_url":"https://twitter.com/TexasTribune/status/1367152028447870976?s=20","display_url":"twitter.com/TexasTribune/s…","indices":[195,218]}]	A few storylines to not lose sight of as state leaders shift attention to Texas removing coronavirus restrictions: 1. As of early this morning, 175,521 Texans still didn't have potable water. https://t.co/lyqG52BkB9	1618.0	RT @regmack_: A few storylines to not lose sight of as state leaders shift attention to Texas removing coronavirus restrictions: 1. As of…	3644.0	True	full
311	311	60402336bd192200384a3e37	2021-03-04 00:00:41	[{"text":"Congreso","indices":[60,69]},{"text":"Chile","indices":[245,251]},{"text":"ConvenciónConstituyente","indices":[252,276]}]	[{"url":"https://t.co/nYJQAVwx8r","expanded_url":"http://ow.ly/FHjg50DOtVm","display_url":"ow.ly/FHjg50DOtVm","indices":[221,244]}]		[]	[]			El gobierno chileno envió este martes un proyecto de ley al #Congreso para que la elección de los miembros de la Co… https://t.co/cG3f4lAW3f	441.0	True	full
312	312	60402336bd192200384a3e3b	2021-03-04 00:00:41	[{"text":"PutThatInYourPipe","indices":[148,166]},{"text":"PatHeads","indices":[167,176]}]	[{"url":"https://t.co/KWVQDfgsKI","expanded_url":"https://nypost.com/2021/03/03/china-makes-covid-19-anal-swabs-mandatory-for-foreigners/?utm_source=twitter_sitebuttons&utm_medium=site%20buttons&utm_campaign=site%20buttons","display_url":"nypost.com/2021/03/03/chi…","indices":[57,80]}]		[]	[]			China makes COVID-19 anal swabs mandatory for foreigners https://t.co/KWVQDfgsKI via @nypost @KeithMalinak… https://t.co/82Vqy7MQh1	296.0	True	full
313	313	60402336bd192200384a3e3d	2021-03-04 00:00:41	[]	[{"url":"https://t.co/3xUlwOvMkJ","expanded_url":"https://theramblingger.blogspot.com/?m=1","display_url":"theramblingger.blogspot.com/?m=1","indices":[181,204]}]		[]	[]			@ChicagoRSC hi guys, I recently started writing a blog, please check it out and if its something you enjoy please… https://t.co/8roNfbsd2m	72.0	True	full
314	314	60402336bd192200384a3e3f	2021-03-04 00:00:41	[]	[]	Wed Mar 03 23:34:44 +0000 2021	[]	[{"url":"https://t.co/AP58UJ9kzQ","expanded_url":"http://www.ReadyHarris.org","display_url":"ReadyHarris.org","indices":[130,153]}]	Teachers, childcare workers, and school staff: you’re now eligible for the COVID-19 vaccine in Texas. Sign up for our waitlist at https://t.co/AP58UJ9kzQ	106764.0	RT @LinaHidalgoTX: Teachers, childcare workers, and school staff: you’re now eligible for the COVID-19 vaccine in Texas. Sign up for our wa…	28.0	True	full
315	315	60402336bd192200384a3e49	2021-03-04 00:00:41	[{"text":"ArtificialIntelligence","indices":[114,137]},{"text":"Covid19","indices":[138,146]},{"text":"ImageRecognition","indices":[147,164]},{"text":"robots","indices":[165,172]},{"text":"MachineLearning","indices":[173,189]},{"text":"DeepLearning","indices":[190,203]},{"text":"Covid","indices":[204,210]},{"text":"NeuralNetworks","indices":[211,226]},{"text":"AI","indices":[227,230]}]	[{"url":"https://t.co/pxfwDpKGrs","expanded_url":"https://smartinsightblog.blogspot.com/2020/05/ai-and-health-care-part-iv-fighting.html","display_url":"smartinsightblog.blogspot.com/2020/05/ai-and…","indices":[0,23]}]		[]	[]			https://t.co/pxfwDpKGrs We already have an app to test people against COVID-19 without getting out of our homes!… https://t.co/IOBnzCzy7m	18.0	True	full
316	316	60402336bd192200384a3e67	2021-03-04 00:00:41	[{"text":"SanAntonio","indices":[44,55]},{"text":"SATX","indices":[254,259]}]	[{"url":"https://t.co/U6RV98CrP6","expanded_url":"http://sanantonio.gov/tvsa/liveontheweb","display_url":"sanantonio.gov/tvsa/liveonthe…","indices":[228,251]}]		[]	[]			🎥 We will be live for today's briefing from #SanAntonio Mayor @Ron_Nirenberg and @BexarCounty Judge Nelson Wolff to… https://t.co/8IdAl5jbuP	162033.0	True	full
317	317	60402336bd192200384a3e75	2021-03-04 00:00:41	[]	[]	Wed Mar 03 23:54:18 +0000 2021	[]	[{"url":"https://t.co/12Izo1Bg7X","expanded_url":"https://twitter.com/regmack_/status/1367257570759618566","display_url":"twitter.com/regmack_/statu…","indices":[142,165]}]	People in Texas were already struggling before Abbott announced that we’re on our own in the face of the deadliest pandemic in Texas history. https://t.co/12Izo1Bg7X	1989060.0	RT @BetoORourke: People in Texas were already struggling before Abbott announced that we’re on our own in the face of the deadliest pandemi…	372.0	True	full
318	318	60402336bd192200384a3e8d	2021-03-04 00:00:42	[]	[]	Wed Mar 03 23:43:31 +0000 2021	[]	[{"url":"https://t.co/RMvQbMIMXM","expanded_url":"https://www.newegg.com/powercolor-radeon-rx-6800-xt-axrx-6800xt-16gbd6-3dhr-oc/p/N82E16814131769R?Item=N82E16814131769R&quicklink=true","display_url":"newegg.com/powercolor-rad…","indices":[91,114]}]	🚨6800 XT STOCK ALERT - 15:43:31 PST🚨 Open Box: PowerColor Red Drago... $1,078.99 ➡️Visit https://t.co/RMvQbMIMXM for more info. Did I help? Consider donating to keep me running! Link in bot's bio.	29405.0	RT @_RTXBot_: 🚨6800 XT STOCK ALERT - 15:43:31 PST🚨 Open Box: PowerColor Red Drago... $1,078.99 ➡️Visit https://t.co/RMvQbMIMXM for more i…	18.0	True	full
319	319	60402337bd192200384a3e9d	2021-03-04 00:00:42	[]	[]	Wed Mar 03 21:57:59 +0000 2021	[]	[{"url":"https://t.co/khAt873kBE","expanded_url":"https://youtu.be/3stR1IePkWc","display_url":"youtu.be/3stR1IePkWc","indices":[228,251]}]	MIL NOVECENTOS E DOZE pessoas morreram nas últimas 24 horas de covid-19 no Brasil. Enquanto isso o governo segue cometendo erros fatais. Bolsonaro é incompetente ou genocida? Veja o vídeo com 9 erros de Bolsonaro na pandemia: https://t.co/khAt873kBE https://t.co/FXO80sQbhU	619.0	RT @regradostercos: MIL NOVECENTOS E DOZE pessoas morreram nas últimas 24 horas de covid-19 no Brasil. Enquanto isso o governo segue comete…	162.0	True	full
320	320	60402337bd192200384a3eb7	2021-03-04 00:00:42	[]	[]	Wed Mar 03 23:47:50 +0000 2021	[]	[{"url":"https://t.co/qx5iPjqbOV","expanded_url":"https://www.latimes.com/world-nation/story/2021-03-03/europe-coronavirus-vaccinations-passports","display_url":"latimes.com/world-nation/s…","indices":[252,275]}]	'Two-tier society?' Europe conflicted over passports for people vaccinated for COVID-19 Across Europe, bioethicists, bartenders and business travelers are weighing the impacts of dividing the public into haves and have-nots in terms of inoculation. https://t.co/qx5iPjqbOV	3801533.0	RT @latimes: 'Two-tier society?' Europe conflicted over passports for people vaccinated for COVID-19 Across Europe, bioethicists, bartend…	1164.0	True	full
321	321	60402337bd192200384a3ebd	2021-03-04 00:00:42	[]	[{"url":"https://t.co/meylGWNH1R","expanded_url":"https://tinyurl.com/6k4c728","display_url":"tinyurl.com/6k4c728","indices":[254,277]}]		[]	[]			@NatlAfterSchool's Be Counted Campaign is a quick survey for those who work with or on behalf of young people in ou… https://t.co/WLlfSV3KzL	1074.0	True	full
322	322	60402337bd192200384a3ec5	2021-03-04 00:00:42	[{"text":"Biofarmacêuticas","indices":[44,61]},{"text":"Ações","indices":[132,138]},{"text":"AstraZeneca","indices":[139,151]},{"text":"Biossimilar","indices":[152,164]},{"text":"DrogasBiológicas","indices":[165,182]},{"text":"FDA","indices":[183,187]},{"text":"GlaxoSmithKline","indices":[188,204]},{"text":"GSK","indices":[205,209]},{"text":"Johnson","indices":[210,218]},{"text":"MercadoBiofarmac…	[{"url":"https://t.co/smWiNq59gi","expanded_url":"http://bit.ly/3iLTL0B","display_url":"bit.ly/3iLTL0B","indices":[19,42]}]		[]	[]			DêLike Compartilhe https://t.co/smWiNq59gi #Biofarmacêuticas Não Impressionam Com A Alta Elevação Das Ações ✔ Braz… https://t.co/QZyCGFlqUl	93.0	True	full
323	323	60402337bd192200384a3ec7	2021-03-04 00:00:42	[]	[]	Wed Mar 03 23:58:22 +0000 2021	[]	[{"url":"https://t.co/6KwFI4nBCd","expanded_url":"https://www.theguardian.com/australia-news/2021/mar/03/scott-morrison-must-call-an-independent-inquiry-into-the-christian-porter-allegation-its-the-only-valid-course","display_url":"theguardian.com/australia-news…","indices":[0,23]}]	https://t.co/6KwFI4nBCd Katherine Murphy: Scott Morrison must call an independent inquiry into the Christian Porter rape allegation. It’s the only valid course.	16092.0	RT @randlight: https://t.co/6KwFI4nBCd Katherine Murphy: Scott Morrison must call an independent inquiry into the Christian Porter rape all…	236.0	True	full
324	324	60402337bd192200384a3ecd	2021-03-04 00:00:42	[]	[{"url":"https://t.co/vY9eScJCs5","expanded_url":"https://youtu.be/zWJEPaBMvh0","display_url":"youtu.be/zWJEPaBMvh0","indices":[249,272]}]		[]	[]			"El COVID-19 trajo una experiencia sin precedentes para nuestra generación, puso a prueba nuestros recursos para a… https://t.co/mdoqdviuhR	1359.0	True	full
325	325	60402337bd192200384a3edf	2021-03-04 00:00:42	[{"text":"MotorGrader","indices":[97,109]},{"text":"Backhoe","indices":[150,158]},{"text":"WesTrac","indices":[189,197]}]	[{"url":"https://t.co/ElgtZTN86o","expanded_url":"https://bit.ly/2MImA2w","display_url":"bit.ly/2MImA2w","indices":[255,278]}]		[]	[]			Special shot from Specialised Civil Services. LEFT: Their 1st machine (15 years ago), a Cat 140H #MotorGrader. RIGH… https://t.co/pqFO1VaIKZ	539.0	True	full
326	326	60402337bd192200384a3ee1	2021-03-04 00:00:43	[]	[{"url":"https://t.co/PenRl1v2Cw","expanded_url":"http://Fact.MR","display_url":"Fact.MR","indices":[0,23]},{"url":"https://t.co/uPcR3RnS3X","expanded_url":"https://express-press-release.net/news/2021/03/04/865654","display_url":"express-press-release.net/news/2021/03/0…","indices":[121,144]}]		[]	[]			https://t.co/PenRl1v2Cw Presents Urology Devices Market Growth Projections in a Revised Study Based on COVID-19 Imp… https://t.co/5yb9BXtooo	2056.0	True	full
327	327	60402337bd192200384a3ee9	2021-03-04 00:00:43	[]	[]	Tue Mar 02 20:30:03 +0000 2021	[]	[{"url":"https://t.co/Wab6dW0QwA","expanded_url":"https://www.reuters.com/article/health-coronavirus-india-china-idUSKCN2AT21O","display_url":"reuters.com/article/health…","indices":[152,175]}]	First, the Chinese Communist Party tried to hack Operation Warp Speed. Now they are hacking vaccine companies in a fellow democracy, India. Despicable: https://t.co/Wab6dW0QwA	34291.0	RT @RepSteveChabot: First, the Chinese Communist Party tried to hack Operation Warp Speed. Now they are hacking vaccine companies in a fell…	83.0	True	full
328	328	60402337bd192200384a3ef1	2021-03-04 00:00:43	[]	[]	Wed Mar 03 23:45:11 +0000 2021	[]	[{"url":"https://t.co/LNrr4zlrHl","expanded_url":"https://www.miamiherald.com/article249666463.html","display_url":"miamiherald.com/article2496664…","indices":[134,157]}]	Vaccines for political dollars is corruption at its worst — costing lives, time, and trust. We need an independent investigation now. https://t.co/LNrr4zlrHl	115193.0	RT @nikkifried: Vaccines for political dollars is corruption at its worst — costing lives, time, and trust. We need an independent investig…	226.0	True	full
329	329	60402337bd192200384a3ef9	2021-03-04 00:00:43	[]	[]	Wed Mar 03 11:46:54 +0000 2021	[]	[{"url":"https://t.co/Hvlllti6qr","expanded_url":"https://www.europarl.europa.eu/RegData/etudes/BRIE/2021/690358/IPOL_BRI(2021)690358_EN.pdf","display_url":"europarl.europa.eu/RegData/etudes…","indices":[253,276]}]	Women's rights and well-being in a post-Covid world: Internet of things and related abuses, new ways of working, teleworking, tele-learning, unpaid care and housework, women in leadership and decision-making process (M.Schonard; I. Sokolska, J. Heezen) https://t.co/Hvlllti6qr	3764.0	RT @FerranCamasRoda: Women's rights and well-being in a post-Covid world: Internet of things and related abuses, new ways of working, telew…	520.0	True	full
330	330	60402338bd192200384a3f01	2021-03-04 00:00:43	[]	[]	Wed Mar 03 23:54:30 +0000 2021	[]	[{"url":"https://t.co/F1La2M66iW","expanded_url":"https://www.americatv.com.pe/noticias/","display_url":"americatv.com.pe/noticias/","indices":[97,120]}]	[ÚLTIMO MINUTO] Llegó el primer lote de 50 mil vacunas contra la COVID-19 del laboratorio Pfizer https://t.co/F1La2M66iW https://t.co/BqkABajYD0	2969374.0	RT @noticiAmerica: [ÚLTIMO MINUTO] Llegó el primer lote de 50 mil vacunas contra la COVID-19 del laboratorio Pfizer https://t.co/F1La2M66iW…	62.0	True	full
331	331	60402338bd192200384a3f07	2021-03-04 00:00:43	[]	[]	Wed Mar 03 18:01:28 +0000 2021	[]	[{"url":"https://t.co/uU1zyUmkLH","expanded_url":"http://ow.ly/AEKz50DM2uC","display_url":"ow.ly/AEKz50DM2uC","indices":[105,128]}]	28-Year-Old PhD Physical Therapist DEAD 2 Days After Being Injected with COVID Experimental mRNA Vaccine https://t.co/uU1zyUmkLH https://t.co/23xS4SN7kL	18607.0	RT @NVICLoeDown: 28-Year-Old PhD Physical Therapist DEAD 2 Days After Being Injected with COVID Experimental mRNA Vaccine https://t.co/uU1z…	31.0	True	full
332	332	60402338bd192200384a3f17	2021-03-04 00:00:43	[]	[]	Wed Mar 03 23:08:55 +0000 2021	[]	[{"url":"https://t.co/8wQin2aNut","expanded_url":"https://www.globalcitizen.org/en/content/uk-aid-cut-yemen-famine-britain-arms-saudi-arabia/","display_url":"globalcitizen.org/en/content/uk-…","indices":[255,278]}]	When Tom Paine said the "duty of a true patriot was to protect his country from its govt", he might have meant Boris's Britain - a Britain that cuts aid to starving Yemen, and sells bombs to kill its children. Stay silent if you wish. It's the easy way. https://t.co/8wQin2aNut	185747.0	RT @johnpilger: When Tom Paine said the "duty of a true patriot was to protect his country from its govt", he might have meant Boris's Brit…	853.0	True	full
333	333	60402338bd192200384a3f1f	2021-03-04 00:00:43	[]	[]	Wed Mar 03 20:23:02 +0000 2021	[]	[{"url":"https://t.co/HovUAm9Tou","expanded_url":"https://www.lavozdetandil.com.ar/2021/02/11/balcarce--denuncian-que-en-el-hospital-venden-vacunas-contra-el-covid-19-","display_url":"lavozdetandil.com.ar/2021/02/11/bal…","indices":[221,244]}]	Policiales: El lote de la vacuna que le aplicaron a Martín Guzmán es el Nº 486081120R, lote destinado al municipio de Balcarce. Se trata del mismo lote correspondiente a frascos que fueron denunciados como desaparecidos. https://t.co/HovUAm9Tou	151819.0	RT @Winston_Dunhill: Policiales: El lote de la vacuna que le aplicaron a Martín Guzmán es el Nº 486081120R, lote destinado al municipio de…	184.0	True	full
334	334	60402338bd192200384a3f25	2021-03-04 00:00:44	[]	[]	Tue Feb 23 12:54:11 +0000 2021	[{"text":"ecofashion","indices":[207,218]},{"text":"COVID19","indices":[219,227]},{"text":"deforestation","indices":[228,242]},{"text":"environment","indices":[243,255]}]	[{"url":"https://t.co/kfli9f1ZDC","expanded_url":"https://bit.ly/3pHpDp3","display_url":"bit.ly/3pHpDp3","indices":[256,279]}]	"It is now known that deforestation is linked to an increase in zoonotic diseases. The COVID-19 pandemic is thus sparking consumers to re-evaluate their relationship with nature." writes Mariam Harutyunyan. #ecofashion #COVID19 #deforestation #environment https://t.co/kfli9f1ZDC	440.0	RT @Politicaltrend_: "It is now known that deforestation is linked to an increase in zoonotic diseases. The COVID-19 pandemic is thus spark…	0.0	True	full
335	335	60402338bd192200384a3f2d	2021-03-04 00:00:44	[]	[]	Wed Mar 03 20:31:00 +0000 2021	[]	[{"url":"https://t.co/ChT4CrVKy2","expanded_url":"https://www.europarl.europa.eu/doceo/document/JURI-AD-660397_EN.pdf","display_url":"europarl.europa.eu/doceo/document…","indices":[226,249]}]	Opinion on shaping the digital future of Europe: removing barriers to the functioning of the digital single market &amp; improving the use of AI for European consumers. 📣BCC members note paragraphs 15 &amp; 16 in particular. https://t.co/ChT4CrVKy2 via @Europarl_EN https://t.co/xrV7X7VVnK	612.0	RT @BritCopyright: Opinion on shaping the digital future of Europe: removing barriers to the functioning of the digital single market &amp; imp…	13283.0	True	full
336	336	60402338bd192200384a3f4f	2021-03-04 00:00:44	[]	[]	Wed Mar 03 23:55:00 +0000 2021	[]	[{"url":"https://t.co/Lw36hHEs2X","expanded_url":"http://tmsnrt.rs/382UG8Q","display_url":"tmsnrt.rs/382UG8Q","indices":[239,262]}]	Molecular studies have demonstrated that bats are natural reservoirs to many different viruses, some of which have led to disease outbreaks such as COVID-19. Here’s why these flying mammals are such ideal hosts for disease-causing viruses https://t.co/Lw36hHEs2X https://t.co/JTnIJFsAoy	23201850.0	RT @Reuters: Molecular studies have demonstrated that bats are natural reservoirs to many different viruses, some of which have led to dise…	3910.0	True	full
337	337	60402338bd192200384a3f61	2021-03-04 00:00:44	[]	[{"url":"https://t.co/oTAhnnE58P","expanded_url":"https://mailchi.mp/b958af85e4d2/las-salidas-en-falso-del-alcalde-dau","display_url":"mailchi.mp/b958af85e4d2/l…","indices":[140,163]}]		[]	[]			Hoy salió la cuarta edición de nuestro newsletter, El Boletín de @LaContratopedia, dedicada a las salidas en falso… https://t.co/SskeiwyfuN	1124.0	True	full
338	338	60402338bd192200384a3f67	2021-03-04 00:00:44	[]	[]	Wed Mar 03 23:22:57 +0000 2021	[]	[{"url":"https://t.co/hxQwW2Q0uj","expanded_url":"https://twitter.com/itamaratygovbr/status/1367189707952689152","display_url":"twitter.com/itamaratygovbr…","indices":[278,301]}]	O Brasil tem imensa vocação inovadora, porém ainda pouco aproveitada. Para avançar nessa área e abrir caminhos às startups brasileiras, o Itamaraty tem o programa Diplomacia da Inovação, com 120 ações previstas ao longo de 2021, entre elas o Guia de Expansão aos Países Baixos. https://t.co/hxQwW2Q0uj	776023.0	RT @ernestofaraujo: O Brasil tem imensa vocação inovadora, porém ainda pouco aproveitada. Para avançar nessa área e abrir caminhos às start…	4224.0	True	full
339	339	60402338bd192200384a3f73	2021-03-04 00:00:44	[]	[]	Wed Mar 03 23:56:28 +0000 2021	[]	[{"url":"https://t.co/PnLaE6Eo8M","expanded_url":"https://www.mediaite.com/news/cpac-got-into-a-bitter-feud-with-the-company-behind-its-controversial-stage/","display_url":"mediaite.com/news/cpac-got-…","indices":[234,257]}]	You can never be wrong pointing out the use of Nazi symbols. By the time this is all done, we're gonna learn that CPAC forced the stage designer to take responsibility under the threat of legal action. Oh wait. That already happened. https://t.co/PnLaE6Eo8M	58467.0	RT @allisongill: You can never be wrong pointing out the use of Nazi symbols. By the time this is all done, we're gonna learn that CPAC for…	275.0	True	full
340	340	60402339bd192200384a3f89	2021-03-04 00:00:44	[]	[{"url":"https://t.co/pUNMSLeUwJ","expanded_url":"https://twitter.com/Alee54527471/status/1367256612595929088?s=20","display_url":"twitter.com/Alee54527471/s…","indices":[207,230]}]		[]	[]			@Rriveterbags @grainger If only Grainger shared these values for their dedicated employees rather than operating in… https://t.co/FVZtvXBJKC	0.0	True	full
341	341	60402339bd192200384a3f8b	2021-03-04 00:00:44	[]	[]	Wed Mar 03 18:03:49 +0000 2021	[]	[{"url":"https://t.co/XuHoIpF48T","expanded_url":"https://twitter.com/politico/status/1367144768753565710","display_url":"twitter.com/politico/statu…","indices":[147,170]}]	One gets the sense that Joe Biden and Senate Democrats want more credit for being nice to Republicans than saving the lives of their constituents. https://t.co/XuHoIpF48T	35330.0	RT @GothamGirlBlue: One gets the sense that Joe Biden and Senate Democrats want more credit for being nice to Republicans than saving the l…	148.0	True	full
342	342	60402339bd192200384a3f97	2021-03-04 00:00:44	[]	[]	Wed Mar 03 23:58:31 +0000 2021	[]	[{"url":"https://t.co/Zqt1BcCzm6","expanded_url":"https://www.heraldscotland.com/news/19118946.linda-bauld-covid-expert-says-health-not-evenly-distributed/?ref=twtrec","display_url":"heraldscotland.com/news/19118946.…","indices":[198,221]}]	Did anybody actually think health was evenly distributed? Or that we don't have huge challenges ahead? Linda Bauld: 'Health is not evenly distributed in Scotland and we have huge challenges ahead' https://t.co/Zqt1BcCzm6	2206.0	RT @JustOneWeeWorld: Did anybody actually think health was evenly distributed? Or that we don't have huge challenges ahead? Linda Bauld: '…	795.0	True	full
343	343	60402339bd192200384a3f9d	2021-03-04 00:00:45	[]	[]	Tue Mar 02 19:25:10 +0000 2021	[]	[{"url":"https://t.co/1bkWhAz9aH","expanded_url":"https://www.tampabay.com/news/florida-politics/2021/03/02/publix-gets-1-out-of-4-florida-vaccines-which-officials-dont-track/","display_url":"tampabay.com/news/florida-p…","indices":[257,280]}]	In Florida, 1 in 4 coronavirus vaccines are distributed through Publix in an arrangement championed by Gov. Ron DeSantis. But the state has no idea where Publix is sending the vaccines, meaning the grocery chain is making critical public health decisions. https://t.co/1bkWhAz9aH	10978.0	RT @scontorno: In Florida, 1 in 4 coronavirus vaccines are distributed through Publix in an arrangement championed by Gov. Ron DeSantis. Bu…	2175.0	True	full
344	344	60402339bd192200384a3fa7	2021-03-04 00:00:45	[]	[]	Wed Mar 03 23:02:35 +0000 2021	[]	[{"url":"https://t.co/KsSkKZQmlA","expanded_url":"https://asia.nikkei.com/Editor-s-Picks/China-up-close/Analysis-China-firms-up-plan-for-2035-road-and-railway-to-Taiwan","display_url":"asia.nikkei.com/Editor-s-Picks…","indices":[255,278]}]	Xi Jinping’s grandiose dream: as part of 🇨🇳’s 2035 plan, Xi wants to build a high-speed railway and expressway linking Beijing and Taipei via a tunnel under the Taiwan Strait within 15 years! Is 🇨🇳 going to force its way on to the island? via @Byron_Wan https://t.co/KsSkKZQmlA	7110.0	RT @CCP_China_Watch: Xi Jinping’s grandiose dream: as part of 🇨🇳’s 2035 plan, Xi wants to build a high-speed railway and expressway linking…	2810.0	True	full
345	345	60402339bd192200384a3fc9	2021-03-04 00:00:45	[]	[]	Thu Mar 04 00:00:07 +0000 2021	[]	[{"url":"https://t.co/mAWIkBIFuo","expanded_url":"https://nbcnews.to/3rfgaqx","display_url":"nbcnews.to/3rfgaqx","indices":[190,213]}]	Some of Texas’ top doctors warn that Gov. Abbott’s sudden decision to ditch the mask mandate and lift coronavirus restrictions could result in a new surge of Covid-19 infections and deaths. https://t.co/mAWIkBIFuo	8379207.0	RT @NBCNews: Some of Texas’ top doctors warn that Gov. Abbott’s sudden decision to ditch the mask mandate and lift coronavirus restrictions…	29634.0	True	full
346	346	60402339bd192200384a3fcd	2021-03-04 00:00:45	[]	[]	Wed Mar 03 23:56:04 +0000 2021	[]	[{"url":"https://t.co/oKRP0qt7eh","expanded_url":"http://www.acn.cu/salud/77170-cuba-tiene-un-quinto-candidato-vacunal-soberana-01a-para-convalecientes-de-covid-19","display_url":"acn.cu/salud/77170-cu…","indices":[205,228]}]	🇨🇺Cuba has a fifth vaccine candidate against COVID-19, Soberana 01A, intended for convalescents of the disease. Researchers of the @FinlayInstituto broke the news during a weekly expert briefing session. https://t.co/oKRP0qt7eh	21904.0	RT @KawsachunNews: 🇨🇺Cuba has a fifth vaccine candidate against COVID-19, Soberana 01A, intended for convalescents of the disease. Researc…	4710.0	True	full
347	347	60402339bd192200384a3fe1	2021-03-04 00:00:45	[]	[]	Thu Mar 04 00:00:01 +0000 2021	[{"text":"EsNoticia","indices":[0,10]},{"text":"COVID19","indices":[87,95]},{"text":"SoberaniaEsPoderPopular","indices":[169,193]}]	[{"url":"https://t.co/bP6bKfHghh","expanded_url":"https://bit.ly/3e0s5Fe","display_url":"bit.ly/3e0s5Fe","indices":[215,238]}]	#EsNoticia || Arriba a Venezuela primer lote de vacunas chinas para la lucha contra el #COVID19, a fin de continuar el proceso de inmunización masiva de la población. #SoberaniaEsPoderPopular Más detalles aquí: https://t.co/bP6bKfHghh https://t.co/vpk2KInVF8	355908.0	RT @ViceVenezuela: #EsNoticia || Arriba a Venezuela primer lote de vacunas chinas para la lucha contra el #COVID19, a fin de continuar el p…	1037.0	True	full
348	348	60402339bd192200384a3fe9	2021-03-04 00:00:46	[]	[]	Wed Mar 03 16:14:07 +0000 2021	[{"text":"SoberaníaEsPoderPopular","indices":[93,117]}]	[{"url":"https://t.co/bdmkLURLNW","expanded_url":"https://www.vtv.gob.ve/guarico-personal-salud-inmunizado-covid-sputnik/","display_url":"vtv.gob.ve/guarico-person…","indices":[119,142]}]	En Guárico 70% del personal de salud fue inmunizado contra la COVID-19 con vacuna Sputnik V #SoberaníaEsPoderPopular https://t.co/bdmkLURLNW https://t.co/ZlPRubJMgz	1811294.0	RT @VTVcanal8: En Guárico 70% del personal de salud fue inmunizado contra la COVID-19 con vacuna Sputnik V #SoberaníaEsPoderPopular https…	492.0	True	full
349	349	6040233abd192200384a3ffd	2021-03-04 00:00:46	[]	[]	Wed Mar 03 22:48:14 +0000 2021	[]	[{"url":"https://t.co/SMF8skovAe","expanded_url":"https://www.gub.uy/uruguaysevacuna/monitor-vacuna-covid-19","display_url":"gub.uy/uruguaysevacun…","indices":[125,148]}]	Ponemos a disposición el monitor de datos de vacunación de COVID-19 en Uruguay, con información actualizada cada 60 minutos: https://t.co/SMF8skovAe	101172.0	RT @MSPUruguay: Ponemos a disposición el monitor de datos de vacunación de COVID-19 en Uruguay, con información actualizada cada 60 minutos…	10.0	True	full
350	350	6040233abd192200384a400b	2021-03-04 00:00:46	[]	[]	Thu Mar 04 00:00:09 +0000 2021	[{"text":"EnVideo","indices":[0,8]},{"text":"SoberaníaEsPoderPopular","indices":[119,143]}]	[{"url":"https://t.co/1s5CauGQdQ","expanded_url":"https://dai.ly/x7zos93","display_url":"dai.ly/x7zos93","indices":[145,168]}]	#EnVideo 📹 | Pdte. Nicolás Maduro: Hemos detectado en Venezuela la presencia de la variante brasilera de la COVID-19 #SoberaníaEsPoderPopular https://t.co/1s5CauGQdQ	1811294.0	RT @VTVcanal8: #EnVideo 📹 | Pdte. Nicolás Maduro: Hemos detectado en Venezuela la presencia de la variante brasilera de la COVID-19 #Sobe…	1717.0	True	full
351	351	6040233abd192200384a4019	2021-03-04 00:00:46	[]	[]	Wed Mar 03 23:18:00 +0000 2021	[]	[{"url":"https://t.co/yRiMKfZfSP","expanded_url":"https://www.publico.es/sociedad/estragos-pandemia-madrid-ayuntamiento-madrid-punto-mira-asociaciones-ciudadanas-quitando-social.html?utm_source=twitter&utm_medium=social&utm_campaign=publico","display_url":"publico.es/sociedad/estra…","indices":[127,150]}]	El Ayuntamiento de Madrid, en el punto de mira de asociaciones ciudadanas: "Están quitando todo lo social" Por @jorgeotero99 https://t.co/yRiMKfZfSP	1067177.0	RT @publico_es: El Ayuntamiento de Madrid, en el punto de mira de asociaciones ciudadanas: "Están quitando todo lo social" Por @jorgeotero…	39.0	True	full
352	352	6040233abd192200384a401d	2021-03-04 00:00:46	[]	[]	Wed Mar 03 22:33:41 +0000 2021	[]	[{"url":"https://t.co/eQo1QPdgoY","expanded_url":"https://twitter.com/Telegraph/status/1367230204289105920","display_url":"twitter.com/Telegraph/stat…","indices":[285,308]}]	"Apartheid" too strong a word. But masks in classrooms policy creating totally unnecessary &amp; divisive stress for all. No attempt to even justify them via evidence/efficacy - just a defensive emphasis will be reviewed at Easter. In meantime classrooms not safer but more alienating https://t.co/eQo1QPdgoY	63509.0	RT @Fox_Claire: "Apartheid" too strong a word. But masks in classrooms policy creating totally unnecessary &amp; divisive stress for all. No at…	441.0	True	full
353	353	6040233abd192200384a4023	2021-03-04 00:00:46	[]	[]	Wed Mar 03 23:54:23 +0000 2021	[]	[{"url":"https://t.co/hke4wbSDGr","expanded_url":"https://vaccine.heb.com/scheduler","display_url":"vaccine.heb.com/scheduler","indices":[15,38]},{"url":"https://t.co/hke4wbSDGr","expanded_url":"https://vaccine.heb.com/scheduler","display_url":"vaccine.heb.com/scheduler","indices":[95,118]}]	@LinaHidalgoTX https://t.co/hke4wbSDGr If you work at a school or child care facility go here https://t.co/hke4wbSDGr and keep refreshing. It may take a while but you will eventually find an appointment. I'm a teacher and found one after about 30 minutes.	47.0	RT @SahJoh: @LinaHidalgoTX https://t.co/hke4wbSDGr If you work at a school or child care facility go here https://t.co/hke4wbSDGr and keep…	115.0	True	full
354	354	6040233abd192200384a402d	2021-03-04 00:00:46	[]	[]	Wed Mar 03 22:50:04 +0000 2021	[]	[{"url":"https://t.co/U8KDJ2gsdv","expanded_url":"https://www.eldestapeweb.com/politica/correo-argentino/correo-argentino-la-justicia-dijo-que-vale-cero-que-es-pura-deuda-con-intereses-y-dio-20-dias-antes-de-la-quiebra-20213319390","display_url":"eldestapeweb.com/politica/corre…","indices":[179,202]}]	Por primera vez en 20 años los Macri están al borde de la quiebra de Correo Argentino. Tienen 20 días para evitarla o será SOCMA la que deba pagar sus deudas. | vía @eldestapeweb https://t.co/U8KDJ2gsdv	689.0	RT @ErbesHoracio: Por primera vez en 20 años los Macri están al borde de la quiebra de Correo Argentino. Tienen 20 días para evitarla o ser…	138.0	True	full
355	355	6040233abd192200384a402f	2021-03-04 00:00:46	[]	[]	Wed Mar 03 21:11:51 +0000 2021	[]	[{"url":"https://t.co/ION4ZfDhNj","expanded_url":"https://noticiashora24.wordpress.com/2021/03/02/luis-larrea-el-medico-racista/","display_url":"noticiashora24.wordpress.com/2021/03/02/lui…","indices":[127,150]}]	Luis Larrea el médico racista, discriminador, mentiroso, mercader de la salud en plena pandemia y enemigo de la salud pública. https://t.co/ION4ZfDhNj a través de @Agencia_AND	9474.0	RT @edisabela1: Luis Larrea el médico racista, discriminador, mentiroso, mercader de la salud en plena pandemia y enemigo de la salud públi…	1157.0	True	full
356	356	6040233abd192200384a403f	2021-03-04 00:00:46	[]	[{"url":"https://t.co/aCPJwpGor6","expanded_url":"https://blog.apolo.app/novo-medicamento-para-esclerose-multipla-progressiva-primaria/","display_url":"blog.apolo.app/novo-medicamen…","indices":[185,208]}]		[]	[]			Um novo anticorpo monoclonal terapêutico aprovado pela FDA com um novo alvo é o primeiro e único tratamento de escl… https://t.co/vME0ayFTEd	657.0	True	full
357	357	6040233abd192200384a4051	2021-03-04 00:00:47	[]	[]	Wed Mar 03 20:47:18 +0000 2021	[]	[{"url":"https://t.co/2YkRi75yql","expanded_url":"http://www.hpph.ca/vaccine","display_url":"hpph.ca/vaccine","indices":[142,165]},{"url":"https://t.co/pNsnPwLqPp","expanded_url":"http://bit.ly/309tuB3","display_url":"bit.ly/309tuB3","indices":[249,272]}]	We are ready to welcome our community members aged 80+, and Indigenous adults aged 55+ for vaccinations! Appointments can be booked online at https://t.co/2YkRi75yql, or by calling 1-833-753-2098. Please have your OHIP card ready. See full details: https://t.co/pNsnPwLqPp https://t.co/UHLQyvSAKY	3009.0	RT @HPPublicHealth: We are ready to welcome our community members aged 80+, and Indigenous adults aged 55+ for vaccinations! Appointments c…	816.0	True	full
358	358	6040233bbd192200384a4075	2021-03-04 00:00:47	[]	[]	Thu Feb 11 15:17:08 +0000 2021	[{"text":"baslesmasques","indices":[91,105]},{"text":"DictatureSanitaire","indices":[106,125]},{"text":"JeNeMeVaccineraiPas","indices":[126,146]},{"text":"jenemeconfineraipas","indices":[147,167]},{"text":"censure","indices":[168,176]},{"text":"Covid_19","indices":[177,186]},{"text":"COVID19","indices":[187,195]},{"text":"ArretCouvreFeu","indices":[196,211]},{"text":"ArretMasque","indices":[212,2…	[{"url":"https://t.co/Y5muO7VxH9","expanded_url":"https://infovf.com/video/2021-019-reconnait-elle-mots-couverts-dangerosite-des-masques--5052.html","display_url":"infovf.com/video/2021-019…","indices":[239,262]}]	Les masques sont-ils dangereux ? Le cas du CO2, éloquent 😱 Vidéo faite par @AileaStick #baslesmasques #DictatureSanitaire #JeNeMeVaccineraiPas #jenemeconfineraipas #censure #Covid_19 #COVID19 #ArretCouvreFeu #ArretMasque #ToutRouvrir https://t.co/Y5muO7VxH9	36286.0	RT @FilsDe_Pangolin: Les masques sont-ils dangereux ? Le cas du CO2, éloquent 😱 Vidéo faite par @AileaStick #baslesmasques #DictatureSa…	78.0	True	full
359	359	6040233bbd192200384a4077	2021-03-04 00:00:47	[]	[{"url":"https://t.co/5Eej0GLlDQ","expanded_url":"https://nwachinwe.blogspot.com/2021/03/the-tree-by-waterside.html?spref=tw","display_url":"nwachinwe.blogspot.com/2021/03/the-tr…","indices":[256,279]}]		[]	[]			The Sound of Silence: Yes, the tree by the waterside is evergreen and it bears its fruits. A twist in our condition… https://t.co/g2mKmjsxEM	4.0	True	full
360	360	6040233bbd192200384a407f	2021-03-04 00:00:47	[]	[]	Wed Mar 03 20:00:10 +0000 2021	[]	[{"url":"https://t.co/tGVaDpNXwu","expanded_url":"https://newrepublic.com/article/161533/bill-gates-climate-vaccines","display_url":"newrepublic.com/article/161533…","indices":[135,158]}]	I wrote about Bill Gates's approach to the climate crisis, vaccine apartheid and the danger of letting benevolent patent holders reign https://t.co/tGVaDpNXwu	77591.0	RT @KateAronoff: I wrote about Bill Gates's approach to the climate crisis, vaccine apartheid and the danger of letting benevolent patent h…	1743.0	True	full
361	361	6040233bbd192200384a4089	2021-03-04 00:00:47	[]	[{"url":"https://t.co/u8D0KjAvry","expanded_url":"https://inews.co.uk/news/budget-2021-insulted-nhs-staff-denied-pay-rise-896440","display_url":"inews.co.uk/news/budget-20…","indices":[250,273]}]		[]	[]			Rishi Sunak is reportedly worth £200million. I don’t expect him to understand how some NHS workers rely on food ba… https://t.co/bLEtTqn6Rk	11522.0	True	full
362	362	6040233bbd192200384a4095	2021-03-04 00:00:47	[{"text":"Colorado","indices":[238,247]},{"text":"14ers","indices":[248,254]}]	[{"url":"https://t.co/hCyk6Y9yK0","expanded_url":"http://ow.ly/z1IS50DMdW0","display_url":"ow.ly/z1IS50DMdW0","indices":[255,278]}]		[]	[]			Colorado Springs is famous for its location near Pikes Peak, but it also has a number of other 14ers within a short… https://t.co/952IG8Zumk	4292.0	True	full
363	363	6040233bbd192200384a4099	2021-03-04 00:00:47	[]	[]	Wed Mar 03 21:54:30 +0000 2021	[]	[{"url":"https://t.co/opFVECVpEp","expanded_url":"http://chi.gov/3kLrZ5I","display_url":"chi.gov/3kLrZ5I","indices":[191,214]}]	STARTING TOMORROW: If you're a resident 65+ or can help one who is, make an appointment on March 4 to receive your COVID-19 vaccination at the United Center starting on March 10. Don't wait! https://t.co/opFVECVpEp https://t.co/0Z06bRgz1U	268139.0	RT @chicagosmayor: STARTING TOMORROW: If you're a resident 65+ or can help one who is, make an appointment on March 4 to receive your COVID…	2.0	True	full
364	364	6040233bbd192200384a40b7	2021-03-04 00:00:48	[]	[]	Wed Mar 03 20:05:51 +0000 2021	[]	[{"url":"https://t.co/2mNEsVCrVY","expanded_url":"https://twitter.com/therecount/status/1367197351010594822","display_url":"twitter.com/therecount/sta…","indices":[217,240]}]	Coronavirus has killed one of every 637 Americans. It has killed one of every 214,000 residents of Singapore, and one of every 188,000 residents of New Zealand, places that took masks and other precautions seriously. https://t.co/2mNEsVCrVY	19604.0	RT @jaysbookman: Coronavirus has killed one of every 637 Americans. It has killed one of every 214,000 residents of Singapore, and one of e…	228.0	True	full
365	365	6040233cbd192200384a40d3	2021-03-04 00:00:48	[]	[]	Wed Mar 03 23:59:47 +0000 2021	[]	[{"url":"https://t.co/QpWKtkLe2L","expanded_url":"https://irshad.org.uk/hanafism-journal-for-hanafi-studies/","display_url":"irshad.org.uk/hanafism-journ…","indices":[255,278]}]	I’m delighted to announce the new Journal of Hanafi Studies! Perhaps the first of its kind and a wonderful board and team overseeing the project! Dr. @issameido Dr. @sohailhanif Dr. @salyounas Ml. @BilalAliAnsari and Dr. Hassaan Shahawy Please share! https://t.co/QpWKtkLe2L https://t.co/oisy8nKRjn	1556.0	RT @tabrazeazam: I’m delighted to announce the new Journal of Hanafi Studies! Perhaps the first of its kind and a wonderful board and team…	544.0	True	full
366	366	6040233cbd192200384a40e3	2021-03-04 00:00:48	[{"text":"COVID19","indices":[0,8]}]	[{"url":"https://t.co/EGLCAkzYYB","expanded_url":"https://buff.ly/39mdEXZ","display_url":"buff.ly/39mdEXZ","indices":[186,209]}]		[]	[]			#COVID19 💊 | Tener dudas sobre lo que no se conoce es completamente normal y es uno de los motores que mueve la cie… https://t.co/8brfWGZ0pS	58482.0	True	full
367	367	6040233cbd192200384a40e7	2021-03-04 00:00:48	[]	[{"url":"https://t.co/w7SxzHXBC1","expanded_url":"https://www.afr.com/companies/mining/rio-tinto-is-always-deaf-to-change-20210302-p5776n","display_url":"afr.com/companies/mini…","indices":[255,278]}]		[]	[]			Great opinion piece by Prof Marcia Langton: "Shareholders should think deeply about the type of leadership they wan… https://t.co/9dqvl1kZMt	579.0	True	full
368	368	6040233cbd192200384a4113	2021-03-04 00:00:49	[]	[]	Wed Mar 03 23:33:47 +0000 2021	[]	[{"url":"https://t.co/CwhKAYubuL","expanded_url":"https://inq.news/1402robredo","display_url":"inq.news/1402robredo","indices":[235,258]}]	‘KAPAG PIKON KA, TALO KA ‘DI BA?’ This was Vice President Leni Robredo’s response to President Rodrigo Duterte’s raged in his public address Monday night, saying he would fund her to procure the Philippines’ COVID-19 vaccines. Read: https://t.co/CwhKAYubuL https://t.co/ubCmq9NIZX	3226729.0	RT @inquirerdotnet: ‘KAPAG PIKON KA, TALO KA ‘DI BA?’ This was Vice President Leni Robredo’s response to President Rodrigo Duterte’s raged…	167.0	True	full
369	369	6040233dbd192200384a4135	2021-03-04 00:00:49	[{"text":"LOÚLTIMO","indices":[0,9]},{"text":"Pfizer","indices":[24,31]}]	[{"url":"https://t.co/Y0UxGBIeA7","expanded_url":"https://diariocorreo.pe/mundo/coronavirus-50-mil-vacunas-pfizer-contra-covid-19-llegan-hoy-peru-conoce-condiciones-especiales-conservacion-requieren-biontech-nndc-noticia/","display_url":"diariocorreo.pe/mundo/coronavi…","indices":[123,146]}]		[]	[]			#LOÚLTIMO 🔴🚨 Vacunas de #Pfizer llegaron esta noche a Perú: conoce sus cualidades y condiciones especiales de conse… https://t.co/f8eyMqtqME	1129379.0	True	full
370	370	6040233dbd192200384a4137	2021-03-04 00:00:49	[]	[]	Wed Mar 03 08:29:07 +0000 2021	[]	[{"url":"https://t.co/WtUaHTqU7Q","expanded_url":"https://www.kemkes.go.id/article/view/21030300004/Situasi-Vaksinasi-COVID-19.html","display_url":"kemkes.go.id/article/view/2…","indices":[202,225]}]	So Kemkes finally has a public dashboard for vaccination breakdown in Indonesia... but it's an image. When will our government learn how to provide data that's properly consumable by the public? 🤦‍♀️ https://t.co/WtUaHTqU7Q https://t.co/iby5PgRnSC	1893.0	RT @resir014: So Kemkes finally has a public dashboard for vaccination breakdown in Indonesia... but it's an image. When will our governme…	4.0	True	full
371	371	6040233dbd192200384a414b	2021-03-04 00:00:49	[]	[]	Wed Mar 03 23:54:18 +0000 2021	[]	[{"url":"https://t.co/12Izo1Bg7X","expanded_url":"https://twitter.com/regmack_/status/1367257570759618566","display_url":"twitter.com/regmack_/statu…","indices":[142,165]}]	People in Texas were already struggling before Abbott announced that we’re on our own in the face of the deadliest pandemic in Texas history. https://t.co/12Izo1Bg7X	1989061.0	RT @BetoORourke: People in Texas were already struggling before Abbott announced that we’re on our own in the face of the deadliest pandemi…	8108.0	True	full
372	372	6040233dbd192200384a415f	2021-03-04 00:00:50	[]	[]	Wed Mar 03 23:33:31 +0000 2021	[]	[{"url":"https://t.co/ztBV6d8wTU","expanded_url":"http://bit.ly/3sLtgfJ","display_url":"bit.ly/3sLtgfJ","indices":[253,276]}]	TODAY: L.A. passes a motion to evaluate its potential insurers based on fossil fuel underwriting + investments. @BobBlumenfield: “The time is now for the City of Los Angeles to seriously rethink which insurance companies are worth doing business with.” https://t.co/ztBV6d8wTU 1/4	1623.0	RT @Insure_Future: TODAY: L.A. passes a motion to evaluate its potential insurers based on fossil fuel underwriting + investments. @BobBlum…	5582.0	True	full
373	373	6040233dbd192200384a4163	2021-03-04 00:00:50	[]	[]	Wed Mar 03 23:58:12 +0000 2021	[]	[{"url":"https://t.co/SUKphfIFO9","expanded_url":"https://www.conservativewoman.co.uk/farewell-integrity-the-michael-gove-story/","display_url":"conservativewoman.co.uk/farewell-integ…","indices":[257,280]}]	Gove leads ‘the review’ of vaccine passports in the expectation he will complete the surrender of his soul by smoothing the path to a surveilled Great Britain. Once done, he will be dispensed with: The final tragic gesture of a completely failed career. https://t.co/SUKphfIFO9	10758.0	RT @KathyConWom: Gove leads ‘the review’ of vaccine passports in the expectation he will complete the surrender of his soul by smoothing th…	11453.0	True	full
374	374	6040233dbd192200384a4173	2021-03-04 00:00:50	[]	[]	Wed Mar 03 23:37:18 +0000 2021	[]	[{"url":"https://t.co/zOVC7Ka99w","expanded_url":"https://twitter.com/TexasTribune/status/1367181485569146880?s=20","display_url":"twitter.com/TexasTribune/s…","indices":[144,167]}]	3. Black and Hispanic communities bore some of the heaviest weight of that storm on top of being disproportionately devastated by the pandemic. https://t.co/zOVC7Ka99w	1618.0	RT @regmack_: 3. Black and Hispanic communities bore some of the heaviest weight of that storm on top of being disproportionately devastate…	268.0	True	full
375	375	6040233ebd192200384a4195	2021-03-04 00:00:50	[]	[{"url":"https://t.co/3xUlwOvMkJ","expanded_url":"https://theramblingger.blogspot.com/?m=1","display_url":"theramblingger.blogspot.com/?m=1","indices":[180,203]}]		[]	[]			@OrlandoRSC hi guys, I recently started writing a blog, please check it out and if its something you enjoy please s… https://t.co/bEIrLvmHG9	72.0	True	full
376	376	6040233ebd192200384a4197	2021-03-04 00:00:50	[]	[]	Tue Mar 02 17:49:38 +0000 2021	[]	[{"url":"https://t.co/Fpwy3yWung","expanded_url":"https://mynews4.com/news/local/almost-a-year-of-fighting-covid-19-at-renown","display_url":"mynews4.com/news/local/alm…","indices":[202,225]}]	“Through it all was a beacon of light that said, if we come together in northern Nevada, if we come together as Nevadans, we too can overcome this.” Almost a year of fighting COVID-19 at @renownhealth https://t.co/Fpwy3yWung	812.0	RT @JRyanKRNV: “Through it all was a beacon of light that said, if we come together in northern Nevada, if we come together as Nevadans, we…	4076.0	True	full
377	377	6040233ebd192200384a41b7	2021-03-04 00:00:50	[]	[]	Wed Mar 03 21:16:54 +0000 2021	[]	[{"url":"https://t.co/bt26Pt9J8T","expanded_url":"https://twitter.com/orangepeel18/status/1367083900263145474","display_url":"twitter.com/orangepeel18/s…","indices":[223,246]}]	The thing that's killed me from the beginning is that if we were all on the same page, if we all just universally shutdown for two weeks, it would be done. Three weeks, tops. No hosts, no virus. It's really that simple. https://t.co/bt26Pt9J8T	4539.0	RT @legolewdite: The thing that's killed me from the beginning is that if we were all on the same page, if we all just universally shutdown…	6473.0	True	full
378	378	6040233ebd192200384a41db	2021-03-04 00:00:51	[]	[]	Fri Feb 26 00:10:03 +0000 2021	[{"text":"NuevoPodcast","indices":[20,33]},{"text":"mujeresrurales","indices":[123,138]},{"text":"AL","indices":[160,163]}]	[{"url":"https://t.co/m3Yrjfo4Xq","expanded_url":"http://unwo.men/dJn750DK74x","display_url":"unwo.men/dJn750DK74x","indices":[249,272]}]	🎙️ No te pierdas el #NuevoPodcast "Ellas, mujeres con poder en territorios dinámicos", que pone sobre la mesa las vidas de #mujeresrurales y sus territorios en #AL. Con las voces de Ignacia Fernández, @ritacassisi, @iaiapicci y Carolina Trivelli. 👉 https://t.co/m3Yrjfo4Xq https://t.co/m5HSNbWnEh	346754.0	RT @ONUMujeres: 🎙️ No te pierdas el #NuevoPodcast "Ellas, mujeres con poder en territorios dinámicos", que pone sobre la mesa las vidas de…	219.0	True	full
379	379	6040233fbd192200384a41e3	2021-03-04 00:00:51	[]	[]	Wed Mar 03 23:56:00 +0000 2021	[{"text":"Interés","indices":[0,8]},{"text":"SoberaníaEsPoderPopular","indices":[114,138]}]	[{"url":"https://t.co/Mt5rHznHRp","expanded_url":"https://tinyurl.com/ybq2pxpr","display_url":"tinyurl.com/ybq2pxpr","indices":[89,112]}]	#Interés || Sencamer ampliará sus oficinas de atención en el país durante 2021. Lea más: https://t.co/Mt5rHznHRp #SoberaníaEsPoderPopular https://t.co/YWpwaABHyj	308.0	RT @CassVzla: #Interés || Sencamer ampliará sus oficinas de atención en el país durante 2021. Lea más: https://t.co/Mt5rHznHRp #SoberaníaE…	215.0	True	full
380	380	6040233fbd192200384a4209	2021-03-04 00:00:51	[]	[]	Wed Mar 03 20:16:15 +0000 2021	[]	[{"url":"https://t.co/4yMgOYTpA7","expanded_url":"https://www.politicususa.com/2021/03/03/ron-johnson-stimulus-checks.html","display_url":"politicususa.com/2021/03/03/ron…","indices":[157,180]}]	Sen. Ron Johnson (R-WI) has asked for a reading of his COVID stimulus substitute bill on the Senate floor, which will delay the passage of stimulus checks. https://t.co/4yMgOYTpA7 via @politicususa	89954.0	RT @PoliticusSarah: Sen. Ron Johnson (R-WI) has asked for a reading of his COVID stimulus substitute bill on the Senate floor, which will d…	216.0	True	full
381	381	6040233fbd192200384a4213	2021-03-04 00:00:52	[]	[]	Wed Mar 03 17:27:06 +0000 2021	[{"text":"COVID19","indices":[162,170]}]	[{"url":"https://t.co/zJe1OlcuUk","expanded_url":"https://vicepm.canada.ca/fr/nouvelles/communiques/2021/03/03/gouvernement-annonce-les-montants-de-la-subvention-salariale-et-de","display_url":"vicepm.canada.ca/fr/nouvelles/c…","indices":[252,275]}]	Les prolongations annoncées aujourd'hui procureraient de la certitude et un soutien continu aux travailleurs et aux entreprises qui font face aux défis liés à la #COVID19. On va continuer à être là pour eux à toutes les étapes du parcours. Détails ⬇️https://t.co/zJe1OlcuUk	2280.0	RT @VicePMduCanada: Les prolongations annoncées aujourd'hui procureraient de la certitude et un soutien continu aux travailleurs et aux ent…	5407.0	True	full
382	382	6040233fbd192200384a4217	2021-03-04 00:00:52	[]	[]	Wed Mar 03 23:43:21 +0000 2021	[]	[{"url":"https://t.co/VguLUG0oz4","expanded_url":"https://twitter.com/disclosetv/status/1367197064547999744","display_url":"twitter.com/disclosetv/sta…","indices":[273,296]}]	According to Joe Biden, trusting adults to make their own decisions be a free human is "Neanderthal" thinking. Being controlled by government is much more civilized in the eyes of Democrats. He’s telling you who they are. Believe them and never give them power ever again. https://t.co/VguLUG0oz4	175163.0	RT @robbystarbuck: According to Joe Biden, trusting adults to make their own decisions be a free human is "Neanderthal" thinking. Being con…	226.0	True	full
383	383	6040233fbd192200384a421f	2021-03-04 00:00:52	[]	[]	Wed Mar 03 21:27:50 +0000 2021	[]	[{"url":"https://t.co/vvVrYHrfZf","expanded_url":"https://bit.ly/3uQAZe8","display_url":"bit.ly/3uQAZe8","indices":[245,268]}]	Os impactos da pandemia da covid-19 no tráfico de drogas no Brasil e suas possíveis consequências foram debatidos nesta terça(02) durante webinário promovido pelo MJSP em parceria com o Escritório das Nações Unidas sobre Drogas e Crime (UNODC). https://t.co/vvVrYHrfZf https://t.co/jpfmbj9yrD	752093.0	RT @JusticaGovBR: Os impactos da pandemia da covid-19 no tráfico de drogas no Brasil e suas possíveis consequências foram debatidos nesta t…	6948.0	True	full
384	384	60402340bd192200384a4245	2021-03-04 00:00:52	[{"text":"pointsupplies","indices":[0,14]}]	[{"url":"https://t.co/X3nYJ6gh2y","expanded_url":"https://shortlink.store/n8l9LE0b2Q","display_url":"shortlink.store/n8l9LE0b2Q","indices":[145,168]}]		[]	[]			#pointsupplies Check out this product Raymarine CPT-120 Bronze Thru Hull w/Fairing Block [A80350] by Raymarine star… https://t.co/9nFa91eSNq	13.0	True	full
385	385	60402340bd192200384a4253	2021-03-04 00:00:52	[]	[]	Wed Mar 03 22:11:08 +0000 2021	[]	[{"url":"https://t.co/oyINxuAQVx","expanded_url":"https://twitter.com/nbcnews/status/1367192228762963971","display_url":"twitter.com/nbcnews/status…","indices":[120,143]}]	Freedom of choice for Americans: “Neanderthal thinking” Opening borders to illegal immigrants with COVID: “compassion” https://t.co/oyINxuAQVx	1026863.0	RT @DanCrenshawTX: Freedom of choice for Americans: “Neanderthal thinking” Opening borders to illegal immigrants with COVID: “compassion”…	53.0	True	full
386	386	60402340bd192200384a4255	2021-03-04 00:00:52	[]	[]	Wed Mar 03 16:53:43 +0000 2021	[]	[{"url":"https://t.co/iTZYlPyGX8","expanded_url":"https://www.senado.gob.mx/64/gaceta_del_senado/documento/115710","display_url":"senado.gob.mx/64/gaceta_del_…","indices":[254,277]}]	Morena se niega y por TERCERA vez insisto: Remdesivir debe ser para todos, no solo privilegio del Presidente y de Hugo López. Presenté al Senado proposición de urgente resolución para exhortar a @COFEPRIS a autorizar el Remdesivir para curar COVID-19: https://t.co/iTZYlPyGX8	295728.0	RT @LillyTellez: Morena se niega y por TERCERA vez insisto: Remdesivir debe ser para todos, no solo privilegio del Presidente y de Hugo Ló…	29699.0	True	full
387	387	60402340bd192200384a4277	2021-03-04 00:00:53	[]	[]	Wed Mar 03 23:21:23 +0000 2021	[]	[{"url":"https://t.co/wMpligReTO","expanded_url":"https://ajc.com/politics/georgia-to-expand-vaccine-sites-as-states-coronavirus-inoculation-rate-lags/TICEXXUAZRBWBJJGCLWE25Q4EQ/","display_url":"ajc.com/politics/georg…","indices":[257,280]}]	Georgia won’t go the Texas reopening route, @GovKemp says. “We can’t let our guard down. We’ve got to keep doing this for another month or two, to get closer to true herd immunity. I just feel like we’re starting to see the light at the end of the tunnel” https://t.co/wMpligReTO	107037.0	RT @bluestein: Georgia won’t go the Texas reopening route, @GovKemp says. “We can’t let our guard down. We’ve got to keep doing this for an…	355.0	True	full
388	388	60402340bd192200384a427d	2021-03-04 00:00:53	[]	[]	Tue Mar 02 14:10:28 +0000 2021	[{"text":"fearporn","indices":[195,204]},{"text":"gaslighting","indices":[209,221]}]	[{"url":"https://t.co/cQ7XlM5ipl","expanded_url":"https://twitter.com/goddeketal/status/1365031773667786760","display_url":"twitter.com/goddeketal/sta…","indices":[231,254]}]	7/: Almost everybody on this planet is living in constant fear. Feer and internal unrest is the dominant feeling that people have, especially as media constantly outdo themselves with respect to #fearporn and #gaslighting methods. https://t.co/cQ7XlM5ipl	15409.0	RT @goddeketal: 7/: Almost everybody on this planet is living in constant fear. Feer and internal unrest is the dominant feeling that peopl…	2384.0	True	full
389	389	60402341bd192200384a427f	2021-03-04 00:00:53	[]	[]	Tue Nov 24 23:18:53 +0000 2020	[]	[{"url":"https://t.co/VDDBe6ODkH","expanded_url":"https://www.amazon.com/dp/B08NTS7VXD/ref=cm_sw_r_cp_api_yY8UFb2RY0A8W","display_url":"amazon.com/dp/B08NTS7VXD/…","indices":[237,260]}]	Hello Twitter, so During this covid I took time out to write my first novel Called Forsaken. It’s a horror story about 4 marines who die during WWII and are awoken in Hell where they will start a war against The devil &amp; his demons. https://t.co/VDDBe6ODkH	333.0	RT @CWatts21: Hello Twitter, so During this covid I took time out to write my first novel Called Forsaken. It’s a horror story about 4 mari…	333.0	True	full
390	390	60402341bd192200384a42bd	2021-03-04 00:00:53	[]	[{"url":"https://t.co/2QCGx1mDPs","expanded_url":"https://fb.watch/3-STekJsCD/","display_url":"fb.watch/3-STekJsCD/","indices":[160,183]}]		[]	[]			Em live neste momento, Prefeita de Bauru faz desabafo sobre o boicote do governador Joao Doria, que não abriu os le… https://t.co/aKm3GecbEe	407.0	True	full
391	391	60402341bd192200384a42c7	2021-03-04 00:00:54	[]	[]	Wed Mar 03 15:00:46 +0000 2021	[]	[{"url":"https://t.co/2ywfBsEgoT","expanded_url":"http://bit.ly/3sY5tth","display_url":"bit.ly/3sY5tth","indices":[253,276]}]	Almeida: "Las infantas no son Familia Real, son familia del rey. No es cuestión de monarquía, es una cuestión estrictamente privada. A diferencia de quienes se han colado aprovechándose de sus cargos, ellas no le han quitado la vacuna a ningún español" https://t.co/2ywfBsEgoT https://t.co/YWCu9IUJB8	1389589.0	RT @europapress: Almeida: "Las infantas no son Familia Real, son familia del rey. No es cuestión de monarquía, es una cuestión estrictament…	3704.0	True	full
392	392	60402341bd192200384a42cb	2021-03-04 00:00:54	[]	[]	Wed Mar 03 23:10:37 +0000 2021	[]	[{"url":"https://t.co/ig06xZComu","expanded_url":"https://nypost.com/2021/03/02/new-yorkers-must-flash-covid-19-passport-to-enter-venues-under-new-program/","display_url":"nypost.com/2021/03/02/new…","indices":[211,234]}]	Does anyone seriously trust New York’s government with their personal health information? Andrew Cuomo can’t even be trusted to keep his hands to himself around women. We need to stand up to this tyranny now. https://t.co/ig06xZComu	231135.0	RT @drsimonegold: Does anyone seriously trust New York’s government with their personal health information? Andrew Cuomo can’t even be trus…	584.0	True	full
393	393	60402341bd192200384a42cd	2021-03-04 00:00:54	[]	[]	Wed Mar 03 23:07:40 +0000 2021	[]	[{"url":"https://t.co/NV1wJIGNcE","expanded_url":"https://www.nytimes.com/2021/03/03/us/politics/elaine-chao-inspector-general-report.html?referringSource=articleShare","display_url":"nytimes.com/2021/03/03/us/…","indices":[241,264]}]	There can be legitimate reasons to decline a case, like lack of admissible evidence or prosecution in other venues, but on its face, this is deeply troubling &amp; requires further inquiry into whether this was about politics, not justice. https://t.co/NV1wJIGNcE	737392.0	RT @JoyceWhiteVance: There can be legitimate reasons to decline a case, like lack of admissible evidence or prosecution in other venues, bu…	571.0	True	full
394	394	60402341bd192200384a42db	2021-03-04 00:00:54	[]	[]	Thu Mar 04 00:00:34 +0000 2021	[{"text":"ENVIVO","indices":[1,8]}]	[{"url":"https://t.co/p3D4WYM0PK","expanded_url":"http://radio.rpp.pe/en-vivo","display_url":"radio.rpp.pe/en-vivo","indices":[115,138]}]	🚨#ENVIVO | Aterrizó avión con primer lote de vacunas de Pfizer. 📻►89.7 FM / 730 AM 📺►Movistar Canal 10 - 710 HD 📲►https://t.co/p3D4WYM0PK https://t.co/jc8ywggB8y	2003565.0	RT @RPPNoticias: 🚨#ENVIVO | Aterrizó avión con primer lote de vacunas de Pfizer. 📻►89.7 FM / 730 AM 📺►Movistar Canal 10 - 710 HD 📲►https:/…	171.0	True	full
395	395	60402342bd192200384a42f3	2021-03-04 00:00:54	[]	[]	Wed Mar 03 16:04:13 +0000 2021	[]	[{"url":"https://t.co/wXhVV5Pq9Z","expanded_url":"https://www.foxnews.com/us/108-migrants-released-border-patrol-texas-positive-coronavirus","display_url":"foxnews.com/us/108-migrant…","indices":[196,219]}]	108 illegal immigrants released by Border Patrol in Texas test positive for coronavirus. Texas city says it doesn't have authority to prevent migrants who test positive from traveling elsewhere. https://t.co/wXhVV5Pq9Z	3722361.0	RT @IngrahamAngle: 108 illegal immigrants released by Border Patrol in Texas test positive for coronavirus. Texas city says it doesn't have…	0.0	True	full
396	396	60402342bd192200384a42fb	2021-03-04 00:00:54	[]	[]	Wed Mar 03 18:10:58 +0000 2021	[]	[{"url":"https://t.co/1p4N9w5ECj","expanded_url":"https://www.houstonchronicle.com/politics/texas/article/Now-is-not-the-time-CDC-chief-calls-out-15997237.php","display_url":"houstonchronicle.com/politics/texas…","indices":[118,141]}]	@allareblessed @sharonschauffle 'Now is not the time.' CDC chief calls out Gov. Abbott for lifting COVID restrictions https://t.co/1p4N9w5ECj	6238.0	RT @sbaker209: @allareblessed @sharonschauffle 'Now is not the time.' CDC chief calls out Gov. Abbott for lifting COVID restrictions https:…	2225.0	True	full
397	397	60402342bd192200384a42ff	2021-03-04 00:00:54	[]	[]	Wed Mar 03 20:45:22 +0000 2021	[{"text":"Cuomo","indices":[0,6]},{"text":"LescanoPasandoPiola","indices":[102,122]}]	[{"url":"https://t.co/MypJGMEG22","expanded_url":"https://www.nytimes.com/2021/03/03/nyregion/cuomo-sexual-harassment-scandal-apology-non-resignation.html?smid=tw-share","display_url":"nytimes.com/2021/03/03/nyr…","indices":[191,214]}]	#Cuomo pidió disculpas y perdió sus chances de ser candidato a la Presidencia de los EEU algún día. Y #LescanoPasandoPiola. Cuomo, Contrite Over Sex Harassment Accusations, Refuses to Resign https://t.co/MypJGMEG22	5923.0	RT @soniagoldenberg: #Cuomo pidió disculpas y perdió sus chances de ser candidato a la Presidencia de los EEU algún día. Y #LescanoPasandoP…	1519.0	True	full
398	398	60402342bd192200384a430d	2021-03-04 00:00:54	[]	[{"url":"https://t.co/spyMsgHPkX","expanded_url":"https://brasil.elpais.com/opiniao/2021-03-03/brasil-avanca-na-epidemia-do-autoritarismo.html?utm_medium=Social&utm_source=Twitter&ssm=TW_BR_CM#Echobox=1614812781","display_url":"brasil.elpais.com/opiniao/2021-0…","indices":[239,262]}]		[]	[]			Opinião | "Estudo da Conectas revelou em janeiro como o Executivo atuou para obstruir as respostas à pandemia. Oper… https://t.co/7sFnaxIbvA	770809.0	True	full
399	399	60402342bd192200384a4325	2021-03-04 00:00:54	[]	[]	Wed Mar 03 23:58:32 +0000 2021	[]	[{"url":"https://t.co/A8PzDK5Rwa","expanded_url":"https://youtu.be/oBt2Yh_Gt0E","display_url":"youtu.be/oBt2Yh_Gt0E","indices":[251,274]}]	After five years, Hello Games has molded its once-lackluster survival sim into a one-of-a-kind space-faring odyssey. But how exactly did they do it? In my latest video essay, I break down how base building saved @NoMansSky. Watch on @gameinformer: https://t.co/A8PzDK5Rwa https://t.co/CZFyjDgIJd	2145.0	RT @itsVanAken: After five years, Hello Games has molded its once-lackluster survival sim into a one-of-a-kind space-faring odyssey. But ho…	1456.0	True	full
400	400	60402343bd192200384a4369	2021-03-04 00:00:55	[]	[]	Wed Mar 03 11:02:18 +0000 2021	[{"text":"Corona","indices":[17,24]},{"text":"Migrationshintergrund","indices":[71,93]},{"text":"RKI","indices":[95,99]},{"text":"Spahn","indices":[207,213]}]	[{"url":"https://t.co/ytUxYRgUc5","expanded_url":"https://jungefreiheit.de/politik/deutschland/2021/rki-chef-grossteil-der-corona-intensivpatienten-hat-migrationshintergrund/","display_url":"jungefreiheit.de/politik/deutsc…","indices":[257,280]}]	Der Großteil der #Corona-Patienten auf den Intensivstationen hat einen #Migrationshintergrund. #RKI-Chef Lothar Wieler sagte, das Thema sei jedoch ein Tabu. Diese Informationen habe Gesundheitsminister Jens #Spahn (CDU) nicht ans Kanzleramt weitergegeben. https://t.co/ytUxYRgUc5	49389.0	RT @Junge_Freiheit: Der Großteil der #Corona-Patienten auf den Intensivstationen hat einen #Migrationshintergrund. #RKI-Chef Lothar Wieler…	2861.0	True	full
401	401	60402343bd192200384a436d	2021-03-04 00:00:55	[]	[]	Wed Mar 03 23:31:09 +0000 2021	[]	[{"url":"https://t.co/dLkl13yQHL","expanded_url":"https://www.statesman.com/story/news/politics/2021/03/03/texas-health-officials-not-consulted-before-abbott-mask-decision/6905282002/?csp=chromepush&utm_source=SND&utm_medium=Twitter&utm_campaign=statesman","display_url":"statesman.com/story/news/pol…","indices":[173,196]}]	Breaking: Three of the four state health experts on Republican Gov. Greg Abbott's Strike Force to Open Texas were not consulted before he lifted the statewide mask mandate. https://t.co/dLkl13yQHL	1157526.0	RT @kylegriffin1: Breaking: Three of the four state health experts on Republican Gov. Greg Abbott's Strike Force to Open Texas were not con…	419.0	True	full
402	402	60402344bd192200384a43a9	2021-03-04 00:00:56	[{"text":"IWW2021","indices":[250,258]}]	[{"url":"https://t.co/EJT487J2zd","expanded_url":"https://bit.ly/37srRSZ","display_url":"bit.ly/37srRSZ","indices":[266,289]}]		[]	[]			There’s no question the pandemic has put pressures on our mental health. Substance use is on the rise, &amp; more peopl… https://t.co/iablQsTKZZ	48.0	True	full
403	403	60402344bd192200384a43c5	2021-03-04 00:00:56	[]	[]	Wed Mar 03 19:40:35 +0000 2021	[{"text":"SoberaníaEsPoderPopular","indices":[104,128]}]	[{"url":"https://t.co/Q79GUNGARP","expanded_url":"https://www.vtv.gob.ve/benefician-jornada-integral-social-funcionarios-familiares/","display_url":"vtv.gob.ve/benefician-jor…","indices":[130,153]}]	Benefician con Jornada Integral a más de 2.300 funcionarios policiales y a sus familiares en La Guaira #SoberaníaEsPoderPopular https://t.co/Q79GUNGARP https://t.co/fKUGpnmUBq	1811294.0	RT @VTVcanal8: Benefician con Jornada Integral a más de 2.300 funcionarios policiales y a sus familiares en La Guaira #SoberaníaEsPoderPop…	14.0	True	full
404	404	60402344bd192200384a43d5	2021-03-04 00:00:56	[]	[]	Wed Mar 03 23:44:07 +0000 2021	[]	[{"url":"https://t.co/jwxsGXga7f","expanded_url":"https://on.msnbc.com/2NXrfhC","display_url":"on.msnbc.com/2NXrfhC","indices":[222,245]}]	NEW: U.S. issues emergency warning after Microsoft says it caught a group that the company has "high confidence" is working for the Chinese government hacking into its mail and calendar server program, Microsoft Exchange. https://t.co/jwxsGXga7f	4145492.0	RT @MSNBC: NEW: U.S. issues emergency warning after Microsoft says it caught a group that the company has "high confidence" is working for…	660.0	True	full
405	405	60402344bd192200384a43db	2021-03-04 00:00:56	[]	[]	Wed Mar 03 23:59:23 +0000 2021	[]	[{"url":"https://t.co/81NZIU6csz","expanded_url":"https://www.pscp.tv/w/cw7I2zM3Mzg2fDFncXh2b2JWV2tsS0LVTkKYqejFWX6TggdMYYTk8aXpGkFiln6vn4hzKRsLtA==","display_url":"pscp.tv/w/cw7I2zM3Mzg2…","indices":[185,208]}]	WATCH LIVE: Our @ABC News team is on the ground at the Texas-Mexico border with the latest on people seeking to enter the United States. Plus, we have more on the coronavirus pandemic. https://t.co/81NZIU6csz	16553868.0	RT @ABC: WATCH LIVE: Our @ABC News team is on the ground at the Texas-Mexico border with the latest on people seeking to enter the United S…	427.0	True	full
406	406	60402345bd192200384a43e9	2021-03-04 00:00:57	[]	[]	Wed Mar 03 23:47:25 +0000 2021	[]	[{"url":"https://t.co/1H05mgo6Vi","expanded_url":"https://www.facebook.com/OllantaHumalaT/videos/433927814531975","display_url":"facebook.com/OllantaHumalaT…","indices":[257,280]}]	Ollanta Humala en entrevista en @PTV_Noticias, donde brinda principales propuestas ante la pandemia, fortaleciendo el primer nivel de atención con vacunas y oxígeno, la masificación del gas, el equipamiento para la seguridad ciudadana y la consulta previa. https://t.co/1H05mgo6Vi	34315.0	RT @pnacionalistap: Ollanta Humala en entrevista en @PTV_Noticias, donde brinda principales propuestas ante la pandemia, fortaleciendo el p…	421.0	True	full
407	407	60402345bd192200384a43ff	2021-03-04 00:00:57	[{"text":"PremioNobel","indices":[71,83]},{"text":"COVID","indices":[178,184]}]	[{"url":"https://t.co/pwrUdXs1LV","expanded_url":"https://bit.ly/2ZPVKZ8","display_url":"bit.ly/2ZPVKZ8","indices":[211,234]}]		[]	[]			Confiar más en en el consenso de los científicos. Aaron Ciechanover, #PremioNobel 🏆 de Química 🔬llamó a la poblac… https://t.co/50dmNrrXzD	16548.0	True	full
408	408	60402345bd192200384a4419	2021-03-04 00:00:57	[]	[]	Thu Mar 04 00:00:00 +0000 2021	[{"text":"covidvaccination","indices":[115,132]},{"text":"Covidvaccine","indices":[133,146]},{"text":"Covid19Vaccine","indices":[147,162]}]	[{"url":"https://t.co/iAPqi85gMq","expanded_url":"https://www.nhsggc.org.uk/your-health/health-issues/covid-19-coronavirus/for-patients-the-public/covid-vaccinations/faqs/","display_url":"nhsggc.org.uk/your-health/he…","indices":[89,112]}]	Keep up to date on the COVID Vaccination rollout programme on our social channels and at https://t.co/iAPqi85gMq #covidvaccination #Covidvaccine #Covid19Vaccine https://t.co/uqLMrZduos	25656.0	RT @NHSGGC: Keep up to date on the COVID Vaccination rollout programme on our social channels and at https://t.co/iAPqi85gMq #covidvaccin…	465.0	True	full
409	409	60402345bd192200384a4425	2021-03-04 00:00:57	[]	[]	Wed Mar 03 23:27:39 +0000 2021	[]	[{"url":"https://t.co/mlqHiBavCE","expanded_url":"https://www.nejm.org/doi/full/10.1056/NEJMc2102131","display_url":"nejm.org/doi/full/10.10…","indices":[151,174]}]	La vacuna de Covid 19 de Moderna puede dar reacciones cutáneas en ~1 de cada 200 casos; suelen resolverse con facilidad, con medicamento sintomáticos. https://t.co/mlqHiBavCE https://t.co/0lTcgqpZEu	268808.0	RT @doctormacias: La vacuna de Covid 19 de Moderna puede dar reacciones cutáneas en ~1 de cada 200 casos; suelen resolverse con facilidad,…	391.0	True	full
410	410	60402345bd192200384a4429	2021-03-04 00:00:57	[]	[]	Wed Mar 03 23:48:04 +0000 2021	[]	[{"url":"https://t.co/8FXDlIiNU4","expanded_url":"https://trib.al/PC3rQzJ","display_url":"trib.al/PC3rQzJ","indices":[147,170]}]	Brazil’s senate started discussing a $7 billion round of Covid aid as a new wave of the pandemic pushes the health system to the brink of collapse https://t.co/8FXDlIiNU4	7103093.0	RT @business: Brazil’s senate started discussing a $7 billion round of Covid aid as a new wave of the pandemic pushes the health system to…	7077.0	True	full
411	411	60402346bd192200384a4459	2021-03-04 00:00:58	[]	[{"url":"https://t.co/O9GX3B87sV","expanded_url":"https://curiouscat.qa/kukururusk/post/1188022669","display_url":"curiouscat.qa/kukururusk/pos…","indices":[232,255]}]		[]	[]			are you covered by a special yeti baoweizhe? can you zai renhe huaijing xia shenghuo? are you able to fachu huanx…… https://t.co/IXwHMlxTBw	157.0	True	full
412	412	60402346bd192200384a445b	2021-03-04 00:00:58	[]	[{"url":"https://t.co/nLPIA9c2lJ","expanded_url":"https://bit.ly/3sESxZ0","display_url":"bit.ly/3sESxZ0","indices":[180,203]}]		[]	[]			Surveillance video from the patio of Bill's Pizza on Highway 111 in Palm Desert captured a crash between an SUV and… https://t.co/Kh4mwOmSAB	45864.0	True	full
413	413	60402346bd192200384a445d	2021-03-04 00:00:58	[]	[]	Wed Mar 03 02:17:01 +0000 2021	[]	[{"url":"https://t.co/741bchdFZv","expanded_url":"https://on.msnbc.com/309HhHI","display_url":"on.msnbc.com/309HhHI","indices":[186,209]}]	“Governor Abbott has lost his mind by doing this,” Gilberto Hinojosa says on the Texas governor lifting mask mandate and announcing full reopening of state, "right before spring break." https://t.co/741bchdFZv	4144803.0	RT @MSNBC: “Governor Abbott has lost his mind by doing this,” Gilberto Hinojosa says on the Texas governor lifting mask mandate and announc…	1335.0	True	full
414	414	60402346bd192200384a4467	2021-03-04 00:00:58	[{"text":"AcessoLivre","indices":[0,12]}]	[{"url":"https://t.co/BhbmxC902f","expanded_url":"https://www.nexojornal.com.br/expresso/2021/03/02/Os-entraves-da-CPI-da-covid.-E-o-alcance-das-comiss%C3%B5es?utm_medium=Social&utm_campaign=Echobox&utm_source=Twitter#Echobox=1614790031","display_url":"nexojornal.com.br/expresso/2021/…","indices":[153,176]}]		[]	[]			#AcessoLivre | Oposição tenta apurar atuação do governo Bolsonaro na pandemia, mas presidente do Senado classifica… https://t.co/X7dBglz8Qu	553094.0	True	full
415	415	60402346bd192200384a446d	2021-03-04 00:00:58	[]	[{"url":"https://t.co/UaxlFGmwog","expanded_url":"https://jccindy.org/youth/camp-jcc/","display_url":"jccindy.org/youth/camp-jcc/","indices":[257,280]}]		[]	[]			We're ready for summer! 40 wooded acres to explore. Songs to sing. Friendships to form. COVID guidelines to follow… https://t.co/4qgr7fp5N1	1599.0	True	full
416	416	60402347bd192200384a4483	2021-03-04 00:00:58	[]	[]	Wed Mar 03 14:56:32 +0000 2021	[]	[{"url":"https://t.co/zqXr5DNoFa","expanded_url":"https://www.dallasnews.com/food/restaurant-news/2021/03/03/masks-still-required-at-these-dallas-and-fort-worth-restaurants-and-bars/","display_url":"dallasnews.com/food/restauran…","indices":[229,252]}]	'No mask, no service': Many Dallas-area restaurants and bars will still be requiring masks for guests in an effort to keep everyone as safe as possible. Here's our list, via @sblaskovich. We'll be adding more as we hear of them: https://t.co/zqXr5DNoFa	1567.0	RT @erinbooke: 'No mask, no service': Many Dallas-area restaurants and bars will still be requiring masks for guests in an effort to keep e…	10.0	True	full
417	417	60402347bd192200384a4489	2021-03-04 00:00:59	[]	[]	Thu Mar 04 00:00:07 +0000 2021	[]	[{"url":"https://t.co/mAWIkBIFuo","expanded_url":"https://nbcnews.to/3rfgaqx","display_url":"nbcnews.to/3rfgaqx","indices":[190,213]}]	Some of Texas’ top doctors warn that Gov. Abbott’s sudden decision to ditch the mask mandate and lift coronavirus restrictions could result in a new surge of Covid-19 infections and deaths. https://t.co/mAWIkBIFuo	8379208.0	RT @NBCNews: Some of Texas’ top doctors warn that Gov. Abbott’s sudden decision to ditch the mask mandate and lift coronavirus restrictions…	31.0	True	full
418	418	60402347bd192200384a448b	2021-03-04 00:00:59	[]	[{"url":"https://t.co/ujSGYP0F1g","expanded_url":"https://youtu.be/n2geWO3zfGQ","display_url":"youtu.be/n2geWO3zfGQ","indices":[49,72]}]		[]	[]			Texas, Mississippi Lift Mask Mandates | The View https://t.co/ujSGYP0F1g via @YouTube: How can individuals, such as… https://t.co/zPYVan1Bv5	5.0	True	full
419	419	60402347bd192200384a44a1	2021-03-04 00:00:59	[]	[]	Wed Mar 03 21:47:37 +0000 2021	[]	[{"url":"https://t.co/Sh4gLfmGuc","expanded_url":"https://www.telegraph.co.uk/news/2021/03/03/exclusive-pupils-face-mask-apartheid-refuse-told-sit-back-class/?utm_content=telegraph&utm_medium=Social&utm_campaign=Echobox&utm_source=Twitter#Echobox=1614807429","display_url":"telegraph.co.uk/news/2021/03/0…","indices":[137,160]}]	Students without face masks could be physically segregated from peers, banned from canteens and told to enter through separate entrances https://t.co/Sh4gLfmGuc	3019700.0	RT @Telegraph: Students without face masks could be physically segregated from peers, banned from canteens and told to enter through separa…	137.0	True	full
420	420	60402347bd192200384a44a5	2021-03-04 00:00:59	[]	[]	Wed Mar 03 20:50:55 +0000 2021	[]	[{"url":"https://t.co/nd2OHX2GeC","expanded_url":"https://spectator.org/covid-lockdowns-experts/","display_url":"spectator.org/covid-lockdown…","indices":[130,153]}]	"It turns out that 'following the science' is much like it was in Galileo’s day. Recant your heresy or be canceled at the stake." https://t.co/nd2OHX2GeC	27529.0	RT @aginnt: "It turns out that 'following the science' is much like it was in Galileo’s day. Recant your heresy or be canceled at the stake…	39.0	True	full
421	421	60402347bd192200384a44a7	2021-03-04 00:00:59	[]	[]	Wed Mar 03 16:08:21 +0000 2021	[{"text":"SmartLiquidity","indices":[229,244]},{"text":"ERC20_NEWS","indices":[245,256]}]	[{"url":"https://t.co/IUUQHJpx6x","expanded_url":"http://syntropynet.com","display_url":"syntropynet.com","indices":[204,227]}]	🏷️ @syntropynet is deploying the first technology of its kind: DARP. It's a global intelligence layer for the internet. This week, you'll watch its genesis node take form for the first time. ⬇️ DETAILS: https://t.co/IUUQHJpx6x #SmartLiquidity #ERC20_NEWS https://t.co/1R58uteKF2	14494.0	RT @ERC20_News: 🏷️ @syntropynet is deploying the first technology of its kind: DARP. It's a global intelligence layer for the internet. Thi…	187.0	True	full
422	422	60402347bd192200384a44cf	2021-03-04 00:00:59	[]	[{"url":"https://t.co/fyuUCjF1sP","expanded_url":"https://tercalivre.com.br/?p=171054","display_url":"tercalivre.com.br/?p=171054","indices":[188,211]}]		[]	[]			@SenadorKajuru É um jornal que já teve prestígio. Mas hoje está nas mãos de globalistas. Quer notícia de verdade...… https://t.co/SHK0BaO5vl	15.0	True	full
423	423	60402347bd192200384a44d5	2021-03-04 00:00:59	[]	[]	Thu Mar 04 00:00:07 +0000 2021	[]	[{"url":"https://t.co/mAWIkBIFuo","expanded_url":"https://nbcnews.to/3rfgaqx","display_url":"nbcnews.to/3rfgaqx","indices":[190,213]}]	Some of Texas’ top doctors warn that Gov. Abbott’s sudden decision to ditch the mask mandate and lift coronavirus restrictions could result in a new surge of Covid-19 infections and deaths. https://t.co/mAWIkBIFuo	8380256.0	RT @NBCNews: Some of Texas’ top doctors warn that Gov. Abbott’s sudden decision to ditch the mask mandate and lift coronavirus restrictions…	424.0	True	full
424	424	60402348bd192200384a44fd	2021-03-04 00:01:00	[]	[{"url":"https://t.co/PY0pWBNfgL","expanded_url":"https://www.youtube.com/watch?v=4bkG6YDjfcM","display_url":"youtube.com/watch?v=4bkG6Y…","indices":[255,278]}]		[]	[]			10) Dennou Coil Iso and friends make one of the most solid sci fi anime out there. there wasn't one single episode… https://t.co/K1n6420C5s	139.0	True	full
425	425	60402348bd192200384a450f	2021-03-04 00:01:00	[]	[{"url":"https://t.co/tw8YBn6tz1","expanded_url":"https://www.kdrv.com/content/sports/North-Valley-football-cancels-first-two-games-573913411.html","display_url":"kdrv.com/content/sports…","indices":[171,194]}]		[]	[]			The North Valley football team has canceled its first two games of the season because of COVID safety protocols.… https://t.co/RtZcJx73Hc	2189.0	True	full
426	426	60402348bd192200384a4511	2021-03-04 00:01:00	[]	[]	Wed Mar 03 23:57:05 +0000 2021	[{"text":"Noticia","indices":[0,8]}]	[{"url":"https://t.co/YngTbjKB02","expanded_url":"https://bit.ly/3sLrGKF","display_url":"bit.ly/3sLrGKF","indices":[107,130]}]	#Noticia 📰 | Presidente @NicolasMaduro anuncia presencia en Venezuela de la variante brasileña de COVID-19 https://t.co/YngTbjKB02 https://t.co/Il4P7qaqrc	1185199.0	RT @PresidencialVen: #Noticia 📰 | Presidente @NicolasMaduro anuncia presencia en Venezuela de la variante brasileña de COVID-19 https://t.c…	338.0	True	full
427	427	60402348bd192200384a4521	2021-03-04 00:01:00	[]	[]	Wed Mar 03 21:36:31 +0000 2021	[]	[{"url":"https://t.co/i5EwaWVHqq","expanded_url":"http://bit.ly/nota3marco","display_url":"bit.ly/nota3marco","indices":[104,127]}]	Nova nota importantíssima do Observatório no ar: Uma catástrofe se aproxima, mas ainda podemos evitá-la https://t.co/i5EwaWVHqq Destaques A epidemia no Brasil está em ampla ascensão, com números de novos casos, hospitalizações e óbitos alarmantes.	39025.0	RT @obscovid19br: Nova nota importantíssima do Observatório no ar: Uma catástrofe se aproxima, mas ainda podemos evitá-la https://t.co/i5Ew…	263.0	True	full
428	428	60402348bd192200384a4525	2021-03-04 00:01:00	[]	[]	Wed Mar 03 14:04:10 +0000 2021	[]	[{"url":"https://t.co/r1DeaY5rww","expanded_url":"https://twitter.com/USATODAY/status/1366869525971562498","display_url":"twitter.com/USATODAY/statu…","indices":[132,155]}]	I don't know when is the right time to open anything, but It seems dangerous to me that the CDC's credibility has dropped this low. https://t.co/r1DeaY5rww	615891.0	RT @ScottAdamsSays: I don't know when is the right time to open anything, but It seems dangerous to me that the CDC's credibility has dropp…	22382.0	True	full
429	429	60402348bd192200384a4533	2021-03-04 00:01:00	[{"text":"MoonJaein","indices":[14,24]}]	[{"url":"https://t.co/LMBxsny7JE","expanded_url":"https://eastasiaresearch.org/2020/10/06/have-a-chinese-competitor-spy-on-the-samsungs-audit-committee-business-world-panics/","display_url":"eastasiaresearch.org/2020/10/06/hav…","indices":[146,169]},{"url":"https://t.co/AK6vKKbJJF","expanded_url":"https://eastasiaresearch.org/2020/06/11/samsung-in-crisis-moon-governments-takeover-attempts-and-chi…		[]	[]			@GordonGChang #MoonJaein &amp; his party, both pro-China, are using laws &amp; directives to take away decision making away… https://t.co/R46OAMqDXS	3682.0	True	full
430	430	60402349bd192200384a4537	2021-03-04 00:01:00	[]	[]	Wed Mar 03 20:40:34 +0000 2021	[{"text":"auspol","indices":[142,149]}]	[{"url":"https://t.co/0ryCYXVV0Y","expanded_url":"https://www.theguardian.com/australia-news/2021/mar/03/scott-morrison-must-call-an-independent-inquiry-into-the-christian-porter-allegation-its-the-only-valid-course?CMP=Share_iOSApp_Other","display_url":"theguardian.com/australia-news…","indices":[151,174]}]	After events yesterday, Scott Morrison must call an independent inquiry into the Christian Porter rape allegation. It’s the only valid course #auspol https://t.co/0ryCYXVV0Y	191785.0	RT @murpharoo: After events yesterday, Scott Morrison must call an independent inquiry into the Christian Porter rape allegation. It’s the…	963.0	True	full
431	431	60402349bd192200384a4543	2021-03-04 00:01:00	[]	[]	Wed Mar 03 22:04:10 +0000 2021	[{"text":"resilience","indices":[167,178]},{"text":"COVID19","indices":[179,187]}]	[{"url":"https://t.co/mOhg2sp7YZ","expanded_url":"https://link.medium.com/Bd6PuqgQkeb","display_url":"link.medium.com/Bd6PuqgQkeb","indices":[143,166]}]	Curious to learn more about COVIDaction's Resilient Health Systems (RHS) theme? Say no more 👉Check out our latest blog post on everything RHS! https://t.co/mOhg2sp7YZ #resilience #COVID19	469.0	RT @COVIDactionTech: Curious to learn more about COVIDaction's Resilient Health Systems (RHS) theme? Say no more 👉Check out our latest blog…	892.0	True	full
432	432	60402349bd192200384a4545	2021-03-04 00:01:00	[]	[]	Fri Feb 26 14:31:20 +0000 2021	[]	[{"url":"https://t.co/Z5hIFP538V","expanded_url":"http://smarturl.it/ONEtg?IQid=1","display_url":"smarturl.it/ONEtg?IQid=1","indices":[66,89]}]	ONE SPLIT SECOND - How to fix the epidemic of distracted driving ➡https://t.co/Z5hIFP538V https://t.co/BY9ybLfwYz (Tweet by Wisdom Editions) ^&gt;	108691.0	RT @igleask: ONE SPLIT SECOND - How to fix the epidemic of distracted driving ➡https://t.co/Z5hIFP538V https://t.co/BY9ybLfwYz (Tweet by Wi…	69360.0	True	full
433	433	60402349bd192200384a456b	2021-03-04 00:01:01	[]	[]	Mon Dec 07 02:28:19 +0000 2020	[]	[{"url":"https://t.co/aLg3wSRNZD","expanded_url":"http://Onlyfans.com/cristobalrsdzfans","display_url":"Onlyfans.com/cristobalrsdzf…","indices":[114,137]},{"url":"https://t.co/Gzi26McRXQ","expanded_url":"http://Instagram.com/cristobal_rsdz/","display_url":"Instagram.com/cristobal_rsdz/","indices":[144,167]}]	Cojimos en la sala de sus papas antes de que llegarán 😈🔥💦 Rt para colaboración 🍑🍆 Lo puedes ver completo en ❌⭕ https://t.co/aLg3wSRNZD ❌⭕ ⭕❌ https://t.co/Gzi26McRXQ ⭕❌ https://t.co/16Y5r9roPq	40067.0	RT @crisrsdz69: Cojimos en la sala de sus papas antes de que llegarán 😈🔥💦 Rt para colaboración 🍑🍆 Lo puedes ver completo en ❌⭕ https://t…	4.0	True	full
434	434	60402349bd192200384a4571	2021-03-04 00:01:01	[]	[]	Wed Mar 03 17:45:54 +0000 2021	[]	[{"url":"https://t.co/Hrq3k7lWJt","expanded_url":"https://gofund.me/0ae6d3f1","display_url":"gofund.me/0ae6d3f1","indices":[254,277]}]	Hello everyone! I am asking for your kindness to help my little brother. This baby is fighting Heart Failure and both of my parents are unemployed because of the pandemic with no money. We are desperate to save him All donation links are listed below. https://t.co/Hrq3k7lWJt https://t.co/kreRAXzFXF	106.0	RT @hannnnahwannah: Hello everyone! I am asking for your kindness to help my little brother. This baby is fighting Heart Failure and both o…	828.0	True	full
435	435	6040234abd192200384a4583	2021-03-04 00:01:01	[]	[]	Wed Mar 03 23:00:24 +0000 2021	[]	[{"url":"https://t.co/91BSlLVA0V","expanded_url":"https://www.miamiherald.com/news/local/community/florida-keys/article249666463.html","display_url":"miamiherald.com/news/local/com…","indices":[242,265]}]	NEW: As most of Florida was waiting for COVID vaccines in January, the wealthy Keys enclave of Ocean Reef was vaccinating more than 1,200 residents. A month later, a prominent resident sent @GovRonDeSantis a $250,000 check. w/@DavidGoodhue https://t.co/91BSlLVA0V	31886.0	RT @MaryEllenKlas: NEW: As most of Florida was waiting for COVID vaccines in January, the wealthy Keys enclave of Ocean Reef was vaccinatin…	1405.0	True	full
436	436	6040234abd192200384a458d	2021-03-04 00:01:01	[]	[{"url":"https://t.co/O1fPe3i0sC","expanded_url":"https://buff.ly/309PqvW","display_url":"buff.ly/309PqvW","indices":[184,207]}]		[]	[]			Our latest video series comes directly from students! Current college students from Mississippi share their experie… https://t.co/hbd3wDytIF	1450.0	True	full
437	437	6040234abd192200384a4591	2021-03-04 00:01:01	[{"text":"TravelMeetAsia","indices":[36,51]},{"text":"GlobalTraveler","indices":[89,104]}]	[{"url":"https://t.co/9OBvEPpYDd","expanded_url":"http://bit.ly/2MMqSpO","display_url":"bit.ly/2MMqSpO","indices":[209,232]}]		[]	[]			Shared at @ITBAsia's virtual event, #TravelMeetAsia,@MonicaPitrelli, editor of @CNBCi's #GlobalTraveler discusses… https://t.co/KAEo82prQD	1936.0	True	full
438	438	6040234abd192200384a459f	2021-03-04 00:01:02	[]	[]	Wed Mar 03 20:33:12 +0000 2021	[{"text":"COVIDー19","indices":[67,76]}]	[{"url":"https://t.co/H4rkYr8bw4","expanded_url":"http://opgob.es/dr2tl3","display_url":"opgob.es/dr2tl3","indices":[246,269]}]	🏥 Se mantienen la mayoría de medidas para evitar una cuarta ola de #COVIDー19: ❎ Cierre perimetral autonómico, provincial y en municipios con más de 500 casos ✅ Se amplia el horario comercial a las 21.30 en nivel 2. Reuniones de hasta 6 personas👉 https://t.co/H4rkYr8bw4 ▶ https://t.co/nucfnovh5a	201739.0	RT @AndaluciaJunta: 🏥 Se mantienen la mayoría de medidas para evitar una cuarta ola de #COVIDー19: ❎ Cierre perimetral autonómico, provincia…	7.0	True	full
439	439	6040234abd192200384a45a3	2021-03-04 00:01:01	[{"text":"Win","indices":[0,4]},{"text":"BookTour","indices":[16,25]},{"text":"Giveaway","indices":[26,35]},{"text":"BookBoost","indices":[36,46]},{"text":"Hockey","indices":[47,54]},{"text":"Sports","indices":[55,62]},{"text":"Romance","indices":[63,71]},{"text":"LovingThePuckers","indices":[72,89]},{"text":"99cents","indices":[90,98]},{"text":"authorKathyObuszewski","indices":[99,121]}]	[{"url":"https://t.co/CFVG2PXYJM","expanded_url":"http://bit.ly/37AeEHT","display_url":"bit.ly/37AeEHT","indices":[122,145]}]		[]	[]			#Win $15 Amazon #BookTour #Giveaway #BookBoost #Hockey #Sports #Romance #LovingThePuckers #99cents… https://t.co/DB7H0AUQAV	4395.0	True	full
440	440	6040234abd192200384a45a7	2021-03-04 00:01:02	[]	[]	Wed Mar 03 18:32:58 +0000 2021	[]	[{"url":"https://t.co/X1NZkfjlKB","expanded_url":"https://www.youtube.com/watch?v=p-G7lzM2G5M","display_url":"youtube.com/watch?v=p-G7lz…","indices":[40,63]}]	Mi despedida, con tristeza, de IMAGEN. https://t.co/X1NZkfjlKB Gracias por sus palabras de apoyo las cuales me llevan a ratificar a seguir haciendo lo que hago. Con más ganas y más decisión.	109510.0	RT @AngelVerdugoB: Mi despedida, con tristeza, de IMAGEN. https://t.co/X1NZkfjlKB Gracias por sus palabras de apoyo las cuales me llevan a…	126.0	True	full
441	441	6040234abd192200384a45a9	2021-03-04 00:01:02	[]	[{"url":"https://t.co/9pLgRGIbmO","expanded_url":"http://Globalnews.ca","display_url":"Globalnews.ca","indices":[97,120]},{"url":"https://t.co/bHoa2MXkEm","expanded_url":"https://globalnews.ca/news/7675308/naci-4-months-covid-shots/","display_url":"globalnews.ca/news/7675308/n…","indices":[121,144]}]		[]	[]			Provinces, territories can wait 4 months to administer 2nd COVID-19 shot, NACI says - National |… https://t.co/cornKY2uIE	5893.0	True	full
442	442	6040234abd192200384a45b1	2021-03-04 00:01:02	[]	[]	Wed Mar 03 20:40:30 +0000 2021	[]	[{"url":"https://t.co/f1EOx3Bqmw","expanded_url":"https://bbc.in/3qd5ibI","display_url":"bbc.in/3qd5ibI","indices":[187,210]}]	Chile se ha convertido en un líder mundial de vacunación contra el covid-19 en una región en la que la vacunación masiva no acaba de despegar. ¿Cómo lo hizo? Lo exploramos en este video: https://t.co/f1EOx3Bqmw	4283999.0	RT @bbcmundo: Chile se ha convertido en un líder mundial de vacunación contra el covid-19 en una región en la que la vacunación masiva no a…	896.0	True	full
443	443	6040234abd192200384a45b7	2021-03-04 00:01:02	[]	[]	Wed Mar 03 23:37:25 +0000 2021	[]	[{"url":"https://t.co/TLLUGwPGY7","expanded_url":"http://cdph.ca.gov/covid19","display_url":"cdph.ca.gov/covid19","indices":[199,222]}]	California COVID-19, By The Numbers: 🔹 Confirmed cases to date: 3,484,963 🔹 Note: Numbers may not represent true day-over-day change as reporting of test results can be delayed More information at https://t.co/TLLUGwPGY7. https://t.co/5XPyg8BgZ7	87213.0	RT @CAPublicHealth: California COVID-19, By The Numbers: 🔹 Confirmed cases to date: 3,484,963 🔹 Note: Numbers may not represent true day-o…	5419.0	True	full
444	444	6040234abd192200384a45bf	2021-03-04 00:01:02	[]	[{"url":"https://t.co/kaheX6xBxg","expanded_url":"https://buff.ly/38p6cei","display_url":"buff.ly/38p6cei","indices":[250,273]}]		[]	[]			The aviation industry may have experienced the greatest financial toll of any sector during the Coronavirus pandemi… https://t.co/xtGzJ95aki	3804.0	True	full
445	445	6040234abd192200384a45c1	2021-03-04 00:01:02	[]	[]	Wed Mar 03 17:48:57 +0000 2021	[]	[{"url":"https://t.co/uvct7OY6tN","expanded_url":"https://bit.ly/3bbdZi9","display_url":"bit.ly/3bbdZi9","indices":[199,222]}]	Jornal britânico The Guardian solta mais um old ao dizer que surto da COVID-19 no Brasil é uma ameaça GLOBAL. Nova cepa do coronavírus é o primeiro smash mundial brasileiro desde "Aí Se Eu Te Pego". https://t.co/uvct7OY6tN https://t.co/TrWRi0E6Jy	209208.0	RT @bchartsnet: Jornal britânico The Guardian solta mais um old ao dizer que surto da COVID-19 no Brasil é uma ameaça GLOBAL. Nova cepa do…	1024.0	True	full
446	446	6040234abd192200384a45c7	2021-03-04 00:01:02	[{"text":"OTT","indices":[33,37]},{"text":"COVID19","indices":[45,53]},{"text":"whitepaper","indices":[163,174]}]	[{"url":"https://t.co/7zJ6HDSTKM","expanded_url":"https://bit.ly/2KLZqXV","display_url":"bit.ly/2KLZqXV","indices":[233,256]}]		[]	[]			Nearly 70% of people who trialed #OTT during #COVID19 ended up subscribing to at least one of the trialed services,… https://t.co/KZ4j0X3rEd	328.0	True	full
447	447	6040234abd192200384a45cd	2021-03-04 00:01:02	[]	[]	Wed Mar 03 23:58:54 +0000 2021	[{"text":"TraitorMarco","indices":[14,27]}]	[{"url":"https://t.co/yfYw6RkATb","expanded_url":"https://twitter.com/reallyamerican1/status/1367247978579120129","display_url":"twitter.com/reallyamerican…","indices":[275,298]}]	My FL Senator #TraitorMarco Rubio is all for the subversion of Democracy in fealty to a 🤡. He has done nothing for Floridians except let us die from COVID, joblessness, and starvation. I’m a Christian. His gold calf is 🤡. Bible verses are powerful. He is Satan incarnate. https://t.co/yfYw6RkATb	280.0	RT @SkincareBoss444: My FL Senator #TraitorMarco Rubio is all for the subversion of Democracy in fealty to a 🤡. He has done nothing for Fl…	1495.0	True	full
448	448	6040234bbd192200384a45ef	2021-03-04 00:01:02	[]	[{"url":"https://t.co/oq4YMj6bP9","expanded_url":"https://psychiatryintel.com/changes-in-epidemiological-characteristics-and-sero-prevalence-against-the-varicella-zoster-virus-in-school-age-children-after-the-introduction-of-a-national-immunization-program-in-japan-2/","display_url":"psychiatryintel.com/changes-in-epi…","indices":[188,211]}]		[]	[]			Changes in epidemiological characteristics and sero-prevalence against the varicella zoster virus in school-age chi… https://t.co/6Cg4wpIQmp	53.0	True	full
449	449	6040234bbd192200384a45fb	2021-03-04 00:01:02	[]	[{"url":"https://t.co/UCzherXE7u","expanded_url":"https://www.aspistrategist.org.au/china-and-india-tussle-online-over-vaccine-diplomacy/","display_url":"aspistrategist.org.au/china-and-indi…","indices":[253,276]}]		[]	[]			Interesting to see talk of a "quad" vaccine roll out in the Indo-Pacific now -- seems a little late, no? So far the… https://t.co/yPafBxdFLE	8163.0	True	full
450	450	6040234bbd192200384a460d	2021-03-04 00:01:03	[{"text":"KERNCOUNTY","indices":[0,11]},{"text":"COVIDVACCINE","indices":[129,142]},{"text":"COVID19","indices":[143,151]},{"text":"VACCINE","indices":[152,160]},{"text":"WEARAMASK","indices":[161,171]}]	[{"url":"https://t.co/jnkitrtL77","expanded_url":"https://kernpublichealth.com/","display_url":"kernpublichealth.com","indices":[105,128]}]		[]	[]			#KERNCOUNTY: Find out if you're eligible for the COVID-19 vaccine and schedule your appointment today at… https://t.co/s3bZDIt1Ix	4150.0	True	full
451	451	6040234bbd192200384a461d	2021-03-04 00:01:03	[]	[{"url":"https://t.co/A88XdFpU1p","expanded_url":"https://bit.ly/3alrn1V","display_url":"bit.ly/3alrn1V","indices":[95,118]}]		[]	[]			Nobody knows it’s me screaming over the Range Rover Evoque convertible under my Jalopnik mask.… https://t.co/iTaMJaGnDo	318371.0	True	full
452	452	6040234bbd192200384a461f	2021-03-04 00:01:03	[]	[]	Wed Mar 03 23:54:18 +0000 2021	[]	[{"url":"https://t.co/12Izo1Bg7X","expanded_url":"https://twitter.com/regmack_/status/1367257570759618566","display_url":"twitter.com/regmack_/statu…","indices":[142,165]}]	People in Texas were already struggling before Abbott announced that we’re on our own in the face of the deadliest pandemic in Texas history. https://t.co/12Izo1Bg7X	1989587.0	RT @BetoORourke: People in Texas were already struggling before Abbott announced that we’re on our own in the face of the deadliest pandemi…	117327.0	True	full
453	453	6040234bbd192200384a4621	2021-03-04 00:01:03	[]	[]	Wed Mar 03 18:19:52 +0000 2021	[]	[{"url":"https://t.co/Z8RxxCI0ui","expanded_url":"https://drive.google.com/file/d/1PcBnLsMnYBbnMs5g05XROHe3t8ZM7dJe/view?usp=sharing","display_url":"drive.google.com/file/d/1PcBnLs…","indices":[203,226]}]	@pvdschools teachers, please share with your Spanish Speaking Students: Our Spanish Student Learning Summit will take place March 15 @ 6:00 PM. @khechara @ppsdMLLs Check out my invitation video here: https://t.co/Z8RxxCI0ui	408.0	RT @JenEfflandt: @pvdschools teachers, please share with your Spanish Speaking Students: Our Spanish Student Learning Summit will take plac…	68.0	True	full
454	454	6040234bbd192200384a4629	2021-03-04 00:01:03	[]	[]	Wed Mar 03 23:31:04 +0000 2021	[]	[{"url":"https://t.co/YDdEFWdyc1","expanded_url":"https://cnn.it/3rgpNFI","display_url":"cnn.it/3rgpNFI","indices":[219,242]}]	The Sputnik V vaccine has a cheaper list price and can be stored at higher temperatures than the Pfizer vaccine, which has made it appealing to Latin American countries with less-developed economies and infrastructures https://t.co/YDdEFWdyc1	53083684.0	RT @CNN: The Sputnik V vaccine has a cheaper list price and can be stored at higher temperatures than the Pfizer vaccine, which has made it…	660.0	True	full
455	455	6040234bbd192200384a4633	2021-03-04 00:01:03	[]	[{"url":"https://t.co/2ij6j7i1sM","expanded_url":"https://quenoparemexico.com/anuncio/artesano-food-workshop/","display_url":"quenoparemexico.com/anuncio/artesa…","indices":[250,273]}]		[]	[]			Si yo te ayudo, tú ayudas, y al que ayudas, ayuda. Este es el principio de Artesano Food, que tiene para ti pasta f… https://t.co/nvHoWa4Vdu	161.0	True	full
456	456	6040234bbd192200384a463b	2021-03-04 00:01:03	[]	[]	Wed Mar 03 18:32:58 +0000 2021	[]	[{"url":"https://t.co/X1NZkfjlKB","expanded_url":"https://www.youtube.com/watch?v=p-G7lzM2G5M","display_url":"youtube.com/watch?v=p-G7lz…","indices":[40,63]}]	Mi despedida, con tristeza, de IMAGEN. https://t.co/X1NZkfjlKB Gracias por sus palabras de apoyo las cuales me llevan a ratificar a seguir haciendo lo que hago. Con más ganas y más decisión.	109510.0	RT @AngelVerdugoB: Mi despedida, con tristeza, de IMAGEN. https://t.co/X1NZkfjlKB Gracias por sus palabras de apoyo las cuales me llevan a…	1032.0	True	full
457	457	6040234bbd192200384a4641	2021-03-04 00:01:03	[{"text":"diversity","indices":[39,49]},{"text":"boardrooms","indices":[62,73]},{"text":"charitable","indices":[81,92]},{"text":"nonprofit","indices":[97,107]},{"text":"cdnpoli","indices":[140,148]},{"text":"SenCA","indices":[149,155]},{"text":"boarddiversity","indices":[156,171]}]	[{"url":"https://t.co/tUpvf64sEr","expanded_url":"http://multiculturalmeanderings.com/2021/02/15/numbers-reveal-a-diversity-deficit-in-boardrooms-of-the-charitable-and-non-profit-sectors/","display_url":"multiculturalmeanderings.com/2021/02/15/num…","indices":[116,139]}]		[]	[]			MT @Andrew_Griffith: Numbers reveal a ‘#diversity deficit’ in #boardrooms of the #charitable and #nonprofit sectors… https://t.co/V3MIkUErVI	10818.0	True	full
458	458	6040234bbd192200384a4643	2021-03-04 00:01:03	[]	[]	Wed Mar 03 20:23:02 +0000 2021	[]	[{"url":"https://t.co/HovUAm9Tou","expanded_url":"https://www.lavozdetandil.com.ar/2021/02/11/balcarce--denuncian-que-en-el-hospital-venden-vacunas-contra-el-covid-19-","display_url":"lavozdetandil.com.ar/2021/02/11/bal…","indices":[221,244]}]	Policiales: El lote de la vacuna que le aplicaron a Martín Guzmán es el Nº 486081120R, lote destinado al municipio de Balcarce. Se trata del mismo lote correspondiente a frascos que fueron denunciados como desaparecidos. https://t.co/HovUAm9Tou	151819.0	RT @Winston_Dunhill: Policiales: El lote de la vacuna que le aplicaron a Martín Guzmán es el Nº 486081120R, lote destinado al municipio de…	1494.0	True	full
459	459	6040234bbd192200384a4645	2021-03-04 00:01:03	[{"text":"D24AM","indices":[95,101]},{"text":"InteragindoComANotícia","indices":[102,125]},{"text":"Credibilidade","indices":[126,140]},{"text":"Manaus","indices":[141,148]},{"text":"Amazonas","indices":[149,158]}]	[{"url":"https://t.co/X8GDoPMlpO","expanded_url":"https://mla.bs/2333ef92","display_url":"mla.bs/2333ef92","indices":[70,93]}]		[]	[]			Estado de São Paulo tem uma internação por Covid-19 a cada 2 minutos https://t.co/X8GDoPMlpO #D24AM… https://t.co/nLRY9E8D0E	205565.0	True	full
460	460	6040234bbd192200384a4647	2021-03-04 00:01:03	[]	[{"url":"https://t.co/WGkTdE9ktQ","expanded_url":"http://ow.ly/8BNy50DD9Mw","display_url":"ow.ly/8BNy50DD9Mw","indices":[185,208]}]		[]	[]			Join us on March 23 for a paraeducator listening session. Paraeducators will get to share about their roles during… https://t.co/mmPhNDHewz	1361.0	True	full
461	461	6040234bbd192200384a464d	2021-03-04 00:01:03	[{"text":"D24AM","indices":[95,101]},{"text":"InteragindoComANotícia","indices":[102,125]},{"text":"Credibilidade","indices":[126,140]},{"text":"Manaus","indices":[141,148]},{"text":"Amazonas","indices":[149,158]}]	[{"url":"https://t.co/KRZYqogUTN","expanded_url":"https://mla.bs/2333ef92","display_url":"mla.bs/2333ef92","indices":[70,93]}]		[]	[]			Estado de São Paulo tem uma internação por Covid-19 a cada 2 minutos https://t.co/KRZYqogUTN #D24AM… https://t.co/3SDPFzp3Pb	145148.0	True	full
462	462	6040234bbd192200384a4657	2021-03-04 00:01:03	[]	[]	Wed Mar 03 23:47:53 +0000 2021	[{"text":"COVID19","indices":[70,78]}]	[{"url":"https://t.co/uA1w14mSp4","expanded_url":"https://www.rompeviento.tv/macabra-desigualdad-en-la-disponibilidad-de-vacunas-contra-la-covid-19/","display_url":"rompeviento.tv/macabra-desigu…","indices":[253,276]}]	Existe una enorme desigualdad en la distribución de vacunas contra la #COVID19. Hasta el 23 de febrero, la mayor parte se encontraban disponibles en EE.UU., China, la Unión Europea, Reino Unido, India, Israel y Brasil.💉 Entérate en @MiradaCriticaTV 🧐 🎥https://t.co/uA1w14mSp4 https://t.co/17EnhBZDOJ	68134.0	RT @RompevientoTV: Existe una enorme desigualdad en la distribución de vacunas contra la #COVID19. Hasta el 23 de febrero, la mayor parte s…	385.0	True	full
463	463	6040234bbd192200384a4661	2021-03-04 00:01:04	[]	[]	Wed Mar 03 02:01:22 +0000 2021	[]	[{"url":"https://t.co/wDnimsrxAL","expanded_url":"https://www.axios.com/disaster-infrastructure-pandemic-b03589d4-fb7b-4051-991e-7285efe0ce67.html","display_url":"axios.com/disaster-infra…","indices":[155,178]}]	When disaster strikes, everything depends on the resilience of our infrastructure. We must go big and prepare for everything the future may throw our way. https://t.co/wDnimsrxAL	175185.0	RT @SecretaryPete: When disaster strikes, everything depends on the resilience of our infrastructure. We must go big and prepare for everyt…	2198.0	True	full
464	464	6040234bbd192200384a466b	2021-03-04 00:01:04	[{"text":"COVID19vaccine","indices":[18,33]}]	[{"url":"https://t.co/A0uuSM1tjn","expanded_url":"http://www.health.gov.au/initiatives-and-programs/covid-19-vaccines/covid-19-vaccine-information-in-your-language","display_url":"health.gov.au/initiatives-an…","indices":[132,155]}]		[]	[]			Access the latest #COVID19vaccine information in your language. Get up to date with more than 50 languages availabl… https://t.co/tZiZLDW6nM	105362.0	True	full
465	465	6040234bbd192200384a4677	2021-03-04 00:01:04	[]	[]	Tue Sep 29 17:54:07 +0000 2020	[{"text":"VirusPCCh","indices":[92,102]}]	[{"url":"https://t.co/hzkXBKJrFR","expanded_url":"https://www.telegraph.co.uk/global-health/science-and-disease/unicef-warns-lockdown-could-kill-covid-19-model-predicts-12/amp/","display_url":"telegraph.co.uk/global-health/…","indices":[195,218]}]	@Crau06232398 @CNNBrasil UNICEF adverte que lockdown indiscriminado poderá matar mais que o #VirusPCCh, no modelo que prevê a morte de 1,2 milhões de crianças. Em 13 de maio. O que a ONU fez? https://t.co/hzkXBKJrFR	1280.0	RT @hpa1968: @Crau06232398 @CNNBrasil UNICEF adverte que lockdown indiscriminado poderá matar mais que o #VirusPCCh, no modelo que prevê a…	6.0	True	full
466	466	6040234bbd192200384a4679	2021-03-04 00:01:04	[]	[]	Wed Mar 03 15:08:00 +0000 2021	[]	[{"url":"https://t.co/Ud69g6UJyF","expanded_url":"https://landneedsguardians.ca/latest/stories-from-the-land-guardians-behind-the-lens","display_url":"landneedsguardians.ca/latest/stories…","indices":[250,273]}]	"Storytelling is one of the most beautiful gifts and a deep part of Indigenous legacy. Learn about the @land_guardians Community Storytellers program and how storytelling and relational experiences have had to shift due to the pandemic. Read here: https://t.co/Ud69g6UJyF	2372.0	RT @cpawsmb: "Storytelling is one of the most beautiful gifts and a deep part of Indigenous legacy. Learn about the @land_guardians Commun…	604.0	True	full
467	467	6040234bbd192200384a4683	2021-03-04 00:01:04	[]	[{"url":"https://t.co/VlZgmzKxoz","expanded_url":"https://mla.bs/71a25db7","display_url":"mla.bs/71a25db7","indices":[26,49]}]		[]	[]			QUARTA-FEIRA - 21h00min - https://t.co/VlZgmzKxoz - Essa é a RÁDIO IN POP, nossa RÁDIO Oficial a mais de 15 anos no… https://t.co/SjFXUizNb4	642.0	True	full
468	468	6040234cbd192200384a469b	2021-03-04 00:01:04	[]	[]	Wed Mar 03 23:54:18 +0000 2021	[]	[{"url":"https://t.co/12Izo1Bg7X","expanded_url":"https://twitter.com/regmack_/status/1367257570759618566","display_url":"twitter.com/regmack_/statu…","indices":[142,165]}]	People in Texas were already struggling before Abbott announced that we’re on our own in the face of the deadliest pandemic in Texas history. https://t.co/12Izo1Bg7X	1989064.0	RT @BetoORourke: People in Texas were already struggling before Abbott announced that we’re on our own in the face of the deadliest pandemi…	600.0	True	full
469	469	6040234cbd192200384a46a5	2021-03-04 00:01:04	[]	[]	Wed Mar 03 23:06:07 +0000 2021	[]	[{"url":"https://t.co/Q2TOcwFIic","expanded_url":"https://dpo.st/2MHGJFU","display_url":"dpo.st/2MHGJFU","indices":[205,228]}]	Alamo Drafthouse, the hip, booze- and food-serving moving theater chain with three locations in the Denver area, has filed for bankruptcy in the wake of the COVID-19 pandemic, according to Bloomberg News. https://t.co/Q2TOcwFIic	451644.0	RT @denverpost: Alamo Drafthouse, the hip, booze- and food-serving moving theater chain with three locations in the Denver area, has filed…	554.0	True	full
470	470	6040234cbd192200384a46c5	2021-03-04 00:01:05	[]	[]	Wed Mar 03 22:13:16 +0000 2021	[]	[{"url":"https://t.co/nB4VHVCiId","expanded_url":"https://www.valoraanalitik.com/2021/03/03/inversionistas-dan-impulso-de-casi-15-a-accion-de-tecnoglass-en-nasdaq/","display_url":"valoraanalitik.com/2021/03/03/inv…","indices":[251,274]}]	Los buenos resultados operativos de 2020 y el plan de inversiones de @TecnoglassSA, lograron atraer el interés de los inversionistas de Wall Street en el mercado tecnológico de Nasdaq. Grata noticia @ChrisDaes @josemanueldaes ¡¡Felicitaciones!! https://t.co/nB4VHVCiId https://t.co/MXRSO3hNfX	19444.0	RT @Susanadeleonc: Los buenos resultados operativos de 2020 y el plan de inversiones de @TecnoglassSA, lograron atraer el interés de los in…	5639.0	True	full
471	471	6040234cbd192200384a46c9	2021-03-04 00:01:05	[]	[]	Wed Mar 03 16:53:43 +0000 2021	[]	[{"url":"https://t.co/iTZYlPyGX8","expanded_url":"https://www.senado.gob.mx/64/gaceta_del_senado/documento/115710","display_url":"senado.gob.mx/64/gaceta_del_…","indices":[254,277]}]	Morena se niega y por TERCERA vez insisto: Remdesivir debe ser para todos, no solo privilegio del Presidente y de Hugo López. Presenté al Senado proposición de urgente resolución para exhortar a @COFEPRIS a autorizar el Remdesivir para curar COVID-19: https://t.co/iTZYlPyGX8	295885.0	RT @LillyTellez: Morena se niega y por TERCERA vez insisto: Remdesivir debe ser para todos, no solo privilegio del Presidente y de Hugo Ló…	2122.0	True	full
472	472	6040234dbd192200384a4715	2021-03-04 00:01:06	[]	[{"url":"https://t.co/z72jUc1iT0","expanded_url":"https://www.awin1.com/pclick.php?p=24367463061&a=350383&m=11792","display_url":"awin1.com/pclick.php?p=2…","indices":[208,231]}]		[]	[]			Jerseykleid im Punkte-Dessin Category: Damen-Oberbekleidung Item number: 368745 Vendor: Tchibo DE Currency: EUR Pri… https://t.co/9VQU5Y6Zh6	43.0	True	full
473	473	6040234dbd192200384a471f	2021-03-04 00:01:06	[]	[]	Wed Mar 03 22:00:01 +0000 2021	[{"text":"YoMeVacuno","indices":[222,233]},{"text":"Tarapacá","indices":[234,243]},{"text":"Iquique","indices":[244,252]},{"text":"Tamarugal","indices":[253,263]}]	[{"url":"https://t.co/xGxZ12X0rl","expanded_url":"http://www.gob.cl/coronavirus/gestionpandemia/","display_url":"gob.cl/coronavirus/ge…","indices":[184,207]}]	Hoy se cumplió un año desde el primer caso confirmado de Coronavirus en Chile. ¿Cómo hemos enfrentado la pandemia y cuáles han sido los principales hitos del plan de Gobierno? Visita https://t.co/xGxZ12X0rl y entérate 💉✨ #YoMeVacuno #Tarapacá #Iquique #Tamarugal https://t.co/3PVnDpx7qZ	23096.0	RT @Gore_Tarapaca: Hoy se cumplió un año desde el primer caso confirmado de Coronavirus en Chile. ¿Cómo hemos enfrentado la pandemia y cuál…	4234.0	True	full
474	474	6040234dbd192200384a472d	2021-03-04 00:01:06	[]	[]	Wed Mar 03 23:53:59 +0000 2021	[{"text":"SoberaníaEsPoderPopular","indices":[118,142]}]	[{"url":"https://t.co/eHAQcBbIh3","expanded_url":"https://www.vtv.gob.ve/presidente-maduro-covid-balance-miraflores/","display_url":"vtv.gob.ve/presidente-mad…","indices":[144,167]}]	Presidente Maduro anuncia detección y aislamiento de casos confirmados de la grave mutación brasilera de la COVID-19 #SoberaníaEsPoderPopular https://t.co/eHAQcBbIh3 https://t.co/Wq5OlcpIeW	1811294.0	RT @VTVcanal8: Presidente Maduro anuncia detección y aislamiento de casos confirmados de la grave mutación brasilera de la COVID-19 #Sober…	259.0	True	full
475	475	6040234dbd192200384a4731	2021-03-04 00:01:06	[]	[]	Wed Mar 03 15:40:51 +0000 2021	[]	[{"url":"https://t.co/HcNMaPz8C2","expanded_url":"https://www.wesh.com/article/fema-walk-ups-allowed-vaccination-site/35702448","display_url":"wesh.com/article/fema-w…","indices":[239,262]}]	The community vaccination site at Valencia College West Campus is now open. Appointments are not required - you can walk up and get vaccinated. The vaccine is available to anyone over 65, and to firefighters, police and teachers over 50. https://t.co/HcNMaPz8C2	280044.0	RT @RepValDemings: The community vaccination site at Valencia College West Campus is now open. Appointments are not required - you can walk…	1721.0	True	full
476	476	6040234dbd192200384a4735	2021-03-04 00:01:06	[]	[]	Wed Mar 03 23:18:18 +0000 2021	[]	[{"url":"https://t.co/ByZeQqMDj6","expanded_url":"https://trib.al/9y3LLF5","display_url":"trib.al/9y3LLF5","indices":[161,184]}]	The Hillsborough County, Florida, health department has officially shot down claims by the left that Super Bowl 55 would be a coronavirus super spreading event. https://t.co/ByZeQqMDj6	1491203.0	RT @BreitbartNews: The Hillsborough County, Florida, health department has officially shot down claims by the left that Super Bowl 55 would…	445.0	True	full
477	477	6040234dbd192200384a4755	2021-03-04 00:01:06	[]	[]	Wed Mar 03 23:47:34 +0000 2021	[]	[{"url":"https://t.co/QStAIQmw7t","expanded_url":"https://twitter.com/POTUS/status/1367257906173853698","display_url":"twitter.com/POTUS/status/1…","indices":[118,141]}]	it's cool how every elected official now just 'raises awareness' instead of actually using their power to do anything https://t.co/QStAIQmw7t	22004.0	RT @mrfeelswildride: it's cool how every elected official now just 'raises awareness' instead of actually using their power to do anything…	609.0	True	full
478	478	6040234dbd192200384a475f	2021-03-04 00:01:07	[]	[]	Wed Mar 03 23:00:24 +0000 2021	[]	[{"url":"https://t.co/91BSlLVA0V","expanded_url":"https://www.miamiherald.com/news/local/community/florida-keys/article249666463.html","display_url":"miamiherald.com/news/local/com…","indices":[242,265]}]	NEW: As most of Florida was waiting for COVID vaccines in January, the wealthy Keys enclave of Ocean Reef was vaccinating more than 1,200 residents. A month later, a prominent resident sent @GovRonDeSantis a $250,000 check. w/@DavidGoodhue https://t.co/91BSlLVA0V	31886.0	RT @MaryEllenKlas: NEW: As most of Florida was waiting for COVID vaccines in January, the wealthy Keys enclave of Ocean Reef was vaccinatin…	157.0	True	full
479	479	6040234dbd192200384a4763	2021-03-04 00:01:07	[]	[]	Wed Mar 03 15:39:40 +0000 2021	[{"text":"CarbonSmart","indices":[193,205]},{"text":"BeautyThatLasts","indices":[232,248]}]	[{"url":"https://t.co/aWmLXiO7IX","expanded_url":"https://www.lanzatech.com/2021/03/03/coty-to-partner-with-lanzatech-to-pioneer-new-sustainable-fragrance-production","display_url":"lanzatech.com/2021/03/03/cot…","indices":[208,231]}]	We're thrilled to announce our new partnership with @COTYInc! The global leader in fragrances will introduce sustainable ethanol made from captured-carbon emissions into its products. This is #CarbonSmart. https://t.co/aWmLXiO7IX #BeautyThatLasts https://t.co/jiy0rZtMnP	4007.0	RT @LanzaTech: We're thrilled to announce our new partnership with @COTYInc! The global leader in fragrances will introduce sustainable et…	1389.0	True	full
480	480	6040234dbd192200384a476d	2021-03-04 00:01:07	[]	[]	Wed Mar 03 23:42:52 +0000 2021	[]	[{"url":"https://t.co/FhOHsTRVeE","expanded_url":"https://twitter.com/Insure_Future/status/1367256855169310720","display_url":"twitter.com/Insure_Future/…","indices":[217,240]}]	Today the Council unanimously passed my measure to have the City create an index of insurers we do business with, and to identify which insurers are currently underwriting and investing in risky fossil fuel projects. https://t.co/FhOHsTRVeE	8837.0	RT @BobBlumenfield: Today the Council unanimously passed my measure to have the City create an index of insurers we do business with, and t…	5582.0	True	full
481	481	6040234dbd192200384a4773	2021-03-04 00:01:07	[]	[]	Wed Mar 03 10:42:44 +0000 2021	[]	[{"url":"https://t.co/ipeSylWbO7","expanded_url":"http://btsuk.carrd.co/#youtube","display_url":"btsuk.carrd.co/#youtube","indices":[95,118]}]	The BTS UK Carrd has been updated with the official MTV Unplugged videos of LGO &amp; Dynamite https://t.co/ipeSylWbO7 Both count for our charts so give them some streams UK ARMY 💜 Dynamite was at #95 in the midweek chart update, let’s try &amp; keep it on the chart for its 27th week! https://t.co/SfzwFGL8qx	5796.0	RT @FundsForBTS_UK: The BTS UK Carrd has been updated with the official MTV Unplugged videos of LGO &amp; Dynamite https://t.co/ipeSylWbO7 Bot…	257.0	True	full
482	482	6040234dbd192200384a4781	2021-03-04 00:01:07	[]	[]	Wed Mar 03 22:01:05 +0000 2021	[]	[{"url":"https://t.co/4EsYuOpsnb","expanded_url":"https://bit.ly/3qg1pCJ","display_url":"bit.ly/3qg1pCJ","indices":[206,229]}]	On the fourth anniversary of The Legend of Zelda: Breath of the Wild (and the Nintendo Switch!) we want to celebrate this modern masterpiece that continues to inspire its open-world peers. Our full review: https://t.co/4EsYuOpsnb https://t.co/iYJbBUe8sP	7960664.0	RT @IGN: On the fourth anniversary of The Legend of Zelda: Breath of the Wild (and the Nintendo Switch!) we want to celebrate this modern m…	4.0	True	full
483	483	6040234dbd192200384a4785	2021-03-04 00:01:07	[]	[]	Thu Mar 04 00:00:01 +0000 2021	[{"text":"EsNoticia","indices":[0,10]},{"text":"COVID19","indices":[87,95]},{"text":"SoberaniaEsPoderPopular","indices":[169,193]}]	[{"url":"https://t.co/bP6bKfHghh","expanded_url":"https://bit.ly/3e0s5Fe","display_url":"bit.ly/3e0s5Fe","indices":[215,238]}]	#EsNoticia || Arriba a Venezuela primer lote de vacunas chinas para la lucha contra el #COVID19, a fin de continuar el proceso de inmunización masiva de la población. #SoberaniaEsPoderPopular Más detalles aquí: https://t.co/bP6bKfHghh https://t.co/vpk2KInVF8	355908.0	RT @ViceVenezuela: #EsNoticia || Arriba a Venezuela primer lote de vacunas chinas para la lucha contra el #COVID19, a fin de continuar el p…	663.0	True	full
484	484	6040234dbd192200384a4787	2021-03-04 00:01:07	[]	[]	Wed Mar 03 22:35:00 +0000 2021	[{"text":"COVID19","indices":[139,147]}]	[{"url":"https://t.co/oRSeu8digp","expanded_url":"https://twitter.com/jordan_rubio/status/1367240344186847235","display_url":"twitter.com/jordan_rubio/s…","indices":[276,299]}]	Read this infuriating story by my colleagues, @jordan_rubio and @mizzousundevil: In the last 2 weeks, 1,500 of the more than 2,000 wasted #COVID19 vaccines can be blamed on the blackouts. That's nearly 1/2 of all the state’s vaccine losses for the entire year. @HoustonChron https://t.co/oRSeu8digp	7106.0	RT @alexdstuckey: Read this infuriating story by my colleagues, @jordan_rubio and @mizzousundevil: In the last 2 weeks, 1,500 of the more…	355.0	True	full
485	485	6040234ebd192200384a478d	2021-03-04 00:01:07	[]	[{"url":"https://t.co/b6SLnbbSCa","expanded_url":"http://ow.ly/javN50DPvIV","display_url":"ow.ly/javN50DPvIV","indices":[244,267]}]		[]	[]			Legislation that would let voters decide whether to curb the governor's authority over emergency orders advanced pa… https://t.co/Ag5X34yMtM	39673.0	True	full
486	486	6040234ebd192200384a479f	2021-03-04 00:01:07	[]	[{"url":"https://t.co/wI6DnBbNxs","expanded_url":"https://harcourthouse.ab.ca/art-o-rama-gallery/","display_url":"harcourthouse.ab.ca/art-o-rama-gal…","indices":[131,154]}]		[]	[]			Keith Turnbull – Green Trunks, 2019; clay, glazes, 5h x 4w x 6d inch, $120.00 You can still view our Art-O-Rama ga… https://t.co/32twYrYhXV	1641.0	True	full
487	487	6040234ebd192200384a47a7	2021-03-04 00:01:07	[]	[]	Thu Mar 04 00:00:07 +0000 2021	[]	[{"url":"https://t.co/mAWIkBIFuo","expanded_url":"https://nbcnews.to/3rfgaqx","display_url":"nbcnews.to/3rfgaqx","indices":[190,213]}]	Some of Texas’ top doctors warn that Gov. Abbott’s sudden decision to ditch the mask mandate and lift coronavirus restrictions could result in a new surge of Covid-19 infections and deaths. https://t.co/mAWIkBIFuo	8379208.0	RT @NBCNews: Some of Texas’ top doctors warn that Gov. Abbott’s sudden decision to ditch the mask mandate and lift coronavirus restrictions…	35356.0	True	full
488	488	6040234ebd192200384a47bf	2021-03-04 00:01:07	[]	[]	Wed Mar 03 20:12:20 +0000 2021	[{"text":"WealthTax","indices":[162,172]}]	[{"url":"https://t.co/rycHAz3HeQ","expanded_url":"https://acrecampaigns.org/media/press-statements/action-center-on-race-and-the-economy-endorses-sen-warrens-wealth-tax/","display_url":"acrecampaigns.org/media/press-st…","indices":[257,280]}]	“The ultra-rich have made over a trillion dollars during the pandemic, while millions have to choose between rent and food, or not affording either. @SenWarren's #WealthTax bill is putting the burden of economic recovery back where it belongs.” - @mo87mo87 https://t.co/rycHAz3HeQ	6119.0	RT @ACREcampaigns: “The ultra-rich have made over a trillion dollars during the pandemic, while millions have to choose between rent and fo…	30.0	True	full
489	489	6040234ebd192200384a47c3	2021-03-04 00:01:07	[{"text":"HiFiReads","indices":[93,103]}]	[{"url":"https://t.co/VwF10yfs6S","expanded_url":"http://ow.ly/f6zw50DPwef","display_url":"ow.ly/f6zw50DPwef","indices":[190,213]}]		[]	[]			For pandemic surveillance, @Labcorp scientists sequence thousands of SARS-CoV-2 samples with #HiFiReads - “We’re ab… https://t.co/Q38EMr49Rz	33487.0	True	full
490	490	6040234ebd192200384a47db	2021-03-04 00:01:08	[]	[]	Wed Mar 03 23:44:07 +0000 2021	[]	[{"url":"https://t.co/jwxsGXga7f","expanded_url":"https://on.msnbc.com/2NXrfhC","display_url":"on.msnbc.com/2NXrfhC","indices":[222,245]}]	NEW: U.S. issues emergency warning after Microsoft says it caught a group that the company has "high confidence" is working for the Chinese government hacking into its mail and calendar server program, Microsoft Exchange. https://t.co/jwxsGXga7f	4144803.0	RT @MSNBC: NEW: U.S. issues emergency warning after Microsoft says it caught a group that the company has "high confidence" is working for…	8.0	True	full
491	491	6040234ebd192200384a47e9	2021-03-04 00:01:08	[{"text":"Pandemie","indices":[34,43]},{"text":"Coronagipfel","indices":[100,113]},{"text":"Schnelltests","indices":[147,160]},{"text":"Impfungen","indices":[165,175]},{"text":"Merkel","indices":[224,231]}]	[{"url":"https://t.co/hSrpqPsNSU","expanded_url":"https://www.rnd.de/politik/corona-gipfel-wie-merkel-hoffnungen-macht-und-zugleich-mahnt-VRMGN564YBHAVOEFEQHLCZNX5I.html","display_url":"rnd.de/politik/corona…","indices":[232,255]}]		[]	[]			Es ist ein Novum in der deutschen #Pandemie-Politik: Trotz steigender Infektionszahlen hat sich der #Coronagipfel a… https://t.co/8sHdrats3C	24864.0	True	full
492	492	6040234ebd192200384a47fb	2021-03-04 00:01:08	[]	[{"url":"https://t.co/On7TbUiCIK","expanded_url":"http://ow.ly/WObF50DPubc","display_url":"ow.ly/WObF50DPubc","indices":[222,245]}]		[]	[]			States are opening up, and a couple have removed all restrictions. Show Prep Phone topic: Are What will you miss ab… https://t.co/SopBvdDsji	2188.0	True	full
493	493	6040234ebd192200384a4815	2021-03-04 00:01:08	[]	[{"url":"https://t.co/1BVr99B7jc","expanded_url":"https://d.99app.com/ChacVqm?shareChannel=SMS&share_media=SMS","display_url":"d.99app.com/ChacVqm?shareC…","indices":[154,177]}]		[]	[]			Ane acabou de enviar um cupom de R$15 para você ir com mais segurança e conforto de 99. Insira o código Glaucian106… https://t.co/rVfXMzYbEx	339.0	True	full
494	494	6040234ebd192200384a481d	2021-03-04 00:01:08	[]	[{"url":"https://t.co/UYKbqMLHiv","expanded_url":"https://www.hourdetroit.com/sponsor-content/the-top-10-cannabis-products-delivered-to-detroit/","display_url":"hourdetroit.com/sponsor-conten…","indices":[236,259]}]		[]	[]			Before Lantern began its delivery service, Detroit residents looking to purchase legal cannabis either needed a med… https://t.co/oIc8bB1Jat	73029.0	True	full
495	495	6040234fbd192200384a4833	2021-03-04 00:01:09	[]	[]	Wed Mar 03 15:25:00 +0000 2021	[{"text":"ProgramasVTV","indices":[0,13]},{"text":"SoberaníaEsPoderPopular","indices":[98,122]}]	[{"url":"https://t.co/7XaZayRt9A","expanded_url":"https://youtu.be/970mycJ1gzc","display_url":"youtu.be/970mycJ1gzc","indices":[124,147]}]	#ProgramasVTV 📺 | El Mundo en Contexto 02MAR2021 I Llegada de la vacuna china contra la COVID-19 #SoberaníaEsPoderPopular https://t.co/7XaZayRt9A	1811294.0	RT @VTVcanal8: #ProgramasVTV 📺 | El Mundo en Contexto 02MAR2021 I Llegada de la vacuna china contra la COVID-19 #SoberaníaEsPoderPopular…	492.0	True	full
496	496	6040234fbd192200384a4845	2021-03-04 00:01:09	[]	[]	Wed Mar 03 22:19:04 +0000 2021	[]	[{"url":"https://t.co/rz3IhhrcCj","expanded_url":"https://twitter.com/GoingDigitalBHT/status/1367233376634159108","display_url":"twitter.com/GoingDigitalBH…","indices":[183,206]}]	If you care about mental health and using tech to grow access for all, definitely subscribe &amp; register. If last year’s conference is any guide, this year will be 🔥 @SolomeTibebu https://t.co/rz3IhhrcCj	101.0	RT @mitulidesai: If you care about mental health and using tech to grow access for all, definitely subscribe &amp; register. If last year’s co…	3816.0	True	full
497	497	6040234fbd192200384a4867	2021-03-04 00:01:09	[{"text":"Aa_Facility_Svc","indices":[98,114]},{"text":"janitorial","indices":[115,126]},{"text":"cleaning","indices":[127,136]},{"text":"covid","indices":[137,143]}]	[{"url":"https://t.co/X5YHwebPz6","expanded_url":"http://ow.ly/iGyc50DPq02","display_url":"ow.ly/iGyc50DPq02","indices":[74,97]},{"url":"https://t.co/nxLs1C9ak9","expanded_url":"http://AaServiceAndSupply.com","display_url":"AaServiceAndSupply.com","indices":[149,172]}]		[]	[]			Did you know that your phone screen is dirtier than a public toilet seat? https://t.co/X5YHwebPz6 #Aa_Facility_Svc… https://t.co/TgxdAm09MF	44.0	True	full
498	498	60402350bd192200384a48a3	2021-03-04 00:01:10	[]	[]	Wed Mar 03 23:00:24 +0000 2021	[]	[{"url":"https://t.co/91BSlLVA0V","expanded_url":"https://www.miamiherald.com/news/local/community/florida-keys/article249666463.html","display_url":"miamiherald.com/news/local/com…","indices":[242,265]}]	NEW: As most of Florida was waiting for COVID vaccines in January, the wealthy Keys enclave of Ocean Reef was vaccinating more than 1,200 residents. A month later, a prominent resident sent @GovRonDeSantis a $250,000 check. w/@DavidGoodhue https://t.co/91BSlLVA0V	31880.0	RT @MaryEllenKlas: NEW: As most of Florida was waiting for COVID vaccines in January, the wealthy Keys enclave of Ocean Reef was vaccinatin…	6.0	True	full
499	499	60402350bd192200384a48c7	2021-03-04 00:01:10	[]	[{"url":"https://t.co/XLCa5lgxGx","expanded_url":"https://bit.ly/302kGNh","display_url":"bit.ly/302kGNh","indices":[175,198]}]		[]	[]			Vaccines now are available from three different drug manufacturers: Pfizer, Moderna and Johnson &amp; Johnson. What Yo… https://t.co/O9dcDIvMXJ	257642.0	True	full
500	500	60402350bd192200384a48c9	2021-03-04 00:01:10	[]	[{"url":"https://t.co/icrNycPiPj","expanded_url":"https://itunes.apple.com/developer/future-moments/id895157892","display_url":"itunes.apple.com/developer/futu…","indices":[186,209]}]		[]	[]			NEW APP ALERT! - MicSwap MultiTrack - A Mobile Podcasting &amp; Recording Studio - A Fresh New Way to Record! Swap Mics… https://t.co/zLeih5OLTY	2495.0	True	full
501	501	60402350bd192200384a48df	2021-03-04 00:01:10	[]	[{"url":"https://t.co/WgkkycQH7A","expanded_url":"https://news.fordham.edu/university-news/covid-19-update-five-things-march-3-2021/","display_url":"news.fordham.edu/university-new…","indices":[129,152]}]		[]	[]			Here are this week’s five things you need to know about Fordham’s COVID-19 precautions, vaccinations, and Universit… https://t.co/mKXBq2Tyac	25485.0	True	full
502	502	60402351bd192200384a4901	2021-03-04 00:01:11	[]	[]	Wed Mar 03 20:27:33 +0000 2021	[{"text":"Budget2021","indices":[242,253]}]	[{"url":"https://t.co/O6rbC1MaoH","expanded_url":"https://inews.co.uk/opinion/covid-pandemic-businesses-boomed-pay-more-tax-streaming-services-banks-864567","display_url":"inews.co.uk/opinion/covid-…","indices":[254,277]}]	A modest corporation tax rise in 2023 is one thing ... But some corporations made excess profits in the pandemic (some as a direct, if unintended, consequence of govt policy) and we should capture some of that wealth We need a windfall tax #Budget2021 https://t.co/O6rbC1MaoH	17363.0	RT @FisherAndrew79: A modest corporation tax rise in 2023 is one thing ... But some corporations made excess profits in the pandemic (some…	7306.0	True	full
503	503	60402351bd192200384a4905	2021-03-04 00:01:11	[]	[]	Wed Mar 03 23:39:14 +0000 2021	[]	[{"url":"https://t.co/tgEJ5MF37F","expanded_url":"https://equalizersoccer.com/2021/03/03/making-sense-of-nwsl-federation-contracts-redux/","display_url":"equalizersoccer.com/2021/03/03/mak…","indices":[253,276]}]	NWSL min/max salaries 2021 $22,000/$52,500 2020 $20,000/$50,000 2019 $16,538/$46,200 2018 $15,750/$44,000 2017 $15,000/$41,700 2016 $7,200/$39,700 2015 $6,842/$37,800 2014 $6,600/$31,500 2013 $6,000/$30,000 New numbers via @JeffKassouf's piece today: https://t.co/tgEJ5MF37F	9764.0	RT @JohnDHalloran: NWSL min/max salaries 2021 $22,000/$52,500 2020 $20,000/$50,000 2019 $16,538/$46,200 2018 $15,750/$44,000 2017 $15,000/…	440.0	True	full
504	504	60402351bd192200384a4907	2021-03-04 00:01:11	[]	[]	Wed Mar 03 23:31:09 +0000 2021	[]	[{"url":"https://t.co/dLkl13yQHL","expanded_url":"https://www.statesman.com/story/news/politics/2021/03/03/texas-health-officials-not-consulted-before-abbott-mask-decision/6905282002/?csp=chromepush&utm_source=SND&utm_medium=Twitter&utm_campaign=statesman","display_url":"statesman.com/story/news/pol…","indices":[173,196]}]	Breaking: Three of the four state health experts on Republican Gov. Greg Abbott's Strike Force to Open Texas were not consulted before he lifted the statewide mask mandate. https://t.co/dLkl13yQHL	1157528.0	RT @kylegriffin1: Breaking: Three of the four state health experts on Republican Gov. Greg Abbott's Strike Force to Open Texas were not con…	2619.0	True	full
505	505	60402351bd192200384a4909	2021-03-04 00:01:11	[]	[{"url":"https://t.co/0Xw7RTHf05","expanded_url":"https://hotair.com/archives/ed-morrissey/2021/03/03/us-catholic-bishops-yes-catholics-can-take-johnson-johnson-vaccine-no-choice/?utm_source=Twitter&utm_medium=social&utm_term=us-catholic-bishops-yes-catholics-can-take-johnson-johnson-vaccine-no-choice&utm_content=0&utm_campaign=PostPromoterPro","display_url":"hotair.com/archives/ed-mo…","indices"…		[]	[]			US Catholic bishops: Yes, Catholics can take the Johnson &amp; Johnson vaccine — if there is no other choice… https://t.co/d3SRJY5gKX	15169.0	True	full
506	506	60402351bd192200384a4913	2021-03-04 00:01:11	[]	[]	Wed Mar 03 18:36:37 +0000 2021	[{"text":"COVID19","indices":[72,80]},{"text":"NYS","indices":[106,110]},{"text":"UBuffalo","indices":[127,136]},{"text":"UBuffaloStrong","indices":[167,182]}]	[{"url":"https://t.co/REWJ6e7k9E","expanded_url":"https://bit.ly/3riegWu","display_url":"bit.ly/3riegWu","indices":[183,206]}]	Access for all 💉 Making sure eligible Western New Yorkers can get their #COVID19 vaccine is the goal of a #NYS initiative, and #UBuffalo is playing an important role. #UBuffaloStrong https://t.co/REWJ6e7k9E	14337.0	RT @UBuffalo: Access for all 💉 Making sure eligible Western New Yorkers can get their #COVID19 vaccine is the goal of a #NYS initiative, an…	1113.0	True	full
507	507	60402351bd192200384a492d	2021-03-04 00:01:11	[]	[{"url":"https://t.co/3xUlwOvMkJ","expanded_url":"https://theramblingger.blogspot.com/?m=1","display_url":"theramblingger.blogspot.com/?m=1","indices":[183,206]}]		[]	[]			@DubaiLoyalRSC hi guys, I recently started writing a blog, please check it out and if its something you enjoy pleas… https://t.co/4bQQd1zj53	72.0	True	full
508	508	60402351bd192200384a4947	2021-03-04 00:01:12	[]	[]	Thu Mar 04 00:01:11 +0000 2021	[]	[{"url":"https://t.co/0Xw7RTHf05","expanded_url":"https://hotair.com/archives/ed-morrissey/2021/03/03/us-catholic-bishops-yes-catholics-can-take-johnson-johnson-vaccine-no-choice/?utm_source=Twitter&utm_medium=social&utm_term=us-catholic-bishops-yes-catholics-can-take-johnson-johnson-vaccine-no-choice&utm_content=0&utm_campaign=PostPromoterPro","display_url":"hotair.com/archives/ed-mo…","indices"…	US Catholic bishops: Yes, Catholics can take the Johnson &amp; Johnson vaccine — if there is no other choice https://t.co/0Xw7RTHf05 https://t.co/iQXPgdkVXL	15169.0	RT @hotairblog: US Catholic bishops: Yes, Catholics can take the Johnson &amp; Johnson vaccine — if there is no other choice https://t.co/0Xw7R…	62164.0	True	full
509	509	60402351bd192200384a4949	2021-03-04 00:01:12	[]	[{"url":"https://t.co/Z4HRPfHJFU","expanded_url":"https://g1.globo.com/bemestar/coronavirus/noticia/2021/03/03/brasil-registra-1840-mortes-em-24-horas-e-volta-a-bater-recorde-da-pandemia-total-chega-a-2594-mil.ghtml","display_url":"g1.globo.com/bemestar/coron…","indices":[121,144]}]		[]	[]			Brasil registra 1.840 mortes em 24 horas e volta a bater recorde da pandemia; total chega a 259,4 mil | Coronavírus… https://t.co/r3IPsms0BA	3288.0	True	full
510	510	60402351bd192200384a494b	2021-03-04 00:01:12	[]	[{"url":"https://t.co/qGk8oCSEmN","expanded_url":"https://vietnamweekly.substack.com/welcome","display_url":"vietnamweekly.substack.com/welcome","indices":[170,193]}]		[]	[]			A new Vietnam Weekly arrives tomorrow, covering VinFast's US ambitions, the latest on COVID-19, a string of assault… https://t.co/qikdJ4Z3C6	8510.0	True	full
511	511	60402351bd192200384a4979	2021-03-04 00:01:12	[]	[]	Wed Mar 03 21:27:39 +0000 2021	[]	[{"url":"https://t.co/xL8msAhR0l","expanded_url":"https://www.medrxiv.org/content/10.1101/2021.02.27.21252597v1","display_url":"medrxiv.org/content/10.110…","indices":[210,233]}]	For the n-th time: Don't use plexiglass barriers in schools to reduce infections via aerosol! Interesting study shows the shields worse than ineffective, b/c correlated MORE w/ sickness. Link via @DGBassani: https://t.co/xL8msAhR0l Nice 🧵 by @smjevnikar on desk shields 👇. https://t.co/12yx61BFmQ	3171.0	RT @HuffmanLabDU: For the n-th time: Don't use plexiglass barriers in schools to reduce infections via aerosol! Interesting study shows th…	172.0	True	full
512	512	60402351bd192200384a4989	2021-03-04 00:01:12	[]	[{"url":"https://t.co/J2a5XZhH7D","expanded_url":"https://www.instagram.com/p/CL-dddNlaEY/?igshid=1v1aavpr1rlfc","display_url":"instagram.com/p/CL-dddNlaEY/…","indices":[130,153]}]		[]	[]			Gotta have grippy gloves to freeform quilt. Fons &amp; Porter (yay Mary’s mom) and Wawak sewing THE best❤️ @ Chicago's… https://t.co/66xL08EP7v	87.0	True	full
513	513	60402351bd192200384a498b	2021-03-04 00:01:12	[]	[]	Wed Mar 03 21:33:53 +0000 2021	[]	[{"url":"https://t.co/wxGXJUm4UX","expanded_url":"https://news.roundrockisd.org/2021/03/03/texas-school-staff-now-eligible-for-covid-19-vaccines/","display_url":"news.roundrockisd.org/2021/03/03/tex…","indices":[185,208]}]	The Texas Department of State Health Services announces that all teachers and school staff are eligible to receive COVID-19 vaccinations. Read the full update on the District website. https://t.co/wxGXJUm4UX	19392.0	RT @RoundRockISD: The Texas Department of State Health Services announces that all teachers and school staff are eligible to receive COVID-…	74.0	True	full
514	514	60402352bd192200384a4995	2021-03-04 00:01:12	[{"text":"lmkwx","indices":[107,113]},{"text":"kywx","indices":[114,119]},{"text":"inwx","indices":[120,125]}]	[{"url":"https://t.co/nIwRr2qpEq","expanded_url":"https://www.youtube.com/watch?v=btDsn1HLSaw","display_url":"youtube.com/watch?v=btDsn1…","indices":[83,106]}]		[]	[]			Check out our drone footage of the Kentucky River out of its banks at High Bridge: https://t.co/nIwRr2qpEq #lmkwx… https://t.co/od1rSdPEqV	24294.0	True	full
515	515	60402352bd192200384a4999	2021-03-04 00:01:13	[]	[{"url":"https://t.co/EQvJV8j4kn","expanded_url":"http://ow.ly/GqGI50DP8aF","display_url":"ow.ly/GqGI50DP8aF","indices":[245,268]}]		[]	[]			Community Futures Development Corporations across southern Ontario continue to help small businesses impacted by CO… https://t.co/XEga3G77g5	653.0	True	full
516	516	60402352bd192200384a49a3	2021-03-04 00:01:13	[]	[]	Wed Mar 03 23:59:48 +0000 2021	[]	[{"url":"https://t.co/r7R6UFXpbq","expanded_url":"https://trib.al/OKBfRcB","display_url":"trib.al/OKBfRcB","indices":[142,165]}]	Michaels has a solid strategic plan, but uncertainty around its post-pandemic future makes the crafts chain a risky buyout project for Apollo https://t.co/r7R6UFXpbq	339477.0	RT @bopinion: Michaels has a solid strategic plan, but uncertainty around its post-pandemic future makes the crafts chain a risky buyout pr…	398.0	True	full
517	517	60402352bd192200384a49f9	2021-03-04 00:01:14	[]	[]	Wed Mar 03 18:01:28 +0000 2021	[]	[{"url":"https://t.co/PZRrp67ERe","expanded_url":"https://popular.info/p/georgia","display_url":"popular.info/p/georgia","indices":[339,362]}]	@ATT @CVSHealth @Delta @comcast @SouthernCompany @CocaCola @UPS @HomeDepot @GM @Publix 2. Major corporate contributors to the sponsors of the voter suppression bills in Georgia, con't (2018-present) @UnitedHealthGrp (28K) @SunTrust (25K) @Walmart (23K) @Pfizer (17K) @Allstate (17K) @AnthemBCBS (17K) @AnheuserBusch (17K) @Verizon (15K) https://t.co/PZRrp67ERe	484464.0	RT @JuddLegum: @ATT @CVSHealth @Delta @comcast @SouthernCompany @CocaCola @UPS @HomeDepot @GM @Publix 2. Major corporate contributors to th…	25.0	True	full
518	518	60402352bd192200384a49ff	2021-03-04 00:01:14	[]	[]	Wed Mar 03 18:02:00 +0000 2021	[]	[{"url":"https://t.co/hm2d7yaTNW","expanded_url":"http://youtu.be/gyCS6HfqLD0","display_url":"youtu.be/gyCS6HfqLD0","indices":[242,265]}]	.@jameshh__ (from our very own Global Citizen family!) signed up for COVID-19 vaccine trials last year. Hear his update on getting the COVID vaccine booster — and why vaccine trials are so important. Missed the first episode? Watch it here: https://t.co/hm2d7yaTNW https://t.co/0fK9MHHP2k	531763.0	RT @GlblCtzn: .@jameshh__ (from our very own Global Citizen family!) signed up for COVID-19 vaccine trials last year. Hear his update on ge…	595.0	True	full
519	519	60402352bd192200384a4a0b	2021-03-04 00:01:14	[]	[]	Wed Mar 03 19:30:15 +0000 2021	[{"text":"vaccination","indices":[124,136]}]	[{"url":"https://t.co/lmqNyTAp0o","expanded_url":"https://trib.al/HASYOB6","display_url":"trib.al/HASYOB6","indices":[198,221]}]	Health Minister Harsh Vardhan said that the government has done away with the 9 a.m. to 5 p.m. timeline for giving COVID-19 #vaccination and that beneficiaries can take the vaccine round the clock. https://t.co/lmqNyTAp0o	6685881.0	RT @the_hindu: Health Minister Harsh Vardhan said that the government has done away with the 9 a.m. to 5 p.m. timeline for giving COVID-19…	16.0	True	full
520	520	60402352bd192200384a4a0d	2021-03-04 00:01:14	[]	[]	Mon Mar 01 16:25:49 +0000 2021	[]	[{"url":"https://t.co/ZRHbewxHcm","expanded_url":"https://www.washingtonpost.com/health/2021/03/01/johnson-and-johnson-vaccine-distribution-disparities/","display_url":"washingtonpost.com/health/2021/03…","indices":[155,178]}]	The Johnson &amp; Johnson vaccine is a major breakthrough that can save countless lives. It stops death and hospitalizations. This framing is not helpful. https://t.co/ZRHbewxHcm	2114275.0	RT @DanRather: The Johnson &amp; Johnson vaccine is a major breakthrough that can save countless lives. It stops death and hospitalizations. Th…	60.0	True	full
521	521	60402352bd192200384a4a11	2021-03-04 00:01:14	[]	[]	Thu Mar 04 00:00:51 +0000 2021	[{"text":"SoberaníaEsPoderPopular","indices":[138,162]}]	[{"url":"https://t.co/nPIxWIBymW","expanded_url":"https://www.vtv.gob.ve/presidente-maduro-covid-balance-miraflores/","display_url":"vtv.gob.ve/presidente-mad…","indices":[164,187]}]	Presidente @NicolasMaduro 📢 anuncia detección y aislamiento 👩‍👩‍👦😷de casos confirmados de la grave mutación brasilera🇧🇷de la COVID-19😷 ✔️#SoberaníaEsPoderPopular https://t.co/nPIxWIBymW https://t.co/8h1m41Tq2S	2241.0	RT @AngelBl21345102: Presidente @NicolasMaduro 📢 anuncia detección y aislamiento 👩‍👩‍👦😷de casos confirmados de la grave mutación brasilera…	275.0	True	full
522	522	60402352bd192200384a4a19	2021-03-04 00:01:14	[]	[]	Tue Feb 09 17:27:02 +0000 2021	[]	[{"url":"https://t.co/Mrs6jlqO8k","expanded_url":"http://ms.spr.ly/6015pFLmX","display_url":"ms.spr.ly/6015pFLmX","indices":[175,198]}]	The Mark II Minimalist Green is a distinctly different take on the classic rimfire design with its unique laminate stock. Check it out and the rest of the Minimalist Series: https://t.co/Mrs6jlqO8k https://t.co/zBNSC9xkB7	50743.0	RT @SavageArms: The Mark II Minimalist Green is a distinctly different take on the classic rimfire design with its unique laminate stock.…	486.0	True	full
523	523	60402352bd192200384a4a1d	2021-03-04 00:01:14	[]	[]	Tue Mar 02 21:45:20 +0000 2021	[]	[{"url":"https://t.co/yszpgTGw4c","expanded_url":"https://www.gazetadopovo.com.br/mundo/argentina-formosa-pandemia/?utm_source=facebook&utm_medium=midia-social&utm_campaign=Rodrigo-constantino","display_url":"gazetadopovo.com.br/mundo/argentin…","indices":[233,256]}]	Não bastasse o encarceramento, pessoas relataram que foram forçadas a ficar em isolamento por muito mais tempo do que os 14 dias recomendados pela Organização Mundial da Saúde, muitas vezes sem sequer saber se estão ou não com Covid https://t.co/yszpgTGw4c	707147.0	RT @Rconstantino: Não bastasse o encarceramento, pessoas relataram que foram forçadas a ficar em isolamento por muito mais tempo do que os…	697.0	True	full
524	524	60402353bd192200384a4a27	2021-03-04 00:01:14	[]	[]	Wed Mar 03 21:06:59 +0000 2021	[{"text":"SupportFarmersofColor","indices":[124,146]}]	[{"url":"https://t.co/QuheI7QvZz","expanded_url":"https://bit.ly/3kFRN2Q","display_url":"bit.ly/3kFRN2Q","indices":[95,118]}]	Thanks @FarmtoSchool @YoungFarmers @FarmActionOrg @sustainableag @ewg and more for joining https://t.co/QuheI7QvZz to #SupportFarmersofColor. Urge your Senators to protect this widely supported and urgently needed relief the final Budget Reconciliation package	2750.0	RT @RuralCo: Thanks @FarmtoSchool @YoungFarmers @FarmActionOrg @sustainableag @ewg and more for joining https://t.co/QuheI7QvZz to #S…	1885.0	True	full
525	525	60402353bd192200384a4a29	2021-03-04 00:01:14	[]	[]	Tue Mar 02 18:24:38 +0000 2021	[{"text":"COVID19","indices":[69,77]}]	[{"url":"https://t.co/3s54v0mDI1","expanded_url":"http://bit.ly/3q9GbX1","display_url":"bit.ly/3q9GbX1","indices":[243,266]}]	When it comes to getting under-served communities vaccinated against #COVID19, “transportation was this forgotten variable.” But health officials are busy cooking up solutions and they see the one-dose J&amp;J vaccine as part of the answer: https://t.co/3s54v0mDI1	1480.0	RT @TheNomadicHeart: When it comes to getting under-served communities vaccinated against #COVID19, “transportation was this forgotten vari…	10826.0	True	full
526	526	60402353bd192200384a4a31	2021-03-04 00:01:14	[{"text":"Health4All","indices":[9,20]},{"text":"COVID19","indices":[179,187]},{"text":"Health4All","indices":[205,216]},{"text":"Health4AllSeniors","indices":[219,237]}]	[{"url":"https://t.co/e367bYSRlK","expanded_url":"http://bit.ly/h4aemail","display_url":"bit.ly/h4aemail","indices":[98,121]}]		[]	[]			Join our #Health4All coalition &amp; email your legislators + @CAgovernor today by clicking here:… https://t.co/b8nbeFE6dr	95.0	True	full
527	527	60402353bd192200384a4a37	2021-03-04 00:01:14	[]	[]	Wed Mar 03 23:59:47 +0000 2021	[]	[{"url":"https://t.co/QpWKtkLe2L","expanded_url":"https://irshad.org.uk/hanafism-journal-for-hanafi-studies/","display_url":"irshad.org.uk/hanafism-journ…","indices":[255,278]}]	I’m delighted to announce the new Journal of Hanafi Studies! Perhaps the first of its kind and a wonderful board and team overseeing the project! Dr. @issameido Dr. @sohailhanif Dr. @salyounas Ml. @BilalAliAnsari and Dr. Hassaan Shahawy Please share! https://t.co/QpWKtkLe2L https://t.co/oisy8nKRjn	1556.0	RT @tabrazeazam: I’m delighted to announce the new Journal of Hanafi Studies! Perhaps the first of its kind and a wonderful board and team…	621.0	True	full
528	528	60402353bd192200384a4a39	2021-03-04 00:01:14	[]	[{"url":"https://t.co/ZiNH743JQZ","expanded_url":"http://okcic.com/do-you-want-the-covid-19-vaccine/","display_url":"okcic.com/do-you-want-th…","indices":[161,184]}]		[]	[]			OKCIC held it’s second COVID-19 mass vaccination event last Saturday, February 27, 2021. Nearly 300 patients were v… https://t.co/SJKjIvD7TF	940.0	True	full
529	529	60402353bd192200384a4a49	2021-03-04 00:01:15	[]	[]	Wed Mar 03 23:44:22 +0000 2021	[]	[{"url":"https://t.co/z51z4aRF1j","expanded_url":"https://fourthstrikepodcasts.wordpress.com/2021/03/03/episode-9-dont-stay-null-with-zach-ry/","display_url":"fourthstrikepodcasts.wordpress.com/2021/03/03/epi…","indices":[158,181]}]	hey garages fans! this week's idol board is about "(don't) stay null" by our own editor, @zackleston! we didn't make them edit their own episode, of course. https://t.co/z51z4aRF1j	177.0	RT @idolboard: hey garages fans! this week's idol board is about "(don't) stay null" by our own editor, @zackleston! we didn't make them ed…	74.0	True	full
530	530	60402353bd192200384a4a51	2021-03-04 00:01:15	[]	[{"url":"https://t.co/7FQGrePYTQ","expanded_url":"http://mtr.cool/vbiinfnhxw","display_url":"mtr.cool/vbiinfnhxw","indices":[123,146]}]		[]	[]			Facebook had temporarily lifted its ad pause in Georgia for the state’s January runoff elections but put it back in… https://t.co/dsl2UJy57U	106922.0	True	full
531	531	60402353bd192200384a4a5d	2021-03-04 00:01:15	[]	[]	Wed Mar 03 02:42:14 +0000 2021	[{"text":"ElGobiernoNuestraRuina","indices":[208,231]},{"text":"SoloQuedaVox","indices":[232,245]}]	[{"url":"https://t.co/gz1t1HZZEM","expanded_url":"https://acento.com.do/internacional/espana-destinara-a-latinoamerica-100-millones-de-euros-contra-la-covid-8918981.html","display_url":"acento.com.do/internacional/…","indices":[246,269]}]	Esto ya se pasa de la raya. España destina a Latinoamérica y al Caribe 100 millones de euros y 75 millones de euros a países prioritarios especialmente de África occidental, Sahel, Magreb y Oriente Próximo. #ElGobiernoNuestraRuina #SoloQuedaVox https://t.co/gz1t1HZZEM	19633.0	RT @IndonesiaMar: Esto ya se pasa de la raya. España destina a Latinoamérica y al Caribe 100 millones de euros y 75 millones de euros a pa…	708.0	True	full
532	532	60402353bd192200384a4a5f	2021-03-04 00:01:15	[]	[]	Tue Mar 02 13:35:20 +0000 2021	[]	[{"url":"https://t.co/ZqMgxAv4NC","expanded_url":"http://wa.me/60193752491","display_url":"wa.me/60193752491","indices":[250,273]}]	hey girls, few colours are still available for our eyelash chiffon shawl 🧕🏻 click the link now to order your new fav shawl 🪄 its very flowy &amp; a lightweight material so dont worry, it wont ruin your days 🤩 price : RM 15 only how to purchase? • https://t.co/ZqMgxAv4NC https://t.co/Fv2JNNJlbn	675.0	RT @pwincesspashi: hey girls, few colours are still available for our eyelash chiffon shawl 🧕🏻 click the link now to order your new fav sha…	3851.0	True	full
533	533	60402353bd192200384a4a65	2021-03-04 00:01:15	[]	[{"url":"https://t.co/TPJ0V7ou7f","expanded_url":"https://www.nbcnews.com/news/latino/after-border-patrol-release-asylum-seekers-test-positive-covid-brownsville-n1259282","display_url":"nbcnews.com/news/latino/af…","indices":[265,288]}]		[]	[]			@NBCNews Really, What the hell are you thinking? Your Administration is releasing Positive Tested Covid-19 Illegal… https://t.co/kBXhgXKnts	77.0	True	full
534	534	60402353bd192200384a4a71	2021-03-04 00:01:15	[]	[]	Wed Mar 03 22:45:55 +0000 2021	[]	[{"url":"https://t.co/fvybXWqNA2","expanded_url":"https://twitter.com/MMFlint/status/1367167700745732102","display_url":"twitter.com/MMFlint/status…","indices":[248,271]}]	Moore, you claim to be a socialist. I’d expect a so-called socialist to be more concerned about the lower class, especially since Texas and the US South in general have the highest concentrated amount of Black and Latino Americans in the country. https://t.co/fvybXWqNA2	1199.0	RT @DanGuy96: Moore, you claim to be a socialist. I’d expect a so-called socialist to be more concerned about the lower class, especially…	377.0	True	full
535	535	60402353bd192200384a4a7d	2021-03-04 00:01:15	[]	[]	Mon Mar 01 23:10:02 +0000 2021	[{"text":"VirtualPDDP","indices":[12,24]},{"text":"PrecisionEvents","indices":[252,268]},{"text":"PDDP","indices":[269,274]}]	[{"url":"https://t.co/AtPg2ovqjj","expanded_url":"https://buec.floor.bz/cast/514800","display_url":"buec.floor.bz/cast/514800","indices":[228,251]}]	We’ll be at #VirtualPDDP tomorrow. Attend our talk (2:05pm - 2:35pm PT) to learn how Benchling helps scientists in antibody engineering make breakthrough discoveries faster than ever before, or visit our booth to meet our team: https://t.co/AtPg2ovqjj #PrecisionEvents #PDDP https://t.co/tz8YRGqMbV	6908.0	RT @benchling: We’ll be at #VirtualPDDP tomorrow. Attend our talk (2:05pm - 2:35pm PT) to learn how Benchling helps scientists in antibody…	764.0	True	full
536	536	60402353bd192200384a4a89	2021-03-04 00:01:15	[{"text":"COVID19","indices":[222,230]},{"text":"EndVAW","indices":[231,238]}]	[{"url":"https://t.co/jMOm3TUbhx","expanded_url":"http://ow.ly/1FOI50DOgfo","display_url":"ow.ly/1FOI50DOgfo","indices":[252,275]}]		[]	[]			“Our numbers continue to be higher than usual ..We are experiencing increased chats/texts from queer, trans, and tw… https://t.co/FGAiK5wEGV	2661.0	True	full
537	537	60402353bd192200384a4a8d	2021-03-04 00:01:15	[]	[]	Wed Mar 03 20:10:27 +0000 2021	[]	[{"url":"https://t.co/C0iU1CCcCT","expanded_url":"https://trishintel.com/american-breakdown-its-red-vs-blue/","display_url":"trishintel.com/american-break…","indices":[140,163]}]	Don’t mess with Texas…or Mississippi…or Florida! A growing number of red states are fighting back against a BIG BLUE federal government. https://t.co/C0iU1CCcCT	684541.0	RT @trish_regan: Don’t mess with Texas…or Mississippi…or Florida! A growing number of red states are fighting back against a BIG BLUE fede…	37.0	True	full
538	538	60402353bd192200384a4a95	2021-03-04 00:01:15	[]	[{"url":"https://t.co/JPJ7ZQesU4","expanded_url":"http://mtr.cool/udhjiubxwp","display_url":"mtr.cool/udhjiubxwp","indices":[242,265]}]		[]	[]			Empresa líder en el manejo de cryptoactivos con 3 años de experiencia y 450.000 afiliados ofrece: 👉 Inversión desd… https://t.co/NknpD4LSgD	21.0	True	full
539	539	60402353bd192200384a4aa3	2021-03-04 00:01:16	[]	[]	Wed Mar 03 23:36:21 +0000 2021	[]	[{"url":"https://t.co/lyqG52BkB9","expanded_url":"https://twitter.com/TexasTribune/status/1367152028447870976?s=20","display_url":"twitter.com/TexasTribune/s…","indices":[195,218]}]	A few storylines to not lose sight of as state leaders shift attention to Texas removing coronavirus restrictions: 1. As of early this morning, 175,521 Texans still didn't have potable water. https://t.co/lyqG52BkB9	1619.0	RT @regmack_: A few storylines to not lose sight of as state leaders shift attention to Texas removing coronavirus restrictions: 1. As of…	267.0	True	full
540	540	60402353bd192200384a4aa5	2021-03-04 00:01:16	[]	[]	Wed Mar 03 21:36:38 +0000 2021	[]	[{"url":"https://t.co/vzFEMO7M9h","expanded_url":"https://twitter.com/Samuela58097885/status/1367226113974558730","display_url":"twitter.com/Samuela5809788…","indices":[250,273]}]	Demasiado buenos y admirables estos dos chamos vzlanos: @Samuela58097885 y @ManuelConecta. Y lo más impresionante es que Samuel le da ánimo a Manuel y hasta le ofrece sus dibujos. Qué bello gesto de este ser tan mágico. Dios los bendiga a los dos. 🥰 https://t.co/vzFEMO7M9h	728.0	RT @PaisEnCAMBIO: Demasiado buenos y admirables estos dos chamos vzlanos: @Samuela58097885 y @ManuelConecta. Y lo más impresionante es que…	2267.0	True	full
541	541	60402354bd192200384a4ac7	2021-03-04 00:01:16	[]	[{"url":"https://t.co/GzUMqjGd72","expanded_url":"https://coviuam.uam.mx/","display_url":"coviuam.uam.mx","indices":[205,228]}]		[]	[]			¡Participa! La Casa abierta al tiempo cuenta con una App –desarrollada por investigadores y alumnos de la Instituci… https://t.co/N71nKWlPfe	15975.0	True	full
542	542	60402354bd192200384a4acb	2021-03-04 00:01:16	[]	[]	Wed Mar 03 23:41:07 +0000 2021	[]	[{"url":"https://t.co/9bRCVrNG1x","expanded_url":"https://trib.al/cwSh7Kz","display_url":"trib.al/cwSh7Kz","indices":[118,141]}]	Here's how California's COVID numbers compare to Texas, which is lifting its mask mandate and '100%' of restrictions: https://t.co/9bRCVrNG1x https://t.co/KuIQ3vqd3J	249654.0	RT @sfchronicle: Here's how California's COVID numbers compare to Texas, which is lifting its mask mandate and '100%' of restrictions: http…	1895.0	True	full
543	543	60402354bd192200384a4ad1	2021-03-04 00:01:16	[]	[]	Wed Mar 03 23:48:06 +0000 2021	[]	[{"url":"https://t.co/VXGwo9zj1a","expanded_url":"https://www.nytimes.com/2021/03/03/us/politics/elaine-chao-inspector-general-report.html?action=click&module=Top%20Stories&pgtype=Homepage","display_url":"nytimes.com/2021/03/03/us/…","indices":[255,278]}]	The Transportation Dept. Inspector General asked the Justice Department to consider a criminal investigation into then-Sec. Elaine Chao for misusing the Department to benefit her family's business. The Trump Justice Dept. in its waning days declined. 1/2 https://t.co/VXGwo9zj1a	59650.0	RT @NoahBookbinder: The Transportation Dept. Inspector General asked the Justice Department to consider a criminal investigation into then-…	564.0	True	full
544	544	60402354bd192200384a4b19	2021-03-04 00:01:17	[]	[]	Thu Mar 04 00:00:15 +0000 2021	[]	[{"url":"https://t.co/1dWRZY2zwO","expanded_url":"https://www.972mag.com/palestinian-student-covid-tau/","display_url":"972mag.com/palestinian-st…","indices":[257,280]}]	After leaving her home at 4 AM, passing through 7 checkpoints, and switching transportation 8 times just to get to campus, Israel barred a Palestinian student at Tel Aviv University from receiving her COVID-19 vaccine during a campus-wide vaccination drive https://t.co/1dWRZY2zwO https://t.co/YeFBcf0oDs	61128.0	RT @theIMEU: After leaving her home at 4 AM, passing through 7 checkpoints, and switching transportation 8 times just to get to campus, Isr…	85.0	True	full
545	545	60402354bd192200384a4b33	2021-03-04 00:01:17	[]	[]	Tue Mar 02 16:11:08 +0000 2021	[]	[{"url":"https://t.co/4ebUCH4Hhl","expanded_url":"https://thehill.com/homenews/senate/541114-sanders-to-force-vote-on-15-minimum-wage-urges-democrats-to-ignore","display_url":"thehill.com/homenews/senat…","indices":[239,262]}]	This is violence. Why is he pushing a popular policy when party leadership are squashing it? That’s divisive. Did he reach out to approved grass roots organizers &amp; start a committee? Sanders vows to force vote on $15 minimum wage https://t.co/4ebUCH4Hhl	265345.0	RT @jimmy_dore: This is violence. Why is he pushing a popular policy when party leadership are squashing it? That’s divisive. Did he reach…	19491.0	True	full
546	546	60402355bd192200384a4b45	2021-03-04 00:01:17	[]	[]	Wed Mar 03 22:28:02 +0000 2021	[]	[{"url":"https://t.co/9c7OzMCCqB","expanded_url":"https://www.nbcnews.com/news/latino/after-border-patrol-release-asylum-seekers-test-positive-covid-brownsville-n1259282","display_url":"nbcnews.com/news/latino/af…","indices":[255,278]}]	Weird how media &amp; Democrats are more upset over TX reopening while following CDC guidelines but not over illegal entrants under catch &amp; release who test positive for coronavirus. 108 positives in Brownsville since the city began testing on 1/25. https://t.co/9c7OzMCCqB	1110942.0	RT @DLoesch: Weird how media &amp; Democrats are more upset over TX reopening while following CDC guidelines but not over illegal entrants unde…	340.0	True	full
547	547	60402355bd192200384a4b57	2021-03-04 00:01:17	[]	[]	Wed Mar 03 23:41:34 +0000 2021	[]	[{"url":"https://t.co/1jxAjVRc1m","expanded_url":"https://www.redvoicemedia.com/2021/03/breaking-judge-strips-child-from-mother-after-she-posts-picture-with-no-mask-nat-file-exclusive/","display_url":"redvoicemedia.com/2021/03/breaki…","indices":[122,145]}]	BREAKING! Judge Strips Child From Mother After She Posts Picture With No Mask - @NationalFile EXCLUSIVE @HowleyReporter https://t.co/1jxAjVRc1m	48116.0	RT @realstewpeters: BREAKING! Judge Strips Child From Mother After She Posts Picture With No Mask - @NationalFile EXCLUSIVE @HowleyReporter…	690.0	True	full
548	548	60402355bd192200384a4b75	2021-03-04 00:01:18	[]	[]	Wed Mar 03 15:27:52 +0000 2021	[]	[{"url":"https://t.co/aoQqzCtc32","expanded_url":"https://trib.al/NYXlYV7","display_url":"trib.al/NYXlYV7","indices":[140,163]}]	Alamo Drafthouse, the dine-in theater chain, filed for Chapter 11 bankruptcy on Wednesday, unable to hold out until the end of the pandemic https://t.co/aoQqzCtc32	7103094.0	RT @business: Alamo Drafthouse, the dine-in theater chain, filed for Chapter 11 bankruptcy on Wednesday, unable to hold out until the end o…	987.0	True	full
549	549	60402355bd192200384a4b9f	2021-03-04 00:01:18	[]	[]	Wed Mar 03 22:59:51 +0000 2021	[{"text":"COVID19","indices":[66,74]},{"text":"frugalhacks","indices":[221,233]}]	[{"url":"https://t.co/iLPMp6Qdqw","expanded_url":"https://www.gobankingrates.com/money/financial-planning/live-rich-tight-budget/","display_url":"gobankingrates.com/money/financia…","indices":[149,172]}]	Building a rich lifestyle, even if you're not rich -- and even if #COVID19 has slammed your finances. Wisdom from Cameron Huddleston. @CHLebedinsky. https://t.co/iLPMp6Qdqw @GOBankingRates @AndreaWoroch @modernfrugality #frugalhacks	3821.0	RT @DLFreedman: Building a rich lifestyle, even if you're not rich -- and even if #COVID19 has slammed your finances. Wisdom from Cameron H…	37149.0	True	full
550	550	60402355bd192200384a4ba3	2021-03-04 00:01:18	[]	[]	Wed Mar 03 07:17:30 +0000 2021	[]	[{"url":"https://t.co/9xswrg7VWV","expanded_url":"https://www.elplural.com/politica/espana/zaruela-desautoriza-infantas-vacunarse-senalando-felipe-vi-no-responsable-actos-hermanas_260983102","display_url":"elplural.com/politica/espan…","indices":[257,280]}]	Felipe VI no es responsable de los actos sus hermanas Elena y Cristina, ni de sus sobrinos Froilán y Victoria Federica, ni de su cuñado Iñaki, ni de su padre, ni de su tía Margarita ni del primo Alvaro de Orleans, pero todos lo hacen por ser sus familiares https://t.co/9xswrg7VWV	39702.0	RT @Coordinadora25S: Felipe VI no es responsable de los actos sus hermanas Elena y Cristina, ni de sus sobrinos Froilán y Victoria Federica…	457.0	True	full
551	551	60402355bd192200384a4bb3	2021-03-04 00:01:19	[]	[]	Wed Mar 03 23:55:53 +0000 2021	[]	[{"url":"https://t.co/9UWsYG7bA2","expanded_url":"https://www.cpidapandemia.org/","display_url":"cpidapandemia.org","indices":[256,279]}]	Olha a união dos movimentos de renovação política! O @acreditobr tá junto do @agora_movimento, @EuSouLivres, @VemPraRua_br e outros numa coalizão pela CPI da Pandemia. “Mortes evitáveis têm culpas atribuíveis”. Precisamos responsabilizar quem se omitiu! https://t.co/9UWsYG7bA2	6262.0	RT @ThiagoSussekind: Olha a união dos movimentos de renovação política! O @acreditobr tá junto do @agora_movimento, @EuSouLivres, @VemPraRu…	327.0	True	full
552	552	60402355bd192200384a4bbd	2021-03-04 00:01:19	[]	[]	Wed Mar 03 23:54:05 +0000 2021	[]	[{"url":"https://t.co/0Hg21QHPwv","expanded_url":"https://forms.gle/koammtas1WC4YipWA","display_url":"forms.gle/koammtas1WC4Yi…","indices":[228,251]}]	— RECORDATORIO ✅ Si aun no votaron por Yoongin en esta encuesta de HappyGDIAday puede hacerlo son para anuncios en sus cumpleaños, lo único que deben de hacer es poner correo tmbn cuenta de TW, seleccionas a Yoongi y enviar 🖇https://t.co/0Hg21QHPwv ( Finaliza el 7 de Marzo) https://t.co/TPyoReTwfQ	26681.0	RT @Vantedxboy: — RECORDATORIO ✅ Si aun no votaron por Yoongin en esta encuesta de HappyGDIAday puede hacerlo son para anuncios en sus cum…	1295.0	True	full
553	553	60402355bd192200384a4bc1	2021-03-04 00:01:18	[]	[{"url":"https://t.co/1tbRDyrQUp","expanded_url":"http://ow.ly/g55r50DNhXK","display_url":"ow.ly/g55r50DNhXK","indices":[145,168]}]		[]	[]			A new modular cabin concept could just be the solution for the current pandemic-driven challenges in the hotel and… https://t.co/Zyw7nsqv9M	5418.0	True	full
554	554	60402356bd192200384a4bd9	2021-03-04 00:01:19	[]	[]	Wed Mar 03 22:30:43 +0000 2021	[]	[{"url":"https://t.co/m0p3GYcmbr","expanded_url":"https://nyti.ms/3qSY6m9","display_url":"nyti.ms/3qSY6m9","indices":[254,277]}]	Since last March, about 544,000 more people in the U.S. have died than would have in a normal year, a sign of the devastation caused by the coronavirus. Our analysis of CDC data shows the pandemic’s true toll beyond deaths directly linked to the virus. https://t.co/m0p3GYcmbr	176122.0	RT @nytgraphics: Since last March, about 544,000 more people in the U.S. have died than would have in a normal year, a sign of the devastat…	232027.0	True	full
555	555	60402356bd192200384a4bdb	2021-03-04 00:01:19	[]	[]	Wed Mar 03 23:45:24 +0000 2021	[]	[{"url":"https://t.co/pfPIHjcUI4","expanded_url":"https://twitter.com/France24_en/status/1367138948775051268","display_url":"twitter.com/France24_en/st…","indices":[220,243]}]	Can the United Nations send a force into Myanmar to depose the military Juanta who has illegally seized power and restore the rightful government? Should it if it can. The answer is yes, but China will veto. the action. https://t.co/pfPIHjcUI4	108.0	RT @michaeleichert: Can the United Nations send a force into Myanmar to depose the military Juanta who has illegally seized power and resto…	2659.0	True	full
556	556	60402356bd192200384a4bfd	2021-03-04 00:01:19	[]	[]	Wed Mar 03 17:03:11 +0000 2021	[]	[{"url":"https://t.co/4S0J9EAk6I","expanded_url":"https://www.youtube.com/watch?v=t8nWXy8_PLw","display_url":"youtube.com/watch?v=t8nWXy…","indices":[255,278]}]	Ningún partido puede ofrecer programas sociales ni la vacuna contra Covid-19. Nadie puede exigirte datos de tu credencial @INEMexico Cada ciudadana y ciudadano es titular de sus datos y decide si los comparte o no. Mi entrevista con @beltrandelrio 👇 https://t.co/4S0J9EAk6I	57085.0	RT @CiroMurayamaINE: Ningún partido puede ofrecer programas sociales ni la vacuna contra Covid-19. Nadie puede exigirte datos de tu crede…	369.0	True	full
557	557	60402356bd192200384a4c29	2021-03-04 00:01:20	[{"text":"cryptocurrencies","indices":[82,99]},{"text":"criptomonedas","indices":[100,114]},{"text":"bitcoin","indices":[115,123]},{"text":"btc","indices":[124,128]}]	[{"url":"https://t.co/AmZc1mqpxf","expanded_url":"https://criptopasion.com/binance-coinbase-buscan-diversificar-sus-inversiones/","display_url":"criptopasion.com/binance-coinba…","indices":[58,81]}]		[]	[]			¿Binance, Coinbase buscan diversificar sus inversiones? - https://t.co/AmZc1mqpxf #cryptocurrencies #criptomonedas… https://t.co/LQvvSCoP3I	2293.0	True	full
558	558	60402356bd192200384a4c2b	2021-03-04 00:01:20	[]	[]	Wed Mar 03 23:40:04 +0000 2021	[]	[{"url":"https://t.co/35DupGsKea","expanded_url":"https://trib.al/qm05361","display_url":"trib.al/qm05361","indices":[216,239]}]	This week, the campaign committee for Rep. Jim Jordan, received ten notices from the Federal Election Commission flagging discrepancies on its books totaling nearly $3 million dollars, and dating back over two years https://t.co/35DupGsKea	1324478.0	RT @thedailybeast: This week, the campaign committee for Rep. Jim Jordan, received ten notices from the Federal Election Commission flaggin…	1547.0	True	full
559	559	60402356bd192200384a4c35	2021-03-04 00:01:20	[]	[{"url":"https://t.co/3xUlwOvMkJ","expanded_url":"https://theramblingger.blogspot.com/?m=1","display_url":"theramblingger.blogspot.com/?m=1","indices":[184,207]}]		[]	[]			@PhillyLoyalRFC hi guys, I recently started writing a blog, please check it out and if its something you enjoy plea… https://t.co/7TTDzfLMN4	72.0	True	full
560	560	60402356bd192200384a4c51	2021-03-04 00:01:20	[]	[]	Wed Mar 03 17:56:38 +0000 2021	[]	[{"url":"https://t.co/xTvlg7IKtk","expanded_url":"https://newlinesinstitute.org/iran/iran-using-iraqi-kurdistan-against-the-u-s-and-turkey/","display_url":"newlinesinstitute.org/iran/iran-usin…","indices":[245,268]}]	In the wake of the ten rocket strikes on American and Iraqi forces at Ain al-Asad, I'm re-upping this piece that @RashaAlAqeedi and I wrote about how Iran-aligned PMF militias have used attacks to shift Iraq's security landscape in its favor. https://t.co/xTvlg7IKtk	6672.0	RT @CarolineRose8: In the wake of the ten rocket strikes on American and Iraqi forces at Ain al-Asad, I'm re-upping this piece that @RashaA…	281.0	True	full
561	561	60402356bd192200384a4c53	2021-03-04 00:01:20	[]	[]	Wed Mar 03 23:17:36 +0000 2021	[]	[{"url":"https://t.co/YwJmuEtvHY","expanded_url":"http://regionofwaterloo.ca/VaccinePreReg","display_url":"regionofwaterloo.ca/VaccinePreReg","indices":[160,183]}]	The vaccine clinic at The Boardwalk is opening tomorrow and is by appointment only (no walk-ins). Pre-registration is available for eligible priority groups: ➡️https://t.co/YwJmuEtvHY ➡️For assistance, call 519-575-4400 You will be contacted when an appointment becomes available https://t.co/JESHtZ8OlE	10877.0	RT @ROWPublicHealth: The vaccine clinic at The Boardwalk is opening tomorrow and is by appointment only (no walk-ins). Pre-registration is…	104.0	True	full
562	562	60402357bd192200384a4c63	2021-03-04 00:01:20	[{"text":"Kurz","indices":[0,5]},{"text":"Anschober","indices":[44,54]},{"text":"KurzMussWeg","indices":[59,71]},{"text":"Österreich","indices":[84,95]},{"text":"Austria","indices":[98,106]},{"text":"Diktatur","indices":[115,124]}]	[{"url":"https://t.co/Btm5fctt2T","expanded_url":"https://twitter.com/fhorntweets/status/1367223488797376515?s=20","display_url":"twitter.com/fhorntweets/st…","indices":[139,162]}]		[]	[]			#Kurz gesagt: Ein weiterer Grund zu fordern #Anschober und #KurzMussWeg! Die wollen #Österreich - #Austria in eine… https://t.co/YMXXPXUizq	319.0	True	full
563	563	60402357bd192200384a4c71	2021-03-04 00:01:20	[]	[]	Thu Mar 04 00:00:01 +0000 2021	[{"text":"COVID","indices":[14,20]},{"text":"coronavirus","indices":[93,105]}]	[{"url":"https://t.co/D8IbX9FKrC","expanded_url":"https://www.wsj.com/articles/the-non-covid-spending-blowout-11613937485","display_url":"wsj.com/articles/the-n…","indices":[182,205]}]	This is NOT a #COVID relief bill. Only 9% of the almost $2 TRILLION spending bill addresses #coronavirus. It’s a partisan bailout that will hurt small businesses and destroy jobs. https://t.co/D8IbX9FKrC	44811.0	RT @WaysandMeansGOP: This is NOT a #COVID relief bill. Only 9% of the almost $2 TRILLION spending bill addresses #coronavirus. It’s a par…	288.0	True	full
564	564	60402357bd192200384a4c7b	2021-03-04 00:01:20	[]	[]	Wed Mar 03 07:20:02 +0000 2021	[]	[{"url":"https://t.co/91LF7HmFV7","expanded_url":"https://nbcnews.to/3uRtHXR","display_url":"nbcnews.to/3uRtHXR","indices":[252,275]}]	The anonymous “Covid Bandit” recently left a $1400 tip for employees at a Colorado cafe, and has been leaving big tips across the state since the start of the pandemic. Meanwhile, in Nashville, Lexy Burke has tipped over 130 servers. - @NBCNightlyNews https://t.co/91LF7HmFV7	8380256.0	RT @NBCNews: The anonymous “Covid Bandit” recently left a $1400 tip for employees at a Colorado cafe, and has been leaving big tips across…	902.0	True	full
565	565	60402357bd192200384a4ca1	2021-03-04 00:01:21	[]	[]	Wed Mar 03 23:59:05 +0000 2021	[{"text":"WeFeedYou","indices":[268,278]}]	[{"url":"https://t.co/jXDvulV3Xu","expanded_url":"https://twitter.com/UFWupdates/status/1367254934547275779","display_url":"twitter.com/UFWupdates/sta…","indices":[279,302]}]	Dionicio has been working at Monterey Mushrooms for 8 years. He shares, "I'm very happy today. I'm excited to get the COVID vaccine. This will help protect myself, my co-workers and my family. I thank my union and my company for making this happen and protecting us." #WeFeedYou https://t.co/jXDvulV3Xu https://t.co/RmQwWuPTUc	103545.0	RT @UFWupdates: Dionicio has been working at Monterey Mushrooms for 8 years. He shares, "I'm very happy today. I'm excited to get the COVID…	200.0	True	full
566	566	60402357bd192200384a4ca3	2021-03-04 00:01:21	[]	[]	Wed Mar 03 16:02:01 +0000 2021	[]	[{"url":"https://t.co/lYGuOCMBpc","expanded_url":"https://www.news18.com/news/opinion/being-hindu-doesnt-make-me-intolerant-rashmi-samant-who-quit-as-president-elect-of-oxford-student-union-after-racism-row-3490955.html","display_url":"news18.com/news/opinion/b…","indices":[252,275]}]	Brilliant👇@Rashmidvs. Keep it up 👍 "I refused to hold the view that colonisation was a positive experience for indigenous people of colonies." 'Being Hindu Doesn't Make Me Intolerant': Rashmi Samant Who Quit as President-elect of Oxford Student Union https://t.co/lYGuOCMBpc	62969.0	RT @MNageswarRaoIPS: Brilliant👇@Rashmidvs. Keep it up 👍 "I refused to hold the view that colonisation was a positive experience for indigen…	967.0	True	full
567	567	60402357bd192200384a4cb9	2021-03-04 00:01:21	[]	[]	Wed Mar 03 23:59:23 +0000 2021	[]	[{"url":"https://t.co/81NZIU6csz","expanded_url":"https://www.pscp.tv/w/cw7I2zM3Mzg2fDFncXh2b2JWV2tsS0LVTkKYqejFWX6TggdMYYTk8aXpGkFiln6vn4hzKRsLtA==","display_url":"pscp.tv/w/cw7I2zM3Mzg2…","indices":[185,208]}]	WATCH LIVE: Our @ABC News team is on the ground at the Texas-Mexico border with the latest on people seeking to enter the United States. Plus, we have more on the coronavirus pandemic. https://t.co/81NZIU6csz	16553869.0	RT @ABC: WATCH LIVE: Our @ABC News team is on the ground at the Texas-Mexico border with the latest on people seeking to enter the United S…	302.0	True	full
568	568	60402357bd192200384a4cbf	2021-03-04 00:01:21	[]	[]	Wed Mar 03 14:15:29 +0000 2021	[]	[{"url":"https://t.co/cUQl456EAy","expanded_url":"https://twitter.com/singhsahana/status/1366989654399086593","display_url":"twitter.com/singhsahana/st…","indices":[289,312]}]	Oxford Centre for Hindu Studies &amp; Priti Patel, Home Secretary, must help Rashmi Samant complete the term of office in peace like Girish Karnad (1962), Montek Singh Ahluwalia (1965), Benazir Bhutto (1976), Sapana Agrawal (2005), Mayank Banerjee (2014) &amp; Laali Vadlamani (2017) did. https://t.co/cUQl456EAy	1323.0	RT @tshrinivas: Oxford Centre for Hindu Studies &amp; Priti Patel, Home Secretary, must help Rashmi Samant complete the term of office in peace…	64.0	True	full
569	569	60402357bd192200384a4ccd	2021-03-04 00:01:22	[]	[]	Thu Mar 04 00:00:00 +0000 2021	[{"text":"Amis","indices":[100,105]},{"text":"COVID19","indices":[237,245]}]	[{"url":"https://t.co/B8INcMbpQV","expanded_url":"https://focustaiwan.tw/culture/202103030026","display_url":"focustaiwan.tw/culture/202103…","indices":[247,270]}]	Choreographer Bulareyaung Pagarlava saiid on Wednesday that he tapped into the path to adulthood in #Amis culture in his latest work "Not Afraid of the Sun and Rain," which will be staged in April after being postponed for a year due to #COVID19. https://t.co/B8INcMbpQV	49523.0	RT @Focus_Taiwan: Choreographer Bulareyaung Pagarlava saiid on Wednesday that he tapped into the path to adulthood in #Amis culture in his…	396.0	True	full
570	570	60402357bd192200384a4cd3	2021-03-04 00:01:22	[]	[]	Wed Mar 03 18:30:42 +0000 2021	[{"text":"Budget2021","indices":[43,54]}]	[{"url":"https://t.co/uyxNAw2ZcF","expanded_url":"https://www.standard.co.uk/comment/letters/the-reader-disabled-people-deserve-more-support-b921990.html","display_url":"standard.co.uk/comment/letter…","indices":[256,279]}]	Very sad to see no mention of extra £20 in #Budget2021 for disabled people on legacy benefits. Disabled people have been hit hardest by austerity and Covid (making up 60% of deaths in 2020). This lack of action will mean many more going hungry or cold. https://t.co/uyxNAw2ZcF	55428.0	RT @chessmartinez: Very sad to see no mention of extra £20 in #Budget2021 for disabled people on legacy benefits. Disabled people have bee…	1722.0	True	full
571	571	60402358bd192200384a4cf1	2021-03-04 00:01:22	[]	[]	Wed Mar 03 18:45:05 +0000 2021	[]	[{"url":"https://t.co/fJOtUmuFvl","expanded_url":"https://ew.com/books/seuss-landing-islands-adventure-controversy/?utm_campaign=entertainmentweekly_entertainmentweekly&utm_content=manual&utm_medium=social&utm_source=twitter.com&utm_term=603fd8e9f7d03a0001f1d068","display_url":"ew.com/books/seuss-la…","indices":[121,144]}]	The Universal Orlando Resort is assessing its representation of Dr. Seuss books at one of its most popular destinations. https://t.co/fJOtUmuFvl	6553267.0	RT @EW: The Universal Orlando Resort is assessing its representation of Dr. Seuss books at one of its most popular destinations. https://t.…	68.0	True	full
572	572	60402358bd192200384a4cfd	2021-03-04 00:01:22	[{"text":"LaPandillaJudicial","indices":[0,19]}]	[{"url":"https://t.co/HFAXo1VcJp","expanded_url":"https://www.pagina12.com.ar/327319-coronavirus-en-argentina-se-registraron-262-muertes-y-7-855-","display_url":"pagina12.com.ar/327319-coronav…","indices":[131,154]}]		[]	[]			#LaPandillaJudicial El triunfo de la bosta cambiemita , ya se recuperó la cantidad de muertos usual , gracias a… https://t.co/vtt7d74brp	656.0	True	full
573	573	60402358bd192200384a4d09	2021-03-04 00:01:22	[]	[]	Wed Mar 03 23:00:24 +0000 2021	[]	[{"url":"https://t.co/91BSlLVA0V","expanded_url":"https://www.miamiherald.com/news/local/community/florida-keys/article249666463.html","display_url":"miamiherald.com/news/local/com…","indices":[242,265]}]	NEW: As most of Florida was waiting for COVID vaccines in January, the wealthy Keys enclave of Ocean Reef was vaccinating more than 1,200 residents. A month later, a prominent resident sent @GovRonDeSantis a $250,000 check. w/@DavidGoodhue https://t.co/91BSlLVA0V	31880.0	RT @MaryEllenKlas: NEW: As most of Florida was waiting for COVID vaccines in January, the wealthy Keys enclave of Ocean Reef was vaccinatin…	34.0	True	full
574	574	60402358bd192200384a4d13	2021-03-04 00:01:22	[]	[]	Wed Mar 03 17:29:36 +0000 2021	[{"text":"2MagicalYearsWithTXT","indices":[0,21]},{"text":"2YEARSWITHTXT","indices":[60,74]},{"text":"TXT","indices":[91,95]},{"text":"소중한_봄의_추억_데뷔_2주년","indices":[151,168]}]	[{"url":"https://t.co/coKABTxq6u","expanded_url":"https://www.facebook.com/worldmusicawards/photos/a.310614765686310/3800586360022449/","display_url":"facebook.com/worldmusicawar…","indices":[171,194]}]	#2MagicalYearsWithTXT trends at #1 on worldwide twitter and #2YEARSWITHTXT trends at #3 as #TXT celebrates its 2nd year anniversary!👏💥🥇🌎🥳2️⃣🎂🍾🎊👑👑👑👑👑💜 #소중한_봄의_추억_데뷔_2주년 https://t.co/coKABTxq6u https://t.co/rGBO3SlHQh	315871.0	RT @WORLDMUSICAWARD: #2MagicalYearsWithTXT trends at #1 on worldwide twitter and #2YEARSWITHTXT trends at #3 as #TXT celebrates its 2nd yea…	156.0	True	full
575	575	60402358bd192200384a4d21	2021-03-04 00:01:22	[]	[]	Wed Mar 03 23:54:18 +0000 2021	[]	[{"url":"https://t.co/12Izo1Bg7X","expanded_url":"https://twitter.com/regmack_/status/1367257570759618566","display_url":"twitter.com/regmack_/statu…","indices":[142,165]}]	People in Texas were already struggling before Abbott announced that we’re on our own in the face of the deadliest pandemic in Texas history. https://t.co/12Izo1Bg7X	1989064.0	RT @BetoORourke: People in Texas were already struggling before Abbott announced that we’re on our own in the face of the deadliest pandemi…	2063.0	True	full
576	576	60402358bd192200384a4d27	2021-03-04 00:01:23	[]	[]	Wed Mar 03 15:11:49 +0000 2021	[{"text":"LuandaLeaks","indices":[229,241]}]	[{"url":"https://t.co/LefSzpz9Yh","expanded_url":"https://bit.ly/3kEhTDB","display_url":"bit.ly/3kEhTDB","indices":[257,280]}]	Malta is demanding payment of more than $275,000 total in taxes and fines from a telecom consultancy firm owned by Angolan billionaire Isabel dos Santos, rejecting its call for a tax clawback following a tax probe sparked by the #LuandaLeaks investigation. https://t.co/LefSzpz9Yh	212321.0	RT @ICIJorg: Malta is demanding payment of more than $275,000 total in taxes and fines from a telecom consultancy firm owned by Angolan bil…	39.0	True	full
577	577	60402358bd192200384a4d2d	2021-03-04 00:01:22	[]	[]	Wed Mar 03 19:46:53 +0000 2021	[]	[{"url":"https://t.co/pFj3TeT9oR","expanded_url":"https://twitter.com/stevepeers/status/1367179345521967108","display_url":"twitter.com/stevepeers/sta…","indices":[277,300]}]	For months now, the UK has been declaring and showing it doesn’t feel tied by international law and by its own signature. It’s unprecedented in such circumstances. No international agreement can survive without a modicum of trust, this trust HMG is systematically undermining. https://t.co/pFj3TeT9oR	80962.0	RT @GerardAraud: For months now, the UK has been declaring and showing it doesn’t feel tied by international law and by its own signature.…	68.0	True	full
578	578	60402358bd192200384a4d33	2021-03-04 00:01:23	[]	[]	Wed Mar 03 20:40:34 +0000 2021	[{"text":"auspol","indices":[142,149]}]	[{"url":"https://t.co/0ryCYXVV0Y","expanded_url":"https://www.theguardian.com/australia-news/2021/mar/03/scott-morrison-must-call-an-independent-inquiry-into-the-christian-porter-allegation-its-the-only-valid-course?CMP=Share_iOSApp_Other","display_url":"theguardian.com/australia-news…","indices":[151,174]}]	After events yesterday, Scott Morrison must call an independent inquiry into the Christian Porter rape allegation. It’s the only valid course #auspol https://t.co/0ryCYXVV0Y	191785.0	RT @murpharoo: After events yesterday, Scott Morrison must call an independent inquiry into the Christian Porter rape allegation. It’s the…	2411.0	True	full
579	579	60402359bd192200384a4d77	2021-03-04 00:01:23	[]	[]	Wed Mar 03 23:07:40 +0000 2021	[]	[{"url":"https://t.co/NV1wJIGNcE","expanded_url":"https://www.nytimes.com/2021/03/03/us/politics/elaine-chao-inspector-general-report.html?referringSource=articleShare","display_url":"nytimes.com/2021/03/03/us/…","indices":[241,264]}]	There can be legitimate reasons to decline a case, like lack of admissible evidence or prosecution in other venues, but on its face, this is deeply troubling &amp; requires further inquiry into whether this was about politics, not justice. https://t.co/NV1wJIGNcE	737383.0	RT @JoyceWhiteVance: There can be legitimate reasons to decline a case, like lack of admissible evidence or prosecution in other venues, bu…	3503.0	True	full
580	580	60402359bd192200384a4d83	2021-03-04 00:01:24	[]	[]	Wed Mar 03 23:52:51 +0000 2021	[{"text":"CelineSciamma","indices":[192,206]},{"text":"Berlinale2021","indices":[207,221]},{"text":"Berlinale71","indices":[222,234]},{"text":"MovieReview","indices":[235,247]},{"text":"FilmTwitter","indices":[248,260]}]	[{"url":"https://t.co/jSLTgBf8ar","expanded_url":"https://www.nextbestpicture.com/petite-maman.html","display_url":"nextbestpicture.com/petite-maman.h…","indices":[261,284]}]	PETITE MAMAN packs an overwhelming amount of emotion &amp; gorgeous autumnal cinematography in its short 72 minutes, creating the feeling of a present-tense memory Review by @dancindanonfilm #CelineSciamma #Berlinale2021 #Berlinale71 #MovieReview #FilmTwitter https://t.co/jSLTgBf8ar	22031.0	RT @NextBestPicture: PETITE MAMAN packs an overwhelming amount of emotion &amp; gorgeous autumnal cinematography in its short 72 minutes, creat…	138.0	True	full
581	581	60402359bd192200384a4d97	2021-03-04 00:01:24	[]	[]	Wed Mar 03 23:36:21 +0000 2021	[]	[{"url":"https://t.co/lyqG52BkB9","expanded_url":"https://twitter.com/TexasTribune/status/1367152028447870976?s=20","display_url":"twitter.com/TexasTribune/s…","indices":[195,218]}]	A few storylines to not lose sight of as state leaders shift attention to Texas removing coronavirus restrictions: 1. As of early this morning, 175,521 Texans still didn't have potable water. https://t.co/lyqG52BkB9	1619.0	RT @regmack_: A few storylines to not lose sight of as state leaders shift attention to Texas removing coronavirus restrictions: 1. As of…	113.0	True	full
582	582	6040235abd192200384a4db3	2021-03-04 00:01:24	[{"text":"wine","indices":[176,181]},{"text":"nzwine","indices":[182,189]},{"text":"organicwine","indices":[190,202]},{"text":"villamariawinesnz","indices":[203,221]},{"text":"merlot","indices":[223,230]},{"text":"rose","indices":[231,236]},{"text":"sauvignonblanc","indices":[237,252]},{"text":"pinotnoir","indices":[253,263]}]	[{"url":"https://t.co/rMVa7AE9ZP","expanded_url":"https://nzwinedirectory.co.nz/villa-maria-launches.../","display_url":"nzwinedirectory.co.nz/villa-maria-la…","indices":[152,175]}]		[]	[]			After 21 years of growing grapes organically, Villa Maria Estate has announced the launch of ‘EarthGarden’ – its fi… https://t.co/ziq5wQiuP2	4370.0	True	full
583	583	6040235abd192200384a4dc1	2021-03-04 00:01:24	[]	[]	Wed Mar 03 23:37:21 +0000 2021	[]	[{"url":"https://t.co/ax4NmWaCuh","expanded_url":"http://bit.ly/2NSHLjc","display_url":"bit.ly/2NSHLjc","indices":[257,280]}]	Warning from Fauci at today's briefing: Prior "infection from the original virus... does not, in fact, protect you against reinfection from the circulating variant in Brazil... and we already have the Brazil variant in a limited extent in our own country." https://t.co/ax4NmWaCuh https://t.co/4xhbCKDnpv	54662.0	RT @saletan: Warning from Fauci at today's briefing: Prior "infection from the original virus... does not, in fact, protect you against rei…	3504.0	True	full
584	584	6040235abd192200384a4df3	2021-03-04 00:01:25	[]	[{"url":"https://t.co/K3wVXp9RYy","expanded_url":"https://factoryespresso.com.au/sizzletown/","display_url":"factoryespresso.com.au/sizzletown/","indices":[78,101]},{"url":"https://t.co/6mzNkElnVL","expanded_url":"https://subscribe.bigcartel.com/sizzletownpodcast","display_url":"subscribe.bigcartel.com/sizzletownpodc…","indices":[129,152]},{"url":"https://t.co/c6Hc1f5qbk","expanded_url":"https://…		[]	[]			Many thanks @almalumley! One of our finest supporters since day 1. ☕️ Beans: https://t.co/K3wVXp9RYy Monthly Sizz… https://t.co/BiUGLdynQp	1762.0	True	full
585	585	6040235abd192200384a4dfd	2021-03-04 00:01:25	[]	[]	Wed Mar 03 21:12:34 +0000 2021	[]	[{"url":"https://t.co/sK3BbUgCuI","expanded_url":"https://bit.ly/306gkom","display_url":"bit.ly/306gkom","indices":[180,203]}]	Sus inicios en 'OT' en 2001, el salto a la televisión, sus trabajos en musicales y en el teatro... Repasamos en imágenes la carrera de Àlex Casademunt, que ha muerto a los 39 años https://t.co/sK3BbUgCuI https://t.co/EcMniqPzr1	7994954.0	RT @el_pais: Sus inicios en 'OT' en 2001, el salto a la televisión, sus trabajos en musicales y en el teatro... Repasamos en imágenes la ca…	170.0	True	full
586	586	6040235bbd192200384a4e01	2021-03-04 00:01:25	[]	[{"url":"https://t.co/c4sKp8uDdJ","expanded_url":"https://businessradiox.com/phoenixbusinessradio/","display_url":"businessradiox.com/phoenixbusines…","indices":[52,75]}]		[]	[]			That was a lot of fun! Thanks to Karen Nowicki at https://t.co/c4sKp8uDdJ and to Jennifer Burwell and Kyle McInto… https://t.co/ePLK7E0W5i	232.0	True	full
587	587	6040235bbd192200384a4e13	2021-03-04 00:01:25	[]	[]	Wed Mar 03 23:59:34 +0000 2021	[]	[{"url":"https://t.co/pyxFd3SsPj","expanded_url":"https://twitter.com/gregjkrieg/status/1367262367499845632","display_url":"twitter.com/gregjkrieg/sta…","indices":[280,303]}]	Not only is the Biden admin continuing to keep kids in cages, they are cramming them in at upwards of six times their capacity. During the pandemic. Concentration camps by any honest account. Amazing what liberals are willing to accept now that this is a Democratic Party policy. https://t.co/pyxFd3SsPj	9683.0	RT @colinkalmbacher: Not only is the Biden admin continuing to keep kids in cages, they are cramming them in at upwards of six times their…	241.0	True	full
588	588	6040235bbd192200384a4e17	2021-03-04 00:01:25	[]	[]	Wed Mar 03 23:59:29 +0000 2021	[{"text":"COVID19","indices":[2,10]},{"text":"coronavirus","indices":[115,127]},{"text":"9News","indices":[196,202]}]	[{"url":"https://t.co/JynN9HnfzD","expanded_url":"http://9Soci.al/XN6p50DPwtl","display_url":"9Soci.al/XN6p50DPwtl","indices":[172,195]}]	7 #COVID19 cases have been detected in Queensland quarantine hotels in the past 24 hours. There are now 21 active #coronavirus cases across the state. Live news updates: https://t.co/JynN9HnfzD #9News https://t.co/VWN2qEFkGS	139803.0	RT @9NewsQueensland: 7 #COVID19 cases have been detected in Queensland quarantine hotels in the past 24 hours. There are now 21 active #co…	414.0	True	full
589	589	6040235bbd192200384a4e4f	2021-03-04 00:01:26	[]	[]	Wed Mar 03 16:10:34 +0000 2021	[]	[{"url":"https://t.co/a599GTdy9X","expanded_url":"https://www.thebody.com/article/hiv-criminalization-law-reform-sero-project","display_url":"thebody.com/article/hiv-cr…","indices":[241,264]}]	HIV criminalization is not based in science. It is outdated, ineffective, and racist policy propelled by bias, fear, and stigma. If this country wants to see an end to the epidemic we need to repeal each and every one of these harmful laws. https://t.co/a599GTdy9X	22048.0	RT @actupny: HIV criminalization is not based in science. It is outdated, ineffective, and racist policy propelled by bias, fear, and stigm…	563.0	True	full
590	590	6040235bbd192200384a4e5d	2021-03-04 00:01:26	[]	[]	Wed Mar 03 23:56:40 +0000 2021	[]	[{"url":"https://t.co/fQHN6lxPUm","expanded_url":"https://bit.ly/3qfHUKx","display_url":"bit.ly/3qfHUKx","indices":[257,280]}]	“We will need to really dig deep and make sure that we are providing students with social and emotional assistance and support when they return...”@ThatDCTeacher and fellow NTOY finalists share important insights on post-pandemic teaching in @educationweek.https://t.co/fQHN6lxPUm	8167.0	RT @VillanuevaBeard: “We will need to really dig deep and make sure that we are providing students with social and emotional assistance and…	131.0	True	full
591	591	6040235cbd192200384a4e69	2021-03-04 00:01:26	[]	[]	Thu Mar 04 00:00:06 +0000 2021	[{"text":"Covid19","indices":[95,103]},{"text":"WorkplaceViolence","indices":[168,186]}]	[{"url":"https://t.co/3DEOY6xqlu","expanded_url":"https://www.facebook.com/nationalnurses/posts/10159378571967973","display_url":"facebook.com/nationalnurses…","indices":[260,283]}]	🚨Happening Soon🚨 Join Sandy Reding, RN &amp; president of CNA/NNOC, for the latest updates on #Covid19, including: 🩺 Our petition to the CDC, 🩺 Our fight to prevent #WorkplaceViolence, &amp; 🩺 An update on the Johnson &amp; Johnson vaccine. Join us on FB👇 https://t.co/3DEOY6xqlu https://t.co/0iybAQUnOs	57662.0	RT @NationalNurses: 🚨Happening Soon🚨 Join Sandy Reding, RN &amp; president of CNA/NNOC, for the latest updates on #Covid19, including: 🩺 Our…	438.0	True	full
592	592	6040235cbd192200384a4e73	2021-03-04 00:01:26	[]	[]	Wed Mar 03 23:00:24 +0000 2021	[]	[{"url":"https://t.co/91BSlLVA0V","expanded_url":"https://www.miamiherald.com/news/local/community/florida-keys/article249666463.html","display_url":"miamiherald.com/news/local/com…","indices":[242,265]}]	NEW: As most of Florida was waiting for COVID vaccines in January, the wealthy Keys enclave of Ocean Reef was vaccinating more than 1,200 residents. A month later, a prominent resident sent @GovRonDeSantis a $250,000 check. w/@DavidGoodhue https://t.co/91BSlLVA0V	31886.0	RT @MaryEllenKlas: NEW: As most of Florida was waiting for COVID vaccines in January, the wealthy Keys enclave of Ocean Reef was vaccinatin…	62.0	True	full
593	593	6040235cbd192200384a4e79	2021-03-04 00:01:26	[]	[]	Tue Mar 02 19:12:17 +0000 2021	[]	[{"url":"https://t.co/XQvdsaaJyV","expanded_url":"https://www.bostonglobe.com/2021/03/02/nation/those-frustrated-with-vaccine-system-crew-volunteers-is-ready-help/","display_url":"bostonglobe.com/2021/03/02/nat…","indices":[234,257]}]	Diana Rastegayeva, a mother who is on maternity leave, has created a website and recruited hundreds of volunteers who help people get COVID-19 vaccine appointments. “The volume of the demand and desperation is incredible,” she said. https://t.co/XQvdsaaJyV	1965.0	RT @KamiRieck: Diana Rastegayeva, a mother who is on maternity leave, has created a website and recruited hundreds of volunteers who help p…	198.0	True	full
594	594	6040235cbd192200384a4e91	2021-03-04 00:01:26	[]	[]	Wed Mar 03 23:58:00 +0000 2021	[]	[{"url":"https://t.co/rnIEcZ5zds","expanded_url":"http://www.bloomberg.com/qt/live","display_url":"bloomberg.com/qt/live","indices":[256,279]}]	“Instead of football, or soccer or basketball, we have Dota2, CounterStrike, and League of Legends.” @EvilGeniuses CEO @totheLaPointe explains how her company monetizes its esports platform both in competitions and its own “entertainment product.” MORE: https://t.co/rnIEcZ5zds https://t.co/vJWfsmzK2w	1252938.0	RT @Quicktake: “Instead of football, or soccer or basketball, we have Dota2, CounterStrike, and League of Legends.” @EvilGeniuses CEO @tot…	105.0	True	full
595	595	6040235cbd192200384a4ea5	2021-03-04 00:01:27	[]	[]	Wed Mar 03 23:37:50 +0000 2021	[]	[{"url":"https://t.co/tF2K1tMoA9","expanded_url":"https://twitter.com/clarincom/status/1366894381320589314","display_url":"twitter.com/clarincom/stat…","indices":[281,304]}]	Él era Juan Manuel García, un tipo laburante de barrio que tenía 3 trabajos para poder mantener a su familia. Ella es su hijita Vicky, de 14 años y quien padece del Síndrome de Down. Él vivía para ella, y estaba juntando peso por peso para cumplirle un sueño: su fiesta de 15 años https://t.co/tF2K1tMoA9 https://t.co/RamwVVAual	37959.0	RT @GordoMonstruo__: Él era Juan Manuel García, un tipo laburante de barrio que tenía 3 trabajos para poder mantener a su familia. Ella es…	43.0	True	full
596	596	6040235cbd192200384a4ea9	2021-03-04 00:01:27	[]	[]	Wed Mar 03 20:06:01 +0000 2021	[]	[{"url":"https://t.co/FKemF9W7s9","expanded_url":"https://bit.ly/3e37mk0","display_url":"bit.ly/3e37mk0","indices":[253,276]}]	O epidemiologista @PedroHallal recebeu hoje um "Termo de Ajustamento de Conduta" do governo após criticar a atuação do presidente Bolsonaro frente à pandemia. Ele também foi processado pelo deputado Bibo Nunes (PSL-RS). Confira a entrevista completa ⬇️ https://t.co/FKemF9W7s9	2046659.0	RT @cartacapital: O epidemiologista @PedroHallal recebeu hoje um "Termo de Ajustamento de Conduta" do governo após criticar a atuação do pr…	286.0	True	full
597	597	6040235dbd192200384a4ecb	2021-03-04 00:01:27	[]	[]	Wed Mar 03 18:55:36 +0000 2021	[]	[{"url":"https://t.co/uDOPUoQvuB","expanded_url":"https://forms.gle/truYQekJnsdvfVB37","display_url":"forms.gle/truYQekJnsdvfV…","indices":[225,248]}]	Hola! Estamos haciendo una investigación en la universidad sobre cómo ha afectado el Covid a las relaciones afectivas. Necesitamos gente de España que nos conteste una encuesta. Compartidlo si podéis, millones de gracias 🥺❤️ https://t.co/uDOPUoQvuB	958.0	RT @kungfumetas2009: Hola! Estamos haciendo una investigación en la universidad sobre cómo ha afectado el Covid a las relaciones afectivas.…	217.0	True	full
598	598	6040235dbd192200384a4ecd	2021-03-04 00:01:27	[]	[]	Wed Mar 03 18:30:02 +0000 2021	[{"text":"business","indices":[57,66]},{"text":"technology","indices":[67,78]},{"text":"COVID","indices":[79,85]},{"text":"coronavirus","indices":[86,98]},{"text":"news","indices":[99,104]},{"text":"100daysofcode","indices":[105,119]},{"text":"youtube","indices":[120,128]},{"text":"devops","indices":[129,136]},{"text":"code","indices":[137,142]},{"text":"cdwsocial","indices":[143,153]}]	[{"url":"https://t.co/9UcPMSVj04","expanded_url":"https://dy.si/qyb2X","display_url":"dy.si/qyb2X","indices":[154,177]}]	4 Steps for Installing Microsoft Remote Desktop Services #business #technology #COVID #coronavirus #news #100daysofcode #youtube #devops #code #cdwsocial https://t.co/9UcPMSVj04 https://t.co/OW69FKXvBS	8748.0	RT @CDWGWAGov: 4 Steps for Installing Microsoft Remote Desktop Services #business #technology #COVID #coronavirus #news #100daysofcode #you…	1490.0	True	full
599	599	6040235dbd192200384a4ee5	2021-03-04 00:01:27	[]	[{"url":"https://t.co/fyuUCjF1sP","expanded_url":"https://tercalivre.com.br/?p=171054","display_url":"tercalivre.com.br/?p=171054","indices":[100,123]}]		[]	[]			@BolsonaroSP @GregAbbott_TX Lockdown aumenta em 10,5% as chances de morte por Covid, diz pesquisa -… https://t.co/bB6xFlpumX	15.0	True	full
600	600	6040235dbd192200384a4ef1	2021-03-04 00:01:27	[]	[]	Wed Mar 03 23:48:45 +0000 2021	[]	[{"url":"https://t.co/iwtOxZ1ACe","expanded_url":"https://twitter.com/DanPeacock12/status/1366941980526264322","display_url":"twitter.com/DanPeacock12/s…","indices":[178,201]}]	Very interesting Military medical technology for altering DNA that can even change how you think. Makes me wonder if it’s in the Democrats koolaid. 🤣Jus kiddin it’s injectable. https://t.co/iwtOxZ1ACe	24102.0	RT @pepesgrandma: Very interesting Military medical technology for altering DNA that can even change how you think. Makes me wonder if it’…	325.0	True	full
601	601	6040235dbd192200384a4efb	2021-03-04 00:01:27	[]	[]	Wed Mar 03 12:29:16 +0000 2021	[{"text":"COVID19","indices":[42,50]},{"text":"trade","indices":[178,184]},{"text":"patent","indices":[185,192]},{"text":"knowhow","indices":[193,201]},{"text":"access2meds","indices":[202,214]},{"text":"health","indices":[215,222]}]	[{"url":"https://t.co/8U1zkr2dvK","expanded_url":"https://www.keionline.org/35477","display_url":"keionline.org/35477","indices":[154,177]}]	KEI Letter to New WTO Director-General on #COVID19 Response - TRIPS Article 31bis opt-out, model exceptions, sharing know-how, and supply of public goods https://t.co/8U1zkr2dvK #trade #patent #knowhow #access2meds #health	16627.0	RT @DrRimmer: KEI Letter to New WTO Director-General on #COVID19 Response - TRIPS Article 31bis opt-out, model exceptions, sharing know-how…	182.0	True	full
602	602	6040235dbd192200384a4eff	2021-03-04 00:01:28	[]	[]	Wed Mar 03 21:25:36 +0000 2021	[]	[{"url":"https://t.co/DcjUumAxtL","expanded_url":"https://laotraopinion.com.mx/con-amlo-regresa-el-crimen-de-empresarios/","display_url":"laotraopinion.com.mx/con-amlo-regre…","indices":[187,210]}]	AMIGOS, TENEMOS QUE CUIDARNOS SOLOS, LO QUE SE VIENE NO ES FÁCIL, TOMEN SUS PRECAUCIONES, TODOS LOS QUE ESTÉN EN CONTRA DE LAS DECISIONES DEL GOBIERNO, ESTAMOS A MERCED DE LA VIOLENCIA! https://t.co/DcjUumAxtL	17432.0	RT @bjperezg1: AMIGOS, TENEMOS QUE CUIDARNOS SOLOS, LO QUE SE VIENE NO ES FÁCIL, TOMEN SUS PRECAUCIONES, TODOS LOS QUE ESTÉN EN CONTRA DE L…	16421.0	True	full
603	603	6040235dbd192200384a4f0f	2021-03-04 00:01:28	[]	[]	Wed Mar 03 23:17:20 +0000 2021	[]	[{"url":"https://t.co/Jf5rijbVgs","expanded_url":"https://www.revolucionpopular.com/tv/graciana-penafort-le-pego-un-epico-paseo-a-feinmann-y-lo-dejo-comiendose-los-mocos_a604011c54466f248c41fbd30","display_url":"revolucionpopular.com/tv/graciana-pe…","indices":[188,211]}]	La reconocida abogada lo dio vuelta como una media al conductor ultragorila de LN+, que se hace el picante con sus panelistas pero a la hora de los puntos termina reculando en chancletas. https://t.co/Jf5rijbVgs	28193.0	RT @RPN_Oficial: La reconocida abogada lo dio vuelta como una media al conductor ultragorila de LN+, que se hace el picante con sus panelis…	262.0	True	full
604	604	6040235ebd192200384a4f17	2021-03-04 00:01:28	[]	[{"url":"https://t.co/W7vWGKIAXV","expanded_url":"https://lttr.ai/dQlR","display_url":"lttr.ai/dQlR","indices":[117,140]}]		[]	[]			The Telegraph shares the Bad News of Covid... Read the full article: 😱 Are You Directionless, or Driving Forward?… https://t.co/Io5iZCM965	4947.0	True	full
605	605	6040235ebd192200384a4f29	2021-03-04 00:01:28	[]	[]	Wed Mar 03 20:05:30 +0000 2021	[{"text":"Breaking","indices":[0,9]}]	[{"url":"https://t.co/zbMM2qBzzD","expanded_url":"https://kvia.com/your-voice-your-vote/politics/2021/03/03/biden-criticizes-texas-and-mississippi-for-lifting-restrictions-neanderthal-thinking/","display_url":"kvia.com/your-voice-you…","indices":[225,248]}]	#Breaking -- President Biden just sharply criticized states such as Texas for lifting Covid-19 restrictions against pleas from the CDC and other top public health officials, accusing those in power of “Neanderthal thinking.” https://t.co/zbMM2qBzzD	103316.0	RT @abc7breaking: #Breaking -- President Biden just sharply criticized states such as Texas for lifting Covid-19 restrictions against pleas…	493.0	True	full
606	606	6040235ebd192200384a4f2d	2021-03-04 00:01:28	[]	[]	Wed Mar 03 11:51:57 +0000 2021	[]	[{"url":"https://t.co/DW3iWSf6aX","expanded_url":"https://www.nytimes.com/2021/03/03/world/americas/Brazil-covid-variant.html?referringSource=articleShare","display_url":"nytimes.com/2021/03/03/wor…","indices":[192,215]}]	As many across the world are taking tentative steps toward normalcy, Brazil has entered the deadliest phase of its devastating covid crisis. With ⁦@manuelaandreoni⁩ &amp; ⁦@leticiadlcasado⁩ https://t.co/DW3iWSf6aX	16836.0	RT @londonoe: As many across the world are taking tentative steps toward normalcy, Brazil has entered the deadliest phase of its devastatin…	338.0	True	full
607	607	6040235ebd192200384a4f31	2021-03-04 00:01:28	[]	[]	Wed Mar 03 23:54:05 +0000 2021	[]	[{"url":"https://t.co/0Hg21QHPwv","expanded_url":"https://forms.gle/koammtas1WC4YipWA","display_url":"forms.gle/koammtas1WC4Yi…","indices":[228,251]}]	— RECORDATORIO ✅ Si aun no votaron por Yoongin en esta encuesta de HappyGDIAday puede hacerlo son para anuncios en sus cumpleaños, lo único que deben de hacer es poner correo tmbn cuenta de TW, seleccionas a Yoongi y enviar 🖇https://t.co/0Hg21QHPwv ( Finaliza el 7 de Marzo) https://t.co/TPyoReTwfQ	26675.0	RT @Vantedxboy: — RECORDATORIO ✅ Si aun no votaron por Yoongin en esta encuesta de HappyGDIAday puede hacerlo son para anuncios en sus cum…	487.0	True	full
608	608	6040235ebd192200384a4f35	2021-03-04 00:01:28	[]	[]	Thu Mar 04 00:00:54 +0000 2021	[]	[{"url":"https://t.co/spyMsgHPkX","expanded_url":"https://brasil.elpais.com/opiniao/2021-03-03/brasil-avanca-na-epidemia-do-autoritarismo.html?utm_medium=Social&utm_source=Twitter&ssm=TW_BR_CM#Echobox=1614812781","display_url":"brasil.elpais.com/opiniao/2021-0…","indices":[239,262]}]	Opinião | "Estudo da Conectas revelou em janeiro como o Executivo atuou para obstruir as respostas à pandemia. Operação de sabotagem segue sendo realizada mesmo diante de colapso da rede de saúde", por Marcos Fuchs, diretor da @conectas https://t.co/spyMsgHPkX	770809.0	RT @elpais_brasil: Opinião | "Estudo da Conectas revelou em janeiro como o Executivo atuou para obstruir as respostas à pandemia. Operação…	327.0	True	full
609	609	6040235ebd192200384a4f3f	2021-03-04 00:01:28	[]	[]	Wed Mar 03 15:02:43 +0000 2021	[{"text":"SoberaníaEsPoderPopular","indices":[222,246]}]	[{"url":"https://t.co/4IsP0lpwWV","expanded_url":"https://www.vtv.gob.ve/covid-19-dia-352-casos-02032021/","display_url":"vtv.gob.ve/covid-19-dia-3…","indices":[248,271]}]	La comisión presidencial contra el Covid-19 informó que a los 352 días d la Lucha contra la COVID-19: Venezuela registra 386 casos comunitarios, 3 importados y una tasa de recuperación de 94% @NellyPSUVYa @MiguelachoAA33 #SoberaníaEsPoderPopular https://t.co/4IsP0lpwWV https://t.co/CzHdUlMZpv	43062.0	RT @NellyPSUVYa: La comisión presidencial contra el Covid-19 informó que a los 352 días d la Lucha contra la COVID-19: Venezuela registra 3…	113.0	True	full
610	610	6040235ebd192200384a4f55	2021-03-04 00:01:29	[]	[]	Wed Mar 03 21:26:36 +0000 2021	[]	[{"url":"https://t.co/DHSpnfqIMy","expanded_url":"https://bit.ly/3rgttXR","display_url":"bit.ly/3rgttXR","indices":[260,283]}]	In light of Governor Abbott’s announcement yesterday, we want to let our community know we will continue COVID-19 safety procedures, including the wearing of masks, as we seek guidance from CDC, local medical community, &amp; review updated guidance from TEA. https://t.co/DHSpnfqIMy https://t.co/pyvUUJxRk1	6393.0	RT @EctorCountyISD: In light of Governor Abbott’s announcement yesterday, we want to let our community know we will continue COVID-19 safet…	4.0	True	full
611	611	6040235fbd192200384a4f77	2021-03-04 00:01:29	[]	[]	Wed Mar 03 23:00:24 +0000 2021	[]	[{"url":"https://t.co/91BSlLVA0V","expanded_url":"https://www.miamiherald.com/news/local/community/florida-keys/article249666463.html","display_url":"miamiherald.com/news/local/com…","indices":[242,265]}]	NEW: As most of Florida was waiting for COVID vaccines in January, the wealthy Keys enclave of Ocean Reef was vaccinating more than 1,200 residents. A month later, a prominent resident sent @GovRonDeSantis a $250,000 check. w/@DavidGoodhue https://t.co/91BSlLVA0V	31886.0	RT @MaryEllenKlas: NEW: As most of Florida was waiting for COVID vaccines in January, the wealthy Keys enclave of Ocean Reef was vaccinatin…	221.0	True	full
612	612	6040235fbd192200384a4f85	2021-03-04 00:01:29	[]	[]	Wed Mar 03 14:56:32 +0000 2021	[]	[{"url":"https://t.co/zqXr5DNoFa","expanded_url":"https://www.dallasnews.com/food/restaurant-news/2021/03/03/masks-still-required-at-these-dallas-and-fort-worth-restaurants-and-bars/","display_url":"dallasnews.com/food/restauran…","indices":[229,252]}]	'No mask, no service': Many Dallas-area restaurants and bars will still be requiring masks for guests in an effort to keep everyone as safe as possible. Here's our list, via @sblaskovich. We'll be adding more as we hear of them: https://t.co/zqXr5DNoFa	1567.0	RT @erinbooke: 'No mask, no service': Many Dallas-area restaurants and bars will still be requiring masks for guests in an effort to keep e…	719.0	True	full
613	613	6040235fbd192200384a4f8f	2021-03-04 00:01:29	[{"text":"Salud","indices":[0,6]}]	[{"url":"https://t.co/9UhPzuOnIo","expanded_url":"https://laextraob.com/registra-sonora-siete-fallecimientos-por-covid-19-y-100-nuevos-casos-de-la-enfermedad-en-la-entidad","display_url":"laextraob.com/registra-sonor…","indices":[161,184]}]		[]	[]			#Salud | Un total de siete decesos por COVID-19 y 100 nuevos casos de la enfermedad fueron confirmados este martes… https://t.co/GHGfAEf54n	277.0	True	full
614	614	6040235fbd192200384a4fa1	2021-03-04 00:01:29	[]	[{"url":"https://t.co/nU67TnwV55","expanded_url":"http://do512family.com/face-mask-design-challenge/","display_url":"do512family.com/face-mask-desi…","indices":[214,237]}]		[]	[]			Masks are cute! Masks are fun! Masks PROTECT! And the “In This Together” mask designed by our challenge winner, Kae… https://t.co/homnmrNKGn	4740.0	True	full
615	615	6040235fbd192200384a4fb1	2021-03-04 00:01:30	[]	[{"url":"https://t.co/pDttnbcgeD","expanded_url":"https://nymag.com/intelligencer/article/coronavirus-lab-escape-theory.html","display_url":"nymag.com/intelligencer/…","indices":[252,275]}]		[]	[]			@Reuters It is highly probable the virus leaked from a lab. The Wuhan Institute of Virology was studying an illness… https://t.co/7JrTLyPp0f	15.0	True	full
616	616	60402360bd192200384a4fd1	2021-03-04 00:01:30	[]	[]	Wed Mar 03 20:12:20 +0000 2021	[{"text":"WealthTax","indices":[162,172]}]	[{"url":"https://t.co/rycHAz3HeQ","expanded_url":"https://acrecampaigns.org/media/press-statements/action-center-on-race-and-the-economy-endorses-sen-warrens-wealth-tax/","display_url":"acrecampaigns.org/media/press-st…","indices":[257,280]}]	“The ultra-rich have made over a trillion dollars during the pandemic, while millions have to choose between rent and food, or not affording either. @SenWarren's #WealthTax bill is putting the burden of economic recovery back where it belongs.” - @mo87mo87 https://t.co/rycHAz3HeQ	6120.0	RT @ACREcampaigns: “The ultra-rich have made over a trillion dollars during the pandemic, while millions have to choose between rent and fo…	4.0	True	full
617	617	60402360bd192200384a4ff7	2021-03-04 00:01:30	[]	[]	Wed Mar 03 23:51:18 +0000 2021	[]	[{"url":"https://t.co/cw40KbN4yY","expanded_url":"https://www.dailymail.co.uk/news/article-9297449/Drug-used-treat-lice-scabies-drug-cut-Covid-deaths-75-research-suggests.html","display_url":"dailymail.co.uk/news/article-9…","indices":[211,234]}]	Screw @Facebook they already stole one of my accounts I had since 2007 for speaking about masks WHEN IT'S MY PROFESSION. I now have a 3 day ban with my new acct for sharing this article by the @DailyMailUK lol https://t.co/cw40KbN4yY	13585.0	RT @KristenMeghan: Screw @Facebook they already stole one of my accounts I had since 2007 for speaking about masks WHEN IT'S MY PROFESSION.…	59.0	True	full
618	618	60402360bd192200384a4ffd	2021-03-04 00:01:30	[]	[]	Tue Mar 02 23:00:09 +0000 2021	[{"text":"COVID19","indices":[45,53]}]	[{"url":"https://t.co/cOOHe0ldCM","expanded_url":"http://ow.ly/G3Xw50DOoa7","display_url":"ow.ly/G3Xw50DOoa7","indices":[217,240]}]	What questions or concerns do you have about #COVID19 vaccines? Tomorrow at 6 pm CT, WBEZ's @natalieymoore will get answers from leading public health experts and residents who have received the vaccine. Register at: https://t.co/cOOHe0ldCM	142600.0	RT @WBEZ: What questions or concerns do you have about #COVID19 vaccines? Tomorrow at 6 pm CT, WBEZ's @natalieymoore will get answers from…	2918.0	True	full
619	619	60402360bd192200384a5015	2021-03-04 00:01:31	[]	[]	Wed Mar 03 16:46:09 +0000 2021	[]	[{"url":"https://t.co/5Ht5cIaruj","expanded_url":"https://cnn.it/3867bAO","display_url":"cnn.it/3867bAO","indices":[204,227]}]	The Kroger grocery chain says people will still be required to wear masks in its stores across the US, despite the reversal of mask mandates in Texas and Mississippi. Follow live updates on the pandemic: https://t.co/5Ht5cIaruj	61038368.0	RT @cnnbrk: The Kroger grocery chain says people will still be required to wear masks in its stores across the US, despite the reversal of…	256.0	True	full
620	620	60402360bd192200384a501b	2021-03-04 00:01:31	[{"text":"ClimateTragedy","indices":[94,109]}]	[{"url":"https://t.co/vTvzG9TkI3","expanded_url":"https://www.aljazeera.com/news/2021/3/2/global-carbon-dioxide-pollution-returns-to-pre-covid-levels-iea?fbclid=IwAR11rjc7U0y_GRvoOnsXTYpRswpg5SYT6yr9fim9k224wTdt00FfbidOUmY","display_url":"aljazeera.com/news/2021/3/2/…","indices":[258,281]}]		[]	[]			Around the world citizen climate journalists &amp; factual news agencies are reporting on our #ClimateTragedy. It is so… https://t.co/i9kwXUJFYj	67.0	True	full
621	621	60402361bd192200384a5029	2021-03-04 00:01:31	[{"text":"damping","indices":[18,26]},{"text":"invernadero","indices":[47,59]},{"text":"temperaturas","indices":[71,84]},{"text":"soluciones","indices":[112,123]},{"text":"biofungicidas","indices":[147,161]},{"text":"Trianum","indices":[167,175]},{"text":"Agro","indices":[228,233]},{"text":"Enfermedades","indices":[234,247]},{"text":"FelizMiercoles","indices":[248,263]},{"text":"invernadero","ind…	[{"url":"https://t.co/pnRxmRqty7","expanded_url":"https://www.koppert.mx/documentos-informativos/protege-tus-raices-con-trianum-p/","display_url":"koppert.mx/documentos-inf…","indices":[204,227]}]		[]	[]			¿Cómo prevenir el #damping-off 🤔? Dentro de tu #invernadero, evita las #temperaturas elevadas 🔥, desinfecta las… https://t.co/nlhfNerdxP	1122.0	True	full
622	622	60402361bd192200384a502b	2021-03-04 00:01:31	[]	[]	Wed Mar 03 17:15:17 +0000 2021	[]	[{"url":"https://t.co/EOpUt2arwO","expanded_url":"https://digiday.com/media/we-will-not-build-alternate-identifiers-in-drastic-shift-google-will-end-behavioral-targeting-profile-building-in-its-ad-products/","display_url":"digiday.com/media/we-will-…","indices":[135,158]}]	‘We will not build alternate identifiers’: In drastic shift, Google will end behavioral targeting, profile-building in its ad products https://t.co/EOpUt2arwO via @digiday	10863.0	RT @jdaykin: ‘We will not build alternate identifiers’: In drastic shift, Google will end behavioral targeting, profile-building in its ad…	712.0	True	full
623	623	60402361bd192200384a502d	2021-03-04 00:01:31	[]	[]	Wed Mar 03 04:58:06 +0000 2021	[]	[{"url":"https://t.co/oETS8CMm3O","expanded_url":"https://cnn.it/3bbTAJY","display_url":"cnn.it/3bbTAJY","indices":[240,263]}]	NBA veteran Jeremy Lin says he will not be naming the person who called him "coronavirus" while he was playing basketball. "It's not about trying to take somebody down... It's about building awareness and it's about promoting solidarity." https://t.co/oETS8CMm3O https://t.co/8tzFzb7v4o	121475.0	RT @CNNTonight: NBA veteran Jeremy Lin says he will not be naming the person who called him "coronavirus" while he was playing basketball.…	14.0	True	full
624	624	60402361bd192200384a5031	2021-03-04 00:01:31	[]	[]	Tue Mar 02 15:22:17 +0000 2021	[{"text":"SARSCoV2","indices":[48,57]}]	[{"url":"https://t.co/D4ELAium8O","expanded_url":"https://www.biorxiv.org/content/10.1101/2021.02.27.433180v1","display_url":"biorxiv.org/content/10.110…","indices":[172,195]}]	New preprint reporting that T-cell responses to #SARSCoV2 'variants of concerns' (B.1.1.7, B.1.351, P.1) are essentially unaffected relative to the 'ancestral' lineage. 1/ https://t.co/D4ELAium8O https://t.co/RvtZi27OuA	84984.0	RT @BallouxFrancois: New preprint reporting that T-cell responses to #SARSCoV2 'variants of concerns' (B.1.1.7, B.1.351, P.1) are essential…	4385.0	True	full
625	625	60402361bd192200384a5033	2021-03-04 00:01:31	[]	[]	Wed Mar 03 23:45:53 +0000 2021	[]	[{"url":"https://t.co/sYRtJh4jl1","expanded_url":"https://twitter.com/DLFNachrichten/status/1367243015161409539","display_url":"twitter.com/DLFNachrichten…","indices":[207,230]}]	Das machen "wir" jetzt immer so weiter, richtig? Halbherziges Lockdown light, dann wieder Lockerungen, dann die nächste Infektionswelle, dann wieder Lockdown light, dann wieder Lockerungen, dann wieder ... https://t.co/sYRtJh4jl1	35822.0	RT @ismail_kupeli: Das machen "wir" jetzt immer so weiter, richtig? Halbherziges Lockdown light, dann wieder Lockerungen, dann die nächste…	374.0	True	full
626	626	60402361bd192200384a5039	2021-03-04 00:01:31	[]	[]	Wed Mar 03 22:05:48 +0000 2021	[{"text":"FuerteYAlMedio","indices":[0,15]}]	[{"url":"https://t.co/da14gj9zrW","expanded_url":"http://eldestaperadio.com","display_url":"eldestaperadio.com","indices":[167,190]}]	#FuerteYAlMedio | 🎙️@rcaballeroam arranca como siempre con su editorial. Hoy se titula "Del año de la pandemia: Somos Sobrevivientes" 📱 1125809360 📻FM107.3 AM1050 | https://t.co/da14gj9zrW https://t.co/HA9IjZOdmm	772835.0	RT @eldestape_radio: #FuerteYAlMedio | 🎙️@rcaballeroam arranca como siempre con su editorial. Hoy se titula "Del año de la pandemia: Somos…	1382.0	True	full
627	627	60402362bd192200384a50b7	2021-03-04 00:01:32	[]	[{"url":"https://t.co/rtxnIDFFrY","expanded_url":"http://dlvr.it/Rtw5gj","display_url":"dlvr.it/Rtw5gj","indices":[213,236]}]		[]	[]			Dane County emergency agencies activated the lights on their vehicles for 27 minutes — one minute for each 10 Dane… https://t.co/Qtc9OM68Hl	36237.0	True	full
628	628	60402362bd192200384a50c1	2021-03-04 00:01:32	[]	[]	Wed Mar 03 18:51:39 +0000 2021	[{"text":"Covid","indices":[45,51]}]	[{"url":"https://t.co/bfISP2o3HU","expanded_url":"https://twitter.com/VirusWar/status/1367078444849332227","display_url":"twitter.com/VirusWar/statu…","indices":[278,301]}]	BFM nous innonde de propos alarmistes sur le #Covid.Mais après avoir déblatéré, toubibs et journaleux vont se taper un bon gueuleton au resto du coin ouvert jusqu'à 2 h du mat! Ils nous prennent vraiment pour des cons! Merci de RT pour tous ceux qui gobent leurs conneries! 😅🤣🤣 https://t.co/bfISP2o3HU	12028.0	RT @OSTERElizabeth1: BFM nous innonde de propos alarmistes sur le #Covid.Mais après avoir déblatéré, toubibs et journaleux vont se taper un…	3.0	True	full
629	629	60402363bd192200384a50f5	2021-03-04 00:01:33	[]	[]	Wed Mar 03 23:00:43 +0000 2021	[]	[{"url":"https://t.co/3qDHODXsBY","expanded_url":"https://www.wsj.com/articles/indias-covid-19-vaccine-is-found-effective-boosting-national-efforts-11614787370?st=kohm0e468jtqfo0&reflink=share_mobilewebshare","display_url":"wsj.com/articles/india…","indices":[220,243]}]	India’s Bharat Biotech said its Covid-19 vaccine has proven 81% effective at protecting people in a large clinical trial, a report that could invigorate India’s inoculation drive and vaccine-diplomacy efforts. ~ ⁦@WSJ⁩ https://t.co/3qDHODXsBY	5231.0	RT @avatans: India’s Bharat Biotech said its Covid-19 vaccine has proven 81% effective at protecting people in a large clinical trial, a re…	13.0	True	full
630	630	60402363bd192200384a50fd	2021-03-04 00:01:33	[]	[{"url":"https://t.co/77n1APtwU7","expanded_url":"https://www.aarp.org/health/conditions-treatments/info-2021/prevent-foggy-glasses-face-masks.html?cmp=EMC-DSO-NLC-RSS---CTRL-030321-P1-5278721&ET_CID=5278721&ET_RID=37128319&encparam=81b/Z6rXcm0l3zWaJB0o0p2U4xXJtTtBQ4732hHGqws=","display_url":"aarp.org/health/conditi…","indices":[141,164]}]		[]	[]			Options from companies like Warby Parker and Zenni Optical include antifog spray, wipes and drops. Wearing a snug-f… https://t.co/yTsOZzuALU	13541.0	True	full
631	631	60402363bd192200384a5105	2021-03-04 00:01:33	[]	[]	Wed Mar 03 19:07:11 +0000 2021	[{"text":"MSIgnite","indices":[171,180]}]	[{"url":"https://t.co/YpEBI2FsM9","expanded_url":"https://tinyurl.com/ebndyfue","display_url":"tinyurl.com/ebndyfue","indices":[234,257]}]	".@Microsoft has beefed up its @Azure Data services." New services on the @AzureCloud include integration between @Azure_Synapse and the @AzureCosmosDB database. Also, at #MSIgnite, @Microsoft unveiled a preview of Apache @Cassandra. https://t.co/YpEBI2FsM9 @antoneg	11944.0	RT @TechTargetNews: ".@Microsoft has beefed up its @Azure Data services." New services on the @AzureCloud include integration between @Azur…	13146.0	True	full
632	632	60402363bd192200384a5113	2021-03-04 00:01:34	[]	[]	Wed Mar 03 13:05:35 +0000 2021	[{"text":"covid","indices":[144,150]}]	[{"url":"https://t.co/91QHz08nty","expanded_url":"https://www.houstonchronicle.com/news/houston-texas/health/article/Houston-is-first-city-to-record-all-major-COVID-15990299.php","display_url":"houstonchronicle.com/news/houston-t…","indices":[249,272]}]	Less than 7% of Texans are fully vaccinated. 71,000 new cases were reported in Texas in the last two weeks. 5,600 people were hospitalized with #covid yesterday. Houston has all the variants. But, sure, lift the mask mandates, open everything 100%. https://t.co/91QHz08nty	240001.0	RT @B52Malmet: Less than 7% of Texans are fully vaccinated. 71,000 new cases were reported in Texas in the last two weeks. 5,600 people wer…	1698.0	True	full
633	633	60402363bd192200384a5131	2021-03-04 00:01:34	[]	[]	Thu Mar 04 00:01:29 +0000 2021	[{"text":"tech","indices":[145,150]},{"text":"Romania","indices":[151,159]},{"text":"COVID19","indices":[160,168]}]	[{"url":"https://t.co/GeXPnPfe7I","expanded_url":"https://twitter.com/calvertjournal/status/1365690911926202369","display_url":"twitter.com/calvertjournal…","indices":[169,192]}]	"Burzo Ciprian’s award-winning design, “social mask”, is a minimalist, transparent mask featuring a biosensor that can connect to a smartphone." #tech #Romania #COVID19 https://t.co/GeXPnPfe7I	553.0	RT @junkycosmonaut: "Burzo Ciprian’s award-winning design, “social mask”, is a minimalist, transparent mask featuring a biosensor that can…	996.0	True	full
634	634	60402364bd192200384a5167	2021-03-04 00:01:34	[]	[{"url":"https://t.co/QitoExXjOa","expanded_url":"https://www.sciencedaily.com/releases/2021/01/210121131806.htm","display_url":"sciencedaily.com/releases/2021/…","indices":[133,156]}]		[]	[]			@ronbone99 @MMFlint “The odds that an infection becomes fatal ... are roughly 1:100 at age 60, 1:40 at age 70, and… https://t.co/W7eRBiY0g2	1923.0	True	full
635	635	60402365bd192200384a51bd	2021-03-04 00:01:35	[]	[]	Wed Mar 03 19:40:35 +0000 2021	[{"text":"SoberaníaEsPoderPopular","indices":[104,128]}]	[{"url":"https://t.co/Q79GUNGARP","expanded_url":"https://www.vtv.gob.ve/benefician-jornada-integral-social-funcionarios-familiares/","display_url":"vtv.gob.ve/benefician-jor…","indices":[130,153]}]	Benefician con Jornada Integral a más de 2.300 funcionarios policiales y a sus familiares en La Guaira #SoberaníaEsPoderPopular https://t.co/Q79GUNGARP https://t.co/fKUGpnmUBq	1811294.0	RT @VTVcanal8: Benefician con Jornada Integral a más de 2.300 funcionarios policiales y a sus familiares en La Guaira #SoberaníaEsPoderPop…	142.0	True	full
636	636	60402365bd192200384a51c9	2021-03-04 00:01:36	[]	[]	Thu Mar 04 00:00:58 +0000 2021	[]	[{"url":"https://t.co/nLPIA9c2lJ","expanded_url":"https://bit.ly/3sESxZ0","display_url":"bit.ly/3sESxZ0","indices":[180,203]}]	Surveillance video from the patio of Bill's Pizza on Highway 111 in Palm Desert captured a crash between an SUV and a Sunbus Wednesday afternoon. Details &amp; Full Video ---&gt; https://t.co/nLPIA9c2lJ https://t.co/PQcWXThtDt	45882.0	RT @KESQ: Surveillance video from the patio of Bill's Pizza on Highway 111 in Palm Desert captured a crash between an SUV and a Sunbus Wedn…	54.0	True	full
637	637	60402365bd192200384a51ef	2021-03-04 00:01:36	[]	[]	Wed Mar 03 18:49:19 +0000 2021	[]	[{"url":"https://t.co/KjWeJKRbbB","expanded_url":"https://www.theguardian.com/uk-news/2021/mar/03/nhs-social-care-and-most-vulnerable-betrayed-by-sunaks-budget?CMP=Share_iOSApp_Other","display_url":"theguardian.com/uk-news/2021/m…","indices":[252,275]}]	An NHS budget cut. No new support for social care. No pay rise for NHS staff who’ve risked their lives for a year. .@RishiSunak really has shown his true colours in this Budget. He clapped, he talked of heroes, but he’s left the NHS high and dry. https://t.co/KjWeJKRbbB	188722.0	RT @doctor_oxford: An NHS budget cut. No new support for social care. No pay rise for NHS staff who’ve risked their lives for a year. .@…	135.0	True	full
638	638	60402366bd192200384a5203	2021-03-04 00:01:36	[]	[{"url":"https://t.co/dDg48bNb5J","expanded_url":"https://www.coreybrooks.tv/post/the-snowbird-baseball-ncaa-classic-2021","display_url":"coreybrooks.tv/post/the-snowb…","indices":[205,228]}]		[]	[]			ICYMI.. Enter the Snowbird Baseball Classic A way to finally, in some small way, return to a sense of normalcy wit… https://t.co/GCqOhF6sHN	5611.0	True	full
[truncated: 131,360 more rows]
