# Supplementary material for: Low credibility URL sharing on Twitter during reporting linking rare blood clots with the Oxford/AstraZeneca COVID-19 vaccine
Source: PLoS One. 2024 Jan 19;19(1):e0296444. doi: 10.1371/journal.pone.0296444 (PMC10798519; doi:10.1371/journal.pone.0296444)
Supplement: S2 File — (CSV) [file pone.0296444.s004.csv]

	Unnamed: 0	_id	created_at	extended_tweet.entities.hashtags	URL	retweeted_status.created_at	retweeted_status.extended_tweet.entities.hashtags	RTURL	retweeted_status.extended_tweet.full_text	retweeted_status.user.followers_count	text	user.followers_count	indicator	origin
132000	132000	6040cbd029b1e40038551312	2021-03-04 12:00:11	[]	[{"url":"https://t.co/pmFYStHhg0","expanded_url":"https://soldat-und-technik.de/2021/03/bewaffnung/26072/hk416-a8-wird-system-sturmgewehr-bundeswehr-bmvg-will-auftrag-an-heckler-koch-vergeben/","display_url":"soldat-und-technik.de/2021/03/bewaff…","indices":[328,351]}]		[]	[]			@orko_8 @FeWoessner @engintarhan @haluk @ssysfakb @MASAOMORITR @hassinaouch @YMirzeler @ReinhardtSascha @Ch_Ru_GER… https://t.co/Fx9DpNckhq	161.0	True	full
132001	132001	6040cbd029b1e40038551314	2021-03-04 12:00:11	[{"text":"credit","indices":[209,216]},{"text":"credirscore","indices":[217,229]},{"text":"creditreport","indices":[230,243]},{"text":"creditrepairservices","indices":[244,265]},{"text":"covid19","indices":[266,274]}]	[{"url":"https://t.co/HcChOxZTGp","expanded_url":"http://buff.ly/36kytl2","display_url":"buff.ly/36kytl2","indices":[184,207]}]		[]	[]			Queremos ayudarle a mejorar su crédito durante este momento difícil. Mejore su puntaje crediticio en 30 días. In… https://t.co/rInra8MRge	0.0	True	full
132002	132002	6040cbd029b1e4003855132a	2021-03-04 12:00:11	[]	[]	Thu Mar 04 11:52:20 +0000 2021	[]	[{"url":"https://t.co/Dmz6lxuJhS","expanded_url":"https://twitter.com/mauricemaswiswi/status/1367440258304991234","display_url":"twitter.com/mauricemaswisw…","indices":[280,303]}]	The US may have its own agenda, but what about citizens in Zimbabwe just wanting basic rights? For them, it's not about the US, just common decency and fair treatment. This I am sure can be given to citizens even before conversations on sanctions? The two issues are not related. https://t.co/Dmz6lxuJhS	192072.0	RT @peterndoro: The US may have its own agenda, but what about citizens in Zimbabwe just wanting basic rights? For them, it's not about the…	876.0	True	full
132003	132003	6040cbd129b1e40038551344	2021-03-04 12:00:11	[]	[{"url":"https://t.co/rx4K7DHMcu","expanded_url":"https://bit.ly/3rfLDcb","display_url":"bit.ly/3rfLDcb","indices":[151,174]}]		[]	[]			Public health experts are clear: There is no need to overthink eligibility guidelines with 4D morality chess. If yo… https://t.co/ZF3kWHBkvq	2045093.0	True	full
132004	132004	6040cbd129b1e40038551354	2021-03-04 12:00:11	[{"text":"competion","indices":[127,137]},{"text":"gas","indices":[145,149]},{"text":"utilities","indices":[156,166]},{"text":"regulatory","indices":[193,204]},{"text":"COVID19","indices":[219,227]},{"text":"enforcement","indices":[229,241]}]	[{"url":"https://t.co/Scd8sd07k4","expanded_url":"http://bit.ly/3h7zTV2","display_url":"bit.ly/3h7zTV2","indices":[265,288]}]		[]	[]			We sit down with Attila Borsos @gibsondunn, Salomé Cisnal de Ugarte @HoganLovells &amp; Mélanie Bruneau at @KLGates to… https://t.co/sC5BW3ybYu	1323.0	True	full
132005	132005	6040cbd129b1e4003855135a	2021-03-04 12:00:12	[]	[]	Thu Mar 04 09:14:39 +0000 2021	[{"text":"UKmfg","indices":[256,262]}]	[{"url":"https://t.co/K8pwiGR2e7","expanded_url":"https://bit.ly/3sLiXZ6","display_url":"bit.ly/3sLiXZ6","indices":[232,255]}]	British food manufacturer Pukka Pies set to invest £4.5 million expanding production capacity at its bakery in Syston, Leicestershire. The family-owned firm typically bakes around 180,000 pies, sausage rolls and pastries every day. https://t.co/K8pwiGR2e7 #UKmfg	5290.0	RT @mtdmfg: British food manufacturer Pukka Pies set to invest £4.5 million expanding production capacity at its bakery in Syston, Leiceste…	269.0	True	full
132006	132006	6040cbd129b1e4003855135c	2021-03-04 12:00:12	[]	[]	Thu Mar 04 12:00:00 +0000 2021	[]	[{"url":"https://t.co/fCy0GHgQEX","expanded_url":"http://smsng.co/GalaxyBudsPro","display_url":"smsng.co/GalaxyBudsPro","indices":[170,193]}]	Introducing Galaxy Buds Pro with Noise-free call. Its three microphones and wind shield technology ensure you are heard as clearly as possible during calls. Learn more: https://t.co/fCy0GHgQEX https://t.co/LmE1RBuDKF	12347692.0	RT @SamsungMobile: Introducing Galaxy Buds Pro with Noise-free call. Its three microphones and wind shield technology ensure you are heard…	5254.0	True	full
132007	132007	6040cbd129b1e40038551362	2021-03-04 12:00:12	[]	[]	Thu Mar 04 11:50:00 +0000 2021	[{"text":"EnVideo","indices":[0,8]},{"text":"4Mar","indices":[119,124]}]	[{"url":"https://t.co/1s5CauGQdQ","expanded_url":"https://dai.ly/x7zos93","display_url":"dai.ly/x7zos93","indices":[126,149]}]	#EnVideo 📹 | Pdte. Nicolás Maduro: Hemos detectado en Venezuela la presencia de la variante brasilera de la COVID-19 #4Mar https://t.co/1s5CauGQdQ	1811364.0	RT @VTVcanal8: #EnVideo 📹 | Pdte. Nicolás Maduro: Hemos detectado en Venezuela la presencia de la variante brasilera de la COVID-19 #4Mar…	476.0	True	full
132008	132008	6040cbd129b1e4003855136e	2021-03-04 12:00:12	[]	[{"url":"https://t.co/ch17jPCfjM","expanded_url":"https://www.poder360.com.br/governo/se-stf-autorizar-tenho-plano-pronto-para-pandemia-diz-bolsonaro/","display_url":"poder360.com.br/governo/se-stf…","indices":[120,143]}]		[]	[]			Que absurdo, da "ditadura da toga" chegou à interferir , pode até ser legal, mais é muito, muito, mais muito imoral… https://t.co/7XBpUULjqQ	27.0	True	full
132009	132009	6040cbd129b1e40038551378	2021-03-04 12:00:12	[]	[{"url":"https://t.co/IXAPkkAYGe","expanded_url":"https://www.reuters.com/article/us-health-coronavirus-germany-astra-zene-idUSKBN2AW163?taid=6040cbcc9e53a40001b1fccd&utm_campaign=trueanthem&utm_medium=trueanthem&utm_source=twitter","display_url":"reuters.com/article/us-hea…","indices":[233,256]}]		[]	[]			Germany's vaccine authority will recommend AstraZeneca's coronavirus vaccine for over-65s, the Frankfurter Allgemei… https://t.co/Q0BzRRukw7	252179.0	True	full
132010	132010	6040cbd129b1e40038551380	2021-03-04 12:00:12	[]	[{"url":"https://t.co/41cCASxJE5","expanded_url":"http://www.geriatrx.as.me","display_url":"geriatrx.as.me","indices":[257,280]}]		[]	[]			"GeriatRx has been a great resource for credible, COVID-related information for my patients and community. He has b… https://t.co/tcZ8UYsCeB	57.0	True	full
132011	132011	6040cbd229b1e40038551396	2021-03-04 12:00:12	[]	[]	Thu Mar 04 12:00:09 +0000 2021	[{"text":"medications","indices":[42,54]},{"text":"COVID19","indices":[82,90]}]	[{"url":"https://t.co/HnVeiycVLN","expanded_url":"https://bit.ly/3dUH4jV","display_url":"bit.ly/3dUH4jV","indices":[238,261]}]	Could researchers be close to finding new #medications that are effective against #COVID19? It's been suggested that among others, the immune-modulating drug tocilizumab, (currently used to treat rheumatoid arthritis) could be effective: https://t.co/HnVeiycVLN	217.0	RT @LSH_UK: Could researchers be close to finding new #medications that are effective against #COVID19? It's been suggested that among othe…	161.0	True	full
132012	132012	6040cbd229b1e400385513a2	2021-03-04 12:00:12	[]	[]	Thu Mar 04 10:32:40 +0000 2021	[]	[{"url":"https://t.co/rY2qKk1Yv5","expanded_url":"https://www.naiz.eus/eu/info/noticia/20210304/los-grupos-independentistas-reclaman-que-felipe-de-borbon-de-explicaciones-en-el-congreso","display_url":"naiz.eus/eu/info/notici…","indices":[255,278]}]	Que los firmantes de esta petición somos el eje del mal se lo explicáis a toda la gente que lleva meses sin ver a sus familiares en residencias, a quien espera resignadamente su turno para vacunarse o a quien malvive en pandemia por la escasez de ayudas. https://t.co/rY2qKk1Yv5	94686.0	RT @OskarMatute: Que los firmantes de esta petición somos el eje del mal se lo explicáis a toda la gente que lleva meses sin ver a sus fami…	5994.0	True	full
132013	132013	6040cbd229b1e400385513a6	2021-03-04 12:00:12	[{"text":"WestEssex","indices":[64,74]},{"text":"COVID19","indices":[92,100]},{"text":"GetTested","indices":[121,131]},{"text":"SelfIsolate","indices":[138,150]},{"text":"DontGuessGetaTest","indices":[178,196]},{"text":"COVID19app","indices":[236,247]}]	[{"url":"https://t.co/pDYtm7v9vG","expanded_url":"http://bit.ly/CovidInfoList","display_url":"bit.ly/CovidInfoList","indices":[256,279]}]		[]	[]			We've seen transmission between workplaces &amp; households in #WestEssex If you have any #COVID19 symptoms - you MUS… https://t.co/eofqxW6KFS	7539.0	True	full
132014	132014	6040cbd229b1e400385513a8	2021-03-04 12:00:12	[]	[]	Thu Mar 04 11:45:07 +0000 2021	[]	[{"url":"https://t.co/Arc8sGsj59","expanded_url":"https://on.msnbc.com/3c4sK5A","display_url":"on.msnbc.com/3c4sK5A","indices":[207,230]}]	Opinion | @kavitapmd: Gov. Abbott has purposefully injected a new infection in Texas in the form of irresponsible policies that will promote unnecessary infection, hospitalization and death. - @MSNBCDaily https://t.co/Arc8sGsj59	4145132.0	RT @MSNBC: Opinion | @kavitapmd: Gov. Abbott has purposefully injected a new infection in Texas in the form of irresponsible policies that…	3055.0	True	full
132015	132015	6040cbd229b1e400385513bc	2021-03-04 12:00:12	[]	[{"url":"https://t.co/H6z5uQakM1","expanded_url":"https://www.bizjournals.com/phoenix/news/2021/03/02/sba-ppp-loan-deadline-pressure-extend-congress.html?ana=TRUEANTHEMTWT_PH&csrc=6398&taid=6040cbccf52f3200017339c5&utm_campaign=trueAnthem%3A+Trending+Content&utm_medium=trueAnthem&utm_source=twitter","display_url":"bizjournals.com/phoenix/news/2…","indices":[154,177]}]		[]	[]			Small business advocates are pushing to extend SBA's PPP loan deadline, which is nearing. And they're turning to th… https://t.co/x1V7MBnNxM	82494.0	True	full
132016	132016	6040cbd229b1e400385513c4	2021-03-04 12:00:13	[]	[]	Thu Mar 04 11:40:00 +0000 2021	[{"text":"4Mar","indices":[118,123]}]	[{"url":"https://t.co/eHAQcBbIh3","expanded_url":"https://www.vtv.gob.ve/presidente-maduro-covid-balance-miraflores/","display_url":"vtv.gob.ve/presidente-mad…","indices":[125,148]}]	Presidente Maduro anuncia detección y aislamiento de casos confirmados de la grave mutación brasilera de la COVID-19 #4Mar https://t.co/eHAQcBbIh3 https://t.co/tXVD5bWO8s	1811364.0	RT @VTVcanal8: Presidente Maduro anuncia detección y aislamiento de casos confirmados de la grave mutación brasilera de la COVID-19 #4Mar…	86.0	True	full
132017	132017	6040cbd229b1e400385513c6	2021-03-04 12:00:13	[]	[]	Thu Mar 04 11:41:41 +0000 2021	[{"text":"Rhondda","indices":[170,178]},{"text":"LeanneRhondda","indices":[226,240]}]	[{"url":"https://t.co/qGwmoIAG4P","expanded_url":"https://fb.watch/40vV8RBRPO/","display_url":"fb.watch/40vV8RBRPO/","indices":[242,265]}]	ADRODDIAD / REPORT from meeting with the health board. Info here about infection rates in RCT, prioritisation of student nurses &amp; unpaid carers, cancer diagnosis for #Rhondda residents, vaccines &amp; more Full report on #LeanneRhondda: https://t.co/qGwmoIAG4P https://t.co/O9aYSUYiFB	69331.0	RT @LeanneWood: ADRODDIAD / REPORT from meeting with the health board. Info here about infection rates in RCT, prioritisation of student nu…	8374.0	True	full
132018	132018	6040cbd229b1e400385513ca	2021-03-04 12:00:13	[]	[]	Thu Mar 04 11:35:41 +0000 2021	[]	[{"url":"https://t.co/QHSTmmG2Vj","expanded_url":"http://avap.org.in/Uploads/Journal/Journal20.pdf","display_url":"avap.org.in/Uploads/Journa…","indices":[131,154]}]	Delighted to announce my paper "Bharatiya approaches to health" is published in Journal of Indian Thought &amp; Policy Research at https://t.co/QHSTmmG2Vj It covers: -Modern validation of Hindu healthcare -Western lifestyle dangers -COVID19 -Bharat's future in science &amp; technology	41095.0	RT @English_bahen: Delighted to announce my paper "Bharatiya approaches to health" is published in Journal of Indian Thought &amp; Policy Resea…	493.0	True	full
132019	132019	6040cbd229b1e400385513e8	2021-03-04 12:00:13	[]	[]	Thu Mar 04 01:04:55 +0000 2021	[{"text":"Starship","indices":[26,35]},{"text":"SN10","indices":[36,41]}]	[{"url":"https://t.co/QOzPKyUyvI","expanded_url":"https://www.youtube.com/watch?v=XOQkk3ojNfM","display_url":"youtube.com/watch?v=XOQkk3…","indices":[255,278]}]	The amount of translation #Starship #SN10 does during its flip'n'burn is nuts! Full video coming as soon as I possibly get all of the insane footage we captured downloaded &amp; edited! Watch the @NASASpaceflight livestream replay in the meantime! ▶️ https://t.co/QOzPKyUyvI https://t.co/3UvasBYP9J	11926.0	RT @TheFavoritist: The amount of translation #Starship #SN10 does during its flip'n'burn is nuts! Full video coming as soon as I possibly…	4.0	True	full
132020	132020	6040cbd229b1e400385513ea	2021-03-04 12:00:13	[]	[]	Thu Mar 04 11:55:45 +0000 2021	[]	[{"url":"https://t.co/izbJgJwBP0","expanded_url":"https://cutt.ly/Ql7AoUG","display_url":"cutt.ly/Ql7AoUG","indices":[239,262]}]	Com aval do MP, posseiro tenta remover 100 famílias e montar fábrica de fertilizantes Área da União em Jardinópolis (SP) é ocupada desde março de 2020; MPSP contraria CNJ e defende reintegração na pandemia "Daniel Giovanaz" @brasildefato https://t.co/izbJgJwBP0 @MST_Oficial https://t.co/DXR54Kovpc	14377.0	RT @NiltoTatto: Com aval do MP, posseiro tenta remover 100 famílias e montar fábrica de fertilizantes Área da União em Jardinópolis (SP) é…	13460.0	True	full
132021	132021	6040cbd229b1e400385513ec	2021-03-04 12:00:13	[]	[]	Thu Mar 04 11:57:49 +0000 2021	[{"text":"ECMO","indices":[0,5]},{"text":"COVID19","indices":[9,17]},{"text":"ECLS","indices":[128,133]},{"text":"PedsICU","indices":[137,145]}]	[{"url":"https://t.co/Wro5Mjxgnl","expanded_url":"https://bit.ly/3sRR5Cq","display_url":"bit.ly/3sRR5Cq","indices":[257,280]}]	#ECMO in #COVID19, updated @ELSOOrg guidelines: 📌program 📌pt selection 📌cannulation &amp; ongoing care 📌weaning/discontinuation #ECLS in #PedsICU @JenelleBadulak @stead_christine @GraemeMacLaren @kshekar01 among authors, proud to be one! open @asaiojournal https://t.co/Wro5Mjxgnl https://t.co/092ZhKAt8x	7162.0	RT @FOAMecmo: #ECMO in #COVID19, updated @ELSOOrg guidelines: 📌program 📌pt selection 📌cannulation &amp; ongoing care 📌weaning/discontinuation #…	144.0	True	full
132022	132022	6040cbd329b1e40038551426	2021-03-04 12:00:13	[]	[{"url":"https://t.co/xHkhztxMId","expanded_url":"https://youtu.be/xK2_6yX7aF8","display_url":"youtu.be/xK2_6yX7aF8","indices":[194,217]}]		[]	[]			@sarahcoldheart Absolutely! GRAND is SLB's trademark He has made (I think) 3 movies with this real-life couple (hi… https://t.co/t5xzUHIvU9	2277.0	True	full
132023	132023	6040cbd329b1e40038551428	2021-03-04 12:00:14	[{"text":"CORONA","indices":[12,19]},{"text":"PANDEMIE","indices":[20,29]},{"text":"russischen","indices":[51,62]},{"text":"Vektor","indices":[63,70]},{"text":"Impfstoffs","indices":[71,82]},{"text":"EMA","indices":[114,118]},{"text":"SputnikV","indices":[119,128]},{"text":"Zulassungsverfahren","indices":[129,149]}]	[{"url":"https://t.co/X1S9RukcTR","expanded_url":"https://www.kosmo.at/eu-gibt-gruenes-licht-fuer-sputnik-v-zulassung/","display_url":"kosmo.at/eu-gibt-gruene…","indices":[150,173]}]		[]	[]			KAMPF GEGEN #CORONA-#PANDEMIE: Die Wirksamkeit des #russischen #Vektor-#Impfstoffs wird mit 91 Prozent angegeben.… https://t.co/M4cwaGbgY1	290.0	True	full
132024	132024	6040cbd329b1e40038551436	2021-03-04 12:00:14	[]	[]	Thu Mar 04 11:33:05 +0000 2021	[]	[{"url":"https://t.co/f6Y25dQwQS","expanded_url":"https://on.msnbc.com/3bfcdwP","display_url":"on.msnbc.com/3bfcdwP","indices":[251,274]}]	Former President Trump and Melania Trump quietly received Covid-19 vaccine at the White House in January. "Why did they keep this information secret from the American public?" @maddow asks. "To whom did the benefit accrue from keeping this secret?" https://t.co/f6Y25dQwQS	4145850.0	RT @MSNBC: Former President Trump and Melania Trump quietly received Covid-19 vaccine at the White House in January. "Why did they keep th…	151.0	True	full
132025	132025	6040cbd329b1e40038551438	2021-03-04 12:00:14	[]	[]	Wed Mar 03 21:01:20 +0000 2021	[{"text":"WarOnTigray","indices":[18,30]},{"text":"UNSCActNow","indices":[111,122]},{"text":"humanrightsviolations","indices":[142,164]},{"text":"Tigray","indices":[168,175]},{"text":"TigrayCantWait","indices":[206,221]},{"text":"TigrayGenocide","indices":[222,237]}]	[{"url":"https://t.co/tGLWfqwIwD","expanded_url":"https://omnatigray.org/petition2unsc-icc/","display_url":"omnatigray.org/petition2unsc-…","indices":[239,262]}]	120 days into the #WarOnTigray, we need more than strong condemnation from the global comm. We need a push for #UNSCActNow to refer the grave #humanrightsviolations in #Tigray to the ⁦⁦⁦@IntlCrimCourt⁩ now #TigrayCantWait #TigrayGenocide https://t.co/tGLWfqwIwD	57.0	RT @MsSaba_Desta: 120 days into the #WarOnTigray, we need more than strong condemnation from the global comm. We need a push for #UNSCActNo…	132.0	True	full
132026	132026	6040cbd329b1e40038551442	2021-03-04 12:00:14	[]	[]	Wed Mar 03 02:30:00 +0000 2021	[{"text":"Texas","indices":[115,121]}]	[{"url":"https://t.co/qdvWK8fgWo","expanded_url":"https://www.chron.com/politics/article/The-state-just-endured-one-disaster-AOC-tweets-15995359.php","display_url":"chron.com/politics/artic…","indices":[123,146]}]	.@AOC is letting the public know how she feels after @GovAbbott announced his decision to lift the mask mandate in #Texas. https://t.co/qdvWK8fgWo	306.0	RT @chron: .@AOC is letting the public know how she feels after @GovAbbott announced his decision to lift the mask mandate in #Texas. https…	75.0	True	full
132027	132027	6040cbd429b1e4003855144c	2021-03-04 12:00:14	[]	[]	Thu Mar 04 10:46:43 +0000 2021	[{"text":"COVID19","indices":[115,123]}]	[{"url":"https://t.co/kgi55o39xL","expanded_url":"https://youtu.be/N-1PRNrukMc","display_url":"youtu.be/N-1PRNrukMc","indices":[139,162]}]	Aquí os dejo un video que puede ayudaros a la hora de programaros rutas y que os puede ser útil para la vacunación #COVID19 a domicilio. https://t.co/kgi55o39xL https://t.co/OcNBkTRp69	3106.0	RT @ertaky: Aquí os dejo un video que puede ayudaros a la hora de programaros rutas y que os puede ser útil para la vacunación #COVID19 a d…	19225.0	True	full
132028	132028	6040cbd429b1e40038551456	2021-03-04 12:00:14	[]	[]	Thu Mar 04 00:48:47 +0000 2021	[]	[{"url":"https://t.co/wjvEmb9KRO","expanded_url":"https://twitter.com/venezolanoenpie/status/1367222190794567692","display_url":"twitter.com/venezolanoenpi…","indices":[276,299]}]	La pregunta que hago a los ciudadanos venezolanos es sencilla: ¿Hasta cuándo vamos a tolerar el menosprecio de sus mentiras? ¿El menosprecio que se refleja incluso en las mentiras que nos hacen ver cómo un país de imbéciles dispuestos a creer cualquier cosa? ¿Hasta cuándo? https://t.co/wjvEmb9KRO	127490.0	RT @vjmc: La pregunta que hago a los ciudadanos venezolanos es sencilla: ¿Hasta cuándo vamos a tolerar el menosprecio de sus mentiras? ¿El…	1126.0	True	full
132029	132029	6040cbd429b1e4003855145a	2021-03-04 12:00:14	[]	[{"url":"https://t.co/v8qX6qKwJy","expanded_url":"https://www.youtube.com/watch?v=NKGR5U6JM-0","display_url":"youtube.com/watch?v=NKGR5U…","indices":[149,172]}]		[]	[]			Experts, including FDA Director General Eric Domingo, earlier explained the efficacy and usual side effects of the… https://t.co/889xschCne	163208.0	True	full
132030	132030	6040cbd429b1e4003855145c	2021-03-04 12:00:14	[]	[]	Thu Dec 10 06:14:47 +0000 2020	[{"text":"FelizJueves","indices":[1,13]},{"text":"Covid19","indices":[145,153]},{"text":"ToqueDeQueda","indices":[158,171]},{"text":"puente","indices":[176,183]},{"text":"estreno","indices":[224,232]},{"text":"TrasElValle","indices":[242,254]}]	[{"url":"https://t.co/MMN9h25Jpm","expanded_url":"http://obamaschannel.blogspot.com/2020/12/el-dia-que-el-cielo-se-caiga.html?m=1","display_url":"obamaschannel.blogspot.com/2020/12/el-dia…","indices":[257,280]}]	¡#FelizJueves! "García Márquez decía que 'recordar es fácil para quien tiene memoria, y olvidar es difícil para quien tiene corazón' (...)" Ni #Covid19, ni #ToqueDeQueda, ni #puente...ni nada. Lee ya, con @jjaranaz94, el #estreno del 243° #TrasElValle: https://t.co/MMN9h25Jpm https://t.co/3dGAfBsbkD	114.0	RT @TrasElValle_OBC: ¡#FelizJueves! "García Márquez decía que 'recordar es fácil para quien tiene memoria, y olvidar es difícil para quien…	114.0	True	full
132031	132031	6040cbd429b1e4003855146c	2021-03-04 12:00:15	[]	[]	Tue Feb 02 20:05:49 +0000 2021	[{"text":"FridaysForFuture","indices":[112,129]},{"text":"SenKultEU","indices":[130,140]},{"text":"ClimateChange","indices":[141,155]},{"text":"artistsontwitter","indices":[156,173]},{"text":"Music","indices":[174,180]},{"text":"Corona","indices":[181,188]},{"text":"ForaFutureDancefloor","indices":[189,210]},{"text":"digitalTransformation","indices":[213,235]},{"text":"BlackLivesMatter","indices"…	[{"url":"https://t.co/n8NBMQ2wAk","expanded_url":"http://youtu.be/GtfZbj4J71A","display_url":"youtu.be/GtfZbj4J71A","indices":[87,110]}]	Last Night A D.J. Saved My Life - Indeep, 1982, Sound Of New York Records. On YouTube: https://t.co/n8NBMQ2wAk #FridaysForFuture #SenKultEU #ClimateChange #artistsontwitter #Music #Corona #ForaFutureDancefloor💃🏼 #digitalTransformation #BlackLivesMatter #SystemChange #endSARS https://t.co/x8rEpvdJsv	407.0	RT @meiklwagner: Last Night A D.J. Saved My Life - Indeep, 1982, Sound Of New York Records. On YouTube: https://t.co/n8NBMQ2wAk #FridaysFo…	472.0	True	full
132032	132032	6040cbd429b1e4003855146e	2021-03-04 12:00:15	[]	[]	Thu Mar 04 11:30:08 +0000 2021	[]	[{"url":"https://t.co/UDi6LVvYJf","expanded_url":"http://ow.ly/1qrz50DPGEO","display_url":"ow.ly/1qrz50DPGEO","indices":[218,241]}]	We've published new guidance on the information we would need to approve any modifications to authorised COVID-19 vaccines, should virus mutations make them less effective at preventing the disease. Find out more: https://t.co/UDi6LVvYJf https://t.co/52ubaeRUj4	23037.0	RT @MHRAgovuk: We've published new guidance on the information we would need to approve any modifications to authorised COVID-19 vaccines,…	710891.0	True	full
132033	132033	6040cbd429b1e4003855147e	2021-03-04 12:00:15	[{"text":"COVID","indices":[73,79]}]	[{"url":"https://t.co/LqA2cNZhg6","expanded_url":"http://www.wilmington.va.gov/services/covid-19-vaccines.asp","display_url":"wilmington.va.gov/services/covid…","indices":[234,257]}]		[]	[]			Eligible Veterans (ages 55+ and enrolled in VA health care) can schedule #COVID-19 vaccinations by calling 302-633-… https://t.co/0T90wNzRCe	826.0	True	full
132034	132034	6040cbd429b1e4003855147c	2021-03-04 12:00:15	[]	[]	Thu Mar 04 11:59:35 +0000 2021	[{"text":"Bitcoin","indices":[69,77]}]	[{"url":"https://t.co/sCvg1yfPcS","expanded_url":"https://youtu.be/n_tol1V_VM0","display_url":"youtu.be/n_tol1V_VM0","indices":[146,169]}]	Análisis del mercado de criptomonedas. Retuitead por favor. Gracias. #Bitcoin. Aun a mitad del ciclo de este halving. Quigley apuesta por $ 15... https://t.co/sCvg1yfPcS	25136.0	RT @BITCOIN_AL_DIA: Análisis del mercado de criptomonedas. Retuitead por favor. Gracias. #Bitcoin. Aun a mitad del ciclo de este halving. Q…	2.0	True	full
132035	132035	6040cbd429b1e4003855148a	2021-03-04 12:00:15	[]	[]	Thu Mar 04 11:47:37 +0000 2021	[]	[{"url":"https://t.co/zsGNZ78E8b","expanded_url":"https://www.washingtonpost.com/politics/house-elections-voting-pelosi-/2021/03/03/e434df58-7c22-11eb-a976-c028a4215c78_story.html","display_url":"washingtonpost.com/politics/house…","indices":[263,286]}]	“Bill would guarantee mail voting &amp; at least 15 days of early voting for federal elections; require states to use govt records to automatically register citizens to vote; restore voting rights to who completed prison sentences; &amp; mandate paper ballots.” https://t.co/zsGNZ78E8b	24213.0	RT @SociologistRay: “Bill would guarantee mail voting &amp; at least 15 days of early voting for federal elections; require states to use govt…	4882.0	True	full
132036	132036	6040cbd429b1e4003855148c	2021-03-04 12:00:15	[]	[]	Thu Mar 04 10:14:09 +0000 2021	[]	[{"url":"https://t.co/7tBV7I6OAO","expanded_url":"https://mainlymacro.blogspot.com/2021/03/the-budget-should-create-balanced.html","display_url":"mainlymacro.blogspot.com/2021/03/the-bu…","indices":[248,271]}]	Serious tax increases while interest rates are forecast to be no higher than 0.5% - austerity economics is alive and well. Great opportunity to help people hit by the pandemic, rebuild pubic services and green the economy missed. See postscript in https://t.co/7tBV7I6OAO	39200.0	RT @sjwrenlewis: Serious tax increases while interest rates are forecast to be no higher than 0.5% - austerity economics is alive and well.…	3108.0	True	full
132037	132037	6040cbd529b1e400385514a2	2021-03-04 12:00:15	[{"text":"EveryMindMatters","indices":[72,89]}]	[{"url":"https://t.co/siYPHgKR6Z","expanded_url":"https://www.nhs.uk/oneyou/every-mind-matters/","display_url":"nhs.uk/oneyou/every-m…","indices":[132,155]}]		[]	[]			Getting good sleep is really important for your mental wellbeing. Visit #EveryMindMatters for useful tips on improv… https://t.co/hMfFCs3rai	8062.0	True	full
132038	132038	6040cbd529b1e400385514a8	2021-03-04 12:00:15	[]	[]	Thu Mar 04 02:26:44 +0000 2021	[]	[{"url":"https://t.co/O3pTHgiJTD","expanded_url":"https://www.ctvnews.ca/health/coronavirus/second-doses-of-covid-19-vaccines-can-be-given-up-to-4-months-after-first-naci-now-says-1.5332497","display_url":"ctvnews.ca/health/coronav…","indices":[248,271]}]	Canada is executing a population-wide experiment on vaccination, just because our government failed to obtain vaccines quickly enough. There are pluses and minuses to offering a single dose of vaccines needing two doses in short order. A thread. https://t.co/O3pTHgiJTD	8721.0	RT @profamirattaran: Canada is executing a population-wide experiment on vaccination, just because our government failed to obtain vaccines…	1578.0	True	full
132039	132039	6040cbd529b1e400385514aa	2021-03-04 12:00:15	[]	[]	Thu Mar 04 11:03:13 +0000 2021	[]	[{"url":"https://t.co/M3fKaDGhA6","expanded_url":"https://twitter.com/unherd/status/1367429935984500737","display_url":"twitter.com/unherd/status/…","indices":[278,301]}]	“John Stuart Mill regarded..public fear as the principal threat to a liberal democracy..I regard myself as a liberal with a small L. Until..Covid..that was a very middle of the road position to be in. Since the outbreak, it’s become controversial, even in some..minds extreme” https://t.co/M3fKaDGhA6	271043.0	RT @MaajidNawaz: “John Stuart Mill regarded..public fear as the principal threat to a liberal democracy..I regard myself as a liberal with…	24.0	True	full
132040	132040	6040cbd529b1e400385514b8	2021-03-04 12:00:15	[]	[]	Thu Mar 04 11:50:00 +0000 2021	[{"text":"NotiMippCI","indices":[0,11]}]	[{"url":"https://t.co/8U6vB0KYYt","expanded_url":"https://bit.ly/3kItilN","display_url":"bit.ly/3kItilN","indices":[97,120]}]	#NotiMippCI 📰🗞| Gimnasia Rítmica chequea a sus promesas pensando en Cali y Sucre 2021. Lea más ⏩ https://t.co/8U6vB0KYYt https://t.co/rRaXyeSaVU	250268.0	RT @Mippcivzla: #NotiMippCI 📰🗞| Gimnasia Rítmica chequea a sus promesas pensando en Cali y Sucre 2021. Lea más ⏩ https://t.co/8U6vB0KYYt ht…	3.0	True	full
132041	132041	6040cbd529b1e400385514c0	2021-03-04 12:00:15	[{"text":"WordPress","indices":[0,10]},{"text":"CMS","indices":[26,30]}]	[{"url":"https://t.co/VdlEx3Xwwv","expanded_url":"https://bit.ly/3sUpXmF","display_url":"bit.ly/3sUpXmF","indices":[248,271]}]		[]	[]			#WordPress is the largest #CMS on the market. Alexa reports that WordPress is continuously dominating its market s… https://t.co/sMTauiNLb2	119.0	True	full
132042	132042	6040cbd529b1e400385514cc	2021-03-04 12:00:15	[]	[]	Thu Mar 04 11:36:32 +0000 2021	[]	[{"url":"https://t.co/1cuNg0nGV5","expanded_url":"http://www.bbl.org.uk/learning-quickly-and-keeping-cool-cameron-hildreth-on-life-as-a-teenager-in-the-bbl/","display_url":"bbl.org.uk/learning-quick…","indices":[189,212]}]	Young @surreyscorchers star @camhil06 talks about what its like to be a teenager in the BBL and his impact on other young players around the country. You can read the full interview here: https://t.co/1cuNg0nGV5 https://t.co/u59tnCRPgx	33881.0	RT @BBLofficial: Young @surreyscorchers star @camhil06 talks about what its like to be a teenager in the BBL and his impact on other young…	5394.0	True	full
132043	132043	6040cbd529b1e400385514d8	2021-03-04 12:00:15	[{"text":"MPK","indices":[20,24]},{"text":"Merkel","indices":[25,32]},{"text":"RKI","indices":[217,221]},{"text":"Corona","indices":[222,229]}]	[{"url":"https://t.co/2epbdoILmW","expanded_url":"https://www.rhein-neckar.ihk24.de/ueber-uns/ihkrheinneckar/interessenvertretung-ehrenamt2/statement-praesdent-oeffnungsschritte-5059166","display_url":"rhein-neckar.ihk24.de/ueber-uns/ihkr…","indices":[230,253]}]		[]	[]			Gestrige Beschlüsse #MPK #Merkel: Die Unternehmen verstehen nicht, warum sie weiterhin geschlossen bleiben müssen,… https://t.co/MiKk5UH3BF	2224.0	True	full
132044	132044	6040cbd529b1e400385514dc	2021-03-04 12:00:15	[]	[]	Wed Mar 03 21:27:39 +0000 2021	[]	[{"url":"https://t.co/xL8msAhR0l","expanded_url":"https://www.medrxiv.org/content/10.1101/2021.02.27.21252597v1","display_url":"medrxiv.org/content/10.110…","indices":[210,233]}]	For the n-th time: Don't use plexiglass barriers in schools to reduce infections via aerosol! Interesting study shows the shields worse than ineffective, b/c correlated MORE w/ sickness. Link via @DGBassani: https://t.co/xL8msAhR0l Nice 🧵 by @smjevnikar on desk shields 👇. https://t.co/12yx61BFmQ	3170.0	RT @HuffmanLabDU: For the n-th time: Don't use plexiglass barriers in schools to reduce infections via aerosol! Interesting study shows th…	735.0	True	full
132045	132045	6040cbd529b1e400385514e0	2021-03-04 12:00:16	[]	[]	Thu Mar 04 11:32:15 +0000 2021	[]	[{"url":"https://t.co/pfRtIyMiL3","expanded_url":"https://www.vanguardngr.com/2021/03/tourism-company-signs-15-yr-concession-agreement-with-ekiti-govt-over-ikogosi-resort/","display_url":"vanguardngr.com/2021/03/touris…","indices":[172,195]}]	I am excited to announce that @Irinajo_NG has signed a concession agreement to takeover the management of Ikogosi Warm Spring Resort @Ikogosi_Resort for the next 15 years. https://t.co/pfRtIyMiL3	13205.0	RT @dharmorla: I am excited to announce that @Irinajo_NG has signed a concession agreement to takeover the management of Ikogosi Warm Sprin…	4320.0	True	full
132046	132046	6040cbd529b1e400385514fe	2021-03-04 12:00:16	[]	[]	Thu Mar 04 09:25:49 +0000 2021	[{"text":"milsatcoms","indices":[27,38]},{"text":"tacticalterminals","indices":[216,234]},{"text":"communications","indices":[235,250]},{"text":"milexia","indices":[251,259]}]	[{"url":"https://t.co/sSgBBL9g14","expanded_url":"https://lnkd.in/dpKMzPB","display_url":"lnkd.in/dpKMzPB","indices":[192,215]}]	We're attending @IETevents #milsatcoms next week📡 Sadly we can't meet up to discuss our latest range of field proven mobile terminals at the moment, but for now, take a look at our website⬇️ https://t.co/sSgBBL9g14 #tacticalterminals #communications #milexia	908.0	RT @MilexiaUK: We're attending @IETevents #milsatcoms next week📡 Sadly we can't meet up to discuss our latest range of field proven mobile…	90.0	True	full
132047	132047	6040cbd629b1e40038551526	2021-03-04 12:00:16	[]	[{"url":"https://t.co/ts8xaPoxJy","expanded_url":"https://indianpetrochem.com/newsdisplay/detail/19161/0","display_url":"indianpetrochem.com/newsdisplay/de…","indices":[148,171]}]		[]	[]			Mar 04, 2021: Sources: PP Offers In India A Saudi Arabian producer is heard to have offered its PP Raffia and Injec… https://t.co/hbYAqgf0bb	1482.0	True	full
132048	132048	6040cbd629b1e40038551528	2021-03-04 12:00:16	[]	[{"url":"https://t.co/3QwybNkk0C","expanded_url":"http://jewelryhealing.com","display_url":"jewelryhealing.com","indices":[130,153]},{"url":"https://t.co/D97mGF1vTJ","expanded_url":"https://shortlink.store/6TsU5K_fFi","display_url":"shortlink.store/6TsU5K_fFi","indices":[156,179]}]		[]	[]			🤯 You won’t believe this! Healing Genuine 1.08ct Tanzanite with 0.25ct Natural Diamonds on 14k Solid... selling at… https://t.co/6JZNvwd2Ed	58.0	True	full
132049	132049	6040cbd629b1e4003855152a	2021-03-04 12:00:17	[]	[]	Thu Mar 04 03:36:06 +0000 2021	[]	[{"url":"https://t.co/WStIy1o9jH","expanded_url":"https://apnews.com/article/myanmar-security-forces-kill-multiple-protesters-e378d9bc703f7363c71ca639d47df738/gallery/455dbca68b6f4fa3abe65e4fe5a5a7dc","display_url":"apnews.com/article/myanma…","indices":[134,157]}]	The Myanmar junta clearly doesn't care, but behind every protester whom its security forces kill are family and friends left forlorn. https://t.co/WStIy1o9jH https://t.co/tu8Az9EEPt	429857.0	RT @KenRoth: The Myanmar junta clearly doesn't care, but behind every protester whom its security forces kill are family and friends left f…	21.0	True	full
132050	132050	6040cbd629b1e4003855152c	2021-03-04 12:00:17	[]	[]	Thu Mar 04 09:55:19 +0000 2021	[]	[{"url":"https://t.co/xnhkNxfEoO","expanded_url":"https://www.ultimahora.es/noticias/local/2021/03/02/1243067/coronavirus-baleares-parlament-rechaza-investigar-vacunacion-altos-cargos.html","display_url":"ultimahora.es/noticias/local…","indices":[194,217]}]	El Parlament de las Islas Baleares rechaza investigar la vacunación irregular de altos cargos. Con los votos en contra el PSOE, Podemos y Més Mallorca. Los que critican a las Infantas. 🤷‍♂️ https://t.co/xnhkNxfEoO	344374.0	RT @Tonicanto1: El Parlament de las Islas Baleares rechaza investigar la vacunación irregular de altos cargos. Con los votos en contra el…	214.0	True	full
132051	132051	6040cbd629b1e40038551548	2021-03-04 12:00:17	[]	[]	Thu Mar 04 11:29:20 +0000 2021	[{"text":"SobreCienciaenTVCiudad","indices":[19,42]}]	[{"url":"https://t.co/8MWtzHbccS","expanded_url":"https://sobreciencia.uy/sobreciencia-en-tv-ciudad-un-ano-de-pandemia/","display_url":"sobreciencia.uy/sobreciencia-e…","indices":[230,253]}]	Primer programa de #SobreCienciaenTVCiudad ya publicado en nuestra web. Los invitamos a recorrer nuestra renovada página y a ver o revisar nuestra edición inicial Vacunas, virus, presupuesto científico, adyuvantes y tecnología https://t.co/8MWtzHbccS https://t.co/P4GdKWw1qN	5496.0	RT @SobreCiencia: Primer programa de #SobreCienciaenTVCiudad ya publicado en nuestra web. Los invitamos a recorrer nuestra renovada página…	49.0	True	full
132052	132052	6040cbd629b1e4003855154c	2021-03-04 12:00:17	[{"text":"4Mar","indices":[165,170]},{"text":"Venezuela","indices":[171,181]}]	[{"url":"https://t.co/oJfR40Q6YT","expanded_url":"https://buff.ly/3bWbxeL","display_url":"buff.ly/3bWbxeL","indices":[183,206]}]		[]	[]			¡VAYA, VAYA! “El nuevo negocio de algún enchufado”: Lo que dicen en redes el misterioso laboratorio al que se le de… https://t.co/W04Jf8b8tE	274583.0	True	full
132053	132053	6040cbd629b1e40038551554	2021-03-04 12:00:17	[]	[]	Thu Mar 04 12:00:01 +0000 2021	[]	[{"url":"https://t.co/4rrZnnZIby","expanded_url":"https://buff.ly/2WrX4Qe","display_url":"buff.ly/2WrX4Qe","indices":[182,205]}]	Our Carer's get a raw deal, with the shamefully low Carers' Allowance and most having no breaks since the start of the pandemic. Stand up for carers NOW and join our campaign today: https://t.co/4rrZnnZIby	1321.0	RT @Welsh_YL: Our Carer's get a raw deal, with the shamefully low Carers' Allowance and most having no breaks since the start of the pandem…	1784.0	True	full
132054	132054	6040cbd629b1e40038551556	2021-03-04 12:00:17	[]	[]	Thu Mar 04 12:00:00 +0000 2021	[]	[{"url":"https://t.co/fCy0GHgQEX","expanded_url":"http://smsng.co/GalaxyBudsPro","display_url":"smsng.co/GalaxyBudsPro","indices":[170,193]}]	Introducing Galaxy Buds Pro with Noise-free call. Its three microphones and wind shield technology ensure you are heard as clearly as possible during calls. Learn more: https://t.co/fCy0GHgQEX https://t.co/LmE1RBuDKF	12347692.0	RT @SamsungMobile: Introducing Galaxy Buds Pro with Noise-free call. Its three microphones and wind shield technology ensure you are heard…	133.0	True	full
132055	132055	6040cbd629b1e4003855155a	2021-03-04 12:00:17	[]	[]	Wed Mar 03 12:22:36 +0000 2021	[]	[{"url":"https://t.co/1Boi3AYu2z","expanded_url":"https://lapupilainsomne.wordpress.com/2021/03/03/libertad-de-expresion-en-miami-con-la-pistola-en-la-sien-video-por-jose-manzaneda/","display_url":"lapupilainsomne.wordpress.com/2021/03/03/lib…","indices":[180,203]}]	Una operación mixta de marketing discográfico y propaganda política: unos artistas cubanos, afincados en Miami, buscan un impulso económico a sus carreras en un año sin conciertos https://t.co/1Boi3AYu2z	30450.0	RT @iroelsanchez: Una operación mixta de marketing discográfico y propaganda política: unos artistas cubanos, afincados en Miami, buscan un…	12.0	True	full
132056	132056	6040cbd729b1e40038551564	2021-03-04 12:00:17	[]	[]	Wed Mar 03 10:51:31 +0000 2021	[{"text":"ReadyForOperations","indices":[0,19]},{"text":"F35B","indices":[92,97]}]	[{"url":"https://t.co/RPhn1YaFKB","expanded_url":"https://bit.ly/3re8PHQ","display_url":"bit.ly/3re8PHQ","indices":[227,250]}]	#ReadyForOperations campaign. ITS Cavour begins sea trials to achieve the certification for #F35B aircraft. The flagship of the Italian Navy testing the 5th generation aircraft taking off and landing in different conditions. 👉https://t.co/RPhn1YaFKB @USNavy @theF35JPO https://t.co/M3z0CmvinB	90942.0	RT @ItalianNavy: #ReadyForOperations campaign. ITS Cavour begins sea trials to achieve the certification for #F35B aircraft. The flagship o…	2740.0	True	full
132057	132057	6040cbd729b1e40038551566	2021-03-04 12:00:17	[]	[]	Thu Mar 04 07:26:05 +0000 2021	[{"text":"شركة_مكافحة_الحشرات_بالرياض","indices":[0,28]},{"text":"السعودية","indices":[84,93]},{"text":"الرياض","indices":[94,101]},{"text":"شرق_الرياض","indices":[102,113]},{"text":"_الرياض","indices":[114,122]},{"text":"رش_مبيد","indices":[248,256]},{"text":"شركة_تعقيم","indices":[257,268]},{"text":"صباح_الخير","indices":[269,280]}]	[{"url":"https://t.co/bXasGUzjSe","expanded_url":"https://instagram.com/cleaningcompanyinriyadh?igshid=11hijrf60ntn9","display_url":"instagram.com/cleaningcompan…","indices":[166,189]}]	#شركة_مكافحة_الحشرات_بالرياض نستخدم مبيدات مصرح بها من وزارة الصحة بالمملكه العربية #السعودية #الرياض #شرق_الرياض #_الرياض Mobile:0501545009 What's:0508011776 انستا https://t.co/bXasGUzjSe رش مبيد مكافحة صراصير مكافحة النمل الابيض مكافحة الفئران #رش_مبيد #شركة_تعقيم #صباح_الخير https://t.co/7nyr1JMcri	16246.0	RT @seees___: #شركة_مكافحة_الحشرات_بالرياض نستخدم مبيدات مصرح بها من وزارة الصحة بالمملكه العربية #السعودية #الرياض #شرق_الرياض #_الرياض M…	8217.0	True	full
132058	132058	6040cbd729b1e4003855156a	2021-03-04 12:00:17	[]	[]	Thu Mar 04 06:10:30 +0000 2021	[]	[{"url":"https://t.co/wL1LY0dlXk","expanded_url":"https://docs.google.com/forms/d/e/1FAIpQLSdj0Lineu7T_Nfc-h12GO69g3MQK-3cxpeYn_7Hzs66H9ZanA/viewform?usp=pp_url","display_url":"docs.google.com/forms/d/e/1FAI…","indices":[207,230]}]	🇲🇾 MY GO : Rosé First Single Solo Album 📅Date Release: 16/3 ⏳Due: 15/3 💰Ktown: Normal - RM75(wm) / RM80(em) Kit - RM94(wm) / RM99(em) LP - RM187(wm) / RM192(em) ❌Second payment ✓ POB Include 🔗To Order https://t.co/wL1LY0dlXk https://t.co/VUz6qdHGZ7	670.0	RT @kpopvalet: 🇲🇾 MY GO : Rosé First Single Solo Album 📅Date Release: 16/3 ⏳Due: 15/3 💰Ktown: Normal - RM75(wm) / RM80(em) Kit - RM94(w…	179.0	True	full
132059	132059	6040cbd729b1e40038551572	2021-03-04 12:00:17	[]	[{"url":"https://t.co/SAvNXsYjbW","expanded_url":"https://www.fastcompany.com/90544129/this-interactive-tool-lets-you-experiment-with-different-covid-19-reopening-strategies","display_url":"fastcompany.com/90544129/this-…","indices":[221,244]}]		[]	[]			@BlemeOne @MarceloCRedeTV Fala amigo, acho que vale você ler o artigo primeiro antes mesmo de ser grosseiro e envol… https://t.co/Ip8yjaLZYb	487.0	True	full
132060	132060	6040cbd729b1e40038551574	2021-03-04 12:00:17	[]	[]	Thu Mar 04 11:47:53 +0000 2021	[]	[{"url":"https://t.co/p93oO4lMB6","expanded_url":"https://bernews.com/2021/03/belco-apprenticeship-programme-continues/","display_url":"bernews.com/2021/03/belco-…","indices":[173,196]}]	BELCO provided an update on its Apprenticeship Programme, which is a “four/five-year programme that pays apprentices a full salary with benefits whilst overseas in school.” https://t.co/p93oO4lMB6	16424.0	RT @bernewsdotcom: BELCO provided an update on its Apprenticeship Programme, which is a “four/five-year programme that pays apprentices a f…	406.0	True	full
132061	132061	6040cbd729b1e40038551576	2021-03-04 12:00:17	[]	[{"url":"https://t.co/ThbzzJsp8G","expanded_url":"https://bit.ly/3rg8ch5","display_url":"bit.ly/3rg8ch5","indices":[112,135]}]		[]	[]			Chile avanza rápido en vacunación contra el Covid con más de 3,7 millones de inoculados. – The Times en Español… https://t.co/3PD3jROVHB	44178.0	True	full
132062	132062	6040cbd729b1e4003855157a	2021-03-04 12:00:17	[]	[]	Thu Mar 04 12:00:02 +0000 2021	[{"text":"Myanmar","indices":[127,135]}]	[{"url":"https://t.co/qqCEjkhlg9","expanded_url":"https://www.wionews.com/south-asia/myanmar-military-must-stop-murdering-protesters-un-rights-chief-says-367967","display_url":"wionews.com/south-asia/mya…","indices":[163,186]}]	The UN rights chief has demanded that the military halt its "vicious crackdown", after more than 54 people have been killed in #Myanmar since the February 1 coup https://t.co/qqCEjkhlg9	311361.0	RT @WIONews: The UN rights chief has demanded that the military halt its "vicious crackdown", after more than 54 people have been killed in…	12.0	True	full
132063	132063	6040cbd729b1e4003855157e	2021-03-04 12:00:17	[]	[{"url":"https://t.co/nH0eI0VAMU","expanded_url":"https://bit.ly/2UHzXkv","display_url":"bit.ly/2UHzXkv","indices":[267,290]}]		[]	[]			surskit:584195763056279562&gt; **Surskit** (05:58) **&lt;:Iv:633407396655529994&gt; 64.4** **&lt;:Cp:633407396718444574&gt; 562**… https://t.co/Id6OqyzyNN	89.0	True	full
132064	132064	6040cbd729b1e40038551584	2021-03-04 12:00:17	[]	[]	Thu Mar 04 12:00:02 +0000 2021	[{"text":"MONBEBE","indices":[0,8]},{"text":"MONSTAX","indices":[267,275]}]	[{"url":"https://t.co/Hh8DucQiQP","expanded_url":"https://musically.com/2021/03/03/joox-seizes-its-opportunity-to-stress-its-k-pop-credentials/","display_url":"musically.com/2021/03/03/joo…","indices":[226,249]}]	#MONBEBE check out the Joox app. Joox has put out a press release essentially to remind everyone that it still has all the K-Pop artists who’ve been abruptly removed from @Spotify, listing the likes of @OfficialMonstaX... https://t.co/Hh8DucQiQP via @musically #MONSTAX	4866.0	RT @Monbebe_Nation: #MONBEBE check out the Joox app. Joox has put out a press release essentially to remind everyone that it still has all…	457.0	True	full
132065	132065	6040cbd729b1e4003855158a	2021-03-04 12:00:18	[]	[]	Thu Mar 04 09:56:09 +0000 2021	[{"text":"propaganda","indices":[174,185]},{"text":"toolkit","indices":[186,194]}]	[{"url":"https://t.co/MoyQ67ILkI","expanded_url":"https://caravanmagazine.in/politics/paranoia-about-digital-coverage-led-gom-propose-media-clampdown-monitoring-negative-influencers","display_url":"caravanmagazine.in/politics/paran…","indices":[255,278]}]	We’re not staring into, but hurtling deeper into an abyss. A govt that arrests young environmental activists for putting together ‘toolkits’ has no problem creating its own #propaganda #toolkit with help from regime supporters in the media. Speechless. https://t.co/MoyQ67ILkI	75594.0	RT @maya206: We’re not staring into, but hurtling deeper into an abyss. A govt that arrests young environmental activists for putting toget…	689.0	True	full
132066	132066	6040cbd729b1e40038551596	2021-03-04 12:00:18	[]	[]	Wed Mar 03 23:58:45 +0000 2021	[]	[{"url":"https://t.co/s8QoSxiRZV","expanded_url":"https://bit.ly/307Na8v","display_url":"bit.ly/307Na8v","indices":[252,275]}]	2. (...) Que tal esos hijue… solo quieren plata y siempre van a ser unos miserables y brutos. No vamos a ceder ni en un 20% de sus pretensiones.» Estos son apartes de una grabación que dio a conocer el @CRIC_Cauca en @ContagioRadio durante la pandemia https://t.co/s8QoSxiRZV	77715.0	RT @cuestion_p: 2. (...) Que tal esos hijue… solo quieren plata y siempre van a ser unos miserables y brutos. No vamos a ceder ni en un 20%…	1997.0	True	full
132067	132067	6040cbd729b1e400385515ae	2021-03-04 12:00:18	[{"text":"kidsunderpressure","indices":[234,252]},{"text":"nbcnews","indices":[253,261]},{"text":"hocomd","indices":[262,269]},{"text":"covid19","indices":[270,278]}]	[{"url":"https://t.co/DBpcDtdrNv","expanded_url":"https://buff.ly/3dklnto","display_url":"buff.ly/3dklnto","indices":[210,233]}]		[]	[]			Kids Under Pressure: Challenge Success, a school reform non-profit, and NBC News, partnered to conduct a large, nat… https://t.co/PPRwmaZy7S	323.0	True	full
132068	132068	6040cbd729b1e400385515b6	2021-03-04 12:00:18	[{"text":"hearingimpaired","indices":[156,172]},{"text":"ChineseEnterprises","indices":[199,218]}]	[{"url":"https://t.co/4ijp8p5o60","expanded_url":"https://fal.cn/3dMl4","display_url":"fal.cn/3dMl4","indices":[219,242]}]		[]	[]			While wearing a mask in this new norm might pose just a slight inconvenience to most people, this new practice has… https://t.co/2lUhTuiEs5	5425.0	True	full
132069	132069	6040cbd829b1e400385515bc	2021-03-04 12:00:18	[{"text":"RBandME","indices":[64,72]},{"text":"findyourthing","indices":[99,113]},{"text":"redbubble","indices":[114,124]},{"text":"WorldBookDay","indices":[126,139]},{"text":"artwork","indices":[140,148]},{"text":"artist","indices":[149,156]},{"text":"illustration","indices":[157,170]},{"text":"COVID19","indices":[171,179]},{"text":"Covid_19","indices":[180,189]},{"text":"books","indices":[190,1…	[{"url":"https://t.co/Uo4RKfqo4L","expanded_url":"https://www.redbubble.com/i/notebook/A-DIAMOND-by-Reedaam/72375198.WX3NH?asc=u","display_url":"redbubble.com/i/notebook/A-D…","indices":[75,98]}]		[]	[]			Get my art printed on awesome products. Support me at Redbubble #RBandME: https://t.co/Uo4RKfqo4L #findyourthing… https://t.co/tvaQbnqkS7	2.0	True	full
132070	132070	6040cbd829b1e400385515ca	2021-03-04 12:00:18	[{"text":"EnPortada","indices":[0,10]}]	[{"url":"https://t.co/7dmJmasrvi","expanded_url":"https://larepublica.pe/politica/2021/03/04/rusia-solo-negociamos-vacunas-contra-la-covid-19-con-quienes-el-gobierno-peruano-autoriza/","display_url":"larepublica.pe/politica/2021/…","indices":[172,195]}]		[]	[]			#EnPortada | Rusia: Solo negociamos vacunas contra la COVID-19 con quienes el Gobierno peruano autoriza [Por María… https://t.co/GKDQq8jAre	290606.0	True	full
132071	132071	6040cbd829b1e400385515d4	2021-03-04 12:00:18	[{"text":"COVID19","indices":[8,16]},{"text":"CovidVaccine","indices":[163,176]},{"text":"SpreadTheFacts","indices":[260,275]}]	[{"url":"https://t.co/b8ylw36phG","expanded_url":"http://www.nhs.uk/covidvaccination","display_url":"nhs.uk/covidvaccinati…","indices":[235,258]}]		[]	[]			Can the #COVID19 vaccine change your DNA or make you infertile❓ Listen to Dr. Kevin Brown, Consultant Medical Viro… https://t.co/OuB7fmSsXz	236.0	True	full
132072	132072	6040cbd829b1e400385515e8	2021-03-04 12:00:18	[]	[{"url":"https://t.co/RApUBYPX55","expanded_url":"https://fal.cn/3dMl8","display_url":"fal.cn/3dMl8","indices":[175,198]}]		[]	[]			DFDS COVID 19 UPDATES | From 15 February new entry requirements come into place for those travelling to the UK. Ple… https://t.co/AAUqDoxLNV	18096.0	True	full
132073	132073	6040cbd829b1e40038551612	2021-03-04 12:00:19	[]	[]	Thu Mar 04 12:00:17 +0000 2021	[]	[{"url":"https://t.co/SAvNXsYjbW","expanded_url":"https://www.fastcompany.com/90544129/this-interactive-tool-lets-you-experiment-with-different-covid-19-reopening-strategies","display_url":"fastcompany.com/90544129/this-…","indices":[221,244]}]	@BlemeOne @MarceloCRedeTV Fala amigo, acho que vale você ler o artigo primeiro antes mesmo de ser grosseiro e envolver outros assuntos fora da opinião dada pelo @MarceloCRedeTV. Quando tiver um tempinho, leia por favor: https://t.co/SAvNXsYjbW	487.0	RT @fellipecouto: @BlemeOne @MarceloCRedeTV Fala amigo, acho que vale você ler o artigo primeiro antes mesmo de ser grosseiro e envolver ou…	161.0	True	full
132074	132074	6040cbd929b1e40038551634	2021-03-04 12:00:20	[{"text":"CoronaInfoCH","indices":[63,76]}]	[{"url":"https://t.co/7abv1XB1Di","expanded_url":"https://covidlaws.net/ranking7all/","display_url":"covidlaws.net/ranking7all/","indices":[95,118]},{"url":"https://t.co/6gbbKaZPXn","expanded_url":"https://covidlaws.net/districts7/","display_url":"covidlaws.net/districts7/","indices":[134,157]}]		[]	[]			Corona-Fälle in den Bezirken von Solothurn Stand: 2021-03-04 #CoronaInfoCH Ganze Rangliste:… https://t.co/TWDLJKKHFa	64.0	True	full
132075	132075	6040cbd929b1e40038551644	2021-03-04 12:00:20	[]	[]	Thu Mar 04 11:59:22 +0000 2021	[]	[{"url":"https://t.co/TNU1ZBrMAb","expanded_url":"https://noticias.caracoltv.com/salud/a-colombia-han-llegado-509-mil-vacunas-covid-pero-solo-se-han-aplicado-169-mil-por-que?_amp=true&__twitter_impression=true","display_url":"noticias.caracoltv.com/salud/a-colomb…","indices":[161,184]}]	No avanza la vacunación, de nuevo el negocio de las EPS atentando contra la vida y la salud pública de los colombianos. ¿Por qué nunca hacen bien las cosas? 😒 https://t.co/TNU1ZBrMAb	296914.0	RT @PizarroMariaJo: No avanza la vacunación, de nuevo el negocio de las EPS atentando contra la vida y la salud pública de los colombianos.…	2439.0	True	full
132076	132076	6040cbd929b1e40038551652	2021-03-04 12:00:20	[]	[{"url":"https://t.co/ZP9KriaoR6","expanded_url":"https://fal.cn/3dMle","display_url":"fal.cn/3dMle","indices":[243,266]}]		[]	[]			Attend our Capability webinar: Managing risk through the pandemic and beyond. How can you benefit from collaborativ… https://t.co/L4rTDIZ90u	8709.0	True	full
132077	132077	6040cbd929b1e4003855166c	2021-03-04 12:00:20	[{"text":"AmplifyCommunity","indices":[209,226]}]	[{"url":"https://t.co/KrNStlYNUk","expanded_url":"https://www.amplifyatx.org/organizations/ronald-mcdonald-house-charities-of-central-texas","display_url":"amplifyatx.org/organizations/…","indices":[228,251]}]		[]	[]			Just imagine having a child in the hospital on top of the compounding stress of an extreme weather event and a glob… https://t.co/vKpbU11ZWA	4721.0	True	full
132078	132078	6040cbda29b1e40038551684	2021-03-04 12:00:20	[]	[]	Thu Mar 04 11:46:04 +0000 2021	[{"text":"Brexit","indices":[65,72]}]	[{"url":"https://t.co/xIQqceCRGz","expanded_url":"https://twitter.com/katarinabarley/status/1367214923873411074?s=20","display_url":"twitter.com/katarinabarley…","indices":[224,247]}]	Faktisch gesehen war der erste Vorteil, den die Briten durch den #Brexit zu spüren bekommen haben, folgender: weniger Tote, weniger Armut und einen schnelleren Rückgang zur Normalität - aber wen interessieren schon Fakten https://t.co/xIQqceCRGz	12065.0	RT @JSevincBasad: Faktisch gesehen war der erste Vorteil, den die Briten durch den #Brexit zu spüren bekommen haben, folgender: weniger Tot…	6352.0	True	full
132079	132079	6040cbda29b1e40038551696	2021-03-04 12:00:20	[]	[]	Thu Mar 04 00:41:32 +0000 2021	[]	[{"url":"https://t.co/IP3zsq7kQ4","expanded_url":"https://twitter.com/danielduquev/status/1362191208500654081","display_url":"twitter.com/danielduquev/s…","indices":[229,252]}]	¿Se acuerdan de la familia liberal de Andes dueña de Reforestadora El Líbano que terminó recibiendo la contratación del Jardín Botánico? Pues resulta que también tienen otra empresa que contrata con la Alcaldía: Construgeo SAS. https://t.co/IP3zsq7kQ4	21648.0	RT @danielduquev: ¿Se acuerdan de la familia liberal de Andes dueña de Reforestadora El Líbano que terminó recibiendo la contratación del J…	19.0	True	full
132080	132080	6040cbda29b1e400385516b2	2021-03-04 12:00:20	[]	[{"url":"https://t.co/jk8U2cduFo","expanded_url":"https://www.fiverr.com/share/LvqYqo","display_url":"fiverr.com/share/LvqYqo","indices":[108,131]}]		[]	[]			Check out my GigCheck out my Gig on Fiverr: I will create 5 stunning animated logo intro videos in 24 hours… https://t.co/d2NCWvxNqr	2.0	True	full
132081	132081	6040cbda29b1e400385516c4	2021-03-04 12:00:21	[]	[]	Thu Mar 04 11:42:17 +0000 2021	[]	[{"url":"https://t.co/pZgdEYUF99","expanded_url":"https://bit.ly/3sIa02C","display_url":"bit.ly/3sIa02C","indices":[249,272]}]	Boris Johnson's Government has pulled £30.1 billion emergency NHS funding set aside during the pandemic. How is this not the top story on every news website? 4.59m people on the waiting list - the highest on record. Absolute disgrace. Full story: https://t.co/pZgdEYUF99 https://t.co/UOIuvINK6J	17512.0	RT @Getintothis: Boris Johnson's Government has pulled £30.1 billion emergency NHS funding set aside during the pandemic. How is this not…	498.0	True	full
132082	132082	6040cbda29b1e400385516ce	2021-03-04 12:00:21	[]	[{"url":"https://t.co/myESkFt4cP","expanded_url":"https://bit.ly/3aCloXT","display_url":"bit.ly/3aCloXT","indices":[184,207]}]		[]	[]			"Despite its marginality and irrelevance for US’s interests, Libya has come to constitute the litmus test of this p… https://t.co/tMKEtDuX70	13887.0	True	full
132083	132083	6040cbdb29b1e400385516d2	2021-03-04 12:00:21	[]	[]	Thu Mar 04 11:32:25 +0000 2021	[]	[{"url":"https://t.co/WO0CVpmnfb","expanded_url":"https://www.valleycentral.com/news/state-news/target-costco-among-big-retailers-keeping-mask-mandate-in-texas/","display_url":"valleycentral.com/news/state-new…","indices":[128,151]}]	Target, Costco, Sprouts and Walmart are among the grocery and big-box stores that will continue to mandate masks inside stores. https://t.co/WO0CVpmnfb	134336.0	RT @cbs4rgv: Target, Costco, Sprouts and Walmart are among the grocery and big-box stores that will continue to mandate masks inside stores…	88.0	True	full
132084	132084	6040cbdb29b1e400385516d8	2021-03-04 12:00:21	[{"text":"DontCallMe2ndWin","indices":[48,65]},{"text":"thursdayvibes","indices":[66,80]},{"text":"ThursdayMotivation","indices":[82,101]},{"text":"DontCallMe2ndWin","indices":[102,119]},{"text":"RedmiNote","indices":[120,130]},{"text":"RedmiNote10Launch","indices":[131,149]},{"text":"HBLPSL6","indices":[151,159]},{"text":"festadolider","indices":[161,174]},{"text":"aot138spoilers","indices":[175…	[{"url":"https://t.co/F4N9mSBDGm","expanded_url":"https://www.fiverr.com/share/5ApV1b","display_url":"fiverr.com/share/5ApV1b","indices":[23,46]}]		[]	[]			Nurture your Customers https://t.co/F4N9mSBDGm #DontCallMe2ndWin #thursdayvibes #ThursdayMotivation… https://t.co/C8fu0D4Lbc	148.0	True	full
132085	132085	6040cbdb29b1e400385516da	2021-03-04 12:00:21	[]	[]	Tue Mar 02 09:18:09 +0000 2021	[]	[{"url":"https://t.co/AgkOHaZiDE","expanded_url":"https://www.news24.com/fin24/companies/retail/spur-dealing-with-the-fallout-of-a-collapse-in-revenue-and-earnings-despite-growth-in-take-aways-20210302","display_url":"news24.com/fin24/companie…","indices":[195,218]}]	Despite take-away sales more than doubling during the pandemic, over the previous year, the Spur group saw a collapse in earnings, along with a over 40% drop in revenue in the back half of 2020 https://t.co/AgkOHaZiDE	188062.0	RT @Fin24: Despite take-away sales more than doubling during the pandemic, over the previous year, the Spur group saw a collapse in earning…	17.0	True	full
132086	132086	6040cbdb29b1e400385516dc	2021-03-04 12:00:21	[]	[]	Thu Mar 04 10:45:23 +0000 2021	[]	[{"url":"https://t.co/POJKUwcEgT","expanded_url":"https://www.sudouest.fr/sante/coronavirus/vaccin/covid-19-vaccination-ou-en-est-on-dans-le-sud-ouest-1506181.php?utm_medium=Social&utm_campaign=echobox&utm_source=Twitter#Echobox=1614854722","display_url":"sudouest.fr/sante/coronavi…","indices":[113,136]}]	❓ LA QUESTION DU JOUR - Covid-19 : vaccination, où en est-on dans le Sud-Ouest ? Où se situe votre département ? https://t.co/POJKUwcEgT https://t.co/2ls2600ieI	435794.0	RT @sudouest: ❓ LA QUESTION DU JOUR - Covid-19 : vaccination, où en est-on dans le Sud-Ouest ? Où se situe votre département ? https://t.co…	33.0	True	full
132087	132087	6040cbdb29b1e400385516ec	2021-03-04 12:00:21	[]	[{"url":"https://t.co/2PAihtxudH","expanded_url":"https://buff.ly/3dP9sEb","display_url":"buff.ly/3dP9sEb","indices":[231,254]}]		[]	[]			NASA has unveiled a first-of-its-kind video of its car-sized rover Perseverance making its sensational landing on M… https://t.co/ZdwRVlioHH	183.0	True	full
132088	132088	6040cbdb29b1e400385516f4	2021-03-04 12:00:21	[]	[]	Thu Mar 04 11:10:00 +0000 2021	[{"text":"4Mar","indices":[87,92]}]	[{"url":"https://t.co/exT8Vhcpvg","expanded_url":"https://www.vtv.gob.ve/cuba-anuncia-candidato-vacunal-contra-covid19/","display_url":"vtv.gob.ve/cuba-anuncia-c…","indices":[95,118]}]	Cuba anuncia su quinto candidato vacunal para combatir la pandemia contra la COVID-19 #4Mar https://t.co/exT8Vhcpvg https://t.co/1rAhxr4ppj	1811364.0	RT @VTVcanal8: Cuba anuncia su quinto candidato vacunal para combatir la pandemia contra la COVID-19 #4Mar https://t.co/exT8Vhcpvg https…	96.0	True	full
132089	132089	6040cbdb29b1e400385516f8	2021-03-04 12:00:21	[]	[]	Tue Mar 02 09:08:42 +0000 2021	[]	[{"url":"https://t.co/2r4ODP83QY","expanded_url":"https://unherd.com/2021/03/blairs-constant-war-on-freedom/","display_url":"unherd.com/2021/03/blairs…","indices":[261,284]}]	THREAD I wrote for @unherd on consent, civil liberties &amp; Blair’s idea of *mandatory* vaccination: “in 2012 the CIA used a fake Hepatitis B children’s mass vaccination programme..to illegally collect DNA for intelligence purposes in the hunt for Bin Laden” https://t.co/2r4ODP83QY	271043.0	RT @MaajidNawaz: THREAD I wrote for @unherd on consent, civil liberties &amp; Blair’s idea of *mandatory* vaccination: “in 2012 the CIA used a…	1407.0	True	full
132090	132090	6040cbdb29b1e40038551702	2021-03-04 12:00:22	[]	[]	Thu Mar 04 11:20:07 +0000 2021	[]	[{"url":"https://t.co/pNFET86yTu","expanded_url":"https://trib.al/y0mzXQh","display_url":"trib.al/y0mzXQh","indices":[120,143]}]	Thousands of FAKE Covid vaccines seized in South Africa and China but Interpol warn it ‘is only the tip of the iceberg’ https://t.co/pNFET86yTu	2607505.0	RT @MailOnline: Thousands of FAKE Covid vaccines seized in South Africa and China but Interpol warn it ‘is only the tip of the iceberg’ htt…	1534.0	True	full
132091	132091	6040cbdb29b1e40038551704	2021-03-04 12:00:21	[]	[{"url":"https://t.co/Y8ShZUk5yJ","expanded_url":"https://www.telegraph.co.uk/business/2021/03/04/macron-joker-now-europe-blunders-fateful-third-wave-pandemic/?WT.mc_id=tmgliveapp_androidshare_AwyBPM5Yq6Zr","display_url":"telegraph.co.uk/business/2021/…","indices":[223,246]}]		[]	[]			How France and Germany are failing their population. Is it caused by political posturing? And a hate that the UK… https://t.co/CX0JITINbC	81.0	True	full
132092	132092	6040cbdb29b1e40038551706	2021-03-04 12:00:22	[]	[]	Thu Mar 04 10:31:32 +0000 2021	[]	[{"url":"https://t.co/iMNFyO8Blu","expanded_url":"https://youtu.be/rdlrxODIPLc","display_url":"youtu.be/rdlrxODIPLc","indices":[244,267]}]	@WorldBookDayUK spare a thought for authors whose work struggles 2B seen in a pandemic-fixated media. If you enjoy a book, let the author know! We're lonely &amp; need constant reassurance. TY to all who did that for me, starting with @dcoplin https://t.co/iMNFyO8Blu @BizBookAwardUK	8359.0	RT @DavidPriceOBE: @WorldBookDayUK spare a thought for authors whose work struggles 2B seen in a pandemic-fixated media. If you enjoy a boo…	1956.0	True	full
132093	132093	6040cbdb29b1e40038551714	2021-03-04 12:00:22	[]	[]	Thu Mar 04 11:57:06 +0000 2021	[{"text":"8M2021","indices":[201,208]}]	[{"url":"https://t.co/tNKnwTQXFL","expanded_url":"https://twitter.com/FeminismosMad/status/1367412231135199234","display_url":"twitter.com/FeminismosMad/…","indices":[209,232]}]	El feminismo es esencial y no obedeceremos sus prohibiciones. Tomaremos la calle, de manera descentralizada, con mascarilla y distancia de seguridad, cuidándonos como hemos siempre ¡Fuerza compañeras! #8M2021 https://t.co/tNKnwTQXFL	7321.0	RT @lavillanavk: El feminismo es esencial y no obedeceremos sus prohibiciones. Tomaremos la calle, de manera descentralizada, con mascarill…	3785.0	True	full
132094	132094	6040cbdb29b1e40038551716	2021-03-04 12:00:22	[]	[]	Thu Mar 04 12:00:01 +0000 2021	[]	[{"url":"https://t.co/mhvSsggd8E","expanded_url":"https://bit.ly/2OhqRKE","display_url":"bit.ly/2OhqRKE","indices":[116,139]}]	Tanto en Europa como en América, la variante británica B.1.1.7 del coronavirus se está convirtiendo en la dominante https://t.co/mhvSsggd8E https://t.co/fNZW2h82SW	91277.0	RT @Mision_Verdad: Tanto en Europa como en América, la variante británica B.1.1.7 del coronavirus se está convirtiendo en la dominante http…	630.0	True	full
132095	132095	6040cbdb29b1e4003855171a	2021-03-04 12:00:22	[]	[]	Thu Mar 04 10:39:38 +0000 2021	[]	[{"url":"https://t.co/WhXO747Brj","expanded_url":"https://www.mdr.de/thueringen/corona-newsticker-covid-britische-mutante-mutation-100.html","display_url":"mdr.de/thueringen/cor…","indices":[175,198]}]	Thürungen: Trotz vier Coronafällen am Gymnasium in Neuhaus am Rennweg (Kreis Sonneberg) ist bislang entgegen ursprünglichen Angaben noch kein Reihentest durchgeführt worden. https://t.co/WhXO747Brj	857.0	RT @MadieMousie: Thürungen: Trotz vier Coronafällen am Gymnasium in Neuhaus am Rennweg (Kreis Sonneberg) ist bislang entgegen ursprüngliche…	264.0	True	full
132096	132096	6040cbdc29b1e4003855172a	2021-03-04 12:00:22	[]	[]	Thu Mar 04 09:00:00 +0000 2021	[]	[{"url":"https://t.co/ag3QTL51AB","expanded_url":"http://bit.ly/3rl9Nly","display_url":"bit.ly/3rl9Nly","indices":[159,182]}]	Fotos: Las otras víctimas de la pandemia en Kenia. La violencia policial se ha exacerbado, con más de una veintena de personas asesinadas desde marzo de 2020 https://t.co/ag3QTL51AB @Planeta_Futuro https://t.co/ePQP3wMWFa	56268.0	RT @elpais_foto: Fotos: Las otras víctimas de la pandemia en Kenia. La violencia policial se ha exacerbado, con más de una veintena de pers…	13634.0	True	full
132097	132097	6040cbdc29b1e40038551730	2021-03-04 12:00:22	[]	[]	Thu Mar 04 07:42:23 +0000 2021	[]	[{"url":"https://t.co/azemPeIZkB","expanded_url":"https://www.ekathimerini.com/news/1156337/demolitions-on-beaches-lakesides-suspended-due-to-covid","display_url":"ekathimerini.com/news/1156337/d…","indices":[255,278]}]	The gov't has bowed to pressure from hotel and beach bar owners +stopped the demolition of illegal constructions on beaches, citing Covid-19. In Crete's Lasithi alone, there are 400 pending demolition orders for beach constructions, acc to local official https://t.co/azemPeIZkB	5158.0	RT @daphnenews: The gov't has bowed to pressure from hotel and beach bar owners +stopped the demolition of illegal constructions on beaches…	10877.0	True	full
132098	132098	6040cbdc29b1e40038551734	2021-03-04 12:00:22	[]	[{"url":"https://t.co/BTfAZMBzkp","expanded_url":"https://www.liquor.com/miss-elena-cocktail-recipe-5111991","display_url":"liquor.com/miss-elena-coc…","indices":[172,195]}]		[]	[]			Beau Bradley, the head bartender at Michelin-starred Korean restaurant Cote in New York City and its subterranean b… https://t.co/mzT4SFdLLQ	64057.0	True	full
132099	132099	6040cbdc29b1e4003855173a	2021-03-04 12:00:22	[{"text":"Noticias","indices":[86,95]},{"text":"Aprizion","indices":[96,105]}]	[{"url":"https://t.co/TtpkwxO9Tz","expanded_url":"https://tunein.com/station/?StationId=17688","display_url":"tunein.com/station/?Stati…","indices":[143,166]}]		[]	[]			Prefeitura de SP quer comprar 5 milhões de doses da vacina da J&amp;J contra Covid-19 #Noticias #Aprizion Ouça todas as… https://t.co/UeSkritt3h	358.0	True	full
132100	132100	6040cbdc29b1e40038551742	2021-03-04 12:00:22	[{"text":"MFG","indices":[70,74]},{"text":"SME","indices":[75,79]},{"text":"industrial","indices":[80,91]},{"text":"valves","indices":[92,99]},{"text":"actuators","indices":[100,110]},{"text":"gaskets","indices":[111,119]},{"text":"electrical","indices":[120,131]},{"text":"pneumatic","indices":[132,142]},{"text":"hydraulic","indices":[143,153]},{"text":"instrumentation","indices":[154,170]},{"tex…	[{"url":"https://t.co/6pgLwOeqtI","expanded_url":"https://amruthatechnologies.blogspot.com/2018/08/how-to-select-right-valve-design-video.html","display_url":"amruthatechnologies.blogspot.com/2018/08/how-to…","indices":[46,69]}]		[]	[]			How to select the right valve design? [VIDEO] https://t.co/6pgLwOeqtI #MFG #SME #industrial #valves #actuators… https://t.co/MfLKRajd4x	7537.0	True	full
132101	132101	6040cbdc29b1e40038551746	2021-03-04 12:00:22	[]	[]	Wed Mar 03 19:06:26 +0000 2021	[{"text":"bluerecovery","indices":[65,78]}]	[{"url":"https://t.co/DcVJGtV3y6","expanded_url":"https://www.theguardian.com/environment/2021/mar/03/global-lockdown-every-two-years-needed-to-meet-paris-co2-goals-study","display_url":"theguardian.com/environment/20…","indices":[150,173]}]	This is why we cannot 'go back to normal'. This is why we need a #bluerecovery &gt; Equivalent of Covid emissions drop needed every two years - study https://t.co/DcVJGtV3y6	813.0	RT @WateryTom: This is why we cannot 'go back to normal'. This is why we need a #bluerecovery &gt; Equivalent of Covid emissions drop needed e…	1525.0	True	full
132102	132102	6040cbdc29b1e4003855174c	2021-03-04 12:00:23	[]	[{"url":"https://t.co/3VRTpjh1oe","expanded_url":"https://www.nytimes.com/2021/03/03/health/coronavirus-vaccination-transmission.html?referringSource=articleShare","display_url":"nytimes.com/2021/03/03/hea…","indices":[246,269]}]		[]	[]			via @NYTimes “But most Americans are still unvaccinated, and more than 1,500 people are dying every day. So given t… https://t.co/rM9yWjEzKY	156.0	True	full
132103	132103	6040cbdc29b1e40038551770	2021-03-04 12:00:23	[]	[]	Thu Dec 10 06:13:38 +0000 2020	[{"text":"FelizJueves","indices":[1,13]},{"text":"amistad","indices":[124,132]},{"text":"Covid_19","indices":[166,175]},{"text":"EstadoDeAlarma","indices":[180,195]},{"text":"puente","indices":[200,207]}]	[{"url":"https://t.co/bWmTwvbtqh","expanded_url":"http://obamaschannel.blogspot.com/2020/12/el-dia-que-el-cielo-se-caiga.html?m=1","display_url":"obamaschannel.blogspot.com/2020/12/el-dia…","indices":[257,280]}]	¡#FelizJueves! "La sangre te hace pariente, pero sólo la lealtad y el amor te hacen familia" Por cierto... ¿es posible la #amistad entre un hombre y una mujer? Ni #Covid_19, ni #EstadoDeAlarma, ni #puente... ni nada. 243° @TrasElValle_OBC. Léelo aquí: https://t.co/bWmTwvbtqh https://t.co/l7iOazmu0p	175.0	RT @jjaranaz94: ¡#FelizJueves! "La sangre te hace pariente, pero sólo la lealtad y el amor te hacen familia" Por cierto... ¿es posible la…	114.0	True	full
132104	132104	6040cbdc29b1e40038551776	2021-03-04 12:00:23	[]	[]	Thu Mar 04 11:56:51 +0000 2021	[]	[{"url":"https://t.co/PB5hmLdSEg","expanded_url":"https://www.elliberal.cat/2021/03/04/un-instituto-exhibe-una-pancarta-a-favor-de-hasel-y-otro-pone-sus-canciones/","display_url":"elliberal.cat/2021/03/04/un-…","indices":[256,279]}]	⚠️Un instituto exhibe una pancarta a favor de Hasél y otro pone sus canciones ❌Mientras un centro de Gerona cuelga un letrero pidiendo su libertad, otro de Llinars del Vallés trabajó en clase las letras del rapero ‼️ Exigimos la inmediata investigación https://t.co/PB5hmLdSEg	34196.0	RT @ShaAcabat: ⚠️Un instituto exhibe una pancarta a favor de Hasél y otro pone sus canciones ❌Mientras un centro de Gerona cuelga un letr…	10286.0	True	full
132105	132105	6040cbdd29b1e40038551792	2021-03-04 12:00:23	[]	[]	Thu Mar 04 11:55:07 +0000 2021	[]	[{"url":"https://t.co/nJtrc2gnrM","expanded_url":"https://www.statnews.com/2021/03/04/covid19-vaccines-for-rural-black-communities-going-to-wealthy-white-floridians/","display_url":"statnews.com/2021/03/04/cov…","indices":[133,156]}]	Why does this not surprise me? In Palm Beach, Covid-19 vaccines intended for rural Black communities are instead going to wealthy... https://t.co/nJtrc2gnrM via @statnews	4194.0	RT @jsdpharmd: Why does this not surprise me? In Palm Beach, Covid-19 vaccines intended for rural Black communities are instead going to we…	193.0	True	full
132106	132106	6040cbdd29b1e40038551796	2021-03-04 12:00:23	[]	[{"url":"https://t.co/vkQAuTRqRT","expanded_url":"https://www.bmj.com/content/372/bmj.n618","display_url":"bmj.com/content/372/bm…","indices":[120,143]}]		[]	[]			Covid-19: Universities may need to test students every three days to prevent major outbreaks, say researchers | The… https://t.co/dp1NOjZdqH	4497.0	True	full
132107	132107	6040cbdd29b1e40038551798	2021-03-04 12:00:23	[]	[]	Thu Mar 04 00:36:23 +0000 2021	[]	[{"url":"https://t.co/82TsrbAjE5","expanded_url":"https://nintendoeverything.com/sakurai-again-talks-sword-fighters-in-super-smash-bros-ultimate-says-its-not-up-to-him-whether-they-get-in/","display_url":"nintendoeverything.com/sakurai-again-…","indices":[110,133]}]	Sakurai again talks sword fighters in Super Smash Bros. Ultimate, says it’s not up to him whether they get in https://t.co/82TsrbAjE5 https://t.co/GLYdXJQlfo	130118.0	RT @NinEverything: Sakurai again talks sword fighters in Super Smash Bros. Ultimate, says it’s not up to him whether they get in https://t.…	863.0	True	full
132108	132108	6040cbdd29b1e400385517a0	2021-03-04 12:00:23	[]	[{"url":"https://t.co/IyXJSeHyRk","expanded_url":"https://tmblr.co/ZbafkTZoXtCgCW00","display_url":"tmblr.co/ZbafkTZoXtCgCW…","indices":[244,267]}]		[]	[]			📷 Arrival Week my people 🇬🇭. Let’s rewind in the upcoming posts impressions of my 1st Endeavor to Ghana 2014/15. Eb… https://t.co/QUX7HYCnkv	0.0	True	full
132109	132109	6040cbdd29b1e400385517b2	2021-03-04 12:00:24	[]	[]	Thu Mar 04 11:17:49 +0000 2021	[{"text":"Budget2021","indices":[39,50]}]	[{"url":"https://t.co/mU2YXlNH2X","expanded_url":"https://instinctif.com/insights/budget-2021/","display_url":"instinctif.com/insights/budge…","indices":[253,276]}]	Chancellor @RishiSunak has handed down #Budget2021. The @Instinctif_PP team have looked at key measures as the Government looks to build back better and set a course to repay Covid debt and return to sustainable public finances. For more, click here: https://t.co/mU2YXlNH2X https://t.co/HxJ9RBBziw	767.0	RT @Instinctif_PP: Chancellor @RishiSunak has handed down #Budget2021. The @Instinctif_PP team have looked at key measures as the Governmen…	373.0	True	full
132110	132110	6040cbdd29b1e400385517b8	2021-03-04 12:00:24	[]	[{"url":"https://t.co/IgNUwdNfwX","expanded_url":"https://www.mentalhealth.org.uk/coronavirus/returning-school-after-lockdown/tips-parents-carers-return-to-school","display_url":"mentalhealth.org.uk/coronavirus/re…","indices":[252,275]}]		[]	[]			Back to School tips for Monday 8th March 🌈 If you or your child are worried about the return to school post-lockdo… https://t.co/Uad7WurkKp	498.0	True	full
132111	132111	6040cbdd29b1e400385517d8	2021-03-04 12:00:24	[]	[{"url":"https://t.co/SbR4pHmvD6","expanded_url":"https://www.cope.es/n/1171808","display_url":"cope.es/n/1171808","indices":[250,273]}]		[]	[]			El pequeño comercio asturiano ya ha remitido 10.024 solicitudes al Gobierno del Principado para acceder a las ayuda… https://t.co/doGCHkMvmP	4639.0	True	full
132112	132112	6040cbdd29b1e400385517e0	2021-03-04 12:00:24	[{"text":"CyberSecurity","indices":[74,88]},{"text":"VeteransHelpingVeterans","indices":[160,184]},{"text":"MilitaryVeterans","indices":[185,202]},{"text":"MillSpouse","indices":[203,214]}]	[{"url":"https://t.co/e73xZeaZlb","expanded_url":"https://www.usatoday.com/in-depth/news/world/2021/02/25/us-military-budget-what-can-global-bases-do-vs-covid-cyber-attacks/6419013002/?fbclid=IwAR2LNteTMNvVt57nC54MWONUdoFT9Gjr1TgGCKwlq_ve0AEKvU_0ldlNtjU","display_url":"usatoday.com/in-depth/news/…","indices":[231,254]}]		[]	[]			America is military presence all across the globe. But in this new age of #CyberSecurity and cyber-attacks, is it t… https://t.co/YNDroCcDTR	118.0	True	full
132113	132113	6040cbde29b1e400385517ec	2021-03-04 12:00:24	[]	[]	Thu Mar 04 11:53:09 +0000 2021	[]	[{"url":"https://t.co/Zu9ZHeN9wn","expanded_url":"https://www.wsj.com/articles/the-covid-19-baby-bust-is-here-11614853803","display_url":"wsj.com/articles/the-c…","indices":[123,146]}]	The Covid-19 crisis is prompting many people to delay or abandon plans to have children, resulting in a pandemic baby bust https://t.co/Zu9ZHeN9wn	13303.0	RT @catherine_lucey: The Covid-19 crisis is prompting many people to delay or abandon plans to have children, resulting in a pandemic baby…	539.0	True	full
132114	132114	6040cbde29b1e400385517ee	2021-03-04 12:00:24	[{"text":"COVID19","indices":[8,16]},{"text":"CovidVaccine","indices":[163,176]},{"text":"SpreadTheFacts","indices":[260,275]}]	[{"url":"https://t.co/uVI13AkqSA","expanded_url":"http://www.nhs.uk/covidvaccination","display_url":"nhs.uk/covidvaccinati…","indices":[235,258]}]		[]	[]			Can the #COVID19 vaccine change your DNA or make you infertile❓ Listen to Dr. Kevin Brown, Consultant Medical Viro… https://t.co/spFY1SQIQD	296.0	True	full
132115	132115	6040cbde29b1e400385517f0	2021-03-04 12:00:24	[]	[]	Wed Mar 03 16:32:10 +0000 2021	[]	[{"url":"https://t.co/aIj0nUM7MK","expanded_url":"https://www.in.gov/dwd/indiana-unemployment/phase-out/","display_url":"in.gov/dwd/indiana-un…","indices":[236,259]}]	If you are currently being paid through one of the federal pandemic unemployment programs (FPUC, PUA or PEUC), these programs end on March 13, 2021 (with a limited phase-out option). Click here to read more about the limited phase-out: https://t.co/aIj0nUM7MK https://t.co/enFntbKSr8	2774.0	RT @WorkforceIND: If you are currently being paid through one of the federal pandemic unemployment programs (FPUC, PUA or PEUC), these prog…	40.0	True	full
132116	132116	6040cbde29b1e400385517f2	2021-03-04 12:00:24	[]	[]	Thu Mar 04 03:44:28 +0000 2021	[]	[{"url":"https://t.co/JzFo1V5vPi","expanded_url":"https://twitter.com/jaarreaza/status/1367312412924407813","display_url":"twitter.com/jaarreaza/stat…","indices":[272,295]}]	Venezuela es un país soberano, con un Estado que ejerce su competencia exclusiva y plena en sus espacios geográficos para su desarrollo y defensa. No es un Estado hostil, ni fallido; por el contrario, la RBV hace gala de la diplomacia bolivariana como instrumento de paz. https://t.co/JzFo1V5vPi	704270.0	RT @vladimirpadrino: Venezuela es un país soberano, con un Estado que ejerce su competencia exclusiva y plena en sus espacios geográficos p…	138.0	True	full
132117	132117	6040cbde29b1e40038551802	2021-03-04 12:00:24	[]	[{"url":"https://t.co/ojqomBogam","expanded_url":"https://hubs.ly/H0HG_zl0","display_url":"hubs.ly/H0HG_zl0","indices":[163,186]}]		[]	[]			"We welcome today's UK budget and its incentive for businesses to run apprenticeship and trainee programmes." Read… https://t.co/2P74NlFV1E	11648.0	True	full
132118	132118	6040cbde29b1e4003855180a	2021-03-04 12:00:24	[]	[]	Tue Jan 05 03:05:58 +0000 2021	[]	[{"url":"https://t.co/FJDLCFcgbz","expanded_url":"https://shrinkhere.xyz/8ZM0R","display_url":"shrinkhere.xyz/8ZM0R","indices":[104,127]},{"url":"https://t.co/ZXAu4QKIBc","expanded_url":"http://techtoop.site/ZGyYPz","display_url":"techtoop.site/ZGyYPz","indices":[133,156]}]	ممحونة عربية مع الفحل الخال يشق خرقها شق فيلم كامل 15 دقيقة جودة عالية لمشاهدة الفيلم كامل من هنا👇👇👇👇 https://t.co/FJDLCFcgbz او https://t.co/ZXAu4QKIBc https://t.co/41chxTrHrB	27743.0	RT @rasha50216236: ممحونة عربية مع الفحل الخال يشق خرقها شق فيلم كامل 15 دقيقة جودة عالية لمشاهدة الفيلم كامل من هنا👇👇👇👇 https://t.co/FJD…	88.0	True	full
132119	132119	6040cbde29b1e40038551812	2021-03-04 12:00:25	[]	[]	Mon Mar 01 00:49:58 +0000 2021	[]	[{"url":"https://t.co/hrLnWI5iyk","expanded_url":"https://www.theguru.co.kr/news/article.html?no=19231","display_url":"theguru.co.kr/news/article.h…","indices":[59,82]}]	[Exclusive] Spotify suspends global service for 'Kakao M'. https://t.co/hrLnWI5iyk Spotify's deletion of Kakao M distribution music may be due to difficulties in negotiations between the two companies. Spotify decided to start its Korean service on 2/2, raising concerns that -c https://t.co/X3ZZ5diUHC	23232.0	RT @im_jammed: [Exclusive] Spotify suspends global service for 'Kakao M'. https://t.co/hrLnWI5iyk Spotify's deletion of Kakao M distributi…	317.0	True	full
132120	132120	6040cbde29b1e40038551816	2021-03-04 12:00:24	[]	[]	Thu Mar 04 04:07:22 +0000 2021	[]	[{"url":"https://t.co/x5YSwHy02x","expanded_url":"https://twitter.com/realkylemorris/status/1367225848219258880","display_url":"twitter.com/realkylemorris…","indices":[176,199]}]	As the mask mandates peel away state by state hopefully all the governors who’ve enjoyed the pandemic spotlight can go back to their capitals and do something good. Hopefully. https://t.co/x5YSwHy02x	1005.0	RT @kycovid19data: As the mask mandates peel away state by state hopefully all the governors who’ve enjoyed the pandemic spotlight can go b…	68078.0	True	full
132121	132121	6040cbde29b1e40038551824	2021-03-04 12:00:24	[]	[{"url":"https://t.co/4WzMP3RIxM","expanded_url":"https://efionline.org/2020/03/15/rlc-report-hate-and-targeted-violence-against-christians-in-2019-2/","display_url":"efionline.org/2020/03/15/rlc…","indices":[104,127]}]		[]	[]			Fact Check-25 CLAIM: A mob of Religious extremists ransacked Church premise &amp; assaulted the Pastor… https://t.co/bVjRehR638	320.0	True	full
132122	132122	6040cbde29b1e4003855182c	2021-03-04 12:00:25	[]	[{"url":"https://t.co/awRZSTnHHH","expanded_url":"https://buff.ly/30aMHSN","display_url":"buff.ly/30aMHSN","indices":[253,276]}]		[]	[]			The Trump administration didn’t want to slow down support of vaccines and therapeutics, so officials scrambled to f… https://t.co/azm0w03trq	153019.0	True	full
132123	132123	6040cbde29b1e4003855183a	2021-03-04 12:00:25	[]	[]	Thu Mar 04 11:58:43 +0000 2021	[]	[{"url":"https://t.co/XgvB1gLL4m","expanded_url":"http://ndr.de/coronapkniedersachsen100.html","display_url":"ndr.de/coronapknieder…","indices":[118,141]}]	Schlechte Nachrichten vom Corona-Gipfel für alle, die auf Lockerungen für Restaurants, Hotels und Co. gehofft hatten. https://t.co/XgvB1gLL4m https://t.co/S8Oh7tucjC	28470.0	RT @NDRnds: Schlechte Nachrichten vom Corona-Gipfel für alle, die auf Lockerungen für Restaurants, Hotels und Co. gehofft hatten. https://t…	2.0	True	full
132124	132124	6040cbdf29b1e4003855183e	2021-03-04 12:00:25	[{"text":"HyggeProject","indices":[0,13]}]	[{"url":"https://t.co/DqkRt43QDW","expanded_url":"https://buff.ly/3i8DOBv","display_url":"buff.ly/3i8DOBv","indices":[216,239]}]		[]	[]			#HyggeProject No. 15 - Our final video in the series! Playing us out is Portuguese violinist Inês Delgado and her g… https://t.co/FLN0MelQLA	1766.0	True	full
132125	132125	6040cbdf29b1e40038551840	2021-03-04 12:00:25	[]	[]	Thu Mar 04 11:43:04 +0000 2021	[{"text":"GDR","indices":[0,4]}]	[{"url":"https://t.co/IOcp2tQEoL","expanded_url":"https://www.who.int/diagnostics_laboratory/evaluations/pq-list/hcv/200501_final_pqpr_pqdx_0380_133_00_genedrive_hcv_id_v1.pdf","display_url":"who.int/diagnostics_la…","indices":[150,173]}]	#GDR 2/2 there, successfully concluded in the NHS. This is the world’s first rapid genetic test in an emergency care neonatal setting 😮 4.HCV test. https://t.co/IOcp2tQEoL 5. Contracts with US Dept of Defence. MARKET CAP sits at just £81m 😐	600.0	RT @ShareMuncher: #GDR 2/2 there, successfully concluded in the NHS. This is the world’s first rapid genetic test in an emergency care neo…	113.0	True	full
132126	132126	6040cbdf29b1e40038551844	2021-03-04 12:00:25	[]	[{"url":"https://t.co/cowXUyCiYD","expanded_url":"https://bit.ly/3rt2EA5","display_url":"bit.ly/3rt2EA5","indices":[243,266]}]		[]	[]			While Mandela University prepares to start the 2021 academic year on 15 March, first year students and their parent… https://t.co/ydJpfmPer1	27092.0	True	full
132127	132127	6040cbdf29b1e4003855184e	2021-03-04 12:00:25	[]	[]	Thu Mar 04 11:41:01 +0000 2021	[{"text":"beer","indices":[164,169]},{"text":"history","indices":[170,178]},{"text":"realale","indices":[179,187]}]	[{"url":"https://t.co/bzVtkFFOvu","expanded_url":"https://beertoday.co.uk/camra-anniversary-0321/","display_url":"beertoday.co.uk/camra-annivers…","indices":[140,163]}]	The author of a new CAMRA history is to host a virtual event celebrating the organisation’s 50th anniversary and its campaigning successes. https://t.co/bzVtkFFOvu #beer #history #realale @CAMRA_Official @Morrighani https://t.co/je0dNOHMcK	4637.0	RT @beertoday: The author of a new CAMRA history is to host a virtual event celebrating the organisation’s 50th anniversary and its campaig…	1931.0	True	full
132128	132128	6040cbdf29b1e40038551850	2021-03-04 12:00:25	[]	[{"url":"https://t.co/EOeRhHeM0S","expanded_url":"https://whdh.com/on-air-live-stream/","display_url":"whdh.com/on-air-live-st…","indices":[140,163]}]		[]	[]			LIVE AT 7: Tufts Medical Center to begin administering Johnson &amp; Johnson COVID-19 vaccine. Live report from the hos… https://t.co/unrnMuSr90	339874.0	True	full
132129	132129	6040cbdf29b1e40038551864	2021-03-04 12:00:26	[]	[]	Tue Mar 02 11:12:38 +0000 2021	[]	[{"url":"https://t.co/vAgxRG6dsb","expanded_url":"https://twitter.com/messages/compose?text=Hi%21&recipient_id=1323538719958134784","display_url":"twitter.com/messages/compo…","indices":[221,244]}]	Have your Social Media Accounts promoted by @litspamigay! Giveaway price starts at Php 15 for Twitter Promotions and Php 45 for FB, IG, YTC, TikTok, etc! inquiries? send me a message! let’s grow our accounts together🔥 https://t.co/vAgxRG6dsb	4446.0	RT @litspamigay: Have your Social Media Accounts promoted by @litspamigay! Giveaway price starts at Php 15 for Twitter Promotions and Php…	1545.0	True	full
132130	132130	6040cbdf29b1e4003855186a	2021-03-04 12:00:26	[]	[]	Thu Mar 04 11:34:40 +0000 2021	[{"text":"PorAmarteAsiCNCO","indices":[210,227]}]	[{"url":"https://t.co/sEH0UH3GxB","expanded_url":"https://youtu.be/QTzYYxJuISE","display_url":"youtu.be/QTzYYxJuISE","indices":[239,262]}]	Y somos aburridos hablando siempre la misma cosa, no creo que ni siquiera 1 M de suscriptores pueden reproducir, donde carajo están pelo menos 5M de sus 11M de suscriptores, nunca voy entiender esa matemática #PorAmarteAsiCNCO @CNCOmusic https://t.co/sEH0UH3GxB	323.0	RT @Soloimportastu_: Y somos aburridos hablando siempre la misma cosa, no creo que ni siquiera 1 M de suscriptores pueden reproducir, donde…	38.0	True	full
132131	132131	6040cbdf29b1e40038551870	2021-03-04 12:00:26	[]	[]	Tue Mar 02 04:04:17 +0000 2021	[{"text":"SUGA","indices":[149,154]}]	[{"url":"https://t.co/y2eRaf1Fdq","expanded_url":"https://docs.google.com/forms/d/e/1FAIpQLSfLU-37v3S-QtKht3E8Vq215Pj8IuvWAfPCfmsg9ZQQYr_wAg/viewform","display_url":"docs.google.com/forms/d/e/1FAI…","indices":[115,138]}]	❗VOTE❗ Vote for SUGA in the form below! Winner would receive free Digital Screen Ads for a week! 🗓️ 3/1 - 3/7 ▶️https://t.co/y2eRaf1Fdq @BTS_twt #SUGA	7421.0	RT @dSUGA_1993: ❗VOTE❗ Vote for SUGA in the form below! Winner would receive free Digital Screen Ads for a week! 🗓️ 3/1 - 3/7 ▶️https://…	183.0	True	full
132132	132132	6040cbdf29b1e40038551892	2021-03-04 12:00:26	[{"text":"CostaRica","indices":[0,10]},{"text":"Economia","indices":[109,118]},{"text":"Finanzas","indices":[119,128]},{"text":"FinanzasPublicas","indices":[129,146]}]	[{"url":"https://t.co/0B6iRPHqbn","expanded_url":"https://www.crhoy.com/nacionales/asi-se-ve-la-historica-desidia-de-las-u-publicas-que-el-pln-y-el-pac-quieren-perpetuar/","display_url":"crhoy.com/nacionales/asi…","indices":[148,171]}]		[]	[]			#CostaRica Más del 50% del presupuesto, se va en Salarios.... 🤬🥴😳 Saque usted sus propias conclusiones....… https://t.co/79b1lOieMX	6003.0	True	full
132133	132133	6040cbdf29b1e40038551894	2021-03-04 12:00:26	[]	[]	Thu Dec 10 06:12:56 +0000 2020	[{"text":"FelizJueves","indices":[1,13]},{"text":"Covid_19","indices":[147,156]},{"text":"EstadoDeAlarma","indices":[161,176]},{"text":"puente","indices":[181,188]},{"text":"estreno","indices":[219,227]}]	[{"url":"https://t.co/bWmTwvbtqh","expanded_url":"http://obamaschannel.blogspot.com/2020/12/el-dia-que-el-cielo-se-caiga.html?m=1","display_url":"obamaschannel.blogspot.com/2020/12/el-dia…","indices":[256,279]}]	¡#FelizJueves! "García Márquez decía que 'recordar es fácil para quien tiene memoria, y olvidar es difícil para quien tiene corazón' y (...)" Ni #Covid_19, ni #EstadoDeAlarma, ni #puente... ni nada. Lee ya, aquí, el #estreno del 243° @TrasElValle_OBC: https://t.co/bWmTwvbtqh https://t.co/Ub9p5cofjn	175.0	RT @jjaranaz94: ¡#FelizJueves! "García Márquez decía que 'recordar es fácil para quien tiene memoria, y olvidar es difícil para quien tien…	114.0	True	full
132134	132134	6040cbdf29b1e40038551896	2021-03-04 12:00:26	[]	[]	Thu Mar 04 01:13:46 +0000 2021	[]	[{"url":"https://t.co/HhHP4myeFq","expanded_url":"https://twitter.com/reidepstein/status/1367267782283448322","display_url":"twitter.com/reidepstein/st…","indices":[268,291]}]	“Since DeSantis started using the state’s vaccine initiative to steer special pop-up vaccinations to select communities, his political committee has raised $2.7 million in the month of February alone, more than any other month since he first ran for governor in 2018” https://t.co/HhHP4myeFq	31461.0	RT @DafnaLinzer: “Since DeSantis started using the state’s vaccine initiative to steer special pop-up vaccinations to select communities, h…	91.0	True	full
132135	132135	6040cbe029b1e400385518aa	2021-03-04 12:00:26	[{"text":"PRV","indices":[173,177]},{"text":"vaccine","indices":[178,186]},{"text":"FDA","indices":[187,191]},{"text":"Ebola","indices":[192,198]},{"text":"Lassa","indices":[199,205]},{"text":"Marburg","indices":[206,214]}]	[{"url":"https://t.co/rLPuEN42Sm","expanded_url":"https://buff.ly/37HwMjY","display_url":"buff.ly/37HwMjY","indices":[149,172]}]		[]	[]			Development of vaccines for several other pathogens, including Ebola, Sudan, Marburg and Zika virus— each represent… https://t.co/zMWrAiFvBl	1676.0	True	full
132136	132136	6040cbe029b1e400385518d4	2021-03-04 12:00:27	[]	[]	Thu Mar 04 11:41:03 +0000 2021	[{"text":"INDvENG","indices":[52,60]},{"text":"TeamIndia","indices":[69,79]}]	[{"url":"https://t.co/9KnAXjaKfb","expanded_url":"http://bit.ly/Ind-v-Eng4thTest","display_url":"bit.ly/Ind-v-Eng4thTe…","indices":[154,177]}]	It's Stumps on Day 1 of the 4⃣th &amp; final @Paytm #INDvENG Test! #TeamIndia 24/1, trail England by 181 runs @cheteshwar1 15* @ImRo45 8* Scorecard 👉 https://t.co/9KnAXjaKfb https://t.co/c3eKfpoKoN	13814312.0	RT @BCCI: It's Stumps on Day 1 of the 4⃣th &amp; final @Paytm #INDvENG Test! #TeamIndia 24/1, trail England by 181 runs @cheteshwar1 15* @Im…	9214.0	True	full
132137	132137	6040cbe029b1e400385518e0	2021-03-04 12:00:27	[]	[]	Thu Mar 04 10:16:03 +0000 2021	[]	[{"url":"https://t.co/CW1CbRo8F6","expanded_url":"https://cnn.it/3qhNFHD","display_url":"cnn.it/3qhNFHD","indices":[183,206]}]	The risk of death from Covid-19 is about 10 times higher in countries where most of the population is overweight, according to a report released Wednesday by the World Obesity Forum. https://t.co/CW1CbRo8F6	53089296.0	RT @CNN: The risk of death from Covid-19 is about 10 times higher in countries where most of the population is overweight, according to a r…	400.0	True	full
132138	132138	6040cbe029b1e400385518e2	2021-03-04 12:00:27	[]	[]	Thu Mar 04 11:01:52 +0000 2021	[{"text":"COVID19","indices":[141,149]},{"text":"counterfeit","indices":[175,187]},{"text":"products","indices":[188,197]},{"text":"pandemic","indices":[209,218]},{"text":"StrongerTogether","indices":[224,241]},{"text":"consumers","indices":[260,270]}]	[{"url":"https://t.co/OXWl8lCpuL","expanded_url":"https://bit.ly/3rbnAeu","display_url":"bit.ly/3rbnAeu","indices":[51,74]}]	Good to see annual result of Safety Gate portal 👏: https://t.co/OXWl8lCpuL ▶️ 9% of all alerts raised in #2020 concerned products related to #COVID19. We at OLAF are fighting #counterfeit #products related to #pandemic 😷 - #StrongerTogether EU protecting our #consumers https://t.co/UXO77gMcJS	4154.0	RT @OLAFPress: Good to see annual result of Safety Gate portal 👏: https://t.co/OXWl8lCpuL ▶️ 9% of all alerts raised in #2020 concerned pro…	76.0	True	full
132139	132139	6040cbe029b1e400385518f2	2021-03-04 12:00:27	[]	[]	Thu Mar 04 10:07:59 +0000 2021	[]	[{"url":"https://t.co/mtqkeAPOvQ","expanded_url":"https://www.forbes.com/sites/jenniferdungs/2021/03/03/mobility-in-a-15-minute-city--think-of-it-like-water-from-the-tap/?sh=742841e53ac4","display_url":"forbes.com/sites/jennifer…","indices":[252,275]}]	Cities and towns should connect us to each other and what we need. That's why we advocate for a 20-minute neighbourhood planning principle to create inclusive places where everyone can thrive without having to use a car. More on the idea from @Forbes 👇https://t.co/mtqkeAPOvQ	65330.0	RT @sustrans: Cities and towns should connect us to each other and what we need. That's why we advocate for a 20-minute neighbourhood plann…	113.0	True	full
132140	132140	6040cbe029b1e400385518f6	2021-03-04 12:00:27	[]	[]	Thu Mar 04 08:07:55 +0000 2021	[]	[{"url":"https://t.co/9P1RMdznaS","expanded_url":"https://twitter.com/rimbaudarth/status/1367076544913563648","display_url":"twitter.com/rimbaudarth/st…","indices":[182,205]}]	El odio, la ignorancia y el sectarismo que destila Montero cada vez que habla refleja muy bien lo que es Podemos. Hay que dar la máxima visibilidad a cada una de sus intervenciones! https://t.co/9P1RMdznaS	302662.0	RT @ivanedlm: El odio, la ignorancia y el sectarismo que destila Montero cada vez que habla refleja muy bien lo que es Podemos. Hay que dar…	258.0	True	full
132141	132141	6040cbe129b1e400385518fa	2021-03-04 12:00:27	[]	[{"url":"https://t.co/2YAQqaNhCa","expanded_url":"https://www.quora.com/Is-there-any-cure-for-COVID-19/answer/Steve-KirschFluvoxamine","display_url":"quora.com/Is-there-any-c…","indices":[0,23]}]		[]	[]			https://t.co/2YAQqaNhCa and other ssris reverse serotonin's destructive effect after platelet/endothelium activatio… https://t.co/CstTIUOuTU	9.0	True	full
132142	132142	6040cbe129b1e400385518fe	2021-03-04 12:00:27	[]	[]	Thu Mar 04 11:44:00 +0000 2021	[]	[{"url":"https://t.co/f0tvWTeEQx","expanded_url":"http://coronavirus.dc.gov/vaccinatedc","display_url":"coronavirus.dc.gov/vaccinatedc","indices":[234,257]}]	The vaccine appointment portal opens at 9 am for DC residents who live in priority zip codes who are • 65 and older • 18-64 with a qualifying medical condition 20422, 20011, 20017, 20018, 20002, 20001, 20019, 20020, 20032, 20593 💻 https://t.co/f0tvWTeEQx ☎️ 1-855-363-0333 https://t.co/HYYvBSS8bZ	160155.0	RT @MurielBowser: The vaccine appointment portal opens at 9 am for DC residents who live in priority zip codes who are • 65 and older • 18…	2042.0	True	full
132143	132143	6040cbe129b1e40038551910	2021-03-04 12:00:27	[]	[]	Wed Mar 03 22:11:01 +0000 2021	[]	[{"url":"https://t.co/WptOrI7MLM","expanded_url":"http://cnb.cx/3sL6lB3","display_url":"cnb.cx/3sL6lB3","indices":[249,272]}]	Democrats are lowering the income caps for the $1,400 stimulus checks, here are the phase-out levels: -$75,000 for single filers; capped at $80,000 -$112,500 for heads of households; capped at $120,000 -$150,000 for joint filers; capped at $160,000 https://t.co/WptOrI7MLM https://t.co/tOVWyfb7ij	4020885.0	RT @CNBC: Democrats are lowering the income caps for the $1,400 stimulus checks, here are the phase-out levels: -$75,000 for single filers;…	402.0	True	full
132144	132144	6040cbe129b1e40038551912	2021-03-04 12:00:27	[]	[]	Thu Mar 04 10:16:03 +0000 2021	[]	[{"url":"https://t.co/CW1CbRo8F6","expanded_url":"https://cnn.it/3qhNFHD","display_url":"cnn.it/3qhNFHD","indices":[183,206]}]	The risk of death from Covid-19 is about 10 times higher in countries where most of the population is overweight, according to a report released Wednesday by the World Obesity Forum. https://t.co/CW1CbRo8F6	53090542.0	RT @CNN: The risk of death from Covid-19 is about 10 times higher in countries where most of the population is overweight, according to a r…	1882.0	True	full
132145	132145	6040cbe129b1e40038551920	2021-03-04 12:00:27	[{"text":"Bumblebee","indices":[7,17]},{"text":"Bees","indices":[64,69]},{"text":"Facemask","indices":[95,104]},{"text":"etsyshop","indices":[142,151]},{"text":"etsyhandmade","indices":[152,165]},{"text":"facemasks","indices":[166,176]},{"text":"facemasksforsale","indices":[177,194]},{"text":"giftideas","indices":[195,205]},{"text":"boutiqueshopping","indices":[206,223]},{"text":"giftforher","ind…	[{"url":"https://t.co/Eh3FlijdsD","expanded_url":"https://buff.ly/2NdcNll","display_url":"buff.ly/2NdcNll","indices":[118,141]}]		[]	[]			Purple #Bumblebee Face Mask White Silver Metallic Bling Sparkle #Bees Cotton Adjustable Fitted #Facemask Handmade U… https://t.co/776SELJtEg	4992.0	True	full
132146	132146	6040cbe129b1e40038551924	2021-03-04 12:00:28	[]	[]	Wed Feb 10 17:10:02 +0000 2021	[{"text":"abstracts","indices":[26,36]},{"text":"GCandE","indices":[53,60]}]	[{"url":"https://t.co/hLJX40ZQ33","expanded_url":"https://fal.cn/3djBt","display_url":"fal.cn/3djBt","indices":[243,266]}]	Don't delay, the call for #abstracts for the @ACSGCI #GCandE closes on Feb 15. Submit your research around this year's theme, “Sustainable Production to Advance the Circular Economy,” for a present to present to peers from around the world.. https://t.co/hLJX40ZQ33 https://t.co/QaBn5rEIuh	101303.0	RT @AmerChemSociety: Don't delay, the call for #abstracts for the @ACSGCI #GCandE closes on Feb 15. Submit your research around this year'…	768.0	True	full
132147	132147	6040cbe129b1e40038551926	2021-03-04 12:00:28	[]	[{"url":"https://t.co/Vs5kSPSEki","expanded_url":"https://www.eltiempo.com/bogota/tala-de-arboles-bogota-28-arboles-seran-intervenidos-en-la-avenida-suba-por-ampliacion-de-tm-570698","display_url":"eltiempo.com/bogota/tala-de…","indices":[205,228]}]		[]	[]			¡Arboricidio! ¡Leñadores! dirían si fueran oposición pero como son gobierno lo justifican con el covid y los activi… https://t.co/PgodEHOMDH	33006.0	True	full
132148	132148	6040cbe129b1e40038551946	2021-03-04 12:00:28	[]	[]	Thu Mar 04 11:17:58 +0000 2021	[]	[{"url":"https://t.co/rjtUlgZhCJ","expanded_url":"https://www.eltiempo.com/salud/vacunacion-los-ninos-que-le-pusieron-el-brazo-a-una-pandemia-570841","display_url":"eltiempo.com/salud/vacunaci…","indices":[233,256]}]	Invito a vuestras majestades a leer este artículo de mi autoría, publicado en @ELTIEMPO, sobre el paso por el actual suelo colombiano de la que fue la mayor hazaña médica de la Colonia: la Real Expedición Filantrópica de la Vacuna. https://t.co/rjtUlgZhCJ	4785.0	RT @CarlosDguer: Invito a vuestras majestades a leer este artículo de mi autoría, publicado en @ELTIEMPO, sobre el paso por el actual suelo…	1556.0	True	full
132149	132149	6040cbe129b1e4003855194c	2021-03-04 12:00:28	[]	[]	Thu Mar 04 01:31:56 +0000 2021	[{"text":"NovartisArgentina","indices":[0,18]}]	[{"url":"https://t.co/6tIWKAOfAi","expanded_url":"http://200.mg","display_url":"200.mg","indices":[64,87]}]	#NovartisArgentina Se necesita para Jesus Ibarra, carbamazepina https://t.co/6tIWKAOfAi 120 comp. O carbamazepina 400 mg 60 comp Rt solidario amigos por favor!!! ❤️ https://t.co/2hebda4IJx	14800.0	RT @Mimichas1959: #NovartisArgentina Se necesita para Jesus Ibarra, carbamazepina https://t.co/6tIWKAOfAi 120 comp. O carbamazepina 400 mg…	1103.0	True	full
132150	132150	6040cbe229b1e40038551956	2021-03-04 12:00:28	[]	[]	Thu Mar 04 00:57:02 +0000 2021	[{"text":"AUDIO","indices":[0,6]}]	[{"url":"https://t.co/SmIjaSLVvZ","expanded_url":"http://chirb.it/tCBL0d","display_url":"chirb.it/tCBL0d","indices":[184,207]}]	#AUDIO 🎙️ | Ante la variante P.1 del SARS-CoV-2 detectada en el país, el Pdte. @NicolasMaduro llamó al pueblo venezolano extremar medidas de prevención. Escuche el mensaje integro ➡️ https://t.co/SmIjaSLVvZ https://t.co/rcd6LGUrw9	1185307.0	RT @PresidencialVen: #AUDIO 🎙️ | Ante la variante P.1 del SARS-CoV-2 detectada en el país, el Pdte. @NicolasMaduro llamó al pueblo venezola…	393.0	True	full
132151	132151	6040cbe229b1e4003855195a	2021-03-04 12:00:28	[]	[]	Thu Mar 04 11:00:35 +0000 2021	[]	[{"url":"https://t.co/HGxbzfcsAt","expanded_url":"https://republic.com.ng/december-20-january-21/the-case-for-colonial-reparations/","display_url":"republic.com.ng/december-20-ja…","indices":[183,206]}]	In Namibia, German occupation led to the starvation, thirst and death of over 100,000 locals. Germany, @KimaniChegeE notes, 'has never formally apologized for its African holocaust.' https://t.co/HGxbzfcsAt	19366.0	RT @republicjournal: In Namibia, German occupation led to the starvation, thirst and death of over 100,000 locals. Germany, @KimaniChegeE n…	722.0	True	full
132152	132152	6040cbe229b1e40038551964	2021-03-04 12:00:28	[]	[]	Thu Mar 04 04:50:14 +0000 2021	[]	[{"url":"https://t.co/2DPZHzOowC","expanded_url":"https://twitter.com/jaketapper/status/1367124836674396165","display_url":"twitter.com/jaketapper/sta…","indices":[138,161]}]	fun fact: CNN aired every Trump WH briefing live, in its entirety for 4 yrs 6 wks into Biden presidency, CNN pulled plug on WH briefings https://t.co/2DPZHzOowC	189785.0	RT @EricBoehlert: fun fact: CNN aired every Trump WH briefing live, in its entirety for 4 yrs 6 wks into Biden presidency, CNN pulled plug…	4404.0	True	full
132153	132153	6040cbe229b1e4003855196a	2021-03-04 12:00:28	[]	[{"url":"https://t.co/f1IowKhpIZ","expanded_url":"https://fineartamerica.com","display_url":"fineartamerica.com","indices":[47,70]},{"url":"https://t.co/bpuhl7NFid","expanded_url":"https://fineartamerica.com/featured/decorative-versus-useful-vivian-aaron.html","display_url":"fineartamerica.com/featured/decor…","indices":[72,95]}]		[]	[]			Check out this new painting that I uploaded to https://t.co/f1IowKhpIZ! https://t.co/bpuhl7NFid Description: Playgr… https://t.co/AsA4NOrDYg	36.0	True	full
132154	132154	6040cbe229b1e4003855196e	2021-03-04 12:00:28	[]	[{"url":"https://t.co/VwsIdnUZQB","expanded_url":"https://buff.ly/3bbj1LH","display_url":"buff.ly/3bbj1LH","indices":[120,143]}]		[]	[]			Social media entices public figures with its promises of stardom – but there too lies its danger, writes… https://t.co/Y9WepIjVHT	2278.0	True	full
132155	132155	6040cbe229b1e4003855197a	2021-03-04 12:00:28	[]	[]	Thu Mar 04 11:45:44 +0000 2021	[]	[{"url":"https://t.co/Lt0CzFIcVo","expanded_url":"https://www.redebrasilatual.com.br/saude-e-ciencia/2021/03/sao-paulo-tem-recorde-de-internacoes-por-covid-19-em-um-unico-dia-2-255/","display_url":"redebrasilatual.com.br/saude-e-cienci…","indices":[146,169]}]	No mesmo dia que o governo paulista decretou a fase vermelha da quarentena em todo o estado, São Paulo bateu recorde de internações por covid-19 https://t.co/Lt0CzFIcVo	77635.0	RT @redebrasilatual: No mesmo dia que o governo paulista decretou a fase vermelha da quarentena em todo o estado, São Paulo bateu recorde d…	57.0	True	full
132156	132156	6040cbe229b1e40038551988	2021-03-04 12:00:29	[]	[]	Tue Mar 02 20:15:17 +0000 2021	[]	[{"url":"https://t.co/WqI7k4wvlh","expanded_url":"https://youtu.be/WV6NvE0jkyA","display_url":"youtu.be/WV6NvE0jkyA","indices":[181,204]}]	Y como lo prometido es deuda, 10 Km con Julia para @FEDER_ONG con su carrera por la esperanza y hablamos un poquito sobre la gastrostomía y sus efectos en relación padre/madre-hij@ https://t.co/WqI7k4wvlh	42.0	RT @JRunningteam: Y como lo prometido es deuda, 10 Km con Julia para @FEDER_ONG con su carrera por la esperanza y hablamos un poquito sobre…	13.0	True	full
132157	132157	6040cbe229b1e40038551998	2021-03-04 12:00:29	[]	[]	Thu Mar 04 09:01:07 +0000 2021	[{"text":"P1","indices":[4,7]},{"text":"Brazil","indices":[11,18]},{"text":"COVID19","indices":[37,45]},{"text":"coronavirus","indices":[76,88]}]	[{"url":"https://t.co/c1JmwJg9fY","expanded_url":"https://twitter.com/DrEricDing/status/1367352712896143368","display_url":"twitter.com/DrEricDing/sta…","indices":[160,183]}]	And #P1 in #Brazil. Society treating #COVID19 like its on its last days and #coronavirus is telling us a totally different story -- if we're willing to listen. https://t.co/c1JmwJg9fY	10396.0	RT @SteveAHorn: And #P1 in #Brazil. Society treating #COVID19 like its on its last days and #coronavirus is telling us a totally different…	1615.0	True	full
132158	132158	6040cbe229b1e400385519a6	2021-03-04 12:00:29	[]	[{"url":"https://t.co/7QyDFDxe4c","expanded_url":"https://doinn.co/blog/es_ES/la-seguridad-es-el-nuevo-movimiento-de-bienestar/cl","display_url":"doinn.co/blog/es_ES/la-…","indices":[250,273]}]		[]	[]			🇪🇸 Euromonitor, analistas en más de 100 países y las últimas técnicas en ciencias de datos e investigación de merc… https://t.co/5VnpxGtUaT	451.0	True	full
132159	132159	6040cbe229b1e400385519ae	2021-03-04 12:00:29	[]	[{"url":"https://t.co/SQsnpBX3Z7","expanded_url":"https://twitter.com/pedwards_phil/status/1367228333948362761?s=20","display_url":"twitter.com/pedwards_phil/…","indices":[113,136]}]		[]	[]			@bloke_diary @YardleyShooting Read this thread, read it today, a lot of things dropped into place @pedwards_phil… https://t.co/tPp8OCu79j	135.0	True	full
132160	132160	6040cbe229b1e400385519b0	2021-03-04 12:00:29	[]	[]	Thu Mar 04 06:59:44 +0000 2021	[]	[{"url":"https://t.co/OdTZCTEhNn","expanded_url":"https://twitter.com/pulseghana/status/1367180699170701319","display_url":"twitter.com/pulseghana/sta…","indices":[170,193]}]	Someone should explain to me why celebrities are getting doses when they are not frontline health workers or 65+. Doctors and nurses in tamale are yet to get vaccinated. https://t.co/OdTZCTEhNn	2417.0	RT @Rockson2: Someone should explain to me why celebrities are getting doses when they are not frontline health workers or 65+. Doctors and…	32.0	True	full
132161	132161	6040cbe329b1e400385519b4	2021-03-04 12:00:29	[]	[{"url":"https://t.co/2E7LFTpdDK","expanded_url":"https://www.nytimes.com/2021/03/03/world/americas/brazil-covid-variant.html","display_url":"nytimes.com/2021/03/03/wor…","indices":[20,43]}]		[]	[]			@cgmills98 3: URL: https://t.co/2E7LFTpdDK Brazil is seeing a record number of deaths, and the spread of a more co… https://t.co/7QIRJAaggP	1.0	True	full
132162	132162	6040cbe329b1e400385519bc	2021-03-04 12:00:29	[]	[]	Wed Mar 03 22:19:34 +0000 2021	[]	[{"url":"https://t.co/2c6FUsyc4r","expanded_url":"https://bonsens.info/christian-perronne-a-propos-des-vaccins/","display_url":"bonsens.info/christian-perr…","indices":[199,222]}]	A lire : Christian Perronne : à propos des vaccins "Or quel est l’intérêt d’un vaccin généralisé pour 1maladie dont la mortalité est proche de 0,05% ? Aucun. Cette vaccination de masse est inutile." https://t.co/2c6FUsyc4r	4029.0	RT @papanours60: A lire : Christian Perronne : à propos des vaccins "Or quel est l’intérêt d’un vaccin généralisé pour 1maladie dont la mor…	370.0	True	full
132163	132163	6040cbe329b1e400385519c8	2021-03-04 12:00:29	[{"text":"Football","indices":[3,12]},{"text":"Metz","indices":[13,18]},{"text":"FCMetz","indices":[19,26]},{"text":"FFF","indices":[52,56]},{"text":"N2","indices":[57,60]},{"text":"D2F","indices":[61,65]},{"text":"COVID19","indices":[66,74]}]	[{"url":"https://t.co/KvYbxY3HiN","expanded_url":"https://www.republicain-lorrain.fr/sport/2021/03/04/le-national-2-a-l-arret","display_url":"republicain-lorrain.fr/sport/2021/03/…","indices":[176,199]}]		[]	[]			⚽😷 #Football #Metz #FCMetz @FCMetz @FCMetzFeminines #FFF #N2 #D2F #COVID19 Les championnats de National 2 et de D2… https://t.co/PApYcBHgRT	2270.0	True	full
132164	132164	6040cbe329b1e400385519d8	2021-03-04 12:00:30	[]	[]	Thu Mar 04 09:50:02 +0000 2021	[]	[{"url":"https://t.co/BN2b8yfgjK","expanded_url":"https://www.news.com.au/national/nsw-act/news/queensland-nurse-suffers-anaphylactic-reaction-to-covid19-vaccine/news-story/76b584e285560a3242fd28c9f95c46e2","display_url":"news.com.au/national/nsw-a…","indices":[256,279]}]	Well here go. A Gold Coast nurse had to be rushed to hospital after she went into anaphylactic shock after receiving the COVID-19 vaccine today. And the real spin is: “Anaphylaxis has been identified as a possible side effect from any vaccination...” https://t.co/BN2b8yfgjK	5749.0	RT @WakeAustralia: Well here go. A Gold Coast nurse had to be rushed to hospital after she went into anaphylactic shock after receiving t…	66.0	True	full
132165	132165	6040cbe329b1e400385519e6	2021-03-04 12:00:30	[]	[]	Thu Mar 04 11:35:22 +0000 2021	[]	[{"url":"https://t.co/6Nt9SdkzJm","expanded_url":"https://twitter.com/katarinabarley/status/1367214923873411074","display_url":"twitter.com/katarinabarley…","indices":[281,304]}]	Tweets aus einer Parallelwelt. Als EU-Freund fällt es mir immer schwerer, die Vorwürfe absoluter Realitätsferne zu bestreiten, die die EU-Gegner immer vorbringen. Wie kann man mitten in einem gigantischen Desaster, das man selbst angerichtet hat,so ein Beitrag für passend halten? https://t.co/6Nt9SdkzJm	3370.0	RT @GideonBoess: Tweets aus einer Parallelwelt. Als EU-Freund fällt es mir immer schwerer, die Vorwürfe absoluter Realitätsferne zu bestrei…	41.0	True	full
132166	132166	6040cbe329b1e400385519e8	2021-03-04 12:00:30	[]	[]	Thu Mar 04 11:38:50 +0000 2021	[{"text":"8M","indices":[48,51]},{"text":"mujeres","indices":[246,254]}]	[{"url":"https://t.co/ExnjOYjWws","expanded_url":"https://www.publico.es/sociedad/delegacion-gobierno-madrid-prohibe-manifestaciones-8m-motivos-salud-publica.html?utm_source=twitter&utm_medium=social&utm_campaign=web","display_url":"publico.es/sociedad/deleg…","indices":[256,279]}]	🟣 «DG en Madrid prohíbe las manifestaciones del #8M por motivos de salud pública» Ni se me pasa por la cabeza ir a # manifestación alguna en plena pandemia. Pero la acertada contundencia para frenar éstas frente a otras autorizadas, apesta. #mujeres https://t.co/ExnjOYjWws	154177.0	RT @pardodevera: 🟣 «DG en Madrid prohíbe las manifestaciones del #8M por motivos de salud pública» Ni se me pasa por la cabeza ir a # mani…	470.0	True	full
132167	132167	6040cbe329b1e400385519f2	2021-03-04 12:00:30	[]	[{"url":"https://t.co/QsnF5esOV6","expanded_url":"http://charity-link.org/about-us/lives-changed/","display_url":"charity-link.org/about-us/lives…","indices":[245,268]}]		[]	[]			Shona was furloughed from her job due to Covid-19 &amp; was struggling to provide for her children on a reduced income.… https://t.co/0Jr2nWIAxJ	1783.0	True	full
132168	132168	6040cbe329b1e400385519f4	2021-03-04 12:00:30	[]	[]	Thu Mar 04 11:55:22 +0000 2021	[]	[{"url":"https://t.co/vu5KzkqTXZ","expanded_url":"https://twitter.com/AviMayer/status/1367163640672092166","display_url":"twitter.com/AviMayer/statu…","indices":[239,262]}]	Repugna pero no sorprende: Vea aquí a los colonizadores, genocidas, gobiernos de derecha fascistas, e invasores que se oponen a que las víctimas palestinas tengan algo de justicia. No olvide a lo criminales de guerra y a sus cómplices: https://t.co/vu5KzkqTXZ	14627.0	RT @ValeriaCortesM: Repugna pero no sorprende: Vea aquí a los colonizadores, genocidas, gobiernos de derecha fascistas, e invasores que se…	585.0	True	full
132169	132169	6040cbe329b1e40038551a0a	2021-03-04 12:00:30	[]	[]	Mon Mar 01 20:14:16 +0000 2021	[{"text":"TaraxaTokenSale","indices":[251,267]}]	[{"url":"https://t.co/LmbpsP5b5d","expanded_url":"https://token.taraxa.io/","display_url":"token.taraxa.io","indices":[201,224]},{"url":"https://t.co/0EB2oubQjp","expanded_url":"https://medium.com/taraxa-project/announcing-taraxas-public-sale-b801b5519d0d","display_url":"medium.com/taraxa-project…","indices":[226,249]}]	🚀🚀🚀 Today we're thrilled to announce the $TARA token sale! 📅 March 4 - March 15: pre-registration opens on March 4, 2021, 6PM PST. 💸 Three sale options. 🛂 KYC required. For details, head over to: https://t.co/LmbpsP5b5d https://t.co/0EB2oubQjp #TaraxaTokenSale https://t.co/RweQHSSnPA	7416.0	RT @taraxa_project: 🚀🚀🚀 Today we're thrilled to announce the $TARA token sale! 📅 March 4 - March 15: pre-registration opens on March 4, 2…	200.0	True	full
132170	132170	6040cbe429b1e40038551a12	2021-03-04 12:00:30	[]	[]	Thu Mar 04 03:11:54 +0000 2021	[]	[{"url":"https://t.co/9S4ZzRDocV","expanded_url":"https://www.mohfw.gov.in/","display_url":"mohfw.gov.in","indices":[0,23]}]	https://t.co/9S4ZzRDocV vaccination rate almost 1 million per day on day 3 of second phase . Second piece of great news for the day after Covaxin’s Phase 3 results !	74.0	RT @surajbrf: https://t.co/9S4ZzRDocV vaccination rate almost 1 million per day on day 3 of second phase . Second piece of great news for t…	17.0	True	full
132171	132171	6040cbe429b1e40038551a38	2021-03-04 12:00:31	[]	[]	Wed Mar 03 18:48:07 +0000 2021	[{"text":"PCR","indices":[89,93]}]	[{"url":"https://t.co/wsi4uvQFDW","expanded_url":"https://uncutnews.ch/weltweit-renommiertesten-medizinischen-fachzeitschrift-the-lancet-veroeffentlicht-eine-studie-die-zeigt-dass-der-pcr-test-fuer-den-nachweis-von-sars-cov-2-unbrauchbar-ist/","display_url":"uncutnews.ch/weltweit-renom…","indices":[241,264]}]	⏩⏩The Lancet⏪⏪ Studie belegt, was Verschwörungstheoretiker schon lange vermutet haben! #PCR -Tests können nicht als Goldstandard für die Feststellung von COVID-19 herhalten! Maßnahmen ohne Evidenz! Drosten und Lauterbach bloßgestellt! https://t.co/wsi4uvQFDW	507.0	RT @Ahlenerwutbrge1: ⏩⏩The Lancet⏪⏪ Studie belegt, was Verschwörungstheoretiker schon lange vermutet haben! #PCR -Tests können nicht als…	34.0	True	full
132172	132172	6040cbe429b1e40038551a3a	2021-03-04 12:00:30	[{"text":"OSul","indices":[141,146]},{"text":"JornalOSul","indices":[147,158]},{"text":"PortalOSul","indices":[159,170]},{"text":"PortoAlegre","indices":[171,183]},{"text":"UTI","indices":[184,188]},{"text":"Melo","indices":[189,194]}]	[{"url":"https://t.co/sK2NJFVImy","expanded_url":"http://osul.com.br","display_url":"osul.com.br","indices":[114,137]}]		[]	[]			Hospital Vila Nova, em Porto Alegre, vai transferir pacientes a fim de ampliar leitos para o coronavírus Leia em… https://t.co/57FJ4Izyep	12272.0	True	full
132173	132173	6040cbe429b1e40038551a40	2021-03-04 12:00:31	[{"text":"MatunguDecides","indices":[187,202]},{"text":"TujulishaneOnMaternalHealth","indices":[234,262]}]	[{"url":"https://t.co/03O9Irdz0c","expanded_url":"https://bit.ly/3nkL2nN","display_url":"bit.ly/3nkL2nN","indices":[152,175]}]		[]	[]			Its now easy to update tenants details and bills while on the field using agencygo mobile app. Register today and s… https://t.co/pLBPyP9lz9	64.0	True	full
132174	132174	6040cbe429b1e40038551a4e	2021-03-04 12:00:31	[]	[]	Thu Mar 04 10:21:07 +0000 2021	[]	[{"url":"https://t.co/QgZ6Mp54ct","expanded_url":"https://www.politico.eu/newsletter/china-direct/politico-china-direct-party-pow-wow-natos-eyes-on-china-vaccine-diplomacy/","display_url":"politico.eu/newsletter/chi…","indices":[253,276]}]	⚠️ Here's my first @POLITICOEurope China Direct newsletter, covering EU-China relations, Beijing's top political meetings, vaccine diplomacy and Hong Kong. I talked to a former NATO sec-gen and the architect behind Italy's joining the Belt and Road👇 https://t.co/QgZ6Mp54ct	13423.0	RT @StuartKLau: ⚠️ Here's my first @POLITICOEurope China Direct newsletter, covering EU-China relations, Beijing's top political meetings,…	3277.0	True	full
132175	132175	6040cbe529b1e40038551a60	2021-03-04 12:00:31	[{"text":"security","indices":[25,34]},{"text":"private","indices":[59,67]}]	[{"url":"https://t.co/QztAByN8M8","expanded_url":"https://bit.ly/307Cir4","display_url":"bit.ly/307Cir4","indices":[144,167]}]		[]	[]			The pandemic highlighted #security shortcomings of virtual #private networks, but lack of an affordable alternative… https://t.co/PswLgymet9	53.0	True	full
132176	132176	6040cbe529b1e40038551a64	2021-03-04 12:00:31	[{"text":"vaccine","indices":[125,133]},{"text":"covid19","indices":[134,142]}]	[{"url":"https://t.co/ynrSHAkQKd","expanded_url":"https://www.stocktitan.net/news/SNGX/soligenix-announces-positive-progress-in-the-pre-clinical-h3jgt5alkdhj.html","display_url":"stocktitan.net/news/SNGX/soli…","indices":[100,123]}]		[]	[]			$SNGX Soligenix Announces Positive Progress in the Pre-clinical Development of its COVID-19 Vaccine… https://t.co/5sUUdWO5o4	3561.0	True	full
132177	132177	6040cbe529b1e40038551a7a	2021-03-04 12:00:31	[{"text":"Corona","indices":[76,83]}]	[{"url":"https://t.co/XfSRcFVCjk","expanded_url":"https://www.n-tv.de/politik/Spahn-und-Scheuer-sollen-es-richten-article22401268.html","display_url":"n-tv.de/politik/Spahn-…","indices":[144,167]}]		[]	[]			Das ist keine Taskforce, das ist ein Himmelfahrtskommando! Und zwar für die #Corona-Patienten, die versterben oder… https://t.co/evdeBWIo1b	116.0	True	full
132178	132178	6040cbe529b1e40038551a80	2021-03-04 12:00:32	[]	[{"url":"https://t.co/wJRnIrhO2E","expanded_url":"https://dz-g.ru/Corona-Herrschaft_So-hetzen-Regierungen-Menschen-gegeneinander-auf","display_url":"dz-g.ru/Corona-Herrsch…","indices":[82,105]},{"url":"https://t.co/GoWeMqU4SG","expanded_url":"https://www.youtube.com/watch?v=dpWevpUjTNU","display_url":"youtube.com/watch?v=dpWevp…","indices":[269,292]}]		[]	[]			@Mira89299590 Corona-Herrschaft: So hetzen Regierungen Menschen gegeneinander auf https://t.co/wJRnIrhO2E "Teile u… https://t.co/8vMeSUDF7F	269.0	True	full
132179	132179	6040cbe529b1e40038551a8c	2021-03-04 12:00:32	[]	[]	Wed Mar 03 16:07:58 +0000 2021	[]	[{"url":"https://t.co/lNMBipZRn4","expanded_url":"https://go.teamusa.org/3rjZezy","display_url":"go.teamusa.org/3rjZezy","indices":[136,159]}]	Last Chance Qualifier set for March 26-27 in Fort Worth, Texas; Participants must have negative COVID test 72 hours before March 26 📝: https://t.co/lNMBipZRn4 https://t.co/6ZWodSpgFS	220020.0	RT @USAWrestling: Last Chance Qualifier set for March 26-27 in Fort Worth, Texas; Participants must have negative COVID test 72 hours befor…	92.0	True	full
132180	132180	6040cbe529b1e40038551aa2	2021-03-04 12:00:32	[]	[]	Wed Mar 03 16:30:34 +0000 2021	[]	[{"url":"https://t.co/Zyd5Lvxltx","expanded_url":"https://www.fox13now.com/news/coronavirus/local-coronavirus-news/new-mammogram-guidelines-for-women-recently-vaccinated-for-covid-19","display_url":"fox13now.com/news/coronavir…","indices":[189,212]}]	SALT LAKE CITY — Intermountain Healthcare doctors announced new mammogram guidelines Tuesday in response to a surprising new side effect of the COVID-19 vaccine could cause breast cancer https://t.co/Zyd5Lvxltx	3402.0	RT @Love_Nature2020: SALT LAKE CITY — Intermountain Healthcare doctors announced new mammogram guidelines Tuesday in response to a surprisi…	560.0	True	full
132181	132181	6040cbe529b1e40038551aaa	2021-03-04 12:00:32	[{"text":"PrivateProperty","indices":[100,116]},{"text":"LivePodcast","indices":[117,129]},{"text":"YSYR","indices":[130,135]}]	[{"url":"https://t.co/Pi22mhOWsW","expanded_url":"https://bit.ly/3q7FrSo","display_url":"bit.ly/3q7FrSo","indices":[75,98]}]		[]	[]			How to best overcome the economic hardships of the pandemic? Video Link: https://t.co/Pi22mhOWsW… https://t.co/7ctBfGcC45	24326.0	True	full
132182	132182	6040cbe529b1e40038551aac	2021-03-04 12:00:32	[]	[]	Thu Mar 04 12:00:24 +0000 2021	[{"text":"WashYourHands","indices":[140,154]},{"text":"WearAMask","indices":[155,165]},{"text":"SocialDistancing","indices":[166,183]},{"text":"GetTested","indices":[184,194]},{"text":"GetVaccinated","indices":[195,209]},{"text":"StayHomeSaveLives","indices":[210,228]},{"text":"IdiotMoron","indices":[229,240]},{"text":"DontBeAnIdiot","indices":[241,255]}]	[{"url":"https://t.co/TMV3buOCP7","expanded_url":"https://twitter.com/ReNellGlover/status/1367443871593037827","display_url":"twitter.com/ReNellGlover/s…","indices":[256,279]}]	Hey IDIOTS @GregAbbott_TX and @tatereeves you should take notes for this. Everyone else, read this comic I made so YOU "DON'T BE AN IDIOT!" #WashYourHands #WearAMask #SocialDistancing #GetTested #GetVaccinated #StayHomeSaveLives #IdiotMoron #DontBeAnIdiot https://t.co/TMV3buOCP7	2026.0	RT @ReNellGlover: Hey IDIOTS @GregAbbott_TX and @tatereeves you should take notes for this. Everyone else, read this comic I made so YOU "D…	2026.0	True	full
132183	132183	6040cbe629b1e40038551ac8	2021-03-04 12:00:32	[]	[]	Thu Mar 04 11:20:00 +0000 2021	[{"text":"NotiMippCI","indices":[0,11]}]	[{"url":"https://t.co/KX4ejbGZjq","expanded_url":"https://bit.ly/3bafj4W","display_url":"bit.ly/3bafj4W","indices":[113,136]}]	#NotiMippCI 📰🗞| COMUNICADO | Presidente Maduro extiende sus condolencias al pueblo y Gobierno de Cuba. Lea más ⏩ https://t.co/KX4ejbGZjq https://t.co/5ysS6PNURI	250269.0	RT @Mippcivzla: #NotiMippCI 📰🗞| COMUNICADO | Presidente Maduro extiende sus condolencias al pueblo y Gobierno de Cuba. Lea más ⏩ https://t.…	533.0	True	full
132184	132184	6040cbe629b1e40038551ad0	2021-03-04 12:00:32	[{"text":"COVID19","indices":[82,90]},{"text":"health","indices":[146,153]},{"text":"healthcare","indices":[154,165]}]	[{"url":"https://t.co/Nr3vpuUJbn","expanded_url":"https://bit.ly/3kKB12F","display_url":"bit.ly/3kKB12F","indices":[122,145]}]		[]	[]			Learn about the steps employers have taken or are contemplating to speed employee #COVID19 vaccinations in our new… https://t.co/ViPeDhIBO6	13592.0	True	full
132185	132185	6040cbe629b1e40038551ad6	2021-03-04 12:00:32	[]	[]	Thu Mar 04 11:32:15 +0000 2021	[]	[{"url":"https://t.co/pfRtIyMiL3","expanded_url":"https://www.vanguardngr.com/2021/03/tourism-company-signs-15-yr-concession-agreement-with-ekiti-govt-over-ikogosi-resort/","display_url":"vanguardngr.com/2021/03/touris…","indices":[172,195]}]	I am excited to announce that @Irinajo_NG has signed a concession agreement to takeover the management of Ikogosi Warm Spring Resort @Ikogosi_Resort for the next 15 years. https://t.co/pfRtIyMiL3	13206.0	RT @dharmorla: I am excited to announce that @Irinajo_NG has signed a concession agreement to takeover the management of Ikogosi Warm Sprin…	73.0	True	full
132186	132186	6040cbe629b1e40038551ae4	2021-03-04 12:00:33	[]	[{"url":"https://t.co/axLbuJQs9i","expanded_url":"http://arrano.network/","display_url":"arrano.network","indices":[142,165]}]		[]	[]			Hello Mates, its time to verify your $ANO funds. Login to your Arrano Account and re-verify Email Download the ap… https://t.co/Z2ZCa9IA65	2.0	True	full
132187	132187	6040cbe629b1e40038551ae6	2021-03-04 12:00:33	[{"text":"CooperativaTrabajoTierraMadre","indices":[119,149]},{"text":"TrabajoCooperativo","indices":[164,183]}]	[{"url":"https://t.co/lRkZIHbZR5","expanded_url":"https://cooperativas.com.ar/invitan-a-descubrir-y-deleitarse-con-ideas-pampeanas/","display_url":"cooperativas.com.ar/invitan-a-desc…","indices":[201,224]}]		[]	[]			Se trata de “Tierra Madre” un almacén de oportunidades en Santa Rosa donde artesanas y artesanos ofrecen sus produc… https://t.co/3WMJuOM04Q	1272.0	True	full
132188	132188	6040cbe629b1e40038551ae8	2021-03-04 12:00:33	[]	[]	Wed Mar 03 20:23:02 +0000 2021	[]	[{"url":"https://t.co/HovUAm9Tou","expanded_url":"https://www.lavozdetandil.com.ar/2021/02/11/balcarce--denuncian-que-en-el-hospital-venden-vacunas-contra-el-covid-19-","display_url":"lavozdetandil.com.ar/2021/02/11/bal…","indices":[221,244]}]	Policiales: El lote de la vacuna que le aplicaron a Martín Guzmán es el Nº 486081120R, lote destinado al municipio de Balcarce. Se trata del mismo lote correspondiente a frascos que fueron denunciados como desaparecidos. https://t.co/HovUAm9Tou	151829.0	RT @Winston_Dunhill: Policiales: El lote de la vacuna que le aplicaron a Martín Guzmán es el Nº 486081120R, lote destinado al municipio de…	286.0	True	full
132189	132189	6040cbe629b1e40038551b04	2021-03-04 12:00:33	[{"text":"hispasonic","indices":[73,84]},{"text":"SoundCloud","indices":[85,96]}]	[{"url":"https://t.co/VFkabjvAKr","expanded_url":"https://buff.ly/3bcVcmU","display_url":"buff.ly/3bcVcmU","indices":[103,126]}]		[]	[]			@SoundCloud pagará a los artistas según las escuchas de sus seguidores. #hispasonic #SoundCloud Link:… https://t.co/qtz4GBW3Af	646.0	True	full
132190	132190	6040cbe629b1e40038551b10	2021-03-04 12:00:33	[]	[{"url":"https://t.co/XmiRKov02b","expanded_url":"https://www.dailyrecord.com/story/sports/high-school/2021/03/04/hs-sports-livestreams-provide-safe-option-spectators-during-covid/6759010002/","display_url":"dailyrecord.com/story/sports/h…","indices":[194,217]}]		[]	[]			A big shout out to the MHRD IT Dept. for making it all possible! Thanks guys.... Your the best!!! @dailyrecordspts… https://t.co/2DxeWbGVFi	437.0	True	full
132191	132191	6040cbe729b1e40038551b24	2021-03-04 12:00:33	[]	[]	Thu Mar 04 08:46:09 +0000 2021	[{"text":"history","indices":[239,247]}]	[{"url":"https://t.co/OG8r8GiOZY","expanded_url":"https://bylinetimes.com/2020/01/21/history-isnt-woke-its-the-best-defence-we-have-against-tyranny-and-hate/","display_url":"bylinetimes.com/2020/01/21/his…","indices":[249,272]}]	History Isn't 'Woke' – It's the Best Defence we have Against Tyranny and Hate – ⁦@BylineTimes⁩ Great article ⁦@Hardeep_Matharu⁩ on importance of learning from true &amp; representational #history https://t.co/OG8r8GiOZY	194.0	RT @PentonStreetCML: History Isn't 'Woke' – It's the Best Defence we have Against Tyranny and Hate – ⁦@BylineTimes⁩ Great…	47.0	True	full
132192	132192	6040cbe729b1e40038551b38	2021-03-04 12:00:33	[]	[]	Wed Mar 03 22:05:25 +0000 2021	[{"text":"freeports","indices":[43,53]},{"text":"chartercities","indices":[88,102]}]	[{"url":"https://t.co/I1sRBLkEBB","expanded_url":"https://blog.politics.ox.ac.uk/is-the-charter-cities-moment-here/","display_url":"blog.politics.ox.ac.uk/is-the-charter…","indices":[249,272]}]	We need details about @RishiSunak proposed #freeports which I believe they intend to be #chartercities - if its cities granted special jurisdiction to create new governance systems - a form of neoliberalism on ‘viagra’ we should be very concerned https://t.co/I1sRBLkEBB	187558.0	RT @thatginamiller: We need details about @RishiSunak proposed #freeports which I believe they intend to be #chartercities - if its cities…	1071.0	True	full
132193	132193	6040cbe729b1e40038551b3a	2021-03-04 12:00:33	[]	[]	Thu Mar 04 11:32:15 +0000 2021	[]	[{"url":"https://t.co/pfRtIyMiL3","expanded_url":"https://www.vanguardngr.com/2021/03/tourism-company-signs-15-yr-concession-agreement-with-ekiti-govt-over-ikogosi-resort/","display_url":"vanguardngr.com/2021/03/touris…","indices":[172,195]}]	I am excited to announce that @Irinajo_NG has signed a concession agreement to takeover the management of Ikogosi Warm Spring Resort @Ikogosi_Resort for the next 15 years. https://t.co/pfRtIyMiL3	13206.0	RT @dharmorla: I am excited to announce that @Irinajo_NG has signed a concession agreement to takeover the management of Ikogosi Warm Sprin…	2990.0	True	full
132194	132194	6040cbe729b1e40038551b58	2021-03-04 12:00:33	[]	[{"url":"https://t.co/VILNzMyDOd","expanded_url":"http://www.santandervalemas.com","display_url":"santandervalemas.com","indices":[85,108]}]		[]	[]			📲Los establecimientos pueden adherirse desde el 15 de marzo al 15 de abril en la web https://t.co/VILNzMyDOd y los… https://t.co/CZeulgrWEy	6602.0	True	full
132195	132195	6040cbe729b1e40038551b62	2021-03-04 12:00:34	[{"text":"AEWonTSN","indices":[0,9]},{"text":"UberstarOfJerichleanProportions","indices":[33,65]},{"text":"LeChampion","indices":[66,77]},{"text":"DemoGod","indices":[78,86]},{"text":"AEWdark","indices":[157,165]},{"text":"AEWonTNT","indices":[166,175]},{"text":"AEWdynamite","indices":[176,188]},{"text":"ImWithAEW","indices":[189,199]},{"text":"RingRust","indices":[200,209]}]	[{"url":"https://t.co/Il1lsuOnsn","expanded_url":"https://buff.ly/308sop1","display_url":"buff.ly/308sop1","indices":[254,277]}]		[]	[]			#AEWonTSN via @eWrestlingNews... #UberstarOfJerichleanProportions #LeChampion #DemoGod @IamJericho Agrees That the… https://t.co/k0fHx9L7WI	106.0	True	full
132196	132196	6040cbe729b1e40038551b68	2021-03-04 12:00:34	[]	[]	Wed Mar 03 23:19:16 +0000 2021	[{"text":"Söder","indices":[79,85]},{"text":"CoronaGipfel","indices":[102,115]},{"text":"Verschwörungstheorie","indices":[144,165]}]	[{"url":"https://t.co/2sQOB0GtKd","expanded_url":"https://reitschuster.de/post/corona-gipfel-zumutung-fuer-jeden-muendigen-buerger/","display_url":"reitschuster.de/post/corona-gi…","indices":[243,266]}]	"Wir geben den Menschen ein großes Stück Vertrauen und Freiheit zurück", sagte #Söder gerade nach dem #CoronaGipfel. Bis jetzt galt es noch als #Verschwörungstheorie , wenn man sagte, unsere Regierung habe den Menschen das Vertrauen entzogen. https://t.co/2sQOB0GtKd	68921.0	RT @reitschuster: "Wir geben den Menschen ein großes Stück Vertrauen und Freiheit zurück", sagte #Söder gerade nach dem #CoronaGipfel. Bis…	88.0	True	full
132197	132197	6040cbe729b1e40038551b70	2021-03-04 12:00:34	[]	[]	Thu Mar 04 07:34:07 +0000 2021	[]	[{"url":"https://t.co/maFhiuO2iO","expanded_url":"https://www.eldiario.es/1_6eecfb","display_url":"eldiario.es/1_6eecfb","indices":[242,265]}]	PSOE, PP y Vox persisten en el bloqueo a las investigaciones parlamentarias sobre el rey emérito pese al torrente de escándalos. Unidas Podemos y los partidos que apoyaron los Presupuestos Generales reclaman una fiscalización de la Corona https://t.co/maFhiuO2iO	124443.0	RT @olgarodriguezfr: PSOE, PP y Vox persisten en el bloqueo a las investigaciones parlamentarias sobre el rey emérito pese al torrente de e…	1422.0	True	full
132198	132198	6040cbe729b1e40038551b7a	2021-03-04 12:00:34	[]	[]	Thu Mar 04 11:27:08 +0000 2021	[]	[{"url":"https://t.co/9XK55bqT0T","expanded_url":"https://g1.globo.com/globonews/globonews-em-pauta/video/e-a-maior-catastrofe-da-historia-brasileira-diz-medico-sobre-novo-recorde-de-mortes-por-covid-em-24-horas-9318179.ghtml","display_url":"g1.globo.com/globonews/glob…","indices":[255,278]}]	Por que o Brasil passou a preocupar o mundo inteiro pelo descontrole da pandemia? Por que o n° de óbitos no país (se não houver a devida resposta ao vírus) pode chegar a 3 mil por dia? Vale conferir a entrevista que @MiguelNicolelis nos deu na @GloboNews https://t.co/9XK55bqT0T	512633.0	RT @andretrig: Por que o Brasil passou a preocupar o mundo inteiro pelo descontrole da pandemia? Por que o n° de óbitos no país (se não hou…	43.0	True	full
132199	132199	6040cbe729b1e40038551b7c	2021-03-04 12:00:34	[{"text":"AfterCovidCity","indices":[258,273]}]	[{"url":"https://t.co/g4PXxM79Nq","expanded_url":"http://AfterCovid.City","display_url":"AfterCovid.City","indices":[4,27]}]		[]	[]			🦠 https://t.co/g4PXxM79Nq is an online + hyper-local initiative &amp; festival celebrating social proximity in times… https://t.co/kHc57KxugZ	14.0	True	full
132200	132200	6040cbe829b1e40038551b86	2021-03-04 12:00:34	[]	[]	Wed Mar 03 23:19:47 +0000 2021	[]	[{"url":"https://t.co/pXvgCLbfGc","expanded_url":"https://www.theblaze.com/news/reporter-calls-out-psaki-vaccine-deal?utm_source=theblaze-breaking&utm_medium=email&utm_campaign=20210303Trending-PsakiNYT&utm_term=ACTIVE%20LIST%20-%20TheBlaze%20Breaking%20News","display_url":"theblaze.com/news/reporter-…","indices":[125,148]}]	Translation==Psucki and her boss got called out for their BS. Looking forward to seeing this happen many more times. I hope. https://t.co/pXvgCLbfGc	50435.0	RT @rdrhwke: Translation==Psucki and her boss got called out for their BS. Looking forward to seeing this happen many more times. I hope. h…	5146.0	True	full
132201	132201	6040cbe829b1e40038551b8c	2021-03-04 12:00:34	[]	[]	Wed Mar 03 20:06:11 +0000 2021	[{"text":"NYCElectionsInitiative","indices":[254,277]}]	[{"url":"https://t.co/Iv57uLFDNU","expanded_url":"https://bit.ly/389CoD7","display_url":"bit.ly/389CoD7","indices":[96,119]}]	We are so pleased to introduce the inaugural class of CCM's City Election Reporting Fellowship: https://t.co/Iv57uLFDNU Fellows serving 15 communities in 9 languages will produce in-depth election coverage, thanks to generous support from @Revson_Fdn #NYCElectionsInitiative	1826.0	RT @CCMNewmarkJ: We are so pleased to introduce the inaugural class of CCM's City Election Reporting Fellowship: https://t.co/Iv57uLFDNU F…	7993.0	True	full
132202	132202	6040cbe829b1e40038551b94	2021-03-04 12:00:35	[]	[]	Tue Mar 02 17:31:05 +0000 2021	[]	[{"url":"https://t.co/xBvEnnr1kW","expanded_url":"http://bit.ly/3dqOL0Z","display_url":"bit.ly/3dqOL0Z","indices":[168,191]}]	Participe en el proceso de rendición de cuentas de la @ComisionVerdadC. Los y las invitamos a consultar el informe de gestión del año 2020 y a enviar sus preguntas ► https://t.co/xBvEnnr1kW https://t.co/hFwctdM7gt	55949.0	RT @ComisionVerdadC: Participe en el proceso de rendición de cuentas de la @ComisionVerdadC. Los y las invitamos a consultar el informe d…	324.0	True	full
132203	132203	6040cbe829b1e40038551b98	2021-03-04 12:00:35	[]	[]	Wed Mar 03 15:00:25 +0000 2021	[{"text":"IWD2021","indices":[10,18]}]	[{"url":"https://t.co/IxRtjmHj4A","expanded_url":"http://halifax.ca/iwd","display_url":"halifax.ca/iwd","indices":[247,270]}]	Celebrate #IWD2021 and join us for a free virtual event. This year's topic is: Choose to Challenge: Women’s Resilience in the Time of COVID-19, featuring keynote speaker @RajeanWillis. Watch on Monday, March 8, 2021, 10 a.m.-12 p.m. Register now: https://t.co/IxRtjmHj4A https://t.co/AlPcSxOFrV	63791.0	RT @hfxgov: Celebrate #IWD2021 and join us for a free virtual event. This year's topic is: Choose to Challenge: Women’s Resilience in the T…	26.0	True	full
132204	132204	6040cbe829b1e40038551b9a	2021-03-04 12:00:35	[]	[]	Wed Mar 03 20:36:42 +0000 2021	[]	[{"url":"https://t.co/rUdPcI9BQv","expanded_url":"https://noticias.caracoltv.com/salud/a-colombia-han-llegado-509-mil-vacunas-covid-pero-solo-se-han-aplicado-169-mil-por-que?_amp=true&__twitter_impression=true","display_url":"noticias.caracoltv.com/salud/a-colomb…","indices":[257,280]}]	Le solicitamos a Duque que la vacunación no la hicieran las EPS. Sino el Estado directamente No se nos escucho siquiera. Bueno entregaron las vacunas a las EPS y ¿qué creen que esta pasando? Hay un fracaso en la vacunación en Colombia. Hay que corregir https://t.co/rUdPcI9BQv	4075493.0	RT @petrogustavo: Le solicitamos a Duque que la vacunación no la hicieran las EPS. Sino el Estado directamente No se nos escucho siquiera.…	2907.0	True	full
132205	132205	6040cbe829b1e40038551bbc	2021-03-04 12:00:35	[]	[]	Thu Mar 04 10:43:17 +0000 2021	[{"text":"reactnative","indices":[22,34]},{"text":"developing","indices":[39,50]},{"text":"MVP","indices":[54,58]},{"text":"MobileApp","indices":[104,114]},{"text":"development","indices":[173,185]}]	[{"url":"https://t.co/ROrmLRv7eO","expanded_url":"https://www.bacancytechnology.com/blog/why-choose-react-native-for-mvp-amidst-covid19","display_url":"bacancytechnology.com/blog/why-choos…","indices":[254,277]}]	Why You Should Choose #reactnative For #developing an #MVP Amidst COVID-19? ▶️Do you have an excellent #MobileApp idea, wireframe, or MVP in mind? ▶️What do we mean by MVP #development? With suggestions @reactnative @ReactNativeComm @ReactNativeBlog https://t.co/ROrmLRv7eO	60.0	RT @Katheri01147964: Why You Should Choose #reactnative For #developing an #MVP Amidst COVID-19? ▶️Do you have an excellent #MobileApp ide…	155.0	True	full
132206	132206	6040cbe829b1e40038551bca	2021-03-04 12:00:35	[]	[]	Wed Mar 03 16:27:09 +0000 2021	[{"text":"FSME","indices":[263,268]},{"text":"RKI","indices":[269,273]}]	[{"url":"https://t.co/QXMcvqf4a3","expanded_url":"http://dlvr.it/Rttrqs","display_url":"dlvr.it/Rttrqs","indices":[239,262]}]	Folge von Klimawandel und Corona: Rekordzahlen bei FSME-Erkrankungen: Stuttgart –Die Klimaerwärmung und die Folgen der Coronapandemie haben Experten zufolge die Zahl der FSME-Erkrankungen im vergangenen Jahr auf einen Rekordwert steigen… https://t.co/QXMcvqf4a3 #FSME #RKI https://t.co/ivqRM1biSM	24882.0	RT @Dt_Aerzteblatt: Folge von Klimawandel und Corona: Rekordzahlen bei FSME-Erkrankungen: Stuttgart –Die Klimaerwärmung und die Folgen der…	794.0	True	full
132207	132207	6040cbe929b1e40038551bde	2021-03-04 12:00:35	[{"text":"Venezuela","indices":[175,185]}]	[{"url":"https://t.co/QMNTM6sOgj","expanded_url":"https://bit.ly/3uSNl5s","display_url":"bit.ly/3uSNl5s","indices":[151,174]}]		[]	[]			“El temor de Maduro de que la Unión Europea visibilice las atrocidades de su dictadura lo hace dar tumbos, cada vez… https://t.co/rYKoFCSxVO	204513.0	True	full
132208	132208	6040cbe929b1e40038551be0	2021-03-04 12:00:35	[]	[{"url":"https://t.co/ebE5bCDf2c","expanded_url":"https://facciridere.blogspot.com/2020/09/de-madrid-al-covid.html","display_url":"facciridere.blogspot.com/2020/09/de-mad…","indices":[121,144]}]		[]	[]			@trespies3 @publico_es Madrid ha ignorado la opinión de los médicos desde junio... no va a cambiar ahora. Mi cronol… https://t.co/FYY7Ar02Mn	365.0	True	full
132209	132209	6040cbe929b1e40038551be4	2021-03-04 12:00:35	[]	[]	Thu Mar 04 06:56:25 +0000 2021	[{"text":"Armenia","indices":[15,23]},{"text":"Azerbaijan","indices":[71,82]}]	[{"url":"https://t.co/fhfwsULAHr","expanded_url":"https://en.trend.az/azerbaijan/politics/3389948.html","display_url":"en.trend.az/azerbaijan/pol…","indices":[260,283]}]	💬Deployment of #Armenia/n servicemen in any form in the territories of #Azerbaijan without its consent is violation of intl law. 🇦🇿 will not allow such illegal actions in its sovereign territories &amp; all necessary measures will be taken to prevent them. ⬇️ https://t.co/fhfwsULAHr	56363.0	RT @LAbdullayevaMFA: 💬Deployment of #Armenia/n servicemen in any form in the territories of #Azerbaijan without its consent is violation of…	4297.0	True	full
132210	132210	6040cbe929b1e40038551bec	2021-03-04 12:00:35	[]	[]	Wed Mar 03 23:04:20 +0000 2021	[{"text":"InTheMoney","indices":[66,77]}]	[{"url":"https://t.co/f68eIjHJxj","expanded_url":"https://go.fidelity.com/zvq6f","display_url":"go.fidelity.com/zvq6f","indices":[215,238]}]	Interest rates rise as the vaccine rollout ramps up. This week on #InTheMoney, our collaborative series with Dan Nathan, Dan discusses mixed investor sentiment &amp; shares two trades ideas for the current climate: https://t.co/f68eIjHJxj https://t.co/sx5IYYs48Z	287547.0	RT @Fidelity: Interest rates rise as the vaccine rollout ramps up. This week on #InTheMoney, our collaborative series with Dan Nathan, Dan…	0.0	True	full
132211	132211	6040cbe929b1e40038551bf4	2021-03-04 12:00:35	[]	[]	Thu Mar 04 11:58:42 +0000 2021	[]	[{"url":"https://t.co/l7LT0dUaR6","expanded_url":"https://brasil.elpais.com/brasil/2021-03-04/miguel-nicolelis-brasil-pode-cruzar-a-marca-de-3000-obitos-diarios-por-covid-19-nas-proximas-semanas.html?ssm=TW_CC","display_url":"brasil.elpais.com/brasil/2021-03…","indices":[107,130]}]	Miguel Nicolelis: “Brasil pode cruzar a marca de 3.000 óbitos diários por covid-19 nas próximas semanas” https://t.co/l7LT0dUaR6 via @elpais_brasil	1181455.0	RT @BlogdoNoblat: Miguel Nicolelis: “Brasil pode cruzar a marca de 3.000 óbitos diários por covid-19 nas próximas semanas” https://t.co/l…	106.0	True	full
132212	132212	6040cbe929b1e40038551c06	2021-03-04 12:00:36	[]	[]	Thu Mar 04 09:57:47 +0000 2021	[]	[{"url":"https://t.co/eU0D5jjJ35","expanded_url":"http://bit.ly/VESSwissTPH","display_url":"bit.ly/VESSwissTPH","indices":[260,283]}]	Are COVID-19 vaccines the way out of the pandemic? Join us at the 1st @SwissTPH virtual event series, where we will discuss COVID-19 vaccines, efficacy data from clinical trials, herd immunity &amp; the perfect vaccine of the future. 📅11 March 10:30-12 CET https://t.co/eU0D5jjJ35 https://t.co/muMNzpUHC3	4822.0	RT @SwissTPH: Are COVID-19 vaccines the way out of the pandemic? Join us at the 1st @SwissTPH virtual event series, where we will discuss…	215.0	True	full
132213	132213	6040cbe929b1e40038551c1a	2021-03-04 12:00:36	[]	[]	Thu Mar 04 11:58:32 +0000 2021	[]	[{"url":"https://t.co/2OP6J0kkg9","expanded_url":"https://www.rte.ie/news/coronavirus/2021/0304/1200917-coronavirus-vaccine-ireland/","display_url":"rte.ie/news/coronavir…","indices":[180,203]}]	Professor Mary Horgan, President of the Royal College of Physicians of Ireland, said the numbers of healthcare workers becoming infected with Covid-19 "just turned off" last month https://t.co/2OP6J0kkg9	932363.0	RT @rtenews: Professor Mary Horgan, President of the Royal College of Physicians of Ireland, said the numbers of healthcare workers becomin…	6536.0	True	full
132214	132214	6040cbe929b1e40038551c20	2021-03-04 12:00:36	[]	[]	Thu Mar 04 11:14:42 +0000 2021	[]	[{"url":"https://t.co/svzPJ0CSKx","expanded_url":"https://www.vozpopuli.com/economia_y_finanzas/paro-eurozona-enero.html","display_url":"vozpopuli.com/economia_y_fin…","indices":[257,280]}]	España lidera el paro juvenil en la UE. 🇪🇸 39.9% 🇬🇷 34%* 🇮🇹 29.7% 🇵🇹 24.6% 🇸🇪 24.1% 🇭🇷22.2% 🇱🇺22% 🇫🇮21.6% 🇸🇰20.8% 🇨🇾20.1% 🇪🇪18.9%* 🇫🇷18.4% 🇱🇹18.2% 🇷🇴18%* 🇧🇪16.6% 🇧🇬16.5% 🇮🇪15.7% 🇱🇻15.5% 🇭🇺15.3% 🇸🇮14.6% 🇵🇱14.3% 🇲🇹11.5% 🇩🇰11.3% 🇨🇿10.8% 🇦🇹9.7% 🇳🇱9.1% 🇩🇪6.2% https://t.co/svzPJ0CSKx	134874.0	RT @voz_populi: España lidera el paro juvenil en la UE. 🇪🇸 39.9% 🇬🇷 34%* 🇮🇹 29.7% 🇵🇹 24.6% 🇸🇪 24.1% 🇭🇷22.2% 🇱🇺22% 🇫🇮21.6% 🇸🇰20.8% 🇨🇾20.1%…	1126.0	True	full
132215	132215	6040cbe929b1e40038551c22	2021-03-04 12:00:36	[]	[{"url":"https://t.co/i4v6m1GnyA","expanded_url":"https://7news.com.au/business/finance/covid-19-speeds-up-shunning-of-cash-in-aus-c-2278544","display_url":"7news.com.au/business/finan…","indices":[165,188]}]		[]	[]			Australia is rapidly shifting to a cashless society. Then they'll hit us with financial repression. Then, it'll… https://t.co/H7awvJf8bd	49960.0	True	full
132216	132216	6040cbe929b1e40038551c28	2021-03-04 12:00:36	[{"text":"budget","indices":[58,65]},{"text":"blog","indices":[218,223]},{"text":"Budget2021","indices":[224,235]},{"text":"COVID19","indices":[236,244]}]	[{"url":"https://t.co/oExFeq4SXA","expanded_url":"https://www.icsa.org.uk/blog/budget-summary-from-the-institute","display_url":"icsa.org.uk/blog/budget-su…","indices":[194,217]}]		[]	[]			Yesterday the Chancellor gave his much anticipated Spring #budget announcement. We have summarised the key points f… https://t.co/nEUj4fDMws	8760.0	True	full
132217	132217	6040cbe929b1e40038551c2a	2021-03-04 12:00:36	[]	[{"url":"https://t.co/BuggX2K0zj","expanded_url":"https://www.diariopanorama.com/noticia/376123/estamos-trabajando-para-inmunizar-mayor-cantidad-adultos-mayores","display_url":"diariopanorama.com/noticia/376123…","indices":[189,212]}]		[]	[]			La Dra. Martha Tarchini valoró el acompañamiento durante estas jornadas de vacunación y también se refirió a las es… https://t.co/s8ndjr4fns	21431.0	True	full
132218	132218	6040cbea29b1e40038551c32	2021-03-04 12:00:36	[{"text":"sailonbart","indices":[150,161]},{"text":"bartsbash","indices":[162,172]}]	[{"url":"https://t.co/taBnWHTiOX","expanded_url":"https://www.bartsbash.com/mya-radio-racing-and-free-sailing-the-biggest-little-boat-bash-2020/","display_url":"bartsbash.com/mya-radio-raci…","indices":[173,196]}]		[]	[]			We’re proud to support sailing in all its forms and incredibly excited to see MYA Radio Racing and Free Sailing clu… https://t.co/IEewcyLUwq	3512.0	True	full
132219	132219	6040cbea29b1e40038551c36	2021-03-04 12:00:36	[]	[{"url":"https://t.co/79I7RKPQ7B","expanded_url":"https://videos-fms.jwpsrv.com/0_6040f316_0x494ea5f5e54b928876f9aaac2dd2fbe8902d20fe/content/conversions/F1jlHsid/videos/k5p481F3-32288355.mp4","display_url":"videos-fms.jwpsrv.com/0_6040f316_0x4…","indices":[175,198]}]		[]	[]			@ainyrockstar Winfried Stöcker hat in einem einfachen Verfahren einen Antigen-Impfstoff gegen Covid-19 entwickelt.… https://t.co/bHazngF0JP	109.0	True	full
132220	132220	6040cbea29b1e40038551c3c	2021-03-04 12:00:36	[]	[]	Wed Mar 03 11:03:38 +0000 2021	[{"text":"RegístrateGratis","indices":[140,157]}]	[{"url":"https://t.co/p7AJ0DOG4M","expanded_url":"https://reforma.com/51Xrif","display_url":"reforma.com/51Xrif","indices":[158,181]}]	Un portal difundió que Ministra de SCJN Yasmín Esquivel viajó a Texas para vacunarse contra Covid y para hacerlo obtuvo matrícula consular. #RegístrateGratis https://t.co/p7AJ0DOG4M	3279052.0	RT @Reforma: Un portal difundió que Ministra de SCJN Yasmín Esquivel viajó a Texas para vacunarse contra Covid y para hacerlo obtuvo matríc…	5264.0	True	full
132221	132221	6040cbea29b1e40038551c3e	2021-03-04 12:00:36	[]	[]	Thu Mar 04 05:33:17 +0000 2021	[]	[{"url":"https://t.co/yN7ED3aKij","expanded_url":"https://www.wwe.com/article/jim-crockett-jr-passes-away","display_url":"wwe.com/article/jim-cr…","indices":[145,168]}]	WWE is saddened to learn that Jim Crockett Jr. passed away at the age of 76. WWE extends its condolences to Crockett Jr.’s family and friends. https://t.co/yN7ED3aKij	11140177.0	RT @WWE: WWE is saddened to learn that Jim Crockett Jr. passed away at the age of 76. WWE extends its condolences to Crockett Jr.’s family…	1220.0	True	full
132222	132222	6040cbea29b1e40038551c4a	2021-03-04 12:00:36	[]	[]	Thu Mar 04 12:00:02 +0000 2021	[{"text":"NCW2021","indices":[270,278]}]	[{"url":"https://t.co/Bd6ob702n4","expanded_url":"https://tinyurl.com/3ywzp2cw","display_url":"tinyurl.com/3ywzp2cw","indices":[245,268]}]	Administrative services in the NHS provide business support to clinical and non-clinical teams. If you are looking for a career where you will be supported to develop and take further qualifications this is the role for you. Discover more ▶️ https://t.co/Bd6ob702n4 #NCW2021 https://t.co/VYYqzq8yc2	347.0	RT @OHFTCareers: Administrative services in the NHS provide business support to clinical and non-clinical teams. If you are looking for a…	1085.0	True	full
132223	132223	6040cbea29b1e40038551c4e	2021-03-04 12:00:36	[]	[]	Wed Mar 03 21:02:03 +0000 2021	[]	[{"url":"https://t.co/KNf1fLvOtM","expanded_url":"https://revistaoeste.com/politica/ensaio-do-caos","display_url":"revistaoeste.com/politica/ensai…","indices":[178,201]}]	.@jrguzzofatos: 'Depois de um ano inteiro de autonomia, governadores e prefeitos não conseguiram sequer instalar leitos suficientes de UTI. É a comprovação objetiva do fracasso' https://t.co/KNf1fLvOtM	144972.0	RT @revistaoeste: .@jrguzzofatos: 'Depois de um ano inteiro de autonomia, governadores e prefeitos não conseguiram sequer instalar leitos s…	204.0	True	full
132224	132224	6040cbea29b1e40038551c5a	2021-03-04 12:00:36	[]	[{"url":"https://t.co/FiJeWK8yWP","expanded_url":"https://www.rtp.pt/madeira/sociedade/casos-de-covid-aumentaram-na-ltima-semana-_55791","display_url":"rtp.pt/madeira/socied…","indices":[227,250]}]		[]	[]			A Organização Mundial de Saúde (OMS) alertou esta quinta-feira para o aumento de novos casos de contágio pelo SARS-… https://t.co/bWqKq9K9Yg	12381.0	True	full
132225	132225	6040cbea29b1e40038551c5e	2021-03-04 12:00:36	[{"text":"vaccine","indices":[23,31]}]	[{"url":"https://t.co/pf07jQhSPJ","expanded_url":"https://screenshot-media.com/technology/social-media/twitter-strike-system/","display_url":"screenshot-media.com/technology/soc…","indices":[136,159]}]		[]	[]			In an effort to combat #vaccine misinformation, @Twitter is introducing a new "strike system". Here's everything yo… https://t.co/RnPnUFPtRJ	2052.0	True	full
132226	132226	6040cbea29b1e40038551c62	2021-03-04 12:00:36	[]	[{"url":"https://t.co/ybW1dUu35a","expanded_url":"https://onlinelibrary.wiley.com/doi/abs/10.1111/j.1478-1913.1982.tb03243.x","display_url":"onlinelibrary.wiley.com/doi/abs/10.111…","indices":[127,150]},{"url":"https://t.co/lICBqyRxxg","expanded_url":"https://www.baptistpress.com/resource-library/news/baptist-union-of-iraq-launching-evangelism-mission-initiatives/","display_url":"baptistpress.com…		[]	[]			Baptist Union of Iraq launching evangelism, mission initiatives By Mark Woods Missionaries stay to help in Iraq By… https://t.co/w0RTVUxN9R	467.0	True	full
132227	132227	6040cbea29b1e40038551c6a	2021-03-04 12:00:37	[]	[]	Wed Feb 24 09:05:39 +0000 2021	[{"text":"forexsignals","indices":[51,64]},{"text":"forex","indices":[65,71]},{"text":"forextrader","indices":[72,84]},{"text":"forextrading","indices":[85,98]},{"text":"forexlifestyle","indices":[99,114]},{"text":"bitcoin","indices":[115,123]},{"text":"forexmarket","indices":[124,136]}]	[{"url":"https://t.co/jy1PuMbQuf","expanded_url":"https://bit.ly/trytradinghype","display_url":"bit.ly/trytradinghype","indices":[26,49]}]	112 pips won for GBP/USD! https://t.co/jy1PuMbQuf #forexsignals #forex #forextrader #forextrading #forexlifestyle #bitcoin #forexmarket https://t.co/ECtBQbLEkN	167.0	RT @HypeTrading: 112 pips won for GBP/USD! https://t.co/jy1PuMbQuf #forexsignals #forex #forextrader #forextrading #forexlifestyle #bitcoi…	435.0	True	full
132228	132228	6040cbea29b1e40038551c72	2021-03-04 12:00:37	[]	[]	Thu Mar 04 05:16:05 +0000 2021	[]	[{"url":"https://t.co/KuoQ94waPz","expanded_url":"http://apne.ws/u5Sf7H4","display_url":"apne.ws/u5Sf7H4","indices":[197,220]}]	A marathon court hearing for 47 democracy activists charged under Hong Kong’s national security law has entered its fourth day as the court deliberates whether the defendants will be granted bail. https://t.co/KuoQ94waPz	15093009.0	RT @AP: A marathon court hearing for 47 democracy activists charged under Hong Kong’s national security law has entered its fourth day as t…	28.0	True	full
132229	132229	6040cbea29b1e40038551c78	2021-03-04 12:00:37	[]	[{"url":"https://t.co/7zGg7vHmFL","expanded_url":"https://jonsthings.blogspot.com/2021/03/covid-passport-illegal.html","display_url":"jonsthings.blogspot.com/2021/03/covid-…","indices":[53,76]}]		[]	[]			Now on Covid20 until 1/11/21. Covid passport illegal https://t.co/7zGg7vHmFL The latest Covid test and licensed, ar… https://t.co/BFXf4QOwvn	740.0	True	full
132230	132230	6040cbea29b1e40038551c8c	2021-03-04 12:00:37	[{"text":"Lockerungen","indices":[37,49]},{"text":"Stufenplans","indices":[64,76]},{"text":"Kontaktbeschränkungen","indices":[83,105]},{"text":"Kitas","indices":[158,164]},{"text":"Schulen","indices":[169,177]},{"text":"WirstärkenEltern","indices":[265,282]}]	[{"url":"https://t.co/WoA1eVmqf0","expanded_url":"https://corona-was-darf-ich.de/de","display_url":"corona-was-darf-ich.de/de","indices":[223,246]}]		[]	[]			Neue Corona Regeln❗ Es erwarten uns #Lockerungen in Form eines #Stufenplans &amp; #Kontaktbeschränkungen werden ab Mon… https://t.co/wYxmLdvxNc	318.0	True	full
132231	132231	6040cbea29b1e40038551c92	2021-03-04 12:00:37	[{"text":"MDS","indices":[31,35]},{"text":"MyelodysplasticSyndrome","indices":[212,236]}]	[{"url":"https://t.co/GkoJK5ZBDS","expanded_url":"http://bit.ly/2OlYVp4","display_url":"bit.ly/2OlYVp4","indices":[165,188]}]		[]	[]			Oxford region &amp; nationwide #MDS support group meeting with @pvyas_oxford and @KirstyCrozier, Friday 5 March 10.30-1… https://t.co/umJvtj6X0y	1999.0	True	full
132232	132232	6040cbeb29b1e40038551c9c	2021-03-04 12:00:37	[]	[]	Wed Mar 03 16:02:01 +0000 2021	[]	[{"url":"https://t.co/lYGuOCMBpc","expanded_url":"https://www.news18.com/news/opinion/being-hindu-doesnt-make-me-intolerant-rashmi-samant-who-quit-as-president-elect-of-oxford-student-union-after-racism-row-3490955.html","display_url":"news18.com/news/opinion/b…","indices":[252,275]}]	Brilliant👇@Rashmidvs. Keep it up 👍 "I refused to hold the view that colonisation was a positive experience for indigenous people of colonies." 'Being Hindu Doesn't Make Me Intolerant': Rashmi Samant Who Quit as President-elect of Oxford Student Union https://t.co/lYGuOCMBpc	63007.0	RT @MNageswarRaoIPS: Brilliant👇@Rashmidvs. Keep it up 👍 "I refused to hold the view that colonisation was a positive experience for indigen…	175.0	True	full
132233	132233	6040cbeb29b1e40038551c9e	2021-03-04 12:00:37	[]	[]	Thu Mar 04 11:55:01 +0000 2021	[{"text":"RWC2023","indices":[256,264]}]	[{"url":"https://t.co/eUwuAx4hKX","expanded_url":"https://tickets.rugbyworldcup.com","display_url":"tickets.rugbyworldcup.com","indices":[232,255]}]	Assistez aux matchs de la ville de votre choix 😍 Découvrez dès aujourd’hui nos 𝐏𝐀𝐂𝐊𝐒 𝐕𝐈𝐋𝐋𝐄𝐒, accessibles en 2 options🏉 ➡ Pack «3 matchs» ➡ Pack «Tous les matchs» Rejoignez la Famille 2023 et obtenez vos billets dès le 15 mars🎟️👉 https://t.co/eUwuAx4hKX #RWC2023 https://t.co/TtNZ2gMFIx	12579.0	RT @France2023: Assistez aux matchs de la ville de votre choix 😍 Découvrez dès aujourd’hui nos 𝐏𝐀𝐂𝐊𝐒 𝐕𝐈𝐋𝐋𝐄𝐒, accessibles en 2 options🏉 ➡ P…	4747.0	True	full
132234	132234	6040cbeb29b1e40038551cb0	2021-03-04 12:00:37	[]	[]	Wed Mar 03 23:45:11 +0000 2021	[]	[{"url":"https://t.co/LNrr4zlrHl","expanded_url":"https://www.miamiherald.com/article249666463.html","display_url":"miamiherald.com/article2496664…","indices":[134,157]}]	Vaccines for political dollars is corruption at its worst — costing lives, time, and trust. We need an independent investigation now. https://t.co/LNrr4zlrHl	115282.0	RT @nikkifried: Vaccines for political dollars is corruption at its worst — costing lives, time, and trust. We need an independent investig…	2246.0	True	full
132235	132235	6040cbeb29b1e40038551cb8	2021-03-04 12:00:37	[]	[]	Thu Mar 04 09:13:00 +0000 2021	[]	[{"url":"https://t.co/cuOSqhclhl","expanded_url":"https://youtu.be/W3iSnJ663II","display_url":"youtu.be/W3iSnJ663II","indices":[241,264]}]	hey guys this new boy group just debuted today and this is their debut song. its so refreshing and exquisitely one of the best kpop debuts i have ever seen. click the link below to check them out. i'm having a hard time picking a bias yet. https://t.co/cuOSqhclhl	549.0	RT @ghostingfaerie: hey guys this new boy group just debuted today and this is their debut song. its so refreshing and exquisitely one of t…	915.0	True	full
132236	132236	6040cbeb29b1e40038551cba	2021-03-04 12:00:37	[{"text":"Uber","indices":[218,223]},{"text":"Solicitors","indices":[224,235]},{"text":"Business","indices":[236,245]},{"text":"Worcestershire","indices":[246,261]}]	[{"url":"https://t.co/COKZM1OCVl","expanded_url":"http://ow.ly/5iyz50DPRtG","display_url":"ow.ly/5iyz50DPRtG","indices":[193,216]}]		[]	[]			On 19 February 2021, the Supreme Court handed down its decision in the Uber v Aslam case, rejecting the Appellant’s… https://t.co/TQF2ZG9rNj	3627.0	True	full
132237	132237	6040cbeb29b1e40038551cc0	2021-03-04 12:00:38	[]	[]	Thu Mar 04 00:38:53 +0000 2021	[{"text":"AHORA","indices":[3,9]}]	[{"url":"https://t.co/0omNtmFKQk","expanded_url":"http://bit.ly/tvenvivoexitosa","display_url":"bit.ly/tvenvivoexitosa","indices":[145,168]}]	🔵🔴 #AHORA | Dr. José Gonzales Zamora: “En el caso de la vacuna Pfizer, se tiene que poner dos dosis, con tres semanas de separación” ▶ En vivo: https://t.co/0omNtmFKQk https://t.co/9502lRH9Te	481669.0	RT @exitosape: 🔵🔴 #AHORA | Dr. José Gonzales Zamora: “En el caso de la vacuna Pfizer, se tiene que poner dos dosis, con tres semanas de sep…	53.0	True	full
132238	132238	6040cbeb29b1e40038551cc2	2021-03-04 12:00:37	[{"text":"Rochester","indices":[108,118]},{"text":"Weather","indices":[119,127]}]	[{"url":"https://t.co/7PUnHzjsBU","expanded_url":"http://rochesterweather.org.uk","display_url":"rochesterweather.org.uk","indices":[128,151]}]		[]	[]			At 12:00 pm: Temp(°C): 5→ Humidity(%): 98→ Pressure(mB): 1023.1→ Wind(mph): 4→ from W Daily rain(mm): 15.3… https://t.co/Ly7J3XYMB6	434.0	True	full
132239	132239	6040cbeb29b1e40038551cd6	2021-03-04 12:00:38	[{"text":"Couch25K","indices":[99,108]},{"text":"GetRunning","indices":[223,234]},{"text":"GetActive","indices":[235,245]},{"text":"Oxford","indices":[246,253]}]	[{"url":"https://t.co/oEbtj6mRdV","expanded_url":"https://bit.ly/3sx3yLY","display_url":"bit.ly/3sx3yLY","indices":[199,222]}]		[]	[]			Are you starting to get out to run🏃‍♂️but can't run that far (yet!) without getting out of breath? #Couch25K app is… https://t.co/kC3GBrTOIY	982.0	True	full
132240	132240	6040cbeb29b1e40038551cda	2021-03-04 12:00:38	[]	[]	Thu Mar 04 00:51:59 +0000 2021	[]	[{"url":"https://t.co/KyLJcP9wUE","expanded_url":"https://www.politico.com/news/2021/03/03/cdc-vaccination-guidelines-473555","display_url":"politico.com/news/2021/03/0…","indices":[125,148]}]	Scoop: The CDC was told to hold off on releasing the guidelines for vaccinated Americans. They won't be coming out tomorrow. https://t.co/KyLJcP9wUE	42364.0	RT @ErinBanco: Scoop: The CDC was told to hold off on releasing the guidelines for vaccinated Americans. They won't be coming out tomorrow.…	109953.0	True	full
132241	132241	6040cbec29b1e40038551ce2	2021-03-04 12:00:38	[]	[]	Thu Mar 04 11:47:37 +0000 2021	[]	[{"url":"https://t.co/zsGNZ78E8b","expanded_url":"https://www.washingtonpost.com/politics/house-elections-voting-pelosi-/2021/03/03/e434df58-7c22-11eb-a976-c028a4215c78_story.html","display_url":"washingtonpost.com/politics/house…","indices":[263,286]}]	“Bill would guarantee mail voting &amp; at least 15 days of early voting for federal elections; require states to use govt records to automatically register citizens to vote; restore voting rights to who completed prison sentences; &amp; mandate paper ballots.” https://t.co/zsGNZ78E8b	24213.0	RT @SociologistRay: “Bill would guarantee mail voting &amp; at least 15 days of early voting for federal elections; require states to use govt…	1074.0	True	full
132242	132242	6040cbec29b1e40038551cf4	2021-03-04 12:00:38	[]	[{"url":"https://t.co/I1BWacrRTj","expanded_url":"https://okt.to/JlI54a","display_url":"okt.to/JlI54a","indices":[239,262]}]		[]	[]			The unfolding pandemic highlights that medical research has never been more important. Sarah Stevenson, Action Medi… https://t.co/HR922EhEm8	2164.0	True	full
132243	132243	6040cbec29b1e40038551cfc	2021-03-04 12:00:38	[]	[{"url":"https://t.co/aQYEaeYrEj","expanded_url":"http://ow.ly/9pNI50DPPVi","display_url":"ow.ly/9pNI50DPPVi","indices":[183,206]},{"url":"https://t.co/h7BtXYvTZR","expanded_url":"http://ow.ly/pXNa50DPPVh","display_url":"ow.ly/pXNa50DPPVh","indices":[257,280]}]		[]	[]			As COVID-19 continued to spread across the globe, one of our customers in India needed reliable pump technology to… https://t.co/J8h9i3xfgI	1378.0	True	full
132244	132244	6040cbec29b1e40038551d10	2021-03-04 12:00:39	[{"text":"healthcare","indices":[128,139]},{"text":"majorpharmaceuticals","indices":[140,161]}]	[{"url":"https://t.co/fwSrOsrxDA","expanded_url":"https://quantisnow.com/insight/471102?s=t","display_url":"quantisnow.com/insight/471102…","indices":[103,126]}]		[]	[]			$SNGX 📃 Soligenix Announces Positive Progress in the Pre-clinical Development of its COVID-19 Vaccine… https://t.co/TjhYWsawtt	12.0	True	full
132245	132245	6040cbec29b1e40038551d12	2021-03-04 12:00:39	[]	[]	Thu Mar 04 11:59:53 +0000 2021	[{"text":"COVID19","indices":[78,86]},{"text":"HealthLiteracy","indices":[216,231]}]	[{"url":"https://t.co/j1AbZ1Yafu","expanded_url":"https://twitter.com/LucyBray9/status/1359585078964346884","display_url":"twitter.com/LucyBray9/stat…","indices":[257,280]}]	Very interesting read - international study on how children access info about #COVID19 and the need for a multi-source approach (including family, community and school) to how children receive info during a pandemic #HealthLiteracy @LiteracyHealth @CDHN_NI https://t.co/j1AbZ1Yafu	117.0	RT @hartep3: Very interesting read - international study on how children access info about #COVID19 and the need for a multi-source approac…	1067.0	True	full
132246	132246	6040cbec29b1e40038551d14	2021-03-04 12:00:38	[{"text":"Fake","indices":[13,18]}]	[{"url":"https://t.co/Ta6aIzBOcM","expanded_url":"https://buff.ly/3e6Ky2X","display_url":"buff.ly/3e6Ky2X","indices":[242,265]}]		[]	[]			AM Check| Es #Fake ❌ que una de las vacunas contra el covid-19 causa infertilidad. El caso de un ciudadano argentin… https://t.co/FoVb4ZNFeL	15244.0	True	full
132247	132247	6040cbec29b1e40038551d1c	2021-03-04 12:00:39	[]	[{"url":"https://t.co/kHAMIKXwnC","expanded_url":"https://ecodeteruel.tv/a-pesar-de-la-pandemia-se-mantuvo-el-trafico-de-mercancias-en-la-linea-zgz-teruel-valencia/","display_url":"ecodeteruel.tv/a-pesar-de-la-…","indices":[97,120]}]		[]	[]			A pesar de la pandemia , se mantuvo el trafico de mercancías en la linea Zgz -Teruel- Valencia -… https://t.co/6cZ2ia1QN8	7260.0	True	full
132248	132248	6040cbec29b1e40038551d1e	2021-03-04 12:00:39	[]	[]	Wed Mar 03 10:35:38 +0000 2021	[]	[{"url":"https://t.co/ybnVlvYBmG","expanded_url":"http://T.me/Binacncr_Bom_Round_2_bot","display_url":"T.me/Binacncr_Bom_R…","indices":[121,144]}]	BOM Binacncr Round2 Airdrop bot 👍1 BOM = 1BNB ✅For Joining - Get 5 BOM 👥 For each referral - Get 1 BOM 🪂Join Airdrop: https://t.co/ybnVlvYBmG 🏦Withdraw date: 15-03-2021 ⚠️5 refer mandatory for withdraw⚠️ https://t.co/JD01crPkDL	7732.0	RT @binacncrBom: BOM Binacncr Round2 Airdrop bot 👍1 BOM = 1BNB ✅For Joining - Get 5 BOM 👥 For each referral - Get 1 BOM 🪂Join Airdrop: h…	5.0	True	full
132249	132249	6040cbec29b1e40038551d26	2021-03-04 12:00:38	[]	[{"url":"https://t.co/ud9kUFREcn","expanded_url":"http://ow.ly/CzXM50DPQNm","display_url":"ow.ly/CzXM50DPQNm","indices":[130,153]}]		[]	[]			Latest from the HSE (Health and Safety Executive) - Ventilation and air conditioning during the coronavirus (COVID-… https://t.co/Cn8OH8WP4d	234.0	True	full
132250	132250	6040cbec29b1e40038551d2e	2021-03-04 12:00:39	[]	[]	Wed Mar 03 21:01:22 +0000 2021	[{"text":"IWD2021","indices":[52,60]},{"text":"ChooseToChallenge","indices":[167,185]}]	[{"url":"https://t.co/hRCUEKVKtK","expanded_url":"https://twitter.com/i/broadcasts/1vAxRwbEzXgKl","display_url":"twitter.com/i/broadcasts/1…","indices":[142,165]},{"url":"https://t.co/hRCUEKVKtK","expanded_url":"https://twitter.com/i/broadcasts/1vAxRwbEzXgKl","display_url":"twitter.com/i/broadcasts/1…","indices":[187,210]}]	Join us for an online conference on the occasion of #IWD2021 March 8, 2021 - 15:00 CEST How Iranian Women Rise-Up for Freedom and Equality https://t.co/hRCUEKVKtK #ChooseToChallenge https://t.co/hRCUEKVKtK	14721.0	RT @womenncri: Join us for an online conference on the occasion of #IWD2021 March 8, 2021 - 15:00 CEST How Iranian Women Rise-Up for Free…	5868.0	True	full
132251	132251	6040cbed29b1e40038551d46	2021-03-04 12:00:39	[]	[]	Thu Mar 04 10:58:24 +0000 2021	[{"text":"Covid19","indices":[4,12]}]	[{"url":"https://t.co/Wv47zpjGBJ","expanded_url":"http://www.ipb2021.barcelona","display_url":"ipb2021.barcelona","indices":[224,247]}]	The #Covid19 pandemic has shown us the interconnectedness of today’s problems around the world. That is why we are joining the @IPBWPC2021 this October with activists from around the world - to reimagine a better future. 👉https://t.co/Wv47zpjGBJ https://t.co/8E4hPdu0MN	29226.0	RT @ituc: The #Covid19 pandemic has shown us the interconnectedness of today’s problems around the world. That is why we are joining the @I…	10.0	True	full
132252	132252	6040cbed29b1e40038551d5a	2021-03-04 12:00:40	[]	[]	Thu Mar 04 08:14:27 +0000 2021	[]	[{"url":"https://t.co/3OW77B317h","expanded_url":"https://www.naiz.eus/eu/info/noticia/20210304/mas-de-100-000-vacunadas-guardadas-ya-en-la-cav-casi-el-50","display_url":"naiz.eus/eu/info/notici…","indices":[78,101]}]	Más de 110.000 vacunas guardadas ya en la CAV, casi el 50% de las disponibles https://t.co/3OW77B317h La Ertzaintza, a punto de superar a Osakidetza en porcentaje de inmunización https://t.co/Zo2IZiFX00	87581.0	RT @naiz_info: Más de 110.000 vacunas guardadas ya en la CAV, casi el 50% de las disponibles https://t.co/3OW77B317h La Ertzaintza, a punto…	81.0	True	full
132253	132253	6040cbed29b1e40038551d5c	2021-03-04 12:00:39	[]	[]	Tue Mar 02 13:00:00 +0000 2021	[{"text":"vaccine","indices":[23,31]},{"text":"mRNA","indices":[37,42]},{"text":"coronavirus","indices":[55,67]},{"text":"research","indices":[220,229]},{"text":"WomeninSTEM","indices":[232,244]},{"text":"steminist","indices":[245,255]}]	[{"url":"https://t.co/4s5McXJljM","expanded_url":"http://ms.spr.ly/6010V85ro","display_url":"ms.spr.ly/6010V85ro","indices":[256,279]}]	A tested and validated #vaccine with #mRNA against the #coronavirus was created in just nine months thanks to Özlem Türeci's work in the laboratory. Read more about the Chief Medical Officer at @BioNTech_Group &amp; her #research. #WomeninSTEM #steminist https://t.co/4s5McXJljM	14033.0	RT @ger_trends: A tested and validated #vaccine with #mRNA against the #coronavirus was created in just nine months thanks to Özlem Türeci'…	3026.0	True	full
132254	132254	6040cbed29b1e40038551d60	2021-03-04 12:00:39	[{"text":"StaySafe","indices":[197,206]},{"text":"TogetherStronger","indices":[207,224]},{"text":"GiveBack","indices":[225,234]},{"text":"MakeLifeStay","indices":[235,248]}]	[{"url":"https://t.co/X1gPO1SNKb","expanded_url":"https://easyfireplaceoutlet.co.uk/","display_url":"easyfireplaceoutlet.co.uk","indices":[117,140]}]		[]	[]			We are proud to Announce our Brand New Factory Outlet Website is up and Running. Check it out using the link below… https://t.co/N3RZNCmKIZ	1486.0	True	full
132255	132255	6040cbed29b1e40038551d66	2021-03-04 12:00:39	[{"text":"COVID","indices":[37,43]},{"text":"surfing","indices":[205,213]}]	[{"url":"https://t.co/XodrPjm0Eq","expanded_url":"https://bit.ly/3beEuU4","display_url":"bit.ly/3beEuU4","indices":[251,274]}]		[]	[]			👉There’s no competition that escapes #COVID-19 and the World Surf League has also decided to cancel the Men’s Bali… https://t.co/kSq2J5lKcI	1213.0	True	full
132256	132256	6040cbed29b1e40038551d6c	2021-03-04 12:00:40	[]	[{"url":"https://t.co/wJRnIrhO2E","expanded_url":"https://dz-g.ru/Corona-Herrschaft_So-hetzen-Regierungen-Menschen-gegeneinander-auf","display_url":"dz-g.ru/Corona-Herrsch…","indices":[80,103]},{"url":"https://t.co/GoWeMqU4SG","expanded_url":"https://www.youtube.com/watch?v=dpWevpUjTNU","display_url":"youtube.com/watch?v=dpWevp…","indices":[267,290]}]		[]	[]			@Knackeboul Corona-Herrschaft: So hetzen Regierungen Menschen gegeneinander auf https://t.co/wJRnIrhO2E "Teile und… https://t.co/XEExrkWDX5	269.0	True	full
132257	132257	6040cbed29b1e40038551d72	2021-03-04 12:00:40	[]	[]	Thu Mar 04 09:55:19 +0000 2021	[]	[{"url":"https://t.co/xnhkNxfEoO","expanded_url":"https://www.ultimahora.es/noticias/local/2021/03/02/1243067/coronavirus-baleares-parlament-rechaza-investigar-vacunacion-altos-cargos.html","display_url":"ultimahora.es/noticias/local…","indices":[194,217]}]	El Parlament de las Islas Baleares rechaza investigar la vacunación irregular de altos cargos. Con los votos en contra el PSOE, Podemos y Més Mallorca. Los que critican a las Infantas. 🤷‍♂️ https://t.co/xnhkNxfEoO	344374.0	RT @Tonicanto1: El Parlament de las Islas Baleares rechaza investigar la vacunación irregular de altos cargos. Con los votos en contra el…	8640.0	True	full
132258	132258	6040cbed29b1e40038551d74	2021-03-04 12:00:40	[]	[]	Thu Mar 04 02:43:50 +0000 2021	[{"text":"NoticiasTM","indices":[0,11]}]	[{"url":"https://t.co/bjlBZ4TxHo","expanded_url":"https://telemedellin.tv/este-4-de-marzo-vuelven-abrir-sus-puertas-los-teatros/431529/","display_url":"telemedellin.tv/este-4-de-marz…","indices":[147,170]}]	#NoticiasTM Llegó el momento de volver a brillar. A partir de este 4 de marzo, los teatros reabren sus puertas y llegan con variada programación. https://t.co/bjlBZ4TxHo	800495.0	RT @Telemedellin: #NoticiasTM Llegó el momento de volver a brillar. A partir de este 4 de marzo, los teatros reabren sus puertas y llegan c…	1789.0	True	full
132259	132259	6040cbed29b1e40038551d7a	2021-03-04 12:00:40	[]	[]	Thu Mar 04 11:23:41 +0000 2021	[]	[{"url":"https://t.co/p4OSekOeIr","expanded_url":"https://www.medrxiv.org/content/10.1101/2021.03.02.21252734v1","display_url":"medrxiv.org/content/10.110…","indices":[254,277]}]	Scottish study finds that a high proportion of severe COVID -more than half in early December- is attributable to in-hospital transmission. Not surprising, given hospitals have vulnerable people, and so it's likely England experience has been similar. https://t.co/p4OSekOeIr	16935.0	RT @Tim_Hayward_: Scottish study finds that a high proportion of severe COVID -more than half in early December- is attributable to in-hosp…	3281.0	True	full
132260	132260	6040cbed29b1e40038551d90	2021-03-04 12:00:40	[]	[]	Thu Mar 04 11:53:14 +0000 2021	[{"text":"PassSanitaire","indices":[179,193]}]	[{"url":"https://t.co/pbOioaUH15","expanded_url":"https://lemediaen442.fr/en-israel-cest-lenfer-passeport-pour-etre-libre-vaccination-tous-les-6-mois-bracelet-electronique/","display_url":"lemediaen442.fr/en-israel-cest…","indices":[252,275]}]	En Israël c'est l'enfer : passeport pour être libre, vaccination tous les 6 mois, bracelet électronique... Voici l'avenir de la France et du monde, tout se met en place. Non au #PassSanitaire qui va ouvrir les portes de l'enfer ! Allez-vous réagir ? https://t.co/pbOioaUH15	13223.0	RT @DubreuilhMarcel: En Israël c'est l'enfer : passeport pour être libre, vaccination tous les 6 mois, bracelet électronique... Voici l'a…	127.0	True	full
132261	132261	6040cbed29b1e40038551d92	2021-03-04 12:00:40	[]	[{"url":"https://t.co/l9W0s7KpXR","expanded_url":"https://twitter.com/flamarri/status/1367202342265880580?s=20","display_url":"twitter.com/flamarri/statu…","indices":[215,238]}]		[]	[]			@AdrianaAraujo_ Desde dezembro já se sabia disso. Por que os governadores não tomaram decisões antes? Aqui em SP sa… https://t.co/BH9k4Bfbuy	1179.0	True	full
132262	132262	6040cbee29b1e40038551da4	2021-03-04 12:00:40	[{"text":"COVID19","indices":[27,35]},{"text":"8M2021","indices":[130,137]},{"text":"derechos","indices":[222,231]}]	[{"url":"https://t.co/XaWek6HRDz","expanded_url":"https://carrodecombate.substack.com/p/marzo-un-mes-para-reencantar-el-mundo","display_url":"carrodecombate.substack.com/p/marzo-un-mes…","indices":[261,284]}]		[]	[]			¿Qué hemos aprendido de la #COVID19? ¿Cómo se articula eso que tenemos que aprender y modificar con las luchas femi… https://t.co/fl4WtPwKht	12904.0	True	full
132263	132263	6040cbee29b1e40038551da6	2021-03-04 12:00:40	[]	[]	Wed Mar 03 20:25:55 +0000 2021	[{"text":"WorldHearingDay","indices":[16,32]},{"text":"HRSA","indices":[34,39]},{"text":"Hearing","indices":[77,85]},{"text":"newborns","indices":[128,137]},{"text":"infants","indices":[139,147]},{"text":"deaf","indices":[177,182]}]	[{"url":"https://t.co/HDuyBzv9g4","expanded_url":"http://bit.ly/3ridmZV","display_url":"bit.ly/3ridmZV","indices":[257,280]}]	As we recognize #WorldHearingDay, #HRSA is glad to ensure, through its Early #Hearing Detection and Intervention programs, that #newborns, #infants &amp; young children who are #deaf or hard of hearing are identified and get the care they need. Learn more: https://t.co/HDuyBzv9g4	32102.0	RT @HRSAgov: As we recognize #WorldHearingDay, #HRSA is glad to ensure, through its Early #Hearing Detection and Intervention programs, tha…	1390.0	True	full
132264	132264	6040cbee29b1e40038551dae	2021-03-04 12:00:40	[]	[]	Wed Mar 03 22:53:19 +0000 2021	[]	[{"url":"https://t.co/tU6dgXOLcz","expanded_url":"https://twitter.com/MuckRock/status/1364953808502194188","display_url":"twitter.com/MuckRock/statu…","indices":[239,262]}]	ICYMI: Our COVID-19 Challenge Grantee @MuckRock updated their popular Assignments tool. Now, journalists and researchers can harness volunteer support easier than ever. Learn about about this and other developments from MuckRock below 👇 https://t.co/tU6dgXOLcz	3034.0	RT @AspenPolicyHub: ICYMI: Our COVID-19 Challenge Grantee @MuckRock updated their popular Assignments tool. Now, journalists and researcher…	36196.0	True	full
132265	132265	6040cbee29b1e40038551dc6	2021-03-04 12:00:40	[]	[]	Thu Mar 04 10:37:20 +0000 2021	[]	[{"url":"https://t.co/DW6JzcuRQQ","expanded_url":"https://twitch.tv/neehcsgo","display_url":"twitch.tv/neehcsgo","indices":[101,124]}]	Live ON ! Deficiente visual - Monocular ☕️☕️GC LVL 20☕️☕️ GANHE SKINS DE CS ASSISTINDO A LIVE !loja https://t.co/DW6JzcuRQQ ✅15 RTs- P250 | K7 ✅30 RTs- Desert Eagle | Chama Corroída ✅45 RTs- AWP | Capilar ✅60 RTs- M4A4 | Magnésio +1 iten se bater meta 0/5 Subs +1 100 ON https://t.co/S2PHHPCEPj	626.0	RT @NEEHcsgo: Live ON ! Deficiente visual - Monocular ☕️☕️GC LVL 20☕️☕️ GANHE SKINS DE CS ASSISTINDO A LIVE !loja https://t.co/DW6JzcuRQQ…	1.0	True	full
132266	132266	6040cbee29b1e40038551dc8	2021-03-04 12:00:40	[]	[]	Thu Mar 04 11:53:09 +0000 2021	[]	[{"url":"https://t.co/Zu9ZHeN9wn","expanded_url":"https://www.wsj.com/articles/the-covid-19-baby-bust-is-here-11614853803","display_url":"wsj.com/articles/the-c…","indices":[123,146]}]	The Covid-19 crisis is prompting many people to delay or abandon plans to have children, resulting in a pandemic baby bust https://t.co/Zu9ZHeN9wn	13303.0	RT @catherine_lucey: The Covid-19 crisis is prompting many people to delay or abandon plans to have children, resulting in a pandemic baby…	681.0	True	full
132267	132267	6040cbee29b1e40038551dd6	2021-03-04 12:00:41	[]	[{"url":"https://t.co/KeDTnJDFKu","expanded_url":"https://rosario.telefe.com/informacion-general/trotta-celebro-la-vacunacion-a-los-docentes-en-todo-el-pais/","display_url":"rosario.telefe.com/informacion-ge…","indices":[227,250]}]		[]	[]			Unas 492 mil dosis de la vacuna contra el coronavirus Sinopharm, del millón que arribó al país proveniente de China… https://t.co/kQuw5NpFv3	199664.0	True	full
132268	132268	6040cbef29b1e40038551df6	2021-03-04 12:00:41	[]	[]	Thu Mar 04 10:31:47 +0000 2021	[{"text":"CRISPR","indices":[61,68]},{"text":"COVID19","indices":[119,127]}]	[{"url":"https://t.co/hariv6LcLM","expanded_url":"https://www.statnews.com/2021/03/03/crispr-rivals-put-patents-aside-fight-against-covid-19/","display_url":"statnews.com/2021/03/03/cri…","indices":[131,154]}]	Great to see openness and sharing in the CRISPR field -&gt; "#CRISPR rivals put patents aside to help in fight against #COVID19" https://t.co/hariv6LcLM https://t.co/vtsCUSezUK	12287.0	RT @GaetanBurgio: Great to see openness and sharing in the CRISPR field -&gt; "#CRISPR rivals put patents aside to help in fight against #COVI…	2379.0	True	full
132269	132269	6040cbef29b1e40038551df8	2021-03-04 12:00:41	[{"text":"SomosCluster","indices":[97,110]},{"text":"CdIagrocv","indices":[111,121]},{"text":"cítricos","indices":[122,131]},{"text":"consumo","indices":[132,140]},{"text":"covid19","indices":[141,149]}]	[{"url":"https://t.co/FTn9e1fQfP","expanded_url":"http://ow.ly/aVL950DPNOc","display_url":"ow.ly/aVL950DPNOc","indices":[151,174]}]		[]	[]			🍀 CdIagrocv INFORMA: ¿La vacuna contra el coronavirus podría influir en el consumo de cítricos? #SomosCluster… https://t.co/NjNJADCplw	493.0	True	full
132270	132270	6040cbef29b1e40038551dfa	2021-03-04 12:00:41	[]	[]	Thu Mar 04 12:00:00 +0000 2021	[{"text":"ElDato","indices":[0,7]},{"text":"3Mar","indices":[200,205]}]	[{"url":"https://t.co/T6TzddQH0o","expanded_url":"https://bit.ly/3e5Iyrs","display_url":"bit.ly/3e5Iyrs","indices":[250,273]}]	#ElDato @NicolasMaduro dijo que el primer caso lo detectaron hace 15 días en un trabajador del Aeropuerto Internacional de Maiquetía, en el estado Vargas. Después de varios estudios determinaron este #3Mar que sí se trataba de la variante de Brasil. https://t.co/T6TzddQH0o	676165.0	RT @EfectoCocuyo: #ElDato @NicolasMaduro dijo que el primer caso lo detectaron hace 15 días en un trabajador del Aeropuerto Internacional d…	409.0	True	full
132271	132271	6040cbef29b1e40038551dfc	2021-03-04 12:00:41	[{"text":"ChooseToChallenge","indices":[0,18]},{"text":"IWD2021","indices":[246,254]},{"text":"WomenSupportingMen","indices":[255,274]},{"text":"HBA","indices":[275,279]}]	[{"url":"https://t.co/ytQN8nwvJl","expanded_url":"http://bit.ly/HBAMaz","display_url":"bit.ly/HBAMaz","indices":[220,243]}]		[]	[]			#ChooseToChallenge Monica Majumdar Facilitator for Oxford Against Cutting Men and boys can also be victims of 'hon… https://t.co/T7roTji8wR	498.0	True	full
132272	132272	6040cbef29b1e40038551e0c	2021-03-04 12:00:42	[{"text":"entreprises","indices":[69,81]},{"text":"Eco","indices":[117,121]},{"text":"eventprofs","indices":[122,133]}]	[{"url":"https://t.co/259k81k1aY","expanded_url":"https://www.economie.gouv.fr/covid19-soutien-entreprises/nouvelles-mesures-fiscales?xtor=ES-29-[BIE_250_20210304]-20210304-[https://www.economie.gouv.fr/covid19-soutien-entreprises/nouvelles-mesures-fiscales]#","display_url":"economie.gouv.fr/covid19-soutie…","indices":[135,158]}]		[]	[]			Le gouvernement annonce de nouvelles mesures fiscales de soutien aux #entreprises impactées par la crise sanitaire… https://t.co/YxPjQXRnsn	1039.0	True	full
132273	132273	6040cbef29b1e40038551e16	2021-03-04 12:00:41	[]	[{"url":"https://t.co/pLh9mB44nA","expanded_url":"https://forms.gle/QmPeGuMRtyuTxJXw5","display_url":"forms.gle/QmPeGuMRtyuTxJ…","indices":[99,122]}]		[]	[]			BATCH 3 GOT7 GOODS 💚 DOP: March 15 ✅ARRIVED AT KR ADDRESS ✅NORMAL ETA (APRIL) Price/Order form:… https://t.co/JwJ3rgUYs1	1804.0	True	full
132274	132274	6040cbef29b1e40038551e1c	2021-03-04 12:00:42	[{"text":"covid19","indices":[232,240]},{"text":"staysafe","indices":[241,250]}]	[{"url":"https://t.co/J4oLuoYYnR","expanded_url":"https://www.gov.uk/coronavirus","display_url":"gov.uk/coronavirus","indices":[208,231]}]		[]	[]			We hope you are all keeping safe and looking after each other during these difficult times For further up to date… https://t.co/LyA4xCnct9	898.0	True	full
132275	132275	6040cbef29b1e40038551e30	2021-03-04 12:00:42	[]	[{"url":"https://t.co/PHRUrwtD6V","expanded_url":"https://www.nassaucountyny.gov/vaccine","display_url":"nassaucountyny.gov/vaccine","indices":[72,95]}]		[]	[]			@RandiTravel @SuZaNnEMishElle @turbovax Nassau county can also try here https://t.co/PHRUrwtD6V fill out the pre-re… https://t.co/Zs9ZsXSbPd	150.0	True	full
132276	132276	6040cbef29b1e40038551e36	2021-03-04 12:00:42	[]	[]	Thu Mar 04 10:10:50 +0000 2021	[]	[{"url":"https://t.co/kHBlwRbfzh","expanded_url":"https://docs.google.com/forms/d/e/1FAIpQLSdv_mCn3aMvDV1tPiEe2MYyu2EyM5SRFADrXXRJu8lTXaiO2Q/viewform","display_url":"docs.google.com/forms/d/e/1FAI…","indices":[248,271]}]	Bonjour, en dernière année de licence en psychologie nous vous proposons de remplir notre questionnaire d'une durée d'environ 5 minutes dans le cadre d'un travail universitaire portant sur la COVID-19. Merci à ceux et celles qui y participeront. https://t.co/kHBlwRbfzh	175.0	RT @J_ryutenshi: Bonjour, en dernière année de licence en psychologie nous vous proposons de remplir notre questionnaire d'une durée d'env…	695.0	True	full
132277	132277	6040cbef29b1e40038551e42	2021-03-04 12:00:42	[]	[]	Thu Nov 12 06:31:21 +0000 2020	[{"text":"FelizJueves","indices":[1,13]},{"text":"Covid19","indices":[189,197]},{"text":"ToqueDeQueda","indices":[202,215]},{"text":"EstadoDeAlarma","indices":[221,236]},{"text":"éxito","indices":[248,254]}]	[{"url":"https://t.co/uJBrhswCNh","expanded_url":"http://obamaschannel.blogspot.com/2020/11/que-es-el-exito.html?m=1","display_url":"obamaschannel.blogspot.com/2020/11/que-es…","indices":[257,280]}]	¡#FelizJueves! "Pasan unos minutos de las 19.00h y me acabo de permitir prepararme un vaso de leche caliente con cacao (...)" Hoy, en el 239° @TrasElValle_OBC, explicamos- en medio de la #Covid19, el #ToqueDeQueda y el #EstadoDeAlarma- qué es el #éxito: https://t.co/uJBrhswCNh https://t.co/k52MYWbQaL	175.0	RT @jjaranaz94: ¡#FelizJueves! "Pasan unos minutos de las 19.00h y me acabo de permitir prepararme un vaso de leche caliente con cacao (..…	114.0	True	full
132278	132278	6040cbf029b1e40038551e4e	2021-03-04 12:00:42	[]	[]	Thu Mar 04 12:00:00 +0000 2021	[]	[{"url":"https://t.co/fCy0GHgQEX","expanded_url":"http://smsng.co/GalaxyBudsPro","display_url":"smsng.co/GalaxyBudsPro","indices":[170,193]}]	Introducing Galaxy Buds Pro with Noise-free call. Its three microphones and wind shield technology ensure you are heard as clearly as possible during calls. Learn more: https://t.co/fCy0GHgQEX https://t.co/LmE1RBuDKF	12347713.0	RT @SamsungMobile: Introducing Galaxy Buds Pro with Noise-free call. Its three microphones and wind shield technology ensure you are heard…	24.0	True	full
132279	132279	6040cbf029b1e40038551e54	2021-03-04 12:00:42	[]	[]	Wed Mar 03 11:39:18 +0000 2021	[]	[{"url":"https://t.co/rzrwrlTmud","expanded_url":"http://atres.red/lz2dn1","display_url":"atres.red/lz2dn1","indices":[195,218]}]	EXCLUSIVA La Embajada de Emiratos ha confirmado a laSexta que viajar al país y recibir la vacuna contra el COVID-19 allí es ilegal, puesto que estos sueros solo están disponibles para nacionales https://t.co/rzrwrlTmud	1178804.0	RT @sextaNoticias: EXCLUSIVA La Embajada de Emiratos ha confirmado a laSexta que viajar al país y recibir la vacuna contra el COVID-19 allí…	245.0	True	full
132280	132280	6040cbf029b1e40038551e60	2021-03-04 12:00:42	[]	[{"url":"https://t.co/lnPQuoIwWn","expanded_url":"https://pronounce.media/press-release/new-polestar-and-cupra-keeping-up-with-family-tradition/ifm-independent-forecourt-magazine/2021-03-04/3457/twitter","display_url":"pronounce.media/press-release/…","indices":[214,237]}]		[]	[]			Euro NCAP publishes its first safety ratings of 2021. Two new cars – the Polestar 2 and the Cupra Formentor – achie… https://t.co/alJmArWs70	15727.0	True	full
132281	132281	6040cbf029b1e40038551e6c	2021-03-04 12:00:42	[]	[{"url":"https://t.co/0lcuOlIS14","expanded_url":"https://bit.ly/3892Cp5","display_url":"bit.ly/3892Cp5","indices":[209,232]}]		[]	[]			@Barrattplc, in collaboration with @DavidWilsonHome, has received approval for its 100-home development on land nor… https://t.co/NpO2NMCdeU	206.0	True	full
132282	132282	6040cbf029b1e40038551e6e	2021-03-04 12:00:42	[{"text":"NewsTAPAS","indices":[46,56]},{"text":"end","indices":[122,126]},{"text":"users","indices":[127,133]}]	[{"url":"https://t.co/mcYyTh6gSk","expanded_url":"https://innovatie.vrt.be/en/artikel/en/NewsTAPAS-brings-the-news-the-way-you-want-it","display_url":"innovatie.vrt.be/en/artikel/en/…","indices":[250,273]}]		[]	[]			As part of a new collaboration project called #NewsTAPAS, @VRT is investigating the possibilities of better informi… https://t.co/uKP99Ys1MO	164.0	True	full
132283	132283	6040cbf029b1e40038551e70	2021-03-04 12:00:43	[]	[]	Wed Mar 03 15:44:09 +0000 2021	[]	[{"url":"https://t.co/n6HupHluxY","expanded_url":"https://www.spiegel.de/netzwelt/netzpolitik/corona-staatsversagen-in-der-pandemie-saetze-zum-ausflippen-kolumne-a-7f9519ca-1994-48c5-81eb-607efce16cf5","display_url":"spiegel.de/netzwelt/netzp…","indices":[253,276]}]	Ich sagte im Dezember zu meiner Schwester: Die Deutschen sind Weltmeister im Organisieren. Im März sind wir durchgeimpft. Was für ein Irrglaube, alle stümpern sich seit einem Jahr nur durch. Was ist eigentlich die Steigerung von „ich kann nicht mehr“? https://t.co/n6HupHluxY	28122.0	RT @hatice_akyun: Ich sagte im Dezember zu meiner Schwester: Die Deutschen sind Weltmeister im Organisieren. Im März sind wir durchgeimpft.…	112.0	True	full
132284	132284	6040cbf029b1e40038551e72	2021-03-04 12:00:42	[]	[]	Thu Mar 04 10:15:21 +0000 2021	[]	[{"url":"https://t.co/BwfTZp2Nuh","expanded_url":"https://www.lavanguardia.com/vida/20210215/6249792/alrededor-300-neonazis-profieren-proclamas-antisemitas-homenaje-division-azul.amp.html","display_url":"lavanguardia.com/vida/20210215/…","indices":[167,190]}]	Delegación de gobierno PROHIBE a las feministas salir a manifestarse, un derecho constitucional,a las fascistas se les respeta sus derechos, verdad @conJoseMFranco ? https://t.co/BwfTZp2Nuh	3876.0	RT @EReccio: Delegación de gobierno PROHIBE a las feministas salir a manifestarse, un derecho constitucional,a las fascistas se les respet…	427.0	True	full
132285	132285	6040cbf029b1e40038551e78	2021-03-04 12:00:43	[]	[]	Wed Mar 03 20:46:06 +0000 2021	[]	[{"url":"https://t.co/rO4aCXCtYn","expanded_url":"https://cnn.it/3c3bAFP","display_url":"cnn.it/3c3bAFP","indices":[254,277]}]	"The last thing we need is Neanderthal thinking that in the meantime, everything's fine, take off your mask, forget it." Biden criticized states such as Texas and Mississippi for lifting Covid-19 restrictions against pleas from public health officials. https://t.co/rO4aCXCtYn	53089307.0	RT @CNN: "The last thing we need is Neanderthal thinking that in the meantime, everything's fine, take off your mask, forget it." Biden cr…	112.0	True	full
132286	132286	6040cbf029b1e40038551e7c	2021-03-04 12:00:43	[]	[]	Thu Mar 04 11:35:07 +0000 2021	[]	[{"url":"https://t.co/0FhwxUasZ9","expanded_url":"https://hwb.gov.wales/events/view/3625f90a-c80b-4bb7-abbf-72f4fed354e8","display_url":"hwb.gov.wales/events/view/36…","indices":[106,129]}]	Beyond Covid: learning in the next phase &lt;— national online conversations as we move forward in Wales https://t.co/0FhwxUasZ9 @WG_Education @educationsu	11107.0	RT @ProfTomCrick: Beyond Covid: learning in the next phase &lt;— national online conversations as we move forward in Wales https://t.co/0Fhwx…	916.0	True	full
132287	132287	6040cbf029b1e40038551e80	2021-03-04 12:00:43	[]	[]	Thu Mar 04 11:57:54 +0000 2021	[{"text":"COVID19","indices":[220,228]},{"text":"LaEspañaQueNosMerecemos","indices":[231,255]}]	[{"url":"https://t.co/88ojxjcscM","expanded_url":"https://www.eldiario.es/economia/desahucios-bajan-45-6-medidas-sociales-pandemia_1_7272941.html","display_url":"eldiario.es/economia/desah…","indices":[256,279]}]	📉El número de desahucios se ha desplomado, reduciéndose un 45,6% en 2020. La moratoria aprobada por el Gobierno con motivo del Estado de Alarma es EFECTIVA. Protege a los más vulnerables de los efectos de la crisis del #COVID19. #LaEspañaQueNosMerecemos https://t.co/88ojxjcscM	819390.0	RT @PSOE: 📉El número de desahucios se ha desplomado, reduciéndose un 45,6% en 2020. La moratoria aprobada por el Gobierno con motivo del E…	337.0	True	full
132288	132288	6040cbf029b1e40038551e84	2021-03-04 12:00:43	[]	[]	Thu Mar 04 11:49:19 +0000 2021	[{"text":"COVID19","indices":[25,33]},{"text":"8M2021","indices":[230,237]}]	[{"url":"https://t.co/FKrjZiIggC","expanded_url":"http://prc.es/prc.php/web/noticias/el-prc-organiza-4-acciones-adaptadas-a-la-pandemia-para-reivindicar-la-igualdad-de-la-mujer-en-el-8m","display_url":"prc.es/prc.php/web/no…","indices":[240,263]}]	✅Reivindicación adaptada #COVID19 ✅Secretaría de la Mujer edita el libro 'Qué es la Igualdad para ti', rinde homenaje a la neurocientífica Carmen Sandi, lanza la campaña '102 municipios por la Igualdad' y centra su boletín en el #8M2021 👉https://t.co/FKrjZiIggC https://t.co/WaiXRVPHKP	5039.0	RT @prcantabria: ✅Reivindicación adaptada #COVID19 ✅Secretaría de la Mujer edita el libro 'Qué es la Igualdad para ti', rinde homenaje a l…	574.0	True	full
132289	132289	6040cbf029b1e40038551e86	2021-03-04 12:00:43	[]	[]	Thu Mar 04 11:32:15 +0000 2021	[]	[{"url":"https://t.co/pfRtIyMiL3","expanded_url":"https://www.vanguardngr.com/2021/03/tourism-company-signs-15-yr-concession-agreement-with-ekiti-govt-over-ikogosi-resort/","display_url":"vanguardngr.com/2021/03/touris…","indices":[172,195]}]	I am excited to announce that @Irinajo_NG has signed a concession agreement to takeover the management of Ikogosi Warm Spring Resort @Ikogosi_Resort for the next 15 years. https://t.co/pfRtIyMiL3	13206.0	RT @dharmorla: I am excited to announce that @Irinajo_NG has signed a concession agreement to takeover the management of Ikogosi Warm Sprin…	2637.0	True	full
132290	132290	6040cbf029b1e40038551e9c	2021-03-04 12:00:43	[]	[]	Thu Mar 04 11:32:42 +0000 2021	[]	[{"url":"https://t.co/FmIbkyv3Ic","expanded_url":"http://ansabrasil.com.br/brasil/noticias/americalatina/brasil/2021/03/04/governo-decide-comprar-vacinas-anti-covid-da-pfizer-e-jj_dd294059-0c2e-4281-b0b5-04a7a3535261.html","display_url":"ansabrasil.com.br/brasil/noticia…","indices":[123,146]}]	O ministro da Saúde confirmou que os contratos devem ser assinados em breve após meses de negociação e troca de críticas. https://t.co/FmIbkyv3Ic	4519.0	RT @ansa_br: O ministro da Saúde confirmou que os contratos devem ser assinados em breve após meses de negociação e troca de críticas. htt…	3028.0	True	full
132291	132291	6040cbf129b1e40038551eaa	2021-03-04 12:00:43	[]	[]	Thu Mar 04 12:00:42 +0000 2021	[]	[{"url":"https://t.co/lnPQuoIwWn","expanded_url":"https://pronounce.media/press-release/new-polestar-and-cupra-keeping-up-with-family-tradition/ifm-independent-forecourt-magazine/2021-03-04/3457/twitter","display_url":"pronounce.media/press-release/…","indices":[214,237]}]	Euro NCAP publishes its first safety ratings of 2021. Two new cars – the Polestar 2 and the Cupra Formentor – achieve the maximum five-star rating against the latest protocol regime. The Renault Arkana and Lexu... https://t.co/lnPQuoIwWn	15727.0	RT @PROnounceNews: Euro NCAP publishes its first safety ratings of 2021. Two new cars – the Polestar 2 and the Cupra Formentor – achieve th…	5026.0	True	full
132292	132292	6040cbf129b1e40038551eac	2021-03-04 12:00:43	[]	[]	Thu Mar 04 08:45:50 +0000 2021	[]	[{"url":"https://t.co/yU06eMIllc","expanded_url":"https://www.theguardian.com/australia-news/2021/mar/03/scott-morrison-must-call-an-independent-inquiry-into-the-christian-porter-allegation-its-the-only-valid-course","display_url":"theguardian.com/australia-news…","indices":[137,160]}]	Scott Morrison must call an independent inquiry into the Christian Porter rape allegation. It’s the only valid course | Katharine Murphy https://t.co/yU06eMIllc	27499.0	RT @zalisteggall: Scott Morrison must call an independent inquiry into the Christian Porter rape allegation. It’s the only valid course | K…	229.0	True	full
132293	132293	6040cbf129b1e40038551eb2	2021-03-04 12:00:43	[]	[]	Thu Mar 04 05:16:05 +0000 2021	[]	[{"url":"https://t.co/KuoQ94waPz","expanded_url":"http://apne.ws/u5Sf7H4","display_url":"apne.ws/u5Sf7H4","indices":[197,220]}]	A marathon court hearing for 47 democracy activists charged under Hong Kong’s national security law has entered its fourth day as the court deliberates whether the defendants will be granted bail. https://t.co/KuoQ94waPz	15093009.0	RT @AP: A marathon court hearing for 47 democracy activists charged under Hong Kong’s national security law has entered its fourth day as t…	35.0	True	full
132294	132294	6040cbf129b1e40038551ebe	2021-03-04 12:00:43	[]	[]	Thu Mar 04 10:59:32 +0000 2021	[{"text":"VacunasCOVID19","indices":[114,129]},{"text":"Mascarilla","indices":[212,223]},{"text":"Ventila","indices":[224,232]}]	[{"url":"https://t.co/bUHHSGu823","expanded_url":"https://www.xataka.com/medicina-y-salud/personas-vacunadas-no-contagian-estas-rotundas-declaraciones-creador-vacuna-pfizer-biontech-no-solo-optimismo-empezamos-a-tener-datos?utm_source=whatsapp_AMP&utm_medium=social&utm_campaign=botoneramobile_AMP","display_url":"xataka.com/medicina-y-sal…","indices":[245,268]}]	La cantidad de personas q tienen PCR ➕y son potencialmente contagiosas disminuye en un 92% tras la vacunación!👍👍 #VacunasCOVID19 Pero recordemos que en España estamos vacunados un 2% de la población, así que... #Mascarilla #Ventila y seguimos! https://t.co/bUHHSGu823 https://t.co/eKoHrABbuM	24528.0	RT @RaquelBlascoR: La cantidad de personas q tienen PCR ➕y son potencialmente contagiosas disminuye en un 92% tras la vacunación!👍👍 #Vacun…	276.0	True	full
132295	132295	6040cbf129b1e40038551ec2	2021-03-04 12:00:43	[{"text":"COVID19","indices":[95,103]},{"text":"aliciagomezgastromarketing","indices":[155,182]},{"text":"MICE","indices":[183,188]}]	[{"url":"https://t.co/WHtA9beQBx","expanded_url":"http://blgs.co/vmEx1s","display_url":"blgs.co/vmEx1s","indices":[189,212]}]		[]	[]			¿Conoces cuáles van a ser los cambios más importantes que se han generado debido a la pandemia #COVID19? Repasamos… https://t.co/mV0DfaIlQl	78.0	True	full
132296	132296	6040cbf129b1e40038551ed0	2021-03-04 12:00:43	[{"text":"coliving","indices":[233,242]},{"text":"property","indices":[243,252]},{"text":"realestate","indices":[253,264]}]	[{"url":"https://t.co/JsvjzByjBU","expanded_url":"http://ow.ly/ztzc50DPbsx","display_url":"ow.ly/ztzc50DPbsx","indices":[208,231]}]		[]	[]			Co-living 2.0 is here 👋 . We're seeing huge demand and market opportunities. It's an industry set to thrive 🚀 See… https://t.co/5IYcXCBrSi	21.0	True	full
132297	132297	6040cbf129b1e40038551ed2	2021-03-04 12:00:43	[]	[]	Thu Mar 04 12:00:42 +0000 2021	[]	[{"url":"https://t.co/lnPQuoIwWn","expanded_url":"https://pronounce.media/press-release/new-polestar-and-cupra-keeping-up-with-family-tradition/ifm-independent-forecourt-magazine/2021-03-04/3457/twitter","display_url":"pronounce.media/press-release/…","indices":[214,237]}]	Euro NCAP publishes its first safety ratings of 2021. Two new cars – the Polestar 2 and the Cupra Formentor – achieve the maximum five-star rating against the latest protocol regime. The Renault Arkana and Lexu... https://t.co/lnPQuoIwWn	15727.0	RT @PROnounceNews: Euro NCAP publishes its first safety ratings of 2021. Two new cars – the Polestar 2 and the Cupra Formentor – achieve th…	3139.0	True	full
132298	132298	6040cbf129b1e40038551ed4	2021-03-04 12:00:43	[]	[{"url":"https://t.co/j91stk4fZX","expanded_url":"http://gofund.me/0ae6d3f1","display_url":"gofund.me/0ae6d3f1","indices":[164,187]},{"url":"https://t.co/XWCyMaJWgx","expanded_url":"http://jaredsbravelittlebattle.com","display_url":"jaredsbravelittlebattle.com","indices":[203,226]},{"url":"https://t.co/oYrucKOuts","expanded_url":"https://mobile.twitter.com/hannnnahwannah/status/136716937651698073…		[]	[]			@kyascenehaibhai Please help my brother fight against Heart Failure. A small donation is a huge help. A retweet and… https://t.co/yUaNL0l5RY	101.0	True	full
132299	132299	6040cbf129b1e40038551ed6	2021-03-04 12:00:43	[]	[]	Thu Mar 04 12:00:09 +0000 2021	[]	[{"url":"https://t.co/52Cb6pLnSb","expanded_url":"https://twitter.com/angewwie/status/1367380439569076236","display_url":"twitter.com/angewwie/statu…","indices":[180,203]}]	thiss!!! do they expect us to say hi and smiling to them karena siul-siul dan minta-minta no wa gajelas huh???? bitch I can do uppercut, jab straight and hook, fight meee bitchhhh https://t.co/52Cb6pLnSb	84.0	RT @annneeeeey: thiss!!! do they expect us to say hi and smiling to them karena siul-siul dan minta-minta no wa gajelas huh???? bitch I can…	409.0	True	full
132300	132300	6040cbf129b1e40038551ed8	2021-03-04 12:00:44	[]	[]	Thu Mar 04 11:45:51 +0000 2021	[{"text":"GoalsProject","indices":[18,31]},{"text":"SDG9","indices":[59,64]},{"text":"VillaNovation","indices":[65,79]},{"text":"GoalsProject","indices":[167,180]}]	[{"url":"https://t.co/n8g8ImNlgi","expanded_url":"https://twitter.com/i/broadcasts/1vOGwEvaqObxB","display_url":"twitter.com/i/broadcasts/1…","indices":[256,279]}]	Day Of Solutions! #GoalsProject Delhi Public School Nashik #SDG9 #VillaNovation Join us at 05:15 PM - 5: 30 PM IST @JenWilliamsEdu @TakeActionEdu @dacia92 @zelfstudie #GoalsProject @SiddharthRajga4 @GRajgarhia @Prithik73015254 @DpsNashik @PatilJayshree51 https://t.co/n8g8ImNlgi	22.0	RT @DrPushpy: Day Of Solutions! #GoalsProject Delhi Public School Nashik #SDG9 #VillaNovation Join us at 05:15 PM - 5: 30 PM IST @JenWillia…	11821.0	True	full
132301	132301	6040cbf129b1e40038551ef2	2021-03-04 12:00:44	[]	[]	Thu Mar 04 12:00:42 +0000 2021	[]	[{"url":"https://t.co/lnPQuoIwWn","expanded_url":"https://pronounce.media/press-release/new-polestar-and-cupra-keeping-up-with-family-tradition/ifm-independent-forecourt-magazine/2021-03-04/3457/twitter","display_url":"pronounce.media/press-release/…","indices":[214,237]}]	Euro NCAP publishes its first safety ratings of 2021. Two new cars – the Polestar 2 and the Cupra Formentor – achieve the maximum five-star rating against the latest protocol regime. The Renault Arkana and Lexu... https://t.co/lnPQuoIwWn	15727.0	RT @PROnounceNews: Euro NCAP publishes its first safety ratings of 2021. Two new cars – the Polestar 2 and the Cupra Formentor – achieve th…	800.0	True	full
132302	132302	6040cbf129b1e40038551ef4	2021-03-04 12:00:44	[]	[]	Thu Mar 04 11:59:22 +0000 2021	[]	[{"url":"https://t.co/TNU1ZBrMAb","expanded_url":"https://noticias.caracoltv.com/salud/a-colombia-han-llegado-509-mil-vacunas-covid-pero-solo-se-han-aplicado-169-mil-por-que?_amp=true&__twitter_impression=true","display_url":"noticias.caracoltv.com/salud/a-colomb…","indices":[161,184]}]	No avanza la vacunación, de nuevo el negocio de las EPS atentando contra la vida y la salud pública de los colombianos. ¿Por qué nunca hacen bien las cosas? 😒 https://t.co/TNU1ZBrMAb	296913.0	RT @PizarroMariaJo: No avanza la vacunación, de nuevo el negocio de las EPS atentando contra la vida y la salud pública de los colombianos.…	7.0	True	full
132303	132303	6040cbf129b1e40038551efa	2021-03-04 12:00:44	[]	[]	Thu Mar 04 11:53:14 +0000 2021	[{"text":"PassSanitaire","indices":[179,193]}]	[{"url":"https://t.co/pbOioaUH15","expanded_url":"https://lemediaen442.fr/en-israel-cest-lenfer-passeport-pour-etre-libre-vaccination-tous-les-6-mois-bracelet-electronique/","display_url":"lemediaen442.fr/en-israel-cest…","indices":[252,275]}]	En Israël c'est l'enfer : passeport pour être libre, vaccination tous les 6 mois, bracelet électronique... Voici l'avenir de la France et du monde, tout se met en place. Non au #PassSanitaire qui va ouvrir les portes de l'enfer ! Allez-vous réagir ? https://t.co/pbOioaUH15	13223.0	RT @DubreuilhMarcel: En Israël c'est l'enfer : passeport pour être libre, vaccination tous les 6 mois, bracelet électronique... Voici l'a…	11.0	True	full
132304	132304	6040cbf129b1e40038551f02	2021-03-04 12:00:44	[]	[]	Thu Mar 04 07:11:22 +0000 2021	[]	[{"url":"https://t.co/OukYXlsEZS","expanded_url":"https://www.alquds.co.uk/?p=2641457","display_url":"alquds.co.uk/?p=2641457","indices":[101,124]}]	(التطعيم شرط لدخول الموظفين إلى المدارس في قطر ووزارة الصحة تخفض عمر الفئات المعنية بأخذ اللقاح) - https://t.co/OukYXlsEZS https://t.co/Bueq4w5PbT	22345.0	RT @alqudsalarabi: (التطعيم شرط لدخول الموظفين إلى المدارس في قطر ووزارة الصحة تخفض عمر الفئات المعنية بأخذ اللقاح) - https://t.co/OukYXl…	110.0	True	full
132305	132305	6040cbf229b1e40038551f1e	2021-03-04 12:00:44	[]	[{"url":"https://t.co/AhcBlUvV9W","expanded_url":"http://www.techmeme.com/210304/p2#a210304p2","display_url":"techmeme.com/210304/p2#a210…","indices":[174,197]}]		[]	[]			UK antitrust authorities say they plan to investigate Apple's App Store to probe whether it is abusing its market p… https://t.co/eZrWcLLZBA	3.0	True	full
132306	132306	6040cbf229b1e40038551f20	2021-03-04 12:00:44	[]	[]	Thu Mar 04 10:16:03 +0000 2021	[]	[{"url":"https://t.co/CW1CbRo8F6","expanded_url":"https://cnn.it/3qhNFHD","display_url":"cnn.it/3qhNFHD","indices":[183,206]}]	The risk of death from Covid-19 is about 10 times higher in countries where most of the population is overweight, according to a report released Wednesday by the World Obesity Forum. https://t.co/CW1CbRo8F6	53089308.0	RT @CNN: The risk of death from Covid-19 is about 10 times higher in countries where most of the population is overweight, according to a r…	49188.0	True	full
132307	132307	6040cbf229b1e40038551f26	2021-03-04 12:00:44	[]	[]	Thu Mar 04 11:22:43 +0000 2021	[]	[{"url":"https://t.co/odJFn7ReMk","expanded_url":"https://www.youtube.com/watch?v=65K2TjX-9MU","display_url":"youtube.com/watch?v=65K2Tj…","indices":[250,273]}]	Very inspiring video from @MechBird, looking at how Alternative Controller artists can keep pushing boundaries despite the global pandemic! So many cool new ideas celebrated here!👽 Keep an eye out for a flash of SFA classic Kick In The Door!🐵🦶🦶🦶👻 https://t.co/odJFn7ReMk	627.0	RT @FriendArcade: Very inspiring video from @MechBird, looking at how Alternative Controller artists can keep pushing boundaries despite th…	134.0	True	full
132308	132308	6040cbf229b1e40038551f44	2021-03-04 12:00:45	[]	[]	Thu Mar 04 11:59:07 +0000 2021	[{"text":"COVIDvaccine","indices":[156,169]}]	[{"url":"https://t.co/WvZxAu1px5","expanded_url":"https://www.va.gov/health-care/covid-19-vaccine/","display_url":"va.gov/health-care/co…","indices":[227,250]}]	Older Veterans or Veterans living in long-term care facilities are at higher risk of being hospitalized for COVID-19. @CDCgov recommends this group get the #COVIDvaccine first. Find out more on VA’s COVID-19 vaccine plan here: https://t.co/WvZxAu1px5 https://t.co/mUegVp0X68	109461.0	RT @VeteransHealth: Older Veterans or Veterans living in long-term care facilities are at higher risk of being hospitalized for COVID-19. @…	423.0	True	full
132309	132309	6040cbf229b1e40038551f46	2021-03-04 12:00:44	[{"text":"dwimpact","indices":[11,20]},{"text":"dwimpact","indices":[123,132]},{"text":"digitalworkplace","indices":[133,150]},{"text":"COVID19","indices":[151,159]},{"text":"frontline","indices":[160,170]}]	[{"url":"https://t.co/6bCfIaTfXh","expanded_url":"http://ow.ly/qFXe50DPKHF","display_url":"ow.ly/qFXe50DPKHF","indices":[171,194]}]		[]	[]			Our latest #dwimpact podcast: “Connecting the @HSBC frontline in the days of COVID” with Kate Mayfield and… https://t.co/lmggWdmAkz	5694.0	True	full
132310	132310	6040cbf229b1e40038551f50	2021-03-04 12:00:45	[{"text":"UniMentalHealthDay","indices":[235,254]}]	[{"url":"https://t.co/ebVRXfXti0","expanded_url":"https://bit.ly/3bg5baZ","display_url":"bit.ly/3bg5baZ","indices":[256,279]}]		[]	[]			Uni isn’t always ‘the best days of our lives’. In fact, it can be a really tough time for many students – even befo… https://t.co/nCrVFH5isA	20864.0	True	full
132311	132311	6040cbf229b1e40038551f52	2021-03-04 12:00:45	[]	[]	Mon Mar 01 20:14:16 +0000 2021	[{"text":"TaraxaTokenSale","indices":[251,267]}]	[{"url":"https://t.co/LmbpsP5b5d","expanded_url":"https://token.taraxa.io/","display_url":"token.taraxa.io","indices":[201,224]},{"url":"https://t.co/0EB2oubQjp","expanded_url":"https://medium.com/taraxa-project/announcing-taraxas-public-sale-b801b5519d0d","display_url":"medium.com/taraxa-project…","indices":[226,249]}]	🚀🚀🚀 Today we're thrilled to announce the $TARA token sale! 📅 March 4 - March 15: pre-registration opens on March 4, 2021, 6PM PST. 💸 Three sale options. 🛂 KYC required. For details, head over to: https://t.co/LmbpsP5b5d https://t.co/0EB2oubQjp #TaraxaTokenSale https://t.co/RweQHSSnPA	7428.0	RT @taraxa_project: 🚀🚀🚀 Today we're thrilled to announce the $TARA token sale! 📅 March 4 - March 15: pre-registration opens on March 4, 2…	17.0	True	full
132312	132312	6040cbf229b1e40038551f54	2021-03-04 12:00:45	[]	[]	Thu Mar 04 09:55:19 +0000 2021	[]	[{"url":"https://t.co/xnhkNxfEoO","expanded_url":"https://www.ultimahora.es/noticias/local/2021/03/02/1243067/coronavirus-baleares-parlament-rechaza-investigar-vacunacion-altos-cargos.html","display_url":"ultimahora.es/noticias/local…","indices":[194,217]}]	El Parlament de las Islas Baleares rechaza investigar la vacunación irregular de altos cargos. Con los votos en contra el PSOE, Podemos y Més Mallorca. Los que critican a las Infantas. 🤷‍♂️ https://t.co/xnhkNxfEoO	344374.0	RT @Tonicanto1: El Parlament de las Islas Baleares rechaza investigar la vacunación irregular de altos cargos. Con los votos en contra el…	6.0	True	full
132313	132313	6040cbf229b1e40038551f58	2021-03-04 12:00:45	[]	[]	Thu Mar 04 11:15:06 +0000 2021	[]	[{"url":"https://t.co/9mdn9mnzh3","expanded_url":"https://twitter.com/ogbenidipo/status/1367264524747890694","display_url":"twitter.com/ogbenidipo/sta…","indices":[278,301]}]	You are expecting vaccines from the same record label that hoarded indomie for use as birthday souvenirs while people were locked at home for Covid and dying of hunger? You want those same criminals in government to share vaccines “professionally”? Egbon, they won’t do it o. https://t.co/9mdn9mnzh3	345227.0	RT @DrOlufunmilayo: You are expecting vaccines from the same record label that hoarded indomie for use as birthday souvenirs while people w…	439.0	True	full
132314	132314	6040cbf229b1e40038551f5c	2021-03-04 12:00:45	[{"text":"lockdown","indices":[8,17]},{"text":"sale","indices":[18,23]},{"text":"discounts","indices":[40,50]},{"text":"dartford","indices":[92,101]}]	[{"url":"https://t.co/rdWLsgfPzC","expanded_url":"https://www.instagram.com/p/CL_vzdahbG7/?igshid=rrnl0tmv82pu","display_url":"instagram.com/p/CL_vzdahbG7/…","indices":[213,236]}]		[]	[]			Amazing #lockdown #sale with incredible #discounts at Ring O’ Roses @orchardscentredartford #dartford . . New Dres… https://t.co/x3XPbJ9oT0	940.0	True	full
132315	132315	6040cbf329b1e40038551f68	2021-03-04 12:00:45	[]	[]	Tue Mar 02 18:54:26 +0000 2021	[{"text":"GlobalStudentSurvey","indices":[235,255]},{"text":"StudentVoice","indices":[256,269]}]	[{"url":"https://t.co/6APqCjZTor","expanded_url":"http://chegg.org/global-student-survey-2021","display_url":"chegg.org/global-student…","indices":[186,209]},{"url":"https://t.co/hzbusfLSpb","expanded_url":"http://bit.ly/3kKUznK","display_url":"bit.ly/3kKUznK","indices":[211,234]}]	Students in Spain say that on average they spent 25h/week devoted to their studies during the COVID-19 lockdown, amongst the highest of the countries polled. Read the full survey here: https://t.co/6APqCjZTor https://t.co/hzbusfLSpb #GlobalStudentSurvey #StudentVoice @abc_es	328.0	RT @cheggdotorg: Students in Spain say that on average they spent 25h/week devoted to their studies during the COVID-19 lockdown, amongst t…	18189.0	True	full
132316	132316	6040cbf329b1e40038551f76	2021-03-04 12:00:45	[]	[{"url":"https://t.co/LjUVFNL7zA","expanded_url":"https://www.health.ny.gov/press/releases/2020/2020-07-06_covid19_nursing_home_report.htm","display_url":"health.ny.gov/press/releases…","indices":[274,297]}]		[]	[]			@AaronKatersky @NYGovCuomo Does anyone remember that Cuomo forced nursing homes across NY to take in COVID positive… https://t.co/KVyubFa9G4	5978.0	True	full
132317	132317	6040cbf329b1e40038551f7c	2021-03-04 12:00:45	[]	[]	Thu Mar 04 01:20:40 +0000 2021	[]	[{"url":"https://t.co/echsO0GzMR","expanded_url":"https://www.news4jax.com/news/florida/2021/03/04/cvs-offering-virus-vaccine-to-florida-teachers-under-50/","display_url":"news4jax.com/news/florida/2…","indices":[243,266]}]	Despite the order from Florida Gov. Ron DeSantis only allowing teachers over the age of 50 to receive vaccines, CVS said it is following the Biden administration’s guidelines, which allows all K-12 teachers to be vaccinated regardless of age. https://t.co/echsO0GzMR	145894.0	RT @travisakers: Despite the order from Florida Gov. Ron DeSantis only allowing teachers over the age of 50 to receive vaccines, CVS said i…	227.0	True	full
132318	132318	6040cbf329b1e40038551f86	2021-03-04 12:00:45	[]	[]	Thu Mar 04 11:48:52 +0000 2021	[]	[{"url":"https://t.co/yFb74qzmIm","expanded_url":"https://www.ncbi.nlm.nih.gov/pmc/articles/PMC2130424/","display_url":"ncbi.nlm.nih.gov/pmc/articles/P…","indices":[217,240]}]	Friendly reminder of the outbreak of common cold (coronavirus or rhinovirus) at an Antarctic base after seventeen weeks of complete isolation. Explain that one, mask advocates! 17 weeks in Antarctica can’t do it... https://t.co/yFb74qzmIm	8484.0	RT @stacey_rudin: Friendly reminder of the outbreak of common cold (coronavirus or rhinovirus) at an Antarctic base after seventeen weeks o…	937.0	True	full
132319	132319	6040cbf329b1e40038551f9e	2021-03-04 12:00:45	[]	[]	Sat May 09 01:13:47 +0000 2020	[]	[{"url":"https://t.co/kQKgHo52k1","expanded_url":"https://n.news.naver.com/entertain/article/112/0003296476","display_url":"n.news.naver.com/entertain/arti…","indices":[178,201]}]	Brand reputation ranking for male idol groups for the month of May: 1) BTS 2) ASTRO 3) EXO 4) NCT 5) WINNER 6) SEVENTEEN 7) Super Junior 8) SHINee 9) MONSTA X 10) GOT7 Source: https://t.co/kQKgHo52k1 https://t.co/oC1RrMB9RY	363174.0	RT @theseoulstory: Brand reputation ranking for male idol groups for the month of May: 1) BTS 2) ASTRO 3) EXO 4) NCT 5) WINNER 6) SEVENTEE…	71.0	True	full
132320	132320	6040cbf329b1e40038551fa6	2021-03-04 12:00:46	[]	[]	Wed Mar 03 21:02:03 +0000 2021	[]	[{"url":"https://t.co/KNf1fLvOtM","expanded_url":"https://revistaoeste.com/politica/ensaio-do-caos","display_url":"revistaoeste.com/politica/ensai…","indices":[178,201]}]	.@jrguzzofatos: 'Depois de um ano inteiro de autonomia, governadores e prefeitos não conseguiram sequer instalar leitos suficientes de UTI. É a comprovação objetiva do fracasso' https://t.co/KNf1fLvOtM	144972.0	RT @revistaoeste: .@jrguzzofatos: 'Depois de um ano inteiro de autonomia, governadores e prefeitos não conseguiram sequer instalar leitos s…	192.0	True	full
132321	132321	6040cbf329b1e40038551fa8	2021-03-04 12:00:45	[{"text":"NoJabsNoJob","indices":[20,32]},{"text":"Covid19","indices":[142,150]},{"text":"employmentlaw","indices":[238,252]},{"text":"jerseylaw","indices":[253,263]}]	[{"url":"https://t.co/heQRHW6f1i","expanded_url":"https://www.bbc.co.uk/news/business-56113366","display_url":"bbc.co.uk/news/business-…","indices":[214,237]}]		[]	[]			We're following the #NoJabsNoJob debate with interest. Are you thinking about amending your employment contracts to… https://t.co/4D7pl5yNqV	102.0	True	full
132322	132322	6040cbf429b1e40038551fbc	2021-03-04 12:00:46	[]	[]	Wed Mar 03 12:30:31 +0000 2021	[]	[{"url":"https://t.co/2EQmTvMv1x","expanded_url":"https://bit.ly/304GesC","display_url":"bit.ly/304GesC","indices":[243,266]}]	🇨🇴🙌 En 2020 uno de sus videos le dio la vuelta al mundo cuando envió una cámara a la estratósfera y captó imágenes de la tierra. • Conozca la historia de Faber Burgos, el hijo de reciclador que se convirtió en un famoso youtuber de ciencia 👉 https://t.co/2EQmTvMv1x https://t.co/BbP1xG2KQ7	7317295.0	RT @ELTIEMPO: 🇨🇴🙌 En 2020 uno de sus videos le dio la vuelta al mundo cuando envió una cámara a la estratósfera y captó imágenes de la tier…	859.0	True	full
132323	132323	6040cbf429b1e40038551fe4	2021-03-04 12:00:46	[{"text":"covid","indices":[115,121]},{"text":"covidtest","indices":[122,132]},{"text":"covidtesting","indices":[133,146]},{"text":"swabtest","indices":[147,156]},{"text":"coronavirustest","indices":[157,173]},{"text":"antibodytest","indices":[174,187]}]	[{"url":"https://t.co/QiRvJK6pKB","expanded_url":"http://www.thecovidclinic.com","display_url":"thecovidclinic.com","indices":[90,113]}]		[]	[]			Is it just the normal flu or COVID-19? Get tested NOW! Visit our website to learn more. https://t.co/QiRvJK6pKB… https://t.co/agTz6dtHDZ	11963.0	True	full
132324	132324	6040cbf429b1e40038551fe8	2021-03-04 12:00:46	[]	[]	Wed Mar 03 21:02:03 +0000 2021	[]	[{"url":"https://t.co/KNf1fLvOtM","expanded_url":"https://revistaoeste.com/politica/ensaio-do-caos","display_url":"revistaoeste.com/politica/ensai…","indices":[178,201]}]	.@jrguzzofatos: 'Depois de um ano inteiro de autonomia, governadores e prefeitos não conseguiram sequer instalar leitos suficientes de UTI. É a comprovação objetiva do fracasso' https://t.co/KNf1fLvOtM	144972.0	RT @revistaoeste: .@jrguzzofatos: 'Depois de um ano inteiro de autonomia, governadores e prefeitos não conseguiram sequer instalar leitos s…	20.0	True	full
132325	132325	6040cbf429b1e40038551ff0	2021-03-04 12:00:46	[{"text":"myorganicbd","indices":[53,65]},{"text":"wellbeing","indices":[66,76]},{"text":"foods","indices":[77,83]},{"text":"organicfoods","indices":[84,97]},{"text":"organicfood","indices":[98,110]},{"text":"wellness","indices":[111,120]}]	[{"url":"https://t.co/AyOaUlznmJ","expanded_url":"https://myorganicbd.com/beef-its-nutritional-fact/","display_url":"myorganicbd.com/beef-its-nutri…","indices":[28,51]}]		[]	[]			Beef: Its Nutritional Fact https://t.co/AyOaUlznmJ #myorganicbd #wellbeing #foods #organicfoods #organicfood… https://t.co/Iy3s3kNje5	18.0	True	full
132326	132326	6040cbf429b1e40038551ff6	2021-03-04 12:00:47	[]	[]	Mon Mar 01 20:14:16 +0000 2021	[{"text":"TaraxaTokenSale","indices":[251,267]}]	[{"url":"https://t.co/LmbpsP5b5d","expanded_url":"https://token.taraxa.io/","display_url":"token.taraxa.io","indices":[201,224]},{"url":"https://t.co/0EB2oubQjp","expanded_url":"https://medium.com/taraxa-project/announcing-taraxas-public-sale-b801b5519d0d","display_url":"medium.com/taraxa-project…","indices":[226,249]}]	🚀🚀🚀 Today we're thrilled to announce the $TARA token sale! 📅 March 4 - March 15: pre-registration opens on March 4, 2021, 6PM PST. 💸 Three sale options. 🛂 KYC required. For details, head over to: https://t.co/LmbpsP5b5d https://t.co/0EB2oubQjp #TaraxaTokenSale https://t.co/RweQHSSnPA	7428.0	RT @taraxa_project: 🚀🚀🚀 Today we're thrilled to announce the $TARA token sale! 📅 March 4 - March 15: pre-registration opens on March 4, 2…	25.0	True	full
132327	132327	6040cbf429b1e40038551ff8	2021-03-04 12:00:46	[{"text":"paradisopresents","indices":[121,138]},{"text":"instagramstrategies","indices":[139,159]}]	[{"url":"https://t.co/2lmm878ksJ","expanded_url":"https://bit.ly/3hTtpJV","display_url":"bit.ly/3hTtpJV","indices":[97,120]}]		[]	[]			Here are three organic Instagram marketing strategies that will help you thrive during pandemic:… https://t.co/v4qDzEsk2Y	3558.0	True	full
132328	132328	6040cbf429b1e40038551ffe	2021-03-04 12:00:46	[]	[]	Mon Mar 01 17:15:09 +0000 2021	[{"text":"hclswlobp","indices":[42,52]},{"text":"nocode","indices":[53,60]},{"text":"lowcode","indices":[61,69]},{"text":"javascript","indices":[70,81]},{"text":"github","indices":[82,89]},{"text":"nodejs","indices":[90,97]},{"text":"cybersecurity","indices":[98,112]},{"text":"devops","indices":[113,120]},{"text":"100DaysOfCode","indices":[121,135]},{"text":"datascience","indices":[136,148]},{"te…	[{"url":"https://t.co/bZE9IeN0Hx","expanded_url":"https://via.socxo.net/WMyQf7ghLP5sjcg","display_url":"via.socxo.net/WMyQf7ghLP5sjcg","indices":[225,248]},{"url":"https://t.co/5U15qrrMtr","expanded_url":"https://twitter.com/HCLDigital/status/1366119732768763907","display_url":"twitter.com/HCLDigital/sta…","indices":[249,272]}]	The Pandemic has changed the way we work! #hclswlobp #nocode #lowcode #javascript #github #nodejs #cybersecurity #devops #100DaysOfCode #datascience #ai #bot #codenewbie #iot #machinelearning #Python #Serverless #womenintech https://t.co/bZE9IeN0Hx https://t.co/5U15qrrMtr	148.0	RT @PaoloPiccolo7: The Pandemic has changed the way we work! #hclswlobp #nocode #lowcode #javascript #github #nodejs #cybersecurity #devops…	4030.0	True	full
132329	132329	6040cbf529b1e40038552018	2021-03-04 12:00:47	[]	[]	Thu Mar 04 11:05:15 +0000 2021	[{"text":"Ivermectine","indices":[120,132]},{"text":"Bamlanivimab","indices":[181,194]},{"text":"COVID19","indices":[197,205]},{"text":"conflitsdintérêts","indices":[220,238]}]	[{"url":"https://t.co/lLz39Fjv6L","expanded_url":"https://blog.gerardmaudrux.lequotidiendumedecin.fr/2021/03/04/covid-quand-lansm-danse-le-bambalaba-avec-lilly/","display_url":"…gerardmaudrux.lequotidiendumedecin.fr/2021/03/04/cov…","indices":[254,277]}]	"Quand l’ANSM danse le bambalaba avec Lilly, elle risque de perdre toute crédibilité si elle ne fait pas de même avec l’#Ivermectine, après avoir accordé une surprenant ATU pour le #Bamlanivimab " #COVID19 révélateur de #conflitsdintérêts profonds RT+++ https://t.co/lLz39Fjv6L	24737.0	RT @Laissonslespre1: "Quand l’ANSM danse le bambalaba avec Lilly, elle risque de perdre toute crédibilité si elle ne fait pas de même avec…	12.0	True	full
132330	132330	6040cbf529b1e4003855201a	2021-03-04 12:00:47	[]	[]	Thu Mar 04 11:24:37 +0000 2021	[{"text":"Airdrop","indices":[27,35]},{"text":"Combo","indices":[40,46]},{"text":"Mining","indices":[47,54]},{"text":"Partner","indices":[94,102]},{"text":"SBN","indices":[253,257]},{"text":"SmartLiquidity","indices":[258,273]},{"text":"BSC","indices":[274,278]}]	[{"url":"https://t.co/hMeJxHsGI1","expanded_url":"https://link.medium.com/3inkGlQLleb","display_url":"link.medium.com/3inkGlQLleb","indices":[228,251]}]	🌟 @Helmet_insure announces #Airdrop and #Combo #Mining - $FOR &amp; $HELMET - with its classy #Partner @ForTubeFi 🔥🔥 🌟 1,820,000 pieces of $hFOR Airdrop 🌟 COMBO Mining Rewards for Helmet LP miners and ForTube users 🗞️ INFO : https://t.co/hMeJxHsGI1 #SBN #SmartLiquidity #BSC https://t.co/bVuAmvoyAU	5377.0	RT @SmartBSCNews: 🌟 @Helmet_insure announces #Airdrop and #Combo #Mining - $FOR &amp; $HELMET - with its classy #Partner @ForTubeFi 🔥🔥 🌟 1,820…	315.0	True	full
132331	132331	6040cbf529b1e40038552022	2021-03-04 12:00:47	[{"text":"thedopenews","indices":[164,176]},{"text":"chinesenewyear","indices":[177,192]}]	[{"url":"https://t.co/FRDNab81jo","expanded_url":"https://thedope.news/chinese-new-year-domestic-travel-severely-hit-due-to-covid-19/","display_url":"thedope.news/chinese-new-ye…","indices":[193,216]}]		[]	[]			Research by ForwardKeys has shown that domestic air travel in China during New year Golden Week had dropped by 69 p… https://t.co/6oxF5mV5Vh	229.0	True	full
132332	132332	6040cbf529b1e4003855202e	2021-03-04 12:00:47	[{"text":"Halton","indices":[117,124]},{"text":"Oldham","indices":[138,145]},{"text":"Warrington","indices":[159,170]}]	[{"url":"https://t.co/buAh6vVJPK","expanded_url":"http://chathealth.nhs.uk","display_url":"chathealth.nhs.uk","indices":[187,210]}]		[]	[]			Need advice about your 5-19 year old❓ You can now text a School Nurse whenever you need to 💙 Just send a text to:… https://t.co/sHkpW5AafM	8040.0	True	full
132333	132333	6040cbf529b1e40038552034	2021-03-04 12:00:47	[]	[{"url":"https://t.co/shI1buFxnq","expanded_url":"http://bos.gl/Cq9QRXV","display_url":"bos.gl/Cq9QRXV","indices":[186,209]}]		[]	[]			After a winter of long lines, frustrated test-takers, and extended wait times for results, some COVID-19 testing ce… https://t.co/2dX6a4dfAy	790937.0	True	full
132334	132334	6040cbf529b1e4003855203e	2021-03-04 12:00:47	[]	[]	Thu Mar 04 10:11:18 +0000 2021	[]	[{"url":"https://t.co/wLdk4MfFA7","expanded_url":"https://twitter.com/top1percentile/status/1367378405877022723","display_url":"twitter.com/top1percentile…","indices":[159,182]}]	These groups clearly ‘conspired’ to launch a global pandemic. This isn’t a theory but a fact, the plan to revoke tyranny on the ‘Free West’ was orchestrated. https://t.co/wLdk4MfFA7	9001.0	RT @HerdImmunity12: These groups clearly ‘conspired’ to launch a global pandemic. This isn’t a theory but a fact, the plan to revoke tyran…	211.0	True	full
132335	132335	6040cbf529b1e40038552042	2021-03-04 12:00:47	[{"text":"jermynandsons","indices":[140,154]},{"text":"mg","indices":[155,158]},{"text":"cardealership","indices":[159,173]},{"text":"mgzs","indices":[174,179]},{"text":"mgcarsuk","indices":[180,189]},{"text":"carsforsale","indices":[190,202]},{"text":"newmg","indices":[203,209]},{"text":"electriccars","indices":[210,223]},{"text":"electricvehicles","indices":[224,241]}]	[{"url":"https://t.co/0qiVF9JVJK","expanded_url":"Https://www.jermynandsons.co.uk/mg-zs-pcp-offers/","display_url":"jermynandsons.co.uk/mg-zs-pcp-offe…","indices":[101,124]}]		[]	[]			The MG ZS could be yours from just £15,495 OTR or £179 per month with 0% APR! Get yours now! Visit… https://t.co/nVtv5Lsydr	13.0	True	full
132336	132336	6040cbf529b1e40038552056	2021-03-04 12:00:48	[]	[]	Thu Mar 04 12:00:02 +0000 2021	[]	[{"url":"https://t.co/KdvHltHItV","expanded_url":"https://www.peterboroughtoday.co.uk/health/coronavirus/peterborough-man-given-ps389-court-bill-for-failing-to-wear-face-covering-in-city-takeaway-3153366","display_url":"peterboroughtoday.co.uk/health/coronav…","indices":[123,146]}]	A Peterborough man has been given a £389 court bill after failing to wear a face covering when he visited a city takeaway. https://t.co/KdvHltHItV	26479.0	RT @peterboroughtel: A Peterborough man has been given a £389 court bill after failing to wear a face covering when he visited a city takea…	2377.0	True	full
132337	132337	6040cbf629b1e40038552070	2021-03-04 12:00:48	[{"text":"FUTO","indices":[94,99]},{"text":"ThursdayThoughts","indices":[100,117]},{"text":"COVID19","indices":[118,126]},{"text":"coronavirus","indices":[127,139]},{"text":"Educa","indices":[140,146]}]	[{"url":"https://t.co/ZRzox0bsRz","expanded_url":"http://www.topics.com.ng","display_url":"topics.com.ng","indices":[70,93]}]		[]	[]			FUTO PROJECT TOPICS AND MATERIALS Get Complete Project Chapter 1-5 at https://t.co/ZRzox0bsRz #FUTO… https://t.co/auHhThqLg1	67.0	True	full
132338	132338	6040cbf629b1e40038552078	2021-03-04 12:00:48	[]	[]	Thu Mar 04 11:55:01 +0000 2021	[{"text":"RWC2023","indices":[256,264]}]	[{"url":"https://t.co/eUwuAx4hKX","expanded_url":"https://tickets.rugbyworldcup.com","display_url":"tickets.rugbyworldcup.com","indices":[232,255]}]	Assistez aux matchs de la ville de votre choix 😍 Découvrez dès aujourd’hui nos 𝐏𝐀𝐂𝐊𝐒 𝐕𝐈𝐋𝐋𝐄𝐒, accessibles en 2 options🏉 ➡ Pack «3 matchs» ➡ Pack «Tous les matchs» Rejoignez la Famille 2023 et obtenez vos billets dès le 15 mars🎟️👉 https://t.co/eUwuAx4hKX #RWC2023 https://t.co/TtNZ2gMFIx	12579.0	RT @France2023: Assistez aux matchs de la ville de votre choix 😍 Découvrez dès aujourd’hui nos 𝐏𝐀𝐂𝐊𝐒 𝐕𝐈𝐋𝐋𝐄𝐒, accessibles en 2 options🏉 ➡ P…	1562.0	True	full
132339	132339	6040cbf629b1e4003855207c	2021-03-04 12:00:48	[]	[]	Thu Mar 04 11:44:16 +0000 2021	[{"text":"OfertasXjuegos","indices":[116,131]}]	[{"url":"https://t.co/SsIIur6Ijn","expanded_url":"https://t.me/ofertasXnintendo","display_url":"t.me/ofertasXninten…","indices":[187,210]}]	📢NUEVO SORTEO EXPRESS 🎁 TARJETA DE 15€ para la eShop🎁 Para participar: 🔺Follow + RT 🔺Menciona a un amigo usando #OfertasXjuegos 🔺Sigue nuestro Nuevo Canal de ofertas para Nintendo: 👉👉https://t.co/SsIIur6Ijn https://t.co/vmhEqkGlvE	8615.0	RT @ofertasXjuegos: 📢NUEVO SORTEO EXPRESS 🎁 TARJETA DE 15€ para la eShop🎁 Para participar: 🔺Follow + RT 🔺Menciona a un amigo usando #Of…	1955.0	True	full
132340	132340	6040cbf629b1e40038552080	2021-03-04 12:00:48	[]	[]	Thu Mar 04 11:44:07 +0000 2021	[]	[{"url":"https://t.co/YsPdUdIvCz","expanded_url":"https://twitter.com/AFP/status/1367424109949427712","display_url":"twitter.com/AFP/status/136…","indices":[138,161]}]	Sorpresa? La OMS dice que los casos de Covid aumentan en Europa después de seis semanas de disminución. @DathosBD @AlvaroM_ENG @LRsecreta https://t.co/YsPdUdIvCz	1972.0	RT @Identitaria: Sorpresa? La OMS dice que los casos de Covid aumentan en Europa después de seis semanas de disminución. @DathosBD @AlvaroM…	124.0	True	full
132341	132341	6040cbf629b1e40038552084	2021-03-04 12:00:48	[]	[{"url":"https://t.co/KdQylvkjb0","expanded_url":"https://www.publico.pt/2021/03/04/sociedade/noticia/graca-freitas-admite-cenario-nova-vaga-pandemia-portugal-1953016","display_url":"publico.pt/2021/03/04/soc…","indices":[170,193]}]		[]	[]			Calam-se Caralho!! É preciso parar com este discurso apocalíptico e dar alguma esperança à população. Graça Freit… https://t.co/xdBBdm1hir	160.0	True	full
132342	132342	6040cbf629b1e4003855208c	2021-03-04 12:00:48	[{"text":"familyofpioneers","indices":[219,236]},{"text":"sustainablepackaging","indices":[237,258]},{"text":"regioninfocus","indices":[259,273]}]	[{"url":"https://t.co/jSpFGdp17K","expanded_url":"http://bit.ly/3cwX8Yk","display_url":"bit.ly/3cwX8Yk","indices":[195,218]}]		[]	[]			After 53 years of operations in the region, ALPLA South America offers its clients complete solutions from product… https://t.co/3mIPnSvvRv	1428.0	True	full
132343	132343	6040cbf629b1e40038552098	2021-03-04 12:00:48	[{"text":"CLIMA","indices":[0,6]},{"text":"Andalucía","indices":[10,20]},{"text":"TOP1","indices":[21,26]}]	[{"url":"https://t.co/ygL0eM6HAK","expanded_url":"https://cutt.ly/Jfxsgxb","display_url":"cutt.ly/Jfxsgxb","indices":[100,123]}]		[]	[]			#CLIMA en #Andalucía #TOP1 03/03/2021 velocidad del viento de 15.9 km/h en LA JOYA (ALMERIA) +Info:… https://t.co/mjtwtdHgjt	1599.0	True	full
132344	132344	6040cbf629b1e400385520a0	2021-03-04 12:00:48	[{"text":"Destacadas","indices":[0,11]},{"text":"Jujuy","indices":[12,18]}]	[{"url":"https://t.co/Ayo0QJrTDf","expanded_url":"https://xn--eljujeo-9za.com.ar/2021/03/04/morales-ratifico-que-las-escuelas-no-se-cerraran-por-el-rebrote-de-covid-19/","display_url":"eljujeño.com.ar/2021/03/04/mor…","indices":[95,118]}]		[]	[]			#Destacadas #Jujuy Morales ratificó que las escuelas no se cerrarán por el rebrote de COVID-19… https://t.co/H8abd7DaIV	139.0	True	full
132345	132345	6040cbf629b1e400385520a8	2021-03-04 12:00:49	[]	[]	Wed Mar 03 23:59:06 +0000 2021	[]	[{"url":"https://t.co/pFXygavnFS","expanded_url":"https://twitter.com/BadgerDAO/status/1366555051687358465","display_url":"twitter.com/BadgerDAO/stat…","indices":[241,264]}]	2) Badger's community is something special: Badger structured incentives from the beginning to economically align a community that's both passionate about BTC &amp; active in DeFi. The result — community-driven innovation at its finest. https://t.co/pFXygavnFS	1132.0	RT @JacobPPhillips: 2) Badger's community is something special: Badger structured incentives from the beginning to economically align a c…	103.0	True	full
132346	132346	6040cbf629b1e400385520ac	2021-03-04 12:00:49	[]	[]	Fri Feb 26 18:37:43 +0000 2021	[]	[{"url":"https://t.co/wSLMZfRz78","expanded_url":"https://www.theguardian.com/society/2021/feb/26/nhs-gp-practice-operator-with-500000-patients-passes-into-hands-of-us-health-insurer?CMP=Share_iOSApp_Other","display_url":"theguardian.com/society/2021/f…","indices":[209,232]}]	We love the NHS, they said. NHS staff are heroes, they said. NHS forever, they said. All the whole quietly siphoning huge tranches of NHS care into US corporate hands. Please RT if you won’t stand for it. https://t.co/wSLMZfRz78	188742.0	RT @doctor_oxford: We love the NHS, they said. NHS staff are heroes, they said. NHS forever, they said. All the whole quietly siphoning…	917.0	True	full
132347	132347	6040cbf629b1e400385520b6	2021-03-04 12:00:49	[]	[]	Thu Mar 04 08:53:03 +0000 2021	[]	[{"url":"https://t.co/kvAhik79ed","expanded_url":"https://cnn.it/2NZaqTD","display_url":"cnn.it/2NZaqTD","indices":[186,209]}]	The Vatican bills the pope's visit to Iraq as "an act of love" despite security risks and a growing Covid-19 crisis. It's a message that resonates with what's left of Iraq's Christians. https://t.co/kvAhik79ed	53089308.0	RT @CNN: The Vatican bills the pope's visit to Iraq as "an act of love" despite security risks and a growing Covid-19 crisis. It's a messag…	453.0	True	full
132348	132348	6040cbf629b1e400385520bc	2021-03-04 12:00:49	[]	[]	Thu Mar 04 10:34:05 +0000 2021	[]	[{"url":"https://t.co/7iQmNqTioN","expanded_url":"https://twitter.com/KanganaTeam/status/1367395798724403201","display_url":"twitter.com/KanganaTeam/st…","indices":[280,303]}]	Its high time to expose him.. Now they have stooped so low ki khaane ki pic bhi edit krke campaign chla rahe hain, Paying big accounts on insta/fb to tarnish ur image. How shameful..@KanganaTeam more power to u. M amazed how u r still standing alone n strong💪❤️ Don't spare them https://t.co/7iQmNqTioN	1416.0	RT @AryanRajput21: Its high time to expose him.. Now they have stooped so low ki khaane ki pic bhi edit krke campaign chla rahe hain, Payin…	135.0	True	full
132349	132349	6040cbf729b1e400385520c8	2021-03-04 12:00:49	[{"text":"Recomendado","indices":[2,14]}]	[{"url":"https://t.co/lmLOsaRAw3","expanded_url":"https://bit.ly/3r6VLnv","display_url":"bit.ly/3r6VLnv","indices":[224,247]}]		[]	[]			🔹 #Recomendado El subcontinente parece sumido en un ‘sálvese quien pueda’, donde las estrategias regionales esc… https://t.co/DWleX6KEFV	822.0	True	full
132350	132350	6040cbf729b1e400385520d4	2021-03-04 12:00:49	[{"text":"jobsearch","indices":[210,220]}]	[{"url":"https://t.co/2m7i9hpI7B","expanded_url":"https://www.google.com/amp/s/www.forbes.com/sites/forbeshumanresourcescouncil/2021/03/02/did-the-pandemic-put-your-job-plans-on-hold-its-time-to-jumpstart-your-career/amp/","display_url":"google.com/amp/s/www.forb…","indices":[221,244]}]		[]	[]			“The future of work may be unclear, but don’t let uncertainty tie you up in inaction. As they say, luck is when pre… https://t.co/aLRNzQLHXw	445.0	True	full
132351	132351	6040cbf729b1e400385520ec	2021-03-04 12:00:49	[]	[{"url":"https://t.co/p9kTBhvH4B","expanded_url":"https://wydarzenia.interia.pl/raporty/raport-koronawirus-chiny/polska/news-firma-astrazeneca-odwolala-dostawe-szczepionek-do-polski,nId,5085983","display_url":"wydarzenia.interia.pl/raporty/raport…","indices":[286,309]}]		[]	[]			@MelficeSilesius @FinancialTimes FT used 'Europe' in the title but in the article is only about France and Germany.… https://t.co/qJ232OZbxt	48.0	True	full
132352	132352	6040cbf729b1e40038552102	2021-03-04 12:00:50	[]	[]	Fri Feb 26 16:00:01 +0000 2021	[]	[{"url":"https://t.co/zbxk1kBgB7","expanded_url":"http://bit.ly/3pLQdxv","display_url":"bit.ly/3pLQdxv","indices":[223,246]}]	Si tu emprendimiento es parte de las industrias creativas y necesitas apoyo para recuperar o mejorar tu potencial productivo afectado por la pandemia, postula al programa PAR Impulsa Industrias Creativas 2021. Conoce más 👉 https://t.co/zbxk1kBgB7 💪🎭🎧🎬 https://t.co/icwtltTqwT	202345.0	RT @Corfo: Si tu emprendimiento es parte de las industrias creativas y necesitas apoyo para recuperar o mejorar tu potencial productivo afe…	3406.0	True	full
132353	132353	6040cbf729b1e40038552106	2021-03-04 12:00:50	[{"text":"TatlerThailand","indices":[160,175]}]	[{"url":"https://t.co/LrvHkL8r3m","expanded_url":"http://ow.ly/jiNV50DPCdq","display_url":"ow.ly/jiNV50DPCdq","indices":[178,201]}]		[]	[]			Its recent soft opening may have been low key by necessity, but Monkey Pod offers a tasteful new Sukhumvit address… https://t.co/XWLqAg5zCh	2312.0	True	full
132354	132354	6040cbf729b1e40038552110	2021-03-04 12:00:50	[]	[]	Thu Mar 04 06:02:09 +0000 2021	[]	[{"url":"https://t.co/ouKDGTCE7p","expanded_url":"https://apnews.com/article/biden-gop-coronavirus-aid-plans-73dd5842fda2ecdeddcc73a74cbeac47","display_url":"apnews.com/article/biden-…","indices":[227,250]}]	For those folks pretending that Democrats got played during negotiations because the cap is $80,000 per year...the GOP wanted $1,000 and capped it at $40,000 per year. Again...both parties are not the same. Stop the nonsense. https://t.co/ouKDGTCE7p https://t.co/TGiqBdDUTK	28013.0	RT @brat2381: For those folks pretending that Democrats got played during negotiations because the cap is $80,000 per year...the GOP wanted…	742.0	True	full
132355	132355	6040cbf729b1e40038552112	2021-03-04 12:00:49	[{"text":"EveryMindMatters","indices":[72,89]}]	[{"url":"https://t.co/b6pbTvkIZk","expanded_url":"https://www.nhs.uk/oneyou/every-mind-matters/","display_url":"nhs.uk/oneyou/every-m…","indices":[132,155]}]		[]	[]			Getting good sleep is really important for your mental wellbeing. Visit #EveryMindMatters for useful tips on improv… https://t.co/v5m9jMWlLU	12476.0	True	full
132356	132356	6040cbf729b1e40038552114	2021-03-04 12:00:50	[]	[]	Wed Mar 03 23:52:51 +0000 2021	[{"text":"CelineSciamma","indices":[192,206]},{"text":"Berlinale2021","indices":[207,221]},{"text":"Berlinale71","indices":[222,234]},{"text":"MovieReview","indices":[235,247]},{"text":"FilmTwitter","indices":[248,260]}]	[{"url":"https://t.co/jSLTgBf8ar","expanded_url":"https://www.nextbestpicture.com/petite-maman.html","display_url":"nextbestpicture.com/petite-maman.h…","indices":[261,284]}]	PETITE MAMAN packs an overwhelming amount of emotion &amp; gorgeous autumnal cinematography in its short 72 minutes, creating the feeling of a present-tense memory Review by @dancindanonfilm #CelineSciamma #Berlinale2021 #Berlinale71 #MovieReview #FilmTwitter https://t.co/jSLTgBf8ar	22032.0	RT @NextBestPicture: PETITE MAMAN packs an overwhelming amount of emotion &amp; gorgeous autumnal cinematography in its short 72 minutes, creat…	41.0	True	full
132357	132357	6040cbf729b1e4003855211e	2021-03-04 12:00:50	[{"text":"Impfungen","indices":[45,55]},{"text":"Impfzentrum","indices":[155,167]}]	[{"url":"https://t.co/F3f4ZiHoXw","expanded_url":"https://www.apotheke-adhoc.de/nachrichten/detail/coronavirus/einblicke-ins-impfzentrum-farbcodes-und-blumen/","display_url":"apotheke-adhoc.de/nachrichten/de…","indices":[176,199]}]		[]	[]			Christian Heckmann ist von Anfang an bei den #Impfungen mit dabei. Erst mobil, nun seit einiger Zeit auch stationär… https://t.co/XoI96CCTR1	7166.0	True	full
132358	132358	6040cbf729b1e40038552124	2021-03-04 12:00:50	[]	[]	Thu Mar 04 07:40:02 +0000 2021	[]	[{"url":"https://t.co/DtbhdZQ8hF","expanded_url":"http://tiny.cc/4h2rtz","display_url":"tiny.cc/4h2rtz","indices":[213,236]}]	[HELP RT] ROSE - FIRST SINGLE ALBUM [R] • PRICE IDR 320.000/ea DP IDR 150.000/ea • ✅ Benefit Ktown4u ✅ EMS + Tax ✅ Packing ✅ Group Order ✅ Freebies 📍 Pelunasan Via Shopee (Jaktim) 🚫 Close 15/03/21 • FORM ORDER : https://t.co/DtbhdZQ8hF https://t.co/B8gCetg2go	2560.0	RT @fangirlzxo: [HELP RT] ROSE - FIRST SINGLE ALBUM [R] • PRICE IDR 320.000/ea DP IDR 150.000/ea • ✅ Benefit Ktown4u ✅ EMS + Tax ✅ Packing…	14.0	True	full
132359	132359	6040cbf729b1e4003855212a	2021-03-04 12:00:50	[{"text":"AlzAuthors","indices":[218,229]},{"text":"Alzheimers","indices":[230,241]}]	[{"url":"https://t.co/5JlXYZVPgC","expanded_url":"https://alzauthors.com/2019/09/06/alzauthors-publishes-its-2nd-anthology-alzheimers-and-dementia-caregiving-stories-47-authors-share-their-inspiring-personal-experiences/","display_url":"alzauthors.com/2019/09/06/alz…","indices":[194,217]}]		[]	[]			Our mission: To bring carefully vetted books and blogs to caregivers and others concerned about Alzheimer’s and dem… https://t.co/FACDEX17f5	4424.0	True	full
132360	132360	6040cbf829b1e40038552132	2021-03-04 12:00:50	[{"text":"wiunion","indices":[145,153]},{"text":"wipolitics","indices":[154,165]}]	[{"url":"https://t.co/hJl0BFUGXa","expanded_url":"https://madison.com/ct/opinion/editorial/editorial-wisconsin-legislator-barb-dittrichs-anti-trans-legislation-is-trumpian-bigotry-at-its-cruelest/article_e4084488-00d5-52c7-954e-692d5096ddb0.html?utm_medium=social&utm_source=twitter&utm_campaign=user-share","display_url":"madison.com/ct/opinion/edi…","indices":[107,130]}]		[]	[]			Editorial: Wisconsin legislator Barb Dittrich's anti-trans legislation is Trumpian bigotry at its cruelest… https://t.co/SUPjtGii5t	10653.0	True	full
132361	132361	6040cbf829b1e4003855213c	2021-03-04 12:00:50	[]	[]	Tue Mar 02 19:57:51 +0000 2021	[]	[{"url":"https://t.co/WHPLWzf9jF","expanded_url":"http://apne.ws/K1uNJX8","display_url":"apne.ws/K1uNJX8","indices":[242,265]}]	BREAKING: Texas is lifting its mask mandate, making it the largest state to end an order intended to prevent the spread of the coronavirus. Gov. Greg Abbott has faced sharp criticism from his party over the mandate, imposed eight months ago. https://t.co/WHPLWzf9jF	15093176.0	RT @AP: BREAKING: Texas is lifting its mask mandate, making it the largest state to end an order intended to prevent the spread of the coro…	0.0	True	full
132362	132362	6040cbf829b1e40038552142	2021-03-04 12:00:50	[{"text":"WorldBookDay","indices":[8,21]}]	[{"url":"https://t.co/oXFab4oNjB","expanded_url":"https://www.penguin.co.uk/books/111/1112009/final-girls/9781785034046.html","display_url":"penguin.co.uk/books/111/1112…","indices":[243,266]}]		[]	[]			📙 Happy #WorldBookDay 📘 Here's a thread with some recommendations from the TST team. First up, it's @Jess_L_Dawson… https://t.co/HInSuFlTrS	910.0	True	full
132363	132363	6040cbf829b1e40038552144	2021-03-04 12:00:50	[]	[]	Wed Mar 03 22:33:06 +0000 2021	[]	[{"url":"https://t.co/gE34cueEa0","expanded_url":"https://www.eldiario.es/sociedad/ultima-hora-coronavirus-actualidad-politica-3-de-marzo_6_7268871_1064296.html","display_url":"eldiario.es/sociedad/ultim…","indices":[251,274]}]	La seguridad de las infantas para el viaje en el que se vacunaron en Emiratos NOS costó más de 33.000 euros de Interior. Casa Real no se hace responsable de su vacunación porque dice que ya no forman parte de la Corona. Entonces por qué lo pagamos. https://t.co/gE34cueEa0	178685.0	RT @carnecrudaradio: La seguridad de las infantas para el viaje en el que se vacunaron en Emiratos NOS costó más de 33.000 euros de Interio…	18.0	True	full
132364	132364	6040cbf829b1e4003855214c	2021-03-04 12:00:51	[]	[]	Thu Mar 04 08:26:59 +0000 2021	[]	[{"url":"https://t.co/Lfsbg03Mhr","expanded_url":"https://entertain.naver.com/now/read?oid=609&aid=0000408861","display_url":"entertain.naver.com/now/read?oid=6…","indices":[99,122]}]	[UPDATE] SM Entertainment confirms EXO Baekhyun to release his new solo album on March 30 Source: https://t.co/Lfsbg03Mhr https://t.co/OFgamnOPvr	363175.0	RT @theseoulstory: [UPDATE] SM Entertainment confirms EXO Baekhyun to release his new solo album on March 30 Source: https://t.co/Lfsbg03M…	547.0	True	full
132365	132365	6040cbf829b1e4003855214e	2021-03-04 12:00:51	[{"text":"lloydlabel","indices":[195,206]}]	[{"url":"https://t.co/9sSdRsjNSk","expanded_url":"http://jlloyd.co.uk","display_url":"jlloyd.co.uk","indices":[118,141]},{"url":"https://t.co/t0Y22q5c9C","expanded_url":"https://www.pinknews.co.uk/2021/03/03/dolly-parton-moderna-vaccine-coronavirus-covid-19-jolene/","display_url":"pinknews.co.uk/2021/03/03/dol…","indices":[170,193]}]		[]	[]			"The entire world can rest easy, because Dolly Parton has finally gotten the first dose of a coronavirus vaccine."… https://t.co/VGc7PH9fnS	100.0	True	full
132366	132366	6040cbf829b1e40038552154	2021-03-04 12:00:51	[{"text":"COVID19","indices":[125,133]},{"text":"COVID19Guidelines","indices":[135,153]},{"text":"MinistryOfHomeAffairs","indices":[154,176]}]	[{"url":"https://t.co/mqHs2HrvU7","expanded_url":"https://www.latestly.com/socially/india/news/covid-19-sops-standard-operating-guidelines-issued-by-home-ministry-for-shopping-malls-to-contain-the-spread-of-coronavirus-2352939.html","display_url":"latestly.com/socially/india…","indices":[178,201]}]		[]	[]			COVID-19 SOPs: Standard Operating Guidelines Issued by Home Ministry for Shopping Malls To Contain the Spread of Co… https://t.co/DngGMs0Fbo	68513.0	True	full
132367	132367	6040cbf829b1e40038552156	2021-03-04 12:00:51	[]	[]	Thu Mar 04 04:31:01 +0000 2021	[{"text":"Covid19","indices":[81,89]},{"text":"ProtégeteYProtegeALosDemás","indices":[116,143]}]	[{"url":"https://t.co/uiqtu2Dqca","expanded_url":"http://bit.ly/3rhnRfZ","display_url":"bit.ly/3rhnRfZ","indices":[91,114]}]	Buenas noches, comparto el informe diario de la situación de la Ciudad frente al #Covid19 https://t.co/uiqtu2Dqca #ProtégeteYProtegeALosDemás https://t.co/jw7OMgjZri	1548051.0	RT @Claudiashein: Buenas noches, comparto el informe diario de la situación de la Ciudad frente al #Covid19 https://t.co/uiqtu2Dqca #Prot…	843.0	True	full
132368	132368	6040cbf829b1e4003855215c	2021-03-04 12:00:51	[]	[]	Thu Mar 04 11:02:02 +0000 2021	[]	[{"url":"https://t.co/CKklsfk5MA","expanded_url":"https://on.msnbc.com/38biPtZ","display_url":"on.msnbc.com/38biPtZ","indices":[186,209]}]	“Governor Abbott has lost his mind by doing this,” Gilberto Hinojosa says on the Texas governor lifting mask mandate and announcing full reopening of state, "right before spring break." https://t.co/CKklsfk5MA	4145850.0	RT @MSNBC: “Governor Abbott has lost his mind by doing this,” Gilberto Hinojosa says on the Texas governor lifting mask mandate and announc…	982.0	True	full
132369	132369	6040cbf829b1e4003855216c	2021-03-04 12:00:51	[]	[]	Wed Mar 03 18:52:28 +0000 2021	[]	[{"url":"https://t.co/gRX1fGFEzj","expanded_url":"http://HealthCare.gov","display_url":"HealthCare.gov","indices":[212,235]}]	On February 15, my Administration opened a special enrollment period for health insurance and more than 200,000 Americans have already gotten covered. It’s an encouraging sign, but we have further to go. Head to https://t.co/gRX1fGFEzj before May 15 to get covered.	8509004.0	RT @POTUS: On February 15, my Administration opened a special enrollment period for health insurance and more than 200,000 Americans have a…	1104.0	True	full
132370	132370	6040cbf829b1e4003855216e	2021-03-04 12:00:51	[]	[]	Wed Mar 03 23:08:55 +0000 2021	[]	[{"url":"https://t.co/8wQin2aNut","expanded_url":"https://www.globalcitizen.org/en/content/uk-aid-cut-yemen-famine-britain-arms-saudi-arabia/","display_url":"globalcitizen.org/en/content/uk-…","indices":[255,278]}]	When Tom Paine said the "duty of a true patriot was to protect his country from its govt", he might have meant Boris's Britain - a Britain that cuts aid to starving Yemen, and sells bombs to kill its children. Stay silent if you wish. It's the easy way. https://t.co/8wQin2aNut	185759.0	RT @johnpilger: When Tom Paine said the "duty of a true patriot was to protect his country from its govt", he might have meant Boris's Brit…	3914.0	True	full
132371	132371	6040cbf829b1e40038552178	2021-03-04 12:00:51	[]	[]	Thu Mar 04 08:18:44 +0000 2021	[]	[{"url":"https://t.co/edondcVvWD","expanded_url":"https://www.deutschlandfunk.de/lockerung-der-corona-massnahmen-thorsten-lehr-blindflug.694.de.html?dram:article_id=493515","display_url":"deutschlandfunk.de/lockerung-der-…","indices":[210,233]}]	Wie sich Lockerungen auf das Infektionsgeschehen auswirken werden, hänge auch ganz stark vom Verhalten der Bevölkerung ab, sagt der Pharmazie-Professor und Entwickler des Covid-Simulators Thorsten Lehr im Dlf. https://t.co/edondcVvWD	259330.0	RT @DLF: Wie sich Lockerungen auf das Infektionsgeschehen auswirken werden, hänge auch ganz stark vom Verhalten der Bevölkerung ab, sagt de…	268.0	True	full
132372	132372	6040cbf829b1e4003855217e	2021-03-04 12:00:51	[]	[]	Thu Mar 04 09:56:09 +0000 2021	[{"text":"propaganda","indices":[174,185]},{"text":"toolkit","indices":[186,194]}]	[{"url":"https://t.co/MoyQ67ILkI","expanded_url":"https://caravanmagazine.in/politics/paranoia-about-digital-coverage-led-gom-propose-media-clampdown-monitoring-negative-influencers","display_url":"caravanmagazine.in/politics/paran…","indices":[255,278]}]	We’re not staring into, but hurtling deeper into an abyss. A govt that arrests young environmental activists for putting together ‘toolkits’ has no problem creating its own #propaganda #toolkit with help from regime supporters in the media. Speechless. https://t.co/MoyQ67ILkI	75594.0	RT @maya206: We’re not staring into, but hurtling deeper into an abyss. A govt that arrests young environmental activists for putting toget…	963.0	True	full
132373	132373	6040cbf829b1e40038552186	2021-03-04 12:00:51	[]	[{"url":"https://t.co/uDNqCubI33","expanded_url":"https://www.anglersnet.co.uk/news/angling-trust-and-fox-international/","display_url":"anglersnet.co.uk/news/angling-t…","indices":[254,277]}]		[]	[]			Lewis Porter, Group Marketing Manager of Fox International, said: “We have been sceptical of the Angling Trust in t… https://t.co/5P78NINVh2	9158.0	True	full
132374	132374	6040cbf829b1e40038552190	2021-03-04 12:00:51	[]	[{"url":"https://t.co/HaxpwUULpG","expanded_url":"https://professorrafaelporcari.com/2021/03/04/lisca-x-bolsonaro-e-abel-x-doria-classicos-indiretos-e-pertinentes/","display_url":"professorrafaelporcari.com/2021/03/04/lis…","indices":[257,280]}]		[]	[]			@Wanderley @flaviopradojpgz @mauro_beting @silvioluiz @CheninoCampo @loredotv @artedabola @BlogdoPerrone… https://t.co/6wRHkmmJiO	813.0	True	full
132375	132375	6040cbf929b1e40038552196	2021-03-04 12:00:51	[]	[]	Thu Mar 04 11:48:15 +0000 2021	[{"text":"COVID19","indices":[120,128]}]	[{"url":"https://t.co/rlyLOJ3Kh4","expanded_url":"https://www.thestar.com/news/gta/2021/03/04/enjoy-it-while-it-lasts-modelling-warns-another-mass-lockdown-may-be-needed-to-control-ontarios-looming-third-wave.html","display_url":"thestar.com/news/gta/2021/…","indices":[227,250]}]	So, I hate to be the bearer of bad news, but Ont. could soon be headed into a third lockdown to rein in a third wave of #COVID19 driven largely by variants of concern, according to new modelling. Details here via @TorontoStar: https://t.co/rlyLOJ3Kh4	3599.0	RT @KenyonWallace: So, I hate to be the bearer of bad news, but Ont. could soon be headed into a third lockdown to rein in a third wave of…	1059.0	True	full
132376	132376	6040cbf929b1e4003855219c	2021-03-04 12:00:51	[{"text":"NMConsultor","indices":[103,115]},{"text":"CorretorDeSeguros","indices":[116,134]},{"text":"CorretorDePlanosDeSaúde","indices":[135,159]},{"text":"Covid19","indices":[160,168]},{"text":"Previna","indices":[169,177]}]	[{"url":"https://t.co/wsvfGwzUE9","expanded_url":"https://www.instagram.com/p/CL_v0VuhyS4/?igshid=u4u0g0pezljh","display_url":"instagram.com/p/CL_v0VuhyS4/…","indices":[200,223]}]		[]	[]			Principais sintomas à serem observados em pacientes com a COVID-19!!! Não espere o pior, previna-se!!! #NMConsultor… https://t.co/LfprLdKwAz	148.0	True	full
132377	132377	6040cbf929b1e400385521a0	2021-03-04 12:00:51	[]	[{"url":"https://t.co/7Vh4KYyZmM","expanded_url":"http://ow.ly/UBPH50Dy5Vd","display_url":"ow.ly/UBPH50Dy5Vd","indices":[230,253]}]		[]	[]			La crisis económica debida a la pandemia ha afectado desmedidamente a las mujeres. Cientos de miles, sobre todo aqu… https://t.co/wZ6Z5UpEfB	339312.0	True	full
132378	132378	6040cbf929b1e400385521a2	2021-03-04 12:00:51	[]	[]	Thu Mar 04 00:37:52 +0000 2021	[{"text":"AHORA","indices":[3,9]}]	[{"url":"https://t.co/0omNtmFKQk","expanded_url":"http://bit.ly/tvenvivoexitosa","display_url":"bit.ly/tvenvivoexitosa","indices":[127,150]}]	🔵🔴 #AHORA | Dr. José Gonzales Zamora: “La vacuna Pfizer ha demostrado una alta eficacia; está en el rango del 95%” ▶ En vivo: https://t.co/0omNtmFKQk https://t.co/5dyVx9ERb5	481669.0	RT @exitosape: 🔵🔴 #AHORA | Dr. José Gonzales Zamora: “La vacuna Pfizer ha demostrado una alta eficacia; está en el rango del 95%” ▶ En viv…	53.0	True	full
132379	132379	6040cbf929b1e400385521bc	2021-03-04 12:00:51	[]	[]	Thu Mar 04 11:31:45 +0000 2021	[{"text":"Antifa","indices":[72,79]}]	[{"url":"https://t.co/dI1KOdO4Tb","expanded_url":"https://twitter.com/spdbt/status/1364889428389412867","display_url":"twitter.com/spdbt/status/1…","indices":[281,304]}]	Ich hatte heute Nacht einen Alptraum: Die @spdde, @EskenSaskia und ihre #Antifa würden propagieren, daß Grundrechte nur an Getestete und Geimpfte 'zurückgegeben' werden sollen. Sogar das Grundrecht, bei Luigi eine Pizza zu essen. So ein Blödsinn. Würden Sozialdemokraten nie tun. https://t.co/dI1KOdO4Tb	3721.0	RT @tomdabassman: Ich hatte heute Nacht einen Alptraum: Die @spdde, @EskenSaskia und ihre #Antifa würden propagieren, daß Grundrechte nur a…	343.0	True	full
132380	132380	6040cbf929b1e400385521c2	2021-03-04 12:00:51	[]	[]	Thu Mar 04 12:00:00 +0000 2021	[]	[{"url":"https://t.co/LXxsH109HW","expanded_url":"https://mundoxxx.com/scene/7946878/doctora-pervertida","display_url":"mundoxxx.com/scene/7946878/…","indices":[104,127]}]	...@Samantha19xxx es una doctora muy caliente que recibe a sus pacientes y los sana porque los sana... https://t.co/LXxsH109HW https://t.co/CwReGip2uN	140360.0	RT @mundoXoficial: ...@Samantha19xxx es una doctora muy caliente que recibe a sus pacientes y los sana porque los sana... https://t.co/LXx…	186.0	True	full
132381	132381	6040cbf929b1e400385521e2	2021-03-04 12:00:52	[]	[]	Wed Mar 03 03:30:11 +0000 2021	[]	[{"url":"https://t.co/YVL7RWH3ME","expanded_url":"https://events.poweredxpeople.org/","display_url":"events.poweredxpeople.org","indices":[229,252]}]	Abbott might have surrendered, but we don’t have to. Join us as we go door to door (masked and socially distanced) to register Texans for the covid vaccine this weekend. Vaccine canvasses taking place in 18 different cities: https://t.co/YVL7RWH3ME	1990254.0	RT @BetoORourke: Abbott might have surrendered, but we don’t have to. Join us as we go door to door (masked and socially distanced) to reg…	37.0	True	full
132382	132382	6040cbf929b1e400385521ea	2021-03-04 12:00:52	[]	[]	Thu Mar 04 11:35:53 +0000 2021	[{"text":"soignants","indices":[131,141]}]	[{"url":"https://t.co/VKHu2aXsJ4","expanded_url":"https://twitter.com/EchosPolitique/status/1367432246873964547","display_url":"twitter.com/EchosPolitique…","indices":[280,303]}]	Plutôt que polémiquer, les @AxelKahn @DerayGilbert @PhilippeJuvin auraient mieux fait de convaincre leur profession ! Seuls 34% de #soignants vaccinés (AP-HP) ⬇️ alors que tous le peuvent, c'est honteux pour les Français qui attendent. E. Macron a raison de les y contraindre !⏬ https://t.co/VKHu2aXsJ4 https://t.co/dVfsmD9J2Q	14819.0	RT @OnZeLeft: Plutôt que polémiquer, les @AxelKahn @DerayGilbert @PhilippeJuvin auraient mieux fait de convaincre leur profession ! Seuls 3…	5742.0	True	full
132383	132383	6040cbf929b1e400385521f0	2021-03-04 12:00:52	[]	[]	Thu Mar 04 08:09:08 +0000 2021	[]	[{"url":"https://t.co/6oEr4HVN1p","expanded_url":"https://entertain.naver.com/read?oid=109&aid=0004363147","display_url":"entertain.naver.com/read?oid=109&a…","indices":[261,284]}]	Yerin: "Due to corona crisis, I can only communicate with fans via broadcast, in the past I met them offline &amp; received a lot of support." "We've hardly been on stage for a year now so we can't face fans directly, we feel very empty. I really miss Buddys" https://t.co/6oEr4HVN1p https://t.co/GlYJd3oFB0	37708.0	RT @GFSquad__com: Yerin: "Due to corona crisis, I can only communicate with fans via broadcast, in the past I met them offline &amp; received a…	45.0	True	full
132384	132384	6040cbfa29b1e40038552206	2021-03-04 12:00:52	[]	[{"url":"https://t.co/09HQxLRQEw","expanded_url":"https://bit.ly/3uOEUIq","display_url":"bit.ly/3uOEUIq","indices":[224,247]},{"url":"https://t.co/AV1s8HQMxf","expanded_url":"https://youtu.be/OF2uMcgmi0o","display_url":"youtu.be/OF2uMcgmi0o","indices":[257,280]}]		[]	[]			🎙️ PODCAST Brighton x University Alliance - Part 1 In the first of a 2-part special, VC Professor @debrahumpris an… https://t.co/K85Ml8KLcq	41416.0	True	full
132385	132385	6040cbfa29b1e4003855220c	2021-03-04 12:00:53	[]	[]	Wed Mar 03 15:24:41 +0000 2021	[{"text":"abhinavarmy","indices":[149,161]}]	[{"url":"https://t.co/baCONJwXxV","expanded_url":"https://youtu.be/CpkDl9tFGOw","display_url":"youtu.be/CpkDl9tFGOw","indices":[235,258]}]	The amazing so much postivity shown by abhinav in this interview too see this its make my day more beautiful thanksyou to @TheQuint on the behalf of #abhinavarmy @ashukla09 to take this beautiful interview do watch share and subscribe https://t.co/baCONJwXxV	150.0	RT @Kunl64382867: The amazing so much postivity shown by abhinav in this interview too see this its make my day more beautiful thanksyou to…	111.0	True	full
132386	132386	6040cbfa29b1e40038552218	2021-03-04 12:00:52	[{"text":"ForaBolsonaro","indices":[130,144]},{"text":"ImpeachmentOuMorte","indices":[145,164]},{"text":"ImpeachmentBolsonaroUrgente","indices":[165,193]}]	[{"url":"https://t.co/VwFfi6oQRY","expanded_url":"https://twitter.com/i/events/1367123680925540359","display_url":"twitter.com/i/events/13671…","indices":[248,271]}]		[]	[]			São dados da FGV, portanto confiável. E vamos piorar caso o brasileiro não tenha consciência que a Covid-19 atrapal… https://t.co/zOEPdumNLY	15.0	True	full
132387	132387	6040cbfa29b1e4003855221e	2021-03-04 12:00:53	[]	[{"url":"https://t.co/NipQqwAYqE","expanded_url":"https://twitter.com/cnni/status/1367271723381514241?s=19","display_url":"twitter.com/cnni/status/13…","indices":[244,267]}]		[]	[]			@CeDemocratico @WHO @MinSaludCol @Fruizgomez @IvanDuque Lo que dice es que es el primer país en recibir vacunas Cov… https://t.co/hLgNvPGiyO	1093.0	True	full
132388	132388	6040cbfb29b1e4003855224a	2021-03-04 12:00:53	[]	[]	Thu Mar 04 02:56:05 +0000 2021	[]	[{"url":"https://t.co/SfcbZeqPXl","expanded_url":"https://www.instagram.com/p/CL-tW7RDclbjoU9f7ass7OejyaluzqKb3x4pMA0/?igshid=do32gq25sbh4","display_url":"instagram.com/p/CL-tW7RDclbj…","indices":[249,272]}]	Gente, los necesito🙏🏻 Él es mi vecino Cecilio. Tiene 27 años. Está participando para ganar sus prótesis. Le dije que lo apoyaríamos. Necesitamos al menos 9000 likes. Solo tienes que ayudarme a difundir y dar like en este enlace de Ig⬇️ POR FAAAAA https://t.co/SfcbZeqPXl https://t.co/Rcg8Zzntg0	47881.0	RT @LucyPN: Gente, los necesito🙏🏻 Él es mi vecino Cecilio. Tiene 27 años. Está participando para ganar sus prótesis. Le dije que lo apoyar…	558.0	True	full
132389	132389	6040cbfb29b1e40038552252	2021-03-04 12:00:53	[]	[]	Thu Mar 04 02:12:48 +0000 2021	[]	[{"url":"https://t.co/sv6T62GeUA","expanded_url":"https://www.nsctotal.com.br/colunistas/dagmara-spautz/eduardo-bolsonaro-participara-de-evento-para-150-pessoas-em-santa?utm_source=Twitter&utm_medium=Feed&utm_campaign=Social+Share","display_url":"nsctotal.com.br/colunistas/dag…","indices":[176,199]}]	Eduardo Bolsonaro vai participar de um evento para 150 pessoas em igreja de Balneário Camboriú, ao lado de deputada. SC está sob colapso, com fila de espera por leitos de UTI. https://t.co/sv6T62GeUA	4578.0	RT @dspautzsc: Eduardo Bolsonaro vai participar de um evento para 150 pessoas em igreja de Balneário Camboriú, ao lado de deputada. SC está…	13.0	True	full
132390	132390	6040cbfb29b1e40038552254	2021-03-04 12:00:53	[{"text":"Artemisa","indices":[71,80]}]	[{"url":"https://t.co/qbv7J3Dt0i","expanded_url":"http://artemisadiario.cu/2021/03/por-un-turismo-mas-higienico-y-seguro/","display_url":"artemisadiario.cu/2021/03/por-un…","indices":[228,251]}]		[]	[]			Hoy, 4 de marzo, es el Día del Trabajador de Hotelería y Turismo.Desde #Artemisa llegue a todos la felicitación y s… https://t.co/T90khDZJFF	683.0	True	full
132391	132391	6040cbfb29b1e4003855227e	2021-03-04 12:00:54	[]	[{"url":"https://t.co/3LxFnvKnwJ","expanded_url":"http://MENDES.eu","display_url":"MENDES.eu","indices":[34,57]}]		[]	[]			@Oficialmmendes Falou tudo MAICOM https://t.co/3LxFnvKnwJ nao vi o presidente tomar uma atitude se que a favor do B… https://t.co/SdhVo0znGx	42.0	True	full
132392	132392	6040cbfb29b1e4003855228c	2021-03-04 12:00:54	[]	[]	Thu Mar 04 11:29:58 +0000 2021	[{"text":"COVID19","indices":[123,131]}]	[{"url":"https://t.co/k9Cgfg3NeL","expanded_url":"https://youtu.be/l96EBl-Yo8w","display_url":"youtu.be/l96EBl-Yo8w","indices":[261,284]}]	Renowned American scientist Yaneer Bar-Yam, an expert in quantitative analysis of pandemics, praises India's fight against #COVID19 Extraordinary situation needs extraordinary response &amp; that's how India has responded under leadership of PM @narendramodi https://t.co/k9Cgfg3NeL	2618963.0	RT @PrakashJavdekar: Renowned American scientist Yaneer Bar-Yam, an expert in quantitative analysis of pandemics, praises India's fight aga…	215.0	True	full
132393	132393	6040cbfc29b1e4003855229a	2021-03-04 12:00:54	[]	[{"url":"https://t.co/j91stk4fZX","expanded_url":"http://gofund.me/0ae6d3f1","display_url":"gofund.me/0ae6d3f1","indices":[160,183]},{"url":"https://t.co/XWCyMaJWgx","expanded_url":"http://jaredsbravelittlebattle.com","display_url":"jaredsbravelittlebattle.com","indices":[199,222]},{"url":"https://t.co/oYrucKOuts","expanded_url":"https://mobile.twitter.com/hannnnahwannah/status/136716937651698073…		[]	[]			@sweetdubu18 Please help my brother fight against Heart Failure. A small donation is a huge help. A retweet and sha… https://t.co/WhldyVlGRf	101.0	True	full
132394	132394	6040cbfc29b1e400385522aa	2021-03-04 12:00:54	[]	[]	Thu Mar 04 12:00:00 +0000 2021	[{"text":"Kofi","indices":[247,252]},{"text":"StudentNurse","indices":[253,266]},{"text":"Frontline","indices":[267,277]}]	[{"url":"https://t.co/I6R08GPRgN","expanded_url":"http://ko-fi.com/ameliapadmore","display_url":"ko-fi.com/ameliapadmore","indices":[222,245]}]	Student nurse Amelia had just finished her shift on a COVID ward when she found out her Dad set up a Ko-fi page for her in secret. Within the first few days the page received over £600 in donations! Amelia’s Ko‑fi Page 👉 https://t.co/I6R08GPRgN #Kofi #StudentNurse #Frontline https://t.co/2NtKnShgK1	38694.0	RT @kofi_button: Student nurse Amelia had just finished her shift on a COVID ward when she found out her Dad set up a Ko-fi page for her in…	294.0	True	full
132395	132395	6040cbfd29b1e400385522c6	2021-03-04 12:00:54	[]	[{"url":"https://t.co/ow2hQ241tN","expanded_url":"https://reportajes.elespectador.com/sustitucion-de-la-coca/index.html","display_url":"reportajes.elespectador.com/sustitucion-de…","indices":[256,279]}]		[]	[]			En San José del Fragua, municipio de Caquetá con más hectáreas de coca sembradas, 547 cultivadores se vincularon al… https://t.co/s2YBiQfK4w	5530212.0	True	full
132396	132396	6040cbfd29b1e400385522c8	2021-03-04 12:00:55	[]	[]	Thu Mar 04 10:27:31 +0000 2021	[]	[{"url":"https://t.co/T3iFsZeI68","expanded_url":"http://polkamarkets.medium.com/polkamarkets-partners-with-orion-protocol-for-liquidity-provisioning-d661462acdf6","display_url":"polkamarkets.medium.com/polkamarkets-p…","indices":[223,246]}]	Polkamarkets $POLK partners with Orion Protocol $ORN for Liquidity Provisioning @Polkamarkets has announced a partnership with @Orion_Protocol to provide decentralised liquidity provisioning to its prediction markets. 👉 https://t.co/T3iFsZeI68 https://t.co/afgvBdoK7F	42568.0	RT @top7ico: Polkamarkets $POLK partners with Orion Protocol $ORN for Liquidity Provisioning @Polkamarkets has announced a partnership wi…	225.0	True	full
132397	132397	6040cbfd29b1e400385522d4	2021-03-04 12:00:54	[]	[{"url":"https://t.co/ZmyKPOg6Sl","expanded_url":"http://halton.ca/COVIDvaccines","display_url":"halton.ca/COVIDvaccines","indices":[133,156]}]		[]	[]			Halton Region Public health is now offering the Covid-19 Vaccine to residents 80+ years of age. To book an appoint… https://t.co/ef6VOnE2rp	314.0	True	full
132398	132398	6040cbfd29b1e400385522dc	2021-03-04 12:00:55	[]	[]	Thu Mar 04 10:24:48 +0000 2021	[]	[{"url":"https://t.co/KFm5ovrjme","expanded_url":"https://twitter.com/setoacnna/status/1350143144256557060?s=20","display_url":"twitter.com/setoacnna/stat…","indices":[395,418]}]	@GiniAndInsomnia @JoolsJuevans @TheresaDewa @bailey6117 @oolon @ChloeClark1995 @MistressSins @marjorie_bark @MumsnetTowers @SoreenHQ @StopFundingHate In the UK trans peoples rights and legal protections come from three main sources: 1. Common law. 2. Gender Recognition Act 2004. 3. Equality Act 2010. Mumsnet hosts 'debates' about these three sources on a regular basis. Here's an example: https://…	452.0	RT @truesolicitor: @GiniAndInsomnia @JoolsJuevans @TheresaDewa @bailey6117 @oolon @ChloeClark1995 @MistressSins @marjorie_bark @MumsnetTowe…	140.0	True	full
132399	132399	6040cbfd29b1e400385522de	2021-03-04 12:00:55	[]	[]	Thu Mar 04 11:57:54 +0000 2021	[{"text":"COVID19","indices":[220,228]},{"text":"LaEspañaQueNosMerecemos","indices":[231,255]}]	[{"url":"https://t.co/88ojxjcscM","expanded_url":"https://www.eldiario.es/economia/desahucios-bajan-45-6-medidas-sociales-pandemia_1_7272941.html","display_url":"eldiario.es/economia/desah…","indices":[256,279]}]	📉El número de desahucios se ha desplomado, reduciéndose un 45,6% en 2020. La moratoria aprobada por el Gobierno con motivo del Estado de Alarma es EFECTIVA. Protege a los más vulnerables de los efectos de la crisis del #COVID19. #LaEspañaQueNosMerecemos https://t.co/88ojxjcscM	819390.0	RT @PSOE: 📉El número de desahucios se ha desplomado, reduciéndose un 45,6% en 2020. La moratoria aprobada por el Gobierno con motivo del E…	688.0	True	full
132400	132400	6040cbfd29b1e400385522e4	2021-03-04 12:00:55	[]	[]	Thu Mar 04 12:00:35 +0000 2021	[{"text":"Venezuela","indices":[175,185]}]	[{"url":"https://t.co/QMNTM6sOgj","expanded_url":"https://bit.ly/3uSNl5s","display_url":"bit.ly/3uSNl5s","indices":[151,174]}]	“El temor de Maduro de que la Unión Europea visibilice las atrocidades de su dictadura lo hace dar tumbos, cada vez se equivoca más en sus decisiones” https://t.co/QMNTM6sOgj #Venezuela 🇻🇪 por @samuelangel	204513.0	RT @PanAmPost_es: “El temor de Maduro de que la Unión Europea visibilice las atrocidades de su dictadura lo hace dar tumbos, cada vez se eq…	2615.0	True	full
132401	132401	6040cbfd29b1e400385522f4	2021-03-04 12:00:55	[]	[]	Thu Mar 04 11:54:16 +0000 2021	[]	[{"url":"https://t.co/T1LjO0NtAc","expanded_url":"https://lockdownsceptics.org/2021/03/04/latest-news-303/","display_url":"lockdownsceptics.org/2021/03/04/lat…","indices":[201,224]}]	Today's update on Lockdown Sceptics is here. Hear how the Left flunked the lockdown challenge, an update on HCQ and ivermectin, and tips for writing to your child's school about masks and Covid tests. https://t.co/T1LjO0NtAc	7672.0	RT @LD_Sceptics: Today's update on Lockdown Sceptics is here. Hear how the Left flunked the lockdown challenge, an update on HCQ and iverme…	738.0	True	full
132402	132402	6040cbfd29b1e400385522f8	2021-03-04 12:00:55	[]	[]	Thu Mar 04 11:31:35 +0000 2021	[]	[{"url":"https://t.co/Sjy4poMqVU","expanded_url":"https://france3--regions-francetvinfo-fr.cdn.ampproject.org/c/s/france3-regions.francetvinfo.fr/occitanie/haute-garonne/toulouse/covid-je-suis-pour-laisser-vivre-les-gens-qui-ne-sont-pas-a-risques-le-coup-de-sang-d-un-medecin-pres-de-toulouse-1979698.amp","display_url":"…ns-francetvinfo-fr.cdn.ampproject.org/c/s/france3-re…","indices":[134,157]}]	Tiens @TPMP quelqun qui propose une alternative et un de plus... et si vous regardez c'est exactement ce que dit le great baringhton https://t.co/Sjy4poMqVU	42879.0	RT @DIVIZIO1: Tiens @TPMP quelqun qui propose une alternative et un de plus... et si vous regardez c'est exactement ce que dit le great bar…	73.0	True	full
132403	132403	6040cbfd29b1e4003855231c	2021-03-04 12:00:56	[]	[{"url":"https://t.co/q8gzVKFfkT","expanded_url":"https://www.diarioshow.com/farandula/Julieta-Prandi-fue-denunciada-por-su-ex-Claudio-Contardi-por-impedimento-de-contacto-20210303-0028.html","display_url":"diarioshow.com/farandula/Juli…","indices":[258,281]}]		[]	[]			🧑‍⚖️[CONTRAATAQUE]🧑‍⚖️ Julieta Prandi fue denunciada por su ex, Claudio Contardi, por impedimento de contacto &gt;&gt;&gt; L… https://t.co/hhlp17PQjn	782424.0	True	full
132404	132404	6040cbfe29b1e40038552328	2021-03-04 12:00:56	[]	[{"url":"https://t.co/K6mHk1jj1k","expanded_url":"https://www.diarioshow.com/farandula/Julieta-Prandi-fue-denunciada-por-su-ex-Claudio-Contardi-por-impedimento-de-contacto-20210303-0028.html","display_url":"diarioshow.com/farandula/Juli…","indices":[258,281]}]		[]	[]			🧑‍⚖️[CONTRAATAQUE]🧑‍⚖️ Julieta Prandi fue denunciada por su ex, Claudio Contardi, por impedimento de contacto &gt;&gt;&gt; L… https://t.co/Lk3AS2CNSM	243650.0	True	full
132405	132405	6040cbfe29b1e4003855232a	2021-03-04 12:00:56	[]	[]	Thu Mar 04 12:00:41 +0000 2021	[]	[{"url":"https://t.co/pLh9mB44nA","expanded_url":"https://forms.gle/QmPeGuMRtyuTxJXw5","display_url":"forms.gle/QmPeGuMRtyuTxJ…","indices":[99,122]}]	BATCH 3 GOT7 GOODS 💚 DOP: March 15 ✅ARRIVED AT KR ADDRESS ✅NORMAL ETA (APRIL) Price/Order form: https://t.co/pLh9mB44nA https://t.co/MzawJPRXzL	1804.0	RT @KPupperPH: BATCH 3 GOT7 GOODS 💚 DOP: March 15 ✅ARRIVED AT KR ADDRESS ✅NORMAL ETA (APRIL) Price/Order form: https://t.co/pLh9mB44nA h…	1593.0	True	full
132406	132406	6040cbfe29b1e40038552330	2021-03-04 12:00:56	[]	[]	Thu Mar 04 11:33:58 +0000 2021	[{"text":"BiggerRewards","indices":[136,150]}]	[{"url":"https://t.co/9TRXc7XA6w","expanded_url":"https://bit.ly/30Hys9a","display_url":"bit.ly/30Hys9a","indices":[111,134]}]	Mixed Folds 🔥 Bookie 👉 @bigibet 📌 3.15 Odds ➡️ 2380255 💥 Still don't have an account? Register and Play 👉 https://t.co/9TRXc7XA6w #BiggerRewards 315% ACCA Bonus Awaits you 💥 https://t.co/6510UZpkdU	63367.0	RT @woozzaabets: Mixed Folds 🔥 Bookie 👉 @bigibet 📌 3.15 Odds ➡️ 2380255 💥 Still don't have an account? Register and Play 👉 https://t.c…	167.0	True	full
132407	132407	6040cbfe29b1e40038552342	2021-03-04 12:00:56	[]	[]	Wed Mar 03 11:38:28 +0000 2021	[{"text":"EEUU","indices":[67,72]},{"text":"Cuba","indices":[82,87]},{"text":"CubaEsCiencia","indices":[199,213]},{"text":"NoMásBloqueo","indices":[214,227]},{"text":"CubaPorLaVida","indices":[228,242]},{"text":"CubaViva","indices":[243,252]}]	[{"url":"https://t.co/4KiUnEHzET","expanded_url":"http://www.granma.cu/cuba/2021-03-02/cuba-trabaja-en-su-propio-ventilador-artificial-video-02-03-2021-12-03-14","display_url":"granma.cu/cuba/2021-03-0…","indices":[254,277]}]	Ante las dificultades derivadas del brutal bloqueo del gobierno de #EEUU🇺🇸 contra #Cuba🇨🇺, se integran saberes y voluntades para desarrollar cinco modelos propios de ventiladores pulmonares.(+Video) #CubaEsCiencia #NoMásBloqueo #CubaPorLaVida #CubaViva https://t.co/4KiUnEHzET	149826.0	RT @PresidenciaCuba: Ante las dificultades derivadas del brutal bloqueo del gobierno de #EEUU🇺🇸 contra #Cuba🇨🇺, se integran saberes y volun…	2557.0	True	full
132408	132408	6040cbfe29b1e4003855234a	2021-03-04 12:00:56	[]	[]	Thu Mar 04 12:00:36 +0000 2021	[]	[{"url":"https://t.co/i4v6m1GnyA","expanded_url":"https://7news.com.au/business/finance/covid-19-speeds-up-shunning-of-cash-in-aus-c-2278544","display_url":"7news.com.au/business/finan…","indices":[165,188]}]	Australia is rapidly shifting to a cashless society. Then they'll hit us with financial repression. Then, it'll be even more bullish for Bitcoin and Lightning. https://t.co/i4v6m1GnyA	49960.0	RT @stephanlivera: Australia is rapidly shifting to a cashless society. Then they'll hit us with financial repression. Then, it'll be ev…	87.0	True	full
132409	132409	6040cbfe29b1e40038552354	2021-03-04 12:00:56	[]	[]	Thu Mar 04 11:59:38 +0000 2021	[{"text":"children","indices":[43,52]},{"text":"school","indices":[243,250]}]	[{"url":"https://t.co/Col9Cty07k","expanded_url":"https://www.conservativewoman.co.uk/the-cruellest-covid-legacy-a-world-of-terrified-children/","display_url":"conservativewoman.co.uk/the-cruellest-…","indices":[251,274]}]	You don’t need a degree to work out making #children scared of potentially contaminated humans is going to produce millions of children who are reduced to a zombified state where they are incapable of human interaction outside their ‘bubble’ #school https://t.co/Col9Cty07k	10761.0	RT @KathyConWom: You don’t need a degree to work out making #children scared of potentially contaminated humans is going to produce million…	5773.0	True	full
132410	132410	6040cbfe29b1e4003855235a	2021-03-04 12:00:56	[]	[]	Thu Mar 04 11:31:35 +0000 2021	[]	[{"url":"https://t.co/Sjy4poMqVU","expanded_url":"https://france3--regions-francetvinfo-fr.cdn.ampproject.org/c/s/france3-regions.francetvinfo.fr/occitanie/haute-garonne/toulouse/covid-je-suis-pour-laisser-vivre-les-gens-qui-ne-sont-pas-a-risques-le-coup-de-sang-d-un-medecin-pres-de-toulouse-1979698.amp","display_url":"…ns-francetvinfo-fr.cdn.ampproject.org/c/s/france3-re…","indices":[134,157]}]	Tiens @TPMP quelqun qui propose une alternative et un de plus... et si vous regardez c'est exactement ce que dit le great baringhton https://t.co/Sjy4poMqVU	42879.0	RT @DIVIZIO1: Tiens @TPMP quelqun qui propose une alternative et un de plus... et si vous regardez c'est exactement ce que dit le great bar…	196.0	True	full
132411	132411	6040cbfe29b1e4003855235c	2021-03-04 12:00:56	[{"text":"RDNZonaLibre","indices":[10,23]},{"text":"ZonaLibredeColón","indices":[47,64]}]	[{"url":"https://t.co/5wJ3We9NHg","expanded_url":"https://expovirtualzonalibrecolon.com/feria/MTA2/NzI5","display_url":"expovirtualzonalibrecolon.com/feria/MTA2/NzI5","indices":[221,244]}]		[]	[]			En la 3ra #RDNZonaLibre hay 100 empresas de la #ZonaLibredeColón que sostendrán citas de negocios de 15 minutos con… https://t.co/kgLm1Xi6wU	8139.0	True	full
132412	132412	6040cbfe29b1e40038552370	2021-03-04 12:00:56	[]	[]	Thu Mar 04 09:58:20 +0000 2021	[]	[{"url":"https://t.co/zlLiwztNY7","expanded_url":"https://twitter.com/ldpsincomplejos/status/1235127892700430336","display_url":"twitter.com/ldpsincomplejo…","indices":[255,278]}]	Hace exactamente un año, mientras algunos conocidos opinadores progres hacían chistes sobre las mascarillas y sobre el coronavirus oé, yo puse este tuit sugiriendo que se hiciera algo que era completamente gratis. ¿Cuántas vidas se habrían podido salvar? https://t.co/zlLiwztNY7	262170.0	RT @ldpsincomplejos: Hace exactamente un año, mientras algunos conocidos opinadores progres hacían chistes sobre las mascarillas y sobre el…	58.0	True	full
132413	132413	6040cbfe29b1e40038552374	2021-03-04 12:00:56	[]	[]	Thu Mar 04 07:28:09 +0000 2021	[]	[{"url":"https://t.co/U15GZAyi7M","expanded_url":"https://www.biorxiv.org/content/10.1101/2021.03.02.433662v1","display_url":"biorxiv.org/content/10.110…","indices":[43,66]}]	Great paper now out from @GraceBlackwel1 ! https://t.co/U15GZAyi7M Grace wanted to study MGEs across the bacterial phylogeny, so assembled 661,405 bacterial genomes (all data from ENA as of Nov 2018, minus those failing QC), providing the community with a great resource. 1/n	7579.0	RT @ZaminIqbal: Great paper now out from @GraceBlackwel1 ! https://t.co/U15GZAyi7M Grace wanted to study MGEs across the bacterial phylogen…	18168.0	True	full
132414	132414	6040cbff29b1e40038552376	2021-03-04 12:00:56	[]	[]	Thu Mar 04 12:00:01 +0000 2021	[]	[{"url":"https://t.co/lnebIJ0yd6","expanded_url":"https://tinyurl.com/y9e62uqt","display_url":"tinyurl.com/y9e62uqt","indices":[120,143]}]	MUNDO| Las vacunas contra el Covid-19, el nuevo foco del crimen organizado que preocupa a las policías de todo el mundo https://t.co/lnebIJ0yd6 https://t.co/ZvkfYXoe8R	1805257.0	RT @elmostrador: MUNDO| Las vacunas contra el Covid-19, el nuevo foco del crimen organizado que preocupa a las policías de todo el mundo ht…	127.0	True	full
132415	132415	6040cbff29b1e4003855237c	2021-03-04 12:00:56	[]	[{"url":"https://t.co/fHHvqCnJtc","expanded_url":"http://ow.ly/nAXA50DMGzY","display_url":"ow.ly/nAXA50DMGzY","indices":[176,199]}]		[]	[]			«La soledad, esa otra epidemia»... Quizás la vacuna para la soledad —otra pandemia que lleva décadas incubándose— l… https://t.co/Fa5f2vZO2O	7164.0	True	full
132416	132416	6040cbff29b1e40038552382	2021-03-04 12:00:56	[{"text":"eSports","indices":[162,170]}]	[{"url":"https://t.co/tOidaTpyFM","expanded_url":"http://ow.ly/ggyg50DPj61","display_url":"ow.ly/ggyg50DPj61","indices":[138,161]},{"url":"https://t.co/karwoHmbOj","expanded_url":"http://vamooos.es","display_url":"vamooos.es","indices":[196,219]}]		[]	[]			Se acerca la octava ‘season’ de la Pro League de Smite. Debido a la pandemia, se ha perdido el formato presencial q… https://t.co/8WVRJUo4uY	202.0	True	full
132417	132417	6040cbff29b1e40038552396	2021-03-04 12:00:57	[{"text":"privacy","indices":[202,210]},{"text":"dataprivacy","indices":[211,223]},{"text":"cippus","indices":[224,231]}]	[{"url":"https://t.co/VLgHKJHV0Z","expanded_url":"http://ow.ly/oHyj50DPfU5","display_url":"ow.ly/oHyj50DPfU5","indices":[233,256]}]		[]	[]			Google claims it has positive returns from its trials on Federated Learning of Cohorts. The machine-learning tool g… https://t.co/IzHtgb83pm	1.0	True	full
132418	132418	6040cbff29b1e400385523ac	2021-03-04 12:00:57	[]	[]	Thu Mar 04 12:00:02 +0000 2021	[]	[{"url":"https://t.co/Th0hen8bfR","expanded_url":"https://mikeomoniyics.substack.com/p/how-to-stop-being-negative?utm_medium=email&utm_campaign=cta","display_url":"mikeomoniyics.substack.com/p/how-to-stop-…","indices":[224,247]}]	Like I said earlier in this digital diary, growing up, I didn’t understand that every time I poked a hole or burst someone's bubble, I was choosing pessimism. I was entertaining negativity and mulling over its bitter taste https://t.co/Th0hen8bfR	15126.0	RT @MikeOmoniyiCS: Like I said earlier in this digital diary, growing up, I didn’t understand that every time I poked a hole or burst someo…	3410.0	True	full
132419	132419	6040cc0029b1e400385523b4	2021-03-04 12:00:57	[]	[{"url":"https://t.co/sRaCjG5hA9","expanded_url":"http://www.worldobesityday.org","display_url":"worldobesityday.org","indices":[256,279]}]		[]	[]			Early on in the pandemic, it became clear that people with obesity were more likely to experience complications due… https://t.co/GnWgyCbztU	17821.0	True	full
132420	132420	6040cc0029b1e400385523c6	2021-03-04 12:00:57	[]	[]	Thu Mar 04 09:53:33 +0000 2021	[]	[{"url":"https://t.co/5pTgfot2rr","expanded_url":"https://blog.gerardmaudrux.lequotidiendumedecin.fr/2021/03/04/covid-quand-lansm-danse-le-bambalaba-avec-lilly/","display_url":"…gerardmaudrux.lequotidiendumedecin.fr/2021/03/04/cov…","indices":[251,274]}]	"Un traitement miracle, salué par toute la presse critique de l’Ivermectine, qui au lieu d'éviter les hospitalisations fait l’inverse, (..) qui a priori ne marche pas ou si peu, qui a 14% d’effets secondaires, et qui ne marche pas sur les variants" https://t.co/5pTgfot2rr	1957.0	RT @GabinJean3: "Un traitement miracle, salué par toute la presse critique de l’Ivermectine, qui au lieu d'éviter les hospitalisations fait…	255.0	True	full
132421	132421	6040cc0029b1e400385523d0	2021-03-04 12:00:58	[]	[]	Tue Mar 02 16:54:04 +0000 2021	[{"text":"GlobalStudentSurvey","indices":[228,248]},{"text":"StudentVoice","indices":[249,262]}]	[{"url":"https://t.co/6APqCjZTor","expanded_url":"http://chegg.org/global-student-survey-2021","display_url":"chegg.org/global-student…","indices":[179,202]},{"url":"https://t.co/ESabvqPAP4","expanded_url":"http://www.7days-sa.net/?p=53251","display_url":"7days-sa.net/?p=53251","indices":[204,227]}]	After the COVID-19 pandemic, 78% of Saudi students would like their university course to incorporate more online learning. Take a closer look at the highlights for Saudi Arabia: https://t.co/6APqCjZTor https://t.co/ESabvqPAP4 #GlobalStudentSurvey #StudentVoice	328.0	RT @cheggdotorg: After the COVID-19 pandemic, 78% of Saudi students would like their university course to incorporate more online learning.…	18189.0	True	full
132422	132422	6040cc0029b1e400385523f4	2021-03-04 12:00:58	[]	[]	Thu Mar 04 12:00:02 +0000 2021	[{"text":"IndiaFightsCorona","indices":[133,151]},{"text":"Unite2FightCorona","indices":[152,170]}]	[{"url":"https://t.co/t8yHLhHqZa","expanded_url":"https://www.mygov.in/covid-19","display_url":"mygov.in/covid-19","indices":[171,194]}]	Do you know that used masks, if not disposed properly, spread COVID? Take a look to know how you should dispose used masks properly. #IndiaFightsCorona #Unite2FightCorona https://t.co/t8yHLhHqZa @MoHFW_India @PIB_India @MIB_India https://t.co/fdTnws3Brl	2388598.0	RT @mygovindia: Do you know that used masks, if not disposed properly, spread COVID? Take a look to know how you should dispose used masks…	330.0	True	full
132423	132423	6040cc0129b1e4003855240a	2021-03-04 12:00:58	[{"text":"COVID19","indices":[81,89]},{"text":"COVIDVaccination","indices":[90,107]},{"text":"CovidVaccine","indices":[108,121]},{"text":"KeralaElection2021","indices":[122,141]}]	[{"url":"https://t.co/nReCxVo7eb","expanded_url":"https://www.thenationwide.in/kerala/technical-glitches-poor-planning-cause-disarray-in-second-phase-of-covid-vaccination-drive","display_url":"thenationwide.in/kerala/technic…","indices":[143,166]}]		[]	[]			As a result, those eligible for the second phase may have to wait for their shot #COVID19 #COVIDVaccination… https://t.co/Fcu9nnboEo	70.0	True	full
132424	132424	6040cc0129b1e4003855241a	2021-03-04 12:00:58	[{"text":"ActualizaciónBachelet","indices":[0,22]},{"text":"JusticiaVe","indices":[268,279]}]	[{"url":"https://t.co/NUF30q4tGZ","expanded_url":"https://accesoalajusticia.org/michelle-bachelet-opta-vaso-medio-lleno-caso-venezolano/","display_url":"accesoalajusticia.org/michelle-bache…","indices":[244,267]}]		[]	[]			#ActualizaciónBachelet En su actualización @mbachelet resaltó como hecho positivo que sus funcionarios hayan podido… https://t.co/jJcmT3xCWg	19512.0	True	full
132425	132425	6040cc0129b1e4003855241e	2021-03-04 12:00:58	[]	[{"url":"https://t.co/eyg7gX7GJx","expanded_url":"http://www.jbfrenchhouses.co.uk/jb-latest-properties/normandy-and-nord-pas-de-calais/3","display_url":"jbfrenchhouses.co.uk/jb-latest-prop…","indices":[60,83]}]		[]	[]			Latest 15 properties of the week in Normandy and Mayenne : https://t.co/eyg7gX7GJx Picture below = Property at 263… https://t.co/ewf88LI3io	376.0	True	full
132426	132426	6040cc0129b1e40038552420	2021-03-04 12:00:58	[{"text":"EdTech","indices":[221,228]},{"text":"DistanceLearning","indices":[229,246]},{"text":"EdChat","indices":[247,254]}]	[{"url":"https://t.co/3uQwnINkix","expanded_url":"https://bit.ly/2NWIOyt","display_url":"bit.ly/2NWIOyt","indices":[196,219]}]		[]	[]			As a result of the pandemic many schools do not have all of the assessment data that they would usually have. Join… https://t.co/XJku9yO7Z4	682.0	True	full
132427	132427	6040cc0129b1e40038552422	2021-03-04 12:00:58	[]	[]	Wed Mar 03 21:37:25 +0000 2021	[{"text":"books","indices":[192,198]},{"text":"newbookrelease","indices":[199,214]},{"text":"mystery","indices":[215,223]},{"text":"WomensFiction","indices":[224,238]}]	[{"url":"https://t.co/bJrDWSRAsr","expanded_url":"https://www.pnwa.org/page/MemberBooksSpring","display_url":"pnwa.org/page/MemberBoo…","indices":[168,191]}]	It's getting close! BOBBY'S DINER will be out at the end of March by @WildRosePress and I couldn't be more excited. The @PNWA has its members Spring releases up here: https://t.co/bJrDWSRAsr #books #newbookrelease #mystery #WomensFiction https://t.co/K1mNtNlrHK	9244.0	RT @susanwingate: It's getting close! BOBBY'S DINER will be out at the end of March by @WildRosePress and I couldn't be more excited. The…	226.0	True	full
132428	132428	6040cc0129b1e40038552426	2021-03-04 12:00:58	[]	[]	Thu Mar 04 12:00:17 +0000 2021	[]	[{"url":"https://t.co/ThbzzJsp8G","expanded_url":"https://bit.ly/3rg8ch5","display_url":"bit.ly/3rg8ch5","indices":[112,135]}]	Chile avanza rápido en vacunación contra el Covid con más de 3,7 millones de inoculados. – The Times en Español https://t.co/ThbzzJsp8G a través de @thetimescl	44178.0	RT @thetimesCL: Chile avanza rápido en vacunación contra el Covid con más de 3,7 millones de inoculados. – The Times en Español https://t.c…	19954.0	True	full
132429	132429	6040cc0129b1e4003855242c	2021-03-04 12:00:58	[]	[{"url":"https://t.co/2HGIF8yXsv","expanded_url":"https://www.amazon.com/gp/product/B083HWKG3G/ref=cx_skuctr_share?smid=A3O0RMOWMLXHVW","display_url":"amazon.com/gp/product/B08…","indices":[206,229]}]		[]	[]			I just listed: Tribesigns 70 inch Tall Corner Shelf, 5 Tier Rustic Corner Bookshelf Industrial Corner Ladder Shelf… https://t.co/hGd3p9VCuE	0.0	True	full
132430	132430	6040cc0129b1e40038552432	2021-03-04 12:00:58	[]	[{"url":"https://t.co/we9L4resKm","expanded_url":"http://ow.ly/Pg2L50DP5Ww","display_url":"ow.ly/Pg2L50DP5Ww","indices":[223,246]}]		[]	[]			Rabbi Danielle Eskow '08 organized a COVID-19 vaccination clinic for Holocaust survivors in a local synagogue. Pull… https://t.co/O4qOKe1DZN	3739.0	True	full
132431	132431	6040cc0229b1e40038552456	2021-03-04 12:00:59	[]	[]	Thu Mar 04 08:56:46 +0000 2021	[{"text":"Rape","indices":[136,141]}]	[{"url":"https://t.co/2lD5x7Ouok","expanded_url":"https://www.foxnews.com/politics/house-democrats-pass-extensive-voting-and-campaign-finance-reform-bill-h-r-1","display_url":"foxnews.com/politics/house…","indices":[252,275]}]	House Democrats pass extensive voting and campaign finance reform bill, H.R. 1 ------------ Stop calling HR-1 a reform bill when its a #Rape of U.S. election laws and integrity The Supreme Court should step in to stop or reverse this bill if passed https://t.co/2lD5x7Ouok	36661.0	RT @poetWOAgun: House Democrats pass extensive voting and campaign finance reform bill, H.R. 1 ------------ Stop calling HR-1 a reform bil…	2652.0	True	full
132432	132432	6040cc0229b1e40038552460	2021-03-04 12:00:59	[]	[{"url":"https://t.co/LsKvYfRcjP","expanded_url":"http://ow.ly/k78450DP2PD","display_url":"ow.ly/k78450DP2PD","indices":[246,269]}]		[]	[]			Which one is the more successful startup? The one that is able to generate cash? Or the one that is on the market… https://t.co/JudxyYdg8q	92.0	True	full
132433	132433	6040cc0229b1e40038552468	2021-03-04 12:00:59	[{"text":"NHS","indices":[37,41]},{"text":"NHSNewDeal","indices":[165,176]}]	[{"url":"https://t.co/CyLIL2slqR","expanded_url":"http://justtreatment.org/nhs-reforms-event","display_url":"justtreatment.org/nhs-reforms-ev…","indices":[257,280]}]		[]	[]			❓ What's the truth behind the Govt's #NHS plans? ❓ Will private companies still profit from the NHS? ❓ What power… https://t.co/Y0mwcrfPnE	3275.0	True	full
132434	132434	6040cc0229b1e4003855246c	2021-03-04 12:00:59	[]	[]	Thu Mar 04 08:15:43 +0000 2021	[{"text":"requin","indices":[81,88]}]	[{"url":"https://t.co/cdS8wvenzY","expanded_url":"https://www.asso-apecs.org/Formulaire-observation-requin-raie.html","display_url":"asso-apecs.org/Formulaire-obs…","indices":[250,273]}]	Merci à Gilles Delavault pour son signalement et ses superbes photographies d’un #requin taupe commun dans les Côtes d’Armor observé le 15/02/21. La taille du requin a été estimée à 2,5 m. Signalez-nous vos observations via notre formulaire en ligne https://t.co/cdS8wvenzY https://t.co/wUO4d1dCEV	680.0	RT @AssoAPECS: Merci à Gilles Delavault pour son signalement et ses superbes photographies d’un #requin taupe commun dans les Côtes d’Armor…	6.0	True	full
132435	132435	6040cc0229b1e4003855246e	2021-03-04 12:00:59	[]	[]	Wed Mar 03 18:45:21 +0000 2021	[]	[{"url":"https://t.co/gI01nwkJWO","expanded_url":"https://www.facebook.com/groups/CharacterDesignChallenge","display_url":"facebook.com/groups/Charact…","indices":[207,230]}]	My entry for the "Thai Dancer" prompt for the Character Design Challenge. I chose to draw Hanuman, basing his design on the costume and mask used to portray him in Thai classical dance. I hope you like it.🙂 https://t.co/gI01nwkJWO https://t.co/VwNt91IEa7	10698.0	RT @baruyon: My entry for the "Thai Dancer" prompt for the Character Design Challenge. I chose to draw Hanuman, basing his design on the co…	13.0	True	full
132436	132436	6040cc0229b1e40038552470	2021-03-04 12:00:59	[]	[]	Thu Mar 04 05:31:07 +0000 2021	[]	[{"url":"https://t.co/mvkXh9yDg7","expanded_url":"https://cnn.it/3kIVzbO","display_url":"cnn.it/3kIVzbO","indices":[256,279]}]	"I'm scared of what this is going to look like." A Texas ICU nurse said health care workers were seeing light at the end of the tunnel, but that was "shut down" when Gov. Abbott said he was lifting the state's mask mandate and businesses' capacity limits. https://t.co/mvkXh9yDg7	53090557.0	RT @CNN: "I'm scared of what this is going to look like." A Texas ICU nurse said health care workers were seeing light at the end of the tu…	11643.0	True	full
132437	132437	6040cc0229b1e40038552478	2021-03-04 12:00:59	[{"text":"COVID19","indices":[157,165]},{"text":"FutureOfTax","indices":[185,197]},{"text":"FutureOfTrade","indices":[198,212]},{"text":"aHeadOfTax","indices":[213,224]}]	[{"url":"https://t.co/Box8k5KAeM","expanded_url":"https://ey.smh.re/0yFC","display_url":"ey.smh.re/0yFC","indices":[233,256]}]		[]	[]			Some insights in Bloomberg Tax from our EY EMEIA leaders on why incentives are vital to encouraging people and capi… https://t.co/46KScxVgWn	169.0	True	full
132438	132438	6040cc0229b1e4003855247c	2021-03-04 12:00:59	[]	[{"url":"https://t.co/3MsnoZgSHf","expanded_url":"https://automatedaccountingsvc.com/cash-flow-forecasting-why-its-important-and-how-your-bookkeeper-can-help/","display_url":"automatedaccountingsvc.com/cash-flow-fore…","indices":[165,188]}]		[]	[]			Do you know how changes in your sales will affect your cash flow? Cash flow forecasts can help your company underst… https://t.co/SCtYAfAssc	70.0	True	full
132439	132439	6040cc0229b1e40038552488	2021-03-04 12:00:59	[]	[]	Thu Mar 04 11:58:00 +0000 2021	[]	[{"url":"https://t.co/lzGziQDwLX","expanded_url":"https://www.the74million.org/article/a-parents-view-5-ways-new-nyc-schools-chancellor-get-students-on-track-after-covid-19/","display_url":"the74million.org/article/a-pare…","indices":[222,245]}]	READ: Our Chief Advocacy Officer offers 5 suggestions for the new @nycschools Chancellor: "These are common-sense recommendations. Each one is critical to getting our schools back on track for a full reopening this year." https://t.co/lzGziQDwLX	8751.0	RT @StudentsFirstNY: READ: Our Chief Advocacy Officer offers 5 suggestions for the new @nycschools Chancellor: "These are common-sense reco…	359.0	True	full
132440	132440	6040cc0229b1e4003855248a	2021-03-04 12:00:59	[]	[]	Thu Mar 04 08:50:33 +0000 2021	[]	[{"url":"https://t.co/fYwyO4eLGm","expanded_url":"https://www.infolibre.es/noticias/politica/2021/03/03/abascal_unico_lider_que_oculta_congreso_donde_obtuvo_ingresos_antes_ser_diputado_si_cobra_alguna_fundacion_117416_1012.html?utm_source=twitter.com&utm_medium=smmshare&utm_campaign=noticias&rnot=1014727","display_url":"infolibre.es/noticias/polit…","indices":[160,183]}]	El fascista Santiago Abascal es el único líder que oculta al Congreso dónde obtuvo sus ingresos antes de ser diputado y si trabajó alguna vez en su puta vida. https://t.co/fYwyO4eLGm	81167.0	RT @Cazatalentos: El fascista Santiago Abascal es el único líder que oculta al Congreso dónde obtuvo sus ingresos antes de ser diputado y s…	1192.0	True	full
132441	132441	6040cc0329b1e400385524a2	2021-03-04 12:01:00	[{"text":"Deals","indices":[55,61]},{"text":"Offers","indices":[62,69]},{"text":"Bestdeals","indices":[70,80]},{"text":"Bestoffers","indices":[81,92]},{"text":"Discounts","indices":[93,103]},{"text":"onlineshopping","indices":[104,119]},{"text":"shoppingonline","indices":[120,135]},{"text":"onlineshop","indices":[136,147]},{"text":"Today","indices":[148,154]},{"text":"Discountworld360","indices":…	[{"url":"https://t.co/6O11iYnblh","expanded_url":"https://buff.ly/3jGZIfk","display_url":"buff.ly/3jGZIfk","indices":[173,196]}]		[]	[]			Amazon Pantry Offer: Get Up To 15% Off on Cooking Oil #Deals #Offers #Bestdeals #Bestoffers #Discounts… https://t.co/s4s7D13pmV	2.0	True	full
132442	132442	6040cc0329b1e400385524a6	2021-03-04 12:01:00	[]	[]	Thu Mar 04 11:56:00 +0000 2021	[]	[{"url":"https://t.co/GTf3OqPB35","expanded_url":"https://donrobertoandme.com/2021/02/18/voice-of-a-nation/","display_url":"donrobertoandme.com/2021/02/18/voi…","indices":[242,265]}]	'Ultimately I see independence as an opportunity for Scotland to find its voice, to realise its full potential as a nation...' Something else I missed while away, with @DonRobertoCG continuing his look back at still relevant 2014 blog posts. https://t.co/GTf3OqPB35	16824.0	RT @WilliamDuguid1: 'Ultimately I see independence as an opportunity for Scotland to find its voice, to realise its full potential as a nat…	273.0	True	full
132443	132443	6040cc0329b1e400385524aa	2021-03-04 12:01:00	[]	[]	Thu Mar 04 06:57:51 +0000 2021	[]	[{"url":"https://t.co/y3yohadGfU","expanded_url":"http://www.francesoir.fr/societe-sante/le-conseil-de-leurope-affirme-que-la-vaccination-ne-doit-etre-ni-obligatoire-ni","display_url":"francesoir.fr/societe-sante/…","indices":[153,176]}]	Rappel pour tous nos gouvernements : Le Conseil de l'Europe affirme que la vaccination ne doit être ni obligatoire ni discriminatoire - Via @france_soir https://t.co/y3yohadGfU	12044.0	RT @OSTERElizabeth1: Rappel pour tous nos gouvernements : Le Conseil de l'Europe affirme que la vaccination ne doit être ni obligatoire ni…	104.0	True	full
132444	132444	6040cc0329b1e400385524b0	2021-03-04 12:01:00	[]	[{"url":"https://t.co/VTmW5eB1kx","expanded_url":"https://es.noticias.yahoo.com/pasaporte-inmunitario-covid-mala-idea-fruto-de-las-prisas-120823631.html?soc_src=social-sh&soc_trk=tw&tsrc=twtr","display_url":"es.noticias.yahoo.com/pasaporte-inmu…","indices":[141,164]}]		[]	[]			El pasaporte inmunitario, otra mala idea fruto de las prisas @PabloFuente @navedelmisterio @geoestratego @rielcano… https://t.co/7KdsxUR1kb	314.0	True	full
132445	132445	6040cc0329b1e400385524c0	2021-03-04 12:01:00	[]	[]	Thu Mar 04 08:07:55 +0000 2021	[]	[{"url":"https://t.co/9P1RMdznaS","expanded_url":"https://twitter.com/rimbaudarth/status/1367076544913563648","display_url":"twitter.com/rimbaudarth/st…","indices":[182,205]}]	El odio, la ignorancia y el sectarismo que destila Montero cada vez que habla refleja muy bien lo que es Podemos. Hay que dar la máxima visibilidad a cada una de sus intervenciones! https://t.co/9P1RMdznaS	302662.0	RT @ivanedlm: El odio, la ignorancia y el sectarismo que destila Montero cada vez que habla refleja muy bien lo que es Podemos. Hay que dar…	68.0	True	full
132446	132446	6040cc0329b1e400385524c2	2021-03-04 12:01:00	[{"text":"ScienceHour","indices":[0,12]},{"text":"socialscience","indices":[222,236]},{"text":"throwbackthursday","indices":[237,255]},{"text":"optoutside","indices":[256,267]}]	[{"url":"https://t.co/oNln5k7qfo","expanded_url":"http://ow.ly/LhXv50DPak0","display_url":"ow.ly/LhXv50DPak0","indices":[196,219]}]		[]	[]			#ScienceHour 75 (grades 5-10)! How much time are kids spending outdoors? Find out, then conduct your own survey. Th… https://t.co/OJIa3Hmwy9	2076.0	True	full
132447	132447	6040cc0329b1e400385524cc	2021-03-04 12:01:00	[]	[]	Thu Mar 04 12:00:35 +0000 2021	[{"text":"Venezuela","indices":[175,185]}]	[{"url":"https://t.co/QMNTM6sOgj","expanded_url":"https://bit.ly/3uSNl5s","display_url":"bit.ly/3uSNl5s","indices":[151,174]}]	“El temor de Maduro de que la Unión Europea visibilice las atrocidades de su dictadura lo hace dar tumbos, cada vez se equivoca más en sus decisiones” https://t.co/QMNTM6sOgj #Venezuela 🇻🇪 por @samuelangel	204513.0	RT @PanAmPost_es: “El temor de Maduro de que la Unión Europea visibilice las atrocidades de su dictadura lo hace dar tumbos, cada vez se eq…	25.0	True	full
132448	132448	6040cc0329b1e400385524ce	2021-03-04 12:01:00	[]	[]	Wed Mar 03 23:14:03 +0000 2021	[{"text":"EnVivo","indices":[0,7]},{"text":"Covid19","indices":[90,98]},{"text":"SoberaníaEsPoderPopular","indices":[169,193]}]	[{"url":"https://t.co/kKRVjNaduQ","expanded_url":"https://www.pscp.tv/w/1ynKOBjYorWxR","display_url":"pscp.tv/w/1ynKOBjYorWxR","indices":[195,218]}]	#EnVivo 🔴 | Pdte. @NicolasMaduro: Hemos estado evaluando todo el tema de la evolución del #Covid19, el método 7+7 y lo que tiene que ver con las jornadas de vacunación #SoberaníaEsPoderPopular https://t.co/kKRVjNaduQ	250269.0	RT @Mippcivzla: #EnVivo 🔴 | Pdte. @NicolasMaduro: Hemos estado evaluando todo el tema de la evolución del #Covid19, el método 7+7 y lo que…	312.0	True	full
132449	132449	6040cc0329b1e400385524d6	2021-03-04 12:01:00	[{"text":"google","indices":[177,184]},{"text":"RemoteWorking","indices":[185,199]},{"text":"WFH","indices":[200,204]}]	[{"url":"https://t.co/8oBriAuSNT","expanded_url":"https://www.theverge.com/2020/12/14/22175150/google-return-office-september-flexible-work-week-coronavirus-pandemic-sundar-pichai","display_url":"theverge.com/2020/12/14/221…","indices":[206,229]}]		[]	[]			Google staff won’t be returning to their offices until September. Some employees can work from home for part of the… https://t.co/dCDpqYIZY6	44.0	True	full
132450	132450	6040cc0329b1e400385524da	2021-03-04 12:01:00	[]	[]	Thu Mar 04 11:40:44 +0000 2021	[{"text":"march4justice","indices":[103,117]}]	[{"url":"https://t.co/9hmG42mJmj","expanded_url":"http://march4justice.com.au","display_url":"march4justice.com.au","indices":[263,286]}]	@monaeltahawy Hey lovely the women of Australia are getting angry, we’re mobilising and we’re marching #march4justice I’ve organised protests across Australia on March 15 we’re taking a stand against those institutions that perpetuate inequality @march4justice https://t.co/9hmG42mJmj	12707.0	RT @janine_hendry: @monaeltahawy Hey lovely the women of Australia are getting angry, we’re mobilising and we’re marching #march4justice I…	114.0	True	full
132451	132451	6040cc0329b1e400385524ea	2021-03-04 12:01:00	[]	[]	Wed Mar 03 11:45:27 +0000 2021	[]	[{"url":"https://t.co/eK2s3kJgSX","expanded_url":"https://jamanetwork.com/journals/jama/fullarticle/2777060","display_url":"jamanetwork.com/journals/jama/…","indices":[132,155]}]	Association of Convalescent Plasma Treatment With Clinical Outcomes in Patients With COVID-19 A Systematic Review and Meta-analysis https://t.co/eK2s3kJgSX	17621.0	RT @influenzer3: Association of Convalescent Plasma Treatment With Clinical Outcomes in Patients With COVID-19 A Systematic Review and Meta…	2454.0	True	full
132452	132452	6040cc0329b1e400385524f6	2021-03-04 12:01:01	[{"text":"COVID","indices":[121,127]},{"text":"TransformaciónDigital","indices":[131,153]},{"text":"ComunicaciónInterna","indices":[154,174]}]	[{"url":"https://t.co/UqZdx9fIs5","expanded_url":"https://buff.ly/3bUwJC1","display_url":"buff.ly/3bUwJC1","indices":[175,198]}]		[]	[]			La crisis sanitaria nos ha enseñado que las cosas se pueden hacer de otra forma y que no todos preparadas para hace… https://t.co/lyVx2uCUvF	10197.0	True	full
132453	132453	6040cc0329b1e40038552506	2021-03-04 12:01:01	[]	[]	Thu Mar 04 12:00:01 +0000 2021	[]	[{"url":"https://t.co/ZNLliLC1ta","expanded_url":"https://www.bloomberg.com/news/articles/2021-03-04/india-s-flipkart-said-to-mull-u-s-listing-with-spac-as-option","display_url":"bloomberg.com/news/articles/…","indices":[217,240]}]	(Bloomberg) - Walmart Inc.’s Flipkart is exploring going public in the U.S. through a merger with a blank-check company as it seeks to quicken its listing process, according to people familiar with the matter. $WMT https://t.co/ZNLliLC1ta	286961.0	RT @carlquintanilla: (Bloomberg) - Walmart Inc.’s Flipkart is exploring going public in the U.S. through a merger with a blank-check compan…	4046.0	True	full
132454	132454	6040cc0429b1e4003855250e	2021-03-04 12:01:01	[]	[]	Thu Mar 04 11:59:40 +0000 2021	[]	[{"url":"https://t.co/3vfyPuhntq","expanded_url":"https://twitter.com/donkamion78/status/1367030885372035072","display_url":"twitter.com/donkamion78/st…","indices":[247,270]}]	Dr. Jensen (state senator from Minnesota) has been right on the money and is asking for an audit of C19 death certificates. Everyone knows how serious a problem this is, even the CDC. It is essential for a proper accounting of the C19 response. https://t.co/3vfyPuhntq	2495.0	RT @DonaldWelsh16: Dr. Jensen (state senator from Minnesota) has been right on the money and is asking for an audit of C19 death certificat…	914.0	True	full
132455	132455	6040cc0429b1e40038552510	2021-03-04 12:01:01	[]	[]	Thu Mar 04 12:00:11 +0000 2021	[{"text":"Vacinação","indices":[205,215]},{"text":"BandNewsFM","indices":[216,227]}]	[{"url":"https://t.co/4S08U5EA6w","expanded_url":"http://bit.ly/2O08NFe","display_url":"bit.ly/2O08NFe","indices":[228,251]}]	Além do drive-thru, pedestres poderão receber vacina contra Covid-19 na Uerj. O horário de atendimento é das 9h às 15h em ambos os postos e a aplicação segue o calendário divulgado pela Prefeitura do Rio. #Vacinação #BandNewsFM https://t.co/4S08U5EA6w	784736.0	RT @bandnewsfmrio: Além do drive-thru, pedestres poderão receber vacina contra Covid-19 na Uerj. O horário de atendimento é das 9h às 15h e…	14322.0	True	full
132456	132456	6040cc0429b1e40038552520	2021-03-04 12:01:01	[]	[{"url":"https://t.co/19ppulgFvU","expanded_url":"https://europe.autonews.com/automakers/honda-sell-limited-batch-level-3-self-driving-cars","display_url":"europe.autonews.com/automakers/hon…","indices":[221,244]}]		[]	[]			Honda announces it's selling a vehicle with traffic jam pilot that appears to be an Automated mode, starting tomorr… https://t.co/7RExXJDwrp	1394.0	True	full
132457	132457	6040cc0429b1e4003855252a	2021-03-04 12:01:01	[]	[]	Thu Mar 04 02:23:44 +0000 2021	[{"text":"AUDIO","indices":[0,6]}]	[{"url":"https://t.co/C4kVQDFWse","expanded_url":"http://chirb.it/tCBL0d","display_url":"chirb.it/tCBL0d","indices":[195,218]}]	#AUDIO 🎙️|| Ponemos a disposición del pueblo venezolano el llamado de nuestro Pdte y CJ @NicolasMaduro, ante la variante P.1 del SARS-CoV-2 detectada en Venezuela 📢Escuche el mensaje integro ➡️ https://t.co/C4kVQDFWse	45125.0	RT @Libertad020: #AUDIO 🎙️|| Ponemos a disposición del pueblo venezolano el llamado de nuestro Pdte y CJ @NicolasMaduro, ante la variante P…	222.0	True	full
132458	132458	6040cc0429b1e4003855252e	2021-03-04 12:01:01	[]	[{"url":"https://t.co/15Jqo7uNR4","expanded_url":"https://www.lapresse.ca/international/amerique-latine/2021-03-04/covid-19/le-bresil-bientot-le-paria-de-la-planete.php","display_url":"lapresse.ca/international/…","indices":[114,137]}]		[]	[]			Demandez à @jairbolsonaro Pergunte a @jairbolsonaro COVID-19 | Le Brésil, bientôt « le paria de la planète » ?… https://t.co/CdyQ4mmHtS	2008.0	True	full
132459	132459	6040cc0429b1e40038552534	2021-03-04 12:01:01	[]	[]	Tue Mar 02 01:05:20 +0000 2021	[{"text":"OxfordAstraZeneca","indices":[149,167]}]	[{"url":"https://t.co/ualFsg0PLo","expanded_url":"https://ja.ma/304g9da","display_url":"ja.ma/304g9da","indices":[191,214]}]	Ilustrativa información para comprender la Vacuna de Johnson &amp; Johnson contra COVID-19. Esta vacuna pertenece a las de vector viral como la de #OxfordAstraZeneca Vaccine for COVID-19 https://t.co/ualFsg0PLo a través de @JAMA_current part of @JAMANetwork https://t.co/ptl0M5B9hA	7427.0	RT @NancyVir: Ilustrativa información para comprender la Vacuna de Johnson &amp; Johnson contra COVID-19. Esta vacuna pertenece a las de vect…	492.0	True	full
132460	132460	6040cc0429b1e4003855253e	2021-03-04 12:01:02	[]	[]	Wed Mar 03 16:01:02 +0000 2021	[{"text":"Corona","indices":[25,32]},{"text":"Impfungen","indices":[33,43]},{"text":"Twitter","indices":[92,100]},{"text":"Markierung","indices":[120,131]}]	[{"url":"https://t.co/fxMGK6SCj5","expanded_url":"https://www.mimikama.at/aktuelles/falschinformationen-twitter/","display_url":"mimikama.at/aktuelles/fals…","indices":[143,166]}]	Falschinformationen über #Corona-#Impfungen kennzeichnen Ab sofort sollen diese Inhalte auf #Twitter eine entsprechende #Markierung erhalten. https://t.co/fxMGK6SCj5	34407.0	RT @ZDDK_: Falschinformationen über #Corona-#Impfungen kennzeichnen Ab sofort sollen diese Inhalte auf #Twitter eine entsprechende #Markier…	191.0	True	full
132461	132461	6040cc0429b1e40038552546	2021-03-04 12:01:02	[]	[]	Thu Mar 04 12:00:56 +0000 2021	[{"text":"Salesforce","indices":[243,254]}]	[{"url":"https://t.co/7eZRnk6WOF","expanded_url":"https://salesforce.smh.re/23j","display_url":"salesforce.smh.re/23j","indices":[255,278]}]	Reimagining sales kickoff online has its challenges. But with the right approach, it can educate and inspire your teams for the new year. This playbook for virtual sales kickoffs includes tips and strategies for making the most of your event. #Salesforce https://t.co/7eZRnk6WOF	3.0	RT @RichardVez: Reimagining sales kickoff online has its challenges. But with the right approach, it can educate and inspire your teams for…	1042.0	True	full
132462	132462	6040cc0429b1e4003855254a	2021-03-04 12:01:02	[]	[]	Thu Mar 04 12:00:02 +0000 2021	[{"text":"MONBEBE","indices":[0,8]},{"text":"MONSTAX","indices":[267,275]}]	[{"url":"https://t.co/Hh8DucQiQP","expanded_url":"https://musically.com/2021/03/03/joox-seizes-its-opportunity-to-stress-its-k-pop-credentials/","display_url":"musically.com/2021/03/03/joo…","indices":[226,249]}]	#MONBEBE check out the Joox app. Joox has put out a press release essentially to remind everyone that it still has all the K-Pop artists who’ve been abruptly removed from @Spotify, listing the likes of @OfficialMonstaX... https://t.co/Hh8DucQiQP via @musically #MONSTAX	4861.0	RT @Monbebe_Nation: #MONBEBE check out the Joox app. Joox has put out a press release essentially to remind everyone that it still has all…	310.0	True	full
132463	132463	6040cc0429b1e4003855254c	2021-03-04 12:01:02	[]	[{"url":"https://t.co/AlNzsvHPWm","expanded_url":"https://www.nbc12.com/2021/03/04/news-know-march-second-vaccine-shipment-arrives-relief-bill-latest-partly-mostly-sunny/?utm_source=twitter&utm_medium=social&utm_campaign=snd&utm_content=wwbt","display_url":"nbc12.com/2021/03/04/new…","indices":[255,278]}]		[]	[]			By the end of this week, the second shipment of the Johnson &amp; Johnson vaccine will arrive in Virginia. Pfizer and M… https://t.co/6hswQCyEWW	147027.0	True	full
132464	132464	6040cc0429b1e40038552552	2021-03-04 12:01:02	[]	[{"url":"https://t.co/0vjPNviWuM","expanded_url":"https://cnn.it/3rmYCJu","display_url":"cnn.it/3rmYCJu","indices":[224,247]}]		[]	[]			La Conferencia de Obispos Católicos de EE.UU., así como al menos otras 6 diócesis de todo el país, han publicado de… https://t.co/dnt2W3HNtT	19493402.0	True	full
132465	132465	6040cc0429b1e40038552568	2021-03-04 12:01:02	[]	[]	Thu Mar 04 12:00:37 +0000 2021	[{"text":"MDS","indices":[31,35]},{"text":"MyelodysplasticSyndrome","indices":[212,236]}]	[{"url":"https://t.co/GkoJK5ZBDS","expanded_url":"http://bit.ly/2OlYVp4","display_url":"bit.ly/2OlYVp4","indices":[165,188]}]	Oxford region &amp; nationwide #MDS support group meeting with @pvyas_oxford and @KirstyCrozier, Friday 5 March 10.30-12.30am. For more information and to register: https://t.co/GkoJK5ZBDS @MDS_UK @mdsukoxford #MyelodysplasticSyndrome https://t.co/TVFm8DpO5P	1999.0	RT @OxfordHaem: Oxford region &amp; nationwide #MDS support group meeting with @pvyas_oxford and @KirstyCrozier, Friday 5 March 10.30-12.30am.…	526.0	True	full
132466	132466	6040cc0429b1e40038552566	2021-03-04 12:01:02	[]	[{"url":"https://t.co/6qm2yJo2pU","expanded_url":"https://www.brusselstimes.com/belgium/158131/belgium-in-brief-belgium-needs-a-nap-outdoor-social-bubble-consultative-committee-van-gucht-vaccination-matonge-ku-leuven-verviers-cyclist/","display_url":"brusselstimes.com/belgium/158131…","indices":[188,211]}]		[]	[]			What does the consultative committee have in common with a grumpy toddler? We'll tell you. That, plus chaos in Ixel… https://t.co/DjzSYs2qW2	12367.0	True	full
132467	132467	6040cc0429b1e40038552572	2021-03-04 12:01:02	[]	[]	Thu Mar 04 11:04:20 +0000 2021	[{"text":"BanPFI_SaveHindus","indices":[255,273]}]	[{"url":"https://t.co/z6LbLuj8Xk","expanded_url":"https://www.hindujagruti.org/national-issue/ban-popular-front-of-india","display_url":"hindujagruti.org/national-issue…","indices":[230,253]}]	‼️Involved in instigating Anti-CAA protests causing damage in U.P ‼️Involved in Bengaluru Riots ‼️ PFI’s fanatics killed 15 activists of RSS in Karnataka &amp; 17 RSS activists in Kerala during last few years Do sign Petition https://t.co/z6LbLuj8Xk #BanPFI_SaveHindus @SG_HJS https://t.co/18j0TXEJGa	80.0	RT @Deepakkeshri86: ‼️Involved in instigating Anti-CAA protests causing damage in U.P ‼️Involved in Bengaluru Riots ‼️ PFI’s fanatics ki…	94.0	True	full
132468	132468	6040cc0429b1e4003855257a	2021-03-04 12:01:02	[]	[{"url":"https://t.co/0HrDjoeTte","expanded_url":"https://buff.ly/3rg23l2","display_url":"buff.ly/3rg23l2","indices":[149,172]}]		[]	[]			The nation's blood supply is critically low as COVID-19 put a strain on the country's blood centers, and the weathe… https://t.co/C2z1JOnkSx	62.0	True	full
132469	132469	6040cc0429b1e4003855257e	2021-03-04 12:01:02	[]	[]	Sat Feb 27 14:35:11 +0000 2021	[{"text":"KYFI","indices":[181,186]},{"text":"Airdrop","indices":[187,195]},{"text":"Bitcoin","indices":[196,204]}]	[{"url":"https://t.co/6d25SUhP9k","expanded_url":"http://t.me/KYFI_Airdrop_bot","display_url":"t.me/KYFI_Airdrop_b…","indices":[156,179]}]	KYFI Airdrop ⭐️ 1 KYFI = 300 USD 🔸 For Completing the tasks - Get 0.1 KYFI ($30) 👫 For Each Valid Refer - Get 0.05 KYFI ($15) Start Bot For Join Airdrop: https://t.co/6d25SUhP9k #KYFI #Airdrop #Bitcoin https://t.co/Zzfj6lUS4W	8768.0	RT @Money_earn_Fi: KYFI Airdrop ⭐️ 1 KYFI = 300 USD 🔸 For Completing the tasks - Get 0.1 KYFI ($30) 👫 For Each Valid Refer - Get 0.05 KYFI…	58.0	True	full
132470	132470	6040cc0529b1e40038552584	2021-03-04 12:01:02	[]	[]	Wed Mar 03 22:00:49 +0000 2021	[]	[{"url":"https://t.co/EkPfY5iJSp","expanded_url":"http://enformtk.u-aizu.ac.jp/howard/gcep_dr_vanessa_schmidt_krueger/","display_url":"enformtk.u-aizu.ac.jp/howard/gcep_dr…","indices":[217,240]}]	@MaxIntuitive Long term effects are unknown, this is new experimental tech, never before used on a population. I recommend reading this document, a discussion on the risks of the mRNA Pfizer / BioNTech “vaccine”. https://t.co/EkPfY5iJSp	3585.0	RT @zukibites: @MaxIntuitive Long term effects are unknown, this is new experimental tech, never before used on a population. I recommend…	24.0	True	full
132471	132471	6040cc0529b1e40038552592	2021-03-04 12:01:02	[]	[{"url":"https://t.co/NXeonXTDeD","expanded_url":"http://www.nahc.org/join","display_url":"nahc.org/join","indices":[148,171]}]		[]	[]			When you join NAHC, you help continue the fight to ensure the home takes its rightful place at the center of Americ… https://t.co/Prskuz4ANY	5893.0	True	full
132472	132472	6040cc0529b1e4003855259a	2021-03-04 12:01:02	[{"text":"ZahldesTages","indices":[15,28]},{"text":"BundLänderTreffen","indices":[70,88]},{"text":"Corona","indices":[120,127]},{"text":"Schnelltest","indices":[197,209]},{"text":"Lockdown","indices":[210,219]},{"text":"Lockerungen","indices":[220,232]}]	[{"url":"https://t.co/uYRQhSJx6B","expanded_url":"https://bit.ly/3cfEAu7","display_url":"bit.ly/3cfEAu7","indices":[245,268]}]		[]	[]			Unsere heutige #ZahldesTages: 60 Prozent der Deutschen sagten vor dem #BundLänderTreffen, eine Verlängerung der mei… https://t.co/eSyg5xsi2h	4981.0	True	full
132473	132473	6040cc0529b1e400385525a2	2021-03-04 12:01:03	[]	[]	Thu Mar 04 12:00:15 +0000 2021	[]	[{"url":"https://t.co/UbW5b3I4QP","expanded_url":"https://twitter.com/tomtsec/status/1367440981746995201","display_url":"twitter.com/tomtsec/status…","indices":[161,184]}]	Well now there is a surprise! The most Secretive, Divisional,Unaccountable, Non Transparent, Lying,Deceiving, Race Baiting, Government in the history of Canada! https://t.co/UbW5b3I4QP https://t.co/Gvn812BHQ8	8008.0	RT @Cl1Richard: Well now there is a surprise! The most Secretive, Divisional,Unaccountable, Non Transparent, Lying,Deceiving, Race Baiting,…	384.0	True	full
132474	132474	6040cc0529b1e400385525a8	2021-03-04 12:01:02	[]	[{"url":"https://t.co/D4vOLM1yBt","expanded_url":"https://buff.ly/3n2wxoy","display_url":"buff.ly/3n2wxoy","indices":[247,270]}]		[]	[]			Is your team performing at its best? If not, could it be because the members of your team are not aligned to the te… https://t.co/sTtQz9hhqQ	903.0	True	full
132475	132475	6040cc0529b1e400385525ac	2021-03-04 12:01:03	[]	[]	Thu Mar 04 11:33:19 +0000 2021	[]	[{"url":"https://t.co/WbtFyvCOsj","expanded_url":"https://twitter.com/robinmonotti/status/1361274273999056896","display_url":"twitter.com/robinmonotti/s…","indices":[95,118]}]	another scare! what about women who wear the burqa all their lives, do they heed these scares? https://t.co/WbtFyvCOsj https://t.co/HKYYy8Qvcn	6770.0	RT @RosinaFrance: another scare! what about women who wear the burqa all their lives, do they heed these scares? https://t.co/WbtFyvCOsj ht…	2173.0	True	full
132476	132476	6040cc0529b1e400385525ba	2021-03-04 12:01:03	[]	[]	Thu Mar 04 10:05:15 +0000 2021	[{"text":"AngstEssenSeeleAuf","indices":[2,21]},{"text":"Panikmache","indices":[35,46]},{"text":"Gefährlichkeit","indices":[83,98]},{"text":"Corona","indices":[103,110]},{"text":"Eltern","indices":[162,169]},{"text":"krank","indices":[188,194]},{"text":"LOCKERUNGEN","indices":[197,209]}]	[{"url":"https://t.co/cMcjV2Xszn","expanded_url":"https://twitter.com/KilezMore/status/1358500969886146562","display_url":"twitter.com/KilezMore/stat…","indices":[252,275]}]	❌ #AngstEssenSeeleAuf Die mediale #Panikmache ist so enorm, dass die Menschen die #Gefährlichkeit von #Corona MASSIV überschätzen! Diese Dauerbeschallung macht #Eltern irre &amp; Kinder #krank! #LOCKERUNGEN? Nein!!! Die Medien sagens doch!!1!11! 👉 https://t.co/cMcjV2Xszn	3262.0	RT @KilezMore: ❌ #AngstEssenSeeleAuf Die mediale #Panikmache ist so enorm, dass die Menschen die #Gefährlichkeit von #Corona MASSIV übersc…	28.0	True	full
132477	132477	6040cc0529b1e400385525d6	2021-03-04 12:01:03	[]	[{"url":"https://t.co/w35EKFv4HB","expanded_url":"https://www.cnn.com/2021/03/04/politics/joe-biden-texas-covid-19-relief/index.html?utm_source=dlvr.it&utm_medium=twitter","display_url":"cnn.com/2021/03/04/pol…","indices":[251,274]}]		[]	[]			Republicans and Democrats tear new divides as Senate debates Covid-19 deal and states are reopening: Much of the Re… https://t.co/pbCB7rwecS	3045.0	True	full
132478	132478	6040cc0529b1e400385525dc	2021-03-04 12:01:03	[]	[]	Thu Mar 04 08:37:01 +0000 2021	[{"text":"UniMentalHealthDay","indices":[9,28]}]	[{"url":"https://t.co/fGTDrnXv5M","expanded_url":"https://blogs.cranfield.ac.uk/leadership-management/collab-post-managing-your-mental-health-during-a-pandemic","display_url":"blogs.cranfield.ac.uk/leadership-man…","indices":[186,209]}]	Today is #UniMentalHealthDay 💛 We asked some of our students for their tips on managing your mental health, especially through the challenges of the pandemic... Check out their blog 👇 https://t.co/fGTDrnXv5M https://t.co/gCVaOZH1XP	24252.0	RT @CranfieldUni: Today is #UniMentalHealthDay 💛 We asked some of our students for their tips on managing your mental health, especially th…	604.0	True	full
132479	132479	6040cc0529b1e400385525de	2021-03-04 12:01:03	[]	[]	Thu Mar 04 11:31:41 +0000 2021	[{"text":"Ilkley","indices":[122,129]},{"text":"veganism","indices":[168,177]}]	[{"url":"https://t.co/AsPJk2gw3E","expanded_url":"https://www.eventbrite.co.uk/e/138962361163","display_url":"eventbrite.co.uk/e/138962361163","indices":[213,236]}]	Our next online event Should we go vegan to save the world? Tuesday 23rd March - join from 19.15 - event starts at 19.30 #Ilkley @IlkleyChat @IlkleyGazette @IlkleyBID #veganism Register for your free ticket 👇👇👇👇 https://t.co/AsPJk2gw3E	545.0	RT @ClimateIlkley: Our next online event Should we go vegan to save the world? Tuesday 23rd March - join from 19.15 - event starts at 19.3…	8634.0	True	full
132480	132480	6040cc0529b1e400385525e4	2021-03-04 12:01:03	[]	[{"url":"https://t.co/FoI1paiu8w","expanded_url":"http://dlvr.it/RtxqGf","display_url":"dlvr.it/RtxqGf","indices":[102,125]}]		[]	[]			Manufacturers need to rebuild digital supply chain visibility after Covid-19, say WMG and Blue Yonder… https://t.co/0v9VCAV2NH	748.0	True	full
132481	132481	6040cc0629b1e400385525f0	2021-03-04 12:01:03	[]	[]	Thu Mar 04 11:38:50 +0000 2021	[{"text":"Budget","indices":[228,235]}]	[{"url":"https://t.co/4xMhdVRWTl","expanded_url":"https://www.opendemocracy.net/en/oureconomy/rishi-sunak-said-hed-protect-the-vulnerable-so-why-is-he-making-them-pay/","display_url":"opendemocracy.net/en/oureconomy/…","indices":[256,279]}]	The budget presented an opportunity to remedy the injustices of COVID-19. But instead the chancellor fuelled a two-tier recovery, where the winners from the pandemic can prosper at the expense of everyone else. My take on the #Budget for @openDemocracy. https://t.co/4xMhdVRWTl	23930.0	RT @L__Macfarlane: The budget presented an opportunity to remedy the injustices of COVID-19. But instead the chancellor fuelled a two-tier…	113283.0	True	full
132482	132482	6040cc0629b1e400385525fe	2021-03-04 12:01:03	[]	[{"url":"https://t.co/3WSJ8S71Iw","expanded_url":"https://citizengo.org/de/ot/200703-ein-weckruf-den-corona-ausnahmezustand-im-maerz-beenden?utm_source=tw&utm_medium=social&utm_campaign=DE-2021-02-22-Local-OT-EP-200703-End_covid_state_of_emergency_w.04_AA_RL_1_Retargeting&utm_content=tyflow","display_url":"citizengo.org/de/ot/200703-e…","indices":[174,197]}]		[]	[]			Petition an Bundeskanzlerin Dr. Merkel - Bundestagspräsident Dr. Schäuble und BVerfG-Präsident Prof. Dr. Harbarth:… https://t.co/JpgGxuafJT	469.0	True	full
132483	132483	6040cc0629b1e40038552606	2021-03-04 12:01:03	[{"text":"buffalo","indices":[178,186]},{"text":"exoticmeats","indices":[187,199]},{"text":"sundayroast","indices":[200,212]},{"text":"bbcgoodfood","indices":[213,225]},{"text":"homecooking","indices":[226,238]},{"text":"familydinner","indices":[239,252]}]	[{"url":"https://t.co/12TVGXXPtf","expanded_url":"https://www.keziefoods.co.uk/Catalogue/Lean-Meats/Exotic-Meats/Buffalo-Meat/1Kg-Buffalo-Rump-Roast-MBUROFK01","display_url":"keziefoods.co.uk/Catalogue/Lean…","indices":[153,176]}]		[]	[]			WEELY OFFERS - Buffalo Roast, try rubbing a wholegrain mustard over the top, season, sear in the pan and finish off… https://t.co/yU72pgAqfl	8259.0	True	full
132484	132484	6040cc0629b1e40038552612	2021-03-04 12:01:03	[]	[]	Wed Mar 03 17:58:16 +0000 2021	[]	[{"url":"https://t.co/0Fts4aT84X","expanded_url":"https://elpais.com/ciencia/2021-03-03/un-estudio-asocia-los-niveles-bajos-de-zinc-en-pacientes-con-covid-con-un-peor-pronostico.html","display_url":"elpais.com/ciencia/2021-0…","indices":[148,171]}]	Una investigación revela que los pacientes COVID19 con menos cantidad zinc en sangre, tienen más mortalidad y un período de recuperación más largo. https://t.co/0Fts4aT84X	44141.0	RT @gorka_orive: Una investigación revela que los pacientes COVID19 con menos cantidad zinc en sangre, tienen más mortalidad y un período d…	459.0	True	full
132485	132485	6040cc0629b1e40038552618	2021-03-04 12:01:04	[]	[]	Thu Mar 04 09:24:00 +0000 2021	[]	[{"url":"https://t.co/EhvQ5Zu0zf","expanded_url":"https://www.francetvinfo.fr/sante/maladie/coronavirus/covid-19-40-des-morts-avaient-des-problemes-de-poids-affirme-un-collectif-d-associations-qui-estime-que-l-obesite-est-une-urgence-vitale_4319437.html","display_url":"francetvinfo.fr/sante/maladie/…","indices":[146,169]}]	Covid-19 : 40% des morts avaient des "problèmes de poids", affirme un collectif d'associations qui estime que l'obésité est une "urgence vitale" https://t.co/EhvQ5Zu0zf https://t.co/OduAobLEGy	1818880.0	RT @franceinfo: Covid-19 : 40% des morts avaient des "problèmes de poids", affirme un collectif d'associations qui estime que l'obésité est…	146.0	True	full
132486	132486	6040cc0629b1e4003855261e	2021-03-04 12:01:04	[]	[]	Thu Mar 04 07:38:32 +0000 2021	[]	[{"url":"https://t.co/sTDYI1Cw2q","expanded_url":"https://www.boerse.de/nachrichten/Ministerium-Biontech-und-Pfizer-ueben-Rueckruf-von-Impfstoffen/31740010","display_url":"boerse.de/nachrichten/Mi…","indices":[142,165]}]	Warum üben Biontech und Pfizer laut @BMG_Bund den weltweiten Rückruf von Impfstoff? Was bedeutet der rapide Kursverfall der Biontechaktie? https://t.co/sTDYI1Cw2q https://t.co/k0aJl6Fve9	24089.0	RT @SHomburg: Warum üben Biontech und Pfizer laut @BMG_Bund den weltweiten Rückruf von Impfstoff? Was bedeutet der rapide Kursverfall der…	56.0	True	full
132487	132487	6040cc0629b1e40038552622	2021-03-04 12:01:04	[]	[]	Thu Mar 04 11:58:04 +0000 2021	[{"text":"OMS","indices":[125,129]},{"text":"COVID19","indices":[130,138]},{"text":"Coronavirus","indices":[139,151]},{"text":"Europa","indices":[152,159]}]	[{"url":"https://t.co/poVmBhsUtr","expanded_url":"http://dlvr.it/Rtxprq","display_url":"dlvr.it/Rtxprq","indices":[101,124]}]	OMS alerta sobre aumento de contagios de COVID-19 en Europa tras semanas de reducción - RPP Noticias https://t.co/poVmBhsUtr #OMS #COVID19 #Coronavirus #Europa	2790.0	RT @PeruNewsweek: OMS alerta sobre aumento de contagios de COVID-19 en Europa tras semanas de reducción - RPP Noticias https://t.co/poVmBhs…	1730.0	True	full
132488	132488	6040cc0629b1e40038552626	2021-03-04 12:01:04	[{"text":"Bury","indices":[113,118]},{"text":"Covid_19","indices":[119,128]},{"text":"Lockdown","indices":[129,138]},{"text":"Takeaway","indices":[139,148]},{"text":"SupportLocal","indices":[149,162]},{"text":"SupportLocalBusiness","indices":[163,184]},{"text":"Community","indices":[185,195]}]	[{"url":"https://t.co/2znuWlCNsB","expanded_url":"https://menus.preoday.com/R-L-Walshaw/The-Victoria-Walshaw#/main/venue/menu","display_url":"menus.preoday.com/R-L-Walshaw/Th…","indices":[88,111]}]		[]	[]			𝙊𝙪𝙧 𝙏𝙝𝙪𝙧𝙨𝙙𝙖𝙮 𝙊𝙛𝙛𝙚𝙧 𝙍𝙚𝙩𝙪𝙧𝙣𝙨! 2 Pies - £13.95 Available from 4pm via our Takeaway 👇👇 https://t.co/2znuWlCNsB… https://t.co/P05XLkluYD	636.0	True	full
132489	132489	6040cc0629b1e40038552628	2021-03-04 12:01:04	[]	[]	Thu Mar 04 10:16:03 +0000 2021	[]	[{"url":"https://t.co/CW1CbRo8F6","expanded_url":"https://cnn.it/3qhNFHD","display_url":"cnn.it/3qhNFHD","indices":[183,206]}]	The risk of death from Covid-19 is about 10 times higher in countries where most of the population is overweight, according to a report released Wednesday by the World Obesity Forum. https://t.co/CW1CbRo8F6	53090559.0	RT @CNN: The risk of death from Covid-19 is about 10 times higher in countries where most of the population is overweight, according to a r…	1369.0	True	full
132490	132490	6040cc0629b1e4003855262e	2021-03-04 12:01:04	[]	[{"url":"https://t.co/quyBsVMgjd","expanded_url":"https://youtu.be/s83mGV3DLLU?utm_medium=social&utm_source=twitter&utm_campaign=postfity&utm_content=postfity687c9","display_url":"youtu.be/s83mGV3DLLU?ut…","indices":[159,182]}]		[]	[]			We recently held our RPA virtual roundtable event on: How the NHS are using RPA to automate antibody testing with P… https://t.co/tAO3W8SObI	587.0	True	full
132491	132491	6040cc0629b1e4003855263e	2021-03-04 12:01:04	[{"text":"parenting","indices":[0,10]},{"text":"parenthood","indices":[239,250]},{"text":"parent","indices":[251,258]},{"text":"pandemicparent","indices":[259,274]}]	[{"url":"https://t.co/70wYf0K9Ru","expanded_url":"http://bit.ly/3bLhKdq","display_url":"bit.ly/3bLhKdq","indices":[214,237]}]		[]	[]			#parenting during a pandemic? On a scale from 😫 to 🤬, where are you? Either way, you could probably benefit from a… https://t.co/bo8PcOC08H	10241.0	True	full
132492	132492	6040cc0629b1e40038552646	2021-03-04 12:01:04	[]	[]	Thu Mar 04 11:43:00 +0000 2021	[]	[{"url":"https://t.co/liMQ8oNwnZ","expanded_url":"https://twitter.com/mrdtafc/status/1367234778248978433","display_url":"twitter.com/mrdtafc/status…","indices":[280,303]}]	Mourinho’s United were 6th, had won 41% of PL games and lost 29%, and averaged 1.7 goals per game. Ole’s United are 2nd, won 51% and lost 15%, and average 2 goals per game. Out of interest Arteta is considerably worse than both, losing 42% of PL games with 1.3 goals per game. https://t.co/liMQ8oNwnZ	110398.0	RT @R_o_M: Mourinho’s United were 6th, had won 41% of PL games and lost 29%, and averaged 1.7 goals per game. Ole’s United are 2nd, won 51…	383.0	True	full
132493	132493	6040cc0629b1e4003855264c	2021-03-04 12:01:04	[]	[{"url":"https://t.co/g7JX3DypKq","expanded_url":"https://restofworld.org/2021/for-delivery-apps-in-the-uae-its-a-race-to-the-bottom/","display_url":"restofworld.org/2021/for-deliv…","indices":[138,161]}]		[]	[]			For restaurants in the Gulf city, fierce competition between delivery apps has meant higher fees out of already dwi… https://t.co/F9BkLvw5JP	43545.0	True	full
132494	132494	6040cc0629b1e40038552652	2021-03-04 12:01:04	[]	[]	Thu Mar 04 11:42:17 +0000 2021	[]	[{"url":"https://t.co/pZgdEYUF99","expanded_url":"https://bit.ly/3sIa02C","display_url":"bit.ly/3sIa02C","indices":[249,272]}]	Boris Johnson's Government has pulled £30.1 billion emergency NHS funding set aside during the pandemic. How is this not the top story on every news website? 4.59m people on the waiting list - the highest on record. Absolute disgrace. Full story: https://t.co/pZgdEYUF99 https://t.co/UOIuvINK6J	17512.0	RT @Getintothis: Boris Johnson's Government has pulled £30.1 billion emergency NHS funding set aside during the pandemic. How is this not…	51.0	True	full
132495	132495	6040cc0629b1e40038552656	2021-03-04 12:01:05	[]	[]	Wed Mar 03 16:00:05 +0000 2021	[{"text":"OMEGAOfficialTimekeeper","indices":[0,24]},{"text":"AC36","indices":[27,32]},{"text":"SeamasterDiver","indices":[173,188]}]	[{"url":"https://t.co/yLb09pJ8SK","expanded_url":"http://omegawatches.com/AmericasCupSeamasterDiverChronograph","display_url":"omegawatches.com/AmericasCupSea…","indices":[219,242]}]	#OMEGAOfficialTimekeeper / #AC36 The @AmericasCup begins in just one week and OMEGA is celebrating its return with some unique sailing tech of our own. Check out the latest #SeamasterDiver with loads of new innovation. https://t.co/yLb09pJ8SK https://t.co/25PLknF8Dd	239894.0	RT @omegawatches: #OMEGAOfficialTimekeeper / #AC36 The @AmericasCup begins in just one week and OMEGA is celebrating its return with some u…	79.0	True	full
132496	132496	6040cc0629b1e4003855265c	2021-03-04 12:01:04	[]	[{"url":"https://t.co/YMB94X6o4V","expanded_url":"https://www.prevencia.net/post/primera-autopsia-que-se-logr%C3%B3-hacer-a-paciente-covid-en-argentina-determina-un-homicidio-culposo","display_url":"prevencia.net/post/primera-a…","indices":[260,283]}]		[]	[]			@LuisGasulla @Rivadavia630 @majulluis Más allá de los delitos cometidos en el plan de vacunación, esa operación fue… https://t.co/J5NFvFMVsk	5736.0	True	full
132497	132497	6040cc0629b1e40038552672	2021-03-04 12:01:05	[]	[]	Thu Mar 04 11:27:53 +0000 2021	[{"text":"IHeartYouthTheatre","indices":[107,126]}]	[{"url":"https://t.co/jZbO8CaFAd","expanded_url":"http://bit.ly/3qfsvtQ","display_url":"bit.ly/3qfsvtQ","indices":[132,155]}]	Youth Theatre Ireland has today announced its 3 year strategic plan with Minister Catherine Martin. All on #IHeartYouthTheatre day. https://t.co/jZbO8CaFAd	2059.0	RT @YouthTheatreIrl: Youth Theatre Ireland has today announced its 3 year strategic plan with Minister Catherine Martin. All on #IHeartYout…	4769.0	True	full
132498	132498	6040cc0729b1e40038552676	2021-03-04 12:01:05	[]	[{"url":"https://t.co/F4CBYSsrEB","expanded_url":"https://cov360.com/2021/03/04/loneliness-the-silent-pandemic/","display_url":"cov360.com/2021/03/04/lon…","indices":[144,167]}]		[]	[]			My new report was published today 💃! Loneliness - yet another pandemic of our time. Thank you @Cov360com! It's a… https://t.co/bsfKQZNtzA	79.0	True	full
132499	132499	6040cc0729b1e4003855268c	2021-03-04 12:01:05	[]	[]	Thu Mar 04 11:03:47 +0000 2021	[{"text":"BanPFI_SaveHindus","indices":[255,273]}]	[{"url":"https://t.co/9e90AWZNiU","expanded_url":"https://www.hindujagruti.org/national-issue/ban-popular-front-of-india","display_url":"hindujagruti.org/national-issue…","indices":[230,253]}]	‼️Involved in instigating Anti-CAA protests causing damage in U.P ‼️Involved in Bengaluru Riots ‼️ PFI’s fanatics killed 15 activists of RSS in Karnataka &amp; 17 RSS activists in Kerala during last few years Do sign Petition https://t.co/9e90AWZNiU #BanPFI_SaveHindus @SG_HJS https://t.co/FfLoOUKBRV	183.0	RT @Ramyavinayaka: ‼️Involved in instigating Anti-CAA protests causing damage in U.P ‼️Involved in Bengaluru Riots ‼️ PFI’s fanatics kil…	74.0	True	full
132500	132500	6040cc0729b1e400385526a8	2021-03-04 12:01:06	[]	[]	Thu Mar 04 10:29:38 +0000 2021	[{"text":"Lockdown","indices":[36,45]},{"text":"CoronaGipfel","indices":[84,97]}]	[{"url":"https://t.co/2uh64m7s1R","expanded_url":"https://www.diw.de/de/diw_01.c.812449.de/strategiewechsel_im_lockdown_ist_ein_eingestaendnis_des_scheiterns.html","display_url":"diw.de/de/diw_01.c.81…","indices":[125,148]}]	Der Strategiewechsel der Politik im #Lockdown ist ein Eingeständnis des Scheiterns. #CoronaGipfel Mein Statement zur MPK: https://t.co/2uh64m7s1R	30698.0	RT @MFratzscher: Der Strategiewechsel der Politik im #Lockdown ist ein Eingeständnis des Scheiterns. #CoronaGipfel Mein Statement zur MPK…	17.0	True	full
132501	132501	6040cc0729b1e400385526bc	2021-03-04 12:01:06	[]	[]	Thu Mar 04 11:58:22 +0000 2021	[{"text":"IHKHauptgeschäftsführer","indices":[139,163]},{"text":"FDChancennutzer","indices":[184,200]},{"text":"fdkopfhoch","indices":[266,277]}]	[{"url":"https://t.co/YKehXaePio","expanded_url":"https://bit.ly/2O4ELQB","display_url":"bit.ly/2O4ELQB","indices":[111,134]},{"url":"https://t.co/hNKcZfaQgF","expanded_url":"https://bit.ly/3bgHgbo","display_url":"bit.ly/3bgHgbo","indices":[241,264]}]	"Die Perspektivlosigkeit hält weiter an", beurteilt @MichaelKonow die Beschlüsse des gestrigen Corona-Gipfels. https://t.co/YKehXaePio👈Der #IHKHauptgeschäftsführer lädt zum Dialog der #FDChancennutzer am 17. März um 10:00 Uhr ein. Anmeldung👉https://t.co/hNKcZfaQgF 🤹#fdkopfhoch https://t.co/irmSKVrwRB	84.0	RT @ihkfulda: "Die Perspektivlosigkeit hält weiter an", beurteilt @MichaelKonow die Beschlüsse des gestrigen Corona-Gipfels. https://t.co/Y…	201.0	True	full
132502	132502	6040cc0729b1e400385526cc	2021-03-04 12:01:06	[]	[]	Wed Mar 03 19:09:32 +0000 2021	[{"text":"loveisnottourism","indices":[0,17]}]	[{"url":"https://t.co/HaIPzBIp07","expanded_url":"https://twitter.com/KH_Paque/status/1367181309085368323","display_url":"twitter.com/KH_Paque/statu…","indices":[277,300]}]	#loveisnottourism 🇩🇪❤️🇷🇺 Wir binationalen Paare und Familien verzweifeln auch. Wo ist das Konzept/die Ausnahme für uns? @BMI_Bund @fdp @EU_Commission @katarinabarley @moritzkoerner @Heiner_Garg @reinerhaseloff @SZ @MDRAktuell @ARD_Presse @zdf @HeikoMaas @faznet @berlinliebich https://t.co/HaIPzBIp07	1008.0	RT @ClaudiaDoberan: #loveisnottourism 🇩🇪❤️🇷🇺 Wir binationalen Paare und Familien verzweifeln auch. Wo ist das Konzept/die Ausnahme für uns?…	115.0	True	full
132503	132503	6040cc0729b1e400385526de	2021-03-04 12:01:06	[]	[]	Thu Mar 04 12:00:01 +0000 2021	[]	[{"url":"https://t.co/MDqK1YPBVr","expanded_url":"https://bit.ly/3kIS313","display_url":"bit.ly/3kIS313","indices":[250,273]}]	💉 Tras el inicio de la vacunación en Colombia, varias asociaciones médicas como @Hospiclinicas, @ANIRNACIONAL y @ACOMEOficial denunciaron que médicos internos y residentes quienes combaten el Covid-19 en primera línea no están priorizados. Lee 👇🏽 https://t.co/MDqK1YPBVr	77715.0	RT @cuestion_p: 💉 Tras el inicio de la vacunación en Colombia, varias asociaciones médicas como @Hospiclinicas, @ANIRNACIONAL y @ACOMEOfici…	2220.0	True	full
132504	132504	6040cc0829b1e400385526e6	2021-03-04 12:01:06	[]	[]	Thu Mar 04 10:32:07 +0000 2021	[{"text":"Jobs","indices":[2,7]}]	[{"url":"https://t.co/3SeNuU0dRD","expanded_url":"https://opportunities.codeforafrica.org/2021/03/02/infographic-illustrator-come-create-compelling-graphic-design-with-us/","display_url":"opportunities.codeforafrica.org/2021/03/02/inf…","indices":[177,200]}]	🚨 #Jobs: Do you love artwork and want to create graphics design for African newsrooms? @Code4Africa is recruiting an infographics designer to expand its editorial support team https://t.co/3SeNuU0dRD (cc @data4change)	5479.0	RT @JacopoOttaviani: 🚨 #Jobs: Do you love artwork and want to create graphics design for African newsrooms? @Code4Africa is recruiting an…	193.0	True	full
132505	132505	6040cc0829b1e400385526ee	2021-03-04 12:01:06	[]	[]	Tue Mar 02 15:03:20 +0000 2021	[{"text":"BlueSidebyJhope","indices":[137,153]},{"text":"jhope","indices":[154,160]},{"text":"제이홉","indices":[161,165]}]	[{"url":"https://t.co/sscZl6sxU9","expanded_url":"https://youtu.be/OZD_EU_hMUQ","display_url":"youtu.be/OZD_EU_hMUQ","indices":[111,134]}]	'Blue Side' by j-hope received 5,245,907M views and 1.782.284M likes on YouTube on its first day of release! (https://t.co/sscZl6sxU9) #BlueSidebyJhope #jhope #제이홉 @BTS_twt	25578.0	RT @Jhope_ChartData: 'Blue Side' by j-hope received 5,245,907M views and 1.782.284M likes on YouTube on its first day of release! (https:/…	7.0	True	full
132506	132506	6040cc0829b1e4003855270e	2021-03-04 12:01:06	[]	[{"url":"https://t.co/VbmD7cPVLt","expanded_url":"https://www.dailymail.co.uk/news/article-9322597/Budget-Spring-2021-Cost-pandemic-paid-governments-decades.html","display_url":"dailymail.co.uk/news/article-9…","indices":[219,242]}]		[]	[]			UK growth is going to be held back by the green agenda, an ageing population and stagnation on the continent. Minis… https://t.co/54kE4aHfNl	28058.0	True	full
132507	132507	6040cc0829b1e40038552716	2021-03-04 12:01:06	[]	[]	Wed Mar 03 09:12:25 +0000 2021	[]	[{"url":"https://t.co/Y09V7VIxNb","expanded_url":"http://www.stopcommonpass.org/news/","display_url":"stopcommonpass.org/news/","indices":[247,270]}]	🚨 UPDATE We are pleased to announce that @UKParliament @HoCpetitions have scheduled our petition for debate on Monday 15 March at 4.30pm in Westminster Hall. 🙏 Thank you for your support. ✅ Please continue to SIGN &amp; SHARE our petition. https://t.co/Y09V7VIxNb	3410.0	RT @Stop_CommonPass: 🚨 UPDATE We are pleased to announce that @UKParliament @HoCpetitions have scheduled our petition for debate on Monday…	584.0	True	full
132508	132508	6040cc0829b1e4003855272a	2021-03-04 12:01:06	[]	[{"url":"https://t.co/KafeS3l8iD","expanded_url":"http://foodcoop.com/produce","display_url":"foodcoop.com/produce","indices":[91,114]},{"url":"https://t.co/PPA6ujBxsE","expanded_url":"http://instagram.com/p/CL_s5FSjOXO/?igshid=pscr1xyu10oc","display_url":"instagram.com/p/CL_s5FSjOXO/…","indices":[141,164]}]		[]	[]			Safety protocols save lives! Please wear your mask properly. ⭐️ Today’s Fruit + Veg List: https://t.co/KafeS3l8iD… https://t.co/Jx1KGtNPXv	8322.0	True	full
132509	132509	6040cc0829b1e40038552734	2021-03-04 12:01:07	[]	[]	Thu Mar 04 08:26:59 +0000 2021	[]	[{"url":"https://t.co/Lfsbg03Mhr","expanded_url":"https://entertain.naver.com/now/read?oid=609&aid=0000408861","display_url":"entertain.naver.com/now/read?oid=6…","indices":[99,122]}]	[UPDATE] SM Entertainment confirms EXO Baekhyun to release his new solo album on March 30 Source: https://t.co/Lfsbg03Mhr https://t.co/OFgamnOPvr	363176.0	RT @theseoulstory: [UPDATE] SM Entertainment confirms EXO Baekhyun to release his new solo album on March 30 Source: https://t.co/Lfsbg03M…	137.0	True	full
132510	132510	6040cc0929b1e4003855273e	2021-03-04 12:01:07	[{"text":"lmadei","indices":[261,268]}]	[{"url":"https://t.co/pHMAeeBFqs","expanded_url":"https://bit.ly/2OdyFgK","display_url":"bit.ly/2OdyFgK","indices":[235,258]}]		[]	[]			For legal marketers involved in DEI at their firms: "A just-released survey from the ABA (sic) predicts that many l… https://t.co/Qz60hZObvG	287.0	True	full
132511	132511	6040cc0929b1e40038552740	2021-03-04 12:01:07	[]	[]	Fri Feb 26 20:15:42 +0000 2021	[{"text":"plandemic","indices":[14,24]}]	[{"url":"https://t.co/baGHvoVbiF","expanded_url":"https://twitter.com/theotherphilipp/status/1364954548427702281?s=19","display_url":"twitter.com/theotherphilip…","indices":[161,184]}]	Mother of all #plandemic threads. Read, understand, retweet. @BorgerPieter @Kevin_McKernan @Bobby_Network @Thomas_Binder @blckbxnews @WybrenvanHaga @hommel_b https://t.co/baGHvoVbiF	7256.0	RT @patricksavalle: Mother of all #plandemic threads. Read, understand, retweet. @BorgerPieter @Kevin_McKernan @Bobby_Network @Thomas_Bin…	290.0	True	full
132512	132512	6040cc0929b1e40038552742	2021-03-04 12:01:07	[]	[]	Wed Mar 03 21:15:31 +0000 2021	[]	[{"url":"https://t.co/rvfL4KY5Dp","expanded_url":"https://www.vakinha.com.br/vaquinha/uti-joca","display_url":"vakinha.com.br/vaquinha/uti-j…","indices":[259,282]}]	@giuchuchu Gente eu vou aproveirar o alcance desse post e deixar aqui o link da vaquinha q fizemos pra ajudar na uti dele, foram 4 dias esperando um leito no sus e n tinha. Nossa única saída foi internar ele numa uti particular! Td ajuda é muito bem vinda! https://t.co/rvfL4KY5Dp	168.0	RT @abscath: @giuchuchu Gente eu vou aproveirar o alcance desse post e deixar aqui o link da vaquinha q fizemos pra ajudar na uti dele, for…	312.0	True	full
132513	132513	6040cc0929b1e40038552744	2021-03-04 12:01:07	[]	[{"url":"https://t.co/yF4JjOcjI0","expanded_url":"http://ow.ly/2JMP50DOlO9","display_url":"ow.ly/2JMP50DOlO9","indices":[54,77]}]		[]	[]			Today's Bible Savvy passage is Lev 15:1-33. Read it: https://t.co/yF4JjOcjI0 No, you're not the only one thinking… https://t.co/qYyqCnDwYX	77.0	True	full
132514	132514	6040cc0929b1e40038552746	2021-03-04 12:01:07	[]	[]	Thu Mar 04 11:31:35 +0000 2021	[]	[{"url":"https://t.co/Sjy4poMqVU","expanded_url":"https://france3--regions-francetvinfo-fr.cdn.ampproject.org/c/s/france3-regions.francetvinfo.fr/occitanie/haute-garonne/toulouse/covid-je-suis-pour-laisser-vivre-les-gens-qui-ne-sont-pas-a-risques-le-coup-de-sang-d-un-medecin-pres-de-toulouse-1979698.amp","display_url":"…ns-francetvinfo-fr.cdn.ampproject.org/c/s/france3-re…","indices":[134,157]}]	Tiens @TPMP quelqun qui propose une alternative et un de plus... et si vous regardez c'est exactement ce que dit le great baringhton https://t.co/Sjy4poMqVU	42879.0	RT @DIVIZIO1: Tiens @TPMP quelqun qui propose une alternative et un de plus... et si vous regardez c'est exactement ce que dit le great bar…	287.0	True	full
132515	132515	6040cc0929b1e4003855275e	2021-03-04 12:01:07	[]	[]	Thu Mar 04 07:30:00 +0000 2021	[]	[{"url":"https://t.co/cInSN3teF3","expanded_url":"https://www.katapult-shop.de/detail/index/sArticle/120/sCategory/25","display_url":"katapult-shop.de/detail/index/s…","indices":[254,277]}]	1 Jahr Corona = 1 Jahr Buchprojekt. Heute geht "55 kuriose Grenzen und 5 bescheuerte Nachbarn" im @Katapultmagazin-Verlag in Druck. Ich platze vor Stolz! 🥲 Je öfter ihr das vorbestellt, retweetet und rezensiert desto eher lasse ich euch in Ruhe damit 🙏💛https://t.co/cInSN3teF3	1618.0	RT @fasommavilla: 1 Jahr Corona = 1 Jahr Buchprojekt. Heute geht "55 kuriose Grenzen und 5 bescheuerte Nachbarn" im @Katapultmagazin-Verlag…	137.0	True	full
132516	132516	6040cc0929b1e40038552764	2021-03-04 12:01:07	[]	[]	Thu Mar 04 09:34:14 +0000 2021	[]	[{"url":"https://t.co/PmvxBVoPuG","expanded_url":"https://youtu.be/xAZiIV-jUqs","display_url":"youtu.be/xAZiIV-jUqs","indices":[256,279]}]	Jimin has a number of popular video records, including the "Fake Love" fancam, which soared on YouTube for more than 72 hours immediately after its release, the Billboard Music Awards "Boy with Luv" and the 2020 SBS "Black Swan" stage cam "Jimin focus". https://t.co/PmvxBVoPuG	76353.0	RT @PJM_data: Jimin has a number of popular video records, including the "Fake Love" fancam, which soared on YouTube for more than 72 hours…	324.0	True	full
132517	132517	6040cc0929b1e4003855278c	2021-03-04 12:01:08	[]	[]	Thu Mar 04 11:50:23 +0000 2021	[{"text":"WorldBookDay2021","indices":[20,37]},{"text":"CityOfLiterature","indices":[118,135]}]	[{"url":"https://t.co/0h0FOKeqnX","expanded_url":"https://twitter.com/ExeterCouncil/status/1367427862710652930","display_url":"twitter.com/ExeterCouncil/…","indices":[146,169]}]	Such great news for #WorldBookDay2021! We're very much looking forward to welcoming Anna, and working together on the #CityOfLiterature programme https://t.co/0h0FOKeqnX	598.0	RT @ExeterCityofLit: Such great news for #WorldBookDay2021! We're very much looking forward to welcoming Anna, and working together on the…	12163.0	True	full
132518	132518	6040cc0929b1e40038552798	2021-03-04 12:01:08	[{"text":"TsurumakiMaki","indices":[30,44]},{"text":"弦巻マキ","indices":[236,241]},{"text":"SynthV","indices":[242,249]},{"text":"SynthesizerVAI","indices":[250,265]},{"text":"CeVIO","indices":[266,272]}]	[{"url":"https://t.co/1eKIU1Qo90","expanded_url":"https://paraisovocaloid.wordpress.com/2021/03/04/twitter-oficial-de-tsurumaki-maki-y-los-nuevos-sellos-de-line/","display_url":"paraisovocaloid.wordpress.com/2021/03/04/twi…","indices":[211,234]}]		[]	[]			¿Has visto los sellos LINE de #TsurumakiMaki y quieres saber qué significan cada uno? Entonces aprenda más sobre el… https://t.co/cPbnh34kBf	643.0	True	full
132519	132519	6040cc0a29b1e400385527a4	2021-03-04 12:01:08	[]	[]	Wed Mar 03 19:29:12 +0000 2021	[{"text":"fail","indices":[140,145]}]	[{"url":"https://t.co/b5VMbKKEmv","expanded_url":"https://www.facebook.com/15704546335/posts/10160443746236336/","display_url":"facebook.com/15704546335/po…","indices":[146,169]}]	Joe Biden opened up the border, let in over 100 covid19 positive illegals into our country, while he sits behind armed military and a wall. #fail https://t.co/b5VMbKKEmv	594413.0	RT @ScottBaio: Joe Biden opened up the border, let in over 100 covid19 positive illegals into our country, while he sits behind armed milit…	1585.0	True	full
132520	132520	6040cc0a29b1e400385527aa	2021-03-04 12:01:08	[]	[]	Thu Mar 04 11:42:17 +0000 2021	[]	[{"url":"https://t.co/pZgdEYUF99","expanded_url":"https://bit.ly/3sIa02C","display_url":"bit.ly/3sIa02C","indices":[249,272]}]	Boris Johnson's Government has pulled £30.1 billion emergency NHS funding set aside during the pandemic. How is this not the top story on every news website? 4.59m people on the waiting list - the highest on record. Absolute disgrace. Full story: https://t.co/pZgdEYUF99 https://t.co/UOIuvINK6J	17512.0	RT @Getintothis: Boris Johnson's Government has pulled £30.1 billion emergency NHS funding set aside during the pandemic. How is this not…	32.0	True	full
132521	132521	6040cc0a29b1e400385527c6	2021-03-04 12:01:08	[]	[{"url":"https://t.co/wJRnIrhO2E","expanded_url":"https://dz-g.ru/Corona-Herrschaft_So-hetzen-Regierungen-Menschen-gegeneinander-auf","display_url":"dz-g.ru/Corona-Herrsch…","indices":[79,102]},{"url":"https://t.co/GoWeMqU4SG","expanded_url":"https://www.youtube.com/watch?v=dpWevpUjTNU","display_url":"youtube.com/watch?v=dpWevp…","indices":[266,289]}]		[]	[]			@danilaw63 Corona-Herrschaft: So hetzen Regierungen Menschen gegeneinander auf https://t.co/wJRnIrhO2E "Teile und… https://t.co/JpMfUTBuYU	269.0	True	full
132522	132522	6040cc0a29b1e400385527cc	2021-03-04 12:01:08	[]	[]	Thu Mar 04 05:33:17 +0000 2021	[]	[{"url":"https://t.co/yN7ED3aKij","expanded_url":"https://www.wwe.com/article/jim-crockett-jr-passes-away","display_url":"wwe.com/article/jim-cr…","indices":[145,168]}]	WWE is saddened to learn that Jim Crockett Jr. passed away at the age of 76. WWE extends its condolences to Crockett Jr.’s family and friends. https://t.co/yN7ED3aKij	11140177.0	RT @WWE: WWE is saddened to learn that Jim Crockett Jr. passed away at the age of 76. WWE extends its condolences to Crockett Jr.’s family…	71.0	True	full
132523	132523	6040cc0a29b1e400385527d0	2021-03-04 12:01:09	[]	[]	Tue Mar 02 13:42:05 +0000 2021	[{"text":"windenergy","indices":[29,40]},{"text":"demand","indices":[88,95]},{"text":"Chemicals","indices":[117,127]}]	[{"url":"https://t.co/kdSw54CRc1","expanded_url":"https://lnkd.in/dKGmj9m","display_url":"lnkd.in/dKGmj9m","indices":[235,258]}]	But the current expansion of #windenergy is not sufficient to meet the large industrial #demand from sectors such as #Chemicals. @WindEurope outlook sees new installations of 15 GW per year in 2021-2025. What we need is 27 GW! @Cefic https://t.co/kdSw54CRc1	46305.0	RT @WindEurope: But the current expansion of #windenergy is not sufficient to meet the large industrial #demand from sectors such as #Chemi…	125.0	True	full
132524	132524	6040cc0a29b1e400385527d2	2021-03-04 12:01:09	[]	[]	Thu Mar 04 12:00:48 +0000 2021	[{"text":"lockdown","indices":[135,144]},{"text":"wildlife","indices":[161,170]},{"text":"nature","indices":[172,179]},{"text":"Scotland","indices":[180,189]}]	[{"url":"https://t.co/FTgh1dcNfv","expanded_url":"https://www.thepilgrim.org.uk/product-page/the-pilgrim-issue-7","display_url":"thepilgrim.org.uk/product-page/t…","indices":[190,213]}]	In Issue 7 of The Pilgrim @DavidFleetwood7 journeys through a walk in the woods and finds certainty in uncertain times at the start of #lockdown and rediscovers #wildlife #nature #Scotland https://t.co/FTgh1dcNfv https://t.co/eBo7YqBJj9	1326.0	RT @thepilgrimworld: In Issue 7 of The Pilgrim @DavidFleetwood7 journeys through a walk in the woods and finds certainty in uncertain times…	372.0	True	full
132525	132525	6040cc0a29b1e400385527e4	2021-03-04 12:01:09	[{"text":"COVID","indices":[44,50]}]	[{"url":"https://t.co/10lE6Rg0ix","expanded_url":"http://www.nhsbt.nhs.uk","display_url":"nhsbt.nhs.uk","indices":[251,274]}]		[]	[]			COVID 19: Convalescent Plasma If you’ve had #COVID your plasma could help develop treatment for others. The proces… https://t.co/xe2uGVANMa	1505.0	True	full
132526	132526	6040cc0a29b1e400385527e6	2021-03-04 12:01:09	[]	[]	Thu Mar 04 10:20:56 +0000 2021	[]	[{"url":"https://t.co/BMb02fKIkX","expanded_url":"https://metro.co.uk/2021/03/04/why-we-need-to-talk-about-coercive-control-in-south-asian-communities-14090770/","display_url":"metro.co.uk/2021/03/04/why…","indices":[207,230]}]	According to the Crown Prosecution Service, there are 960 reported cases of coercive control between April 2017 and March 2018, with 15% involving people of South Asian origin in the North West of England. https://t.co/BMb02fKIkX	5941.0	RT @BAWSO: According to the Crown Prosecution Service, there are 960 reported cases of coercive control between April 2017 and March 2018,…	5294.0	True	full
132527	132527	6040cc0a29b1e400385527ee	2021-03-04 12:01:09	[]	[]	Thu Mar 04 11:07:08 +0000 2021	[]	[{"url":"https://t.co/kuJXYIZTQf","expanded_url":"https://action4equalityscotland.blogspot.com/2021/03/total-lack-of-respect-humza.html","display_url":"action4equalityscotland.blogspot.com/2021/03/total-…","indices":[251,274]}]	@andywightman Humza Yousaf is paid an extra £48,449 a year as Scotland's justice secretary - total salary £112,919 Yesterday he spent lots of time publicly attacking fellow MSPs as they questioned witnesses giving evidence to the Holyrood Inquiry https://t.co/kuJXYIZTQf… https://t.co/v9UQ379f0P	964.0	RT @Mark1957: @andywightman Humza Yousaf is paid an extra £48,449 a year as Scotland's justice secretary - total salary £112,919 Yesterday…	72.0	True	full
132528	132528	6040cc0a29b1e400385527f8	2021-03-04 12:01:09	[]	[{"url":"https://t.co/K4N2k9Z0Ir","expanded_url":"https://bit.ly/2NDEnb9","display_url":"bit.ly/2NDEnb9","indices":[248,271]}]		[]	[]			How can we prevent a next pandemic from happening? Or if that is inevitable; how can we better prepare ourselves fo… https://t.co/ID872c9c9X	1252.0	True	full
132529	132529	6040cc0a29b1e400385527fa	2021-03-04 12:01:09	[]	[]	Thu Mar 04 11:06:47 +0000 2021	[{"text":"Myanmar","indices":[44,52]},{"text":"genocide","indices":[233,242]},{"text":"Myanmarcoup","indices":[249,261]}]	[{"url":"https://t.co/P10UOYedMS","expanded_url":"http://ow.ly/MfgC50DPPVu","display_url":"ow.ly/MfgC50DPPVu","indices":[263,286]}]	New docs show oz cont. its military ties w/ #Myanmar military, lending legitimacy &amp; support knowing they committed egregious crimes. Its appalling &amp; inexcusable for Oz to maintain close military ties w/ whose responsible for #genocide &amp; #Myanmarcoup: https://t.co/P10UOYedMS 1/ https://t.co/2Ui0Z2LBZY	70878.0	RT @JusticeMyanmar: New docs show oz cont. its military ties w/ #Myanmar military, lending legitimacy &amp; support knowing they committed egre…	2.0	True	full
132530	132530	6040cc0a29b1e400385527fc	2021-03-04 12:01:09	[]	[]	Wed Mar 03 23:08:55 +0000 2021	[]	[{"url":"https://t.co/8wQin2aNut","expanded_url":"https://www.globalcitizen.org/en/content/uk-aid-cut-yemen-famine-britain-arms-saudi-arabia/","display_url":"globalcitizen.org/en/content/uk-…","indices":[255,278]}]	When Tom Paine said the "duty of a true patriot was to protect his country from its govt", he might have meant Boris's Britain - a Britain that cuts aid to starving Yemen, and sells bombs to kill its children. Stay silent if you wish. It's the easy way. https://t.co/8wQin2aNut	185759.0	RT @johnpilger: When Tom Paine said the "duty of a true patriot was to protect his country from its govt", he might have meant Boris's Brit…	1079.0	True	full
132531	132531	6040cc0b29b1e40038552814	2021-03-04 12:01:09	[{"text":"NorthKorea","indices":[0,11]}]	[{"url":"https://t.co/YsLb2KQkoo","expanded_url":"https://bit.ly/2PnnKBt","display_url":"bit.ly/2PnnKBt","indices":[207,230]}]		[]	[]			#NorthKorea may be trying to extract plutonium to make more nuclear weapons at its main atomic complex, recent sate… https://t.co/piAteLeB9L	2318.0	True	full
132532	132532	6040cc0b29b1e40038552830	2021-03-04 12:01:10	[]	[]	Thu Mar 04 11:58:16 +0000 2021	[]	[{"url":"https://t.co/aex5SQGDN8","expanded_url":"https://codeblue.galencentre.org/2021/03/04/moh-gags-health-workers-amid-vaccine-queue-jumping-claims/","display_url":"codeblue.galencentre.org/2021/03/04/moh…","indices":[255,278]}]	MOH Gags HCWs amid Vaccine Queue-Jumping Claims While i understand the need to use the formal mechanism for grievances/complaints, MOH must also ensure that issues highlighted must be looked at without bias. If substantiated, there must be no cover up. https://t.co/aex5SQGDN8	8404.0	RT @chriskc_Lee: MOH Gags HCWs amid Vaccine Queue-Jumping Claims While i understand the need to use the formal mechanism for grievances/co…	2200.0	True	full
132533	132533	6040cc0b29b1e40038552838	2021-03-04 12:01:10	[{"text":"review","indices":[20,27]},{"text":"réseauMRQ","indices":[28,38]}]	[{"url":"https://t.co/1yF1jIC8KO","expanded_url":"http://bit.ly/3r9Jm2o","display_url":"bit.ly/3r9Jm2o","indices":[104,127]}]		[]	[]			😁📢 NOUVEL ARTICLE ! #review #réseauMRQ 💰🙏@CRSNG_NSERC - Subvention Alliance Covid-19 👬 @Kruger_Inc… https://t.co/XT8WTwvVZ5	294.0	True	full
132534	132534	6040cc0b29b1e4003855283a	2021-03-04 12:01:10	[]	[]	Thu Mar 04 11:03:47 +0000 2021	[{"text":"BanPFI_SaveHindus","indices":[255,273]}]	[{"url":"https://t.co/9e90AWZNiU","expanded_url":"https://www.hindujagruti.org/national-issue/ban-popular-front-of-india","display_url":"hindujagruti.org/national-issue…","indices":[230,253]}]	‼️Involved in instigating Anti-CAA protests causing damage in U.P ‼️Involved in Bengaluru Riots ‼️ PFI’s fanatics killed 15 activists of RSS in Karnataka &amp; 17 RSS activists in Kerala during last few years Do sign Petition https://t.co/9e90AWZNiU #BanPFI_SaveHindus @SG_HJS https://t.co/FfLoOUKBRV	183.0	RT @Ramyavinayaka: ‼️Involved in instigating Anti-CAA protests causing damage in U.P ‼️Involved in Bengaluru Riots ‼️ PFI’s fanatics kil…	94.0	True	full
132535	132535	6040cc0b29b1e40038552844	2021-03-04 12:01:10	[{"text":"OperationBreatheFreshCleanAir","indices":[242,272]},{"text":"EnviroklenzAirPurifiers","indices":[275,299]},{"text":"COVID19","indices":[378,386]},{"text":"COVIDisAirborne","indices":[449,465]}]	[{"url":"https://t.co/CpLgauIzmr","expanded_url":"https://enviroklenzairpurifiers.com/enviroklenz-mobile-air-system-promotion/?ap_id=SOSSTSE","display_url":"enviroklenzairpurifiers.com/enviroklenz-mo…","indices":[302,325]},{"url":"https://t.co/vBN1OIlFVo","expanded_url":"https://youtu.be/xhu0JZez4Dk","display_url":"youtu.be/xhu0JZez4Dk","indices":[328,351]}]		[]	[]			@FOAMecmo @viralvideovlogs @ELSOOrg @JenelleBadulak @stead_christine @GraemeMacLaren @kshekar01 @asaiojournal… https://t.co/n5W3MYa5Ll	1471.0	True	full
132536	132536	6040cc0b29b1e40038552846	2021-03-04 12:01:10	[]	[]	Thu Mar 04 09:24:00 +0000 2021	[]	[{"url":"https://t.co/EhvQ5Zu0zf","expanded_url":"https://www.francetvinfo.fr/sante/maladie/coronavirus/covid-19-40-des-morts-avaient-des-problemes-de-poids-affirme-un-collectif-d-associations-qui-estime-que-l-obesite-est-une-urgence-vitale_4319437.html","display_url":"francetvinfo.fr/sante/maladie/…","indices":[146,169]}]	Covid-19 : 40% des morts avaient des "problèmes de poids", affirme un collectif d'associations qui estime que l'obésité est une "urgence vitale" https://t.co/EhvQ5Zu0zf https://t.co/OduAobLEGy	1818880.0	RT @franceinfo: Covid-19 : 40% des morts avaient des "problèmes de poids", affirme un collectif d'associations qui estime que l'obésité est…	8.0	True	full
132537	132537	6040cc0c29b1e40038552870	2021-03-04 12:01:10	[]	[]	Thu Mar 04 12:00:36 +0000 2021	[]	[{"url":"https://t.co/28l4DB3dwI","expanded_url":"https://andysmanclub.co.uk/qa-with-nhs-mental-health-nurse-andy-halligan/","display_url":"andysmanclub.co.uk/qa-with-nhs-me…","indices":[227,250]}]	WORKING IN MENTAL HEALTH This week, we spoke to @NHSuk Mental Health Nurse, Andy Halligan, on working in Mental Health, why Male Mental Health is so important and the journey that led him into his role... Have a read here - https://t.co/28l4DB3dwI https://t.co/I63Eu7bo65	17051.0	RT @andysmanclubuk: WORKING IN MENTAL HEALTH This week, we spoke to @NHSuk Mental Health Nurse, Andy Halligan, on working in Mental Healt…	328.0	True	full
132538	132538	6040cc0c29b1e40038552874	2021-03-04 12:01:10	[]	[]	Thu Mar 04 11:20:00 +0000 2021	[{"text":"NotiMippCI","indices":[0,11]}]	[{"url":"https://t.co/KX4ejbGZjq","expanded_url":"https://bit.ly/3bafj4W","display_url":"bit.ly/3bafj4W","indices":[113,136]}]	#NotiMippCI 📰🗞| COMUNICADO | Presidente Maduro extiende sus condolencias al pueblo y Gobierno de Cuba. Lea más ⏩ https://t.co/KX4ejbGZjq https://t.co/5ysS6PNURI	250269.0	RT @Mippcivzla: #NotiMippCI 📰🗞| COMUNICADO | Presidente Maduro extiende sus condolencias al pueblo y Gobierno de Cuba. Lea más ⏩ https://t.…	222.0	True	full
132539	132539	6040cc0c29b1e40038552878	2021-03-04 12:01:10	[]	[]	Thu Mar 04 00:35:27 +0000 2021	[{"text":"EnVideo","indices":[0,8]},{"text":"SoberaníaEsPoderPopular","indices":[139,163]}]	[{"url":"https://t.co/pLeIdqp0kH","expanded_url":"https://dai.ly/x7zos8e","display_url":"dai.ly/x7zos8e","indices":[165,188]}]	#EnVideo 📹 | Jefe de Estado venezolano anuncia detección y aislamiento de casos confirmados de la grave mutación brasilera de la COVID-19 #SoberaníaEsPoderPopular https://t.co/pLeIdqp0kH	1811364.0	RT @VTVcanal8: #EnVideo 📹 | Jefe de Estado venezolano anuncia detección y aislamiento de casos confirmados de la grave mutación brasilera d…	106.0	True	full
132540	132540	6040cc0c29b1e4003855287a	2021-03-04 12:01:10	[]	[]	Thu Mar 04 10:01:19 +0000 2021	[]	[{"url":"https://t.co/EqNRLwPZK9","expanded_url":"http://electomania.es","display_url":"electomania.es","indices":[168,191]}]	‼️Varios medios hablan hoy de la 'relación inexistente' entre Felipe VI y las Infantas justo tras conocerse el escándalo de la vacunación ilegal de éstas en Emiratos. https://t.co/EqNRLwPZK9	87664.0	RT @electo_mania: ‼️Varios medios hablan hoy de la 'relación inexistente' entre Felipe VI y las Infantas justo tras conocerse el escándalo…	292.0	True	full
132541	132541	6040cc0c29b1e4003855287c	2021-03-04 12:01:10	[]	[{"url":"https://t.co/N8anNJAtt6","expanded_url":"https://www.bbc.com/news/business-52199888","display_url":"bbc.com/news/business-…","indices":[79,102]},{"url":"https://t.co/i71QkWivUL","expanded_url":"https://bit.ly/3oouEmJ","display_url":"bit.ly/3oouEmJ","indices":[212,235]}]		[]	[]			The impact of coronavirus is worldwide. In April, 80% + of global businesses (https://t.co/N8anNJAtt6) saw their w… https://t.co/cof4iim1OY	8.0	True	full
132542	132542	6040cc0c29b1e40038552890	2021-03-04 12:01:11	[]	[]	Wed Mar 03 18:43:05 +0000 2021	[]	[{"url":"https://t.co/LsCKLgb7ot","expanded_url":"https://trib.al/mn2t9Ew","display_url":"trib.al/mn2t9Ew","indices":[234,257]}]	Fifty-three COVID-19 cases statewide were found to be associated with official Super Bowl events, a county epidemiologist said. The area did see a slight uptick in its positivity rate, which the expert credits to unofficial events. https://t.co/LsCKLgb7ot	290068.0	RT @TB_Times: Fifty-three COVID-19 cases statewide were found to be associated with official Super Bowl events, a county epidemiologist sai…	1018.0	True	full
132543	132543	6040cc0c29b1e4003855289c	2021-03-04 12:01:11	[]	[]	Fri Feb 26 23:44:14 +0000 2021	[{"text":"hair","indices":[138,143]},{"text":"hairstyle","indices":[150,160]},{"text":"giftsforher","indices":[161,173]},{"text":"MothersDay","indices":[175,186]},{"text":"letterboxgifts","indices":[187,202]},{"text":"GiftCard","indices":[205,214]}]	[{"url":"https://t.co/PtBFYZ7rwc","expanded_url":"http://HairgemShop.etsy.com","display_url":"HairgemShop.etsy.com","indices":[89,112]},{"url":"https://t.co/5cnk0XZceQ","expanded_url":"http://etsy.me/35Hg1Es","display_url":"etsy.me/35Hg1Es","indices":[113,136]}]	Brown ‘Ornate Silver’ 👱🏻‍♀️ available in black too! 🖤😊 £15 including free P&amp;P in the https://t.co/PtBFYZ7rwc https://t.co/5cnk0XZceQ #hair 👱🏻‍♀️ #hairstyle #giftsforher 💝#MothersDay #letterboxgifts 📮 #GiftCard available 💌 https://t.co/jZZRiL92yX	1386.0	RT @OriginalHairgem: Brown ‘Ornate Silver’ 👱🏻‍♀️ available in black too! 🖤😊 £15 including free P&amp;P in the https://t.co/PtBFYZ7rwc https://t…	1386.0	True	full
132544	132544	6040cc0c29b1e400385528a4	2021-03-04 12:01:11	[]	[]	Thu Mar 04 11:57:54 +0000 2021	[{"text":"COVID19","indices":[220,228]},{"text":"LaEspañaQueNosMerecemos","indices":[231,255]}]	[{"url":"https://t.co/88ojxjcscM","expanded_url":"https://www.eldiario.es/economia/desahucios-bajan-45-6-medidas-sociales-pandemia_1_7272941.html","display_url":"eldiario.es/economia/desah…","indices":[256,279]}]	📉El número de desahucios se ha desplomado, reduciéndose un 45,6% en 2020. La moratoria aprobada por el Gobierno con motivo del Estado de Alarma es EFECTIVA. Protege a los más vulnerables de los efectos de la crisis del #COVID19. #LaEspañaQueNosMerecemos https://t.co/88ojxjcscM	819390.0	RT @PSOE: 📉El número de desahucios se ha desplomado, reduciéndose un 45,6% en 2020. La moratoria aprobada por el Gobierno con motivo del E…	21549.0	True	full
132545	132545	6040cc0c29b1e400385528a6	2021-03-04 12:01:11	[]	[]	Wed Mar 03 12:22:36 +0000 2021	[]	[{"url":"https://t.co/1Boi3AYu2z","expanded_url":"https://lapupilainsomne.wordpress.com/2021/03/03/libertad-de-expresion-en-miami-con-la-pistola-en-la-sien-video-por-jose-manzaneda/","display_url":"lapupilainsomne.wordpress.com/2021/03/03/lib…","indices":[180,203]}]	Una operación mixta de marketing discográfico y propaganda política: unos artistas cubanos, afincados en Miami, buscan un impulso económico a sus carreras en un año sin conciertos https://t.co/1Boi3AYu2z	30450.0	RT @iroelsanchez: Una operación mixta de marketing discográfico y propaganda política: unos artistas cubanos, afincados en Miami, buscan un…	1570.0	True	full
132546	132546	6040cc0c29b1e400385528a8	2021-03-04 12:01:11	[{"text":"BTC","indices":[12,16]},{"text":"betfurysuccess","indices":[197,212]}]	[{"url":"https://t.co/nhQNoRJuBM","expanded_url":"https://betfury.io/boxes/all?r=5fa2c163e7f4e80c164f1d8b","display_url":"betfury.io/boxes/all?r=5f…","indices":[173,196]}]		[]	[]			💸 Earn free #BTC and multiply crypto up to 15% monthly with @betfury_io BOXes 📦 Enjoy the easy way to get cryptocur… https://t.co/4P1JkY5sN8	66.0	True	full
132547	132547	6040cc0c29b1e400385528aa	2021-03-04 12:01:11	[]	[{"url":"https://t.co/UyJadxe0by","expanded_url":"https://bit.ly/302mIx5","display_url":"bit.ly/302mIx5","indices":[252,275]}]		[]	[]			How has consumer behaviour changed during the pandemic?...🤔 Would you benefit from understanding?... ✔️Media Cons… https://t.co/xhv6oZXjrX	568.0	True	full
132548	132548	6040cc0c29b1e400385528b0	2021-03-04 12:01:11	[]	[]	Thu Mar 04 11:27:21 +0000 2021	[{"text":"PrivateEquity","indices":[163,177]},{"text":"VentureCapital","indices":[178,193]},{"text":"fofweekly","indices":[194,204]},{"text":"CVC","indices":[205,209]},{"text":"fundraising","indices":[210,222]},{"text":"GP","indices":[223,226]},{"text":"LP","indices":[227,230]}]	[{"url":"https://t.co/Hs5sbY398o","expanded_url":"https://pe-insights.com/news/2021/03/02/nrep-raises-e900m-for-new-perpetual-fund/","display_url":"pe-insights.com/news/2021/03/0…","indices":[231,254]}]	NREP has raised €900m for its new, semi open-ended fund to invest long-term in middle-income residentials, modern logistics facilities and social infrastructure. #PrivateEquity #VentureCapital #fofweekly #CVC #fundraising #GP #LP https://t.co/Hs5sbY398o	542.0	RT @fofweekly: NREP has raised €900m for its new, semi open-ended fund to invest long-term in middle-income residentials, modern logistics…	936.0	True	full
132549	132549	6040cc0d29b1e400385528bc	2021-03-04 12:01:11	[]	[]	Thu Mar 04 05:31:07 +0000 2021	[]	[{"url":"https://t.co/mvkXh9yDg7","expanded_url":"https://cnn.it/3kIVzbO","display_url":"cnn.it/3kIVzbO","indices":[256,279]}]	"I'm scared of what this is going to look like." A Texas ICU nurse said health care workers were seeing light at the end of the tunnel, but that was "shut down" when Gov. Abbott said he was lifting the state's mask mandate and businesses' capacity limits. https://t.co/mvkXh9yDg7	53090558.0	RT @CNN: "I'm scared of what this is going to look like." A Texas ICU nurse said health care workers were seeing light at the end of the tu…	127.0	True	full
132550	132550	6040cc0d29b1e400385528c4	2021-03-04 12:01:11	[]	[]	Thu Mar 04 11:38:50 +0000 2021	[{"text":"8M","indices":[48,51]},{"text":"mujeres","indices":[246,254]}]	[{"url":"https://t.co/ExnjOYjWws","expanded_url":"https://www.publico.es/sociedad/delegacion-gobierno-madrid-prohibe-manifestaciones-8m-motivos-salud-publica.html?utm_source=twitter&utm_medium=social&utm_campaign=web","display_url":"publico.es/sociedad/deleg…","indices":[256,279]}]	🟣 «DG en Madrid prohíbe las manifestaciones del #8M por motivos de salud pública» Ni se me pasa por la cabeza ir a # manifestación alguna en plena pandemia. Pero la acertada contundencia para frenar éstas frente a otras autorizadas, apesta. #mujeres https://t.co/ExnjOYjWws	154177.0	RT @pardodevera: 🟣 «DG en Madrid prohíbe las manifestaciones del #8M por motivos de salud pública» Ni se me pasa por la cabeza ir a # mani…	110.0	True	full
132551	132551	6040cc0d29b1e400385528cc	2021-03-04 12:01:11	[]	[]	Thu Mar 04 11:23:52 +0000 2021	[]	[{"url":"https://t.co/sDo55hwVGt","expanded_url":"http://www.cnn.ph","display_url":"cnn.ph","indices":[143,166]}]	BREAKING: After a slight delivery delay, the much-awaited COVID-19 vaccines from British-Swedish drug maker AstraZeneca arrive in the country. https://t.co/sDo55hwVGt https://t.co/upMaMlkykK	1192625.0	RT @cnnphilippines: BREAKING: After a slight delivery delay, the much-awaited COVID-19 vaccines from British-Swedish drug maker AstraZeneca…	134.0	True	full
132552	132552	6040cc0d29b1e400385528d4	2021-03-04 12:01:12	[]	[]	Thu Mar 04 05:16:06 +0000 2021	[]	[{"url":"https://t.co/eVVNsuSAmt","expanded_url":"https://cnn.it/3uPuSH8","display_url":"cnn.it/3uPuSH8","indices":[204,227]}]	The Kroger grocery chain says people will still be required to wear masks in its stores across the US, despite the reversal of mask mandates in Texas and Mississippi. Follow live updates on the pandemic. https://t.co/eVVNsuSAmt	53090558.0	RT @CNN: The Kroger grocery chain says people will still be required to wear masks in its stores across the US, despite the reversal of mas…	143.0	True	full
132553	132553	6040cc0d29b1e40038552902	2021-03-04 12:01:12	[]	[]	Wed Mar 03 20:36:42 +0000 2021	[]	[{"url":"https://t.co/rUdPcI9BQv","expanded_url":"https://noticias.caracoltv.com/salud/a-colombia-han-llegado-509-mil-vacunas-covid-pero-solo-se-han-aplicado-169-mil-por-que?_amp=true&__twitter_impression=true","display_url":"noticias.caracoltv.com/salud/a-colomb…","indices":[257,280]}]	Le solicitamos a Duque que la vacunación no la hicieran las EPS. Sino el Estado directamente No se nos escucho siquiera. Bueno entregaron las vacunas a las EPS y ¿qué creen que esta pasando? Hay un fracaso en la vacunación en Colombia. Hay que corregir https://t.co/rUdPcI9BQv	4075494.0	RT @petrogustavo: Le solicitamos a Duque que la vacunación no la hicieran las EPS. Sino el Estado directamente No se nos escucho siquiera.…	298.0	True	full
132554	132554	6040cc0d29b1e4003855290a	2021-03-04 12:01:12	[]	[]	Wed Mar 03 23:08:55 +0000 2021	[]	[{"url":"https://t.co/8wQin2aNut","expanded_url":"https://www.globalcitizen.org/en/content/uk-aid-cut-yemen-famine-britain-arms-saudi-arabia/","display_url":"globalcitizen.org/en/content/uk-…","indices":[255,278]}]	When Tom Paine said the "duty of a true patriot was to protect his country from its govt", he might have meant Boris's Britain - a Britain that cuts aid to starving Yemen, and sells bombs to kill its children. Stay silent if you wish. It's the easy way. https://t.co/8wQin2aNut	185759.0	RT @johnpilger: When Tom Paine said the "duty of a true patriot was to protect his country from its govt", he might have meant Boris's Brit…	17.0	True	full
132555	132555	6040cc0e29b1e4003855291a	2021-03-04 12:01:12	[]	[]	Thu Mar 04 09:45:27 +0000 2021	[]	[{"url":"https://t.co/jQwntOI812","expanded_url":"https://freedomhouse.org/report/freedom-world/2021/democracy-under-siege","display_url":"freedomhouse.org/report/freedom…","indices":[186,209]}]	India has lost its status as "free" as per the Freedom in the World, 2021 Democracy under Siege report (Freedom House). Here are some extracts from the report- Read the full report at https://t.co/jQwntOI812 https://t.co/sBPW2eBqQt	2480.0	RT @Smashboard_: India has lost its status as "free" as per the Freedom in the World, 2021 Democracy under Siege report (Freedom House). He…	361.0	True	full
132556	132556	6040cc0e29b1e4003855291c	2021-03-04 12:01:12	[]	[]	Tue Feb 02 07:51:09 +0000 2021	[{"text":"COVID19","indices":[211,219]},{"text":"NoCovidMonopolies","indices":[260,278]}]	[{"url":"https://t.co/gfzgOb1XCG","expanded_url":"https://bit.ly/3oGL0Xh","display_url":"bit.ly/3oGL0Xh","indices":[235,258]}]	South Africa, India and 10 other developing countries have been leading a proposal at the World Trade Organization (@wto) for a temporary patent waiver from certain intellectual property protections on critical #COVID19 medical tools. https://t.co/gfzgOb1XCG #NoCovidMonopolies https://t.co/HZng1SduVL	25602.0	RT @MSF_southafrica: South Africa, India and 10 other developing countries have been leading a proposal at the World Trade Organization (@w…	6806.0	True	full
132557	132557	6040cc0e29b1e40038552926	2021-03-04 12:01:12	[]	[]	Thu Mar 04 11:45:10 +0000 2021	[]	[{"url":"https://t.co/VgOVlmKzyP","expanded_url":"https://on.wsj.com/30cR93C","display_url":"on.wsj.com/30cR93C","indices":[181,204]}]	Fresh from declaring victory over the coronavirus, Chinese leader Xi Jinping is charting a new economic path aimed at sustaining China’s rise and entrenching his personal authority https://t.co/VgOVlmKzyP	18670022.0	RT @WSJ: Fresh from declaring victory over the coronavirus, Chinese leader Xi Jinping is charting a new economic path aimed at sustaining C…	317.0	True	full
132558	132558	6040cc0e29b1e4003855292c	2021-03-04 12:01:12	[]	[]	Thu Mar 04 07:34:59 +0000 2021	[]	[{"url":"https://t.co/ulnDRfhwHT","expanded_url":"https://m.thewire.in/article/government/bengal-ec-orders-removal-of-hoardings-ads-with-photos-of-pm-modi/amp?__twitter_impression=true","display_url":"m.thewire.in/article/govern…","indices":[261,284]}]	EC Orders Removal of Hoardings, Ads With Photos of Modi. The directive came after TMC alleged that use of Modi's photo on advts of various Central schemes&amp; COVID-19 vaccination certificates is in violation of the model code of conduct. Glad EC showed spine https://t.co/ulnDRfhwHT	2159055.0	RT @pbhushan1: EC Orders Removal of Hoardings, Ads With Photos of Modi. The directive came after TMC alleged that use of Modi's photo on ad…	2.0	True	full
132559	132559	6040cc0e29b1e40038552930	2021-03-04 12:01:12	[]	[{"url":"https://t.co/Tq0eM7vljs","expanded_url":"https://www.jenniferyoungtraining.com/offers/iN2BkmML","display_url":"jenniferyoungtraining.com/offers/iN2BkmML","indices":[247,270]}]		[]	[]			Join us on the 10th March 2021 (14:00-15:00) for the 'Feet and Chemotherapy' webinar hosted by Jennifer Young.⁠ ⁠ T… https://t.co/kLHEDckJP2	36731.0	True	full
132560	132560	6040cc0e29b1e40038552936	2021-03-04 12:01:12	[]	[]	Thu Feb 18 00:32:12 +0000 2021	[]	[{"url":"https://t.co/nxsRqq1PKF","expanded_url":"https://twitter.com/GreenvilleNews/status/1361805836457246725","display_url":"twitter.com/GreenvilleNews…","indices":[265,288]}]	Domestic production of pharmaceuticals and PPE will help create jobs and secure our supply chains. @SCBiotech is ensuring the Upstate is well-equipped for onshore manufacturing and will continue to lead in Life Sciences, a critical and fast-growing industry in SC. https://t.co/nxsRqq1PKF	9698.0	RT @RepTimmons: Domestic production of pharmaceuticals and PPE will help create jobs and secure our supply chains. @SCBiotech is ensuring t…	2245.0	True	full
132561	132561	6040cc0e29b1e4003855294e	2021-03-04 12:01:13	[]	[]	Thu Mar 04 07:59:44 +0000 2021	[]	[{"url":"https://t.co/1hF73O2vkQ","expanded_url":"https://www.scotsman.com/news/opinion/columnists/covid-lockdown-a-year-of-socially-distant-living-has-underlined-the-very-human-need-for-communion-with-others-laura-waddell-3153128","display_url":"scotsman.com/news/opinion/c…","indices":[157,180]}]	A year into covid and lockdown, my soul feels like a dried up tank of sea monkeys. I am no longer sure if I am animal, vegetable, or mineral. My column - https://t.co/1hF73O2vkQ	13909.0	RT @lauraewaddell: A year into covid and lockdown, my soul feels like a dried up tank of sea monkeys. I am no longer sure if I am animal, v…	1412.0	True	full
132562	132562	6040cc0f29b1e40038552972	2021-03-04 12:01:13	[]	[]	Wed Mar 03 23:32:38 +0000 2021	[]	[{"url":"https://t.co/YlwpAmecI5","expanded_url":"https://www.azcentral.com/story/news/politics/legislature/2021/03/03/arizona-house-passes-bill-let-businesses-reject-mask-mandates/6910090002/","display_url":"azcentral.com/story/news/pol…","indices":[206,229]}]	Arguing for letting businesses ignore local mask requirements, one Arizona legislator questioned why masks are recommended to stop the spread of COVID-19 but were not recommended to stop the spread of AIDS https://t.co/YlwpAmecI5	4979.0	RT @andrewboxford: Arguing for letting businesses ignore local mask requirements, one Arizona legislator questioned why masks are recommend…	3157.0	True	full
132563	132563	6040cc0f29b1e40038552976	2021-03-04 12:01:13	[]	[]	Thu Mar 04 10:05:03 +0000 2021	[{"text":"BetterHealth","indices":[127,140]}]	[{"url":"https://t.co/6FDR6j9eyx","expanded_url":"http://ow.ly/Lm8550DNO6k","display_url":"ow.ly/Lm8550DNO6k","indices":[220,243]}]	The link between smoking and cancer is very clear. It causes at least 15 different types of cancer. Want to quit smoking for #BetterHealth? @LWDorset can support you to quit smoking through FREE advice and coaching: https://t.co/6FDR6j9eyx https://t.co/ekQ3Qnswwh	2809.0	RT @Active_Dorset: The link between smoking and cancer is very clear. It causes at least 15 different types of cancer. Want to quit smoki…	5691.0	True	full
132564	132564	6040cc0f29b1e4003855297a	2021-03-04 12:01:13	[]	[{"url":"https://t.co/PDvT8pqOHw","expanded_url":"https://thehill.com/homenews/media/541549-sinclair-implements-enterprise-wide-reductions-due-to-profound-impact-of#.YEDL3JOIPNU.twitter","display_url":"thehill.com/homenews/media…","indices":[119,142]}]		[]	[]			WOW. Egos are being checked now! Sinclair implements 'enterprise-wide reductions' due to 'profound impact' of pande… https://t.co/XBDHsJrBQA	540.0	True	full
132565	132565	6040cc0f29b1e40038552984	2021-03-04 12:01:13	[]	[]	Thu Mar 04 09:44:16 +0000 2021	[]	[{"url":"https://t.co/WknCY4Lw0V","expanded_url":"https://twitter.com/PJM_data/status/1342231432413007874?s=19","display_url":"twitter.com/PJM_data/statu…","indices":[234,257]}]	In addition, Jimin's second self-written song "Christmas Love," which was released in December last year, proved to be the king of solo content by sweeping popular YouTube videos from 45 countries around the world, including Korea. https://t.co/WknCY4Lw0V	76353.0	RT @PJM_data: In addition, Jimin's second self-written song "Christmas Love," which was released in December last year, proved to be the ki…	324.0	True	full
132566	132566	6040cc0f29b1e40038552988	2021-03-04 12:01:14	[]	[]	Thu Mar 04 11:44:10 +0000 2021	[{"text":"SociedadesCooperativas","indices":[30,53]},{"text":"auditar","indices":[56,64]},{"text":"KrestonIberaudit","indices":[143,160]}]	[{"url":"https://t.co/YAG1U316wT","expanded_url":"https://bit.ly/3pxeask","display_url":"bit.ly/3pxeask","indices":[164,187]}]	Los límites que obligan a las #SociedadesCooperativas a #auditar sus cuentas anuales se han modificado, ¿cuáles son ahora? 📑🧑‍💼 Descúbrelo con #KrestonIberaudit ➡️ https://t.co/YAG1U316wT https://t.co/O9EECKLZjA	1314.0	RT @KrestonIB: Los límites que obligan a las #SociedadesCooperativas a #auditar sus cuentas anuales se han modificado, ¿cuáles son ahora? 📑…	256.0	True	full
132567	132567	6040cc0f29b1e4003855298a	2021-03-04 12:01:14	[]	[]	Thu Mar 04 01:42:45 +0000 2021	[]	[{"url":"https://t.co/08canCWwbS","expanded_url":"https://www.thedailybeast.com/jim-jordan-under-scrutiny-for-nearly-dollar3-million-in-unreported-campaign-funds","display_url":"thedailybeast.com/jim-jordan-und…","indices":[218,241]}]	This week, the campaign committee for Rep. Jim Jordan (R-Ohio), received ten notices from the Federal Election Commission flagging discrepancies on its books totaling nearly $3 million and dating back over two years. https://t.co/08canCWwbS	176511.0	RT @JuliaDavisNews: This week, the campaign committee for Rep. Jim Jordan (R-Ohio), received ten notices from the Federal Election Commissi…	84.0	True	full
132568	132568	6040cc0f29b1e40038552990	2021-03-04 12:01:14	[]	[{"url":"https://t.co/8ShSBm3rdT","expanded_url":"https://www.politico.eu/newsletter/politico-london-influence/politico-london-influence-generation-covid-regulate-us-please-meet-atalanta/","display_url":"politico.eu/newsletter/pol…","indices":[120,143]}]		[]	[]			Very interesting lead in politico's newsletter today: The challenge in starting entry public affairs roles now. H… https://t.co/rZXd6VlyzS	854.0	True	full
132569	132569	6040cc0f29b1e400385529a2	2021-03-04 12:01:14	[]	[]	Thu Mar 04 10:30:00 +0000 2021	[]	[{"url":"https://t.co/eZu4gKtOXT","expanded_url":"https://bit.ly/3e9GXRI","display_url":"bit.ly/3e9GXRI","indices":[99,122]}]	&gt;@EstadaoPaladar Morre aos 71 anos José Carlos Alves de Souza, dono do Ponto Chic, por covid-19 https://t.co/eZu4gKtOXT https://t.co/wg7Sdz7Eaf	7014437.0	RT @Estadao: &gt;@EstadaoPaladar Morre aos 71 anos José Carlos Alves de Souza, dono do Ponto Chic, por covid-19 https://t.co/eZu4gKtOXT https:…	19.0	True	full
132570	132570	6040cc0f29b1e400385529ae	2021-03-04 12:01:14	[]	[]	Thu Mar 04 12:00:42 +0000 2021	[]	[{"url":"https://t.co/IYOQjMhQI0","expanded_url":"http://ow.ly/ycWZ50DEHon","display_url":"ow.ly/ycWZ50DEHon","indices":[239,262]}]	RT @TVPCyber_Fraud: Please warn family and friends about Covid vaccine scams as there are still people who don't know them. @bbcasiannetwork helps Asian communities spot scams, with advice in: Urdu, Punjabi, Sylheti, Tamil and Gujarati. https://t.co/IYOQjMhQI0	24594.0	RT @tsecrime: RT @TVPCyber_Fraud: Please warn family and friends about Covid vaccine scams as there are still people who don't know them.…	866.0	True	full
132571	132571	6040cc1029b1e400385529ce	2021-03-04 12:01:14	[]	[]	Thu Mar 04 10:01:01 +0000 2021	[{"text":"JournalismAI","indices":[4,17]},{"text":"AI","indices":[106,109]}]	[{"url":"https://t.co/mzKPnlyocR","expanded_url":"https://t.me/JournalismAI","display_url":"t.me/JournalismAI","indices":[178,201]}]	The #JournalismAI community on Telegram is the place-to-be to join all the important conversations around #AI and its implications for journalism. Come join &amp; chat with us! https://t.co/mzKPnlyocR	9768.0	RT @PolisLSE: The #JournalismAI community on Telegram is the place-to-be to join all the important conversations around #AI and its implica…	1158.0	True	full
132572	132572	6040cc1029b1e400385529d2	2021-03-04 12:01:14	[{"text":"tours","indices":[181,187]},{"text":"meetfaculty","indices":[188,200]},{"text":"financialaid","indices":[201,214]},{"text":"BTCinaction","indices":[215,227]},{"text":"highschoolseniors","indices":[228,246]}]	[{"url":"https://t.co/nDtKyH39aD","expanded_url":"https://blackhawk.edu/About/News-Events/Event-Calendar/Event-Detail/OccuranceId/3069/ReturnTabId/120","display_url":"blackhawk.edu/About/News-Eve…","indices":[247,270]}]		[]	[]			Don't know where to begin? Start here &amp; explore flexible/affordable options right in your backyard! Designed for hi… https://t.co/Y1YCNwFIeU	1940.0	True	full
132573	132573	6040cc1029b1e400385529dc	2021-03-04 12:01:14	[]	[]	Thu Mar 04 11:56:02 +0000 2021	[]	[{"url":"https://t.co/vdDs323Tnt","expanded_url":"https://twitter.com/ImpactoVE/status/1367431582219436032","display_url":"twitter.com/ImpactoVE/stat…","indices":[279,302]}]	SUCIOS RATAS NO AN VISTO. LA FURIA DE UN PUEBLO OBSTINADO Y MUERTO DE HAMBRE POR LIBERTAD.DEVASTAREMOS A TODO AQUEL Q SALGA A DEFENDER LOS NARCO COMUNISTA.DIOS COBRA CARO A TODO AQUEL Q HIZO DAÑO A SUS HIJOS. SI SALIMOS TODOS EN 3 DIAS ELLOS PRESO. Y VENEZUELA LIBRES HAGAMOSLO. https://t.co/vdDs323Tnt	2966.0	RT @cachitori: SUCIOS RATAS NO AN VISTO. LA FURIA DE UN PUEBLO OBSTINADO Y MUERTO DE HAMBRE POR LIBERTAD.DEVASTAREMOS A TODO AQUEL Q SALGA…	1291.0	True	full
132574	132574	6040cc1029b1e400385529ea	2021-03-04 12:01:14	[]	[]	Thu Mar 04 10:02:32 +0000 2021	[{"text":"cronyism","indices":[165,174]},{"text":"Budget2021","indices":[208,219]}]	[{"url":"https://t.co/r28M8H5nwk","expanded_url":"https://www.huffingtonpost.co.uk/entry/rishi-sunak-richmondshire_uk_603fd1a4c5b6d7794ae3a599?b6m","display_url":"huffingtonpost.co.uk/entry/rishi-su…","indices":[222,245]}]	We've always known the Tories looked after their own, but this is still shocking And 40 out of 45 towns benefitting from the new *towns deal*​ have Tory MPs First #cronyism over PPE contracts, now this ... #Budget2021 https://t.co/r28M8H5nwk	490561.0	RT @CarolineLucas: We've always known the Tories looked after their own, but this is still shocking And 40 out of 45 towns benefitting fro…	183.0	True	full
132575	132575	6040cc1029b1e400385529ee	2021-03-04 12:01:14	[{"text":"contenidos","indices":[43,54]},{"text":"ReutilizarGenially","indices":[69,88]},{"text":"GeniallyReutilizable","indices":[90,111]},{"text":"SharingGenially","indices":[114,130]},{"text":"evergreen","indices":[194,204]}]	[{"url":"https://t.co/JFqwkPGq73","expanded_url":"http://mtr.cool/xdbxmynape","display_url":"mtr.cool/xdbxmynape","indices":[218,241]}]		[]	[]			✏La comunidad de @genially_es comparte sus #contenidos temáticos en; #ReutilizarGenially, #GeniallyReutilizable o… https://t.co/hZrPGIaSXK	4877.0	True	full
132576	132576	6040cc1029b1e40038552a04	2021-03-04 12:01:15	[]	[]	Wed Mar 03 21:57:56 +0000 2021	[]	[{"url":"https://t.co/0LIZf4drgq","expanded_url":"https://twitter.com/RobertKennedyJr/status/1366916734620426241","display_url":"twitter.com/RobertKennedyJ…","indices":[118,141]}]	Dear Moms: For the love of God and family, do NOT let anyone jab your babies with the experimental COVID-19 vaccines. https://t.co/0LIZf4drgq	2064325.0	RT @michellemalkin: Dear Moms: For the love of God and family, do NOT let anyone jab your babies with the experimental COVID-19 vaccines. h…	1608.0	True	full
132577	132577	6040cc1029b1e40038552a06	2021-03-04 12:01:15	[]	[]	Thu Mar 04 00:38:38 +0000 2021	[{"text":"Entérate","indices":[0,9]}]	[{"url":"https://t.co/e4vNXMEDza","expanded_url":"https://bit.ly/3rg1fg1","display_url":"bit.ly/3rg1fg1","indices":[129,152]}]	#Entérate 📰 | Presidente @NicolasMaduro ordenó extremar protección en el país frente a nueva variante brasileña del Coronavirus https://t.co/e4vNXMEDza https://t.co/b7OhZFDY4I	1185308.0	RT @PresidencialVen: #Entérate 📰 | Presidente @NicolasMaduro ordenó extremar protección en el país frente a nueva variante brasileña del C…	222.0	True	full
132578	132578	6040cc1029b1e40038552a14	2021-03-04 12:01:15	[]	[]	Thu Mar 04 01:20:40 +0000 2021	[]	[{"url":"https://t.co/echsO0GzMR","expanded_url":"https://www.news4jax.com/news/florida/2021/03/04/cvs-offering-virus-vaccine-to-florida-teachers-under-50/","display_url":"news4jax.com/news/florida/2…","indices":[243,266]}]	Despite the order from Florida Gov. Ron DeSantis only allowing teachers over the age of 50 to receive vaccines, CVS said it is following the Biden administration’s guidelines, which allows all K-12 teachers to be vaccinated regardless of age. https://t.co/echsO0GzMR	145894.0	RT @travisakers: Despite the order from Florida Gov. Ron DeSantis only allowing teachers over the age of 50 to receive vaccines, CVS said i…	812.0	True	full
132579	132579	6040cc1129b1e40038552a3e	2021-03-04 12:01:15	[{"text":"COVID19","indices":[109,117]}]	[{"url":"https://t.co/MrrYze4DnA","expanded_url":"https://pib.gov.in/PressReleasePage.aspx?PRID=1702463","display_url":"pib.gov.in/PressReleasePa…","indices":[218,241]}]		[]	[]			Vice President @MVenkaiahNaidu appeals to all eligible citizens to get vaccinated and join the fight against… https://t.co/7gnnvMYYfK	2257957.0	True	full
132580	132580	6040cc1129b1e40038552a40	2021-03-04 12:01:15	[{"text":"populationhealth","indices":[181,198]},{"text":"covid19","indices":[199,207]},{"text":"healthcare","indices":[208,219]},{"text":"patientaccess","indices":[220,234]},{"text":"patientengagement","indices":[235,253]}]	[{"url":"https://t.co/ST93Z5drkQ","expanded_url":"https://www.providertech.com/population-health-management-during-the-covid-19-pandemic","display_url":"providertech.com/population-hea…","indices":[255,278]}]		[]	[]			Keeping patient access in mind when creating a COVID-proof population health strategy. Plan now for long-term succe… https://t.co/HHGXzTyNZt	103.0	True	full
132581	132581	6040cc1129b1e40038552a50	2021-03-04 12:01:16	[]	[]	Thu Mar 04 11:20:00 +0000 2021	[{"text":"NotiMippCI","indices":[0,11]}]	[{"url":"https://t.co/KX4ejbGZjq","expanded_url":"https://bit.ly/3bafj4W","display_url":"bit.ly/3bafj4W","indices":[113,136]}]	#NotiMippCI 📰🗞| COMUNICADO | Presidente Maduro extiende sus condolencias al pueblo y Gobierno de Cuba. Lea más ⏩ https://t.co/KX4ejbGZjq https://t.co/5ysS6PNURI	250269.0	RT @Mippcivzla: #NotiMippCI 📰🗞| COMUNICADO | Presidente Maduro extiende sus condolencias al pueblo y Gobierno de Cuba. Lea más ⏩ https://t.…	3.0	True	full
132582	132582	6040cc1129b1e40038552a64	2021-03-04 12:01:15	[{"text":"COVID19Vaccination","indices":[151,170]}]	[{"url":"https://t.co/1JwOn16zsf","expanded_url":"https://www.nhs.uk/conditions/coronavirus-covid-19/coronavirus-vaccination/coronavirus-vaccine/","display_url":"nhs.uk/conditions/cor…","indices":[125,148]}]		[]	[]			Dame Elizabeth Anionwu shares her experience with the COVID-19 vaccine. For more information on the COVID-19 vacci… https://t.co/iZJHIpQnDr	17111.0	True	full
132583	132583	6040cc1129b1e40038552a72	2021-03-04 12:01:16	[]	[]	Wed Mar 03 14:28:10 +0000 2021	[]	[{"url":"https://t.co/V1RzrC5ml1","expanded_url":"https://direct.mit.edu/books/pages/direct-to-open","display_url":"direct.mit.edu/books/pages/di…","indices":[213,236]}]	Big publishing news: MIT Press is going 100% open access for its academic titles beginning in 2022. Libraries are being invited to start subscribing to their service now, which gives access to their back catalog. https://t.co/V1RzrC5ml1	5426.0	RT @dwcongdon: Big publishing news: MIT Press is going 100% open access for its academic titles beginning in 2022. Libraries are being invi…	2036.0	True	full
132584	132584	6040cc1229b1e40038552a86	2021-03-04 12:01:16	[]	[]	Thu Mar 04 10:55:54 +0000 2021	[{"text":"PrimeraPauta","indices":[2,15]}]	[{"url":"https://t.co/7U9ZvTqcL2","expanded_url":"http://bit.ly/3sI060W","display_url":"bit.ly/3sI060W","indices":[214,237]}]	📡 #PrimeraPauta | Álvaro Erazo (@DoctorErazo), miembro del Comité Asesor Covid, y regreso a clases: "Es fundamental esperar un factor que es el retorno de vacaciones y observar cómo se está comportando el virus" → https://t.co/7U9ZvTqcL2 https://t.co/8B6m7SLXvp	22730.0	RT @Pauta_cl: 📡 #PrimeraPauta | Álvaro Erazo (@DoctorErazo), miembro del Comité Asesor Covid, y regreso a clases: "Es fundamental esperar u…	212.0	True	full
132585	132585	6040cc1229b1e40038552aa0	2021-03-04 12:01:16	[]	[]	Thu Mar 04 10:36:47 +0000 2021	[]	[{"url":"https://t.co/JVwIupt3ba","expanded_url":"https://elpais.com/economia/2021-03-03/la-union-europea-presiona-a-espana-para-bajar-la-temporalidad-en-la-administracion.html","display_url":"elpais.com/economia/2021-…","indices":[256,279]}]	Quisiera "agradecer" a los GGPP del @parlamentoNA sus "esfuerzos" por defender a l@s emplead@s públic@s en abuso. Gracias! Mila esker!! No sé al final a quién vamos a tener que votar! @PSNPSOE @geroabai @ehbildunafarroa @Podemosnavarra @navarra_suma https://t.co/JVwIupt3ba	255.0	RT @izaberri: Quisiera "agradecer" a los GGPP del @parlamentoNA sus "esfuerzos" por defender a l@s emplead@s públic@s en abuso. Gracias! M…	212.0	True	full
132586	132586	6040cc1229b1e40038552ac0	2021-03-04 12:01:16	[]	[]	Mon Feb 01 22:30:19 +0000 2021	[]	[{"url":"https://t.co/Lw3EcOk4CN","expanded_url":"http://t.tuiteros.org.ve/KzE6","display_url":"t.tuiteros.org.ve/KzE6","indices":[244,267]}]	Happy birthday @MVzlaBella! I am proud to see its achievements and victories in 2 years. I appreciate the effort and commitment of the entire team, especially in times of a Pandemic; They have gone from beautifying spaces to disinfecting [...] https://t.co/Lw3EcOk4CN	154524.0	RT @maduro_en: Happy birthday @MVzlaBella! I am proud to see its achievements and victories in 2 years. I appreciate the effort and commitm…	13.0	True	full
132587	132587	6040cc1229b1e40038552aca	2021-03-04 12:01:17	[]	[]	Thu Mar 04 08:11:14 +0000 2021	[{"text":"COVID19","indices":[41,49]},{"text":"ManchesterBusStrike","indices":[238,258]},{"text":"NoGo","indices":[259,264]},{"text":"CovidSafety","indices":[265,277]}]	[{"url":"https://t.co/AB4gKg2sBL","expanded_url":"https://unitetheunion.org/news-events/news/2021/march/rogue-manchester-bus-service-exposing-passengers-to-covid-19-risk/","display_url":"unitetheunion.org/news-events/ne…","indices":[213,236]}]	⚠️ @gnwbus ‘rogue bus service’ breaching #COVID19 health and safety rules as passengers are forced onto dangerously overcrowded buses risking their health and all residents in Greater Manchester. Read more here: https://t.co/AB4gKg2sBL #ManchesterBusStrike #NoGo #CovidSafety https://t.co/7xMa09gkil	3170.0	RT @Unite_NorthWest: ⚠️ @gnwbus ‘rogue bus service’ breaching #COVID19 health and safety rules as passengers are forced onto dangerously ov…	512.0	True	full
132588	132588	6040cc1229b1e40038552ace	2021-03-04 12:01:17	[]	[]	Wed Mar 03 12:51:23 +0000 2021	[{"text":"masks","indices":[76,82]},{"text":"Hamilton","indices":[86,95]},{"text":"cdnpoli","indices":[193,201]}]	[{"url":"https://t.co/bnYFn1DOrO","expanded_url":"https://www.blacklocks.ca/feds-conceal-big-mask-heist/","display_url":"blacklocks.ca/feds-conceal-b…","indices":[144,167]}]	DOCUMENTS: Feds @PSPC_SPAC concealed multi-million dollar heist of pandemic #masks in #Hamilton after delivery announced by PM @JustinTrudeau. https://t.co/bnYFn1DOrO @DM_PSPC @HamiltonPolice #cdnpoli https://t.co/J86IZlM69d	9330.0	RT @hollyanndoan: DOCUMENTS: Feds @PSPC_SPAC concealed multi-million dollar heist of pandemic #masks in #Hamilton after delivery announced…	453.0	True	full
132589	132589	6040cc1229b1e40038552ad0	2021-03-04 12:01:17	[{"text":"propertyladder","indices":[21,36]},{"text":"SharedOwnership","indices":[95,111]},{"text":"Northampton","indices":[190,202]}]	[{"url":"https://t.co/sU5PGXmC6A","expanded_url":"http://ow.ly/tyY150DMEih","display_url":"ow.ly/tyY150DMEih","indices":[247,270]}]		[]	[]			You could get on the #propertyladder for less than you think! We've got two and three bedroom #SharedOwnership hom… https://t.co/OsyIjJ5Ia1	47.0	True	full
132590	132590	6040cc1329b1e40038552ad4	2021-03-04 12:01:17	[{"text":"APT","indices":[105,109]},{"text":"Malware","indices":[110,118]},{"text":"ContiRansomware","indices":[119,135]},{"text":"DarksideRansomware","indices":[136,155]},{"text":"DoppelPaymerRansomware","indices":[156,179]},{"text":"EgregorRansomware","indices":[180,198]}]	[{"url":"https://t.co/OTNq0s5S2Y","expanded_url":"https://securityaffairs.co/wordpress/115268/cyber-crime/ransomware-landscape-2020.html?utm_source=rss&utm_medium=rss&utm_campaign=ransomware-landscape-2020","display_url":"securityaffairs.co/wordpress/1152…","indices":[81,104]}]		[]	[]			Group-IB: ransomware empire prospers in pandemic-hit world. Attacks grow by 150% https://t.co/OTNq0s5S2Y #APT… https://t.co/Vl1Ncmeqw3	4087.0	True	full
132591	132591	6040cc1329b1e40038552ae2	2021-03-04 12:01:17	[]	[{"url":"https://t.co/avPdlq1oIG","expanded_url":"https://faq.whatsapp.com/general/verification/about-two-step-verification/?lang=es","display_url":"faq.whatsapp.com/general/verifi…","indices":[60,83]}]		[]	[]			De paso, active esta funcionalidad... 2 Step Verification https://t.co/avPdlq1oIG Lo va a agradecer, para que us… https://t.co/yB5BMrQ4GJ	497.0	True	full
132592	132592	6040cc1329b1e40038552ae6	2021-03-04 12:01:17	[]	[]	Wed Mar 03 17:16:07 +0000 2021	[]	[{"url":"https://t.co/u93RtZf8LS","expanded_url":"https://cryptorank.io/tag/dao-maker-ico","display_url":"cryptorank.io/tag/dao-maker-…","indices":[229,252]}]	❗️@yield_protocol token will be listed on @gate_io and @Uniswap on the 5th of March at 12PM UTC. Yield Protocol has closed its fundraising recently on @TheDaoMaker platform. Average ATH ROI of DAO Maker SHOs is 43x (4,300%) 👉 https://t.co/u93RtZf8LS https://t.co/v1Epc342sd	14993.0	RT @CryptoRank_io: ❗️@yield_protocol token will be listed on @gate_io and @Uniswap on the 5th of March at 12PM UTC. Yield Protocol has cl…	91.0	True	full
132593	132593	6040cc1329b1e40038552aee	2021-03-04 12:01:17	[]	[]	Thu Mar 04 11:30:00 +0000 2021	[]	[{"url":"https://t.co/yeHtLf4GSl","expanded_url":"https://fr.news.yahoo.com/manger-viande-trois-fois-semaine-risque-accru-maladie-cardiaque-105225286.html?soc_src=social-sh&soc_trk=tw&tsrc=twtr","display_url":"fr.news.yahoo.com/manger-viande-…","indices":[257,280]}]	Manger de la viande 3 fois par semaine augmente le risque de maladies (cancer, diabète, pneumonie). Offrir un menu végétarien à la cantine c'est donc diversifier l'alimentation et limiter ces risques, à un âge où les habitudes alimentaires se construisent. https://t.co/yeHtLf4GSl	9623.0	RT @VeganImpact: Manger de la viande 3 fois par semaine augmente le risque de maladies (cancer, diabète, pneumonie). Offrir un menu végétar…	288.0	True	full
132594	132594	6040cc1329b1e40038552af4	2021-03-04 12:01:17	[]	[{"url":"https://t.co/iXcFeXb5po","expanded_url":"https://www.thelancet.com/journals/lancet/article/PIIS0140-6736(21)00425-6/fulltext","display_url":"thelancet.com/journals/lance…","indices":[195,218]}]		[]	[]			@jensspahn @BMG_Bund „Weltweit renommierteste medizinische Fachzeitschrift „The Lancet“ veröffentlicht eine Studie… https://t.co/kKIStmTjtj	257.0	True	full
132595	132595	6040cc1329b1e40038552b12	2021-03-04 12:01:18	[]	[{"url":"https://t.co/HbB14CoJUJ","expanded_url":"https://www.caughtoffside.com/2021/03/04/we-are-terrified-brazilian-manager-argues-that-football-in-the-country-should-stop-as-brazil-sees-record-number-of-coronavirus-cases-and-deaths/","display_url":"caughtoffside.com/2021/03/04/we-…","indices":[148,171]}]		[]	[]			‘We are terrified’ – Brazilian manager argues that football in the country should stop as Brazil sees record number… https://t.co/FellsMtHIZ	76407.0	True	full
132596	132596	6040cc1329b1e40038552b28	2021-03-04 12:01:18	[]	[{"url":"https://t.co/RZOtNDreeb","expanded_url":"http://ow.ly/REI250DOMzr","display_url":"ow.ly/REI250DOMzr","indices":[214,237]}]		[]	[]			Tested positive for coronavirus? If NHS Test and Trace can’t reach you within 48 hours your case will be passed to… https://t.co/pg8yywXX3I	19310.0	True	full
132597	132597	6040cc1329b1e40038552b2e	2021-03-04 12:01:18	[]	[]	Thu Mar 04 09:55:19 +0000 2021	[]	[{"url":"https://t.co/xnhkNxfEoO","expanded_url":"https://www.ultimahora.es/noticias/local/2021/03/02/1243067/coronavirus-baleares-parlament-rechaza-investigar-vacunacion-altos-cargos.html","display_url":"ultimahora.es/noticias/local…","indices":[194,217]}]	El Parlament de las Islas Baleares rechaza investigar la vacunación irregular de altos cargos. Con los votos en contra el PSOE, Podemos y Més Mallorca. Los que critican a las Infantas. 🤷‍♂️ https://t.co/xnhkNxfEoO	344374.0	RT @Tonicanto1: El Parlament de las Islas Baleares rechaza investigar la vacunación irregular de altos cargos. Con los votos en contra el…	3150.0	True	full
132598	132598	6040cc1329b1e40038552b34	2021-03-04 12:01:18	[{"text":"pandemia","indices":[3,12]},{"text":"microplásticos","indices":[103,118]}]	[{"url":"https://t.co/8Q0mwJCzTE","expanded_url":"https://bit.ly/3bTs9nz","display_url":"bit.ly/3bTs9nz","indices":[253,276]}]		[]	[]			La #pandemia ha aumentado el uso de plástico en hospitales y hogares 😷 🗓️ El doctorado industrial en… https://t.co/EFydeqsnkk	1176.0	True	full
132599	132599	6040cc1429b1e40038552b46	2021-03-04 12:01:18	[]	[]	Thu Mar 04 00:21:00 +0000 2021	[]	[{"url":"https://t.co/aT8v79gm0X","expanded_url":"https://bit.ly/2NKhzXX","display_url":"bit.ly/2NKhzXX","indices":[219,242]}]	La Administración Biden aprueba montos millonarios al espectro militar que bombardea Siria y se rehúsa a apoyar la emisión de cheques por 2 mil dólares a los estadounidenses afectados por la crisis económica y el covid https://t.co/aT8v79gm0X https://t.co/T32rgdOkLr	91277.0	RT @Mision_Verdad: La Administración Biden aprueba montos millonarios al espectro militar que bombardea Siria y se rehúsa a apoyar la emisi…	2775.0	True	full
132600	132600	6040cc1429b1e40038552b58	2021-03-04 12:01:18	[]	[]	Wed Mar 03 20:03:08 +0000 2021	[]	[{"url":"https://t.co/uRpk4faDqK","expanded_url":"https://congressoemfoco.uol.com.br/saude/professor-pesquisa-boicote/","display_url":"congressoemfoco.uol.com.br/saude/professo…","indices":[255,278]}]	Professor censurado já foi atacado por Bolsonaro e teve pesquisa boicotada pelo Ministério da Saúde. Ele é coordenador da maior pesquisa sobre covid do BR, que mostrou subnotificação nos dados oficiais e a grave situação de indígenas. da @marinaoliveirap https://t.co/uRpk4faDqK	136303.0	RT @amandafaudi: Professor censurado já foi atacado por Bolsonaro e teve pesquisa boicotada pelo Ministério da Saúde. Ele é coordenador da…	385.0	True	full
132601	132601	6040cc1429b1e40038552b64	2021-03-04 12:01:19	[]	[{"url":"https://t.co/cIHiMZiWfC","expanded_url":"https://oyosm.com/sikiroski","display_url":"oyosm.com/sikiroski","indices":[58,81]}]		[]	[]			@sikiroski Hey! Dear 🙂 You're all set!, your download's https://t.co/cIHiMZiWfC , 😀 P.S: You can always check you… https://t.co/4KOHspCl58	133092.0	True	full
132602	132602	6040cc1429b1e40038552b6a	2021-03-04 12:01:18	[]	[{"url":"https://t.co/agnyxZ1ZHR","expanded_url":"https://www.futbolasturiano.es/noticias11/1123.htm","display_url":"futbolasturiano.es/noticias11/112…","indices":[103,126]}]		[]	[]			El Oviedo intentará sorprender al favorito. Ziganda convoca a 22 futbolistas para medirse al Espanyol.… https://t.co/mZNQk7fX1D	20564.0	True	full
132603	132603	6040cc1429b1e40038552b6c	2021-03-04 12:01:19	[]	[]	Thu Mar 04 12:00:00 +0000 2021	[{"text":"PeriodismoFeminista","indices":[20,40]}]	[{"url":"https://t.co/iq5K1y7zrK","expanded_url":"https://latfem.org/organizacion-mata-indiferencia-la-experiencia-travesti-trans-y-no-binaria-en-pandemia/","display_url":"latfem.org/organizacion-m…","indices":[181,204]}]	¡Comenzá el día con #PeriodismoFeminista! 🌈 👉Organización mata indiferencia. La experiencia travesti, trans y no binaria en pandemia Les compartimos la nota de @CELS_Argentina https://t.co/iq5K1y7zrK	33646.0	RT @latfemnoticias: ¡Comenzá el día con #PeriodismoFeminista! 🌈 👉Organización mata indiferencia. La experiencia travesti, trans y no bina…	26.0	True	full
132604	132604	6040cc1429b1e40038552b72	2021-03-04 12:01:19	[]	[]	Thu Mar 04 12:00:44 +0000 2021	[]	[{"url":"https://t.co/kCG5ZvmX6y","expanded_url":"https://medium.com/publicmint/public-mint-earn-to-allocate-tvl-to-bridge-mutual-coverage-pools-168f9ca86a4c","display_url":"medium.com/publicmint/pub…","indices":[161,184]}]	Public Mint Earn program enables users to earn some of the most competitive rates in the industry through its Earn App. @PublicMint @Bridge_Mutual Learn more: https://t.co/kCG5ZvmX6y	2548.0	RT @csp_dao: Public Mint Earn program enables users to earn some of the most competitive rates in the industry through its Earn App. @Publi…	62.0	True	full
132605	132605	6040cc1429b1e40038552b76	2021-03-04 12:01:19	[]	[{"url":"https://t.co/j91stk4fZX","expanded_url":"http://gofund.me/0ae6d3f1","display_url":"gofund.me/0ae6d3f1","indices":[191,214]},{"url":"https://t.co/XWCyMaJWgx","expanded_url":"http://jaredsbravelittlebattle.com","display_url":"jaredsbravelittlebattle.com","indices":[230,253]},{"url":"https://t.co/oYrucKOuts","expanded_url":"https://mobile.twitter.com/hannnnahwannah/status/136716937651698073…		[]	[]			@enhypengainmoot @ENHYPEN_members @ENHYPEN Please help my brother fight against Heart Failure. A small donation is… https://t.co/fis446PSju	101.0	True	full
132606	132606	6040cc1429b1e40038552b7e	2021-03-04 12:01:19	[]	[]	Thu Mar 04 01:20:40 +0000 2021	[]	[{"url":"https://t.co/echsO0GzMR","expanded_url":"https://www.news4jax.com/news/florida/2021/03/04/cvs-offering-virus-vaccine-to-florida-teachers-under-50/","display_url":"news4jax.com/news/florida/2…","indices":[243,266]}]	Despite the order from Florida Gov. Ron DeSantis only allowing teachers over the age of 50 to receive vaccines, CVS said it is following the Biden administration’s guidelines, which allows all K-12 teachers to be vaccinated regardless of age. https://t.co/echsO0GzMR	145894.0	RT @travisakers: Despite the order from Florida Gov. Ron DeSantis only allowing teachers over the age of 50 to receive vaccines, CVS said i…	975.0	True	full
132607	132607	6040cc1429b1e40038552b84	2021-03-04 12:01:19	[{"text":"Niggeria","indices":[170,179]},{"text":"SolotiGaming","indices":[180,193]},{"text":"Frapapa","indices":[194,202]},{"text":"OnlineGambling","indices":[203,218]},{"text":"iGaming","indices":[219,227]}]	[{"url":"https://t.co/7sjLjVKhy1","expanded_url":"https://focusgn.com/btobet-announces-partnership-with-soloti-gaming","display_url":"focusgn.com/btobet-announc…","indices":[229,252]}]		[]	[]			BtoBet announces partnership with Soloti Gaming Nigeria-based brand Frapapa will improve its operations after… https://t.co/Xhhv3VHVLb	3376.0	True	full
132608	132608	6040cc1429b1e40038552b90	2021-03-04 12:01:19	[]	[]	Wed Mar 03 16:59:27 +0000 2021	[]	[{"url":"https://t.co/VATcX482Dg","expanded_url":"https://www.myind.net/Home/viewArticle/being-hindu-doesnt-make-me-intolerant-rashmi-samant-who-quit-as-president-elect-of-oxford-student-union-after-hinduphobic-slurs-from-faculty/","display_url":"myind.net/Home/viewArtic…","indices":[145,168]}]	Being Hindu doesn't make me intolerant': Rashmi Samant who quit as President-elect of Oxford student union after Hinduphobic slurs from faculty https://t.co/VATcX482Dg	179464.0	RT @sunandavashisht: Being Hindu doesn't make me intolerant': Rashmi Samant who quit as President-elect of Oxford student union after Hindu…	11.0	True	full
132609	132609	6040cc1529b1e40038552b92	2021-03-04 12:01:19	[]	[]	Fri Jan 29 14:50:57 +0000 2021	[{"text":"HCFW21","indices":[270,277]}]	[{"url":"https://t.co/L4aMDnIsH9","expanded_url":"https://bit.ly/3r3KsMM","display_url":"bit.ly/3r3KsMM","indices":[246,269]}]	Oxford: the Capital of Crime. We’re returning to our roots for the 28th St Hilda’s Crime Fiction Weekend 13-15 August. From McDermid and Herron to Wimsey and Morse, from the Dining Halls and Kebab vans to the Gaudy Nights and Moving Toyshops ... https://t.co/L4aMDnIsH9 #HCFW21 https://t.co/0ZclIamGtr	1405.0	RT @hildascrime: Oxford: the Capital of Crime. We’re returning to our roots for the 28th St Hilda’s Crime Fiction Weekend 13-15 August. Fro…	2171.0	True	full
132610	132610	6040cc1529b1e40038552b9a	2021-03-04 12:01:19	[]	[]	Thu Mar 04 08:16:39 +0000 2021	[{"text":"COVID19","indices":[26,34]}]	[{"url":"https://t.co/bC8V4bIgux","expanded_url":"https://www.newindianexpress.com/nation/2021/mar/04/six-states-includingmaharashtra-kerala-account-for-8551-per-centof-new-covid-19-cases-centre-2272073.html","display_url":"newindianexpress.com/nation/2021/ma…","indices":[169,192]}]	India reported 17,407 new #COVID19 cases on Thursday and 85.51 per cent of fresh cases have been reported from six states, including Kerala, Maharashtra and Tamil Nadu. https://t.co/bC8V4bIgux	462754.0	RT @NewIndianXpress: India reported 17,407 new #COVID19 cases on Thursday and 85.51 per cent of fresh cases have been reported from six sta…	0.0	True	full
132611	132611	6040cc1529b1e40038552ba6	2021-03-04 12:01:19	[]	[]	Wed Mar 03 23:56:14 +0000 2021	[]	[{"url":"https://t.co/kVpziaV1DH","expanded_url":"https://twitter.com/AngeldebritoOk/status/1367256168893210627","display_url":"twitter.com/AngeldebritoOk…","indices":[165,188]}]	Son datos contundentes pero lo importante para remarcar @AngeldebritoOk es que el personal de salud seguimos trabajando protegidos como si no estuviésemos vacunados https://t.co/kVpziaV1DH	107410.0	RT @MarianaLestelle: Son datos contundentes pero lo importante para remarcar @AngeldebritoOk es que el personal de salud seguimos trabajand…	1267.0	True	full
132612	132612	6040cc1529b1e40038552ba8	2021-03-04 12:01:19	[]	[{"url":"https://t.co/lyCFUySewt","expanded_url":"https://radixuk.org/opinion/dont-clap-for-carers-pay-them-more-to-help-level-up-deprived-places/","display_url":"radixuk.org/opinion/dont-c…","indices":[250,273]}]		[]	[]			Careworkers have been at forefront of pandemic with @ONS data showing death rate 3x higher than average yet… https://t.co/XQnXhXRAP8	2124.0	True	full
132613	132613	6040cc1529b1e40038552bbc	2021-03-04 12:01:20	[]	[]	Thu Mar 04 11:53:00 +0000 2021	[{"text":"saveourvenues","indices":[225,239]}]	[{"url":"https://t.co/db51axdaYL","expanded_url":"http://wearefrukt.com/insights/grassroots-music-venues-need-our-help-heres-what-brands-and-fans-can-do","display_url":"wearefrukt.com/insights/grass…","indices":[241,264]}]	With venues still shut, the work of @MusicVenueTrust remains critical. Late last year, @Sina_Nutz spoke to its CEO Mark Davyd above protecting grassroots music venues from permanent closure. Watch the full interview here 👀 #saveourvenues https://t.co/db51axdaYL https://t.co/pDuZ9tOCB7	5133.0	RT @FRUKT: With venues still shut, the work of @MusicVenueTrust remains critical. Late last year, @Sina_Nutz spoke to its CEO Mark Davyd ab…	17835.0	True	full
132614	132614	6040cc1529b1e40038552bbe	2021-03-04 12:01:20	[]	[]	Thu Mar 04 11:27:21 +0000 2021	[{"text":"PrivateEquity","indices":[163,177]},{"text":"VentureCapital","indices":[178,193]},{"text":"fofweekly","indices":[194,204]},{"text":"CVC","indices":[205,209]},{"text":"fundraising","indices":[210,222]},{"text":"GP","indices":[223,226]},{"text":"LP","indices":[227,230]}]	[{"url":"https://t.co/Hs5sbY398o","expanded_url":"https://pe-insights.com/news/2021/03/02/nrep-raises-e900m-for-new-perpetual-fund/","display_url":"pe-insights.com/news/2021/03/0…","indices":[231,254]}]	NREP has raised €900m for its new, semi open-ended fund to invest long-term in middle-income residentials, modern logistics facilities and social infrastructure. #PrivateEquity #VentureCapital #fofweekly #CVC #fundraising #GP #LP https://t.co/Hs5sbY398o	542.0	RT @fofweekly: NREP has raised €900m for its new, semi open-ended fund to invest long-term in middle-income residentials, modern logistics…	1795.0	True	full
132615	132615	6040cc1529b1e40038552bc0	2021-03-04 12:01:19	[]	[{"url":"https://t.co/xjqMb9stHX","expanded_url":"http://ow.ly/5ZAa50DMgtg","display_url":"ow.ly/5ZAa50DMgtg","indices":[238,261]}]		[]	[]			The TURAS equality &amp; diversity zone has resources to support an inclusive culture in NHS Scotland. Dr Gwenetta D.… https://t.co/0kKm7lHvVE	33351.0	True	full
132616	132616	6040cc1529b1e40038552bce	2021-03-04 12:01:20	[]	[]	Thu Mar 04 04:56:22 +0000 2021	[]	[{"url":"https://t.co/OFANmlUpwS","expanded_url":"https://twitter.com/sallyKP/status/1366875214974443523","display_url":"twitter.com/sallyKP/status…","indices":[162,185]}]	Oh hey @Twitter is putting a warning label on this tweet and has turned off retweets. The Pharma Junta has declared that data and critical thinking are baaaaaad. https://t.co/OFANmlUpwS	35483.0	RT @uTobian: Oh hey @Twitter is putting a warning label on this tweet and has turned off retweets. The Pharma Junta has declared that data…	7521.0	True	full
132617	132617	6040cc1529b1e40038552bd0	2021-03-04 12:01:19	[{"text":"COVID19","indices":[8,16]},{"text":"CovidVaccine","indices":[163,176]},{"text":"SpreadTheFacts","indices":[260,275]}]	[{"url":"https://t.co/LKBqpw5SUZ","expanded_url":"http://www.nhs.uk/covidvaccination","display_url":"nhs.uk/covidvaccinati…","indices":[235,258]}]		[]	[]			Can the #COVID19 vaccine change your DNA or make you infertile❓ Listen to Dr. Kevin Brown, Consultant Medical Viro… https://t.co/QDyWFnOSyI	112.0	True	full
132618	132618	6040cc1529b1e40038552bd2	2021-03-04 12:01:20	[]	[]	Fri Feb 26 08:25:02 +0000 2021	[{"text":"construction","indices":[2,15]},{"text":"buildbackbetter","indices":[173,189]}]	[{"url":"https://t.co/vbygsrquAr","expanded_url":"https://constructionmanagermagazine.com/construction-skills-gap-threatens-net-zero-targets/","display_url":"constructionmanagermagazine.com/construction-s…","indices":[221,244]}]	A #construction skills gap threatens to delay the UK’s ability to deliver a zero-carbon economy. 20% workers are aged under 30 and 750k will retire over the next 15 years. #buildbackbetter impossible without builders. https://t.co/vbygsrquAr	4172.0	RT @MunishDatta: A #construction skills gap threatens to delay the UK’s ability to deliver a zero-carbon economy. 20% workers are aged und…	304.0	True	full
132619	132619	6040cc1529b1e40038552bde	2021-03-04 12:01:20	[]	[{"url":"https://t.co/H22O4hQv3M","expanded_url":"https://bit.ly/3qmnoIQ","display_url":"bit.ly/3qmnoIQ","indices":[249,272]}]		[]	[]			Pharma is undergoing a period of unrivalled change. Stay ahead and deliver a seamless, personalized experience for… https://t.co/NfIr6A4bjY	2607.0	True	full
[truncated: 131,379 more rows]
