# Supplementary material for: Low credibility URL sharing on Twitter during reporting linking rare blood clots with the Oxford/AstraZeneca COVID-19 vaccine
Source: PLoS One. 2024 Jan 19;19(1):e0296444. doi: 10.1371/journal.pone.0296444 (PMC10798519; doi:10.1371/journal.pone.0296444)
Supplement: S3 File — (CSV) [file pone.0296444.s005.csv]

	Unnamed: 0	_id	created_at	extended_tweet.entities.hashtags	URL	retweeted_status.created_at	retweeted_status.extended_tweet.entities.hashtags	RTURL	retweeted_status.extended_tweet.full_text	retweeted_status.user.followers_count	text	user.followers_count	indicator	origin
264000	264000	6041b65a998e5f003825c5a2	2021-03-05 04:40:53	[]	[]	Thu Mar 04 16:28:48 +0000 2021	[]	[{"url":"https://t.co/pEMw2DalUl","expanded_url":"https://g1.globo.com/sp/campinas-regiao/noticia/2021/03/03/escola-particular-de-campinas-que-registrou-surto-de-covid-confirma-morte-de-professora.ghtml","display_url":"g1.globo.com/sp/campinas-re…","indices":[206,229]}]	Lembram de uma escola particular que teve um surto de covid em Campinas algumas semanas atrás? Pois confirmaram ontem que uma professora que pegou covid naquele surtou faleceu. Ela ficou 21 dias internada. https://t.co/pEMw2DalUl	10816.0	RT @profscontraoesp: Lembram de uma escola particular que teve um surto de covid em Campinas algumas semanas atrás? Pois confirmaram ontem…	209.0	True	full
264001	264001	6041b65a998e5f003825c5b4	2021-03-05 04:40:53	[]	[]	Thu Mar 04 20:48:04 +0000 2021	[]	[{"url":"https://t.co/Ay12IGbeKJ","expanded_url":"https://bit.ly/3qguFJB","display_url":"bit.ly/3qguFJB","indices":[255,278]}]	ICAO will hold its sixteenth Traveller Identification Programme Symposium (TRIP2021) from 25 to 26 May 2021. The theme of this year's Symposium will be: "Game-changing Technologies Driving Seamless Border Management". Don't miss this event, register now! https://t.co/Ay12IGbeKJ https://t.co/8yqbdp5ONL	128017.0	RT @icao: ICAO will hold its sixteenth Traveller Identification Programme Symposium (TRIP2021) from 25 to 26 May 2021. The theme of this ye…	315.0	True	full
264002	264002	6041b65a998e5f003825c5c4	2021-03-05 04:40:53	[]	[{"url":"https://t.co/AInfhmI47w","expanded_url":"https://covid19.govt.nz/alert-system/about-the-alert-system/","display_url":"covid19.govt.nz/alert-system/a…","indices":[119,142]}]		[]	[]			@Ali_Alafeefi @Ash_Stewart_ If you would like to see what New Zealand's alert levels mean in practice, here is a li… https://t.co/jDPyLfZ0nU	1307.0	True	full
264003	264003	6041b65a998e5f003825c5ce	2021-03-05 04:40:53	[]	[]	Wed Mar 03 16:59:54 +0000 2021	[]	[{"url":"https://t.co/VhMvYUkqke","expanded_url":"https://www.theatlantic.com/ideas/archive/2021/03/stocktons-basic-income-experiment-pays-off/618174/","display_url":"theatlantic.com/ideas/archive/…","indices":[229,252]}]	Stockton is out with preliminary results on its guaranteed-income program. Cash helps. It doesn't hurt the labor market. And it alleviates some of the toxic stress and anxiety lower-income families experience day in and day out. https://t.co/VhMvYUkqke	101489.0	RT @AnnieLowrey: Stockton is out with preliminary results on its guaranteed-income program. Cash helps. It doesn't hurt the labor market. A…	494.0	True	full
264004	264004	6041b65b998e5f003825c5de	2021-03-05 04:40:53	[]	[{"url":"https://t.co/sTr4T52WYV","expanded_url":"https://www.biorxiv.org/content/10.1101/2021.01.02.424974v1","display_url":"biorxiv.org/content/10.110…","indices":[172,195]},{"url":"https://t.co/gK3iQJg8ZA","expanded_url":"http://www.darg.com.hk/page15.html","display_url":"darg.com.hk/page15.html","indices":[217,240]}]		[]	[]			Test result by Catherine Bryant, Sandra A. Wilks of School of Health Sciences, University of Southampton, UK. SARS-… https://t.co/8nWCxswEfr	0.0	True	full
264005	264005	6041b65b998e5f003825c5e4	2021-03-05 04:40:53	[]	[]	Thu Mar 04 18:11:37 +0000 2021	[]	[{"url":"https://t.co/6y4pXJQ83l","expanded_url":"https://www.ohchr.org/EN/NewsEvents/Pages/DisplayNews.aspx?NewsID=26845&LangID=E","display_url":"ohchr.org/EN/NewsEvents/…","indices":[261,284]}]	Just released my report to HR Council on the crisis in Myanmar: "While the future of Myanmar will be determined by its people, the intl community must act urgently &amp; decisively to support them." I then recommend how. Link to news release &amp; report here: https://t.co/6y4pXJQ83l https://t.co/R3OfRtSNhu	187005.0	RT @RapporteurUn: Just released my report to HR Council on the crisis in Myanmar: "While the future of Myanmar will be determined by its pe…	1.0	True	full
264006	264006	6041b65b998e5f003825c5e6	2021-03-05 04:40:53	[]	[]	Thu Mar 04 23:34:49 +0000 2021	[{"text":"BTSLoveMyself","indices":[194,208]}]	[{"url":"https://t.co/XoktPNLxGE","expanded_url":"https://www.unicef.org/press-releases/bts-and-big-hit-renew-commitment-love-myself-campaign-support-unicef-ending-violence","display_url":"unicef.org/press-releases…","indices":[209,232]}]	Grammy-nominated group BTS, together with its label Big Hit, renew its commitment to UNICEF to help end violence and neglect, and promote children and young people’s self-esteem and well-being. #BTSLoveMyself https://t.co/XoktPNLxGE	30294.0	RT @UNICEFmedia: Grammy-nominated group BTS, together with its label Big Hit, renew its commitment to UNICEF to help end violence and negle…	233.0	True	full
264007	264007	6041b65b998e5f003825c5f2	2021-03-05 04:40:53	[]	[]	Thu Mar 04 19:16:20 +0000 2021	[]	[{"url":"https://t.co/PgX2a6ZO9k","expanded_url":"https://jornadabc.mx/tijuana/01-12-2020/no-fue-gira-de-trabajo-fue-cortina-de-humo-oposicion-sobre-visita-de-amlo","display_url":"jornadabc.mx/tijuana/01-12-…","indices":[253,276]}]	Aquí la prueba de lo que digo y de sus ataques al presidente, este señor ahora es el candidato del PRIANRD por el distrito 5 de Tijuana para este 2021. ¿Ahora entienden por qué la actitud de @EstefaniaVeloz hacía el movimiento de nuestro presidente? https://t.co/PgX2a6ZO9k	12018.0	RT @LaChiquisYareli: Aquí la prueba de lo que digo y de sus ataques al presidente, este señor ahora es el candidato del PRIANRD por el dist…	1936.0	True	full
264008	264008	6041b65b998e5f003825c5f8	2021-03-05 04:40:53	[{"text":"Gameboys2","indices":[111,121]},{"text":"GameboystheSeries","indices":[122,140]}]	[{"url":"https://t.co/6siduI4Tf1","expanded_url":"https://push.abs-cbn.com/2021/2/25/fresh-scoops/push-awards-2020-191943","display_url":"push.abs-cbn.com/2021/2/25/fres…","indices":[156,179]}]		[]	[]			📢 PUSH Awards 2020 | DAY-5 ✅ [until March 15 only] 🔹 PUSH Breakthrough Star of 2020 🔹 PUSH Popular BL Couple… https://t.co/qDqhoSzmW9	276.0	True	full
264009	264009	6041b65b998e5f003825c60c	2021-03-05 04:40:54	[]	[]	Fri Mar 05 04:40:00 +0000 2021	[{"text":"PodernFamily","indices":[217,230]},{"text":"podcast","indices":[231,239]},{"text":"podcastHQ","indices":[240,250]},{"text":"PodNation","indices":[252,262]},{"text":"bravoforthebside","indices":[263,280]}]	[{"url":"https://t.co/jMJ6kwHuQe","expanded_url":"http://bit.ly/2ULw39x","display_url":"bit.ly/2ULw39x","indices":[192,215]}]	Join us as we dive into the 1978 film Piranha. The lessons from this film are based on its failure to follow them. A lot goes wrong, and not just with the govt fish army, but it's still fun. https://t.co/jMJ6kwHuQe #PodernFamily #podcast #podcastHQ #PodNation #bravoforthebside https://t.co/iHzQBvpjq9	1068.0	RT @bravo_side: Join us as we dive into the 1978 film Piranha. The lessons from this film are based on its failure to follow them. A lot go…	7440.0	True	full
264010	264010	6041b65b998e5f003825c620	2021-03-05 04:40:54	[]	[]	Fri Mar 05 04:25:20 +0000 2021	[]	[{"url":"https://t.co/AhKxbq9S59","expanded_url":"https://www.oantagonista.com/brasil/dois-assessores-de-senador-morrem-de-covid-19-estou-arrasado-me-sentindo-um-bosta/","display_url":"oantagonista.com/brasil/dois-as…","indices":[247,270]}]	🇧🇷 “Os caras não eram assessores, eram meus irmãos. Estou arrasado, cara. Este estado está lascado. [...] A família deles gritava comigo, pedindo socorro. E eles morreram sofrendo, fora da UTI. [...] Estou me sentindo um bosta”, disse o senador. https://t.co/AhKxbq9S59	102516.0	RT @eixopolitico: 🇧🇷 “Os caras não eram assessores, eram meus irmãos. Estou arrasado, cara. Este estado está lascado. [...] A família deles…	903.0	True	full
264011	264011	6041b65c998e5f003825c63a	2021-03-05 04:40:54	[]	[]	Fri Mar 05 04:36:40 +0000 2021	[]	[{"url":"https://t.co/rTA5eplbnM","expanded_url":"https://www.theguardian.com/world/datablog/ng-interactive/2021/feb/25/australia-covid-vaccine-tracker-how-is-the-rollout-progressing-and-when-will-you-get-the-coronavirus-jab","display_url":"theguardian.com/world/datablog…","indices":[152,175]}]	New chart showing Australia's vaccine rollout has, so far, been slower than a number of other countries and regions at the same points in their rollout https://t.co/rTA5eplbnM https://t.co/Nq8aH1C9Tx	10962.0	RT @NickEvershed: New chart showing Australia's vaccine rollout has, so far, been slower than a number of other countries and regions at th…	156.0	True	full
264012	264012	6041b65c998e5f003825c63c	2021-03-05 04:40:54	[]	[]	Thu Mar 04 21:00:00 +0000 2021	[{"text":"JuevesDeReactivación","indices":[15,36]}]	[{"url":"https://t.co/bX0HfknFhq","expanded_url":"http://bit.ly/jr_ime","display_url":"bit.ly/jr_ime","indices":[216,239]}]	Conéctate este #JuevesDeReactivación a la videoconferencia que tenemos preparada para ti: "Era de la pandemia: alto, ¿Lo estoy haciendo bien?". Aprende como fortalecer tu negocio y aumentar tus ventas. Regístrate en https://t.co/bX0HfknFhq https://t.co/VyYgpl4nTG	535725.0	RT @Edomex: Conéctate este #JuevesDeReactivación a la videoconferencia que tenemos preparada para ti: "Era de la pandemia: alto, ¿Lo estoy…	16.0	True	full
264013	264013	6041b65c998e5f003825c63e	2021-03-05 04:40:54	[]	[]	Thu Mar 04 13:02:03 +0000 2021	[]	[{"url":"https://t.co/sRSD6EqrTF","expanded_url":"https://cutt.ly/fl7MFGl","display_url":"cutt.ly/fl7MFGl","indices":[256,279]}]	Me siento muy feliz por ser la gobernadora mejor valorada del país en la última encuesta Invamer. Entiendo esto también como un reconocimiento al esfuerzo de todos los funcionarios de @GobValle que en pandemia llevan un año trabajando durísimo y sin parar https://t.co/sRSD6EqrTF	82937.0	RT @ClaraLuzRoldan: Me siento muy feliz por ser la gobernadora mejor valorada del país en la última encuesta Invamer. Entiendo esto también…	10192.0	True	full
264014	264014	6041b65c998e5f003825c662	2021-03-05 04:40:55	[]	[]	Fri Mar 05 00:30:03 +0000 2021	[]	[{"url":"https://t.co/oclT4f3TF8","expanded_url":"http://ow.ly/62PO50DQsMd","display_url":"ow.ly/62PO50DQsMd","indices":[232,255]}]	The Black-capped Chickadee is one of the trickiest birds to count. Chickadee flock sizes vary, and each flock seems to wander through its winter range along a route, taking it through the best areas several times a day. Learn more: https://t.co/oclT4f3TF8	38417.0	RT @BirdWatchDaily: The Black-capped Chickadee is one of the trickiest birds to count. Chickadee flock sizes vary, and each flock seems to…	3152.0	True	full
264015	264015	6041b65d998e5f003825c696	2021-03-05 04:40:55	[]	[]	Fri Mar 05 03:16:41 +0000 2021	[]	[{"url":"https://t.co/8VzKDFw2dr","expanded_url":"https://www.nytimes.com/2021/03/04/nyregion/cuomo-nursing-home-deaths.html","display_url":"nytimes.com/2021/03/04/nyr…","indices":[244,267]}]	BREAKING: Top aides to Gov. Andrew M. Cuomo were alarmed: A report written by state health officials had just landed, and it included a count of how many nursing home residents in New York had died in the pandemic. They ordered the data out. https://t.co/8VzKDFw2dr	15091.0	RT @jdavidgoodman: BREAKING: Top aides to Gov. Andrew M. Cuomo were alarmed: A report written by state health officials had just landed, an…	1021.0	True	full
264016	264016	6041b65d998e5f003825c6b4	2021-03-05 04:40:55	[]	[]	Thu Mar 04 23:49:03 +0000 2021	[]	[{"url":"https://t.co/dqUGjkY4Kq","expanded_url":"https://www.pscp.tv/w/cxAXszFvUEtMTG9YTUpKS2R8MXlvS01BQlhBbFlLURQK-z0AN1t6fOSDSJyxHWHeE5rhdU1cfhExc-FKt7nm","display_url":"pscp.tv/w/cxAXszFvUEtM…","indices":[253,276]}]	Right now my Republican colleague is delaying a vote on the COVID relief bill by requiring the poor Senate clerks to read all 600+ pages out loud. That'll take about 10 hours. So instead, tune in as I read letters from folks who are pleading for help. https://t.co/dqUGjkY4Kq	16664.0	RT @SenatorHick: Right now my Republican colleague is delaying a vote on the COVID relief bill by requiring the poor Senate clerks to read…	457.0	True	full
264017	264017	6041b65d998e5f003825c6b6	2021-03-05 04:40:56	[]	[]	Thu Mar 04 19:39:20 +0000 2021	[{"text":"ivermectina","indices":[52,64]}]	[{"url":"https://t.co/P4ltmaL15k","expanded_url":"https://jamanetwork.com/journals/jama/fullarticle/2777389","display_url":"jamanetwork.com/journals/jama/…","indices":[229,252]}]	En adultos con COVID-19 leve, un ciclo de 5 días de #ivermectina comparado con placebo no redujo el tiempo hasta la resolución de los síntomas. Los hallazgos no apoyan el uso de ivermectina en el tratamiento del COVID-19 leve. https://t.co/P4ltmaL15k	30329.0	RT @SPInfectologia: En adultos con COVID-19 leve, un ciclo de 5 días de #ivermectina comparado con placebo no redujo el tiempo hasta la res…	590.0	True	full
264018	264018	6041b65d998e5f003825c6d6	2021-03-05 04:40:56	[]	[]	Thu Mar 04 18:11:37 +0000 2021	[]	[{"url":"https://t.co/6y4pXJQ83l","expanded_url":"https://www.ohchr.org/EN/NewsEvents/Pages/DisplayNews.aspx?NewsID=26845&LangID=E","display_url":"ohchr.org/EN/NewsEvents/…","indices":[261,284]}]	Just released my report to HR Council on the crisis in Myanmar: "While the future of Myanmar will be determined by its people, the intl community must act urgently &amp; decisively to support them." I then recommend how. Link to news release &amp; report here: https://t.co/6y4pXJQ83l https://t.co/R3OfRtSNhu	187581.0	RT @RapporteurUn: Just released my report to HR Council on the crisis in Myanmar: "While the future of Myanmar will be determined by its pe…	1.0	True	full
264019	264019	6041b65d998e5f003825c6e0	2021-03-05 04:40:56	[]	[]	Fri Mar 05 03:53:48 +0000 2021	[{"text":"Portada","indices":[0,8]},{"text":"NLD","indices":[112,116]},{"text":"Reynosa","indices":[117,125]},{"text":"BuenViernes","indices":[126,138]},{"text":"RioBravo","indices":[139,148]},{"text":"Matamoros","indices":[149,159]},{"text":"CdVictoria","indices":[160,171]},{"text":"Tampico","indices":[172,180]},{"text":"Madero","indices":[181,188]},{"text":"CDMX","indices":[189,194]},{"text":"E…	[{"url":"https://t.co/DyHc4Cn3H4","expanded_url":"http://www.norestedigital.net/tamaulipas/respalda-diputada-roxana-gomez-iniciativa-a-favor-de-personas-con-autismo/","display_url":"norestedigital.net/tamaulipas/res…","indices":[88,111]}]	#Portada: Respalda diputada @RoxanaGomezMx Iniciativa a favor de personas con autismo https://t.co/DyHc4Cn3H4 #NLD #Reynosa #BuenViernes #RioBravo #Matamoros #CdVictoria #Tampico #Madero #CDMX #Edomex #Monterrey #Texas #USA #Veracruz #Tamaulipas #QuedateEnCasa #ParamountPlus https://t.co/cxxjj2fjoD	21086.0	RT @NoresteDigital: #Portada: Respalda diputada @RoxanaGomezMx Iniciativa a favor de personas con autismo https://t.co/DyHc4Cn3H4 #NLD #R…	594.0	True	full
264020	264020	6041b65d998e5f003825c6e4	2021-03-05 04:40:56	[]	[]	Thu Mar 04 23:44:18 +0000 2021	[]	[{"url":"https://t.co/bmcJmIF28G","expanded_url":"https://www.washingtonpost.com/lifestyle/2021/03/02/help-kids-thrive-pandemic/","display_url":"washingtonpost.com/lifestyle/2021…","indices":[139,162]}]	Loved this new @washingtonpost piece with two of my favorite people! So relevant during these unprecedented times @Pfagell @micheleborba https://t.co/bmcJmIF28G	3906.0	RT @hinduja: Loved this new @washingtonpost piece with two of my favorite people! So relevant during these unprecedented times @Pfagell @…	106.0	True	full
264021	264021	6041b65d998e5f003825c6e6	2021-03-05 04:40:56	[]	[]	Thu Mar 04 13:35:29 +0000 2021	[{"text":"AEstaHora","indices":[0,10]}]	[{"url":"https://t.co/BXPS3y0hKi","expanded_url":"http://noticiasrcn.com","display_url":"noticiasrcn.com","indices":[222,245]}]	#AEstaHora | Comerciantes del madrugón en San Victorino protestan en el centro de Bogotá porque la Alcaldía no los deja funcionar. Aseguran que las pérdidas son millonarias y los madrugones generan hasta 192.000 empleos https://t.co/BXPS3y0hKi https://t.co/FnnsDXife7	8077516.0	RT @NoticiasRCN: #AEstaHora | Comerciantes del madrugón en San Victorino protestan en el centro de Bogotá porque la Alcaldía no los deja fu…	162.0	True	full
264022	264022	6041b65e998e5f003825c6fa	2021-03-05 04:40:56	[]	[]	Thu Mar 04 17:05:40 +0000 2021	[]	[{"url":"https://t.co/1X8qoIpOA7","expanded_url":"https://www.iol.co.za/news/south-africa/gauteng/veteran-political-journalist-karima-brown-dies-of-covid-19-9fd7b652-a3bf-447a-8180-04eff3afec64","display_url":"iol.co.za/news/south-afr…","indices":[241,264]}]	“Karima will be remembered for her fearlessness and most importantly, the significant contribution she made while she was Executive Editor at Independent Media, during a time of the Group’s transition and transformation.” - Dr. Iqbal Surve https://t.co/1X8qoIpOA7	4798.0	RT @IndyMediaSA: “Karima will be remembered for her fearlessness and most importantly, the significant contribution she made while she was…	998.0	True	full
264023	264023	6041b65e998e5f003825c6fc	2021-03-05 04:40:56	[{"text":"NeoPapers","indices":[140,150]}]	[{"url":"https://t.co/lPMdcrifYH","expanded_url":"https://pubmed.ncbi.nlm.nih.gov/33640370/?utm_source=no_user_agent&utm_medium=rss&utm_campaign=pubmed-2&utm_content=1deGMjvjVspp9hspyqeMga8WP3uWVYgrs5B9lvbokPQW1n0Qlk&fc=20201013134548&ff=20210304112410&v=2.14.2","display_url":"pubmed.ncbi.nlm.nih.gov/33640370/?utm_…","indices":[151,174]}]		[]	[]			Clinical and molecular characteristics of OXA-72-producing Acinetobacter baumannii ST636 outbreak at Neonatal Inten… https://t.co/EREQ6OHYU0	612.0	True	full
264024	264024	6041b65e998e5f003825c702	2021-03-05 04:40:56	[]	[]	Fri Mar 05 02:53:25 +0000 2021	[]	[{"url":"https://t.co/12bLPLsiI1","expanded_url":"https://www.oregonlive.com/coronavirus/2021/03/vaccine-allotment-for-safeway-albertsons-will-double-as-oregon-pharmacies-receive-johnson-johnson-doses.html","display_url":"oregonlive.com/coronavirus/20…","indices":[173,196]}]	Safeway and Albertsons pharmacies across Oregon will soon be carrying the Johnson &amp; Johnson COVID-19 vaccine, doubling the number of available doses at these locations. https://t.co/12bLPLsiI1	232048.0	RT @OregonGovBrown: Safeway and Albertsons pharmacies across Oregon will soon be carrying the Johnson &amp; Johnson COVID-19 vaccine, doubling…	2222.0	True	full
264025	264025	6041b65e998e5f003825c70a	2021-03-05 04:40:57	[]	[]	Fri Mar 05 04:25:09 +0000 2021	[]	[{"url":"https://t.co/dosKqu9ev7","expanded_url":"https://www.thenews.com.pk/amp/799368-over-190-psl-players-officials-refused-vaccination?__twitter_impression=true","display_url":"thenews.com.pk/amp/799368-ove…","indices":[164,187]}]	Why were cricketers given priority when general public is still waiting? Even Foreign cricketers were prioritised over local population. What an absolute farce. https://t.co/dosKqu9ev7	24522.0	RT @norbalm: Why were cricketers given priority when general public is still waiting? Even Foreign cricketers were prioritised over local…	698.0	True	full
264026	264026	6041b65e998e5f003825c734	2021-03-05 04:40:57	[]	[]	Fri Mar 05 00:34:05 +0000 2021	[{"text":"IMSS","indices":[118,123]},{"text":"Comunicado","indices":[126,137]}]	[{"url":"https://t.co/r0Y82oamXI","expanded_url":"http://bit.ly/3sKdMIO","display_url":"bit.ly/3sKdMIO","indices":[140,163]}]	México tiene instituciones fuertes y servidores públicos con sentido del deber que permitieron enfrentar la pandemia: #IMSS. #Comunicado 🔗 https://t.co/r0Y82oamXI https://t.co/tbi9BMNKMN	589078.0	RT @Tu_IMSS: México tiene instituciones fuertes y servidores públicos con sentido del deber que permitieron enfrentar la pandemia: #IMSS.…	79.0	True	full
264027	264027	6041b65e998e5f003825c738	2021-03-05 04:40:57	[]	[]	Thu Mar 04 18:11:37 +0000 2021	[]	[{"url":"https://t.co/6y4pXJQ83l","expanded_url":"https://www.ohchr.org/EN/NewsEvents/Pages/DisplayNews.aspx?NewsID=26845&LangID=E","display_url":"ohchr.org/EN/NewsEvents/…","indices":[261,284]}]	Just released my report to HR Council on the crisis in Myanmar: "While the future of Myanmar will be determined by its people, the intl community must act urgently &amp; decisively to support them." I then recommend how. Link to news release &amp; report here: https://t.co/6y4pXJQ83l https://t.co/R3OfRtSNhu	187581.0	RT @RapporteurUn: Just released my report to HR Council on the crisis in Myanmar: "While the future of Myanmar will be determined by its pe…	128.0	True	full
264028	264028	6041b65f998e5f003825c74a	2021-03-05 04:40:57	[]	[]	Fri Mar 05 03:18:52 +0000 2021	[{"text":"ILACreview","indices":[1,12]},{"text":"Accreditation","indices":[39,53]}]	[{"url":"https://t.co/Q3aGwxgUfZ","expanded_url":"https://bit.ly/3qirReT","display_url":"bit.ly/3qirReT","indices":[255,278]}]	📌#ILACreview New brochure: "Specifying #Accreditation for COVID-19 (SARS-CoV-2) Testing" | Now also addresses possible broader testing specifications to provide testing data to inform protocols for the on-going management of the pandemic. 👉Available from https://t.co/Q3aGwxgUfZ https://t.co/1KSqwA28Vh	5692.0	RT @ILAC_Official: 📌#ILACreview New brochure: "Specifying #Accreditation for COVID-19 (SARS-CoV-2) Testing" | Now also addresses possible b…	76.0	True	full
264029	264029	6041b65f998e5f003825c76c	2021-03-05 04:40:57	[]	[]	Fri Mar 05 04:21:31 +0000 2021	[]	[{"url":"https://t.co/L7woqwqOxh","expanded_url":"https://twitter.com/macloudroni/status/1367687467206275073","display_url":"twitter.com/macloudroni/st…","indices":[224,247]}]	everyone, this doesn't mean we didn't chart high enough to get in or anything, its just the way they count, ours will start getting reflected from tomorrow's update! so our streaming has not gone to waste, let's keep going! https://t.co/L7woqwqOxh	594.0	RT @KHJVlBE: everyone, this doesn't mean we didn't chart high enough to get in or anything, its just the way they count, ours will start ge…	258.0	True	full
264030	264030	6041b65f998e5f003825c76e	2021-03-05 04:40:57	[]	[]	Fri Mar 05 02:33:06 +0000 2021	[]	[{"url":"https://t.co/8dTiqhC2gN","expanded_url":"http://saludsinaloa.gob.mx/wp-content/uploads/2020/reportescovid/INFORME%20DIARIO%20PUBLICO%20COVID19%2004_03_2021.pdf","display_url":"saludsinaloa.gob.mx/wp-content/upl…","indices":[126,149]}]	⚠Jueves 04 de Marzo⚠ 🚨HAY 97 NUEVOS🚨 📌46 nuevos recuperados 15 nuevos fallecimientos 79% de camas disponibles en el Estado https://t.co/8dTiqhC2gN	5913.0	RT @saludsinaloagob: ⚠Jueves 04 de Marzo⚠ 🚨HAY 97 NUEVOS🚨 📌46 nuevos recuperados 15 nuevos fallecimientos 79% de camas disponibles en el…	60.0	True	full
264031	264031	6041b65f998e5f003825c77e	2021-03-05 04:40:58	[]	[]	Fri Mar 05 04:30:23 +0000 2021	[]	[{"url":"https://t.co/htPxu0byhY","expanded_url":"https://starmometer.com/2021/01/28/100-asian-heartthrobs-2021-elimination-round/amp/","display_url":"starmometer.com/2021/01/28/100…","indices":[257,280]}]	engenes, please vote for sunghoon on starmometer, voting is until march 15. the gap is very huge, we need your full cooperation! there will be a mass voting later at 6PM KST so make sure to participate. for more info about voting, please visit @PSHFANBASE. https://t.co/htPxu0byhY	9695.0	RT @snhfilm: engenes, please vote for sunghoon on starmometer, voting is until march 15. the gap is very huge, we need your full cooperatio…	342.0	True	full
264032	264032	6041b65f998e5f003825c78a	2021-03-05 04:40:58	[]	[{"url":"https://t.co/fYRSt8gHXn","expanded_url":"https://www.theguardian.com/us-news/2021/mar/04/biden-mask-mandate-texas-neanderthal-thinking-greg-abbott","display_url":"theguardian.com/us-news/2021/m…","indices":[206,229]}]		[]	[]			Who the f@ck cares what Abbott thinks? Focusing on whether the use of the word Neanderthal was "presidential" is NO… https://t.co/PfKvpXvtAp	138.0	True	full
264033	264033	6041b660998e5f003825c794	2021-03-05 04:40:58	[]	[]	Thu Mar 04 01:14:10 +0000 2021	[{"text":"KhaoSan","indices":[0,8]},{"text":"COVID19","indices":[33,41]},{"text":"Songkran","indices":[80,89]},{"text":"BangkokPost","indices":[141,153]},{"text":"Thailand","indices":[154,163]},{"text":"tourism","indices":[164,172]}]	[{"url":"https://t.co/YLNtOXyXgQ","expanded_url":"https://www.bangkokpost.com/photo/2077667/khao-san-road-today","display_url":"bangkokpost.com/photo/2077667/…","indices":[188,211]}]	#KhaoSan Road is deserted as the #COVID19 outbreak keeps tourists home. Limited #Songkran activities will be allowed there from April 13-15. #BangkokPost #Thailand #tourism More photos | https://t.co/YLNtOXyXgQ https://t.co/McBt0gDXZN	176187.0	RT @BangkokPostNews: #KhaoSan Road is deserted as the #COVID19 outbreak keeps tourists home. Limited #Songkran activities will be allowed t…	3.0	True	full
264034	264034	6041b660998e5f003825c7a6	2021-03-05 04:40:58	[]	[]	Thu Mar 04 19:39:42 +0000 2021	[]	[{"url":"https://t.co/zZO3ZcqiWz","expanded_url":"https://www.ohchr.org/EN/HRBodies/HRC/RegularSessions/Session46/Documents/A_HRC_46_56.pdf","display_url":"ohchr.org/EN/HRBodies/HR…","indices":[103,126]}]	Proud to be working with Tom and supporting his mandate. Here’s a direct link to his important report: https://t.co/zZO3ZcqiWz	1613.0	RT @RogerforWI: Proud to be working with Tom and supporting his mandate. Here’s a direct link to his important report: https://t.co/zZO3Zcq…	19.0	True	full
264035	264035	6041b660998e5f003825c7b2	2021-03-05 04:40:59	[]	[]	Thu Mar 04 23:34:49 +0000 2021	[{"text":"BTSLoveMyself","indices":[194,208]}]	[{"url":"https://t.co/XoktPNLxGE","expanded_url":"https://www.unicef.org/press-releases/bts-and-big-hit-renew-commitment-love-myself-campaign-support-unicef-ending-violence","display_url":"unicef.org/press-releases…","indices":[209,232]}]	Grammy-nominated group BTS, together with its label Big Hit, renew its commitment to UNICEF to help end violence and neglect, and promote children and young people’s self-esteem and well-being. #BTSLoveMyself https://t.co/XoktPNLxGE	30294.0	RT @UNICEFmedia: Grammy-nominated group BTS, together with its label Big Hit, renew its commitment to UNICEF to help end violence and negle…	4428.0	True	full
264036	264036	6041b660998e5f003825c7be	2021-03-05 04:40:59	[{"text":"besceptical","indices":[135,147]},{"text":"questionauthority","indices":[148,166]},{"text":"CuomoLiedPeopleDied","indices":[167,187]}]	[{"url":"https://t.co/7CSZYg9PSW","expanded_url":"http://www.nytimes.com/2021/03/04/nyregion/cuomo-nursing-home-deaths.html","display_url":"nytimes.com/2021/03/04/nyr…","indices":[188,211]}]		[]	[]			Gov Employees hid coronavirus info from the public to coverup policy decisions that led to the deaths of thousands… https://t.co/fhu608u9T9	17.0	True	full
264037	264037	6041b660998e5f003825c7d6	2021-03-05 04:40:59	[]	[]	Fri Mar 05 03:44:06 +0000 2021	[]	[{"url":"https://t.co/EHEwDKWW4W","expanded_url":"https://twitter.com/syramadad/status/1367677961617412096","display_url":"twitter.com/syramadad/stat…","indices":[123,146]}]	COVID has consumed our attention over the past year, but antibiotic resistance is the danger smoldering in the background. https://t.co/EHEwDKWW4W	102164.0	RT @aetiology: COVID has consumed our attention over the past year, but antibiotic resistance is the danger smoldering in the background. h…	366.0	True	full
264038	264038	6041b660998e5f003825c7de	2021-03-05 04:40:59	[]	[{"url":"https://t.co/LThmo4pYOR","expanded_url":"https://amp.inkstonenews.com/science/covid-19-face-masks-could-cause-lung-problems-chinese-study/article/3116339","display_url":"amp.inkstonenews.com/science/covid-…","indices":[205,228]}]		[]	[]			@EWoodhouse7 Not sure on the credibility on this one since it comes from China. Worst part is it talks about all th… https://t.co/e8tS1NkKh3	16.0	True	full
264039	264039	6041b660998e5f003825c7e0	2021-03-05 04:40:59	[]	[]	Fri Mar 05 00:00:55 +0000 2021	[]	[{"url":"https://t.co/7gkePexLGa","expanded_url":"https://www.thedailybeast.com/jim-jordan-under-scrutiny-for-nearly-dollar3-million-in-unreported-campaign-funds?via=twitter_page","display_url":"thedailybeast.com/jim-jordan-und…","indices":[207,230]}]	This week, the campaign committee for Rep. Jim Jordan received ten notices from the Federal Election Commission flagging discrepancies on its books totaling nearly $3 million and dating back over two years. https://t.co/7gkePexLGa	405372.0	RT @CREWcrew: This week, the campaign committee for Rep. Jim Jordan received ten notices from the Federal Election Commission flagging disc…	281.0	True	full
264040	264040	6041b660998e5f003825c7fc	2021-03-05 04:40:59	[]	[]	Fri Mar 05 04:31:17 +0000 2021	[]	[{"url":"https://t.co/mFxi5jFeof","expanded_url":"http://zpr.io/R7TnF","display_url":"zpr.io/R7TnF","indices":[118,141]}]	Dr Ho Pak-leung thinks that dissemination of vaccine information by govt not sufficient resulting in public confusion https://t.co/mFxi5jFeof	1316.0	RT @dimsumdaily_hk: Dr Ho Pak-leung thinks that dissemination of vaccine information by govt not sufficient resulting in public confusion h…	6489.0	True	full
264041	264041	6041b661998e5f003825c806	2021-03-05 04:40:59	[]	[]	Fri Mar 05 01:33:23 +0000 2021	[]	[{"url":"https://t.co/tVHA4h3s3C","expanded_url":"https://n.news.naver.com/entertain/now/article/144/0000721764","display_url":"n.news.naver.com/entertain/now/…","indices":[200,223]}]	[UPDATE] Brave Entertainment confirms that Brave Girls will perform ‘Rollin’ on music shows starting next week Apart from music shows, they will also be appearing on variety and radio shows Source: https://t.co/tVHA4h3s3C https://t.co/o1JuDYbjnt	363707.0	RT @theseoulstory: [UPDATE] Brave Entertainment confirms that Brave Girls will perform ‘Rollin’ on music shows starting next week Apart fr…	165.0	True	full
264042	264042	6041b661998e5f003825c812	2021-03-05 04:40:59	[{"text":"SEOBOK","indices":[44,51]},{"text":"박보검","indices":[137,141]},{"text":"서복","indices":[142,145]},{"text":"영화서복","indices":[146,151]},{"text":"ParkBoGum","indices":[153,163]},{"text":"Seobok","indices":[164,171]},{"text":"朴寶劍","indices":[173,177]},{"text":"複製人徐福","indices":[178,184]}]	[{"url":"https://t.co/BPjTLKGvOT","expanded_url":"https://twitter.com/gvpictures/status/1367686305186914311?s=21","display_url":"twitter.com/gvpictures/sta…","indices":[225,248]}]		[]	[]			SEOBOK Singapore release date: April 15th✨ #SEOBOK is set to open in Singapore cinemas on 15 April, day-and-date w… https://t.co/61rT2zVOb4	562.0	True	full
264043	264043	6041b661998e5f003825c822	2021-03-05 04:41:00	[]	[]	Fri Mar 05 04:14:02 +0000 2021	[]	[{"url":"https://t.co/FNePs92cRj","expanded_url":"https://twitter.com/iitsxjack/status/1367272058967576576?s=19","display_url":"twitter.com/iitsxjack/stat…","indices":[172,195]}]	If you didn't win the 30 robux it's alright I still have 2 giveaways on going its in my pinned and I also have a 50 robux giveaway too join cuz there ending in a few hours https://t.co/FNePs92cRj	2355.0	RT @iitsxjack: If you didn't win the 30 robux it's alright I still have 2 giveaways on going its in my pinned and I also have a 50 robux gi…	1136.0	True	full
264044	264044	6041b661998e5f003825c836	2021-03-05 04:41:00	[]	[{"url":"https://t.co/g13TtL2qxJ","expanded_url":"https://bc.ctvnews.ca/covid-19-update-2-deaths-in-recent-days-were-connected-to-variants-of-concern-1.5333664","display_url":"bc.ctvnews.ca/covid-19-updat…","indices":[237,260]}]		[]	[]			“If I knew that today I could get AstraZeneca and then tomorrow I could get Pfizer, I would just wait one day. But… https://t.co/70NDnForJy	313407.0	True	full
264045	264045	6041b662998e5f003825c860	2021-03-05 04:41:00	[]	[{"url":"https://t.co/zznjKrmGcS","expanded_url":"http://newschannel20.com","display_url":"newschannel20.com","indices":[212,235]}]		[]	[]			Thousands of students across Illinois will be receiving pandemic EBT cards in the mail on Monday. But some families… https://t.co/aZP1ixgpor	434.0	True	full
264046	264046	6041b662998e5f003825c87a	2021-03-05 04:41:00	[{"text":"phishing","indices":[57,66]},{"text":"infosec","indices":[85,93]},{"text":"cybersecurity","indices":[94,108]},{"text":"malware","indices":[109,117]}]	[{"url":"https://t.co/MAuIXRvYiq","expanded_url":"http://phishstats.info","display_url":"phishstats.info","indices":[0,23]}]		[]	[]			https://t.co/MAuIXRvYiq detected 15 new websites hosting #phishing | new today: 15 | #infosec #cybersecurity… https://t.co/dlhDrhNSFG	4881.0	True	full
264047	264047	6041b662998e5f003825c886	2021-03-05 04:41:01	[{"text":"EddieMurphy","indices":[91,103]}]	[{"url":"https://t.co/ZlL7rQlEKx","expanded_url":"http://feeds.mashable.com/~r/Mashable/~3/PzH-9jX3WRg/","display_url":"feeds.mashable.com/~r/Mashable/~3…","indices":[184,207]}]		[]	[]			'Coming 2 America' is a heartfelt and hilarious sequel that doesn't forget its roots ... #EddieMurphy and the ori… https://t.co/w3n7G33OoM	444.0	True	full
264048	264048	6041b662998e5f003825c892	2021-03-05 04:41:01	[]	[]	Thu Mar 04 22:33:30 +0000 2021	[]	[{"url":"https://t.co/MfGPnryYCm","expanded_url":"https://www.dailymail.co.uk/sciencetech/article-9325795/Modernas-Covid-19-jab-cause-skin-reactions-11-DAYS-vaccination.html","display_url":"dailymail.co.uk/sciencetech/ar…","indices":[137,160]}]	UK's Daily Mail: Alarming images reveal how Moderna's Covid-19 vaccine can cause painful skin reactions up to 11 DAYS after vaccination. https://t.co/MfGPnryYCm	20881.0	RT @jamesperloff: UK's Daily Mail: Alarming images reveal how Moderna's Covid-19 vaccine can cause painful skin reactions up to 11 DAYS aft…	2263.0	True	full
264049	264049	6041b662998e5f003825c8a0	2021-03-05 04:41:01	[]	[]	Fri Mar 05 02:59:44 +0000 2021	[]	[{"url":"https://t.co/a3U78rMtue","expanded_url":"https://www.youtube.com/watch?v=F55YCVDxhtI","display_url":"youtube.com/watch?v=F55YCV…","indices":[221,244]}]	El macrismo, con sus socios mediáticos y judiciales, utilizó el Lawfare para legalizar el saqueo, la devaluación y el endeudamiento, para encubrir los negociados de Macri y sus amigos, y para perseguir a los opositores. https://t.co/a3U78rMtue	302878.0	RT @wadodecorrido: El macrismo, con sus socios mediáticos y judiciales, utilizó el Lawfare para legalizar el saqueo, la devaluación y el en…	105.0	True	full
264050	264050	6041b662998e5f003825c8a8	2021-03-05 04:41:01	[]	[]	Thu Mar 04 22:33:44 +0000 2021	[{"text":"Latinus","indices":[123,131]},{"text":"InformaciónParaTi","indices":[132,150]}]	[{"url":"https://t.co/noiAcl3pUE","expanded_url":"https://latinus.us/2021/03/04/congresistas-eu-denuncian-creciente-militarizacion-amlo-ataques-periodistas-activistas/","display_url":"latinus.us/2021/03/04/con…","indices":[151,174]}]	Congresistas de EU denuncian creciente militarización de AMLO y piden frenar sus ataques contra activistas y periodistas. #Latinus #InformaciónParaTi https://t.co/noiAcl3pUE	436388.0	RT @latinus_us: Congresistas de EU denuncian creciente militarización de AMLO y piden frenar sus ataques contra activistas y periodistas.…	4.0	True	full
264051	264051	6041b662998e5f003825c8b4	2021-03-05 04:41:01	[]	[]	Fri Mar 05 04:00:14 +0000 2021	[{"text":"TXT","indices":[213,217]}]	[{"url":"https://t.co/VQMFfQpD13","expanded_url":"http://paypal.com/pools/c/8xgKLRJfkz","display_url":"paypal.com/pools/c/8xgKLR…","indices":[218,241]}]	⏰Voting Reminder⏰ Prepare for comeback! STREAM AND VOTE! ✅Starpass Donation Battle Ranking (Ends Mar 15) - top 1 ⚠️ Use all your HEART JELLYS! ✅Fanplus YEONJUN DANCE (Ends Mar 16) - top 2 ⚠️ ✅ K-CB FUNDS for #TXT https://t.co/VQMFfQpD13 @TXT_bighit @TXT_members https://t.co/67SzLTA1KU	25831.0	RT @txtvotingcrew: ⏰Voting Reminder⏰ Prepare for comeback! STREAM AND VOTE! ✅Starpass Donation Battle Ranking (Ends Mar 15) - top 1 ⚠️ Us…	441.0	True	full
264052	264052	6041b663998e5f003825c8d6	2021-03-05 04:41:01	[]	[]	Thu Mar 04 21:29:15 +0000 2021	[]	[{"url":"https://t.co/skpDzYwN0o","expanded_url":"https://twitter.com/yonalunsky/status/1367574169026715650","display_url":"twitter.com/yonalunsky/sta…","indices":[279,302]}]	BC is also not reporting outbreaks in group homes or other community living BC funded programs. When I questioned CLBC as to why this was not happening. Response was they didn’t think it would make a difference. You report and track this because people with disabilities matter! https://t.co/skpDzYwN0o	52.0	RT @slinkykilleen: BC is also not reporting outbreaks in group homes or other community living BC funded programs. When I questioned CLBC a…	4256.0	True	full
264053	264053	6041b663998e5f003825c8e2	2021-03-05 04:41:02	[]	[]	Fri Mar 05 04:07:30 +0000 2021	[]	[{"url":"https://t.co/UOZEjporKa","expanded_url":"https://m.huffpost.com/us/entry/us_6040aafcc5b6ff75ac4198d7","display_url":"m.huffpost.com/us/entry/us_60…","indices":[193,216]}]	40% of our vaccine allocation will be going to communities hardest hit. We will never beat back this virus and re-open safely without a targeted approach for our most vulnerable communities. https://t.co/UOZEjporKa	1988755.0	RT @GavinNewsom: 40% of our vaccine allocation will be going to communities hardest hit. We will never beat back this virus and re-open sa…	11.0	True	full
264054	264054	6041b663998e5f003825c8e6	2021-03-05 04:41:02	[]	[]	Thu Mar 04 18:37:35 +0000 2021	[]	[{"url":"https://t.co/DWzwBUDwY3","expanded_url":"https://www.cell.com/cell-host-microbe/fulltext/S1931-3128(21)00102-5","display_url":"cell.com/cell-host-micr…","indices":[224,247]}]	Very good and important new data on the UK variant and vaccine response "B.1.1.7 is not a neutralization escape variant of concern for COVID-19 vaccines" "B.1.1.7 is unlikely to increase the risk of SARS-CoV-2 re-infection" https://t.co/DWzwBUDwY3 @cellhostmicrobe https://t.co/iQv7mL9MHq	395235.0	RT @EricTopol: Very good and important new data on the UK variant and vaccine response "B.1.1.7 is not a neutralization escape variant of c…	24.0	True	full
264055	264055	6041b663998e5f003825c8f4	2021-03-05 04:41:02	[]	[]	Fri Mar 05 04:02:10 +0000 2021	[{"text":"Myanmar","indices":[21,29]}]	[{"url":"https://t.co/p9Fvyv3fds","expanded_url":"https://www.ohchr.org/EN/NewsEvents/Pages/DisplayNews.aspx?NewsID=26845&LangID=E","display_url":"ohchr.org/EN/NewsEvents/…","indices":[256,279]}]	“While the future of #Myanmar will be determined by its people, the international community must act urgently and decisively to support them,” @RapporteurUn calls 4 urgent response from Int’l community ahead of today's U.N. Security Council meeting today. https://t.co/p9Fvyv3fds	29075.0	RT @FortifyRights: “While the future of #Myanmar will be determined by its people, the international community must act urgently and decisi…	11.0	True	full
264056	264056	6041b663998e5f003825c8f6	2021-03-05 04:41:02	[]	[{"url":"https://t.co/uPkFTeh6UD","expanded_url":"https://nyti.ms/3kMPzyH","display_url":"nyti.ms/3kMPzyH","indices":[202,225]}]		[]	[]			Electric bikes have gained new currency, @royfurchgott writes. While the pandemic has accelerated bike sales, the o… https://t.co/y9mYkB6rqf	828738.0	True	full
264057	264057	6041b663998e5f003825c8fc	2021-03-05 04:41:02	[]	[]	Fri Mar 05 04:15:00 +0000 2021	[]	[{"url":"https://t.co/2WTKqqS4Dg","expanded_url":"https://www.opindia.com/2021/03/taapsee-pannu-anurag-kashyap-deleted-phone-data-income-tax-raid/","display_url":"opindia.com/2021/03/taapse…","indices":[129,152]}]	Taapsee Pannu and Anurag Kashyap deleted data from their phone after NCB probe began, reveals IT Dept during its probe: Details https://t.co/2WTKqqS4Dg	522052.0	RT @OpIndia_com: Taapsee Pannu and Anurag Kashyap deleted data from their phone after NCB probe began, reveals IT Dept during its probe: De…	71.0	True	full
264058	264058	6041b664998e5f003825c912	2021-03-05 04:41:02	[]	[]	Fri Mar 05 02:43:59 +0000 2021	[]	[{"url":"https://t.co/65DFR3h7h9","expanded_url":"https://www.npr.org/2021/02/26/970999998/with-one-move-congress-could-lift-millions-of-children-out-of-poverty","display_url":"npr.org/2021/02/26/970…","indices":[251,274]}]	I don’t want this HUGE point to be lost.... Biden’s Covid Bill will cut child poverty in half! *Child allowance *Child care tax credit *Increase EITC boost *SNAP expansion I grew up in poverty. This will be a game changer for struggling families! https://t.co/65DFR3h7h9	743353.0	RT @harrisonjaime: I don’t want this HUGE point to be lost.... Biden’s Covid Bill will cut child poverty in half! *Child allowance *Child…	2877.0	True	full
264059	264059	6041b664998e5f003825c914	2021-03-05 04:41:02	[]	[]	Thu Mar 04 22:05:47 +0000 2021	[]	[{"url":"https://t.co/VV8xzyXkrb","expanded_url":"https://www.sinembargo.mx/03-03-2021/3946402","display_url":"sinembargo.mx/03-03-2021/394…","indices":[190,213]}]	Rosario Robles tiene que pagar por sus actos, aún cuando se declare culpable, les recuerdo que no robo un 5 pesos, y por su culpa muchos personas en extrema pobreza, se quedaron sin ayuda. https://t.co/VV8xzyXkrb	16026.0	RT @luceperpetua: Rosario Robles tiene que pagar por sus actos, aún cuando se declare culpable, les recuerdo que no robo un 5 pesos, y por…	393.0	True	full
264060	264060	6041b664998e5f003825c942	2021-03-05 04:41:03	[]	[{"url":"https://t.co/62r06kXbcE","expanded_url":"http://dlvr.it/Rv0X03","display_url":"dlvr.it/Rv0X03","indices":[266,289]}]		[]	[]			Opie &amp; Anthony, Rob Zombie and Louis CK, August 15, 2007 - Opie &amp; Anthony: Opie &amp; Anthony, Rob Zombie and Louis CK,… https://t.co/DGkj45kc8m	5.0	True	full
264061	264061	6041b664998e5f003825c94a	2021-03-05 04:41:03	[]	[]	Fri Mar 05 03:08:02 +0000 2021	[]	[{"url":"https://t.co/Y9JZxoBGw8","expanded_url":"https://www.wsj.com/articles/cuomo-advisers-altered-report-on-covid-19-nursing-home-deaths-11614910855","display_url":"wsj.com/articles/cuomo…","indices":[254,277]}]	I renew my repeated calls for ⁦@NYGovCuomo⁩’s resignation for this criminal cover-up. I requested an investigation by DOJ &amp; the Inspector General into this scandal on 4/28/20 to no avail. Advisers Altered Report on Covid-19 Nursing-Home Deaths - WSJ https://t.co/Y9JZxoBGw8	24603.0	RT @claudiatenney: I renew my repeated calls for ⁦@NYGovCuomo⁩’s resignation for this criminal cover-up. I requested an investigation by DO…	653.0	True	full
264062	264062	6041b664998e5f003825c95c	2021-03-05 04:41:03	[]	[]	Fri Mar 05 00:04:36 +0000 2021	[]	[{"url":"https://t.co/uTLVzzzDWp","expanded_url":"https://youtu.be/snPLwyxDRU8","display_url":"youtu.be/snPLwyxDRU8","indices":[55,78]},{"url":"https://t.co/QjmmiTEuDP","expanded_url":"https://youtu.be/9oWozOO4F7c","display_url":"youtu.be/9oWozOO4F7c","indices":[80,103]},{"url":"https://t.co/yO2MvHU6RW","expanded_url":"https://youtu.be/_MWL9fiCDH8","display_url":"youtu.be/_MWL9fiCDH8","indices":[…	$15 in 180 mins -Comment, Like, and Sub these videos https://t.co/uTLVzzzDWp https://t.co/QjmmiTEuDP https://t.co/yO2MvHU6RW https://t.co/AjisqgojXB https://t.co/hVwVOWQ6fP -RT (Save proof, will ask for it later) 🌟🎉🥳🚀	120685.0	RT @GiveAwayHost: $15 in 180 mins -Comment, Like, and Sub these videos https://t.co/uTLVzzzDWp https://t.co/QjmmiTEuDP https://t.co/yO2…	81.0	True	full
264063	264063	6041b664998e5f003825c96e	2021-03-05 04:41:03	[]	[]	Fri Mar 05 04:25:00 +0000 2021	[]	[{"url":"https://t.co/PephtzlMnl","expanded_url":"https://www.eluniversal.com.mx/nacion/inai-ordena-dar-conocer-pruebas-de-covid-19-aplicadas-funcionarios-de-presidencia","display_url":"eluniversal.com.mx/nacion/inai-or…","indices":[207,230]}]	El organismo ordenó a cuatro secretarías de Estado y a la Oficina de la Presidencia de la República dar a conocer cuántas pruebas de coronavirus se han aplicado a sus titulares y otros funcionarios públicos https://t.co/PephtzlMnl	5948875.0	RT @El_Universal_Mx: El organismo ordenó a cuatro secretarías de Estado y a la Oficina de la Presidencia de la República dar a conocer cuán…	53.0	True	full
264064	264064	6041b665998e5f003825c98a	2021-03-05 04:41:04	[]	[]	Thu Mar 04 21:45:00 +0000 2021	[]	[{"url":"https://t.co/4EtXtturbF","expanded_url":"https://elpais.com/deportes/2021-03-04/belen-toimil-pone-al-peso-espanol-en-orbita-europea.html?ssm=TW_CM","display_url":"elpais.com/deportes/2021-…","indices":[234,257]}]	Belén Toimil ha lazado la bola a 18,64m, ha batido un récord de 25 años por 70 centímetros y, a sus 26 años, ha entrado en otra dimensión: ha puesto al peso femenino español en órbita europea, una proeza que hace nada parecía utópica https://t.co/4EtXtturbF	7996179.0	RT @el_pais: Belén Toimil ha lazado la bola a 18,64m, ha batido un récord de 25 años por 70 centímetros y, a sus 26 años, ha entrado en otr…	2454.0	True	full
264065	264065	6041b665998e5f003825c994	2021-03-05 04:41:04	[]	[]	Thu Mar 04 14:15:00 +0000 2021	[{"text":"Opinión","indices":[179,187]}]	[{"url":"https://t.co/Skw6KX4rUi","expanded_url":"https://www.eluniversal.com.mx/opinion/carlos-loret-de-mola/gertz-vs-nieto-los-3-rounds-que-vienen","display_url":"eluniversal.com.mx/opinion/carlos…","indices":[204,227]}]	Nieto se queja de que Gertz no procede judicialmente con los expedientes que le manda, y Gertz acusa que Nieto no integra bien sus investigaciones y por eso no puede judicializar #Opinión de @CarlosLoret https://t.co/Skw6KX4rUi https://t.co/ybRxREL8tG	5948330.0	RT @El_Universal_Mx: Nieto se queja de que Gertz no procede judicialmente con los expedientes que le manda, y Gertz acusa que Nieto no inte…	352.0	True	full
264066	264066	6041b665998e5f003825c99e	2021-03-05 04:41:04	[]	[]	Fri Mar 05 04:04:57 +0000 2021	[]	[{"url":"https://t.co/c77vTK8CGk","expanded_url":"http://justfor.fans/LDNtwinkmilker?Source=NewFanTwitter","display_url":"justfor.fans/LDNtwinkmilker…","indices":[117,140]}]	A new JFF superfan is enjoying my 191 videos, 192 posts, and 1937 likes. Here's a sneak peek. See ALL my content at: https://t.co/c77vTK8CGk https://t.co/cuu4s9SNI8	4855.0	RT @LDNmilkmachine: A new JFF superfan is enjoying my 191 videos, 192 posts, and 1937 likes. Here's a sneak peek. See ALL my content at: ht…	240.0	True	full
264067	264067	6041b665998e5f003825c9aa	2021-03-05 04:41:04	[]	[]	Thu Mar 04 11:07:24 +0000 2021	[{"text":"MONSTAX","indices":[15,23]},{"text":"concerts","indices":[81,90]}]	[{"url":"https://t.co/BWQictQt4J","expanded_url":"https://www.koreatimes.co.kr/www/art/2021/03/732_305013.html","display_url":"koreatimes.co.kr/www/art/2021/0…","indices":[184,207]}]	K-pop boy band #MONSTAX (@OfficialMonstaX) on Wednesday called off its "offline" #concerts ― initially scheduled in Seoul for March 6 and 7 ― due to the protracted COVID-19 pandemic. https://t.co/BWQictQt4J	27495.0	RT @koreatimescokr: K-pop boy band #MONSTAX (@OfficialMonstaX) on Wednesday called off its "offline" #concerts ― initially scheduled in Seo…	225.0	True	full
264068	264068	6041b665998e5f003825c9ac	2021-03-05 04:41:04	[]	[]	Fri Mar 05 04:40:00 +0000 2021	[]	[{"url":"https://t.co/p6TAQmnPKe","expanded_url":"https://bit.ly/2O6TgTY","display_url":"bit.ly/2O6TgTY","indices":[126,149]}]	.@TEPJF_informa exonera a @lopezobrador_ , dice que sus críticas contra la alianza "Va por México" no violan la Constitución https://t.co/p6TAQmnPKe	227142.0	RT @RicardoAlemanMx: .@TEPJF_informa exonera a @lopezobrador_ , dice que sus críticas contra la alianza "Va por México" no violan la Consti…	490.0	True	full
264069	264069	6041b665998e5f003825c9c0	2021-03-05 04:41:04	[]	[]	Thu Mar 04 08:23:18 +0000 2021	[]	[{"url":"https://t.co/i5ZLIxrzyA","expanded_url":"https://youtu.be/OqOk2qyIKac","display_url":"youtu.be/OqOk2qyIKac","indices":[211,234]}]	Maharashtra Education minister says it takes 1.5 to 2 months to distribute question papers in all the centres so it's difficult to change anything Waah If she was aware about it and covid is still not gone https://t.co/i5ZLIxrzyA	80442.0	RT @anubha1812: Maharashtra Education minister says it takes 1.5 to 2 months to distribute question papers in all the centres so it's diffi…	0.0	True	full
264070	264070	6041b665998e5f003825c9c6	2021-03-05 04:41:04	[]	[{"url":"https://t.co/eKgdhsqYV0","expanded_url":"http://kask.us/iCJTb","display_url":"kask.us/iCJTb","indices":[0,23]}]		[]	[]			https://t.co/eKgdhsqYV0 Ivermectin Does Not Alleviate Mild Covid-19 Symptoms, Study Finds: Ivermectin, a drug typic… https://t.co/eRtv3FW0VN	3278.0	True	full
264071	264071	6041b666998e5f003825c9e6	2021-03-05 04:41:04	[]	[]	Thu Mar 04 23:34:49 +0000 2021	[{"text":"BTSLoveMyself","indices":[194,208]}]	[{"url":"https://t.co/XoktPNLxGE","expanded_url":"https://www.unicef.org/press-releases/bts-and-big-hit-renew-commitment-love-myself-campaign-support-unicef-ending-violence","display_url":"unicef.org/press-releases…","indices":[209,232]}]	Grammy-nominated group BTS, together with its label Big Hit, renew its commitment to UNICEF to help end violence and neglect, and promote children and young people’s self-esteem and well-being. #BTSLoveMyself https://t.co/XoktPNLxGE	30294.0	RT @UNICEFmedia: Grammy-nominated group BTS, together with its label Big Hit, renew its commitment to UNICEF to help end violence and negle…	4728.0	True	full
264072	264072	6041b666998e5f003825c9ee	2021-03-05 04:41:05	[]	[]	Thu Mar 04 22:33:44 +0000 2021	[{"text":"Latinus","indices":[123,131]},{"text":"InformaciónParaTi","indices":[132,150]}]	[{"url":"https://t.co/noiAcl3pUE","expanded_url":"https://latinus.us/2021/03/04/congresistas-eu-denuncian-creciente-militarizacion-amlo-ataques-periodistas-activistas/","display_url":"latinus.us/2021/03/04/con…","indices":[151,174]}]	Congresistas de EU denuncian creciente militarización de AMLO y piden frenar sus ataques contra activistas y periodistas. #Latinus #InformaciónParaTi https://t.co/noiAcl3pUE	436388.0	RT @latinus_us: Congresistas de EU denuncian creciente militarización de AMLO y piden frenar sus ataques contra activistas y periodistas.…	1263.0	True	full
264073	264073	6041b666998e5f003825c9f0	2021-03-05 04:41:04	[]	[{"url":"https://t.co/OT1y6PddtM","expanded_url":"https://www.ncbi.nlm.nih.gov/pmc/articles/PMC4750842/","display_url":"ncbi.nlm.nih.gov/pmc/articles/P…","indices":[95,118]}]		[]	[]			They’ve been posting zombie apocalypse tips since the beginning of the walking dead TV series… https://t.co/hpwgPtgByi	216.0	True	full
264074	264074	6041b666998e5f003825c9f6	2021-03-05 04:41:04	[]	[{"url":"https://t.co/cxYC7vARrh","expanded_url":"https://youtu.be/CmuYrnOVmfk","display_url":"youtu.be/CmuYrnOVmfk","indices":[229,252]}]		[]	[]			Very cool lecture. The Source of Consciousness - with Mark Solms It would appear the 'hard problem of consciousnes… https://t.co/Ys39UrH8TX	478.0	True	full
264075	264075	6041b667998e5f003825ca1c	2021-03-05 04:41:05	[]	[]	Fri Mar 05 03:20:08 +0000 2021	[{"text":"Australian","indices":[0,11]},{"text":"solarenergy","indices":[140,152]}]	[{"url":"https://t.co/IYte3ebni9","expanded_url":"https://www.zeebiz.com/companies/news-tata-power-ddl-rolls-out-live-peer-to-peer-solar-energy-trading-project-151466","display_url":"zeebiz.com/companies/news…","indices":[206,229]}]	#Australian tech firm @PowerLedger_io and @TataPower in collaboration with @IndiaSmartGridF (ISGF) have rolled out live peer-to-peer (P2P) #solarenergy trading, a first-of-its-kind pilot project in Delhi. https://t.co/IYte3ebni9 @Austrade @MunishSharmaAu @cathgaustrade	3649.0	RT @AustradeIndia: #Australian tech firm @PowerLedger_io and @TataPower in collaboration with @IndiaSmartGridF (ISGF) have rolled out live…	83687.0	True	full
264076	264076	6041b667998e5f003825ca20	2021-03-05 04:41:05	[]	[]	Fri Mar 05 00:00:11 +0000 2021	[{"text":"3Mar","indices":[0,5]},{"text":"SoberaníaEsPoderPopular","indices":[50,74]}]	[{"url":"https://t.co/Yn9DyPwqW7","expanded_url":"http://bit.ly/38710fC","display_url":"bit.ly/38710fC","indices":[253,276]}]	#3Mar 🇻🇪📢 .@Mippcivzla .@NicolasMaduro SARS-CoV-2 #SoberaníaEsPoderPopular El médico internista infectólogo y profesor d la Universidad Central d Venezuela (UCV) Julio Castro indicó q ninguna de las nuevas variantes o mutaciones del coronavirus tipo... https://t.co/Yn9DyPwqW7	5603.0	RT @Edward_1873: #3Mar 🇻🇪📢 .@Mippcivzla .@NicolasMaduro SARS-CoV-2 #SoberaníaEsPoderPopular El médico internista infectólogo y profesor d l…	496.0	True	full
264077	264077	6041b667998e5f003825ca24	2021-03-05 04:41:05	[]	[]	Tue Mar 02 16:49:47 +0000 2021	[]	[{"url":"https://t.co/o9O1q2QSTi","expanded_url":"http://www.aarp.org/vaccineinfo","display_url":"aarp.org/vaccineinfo","indices":[221,244]}]	Everyone who wants a vaccine should be able to get one - and nobody should have to jump through hoops to find out how, where and when they can get a COVID-19 vaccine. We're sharing the latest information in every state: https://t.co/o9O1q2QSTi	47268.0	RT @AARPadvocates: Everyone who wants a vaccine should be able to get one - and nobody should have to jump through hoops to find out how, w…	168.0	True	full
264078	264078	6041b667998e5f003825ca28	2021-03-05 04:41:05	[]	[]	Fri Mar 05 01:33:23 +0000 2021	[]	[{"url":"https://t.co/tVHA4h3s3C","expanded_url":"https://n.news.naver.com/entertain/now/article/144/0000721764","display_url":"n.news.naver.com/entertain/now/…","indices":[200,223]}]	[UPDATE] Brave Entertainment confirms that Brave Girls will perform ‘Rollin’ on music shows starting next week Apart from music shows, they will also be appearing on variety and radio shows Source: https://t.co/tVHA4h3s3C https://t.co/o1JuDYbjnt	363700.0	RT @theseoulstory: [UPDATE] Brave Entertainment confirms that Brave Girls will perform ‘Rollin’ on music shows starting next week Apart fr…	824.0	True	full
264079	264079	6041b667998e5f003825ca30	2021-03-05 04:41:05	[]	[{"url":"https://t.co/W5sVy3rVx1","expanded_url":"https://www.youtube.com/watch?v=Ms9xSm_PcvE&t=862s","display_url":"youtube.com/watch?v=Ms9xSm…","indices":[273,296]}]		[]	[]			@CurtisW1024 @JazTheRapper Viixen posted a clip of her battle with C-bri on her instagram a few days ago &amp; watch th… https://t.co/sDKKtNie0J	7.0	True	full
264080	264080	6041b667998e5f003825ca36	2021-03-05 04:41:05	[{"text":"AI","indices":[35,38]},{"text":"NLP","indices":[170,174]},{"text":"IT","indices":[190,193]},{"text":"ISGProviderLens","indices":[216,232]}]	[{"url":"https://t.co/ODAl3OdBQ9","expanded_url":"https://bit.ly/38dSMlV","display_url":"bit.ly/38dSMlV","indices":[233,256]}]		[]	[]			The U.S. leads the rapid growth of #AI in a pandemic-related drive to optimize costs and productivity, and companie… https://t.co/meqqaJfq6d	332.0	True	full
264081	264081	6041b667998e5f003825ca40	2021-03-05 04:41:05	[]	[]	Fri Mar 05 04:40:53 +0000 2021	[{"text":"Gameboys2","indices":[111,121]},{"text":"GameboystheSeries","indices":[122,140]}]	[{"url":"https://t.co/6siduI4Tf1","expanded_url":"https://push.abs-cbn.com/2021/2/25/fresh-scoops/push-awards-2020-191943","display_url":"push.abs-cbn.com/2021/2/25/fres…","indices":[156,179]}]	📢 PUSH Awards 2020 | DAY-5 ✅ [until March 15 only] 🔹 PUSH Breakthrough Star of 2020 🔹 PUSH Popular BL Couple #Gameboys2 #GameboystheSeries 🔸 VOTE HERE: https://t.co/6siduI4Tf1 https://t.co/MMAimFnJZH	276.0	RT @avoookadooo_16: 📢 PUSH Awards 2020 | DAY-5 ✅ [until March 15 only] 🔹 PUSH Breakthrough Star of 2020 🔹 PUSH Popular BL Couple #Gameboy…	375.0	True	full
264082	264082	6041b667998e5f003825ca4e	2021-03-05 04:41:06	[]	[]	Thu Mar 04 17:59:10 +0000 2021	[{"text":"quedateencasa","indices":[0,14]},{"text":"utilizalabibliotecadigitalbuap","indices":[15,46]}]	[{"url":"https://t.co/ZerpOdYBvC","expanded_url":"https://cutt.ly/webinar-jaypeeenfermeria","display_url":"cutt.ly/webinar-jaypee…","indices":[212,235]}]	#quedateencasa #utilizalabibliotecadigitalbuap Webinar Biblioteca Digital | Jaypee Digital: Enfoque orientado a Enfermería Ponente: Mtro. Marcos Garduño Correa M. - Director Comercial Jaypee Digital Inscripción: https://t.co/ZerpOdYBvC https://t.co/s29I2SgIil	9425.0	RT @bibliotecasbuap: #quedateencasa #utilizalabibliotecadigitalbuap Webinar Biblioteca Digital | Jaypee Digital: Enfoque orientado a Enferm…	411.0	True	full
264083	264083	6041b667998e5f003825ca50	2021-03-05 04:41:06	[]	[]	Fri Mar 05 03:18:00 +0000 2021	[]	[{"url":"https://t.co/TxJjkbmpL2","expanded_url":"https://twitter.com/jeffcanoy/status/1367629592190611457","display_url":"twitter.com/jeffcanoy/stat…","indices":[280,303]}]	Teacher Dan used to teach 4 different subjects until the pandemic and the government's pandemic response took away her contract. Please support Teacher Dan! She's a manifestation that hardworking and passionate people deserve way more than what they got (and are still getting). https://t.co/TxJjkbmpL2	21463.0	RT @sosyolohija: Teacher Dan used to teach 4 different subjects until the pandemic and the government's pandemic response took away her con…	519.0	True	full
264084	264084	6041b667998e5f003825ca5e	2021-03-05 04:41:06	[]	[]	Thu Mar 04 18:47:02 +0000 2021	[]	[{"url":"https://t.co/5IdZS6aA4y","expanded_url":"https://www.cnn.com/2021/02/17/investing/jeff-bezos-elon-musk-worlds-richest-person/index.html","display_url":"cnn.com/2021/02/17/inv…","indices":[257,280]}]	Contemplate This: Since the pandemic began, Jeff Bezos' net worth has increased by ~$70 billion That's enough to give a $60,000 bonus to every Amazon worker worldwide. That's also enough to give every Amazon worker a $3-an-hour raise for the next 10 years https://t.co/5IdZS6aA4y	52997.0	RT @greenhousenyt: Contemplate This: Since the pandemic began, Jeff Bezos' net worth has increased by ~$70 billion That's enough to give a…	58.0	True	full
264085	264085	6041b667998e5f003825ca6c	2021-03-05 04:41:06	[]	[]	Thu Mar 04 18:11:37 +0000 2021	[]	[{"url":"https://t.co/6y4pXJQ83l","expanded_url":"https://www.ohchr.org/EN/NewsEvents/Pages/DisplayNews.aspx?NewsID=26845&LangID=E","display_url":"ohchr.org/EN/NewsEvents/…","indices":[261,284]}]	Just released my report to HR Council on the crisis in Myanmar: "While the future of Myanmar will be determined by its people, the intl community must act urgently &amp; decisively to support them." I then recommend how. Link to news release &amp; report here: https://t.co/6y4pXJQ83l https://t.co/R3OfRtSNhu	187005.0	RT @RapporteurUn: Just released my report to HR Council on the crisis in Myanmar: "While the future of Myanmar will be determined by its pe…	53.0	True	full
264086	264086	6041b667998e5f003825ca70	2021-03-05 04:41:06	[]	[]	Thu Mar 04 19:51:03 +0000 2021	[]	[{"url":"https://t.co/yLRBs4u9YL","expanded_url":"https://on.msnbc.com/3uUcsF4","display_url":"on.msnbc.com/3uUcsF4","indices":[250,273]}]	“You never know a man’s motive, only Greg Abbott knows, but it sure looks politically convenient to drop this news in the wake of his man-made disaster,” Beto O’Rourke says of the Texas power grid and Gov. Abbott's decision to lift the mask mandate. https://t.co/yLRBs4u9YL	4146370.0	RT @MSNBC: “You never know a man’s motive, only Greg Abbott knows, but it sure looks politically convenient to drop this news in the wake o…	6150.0	True	full
264087	264087	6041b667998e5f003825ca7c	2021-03-05 04:41:06	[{"text":"ACAB","indices":[244,249]}]	[{"url":"https://t.co/1RDnzjvOzs","expanded_url":"https://www.wfla.com/news/national/watch-officer-seen-on-video-swinging-k-9-over-his-shoulder-by-leash/","display_url":"wfla.com/news/national/…","indices":[250,273]}]		[]	[]			“The video shows the officer ... clip the dog’s leash onto its collar and swing the dog over his shoulder before he… https://t.co/jJLijGQ22M	247.0	True	full
264088	264088	6041b668998e5f003825ca84	2021-03-05 04:41:06	[]	[]	Fri Mar 05 00:16:18 +0000 2021	[]	[{"url":"https://t.co/gZgIDr9Bov","expanded_url":"https://twitter.com/burgessev/status/1367570488164290561","display_url":"twitter.com/burgessev/stat…","indices":[118,141]}]	Wow its a good thing they slashed the bill, otherwise they would have never gotten all 0 of those Republican votes 👍🏿 https://t.co/gZgIDr9Bov	2197.0	RT @Black24Boi: Wow its a good thing they slashed the bill, otherwise they would have never gotten all 0 of those Republican votes 👍🏿 https…	56.0	True	full
264089	264089	6041b668998e5f003825cab6	2021-03-05 04:41:07	[]	[]	Fri Mar 05 03:51:02 +0000 2021	[]	[{"url":"https://t.co/9IQtyLumh1","expanded_url":"https://1erinforme.com/2021/02/17/el-peligro-oculto-de-la-economia-sin-efectivo-que-quiere-implantar-maduro/","display_url":"1erinforme.com/2021/02/17/el-…","indices":[175,198]}]	En un sistema de moneda digital, con el clic de un botón, cualquier persona que no esté en el favor del chavismo podría ver sus activos congelados y perdería todos sus bienes https://t.co/9IQtyLumh1	242678.0	RT @cocando: En un sistema de moneda digital, con el clic de un botón, cualquier persona que no esté en el favor del chavismo podría ver su…	98.0	True	full
264090	264090	6041b668998e5f003825cab8	2021-03-05 04:41:07	[]	[]	Fri Mar 05 04:32:22 +0000 2021	[{"text":"SUGA","indices":[28,33]},{"text":"HappyGDIAday","indices":[37,50]}]	[{"url":"https://t.co/j07YBQGmqO","expanded_url":"https://forms.gle/koammtas1WC4YipWA","display_url":"forms.gle/koammtas1WC4Yi…","indices":[220,243]}]	[🗳| ARMYs Vote for @BTS_twt #SUGA on #HappyGDIAday MARCH birthday poll 🎁 🏆Birthdays ADS: GDIA screens at all stations of Seoul Subway Line 1-4 (Total 652 Screens) 🗓 ENDS: March 7th - Advertising: 3/15-3/21 👇Now Vote 👇 https://t.co/j07YBQGmqO https://t.co/Y7hduSjELa	166415.0	RT @BTSChartDailyx: [🗳| ARMYs Vote for @BTS_twt #SUGA on #HappyGDIAday MARCH birthday poll 🎁 🏆Birthdays ADS: GDIA screens at all stations…	255.0	True	full
264091	264091	6041b668998e5f003825cac8	2021-03-05 04:41:07	[]	[]	Fri Mar 05 04:17:53 +0000 2021	[]	[{"url":"https://t.co/jE5TCQD1SO","expanded_url":"https://www.opindia.com/2021/03/taapsee-pannu-anurag-kashyap-deleted-phone-data-income-tax-raid/","display_url":"opindia.com/2021/03/taapse…","indices":[211,234]}]	Taapsee Pannu and Anurag Kashyap deleted data from their phone after NCB probe began, reveals IT Dept during its probe: Details By the way, Taapsee too is suspected of tax evasion to the tune of Rs 25 crores. https://t.co/jE5TCQD1SO	367379.0	RT @UnSubtleDesi: Taapsee Pannu and Anurag Kashyap deleted data from their phone after NCB probe began, reveals IT Dept during its probe: D…	65.0	True	full
264092	264092	6041b669998e5f003825cad4	2021-03-05 04:41:07	[]	[]	Fri Mar 05 01:30:28 +0000 2021	[]	[{"url":"https://t.co/8AT4eu9eBX","expanded_url":"https://montrealgazette.com/news/local-news/pfizer-wont-sign-off-on-delaying-second-vaccine-dose","display_url":"montrealgazette.com/news/local-new…","indices":[147,170]}]	(6) Pfizer won't sign off on delaying second vaccine dose: Health Canada approved the vaccine based on a two-dose schedule, separated by 21 days. https://t.co/8AT4eu9eBX	50355.0	RT @sunlorrie: (6) Pfizer won't sign off on delaying second vaccine dose: Health Canada approved the vaccine based on a two-dose schedule,…	753.0	True	full
264093	264093	6041b669998e5f003825cad8	2021-03-05 04:41:07	[]	[]	Wed Mar 03 18:58:21 +0000 2021	[{"text":"covid19","indices":[45,53]}]	[{"url":"https://t.co/qD6dcVZOoW","expanded_url":"https://www.sciencemag.org/news/2021/03/international-megatrial-coronavirus-treatments-standstill","display_url":"sciencemag.org/news/2021/03/i…","indices":[257,280]}]	What works and what doesn’t work in treating #covid19? Most of what we know about this comes from two large trials: UK’s Recovery and @WHO’s Solidarity. Sadly, Solidarity has been on hold since January. I tried to understand why. Story here, thread later: https://t.co/qD6dcVZOoW	122418.0	RT @kakape: What works and what doesn’t work in treating #covid19? Most of what we know about this comes from two large trials: UK’s Recove…	994.0	True	full
264094	264094	6041b669998e5f003825cb14	2021-03-05 04:41:08	[]	[]	Fri Mar 20 22:46:46 +0000 2020	[]	[{"url":"https://t.co/3odmSS0C6g","expanded_url":"https://anchor.fm/GoodGriefLA/episodes/Its-All-In-The-Cards-ebnltn","display_url":"anchor.fm/GoodGriefLA/ep…","indices":[223,246]}]	First episode is up! Chatted with @lorilocicero creator of the Death Deck, to chat about how her card game is helping folks talk openly about death. We also speak about the loss of her husband and the aftermath. Tune in at https://t.co/3odmSS0C6g	109.0	RT @Goodgriefcarla: First episode is up! Chatted with @lorilocicero creator of the Death Deck, to chat about how her card game is helping f…	561.0	True	full
264095	264095	6041b669998e5f003825cb16	2021-03-05 04:41:08	[]	[]	Thu Mar 04 22:21:14 +0000 2021	[]	[{"url":"https://t.co/2D5pxPXmCX","expanded_url":"https://namelyliberty.com/pre-covid-lockdown-californias-k-12-enrollment-took-a-dive-for-its-5th-consecutive-year/","display_url":"namelyliberty.com/pre-covid-lock…","indices":[144,167]}]	PRE-COVID: California experienced the 5th consecutive decrease in total Public K-12 Enrollment in the 2018-19 school year (-25,600 students). https://t.co/2D5pxPXmCX https://t.co/xwL1hoCWhA	5046.0	RT @2ndfor1st: PRE-COVID: California experienced the 5th consecutive decrease in total Public K-12 Enrollment in the 2018-19 school year (-…	453.0	True	full
264096	264096	6041b669998e5f003825cb1e	2021-03-05 04:41:08	[]	[]	Fri Mar 05 04:35:01 +0000 2021	[]	[{"url":"https://t.co/HyyZ6krm6w","expanded_url":"https://www.animalpolitico.com/2021/03/salud-semanas-descenso-casos-covid/","display_url":"animalpolitico.com/2021/03/salud-…","indices":[210,233]}]	México registró este jueves 822 muertes más por COVID, para sumar un total de 188 mil 866 defunciones por la enfermedad; la @SSalud_mx reportó por sexta semana consecutiva un descenso en la tendencia de casos. https://t.co/HyyZ6krm6w	2398077.0	RT @Pajaropolitico: México registró este jueves 822 muertes más por COVID, para sumar un total de 188 mil 866 defunciones por la enfermedad…	593.0	True	full
264097	264097	6041b669998e5f003825cb2c	2021-03-05 04:41:08	[]	[]	Sat Feb 27 10:33:09 +0000 2021	[]	[{"url":"https://t.co/tJGCpUT1ar","expanded_url":"https://bit.ly/3aWuMFQ","display_url":"bit.ly/3aWuMFQ","indices":[162,185]}]	New giveaway: Apoyield (Soul) Total Reward: 10 million Soul ($1,500) Rate: ⭐️ ⭐️⭐️⭐️ Market: Listed on Pancakeswap Focus: Distributed on March 15 Giveaway Link: https://t.co/tJGCpUT1ar	218786.0	RT @airdropinspect: New giveaway: Apoyield (Soul) Total Reward: 10 million Soul ($1,500) Rate: ⭐️ ⭐️⭐️⭐️ Market: Listed on Pancakeswap Focu…	4.0	True	full
264098	264098	6041b66a998e5f003825cb42	2021-03-05 04:41:08	[]	[]	Wed Mar 03 20:17:14 +0000 2021	[]	[{"url":"https://t.co/R44yCGcCJd","expanded_url":"https://justthenews.com/politics-policy/health/108-migrants-released-border-patrol-test-positive-covid-19-nbc-and-several","display_url":"justthenews.com/politics-polic…","indices":[256,279]}]	Democrats could give a shit about COVID. They’ve used COVID as excuse to self benefit since coming to US. Want to flood US with Illegals to use as future voters at cost of US citizens Over 100 migrants released by US border patrol test positive for COVID https://t.co/R44yCGcCJd	219.0	RT @AngeloG_016259: Democrats could give a shit about COVID. They’ve used COVID as excuse to self benefit since coming to US. Want to flood…	219.0	True	full
264099	264099	6041b66a998e5f003825cb54	2021-03-05 04:41:08	[]	[]	Sat Feb 27 09:09:00 +0000 2021	[{"text":"TINDeraPHGO","indices":[123,135]},{"text":"GoldenChild","indices":[136,148]}]	[{"url":"https://t.co/I5fYXAskyY","expanded_url":"https://www.cognitoforms.com/TINderaPH2/TINderaPHOnhands","display_url":"cognitoforms.com/TINderaPH2/TIN…","indices":[98,121]}]	🚨🚨 Golden Child SG 2021 🚨🚨 Colorful php 1,500 all-in + LSF 2 slots only DOP: March 15 form: 👇 https://t.co/I5fYXAskyY #TINDeraPHGO #GoldenChild https://t.co/pcHbPscVom	2417.0	RT @TINderaPh: 🚨🚨 Golden Child SG 2021 🚨🚨 Colorful php 1,500 all-in + LSF 2 slots only DOP: March 15 form: 👇 https://t.co/I5fYXAskyY #…	286.0	True	full
264100	264100	6041b66a998e5f003825cb5e	2021-03-05 04:41:09	[]	[]	Fri Mar 05 04:00:00 +0000 2021	[]	[{"url":"https://t.co/Zm7h0TOwiM","expanded_url":"http://cs.is/37U2sSz","display_url":"cs.is/37U2sSz","indices":[218,241]}]	China recently implemented its new Coast Guard Law, raising concerns over the risk of confrontation and conflict in disputed waters. @Sumathy44024911 explores the law and crisis management options for the way forward: https://t.co/Zm7h0TOwiM https://t.co/c27bK8QiVV	16844.0	RT @AsiaMTI: China recently implemented its new Coast Guard Law, raising concerns over the risk of confrontation and conflict in disputed w…	1529.0	True	full
264101	264101	6041b66a998e5f003825cb72	2021-03-05 04:41:09	[]	[]	Thu Mar 04 23:34:49 +0000 2021	[{"text":"BTSLoveMyself","indices":[194,208]}]	[{"url":"https://t.co/XoktPNLxGE","expanded_url":"https://www.unicef.org/press-releases/bts-and-big-hit-renew-commitment-love-myself-campaign-support-unicef-ending-violence","display_url":"unicef.org/press-releases…","indices":[209,232]}]	Grammy-nominated group BTS, together with its label Big Hit, renew its commitment to UNICEF to help end violence and neglect, and promote children and young people’s self-esteem and well-being. #BTSLoveMyself https://t.co/XoktPNLxGE	30294.0	RT @UNICEFmedia: Grammy-nominated group BTS, together with its label Big Hit, renew its commitment to UNICEF to help end violence and negle…	44.0	True	full
264102	264102	6041b66a998e5f003825cb7c	2021-03-05 04:41:09	[{"text":"Oppa888","indices":[284,292]}]	[{"url":"https://t.co/3qpoIosOrv","expanded_url":"https://bit.ly/2ZxViQ4","display_url":"bit.ly/2ZxViQ4","indices":[157,180]},{"url":"https://t.co/mfSa8tut3l","expanded_url":"https://bit.ly/3gJsLwb","display_url":"bit.ly/3gJsLwb","indices":[214,237]},{"url":"https://t.co/5ZVaLb69uO","expanded_url":"https://bit.ly/OppaIndiaWA","display_url":"bit.ly/OppaIndiaWA","indices":[251,274]}]		[]	[]			@Rajilaks1996 @yatchi1_ @Jack66209575 @6101978R @gokul8594 💋OPPA888 💋FREE 75 SPINS 💋15 GAMES, NO DEPOSIT Life is to… https://t.co/5dUcC0nPfy	0.0	True	full
264103	264103	6041b66b998e5f003825cb96	2021-03-05 04:41:09	[]	[]	Fri Mar 05 04:00:28 +0000 2021	[{"text":"Portoviejo","indices":[64,75]},{"text":"coronavirus","indices":[110,122]}]	[{"url":"https://t.co/a1X0WIqrZX","expanded_url":"http://ow.ly/pTOu50DQFE9","display_url":"ow.ly/pTOu50DQFE9","indices":[125,148]}]	Hasta guantes y gasas se piden en hospital de Especialidades de #Portoviejo para tratamiento de pacientes con #coronavirus ► https://t.co/a1X0WIqrZX https://t.co/rsU3AEzGnx	2276906.0	RT @eluniversocom: Hasta guantes y gasas se piden en hospital de Especialidades de #Portoviejo para tratamiento de pacientes con #coronavir…	35.0	True	full
264104	264104	6041b66b998e5f003825cb98	2021-03-05 04:41:09	[]	[]	Fri Mar 05 04:32:22 +0000 2021	[{"text":"SUGA","indices":[28,33]},{"text":"HappyGDIAday","indices":[37,50]}]	[{"url":"https://t.co/j07YBQGmqO","expanded_url":"https://forms.gle/koammtas1WC4YipWA","display_url":"forms.gle/koammtas1WC4Yi…","indices":[220,243]}]	[🗳| ARMYs Vote for @BTS_twt #SUGA on #HappyGDIAday MARCH birthday poll 🎁 🏆Birthdays ADS: GDIA screens at all stations of Seoul Subway Line 1-4 (Total 652 Screens) 🗓 ENDS: March 7th - Advertising: 3/15-3/21 👇Now Vote 👇 https://t.co/j07YBQGmqO https://t.co/Y7hduSjELa	166413.0	RT @BTSChartDailyx: [🗳| ARMYs Vote for @BTS_twt #SUGA on #HappyGDIAday MARCH birthday poll 🎁 🏆Birthdays ADS: GDIA screens at all stations…	217.0	True	full
264105	264105	6041b66b998e5f003825cbb6	2021-03-05 04:41:10	[]	[]	Fri Mar 05 04:04:24 +0000 2021	[]	[{"url":"https://t.co/zvUPrV2Nsd","expanded_url":"https://magazine.weverse.io/bridge/en/112","display_url":"magazine.weverse.io/bridge/en/112","indices":[262,285]}]	👀New Weverse Webzine NoW feat, about Taylor’s re-recording moves!😮 GREAT (simple) explanation of masters rights and songwriter rights, the tactical reasoning, &amp; industry/market variables It’s smart &amp; so well written. Proving again: They see. They know.🔥 https://t.co/zvUPrV2Nsd https://t.co/NYOeCFViYu	5191.0	RT @renkiger: 👀New Weverse Webzine NoW feat, about Taylor’s re-recording moves!😮 GREAT (simple) explanation of masters rights and songwrite…	94.0	True	full
264106	264106	6041b66b998e5f003825cbbe	2021-03-05 04:41:10	[]	[]	Fri Mar 05 04:17:53 +0000 2021	[]	[{"url":"https://t.co/jE5TCQD1SO","expanded_url":"https://www.opindia.com/2021/03/taapsee-pannu-anurag-kashyap-deleted-phone-data-income-tax-raid/","display_url":"opindia.com/2021/03/taapse…","indices":[211,234]}]	Taapsee Pannu and Anurag Kashyap deleted data from their phone after NCB probe began, reveals IT Dept during its probe: Details By the way, Taapsee too is suspected of tax evasion to the tune of Rs 25 crores. https://t.co/jE5TCQD1SO	367379.0	RT @UnSubtleDesi: Taapsee Pannu and Anurag Kashyap deleted data from their phone after NCB probe began, reveals IT Dept during its probe: D…	190.0	True	full
264107	264107	6041b66b998e5f003825cbf2	2021-03-05 04:41:10	[]	[]	Fri Mar 05 00:10:46 +0000 2021	[]	[{"url":"https://t.co/pfNLlycsyx","expanded_url":"http://cnb.cx/3qhEpDp","display_url":"cnb.cx/3qhEpDp","indices":[203,226]}]	The vaccine rollout is speeding up, with the average number of daily doses topping 2 million for the first time. But are the shots being equitably distributed? @berthacoombs reports from Yankee Stadium. https://t.co/pfNLlycsyx https://t.co/qwylHpBdUv	69365.0	RT @thenewsoncnbc: The vaccine rollout is speeding up, with the average number of daily doses topping 2 million for the first time. But are…	248.0	True	full
264108	264108	6041b66b998e5f003825cbf4	2021-03-05 04:41:10	[]	[]	Sun Feb 28 01:47:02 +0000 2021	[{"text":"KY","indices":[183,186]},{"text":"IslandsCaribbean","indices":[187,204]},{"text":"PHC","indices":[230,234]},{"text":"Travel","indices":[235,242]},{"text":"Newsletter","indices":[243,254]}]	[{"url":"https://t.co/PYQbUXNPPl","expanded_url":"https://ph-ae.co/2021/02/26/islandscaribbean-weekend-ed-2021-03-05/","display_url":"ph-ae.co/2021/02/26/isl…","indices":[256,279]}]	Cayman Premier: Vaccination Rate Could Mean April/May Border Reopening Once 70% of the population has received a second dose of the vaccine, people could enter without quarantining. #KY #IslandsCaribbean Weekend ed. 2021-03-05 | #PHC #Travel #Newsletter https://t.co/PYQbUXNPPl	883.0	RT @PH_AECo: Cayman Premier: Vaccination Rate Could Mean April/May Border Reopening Once 70% of the population has received a second dose…	3662.0	True	full
264109	264109	6041b66c998e5f003825cbf8	2021-03-05 04:41:10	[]	[]	Fri Mar 05 01:48:36 +0000 2021	[]	[{"url":"https://t.co/0GJdZIvIsP","expanded_url":"http://bit.ly/NRSC_89","display_url":"bit.ly/NRSC_89","indices":[202,225]}]	Democrats are throwing a temper tantrum because their COVID bill is simply being read out loud on the Senate floor. They must not want Americans to know how little relief this bill actually provides. https://t.co/0GJdZIvIsP	113339.0	RT @NRSC: Democrats are throwing a temper tantrum because their COVID bill is simply being read out loud on the Senate floor. They must n…	38.0	True	full
264110	264110	6041b66c998e5f003825cc24	2021-03-05 04:41:11	[]	[]	Fri Mar 05 03:28:39 +0000 2021	[]	[{"url":"https://t.co/yuJUeGg0cW","expanded_url":"https://www.bostonglobe.com/2021/03/05/nation/massachusetts-spent-20-years-fine-tuning-its-own-mass-vaccination-plan-then-it-looked-elsewhere/","display_url":"bostonglobe.com/2021/03/05/nat…","indices":[234,257]}]	For 20 years, Massachusetts planned for the possibility of needing to vaccinate the public in an emergency situation. But late last year, Governor Baker "took the playbook, threw it in the dumpster, and privatized the whole thing...” https://t.co/yuJUeGg0cW	9638.0	RT @MikeConnollyMA: For 20 years, Massachusetts planned for the possibility of needing to vaccinate the public in an emergency situation. B…	999.0	True	full
264111	264111	6041b66c998e5f003825cc38	2021-03-05 04:41:11	[]	[]	Thu Mar 04 22:15:15 +0000 2021	[{"text":"GasNoEsSolución","indices":[234,250]}]	[{"url":"https://t.co/ej5mWssgW4","expanded_url":"https://www.euractiv.com/section/energy-environment/news/not-quite-over-yet-eib-spent-e890-million-on-fossil-gas-during-phase-out-activists-say/","display_url":"euractiv.com/section/energy…","indices":[251,274]}]	El BEI dijo en 2019 que para 2022 sus inversiones en combustibles fósiles serían historia. Pero en este periodo de transición lleva invertidos 890 mill. de € en ellos, según una investigación de @Counter_Balance. Del dicho al hecho...#GasNoEsSolución https://t.co/ej5mWssgW4	4977.0	RT @SamuelMSosa: El BEI dijo en 2019 que para 2022 sus inversiones en combustibles fósiles serían historia. Pero en este periodo de transic…	454.0	True	full
264112	264112	6041b66d998e5f003825cc62	2021-03-05 04:41:11	[]	[]	Thu Mar 04 08:37:17 +0000 2021	[{"text":"Covid19","indices":[46,54]}]	[{"url":"https://t.co/hwbMBRaaB7","expanded_url":"https://wellc.me/3k9FRX3","display_url":"wellc.me/3k9FRX3","indices":[252,275]}]	.@wellcometrust Potential consequences of new #Covid19 variants include: 🦠 Increased transmission 🤒 Worse symptoms 🔬 Current tests, treatments and vaccines don’t work It’s vital we lower transmission to reduce the risk of new, more worrying variants https://t.co/hwbMBRaaB7	4378.0	RT @GlobalPHObserv: .@wellcometrust Potential consequences of new #Covid19 variants include: 🦠 Increased transmission 🤒 Worse symptoms 🔬…	994.0	True	full
264113	264113	6041b66d998e5f003825cc68	2021-03-05 04:41:11	[]	[]	Thu Mar 04 18:11:37 +0000 2021	[]	[{"url":"https://t.co/6y4pXJQ83l","expanded_url":"https://www.ohchr.org/EN/NewsEvents/Pages/DisplayNews.aspx?NewsID=26845&LangID=E","display_url":"ohchr.org/EN/NewsEvents/…","indices":[261,284]}]	Just released my report to HR Council on the crisis in Myanmar: "While the future of Myanmar will be determined by its people, the intl community must act urgently &amp; decisively to support them." I then recommend how. Link to news release &amp; report here: https://t.co/6y4pXJQ83l https://t.co/R3OfRtSNhu	187005.0	RT @RapporteurUn: Just released my report to HR Council on the crisis in Myanmar: "While the future of Myanmar will be determined by its pe…	6.0	True	full
264114	264114	6041b66d998e5f003825cc90	2021-03-05 04:41:12	[]	[]	Thu Mar 04 16:16:54 +0000 2021	[]	[{"url":"https://t.co/Eug7DMZna8","expanded_url":"https://www.rollingstone.com/politics/politics-features/filibuster-senate-voting-rights-trump-for-the-people-act-1136493/","display_url":"rollingstone.com/politics/polit…","indices":[253,276]}]	Democracy is on the brink. One party is racing to fix an ailing electoral system. The other is doing everything in its power to shut voters out of it. “If we don’t do it now," @RepSarbanes says of HR 1's democracy reforms, "there may not be a later.” https://t.co/Eug7DMZna8	22763.0	RT @AndyKroll: Democracy is on the brink. One party is racing to fix an ailing electoral system. The other is doing everything in its powe…	2003.0	True	full
264115	264115	6041b66d998e5f003825cc94	2021-03-05 04:41:12	[]	[]	Fri Mar 05 02:12:24 +0000 2021	[]	[{"url":"https://t.co/NUByZdzC71","expanded_url":"https://www.bloomberg.com/news/articles/2021-03-04/mexico-ruling-party-denies-leader-was-part-of-sex-cult","display_url":"bloomberg.com/news/articles/…","indices":[256,279]}]	¡Qué frivolidad! Esto es irrelevante y sin fondo. Los medios deben filtrar lo importante de lo mundano. "Mexico’s ruling party denied a report in a local investigative publication that its leader, Mario Delgado, had been part of a notorious sex cult". https://t.co/NUByZdzC71	71704.0	RT @LCUgalde: ¡Qué frivolidad! Esto es irrelevante y sin fondo. Los medios deben filtrar lo importante de lo mundano. "Mexico’s ruling p…	7754.0	True	full
264116	264116	6041b66d998e5f003825cc96	2021-03-05 04:41:12	[]	[]	Fri Mar 05 03:05:35 +0000 2021	[]	[{"url":"https://t.co/PEOqS7id9I","expanded_url":"https://www.nytimes.com/2021/03/04/nyregion/cuomo-nursing-home-deaths.html?referringSource=articleShare","display_url":"nytimes.com/2021/03/04/nyr…","indices":[256,279]}]	Aides to Andrew Cuomo rewrote a nursing home report in June 2020 to hide the high death toll, according to interviews and documents reviewed by The New York Times. The intervention came as Cuomo "was starting to write a book on his pandemic achievements." https://t.co/PEOqS7id9I	424465.0	RT @KFILE: Aides to Andrew Cuomo rewrote a nursing home report in June 2020 to hide the high death toll, according to interviews and docume…	576.0	True	full
264117	264117	6041b66d998e5f003825cca0	2021-03-05 04:41:12	[]	[]	Fri Mar 05 04:40:07 +0000 2021	[]	[{"url":"https://t.co/zKAy1fe9HD","expanded_url":"https://panampost.com/mamela-fiallo/2021/03/04/el-coronavirus-fue-lo-mejor-que-le-paso-a-biden-dice-su-asesora-principal/","display_url":"panampost.com/mamela-fiallo/…","indices":[256,279]}]	«El coronavirus fue lo mejor que le pasó a Biden» La propagación del virus en EEUU y la desestabilización que causó en el país benefició políticamente al demócrata y acabó con la reelección de Trump que ya estaba prácticamente en marcha @MamelaFialloFlo https://t.co/zKAy1fe9HD	249470.0	RT @geopolytica: «El coronavirus fue lo mejor que le pasó a Biden» La propagación del virus en EEUU y la desestabilización que causó en el…	8432.0	True	full
264118	264118	6041b66e998e5f003825ccb2	2021-03-05 04:41:12	[]	[]	Fri Mar 05 04:23:25 +0000 2021	[]	[{"url":"https://t.co/iFQYmBEyQN","expanded_url":"https://twitter.com/goyalsanjeev/status/1367691467410472960","display_url":"twitter.com/goyalsanjeev/s…","indices":[261,284]}]	If you eat with Gujjus.. You will learn... they will take small portions at a time &amp; will NOT leave food in their plate.. even if kids try to leave food.. Parents gently cajole them to finish.. In our culture "Anna" is treated as divine.. so its not wasted https://t.co/iFQYmBEyQN	8458.0	RT @RMCpost: If you eat with Gujjus.. You will learn... they will take small portions at a time &amp; will NOT leave food in their plate.. even…	836.0	True	full
264119	264119	6041b66e998e5f003825ccc2	2021-03-05 04:41:12	[]	[{"url":"https://t.co/ihoyD3NdxO","expanded_url":"https://trib.al/bcVsQDa","display_url":"trib.al/bcVsQDa","indices":[182,205]}]		[]	[]			BREAKING: China sets its economic growth target above 6% for the year at the opening of the National People’s Congr… https://t.co/YNNI4JORCJ	1159.0	True	full
264120	264120	6041b66e998e5f003825ccc6	2021-03-05 04:41:12	[]	[]	Wed Feb 10 14:12:58 +0000 2021	[]	[{"url":"https://t.co/rAgsjam9JK","expanded_url":"http://shopee.com.my/grenzo.lake","display_url":"shopee.com.my/grenzo.lake","indices":[199,222]},{"url":"https://t.co/tu5FamdVWS","expanded_url":"https://twitter.com/GrenzoLake/status/1356239489140723715?s=19","display_url":"twitter.com/GrenzoLake/sta…","indices":[223,246]}]	@nuranisyairah01 Thank you ❤ Kat sini ada scented candle 🕯❤ ❄Adòmo and Glasè - RM 13 for 3.179 fl.oz ❄Delùna - RM 23 for 4.9 fl.oz ❄Burns up to 20 hours 100% soy wax 🚛RM 15 free shipping on shopee https://t.co/rAgsjam9JK https://t.co/tu5FamdVWS	307.0	RT @GrenzoLake: @nuranisyairah01 Thank you ❤ Kat sini ada scented candle 🕯❤ ❄Adòmo and Glasè - RM 13 for 3.179 fl.oz ❄Delùna - RM 23 for 4.…	698.0	True	full
264121	264121	6041b66e998e5f003825cccc	2021-03-05 04:41:13	[]	[]	Thu Mar 04 20:39:59 +0000 2021	[]	[{"url":"https://t.co/SPU0WLQmF1","expanded_url":"http://sheldonsrx.com","display_url":"sheldonsrx.com","indices":[237,260]}]	The Sheldon’s Express Pharmacy locations in Bowling Green and Franklin now have a limited supply of the Johnson &amp; Johnson 1-shot COVID-19 vaccine and are scheduling vaccinations. For more information or to make an appointment, go to https://t.co/SPU0WLQmF1	1845.0	RT @BGDNbusiness: The Sheldon’s Express Pharmacy locations in Bowling Green and Franklin now have a limited supply of the Johnson &amp; Johnson…	98.0	True	full
264122	264122	6041b66e998e5f003825ccdc	2021-03-05 04:41:13	[]	[]	Thu Mar 04 21:46:55 +0000 2021	[{"text":"Gameboys2","indices":[110,120]},{"text":"GameboystheSeries","indices":[121,139]}]	[{"url":"https://t.co/DrjILS5Zvz","expanded_url":"https://push.abs-cbn.com/2021/2/25/fresh-scoops/push-awards-2020-191943","display_url":"push.abs-cbn.com/2021/2/25/fres…","indices":[156,179]}]	📢 Push Awards 2020 | DAY-5 (until March 15 only) 🔹 Push Breakthrough Stars of 2020 🔹 Push Popular BL Couple #Gameboys2 #GameboystheSeries 🔹 Vote here: https://t.co/DrjILS5Zvz https://t.co/SsYIcL3buG	184.0	RT @iam_reveluv: 📢 Push Awards 2020 | DAY-5 (until March 15 only) 🔹 Push Breakthrough Stars of 2020 🔹 Push Popular BL Couple #Gameboys2 #…	375.0	True	full
264123	264123	6041b66e998e5f003825cce6	2021-03-05 04:41:13	[]	[]	Thu Mar 04 18:15:00 +0000 2021	[]	[{"url":"https://t.co/m5vpIscFb2","expanded_url":"http://eluni.mx/imfxl","display_url":"eluni.mx/imfxl","indices":[131,154]}]	🇨🇳😳 China ha incluido las pruebas anales para detectar el coronavirus como requisito para cualquier extranjero que ingrese al país https://t.co/m5vpIscFb2	5948330.0	RT @El_Universal_Mx: 🇨🇳😳 China ha incluido las pruebas anales para detectar el coronavirus como requisito para cualquier extranjero que ing…	68.0	True	full
264124	264124	6041b66f998e5f003825cd08	2021-03-05 04:41:13	[]	[]	Thu Mar 04 23:34:49 +0000 2021	[{"text":"BTSLoveMyself","indices":[194,208]}]	[{"url":"https://t.co/XoktPNLxGE","expanded_url":"https://www.unicef.org/press-releases/bts-and-big-hit-renew-commitment-love-myself-campaign-support-unicef-ending-violence","display_url":"unicef.org/press-releases…","indices":[209,232]}]	Grammy-nominated group BTS, together with its label Big Hit, renew its commitment to UNICEF to help end violence and neglect, and promote children and young people’s self-esteem and well-being. #BTSLoveMyself https://t.co/XoktPNLxGE	30294.0	RT @UNICEFmedia: Grammy-nominated group BTS, together with its label Big Hit, renew its commitment to UNICEF to help end violence and negle…	0.0	True	full
264125	264125	6041b66f998e5f003825cd10	2021-03-05 04:41:13	[]	[]	Thu Mar 04 23:34:49 +0000 2021	[{"text":"BTSLoveMyself","indices":[194,208]}]	[{"url":"https://t.co/XoktPNLxGE","expanded_url":"https://www.unicef.org/press-releases/bts-and-big-hit-renew-commitment-love-myself-campaign-support-unicef-ending-violence","display_url":"unicef.org/press-releases…","indices":[209,232]}]	Grammy-nominated group BTS, together with its label Big Hit, renew its commitment to UNICEF to help end violence and neglect, and promote children and young people’s self-esteem and well-being. #BTSLoveMyself https://t.co/XoktPNLxGE	30295.0	RT @UNICEFmedia: Grammy-nominated group BTS, together with its label Big Hit, renew its commitment to UNICEF to help end violence and negle…	38.0	True	full
264126	264126	6041b66f998e5f003825cd2a	2021-03-05 04:41:14	[]	[]	Fri Mar 05 02:25:01 +0000 2021	[]	[{"url":"https://t.co/BpvZCEfi1z","expanded_url":"https://justthenews.com/government/congress/sen-johnson-has-forced-reading-coronavirus-relief-bill-which-hundreds-pages","display_url":"justthenews.com/government/con…","indices":[123,146]}]	Breaking: Sen. Johnson has forced a reading of the coronavirus relief bill which is hundreds of pages long | Just The News https://t.co/BpvZCEfi1z	791257.0	RT @jsolomonReports: Breaking: Sen. Johnson has forced a reading of the coronavirus relief bill which is hundreds of pages long | Just The…	5142.0	True	full
264127	264127	6041b66f998e5f003825cd54	2021-03-05 04:41:14	[]	[]	Fri Mar 05 01:35:36 +0000 2021	[]	[{"url":"https://t.co/EdAA5TQjgH","expanded_url":"https://twitter.com/LucyFromGA/status/1367646460339253259","display_url":"twitter.com/LucyFromGA/sta…","indices":[278,301]}]	The MENA region isn't just a place filled with war and despots, it has real people, from a variety of backgrounds and histories. It is the cradle of our species, and its beauty is transcendent. Beyond that, we are an interconnected species with responsibilities to one another. https://t.co/EdAA5TQjgH	1808.0	RT @TheRealestSpoon: The MENA region isn't just a place filled with war and despots, it has real people, from a variety of backgrounds and…	1800.0	True	full
264128	264128	6041b670998e5f003825cd58	2021-03-05 04:41:14	[]	[]	Thu Mar 04 23:49:03 +0000 2021	[]	[{"url":"https://t.co/dqUGjkY4Kq","expanded_url":"https://www.pscp.tv/w/cxAXszFvUEtMTG9YTUpKS2R8MXlvS01BQlhBbFlLURQK-z0AN1t6fOSDSJyxHWHeE5rhdU1cfhExc-FKt7nm","display_url":"pscp.tv/w/cxAXszFvUEtM…","indices":[253,276]}]	Right now my Republican colleague is delaying a vote on the COVID relief bill by requiring the poor Senate clerks to read all 600+ pages out loud. That'll take about 10 hours. So instead, tune in as I read letters from folks who are pleading for help. https://t.co/dqUGjkY4Kq	16661.0	RT @SenatorHick: Right now my Republican colleague is delaying a vote on the COVID relief bill by requiring the poor Senate clerks to read…	84.0	True	full
264129	264129	6041b670998e5f003825cd80	2021-03-05 04:41:15	[]	[]	Thu Mar 04 16:32:56 +0000 2021	[]	[{"url":"https://t.co/qNM7Y39bkK","expanded_url":"https://youtu.be/TdLRWh2lIYc","display_url":"youtu.be/TdLRWh2lIYc","indices":[211,234]}]	Hay más de 90 mil muertos por la pandemia (Sinadef), pero el candidato de la ultraderecha cree que “el covid es un dramón, una exageración”. Y lo dijo el mismo día que 195 peruanos más morían por covid (Minsa). https://t.co/qNM7Y39bkK https://t.co/67Bq7gfVYZ	4548.0	RT @Elcholaco: Hay más de 90 mil muertos por la pandemia (Sinadef), pero el candidato de la ultraderecha cree que “el covid es un dramón, u…	389.0	True	full
264130	264130	6041b670998e5f003825cd88	2021-03-05 04:41:15	[]	[]	Fri Mar 05 02:00:47 +0000 2021	[]	[{"url":"https://t.co/4shu9m5Zcm","expanded_url":"https://twitter.com/TMT30_/status/1367643905093668873","display_url":"twitter.com/TMT30_/status/…","indices":[153,176]}]	Ah claro. Casualidad iban por la misma calle la misma vereda se vieron a los ojos y el flechazo fue instantáneo 🎶🎶🎶🎶 y cayó entre sus brazos... 🎶🎶🎶🍿🍿🍿🍿🤦 https://t.co/4shu9m5Zcm	12552.0	RT @consuemary: Ah claro. Casualidad iban por la misma calle la misma vereda se vieron a los ojos y el flechazo fue instantáneo 🎶🎶🎶🎶 y cayó…	520.0	True	full
264131	264131	6041b670998e5f003825cd9a	2021-03-05 04:41:15	[]	[]	Thu Mar 04 19:00:58 +0000 2021	[]	[{"url":"https://t.co/anT01kTQ8M","expanded_url":"https://thismon.ee/a/9321013","display_url":"thismon.ee/a/9321013","indices":[205,228]}]	Gobierno británico propone beneficios y exenciones a personas y pequeños negocios impactados por la pandemia, y aumento de impuestos al 25% a empresas con utilidades sobre 250 mil libras (Ch$253 millones) https://t.co/anT01kTQ8M -via @ThisIsMoney	2117074.0	RT @tv_mauricio: Gobierno británico propone beneficios y exenciones a personas y pequeños negocios impactados por la pandemia, y aumento de…	106.0	True	full
264132	264132	6041b671998e5f003825cdbe	2021-03-05 04:41:15	[]	[]	Fri Mar 05 01:38:17 +0000 2021	[{"text":"Cuban","indices":[12,18]},{"text":"COVID19","indices":[19,27]},{"text":"Cuba","indices":[39,44]}]	[{"url":"https://t.co/J78aMSCyTl","expanded_url":"https://youtu.be/7SFyNwC4ckQ","display_url":"youtu.be/7SFyNwC4ckQ","indices":[201,224]}]	News NOW on #Cuban #COVID19 vaccines: #Cuba begins phase 3 trial of SOBERANA02 COVID19 vaccine, March 4, 2021. Finlay Vaccine Institute Director Vicente Vérez Bencomo explains more to MEDICC Review. https://t.co/J78aMSCyTl @SciDip @sciencepicss @nature @richardhorton1	430.0	RT @ReviewMedicc: News NOW on #Cuban #COVID19 vaccines: #Cuba begins phase 3 trial of SOBERANA02 COVID19 vaccine, March 4, 2021. Finlay Va…	35.0	True	full
264133	264133	6041b671998e5f003825cdc8	2021-03-05 04:41:15	[]	[]	Fri Mar 05 04:02:10 +0000 2021	[{"text":"Myanmar","indices":[21,29]}]	[{"url":"https://t.co/p9Fvyv3fds","expanded_url":"https://www.ohchr.org/EN/NewsEvents/Pages/DisplayNews.aspx?NewsID=26845&LangID=E","display_url":"ohchr.org/EN/NewsEvents/…","indices":[256,279]}]	“While the future of #Myanmar will be determined by its people, the international community must act urgently and decisively to support them,” @RapporteurUn calls 4 urgent response from Int’l community ahead of today's U.N. Security Council meeting today. https://t.co/p9Fvyv3fds	29064.0	RT @FortifyRights: “While the future of #Myanmar will be determined by its people, the international community must act urgently and decisi…	41.0	True	full
264134	264134	6041b671998e5f003825cdce	2021-03-05 04:41:15	[]	[]	Thu Mar 04 07:25:25 +0000 2021	[{"text":"7NEWS","indices":[145,151]}]	[{"url":"https://t.co/W3A1FVWxRe","expanded_url":"https://7news.com.au/travel/trains/indian-pacific-train-resumes-services-after-year-long-covid-induced-break-c-2285516","display_url":"7news.com.au/travel/trains/…","indices":[152,175]}]	Australia’s transcontinental rail service, the Indian Pacific, is set to leave Adelaide after a 12-month break because of the COVID-19 pandemic. #7NEWS https://t.co/W3A1FVWxRe	345083.0	RT @7NewsSydney: Australia’s transcontinental rail service, the Indian Pacific, is set to leave Adelaide after a 12-month break because of…	344.0	True	full
264135	264135	6041b671998e5f003825cddc	2021-03-05 04:41:15	[]	[]	Fri Mar 05 02:26:08 +0000 2021	[]	[{"url":"https://t.co/z48ApGyVbp","expanded_url":"https://www.wsj.com/articles/cuomo-advisers-altered-report-on-covid-19-nursing-home-deaths-11614910855","display_url":"wsj.com/articles/cuomo…","indices":[232,255]}]	EXCLUSIVE: New York Gov. Andrew Cuomo’s top advisers successfully pushed state health officials to strip a July report of data showing that more nursing-home residents had died of Covid-19 than the administration had acknowledged. https://t.co/z48ApGyVbp	35318.0	RT @JimmyVielkind: EXCLUSIVE: New York Gov. Andrew Cuomo’s top advisers successfully pushed state health officials to strip a July report o…	1579.0	True	full
264136	264136	6041b671998e5f003825cde8	2021-03-05 04:41:16	[]	[]	Thu Mar 04 16:11:34 +0000 2021	[]	[{"url":"https://t.co/mmmoMEXPmO","expanded_url":"https://www.ons.gov.uk/aboutus/transparencyandgovernance/freedomofinformationfoi/deathsintheukfrom1990to2020","display_url":"ons.gov.uk/aboutus/transp…","indices":[118,141]}]	Its official! ONS shows death rate in 2020 was lower than *every year since WW2* except 09-19. There was no pandemic. https://t.co/mmmoMEXPmO	3015.0	RT @msnorthcott: Its official! ONS shows death rate in 2020 was lower than *every year since WW2* except 09-19. There was no pandemic. http…	1377.0	True	full
264137	264137	6041b671998e5f003825cdec	2021-03-05 04:41:16	[]	[]	Thu Mar 04 23:14:52 +0000 2021	[]	[{"url":"https://t.co/ORvG4RbjfM","expanded_url":"https://www.dailyposter.com/p/how-to-stop-the-manchin-presidency","display_url":"dailyposter.com/p/how-to-stop-…","indices":[265,288]}]	A thing everyone in DC &amp; on this website knows but refuses to say: If 6-10 House Dems said they were voting against COVID relief bill until it includes min wage, the bill would not die. They'd simply have to revise it. EVERYONE KNOWS THIS &amp; WON'T ADMIT IT. https://t.co/ORvG4RbjfM	237712.0	RT @davidsirota: A thing everyone in DC &amp; on this website knows but refuses to say: If 6-10 House Dems said they were voting against COVID…	5033.0	True	full
264138	264138	6041b671998e5f003825cdfa	2021-03-05 04:41:16	[]	[]	Thu Mar 04 17:56:00 +0000 2021	[{"text":"sex","indices":[90,94]},{"text":"hot","indices":[95,99]},{"text":"adult","indices":[100,106]},{"text":"porn","indices":[107,112]},{"text":"adult","indices":[113,119]},{"text":"adults","indices":[120,127]},{"text":"pornstar","indices":[128,137]},{"text":"ass","indices":[138,142]},{"text":"Cumshots","indices":[143,152]},{"text":"facials","indices":[153,161]},{"text":"tits","indices":[162,…	[{"url":"https://t.co/yI2X5LH2Mr","expanded_url":"http://onlybrandi.com","display_url":"onlybrandi.com","indices":[13,36]}]	(𝙎𝙪𝙗𝙨𝙘𝙧𝙞𝙗𝙚 - https://t.co/yI2X5LH2Mr 𝙛𝙤𝙧 𝙢𝙤𝙧𝙚) Incredible @Brandi_Love BLOWJOB SCENE 15 #sex #hot #adult #porn #adult #adults #pornstar #ass #Cumshots #facials #tits #bigtits #sexy #bignatural #blonde #onlyfans #hot #bigass https://t.co/xA78BjDWCe	10249.0	RT @BrandiLoveArmy: (𝙎𝙪𝙗𝙨𝙘𝙧𝙞𝙗𝙚 - https://t.co/yI2X5LH2Mr 𝙛𝙤𝙧 𝙢𝙤𝙧𝙚) Incredible @Brandi_Love BLOWJOB SCENE 15 #sex #hot #adult #porn #adult…	31.0	True	full
264139	264139	6041b672998e5f003825ce28	2021-03-05 04:41:16	[]	[]	Fri Mar 05 00:04:00 +0000 2021	[{"text":"NFV","indices":[13,17]},{"text":"network","indices":[101,109]},{"text":"SDWAN","indices":[195,201]},{"text":"WAN","indices":[202,206]},{"text":"IT","indices":[207,210]}]	[{"url":"https://t.co/RTpweuhaOA","expanded_url":"https://bit.ly/3bW7mzt","display_url":"bit.ly/3bW7mzt","indices":[171,194]}]	The shift to #NFV has revolutionized the delivery of network functions. Learn what it means for your #network management and how to reap its full benefits. Read the blog: https://t.co/RTpweuhaOA #SDWAN #WAN #IT	13399.0	RT @AryakaNetworks: The shift to #NFV has revolutionized the delivery of network functions. Learn what it means for your #network managemen…	835.0	True	full
264140	264140	6041b672998e5f003825ce2c	2021-03-05 04:41:16	[]	[]	Thu Mar 04 21:07:55 +0000 2021	[]	[{"url":"https://t.co/fCpPmfX10G","expanded_url":"https://youtu.be/XPX6Q1A9DFQ","display_url":"youtu.be/XPX6Q1A9DFQ","indices":[230,253]}]	Fuses, we have a deal to help ONF get more Idolchamp votes! In order to get the votes, the linked video needs 80 more likes and its corresponding channel needs 80 more subscribers. Please like/subscribe on your YouTube accounts. https://t.co/fCpPmfX10G	1300.0	RT @onfvotingteam: Fuses, we have a deal to help ONF get more Idolchamp votes! In order to get the votes, the linked video needs 80 more li…	1063.0	True	full
264141	264141	6041b672998e5f003825ce34	2021-03-05 04:41:16	[]	[]	Fri Mar 05 04:33:31 +0000 2021	[]	[{"url":"https://t.co/ZR2FzIuFli","expanded_url":"https://twitter.com/burgessev/status/1367586269937737732","display_url":"twitter.com/burgessev/stat…","indices":[280,303]}]	This is how it used to work. The Senate was a majority-rule body for most of its existence. Bills were fought tooth and nail until it became clear they could secure a majority and therefore pass. Then senators shifted into thinking about whether they wanted credit, or influence. https://t.co/ZR2FzIuFli	75044.0	RT @AJentleson: This is how it used to work. The Senate was a majority-rule body for most of its existence. Bills were fought tooth and nai…	123.0	True	full
264142	264142	6041b672998e5f003825ce54	2021-03-05 04:41:17	[]	[]	Wed Mar 03 07:29:03 +0000 2021	[{"text":"Eritrea","indices":[241,249]}]	[{"url":"https://t.co/RRYGBRKRp0","expanded_url":"https://shabait.com/2021/03/03/alebu-general-metal-workshop/","display_url":"shabait.com/2021/03/03/ale…","indices":[251,274]}]	Since its establishment, Alebu General Metal Workshop has been producing spare parts and other gadgets for farms, construction works and transportation facilities that have been flourishing in the Gash-Barka and other regions of the country #Eritrea https://t.co/RRYGBRKRp0 https://t.co/emPtC008Fl	11247.0	RT @GhideonMusa: Since its establishment, Alebu General Metal Workshop has been producing spare parts and other gadgets for farms, construc…	5.0	True	full
264143	264143	6041b672998e5f003825ce5e	2021-03-05 04:41:17	[{"text":"COVID","indices":[24,30]},{"text":"China","indices":[177,183]}]	[{"url":"https://t.co/w54tzfMzzh","expanded_url":"https://www.reuters.com/article/us-usa-semiconductors-tools-idUSKBN2AW18P","display_url":"reuters.com/article/us-usa…","indices":[255,278]}]		[]	[]			U.S. develops 3 awesome #COVID vaccines in 10 months but can’t ramp-up production of semiconductors to meet huge de… https://t.co/jtisRaJLGB	925.0	True	full
264144	264144	6041b673998e5f003825ce74	2021-03-05 04:41:17	[]	[]	Fri Mar 05 04:30:11 +0000 2021	[]	[{"url":"https://t.co/LUaQahETLR","expanded_url":"https://www.fox29.com/news/orbital-assembly-corp-hits-1m-fundraising-goal-aims-to-have-luxury-space-hotel-open-in-2027?taid=6041b3d323d3ca0001f1c717&utm_campaign=trueanthem&utm_medium=trueanthem&utm_source=twitter","display_url":"fox29.com/news/orbital-a…","indices":[226,249]}]	Orbital Assembly Corp., a California-based startup that wants to pioneer construction and infrastructure in outer space, has hit its $1 million fundraising goal and aims to open an operational luxury hotel in orbit in 2027.​ https://t.co/LUaQahETLR	618865.0	RT @FOX29philly: Orbital Assembly Corp., a California-based startup that wants to pioneer construction and infrastructure in outer space, h…	2646.0	True	full
264145	264145	6041b673998e5f003825ce76	2021-03-05 04:41:17	[]	[]	Thu Mar 04 18:55:30 +0000 2021	[{"text":"DemVoice1","indices":[240,250]},{"text":"wtpBlue","indices":[251,259]}]	[{"url":"https://t.co/K03NEwY6kJ","expanded_url":"https://www.statnews.com/2021/03/04/covid19-vaccines-for-rural-black-communities-going-to-wealthy-white-floridians/","display_url":"statnews.com/2021/03/04/cov…","indices":[261,284]}]	Come on Florida! Do better! I know every age, race &amp; socioeconomic class want access to the vaccine for Covid. It doesn’t change that these shots were for the underprivileged, yet found their way into the arms of wealthy Floridians. #DemVoice1 #wtpBlue https://t.co/K03NEwY6kJ	22787.0	RT @angie_keathly: Come on Florida! Do better! I know every age, race &amp; socioeconomic class want access to the vaccine for Covid. It does…	1081.0	True	full
264146	264146	6041b673998e5f003825ce7c	2021-03-05 04:41:17	[]	[]	Fri Mar 05 03:05:07 +0000 2021	[]	[{"url":"https://t.co/VBdu4w2Taz","expanded_url":"https://nyti.ms/38dIXEz","display_url":"nyti.ms/38dIXEz","indices":[159,182]}]	Breaking News: Aides to Gov. Andrew Cuomo of New York rewrote a report by state health officials to hide how many nursing home residents died in the pandemic. https://t.co/VBdu4w2Taz	49545598.0	RT @nytimes: Breaking News: Aides to Gov. Andrew Cuomo of New York rewrote a report by state health officials to hide how many nursing home…	423.0	True	full
264147	264147	6041b673998e5f003825ce94	2021-03-05 04:41:18	[]	[]	Fri Mar 05 04:05:02 +0000 2021	[{"text":"InformativoG24","indices":[24,39]},{"text":"NOM","indices":[43,47]},{"text":"EstadoProfundo","indices":[205,220]},{"text":"LaVACUNAesElVIRUS","indices":[221,239]},{"text":"FALSAPANDEMIA","indices":[240,254]}]	[{"url":"https://t.co/LuSH2NHw6U","expanded_url":"https://www.youtube.com/watch?v=9b-wufsVfUA","display_url":"youtube.com/watch?v=9b-wuf…","indices":[0,23]},{"url":"https://t.co/5CEUya6O9D","expanded_url":"https://link.medium.com/iE32kSFUmeb","display_url":"link.medium.com/iE32kSFUmeb","indices":[256,279]}]	https://t.co/LuSH2NHw6U #InformativoG24​​​ #NOM ¿Cómo proteger lo que has conseguido? Nuevo-orden-Mundial y propiedad-privada I just published RADIORESISTENCIA COVID, LA VACUNA ES EL VIRUS @lopezobrador_ #EstadoProfundo,#LaVACUNAesElVIRUS,#FALSAPANDEMIA… https://t.co/5CEUya6O9D	252.0	RT @falsapandemia: https://t.co/LuSH2NHw6U #InformativoG24​​​ #NOM ¿Cómo proteger lo que has conseguido? Nuevo-orden-Mundial y propiedad-pr…	128.0	True	full
264148	264148	6041b673998e5f003825cea8	2021-03-05 04:41:18	[]	[{"url":"https://t.co/3xII0Vw1f1","expanded_url":"https://youtu.be/yISmobuOf08","display_url":"youtu.be/yISmobuOf08","indices":[307,330]}]		[]	[]			@vinnytavarees @LucianaTheiss @MariaLCAb @cirogomes CangaCiro? depois daquele papelão dele chorando com lágrimas de… https://t.co/KGVNwbkSqa	573.0	True	full
264149	264149	6041b674998e5f003825cef0	2021-03-05 04:41:18	[]	[{"url":"https://t.co/lnLe5KRHe4","expanded_url":"https://rcooley123.wordpress.com/2021/02/01/a-country-isnt-a-rock-its-not-an-extension-of-ones-self-its-what-it-stands-for-its-what-it-stands-for-when-standing-for-something-is-the-most-d-2/","display_url":"rcooley123.wordpress.com/2021/02/01/a-c…","indices":[225,248]}]		[]	[]			“A country isn’t a rock. It’s not an extension of one’s self. It’s what it stands for. It’s what it stands for when… https://t.co/TUhBd9RlYa	18670.0	True	full
264150	264150	6041b674998e5f003825cf00	2021-03-05 04:41:19	[]	[]	Thu Mar 04 19:54:42 +0000 2021	[]	[{"url":"https://t.co/b8TPdiJcfA","expanded_url":"https://www.facebook.com/142680589435206/posts/1443335292703056/","display_url":"facebook.com/14268058943520…","indices":[240,263]}]	Aparecidos en Francia. Probablemente se trate de perros provenientes de España robados antes del mes de junio de 2020. ¿ Alguien los reconoce o los busca ? Se busca a sus familias. Comparte desde la publicación original por favor. Gracias. https://t.co/b8TPdiJcfA https://t.co/NIrdnWCE24	5622.0	RT @AsociacionADAT: Aparecidos en Francia. Probablemente se trate de perros provenientes de España robados antes del mes de junio de 2020.…	1831.0	True	full
264151	264151	6041b674998e5f003825cf02	2021-03-05 04:41:19	[]	[]	Wed Mar 03 11:25:24 +0000 2021	[]	[{"url":"https://t.co/mcVi5Hg9vF","expanded_url":"http://www.lalinternaazul.info/2018/03/01/por-que-termino-el-programa-radial-las-voces-del-secuestro-herbin-hoyos-cuenta-la-historia/","display_url":"lalinternaazul.info/2018/03/01/por…","indices":[236,259]}]	Herbin Hoyos tuvo por años un programa de radio, Las voces del Secuestro, que fue vital para miles de secuestrados y sus familias. En el 2018, Caracol Radio canceló el programa. No sobra recordar las razones, en la voz del mismo Herbin https://t.co/mcVi5Hg9vF	108622.0	RT @RafaNietoLoaiza: Herbin Hoyos tuvo por años un programa de radio, Las voces del Secuestro, que fue vital para miles de secuestrados y s…	461.0	True	full
264152	264152	6041b674998e5f003825cf04	2021-03-05 04:41:19	[]	[]	Fri Mar 05 04:00:01 +0000 2021	[{"text":"JoinTheBreed","indices":[145,158]}]	[{"url":"https://t.co/SEj3rY1tgY","expanded_url":"http://breeditraw.net","display_url":"breeditraw.net","indices":[108,131]},{"url":"https://t.co/dWUsBVG10X","expanded_url":"http://MenOfTheBreed.net","display_url":"MenOfTheBreed.net","indices":[159,182]}]	Its a FREAK Party. Join @freakztat &amp; @princeleewilson in this new phat booty bashing scene. Now Playing https://t.co/SEj3rY1tgY @black_rayne #JoinTheBreed https://t.co/dWUsBVG10X https://t.co/Hfru51kO4Y	150624.0	RT @black_rayne: Its a FREAK Party. Join @freakztat &amp; @princeleewilson in this new phat booty bashing scene. Now Playing https://t.co/SEj3r…	222.0	True	full
264153	264153	6041b674998e5f003825cf0c	2021-03-05 04:41:19	[]	[]	Fri Mar 05 03:05:07 +0000 2021	[]	[{"url":"https://t.co/VBdu4w2Taz","expanded_url":"https://nyti.ms/38dIXEz","display_url":"nyti.ms/38dIXEz","indices":[159,182]}]	Breaking News: Aides to Gov. Andrew Cuomo of New York rewrote a report by state health officials to hide how many nursing home residents died in the pandemic. https://t.co/VBdu4w2Taz	49545598.0	RT @nytimes: Breaking News: Aides to Gov. Andrew Cuomo of New York rewrote a report by state health officials to hide how many nursing home…	940.0	True	full
264154	264154	6041b674998e5f003825cf20	2021-03-05 04:41:19	[]	[]	Sat Jan 23 19:44:50 +0000 2021	[]	[{"url":"https://t.co/5DyT3odRFX","expanded_url":"https://www.tagesschau.de/faktenfinder/covid-folgen-101.html","display_url":"tagesschau.de/faktenfinder/c…","indices":[257,280]}]	Es wurde "fast jeder 3. als geheilt entlassene Covid-19-Patient innerhalb von 5 Monaten wieder eingeliefert, oft mit Problemen an mehreren Organen. Fast jeder 8. von ihnen starb - und wurde trotzdem statistisch nicht als Opfer der Viruserkrankung gezählt." https://t.co/5DyT3odRFX	17021.0	RT @Mama_arbeitet: Es wurde "fast jeder 3. als geheilt entlassene Covid-19-Patient innerhalb von 5 Monaten wieder eingeliefert, oft mit Pro…	146.0	True	full
264155	264155	6041b674998e5f003825cf2a	2021-03-05 04:41:19	[]	[]	Fri Mar 05 04:32:28 +0000 2021	[]	[{"url":"https://t.co/eXyw0Uesbm","expanded_url":"https://lapaginamillonaria.com/riverplate/Montiel-y-Pinola-estuvieron-presentes-20210305-0002.html","display_url":"lapaginamillonaria.com/riverplate/Mon…","indices":[209,232]}]	Enzo Pérez y Leo Ponzio homenajearon a sus dos compañeros que no pudieron estar en Santiago del Estero mostrando sus camisetas. Además confesaron que ambos dieron un mensaje en el vestuario antes de la final. https://t.co/eXyw0Uesbm	808457.0	RT @RiverLPM: Enzo Pérez y Leo Ponzio homenajearon a sus dos compañeros que no pudieron estar en Santiago del Estero mostrando sus camiseta…	339.0	True	full
264156	264156	6041b675998e5f003825cf50	2021-03-05 04:41:20	[]	[]	Thu Mar 04 19:49:40 +0000 2021	[{"text":"Got7","indices":[0,5]},{"text":"JacksonWang","indices":[15,27]},{"text":"Rain","indices":[46,51]},{"text":"Magnetic","indices":[72,81]}]	[{"url":"https://t.co/0CdHEnUltW","expanded_url":"https://www.facebook.com/worldmusicawards/photos/a.310614765686310/3803474429733642/","display_url":"facebook.com/worldmusicawar…","indices":[216,239]}]	#Got7's Iconic #JacksonWang and the legendary #Rain's powerhouse collab #Magnetic debuts at #8 on the Worldwide iTunes Song chart after topping iTunes charts in 14+ countries upon its release!👊👨‍🎤👨‍🎤💥8⃣🌎🎵➕🥇 @29rain https://t.co/0CdHEnUltW https://t.co/Sw0fUjAthb	316042.0	RT @WORLDMUSICAWARD: #Got7's Iconic #JacksonWang and the legendary #Rain's powerhouse collab #Magnetic debuts at #8 on the Worldwide iTunes…	21.0	True	full
264157	264157	6041b675998e5f003825cf54	2021-03-05 04:41:20	[]	[]	Thu Mar 04 14:29:01 +0000 2021	[{"text":"HoyEnAnimal","indices":[0,12]}]	[{"url":"https://t.co/AoqbarX6QR","expanded_url":"https://www.animalpolitico.com/2021/03/mario-delgado-nxivm-secta-esclavas-sexuales-raniere/","display_url":"animalpolitico.com/2021/03/mario-…","indices":[218,241]}]	#HoyEnAnimal | @mario_delgado, presidente nacional de Morena, perteneció a la organización NXIVM, cuyo lider Keith Raniere fue condenado a 120 años de prisión por cargos como explotación sexual y pornografía infantil. https://t.co/AoqbarX6QR	2398317.0	RT @Pajaropolitico: #HoyEnAnimal | @mario_delgado, presidente nacional de Morena, perteneció a la organización NXIVM, cuyo lider Keith Rani…	68.0	True	full
264158	264158	6041b675998e5f003825cf58	2021-03-05 04:41:20	[]	[]	Wed Mar 03 13:34:13 +0000 2021	[{"text":"elladrondeltiempo","indices":[244,262]}]	[{"url":"https://t.co/QpGiyaxcj8","expanded_url":"http://radioletrarium.com","display_url":"radioletrarium.com","indices":[83,106]}]	EL LADRÓN DEL TIEMPO del martes, 2 de marzo, pueden escucharlo en DIFERIDOS de: https://t.co/QpGiyaxcj8 @letrarium Les espero en directo, los martes, a las 21 horas de España. Si desean participar en el programa, etiqueten sus poemas con #elladrondeltiempo https://t.co/vrLI9iPZZY	20425.0	RT @EstebanPerezsan: EL LADRÓN DEL TIEMPO del martes, 2 de marzo, pueden escucharlo en DIFERIDOS de: https://t.co/QpGiyaxcj8 @letrarium…	20425.0	True	full
264159	264159	6041b675998e5f003825cf78	2021-03-05 04:41:20	[]	[]	Thu Mar 04 12:07:54 +0000 2021	[]	[{"url":"https://t.co/XGiPtf7vFU","expanded_url":"https://www.malaymail.com/news/malaysia/2021/02/26/malaysian-company-develops-covid-19-rapid-test-kits-that-can-deliver-result/1953144","display_url":"malaymail.com/news/malaysia/…","indices":[253,276]}]	Enabled by the support of Malaysian Gov Agencies including NTIS, this start-up has developed a digital rapid Covid-19 test kit that can upload test results in real-time with geo-location data to cloud servers via a mobile app under 20 minutes. Amazing! https://t.co/XGiPtf7vFU	2424.0	RT @SandboxMalaysia: Enabled by the support of Malaysian Gov Agencies including NTIS, this start-up has developed a digital rapid Covid-19…	121.0	True	full
264160	264160	6041b675998e5f003825cf86	2021-03-05 04:41:20	[]	[{"url":"https://t.co/HLZj65iri0","expanded_url":"https://www.infobae.com/vidriera/2018/06/04/mauricio-macri-y-juliana-awada-en-una-jornada-a-puro-golf/","display_url":"infobae.com/vidriera/2018/…","indices":[242,265]}]		[]	[]			@SilMercado Acá Macri, sus ministros y el jet sex en 2018 en la misma provincia inaugurando una suntuosa cancha púb… https://t.co/mtpYj5ftCw	271.0	True	full
264161	264161	6041b675998e5f003825cf88	2021-03-05 04:41:20	[]	[]	Thu Mar 04 23:34:49 +0000 2021	[{"text":"BTSLoveMyself","indices":[194,208]}]	[{"url":"https://t.co/XoktPNLxGE","expanded_url":"https://www.unicef.org/press-releases/bts-and-big-hit-renew-commitment-love-myself-campaign-support-unicef-ending-violence","display_url":"unicef.org/press-releases…","indices":[209,232]}]	Grammy-nominated group BTS, together with its label Big Hit, renew its commitment to UNICEF to help end violence and neglect, and promote children and young people’s self-esteem and well-being. #BTSLoveMyself https://t.co/XoktPNLxGE	30294.0	RT @UNICEFmedia: Grammy-nominated group BTS, together with its label Big Hit, renew its commitment to UNICEF to help end violence and negle…	374.0	True	full
264162	264162	6041b676998e5f003825cf9a	2021-03-05 04:41:20	[]	[]	Fri Mar 05 04:32:22 +0000 2021	[{"text":"SUGA","indices":[28,33]},{"text":"HappyGDIAday","indices":[37,50]}]	[{"url":"https://t.co/j07YBQGmqO","expanded_url":"https://forms.gle/koammtas1WC4YipWA","display_url":"forms.gle/koammtas1WC4Yi…","indices":[220,243]}]	[🗳| ARMYs Vote for @BTS_twt #SUGA on #HappyGDIAday MARCH birthday poll 🎁 🏆Birthdays ADS: GDIA screens at all stations of Seoul Subway Line 1-4 (Total 652 Screens) 🗓 ENDS: March 7th - Advertising: 3/15-3/21 👇Now Vote 👇 https://t.co/j07YBQGmqO https://t.co/Y7hduSjELa	166415.0	RT @BTSChartDailyx: [🗳| ARMYs Vote for @BTS_twt #SUGA on #HappyGDIAday MARCH birthday poll 🎁 🏆Birthdays ADS: GDIA screens at all stations…	185.0	True	full
264163	264163	6041b676998e5f003825cfba	2021-03-05 04:41:21	[]	[]	Thu Mar 04 23:34:49 +0000 2021	[{"text":"BTSLoveMyself","indices":[194,208]}]	[{"url":"https://t.co/XoktPNLxGE","expanded_url":"https://www.unicef.org/press-releases/bts-and-big-hit-renew-commitment-love-myself-campaign-support-unicef-ending-violence","display_url":"unicef.org/press-releases…","indices":[209,232]}]	Grammy-nominated group BTS, together with its label Big Hit, renew its commitment to UNICEF to help end violence and neglect, and promote children and young people’s self-esteem and well-being. #BTSLoveMyself https://t.co/XoktPNLxGE	30294.0	RT @UNICEFmedia: Grammy-nominated group BTS, together with its label Big Hit, renew its commitment to UNICEF to help end violence and negle…	463.0	True	full
264164	264164	6041b676998e5f003825cfc8	2021-03-05 04:41:21	[]	[]	Sat Feb 27 22:10:06 +0000 2021	[]	[{"url":"https://t.co/ZPEv4ikEim","expanded_url":"https://nbcnews.to/3uF43Fl","display_url":"nbcnews.to/3uF43Fl","indices":[194,217]}]	New Zealand PM Ardern says the country's biggest city, Auckland, will go into a 7-day lockdown from early morning on Sunday, after a new local case of the coronavirus of unknown origin emerged. https://t.co/ZPEv4ikEim	8382314.0	RT @NBCNews: New Zealand PM Ardern says the country's biggest city, Auckland, will go into a 7-day lockdown from early morning on Sunday, a…	27.0	True	full
264165	264165	6041b676998e5f003825cfce	2021-03-05 04:41:21	[]	[]	Thu Mar 04 23:34:49 +0000 2021	[{"text":"BTSLoveMyself","indices":[194,208]}]	[{"url":"https://t.co/XoktPNLxGE","expanded_url":"https://www.unicef.org/press-releases/bts-and-big-hit-renew-commitment-love-myself-campaign-support-unicef-ending-violence","display_url":"unicef.org/press-releases…","indices":[209,232]}]	Grammy-nominated group BTS, together with its label Big Hit, renew its commitment to UNICEF to help end violence and neglect, and promote children and young people’s self-esteem and well-being. #BTSLoveMyself https://t.co/XoktPNLxGE	30294.0	RT @UNICEFmedia: Grammy-nominated group BTS, together with its label Big Hit, renew its commitment to UNICEF to help end violence and negle…	9.0	True	full
264166	264166	6041b676998e5f003825cfda	2021-03-05 04:41:21	[]	[]	Fri Mar 05 03:40:52 +0000 2021	[]	[{"url":"https://t.co/P3vw3EK76V","expanded_url":"https://twitter.com/MMAlardhi/status/1366702539027144704","display_url":"twitter.com/MMAlardhi/stat…","indices":[206,229]}]	.@Investcorp’s CEO boasted about winning a Private Equity Firm of the Year Award the same day his company, @paper_source, declared bankruptcy and effectively stole $15,000 in product from my small company. https://t.co/P3vw3EK76V	4085.0	RT @JanieVelencia: .@Investcorp’s CEO boasted about winning a Private Equity Firm of the Year Award the same day his company, @paper_source…	534.0	True	full
264167	264167	6041b676998e5f003825cfe0	2021-03-05 04:41:21	[]	[]	Thu Mar 04 11:42:07 +0000 2021	[]	[{"url":"https://t.co/qJKxcA6Any","expanded_url":"https://www.zeit.de/2021/10/jens-spahn-schutzmasken-deal-corona-logistik","display_url":"zeit.de/2021/10/jens-s…","indices":[210,233]}]	Jens Spahn: Der demaskierte Minister | Ein interner Vermerk verschärft die Kritik an Jens Spahns dubiosem Millionen-Deal in seiner Heimat. ⁦@FriZimmermann⁩ und ich in der aktuellen ⁦@DIEZEIT⁩ und ⁦@zeitonline⁩ https://t.co/qJKxcA6Any	617.0	RT @ingomalcher: Jens Spahn: Der demaskierte Minister | Ein interner Vermerk verschärft die Kritik an Jens Spahns dubiosem Millionen-Deal i…	885.0	True	full
264168	264168	6041b676998e5f003825cfe2	2021-03-05 04:41:21	[]	[]	Fri Mar 05 04:06:00 +0000 2021	[{"text":"ReporteEspecial","indices":[0,16]},{"text":"Covid19","indices":[138,146]}]	[{"url":"https://t.co/HVvPhVyAXj","expanded_url":"https://bit.ly/30eawcx","display_url":"bit.ly/30eawcx","indices":[235,258]}]	#ReporteEspecial 🔹 Infla @SSalud_mx en 90 mil la cifra de vacunados 🔹 Con 54 políticos asesinados, comienza la “protección” electoral 🔹 #Covid19 lleva a la pobreza a 209 millones de personas en AL Consulta el reporte completo aquí: https://t.co/HVvPhVyAXj https://t.co/UlPMj6lcG7	96702.0	RT @EjeCentral: #ReporteEspecial 🔹 Infla @SSalud_mx en 90 mil la cifra de vacunados 🔹 Con 54 políticos asesinados, comienza la “protección…	181.0	True	full
264169	264169	6041b677998e5f003825cffc	2021-03-05 04:41:22	[]	[]	Fri Mar 05 03:20:08 +0000 2021	[{"text":"Australian","indices":[0,11]},{"text":"solarenergy","indices":[140,152]}]	[{"url":"https://t.co/IYte3ebni9","expanded_url":"https://www.zeebiz.com/companies/news-tata-power-ddl-rolls-out-live-peer-to-peer-solar-energy-trading-project-151466","display_url":"zeebiz.com/companies/news…","indices":[206,229]}]	#Australian tech firm @PowerLedger_io and @TataPower in collaboration with @IndiaSmartGridF (ISGF) have rolled out live peer-to-peer (P2P) #solarenergy trading, a first-of-its-kind pilot project in Delhi. https://t.co/IYte3ebni9 @Austrade @MunishSharmaAu @cathgaustrade	3649.0	RT @AustradeIndia: #Australian tech firm @PowerLedger_io and @TataPower in collaboration with @IndiaSmartGridF (ISGF) have rolled out live…	16757.0	True	full
264170	264170	6041b677998e5f003825d000	2021-03-05 04:41:22	[]	[]	Thu Mar 04 22:41:54 +0000 2021	[]	[{"url":"https://t.co/qXQLH7IQzg","expanded_url":"https://www.nytimes.com/interactive/2021/01/15/climate/electric-car-cost.html","display_url":"nytimes.com/interactive/20…","indices":[149,172]}]	ICYMI: A team at @MIT "found electric cars were easily more climate friendly than gas-burning ones. Over a lifetime, they were often cheaper, too." https://t.co/qXQLH7IQzg	1886.0	RT @ElectricRoadmap: ICYMI: A team at @MIT "found electric cars were easily more climate friendly than gas-burning ones. Over a lifetime, t…	438.0	True	full
264171	264171	6041b677998e5f003825d00c	2021-03-05 04:41:22	[]	[]	Fri Mar 05 01:10:17 +0000 2021	[]	[{"url":"https://t.co/G8o2zDNRT0","expanded_url":"https://www.msnbc.com/opinion/gop-has-enlisted-supreme-court-its-anti-voting-rights-crusade-n1259670","display_url":"msnbc.com/opinion/gop-ha…","indices":[201,224]}]	In my new piece for @msnbcdaily I discuss the implications of a lawyer for the GOP telling SCOTUS on Tuesday that laws that make it harder for minorities to vote are necessary for it to win elections. https://t.co/G8o2zDNRT0	737584.0	RT @JoyceWhiteVance: In my new piece for @msnbcdaily I discuss the implications of a lawyer for the GOP telling SCOTUS on Tuesday that laws…	311.0	True	full
264172	264172	6041b677998e5f003825d00e	2021-03-05 04:41:22	[]	[]	Fri Mar 05 04:15:00 +0000 2021	[]	[{"url":"https://t.co/2WTKqqS4Dg","expanded_url":"https://www.opindia.com/2021/03/taapsee-pannu-anurag-kashyap-deleted-phone-data-income-tax-raid/","display_url":"opindia.com/2021/03/taapse…","indices":[129,152]}]	Taapsee Pannu and Anurag Kashyap deleted data from their phone after NCB probe began, reveals IT Dept during its probe: Details https://t.co/2WTKqqS4Dg	522052.0	RT @OpIndia_com: Taapsee Pannu and Anurag Kashyap deleted data from their phone after NCB probe began, reveals IT Dept during its probe: De…	37.0	True	full
264173	264173	6041b677998e5f003825d016	2021-03-05 04:41:22	[]	[]	Fri Mar 05 00:00:55 +0000 2021	[]	[{"url":"https://t.co/7gkePexLGa","expanded_url":"https://www.thedailybeast.com/jim-jordan-under-scrutiny-for-nearly-dollar3-million-in-unreported-campaign-funds?via=twitter_page","display_url":"thedailybeast.com/jim-jordan-und…","indices":[207,230]}]	This week, the campaign committee for Rep. Jim Jordan received ten notices from the Federal Election Commission flagging discrepancies on its books totaling nearly $3 million and dating back over two years. https://t.co/7gkePexLGa	405372.0	RT @CREWcrew: This week, the campaign committee for Rep. Jim Jordan received ten notices from the Federal Election Commission flagging disc…	800.0	True	full
264174	264174	6041b677998e5f003825d036	2021-03-05 04:41:22	[]	[{"url":"https://t.co/ZbirVcF8yo","expanded_url":"https://lnkd.in/eej8JAA","display_url":"lnkd.in/eej8JAA","indices":[167,190]}]		[]	[]			Satya says, “Anything is possible for a company when its culture is about listening, learning and harnessing indivi… https://t.co/84VP8EmfOz	5311.0	True	full
264175	264175	6041b678998e5f003825d03c	2021-03-05 04:41:22	[]	[]	Fri Mar 05 04:37:58 +0000 2021	[]	[{"url":"https://t.co/d4BNaj7N4k","expanded_url":"https://www.spectator.com.au/2021/03/sorry-christian-but-its-time-to-take-one-for-the-team/","display_url":"spectator.com.au/2021/03/sorry-…","indices":[139,162]}]	Well I have not seen Porter take pity on other people. so now he knows what it's like to be judged and scorned at. suck it up and be a man.https://t.co/d4BNaj7N4k	3583.0	RT @last_jones: Well I have not seen Porter take pity on other people. so now he knows what it's like to be judged and scorned at. suck it…	839.0	True	full
264176	264176	6041b678998e5f003825d044	2021-03-05 04:41:22	[]	[]	Fri Mar 05 04:01:05 +0000 2021	[]	[{"url":"https://t.co/nYxmkTROke","expanded_url":"https://cnn.it/3sQx53b","display_url":"cnn.it/3sQx53b","indices":[153,176]}]	When Covid-19 vaccinations arrived in Kenya for the very first time this week, the country's health minister likened them to critical weapons of defense https://t.co/nYxmkTROke	53098304.0	RT @CNN: When Covid-19 vaccinations arrived in Kenya for the very first time this week, the country's health minister likened them to criti…	3803.0	True	full
264177	264177	6041b678998e5f003825d052	2021-03-05 04:41:22	[]	[]	Thu Mar 04 20:01:00 +0000 2021	[{"text":"cdnpoli","indices":[150,158]}]	[{"url":"https://t.co/w3XQoD2Z3t","expanded_url":"https://tnc.news/2021/03/04/lockdowns-have-no-significant-benefits-international-study/","display_url":"tnc.news/2021/03/04/loc…","indices":[161,184]}]	An international study comparing government measures to combat coronavirus in ten countries found lockdowns had no measurable impact on transmission. #cdnpoli https://t.co/w3XQoD2Z3t	42036.0	RT @TrueNorthCentre: An international study comparing government measures to combat coronavirus in ten countries found lockdowns had no mea…	120.0	True	full
264178	264178	6041b678998e5f003825d064	2021-03-05 04:41:23	[]	[]	Thu Mar 04 18:48:47 +0000 2021	[]	[{"url":"https://t.co/H8J9cR8p1R","expanded_url":"https://twitter.com/BillKristol/status/1367470600629927937","display_url":"twitter.com/BillKristol/st…","indices":[230,253]}]	The same hysterics and fear-mongers who propagandized and deceived millions of Americans to support the first War on Terror are playing the same role for this second (domestic) War on Terror. Might be worth examining why that is: https://t.co/H8J9cR8p1R	1599689.0	RT @ggreenwald: The same hysterics and fear-mongers who propagandized and deceived millions of Americans to support the first War on Terror…	683.0	True	full
264179	264179	6041b678998e5f003825d07c	2021-03-05 04:41:23	[]	[]	Fri Mar 05 03:05:07 +0000 2021	[]	[{"url":"https://t.co/VBdu4w2Taz","expanded_url":"https://nyti.ms/38dIXEz","display_url":"nyti.ms/38dIXEz","indices":[159,182]}]	Breaking News: Aides to Gov. Andrew Cuomo of New York rewrote a report by state health officials to hide how many nursing home residents died in the pandemic. https://t.co/VBdu4w2Taz	49545598.0	RT @nytimes: Breaking News: Aides to Gov. Andrew Cuomo of New York rewrote a report by state health officials to hide how many nursing home…	58.0	True	full
264180	264180	6041b678998e5f003825d090	2021-03-05 04:41:23	[{"text":"COVID19","indices":[131,139]},{"text":"CovidVaccine","indices":[140,153]}]	[{"url":"https://t.co/jjVwDpkESb","expanded_url":"https://www.outlookindia.com/website/story/india-news-explained-heres-what-needs-to-be-done-before-and-after-taking-covid-vaccine/376166","display_url":"outlookindia.com/website/story/…","indices":[198,221]}]		[]	[]			Explained: A total of 17,407 infections were reported in a day. The death toll increased to 1,57,435 with 89 daily… https://t.co/tWQgaMLgNx	229336.0	True	full
264181	264181	6041b679998e5f003825d0a2	2021-03-05 04:41:23	[]	[]	Fri Mar 05 04:17:53 +0000 2021	[]	[{"url":"https://t.co/jE5TCQD1SO","expanded_url":"https://www.opindia.com/2021/03/taapsee-pannu-anurag-kashyap-deleted-phone-data-income-tax-raid/","display_url":"opindia.com/2021/03/taapse…","indices":[211,234]}]	Taapsee Pannu and Anurag Kashyap deleted data from their phone after NCB probe began, reveals IT Dept during its probe: Details By the way, Taapsee too is suspected of tax evasion to the tune of Rs 25 crores. https://t.co/jE5TCQD1SO	367379.0	RT @UnSubtleDesi: Taapsee Pannu and Anurag Kashyap deleted data from their phone after NCB probe began, reveals IT Dept during its probe: D…	97.0	True	full
264182	264182	6041b679998e5f003825d0a8	2021-03-05 04:41:23	[]	[]	Thu Mar 04 14:48:00 +0000 2021	[]	[{"url":"https://t.co/XsE61Xz65z","expanded_url":"https://www.tichyseinblick.de/kolumnen/alexander-wallasch-heute/ali-ertan-toprak-migranten-corona/","display_url":"tichyseinblick.de/kolumnen/alexa…","indices":[225,248]}]	Seit September war bekannt, dass muslimische Einwanderer das Gros der Corona-Erkrankten auf Intensivstationen waren. Aber aus Angst vor "Rassismus" erfolge keine Information - dafür sterben Menschen und ein Land steht still. https://t.co/XsE61Xz65z	280699.0	RT @RolandTichy: Seit September war bekannt, dass muslimische Einwanderer das Gros der Corona-Erkrankten auf Intensivstationen waren. Aber…	426.0	True	full
264183	264183	6041b679998e5f003825d0cc	2021-03-05 04:41:24	[]	[]	Fri Mar 05 04:01:05 +0000 2021	[]	[{"url":"https://t.co/aKc3E8xVFk","expanded_url":"https://cnn.it/3rpB8Dy","display_url":"cnn.it/3rpB8Dy","indices":[153,176]}]	When Covid-19 vaccinations arrived in Kenya for the very first time this week, the country's health minister likened them to critical weapons of defense https://t.co/aKc3E8xVFk	12014321.0	RT @cnni: When Covid-19 vaccinations arrived in Kenya for the very first time this week, the country's health minister likened them to crit…	218.0	True	full
264184	264184	6041b679998e5f003825d0da	2021-03-05 04:41:24	[]	[]	Thu Mar 04 23:37:40 +0000 2021	[]	[{"url":"https://t.co/2Ot1BvyrzF","expanded_url":"https://ja.ma/38dU0gW","display_url":"ja.ma/38dU0gW","indices":[87,110]}]	Effect of Ivermectin on Time to Resolution of Symptoms Among Adults With Mild COVID-19 https://t.co/2Ot1BvyrzF vía @JAMA_current part of @JAMANetwork	131.0	RT @milton_lombana: Effect of Ivermectin on Time to Resolution of Symptoms Among Adults With Mild COVID-19 https://t.co/2Ot1BvyrzF vía @JAM…	26.0	True	full
264185	264185	6041b679998e5f003825d0e0	2021-03-05 04:41:24	[]	[]	Thu Mar 04 15:29:14 +0000 2021	[]	[{"url":"https://t.co/JX1q2D0YsR","expanded_url":"https://on.ft.com/2PtQDMl","display_url":"on.ft.com/2PtQDMl","indices":[135,158]}]	FT Exclusive: Italy has blocked a shipment of 250,000 doses of the Oxford/AstraZeneca Covid-19 vaccine that was destined for Australia https://t.co/JX1q2D0YsR https://t.co/qVkH4tY633	6895161.0	RT @FinancialTimes: FT Exclusive: Italy has blocked a shipment of 250,000 doses of the Oxford/AstraZeneca Covid-19 vaccine that was destine…	2611.0	True	full
264186	264186	6041b679998e5f003825d0f2	2021-03-05 04:41:24	[]	[]	Fri Mar 05 01:33:13 +0000 2021	[]	[{"url":"https://t.co/khA2oqz6nR","expanded_url":"https://noticieros.televisa.com/ultimas-noticias/mexico-llega-a-los-188-mil-866-muertos-por-covid-19/","display_url":"noticieros.televisa.com/ultimas-notici…","indices":[227,250]}]	Ya estamos listos para el tercer rebrote que viene pasando vacaciones de Semana Santa?porque la urgencia del gobierno de cambiar el color del semáforo es precisamente para que otra vez los destinos turísticos estén a reventar. https://t.co/khA2oqz6nR	6575.0	RT @AMAXMexico: Ya estamos listos para el tercer rebrote que viene pasando vacaciones de Semana Santa?porque la urgencia del gobierno de ca…	210.0	True	full
264187	264187	6041b67a998e5f003825d0fc	2021-03-05 04:41:24	[]	[]	Thu Mar 04 23:30:00 +0000 2021	[]	[{"url":"https://t.co/ATGpL4XjBQ","expanded_url":"https://gumroad.com/l/ksayK","display_url":"gumroad.com/l/ksayK","indices":[104,127]}]	Art Feature: Beidou, by @sciamano240! Digital highres image ($15, part of a bundle with NSFW content): https://t.co/ATGpL4XjBQ https://t.co/QnJo7nVVCy	93831.0	RT @antsstyle: Art Feature: Beidou, by @sciamano240! Digital highres image ($15, part of a bundle with NSFW content): https://t.co/ATGpL4X…	16.0	True	full
264188	264188	6041b67a998e5f003825d10c	2021-03-05 04:41:25	[]	[]	Fri Mar 05 04:13:47 +0000 2021	[]	[{"url":"https://t.co/XsjyJub0YK","expanded_url":"https://www.empirecenter.org/publications/covid-positive-admissions-higher-death-rates/","display_url":"empirecenter.org/publications/c…","indices":[162,185]}]	This is the @empirecenter study the Cuomo administration is citing in defense of its March 25 policy on nursing homes. Is it possible they didn't read the title? https://t.co/XsjyJub0YK https://t.co/CpxziiaOh2	13248.0	RT @NYHammond: This is the @empirecenter study the Cuomo administration is citing in defense of its March 25 policy on nursing homes. Is it…	723.0	True	full
264189	264189	6041b67a998e5f003825d11e	2021-03-05 04:41:25	[]	[]	Fri Mar 05 01:08:00 +0000 2021	[]	[{"url":"https://t.co/LiTQUM9g4t","expanded_url":"https://buff.ly/3chHoa7","display_url":"buff.ly/3chHoa7","indices":[169,192]}]	The COVID-19 bill gifts federal employees up to 15 *weeks* of paid leave if their lives have been impacted in various ways by COVID-19. The rest of us are out of luck. https://t.co/LiTQUM9g4t	259100.0	RT @reason: The COVID-19 bill gifts federal employees up to 15 *weeks* of paid leave if their lives have been impacted in various ways by C…	17.0	True	full
264190	264190	6041b67a998e5f003825d13e	2021-03-05 04:41:25	[]	[]	Fri Mar 05 04:39:26 +0000 2021	[]	[{"url":"https://t.co/vJJ8ebw2Uw","expanded_url":"https://www.lemonde.fr/planete/article/2021/03/04/covid-19-l-allemagne-va-relever-l-age-maximum-d-utilisation-du-vaccin-astrazeneca_6071877_3244.html","display_url":"lemonde.fr/planete/articl…","indices":[209,232]}]	Israël, l’Autriche et le Danemark ont annoncé, jeudi soir, une alliance pour le développement et la production de nouvelles générations de vaccins contre le Covid-19 qui fait déjà grincer des dents en Europe. https://t.co/vJJ8ebw2Uw via @lemondefr	3216.0	RT @Orgetorix: Israël, l’Autriche et le Danemark ont annoncé, jeudi soir, une alliance pour le développement et la production de nouvelles…	7442.0	True	full
264191	264191	6041b67a998e5f003825d146	2021-03-05 04:41:25	[{"text":"SemCategoria","indices":[97,110]},{"text":"B2W","indices":[111,115]},{"text":"Empresas","indices":[116,125]},{"text":"Refinitiv","indices":[126,136]},{"text":"Reuters","indices":[137,145]}]	[{"url":"https://t.co/iVbF3wcHYs","expanded_url":"https://gabge.com.br/noticias/246573/b2w-reverte-prejuizo-e-tem-lucro-de-r-15-6-milhoes-no-quarto-trimestre/?utm_source=twitter&utm_medium=_geladog&utm_campaign=news","display_url":"gabge.com.br/noticias/24657…","indices":[73,96]}]		[]	[]			B2W reverte prejuízo e tem lucro de R$ 15,6 milhões no quarto trimestre https://t.co/iVbF3wcHYs #SemCategoria #B2W… https://t.co/gV0ciwyryz	6722.0	True	full
264192	264192	6041b67a998e5f003825d148	2021-03-05 04:41:25	[]	[{"url":"https://t.co/Ai9zvUPIwi","expanded_url":"https://www.welt.de/politik/deutschland/article227627489/Corona-Spahn-und-Altmaier-im-freien-Fall-der-Krisenbonus-ist-dahin.html","display_url":"welt.de/politik/deutsc…","indices":[166,189]}]		[]	[]			Es fehlt nur noch Frau von der Leyen - dann ist das "politische Dreamteam" zusammen. Deutschlandtrend: Spahn und A… https://t.co/uiFNDmhZbi	0.0	True	full
264193	264193	6041b67a998e5f003825d14e	2021-03-05 04:41:25	[]	[]	Fri Mar 05 03:05:07 +0000 2021	[]	[{"url":"https://t.co/VBdu4w2Taz","expanded_url":"https://nyti.ms/38dIXEz","display_url":"nyti.ms/38dIXEz","indices":[159,182]}]	Breaking News: Aides to Gov. Andrew Cuomo of New York rewrote a report by state health officials to hide how many nursing home residents died in the pandemic. https://t.co/VBdu4w2Taz	49538825.0	RT @nytimes: Breaking News: Aides to Gov. Andrew Cuomo of New York rewrote a report by state health officials to hide how many nursing home…	32.0	True	full
264194	264194	6041b67a998e5f003825d154	2021-03-05 04:41:25	[]	[]	Fri Mar 05 04:35:31 +0000 2021	[]	[{"url":"https://t.co/OOqniTVBXN","expanded_url":"https://twitter.com/noprezzie2012/status/1367644596214276098","display_url":"twitter.com/noprezzie2012/…","indices":[280,303]}]	Thanks media lightweights for proving my point. Research how those in the early 80’s (even Magic Johnson) were treated due to the unknown of how the disease spread. Yet no Govt mask mandate for this or other more fatal viruses I mentioned. @azgop @LaurieRoberts @andrewboxford https://t.co/OOqniTVBXN	1209.0	RT @JosephChaplik: Thanks media lightweights for proving my point. Research how those in the early 80’s (even Magic Johnson) were treated…	1227.0	True	full
264195	264195	6041b67b998e5f003825d162	2021-03-05 04:41:25	[]	[]	Fri Mar 05 04:30:00 +0000 2021	[{"text":"DeDinero","indices":[0,9]},{"text":"COVID19","indices":[167,175]}]	[{"url":"https://t.co/1lV7bspCZ2","expanded_url":"https://diarioelsalvador.com/bancos-podran-colocar-mas-creditos-de-consumo-vivienda-y-empresa/49099/","display_url":"diarioelsalvador.com/bancos-podran-…","indices":[178,201]}]	#DeDinero | El Comité de Normas del @bcr_sv aprobó una normativa que apalancará la recuperación económica salvadoreña y a los deudores afectados por la pandemia de la #COVID19. https://t.co/1lV7bspCZ2	77813.0	RT @elsalvador: #DeDinero | El Comité de Normas del @bcr_sv aprobó una normativa que apalancará la recuperación económica salvadoreña y a l…	1457.0	True	full
264196	264196	6041b67b998e5f003825d172	2021-03-05 04:41:26	[]	[]	Fri Mar 05 03:40:10 +0000 2021	[]	[{"url":"https://t.co/UuLYY7ayS7","expanded_url":"https://nbcnews.to/2O2xlgQ","display_url":"nbcnews.to/2O2xlgQ","indices":[162,185]}]	"You can have a very perfectly healthy child and MIS-C can set in on them for no rhyme or reason. COVID does not have preferences," the mother says. - @TODAYshow https://t.co/UuLYY7ayS7	8382313.0	RT @NBCNews: "You can have a very perfectly healthy child and MIS-C can set in on them for no rhyme or reason. COVID does not have preferen…	167.0	True	full
264197	264197	6041b67b998e5f003825d192	2021-03-05 04:41:26	[]	[]	Fri Mar 05 00:42:53 +0000 2021	[]	[{"url":"https://t.co/9BcGy5AQv3","expanded_url":"https://odysee.com/@SaltyCracker:a/texas:4","display_url":"odysee.com/@SaltyCracker:…","indices":[166,189]}]	Hollywood calls Texans racist for standing up against bullshit mask mandates! Another case where they have more anger towards conservatives than rapists &amp; pedos. https://t.co/9BcGy5AQv3	37165.0	RT @SaltyCracker9: Hollywood calls Texans racist for standing up against bullshit mask mandates! Another case where they have more anger to…	134.0	True	full
264198	264198	6041b67b998e5f003825d194	2021-03-05 04:41:26	[]	[]	Thu Mar 04 12:22:17 +0000 2021	[]	[{"url":"https://t.co/Hl8f1SQ2Jb","expanded_url":"https://www.sedunia.me/campaigns/donation-to-iltc","display_url":"sedunia.me/campaigns/dona…","indices":[242,265]}]	Hello everyone! My friends from AIESEC in UPM are conducting a fundraising campaign to help disabled people in Malaysia. Can you help us to spread this so it can reach more people and reach its target 🥺 We appreciate your time and help ❤ https://t.co/Hl8f1SQ2Jb	678.0	RT @nieysasid: Hello everyone! My friends from AIESEC in UPM are conducting a fundraising campaign to help disabled people in Malaysia. C…	23.0	True	full
264199	264199	6041b67b998e5f003825d1a2	2021-03-05 04:41:26	[]	[{"url":"https://t.co/5uRXTyDVaQ","expanded_url":"https://markethive.com/group/getonglobal","display_url":"markethive.com/group/getonglo…","indices":[42,65]}]		[]	[]			How to turn 50€ to 1,000€ READ more here: https://t.co/5uRXTyDVaQ 3 ADVANTAGES in Geton. Global - coin's very big… https://t.co/IopPhqHL08	28.0	True	full
264200	264200	6041b67c998e5f003825d1c6	2021-03-05 04:41:26	[]	[]	Wed Jan 06 22:59:49 +0000 2021	[{"text":"Orc","indices":[268,272]},{"text":"Orcs","indices":[273,278]}]	[{"url":"https://t.co/l5ypSzita3","expanded_url":"https://www.furaffinity.net/user/akita77","display_url":"furaffinity.net/user/akita77","indices":[200,223]},{"url":"https://t.co/QOgQLfsX0u","expanded_url":"https://www.furaffinity.net/user/jimjohn57/","display_url":"furaffinity.net/user/jimjohn57/","indices":[244,267]}]	When you are so pent up that you just fuck on the truck stop instead of the restroom or truck cabin. Grimkar shows Zur'gon how its done. Amazing art done by the awesome @drakita_st also check his FA: https://t.co/l5ypSzita3 Grimkar is owned by https://t.co/QOgQLfsX0u #Orc #Orcs https://t.co/dLuFbsM3NK	1552.0	RT @Majinorc: When you are so pent up that you just fuck on the truck stop instead of the restroom or truck cabin. Grimkar shows Zur'gon ho…	273.0	True	full
264201	264201	6041b67c998e5f003825d1ce	2021-03-05 04:41:26	[]	[]	Thu Mar 04 21:28:46 +0000 2021	[]	[{"url":"https://t.co/7Pvh1NpG8L","expanded_url":"http://glo.bo/3bfHOyc","display_url":"glo.bo/3bfHOyc","indices":[256,279]}]	Ministério Público prepara carta para a CBF recomendando suspensão do futebol no Brasil Presidente da Comissão Nacional de Combate e Prevenção à Violência nos Estádios quer a suspensão de todas as competições nacionais como medida para conter a Covid-19 https://t.co/7Pvh1NpG8L https://t.co/2aZVAnArnv	5064477.0	RT @geglobo: Ministério Público prepara carta para a CBF recomendando suspensão do futebol no Brasil Presidente da Comissão Nacional de C…	581.0	True	full
264202	264202	6041b67c998e5f003825d1d2	2021-03-05 04:41:26	[]	[]	Fri Mar 05 02:13:47 +0000 2021	[{"text":"JasLy","indices":[101,107]},{"text":"JasminBhasin","indices":[255,268]},{"text":"AlyGoni","indices":[269,277]}]	[{"url":"https://t.co/0iDM8llf44","expanded_url":"https://twitter.com/sehgal_vinayak/status/1367654497627955201","display_url":"twitter.com/sehgal_vinayak…","indices":[278,301]}]	please guys stop questioning them. No matter how the song is,what song it is but what matters is its #JasLy first project together and we have to together shower all love on them so stop criticizing them and the makers @TonyKakkar @jasminbhasin @AlyGoni #JasminBhasin #AlyGoni https://t.co/0iDM8llf44	84.0	RT @jasminl87619432: please guys stop questioning them. No matter how the song is,what song it is but what matters is its #JasLy first proj…	187.0	True	full
264203	264203	6041b67c998e5f003825d1d4	2021-03-05 04:41:27	[]	[]	Wed Feb 24 09:00:01 +0000 2021	[{"text":"DOGE","indices":[23,28]},{"text":"CRO","indices":[39,43]}]	[{"url":"https://t.co/ve4tlWAapg","expanded_url":"https://bit.ly/3dGxAbM","display_url":"bit.ly/3dGxAbM","indices":[134,157]}]	⚡Next on Supercharger: #DOGE 💰Deposit #CRO &amp; farm $DOGE with 1-click 🔥USD 250K allocation 🗓 27 Feb 2021, 15:00 UTC Sign Up Now: https://t.co/ve4tlWAapg https://t.co/NZuF5LB22a	385152.0	RT @cryptocom: ⚡Next on Supercharger: #DOGE 💰Deposit #CRO &amp; farm $DOGE with 1-click 🔥USD 250K allocation 🗓 27 Feb 2021, 15:00 UTC Sign Up…	12.0	True	full
264204	264204	6041b67c998e5f003825d1d6	2021-03-05 04:41:27	[]	[]	Fri Mar 05 02:26:19 +0000 2021	[{"text":"CalderonAPrision","indices":[218,235]},{"text":"JuicioSiImpunidadNo","indices":[237,257]},{"text":"NiPerdonNiOlvido","indices":[259,276]}]	[{"url":"https://t.co/9qJ7nMFCMN","expanded_url":"https://twitter.com/epigmenioibarra/status/1367626188798259202","display_url":"twitter.com/epigmenioibarr…","indices":[277,300]}]	De Acuerdo Sr @epigmenioibarra con su exigencia y deseo de Justicia, así millones de Mexicanos exigimos se castigue a los traidores y corruptos que con su malos hábitos empobrecieron a millones y saquearon. JUSTICIAYA #CalderonAPrision #JuicioSiImpunidadNo #NiPerdonNiOlvido https://t.co/9qJ7nMFCMN	19964.0	RT @Luis90Rodrigu: De Acuerdo Sr @epigmenioibarra con su exigencia y deseo de Justicia, así millones de Mexicanos exigimos se castigue a lo…	22.0	True	full
264205	264205	6041b67c998e5f003825d1e2	2021-03-05 04:41:27	[]	[]	Thu Mar 04 15:49:10 +0000 2021	[]	[{"url":"https://t.co/AN6hgsOraa","expanded_url":"https://youtu.be/PeHci3fdymc","display_url":"youtu.be/PeHci3fdymc","indices":[142,165]}]	George Takei condemns Texas reopening and elimination of the mask mandate... because racism. These people are weird. Very weird. Full Video: https://t.co/AN6hgsOraa https://t.co/hZM7Dw3cBF	88194.0	RT @EricDJuly: George Takei condemns Texas reopening and elimination of the mask mandate... because racism. These people are weird. Very w…	31.0	True	full
264206	264206	6041b67c998e5f003825d1f6	2021-03-05 04:41:27	[]	[]	Thu Mar 04 16:09:05 +0000 2021	[]	[{"url":"https://t.co/R8tD6YQyae","expanded_url":"https://www.animalpolitico.com/2021/03/mario-delgado-nxivm-secta-esclavas-sexuales-raniere/","display_url":"animalpolitico.com/2021/03/mario-…","indices":[244,267]}]	💥¿Por qué Félix Salgado en Guerrero? 💥¿Por qué Clara Luz en Nuevo León? 💥¿Por qué Mario Delgado los impulsa? Aquí pueden encontrar las respuestas a sus dudas. 🔴Mario Delgado fue discípulo de NXIVM, la secta de esclavas sexuales de Raniere🔴 https://t.co/R8tD6YQyae	78804.0	RT @EnriqueEnVivo: 💥¿Por qué Félix Salgado en Guerrero? 💥¿Por qué Clara Luz en Nuevo León? 💥¿Por qué Mario Delgado los impulsa? Aquí pued…	68.0	True	full
264207	264207	6041b67c998e5f003825d1fe	2021-03-05 04:41:27	[]	[]	Thu Mar 04 23:49:03 +0000 2021	[]	[{"url":"https://t.co/dqUGjkY4Kq","expanded_url":"https://www.pscp.tv/w/cxAXszFvUEtMTG9YTUpKS2R8MXlvS01BQlhBbFlLURQK-z0AN1t6fOSDSJyxHWHeE5rhdU1cfhExc-FKt7nm","display_url":"pscp.tv/w/cxAXszFvUEtM…","indices":[253,276]}]	Right now my Republican colleague is delaying a vote on the COVID relief bill by requiring the poor Senate clerks to read all 600+ pages out loud. That'll take about 10 hours. So instead, tune in as I read letters from folks who are pleading for help. https://t.co/dqUGjkY4Kq	16662.0	RT @SenatorHick: Right now my Republican colleague is delaying a vote on the COVID relief bill by requiring the poor Senate clerks to read…	4245.0	True	full
264208	264208	6041b67d998e5f003825d210	2021-03-05 04:41:27	[]	[]	Fri Mar 05 03:05:07 +0000 2021	[]	[{"url":"https://t.co/VBdu4w2Taz","expanded_url":"https://nyti.ms/38dIXEz","display_url":"nyti.ms/38dIXEz","indices":[159,182]}]	Breaking News: Aides to Gov. Andrew Cuomo of New York rewrote a report by state health officials to hide how many nursing home residents died in the pandemic. https://t.co/VBdu4w2Taz	49545597.0	RT @nytimes: Breaking News: Aides to Gov. Andrew Cuomo of New York rewrote a report by state health officials to hide how many nursing home…	4590.0	True	full
264209	264209	6041b67d998e5f003825d21e	2021-03-05 04:41:27	[]	[]	Fri Mar 05 04:00:14 +0000 2021	[{"text":"TXT","indices":[213,217]}]	[{"url":"https://t.co/VQMFfQpD13","expanded_url":"http://paypal.com/pools/c/8xgKLRJfkz","display_url":"paypal.com/pools/c/8xgKLR…","indices":[218,241]}]	⏰Voting Reminder⏰ Prepare for comeback! STREAM AND VOTE! ✅Starpass Donation Battle Ranking (Ends Mar 15) - top 1 ⚠️ Use all your HEART JELLYS! ✅Fanplus YEONJUN DANCE (Ends Mar 16) - top 2 ⚠️ ✅ K-CB FUNDS for #TXT https://t.co/VQMFfQpD13 @TXT_bighit @TXT_members https://t.co/67SzLTA1KU	25831.0	RT @txtvotingcrew: ⏰Voting Reminder⏰ Prepare for comeback! STREAM AND VOTE! ✅Starpass Donation Battle Ranking (Ends Mar 15) - top 1 ⚠️ Us…	40.0	True	full
264210	264210	6041b67d998e5f003825d226	2021-03-05 04:41:27	[]	[{"url":"https://t.co/aerv6J8uHr","expanded_url":"https://www.nature.com/articles/s41591-021-01294-w","display_url":"nature.com/articles/s4159…","indices":[131,154]}]		[]	[]			Resistance of SARS-CoV-2 variants to neutralization by monoclonal and serum-derived polyclonal antibodies Published… https://t.co/DAqSDZHW80	14442.0	True	full
264211	264211	6041b67d998e5f003825d246	2021-03-05 04:41:28	[]	[]	Thu Mar 04 21:29:45 +0000 2021	[]	[{"url":"https://t.co/C61AYSmyiR","expanded_url":"https://www.youtube.com/watch?v=LCckONP0fSg","display_url":"youtube.com/watch?v=LCckON…","indices":[234,257]}]	Less than 10% of the funding in the $1.9 trillion bill before the Senate is for Covid relief. The American people deserve relief, but instead Democrats are trying to force through a bill filled with funding for left-wing priorities. https://t.co/C61AYSmyiR	367190.0	RT @SenTomCotton: Less than 10% of the funding in the $1.9 trillion bill before the Senate is for Covid relief. The American people deserv…	409.0	True	full
264212	264212	6041b67d998e5f003825d250	2021-03-05 04:41:28	[]	[]	Fri Mar 05 01:56:40 +0000 2021	[{"text":"COVID19","indices":[41,49]},{"text":"NoBajemosLaGuardia","indices":[96,115]}]	[{"url":"https://t.co/RGdReLcO7H","expanded_url":"https://www.gob.pe/es/n/345003","display_url":"gob.pe/es/n/345003","indices":[137,160]}]	ACTUALIZACIÓN | Esta es la situación del #COVID19 en Perú hasta las 22:00 horas del 3 de marzo. #NoBajemosLaGuardia Más información: https://t.co/RGdReLcO7H https://t.co/ozKT9LdCZq	887047.0	RT @Minsa_Peru: ACTUALIZACIÓN | Esta es la situación del #COVID19 en Perú hasta las 22:00 horas del 3 de marzo. #NoBajemosLaGuardia Más i…	1.0	True	full
264213	264213	6041b67d998e5f003825d25a	2021-03-05 04:41:28	[]	[{"url":"https://t.co/56p0rRnpSi","expanded_url":"https://www.instagram.com/p/CMBh7BwiPzD/?igshid=146lx3ogzn0uz","display_url":"instagram.com/p/CMBh7BwiPzD/…","indices":[125,148]}]		[]	[]			Auf dem Weg zur Sondersitzung des Landtags. Einziges Thema: wie bekämpfen wir wirkungsvoll COVID-19. @ Lörrach Hau… https://t.co/payiC7zBF4	736.0	True	full
264214	264214	6041b67d998e5f003825d260	2021-03-05 04:41:28	[]	[]	Wed Mar 03 21:43:00 +0000 2021	[{"text":"quedateencasa","indices":[0,14]},{"text":"utilizalabibliotecadigitalbuap","indices":[15,46]}]	[{"url":"https://t.co/FNLemJzHVV","expanded_url":"https://cutt.ly/webinar-proquest","display_url":"cutt.ly/webinar-proque…","indices":[211,234]}]	#quedateencasa #utilizalabibliotecadigitalbuap Webinar Biblioteca Digital | ProQuest / Recurso especializado en Disertaciones y Tesis Ponente: Víctor Mendoza – Customer Experience Team Lead - LATAM Inscripción: https://t.co/FNLemJzHVV https://t.co/fgmBUm93P9	9424.0	RT @bibliotecasbuap: #quedateencasa #utilizalabibliotecadigitalbuap Webinar Biblioteca Digital | ProQuest / Recurso especializado en Disert…	411.0	True	full
264215	264215	6041b67e998e5f003825d26e	2021-03-05 04:41:28	[]	[]	Thu Mar 04 19:47:07 +0000 2021	[{"text":"B117","indices":[46,51]},{"text":"COVID19","indices":[101,109]}]	[{"url":"https://t.co/F6w2JYEUnM","expanded_url":"https://papers.ssrn.com/sol3/papers.cfm?abstract_id=3792894","display_url":"papers.ssrn.com/sol3/papers.cf…","indices":[259,282]}]	📍~64% MORE SEVERE—The already more contagious #B117 variant from 🇬🇧 is now found to increase risk of #COVID19 hospitalization by 64% versus other strains, says Denmark’s 🇩🇰 CDC. Denmark sequences every cases—their data is the best, &amp; now most worrisome.🧵 https://t.co/F6w2JYEUnM https://t.co/mngJoTBZtl	442603.0	RT @DrEricDing: 📍~64% MORE SEVERE—The already more contagious #B117 variant from 🇬🇧 is now found to increase risk of #COVID19 hospitalizati…	390.0	True	full
264216	264216	6041b67e998e5f003825d27a	2021-03-05 04:41:28	[]	[]	Fri Mar 05 04:40:37 +0000 2021	[{"text":"ArtificialIntelligence","indices":[82,105]},{"text":"MachineLearning","indices":[106,122]},{"text":"Covid_19","indices":[123,132]},{"text":"IoT","indices":[133,137]},{"text":"Cloud","indices":[138,144]},{"text":"Ransomware","indices":[145,156]},{"text":"Cybersecurity","indices":[157,171]},{"text":"CyberAttack","indices":[172,184]},{"text":"QAcycle","indices":[185,193]}]	[{"url":"https://t.co/zzuneg8UUx","expanded_url":"http://bit.ly/3njlCH0","display_url":"bit.ly/3njlCH0","indices":[56,79]}]	TOP NEW COVID INFLUENCED AI AND MACHINE LEARNING TRENDS https://t.co/zzuneg8UUx #ArtificialIntelligence #MachineLearning #Covid_19 #IoT #Cloud #Ransomware #Cybersecurity #CyberAttack #QAcycle https://t.co/oo8acynbB3	6557.0	RT @QAValley: TOP NEW COVID INFLUENCED AI AND MACHINE LEARNING TRENDS https://t.co/zzuneg8UUx #ArtificialIntelligence #MachineLearning #C…	4491.0	True	full
264217	264217	6041b67e998e5f003825d28e	2021-03-05 04:41:29	[]	[]	Sat Oct 10 16:04:55 +0000 2020	[]	[{"url":"https://t.co/Oi7JFVWzci","expanded_url":"https://www.washingtonpost.com/outlook/2020/08/06/coronavirus-icu-patients-families/","display_url":"washingtonpost.com/outlook/2020/0…","indices":[145,168]}]	Here is a timely and important essay. We need to humanize family visitation approaches and policies in the pandemic. Let's take this seriously: https://t.co/Oi7JFVWzci	27353.0	RT @donberwick: Here is a timely and important essay. We need to humanize family visitation approaches and policies in the pandemic. Let's…	0.0	True	full
264218	264218	6041b67e998e5f003825d2a0	2021-03-05 04:41:29	[]	[]	Tue Mar 02 21:10:24 +0000 2021	[]	[{"url":"https://t.co/PUhI5fZo2K","expanded_url":"https://privatter.net/p/7139870","display_url":"privatter.net/p/7139870","indices":[234,257]}]	Volkacio Au ❤︎ 🔞“La próxima vez...” 🔞 “Una nueva edición del FoS trae consigo sorpresas, uno de los jueces no deja de pensar en que conoce a cierto encargado de la seguridad, y durante el descanso, llegará a aclarar sus dudas.” [ https://t.co/PUhI5fZo2K ] https://t.co/RXrupf4c9s	7485.0	RT @AlexMitxell: Volkacio Au ❤︎ 🔞“La próxima vez...” 🔞 “Una nueva edición del FoS trae consigo sorpresas, uno de los jueces no deja de pe…	54.0	True	full
264219	264219	6041b67e998e5f003825d2b4	2021-03-05 04:41:29	[]	[{"url":"https://t.co/y6IWWZjH6I","expanded_url":"https://curiouscat.qa/ILYTH007/post/1188378971","display_url":"curiouscat.qa/ILYTH007/post/…","indices":[208,231]}]		[]	[]			se te confiesan pero no te gusta esa persona, ¿Qué haces? — Creo que le diría que no siento lo mismo, se que lastim… https://t.co/BTZ2a2YAFi	849.0	True	full
264220	264220	6041b67f998e5f003825d2c6	2021-03-05 04:41:29	[]	[]	Fri Mar 05 03:05:07 +0000 2021	[]	[{"url":"https://t.co/VBdu4w2Taz","expanded_url":"https://nyti.ms/38dIXEz","display_url":"nyti.ms/38dIXEz","indices":[159,182]}]	Breaking News: Aides to Gov. Andrew Cuomo of New York rewrote a report by state health officials to hide how many nursing home residents died in the pandemic. https://t.co/VBdu4w2Taz	49538824.0	RT @nytimes: Breaking News: Aides to Gov. Andrew Cuomo of New York rewrote a report by state health officials to hide how many nursing home…	921.0	True	full
264221	264221	6041b67f998e5f003825d2c8	2021-03-05 04:41:29	[]	[{"url":"https://t.co/3eVVUhnZbk","expanded_url":"https://youtu.be/fn2mMP2zsgY","display_url":"youtu.be/fn2mMP2zsgY","indices":[253,276]}]		[]	[]			Entra duro @CubanoGuerrero ahora mismo x YouTube . Quedan al descubierto las falcedades que conforman la historia… https://t.co/7Mhra2qM9D	6631.0	True	full
264222	264222	6041b67f998e5f003825d2d2	2021-03-05 04:41:30	[]	[]	Thu Mar 04 18:11:37 +0000 2021	[]	[{"url":"https://t.co/6y4pXJQ83l","expanded_url":"https://www.ohchr.org/EN/NewsEvents/Pages/DisplayNews.aspx?NewsID=26845&LangID=E","display_url":"ohchr.org/EN/NewsEvents/…","indices":[261,284]}]	Just released my report to HR Council on the crisis in Myanmar: "While the future of Myanmar will be determined by its people, the intl community must act urgently &amp; decisively to support them." I then recommend how. Link to news release &amp; report here: https://t.co/6y4pXJQ83l https://t.co/R3OfRtSNhu	187581.0	RT @RapporteurUn: Just released my report to HR Council on the crisis in Myanmar: "While the future of Myanmar will be determined by its pe…	22.0	True	full
264223	264223	6041b67f998e5f003825d2dc	2021-03-05 04:41:30	[]	[]	Thu Mar 04 17:30:01 +0000 2021	[]	[{"url":"https://t.co/RmJXtb9zMY","expanded_url":"https://youtube.com/watch?v=y_T5kraB-cI","display_url":"youtube.com/watch?v=y_T5kr…","indices":[204,227]}]	Las categorías de consumo en espectáculos, tiempo libre, hoteles y restaurantes, resultaron ser las más afectadas a lo largo de la emergencia sanitaria en el país por el coronavirus @Notimex_TV @Notimex https://t.co/RmJXtb9zMY https://t.co/jCTJIgRYUH	2701.0	RT @Biankguirre: Las categorías de consumo en espectáculos, tiempo libre, hoteles y restaurantes, resultaron ser las más afectadas a lo lar…	71.0	True	full
264224	264224	6041b67f998e5f003825d2e2	2021-03-05 04:41:30	[]	[]	Fri Mar 05 04:40:37 +0000 2021	[{"text":"ArtificialIntelligence","indices":[82,105]},{"text":"MachineLearning","indices":[106,122]},{"text":"Covid_19","indices":[123,132]},{"text":"IoT","indices":[133,137]},{"text":"Cloud","indices":[138,144]},{"text":"Ransomware","indices":[145,156]},{"text":"Cybersecurity","indices":[157,171]},{"text":"CyberAttack","indices":[172,184]},{"text":"QAcycle","indices":[185,193]}]	[{"url":"https://t.co/zzuneg8UUx","expanded_url":"http://bit.ly/3njlCH0","display_url":"bit.ly/3njlCH0","indices":[56,79]}]	TOP NEW COVID INFLUENCED AI AND MACHINE LEARNING TRENDS https://t.co/zzuneg8UUx #ArtificialIntelligence #MachineLearning #Covid_19 #IoT #Cloud #Ransomware #Cybersecurity #CyberAttack #QAcycle https://t.co/oo8acynbB3	6557.0	RT @QAValley: TOP NEW COVID INFLUENCED AI AND MACHINE LEARNING TRENDS https://t.co/zzuneg8UUx #ArtificialIntelligence #MachineLearning #C…	685.0	True	full
264225	264225	6041b67f998e5f003825d2e4	2021-03-05 04:41:30	[]	[]	Fri Mar 05 04:32:22 +0000 2021	[{"text":"SUGA","indices":[28,33]},{"text":"HappyGDIAday","indices":[37,50]}]	[{"url":"https://t.co/j07YBQGmqO","expanded_url":"https://forms.gle/koammtas1WC4YipWA","display_url":"forms.gle/koammtas1WC4Yi…","indices":[220,243]}]	[🗳| ARMYs Vote for @BTS_twt #SUGA on #HappyGDIAday MARCH birthday poll 🎁 🏆Birthdays ADS: GDIA screens at all stations of Seoul Subway Line 1-4 (Total 652 Screens) 🗓 ENDS: March 7th - Advertising: 3/15-3/21 👇Now Vote 👇 https://t.co/j07YBQGmqO https://t.co/Y7hduSjELa	166415.0	RT @BTSChartDailyx: [🗳| ARMYs Vote for @BTS_twt #SUGA on #HappyGDIAday MARCH birthday poll 🎁 🏆Birthdays ADS: GDIA screens at all stations…	456.0	True	full
264226	264226	6041b67f998e5f003825d2ee	2021-03-05 04:41:30	[]	[]	Thu Mar 04 21:46:27 +0000 2021	[]	[{"url":"https://t.co/0BU4EpNUxR","expanded_url":"https://j.mp/3uUxX8V","display_url":"j.mp/3uUxX8V","indices":[152,175]}]	When the pandemic finally subsides, how many of Chinatown’s restaurants will be left? Michelle Chen reports on a ruptured economy and uncertain future: https://t.co/0BU4EpNUxR	2291592.0	RT @nybooks: When the pandemic finally subsides, how many of Chinatown’s restaurants will be left? Michelle Chen reports on a ruptured econ…	5.0	True	full
264227	264227	6041b67f998e5f003825d2f8	2021-03-05 04:41:30	[]	[]	Fri Mar 05 02:51:31 +0000 2021	[]	[{"url":"https://t.co/NFuXq8S1Ky","expanded_url":"https://brasil.elpais.com/opiniao/2021-03-03/a-covid-19-esta-sob-o-controle-de-bolsonaro.html","display_url":"brasil.elpais.com/opiniao/2021-0…","indices":[256,279]}]	“Estamos subjugados a um experimento, como cobaias humanas. (...) Que acontece quando uma população é exposta ao vírus e a maior autoridade do país dá inf. falsas, se recusa a adotar normas sanitárias e a tomar medidas que poderiam reduzir a contaminação” https://t.co/NFuXq8S1Ky	639646.0	RT @veramagalhaes: “Estamos subjugados a um experimento, como cobaias humanas. (...) Que acontece quando uma população é exposta ao vírus e…	51.0	True	full
264228	264228	6041b680998e5f003825d32a	2021-03-05 04:41:30	[]	[]	Thu Mar 04 14:00:02 +0000 2021	[]	[{"url":"https://t.co/hdfKM2ww3u","expanded_url":"https://lemediaen442.fr/les-fabricants-du-robot-sophia-prevoient-une-forte-croissance-grace-a-la-pandemie/","display_url":"lemediaen442.fr/les-fabricants…","indices":[133,156]}]	Les fabricants du robot Sophia se servent de la pandémie et prévoient une forte croissance de leur mise sur le marché grâce à elle! https://t.co/hdfKM2ww3u	6818.0	RT @LeMediaEn442: Les fabricants du robot Sophia se servent de la pandémie et prévoient une forte croissance de leur mise sur le marché grâ…	75.0	True	full
264229	264229	6041b680998e5f003825d32c	2021-03-05 04:41:30	[]	[]	Thu Mar 04 15:32:36 +0000 2021	[{"text":"IDO","indices":[129,133]}]	[{"url":"https://t.co/rDR55Wz4kz","expanded_url":"http://GoBlank.io","display_url":"GoBlank.io","indices":[248,271]}]	Blank Overview @BlankWallet builds the most private, non-custodial Ethereum browser extension wallet. Blank will conduct $BLANK #IDO on @polkastarter, on March 5th. IDO hard cap is $120,000. IDO price is $0.064. Initial market cap is $568,000. 👉 https://t.co/rDR55Wz4kz https://t.co/tEDkin8s8V	42855.0	RT @top7ico: Blank Overview @BlankWallet builds the most private, non-custodial Ethereum browser extension wallet. Blank will conduct $BLA…	1.0	True	full
264230	264230	6041b680998e5f003825d332	2021-03-05 04:41:31	[]	[]	Fri Mar 05 04:39:03 +0000 2021	[{"text":"TREASURE_webdrama","indices":[204,222]},{"text":"TREASURE","indices":[223,232]},{"text":"트레저","indices":[233,237]}]	[{"url":"https://t.co/admRHTYc20","expanded_url":"https://youtu.be/SHLgC5KoPJ8","display_url":"youtu.be/SHLgC5KoPJ8","indices":[155,178]}]	[INFO] O EP.36 do Treasure Map com o WEBDRAMA, está com quase 400k de visualizações em 1h30 de lançamento. ATORES! Se você ainda não assistiu, assista! 🔗 https://t.co/admRHTYc20 ITS OKAY ITS FRIENDSHIP #TREASURE_webdrama #TREASURE #트레저 @treasuremembers https://t.co/XbEchmkMKz	5468.0	RT @TMakerNews: [INFO] O EP.36 do Treasure Map com o WEBDRAMA, está com quase 400k de visualizações em 1h30 de lançamento. ATORES! Se você…	543.0	True	full
264231	264231	6041b680998e5f003825d338	2021-03-05 04:41:31	[]	[]	Fri Mar 05 03:05:07 +0000 2021	[]	[{"url":"https://t.co/VBdu4w2Taz","expanded_url":"https://nyti.ms/38dIXEz","display_url":"nyti.ms/38dIXEz","indices":[159,182]}]	Breaking News: Aides to Gov. Andrew Cuomo of New York rewrote a report by state health officials to hide how many nursing home residents died in the pandemic. https://t.co/VBdu4w2Taz	49545597.0	RT @nytimes: Breaking News: Aides to Gov. Andrew Cuomo of New York rewrote a report by state health officials to hide how many nursing home…	1320.0	True	full
264232	264232	6041b680998e5f003825d350	2021-03-05 04:41:31	[]	[]	Fri Mar 05 04:41:18 +0000 2021	[]	[{"url":"https://t.co/lnLe5KRHe4","expanded_url":"https://rcooley123.wordpress.com/2021/02/01/a-country-isnt-a-rock-its-not-an-extension-of-ones-self-its-what-it-stands-for-its-what-it-stands-for-when-standing-for-something-is-the-most-d-2/","display_url":"rcooley123.wordpress.com/2021/02/01/a-c…","indices":[225,248]}]	“A country isn’t a rock. It’s not an extension of one’s self. It’s what it stands for. It’s what it stands for when standing for something is the most difficult!” The Second Trump Impeachment Trial and Judgement at Nuremberg https://t.co/lnLe5KRHe4	18669.0	RT @cooleyrj: “A country isn’t a rock. It’s not an extension of one’s self. It’s what it stands for. It’s what it stands for when standing…	8570.0	True	full
264233	264233	6041b681998e5f003825d392	2021-03-05 04:41:32	[]	[]	Fri Mar 05 00:53:42 +0000 2021	[]	[{"url":"https://t.co/UGFVJcJ9k4","expanded_url":"https://www.deutschlandfunk.de/covid-19-weltweit-17-000-tote-im-gesundheitswesen.1939.de.html?drn:news_id=1234354","display_url":"deutschlandfunk.de/covid-19-weltw…","indices":[139,162]}]	Menschenrechtler und Gewerkschafter fordern, das Personal im Gesundheitswesen zu priorisieren - weltweit schon 17.000 Tote in der Branche https://t.co/UGFVJcJ9k4	49864.0	RT @DLFNachrichten: Menschenrechtler und Gewerkschafter fordern, das Personal im Gesundheitswesen zu priorisieren - weltweit schon 17.000 T…	309.0	True	full
264234	264234	6041b681998e5f003825d3a0	2021-03-05 04:41:32	[]	[]	Fri Mar 05 04:30:05 +0000 2021	[]	[{"url":"https://t.co/ZIbxiFek4W","expanded_url":"https://n.news.naver.com/entertain/article/382/0000894625","display_url":"n.news.naver.com/entertain/arti…","indices":[245,268]}]	IU,ROSÉ &amp; JESSI @BLACKPINK “Tienen un gran fandom,con voces únicas,la atención se centra en sus nuevos álbumes. Entre todo eso, la protagonista, que ha despertado más interés en Corea y en el exterior,es Rosé, que debuta el día 12". 🔗https://t.co/ZIbxiFek4W https://t.co/5dKantgA7H	61737.0	RT @BPINKLATINO: IU,ROSÉ &amp; JESSI @BLACKPINK “Tienen un gran fandom,con voces únicas,la atención se centra en sus nuevos álbumes. Entr…	111.0	True	full
264235	264235	6041b681998e5f003825d3ca	2021-03-05 04:41:32	[]	[]	Fri Mar 05 03:40:52 +0000 2021	[]	[{"url":"https://t.co/P3vw3EK76V","expanded_url":"https://twitter.com/MMAlardhi/status/1366702539027144704","display_url":"twitter.com/MMAlardhi/stat…","indices":[206,229]}]	.@Investcorp’s CEO boasted about winning a Private Equity Firm of the Year Award the same day his company, @paper_source, declared bankruptcy and effectively stole $15,000 in product from my small company. https://t.co/P3vw3EK76V	4085.0	RT @JanieVelencia: .@Investcorp’s CEO boasted about winning a Private Equity Firm of the Year Award the same day his company, @paper_source…	1367.0	True	full
264236	264236	6041b681998e5f003825d3d4	2021-03-05 04:41:32	[]	[]	Thu Mar 04 12:51:59 +0000 2021	[]	[{"url":"https://t.co/cW7mmco3og","expanded_url":"https://twitter.com/SecBlinken/status/1367287375701938180","display_url":"twitter.com/SecBlinken/sta…","indices":[164,187]}]	I cannot believe this piece of shit actually wrote this tweet. It’s shockingly honest. The US continues to be the biggest sponsor of terrorism and racism on earth. https://t.co/cW7mmco3og	46736.0	RT @AmirAminiMD: I cannot believe this piece of shit actually wrote this tweet. It’s shockingly honest. The US continues to be the biggest…	10062.0	True	full
264237	264237	6041b682998e5f003825d3e8	2021-03-05 04:41:32	[]	[]	Thu Mar 04 09:20:37 +0000 2021	[{"text":"Inzidenz","indices":[0,9]},{"text":"Mutationen","indices":[19,30]},{"text":"Lockerungen","indices":[69,81]},{"text":"Lockdown","indices":[112,121]},{"text":"Wut","indices":[232,236]}]	[{"url":"https://t.co/C3lp6SVX83","expanded_url":"https://www.volksverpetzer.de/schwer-verpetzt/lockerungen-wahn-der-politik/","display_url":"volksverpetzer.de/schwer-verpetz…","indices":[256,279]}]	#Inzidenz über 60, #Mutationen auf dem Vormarsch. Und man beschließt #Lockerungen. Also ich hab keinen Bock auf #Lockdown bis Mai. Es wird Zeit, nicht nur auf radikale oder kurzsichtige Wirtschaftsverbände zu hören, sondern auf die #Wut der Vernünftigen. https://t.co/C3lp6SVX83	182800.0	RT @Volksverpetzer: #Inzidenz über 60, #Mutationen auf dem Vormarsch. Und man beschließt #Lockerungen. Also ich hab keinen Bock auf #Lockdo…	155.0	True	full
264238	264238	6041b682998e5f003825d3f4	2021-03-05 04:41:32	[]	[]	Thu Mar 04 16:01:22 +0000 2021	[]	[{"url":"https://t.co/2iFNGXGTJy","expanded_url":"http://community.thinkingmaps.com/navigator","display_url":"community.thinkingmaps.com/navigator","indices":[136,159]}]	This month's navigator series investigates teaching and learning math during the COVID-19 pandemic. You can view the entire exercise at https://t.co/2iFNGXGTJy https://t.co/mm4hyVB9Xs	8920.0	RT @ThinkingMaps: This month's navigator series investigates teaching and learning math during the COVID-19 pandemic. You can view the enti…	6.0	True	full
264239	264239	6041b682998e5f003825d40c	2021-03-05 04:41:33	[]	[]	Fri Mar 05 04:35:56 +0000 2021	[]	[{"url":"https://t.co/p9fLTugfxf","expanded_url":"https://globalnews.ca/news/7000260/alberta-premier-jason-kenney-covid-19-speech-trumpian/","display_url":"globalnews.ca/news/7000260/a…","indices":[256,279]}]	Remember this from earlier in the pandemic, Premier @jkenney? Where's your apology? “Alberta Premier Jason Kenney is being accused of using a new, dangerous tone when talking about COVID” Critics describe Premier Kenney’s COVID-19 speech as “Trumpian” https://t.co/p9fLTugfxf	14853.0	RT @Dave_Khan: Remember this from earlier in the pandemic, Premier @jkenney? Where's your apology? “Alberta Premier Jason Kenney is being…	490.0	True	full
264240	264240	6041b682998e5f003825d416	2021-03-05 04:41:33	[]	[]	Tue Mar 02 04:32:42 +0000 2021	[]	[{"url":"https://t.co/gq7gMzXNoX","expanded_url":"https://lustyage.com/products/penis-extender-stretcher?ref=kdo9hrzxfhld","display_url":"lustyage.com/products/penis…","indices":[189,212]}]	Grow your Dick size in an efficient, safe &amp; painless way 😍 And all sex toy product buying go to home Worldwide Free Shipping must try get https 50% discount 🥰 No infection 👌 order now https://t.co/gq7gMzXNoX https://t.co/RACRVt2OdH	67378.0	RT @hotpromo01: Grow your Dick size in an efficient, safe &amp; painless way 😍 And all sex toy product buying go to home Worldwide Free Shippin…	49781.0	True	full
264241	264241	6041b682998e5f003825d422	2021-03-05 04:41:33	[]	[]	Fri Mar 05 03:20:08 +0000 2021	[{"text":"Australian","indices":[0,11]},{"text":"solarenergy","indices":[140,152]}]	[{"url":"https://t.co/IYte3ebni9","expanded_url":"https://www.zeebiz.com/companies/news-tata-power-ddl-rolls-out-live-peer-to-peer-solar-energy-trading-project-151466","display_url":"zeebiz.com/companies/news…","indices":[206,229]}]	#Australian tech firm @PowerLedger_io and @TataPower in collaboration with @IndiaSmartGridF (ISGF) have rolled out live peer-to-peer (P2P) #solarenergy trading, a first-of-its-kind pilot project in Delhi. https://t.co/IYte3ebni9 @Austrade @MunishSharmaAu @cathgaustrade	3649.0	RT @AustradeIndia: #Australian tech firm @PowerLedger_io and @TataPower in collaboration with @IndiaSmartGridF (ISGF) have rolled out live…	9.0	True	full
264242	264242	6041b683998e5f003825d42a	2021-03-05 04:41:33	[]	[]	Thu Mar 04 18:11:37 +0000 2021	[]	[{"url":"https://t.co/6y4pXJQ83l","expanded_url":"https://www.ohchr.org/EN/NewsEvents/Pages/DisplayNews.aspx?NewsID=26845&LangID=E","display_url":"ohchr.org/EN/NewsEvents/…","indices":[261,284]}]	Just released my report to HR Council on the crisis in Myanmar: "While the future of Myanmar will be determined by its people, the intl community must act urgently &amp; decisively to support them." I then recommend how. Link to news release &amp; report here: https://t.co/6y4pXJQ83l https://t.co/R3OfRtSNhu	187581.0	RT @RapporteurUn: Just released my report to HR Council on the crisis in Myanmar: "While the future of Myanmar will be determined by its pe…	34.0	True	full
264243	264243	6041b683998e5f003825d42c	2021-03-05 04:41:33	[]	[{"url":"https://t.co/yQXMumYOHQ","expanded_url":"http://elemental.edu.uy/club-inventores","display_url":"elemental.edu.uy/club-inventores","indices":[113,136]},{"url":"https://t.co/XBim3qrsuZ","expanded_url":"https://www.instagram.com/p/CMBiV2Jg_OG/?igshid=dqb3wmxini5x","display_url":"instagram.com/p/CMBiV2Jg_OG/…","indices":[137,160]}]		[]	[]			Para expresarnos, para diseñar, para imaginar, para inventar. . Club de Inventores tiene sus puertas abiertas! .… https://t.co/V96BzWJGG8	13.0	True	full
264244	264244	6041b683998e5f003825d430	2021-03-05 04:41:33	[]	[]	Fri Mar 05 02:26:08 +0000 2021	[]	[{"url":"https://t.co/z48ApGyVbp","expanded_url":"https://www.wsj.com/articles/cuomo-advisers-altered-report-on-covid-19-nursing-home-deaths-11614910855","display_url":"wsj.com/articles/cuomo…","indices":[232,255]}]	EXCLUSIVE: New York Gov. Andrew Cuomo’s top advisers successfully pushed state health officials to strip a July report of data showing that more nursing-home residents had died of Covid-19 than the administration had acknowledged. https://t.co/z48ApGyVbp	35318.0	RT @JimmyVielkind: EXCLUSIVE: New York Gov. Andrew Cuomo’s top advisers successfully pushed state health officials to strip a July report o…	2263.0	True	full
264245	264245	6041b683998e5f003825d448	2021-03-05 04:41:33	[{"text":"cdnpoli","indices":[239,247]},{"text":"onpoli","indices":[248,255]}]	[{"url":"https://t.co/Fou0HMKe5H","expanded_url":"https://globalnews.ca/news/7676979/johnson-johnson-coronavirus-vaccine-approval-possible/","display_url":"globalnews.ca/news/7676979/j…","indices":[256,279]}]		[]	[]			4th Vaccine Coming Soon: J&amp;J vaccine approval expected in ‘next few days’! Dr. Berthiaume, from Health Canada, said… https://t.co/d1r1L2PGqR	3994.0	True	full
264246	264246	6041b683998e5f003825d44a	2021-03-05 04:41:34	[]	[]	Thu Mar 04 18:34:08 +0000 2021	[]	[{"url":"https://t.co/fuQw9UMXKQ","expanded_url":"https://cnn.it/2OlvBiH","display_url":"cnn.it/2OlvBiH","indices":[151,174]}]	Gov. Greg Abbott, who has said without evidence that migrants expose Texans to Covid, is stalling a federal offer to test people released from custody https://t.co/fuQw9UMXKQ https://t.co/fGC8rdhseL	4079474.0	RT @CNNPolitics: Gov. Greg Abbott, who has said without evidence that migrants expose Texans to Covid, is stalling a federal offer to test…	12266.0	True	full
264247	264247	6041b683998e5f003825d44e	2021-03-05 04:41:34	[]	[]	Thu Mar 04 23:34:49 +0000 2021	[{"text":"BTSLoveMyself","indices":[194,208]}]	[{"url":"https://t.co/XoktPNLxGE","expanded_url":"https://www.unicef.org/press-releases/bts-and-big-hit-renew-commitment-love-myself-campaign-support-unicef-ending-violence","display_url":"unicef.org/press-releases…","indices":[209,232]}]	Grammy-nominated group BTS, together with its label Big Hit, renew its commitment to UNICEF to help end violence and neglect, and promote children and young people’s self-esteem and well-being. #BTSLoveMyself https://t.co/XoktPNLxGE	30294.0	RT @UNICEFmedia: Grammy-nominated group BTS, together with its label Big Hit, renew its commitment to UNICEF to help end violence and negle…	1001.0	True	full
264248	264248	6041b683998e5f003825d458	2021-03-05 04:41:34	[]	[]	Thu Mar 04 18:11:37 +0000 2021	[]	[{"url":"https://t.co/6y4pXJQ83l","expanded_url":"https://www.ohchr.org/EN/NewsEvents/Pages/DisplayNews.aspx?NewsID=26845&LangID=E","display_url":"ohchr.org/EN/NewsEvents/…","indices":[261,284]}]	Just released my report to HR Council on the crisis in Myanmar: "While the future of Myanmar will be determined by its people, the intl community must act urgently &amp; decisively to support them." I then recommend how. Link to news release &amp; report here: https://t.co/6y4pXJQ83l https://t.co/R3OfRtSNhu	187581.0	RT @RapporteurUn: Just released my report to HR Council on the crisis in Myanmar: "While the future of Myanmar will be determined by its pe…	11.0	True	full
264249	264249	6041b683998e5f003825d45e	2021-03-05 04:41:34	[]	[]	Thu Mar 04 18:42:20 +0000 2021	[]	[{"url":"https://t.co/iQsvlw1nT7","expanded_url":"http://bit.ly/3qes4Qh","display_url":"bit.ly/3qes4Qh","indices":[241,264]}]	Nuevo Boletín de @M_RSeccion “Juntos, desde COVID-19 hacia el futuro” con: 💚Reflexiones y propuestas de la Comisión vaticana COVID-19 sobre los retos del futuro 💚Las iniciativas locales y las buenas prácticas con colectivos vulnerables 📰https://t.co/iQsvlw1nT7 https://t.co/S74QalNCcU	3681.0	RT @albertoares: Nuevo Boletín de @M_RSeccion “Juntos, desde COVID-19 hacia el futuro” con: 💚Reflexiones y propuestas de la Comisión vatic…	2244.0	True	full
264250	264250	6041b683998e5f003825d46e	2021-03-05 04:41:34	[]	[]	Thu Mar 04 23:30:18 +0000 2021	[]	[{"url":"https://t.co/fFQKmbYrHh","expanded_url":"https://bit.ly/3kHPn3P","display_url":"bit.ly/3kHPn3P","indices":[145,168]}]	King understood that disruption was necessary to unsettle the comfortableness of injustice and its often “polite” accomplices - Jeanne Theoharis https://t.co/fFQKmbYrHh https://t.co/S3eBD0DKZ9	1623.0	RT @ericmuhr: King understood that disruption was necessary to unsettle the comfortableness of injustice and its often “polite” accomplices…	7686.0	True	full
264251	264251	6041b683998e5f003825d472	2021-03-05 04:41:34	[]	[]	Wed Mar 03 18:41:30 +0000 2021	[]	[{"url":"https://t.co/6Cm7F17MBz","expanded_url":"https://www.eventbrite.co.uk/e/slavery-and-indentureship-the-concept-of-coolitude-tickets-143698436893","display_url":"eventbrite.co.uk/e/slavery-and-…","indices":[259,282]}]	The Ameena Gafoor Institute for the Study of Indentureship and its Legacies invites you to its inaugural seminar on ‘Slavery and Indentureship: the Concept of Coolitude’ on the 22nd of March 2021 at 6pm GMT. Tickets are free &amp; can be found on Eventbrite: https://t.co/6Cm7F17MBz. https://t.co/XwMJlvWUyH	715.0	RT @JCWestmaas: The Ameena Gafoor Institute for the Study of Indentureship and its Legacies invites you to its inaugural seminar on ‘Slaver…	441.0	True	full
264252	264252	6041b683998e5f003825d482	2021-03-05 04:41:34	[]	[]	Fri Mar 05 03:40:00 +0000 2021	[]	[{"url":"https://t.co/1RpqP4JKxd","expanded_url":"https://www.eluniversal.com.mx/estados/nino-bana-perritos-en-nuevo-leon-busca-ahorrar-para-sus-estudios-de-veterinario","display_url":"eluniversal.com.mx/estados/nino-b…","indices":[147,170]}]	Con el consentimiento y apoyo de su mamá, anunció su negocio en Facebook a fin de ahorrar dinero para financiar su carrera de “doctor veterinario” https://t.co/1RpqP4JKxd	5948875.0	RT @El_Universal_Mx: Con el consentimiento y apoyo de su mamá, anunció su negocio en Facebook a fin de ahorrar dinero para financiar su car…	101.0	True	full
264253	264253	6041b684998e5f003825d498	2021-03-05 04:41:34	[]	[]	Fri Mar 05 03:28:39 +0000 2021	[]	[{"url":"https://t.co/yuJUeGg0cW","expanded_url":"https://www.bostonglobe.com/2021/03/05/nation/massachusetts-spent-20-years-fine-tuning-its-own-mass-vaccination-plan-then-it-looked-elsewhere/","display_url":"bostonglobe.com/2021/03/05/nat…","indices":[234,257]}]	For 20 years, Massachusetts planned for the possibility of needing to vaccinate the public in an emergency situation. But late last year, Governor Baker "took the playbook, threw it in the dumpster, and privatized the whole thing...” https://t.co/yuJUeGg0cW	9640.0	RT @MikeConnollyMA: For 20 years, Massachusetts planned for the possibility of needing to vaccinate the public in an emergency situation. B…	80.0	True	full
264254	264254	6041b684998e5f003825d4a4	2021-03-05 04:41:34	[{"text":"DemandSafeSchools","indices":[135,153]}]	[{"url":"https://t.co/tbxfwK1zPU","expanded_url":"https://educationvotes.nea.org/action/tell-congress-to-pass-a-robust-covid-19-package/?snw=2&ref=5cb6265e-6f70-4164-8a55-2bfbc01b8ebe","display_url":"educationvotes.nea.org/action/tell-co…","indices":[154,177]}]		[]	[]			We need to protect students and educators with proven safety measures, and we need the funding to do it. Write Cong… https://t.co/PTjDMxabf9	153.0	True	full
264255	264255	6041b684998e5f003825d4b8	2021-03-05 04:41:35	[]	[]	Thu Mar 04 14:50:55 +0000 2021	[{"text":"TauxDincidence","indices":[5,20]}]	[{"url":"https://t.co/igYMmMTelp","expanded_url":"https://twitter.com/philippeherlin/status/1337303873015472128","display_url":"twitter.com/philippeherlin…","indices":[229,252]}]	«Ces #TauxDincidence dépendent directement du nombre de tests qui sont réalisés, entraînant une véritable spirale infernale et biaisée en termes de décision de santé publique.» ➡️C'est ce que je dis depuis longtemps (le 11/12) : https://t.co/igYMmMTelp	14162.0	RT @philippeherlin: «Ces #TauxDincidence dépendent directement du nombre de tests qui sont réalisés, entraînant une véritable spirale infer…	1247.0	True	full
264256	264256	6041b684998e5f003825d4c6	2021-03-05 04:41:35	[]	[]	Fri Mar 05 04:22:30 +0000 2021	[{"text":"ForThePeopleAct","indices":[114,130]}]	[{"url":"https://t.co/kpar4foQ4g","expanded_url":"http://democracyreform.co/for-the-people/#utm_source=jimgaffigan&utm_medium=twitter&utm_campaign=HR1","display_url":"democracyreform.co/for-the-people…","indices":[202,225]},{"url":"https://t.co/NsQ8jRomKp","expanded_url":"https://twitter.com/BradleyWhitford/status/1367538655296954368","display_url":"twitter.com/BradleyWhitfor…","indices":[226,249…	We Americans talk a big game about democracy for a country that can’t even register its own citizens to vote. The #ForThePeopleAct can change that. Sign up and let’s put some pressure on the Senate: https://t.co/kpar4foQ4g https://t.co/NsQ8jRomKp	3277339.0	RT @JimGaffigan: We Americans talk a big game about democracy for a country that can’t even register its own citizens to vote. The #ForTheP…	2.0	True	full
264257	264257	6041b685998e5f003825d4f4	2021-03-05 04:41:35	[]	[]	Fri Mar 05 03:29:23 +0000 2021	[]	[{"url":"https://t.co/txKMrJjKKU","expanded_url":"https://open.spotify.com/user/manugarpez/playlist/2FHR3t9QF5QjipEu5jcGX4?si=FAtsY195RR-sFsrTUUObbA","display_url":"open.spotify.com/user/manugarpe…","indices":[174,197]}]	Cuando entró en la casa esa guitarra cubana y parió un corazón. Le cosí unas alas de cartón con unas lunas dibujadas como un gesto de amor. ¡La guitarra! Uh...con sus alas. https://t.co/txKMrJjKKU	161342.0	RT @manugarpez: Cuando entró en la casa esa guitarra cubana y parió un corazón. Le cosí unas alas de cartón con unas lunas dibujadas como u…	1553.0	True	full
264258	264258	6041b685998e5f003825d4f8	2021-03-05 04:41:35	[]	[]	Fri Mar 05 01:33:23 +0000 2021	[]	[{"url":"https://t.co/tVHA4h3s3C","expanded_url":"https://n.news.naver.com/entertain/now/article/144/0000721764","display_url":"n.news.naver.com/entertain/now/…","indices":[200,223]}]	[UPDATE] Brave Entertainment confirms that Brave Girls will perform ‘Rollin’ on music shows starting next week Apart from music shows, they will also be appearing on variety and radio shows Source: https://t.co/tVHA4h3s3C https://t.co/o1JuDYbjnt	363701.0	RT @theseoulstory: [UPDATE] Brave Entertainment confirms that Brave Girls will perform ‘Rollin’ on music shows starting next week Apart fr…	54.0	True	full
264259	264259	6041b685998e5f003825d524	2021-03-05 04:41:36	[]	[{"url":"https://t.co/S5gA6P58P7","expanded_url":"https://rpp.pe/p/1324247","display_url":"rpp.pe/p/1324247","indices":[107,130]}]		[]	[]			Adultos mayores | ¿Cómo actualizar los datos en EsSalud para recibir la vacuna contra la COVID-19? [VIDEO]… https://t.co/x2OId3B1P9	105.0	True	full
264260	264260	6041b685998e5f003825d534	2021-03-05 04:41:36	[]	[{"url":"https://t.co/w3qr6fhwgU","expanded_url":"http://www.avherald.com/h?article=4e3e919d&opt=0","display_url":"avherald.com/h?article=4e3e…","indices":[247,270]}]		[]	[]			An alert flight attendant might have prevented an ice-on-the-wings crash at Nashville on Feb. 15, after spotting a… https://t.co/vXZjzmuCYn	555.0	True	full
264261	264261	6041b686998e5f003825d548	2021-03-05 04:41:36	[]	[]	Fri Mar 05 03:05:07 +0000 2021	[]	[{"url":"https://t.co/VBdu4w2Taz","expanded_url":"https://nyti.ms/38dIXEz","display_url":"nyti.ms/38dIXEz","indices":[159,182]}]	Breaking News: Aides to Gov. Andrew Cuomo of New York rewrote a report by state health officials to hide how many nursing home residents died in the pandemic. https://t.co/VBdu4w2Taz	49545598.0	RT @nytimes: Breaking News: Aides to Gov. Andrew Cuomo of New York rewrote a report by state health officials to hide how many nursing home…	56.0	True	full
264262	264262	6041b686998e5f003825d56a	2021-03-05 04:41:37	[]	[]	Fri Mar 05 04:40:00 +0000 2021	[]	[{"url":"https://t.co/p6TAQmnPKe","expanded_url":"https://bit.ly/2O6TgTY","display_url":"bit.ly/2O6TgTY","indices":[126,149]}]	.@TEPJF_informa exonera a @lopezobrador_ , dice que sus críticas contra la alianza "Va por México" no violan la Constitución https://t.co/p6TAQmnPKe	227169.0	RT @RicardoAlemanMx: .@TEPJF_informa exonera a @lopezobrador_ , dice que sus críticas contra la alianza "Va por México" no violan la Consti…	101.0	True	full
264263	264263	6041b686998e5f003825d56c	2021-03-05 04:41:37	[]	[{"url":"https://t.co/sTr4T52WYV","expanded_url":"https://www.biorxiv.org/content/10.1101/2021.01.02.424974v1","display_url":"biorxiv.org/content/10.110…","indices":[172,195]},{"url":"https://t.co/gK3iQJg8ZA","expanded_url":"http://www.darg.com.hk/page15.html","display_url":"darg.com.hk/page15.html","indices":[217,240]}]		[]	[]			Test result by Catherine Bryant, Sandra A. Wilks of School of Health Sciences, University of Southampton, UK. SARS-… https://t.co/yXFAoKFNs1	0.0	True	full
264264	264264	6041b686998e5f003825d580	2021-03-05 04:41:37	[]	[]	Thu Mar 04 18:06:29 +0000 2021	[{"text":"COVID19","indices":[26,34]},{"text":"CONICET","indices":[55,63]},{"text":"LaPlata","indices":[266,274]}]	[{"url":"https://t.co/mTd3toalke","expanded_url":"https://bit.ly/3kW7ROp","display_url":"bit.ly/3kW7ROp","indices":[242,265]}]	Vacuna platense contra el #COVID19: investigadores del #CONICET lanzan una iniciativa para su desarrollo. Son de distintos centros e institutos de doble dependencia con la @unlp que funcionan en @exactas_unlp. El proyecto fue anunciado hoy: https://t.co/mTd3toalke #LaPlata https://t.co/HCl34OgIEV	4115.0	RT @CONICETLaPlata: Vacuna platense contra el #COVID19: investigadores del #CONICET lanzan una iniciativa para su desarrollo. Son de distin…	235.0	True	full
264265	264265	6041b687998e5f003825d5a2	2021-03-05 04:41:37	[]	[]	Fri Mar 05 04:34:59 +0000 2021	[]	[{"url":"https://t.co/qTw9fzEKp1","expanded_url":"https://www.rnz.co.nz/news/national/437726/auckland-to-move-to-alert-level-2-prime-minister-confirms","display_url":"rnz.co.nz/news/national/…","indices":[246,269]}]	"The reason we have got around this outbreak so quickly and successfully is because of the way the community responded." Dr Ashley Bloomfield on the South Auckland and Papatoetoe High School community response to the latest Covid-19 cluster. 🔗 https://t.co/qTw9fzEKp1 https://t.co/WLZEgvJuTv	63295.0	RT @radionz: "The reason we have got around this outbreak so quickly and successfully is because of the way the community responded." Dr A…	1013.0	True	full
264266	264266	6041b687998e5f003825d5aa	2021-03-05 04:41:37	[]	[]	Sun Jan 03 09:03:23 +0000 2021	[{"text":"COVID19","indices":[0,8]},{"text":"CovidVaccine","indices":[9,22]},{"text":"VaccinePolitics","indices":[23,39]},{"text":"PMModi","indices":[40,47]},{"text":"Parties","indices":[77,85]},{"text":"India","indices":[110,116]},{"text":"MBA","indices":[121,125]},{"text":"SmtIndiraGandhi","indices":[230,246]}]	[{"url":"https://t.co/zHe9X34jS5","expanded_url":"https://youtu.be/8H3CNGdblII","display_url":"youtu.be/8H3CNGdblII","indices":[250,273]}]	#COVID19 #CovidVaccine #VaccinePolitics #PMModi ............on Opposition by #Parties to fast paced growth in #India ,by #MBA Politicians from Cambridge and Australia too...😏🙏 Do Listen and Share and RT ! these profound words of #SmtIndiraGandhi 💐😊 https://t.co/zHe9X34jS5 https://t.co/5ssQE1cJS2	3643.0	RT @JumbuTweeple: #COVID19 #CovidVaccine #VaccinePolitics #PMModi ............on Opposition by #Parties to fast paced growth in #India ,by…	1646.0	True	full
264267	264267	6041b687998e5f003825d5b8	2021-03-05 04:41:37	[]	[]	Thu Mar 04 23:34:49 +0000 2021	[{"text":"BTSLoveMyself","indices":[194,208]}]	[{"url":"https://t.co/XoktPNLxGE","expanded_url":"https://www.unicef.org/press-releases/bts-and-big-hit-renew-commitment-love-myself-campaign-support-unicef-ending-violence","display_url":"unicef.org/press-releases…","indices":[209,232]}]	Grammy-nominated group BTS, together with its label Big Hit, renew its commitment to UNICEF to help end violence and neglect, and promote children and young people’s self-esteem and well-being. #BTSLoveMyself https://t.co/XoktPNLxGE	30294.0	RT @UNICEFmedia: Grammy-nominated group BTS, together with its label Big Hit, renew its commitment to UNICEF to help end violence and negle…	1336.0	True	full
264268	264268	6041b687998e5f003825d5c2	2021-03-05 04:41:38	[]	[]	Thu Mar 04 19:47:07 +0000 2021	[{"text":"B117","indices":[46,51]},{"text":"COVID19","indices":[101,109]}]	[{"url":"https://t.co/F6w2JYEUnM","expanded_url":"https://papers.ssrn.com/sol3/papers.cfm?abstract_id=3792894","display_url":"papers.ssrn.com/sol3/papers.cf…","indices":[259,282]}]	📍~64% MORE SEVERE—The already more contagious #B117 variant from 🇬🇧 is now found to increase risk of #COVID19 hospitalization by 64% versus other strains, says Denmark’s 🇩🇰 CDC. Denmark sequences every cases—their data is the best, &amp; now most worrisome.🧵 https://t.co/F6w2JYEUnM https://t.co/mngJoTBZtl	442603.0	RT @DrEricDing: 📍~64% MORE SEVERE—The already more contagious #B117 variant from 🇬🇧 is now found to increase risk of #COVID19 hospitalizati…	3956.0	True	full
264269	264269	6041b687998e5f003825d5de	2021-03-05 04:41:38	[]	[]	Tue Mar 02 14:28:34 +0000 2021	[]	[{"url":"https://t.co/jr4vZ3sqNd","expanded_url":"https://www.inc.com/jason-aten/clubhouse-is-recording-your-conversations-thats-not-even-its-worst-privacy-problem.html","display_url":"inc.com/jason-aten/clu…","indices":[250,273]}]	1. Clubhouse is recording your audio 2. You can't delete information other people share about you. 3. You can't just delete your account. 4. They can share your personal information without notifying you. 5. Clubhouse is tracking you. Fun times! https://t.co/jr4vZ3sqNd	5025.0	RT @sa0un: 1. Clubhouse is recording your audio 2. You can't delete information other people share about you. 3. You can't just delete your…	1420.0	True	full
264270	264270	6041b687998e5f003825d5ea	2021-03-05 04:41:38	[]	[]	Fri Mar 05 03:21:16 +0000 2021	[]	[{"url":"https://t.co/RklFRuQQkr","expanded_url":"https://twitter.com/nightshiftmd/status/1367570998904705037","display_url":"twitter.com/nightshiftmd/s…","indices":[274,297]}]	Please support one of us! Let @cpso_ca know that @dockaurG has been one of the most ethical, caring and rational since the start of this pandemic. She is anything BUT irresponsible! They are trying to punish her for questioning irrational policy not supported by science. https://t.co/RklFRuQQkr	16255.0	RT @LynnFynn3: Please support one of us! Let @cpso_ca know that @dockaurG has been one of the most ethical, caring and rational since the…	58.0	True	full
264271	264271	6041b687998e5f003825d5ec	2021-03-05 04:41:38	[]	[{"url":"https://t.co/UGKfyI0lhY","expanded_url":"https://media1.tenor.co/images/a9993e8093547574f3216dee42a0c9e7/tenor.gif?itemid=4998016&fbclid=IwAR0B6dhGRkVcaLMrM63TXPEMskXKqFsBurCKbN58vOqKhLE-wBWI-c-LjSs","display_url":"media1.tenor.co/images/a9993e8…","indices":[138,161]}]		[]	[]			التهاب رئوي تاني ايام الدراسه وكمان امتحانات انزل اعملهم قلق تاني لحد مايقولو لي روح وخد الكلاس ورك كامل وانت تقوله… https://t.co/KxhK5mm015	44.0	True	full
264272	264272	6041b688998e5f003825d5fe	2021-03-05 04:41:38	[]	[]	Fri Mar 05 03:20:36 +0000 2021	[{"text":"sfm","indices":[113,117]},{"text":"sfmoney","indices":[118,126]},{"text":"sfmnews","indices":[127,135]},{"text":"sfmairdrop","indices":[136,147]}]	[{"url":"https://t.co/KjOyUy2u7h","expanded_url":"https://t.me/SfmoneyAirdropBot","display_url":"t.me/SfmoneyAirdrop…","indices":[88,111]}]	𝗔𝗶𝗿𝗱𝗿𝗼𝗽: 𝗦𝗙𝗠𝗢𝗡𝗘𝗬 (𝗦𝗙𝗠) 𝗥𝗲𝘄𝗮𝗿𝗱: 10 SFM (50$) for Join 𝗥𝗲𝗳𝗲𝗿𝗿𝗮𝗹: 3 SFM (15$) Start bot: https://t.co/KjOyUy2u7h #sfm #sfmoney #sfmnews #sfmairdrop https://t.co/oSuHY9yaPr	174.0	RT @SFMONEY_SFM: 𝗔𝗶𝗿𝗱𝗿𝗼𝗽: 𝗦𝗙𝗠𝗢𝗡𝗘𝗬 (𝗦𝗙𝗠) 𝗥𝗲𝘄𝗮𝗿𝗱: 10 SFM (50$) for Join 𝗥𝗲𝗳𝗲𝗿𝗿𝗮𝗹: 3 SFM (15$) Start bot: https://t.co/KjOyUy2u7h #sfm #sfm…	21.0	True	full
264273	264273	6041b688998e5f003825d616	2021-03-05 04:41:39	[]	[]	Thu Mar 04 20:40:14 +0000 2021	[{"text":"LeeSeungGi","indices":[0,11]},{"text":"LeeHeeJoon","indices":[13,24]},{"text":"ParkJuHyun","indices":[26,37]},{"text":"Mouse","indices":[76,82]}]	[{"url":"https://t.co/eM5Z6U2dm2","expanded_url":"https://www.soompi.com/es/article/493495wpp/lee-seung-gi-lee-hee-joon-park-ju-hyun-y-mas-hablan-sobre-sus-personajes-de-mouse-por-que-se-unieron-al-elenco-y-mas","display_url":"soompi.com/es/article/493…","indices":[120,143]}]	#LeeSeungGi, #LeeHeeJoon, #ParkJuHyun y más hablan sobre sus personajes de “#Mouse”, por qué se unieron al elenco y más https://t.co/eM5Z6U2dm2 https://t.co/0rz9zls6Ce	120867.0	RT @SoompiSpanish: #LeeSeungGi, #LeeHeeJoon, #ParkJuHyun y más hablan sobre sus personajes de “#Mouse”, por qué se unieron al elenco y más…	87.0	True	full
264274	264274	6041b688998e5f003825d63a	2021-03-05 04:41:39	[]	[]	Fri Mar 05 04:38:27 +0000 2021	[]	[{"url":"https://t.co/tA7UhaIngs","expanded_url":"https://twitter.com/clwhite58/status/1367581194527866886","display_url":"twitter.com/clwhite58/stat…","indices":[177,200]}]	Excellent! I told my daughters, if I died from Covid. I wanted this on my headstone. “If Hillary were President... I’d still be alive.” https://t.co/tA7UhaIngs	13024.0	RT @BobMcIntyre53: Excellent! I told my daughters, if I died from Covid. I wanted this on my headstone. “If Hillary were President...…	4798.0	True	full
264275	264275	6041b688998e5f003825d63c	2021-03-05 04:41:39	[]	[]	Fri Mar 05 02:21:04 +0000 2021	[]	[{"url":"https://t.co/XNRIBs2CIg","expanded_url":"https://www.foxnews.com/us/108-migrants-released-border-patrol-texas-positive-coronavirus","display_url":"foxnews.com/us/108-migrant…","indices":[154,177]},{"url":"https://t.co/qCgXxqSULI","expanded_url":"https://twitter.com/cnn/status/1367656374155554817","display_url":"twitter.com/cnn/status/136…","indices":[178,201]}]	“Miriam Izaguirre, a 35-year-old from Honduras who also tested positive, told Noticias Telemundo Investigahat she planned to travel by bus to Houston.” https://t.co/XNRIBs2CIg https://t.co/qCgXxqSULI	803682.0	RT @KatiePavlich: “Miriam Izaguirre, a 35-year-old from Honduras who also tested positive, told Noticias Telemundo Investigahat she planne…	16.0	True	full
264276	264276	6041b689998e5f003825d65c	2021-03-05 04:41:39	[{"text":"SharekhanKar","indices":[161,174]}]	[{"url":"https://t.co/CbaNvjcme4","expanded_url":"https://www.sharekhan.com/MediaGalary/Newsletter/DaringDerivatives.pdf","display_url":"sharekhan.com/MediaGalary/Ne…","indices":[19,42]},{"url":"https://t.co/EQzUjG4hG1","expanded_url":"http://www.sharekhan.com/campaign/campaignlanding/default.aspx?sourceid=403&campid=809","display_url":"sharekhan.com/campaign/campa…","indices":[78,101]}]		[]	[]			DARING DERIVATIVES https://t.co/CbaNvjcme4 Open Free Trading &amp; Dmat A/c https://t.co/EQzUjG4hG1 Call sharekhan… https://t.co/vblzW96Edq	43.0	True	full
264277	264277	6041b689998e5f003825d662	2021-03-05 04:41:39	[]	[]	Wed Feb 24 14:37:00 +0000 2021	[]	[{"url":"https://t.co/xbiFLsVidE","expanded_url":"https://bit.ly/3uixugy","display_url":"bit.ly/3uixugy","indices":[107,130]}]	¡No tires la CÁSCARA de tus AGUACATES y aprovecha todos y cada uno de sus BENEFICIOS! 🥑✨ Conoce más AQUÍ ⬇ https://t.co/xbiFLsVidE https://t.co/9IkFQkGqUg	326102.0	RT @chefkiwilimon: ¡No tires la CÁSCARA de tus AGUACATES y aprovecha todos y cada uno de sus BENEFICIOS! 🥑✨ Conoce más AQUÍ ⬇ https://t.co/…	86.0	True	full
264278	264278	6041b689998e5f003825d66c	2021-03-05 04:41:39	[]	[]	Thu Mar 04 18:11:37 +0000 2021	[]	[{"url":"https://t.co/6y4pXJQ83l","expanded_url":"https://www.ohchr.org/EN/NewsEvents/Pages/DisplayNews.aspx?NewsID=26845&LangID=E","display_url":"ohchr.org/EN/NewsEvents/…","indices":[261,284]}]	Just released my report to HR Council on the crisis in Myanmar: "While the future of Myanmar will be determined by its people, the intl community must act urgently &amp; decisively to support them." I then recommend how. Link to news release &amp; report here: https://t.co/6y4pXJQ83l https://t.co/R3OfRtSNhu	187581.0	RT @RapporteurUn: Just released my report to HR Council on the crisis in Myanmar: "While the future of Myanmar will be determined by its pe…	38224.0	True	full
264279	264279	6041b689998e5f003825d67a	2021-03-05 04:41:40	[]	[{"url":"https://t.co/duxKMM80Ck","expanded_url":"https://www.youtube.com/watch?v=3KNyMmx-uKE","display_url":"youtube.com/watch?v=3KNyMm…","indices":[244,267]}]		[]	[]			I was just rewatching this video because I thought of it. A pretty decent explanation, btw. Note that the title is… https://t.co/Ud5EZP9UQn	610.0	True	full
264280	264280	6041b689998e5f003825d694	2021-03-05 04:41:40	[]	[]	Fri Mar 05 04:23:16 +0000 2021	[{"text":"COVID19","indices":[74,82]},{"text":"Coronavirus","indices":[109,121]},{"text":"Latinus","indices":[122,130]},{"text":"InformaciónParaTi","indices":[131,149]}]	[{"url":"https://t.co/oSAD3Tnr42","expanded_url":"https://latinus.us/2021/03/04/orden-inai-gobierno-federal-debera-informar-pruebas-covid-19-aplicadas-funcionarios/","display_url":"latinus.us/2021/03/04/ord…","indices":[150,173]}]	Por orden del INAI, gobierno federal deberá informar sobre las pruebas de #COVID19 aplicadas a funcionarios. #Coronavirus #Latinus #InformaciónParaTi https://t.co/oSAD3Tnr42	436388.0	RT @latinus_us: Por orden del INAI, gobierno federal deberá informar sobre las pruebas de #COVID19 aplicadas a funcionarios. #Coronavirus #…	983.0	True	full
264281	264281	6041b68a998e5f003825d6b2	2021-03-05 04:41:40	[]	[]	Fri Mar 05 04:22:43 +0000 2021	[]	[{"url":"https://t.co/WZtL1bYHPn","expanded_url":"https://twitter.com/freedomhouse/status/1367135204285022212","display_url":"twitter.com/freedomhouse/s…","indices":[279,302]}]	Warning: Scary content, faint hearted don’t see this India beheaded map... it’s bleeding it’s head has been chopped off , this is how India would look after its beheading.... lekin hum woh hone nahin denge... dekho jitne sapne dekhne hai....Over our dead bodies - Every Indian 🙏 https://t.co/WZtL1bYHPn	3069766.0	RT @KanganaTeam: Warning: Scary content, faint hearted don’t see this India beheaded map... it’s bleeding it’s head has been chopped off ,…	188.0	True	full
264282	264282	6041b68a998e5f003825d6c0	2021-03-05 04:41:41	[]	[]	Fri Mar 05 04:33:24 +0000 2021	[]	[{"url":"https://t.co/O840IYNhxN","expanded_url":"https://www.channelnewsasia.com/news/world/italy-blocks-export-of-astrazeneca-covid-19-doses-to-australia-14336110","display_url":"channelnewsasia.com/news/world/ita…","indices":[209,232]}]	The shipment was stopped because of the "continuing shortage of vaccines in the EU and in Italy and delays in supplies from AstraZeneca to the EU and Italy," the Italian foreign ministry said in a statement. https://t.co/O840IYNhxN	3044.0	RT @iskonglasalista: The shipment was stopped because of the "continuing shortage of vaccines in the EU and in Italy and delays in supplies…	586.0	True	full
264283	264283	6041b68a998e5f003825d6e4	2021-03-05 04:41:41	[{"text":"WeBestLove","indices":[233,244]}]	[{"url":"https://t.co/kBfDNNZAel","expanded_url":"https://youtu.be/Ehu-60ff0GA","display_url":"youtu.be/Ehu-60ff0GA","indices":[253,276]}]		[]	[]			les preguntaron si son fans del deyi c: somos sus fans r: si, somos sus fans c: cada vez que los veo me siento exc… https://t.co/vcDAxb6Liw	1099.0	True	full
264284	264284	6041b68b998e5f003825d70c	2021-03-05 04:41:41	[]	[]	Fri Mar 05 04:34:24 +0000 2021	[]	[{"url":"https://t.co/PAfO7l05nI","expanded_url":"http://www.data.nsw.gov.au/blog/open-data-day-2021","display_url":"data.nsw.gov.au/blog/open-data…","indices":[119,142]}]	Tomorrow we celebrate Open Data Day. Check out our new video on our COVID-19 datasets and the cases and tests heatmap: https://t.co/PAfO7l05nI Watch a preview below of the introduction by the @IPCNSW CEO, Information Commissioner and NSW Open Data Advocate, Elizabeth Tydd https://t.co/XG0QixU85x	2508.0	RT @datansw: Tomorrow we celebrate Open Data Day. Check out our new video on our COVID-19 datasets and the cases and tests heatmap: https:/…	381.0	True	full
264285	264285	6041b68b998e5f003825d73a	2021-03-05 04:41:42	[]	[]	Wed Mar 03 23:07:50 +0000 2021	[{"text":"EnVivo","indices":[0,7]},{"text":"SoberaníaEsPoderPopular","indices":[119,143]}]	[{"url":"https://t.co/kKRVjNaduQ","expanded_url":"https://www.pscp.tv/w/1ynKOBjYorWxR","display_url":"pscp.tv/w/1ynKOBjYorWxR","indices":[145,168]}]	#EnVivo 🔴 | Pdte. @NicolasMaduro Realiza Jornada de Balance de la Lucha contra la Pandemia del Covid-19 en Venezuela. #SoberaníaEsPoderPopular https://t.co/kKRVjNaduQ	250428.0	RT @Mippcivzla: #EnVivo 🔴 | Pdte. @NicolasMaduro Realiza Jornada de Balance de la Lucha contra la Pandemia del Covid-19 en Venezuela. #Sob…	192.0	True	full
264286	264286	6041b68b998e5f003825d75c	2021-03-05 04:41:42	[]	[]	Thu Mar 04 18:11:37 +0000 2021	[]	[{"url":"https://t.co/6y4pXJQ83l","expanded_url":"https://www.ohchr.org/EN/NewsEvents/Pages/DisplayNews.aspx?NewsID=26845&LangID=E","display_url":"ohchr.org/EN/NewsEvents/…","indices":[261,284]}]	Just released my report to HR Council on the crisis in Myanmar: "While the future of Myanmar will be determined by its people, the intl community must act urgently &amp; decisively to support them." I then recommend how. Link to news release &amp; report here: https://t.co/6y4pXJQ83l https://t.co/R3OfRtSNhu	187005.0	RT @RapporteurUn: Just released my report to HR Council on the crisis in Myanmar: "While the future of Myanmar will be determined by its pe…	0.0	True	full
264287	264287	6041b68c998e5f003825d78a	2021-03-05 04:41:43	[]	[]	Thu Mar 04 23:34:49 +0000 2021	[{"text":"BTSLoveMyself","indices":[194,208]}]	[{"url":"https://t.co/XoktPNLxGE","expanded_url":"https://www.unicef.org/press-releases/bts-and-big-hit-renew-commitment-love-myself-campaign-support-unicef-ending-violence","display_url":"unicef.org/press-releases…","indices":[209,232]}]	Grammy-nominated group BTS, together with its label Big Hit, renew its commitment to UNICEF to help end violence and neglect, and promote children and young people’s self-esteem and well-being. #BTSLoveMyself https://t.co/XoktPNLxGE	30294.0	RT @UNICEFmedia: Grammy-nominated group BTS, together with its label Big Hit, renew its commitment to UNICEF to help end violence and negle…	70.0	True	full
264288	264288	6041b68c998e5f003825d790	2021-03-05 04:41:43	[]	[]	Fri Mar 05 04:25:00 +0000 2021	[]	[{"url":"https://t.co/PephtzlMnl","expanded_url":"https://www.eluniversal.com.mx/nacion/inai-ordena-dar-conocer-pruebas-de-covid-19-aplicadas-funcionarios-de-presidencia","display_url":"eluniversal.com.mx/nacion/inai-or…","indices":[207,230]}]	El organismo ordenó a cuatro secretarías de Estado y a la Oficina de la Presidencia de la República dar a conocer cuántas pruebas de coronavirus se han aplicado a sus titulares y otros funcionarios públicos https://t.co/PephtzlMnl	5948330.0	RT @El_Universal_Mx: El organismo ordenó a cuatro secretarías de Estado y a la Oficina de la Presidencia de la República dar a conocer cuán…	7883.0	True	full
264289	264289	6041b68c998e5f003825d7a2	2021-03-05 04:41:43	[]	[]	Thu Mar 04 23:34:49 +0000 2021	[{"text":"BTSLoveMyself","indices":[194,208]}]	[{"url":"https://t.co/XoktPNLxGE","expanded_url":"https://www.unicef.org/press-releases/bts-and-big-hit-renew-commitment-love-myself-campaign-support-unicef-ending-violence","display_url":"unicef.org/press-releases…","indices":[209,232]}]	Grammy-nominated group BTS, together with its label Big Hit, renew its commitment to UNICEF to help end violence and neglect, and promote children and young people’s self-esteem and well-being. #BTSLoveMyself https://t.co/XoktPNLxGE	30294.0	RT @UNICEFmedia: Grammy-nominated group BTS, together with its label Big Hit, renew its commitment to UNICEF to help end violence and negle…	515.0	True	full
264290	264290	6041b68d998e5f003825d7da	2021-03-05 04:41:43	[]	[]	Fri Mar 05 04:41:02 +0000 2021	[]	[{"url":"https://t.co/tJhoOOpqAE","expanded_url":"https://cnn.it/2Ot65b1","display_url":"cnn.it/2Ot65b1","indices":[242,265]}]	La pandemia de coronavirus provoca una pobreza sin precedentes en Latinoamérica, de acuerdo al informe anual de la CEPAL. Hablamos con Alicia Bárcena, secretaria ejecutiva del organismo, sobre los retos que enfrentan los países de la región. https://t.co/tJhoOOpqAE	19496782.0	RT @CNNEE: La pandemia de coronavirus provoca una pobreza sin precedentes en Latinoamérica, de acuerdo al informe anual de la CEPAL. Hablam…	4067.0	True	full
264291	264291	6041b68d998e5f003825d7e4	2021-03-05 04:41:43	[]	[]	Thu Mar 04 12:38:42 +0000 2021	[]	[{"url":"https://t.co/8lW4UxC6qh","expanded_url":"https://www.miamiherald.com/news/local/community/florida-keys/article249666463.html#storylink=cpy","display_url":"miamiherald.com/news/local/com…","indices":[257,280]}]	A wealthy gated community in the Florida Keys received COVID vaccines in January before the rest of Florida - A resident of the community wrote a $250,000 check to Gov. Ron DeSantis immediately afterwards. The resident? Former Illinois Gov. Bruce Rauner. https://t.co/8lW4UxC6qh	145974.0	RT @travisakers: A wealthy gated community in the Florida Keys received COVID vaccines in January before the rest of Florida - A resident o…	920.0	True	full
264292	264292	6041b68d998e5f003825d816	2021-03-05 04:41:44	[]	[]	Fri Mar 05 02:01:04 +0000 2021	[]	[{"url":"https://t.co/INGBDG8qwj","expanded_url":"https://cnn.it/38bC1ro","display_url":"cnn.it/38bC1ro","indices":[155,178]}]	Gov. Greg Abbott, who has said without evidence that migrants expose Texans to Covid-19, is stalling a federal offer to test people released from custody. https://t.co/INGBDG8qwj	53099701.0	RT @CNN: Gov. Greg Abbott, who has said without evidence that migrants expose Texans to Covid-19, is stalling a federal offer to test peopl…	121.0	True	full
264293	264293	6041b68e998e5f003825d81c	2021-03-05 04:41:44	[]	[]	Thu Mar 04 23:03:11 +0000 2021	[]	[{"url":"https://t.co/HboDkROvNP","expanded_url":"https://twitter.com/robbysoave/status/1367592836758073344","display_url":"twitter.com/robbysoave/sta…","indices":[148,171]}]	has been sorta funny watching the "15 days to flatten the curve" crowd run around this week screaming "just a little bit longer, just a little bit" https://t.co/HboDkROvNP	53193.0	RT @BecketAdams: has been sorta funny watching the "15 days to flatten the curve" crowd run around this week screaming "just a little bit l…	37.0	True	full
264294	264294	6041b68e998e5f003825d820	2021-03-05 04:41:44	[]	[]	Thu Mar 04 18:59:51 +0000 2021	[]	[{"url":"https://t.co/YTRsMOMkPJ","expanded_url":"https://politico.mx/_/syH","display_url":"politico.mx/_/syH","indices":[256,279]}]	Un reportaje de Animal Político reveló que Mario Delgado y @claraluzflores habrían sido integrantes de la secta NXIVM, cuyo líder Keith Raniere fue condenado a pasar 120 años de prisión por cargos de explotación sexual y posesión de pornografía infantil. https://t.co/YTRsMOMkPJ https://t.co/mFBHAVg4nd	124268.0	RT @politicomx: Un reportaje de Animal Político reveló que Mario Delgado y @claraluzflores habrían sido integrantes de la secta NXIVM, cuy…	106.0	True	full
264295	264295	6041b68e998e5f003825d82c	2021-03-05 04:41:44	[]	[]	Fri Mar 05 04:38:00 +0000 2021	[]	[{"url":"https://t.co/M63I4kJDAl","expanded_url":"https://twitter.com/SonderQuest/status/1366164985852948484?s=20","display_url":"twitter.com/SonderQuest/st…","indices":[219,242]}]	Good news! If your parole forbids sharp, pointy objects for cutting out paper masks and wristbands, @SonderQuest has made a transparent png for photoshop fun! NOW YOU HAVE NO EXCUSE NOT TO CELEBRATE. See you March 7th! https://t.co/M63I4kJDAl	7603.0	RT @TheDisneyDelete: Good news! If your parole forbids sharp, pointy objects for cutting out paper masks and wristbands, @SonderQuest has m…	1391.0	True	full
264296	264296	6041b68e998e5f003825d848	2021-03-05 04:41:45	[]	[]	Thu Mar 04 09:21:24 +0000 2021	[]	[{"url":"https://t.co/GuGkkm01Q4","expanded_url":"https://mawafd.org/shocking-covid-19-ncdc-says-it-spent-n21-5-million-on-office-computer/","display_url":"mawafd.org/shocking-covid…","indices":[240,263]}]	Shocking: COVID-19, @NCDCgov says it spent N21.5 Million on office computer @OSIWA1 @FordFoundation @TrackaNG @DigiCommsNG @ICPC_PE @officialEFCC @Chikwe_I @NigeriaGov @OfficialAPCNg @cislacnigeria @ppmonitorNG @libertydgreat @damen222 https://t.co/GuGkkm01Q4	3401.0	RT @mawafd: Shocking: COVID-19, @NCDCgov says it spent N21.5 Million on office computer @OSIWA1 @FordFoundation @TrackaNG @DigiCommsNG @I…	636.0	True	full
264297	264297	6041b68e998e5f003825d84c	2021-03-05 04:41:45	[]	[]	Thu Mar 04 15:00:25 +0000 2021	[{"text":"nomasksinclass","indices":[220,235]}]	[{"url":"https://t.co/mzmZmqr8dy","expanded_url":"https://www.telegraph.co.uk/news/2021/03/03/exclusive-pupils-face-mask-apartheid-refuse-told-sit-back-class/","display_url":"telegraph.co.uk/news/2021/03/0…","indices":[237,260]}]	‘Mask apartheid.’ Some parents are being told that children who refuse to wear a mask will have to sit at the back of class and be banned from eating lunch with their friends according to @Telegraph . This is not right. #nomasksinclass https://t.co/mzmZmqr8dy https://t.co/itnoab0D59	10790.0	RT @UsforThemUK: ‘Mask apartheid.’ Some parents are being told that children who refuse to wear a mask will have to sit at the back of clas…	3.0	True	full
264298	264298	6041b68e998e5f003825d856	2021-03-05 04:41:45	[]	[]	Fri Mar 05 02:25:01 +0000 2021	[]	[{"url":"https://t.co/BpvZCEfi1z","expanded_url":"https://justthenews.com/government/congress/sen-johnson-has-forced-reading-coronavirus-relief-bill-which-hundreds-pages","display_url":"justthenews.com/government/con…","indices":[123,146]}]	Breaking: Sen. Johnson has forced a reading of the coronavirus relief bill which is hundreds of pages long | Just The News https://t.co/BpvZCEfi1z	790373.0	RT @jsolomonReports: Breaking: Sen. Johnson has forced a reading of the coronavirus relief bill which is hundreds of pages long | Just The…	55.0	True	full
264299	264299	6041b68e998e5f003825d86c	2021-03-05 04:41:45	[]	[]	Fri Mar 05 04:40:05 +0000 2021	[]	[{"url":"https://t.co/27fFjcZdaX","expanded_url":"https://www.windowscentral.com/its-time-xboxs-achievement-system-due-upgrade","display_url":"windowscentral.com/its-time-xboxs…","indices":[152,175]}]	It’s time, Xbox’s achievement system is due for an upgrade, if we’re loud enough maybe @xbox will here us Everyone RT and tag @XboxP3 @Xbox @jronald https://t.co/27fFjcZdaX	713.0	RT @_SomeMexicanBoi: It’s time, Xbox’s achievement system is due for an upgrade, if we’re loud enough maybe @xbox will here us Everyone RT…	311.0	True	full
264300	264300	6041b68f998e5f003825d88e	2021-03-05 04:41:46	[]	[]	Thu Mar 04 12:16:05 +0000 2021	[{"text":"COVID19","indices":[69,77]}]	[{"url":"https://t.co/PgBDaZTy5c","expanded_url":"https://spiral.imperial.ac.uk/handle/10044/1/86343","display_url":"spiral.imperial.ac.uk/handle/10044/1…","indices":[265,288]}]	⚠️KIDS ages 5-12 now the *highest positive prevalence age group* for #COVID19 in England🏴󠁧󠁢󠁥󠁮󠁧󠁿 in February (not previously in Jan), despite lockdown. ➡️ Higher odds of COVID for workers in: healthcare, transport, &amp; education, school, nursery or childcare. 🧵 https://t.co/PgBDaZTy5c https://t.co/jCISTCocHI	442600.0	RT @DrEricDing: ⚠️KIDS ages 5-12 now the *highest positive prevalence age group* for #COVID19 in England🏴󠁧󠁢󠁥󠁮󠁧󠁿 in February (not previously…	327.0	True	full
264301	264301	6041b68f998e5f003825d8b4	2021-03-05 04:41:46	[]	[]	Fri Mar 05 04:39:36 +0000 2021	[]	[{"url":"https://t.co/gzgZGBKGbw","expanded_url":"https://www.hindustantimes.com/world-news/biden-pledges-deeper-ties-with-indo-pacific-india-in-national-security-plan-101614833495516.html","display_url":"hindustantimes.com/world-news/bid…","indices":[247,270]}]	Joe Biden pledges deeper ties in Indo-Pacific, India in national security plan A 21-page paper - titled ‘Interim National Security Strategic Guidance’ - states the Biden administration’s aim to ‘deepen’ ties with India as a part of its strategy https://t.co/gzgZGBKGbw	58662.0	RT @c_aashish: Joe Biden pledges deeper ties in Indo-Pacific, India in national security plan A 21-page paper - titled ‘Interim National S…	356.0	True	full
264302	264302	6041b68f998e5f003825d8c8	2021-03-05 04:41:46	[]	[]	Tue Mar 02 08:16:42 +0000 2021	[{"text":"PurpleShopPHGO","indices":[0,15]}]	[{"url":"https://t.co/g2TUeQwWOf","expanded_url":"https://forms.gle/22gW7LhykQ4T5JFS7","display_url":"forms.gle/22gW7LhykQ4T5J…","indices":[171,194]}]	#PurpleShopPHGO pls help rt BTS Jigsaw Puzzle Dynamite 1,000pcs 1,600 All-in plus local SF only! 📌 DOO: until sold out 📌 DOP: MARCH 15 📦 ETA: 3-4 weeks Order Form: https://t.co/g2TUeQwWOf https://t.co/yP2SPAmaYe	23092.0	RT @purpleshopph: #PurpleShopPHGO pls help rt BTS Jigsaw Puzzle Dynamite 1,000pcs 1,600 All-in plus local SF only! 📌 DOO: until sold o…	108.0	True	full
264303	264303	6041b690998e5f003825d8cc	2021-03-05 04:41:46	[]	[]	Thu Mar 04 17:45:37 +0000 2021	[]	[{"url":"https://t.co/Ac3zeIJNJB","expanded_url":"https://twitter.com/salvajedigital/status/1204787819144720385?s=20","display_url":"twitter.com/salvajedigital…","indices":[256,279]}]	Me encantaría saber cómo es que @RosselliAmuruz terminó con el #3 (Lima) en la lista de Hernando de Soto. En 2020 postuló por Contigo (el partido de Sheput y Heresi) y obtuvo 1 801 votos. Escúchenla opinar sobre la "ideología de género"🤦‍ MINI HILO 1/x https://t.co/Ac3zeIJNJB https://t.co/UK88nS3srv	1003.0	RT @IsmaelAbdala: Me encantaría saber cómo es que @RosselliAmuruz terminó con el #3 (Lima) en la lista de Hernando de Soto. En 2020 postul…	813.0	True	full
264304	264304	6041b690998e5f003825d8d8	2021-03-05 04:41:46	[]	[]	Fri Mar 05 01:33:56 +0000 2021	[]	[{"url":"https://t.co/HZo54OJTXC","expanded_url":"https://propub.li/3e2DWT2","display_url":"propub.li/3e2DWT2","indices":[206,229]}]	The world’s greatest public health organization was brought to its knees by a virus, the president and the capitulation of its own leaders, causing damage that could last much longer than the coronavirus. https://t.co/HZo54OJTXC	921898.0	RT @propublica: The world’s greatest public health organization was brought to its knees by a virus, the president and the capitulation of…	1516.0	True	full
264305	264305	6041b690998e5f003825d8de	2021-03-05 04:41:46	[]	[]	Thu Mar 04 14:15:00 +0000 2021	[{"text":"Opinión","indices":[179,187]}]	[{"url":"https://t.co/Skw6KX4rUi","expanded_url":"https://www.eluniversal.com.mx/opinion/carlos-loret-de-mola/gertz-vs-nieto-los-3-rounds-que-vienen","display_url":"eluniversal.com.mx/opinion/carlos…","indices":[204,227]}]	Nieto se queja de que Gertz no procede judicialmente con los expedientes que le manda, y Gertz acusa que Nieto no integra bien sus investigaciones y por eso no puede judicializar #Opinión de @CarlosLoret https://t.co/Skw6KX4rUi https://t.co/ybRxREL8tG	5948330.0	RT @El_Universal_Mx: Nieto se queja de que Gertz no procede judicialmente con los expedientes que le manda, y Gertz acusa que Nieto no inte…	6.0	True	full
264306	264306	6041b690998e5f003825d8e0	2021-03-05 04:41:46	[]	[]	Thu Mar 04 13:02:03 +0000 2021	[]	[{"url":"https://t.co/sRSD6EqrTF","expanded_url":"https://cutt.ly/fl7MFGl","display_url":"cutt.ly/fl7MFGl","indices":[256,279]}]	Me siento muy feliz por ser la gobernadora mejor valorada del país en la última encuesta Invamer. Entiendo esto también como un reconocimiento al esfuerzo de todos los funcionarios de @GobValle que en pandemia llevan un año trabajando durísimo y sin parar https://t.co/sRSD6EqrTF	82937.0	RT @ClaraLuzRoldan: Me siento muy feliz por ser la gobernadora mejor valorada del país en la última encuesta Invamer. Entiendo esto también…	1723.0	True	full
264307	264307	6041b690998e5f003825d8ee	2021-03-05 04:41:46	[{"text":"COVIDー19","indices":[90,99]}]	[{"url":"https://t.co/ihtMGmAFJq","expanded_url":"https://www.abi.bo/#/noticia/2049","display_url":"abi.bo/#/noticia/2049","indices":[127,150]}]		[]	[]			Encuesta: Más del 50 % de la población apoya gestión de Luis Arce y las medidas contra el #COVIDー19 Lea la nota com… https://t.co/puFLsq2DlX	52657.0	True	full
264308	264308	6041b690998e5f003825d8f4	2021-03-05 04:41:46	[]	[]	Thu Mar 04 21:16:02 +0000 2021	[]	[{"url":"https://t.co/nW9I4S2r3x","expanded_url":"https://1erinforme.com/2021/02/26/ahora-es-mas-facil-que-los-venezolanos-registren-a-sus-hijos-en-colombia/","display_url":"1erinforme.com/2021/02/26/aho…","indices":[167,190]}]	Políticas de acogida del gobierno de Iván Duque siguen beneficiando a los diáspora venezolana y estableciendo mecanismos para resguardar los derechos de los migrantes https://t.co/nW9I4S2r3x	242678.0	RT @cocando: Políticas de acogida del gobierno de Iván Duque siguen beneficiando a los diáspora venezolana y estableciendo mecanismos para…	29996.0	True	full
264309	264309	6041b690998e5f003825d912	2021-03-05 04:41:47	[]	[]	Thu Mar 04 18:11:37 +0000 2021	[]	[{"url":"https://t.co/6y4pXJQ83l","expanded_url":"https://www.ohchr.org/EN/NewsEvents/Pages/DisplayNews.aspx?NewsID=26845&LangID=E","display_url":"ohchr.org/EN/NewsEvents/…","indices":[261,284]}]	Just released my report to HR Council on the crisis in Myanmar: "While the future of Myanmar will be determined by its people, the intl community must act urgently &amp; decisively to support them." I then recommend how. Link to news release &amp; report here: https://t.co/6y4pXJQ83l https://t.co/R3OfRtSNhu	187005.0	RT @RapporteurUn: Just released my report to HR Council on the crisis in Myanmar: "While the future of Myanmar will be determined by its pe…	41.0	True	full
264310	264310	6041b690998e5f003825d926	2021-03-05 04:41:47	[]	[]	Fri Mar 05 00:25:08 +0000 2021	[{"text":"ENHYPEN_SUNGHOON","indices":[136,153]},{"text":"엔하이픈_성훈","indices":[154,162]},{"text":"SUNGHOON","indices":[163,172]},{"text":"성훈","indices":[173,176]}]	[{"url":"https://t.co/5qImpgrWJj","expanded_url":"https://starmometer.com/2021/01/28/100-asian-heartthrobs-2021-elimination-round/amp/","display_url":"starmometer.com/2021/01/28/100…","indices":[84,107]}]	[NOTICE] Please join us on our MASS VOTING SCHEDULE for Sunghoon on Starmometer. 🔗https://t.co/5qImpgrWJj Voting ends on March 15! #ENHYPEN_SUNGHOON #엔하이픈_성훈 #SUNGHOON #성훈 @ENHYPEN_members @ENHYPEN https://t.co/wVjgmpF7Ny	14953.0	RT @PSHFANBASE: [NOTICE] Please join us on our MASS VOTING SCHEDULE for Sunghoon on Starmometer. 🔗https://t.co/5qImpgrWJj Voting ends on…	424.0	True	full
264311	264311	6041b691998e5f003825d934	2021-03-05 04:41:47	[]	[]	Fri Mar 05 04:40:31 +0000 2021	[{"text":"SARSCoV2","indices":[19,28]},{"text":"COVID19","indices":[100,108]},{"text":"physicaldistancing","indices":[201,220]}]	[{"url":"https://t.co/ZVo3NuNccL","expanded_url":"https://www.cdc.gov/mmwr/volumes/70/wr/mm7009a3.htm","display_url":"cdc.gov/mmwr/volumes/7…","indices":[266,289]}]	Important study of #SARSCoV2 in military members deployed to NYC in spring 2020 to care for pts w/ #COVID19: &lt;1% in direct pt care infected w/ screening, supervised don/doff of adequate PPE, &amp; #physicaldistancing in hotels. Dr. @chungk1031 &amp; colleagues https://t.co/ZVo3NuNccL	29710.0	RT @tmprowell: Important study of #SARSCoV2 in military members deployed to NYC in spring 2020 to care for pts w/ #COVID19: &lt;1% in direct…	124.0	True	full
264312	264312	6041b691998e5f003825d944	2021-03-05 04:41:47	[{"text":"RejectHR1","indices":[222,232]}]	[{"url":"https://t.co/70a2Yz7eqs","expanded_url":"https://freeroots.com/go/helpamerica-act","display_url":"freeroots.com/go/helpamerica…","indices":[233,256]}]		[]	[]			. @GOPLeader @repohalleran @RepKirkpatrick @RepGaramendi @RepJoshHarder @RepKatiePorter @RepMikeLevin… https://t.co/OXgTxiv9Xs	0.0	True	full
264313	264313	6041b691998e5f003825d978	2021-03-05 04:41:48	[]	[]	Fri Mar 05 04:40:53 +0000 2021	[{"text":"Gameboys2","indices":[111,121]},{"text":"GameboystheSeries","indices":[122,140]}]	[{"url":"https://t.co/6siduI4Tf1","expanded_url":"https://push.abs-cbn.com/2021/2/25/fresh-scoops/push-awards-2020-191943","display_url":"push.abs-cbn.com/2021/2/25/fres…","indices":[156,179]}]	📢 PUSH Awards 2020 | DAY-5 ✅ [until March 15 only] 🔹 PUSH Breakthrough Star of 2020 🔹 PUSH Popular BL Couple #Gameboys2 #GameboystheSeries 🔸 VOTE HERE: https://t.co/6siduI4Tf1 https://t.co/MMAimFnJZH	276.0	RT @avoookadooo_16: 📢 PUSH Awards 2020 | DAY-5 ✅ [until March 15 only] 🔹 PUSH Breakthrough Star of 2020 🔹 PUSH Popular BL Couple #Gameboy…	185.0	True	full
264314	264314	6041b692998e5f003825d97c	2021-03-05 04:41:48	[]	[]	Wed Mar 03 23:00:06 +0000 2021	[]	[{"url":"https://t.co/yzHJf8C0mO","expanded_url":"http://fox13.tv/2NXvp9n","display_url":"fox13.tv/2NXvp9n","indices":[127,150]}]	MASK MANDATE LIFTED: At 5 p.m., the mask mandate in Mississippi was lifted by Governor Reeves. Do you agree with the decision? https://t.co/yzHJf8C0mO https://t.co/6En54eCzuy	143758.0	RT @FOX13Memphis: MASK MANDATE LIFTED: At 5 p.m., the mask mandate in Mississippi was lifted by Governor Reeves. Do you agree with the deci…	360.0	True	full
264315	264315	6041b692998e5f003825d97e	2021-03-05 04:41:48	[]	[]	Thu Mar 04 22:16:55 +0000 2021	[{"text":"COVID19","indices":[144,152]},{"text":"VaccineRollout","indices":[153,168]}]	[{"url":"https://t.co/GxVquwpox7","expanded_url":"https://bit.ly/3sNskHK","display_url":"bit.ly/3sNskHK","indices":[170,193]}]	Treating each other with compassion and empathy is how we will get through this pandemic, writes the region's medical officer. @WDGPublicHealth #COVID19 #VaccineRollout https://t.co/GxVquwpox7	19022.0	RT @MercuryTribune: Treating each other with compassion and empathy is how we will get through this pandemic, writes the region's medical o…	163.0	True	full
264316	264316	6041b692998e5f003825d982	2021-03-05 04:41:48	[]	[{"url":"https://t.co/tHqapeFa4o","expanded_url":"https://www.sfgate.com/bayarea/article/Revolution-Cafe-San-Francisco-Mission-closed-bar-15999897.php","display_url":"sfgate.com/bayarea/articl…","indices":[257,280]}]		[]	[]			One of the most eclectic “only in SF” hangouts I’ve been to. Even hosted Classical Revolution every 2 weeks, in whi… https://t.co/jeH5lfB5cC	135.0	True	full
264317	264317	6041b692998e5f003825d98c	2021-03-05 04:41:48	[]	[]	Sun Feb 28 18:02:52 +0000 2021	[{"text":"Covid19","indices":[0,8]},{"text":"ZoneA","indices":[22,28]},{"text":"ZoneC","indices":[37,43]},{"text":"variants","indices":[64,73]}]	[{"url":"https://t.co/o2pjw7eDFZ","expanded_url":"https://www.snes.edu/le-snes-pres-de-chez-vous/","display_url":"snes.edu/le-snes-pres-d…","indices":[256,279]}]	#Covid19 Soutien à la #ZoneA et à la #ZoneC Cas +, suspicion de #variants : ne restez pas isolés, contactez votre section @SNESFSU👇 Réunion mardi avec @education_gouv : tests, protocole, vaccination, contexte dégradé, nous exigerons des réponses claires ! https://t.co/o2pjw7eDFZ	12448.0	RT @SNESFSU: #Covid19 Soutien à la #ZoneA et à la #ZoneC Cas +, suspicion de #variants : ne restez pas isolés, contactez votre section @SNE…	21.0	True	full
264318	264318	6041b692998e5f003825d99a	2021-03-05 04:41:48	[]	[{"url":"https://t.co/XNpshBunp5","expanded_url":"https://lnkd.in/gmex_c9","display_url":"lnkd.in/gmex_c9","indices":[256,279]}]		[]	[]			As we see signs of pent up travel demand for travel for the summer, do you believe that the airline industry has do… https://t.co/Hw8EQEwban	21018.0	True	full
264319	264319	6041b692998e5f003825d99c	2021-03-05 04:41:48	[]	[]	Fri Mar 05 04:28:19 +0000 2021	[{"text":"covid19","indices":[36,44]}]	[{"url":"https://t.co/lLfca3lG5R","expanded_url":"https://www.nytimes.com/interactive/2020/us/coronavirus-us-cases.html","display_url":"nytimes.com/interactive/20…","indices":[130,153]}]	519,870 reported deaths so far from #covid19 in the United States, 2,369 yesterday alone. That's one life lost every 37 seconds. https://t.co/lLfca3lG5R	298954.0	RT @carlzimmer: 519,870 reported deaths so far from #covid19 in the United States, 2,369 yesterday alone. That's one life lost every 37 se…	506.0	True	full
264320	264320	6041b692998e5f003825d99e	2021-03-05 04:41:48	[]	[]	Fri Mar 05 00:55:54 +0000 2021	[]	[{"url":"https://t.co/oTJvXqS9M5","expanded_url":"https://www.reuters.com/article/us-health-coronavirus-eu-vaccines-export/eu-to-extend-covid-vaccine-export-controls-to-end-of-june-sources-idUSKBN2AW19S","display_url":"reuters.com/article/us-hea…","indices":[256,279]}]	My positions remain: 1. Private vax market only after vulnerable groups covered in Phase 1-2. 2. Procuring today is impossible (see Reuters below). 3. Even if possible, it's undesirable because any dose 🇲🇾 gets today should go to vulnerable groups first. https://t.co/oTJvXqS9M5	6445.0	RT @DrKhorSK: My positions remain: 1. Private vax market only after vulnerable groups covered in Phase 1-2. 2. Procuring today is impossibl…	2795.0	True	full
264321	264321	6041b692998e5f003825d9aa	2021-03-05 04:41:48	[]	[]	Thu Mar 04 22:18:26 +0000 2021	[]	[{"url":"https://t.co/4DdlZqPb8Q","expanded_url":"https://twitter.com/cnn/status/1367325427383996418","display_url":"twitter.com/cnn/status/136…","indices":[195,218]}]	I’ve been so impressed by @BetoORourke. How he’s rallied neighbors to help neighbors to counter the feeling of being left alone by their own elected leader. I so hope he runs against @GovAbbott. https://t.co/4DdlZqPb8Q	2199833.0	RT @mariashriver: I’ve been so impressed by @BetoORourke. How he’s rallied neighbors to help neighbors to counter the feeling of being left…	61.0	True	full
264322	264322	6041b692998e5f003825d9ac	2021-03-05 04:41:48	[]	[{"url":"https://t.co/mPgZZioxGW","expanded_url":"https://www.mk.ru/amp/politics/2021/03/04/mer-argentinskogo-goroda-privilsya-s-portretom-putina-v-rukakh.html?__twitter_impression=true","display_url":"mk.ru/amp/politics/2…","indices":[129,152]}]		[]	[]			@Reuters The mayor of the Argentine city was vaccinated with the Sputnik V vaccine, and in his hands he held a port… https://t.co/vMGGgUPvf4	12.0	True	full
264323	264323	6041b692998e5f003825d9ba	2021-03-05 04:41:49	[]	[]	Fri Mar 05 04:33:24 +0000 2021	[]	[{"url":"https://t.co/O840IYNhxN","expanded_url":"https://www.channelnewsasia.com/news/world/italy-blocks-export-of-astrazeneca-covid-19-doses-to-australia-14336110","display_url":"channelnewsasia.com/news/world/ita…","indices":[165,188]}]	It was also blocked because Australia is not considered a "vulnerable" country in the context of the pandemic, and because of the "high number of doses" requested. https://t.co/O840IYNhxN	3044.0	RT @iskonglasalista: It was also blocked because Australia is not considered a "vulnerable" country in the context of the pandemic, and bec…	586.0	True	full
264324	264324	6041b692998e5f003825d9c0	2021-03-05 04:41:49	[]	[]	Fri Mar 05 04:21:31 +0000 2021	[]	[{"url":"https://t.co/L7woqwqOxh","expanded_url":"https://twitter.com/macloudroni/status/1367687467206275073","display_url":"twitter.com/macloudroni/st…","indices":[224,247]}]	everyone, this doesn't mean we didn't chart high enough to get in or anything, its just the way they count, ours will start getting reflected from tomorrow's update! so our streaming has not gone to waste, let's keep going! https://t.co/L7woqwqOxh	597.0	RT @KHJVlBE: everyone, this doesn't mean we didn't chart high enough to get in or anything, its just the way they count, ours will start ge…	152.0	True	full
264325	264325	6041b692998e5f003825d9e0	2021-03-05 04:41:49	[]	[]	Thu Mar 04 01:13:46 +0000 2021	[]	[{"url":"https://t.co/HhHP4myeFq","expanded_url":"https://twitter.com/reidepstein/status/1367267782283448322","display_url":"twitter.com/reidepstein/st…","indices":[268,291]}]	“Since DeSantis started using the state’s vaccine initiative to steer special pop-up vaccinations to select communities, his political committee has raised $2.7 million in the month of February alone, more than any other month since he first ran for governor in 2018” https://t.co/HhHP4myeFq	31496.0	RT @DafnaLinzer: “Since DeSantis started using the state’s vaccine initiative to steer special pop-up vaccinations to select communities, h…	799.0	True	full
264326	264326	6041b693998e5f003825da10	2021-03-05 04:41:50	[]	[]	Fri Mar 05 04:41:02 +0000 2021	[]	[{"url":"https://t.co/tJhoOOpqAE","expanded_url":"https://cnn.it/2Ot65b1","display_url":"cnn.it/2Ot65b1","indices":[242,265]}]	La pandemia de coronavirus provoca una pobreza sin precedentes en Latinoamérica, de acuerdo al informe anual de la CEPAL. Hablamos con Alicia Bárcena, secretaria ejecutiva del organismo, sobre los retos que enfrentan los países de la región. https://t.co/tJhoOOpqAE	19496782.0	RT @CNNEE: La pandemia de coronavirus provoca una pobreza sin precedentes en Latinoamérica, de acuerdo al informe anual de la CEPAL. Hablam…	7233.0	True	full
264327	264327	6041b693998e5f003825da14	2021-03-05 04:41:49	[]	[]	Fri Mar 05 03:05:07 +0000 2021	[]	[{"url":"https://t.co/VBdu4w2Taz","expanded_url":"https://nyti.ms/38dIXEz","display_url":"nyti.ms/38dIXEz","indices":[159,182]}]	Breaking News: Aides to Gov. Andrew Cuomo of New York rewrote a report by state health officials to hide how many nursing home residents died in the pandemic. https://t.co/VBdu4w2Taz	49545598.0	RT @nytimes: Breaking News: Aides to Gov. Andrew Cuomo of New York rewrote a report by state health officials to hide how many nursing home…	1765.0	True	full
264328	264328	6041b693998e5f003825da16	2021-03-05 04:41:50	[]	[]	Thu Mar 04 14:29:01 +0000 2021	[{"text":"HoyEnAnimal","indices":[0,12]}]	[{"url":"https://t.co/AoqbarX6QR","expanded_url":"https://www.animalpolitico.com/2021/03/mario-delgado-nxivm-secta-esclavas-sexuales-raniere/","display_url":"animalpolitico.com/2021/03/mario-…","indices":[218,241]}]	#HoyEnAnimal | @mario_delgado, presidente nacional de Morena, perteneció a la organización NXIVM, cuyo lider Keith Raniere fue condenado a 120 años de prisión por cargos como explotación sexual y pornografía infantil. https://t.co/AoqbarX6QR	2398318.0	RT @Pajaropolitico: #HoyEnAnimal | @mario_delgado, presidente nacional de Morena, perteneció a la organización NXIVM, cuyo lider Keith Rani…	106.0	True	full
264329	264329	6041b693998e5f003825da2a	2021-03-05 04:41:50	[]	[]	Fri Mar 05 04:13:43 +0000 2021	[{"text":"OJO","indices":[0,4]}]	[{"url":"https://t.co/cDKPa63Foj","expanded_url":"https://bit.ly/30ferpG","display_url":"bit.ly/30ferpG","indices":[114,137]}]	#OJO con esto. Nuevo estudio encontró que el COVID-19 se siente “particularmente atraído” por un tipo de sangre https://t.co/cDKPa63Foj https://t.co/FCTnC0hneF	7812049.0	RT @lopezdoriga: #OJO con esto. Nuevo estudio encontró que el COVID-19 se siente “particularmente atraído” por un tipo de sangre https://…	1161.0	True	full
264330	264330	6041b693998e5f003825da38	2021-03-05 04:41:50	[]	[]	Thu Mar 04 07:34:59 +0000 2021	[]	[{"url":"https://t.co/ulnDRfhwHT","expanded_url":"https://m.thewire.in/article/government/bengal-ec-orders-removal-of-hoardings-ads-with-photos-of-pm-modi/amp?__twitter_impression=true","display_url":"m.thewire.in/article/govern…","indices":[261,284]}]	EC Orders Removal of Hoardings, Ads With Photos of Modi. The directive came after TMC alleged that use of Modi's photo on advts of various Central schemes&amp; COVID-19 vaccination certificates is in violation of the model code of conduct. Glad EC showed spine https://t.co/ulnDRfhwHT	2160063.0	RT @pbhushan1: EC Orders Removal of Hoardings, Ads With Photos of Modi. The directive came after TMC alleged that use of Modi's photo on ad…	605.0	True	full
264331	264331	6041b694998e5f003825da42	2021-03-05 04:41:50	[]	[]	Thu Mar 04 18:11:37 +0000 2021	[]	[{"url":"https://t.co/6y4pXJQ83l","expanded_url":"https://www.ohchr.org/EN/NewsEvents/Pages/DisplayNews.aspx?NewsID=26845&LangID=E","display_url":"ohchr.org/EN/NewsEvents/…","indices":[261,284]}]	Just released my report to HR Council on the crisis in Myanmar: "While the future of Myanmar will be determined by its people, the intl community must act urgently &amp; decisively to support them." I then recommend how. Link to news release &amp; report here: https://t.co/6y4pXJQ83l https://t.co/R3OfRtSNhu	187581.0	RT @RapporteurUn: Just released my report to HR Council on the crisis in Myanmar: "While the future of Myanmar will be determined by its pe…	1.0	True	full
264332	264332	6041b694998e5f003825da48	2021-03-05 04:41:50	[]	[]	Thu Mar 04 23:34:49 +0000 2021	[{"text":"BTSLoveMyself","indices":[194,208]}]	[{"url":"https://t.co/XoktPNLxGE","expanded_url":"https://www.unicef.org/press-releases/bts-and-big-hit-renew-commitment-love-myself-campaign-support-unicef-ending-violence","display_url":"unicef.org/press-releases…","indices":[209,232]}]	Grammy-nominated group BTS, together with its label Big Hit, renew its commitment to UNICEF to help end violence and neglect, and promote children and young people’s self-esteem and well-being. #BTSLoveMyself https://t.co/XoktPNLxGE	30295.0	RT @UNICEFmedia: Grammy-nominated group BTS, together with its label Big Hit, renew its commitment to UNICEF to help end violence and negle…	224.0	True	full
264333	264333	6041b694998e5f003825da56	2021-03-05 04:41:50	[]	[]	Fri Mar 05 04:32:22 +0000 2021	[{"text":"SUGA","indices":[28,33]},{"text":"HappyGDIAday","indices":[37,50]}]	[{"url":"https://t.co/j07YBQGmqO","expanded_url":"https://forms.gle/koammtas1WC4YipWA","display_url":"forms.gle/koammtas1WC4Yi…","indices":[220,243]}]	[🗳| ARMYs Vote for @BTS_twt #SUGA on #HappyGDIAday MARCH birthday poll 🎁 🏆Birthdays ADS: GDIA screens at all stations of Seoul Subway Line 1-4 (Total 652 Screens) 🗓 ENDS: March 7th - Advertising: 3/15-3/21 👇Now Vote 👇 https://t.co/j07YBQGmqO https://t.co/Y7hduSjELa	166413.0	RT @BTSChartDailyx: [🗳| ARMYs Vote for @BTS_twt #SUGA on #HappyGDIAday MARCH birthday poll 🎁 🏆Birthdays ADS: GDIA screens at all stations…	138.0	True	full
264334	264334	6041b694998e5f003825da64	2021-03-05 04:41:51	[]	[]	Fri Mar 05 04:40:00 +0000 2021	[{"text":"QueVivanLasMujeres","indices":[0,19]}]	[{"url":"https://t.co/6L8mYeZsCw","expanded_url":"http://contigoenladistancia.cultura.gob.mx","display_url":"contigoenladistancia.cultura.gob.mx","indices":[145,168]}]	#QueVivanLasMujeres ♀️ ¡No te pierdas a @HelloSeahorseMX en concierto! 🔶 Lunes 8 de marzo, a partir de las 15:30 h 🔴 Transmisión en FB Live y https://t.co/6L8mYeZsCw https://t.co/bWergyenc9	2408361.0	RT @cultura_mx: #QueVivanLasMujeres ♀️ ¡No te pierdas a @HelloSeahorseMX en concierto! 🔶 Lunes 8 de marzo, a partir de las 15:30 h 🔴 Tra…	16.0	True	full
264335	264335	6041b694998e5f003825da68	2021-03-05 04:41:51	[]	[{"url":"https://t.co/dBr3uPg4nS","expanded_url":"https://www.worldometers.info/coronavirus/country/us/","display_url":"worldometers.info/coronavirus/co…","indices":[255,278]}]		[]	[]			Top 10 states, active cases COVID-19 per 1M/pop, 3/04: 1. RI 110,771 (+395) 2. AZ 94,806 (+145) 3. KY 79,620 (+218… https://t.co/qJgYjZxR3f	42203.0	True	full
264336	264336	6041b694998e5f003825da76	2021-03-05 04:41:51	[]	[]	Sat Feb 27 17:45:36 +0000 2021	[{"text":"SettlerSaturday","indices":[4,20]},{"text":"MutualAidRequest","indices":[215,232]}]	[{"url":"https://t.co/0jHlqxf25Z","expanded_url":"http://PayPal.me/laracarter19","display_url":"PayPal.me/laracarter19","indices":[250,273]}]	Its #SettlerSaturday and I'm a disabled two-spirit lesbian about to move accross the country in the next week, trying to escape a dangerous living situation. Need help with a vehicle and fuel, please anything helps #MutualAidRequest- $IvyNishBae and https://t.co/0jHlqxf25Z	7840.0	RT @nishgay: Its #SettlerSaturday and I'm a disabled two-spirit lesbian about to move accross the country in the next week, trying to escap…	549.0	True	full
264337	264337	6041b694998e5f003825da82	2021-03-05 04:41:51	[]	[]	Fri Mar 05 03:05:07 +0000 2021	[]	[{"url":"https://t.co/VBdu4w2Taz","expanded_url":"https://nyti.ms/38dIXEz","display_url":"nyti.ms/38dIXEz","indices":[159,182]}]	Breaking News: Aides to Gov. Andrew Cuomo of New York rewrote a report by state health officials to hide how many nursing home residents died in the pandemic. https://t.co/VBdu4w2Taz	49545598.0	RT @nytimes: Breaking News: Aides to Gov. Andrew Cuomo of New York rewrote a report by state health officials to hide how many nursing home…	3441.0	True	full
264338	264338	6041b694998e5f003825da86	2021-03-05 04:41:51	[]	[]	Fri Mar 05 04:20:19 +0000 2021	[]	[{"url":"https://t.co/l4N5Yj4hng","expanded_url":"https://twitter.com/MaddowBlog/status/1367681240657240072","display_url":"twitter.com/MaddowBlog/sta…","indices":[281,304]}]	The filibuster is undemocratic. The majority should decide in a democracy. The US needs to cleanse its system from obsolete anti-democratic inheritance, such as the filibuster. The electoral college should be the next to go &amp; automatic voter registration should be introduced. https://t.co/l4N5Yj4hng	43837.0	RT @anders_aslund: The filibuster is undemocratic. The majority should decide in a democracy. The US needs to cleanse its system from obsol…	11153.0	True	full
264339	264339	6041b694998e5f003825da8e	2021-03-05 04:41:51	[]	[]	Thu Mar 04 18:11:37 +0000 2021	[]	[{"url":"https://t.co/6y4pXJQ83l","expanded_url":"https://www.ohchr.org/EN/NewsEvents/Pages/DisplayNews.aspx?NewsID=26845&LangID=E","display_url":"ohchr.org/EN/NewsEvents/…","indices":[261,284]}]	Just released my report to HR Council on the crisis in Myanmar: "While the future of Myanmar will be determined by its people, the intl community must act urgently &amp; decisively to support them." I then recommend how. Link to news release &amp; report here: https://t.co/6y4pXJQ83l https://t.co/R3OfRtSNhu	187581.0	RT @RapporteurUn: Just released my report to HR Council on the crisis in Myanmar: "While the future of Myanmar will be determined by its pe…	61.0	True	full
264340	264340	6041b694998e5f003825da92	2021-03-05 04:41:51	[{"text":"IndigenousPeoples","indices":[4,22]},{"text":"ForPeopleForPlanet","indices":[234,253]},{"text":"UNDRIP","indices":[254,261]},{"text":"WeAreIndigenous","indices":[262,278]}]	[{"url":"https://t.co/ZeYBN0zpCn","expanded_url":"https://bit.ly/3be4z5M","display_url":"bit.ly/3be4z5M","indices":[209,232]}]		[]	[]			"In #IndigenousPeoples’ lands and territories, developers must obtain free, prior and informed consent, in line wit… https://t.co/RZXhAb9Okv	19698.0	True	full
264341	264341	6041b695998e5f003825da9c	2021-03-05 04:41:51	[]	[]	Fri Mar 05 04:30:06 +0000 2021	[]	[{"url":"https://t.co/V3L2H8W3a0","expanded_url":"http://rubenluengas.com/2021/03/activistas-ocupan-el-teatro-de-paris-mientras-los-manifestantes-en-francia-exigen-la-reapertura-de-los-espacios-culturales-a-pesar-de-los-temores-de-covid-19/","display_url":"rubenluengas.com/2021/03/activi…","indices":[191,214]}]	Activistas ocupan el teatro de París mientras los manifestantes en Francia exigen la reapertura de los espacios culturales a pesar de los temores de Covid-19 | Rubén Luengas - Entre noticias https://t.co/V3L2H8W3a0 a través de @rubengluengas	86488.0	RT @rubengluengas: Activistas ocupan el teatro de París mientras los manifestantes en Francia exigen la reapertura de los espacios cultural…	5815.0	True	full
264342	264342	6041b695998e5f003825dac2	2021-03-05 04:41:52	[]	[]	Fri Mar 05 00:48:18 +0000 2021	[]	[{"url":"https://t.co/pfNLlycsyx","expanded_url":"http://cnb.cx/3qhEpDp","display_url":"cnb.cx/3qhEpDp","indices":[244,267]}]	Some state are lifting mask mandates despite CDC guidance. “I worry we’re getting a little numb to these numbers,” Dr. Richard Besser says. “And we’re not remembering that each day in America more than 2,000 people are still dying from Covid.” https://t.co/pfNLlycsyx https://t.co/bCi7uVanih	69365.0	RT @thenewsoncnbc: Some state are lifting mask mandates despite CDC guidance. “I worry we’re getting a little numb to these numbers,” Dr. R…	248.0	True	full
264343	264343	6041b695998e5f003825daec	2021-03-05 04:41:52	[]	[]	Fri Mar 05 03:27:02 +0000 2021	[]	[{"url":"https://t.co/mF6zPZCsVl","expanded_url":"https://twitter.com/NightShiftMD/status/1367570998904705037","display_url":"twitter.com/NightShiftMD/s…","indices":[279,302]}]	Galileo also failed to "exercise caution" and challenged the dogma enforced by authorities. Censorship sets back scientific progress Censoring @dockaurG rather than debating the science shows weakness of evidence against her claims Let's get back to evidence based medicine https://t.co/mF6zPZCsVl https://t.co/Dbsw7WB1ba	8447.0	RT @DrP_MD: Galileo also failed to "exercise caution" and challenged the dogma enforced by authorities. Censorship sets back scientific…	58.0	True	full
264344	264344	6041b696998e5f003825db02	2021-03-05 04:41:52	[]	[{"url":"https://t.co/0lsgHevLSr","expanded_url":"https://elpais.com/ciencia/2021-03-04/la-variante-del-coronavirus-que-se-propaga-por-el-mundo-es-un-58-mas-letal-segun-un-equipo-britanico.html?ssm=TW_CC","display_url":"elpais.com/ciencia/2021-0…","indices":[173,196]}]		[]	[]			La variante del coronavirus detectada en noviembre en Inglaterra es entre un 43% y un 90% más contagiosa, según un… https://t.co/wnhZINgblf	463.0	True	full
264345	264345	6041b696998e5f003825db14	2021-03-05 04:41:52	[]	[]	Fri Mar 05 03:55:48 +0000 2021	[]	[{"url":"https://t.co/l5wH2OI5Ce","expanded_url":"https://jgthirlwell.bandcamp.com/","display_url":"jgthirlwell.bandcamp.com","indices":[255,278]}]	Mar 5 2021 is "Bandcamp Friday" where Bandcamp waives their fees to support artists whose livelihood has been adversely effected by pandemic.I'm releasing Manorexia 'Mesopelagic Waters' chamber album on BC for the first time. Plus LPs,CDs,downloads,more! https://t.co/l5wH2OI5Ce	5701.0	RT @jgthirlwell: Mar 5 2021 is "Bandcamp Friday" where Bandcamp waives their fees to support artists whose livelihood has been adversely ef…	53.0	True	full
264346	264346	6041b696998e5f003825db1c	2021-03-05 04:41:53	[]	[]	Thu Mar 04 20:10:24 +0000 2021	[{"text":"Texas","indices":[0,6]},{"text":"MOG","indices":[252,256]}]	[{"url":"https://t.co/Sje7C2m6gr","expanded_url":"https://www.cnn.com/2021/03/04/politics/abbott-migrants-covid-testing/index.html","display_url":"cnn.com/2021/03/04/pol…","indices":[257,280]}]	#Texas Gov. Abbott stalled federal offer to test migrants then blamed them for spreading Covid DHS has already set plans in motion to use Federal Emergency Management Agency funds to support community efforts to test, isolate and quarantine migrants #MOG https://t.co/Sje7C2m6gr	48859.0	RT @mog7546: #Texas Gov. Abbott stalled federal offer to test migrants then blamed them for spreading Covid DHS has already set plans in m…	2205.0	True	full
264347	264347	6041b696998e5f003825db2c	2021-03-05 04:41:53	[]	[]	Fri Mar 05 00:00:55 +0000 2021	[]	[{"url":"https://t.co/7gkePexLGa","expanded_url":"https://www.thedailybeast.com/jim-jordan-under-scrutiny-for-nearly-dollar3-million-in-unreported-campaign-funds?via=twitter_page","display_url":"thedailybeast.com/jim-jordan-und…","indices":[207,230]}]	This week, the campaign committee for Rep. Jim Jordan received ten notices from the Federal Election Commission flagging discrepancies on its books totaling nearly $3 million and dating back over two years. https://t.co/7gkePexLGa	405332.0	RT @CREWcrew: This week, the campaign committee for Rep. Jim Jordan received ten notices from the Federal Election Commission flagging disc…	143.0	True	full
264348	264348	6041b696998e5f003825db30	2021-03-05 04:41:53	[]	[]	Fri Mar 05 03:56:51 +0000 2021	[]	[{"url":"https://t.co/21P9jMfZ9N","expanded_url":"https://westchester.news12.com/vaccine-tourism-follow-up","display_url":"westchester.news12.com/vaccine-touris…","indices":[178,201]}]	TEAM 12 INVESTIGATES: If you’re planning a “vaccine road trip,” you may want to speed up your plans, with residency rules under scrutiny. Would you cross state lines for a shot? https://t.co/21P9jMfZ9N	75090.0	RT @News12WC: TEAM 12 INVESTIGATES: If you’re planning a “vaccine road trip,” you may want to speed up your plans, with residency rules und…	2864.0	True	full
264349	264349	6041b696998e5f003825db3e	2021-03-05 04:41:53	[]	[]	Fri Mar 05 04:36:54 +0000 2021	[{"text":"March4Justice","indices":[66,80]}]	[{"url":"https://t.co/6FhV0orhwG","expanded_url":"https://www.facebook.com/events/251254813158523","display_url":"facebook.com/events/2512548…","indices":[138,161]}]	Anyone else from the Sunshine Coast going down to this? Brisbane #March4Justice Where: King George Square When: 15 March, 12 noon Link: https://t.co/6FhV0orhwG	21300.0	RT @YaThinkN: Anyone else from the Sunshine Coast going down to this? Brisbane #March4Justice Where: King George Square When: 15 March, 1…	3933.0	True	full
264350	264350	6041b696998e5f003825db46	2021-03-05 04:41:53	[]	[]	Thu Mar 04 18:11:37 +0000 2021	[]	[{"url":"https://t.co/6y4pXJQ83l","expanded_url":"https://www.ohchr.org/EN/NewsEvents/Pages/DisplayNews.aspx?NewsID=26845&LangID=E","display_url":"ohchr.org/EN/NewsEvents/…","indices":[261,284]}]	Just released my report to HR Council on the crisis in Myanmar: "While the future of Myanmar will be determined by its people, the intl community must act urgently &amp; decisively to support them." I then recommend how. Link to news release &amp; report here: https://t.co/6y4pXJQ83l https://t.co/R3OfRtSNhu	187582.0	RT @RapporteurUn: Just released my report to HR Council on the crisis in Myanmar: "While the future of Myanmar will be determined by its pe…	141.0	True	full
264351	264351	6041b697998e5f003825db6e	2021-03-05 04:41:53	[]	[]	Fri Mar 05 04:30:00 +0000 2021	[{"text":"Nacional","indices":[0,9]}]	[{"url":"https://t.co/rEuqyU8uDX","expanded_url":"https://bit.ly/3rdPhDw","display_url":"bit.ly/3rdPhDw","indices":[181,204]}]	#Nacional | A raíz de la pandemia, todos los retos que ya existían para las cervecerías artesanales se han exacerbado, por lo que estas intentan reinventarse para lograr sobrevivir https://t.co/rEuqyU8uDX	941671.0	RT @Reporte_Indigo: #Nacional | A raíz de la pandemia, todos los retos que ya existían para las cervecerías artesanales se han exacerbado,…	444.0	True	full
264352	264352	6041b697998e5f003825db70	2021-03-05 04:41:53	[]	[]	Fri Mar 05 04:41:02 +0000 2021	[]	[{"url":"https://t.co/tJhoOOpqAE","expanded_url":"https://cnn.it/2Ot65b1","display_url":"cnn.it/2Ot65b1","indices":[242,265]}]	La pandemia de coronavirus provoca una pobreza sin precedentes en Latinoamérica, de acuerdo al informe anual de la CEPAL. Hablamos con Alicia Bárcena, secretaria ejecutiva del organismo, sobre los retos que enfrentan los países de la región. https://t.co/tJhoOOpqAE	19496783.0	RT @CNNEE: La pandemia de coronavirus provoca una pobreza sin precedentes en Latinoamérica, de acuerdo al informe anual de la CEPAL. Hablam…	438.0	True	full
264353	264353	6041b697998e5f003825db7a	2021-03-05 04:41:54	[]	[]	Thu Mar 04 20:12:43 +0000 2021	[]	[{"url":"https://t.co/sHwlM8ocWM","expanded_url":"https://www.statnews.com/2021/03/04/covid19-vaccines-for-rural-black-communities-going-to-wealthy-white-floridians/","display_url":"statnews.com/2021/03/04/cov…","indices":[118,141]}]	"In Palm Beach, Covid-19 vaccines intended for rural Black communities are instead going to wealthy white Floridians" https://t.co/sHwlM8ocWM	10626116.0	RT @maddow: "In Palm Beach, Covid-19 vaccines intended for rural Black communities are instead going to wealthy white Floridians" https://t…	98.0	True	full
264354	264354	6041b697998e5f003825db7c	2021-03-05 04:41:54	[]	[]	Thu Mar 04 19:11:42 +0000 2021	[]	[{"url":"https://t.co/KYZ0RISeIK","expanded_url":"https://yosoylaurel.wordpress.com/2021/03/04/feminismo-transfobico-psicologia-terapias-de-conversion/","display_url":"yosoylaurel.wordpress.com/2021/03/04/fem…","indices":[205,228]}]	En el texto, critico la forma en que ciertxs pseudoterapeutas insisten en que sus pacientes no son trans, debido a que dirigen su actividad profesional desde su formación en el feminismo transexcluyente. https://t.co/KYZ0RISeIK	3818.0	RT @laurelyeye: En el texto, critico la forma en que ciertxs pseudoterapeutas insisten en que sus pacientes no son trans, debido a que diri…	455.0	True	full
264355	264355	6041b697998e5f003825db82	2021-03-05 04:41:54	[]	[]	Thu Mar 04 14:15:00 +0000 2021	[{"text":"Opinión","indices":[179,187]}]	[{"url":"https://t.co/Skw6KX4rUi","expanded_url":"https://www.eluniversal.com.mx/opinion/carlos-loret-de-mola/gertz-vs-nieto-los-3-rounds-que-vienen","display_url":"eluniversal.com.mx/opinion/carlos…","indices":[204,227]}]	Nieto se queja de que Gertz no procede judicialmente con los expedientes que le manda, y Gertz acusa que Nieto no integra bien sus investigaciones y por eso no puede judicializar #Opinión de @CarlosLoret https://t.co/Skw6KX4rUi https://t.co/ybRxREL8tG	5948875.0	RT @El_Universal_Mx: Nieto se queja de que Gertz no procede judicialmente con los expedientes que le manda, y Gertz acusa que Nieto no inte…	213.0	True	full
264356	264356	6041b697998e5f003825db84	2021-03-05 04:41:54	[]	[]	Fri Mar 05 04:28:57 +0000 2021	[{"text":"NJ","indices":[93,96]},{"text":"teachertwitter","indices":[179,194]},{"text":"clearthelist","indices":[195,208]}]	[{"url":"https://t.co/zKKF63ankr","expanded_url":"https://www.donorschoose.org/project/de-stress-during-the-pandemic/5389516/?challengeid=21606976","display_url":"donorschoose.org/project/de-str…","indices":[252,275]}]	I blinked and this project is down to $83!!🤩 Who else is willing to help the students of our #NJ middle school get the cleaning supplies, vitamins and healthy snacks they need?💯💯 #teachertwitter #clearthelist @KrocksPage 🤗Currently has a 2x Match!! https://t.co/zKKF63ankr	1190.0	RT @MrsP_is_online: I blinked and this project is down to $83!!🤩 Who else is willing to help the students of our #NJ middle school get the…	1290.0	True	full
264357	264357	6041b697998e5f003825db94	2021-03-05 04:41:54	[]	[]	Wed Jan 06 22:59:49 +0000 2021	[{"text":"Orc","indices":[268,272]},{"text":"Orcs","indices":[273,278]}]	[{"url":"https://t.co/l5ypSzita3","expanded_url":"https://www.furaffinity.net/user/akita77","display_url":"furaffinity.net/user/akita77","indices":[200,223]},{"url":"https://t.co/QOgQLfsX0u","expanded_url":"https://www.furaffinity.net/user/jimjohn57/","display_url":"furaffinity.net/user/jimjohn57/","indices":[244,267]}]	When you are so pent up that you just fuck on the truck stop instead of the restroom or truck cabin. Grimkar shows Zur'gon how its done. Amazing art done by the awesome @drakita_st also check his FA: https://t.co/l5ypSzita3 Grimkar is owned by https://t.co/QOgQLfsX0u #Orc #Orcs https://t.co/dLuFbsM3NK	1552.0	RT @Majinorc: When you are so pent up that you just fuck on the truck stop instead of the restroom or truck cabin. Grimkar shows Zur'gon ho…	203.0	True	full
264358	264358	6041b697998e5f003825dba0	2021-03-05 04:41:54	[]	[]	Fri Mar 05 02:28:47 +0000 2021	[]	[{"url":"https://t.co/kEz82Ak3iS","expanded_url":"https://www.wsj.com/articles/cuomo-advisers-altered-report-on-covid-19-nursing-home-deaths-11614910855?st=7bnf2hs7flj3dwb&reflink=article_copyURL_share","display_url":"wsj.com/articles/cuomo…","indices":[234,257]}]	"Gov. An­drew Cuo­mo’s top ad­vis­ers suc­cess­fully pushed state health of­fi­cials to strip a pub­lic re­port of data show­ing that more nurs­ing-home res­i­dents had died of Covid-19 than the ad­min­is­tra­tion had ac­knowl­edged" https://t.co/kEz82Ak3iS	761971.0	RT @MrAndyNgo: "Gov. An­drew Cuo­mo’s top ad­vis­ers suc­cess­fully pushed state health of­fi­cials to strip a pub­lic re­port of data show…	1168.0	True	full
264359	264359	6041b697998e5f003825dba8	2021-03-05 04:41:54	[]	[]	Fri Mar 05 04:40:00 +0000 2021	[]	[{"url":"https://t.co/cRy7lauXcW","expanded_url":"https://www.eluniversal.com.mx/mundo/que-es-nxivm-y-que-paso-con-su-lider-keith-raniere","display_url":"eluniversal.com.mx/mundo/que-es-n…","indices":[176,199]}]	Raniere siempre se situaba en la cúspide de la pirámide, todas las mujeres debían actuar como sus "siervas" y debían tener relaciones sexuales cuando lo quisiera el "Gran Amo" https://t.co/cRy7lauXcW	5948875.0	RT @El_Universal_Mx: Raniere siempre se situaba en la cúspide de la pirámide, todas las mujeres debían actuar como sus "siervas" y debían t…	325.0	True	full
264360	264360	6041b697998e5f003825dbac	2021-03-05 04:41:54	[]	[]	Thu Mar 04 09:34:33 +0000 2021	[{"text":"IndianHistory","indices":[188,202]},{"text":"History","indices":[203,211]},{"text":"India","indices":[212,218]}]	[{"url":"https://t.co/tuRgxhAvfR","expanded_url":"https://www.theguardian.com/world/2015/mar/04/east-india-company-original-corporate-raiders","display_url":"theguardian.com/world/2015/mar…","indices":[163,186]}]	Today, exactly six years after its publication on the @Guardian, I happened to re-read this wonderful article on the East India Company written by @DalrympleWill https://t.co/tuRgxhAvfR #IndianHistory #History #India	27.0	RT @SimoMorgante: Today, exactly six years after its publication on the @Guardian, I happened to re-read this wonderful article on the East…	626.0	True	full
264361	264361	6041b698998e5f003825dbb2	2021-03-05 04:41:54	[]	[]	Thu Mar 04 19:00:35 +0000 2021	[]	[{"url":"https://t.co/0luI1JZrpm","expanded_url":"https://jamanetwork.com/journals/jama/articlepdf/2777389/jama_lpezmedina_2021_oi_210022_1614808764.76432.pdf","display_url":"jamanetwork.com/journals/jama/…","indices":[211,234]}]	Hoy se publica un nuevo estudio, en una de las revistas médicas más importantes, que demuestra que la ivermectina NO funciona para COVID. ¿Ya nos podemos poner serios y dejar de prescribir cosas sin evidencia? https://t.co/0luI1JZrpm https://t.co/9xSRWc05j4	48575.0	RT @doctormosqueda: Hoy se publica un nuevo estudio, en una de las revistas médicas más importantes, que demuestra que la ivermectina NO fu…	192.0	True	full
264362	264362	6041b698998e5f003825dbe8	2021-03-05 04:41:55	[]	[]	Thu Mar 04 23:49:03 +0000 2021	[]	[{"url":"https://t.co/dqUGjkY4Kq","expanded_url":"https://www.pscp.tv/w/cxAXszFvUEtMTG9YTUpKS2R8MXlvS01BQlhBbFlLURQK-z0AN1t6fOSDSJyxHWHeE5rhdU1cfhExc-FKt7nm","display_url":"pscp.tv/w/cxAXszFvUEtM…","indices":[253,276]}]	Right now my Republican colleague is delaying a vote on the COVID relief bill by requiring the poor Senate clerks to read all 600+ pages out loud. That'll take about 10 hours. So instead, tune in as I read letters from folks who are pleading for help. https://t.co/dqUGjkY4Kq	16662.0	RT @SenatorHick: Right now my Republican colleague is delaying a vote on the COVID relief bill by requiring the poor Senate clerks to read…	100.0	True	full
264363	264363	6041b698998e5f003825dbea	2021-03-05 04:41:55	[]	[]	Thu Mar 04 21:58:53 +0000 2021	[]	[{"url":"https://t.co/DWDSLh7a94","expanded_url":"https://thebulwark.com/mike-pence-cant-walk-away-from-the-big-lie/","display_url":"thebulwark.com/mike-pence-can…","indices":[232,255]}]	“I worked for Pence from May 2018 to August 2020. I was the vice president’s chief COVID-19 staffer. I interacted with him regularly, and I have a pretty good idea of his character. Pence isn’t evil. He’s weak.” - ⁦@OliviaTroye⁩ 👀 https://t.co/DWDSLh7a94	216870.0	RT @Timodc: “I worked for Pence from May 2018 to August 2020. I was the vice president’s chief COVID-19 staffer. I interacted with him regu…	233.0	True	full
264364	264364	6041b698998e5f003825dc04	2021-03-05 04:41:55	[]	[]	Fri Mar 05 04:22:30 +0000 2021	[{"text":"ForThePeopleAct","indices":[114,130]}]	[{"url":"https://t.co/kpar4foQ4g","expanded_url":"http://democracyreform.co/for-the-people/#utm_source=jimgaffigan&utm_medium=twitter&utm_campaign=HR1","display_url":"democracyreform.co/for-the-people…","indices":[202,225]},{"url":"https://t.co/NsQ8jRomKp","expanded_url":"https://twitter.com/BradleyWhitford/status/1367538655296954368","display_url":"twitter.com/BradleyWhitfor…","indices":[226,249…	We Americans talk a big game about democracy for a country that can’t even register its own citizens to vote. The #ForThePeopleAct can change that. Sign up and let’s put some pressure on the Senate: https://t.co/kpar4foQ4g https://t.co/NsQ8jRomKp	3277432.0	RT @JimGaffigan: We Americans talk a big game about democracy for a country that can’t even register its own citizens to vote. The #ForTheP…	622.0	True	full
264365	264365	6041b699998e5f003825dc1a	2021-03-05 04:41:55	[]	[]	Thu Mar 04 23:34:49 +0000 2021	[{"text":"BTSLoveMyself","indices":[194,208]}]	[{"url":"https://t.co/XoktPNLxGE","expanded_url":"https://www.unicef.org/press-releases/bts-and-big-hit-renew-commitment-love-myself-campaign-support-unicef-ending-violence","display_url":"unicef.org/press-releases…","indices":[209,232]}]	Grammy-nominated group BTS, together with its label Big Hit, renew its commitment to UNICEF to help end violence and neglect, and promote children and young people’s self-esteem and well-being. #BTSLoveMyself https://t.co/XoktPNLxGE	30295.0	RT @UNICEFmedia: Grammy-nominated group BTS, together with its label Big Hit, renew its commitment to UNICEF to help end violence and negle…	716.0	True	full
264366	264366	6041b699998e5f003825dc26	2021-03-05 04:41:55	[]	[]	Thu Mar 04 02:12:06 +0000 2021	[]	[{"url":"https://t.co/jtUYMe3BcY","expanded_url":"https://www.wfla.com/community/health/coronavirus/cvs-offering-covid-19-vaccine-to-florida-teachers-under-50/","display_url":"wfla.com/community/heal…","indices":[235,258]}]	@DWUhlfelderLaw CVS is "making appointments available to pre-K through 12 educators, staff and childcare workers in all 17 states where we currently offer COVID-19 vaccines," with no age limit per federal guidelines! Way to go, CVS!😀👏 https://t.co/jtUYMe3BcY	429.0	RT @KirkmanBrent: @DWUhlfelderLaw CVS is "making appointments available to pre-K through 12 educators, staff and childcare workers in all 1…	2636.0	True	full
264367	264367	6041b699998e5f003825dc34	2021-03-05 04:41:55	[]	[]	Fri Mar 05 03:05:35 +0000 2021	[]	[{"url":"https://t.co/PEOqS7id9I","expanded_url":"https://www.nytimes.com/2021/03/04/nyregion/cuomo-nursing-home-deaths.html?referringSource=articleShare","display_url":"nytimes.com/2021/03/04/nyr…","indices":[256,279]}]	Aides to Andrew Cuomo rewrote a nursing home report in June 2020 to hide the high death toll, according to interviews and documents reviewed by The New York Times. The intervention came as Cuomo "was starting to write a book on his pandemic achievements." https://t.co/PEOqS7id9I	424466.0	RT @KFILE: Aides to Andrew Cuomo rewrote a nursing home report in June 2020 to hide the high death toll, according to interviews and docume…	229.0	True	full
264368	264368	6041b699998e5f003825dc44	2021-03-05 04:41:56	[]	[]	Fri Mar 05 04:23:38 +0000 2021	[]	[{"url":"https://t.co/R9SVw6iGe5","expanded_url":"https://magazine.weverse.io/article/view?ref=main&lang=en&num=112","display_url":"magazine.weverse.io/article/view?r…","indices":[157,180]}]	"[NoW] Taylor Swift’s rerecording" if you haven't been paying attention to the topic of owning your masters, this is a great article that explains it. 🔗 https://t.co/R9SVw6iGe5 https://t.co/Z1mdWoiQAH	160007.0	RT @modooborahae: "[NoW] Taylor Swift’s rerecording" if you haven't been paying attention to the topic of owning your masters, this is a…	2.0	True	full
264369	264369	6041b699998e5f003825dc4c	2021-03-05 04:41:56	[]	[]	Fri Mar 05 04:29:54 +0000 2021	[{"text":"Israel","indices":[0,7]},{"text":"Iran","indices":[45,50]}]	[{"url":"https://t.co/w0KiMTALa3","expanded_url":"https://www.jpost.com/israel-news/gantz-reveals-classified-hezbollah-target-map-during-fox-news-interview-661029","display_url":"jpost.com/israel-news/ga…","indices":[148,171]}]	#Israel is updating its attack plans against #Iran, Defense Minister @GantzBe said to @FoxNews, unless the world stops the Islamic Republic first. https://t.co/w0KiMTALa3	486649.0	RT @Jerusalem_Post: #Israel is updating its attack plans against #Iran, Defense Minister @GantzBe said to @FoxNews, unless the world stops…	360.0	True	full
264370	264370	6041b699998e5f003825dc4e	2021-03-05 04:41:56	[]	[]	Thu Mar 04 13:29:13 +0000 2021	[{"text":"CitizenBrowser","indices":[4,19]}]	[{"url":"https://t.co/BMwdtM24AY","expanded_url":"https://themarkup.org/citizen-browser/2021/03/04/official-information-about-covid-19-is-reaching-fewer-black-people-on-facebook","display_url":"themarkup.org/citizen-browse…","indices":[234,257]}]	Our #CitizenBrowser panel allows us to see which groups are being shown different ads on Facebook. And we found that public health announcements are being displayed less often to our black panelists. @corintxt and @darakerr report: https://t.co/BMwdtM24AY	46728.0	RT @JuliaAngwin: Our #CitizenBrowser panel allows us to see which groups are being shown different ads on Facebook. And we found that publ…	561.0	True	full
264371	264371	6041b699998e5f003825dc5a	2021-03-05 04:41:56	[]	[]	Thu Mar 04 18:11:37 +0000 2021	[]	[{"url":"https://t.co/6y4pXJQ83l","expanded_url":"https://www.ohchr.org/EN/NewsEvents/Pages/DisplayNews.aspx?NewsID=26845&LangID=E","display_url":"ohchr.org/EN/NewsEvents/…","indices":[261,284]}]	Just released my report to HR Council on the crisis in Myanmar: "While the future of Myanmar will be determined by its people, the intl community must act urgently &amp; decisively to support them." I then recommend how. Link to news release &amp; report here: https://t.co/6y4pXJQ83l https://t.co/R3OfRtSNhu	187582.0	RT @RapporteurUn: Just released my report to HR Council on the crisis in Myanmar: "While the future of Myanmar will be determined by its pe…	237.0	True	full
264372	264372	6041b699998e5f003825dc6c	2021-03-05 04:41:56	[]	[{"url":"https://t.co/dGnWBQLgRk","expanded_url":"https://thepostmillennial.com/torontonians-demand-freedom-from-covid-19-restrictions-in-second-march-for-freedom","display_url":"thepostmillennial.com/torontonians-d…","indices":[334,357]}]		[]	[]			@singh_amancr7 @nolifeneet @KatTapestry @CaptCanuck6 @_kingh_ @BaazNewsOrg @patrickbrownont Hindu Nationalists own… https://t.co/eJpS2SXhCQ	14.0	True	full
264373	264373	6041b69a998e5f003825dc9e	2021-03-05 04:41:57	[]	[]	Thu Mar 04 23:34:09 +0000 2021	[{"text":"RecallGavin2020","indices":[7,23]}]	[{"url":"https://t.co/gaI2TVjWw9","expanded_url":"https://www.sacbee.com/news/coronavirus/article249697533.html","display_url":"sacbee.com/news/coronavir…","indices":[200,223]}]	Please #RecallGavin2020. @GavinNewsom is now a DOUBLE MASKER. He is hiding TWICE AS MUCH NOW FROM THE PEOPLE! Californians should consider wearing 2 masks when going out in public, Gavin Newsom says https://t.co/gaI2TVjWw9	2237.0	RT @EconomyRadio: Please #RecallGavin2020. @GavinNewsom is now a DOUBLE MASKER. He is hiding TWICE AS MUCH NOW FROM THE PEOPLE! California…	18.0	True	full
264374	264374	6041b69a998e5f003825dcbe	2021-03-05 04:41:57	[]	[]	Thu Mar 04 13:24:52 +0000 2021	[]	[{"url":"https://t.co/eZalGJB3Hg","expanded_url":"https://www.poder360.com.br/governo/se-stf-autorizar-tenho-plano-pronto-para-pandemia-diz-bolsonaro/","display_url":"poder360.com.br/governo/se-stf…","indices":[256,279]}]	A desfaçatez de Jair é surreal. O STF não precisa autorizá-lo, porque nunca o proibiu. A escolha por negar a pandemia (gripezinha), receitar remédios pra piolho em vez de buscar vacina foi o presidente da República. Ele escolheu jogar no time da pandemia. https://t.co/eZalGJB3Hg	13427.0	RT @RodrigoHaidar: A desfaçatez de Jair é surreal. O STF não precisa autorizá-lo, porque nunca o proibiu. A escolha por negar a pandemia (g…	260.0	True	full
264375	264375	6041b69b998e5f003825dd0a	2021-03-05 04:41:58	[]	[]	Fri Mar 05 00:00:00 +0000 2021	[{"text":"EsNoticia","indices":[0,10]},{"text":"COVID19","indices":[127,135]},{"text":"ReforzarContraLaCovid19","indices":[138,162]}]	[{"url":"https://t.co/MuI6dVQCxC","expanded_url":"https://bit.ly/3qmZfBv","display_url":"bit.ly/3qmZfBv","indices":[174,197]}]	#EsNoticia || Presidente @NicolasMaduro y Alta Comisionada para los DDHH, @mbachelet, debatieron política venezolana frente al #COVID19. #ReforzarContraLaCovid19 Leer más: https://t.co/MuI6dVQCxC https://t.co/qpAZh39BaQ	355907.0	RT @ViceVenezuela: #EsNoticia || Presidente @NicolasMaduro y Alta Comisionada para los DDHH, @mbachelet, debatieron política venezolana fre…	325.0	True	full
264376	264376	6041b69c998e5f003825dd3a	2021-03-05 04:41:59	[]	[]	Fri Mar 05 04:40:10 +0000 2021	[]	[{"url":"https://t.co/T1oPD4IJLb","expanded_url":"https://www.fox26houston.com/news/majority-of-gov-abbotts-health-advisors-werent-consulted-before-reopening-announcement?taid=6041b62af52f320001734014&utm_campaign=trueanthem&utm_medium=trueanthem&utm_source=twitter","display_url":"fox26houston.com/news/majority-…","indices":[185,208]}]	While the governor defended his decision to reopen Texas, FOX 4 is learning he didn't directly consult at least three of his four chief medical advisers on his COVID-19 strike force.​ https://t.co/T1oPD4IJLb	332621.0	RT @FOX26Houston: While the governor defended his decision to reopen Texas, FOX 4 is learning he didn't directly consult at least three of…	303.0	True	full
264377	264377	6041b69c998e5f003825dd3e	2021-03-05 04:41:59	[]	[]	Fri Mar 05 00:06:56 +0000 2021	[]	[{"url":"https://t.co/vnJ4pkraTx","expanded_url":"https://www.nytimes.com/2021/03/04/world/oprahs-harry-meghan-accusations-bullying-palace-staff.html?smid=tw-nytimes&smtyp=cur","display_url":"nytimes.com/2021/03/04/wor…","indices":[142,165]}]	In this Pandemic era, could there possibly be anything less relevant to people than Harry &amp; Meghan's comfort level with the Royal Family ?https://t.co/vnJ4pkraTx	49104.0	RT @charlesadler: In this Pandemic era, could there possibly be anything less relevant to people than Harry &amp; Meghan's comfort level with t…	391.0	True	full
264378	264378	6041b69c998e5f003825dd62	2021-03-05 04:41:59	[]	[{"url":"https://t.co/DELk7obntI","expanded_url":"http://S.Africa","display_url":"S.Africa","indices":[189,212]}]		[]	[]			@SocialKrisis @TheRightMelissa @TerriFalbo @BWArePowerful Really?? Its not conditioning, its attitude. If there was… https://t.co/9WjVhnwbda	96.0	True	full
264379	264379	6041b69d998e5f003825dd7a	2021-03-05 04:41:59	[]	[]	Fri Mar 05 00:00:55 +0000 2021	[]	[{"url":"https://t.co/7gkePexLGa","expanded_url":"https://www.thedailybeast.com/jim-jordan-under-scrutiny-for-nearly-dollar3-million-in-unreported-campaign-funds?via=twitter_page","display_url":"thedailybeast.com/jim-jordan-und…","indices":[207,230]}]	This week, the campaign committee for Rep. Jim Jordan received ten notices from the Federal Election Commission flagging discrepancies on its books totaling nearly $3 million and dating back over two years. https://t.co/7gkePexLGa	405332.0	RT @CREWcrew: This week, the campaign committee for Rep. Jim Jordan received ten notices from the Federal Election Commission flagging disc…	1647.0	True	full
264380	264380	6041b69d998e5f003825dd86	2021-03-05 04:42:00	[]	[{"url":"https://t.co/rKCfLf169K","expanded_url":"https://apple.news/AdFUg1SROSkuIALZlGWPKTA","display_url":"apple.news/AdFUg1SROSkuIA…","indices":[178,201]}]		[]	[]			Accidentally Trashed, Thawed Or Expired: Reports Of COVID Vaccine 'Spoilage' Grow - NPR I would rather they be tras… https://t.co/LMxIQpIpWa	31.0	True	full
264381	264381	6041b69d998e5f003825dd8e	2021-03-05 04:42:00	[{"text":"TREASURE_webdrama","indices":[95,113]},{"text":"TREASURE","indices":[114,123]},{"text":"트레저","indices":[124,128]}]	[{"url":"https://t.co/zgJItmFvUI","expanded_url":"https://youtu.be/SHLgC5KoPJ8","display_url":"youtu.be/SHLgC5KoPJ8","indices":[46,69]}]		[]	[]			ENGLISH SUBS OUT NOW! LET'S WATCH AGAIN 🎬 🔗 https://t.co/zgJItmFvUI ITS OKAY ITS FRIENDSHIP #TREASURE_webdrama… https://t.co/Y26b2Mjf8q	3428.0	True	full
264382	264382	6041b69d998e5f003825dda0	2021-03-05 04:42:00	[]	[{"url":"https://t.co/rQ4hpGQydJ","expanded_url":"https://bit.ly/3c3n0cA","display_url":"bit.ly/3c3n0cA","indices":[119,142]}]		[]	[]			😔☣ A raíz de la pandemia el señor perdió a ocho familiares, entre ellos su esposa, cuatro hijas, un hijo y dos niet… https://t.co/9HdkKjmB0b	2030540.0	True	full
264383	264383	6041b69d998e5f003825dda4	2021-03-05 04:42:00	[]	[{"url":"https://t.co/PZOLEGUeC1","expanded_url":"https://bit.ly/30dYkbL","display_url":"bit.ly/30dYkbL","indices":[141,164]}]		[]	[]			President Duterte said on Thursday China will donate 400,000 more doses of Covid-19 vaccine for the government’s on… https://t.co/N0NsGHtGj2	34418.0	True	full
264384	264384	6041b69d998e5f003825ddac	2021-03-05 04:42:00	[]	[]	Fri Mar 05 04:32:22 +0000 2021	[{"text":"SUGA","indices":[28,33]},{"text":"HappyGDIAday","indices":[37,50]}]	[{"url":"https://t.co/j07YBQGmqO","expanded_url":"https://forms.gle/koammtas1WC4YipWA","display_url":"forms.gle/koammtas1WC4Yi…","indices":[220,243]}]	[🗳| ARMYs Vote for @BTS_twt #SUGA on #HappyGDIAday MARCH birthday poll 🎁 🏆Birthdays ADS: GDIA screens at all stations of Seoul Subway Line 1-4 (Total 652 Screens) 🗓 ENDS: March 7th - Advertising: 3/15-3/21 👇Now Vote 👇 https://t.co/j07YBQGmqO https://t.co/Y7hduSjELa	166415.0	RT @BTSChartDailyx: [🗳| ARMYs Vote for @BTS_twt #SUGA on #HappyGDIAday MARCH birthday poll 🎁 🏆Birthdays ADS: GDIA screens at all stations…	19275.0	True	full
264385	264385	6041b69d998e5f003825ddae	2021-03-05 04:42:00	[{"text":"cybersecurity","indices":[198,212]},{"text":"socialmedia","indices":[213,225]}]	[{"url":"https://t.co/CBQyTTjHvy","expanded_url":"http://spr.ly/6017H94QZ","display_url":"spr.ly/6017H94QZ","indices":[227,250]}]		[]	[]			Social media is no stranger to scams. However, recent trends show scammers have started to show more aggression tow… https://t.co/wT4giNUpsv	1416.0	True	full
264386	264386	6041b69d998e5f003825ddb2	2021-03-05 04:42:00	[]	[{"url":"https://t.co/Q8b56I4uHK","expanded_url":"https://www.bol.uol.com.br/entretenimento/2020/09/09/sem-f1-carnaval-e-com-menos-futebol-globo-ve-evaporar-r-1-bi.htm","display_url":"bol.uol.com.br/entretenimento…","indices":[308,331]}]		[]	[]			@Facundini_ @Angelo92587792 @chernojao_ @monark @Pirulla25 Né mano, a Globo ta tendo um prejuizo enorme com a pande… https://t.co/BzbtKc3vsA	286.0	True	full
264387	264387	6041b69d998e5f003825ddc8	2021-03-05 04:42:00	[]	[]	Fri Mar 05 03:05:07 +0000 2021	[]	[{"url":"https://t.co/VBdu4w2Taz","expanded_url":"https://nyti.ms/38dIXEz","display_url":"nyti.ms/38dIXEz","indices":[159,182]}]	Breaking News: Aides to Gov. Andrew Cuomo of New York rewrote a report by state health officials to hide how many nursing home residents died in the pandemic. https://t.co/VBdu4w2Taz	49545600.0	RT @nytimes: Breaking News: Aides to Gov. Andrew Cuomo of New York rewrote a report by state health officials to hide how many nursing home…	3763.0	True	full
264388	264388	6041b69d998e5f003825ddce	2021-03-05 04:42:00	[]	[]	Thu Mar 04 20:10:24 +0000 2021	[{"text":"Texas","indices":[0,6]},{"text":"MOG","indices":[252,256]}]	[{"url":"https://t.co/Sje7C2m6gr","expanded_url":"https://www.cnn.com/2021/03/04/politics/abbott-migrants-covid-testing/index.html","display_url":"cnn.com/2021/03/04/pol…","indices":[257,280]}]	#Texas Gov. Abbott stalled federal offer to test migrants then blamed them for spreading Covid DHS has already set plans in motion to use Federal Emergency Management Agency funds to support community efforts to test, isolate and quarantine migrants #MOG https://t.co/Sje7C2m6gr	48859.0	RT @mog7546: #Texas Gov. Abbott stalled federal offer to test migrants then blamed them for spreading Covid DHS has already set plans in m…	4304.0	True	full
264389	264389	6041b69d998e5f003825ddd0	2021-03-05 04:42:00	[]	[]	Fri Mar 05 01:50:12 +0000 2021	[{"text":"covid19","indices":[198,206]}]	[{"url":"https://t.co/JY3lsqZDRo","expanded_url":"https://jamanetwork.com/journals/jamanetworkopen/fullarticle/2776930","display_url":"jamanetwork.com/journals/jaman…","indices":[250,273]}]	Hey! A strategy to safely HOUSE &amp; comprehensively care for the complex needs of undomiciled patients, actually works to decrease hospital utilization. Now how about we try this outside of the #covid19 pandemic... 🤷‍♀️ ⁦@KellyMDoran⁩ ⁦@DrKarb⁩ https://t.co/JY3lsqZDRo	85364.0	RT @meganranney: Hey! A strategy to safely HOUSE &amp; comprehensively care for the complex needs of undomiciled patients, actually works to d…	483.0	True	full
264390	264390	6041b69d998e5f003825ddd8	2021-03-05 04:42:00	[{"text":"EuropaCovidFail","indices":[0,16]},{"text":"SwissCovidFail","indices":[17,32]}]	[{"url":"https://t.co/fca4pKggz2","expanded_url":"https://www.nau.ch/news/europa/who-lehnt-von-der-eu-geplante-impfpasse-ab-65882197","display_url":"nau.ch/news/europa/wh…","indices":[254,277]}]		[]	[]			#EuropaCovidFail #SwissCovidFail «Jetzt sei noch nicht die Zeit für die Menschen in Europa, sich zurückzulehnen.»… https://t.co/lSFWnnwWC3	910.0	True	full
264391	264391	6041b69e998e5f003825ddec	2021-03-05 04:42:00	[]	[]	Fri Mar 05 03:12:56 +0000 2021	[{"text":"NewsAlert","indices":[0,10]},{"text":"COVID19","indices":[89,97]}]	[{"url":"https://t.co/kjTEEqsgyo","expanded_url":"https://bit.ly/3uThtxL","display_url":"bit.ly/3uThtxL","indices":[178,201]}]	#NewsAlert: Reliance Industries urges employees and their family members to register for #COVID19 vaccination, says company will bear all costs. Track today's latest news here: https://t.co/kjTEEqsgyo https://t.co/7mWltFdrED	3854082.0	RT @EconomicTimes: #NewsAlert: Reliance Industries urges employees and their family members to register for #COVID19 vaccination, says comp…	129.0	True	full
264392	264392	6041b69e998e5f003825ddf0	2021-03-05 04:42:01	[]	[]	Thu Mar 04 20:12:43 +0000 2021	[]	[{"url":"https://t.co/sHwlM8ocWM","expanded_url":"https://www.statnews.com/2021/03/04/covid19-vaccines-for-rural-black-communities-going-to-wealthy-white-floridians/","display_url":"statnews.com/2021/03/04/cov…","indices":[118,141]}]	"In Palm Beach, Covid-19 vaccines intended for rural Black communities are instead going to wealthy white Floridians" https://t.co/sHwlM8ocWM	10626116.0	RT @maddow: "In Palm Beach, Covid-19 vaccines intended for rural Black communities are instead going to wealthy white Floridians" https://t…	9503.0	True	full
264393	264393	6041b69e998e5f003825ddfc	2021-03-05 04:42:01	[]	[]	Thu Mar 04 19:34:57 +0000 2021	[{"text":"SOSBrasil","indices":[155,165]}]	[{"url":"https://t.co/jlUvUbHw5m","expanded_url":"https://twitter.com/Estadao/status/1367552926550355968","display_url":"twitter.com/Estadao/status…","indices":[166,189]}]	verme maldito, vou te ver na cadeia, mofando junto com teus filhos. Não tem nenhum país pra fazer alguma coisa? cade a ONU, cade alguém? SOCORROOOOOO #SOSBrasil https://t.co/jlUvUbHw5m	5668.0	RT @andrepandadiniz: verme maldito, vou te ver na cadeia, mofando junto com teus filhos. Não tem nenhum país pra fazer alguma coisa? cade…	166.0	True	full
264394	264394	6041b69e998e5f003825ddfe	2021-03-05 04:42:01	[]	[]	Fri Mar 05 04:39:17 +0000 2021	[{"text":"WhatsHappeningInMyanmar","indices":[211,235]},{"text":"Mar5Coup","indices":[237,246]}]	[{"url":"https://t.co/8yukslaAiG","expanded_url":"https://twitter.com/RapporteurUn/status/1367538234134302729","display_url":"twitter.com/RapporteurUn/s…","indices":[247,270]}]	This is about time to decide incisively, dear world.We urgently need justice and human rights.We urgently need your kindness and supportive helps.Myanmar is also worth with democracy.Please!!! FASCIST MILITARY #WhatsHappeningInMyanmar #Mar5Coup https://t.co/8yukslaAiG	221.0	RT @poe_pyaeExoL: This is about time to decide incisively, dear world.We urgently need justice and human rights.We urgently need your kindn…	2663.0	True	full
264395	264395	6041b69e998e5f003825de08	2021-03-05 04:42:01	[]	[]	Fri Mar 05 03:05:35 +0000 2021	[]	[{"url":"https://t.co/PEOqS7id9I","expanded_url":"https://www.nytimes.com/2021/03/04/nyregion/cuomo-nursing-home-deaths.html?referringSource=articleShare","display_url":"nytimes.com/2021/03/04/nyr…","indices":[256,279]}]	Aides to Andrew Cuomo rewrote a nursing home report in June 2020 to hide the high death toll, according to interviews and documents reviewed by The New York Times. The intervention came as Cuomo "was starting to write a book on his pandemic achievements." https://t.co/PEOqS7id9I	424466.0	RT @KFILE: Aides to Andrew Cuomo rewrote a nursing home report in June 2020 to hide the high death toll, according to interviews and docume…	76.0	True	full
264396	264396	6041b69e998e5f003825de14	2021-03-05 04:42:01	[]	[]	Thu Mar 04 05:16:06 +0000 2021	[]	[{"url":"https://t.co/eVVNsuSAmt","expanded_url":"https://cnn.it/3uPuSH8","display_url":"cnn.it/3uPuSH8","indices":[204,227]}]	The Kroger grocery chain says people will still be required to wear masks in its stores across the US, despite the reversal of mask mandates in Texas and Mississippi. Follow live updates on the pandemic. https://t.co/eVVNsuSAmt	53098311.0	RT @CNN: The Kroger grocery chain says people will still be required to wear masks in its stores across the US, despite the reversal of mas…	327.0	True	full
264397	264397	6041b69e998e5f003825de1e	2021-03-05 04:42:01	[]	[]	Fri Mar 05 04:40:02 +0000 2021	[]	[{"url":"https://t.co/UKIWhQF99n","expanded_url":"http://ow.ly/9BXI50DQIUv","display_url":"ow.ly/9BXI50DQIUv","indices":[94,117]}]	Coronavirus EU: Senado inicia debate sobre plan de ayuda de Biden por 1.9 billones de dólares https://t.co/UKIWhQF99n https://t.co/PEopC7Gp2E	8822323.0	RT @AristeguiOnline: Coronavirus EU: Senado inicia debate sobre plan de ayuda de Biden por 1.9 billones de dólares https://t.co/UKIWhQF99n…	135.0	True	full
264398	264398	6041b69e998e5f003825de2c	2021-03-05 04:42:01	[]	[]	Fri Mar 05 00:00:55 +0000 2021	[]	[{"url":"https://t.co/7gkePexLGa","expanded_url":"https://www.thedailybeast.com/jim-jordan-under-scrutiny-for-nearly-dollar3-million-in-unreported-campaign-funds?via=twitter_page","display_url":"thedailybeast.com/jim-jordan-und…","indices":[207,230]}]	This week, the campaign committee for Rep. Jim Jordan received ten notices from the Federal Election Commission flagging discrepancies on its books totaling nearly $3 million and dating back over two years. https://t.co/7gkePexLGa	405332.0	RT @CREWcrew: This week, the campaign committee for Rep. Jim Jordan received ten notices from the Federal Election Commission flagging disc…	19.0	True	full
264399	264399	6041b69f998e5f003825de42	2021-03-05 04:42:01	[]	[]	Tue Mar 02 19:32:04 +0000 2021	[{"text":"creativesociety","indices":[196,212]},{"text":"allatra","indices":[214,222]},{"text":"future","indices":[224,231]},{"text":"people","indices":[232,239]},{"text":"changes","indices":[240,248]},{"text":"survival","indices":[249,258]},{"text":"unity","indices":[259,265]},{"text":"truth","indices":[266,272]}]	[{"url":"https://t.co/i9QAQKYQYY","expanded_url":"https://youtu.be/cAMzzAgeNhE","display_url":"youtu.be/cAMzzAgeNhE","indices":[48,71]}]	We Still Have A Chance To Change The Future 🕊 https://t.co/i9QAQKYQYY Join the international online conference "Creative Society. What the prophets dreamed of" on March 20, 2021, at 15:00 GMT #creativesociety​ #allatra​ #future #people #changes #survival #unity #truth https://t.co/F6E4H2LU3o	2755.0	RT @AllatRaTV: We Still Have A Chance To Change The Future 🕊 https://t.co/i9QAQKYQYY Join the international online conference "Creative…	1.0	True	full
264400	264400	6041b69f998e5f003825de4a	2021-03-05 04:42:02	[]	[]	Thu Mar 04 08:56:00 +0000 2021	[{"text":"COVID19","indices":[53,61]}]	[{"url":"https://t.co/3r3DnU9o79","expanded_url":"https://www.kingsfund.org.uk/publications/health-people-ethnic-minority-groups-england?utm_source=twitter&utm_medium=social&utm_term=thekingsfund","display_url":"kingsfund.org.uk/publications/h…","indices":[127,150]}]	How do health outcomes for CVD, cancer, diabetes and #COVID19 vary among different ethnic groups? Find out with our explainer: https://t.co/3r3DnU9o79	152505.0	RT @TheKingsFund: How do health outcomes for CVD, cancer, diabetes and #COVID19 vary among different ethnic groups? Find out with our expla…	994.0	True	full
264401	264401	6041b69f998e5f003825de64	2021-03-05 04:42:02	[]	[]	Thu Mar 04 13:42:21 +0000 2021	[]	[{"url":"https://t.co/LWeUWPgwzW","expanded_url":"https://twitter.com/problem_we/status/1367431870779183106","display_url":"twitter.com/problem_we/sta…","indices":[220,243]}]	People, even the most outspoken, are falling victim to this Hobson’s choice which has been plotted from day 1. Lord Sumption is wrong. There is a real choice. Your choice is whether to be forcibly vaccinated or not. https://t.co/LWeUWPgwzW	90246.0	RT @simondolan: People, even the most outspoken, are falling victim to this Hobson’s choice which has been plotted from day 1. Lord Sumpti…	207.0	True	full
264402	264402	6041b69f998e5f003825de66	2021-03-05 04:42:02	[]	[]	Thu Mar 04 00:08:39 +0000 2021	[]	[{"url":"https://t.co/R8e1rFNKAv","expanded_url":"https://sonsoflibertymedia.com/swedish-professor-of-epidemiology-quits-covid-research-after-his-findings-undermine-political-arguments/?utm_source=OneSource&utm_medium=Push","display_url":"sonsoflibertymedia.com/swedish-profes…","indices":[193,216]}]	Un professeur d'épidémiologie poussé à quitter la recherche sur le covid, les conclusions optimistes de ses recherches en pédiatrie ayant sapé l'argumentaire politique mensonger VF clic droit https://t.co/R8e1rFNKAv	1594.0	RT @Pacharlotte3: Un professeur d'épidémiologie poussé à quitter la recherche sur le covid, les conclusions optimistes de ses recherches en…	1570.0	True	full
264403	264403	6041b69f998e5f003825de6c	2021-03-05 04:42:02	[{"text":"OppaAsia","indices":[215,224]},{"text":"Oppa888","indices":[225,233]}]	[{"url":"https://t.co/crm0phKvUQ","expanded_url":"https://bit.ly/2ZxViQ4","display_url":"bit.ly/2ZxViQ4","indices":[98,121]},{"url":"https://t.co/CRwYHhsCfb","expanded_url":"https://bit.ly/3gJsLwb","display_url":"bit.ly/3gJsLwb","indices":[154,177]},{"url":"https://t.co/RrJrowHshh","expanded_url":"https://bit.ly/OppaIndiaWA","display_url":"bit.ly/OppaIndiaWA","indices":[191,214]}]		[]	[]			💋OPPA888 💋FREE 75 SPINS 💋15 GAMES, NO DEPOSIT Life is too short to lose, PLAY to WIN! 🌐 REGISTER:… https://t.co/FSwidYUD6H	3.0	True	full
264404	264404	6041b69f998e5f003825de76	2021-03-05 04:42:02	[]	[]	Fri Mar 05 04:41:33 +0000 2021	[{"text":"cdnpoli","indices":[239,247]},{"text":"onpoli","indices":[248,255]}]	[{"url":"https://t.co/Fou0HMKe5H","expanded_url":"https://globalnews.ca/news/7676979/johnson-johnson-coronavirus-vaccine-approval-possible/","display_url":"globalnews.ca/news/7676979/j…","indices":[256,279]}]	4th Vaccine Coming Soon: J&amp;J vaccine approval expected in ‘next few days’! Dr. Berthiaume, from Health Canada, said during a press conference on Thursday that he expects there will be good news on the approval of that vaccine shortly. #cdnpoli #onpoli https://t.co/Fou0HMKe5H	3997.0	RT @TurnbullWhitby: 4th Vaccine Coming Soon: J&amp;J vaccine approval expected in ‘next few days’! Dr. Berthiaume, from Health Canada, said dur…	32499.0	True	full
264405	264405	6041b69f998e5f003825de90	2021-03-05 04:42:02	[]	[]	Fri Mar 05 04:32:22 +0000 2021	[{"text":"SUGA","indices":[28,33]},{"text":"HappyGDIAday","indices":[37,50]}]	[{"url":"https://t.co/j07YBQGmqO","expanded_url":"https://forms.gle/koammtas1WC4YipWA","display_url":"forms.gle/koammtas1WC4Yi…","indices":[220,243]}]	[🗳| ARMYs Vote for @BTS_twt #SUGA on #HappyGDIAday MARCH birthday poll 🎁 🏆Birthdays ADS: GDIA screens at all stations of Seoul Subway Line 1-4 (Total 652 Screens) 🗓 ENDS: March 7th - Advertising: 3/15-3/21 👇Now Vote 👇 https://t.co/j07YBQGmqO https://t.co/Y7hduSjELa	166413.0	RT @BTSChartDailyx: [🗳| ARMYs Vote for @BTS_twt #SUGA on #HappyGDIAday MARCH birthday poll 🎁 🏆Birthdays ADS: GDIA screens at all stations…	49.0	True	full
264406	264406	6041b6a0998e5f003825de96	2021-03-05 04:42:02	[]	[]	Thu Mar 04 12:46:54 +0000 2021	[]	[{"url":"https://t.co/omcxrpGBrz","expanded_url":"https://twitter.com/najamsethi/status/1367439541716611075","display_url":"twitter.com/najamsethi/sta…","indices":[249,272]}]	It’s not an ideal time for point scoring dear Sethi sb. You have never faced “pandemic” and, with due respect, you perfectly understand the exploitation of some ‘powerful’ franchises. @TheRealPCB is definitely responsible &amp; so as real culprits! https://t.co/omcxrpGBrz	281895.0	RT @aaliaaaliya: It’s not an ideal time for point scoring dear Sethi sb. You have never faced “pandemic” and, with due respect, you perfect…	59.0	True	full
264407	264407	6041b6a0998e5f003825deac	2021-03-05 04:42:03	[]	[]	Fri Mar 05 00:15:44 +0000 2021	[]	[{"url":"https://t.co/Powrmfunvb","expanded_url":"https://zachbushmd.com/what-happened-last-year-replay","display_url":"zachbushmd.com/what-happened-…","indices":[241,264]}]	The video, "What Happened Last Year: A Macro Look at Our Ongoing Ecological &amp; Public Health Crisis" by Dr. Zach Bush is the smartest take I've seen on the coronavirus pandemic. It's free, it takes 3 hours, and it will change your life: https://t.co/Powrmfunvb	35714.0	RT @uTobian: The video, "What Happened Last Year: A Macro Look at Our Ongoing Ecological &amp; Public Health Crisis" by Dr. Zach Bush is the sm…	367.0	True	full
264408	264408	6041b6a0998e5f003825deb8	2021-03-05 04:42:03	[]	[]	Mon Dec 21 05:23:46 +0000 2020	[{"text":"cybersecurity","indices":[122,136]},{"text":"cybercrime","indices":[180,191]},{"text":"dataloss","indices":[192,201]},{"text":"Days","indices":[202,207]},{"text":"privacy","indices":[208,216]},{"text":"cybersecurity","indices":[217,231]}]	[{"url":"https://t.co/u51c2cFmat","expanded_url":"https://bit.ly/3nc1WVn","display_url":"bit.ly/3nc1WVn","indices":[155,178]}]	Prevent your data and secure the systems, networks, software and applications, every organization needs to strengthen its #cybersecurity. Spoofing Attack :https://t.co/u51c2cFmat #cybercrime #dataloss #Days #privacy #cybersecurity https://t.co/10mzayOSjY	179.0	RT @Cyberradarsystm: Prevent your data and secure the systems, networks, software and applications, every organization needs to strengthen…	3.0	True	full
264409	264409	6041b6a0998e5f003825deec	2021-03-05 04:42:03	[{"text":"unitedkingdom","indices":[249,263]},{"text":"uk","indices":[264,267]},{"text":"england","indices":[268,276]}]	[{"url":"https://t.co/235l3XAi4y","expanded_url":"http://dlvr.it/Rv0X2t","display_url":"dlvr.it/Rv0X2t","indices":[225,248]}]		[]	[]			Comments on: “Unprecedented” New Form of Symbiosis Discovered - SciTechDaily: Energy-providing bacterial endosymbio… https://t.co/x0TEuQglCj	9112.0	True	full
264410	264410	6041b6a1998e5f003825df02	2021-03-05 04:42:04	[]	[]	Fri Mar 05 02:40:00 +0000 2021	[{"text":"OnceNoticias","indices":[162,175]}]	[{"url":"https://t.co/RtD5wskfzS","expanded_url":"https://bit.ly/2OprOkp","display_url":"bit.ly/2OprOkp","indices":[180,203]}]	Para combatir el combate al lavado de dinero y a sus deleznables delitos precedentes. Se publicaron tres guías sobre la trata de personas que puedes descargar en #OnceNoticias 🔻 https://t.co/RtD5wskfzS	111785.0	RT @OnceNoticiasTV: Para combatir el combate al lavado de dinero y a sus deleznables delitos precedentes. Se publicaron tres guías sobre la…	4320.0	True	full
264411	264411	6041b6a1998e5f003825df04	2021-03-05 04:42:03	[]	[{"url":"https://t.co/wjTisQtTR5","expanded_url":"https://www.ndtv.com/india-news/india-vaccinates-over-1-million-people-in-one-day-for-the-first-time-2383845","display_url":"ndtv.com/india-news/ind…","indices":[261,284]}]		[]	[]			India vaccinates 1M+ people in 1 day for 1st time Free in govt hospitals &amp; at just INR 250/dose pvt while it's at… https://t.co/oai8bP2FN3	833.0	True	full
264412	264412	6041b6a1998e5f003825df08	2021-03-05 04:42:04	[]	[]	Thu Mar 04 09:34:33 +0000 2021	[{"text":"IndianHistory","indices":[188,202]},{"text":"History","indices":[203,211]},{"text":"India","indices":[212,218]}]	[{"url":"https://t.co/tuRgxhAvfR","expanded_url":"https://www.theguardian.com/world/2015/mar/04/east-india-company-original-corporate-raiders","display_url":"theguardian.com/world/2015/mar…","indices":[163,186]}]	Today, exactly six years after its publication on the @Guardian, I happened to re-read this wonderful article on the East India Company written by @DalrympleWill https://t.co/tuRgxhAvfR #IndianHistory #History #India	27.0	RT @SimoMorgante: Today, exactly six years after its publication on the @Guardian, I happened to re-read this wonderful article on the East…	3563.0	True	full
264413	264413	6041b6a1998e5f003825df2c	2021-03-05 04:42:04	[]	[]	Thu Mar 04 14:15:00 +0000 2021	[{"text":"Opinión","indices":[179,187]}]	[{"url":"https://t.co/Skw6KX4rUi","expanded_url":"https://www.eluniversal.com.mx/opinion/carlos-loret-de-mola/gertz-vs-nieto-los-3-rounds-que-vienen","display_url":"eluniversal.com.mx/opinion/carlos…","indices":[204,227]}]	Nieto se queja de que Gertz no procede judicialmente con los expedientes que le manda, y Gertz acusa que Nieto no integra bien sus investigaciones y por eso no puede judicializar #Opinión de @CarlosLoret https://t.co/Skw6KX4rUi https://t.co/ybRxREL8tG	5948875.0	RT @El_Universal_Mx: Nieto se queja de que Gertz no procede judicialmente con los expedientes que le manda, y Gertz acusa que Nieto no inte…	33.0	True	full
264414	264414	6041b6a1998e5f003825df3e	2021-03-05 04:42:04	[]	[]	Thu Mar 04 19:17:04 +0000 2021	[{"text":"ableg","indices":[200,206]},{"text":"abpoli","indices":[207,214]},{"text":"DisabilityTwitter","indices":[215,233]}]	[{"url":"https://t.co/pCLQLGSKrw","expanded_url":"https://edmontonsun.com/opinion/columnists/tait-kenney-doesnt-give-a-damn-about-disabled-albertans","display_url":"edmontonsun.com/opinion/column…","indices":[235,258]}]	TAIT: Kenney doesn't give a damn about disabled Albertans | Edmonton Sun “His leadership on COVID-19 and rollout of the vaccines has collectively been perhaps the worst train wreck Alberta has had.” #ableg #abpoli #DisabilityTwitter https://t.co/pCLQLGSKrw	12648.0	RT @MarieFrRenaud: TAIT: Kenney doesn't give a damn about disabled Albertans | Edmonton Sun “His leadership on COVID-19 and rollout of the…	252.0	True	full
264415	264415	6041b6a2998e5f003825df56	2021-03-05 04:42:04	[]	[]	Fri Mar 05 04:28:19 +0000 2021	[{"text":"covid19","indices":[36,44]}]	[{"url":"https://t.co/lLfca3lG5R","expanded_url":"https://www.nytimes.com/interactive/2020/us/coronavirus-us-cases.html","display_url":"nytimes.com/interactive/20…","indices":[130,153]}]	519,870 reported deaths so far from #covid19 in the United States, 2,369 yesterday alone. That's one life lost every 37 seconds. https://t.co/lLfca3lG5R	298926.0	RT @carlzimmer: 519,870 reported deaths so far from #covid19 in the United States, 2,369 yesterday alone. That's one life lost every 37 se…	885.0	True	full
264416	264416	6041b6a2998e5f003825df62	2021-03-05 04:42:04	[]	[]	Wed Mar 03 12:22:54 +0000 2021	[]	[{"url":"https://t.co/nlYBB8g0Sb","expanded_url":"https://www.liverpool.ac.uk/open-research/responsible-metrics/responsible-metrics-at-liverpool/","display_url":"liverpool.ac.uk/open-research/…","indices":[217,240]}]	13/24 The designers of the FWCI, BTW, explicitly state that it should not be used to rate individuals, and its use in this way is a violation of @LivUni's previous explicit undertaking not to use metrics in this way: https://t.co/nlYBB8g0Sb	2345.0	RT @BentallProf: 13/24 The designers of the FWCI, BTW, explicitly state that it should not be used to rate individuals, and its use in this…	7784.0	True	full
264417	264417	6041b6a2998e5f003825df6a	2021-03-05 04:42:05	[]	[]	Thu Mar 04 18:11:37 +0000 2021	[]	[{"url":"https://t.co/6y4pXJQ83l","expanded_url":"https://www.ohchr.org/EN/NewsEvents/Pages/DisplayNews.aspx?NewsID=26845&LangID=E","display_url":"ohchr.org/EN/NewsEvents/…","indices":[261,284]}]	Just released my report to HR Council on the crisis in Myanmar: "While the future of Myanmar will be determined by its people, the intl community must act urgently &amp; decisively to support them." I then recommend how. Link to news release &amp; report here: https://t.co/6y4pXJQ83l https://t.co/R3OfRtSNhu	187007.0	RT @RapporteurUn: Just released my report to HR Council on the crisis in Myanmar: "While the future of Myanmar will be determined by its pe…	34.0	True	full
264418	264418	6041b6a2998e5f003825df7c	2021-03-05 04:42:05	[]	[]	Fri Mar 05 02:43:59 +0000 2021	[]	[{"url":"https://t.co/65DFR3h7h9","expanded_url":"https://www.npr.org/2021/02/26/970999998/with-one-move-congress-could-lift-millions-of-children-out-of-poverty","display_url":"npr.org/2021/02/26/970…","indices":[251,274]}]	I don’t want this HUGE point to be lost.... Biden’s Covid Bill will cut child poverty in half! *Child allowance *Child care tax credit *Increase EITC boost *SNAP expansion I grew up in poverty. This will be a game changer for struggling families! https://t.co/65DFR3h7h9	743355.0	RT @harrisonjaime: I don’t want this HUGE point to be lost.... Biden’s Covid Bill will cut child poverty in half! *Child allowance *Child…	166.0	True	full
264419	264419	6041b6a2998e5f003825df94	2021-03-05 04:42:05	[]	[]	Fri Mar 05 01:51:13 +0000 2021	[]	[{"url":"https://t.co/T23hUGIBqR","expanded_url":"https://dailycaller.com/2021/03/04/lancet-richard-horton-china-propaganda-coronavirus/","display_url":"dailycaller.com/2021/03/04/lan…","indices":[248,271]}]	NEW: Richard Horton, the editor of world renowned medical journal The Lancet, has a long history of praising the Chinese government and his pro-China remarks were used in a Facebook ad sponsored by CGTN, the Chinese state-controlled TV network. https://t.co/T23hUGIBqR	742098.0	RT @DailyCaller: NEW: Richard Horton, the editor of world renowned medical journal The Lancet, has a long history of praising the Chinese…	75.0	True	full
264420	264420	6041b6a3998e5f003825dfa0	2021-03-05 04:42:05	[{"text":"DonaldJTrump","indices":[17,30]},{"text":"GOP","indices":[212,216]},{"text":"GQP","indices":[217,221]}]	[{"url":"https://t.co/pm54UhlkA3","expanded_url":"https://www.cnn.com/videos/politics/2020/03/13/trump-lag-tests-coronavirus-responsibility-vpx.cnn","display_url":"cnn.com/videos/politic…","indices":[223,246]}]		[]	[]			@joncoopertweets #DonaldJTrump doesn’t take RESPONSIBILITY He only takes CREDIT when something goes good FAILED… https://t.co/dtsjknX5Rc	4.0	True	full
264421	264421	6041b6a3998e5f003825dfa6	2021-03-05 04:42:05	[]	[{"url":"https://t.co/CkVRNcUPzs","expanded_url":"https://thehill.com/homenews/senate/541114-sanders-to-force-vote-on-15-minimum-wage-urges-democrats-to-ignore","display_url":"thehill.com/homenews/senat…","indices":[265,288]}]		[]	[]			@TrevvyTrev @BlueSteelDC @AntifaBusDriver @MattBinder Okay but if it can’t be apart of if you force the vote on it… https://t.co/wtBw7UcBiI	923.0	True	full
264422	264422	6041b6a3998e5f003825dfaa	2021-03-05 04:42:05	[]	[]	Fri Mar 05 00:43:50 +0000 2021	[]	[{"url":"https://t.co/xSNxQj8XUK","expanded_url":"https://www.sacbee.com/news/coronavirus/article249697533.html","display_url":"sacbee.com/news/coronavir…","indices":[190,213]}]	Because Texas ended its mask mandate, Gov. Newsom says he has revised the state health recommendations to tell Californians to wear two masks. This is not a satire, this is an actual event. https://t.co/xSNxQj8XUK https://t.co/WnabCoGgBS	2821.0	RT @Susan_Shelley: Because Texas ended its mask mandate, Gov. Newsom says he has revised the state health recommendations to tell Californi…	17.0	True	full
264423	264423	6041b6a3998e5f003825dfc2	2021-03-05 04:42:06	[]	[]	Thu Mar 04 10:37:59 +0000 2021	[]	[{"url":"https://t.co/cvxIeHKTpm","expanded_url":"https://www.wsj.com/articles/trumps-appeal-rings-hollow-at-cpac-11614812740?mod=opinion_lead_pos8","display_url":"wsj.com/articles/trump…","indices":[244,267]}]	"These results reinforce that Mr. Trump’s drawing power is a double-edged sword. Yes, he received 11.2 million more votes in 2020 than in 2016—but also helped turn out 15.4 million more to oppose him, losing by 7.1 million." @KarlRove in @WSJ: https://t.co/cvxIeHKTpm	185516.0	RT @hughhewitt: "These results reinforce that Mr. Trump’s drawing power is a double-edged sword. Yes, he received 11.2 million more votes i…	281.0	True	full
264424	264424	6041b6a3998e5f003825dfd6	2021-03-05 04:42:06	[]	[]	Thu Mar 04 23:34:49 +0000 2021	[{"text":"BTSLoveMyself","indices":[194,208]}]	[{"url":"https://t.co/XoktPNLxGE","expanded_url":"https://www.unicef.org/press-releases/bts-and-big-hit-renew-commitment-love-myself-campaign-support-unicef-ending-violence","display_url":"unicef.org/press-releases…","indices":[209,232]}]	Grammy-nominated group BTS, together with its label Big Hit, renew its commitment to UNICEF to help end violence and neglect, and promote children and young people’s self-esteem and well-being. #BTSLoveMyself https://t.co/XoktPNLxGE	30294.0	RT @UNICEFmedia: Grammy-nominated group BTS, together with its label Big Hit, renew its commitment to UNICEF to help end violence and negle…	3.0	True	full
264425	264425	6041b6a3998e5f003825dffa	2021-03-05 04:42:06	[]	[]	Thu Mar 04 11:07:24 +0000 2021	[{"text":"MONSTAX","indices":[15,23]},{"text":"concerts","indices":[81,90]}]	[{"url":"https://t.co/BWQictQt4J","expanded_url":"https://www.koreatimes.co.kr/www/art/2021/03/732_305013.html","display_url":"koreatimes.co.kr/www/art/2021/0…","indices":[184,207]}]	K-pop boy band #MONSTAX (@OfficialMonstaX) on Wednesday called off its "offline" #concerts ― initially scheduled in Seoul for March 6 and 7 ― due to the protracted COVID-19 pandemic. https://t.co/BWQictQt4J	27495.0	RT @koreatimescokr: K-pop boy band #MONSTAX (@OfficialMonstaX) on Wednesday called off its "offline" #concerts ― initially scheduled in Seo…	312.0	True	full
264426	264426	6041b6a4998e5f003825e004	2021-03-05 04:42:06	[]	[]	Fri Mar 05 02:07:49 +0000 2021	[{"text":"Biloela","indices":[238,246]}]	[{"url":"https://t.co/CvHULvZZfm","expanded_url":"https://www.sbs.com.au/news/these-two-children-have-now-been-in-australian-immigration-detention-for-three-years?cid=news:socialshare:twitter","display_url":"sbs.com.au/news/these-two…","indices":[247,270]}]	These two children have now been in Australian immigration detention for 3 years. “If we look at the situation on its merits, by any estimation, the most sensible and humane thing to do would be for this family to continue their lives in #Biloela https://t.co/CvHULvZZfm @SBSNews	53687.0	RT @drkerrynphelps: These two children have now been in Australian immigration detention for 3 years. “If we look at the situation on its m…	793.0	True	full
264427	264427	6041b6a4998e5f003825e012	2021-03-05 04:42:06	[]	[{"url":"https://t.co/d8QjBQ3sbo","expanded_url":"http://dlvr.it/Rv0X4W","display_url":"dlvr.it/Rv0X4W","indices":[256,279]}]		[]	[]			Resurrected The Walking Dead star Lauren Cohan tells Conan her best zombie kill nicknames - The A.V. Club: Anyone s… https://t.co/MdR2sQpqmE	5633.0	True	full
264428	264428	6041b6a4998e5f003825e01e	2021-03-05 04:42:07	[]	[]	Thu Mar 04 12:18:17 +0000 2021	[{"text":"COVIDー19","indices":[83,92]}]	[{"url":"https://t.co/iUKuied50p","expanded_url":"https://www.juntadeandalucia.es/institutodeestadisticaycartografia/badea/operaciones/consulta/anual/38676?CodOper=b3_2314&codConsulta=38676","display_url":"juntadeandalucia.es/institutodeest…","indices":[254,277]}]	📊 Datos de la Consejería de @saludand de la @AndaluciaJunta sobre la situación del #COVIDー19 en La Puebla del Río 📆 Gráfico correspondiente al 04/03 👨‍⚕️ PDIA: Pruebas Diagnósticas de Infección Activa (positivos) 🖥️ Informe completo de la provincia 👉 https://t.co/iUKuied50p https://t.co/qLBeRh6ktk	3728.0	RT @AytoDeLaPuebla: 📊 Datos de la Consejería de @saludand de la @AndaluciaJunta sobre la situación del #COVIDー19 en La Puebla del Río 📆 Gr…	4261.0	True	full
264429	264429	6041b6a4998e5f003825e036	2021-03-05 04:42:07	[]	[]	Thu Mar 04 15:15:27 +0000 2021	[{"text":"ENHYPEN","indices":[18,26]},{"text":"엔하이픈","indices":[163,168]}]	[{"url":"https://t.co/JmbUWp1Eea","expanded_url":"http://youtu.be/FKG48r9Wl8o","display_url":"youtu.be/FKG48r9Wl8o","indices":[128,151]}]	[UPDATE] 210305 #ENHYPEN Let Me In (20 CUBE) Official MV has 15,636,590 views Additional Views Today = 114.007 watch it here https://t.co/JmbUWp1Eea @ENHYPEN #엔하이픈 @ENHYPEN_members -🇮🇩 https://t.co/egOWP09Kam	23188.0	RT @AsiaEnhypen: [UPDATE] 210305 #ENHYPEN Let Me In (20 CUBE) Official MV has 15,636,590 views Additional Views Today = 114.007 watch it…	138.0	True	full
264430	264430	6041b6a4998e5f003825e03a	2021-03-05 04:42:07	[]	[]	Fri Mar 05 03:16:41 +0000 2021	[]	[{"url":"https://t.co/8VzKDFw2dr","expanded_url":"https://www.nytimes.com/2021/03/04/nyregion/cuomo-nursing-home-deaths.html","display_url":"nytimes.com/2021/03/04/nyr…","indices":[244,267]}]	BREAKING: Top aides to Gov. Andrew M. Cuomo were alarmed: A report written by state health officials had just landed, and it included a count of how many nursing home residents in New York had died in the pandemic. They ordered the data out. https://t.co/8VzKDFw2dr	15091.0	RT @jdavidgoodman: BREAKING: Top aides to Gov. Andrew M. Cuomo were alarmed: A report written by state health officials had just landed, an…	132.0	True	full
264431	264431	6041b6a4998e5f003825e048	2021-03-05 04:42:07	[]	[]	Thu Mar 04 23:49:03 +0000 2021	[]	[{"url":"https://t.co/dqUGjkY4Kq","expanded_url":"https://www.pscp.tv/w/cxAXszFvUEtMTG9YTUpKS2R8MXlvS01BQlhBbFlLURQK-z0AN1t6fOSDSJyxHWHeE5rhdU1cfhExc-FKt7nm","display_url":"pscp.tv/w/cxAXszFvUEtM…","indices":[253,276]}]	Right now my Republican colleague is delaying a vote on the COVID relief bill by requiring the poor Senate clerks to read all 600+ pages out loud. That'll take about 10 hours. So instead, tune in as I read letters from folks who are pleading for help. https://t.co/dqUGjkY4Kq	16662.0	RT @SenatorHick: Right now my Republican colleague is delaying a vote on the COVID relief bill by requiring the poor Senate clerks to read…	69.0	True	full
264432	264432	6041b6a5998e5f003825e05e	2021-03-05 04:42:07	[]	[]	Fri Mar 05 01:16:18 +0000 2021	[]	[{"url":"https://t.co/cKNlsxhe5b","expanded_url":"https://www.newyorker.com/news/letter-from-bidens-washington/what-does-national-security-even-mean-anymore-after-january-6th-and-the-pandemic","display_url":"newyorker.com/news/letter-fr…","indices":[249,272]}]	For the head of US armed forces, a new kind of danger: “For me, January 6th clearly and unambiguously exposed a domestic extremist threat that I didn’t realize the size, scale, and scope of," Gen. Milley tells ⁦@sbg1⁩ and other traveling reporters. https://t.co/cKNlsxhe5b	574634.0	RT @peterbakernyt: For the head of US armed forces, a new kind of danger: “For me, January 6th clearly and unambiguously exposed a domestic…	1155.0	True	full
264433	264433	6041b6a5998e5f003825e062	2021-03-05 04:42:07	[]	[]	Fri Mar 05 03:05:07 +0000 2021	[]	[{"url":"https://t.co/VBdu4w2Taz","expanded_url":"https://nyti.ms/38dIXEz","display_url":"nyti.ms/38dIXEz","indices":[159,182]}]	Breaking News: Aides to Gov. Andrew Cuomo of New York rewrote a report by state health officials to hide how many nursing home residents died in the pandemic. https://t.co/VBdu4w2Taz	49545600.0	RT @nytimes: Breaking News: Aides to Gov. Andrew Cuomo of New York rewrote a report by state health officials to hide how many nursing home…	648.0	True	full
264434	264434	6041b6a5998e5f003825e06a	2021-03-05 04:42:07	[]	[{"url":"https://t.co/wgBFBIa1jD","expanded_url":"https://zeenews.india.com/india/world-leaders-thank-pm-narendra-modi-as-india-sends-covid-vaccines-to-47-countries-2345750.html","display_url":"zeenews.india.com/india/world-le…","indices":[86,109]}]		[]	[]			World leaders thank PM Narendra Modi as India sends COVID-19 vaccines to 47 countries https://t.co/wgBFBIa1jD via… https://t.co/qxWdznd7vw	996.0	True	full
264435	264435	6041b6a5998e5f003825e06e	2021-03-05 04:42:08	[]	[]	Fri Mar 05 03:05:07 +0000 2021	[]	[{"url":"https://t.co/VBdu4w2Taz","expanded_url":"https://nyti.ms/38dIXEz","display_url":"nyti.ms/38dIXEz","indices":[159,182]}]	Breaking News: Aides to Gov. Andrew Cuomo of New York rewrote a report by state health officials to hide how many nursing home residents died in the pandemic. https://t.co/VBdu4w2Taz	49538827.0	RT @nytimes: Breaking News: Aides to Gov. Andrew Cuomo of New York rewrote a report by state health officials to hide how many nursing home…	182.0	True	full
264436	264436	6041b6a5998e5f003825e07a	2021-03-05 04:42:08	[]	[]	Fri Mar 05 02:28:47 +0000 2021	[]	[{"url":"https://t.co/kEz82Ak3iS","expanded_url":"https://www.wsj.com/articles/cuomo-advisers-altered-report-on-covid-19-nursing-home-deaths-11614910855?st=7bnf2hs7flj3dwb&reflink=article_copyURL_share","display_url":"wsj.com/articles/cuomo…","indices":[234,257]}]	"Gov. An­drew Cuo­mo’s top ad­vis­ers suc­cess­fully pushed state health of­fi­cials to strip a pub­lic re­port of data show­ing that more nurs­ing-home res­i­dents had died of Covid-19 than the ad­min­is­tra­tion had ac­knowl­edged" https://t.co/kEz82Ak3iS	761971.0	RT @MrAndyNgo: "Gov. An­drew Cuo­mo’s top ad­vis­ers suc­cess­fully pushed state health of­fi­cials to strip a pub­lic re­port of data show…	9506.0	True	full
264437	264437	6041b6a5998e5f003825e080	2021-03-05 04:42:08	[]	[]	Thu Mar 04 23:34:49 +0000 2021	[{"text":"BTSLoveMyself","indices":[194,208]}]	[{"url":"https://t.co/XoktPNLxGE","expanded_url":"https://www.unicef.org/press-releases/bts-and-big-hit-renew-commitment-love-myself-campaign-support-unicef-ending-violence","display_url":"unicef.org/press-releases…","indices":[209,232]}]	Grammy-nominated group BTS, together with its label Big Hit, renew its commitment to UNICEF to help end violence and neglect, and promote children and young people’s self-esteem and well-being. #BTSLoveMyself https://t.co/XoktPNLxGE	30295.0	RT @UNICEFmedia: Grammy-nominated group BTS, together with its label Big Hit, renew its commitment to UNICEF to help end violence and negle…	178.0	True	full
264438	264438	6041b6a5998e5f003825e092	2021-03-05 04:42:08	[]	[]	Fri Mar 05 03:30:45 +0000 2021	[]	[{"url":"https://t.co/9lomUiUFxV","expanded_url":"https://www.nytimes.com/2021/03/04/nyregion/cuomo-nursing-home-deaths.htm","display_url":"nytimes.com/2021/03/04/nyr…","indices":[120,143]},{"url":"https://t.co/eswfrPp45n","expanded_url":"https://twitter.com/harrysiegel/status/1367664788449472514","display_url":"twitter.com/harrysiegel/st…","indices":[144,167]}]	NYT: "The extraordinary intervention… came just as Mr. Cuomo was starting to write a book on his pandemic achievements" https://t.co/9lomUiUFxV https://t.co/eswfrPp45n	28874.0	RT @harrysiegel: NYT: "The extraordinary intervention… came just as Mr. Cuomo was starting to write a book on his pandemic achievements" ht…	371.0	True	full
264439	264439	6041b6a5998e5f003825e09c	2021-03-05 04:42:08	[]	[]	Fri Mar 05 04:41:10 +0000 2021	[]	[{"url":"https://t.co/tBcBgWYBQM","expanded_url":"http://dlvr.it/Rv0X0y","display_url":"dlvr.it/Rv0X0y","indices":[254,277]}]	Jaguar Land Rover axes all-electric Range Rover – report - CarAdvice: Jaguar Land Rover has axed its upcoming all-electric Range Rover 'Road Rover' project, according to a new report from Automotive News Europe. Citing an investor call with the brand’s… https://t.co/tBcBgWYBQM https://t.co/6YyvCKmbYD	5633.0	RT @globalfirstnews: Jaguar Land Rover axes all-electric Range Rover – report - CarAdvice: Jaguar Land Rover has axed its upcoming all-elec…	9112.0	True	full
264440	264440	6041b6a6998e5f003825e0b6	2021-03-05 04:42:08	[]	[]	Thu Mar 04 18:11:37 +0000 2021	[]	[{"url":"https://t.co/6y4pXJQ83l","expanded_url":"https://www.ohchr.org/EN/NewsEvents/Pages/DisplayNews.aspx?NewsID=26845&LangID=E","display_url":"ohchr.org/EN/NewsEvents/…","indices":[261,284]}]	Just released my report to HR Council on the crisis in Myanmar: "While the future of Myanmar will be determined by its people, the intl community must act urgently &amp; decisively to support them." I then recommend how. Link to news release &amp; report here: https://t.co/6y4pXJQ83l https://t.co/R3OfRtSNhu	187584.0	RT @RapporteurUn: Just released my report to HR Council on the crisis in Myanmar: "While the future of Myanmar will be determined by its pe…	5.0	True	full
264441	264441	6041b6a6998e5f003825e0c4	2021-03-05 04:42:08	[]	[]	Thu Mar 04 02:56:05 +0000 2021	[]	[{"url":"https://t.co/SfcbZeqPXl","expanded_url":"https://www.instagram.com/p/CL-tW7RDclbjoU9f7ass7OejyaluzqKb3x4pMA0/?igshid=do32gq25sbh4","display_url":"instagram.com/p/CL-tW7RDclbj…","indices":[249,272]}]	Gente, los necesito🙏🏻 Él es mi vecino Cecilio. Tiene 27 años. Está participando para ganar sus prótesis. Le dije que lo apoyaríamos. Necesitamos al menos 9000 likes. Solo tienes que ayudarme a difundir y dar like en este enlace de Ig⬇️ POR FAAAAA https://t.co/SfcbZeqPXl https://t.co/Rcg8Zzntg0	47921.0	RT @LucyPN: Gente, los necesito🙏🏻 Él es mi vecino Cecilio. Tiene 27 años. Está participando para ganar sus prótesis. Le dije que lo apoyar…	17355.0	True	full
264442	264442	6041b6a6998e5f003825e0ca	2021-03-05 04:42:08	[]	[{"url":"https://t.co/1Hq3Tl5S5Y","expanded_url":"https://stocktwits.com/JustTradingHoy/message/299541425","display_url":"stocktwits.com/JustTradingHoy…","indices":[225,248]}]		[]	[]			$SPY Wall Street is playing their dirty game. The 10yr is below where it traded in the pandemic and then it wasn’t… https://t.co/DZ5eEQHG5Y	492.0	True	full
264443	264443	6041b6a6998e5f003825e0ea	2021-03-05 04:42:09	[]	[]	Fri Mar 05 00:07:46 +0000 2021	[]	[{"url":"https://t.co/4B2p9o6b51","expanded_url":"https://test.covid19.cdmx.gob.mx/","display_url":"test.covid19.cdmx.gob.mx","indices":[256,279]}]	Les recuerdo que en caso de tener síntomas o haber estado en contacto con un positivo, es muy importante hacerse una prueba gratuita en alguno de los puntos de toma de muestra de la Ciudad. Para conocer el más cercano, envía "prueba" por SMS al 51515 o👇 https://t.co/4B2p9o6b51 https://t.co/UY3872w32P	1548790.0	RT @Claudiashein: Les recuerdo que en caso de tener síntomas o haber estado en contacto con un positivo, es muy importante hacerse una prue…	0.0	True	full
264444	264444	6041b6a6998e5f003825e10e	2021-03-05 04:42:09	[]	[]	Fri Mar 05 04:41:33 +0000 2021	[{"text":"cdnpoli","indices":[239,247]},{"text":"onpoli","indices":[248,255]}]	[{"url":"https://t.co/Fou0HMKe5H","expanded_url":"https://globalnews.ca/news/7676979/johnson-johnson-coronavirus-vaccine-approval-possible/","display_url":"globalnews.ca/news/7676979/j…","indices":[256,279]}]	4th Vaccine Coming Soon: J&amp;J vaccine approval expected in ‘next few days’! Dr. Berthiaume, from Health Canada, said during a press conference on Thursday that he expects there will be good news on the approval of that vaccine shortly. #cdnpoli #onpoli https://t.co/Fou0HMKe5H	3994.0	RT @TurnbullWhitby: 4th Vaccine Coming Soon: J&amp;J vaccine approval expected in ‘next few days’! Dr. Berthiaume, from Health Canada, said dur…	399.0	True	full
264445	264445	6041b6a6998e5f003825e110	2021-03-05 04:42:09	[]	[{"url":"https://t.co/DhHkgMfEVU","expanded_url":"https://www.macleans.ca/economy/economicanalysis/canada-needs-a-new-prescription-for-the-pandemic-recession/","display_url":"macleans.ca/economy/econom…","indices":[179,202]}]		[]	[]			As the world opens up, some of the predictions made by @ctsragan and @pmboothe last June are no longer predictions.… https://t.co/lKtxaPjcKX	275.0	True	full
264446	264446	6041b6a7998e5f003825e122	2021-03-05 04:42:09	[]	[]	Fri Mar 05 02:50:47 +0000 2021	[]	[{"url":"https://t.co/PKrJ5Wp4v3","expanded_url":"https://push.abs-cbn.com/2021/3/5/fresh-scoops/francine-diaz-shares-how-kyle-echarri-became-her-b-192081","display_url":"push.abs-cbn.com/2021/3/5/fresh…","indices":[120,143]}]	‘Huwag Kang Mangamba’ actress Francine Diaz reveals how she kept in touch with Kyle Echarri even during the pandemic. https://t.co/PKrJ5Wp4v3 via @Push_Alerts	128989.0	RT @ABSCBNpr: ‘Huwag Kang Mangamba’ actress Francine Diaz reveals how she kept in touch with Kyle Echarri even during the pandemic. https…	877.0	True	full
264447	264447	6041b6a7998e5f003825e126	2021-03-05 04:42:09	[]	[]	Thu Mar 04 18:11:37 +0000 2021	[]	[{"url":"https://t.co/6y4pXJQ83l","expanded_url":"https://www.ohchr.org/EN/NewsEvents/Pages/DisplayNews.aspx?NewsID=26845&LangID=E","display_url":"ohchr.org/EN/NewsEvents/…","indices":[261,284]}]	Just released my report to HR Council on the crisis in Myanmar: "While the future of Myanmar will be determined by its people, the intl community must act urgently &amp; decisively to support them." I then recommend how. Link to news release &amp; report here: https://t.co/6y4pXJQ83l https://t.co/R3OfRtSNhu	187008.0	RT @RapporteurUn: Just released my report to HR Council on the crisis in Myanmar: "While the future of Myanmar will be determined by its pe…	2.0	True	full
264448	264448	6041b6a7998e5f003825e138	2021-03-05 04:42:10	[]	[]	Fri Mar 05 04:32:22 +0000 2021	[{"text":"SUGA","indices":[28,33]},{"text":"HappyGDIAday","indices":[37,50]}]	[{"url":"https://t.co/j07YBQGmqO","expanded_url":"https://forms.gle/koammtas1WC4YipWA","display_url":"forms.gle/koammtas1WC4Yi…","indices":[220,243]}]	[🗳| ARMYs Vote for @BTS_twt #SUGA on #HappyGDIAday MARCH birthday poll 🎁 🏆Birthdays ADS: GDIA screens at all stations of Seoul Subway Line 1-4 (Total 652 Screens) 🗓 ENDS: March 7th - Advertising: 3/15-3/21 👇Now Vote 👇 https://t.co/j07YBQGmqO https://t.co/Y7hduSjELa	166413.0	RT @BTSChartDailyx: [🗳| ARMYs Vote for @BTS_twt #SUGA on #HappyGDIAday MARCH birthday poll 🎁 🏆Birthdays ADS: GDIA screens at all stations…	40.0	True	full
264449	264449	6041b6a7998e5f003825e15c	2021-03-05 04:42:10	[]	[]	Fri Mar 05 04:31:54 +0000 2021	[]	[{"url":"https://t.co/KL8QiU6Q8J","expanded_url":"https://www.huffp.st/vqygcMz","display_url":"huffp.st/vqygcMz","indices":[132,155]}]	“I don’t know really what the big rush to get rid of the mask is, because these masks have saved a lot of lives,” said Jim Justice. https://t.co/KL8QiU6Q8J	1457287.0	RT @HuffPostPol: “I don’t know really what the big rush to get rid of the mask is, because these masks have saved a lot of lives,” said Jim…	1432.0	True	full
264450	264450	6041b6a7998e5f003825e16c	2021-03-05 04:42:10	[]	[]	Thu Mar 04 12:22:17 +0000 2021	[]	[{"url":"https://t.co/Hl8f1SQ2Jb","expanded_url":"https://www.sedunia.me/campaigns/donation-to-iltc","display_url":"sedunia.me/campaigns/dona…","indices":[242,265]}]	Hello everyone! My friends from AIESEC in UPM are conducting a fundraising campaign to help disabled people in Malaysia. Can you help us to spread this so it can reach more people and reach its target 🥺 We appreciate your time and help ❤ https://t.co/Hl8f1SQ2Jb	679.0	RT @nieysasid: Hello everyone! My friends from AIESEC in UPM are conducting a fundraising campaign to help disabled people in Malaysia. C…	2328.0	True	full
264451	264451	6041b6a8998e5f003825e178	2021-03-05 04:42:10	[]	[]	Tue Mar 02 23:49:30 +0000 2021	[]	[{"url":"https://t.co/f1IeWhTyks","expanded_url":"https://www.solutiontree.com/blog/its-time-for-curriculum-mapping-3-0/","display_url":"solutiontree.com/blog/its-time-…","indices":[243,266]}]	It's time for Curriculum Mapping 3.0! Check out my latest blog that makes the case for a needed shift from curriculum as content "coverage" to a more deliberate focus on authentic performance -- and what students can DO with their learning. https://t.co/f1IeWhTyks https://t.co/xcP7BPVDal	31025.0	RT @jaymctighe: It's time for Curriculum Mapping 3.0! Check out my latest blog that makes the case for a needed shift from curriculum as c…	1054.0	True	full
264452	264452	6041b6a8998e5f003825e192	2021-03-05 04:42:10	[]	[{"url":"https://t.co/sZw8PHeRTx","expanded_url":"https://canberraweekly.com.au/13-million-icu-construction-project-begins/","display_url":"canberraweekly.com.au/13-million-icu…","indices":[128,151]}]		[]	[]			The construction of the Canberra Hospital Intensive Care Unit has begun and is on track to be completed by the end… https://t.co/NyUYxHbITt	326.0	True	full
264453	264453	6041b6a8998e5f003825e19c	2021-03-05 04:42:11	[]	[]	Thu Mar 04 09:00:06 +0000 2021	[{"text":"Ebola","indices":[0,6]},{"text":"COVID19","indices":[176,184]}]	[{"url":"https://t.co/2KmllrfKp4","expanded_url":"https://hubs.li/H0HGHMl0","display_url":"hubs.li/H0HGHMl0","indices":[226,249]}]	#Ebola has returned to Guinea and DR Congo. However, experts express optimism that the outbreaks can be controlled quickly by building on past experiences &amp; leveraging the #COVID19 response. @pauladepoju for World Report. https://t.co/2KmllrfKp4	633714.0	RT @TheLancet: #Ebola has returned to Guinea and DR Congo. However, experts express optimism that the outbreaks can be controlled quickly b…	994.0	True	full
264454	264454	6041b6a8998e5f003825e19e	2021-03-05 04:42:11	[]	[]	Thu Mar 04 14:22:44 +0000 2021	[{"text":"AmoMeuBumbum","indices":[231,244]}]	[{"url":"https://t.co/lIz0GhqLbW","expanded_url":"http://bit.ly/2NTPjSQ","display_url":"bit.ly/2NTPjSQ","indices":[124,147]}]	Quantos likes essa lindona merece? Olha a @eutaysreis arrasando com o seu Bumbum Care! Quer arrasar também? É só ir no site https://t.co/lIz0GhqLbW e garantir o seu com 15% de desconto 💛 Mas é por tempo limitado, não perca tempo 🍑 #AmoMeuBumbum https://t.co/F1biqg03T2	133.0	RT @UseBeBrasil: Quantos likes essa lindona merece? Olha a @eutaysreis arrasando com o seu Bumbum Care! Quer arrasar também? É só ir no sit…	62.0	True	full
264455	264455	6041b6a8998e5f003825e1aa	2021-03-05 04:42:11	[]	[]	Fri Mar 05 04:02:10 +0000 2021	[{"text":"Myanmar","indices":[21,29]}]	[{"url":"https://t.co/p9Fvyv3fds","expanded_url":"https://www.ohchr.org/EN/NewsEvents/Pages/DisplayNews.aspx?NewsID=26845&LangID=E","display_url":"ohchr.org/EN/NewsEvents/…","indices":[256,279]}]	“While the future of #Myanmar will be determined by its people, the international community must act urgently and decisively to support them,” @RapporteurUn calls 4 urgent response from Int’l community ahead of today's U.N. Security Council meeting today. https://t.co/p9Fvyv3fds	29075.0	RT @FortifyRights: “While the future of #Myanmar will be determined by its people, the international community must act urgently and decisi…	42.0	True	full
264456	264456	6041b6a8998e5f003825e1c6	2021-03-05 04:42:11	[]	[]	Tue Mar 02 11:16:44 +0000 2021	[]	[{"url":"https://t.co/x84fIzCmrn","expanded_url":"https://twitter.com/g1/status/1366504770354245632","display_url":"twitter.com/g1/status/1366…","indices":[151,174]}]	Eu quero que isso seja uma forma de conscientizar a todos sobre a gravidade desse vírus. Não é banal como muitos tratam. A dor da perda é irreparável. https://t.co/x84fIzCmrn	7679.0	RT @cayrote: Eu quero que isso seja uma forma de conscientizar a todos sobre a gravidade desse vírus. Não é banal como muitos tratam. A dor…	125.0	True	full
264457	264457	6041b6a8998e5f003825e1c8	2021-03-05 04:42:11	[]	[]	Thu Mar 04 20:00:01 +0000 2021	[{"text":"COVID19","indices":[69,77]},{"text":"SARSCoV2","indices":[141,150]}]	[{"url":"https://t.co/DQWIlOKL8w","expanded_url":"https://ja.ma/3uMK8EI","display_url":"ja.ma/3uMK8EI","indices":[253,276]}]	People who get only 1 vaccine dose may have only partial immunity to #COVID19, resulting in a higher risk that vaccine-resistant variants of #SARSCoV2 will develop. There is no evidence that people who get only 1 dose have adequate long-term protection https://t.co/DQWIlOKL8w	417892.0	RT @JAMA_current: People who get only 1 vaccine dose may have only partial immunity to #COVID19, resulting in a higher risk that vaccine-re…	24.0	True	full
264458	264458	6041b6a9998e5f003825e1ce	2021-03-05 04:42:11	[]	[]	Thu Mar 04 19:40:22 +0000 2021	[]	[{"url":"https://t.co/4RRpqBzQv9","expanded_url":"https://healthydebate.ca/opinions/family-doctors-lockdown/","display_url":"healthydebate.ca/opinions/famil…","indices":[255,278]}]	Every word of this. Why I work in a Fam Med dept and ❤️ my colleagues. “I am experiencing a deep dissonance between ethical family medicine practice and the continued promotion of sweeping lockdowns by health professionals leading the COVID-19 response.” https://t.co/4RRpqBzQv9	3104.0	RT @DrKristenW: Every word of this. Why I work in a Fam Med dept and ❤️ my colleagues. “I am experiencing a deep dissonance between ethical…	2263.0	True	full
264459	264459	6041b6a9998e5f003825e1d0	2021-03-05 04:42:11	[]	[]	Wed Mar 03 14:36:50 +0000 2021	[]	[{"url":"https://t.co/s9ZAMB1Ubz","expanded_url":"https://cnn.it/3kFkPQa","display_url":"cnn.it/3kFkPQa","indices":[256,279]}]	"I'm scared of what this is going to look like." A Texas ICU nurse said health care workers were seeing light at the end of the tunnel, but that was "shut down" when Gov. Abbott said he was lifting the state's mask mandate and businesses' capacity limits. https://t.co/s9ZAMB1Ubz	53098312.0	RT @CNN: "I'm scared of what this is going to look like." A Texas ICU nurse said health care workers were seeing light at the end of the tu…	277.0	True	full
264460	264460	6041b6a9998e5f003825e20c	2021-03-05 04:42:12	[]	[]	Fri Mar 05 03:38:48 +0000 2021	[]	[{"url":"https://t.co/raKaKD47Wo","expanded_url":"https://www.wsj.com/articles/cuomo-advisers-altered-report-on-covid-19-nursing-home-deaths-11614910855?reflink=share_mobilewebshare","display_url":"wsj.com/articles/cuomo…","indices":[187,210]}]	This occurred while epidemiologists and data scientists were frantically combing the nursing home data seeking ways to identify outbreaks and slow pandemic spread. Totally unacceptable. https://t.co/raKaKD47Wo	28228.0	RT @haroldpollack: This occurred while epidemiologists and data scientists were frantically combing the nursing home data seeking ways to i…	256.0	True	full
264461	264461	6041b6a9998e5f003825e210	2021-03-05 04:42:12	[]	[]	Fri Mar 05 04:03:52 +0000 2021	[{"text":"TomoChain","indices":[21,31]}]	[{"url":"https://t.co/mWLw10BTw4","expanded_url":"https://medium.com/tomochain/tomochain-partners-with-big-data-protocol-enabling-tomoe-staking-37b003b3bd48","display_url":"medium.com/tomochain/tomo…","indices":[233,256]}]	DeFi’s booming &amp; #TomoChain's super excited to be partnering with @bigdataprotocol, enabling $TOMOE-$BDP pool on its DeFi marketplace. 🎉 🗓️ $TOMOE staking: 4pm UTC, 4 Mar 2021 📌 Rewards distribution: starting 4pm UTC, March.6 https://t.co/mWLw10BTw4	43170.0	RT @TomoChainANN: DeFi’s booming &amp; #TomoChain's super excited to be partnering with @bigdataprotocol, enabling $TOMOE-$BDP pool on its DeFi…	73.0	True	full
264462	264462	6041b6aa998e5f003825e244	2021-03-05 04:42:13	[]	[]	Fri Mar 05 04:28:07 +0000 2021	[{"text":"TREASURE_webdrama","indices":[203,221]},{"text":"TREASURE","indices":[222,231]},{"text":"트레저","indices":[232,236]}]	[{"url":"https://t.co/M7lOe1ef76","expanded_url":"https://youtu.be/JSAfPh1A25E","display_url":"youtu.be/JSAfPh1A25E","indices":[154,177]}]	[YOUTUBE] CONGRATULATIONS, TREASURE, AND, TREASURE MAKER as 'BOY M/V' reached 66 MILLION VIEWS. Don't forget to stream this best debut song every day! 🎥https://t.co/M7lOe1ef76 ITS OKAY ITS FRIENDSHIP #TREASURE_webdrama #TREASURE #트레저 @treasuremembers https://t.co/nCavz5GU0N	34397.0	RT @TGlobalOfficial: [YOUTUBE] CONGRATULATIONS, TREASURE, AND, TREASURE MAKER as 'BOY M/V' reached 66 MILLION VIEWS. Don't forget to strea…	87.0	True	full
264463	264463	6041b6aa998e5f003825e25a	2021-03-05 04:42:13	[]	[]	Fri Mar 05 04:34:38 +0000 2021	[]	[{"url":"https://t.co/aclGz9edZQ","expanded_url":"https://www.elfinanciero.com.mx/opinion/enrique-quintana/aqui-no-hay-otros-datos","display_url":"elfinanciero.com.mx/opinion/enriqu…","indices":[228,251]}]	Mundial la crisis de pandemia? Pues USA y China traen un muy buen repunte! Claro con acciones adecuadas ....y aquí resucitando muertos financieros y proyectos disparate , y cancelando y perdiendo dinero a diestra y siniestra https://t.co/aclGz9edZQ	12088.0	RT @juancar35546865: Mundial la crisis de pandemia? Pues USA y China traen un muy buen repunte! Claro con acciones adecuadas ....y aquí res…	2014.0	True	full
264464	264464	6041b6aa998e5f003825e260	2021-03-05 04:42:13	[]	[]	Fri Mar 05 04:32:22 +0000 2021	[{"text":"SUGA","indices":[28,33]},{"text":"HappyGDIAday","indices":[37,50]}]	[{"url":"https://t.co/j07YBQGmqO","expanded_url":"https://forms.gle/koammtas1WC4YipWA","display_url":"forms.gle/koammtas1WC4Yi…","indices":[220,243]}]	[🗳| ARMYs Vote for @BTS_twt #SUGA on #HappyGDIAday MARCH birthday poll 🎁 🏆Birthdays ADS: GDIA screens at all stations of Seoul Subway Line 1-4 (Total 652 Screens) 🗓 ENDS: March 7th - Advertising: 3/15-3/21 👇Now Vote 👇 https://t.co/j07YBQGmqO https://t.co/Y7hduSjELa	166413.0	RT @BTSChartDailyx: [🗳| ARMYs Vote for @BTS_twt #SUGA on #HappyGDIAday MARCH birthday poll 🎁 🏆Birthdays ADS: GDIA screens at all stations…	239.0	True	full
264465	264465	6041b6aa998e5f003825e26e	2021-03-05 04:42:13	[{"text":"ForThePeopleAct","indices":[99,115]}]	[{"url":"https://t.co/4a5bYbrSF8","expanded_url":"http://democracyreform.co/for-the-people/#utm_source=marissajwinokur&utm_medium=twitter&utm_campaign=HR1","display_url":"democracyreform.co/for-the-people…","indices":[229,252]},{"url":"https://t.co/2lN1c7sy0U","expanded_url":"https://twitter.com/BradleyWhitford/status/1367538655296954368","display_url":"twitter.com/BradleyWhitfor…","indices":[253…		[]	[]			Restoring transparency in our government is necessary, especially after four years of Tr*mp. The #ForThePeopleAct… https://t.co/a7sjYDF4D7	75173.0	True	full
264466	264466	6041b6aa998e5f003825e274	2021-03-05 04:42:13	[]	[]	Fri Mar 05 03:05:07 +0000 2021	[]	[{"url":"https://t.co/VBdu4w2Taz","expanded_url":"https://nyti.ms/38dIXEz","display_url":"nyti.ms/38dIXEz","indices":[159,182]}]	Breaking News: Aides to Gov. Andrew Cuomo of New York rewrote a report by state health officials to hide how many nursing home residents died in the pandemic. https://t.co/VBdu4w2Taz	49545600.0	RT @nytimes: Breaking News: Aides to Gov. Andrew Cuomo of New York rewrote a report by state health officials to hide how many nursing home…	294.0	True	full
264467	264467	6041b6ab998e5f003825e288	2021-03-05 04:42:13	[]	[]	Wed Mar 03 18:19:51 +0000 2021	[]	[{"url":"https://t.co/gWSCxj4YUb","expanded_url":"https://Gloo.to/6LZt","display_url":"Gloo.to/6LZt","indices":[239,262]}]	Did you spot our train surfing tabby cat last night? 📸 🐱More pictures and videos are emerging of its narrow escape - thanks to @AvantiWestCoast Maria Clores we can see the misplaced moggy did make it down in one piece - read more here - https://t.co/gWSCxj4YUb https://t.co/fEAvHjDBTP	17226.0	RT @NetworkRailEUS: Did you spot our train surfing tabby cat last night? 📸 🐱More pictures and videos are emerging of its narrow escape -…	211.0	True	full
264468	264468	6041b6ab998e5f003825e28c	2021-03-05 04:42:13	[]	[]	Wed Mar 03 22:00:03 +0000 2021	[{"text":"ODS","indices":[170,174]},{"text":"OgunDigitalSummit","indices":[175,193]}]	[{"url":"https://t.co/MW9v436Q7v","expanded_url":"http://www.ogundigitalsummit.com","display_url":"ogundigitalsummit.com","indices":[145,168]}]	With Safety measures and COVID-19 protocols in place, it is expedient we come with our nose masks. Safety comes first Limited spaces available: https://t.co/MW9v436Q7v #ODS #OgunDigitalSummit https://t.co/WLV12JCinX	463.0	RT @OgunDgtSummit: With Safety measures and COVID-19 protocols in place, it is expedient we come with our nose masks. Safety comes first L…	13.0	True	full
264469	264469	6041b6ab998e5f003825e29a	2021-03-05 04:42:14	[]	[]	Mon Mar 01 20:14:16 +0000 2021	[{"text":"TaraxaTokenSale","indices":[251,267]}]	[{"url":"https://t.co/LmbpsP5b5d","expanded_url":"https://token.taraxa.io/","display_url":"token.taraxa.io","indices":[201,224]},{"url":"https://t.co/0EB2oubQjp","expanded_url":"https://medium.com/taraxa-project/announcing-taraxas-public-sale-b801b5519d0d","display_url":"medium.com/taraxa-project…","indices":[226,249]}]	🚀🚀🚀 Today we're thrilled to announce the $TARA token sale! 📅 March 4 - March 15: pre-registration opens on March 4, 2021, 6PM PST. 💸 Three sale options. 🛂 KYC required. For details, head over to: https://t.co/LmbpsP5b5d https://t.co/0EB2oubQjp #TaraxaTokenSale https://t.co/RweQHSSnPA	9211.0	RT @taraxa_project: 🚀🚀🚀 Today we're thrilled to announce the $TARA token sale! 📅 March 4 - March 15: pre-registration opens on March 4, 2…	0.0	True	full
264470	264470	6041b6ab998e5f003825e2a8	2021-03-05 04:42:14	[]	[]	Fri Mar 05 04:32:22 +0000 2021	[{"text":"SUGA","indices":[28,33]},{"text":"HappyGDIAday","indices":[37,50]}]	[{"url":"https://t.co/j07YBQGmqO","expanded_url":"https://forms.gle/koammtas1WC4YipWA","display_url":"forms.gle/koammtas1WC4Yi…","indices":[220,243]}]	[🗳| ARMYs Vote for @BTS_twt #SUGA on #HappyGDIAday MARCH birthday poll 🎁 🏆Birthdays ADS: GDIA screens at all stations of Seoul Subway Line 1-4 (Total 652 Screens) 🗓 ENDS: March 7th - Advertising: 3/15-3/21 👇Now Vote 👇 https://t.co/j07YBQGmqO https://t.co/Y7hduSjELa	166413.0	RT @BTSChartDailyx: [🗳| ARMYs Vote for @BTS_twt #SUGA on #HappyGDIAday MARCH birthday poll 🎁 🏆Birthdays ADS: GDIA screens at all stations…	45.0	True	full
264471	264471	6041b6ab998e5f003825e2d0	2021-03-05 04:42:14	[]	[{"url":"https://t.co/doXGm9RW1M","expanded_url":"https://medium.com/@m2jr/how-to-build-a-breakthrough-3071b6415b06","display_url":"medium.com/@m2jr/how-to-b…","indices":[257,280]}]		[]	[]			Crazy what the right frameworks can do for your thinking. Backcasting has been one that flips predicting the future… https://t.co/27MgdVmpun	550.0	True	full
264472	264472	6041b6ab998e5f003825e2d4	2021-03-05 04:42:14	[]	[]	Fri Mar 05 04:28:07 +0000 2021	[{"text":"TREASURE_webdrama","indices":[203,221]},{"text":"TREASURE","indices":[222,231]},{"text":"트레저","indices":[232,236]}]	[{"url":"https://t.co/M7lOe1ef76","expanded_url":"https://youtu.be/JSAfPh1A25E","display_url":"youtu.be/JSAfPh1A25E","indices":[154,177]}]	[YOUTUBE] CONGRATULATIONS, TREASURE, AND, TREASURE MAKER as 'BOY M/V' reached 66 MILLION VIEWS. Don't forget to stream this best debut song every day! 🎥https://t.co/M7lOe1ef76 ITS OKAY ITS FRIENDSHIP #TREASURE_webdrama #TREASURE #트레저 @treasuremembers https://t.co/nCavz5GU0N	34397.0	RT @TGlobalOfficial: [YOUTUBE] CONGRATULATIONS, TREASURE, AND, TREASURE MAKER as 'BOY M/V' reached 66 MILLION VIEWS. Don't forget to strea…	1291.0	True	full
264473	264473	6041b6ab998e5f003825e2da	2021-03-05 04:42:14	[]	[{"url":"https://t.co/qdH4Q0wPyh","expanded_url":"https://oyosm.com/gusttok","display_url":"oyosm.com/gusttok","indices":[55,78]}]		[]	[]			@gusttok Hey! Amie 🙂 You're all set!, your download's https://t.co/qdH4Q0wPyh , 👍 You can bookmark this link and c… https://t.co/LIonJJHOBK	133339.0	True	full
264474	264474	6041b6ac998e5f003825e2e2	2021-03-05 04:42:14	[]	[]	Thu Mar 04 15:14:12 +0000 2021	[{"text":"CPAC2021","indices":[217,226]}]	[{"url":"https://t.co/PbhrpgdZrj","expanded_url":"https://www.mediaite.com/news/cpac-got-into-a-bitter-feud-with-the-company-behind-its-controversial-stage/","display_url":"mediaite.com/news/cpac-got-…","indices":[228,251]}]	Hyatt and Design Foundry released statements denouncing racism, bigotry. Hyatt called hate symbols 'abhorrent.' Has Matt Schlapp, chair of the American Conservative Union, presenter of CPAC, condemned racist hatred? #CPAC2021 https://t.co/PbhrpgdZrj	16940.0	RT @nancylevine: Hyatt and Design Foundry released statements denouncing racism, bigotry. Hyatt called hate symbols 'abhorrent.' Has Matt…	128.0	True	full
264475	264475	6041b6ac998e5f003825e2fc	2021-03-05 04:42:15	[]	[]	Thu Mar 04 18:11:37 +0000 2021	[]	[{"url":"https://t.co/6y4pXJQ83l","expanded_url":"https://www.ohchr.org/EN/NewsEvents/Pages/DisplayNews.aspx?NewsID=26845&LangID=E","display_url":"ohchr.org/EN/NewsEvents/…","indices":[261,284]}]	Just released my report to HR Council on the crisis in Myanmar: "While the future of Myanmar will be determined by its people, the intl community must act urgently &amp; decisively to support them." I then recommend how. Link to news release &amp; report here: https://t.co/6y4pXJQ83l https://t.co/R3OfRtSNhu	187584.0	RT @RapporteurUn: Just released my report to HR Council on the crisis in Myanmar: "While the future of Myanmar will be determined by its pe…	102.0	True	full
264476	264476	6041b6ac998e5f003825e302	2021-03-05 04:42:15	[]	[]	Fri Mar 05 01:22:51 +0000 2021	[]	[{"url":"https://t.co/O8ytYUFXB8","expanded_url":"https://tinyurl.com/4m9bem9d","display_url":"tinyurl.com/4m9bem9d","indices":[257,280]}]	All households with children of school age to get 2 rapid COVID-19 tests per person per week. Many do not want to get the vaccine. 40% of healthcare workers declined it. Could the PCR test be used to deliver a vaccine to people without their knowledge? https://t.co/O8ytYUFXB8	8208.0	RT @LightTruthpaper: All households with children of school age to get 2 rapid COVID-19 tests per person per week. Many do not want to get…	2546.0	True	full
264477	264477	6041b6ac998e5f003825e304	2021-03-05 04:42:15	[]	[]	Thu Mar 04 20:10:24 +0000 2021	[{"text":"Texas","indices":[0,6]},{"text":"MOG","indices":[252,256]}]	[{"url":"https://t.co/Sje7C2m6gr","expanded_url":"https://www.cnn.com/2021/03/04/politics/abbott-migrants-covid-testing/index.html","display_url":"cnn.com/2021/03/04/pol…","indices":[257,280]}]	#Texas Gov. Abbott stalled federal offer to test migrants then blamed them for spreading Covid DHS has already set plans in motion to use Federal Emergency Management Agency funds to support community efforts to test, isolate and quarantine migrants #MOG https://t.co/Sje7C2m6gr	48864.0	RT @mog7546: #Texas Gov. Abbott stalled federal offer to test migrants then blamed them for spreading Covid DHS has already set plans in m…	134.0	True	full
264478	264478	6041b6ac998e5f003825e30c	2021-03-05 04:42:15	[]	[]	Thu Mar 04 23:34:49 +0000 2021	[{"text":"BTSLoveMyself","indices":[194,208]}]	[{"url":"https://t.co/XoktPNLxGE","expanded_url":"https://www.unicef.org/press-releases/bts-and-big-hit-renew-commitment-love-myself-campaign-support-unicef-ending-violence","display_url":"unicef.org/press-releases…","indices":[209,232]}]	Grammy-nominated group BTS, together with its label Big Hit, renew its commitment to UNICEF to help end violence and neglect, and promote children and young people’s self-esteem and well-being. #BTSLoveMyself https://t.co/XoktPNLxGE	30294.0	RT @UNICEFmedia: Grammy-nominated group BTS, together with its label Big Hit, renew its commitment to UNICEF to help end violence and negle…	1.0	True	full
264479	264479	6041b6ac998e5f003825e312	2021-03-05 04:42:15	[]	[{"url":"https://t.co/HmhTw0XhjE","expanded_url":"https://www.corona-in-zahlen.de/weltweit/luxemburg/","display_url":"corona-in-zahlen.de/weltweit/luxem…","indices":[46,69]}]		[]	[]			@halfman1334 Bei einem Inzidenzwert von 195! https://t.co/HmhTw0XhjE Okay, überrascht mich. Es wundert mich auch s… https://t.co/ogbapMOIK6	90.0	True	full
264480	264480	6041b6ac998e5f003825e32c	2021-03-05 04:42:15	[]	[]	Thu Mar 04 23:49:03 +0000 2021	[]	[{"url":"https://t.co/dqUGjkY4Kq","expanded_url":"https://www.pscp.tv/w/cxAXszFvUEtMTG9YTUpKS2R8MXlvS01BQlhBbFlLURQK-z0AN1t6fOSDSJyxHWHeE5rhdU1cfhExc-FKt7nm","display_url":"pscp.tv/w/cxAXszFvUEtM…","indices":[253,276]}]	Right now my Republican colleague is delaying a vote on the COVID relief bill by requiring the poor Senate clerks to read all 600+ pages out loud. That'll take about 10 hours. So instead, tune in as I read letters from folks who are pleading for help. https://t.co/dqUGjkY4Kq	16666.0	RT @SenatorHick: Right now my Republican colleague is delaying a vote on the COVID relief bill by requiring the poor Senate clerks to read…	127.0	True	full
264481	264481	6041b6ac998e5f003825e338	2021-03-05 04:42:15	[]	[]	Thu Mar 04 17:11:10 +0000 2021	[{"text":"COVID19","indices":[62,70]}]	[{"url":"https://t.co/1iUX2wbcnQ","expanded_url":"https://bit.ly/3qayTm0","display_url":"bit.ly/3qayTm0","indices":[142,165]}]	Turns out ivermectin is not an effective therapeutic for mild #COVID19 infection. This is why you do clinical trials. Data from Columbia. https://t.co/1iUX2wbcnQ https://t.co/xhepTtzYM6	79667.0	RT @BogochIsaac: Turns out ivermectin is not an effective therapeutic for mild #COVID19 infection. This is why you do clinical trials. D…	198.0	True	full
264482	264482	6041b6ad998e5f003825e36c	2021-03-05 04:42:16	[]	[]	Thu Mar 04 09:53:13 +0000 2021	[{"text":"GermanY","indices":[0,8]},{"text":"LOCKDOWN","indices":[9,18]},{"text":"EXTENDS","indices":[19,27]},{"text":"bigdata","indices":[63,71]},{"text":"UK","indices":[72,75]},{"text":"LiNKEDiN","indices":[76,85]},{"text":"WOMEN","indices":[87,93]},{"text":"NEWS","indices":[94,99]},{"text":"iNSURtech","indices":[100,110]},{"text":"USA","indices":[111,115]},{"text":"SOCiALmedia","indices":[116,…	[{"url":"https://t.co/Y80GhgWo13","expanded_url":"https://www.dailymail.co.uk/news/article-9323765/Angela-Merkel-extends-German-lockdown-three-weeks-eases-restrictions-non-essential-shops.html?ito=amp_twitter_share-top","display_url":"dailymail.co.uk/news/article-9…","indices":[38,61]}]	#GermanY #LOCKDOWN #EXTENDS 3 WEEKS https://t.co/Y80GhgWo13 #bigdata #UK #LiNKEDiN #WOMEN #NEWS #iNSURtech #USA #SOCiALmedia #IIoT #IoT #Tech #Linux #javaScript #FinTech #dataScience #AI #data #FemTech #100daysOfCode #FRENCHtech #France #digitalTransformation #MACHiNELEARNiNg	8643.0	RT @chidambara09: #GermanY #LOCKDOWN #EXTENDS 3 WEEKS https://t.co/Y80GhgWo13 #bigdata #UK #LiNKEDiN #WOMEN #NEWS #iNSURtech #USA #SOCi…	1829.0	True	full
264483	264483	6041b6ad998e5f003825e37a	2021-03-05 04:42:16	[]	[]	Fri Mar 05 04:34:59 +0000 2021	[]	[{"url":"https://t.co/qTw9fzEKp1","expanded_url":"https://www.rnz.co.nz/news/national/437726/auckland-to-move-to-alert-level-2-prime-minister-confirms","display_url":"rnz.co.nz/news/national/…","indices":[246,269]}]	"The reason we have got around this outbreak so quickly and successfully is because of the way the community responded." Dr Ashley Bloomfield on the South Auckland and Papatoetoe High School community response to the latest Covid-19 cluster. 🔗 https://t.co/qTw9fzEKp1 https://t.co/WLZEgvJuTv	63295.0	RT @radionz: "The reason we have got around this outbreak so quickly and successfully is because of the way the community responded." Dr A…	402.0	True	full
264484	264484	6041b6ae998e5f003825e39e	2021-03-05 04:42:16	[]	[]	Thu Mar 04 19:15:59 +0000 2021	[]	[{"url":"https://t.co/9zk15FQWxE","expanded_url":"https://twitter.com/saudimoh/status/1367552458252312580","display_url":"twitter.com/saudimoh/statu…","indices":[150,173]}]	جديد وزارة الصحة "التطعيم في المنازل" هنا يحضرني شطر بيت للامير خالد الفيصل "كم غريم تمنى مثل ما فيه حنا" ادام الله على وطننا هذه النعم وحفظها وزادها https://t.co/9zk15FQWxE	211901.0	RT @5a1di: جديد وزارة الصحة "التطعيم في المنازل" هنا يحضرني شطر بيت للامير خالد الفيصل "كم غريم تمنى مثل ما فيه حنا" ادام الله على وطننا هذ…	1103.0	True	full
264485	264485	6041b6ae998e5f003825e3a0	2021-03-05 04:42:16	[{"text":"flightaware","indices":[162,174]}]	[{"url":"https://t.co/hHV1BeKDmw","expanded_url":"https://flightaware.com/live/flight/VHMYS/history/20210305/0442Z/YBHB/YCBG","display_url":"flightaware.com/live/flight/VH…","indices":[138,161]}]		[]	[]			VH-MYS (C206) departed Bathurst Harbour (YBHB) at 15:42 AEDT enroute to Cambridge Aerodrome (YCBG) for an estimated… https://t.co/WoXjwOWEpA	137.0	True	full
264486	264486	6041b6ae998e5f003825e3a2	2021-03-05 04:42:16	[]	[]	Fri Mar 05 00:00:09 +0000 2021	[]	[{"url":"https://t.co/97l3MkzZCb","expanded_url":"https://www.newyorker.com/news/letter-from-bidens-washington/what-does-national-security-even-mean-anymore-after-january-6th-and-the-pandemic","display_url":"newyorker.com/news/letter-fr…","indices":[250,273]}]	I asked Gen. Milley, chairman of the Joint Chiefs, about the Biden team and national security. Words he used: “disciplined,” “thoughtful,” “deliberative,” “inclusive," "rational" and "mature." He didn't mention Trump. He didn't have to. my column: https://t.co/97l3MkzZCb	205168.0	RT @sbg1: I asked Gen. Milley, chairman of the Joint Chiefs, about the Biden team and national security. Words he used: “disciplined,” “tho…	6461.0	True	full
264487	264487	6041b6ae998e5f003825e3a8	2021-03-05 04:42:16	[]	[]	Thu Mar 04 09:53:13 +0000 2021	[{"text":"GermanY","indices":[0,8]},{"text":"LOCKDOWN","indices":[9,18]},{"text":"EXTENDS","indices":[19,27]},{"text":"bigdata","indices":[63,71]},{"text":"UK","indices":[72,75]},{"text":"LiNKEDiN","indices":[76,85]},{"text":"WOMEN","indices":[87,93]},{"text":"NEWS","indices":[94,99]},{"text":"iNSURtech","indices":[100,110]},{"text":"USA","indices":[111,115]},{"text":"SOCiALmedia","indices":[116,…	[{"url":"https://t.co/Y80GhgWo13","expanded_url":"https://www.dailymail.co.uk/news/article-9323765/Angela-Merkel-extends-German-lockdown-three-weeks-eases-restrictions-non-essential-shops.html?ito=amp_twitter_share-top","display_url":"dailymail.co.uk/news/article-9…","indices":[38,61]}]	#GermanY #LOCKDOWN #EXTENDS 3 WEEKS https://t.co/Y80GhgWo13 #bigdata #UK #LiNKEDiN #WOMEN #NEWS #iNSURtech #USA #SOCiALmedia #IIoT #IoT #Tech #Linux #javaScript #FinTech #dataScience #AI #data #FemTech #100daysOfCode #FRENCHtech #France #digitalTransformation #MACHiNELEARNiNg	8637.0	RT @chidambara09: #GermanY #LOCKDOWN #EXTENDS 3 WEEKS https://t.co/Y80GhgWo13 #bigdata #UK #LiNKEDiN #WOMEN #NEWS #iNSURtech #USA #SOCi…	1523.0	True	full
264488	264488	6041b6ae998e5f003825e3b6	2021-03-05 04:42:16	[]	[]	Fri Mar 05 01:33:23 +0000 2021	[]	[{"url":"https://t.co/tVHA4h3s3C","expanded_url":"https://n.news.naver.com/entertain/now/article/144/0000721764","display_url":"n.news.naver.com/entertain/now/…","indices":[200,223]}]	[UPDATE] Brave Entertainment confirms that Brave Girls will perform ‘Rollin’ on music shows starting next week Apart from music shows, they will also be appearing on variety and radio shows Source: https://t.co/tVHA4h3s3C https://t.co/o1JuDYbjnt	363710.0	RT @theseoulstory: [UPDATE] Brave Entertainment confirms that Brave Girls will perform ‘Rollin’ on music shows starting next week Apart fr…	23.0	True	full
264489	264489	6041b6ae998e5f003825e3c4	2021-03-05 04:42:17	[]	[]	Thu Mar 04 23:34:49 +0000 2021	[{"text":"BTSLoveMyself","indices":[194,208]}]	[{"url":"https://t.co/XoktPNLxGE","expanded_url":"https://www.unicef.org/press-releases/bts-and-big-hit-renew-commitment-love-myself-campaign-support-unicef-ending-violence","display_url":"unicef.org/press-releases…","indices":[209,232]}]	Grammy-nominated group BTS, together with its label Big Hit, renew its commitment to UNICEF to help end violence and neglect, and promote children and young people’s self-esteem and well-being. #BTSLoveMyself https://t.co/XoktPNLxGE	30295.0	RT @UNICEFmedia: Grammy-nominated group BTS, together with its label Big Hit, renew its commitment to UNICEF to help end violence and negle…	190.0	True	full
264490	264490	6041b6ae998e5f003825e3cc	2021-03-05 04:42:17	[]	[]	Fri Mar 05 03:05:35 +0000 2021	[]	[{"url":"https://t.co/PEOqS7id9I","expanded_url":"https://www.nytimes.com/2021/03/04/nyregion/cuomo-nursing-home-deaths.html?referringSource=articleShare","display_url":"nytimes.com/2021/03/04/nyr…","indices":[256,279]}]	Aides to Andrew Cuomo rewrote a nursing home report in June 2020 to hide the high death toll, according to interviews and documents reviewed by The New York Times. The intervention came as Cuomo "was starting to write a book on his pandemic achievements." https://t.co/PEOqS7id9I	424466.0	RT @KFILE: Aides to Andrew Cuomo rewrote a nursing home report in June 2020 to hide the high death toll, according to interviews and docume…	464.0	True	full
264491	264491	6041b6af998e5f003825e3ee	2021-03-05 04:42:17	[]	[]	Thu Mar 04 23:34:49 +0000 2021	[{"text":"BTSLoveMyself","indices":[194,208]}]	[{"url":"https://t.co/XoktPNLxGE","expanded_url":"https://www.unicef.org/press-releases/bts-and-big-hit-renew-commitment-love-myself-campaign-support-unicef-ending-violence","display_url":"unicef.org/press-releases…","indices":[209,232]}]	Grammy-nominated group BTS, together with its label Big Hit, renew its commitment to UNICEF to help end violence and neglect, and promote children and young people’s self-esteem and well-being. #BTSLoveMyself https://t.co/XoktPNLxGE	30294.0	RT @UNICEFmedia: Grammy-nominated group BTS, together with its label Big Hit, renew its commitment to UNICEF to help end violence and negle…	28.0	True	full
264492	264492	6041b6af998e5f003825e408	2021-03-05 04:42:18	[]	[]	Thu Mar 04 18:11:37 +0000 2021	[]	[{"url":"https://t.co/6y4pXJQ83l","expanded_url":"https://www.ohchr.org/EN/NewsEvents/Pages/DisplayNews.aspx?NewsID=26845&LangID=E","display_url":"ohchr.org/EN/NewsEvents/…","indices":[261,284]}]	Just released my report to HR Council on the crisis in Myanmar: "While the future of Myanmar will be determined by its people, the intl community must act urgently &amp; decisively to support them." I then recommend how. Link to news release &amp; report here: https://t.co/6y4pXJQ83l https://t.co/R3OfRtSNhu	187008.0	RT @RapporteurUn: Just released my report to HR Council on the crisis in Myanmar: "While the future of Myanmar will be determined by its pe…	89.0	True	full
264493	264493	6041b6af998e5f003825e40a	2021-03-05 04:42:18	[]	[]	Thu Mar 04 18:11:37 +0000 2021	[]	[{"url":"https://t.co/6y4pXJQ83l","expanded_url":"https://www.ohchr.org/EN/NewsEvents/Pages/DisplayNews.aspx?NewsID=26845&LangID=E","display_url":"ohchr.org/EN/NewsEvents/…","indices":[261,284]}]	Just released my report to HR Council on the crisis in Myanmar: "While the future of Myanmar will be determined by its people, the intl community must act urgently &amp; decisively to support them." I then recommend how. Link to news release &amp; report here: https://t.co/6y4pXJQ83l https://t.co/R3OfRtSNhu	187008.0	RT @RapporteurUn: Just released my report to HR Council on the crisis in Myanmar: "While the future of Myanmar will be determined by its pe…	40.0	True	full
264494	264494	6041b6af998e5f003825e426	2021-03-05 04:42:18	[]	[]	Fri Mar 05 04:32:31 +0000 2021	[{"text":"DRIPPIN","indices":[11,19]},{"text":"드리핀","indices":[189,193]},{"text":"이협","indices":[194,197]},{"text":"황윤성","indices":[198,202]},{"text":"주창욱","indices":[203,207]},{"text":"김동윤","indices":[208,212]},{"text":"김민서","indices":[213,217]},{"text":"차준호","indices":[218,222]},{"text":"알렉스","indices":[223,227]}]	[{"url":"https://t.co/KGr2bK7bw3","expanded_url":"http://bit.ly/DRIPPININAGO","display_url":"bit.ly/DRIPPININAGO","indices":[133,156]}]	[🇮🇩 GO/PO] #DRIPPIN A BETTER TOMORROW album x KTOWN4U (non profit) DP 190k (❌EMS, TAX) ✅ 1st Press ✅ Freebies Gift Details Order 🔗 https://t.co/KGr2bK7bw3 Deadline 15 Maret 2021 8PM WIB #드리핀 #이협 #황윤성 #주창욱 #김동윤 #김민서 #차준호 #알렉스 @drippin @weareDRIPPIN https://t.co/dCBHZn6FXM	1066.0	RT @DRIPPIN_INA: [🇮🇩 GO/PO] #DRIPPIN A BETTER TOMORROW album x KTOWN4U (non profit) DP 190k (❌EMS, TAX) ✅ 1st Press ✅ Freebies Gift Detai…	582.0	True	full
264495	264495	6041b6af998e5f003825e432	2021-03-05 04:42:18	[]	[{"url":"https://t.co/sRbEqy3HeR","expanded_url":"http://www.ecoti.in/ahsPoa","display_url":"ecoti.in/ahsPoa","indices":[111,134]}]		[]	[]			sensex today: Stock Market LIVE Updates: Sensex sheds 200 points, Nifty slips below 15,000; HDFC twins, ICI...… https://t.co/13AB3KZSJn	1.0	True	full
264496	264496	6041b6b0998e5f003825e450	2021-03-05 04:42:18	[]	[]	Thu Mar 04 19:55:33 +0000 2021	[]	[{"url":"https://t.co/mglfxbgqez","expanded_url":"https://www.francetvinfo.fr/sante/maladie/coronavirus/enquete-franceinfo-covid-19-comment-la-france-a-mise-sur-le-bamlanivimab-un-anticorps-monoclonal-a-l-efficacite-controversee_4315653.html","display_url":"francetvinfo.fr/sante/maladie/…","indices":[254,277]}]	🚨 CORRUPTION PROBABLE Après Merkel, Macron a acheté des "anticorps monoclonaux"🇺🇸 à 2000€/dose alors qu'aucune étude ne montre leur efficacité et leur innocuité. L'Ivermectine, 9€/dose, totale innocuité et centaines d'études positives, reste interdite ! https://t.co/mglfxbgqez	78739.0	RT @UPR_Asselineau: 🚨 CORRUPTION PROBABLE Après Merkel, Macron a acheté des "anticorps monoclonaux"🇺🇸 à 2000€/dose alors qu'aucune étude ne…	28.0	True	full
264497	264497	6041b6b0998e5f003825e462	2021-03-05 04:42:18	[]	[]	Thu Mar 04 19:40:46 +0000 2021	[]	[{"url":"https://t.co/jy2JR8oFqE","expanded_url":"https://twitter.com/DailyCaller/status/1366800153953390593","display_url":"twitter.com/DailyCaller/st…","indices":[267,290]}]	This is the fuckery political analysis results in when it is not centered on the working class. Closing the borders doesn't guarantee a redistribution of wealth favoring the working class as Trump's presidency shows. Class inequality had already increased pre-covid. https://t.co/jy2JR8oFqE	5763.0	RT @adri16: This is the fuckery political analysis results in when it is not centered on the working class. Closing the borders doesn't gua…	890.0	True	full
264498	264498	6041b6b0998e5f003825e46a	2021-03-05 04:42:19	[]	[]	Thu Mar 04 21:51:05 +0000 2021	[]	[{"url":"https://t.co/jFb17aIkGw","expanded_url":"https://twitter.com/nypost/status/1367534715528507395","display_url":"twitter.com/nypost/status/…","indices":[201,224]}]	This is scaremongering and irresponsible reporting. I got the delayed skin rash, cleared up in about 4 days. Get your vaccine, because this is a lot less nasty than permanent organ damage or death. https://t.co/jFb17aIkGw	3229.0	RT @bonesnail: This is scaremongering and irresponsible reporting. I got the delayed skin rash, cleared up in about 4 days. Get your vac…	83.0	True	full
264499	264499	6041b6b1998e5f003825e4b8	2021-03-05 04:42:19	[]	[]	Thu Mar 04 19:13:09 +0000 2021	[]	[{"url":"https://t.co/glVh5fOV3u","expanded_url":"http://bit.ly/2OoqQog","display_url":"bit.ly/2OoqQog","indices":[150,173]}]	👏🏼👏🏼 for a landmark pricing agreement which provides opportunity to make rotavirus vaccine available to more children living in humanitarian crises. https://t.co/glVh5fOV3u https://t.co/NNhe39jUvD	9112683.0	RT @WHO: 👏🏼👏🏼 for a landmark pricing agreement which provides opportunity to make rotavirus vaccine available to more children living in hu…	26.0	True	full
264500	264500	6041b6b1998e5f003825e4ba	2021-03-05 04:42:19	[]	[{"url":"https://t.co/uspZMmCHnn","expanded_url":"https://www.washingtonpost.com/world/asia_pacific/india-coronavirus-tablighi-jamaat-delhi/2020/04/02/abdc5af0-7386-11ea-ad9b-254ec99993bc_story.html","display_url":"washingtonpost.com/world/asia_pac…","indices":[165,188]},{"url":"https://t.co/GsyOjUyFlQ","expanded_url":"https://in.news.yahoo.com/tablighi-jamaat-become-super-spreader-022037669.html…		[]	[]			@AshaRangappa_ @GovAbbott 4) That the tablighi jamaat event was called a super spreader by your own Washington Pos… https://t.co/AGDLgonve4	731.0	True	full
264501	264501	6041b6b1998e5f003825e4d2	2021-03-05 04:42:19	[]	[]	Fri Mar 05 03:26:54 +0000 2021	[]	[{"url":"https://t.co/PbiIFhHw0f","expanded_url":"https://www.biobiochile.cl/noticias/internacional/asia/2021/03/05/identifican-el-cuerpo-de-una-mujer-hallado-diez-anos-despues-del-tsunami-de-japon-de-2011.shtml","display_url":"biobiochile.cl/noticias/inter…","indices":[181,204]}]	Más de 2.500 personas siguen oficialmente desparecidas diez años después, lo que impide a muchas familias hacer el duelo de sus allegados cuyos cuerpos nunca han sido encontrados. https://t.co/PbiIFhHw0f	3320685.0	RT @biobio: Más de 2.500 personas siguen oficialmente desparecidas diez años después, lo que impide a muchas familias hacer el duelo de sus…	588.0	True	full
264502	264502	6041b6b1998e5f003825e4e2	2021-03-05 04:42:20	[]	[]	Fri Mar 05 01:33:23 +0000 2021	[]	[{"url":"https://t.co/tVHA4h3s3C","expanded_url":"https://n.news.naver.com/entertain/now/article/144/0000721764","display_url":"n.news.naver.com/entertain/now/…","indices":[200,223]}]	[UPDATE] Brave Entertainment confirms that Brave Girls will perform ‘Rollin’ on music shows starting next week Apart from music shows, they will also be appearing on variety and radio shows Source: https://t.co/tVHA4h3s3C https://t.co/o1JuDYbjnt	363703.0	RT @theseoulstory: [UPDATE] Brave Entertainment confirms that Brave Girls will perform ‘Rollin’ on music shows starting next week Apart fr…	128.0	True	full
264503	264503	6041b6b1998e5f003825e4e6	2021-03-05 04:42:20	[]	[]	Thu Mar 04 23:49:02 +0000 2021	[]	[{"url":"https://t.co/6ImWKvhcXX","expanded_url":"https://www.detroitnews.com/story/news/politics/2021/03/04/michigan-health-director-whitmer-gordon-disagreement-possible/4577814001/","display_url":"detroitnews.com/story/news/pol…","indices":[210,233]}]	If a Republican governor’s health director abruptly resigned over potentially opposing lifting a COVID restriction and then got a payout and signed a confidentiality pledge, what would the reaction be on here? https://t.co/6ImWKvhcXX	7214.0	RT @CraigDMauger: If a Republican governor’s health director abruptly resigned over potentially opposing lifting a COVID restriction and th…	2096.0	True	full
264504	264504	6041b6b1998e5f003825e4f0	2021-03-05 04:42:20	[]	[]	Fri Mar 05 04:40:08 +0000 2021	[]	[{"url":"https://t.co/R5IfgNqtKV","expanded_url":"http://abc30.tv/30dVOlR","display_url":"abc30.tv/30dVOlR","indices":[160,183]}]	Hazard pay isn't coming in a hurry for grocery store workers in Fresno after the city council postponed their vote on a $3 per hour raise during the pandemic.​ https://t.co/R5IfgNqtKV	167208.0	RT @ABC30: Hazard pay isn't coming in a hurry for grocery store workers in Fresno after the city council postponed their vote on a $3 per h…	1664.0	True	full
264505	264505	6041b6b1998e5f003825e4f4	2021-03-05 04:42:20	[]	[]	Thu Mar 04 19:17:04 +0000 2021	[{"text":"ableg","indices":[200,206]},{"text":"abpoli","indices":[207,214]},{"text":"DisabilityTwitter","indices":[215,233]}]	[{"url":"https://t.co/pCLQLGSKrw","expanded_url":"https://edmontonsun.com/opinion/columnists/tait-kenney-doesnt-give-a-damn-about-disabled-albertans","display_url":"edmontonsun.com/opinion/column…","indices":[235,258]}]	TAIT: Kenney doesn't give a damn about disabled Albertans | Edmonton Sun “His leadership on COVID-19 and rollout of the vaccines has collectively been perhaps the worst train wreck Alberta has had.” #ableg #abpoli #DisabilityTwitter https://t.co/pCLQLGSKrw	12648.0	RT @MarieFrRenaud: TAIT: Kenney doesn't give a damn about disabled Albertans | Edmonton Sun “His leadership on COVID-19 and rollout of the…	152812.0	True	full
264506	264506	6041b6b1998e5f003825e4fa	2021-03-05 04:42:20	[]	[]	Thu Mar 04 22:40:19 +0000 2021	[]	[{"url":"https://t.co/ikoIBgKfTk","expanded_url":"https://st.news/3bh07TJ","display_url":"st.news/3bh07TJ","indices":[177,200]}]	BREAKING: Law enforcement, firefighters, grocery workers and others will be eligible for COVID-19 vaccines beginning around March 22, according to Gov. Jay Inslee. @OlympiaJoe: https://t.co/ikoIBgKfTk	679864.0	RT @seattletimes: BREAKING: Law enforcement, firefighters, grocery workers and others will be eligible for COVID-19 vaccines beginning arou…	1625.0	True	full
264507	264507	6041b6b2998e5f003825e50e	2021-03-05 04:42:20	[]	[]	Thu Mar 04 15:33:07 +0000 2021	[]	[{"url":"https://t.co/W2xMFLTt8D","expanded_url":"http://linktr.ee/terrascarf.nisa","display_url":"linktr.ee/terrascarf.nisa","indices":[246,269]}]	Bawal Easy is ironless &amp; pinless! Its bidang 45 &amp; made with comocrepe. If you need a quick sarung to go for groceries, to receive parcel from abang postman, or to wear during online class, Bawal Easy is perfect for you~ Grab yours now: https://t.co/W2xMFLTt8D Price below 👇🏻 https://t.co/SkdiQYNJrf	927.0	RT @terrascarfnisa: Bawal Easy is ironless &amp; pinless! Its bidang 45 &amp; made with comocrepe. If you need a quick sarung to go for groceries,…	734.0	True	full
264508	264508	6041b6b2998e5f003825e51e	2021-03-05 04:42:20	[]	[]	Wed Mar 03 18:32:58 +0000 2021	[]	[{"url":"https://t.co/X1NZkfjlKB","expanded_url":"https://www.youtube.com/watch?v=p-G7lzM2G5M","display_url":"youtube.com/watch?v=p-G7lz…","indices":[40,63]}]	Mi despedida, con tristeza, de IMAGEN. https://t.co/X1NZkfjlKB Gracias por sus palabras de apoyo las cuales me llevan a ratificar a seguir haciendo lo que hago. Con más ganas y más decisión.	115187.0	RT @AngelVerdugoB: Mi despedida, con tristeza, de IMAGEN. https://t.co/X1NZkfjlKB Gracias por sus palabras de apoyo las cuales me llevan a…	17.0	True	full
264509	264509	6041b6b2998e5f003825e550	2021-03-05 04:42:21	[]	[]	Thu Mar 04 18:11:37 +0000 2021	[]	[{"url":"https://t.co/6y4pXJQ83l","expanded_url":"https://www.ohchr.org/EN/NewsEvents/Pages/DisplayNews.aspx?NewsID=26845&LangID=E","display_url":"ohchr.org/EN/NewsEvents/…","indices":[261,284]}]	Just released my report to HR Council on the crisis in Myanmar: "While the future of Myanmar will be determined by its people, the intl community must act urgently &amp; decisively to support them." I then recommend how. Link to news release &amp; report here: https://t.co/6y4pXJQ83l https://t.co/R3OfRtSNhu	187585.0	RT @RapporteurUn: Just released my report to HR Council on the crisis in Myanmar: "While the future of Myanmar will be determined by its pe…	15.0	True	full
264510	264510	6041b6b2998e5f003825e554	2021-03-05 04:42:21	[]	[]	Thu Mar 04 02:02:10 +0000 2021	[{"text":"Burma","indices":[53,59]}]	[{"url":"https://t.co/NpcyRjvH13","expanded_url":"https://go.usa.gov/xsnrv","display_url":"go.usa.gov/xsnrv","indices":[261,284]}]	The U.S. will be monitoring the undemocratic coup in #Burma very closely during its presidency of the @UN Security Council, @USAmbUN said. "It’s clear that we can’t sit still and watch people continue to be brutalized &amp; their human rights to be destroyed." https://t.co/NpcyRjvH13	22512.0	RT @USMission2ASEAN: The U.S. will be monitoring the undemocratic coup in #Burma very closely during its presidency of the @UN Security Cou…	90.0	True	full
264511	264511	6041b6b2998e5f003825e556	2021-03-05 04:42:21	[]	[]	Fri Mar 05 04:33:32 +0000 2021	[{"text":"covid19","indices":[242,250]},{"text":"SARSCOV2","indices":[251,260]},{"text":"coronavirus","indices":[261,273]}]	[{"url":"https://t.co/iFs2lO95AR","expanded_url":"http://dlvr.it/Rv0WDp","display_url":"dlvr.it/Rv0WDp","indices":[218,241]}]	PubMed: Population risk factors for severe disease and mortality in COVID-19: A global systematic review and meta-analysis: CONCLUSIONS: Based on the findings of this study, a range of easily assessed parameters are… https://t.co/iFs2lO95AR #covid19 #SARSCOV2 #coronavirus	2616.0	RT @COVID_Evidence: PubMed: Population risk factors for severe disease and mortality in COVID-19: A global systematic review and meta-anal…	5276.0	True	full
264512	264512	6041b6b3998e5f003825e576	2021-03-05 04:42:21	[]	[]	Thu Mar 04 22:27:20 +0000 2021	[]	[{"url":"https://t.co/uEnsckddpk","expanded_url":"https://news.yahoo.com/amphtml/high-school-teachers-nose-teeth-162414380.html","display_url":"news.yahoo.com/amphtml/high-s…","indices":[256,279]}]	A man with a "rock in a sock" beat a Japanese American school teacher in Seattle's Chinatown district in what she believes was the latest act of anti-Asian violence linked to COVID-19 conspiracies. She's a language teacher &amp; now has trouble speaking. https://t.co/uEnsckddpk	33703.0	RT @dellcam: A man with a "rock in a sock" beat a Japanese American school teacher in Seattle's Chinatown district in what she believes was…	1990.0	True	full
264513	264513	6041b6b3998e5f003825e578	2021-03-05 04:42:21	[]	[]	Thu Mar 04 10:00:11 +0000 2021	[]	[{"url":"https://t.co/X0OnfRanev","expanded_url":"http://ow.ly/Devz50DPMhV","display_url":"ow.ly/Devz50DPMhV","indices":[180,203]}]	The Politiken newspaper publishing an editorial headlined: “Israel’s apartheid vaccination policy is a disgrace. Mette Frederiksen should condemn it – not beg vaccines of Israel.” https://t.co/X0OnfRanev	14170.0	RT @AlShabaka: The Politiken newspaper publishing an editorial headlined: “Israel’s apartheid vaccination policy is a disgrace. Mette Frede…	210.0	True	full
264514	264514	6041b6b3998e5f003825e582	2021-03-05 04:42:22	[]	[]	Fri Mar 05 03:40:24 +0000 2021	[]	[{"url":"https://t.co/nOwWPmNwVf","expanded_url":"https://www.newsnationnow.com/politics/covid-stimulus/senate-to-debate-virus-relief-amid-tightened-capitol-security/","display_url":"newsnationnow.com/politics/covid…","indices":[160,183]}]	After five hours and 32 minutes of reading, the Senate Clerks are only half-way through reading President Joe Biden’s $1.9 trillion coronavirus relief package. https://t.co/nOwWPmNwVf	5869.0	RT @TheTweetOfJohn: After five hours and 32 minutes of reading, the Senate Clerks are only half-way through reading President Joe Biden’s $…	201060.0	True	full
264515	264515	6041b6b3998e5f003825e588	2021-03-05 04:42:22	[]	[]	Fri Mar 05 02:48:45 +0000 2021	[]	[{"url":"https://t.co/6WnHiSF2EZ","expanded_url":"https://www.malaysia-chronicle.com/?p=202221","display_url":"malaysia-chronicle.com/?p=202221","indices":[219,242]}]	OF ALL PEOPLE, MALAYSIANS LIKE TO CHOOSE CONMEN, CHARLATANS THIEVES, TRAITORS &amp; TIN KOSONGS FOR LEADERS - MAY VOTERS BE FOOLED NO MORE AFTER HARROWING EXPERIENCE WITH MUHYIDDIN PLUNGING THE COUNTRY TO ITS DEATH-BED https://t.co/6WnHiSF2EZ	43929.0	RT @MsiaChronicle: OF ALL PEOPLE, MALAYSIANS LIKE TO CHOOSE CONMEN, CHARLATANS THIEVES, TRAITORS &amp; TIN KOSONGS FOR LEADERS - MAY VOTERS BE…	5691.0	True	full
264516	264516	6041b6b3998e5f003825e590	2021-03-05 04:42:22	[]	[]	Thu Mar 04 10:02:20 +0000 2021	[]	[{"url":"https://t.co/iMPNwh0Ngs","expanded_url":"https://twitter.com/iverhanrahangp/status/1367406207884009472","display_url":"twitter.com/iverhanrahangp…","indices":[233,256]}]	Huge relief. Expected numbers have just arrived &amp; earlier than expected too. So &gt; 150 of our over 80yr population to be vaccinated over the next two days. All that’s needed now to complete the day is a Liverpool win tonight!😁 https://t.co/iMPNwh0Ngs	2370.0	RT @IverHanrahanGP: Huge relief. Expected numbers have just arrived &amp; earlier than expected too. So &gt; 150 of our over 80yr population to be…	1680.0	True	full
264517	264517	6041b6b3998e5f003825e5a8	2021-03-05 04:42:22	[]	[]	Fri Mar 05 01:33:23 +0000 2021	[]	[{"url":"https://t.co/tVHA4h3s3C","expanded_url":"https://n.news.naver.com/entertain/now/article/144/0000721764","display_url":"n.news.naver.com/entertain/now/…","indices":[200,223]}]	[UPDATE] Brave Entertainment confirms that Brave Girls will perform ‘Rollin’ on music shows starting next week Apart from music shows, they will also be appearing on variety and radio shows Source: https://t.co/tVHA4h3s3C https://t.co/o1JuDYbjnt	363703.0	RT @theseoulstory: [UPDATE] Brave Entertainment confirms that Brave Girls will perform ‘Rollin’ on music shows starting next week Apart fr…	442.0	True	full
264518	264518	6041b6b3998e5f003825e5aa	2021-03-05 04:42:22	[]	[]	Tue Dec 15 11:50:48 +0000 2020	[{"text":"cybersecurity","indices":[122,136]},{"text":"cybercrime","indices":[180,191]},{"text":"dataloss","indices":[192,201]},{"text":"Days","indices":[202,207]},{"text":"privacy","indices":[208,216]},{"text":"cybersecurity","indices":[217,231]}]	[{"url":"https://t.co/u51c2cFmat","expanded_url":"https://bit.ly/3nc1WVn","display_url":"bit.ly/3nc1WVn","indices":[155,178]}]	Prevent your data and secure the systems, networks, software and applications, every organization needs to strengthen its #cybersecurity. Spoofing Attack :https://t.co/u51c2cFmat #cybercrime #dataloss #Days #privacy #cybersecurity https://t.co/kRZlXQr2A1	179.0	RT @Cyberradarsystm: Prevent your data and secure the systems, networks, software and applications, every organization needs to strengthen…	3.0	True	full
264519	264519	6041b6b3998e5f003825e5b4	2021-03-05 04:42:22	[]	[]	Thu Mar 04 09:53:13 +0000 2021	[{"text":"GermanY","indices":[0,8]},{"text":"LOCKDOWN","indices":[9,18]},{"text":"EXTENDS","indices":[19,27]},{"text":"bigdata","indices":[63,71]},{"text":"UK","indices":[72,75]},{"text":"LiNKEDiN","indices":[76,85]},{"text":"WOMEN","indices":[87,93]},{"text":"NEWS","indices":[94,99]},{"text":"iNSURtech","indices":[100,110]},{"text":"USA","indices":[111,115]},{"text":"SOCiALmedia","indices":[116,…	[{"url":"https://t.co/Y80GhgWo13","expanded_url":"https://www.dailymail.co.uk/news/article-9323765/Angela-Merkel-extends-German-lockdown-three-weeks-eases-restrictions-non-essential-shops.html?ito=amp_twitter_share-top","display_url":"dailymail.co.uk/news/article-9…","indices":[38,61]}]	#GermanY #LOCKDOWN #EXTENDS 3 WEEKS https://t.co/Y80GhgWo13 #bigdata #UK #LiNKEDiN #WOMEN #NEWS #iNSURtech #USA #SOCiALmedia #IIoT #IoT #Tech #Linux #javaScript #FinTech #dataScience #AI #data #FemTech #100daysOfCode #FRENCHtech #France #digitalTransformation #MACHiNELEARNiNg	8643.0	RT @chidambara09: #GermanY #LOCKDOWN #EXTENDS 3 WEEKS https://t.co/Y80GhgWo13 #bigdata #UK #LiNKEDiN #WOMEN #NEWS #iNSURtech #USA #SOCi…	810.0	True	full
264520	264520	6041b6b4998e5f003825e5c2	2021-03-05 04:42:22	[]	[]	Fri Mar 05 04:40:47 +0000 2021	[]	[{"url":"https://t.co/WWbVhgqDPr","expanded_url":"https://www.cnbc.com/2021/03/04/fauci-troops-who-opt-out-of-covid-vaccine-are-part-of-the-problem.html","display_url":"cnbc.com/2021/03/04/fau…","indices":[211,234]}]	Fauci: Troops who opt out of Covid vaccine are 'part of the problem.' "You've got to think of your own health, which is really very important, but you got to think about your societal obligation," Fauci said. https://t.co/WWbVhgqDPr	28964.0	RT @ps9714: Fauci: Troops who opt out of Covid vaccine are 'part of the problem.' "You've got to think of your own health, which is reall…	2205.0	True	full
264521	264521	6041b6b4998e5f003825e60a	2021-03-05 04:42:23	[]	[]	Thu Mar 04 19:14:13 +0000 2021	[]	[{"url":"https://t.co/FD0zkywqOh","expanded_url":"https://twitter.com/KatiePavlich/status/1367543468764114949","display_url":"twitter.com/KatiePavlich/s…","indices":[230,253]}]	The Biden policy so far is that healthy American citizens must remain locked down, while COVID-19-positive illegal immigrants must be allowed to enter the country and do whatever they want. It’s an explicit Americans Last policy. https://t.co/FD0zkywqOh	316008.0	RT @seanmdav: The Biden policy so far is that healthy American citizens must remain locked down, while COVID-19-positive illegal immigrants…	224.0	True	full
264522	264522	6041b6b5998e5f003825e628	2021-03-05 04:42:23	[]	[]	Thu Mar 04 03:26:42 +0000 2021	[]	[{"url":"https://t.co/TSU0vD62jv","expanded_url":"https://lustyage.com/products/full-automatic-piston-telescopic-rotation-male-masturbator-cup?ref=kdo9hrzxfhld","display_url":"lustyage.com/products/full-…","indices":[132,155]}]	Wow😱 this new male Masturbator sex toy feels you like real fuck😋 must use once ⏬ No infection 💪fully injoy hurray up Get from here👉🏻https://t.co/TSU0vD62jv https://t.co/v9y2uqUlxx	238632.0	RT @S_r_ay: Wow😱 this new male Masturbator sex toy feels you like real fuck😋 must use once ⏬ No infection 💪fully injoy hurray up Get from h…	49781.0	True	full
264523	264523	6041b6b5998e5f003825e62c	2021-03-05 04:42:23	[]	[]	Fri Mar 05 03:20:53 +0000 2021	[]	[{"url":"https://t.co/chNIA2dGyR","expanded_url":"https://twitter.com/genghisdiaz/status/1301639085774245891?s=21","display_url":"twitter.com/genghisdiaz/st…","indices":[270,293]}]	@ChumelTorres Hola ¿me ayudas con un RT porfa? La pandemia nos golpeó horrible a los artistas y aún falta mucho para poder regresar a la normalidad, ofrezco serenatas virtuales y la venta de mi disco de covers, además de dar clases de violín vía zoom. Muchas gracias 🎻 https://t.co/chNIA2dGyR	4069.0	RT @GenghisDiaz: @ChumelTorres Hola ¿me ayudas con un RT porfa? La pandemia nos golpeó horrible a los artistas y aún falta mucho para pode…	133.0	True	full
264524	264524	6041b6b5998e5f003825e63e	2021-03-05 04:42:24	[]	[{"url":"https://t.co/ALrSgRNXPs","expanded_url":"https://sinlineamx.com/gastaron-1000-mdp-en-planta-para-vacunas-contra-la-influenza-que-nunca-se-construyo/","display_url":"sinlineamx.com/gastaron-1000-…","indices":[194,217]}]		[]	[]			DESVIOS MILLONARIOS DEL "NARCO-BOROLAS" DURANTE LA EPIDEMIA DE INFLUENZA !!! Gasta… https://t.co/RkNJOtaIQy	747.0	True	full
264525	264525	6041b6b5998e5f003825e65c	2021-03-05 04:42:24	[]	[]	Fri Mar 05 04:17:53 +0000 2021	[]	[{"url":"https://t.co/jE5TCQD1SO","expanded_url":"https://www.opindia.com/2021/03/taapsee-pannu-anurag-kashyap-deleted-phone-data-income-tax-raid/","display_url":"opindia.com/2021/03/taapse…","indices":[211,234]}]	Taapsee Pannu and Anurag Kashyap deleted data from their phone after NCB probe began, reveals IT Dept during its probe: Details By the way, Taapsee too is suspected of tax evasion to the tune of Rs 25 crores. https://t.co/jE5TCQD1SO	367379.0	RT @UnSubtleDesi: Taapsee Pannu and Anurag Kashyap deleted data from their phone after NCB probe began, reveals IT Dept during its probe: D…	9.0	True	full
264526	264526	6041b6b5998e5f003825e65e	2021-03-05 04:42:24	[]	[]	Fri Mar 05 03:57:04 +0000 2021	[]	[{"url":"https://t.co/XADpQlx0BK","expanded_url":"https://www.cnn.com/2021/03/04/us/texas-small-business-covid-19-masks/index.html","display_url":"cnn.com/2021/03/04/us/…","indices":[168,191]}]	Texas Governor Abbott wants to kill Texans! Ready, nervous, feeling alone -- Texas business owners respond to Treasonous Abbott's mask order and business free for all. https://t.co/XADpQlx0BK	59735.0	RT @kstreet111: Texas Governor Abbott wants to kill Texans! Ready, nervous, feeling alone -- Texas business owners respond to Treasonous Ab…	3789.0	True	full
264527	264527	6041b6b6998e5f003825e674	2021-03-05 04:42:24	[]	[]	Thu Mar 04 23:34:49 +0000 2021	[{"text":"BTSLoveMyself","indices":[194,208]}]	[{"url":"https://t.co/XoktPNLxGE","expanded_url":"https://www.unicef.org/press-releases/bts-and-big-hit-renew-commitment-love-myself-campaign-support-unicef-ending-violence","display_url":"unicef.org/press-releases…","indices":[209,232]}]	Grammy-nominated group BTS, together with its label Big Hit, renew its commitment to UNICEF to help end violence and neglect, and promote children and young people’s self-esteem and well-being. #BTSLoveMyself https://t.co/XoktPNLxGE	30294.0	RT @UNICEFmedia: Grammy-nominated group BTS, together with its label Big Hit, renew its commitment to UNICEF to help end violence and negle…	643.0	True	full
264528	264528	6041b6b6998e5f003825e69a	2021-03-05 04:42:25	[]	[]	Thu Mar 04 13:42:21 +0000 2021	[]	[{"url":"https://t.co/q1PWV091nn","expanded_url":"https://twitter.com/enf_intensiva/status/1367307779615129604","display_url":"twitter.com/enf_intensiva/…","indices":[147,170]}]	Vai, jovem. Aglomera, curte a praia, curte o carnaval, curte a festa clandestina, vai no barzinho com os amigos. Vai lá, jovem, tu não pega Covid! https://t.co/q1PWV091nn	1951.0	RT @wvaldameri: Vai, jovem. Aglomera, curte a praia, curte o carnaval, curte a festa clandestina, vai no barzinho com os amigos. Vai lá, jo…	165.0	True	full
264529	264529	6041b6b6998e5f003825e69e	2021-03-05 04:42:25	[]	[{"url":"https://t.co/XogDKL6PKG","expanded_url":"https://youtu.be/242bSV8oLaw","display_url":"youtu.be/242bSV8oLaw","indices":[158,181]}]		[]	[]			Descubrí a @DiegoRuzzarin por pura casualidad y ahora no puedo dejar de ver sus videos, les dejo uno de los que más… https://t.co/w6683yq4R8	194.0	True	full
264530	264530	6041b6b6998e5f003825e6ae	2021-03-05 04:42:25	[]	[]	Fri Mar 05 04:02:10 +0000 2021	[{"text":"Myanmar","indices":[21,29]}]	[{"url":"https://t.co/p9Fvyv3fds","expanded_url":"https://www.ohchr.org/EN/NewsEvents/Pages/DisplayNews.aspx?NewsID=26845&LangID=E","display_url":"ohchr.org/EN/NewsEvents/…","indices":[256,279]}]	“While the future of #Myanmar will be determined by its people, the international community must act urgently and decisively to support them,” @RapporteurUn calls 4 urgent response from Int’l community ahead of today's U.N. Security Council meeting today. https://t.co/p9Fvyv3fds	29075.0	RT @FortifyRights: “While the future of #Myanmar will be determined by its people, the international community must act urgently and decisi…	5274.0	True	full
264531	264531	6041b6b6998e5f003825e6ba	2021-03-05 04:42:25	[]	[]	Thu Mar 04 16:41:59 +0000 2021	[{"text":"COVID19","indices":[78,86]},{"text":"IDTwitter","indices":[172,182]},{"text":"MedTwitter","indices":[183,194]}]	[{"url":"https://t.co/zR2xVrjnz5","expanded_url":"https://ja.ma/2OrCgYI","display_url":"ja.ma/2OrCgYI","indices":[88,111]}]	Effect of Ivermectin on Time to Resolution of Symptoms Among Adults With Mild #COVID19 https://t.co/zR2xVrjnz5 via @JAMA_current 2% IVM vs. 3% placebo hospitalized. #IDTwitter #MedTwitter https://t.co/ka8JRRC0hH	7949.0	RT @boulware_dr: Effect of Ivermectin on Time to Resolution of Symptoms Among Adults With Mild #COVID19 https://t.co/zR2xVrjnz5 via @JAMA_…	297.0	True	full
264532	264532	6041b6b7998e5f003825e6d8	2021-03-05 04:42:25	[]	[]	Fri Mar 05 04:18:00 +0000 2021	[]	[{"url":"https://t.co/Ms8xgnF04Y","expanded_url":"https://www.deped.gov.ph/2021/03/05/deped-sdo-capiz-rewards-parents-efforts-in-home-based-learning/","display_url":"deped.gov.ph/2021/03/05/dep…","indices":[210,233]}]	Dedicated to promote distance learning support to its learners, the Department of Education-Schools Division of Capiz recognized parents who made the best at-home learning space for their children. Read more: https://t.co/Ms8xgnF04Y https://t.co/j0738oVkp0	3706187.0	RT @DepEd_PH: Dedicated to promote distance learning support to its learners, the Department of Education-Schools Division of Capiz recogni…	41.0	True	full
264533	264533	6041b6b7998e5f003825e6ec	2021-03-05 04:42:25	[]	[]	Thu Mar 04 19:29:20 +0000 2021	[]	[{"url":"https://t.co/FPJBd3hPmz","expanded_url":"https://www.jpost.com/israel-news/israel-to-prioritize-vaccinating-all-palestinians-with-its-surplus-doses-660985","display_url":"jpost.com/israel-news/is…","indices":[251,274]}]	You know what would be good? If @piersmorgan, @guardian, @JamesCleverly and assorted others recognised this amazing act of ‘Tikkun Olam’ (Repair the world) and say well done? Israel to prioritize vaccinating all Palestinians with its surplus doses https://t.co/FPJBd3hPmz	19157.0	RT @SussexFriends: You know what would be good? If @piersmorgan, @guardian, @JamesCleverly and assorted others recognised this amazing ac…	46.0	True	full
264534	264534	6041b6b7998e5f003825e702	2021-03-05 04:42:26	[]	[]	Fri Mar 05 03:09:27 +0000 2021	[]	[{"url":"https://t.co/8kKvC1gFH9","expanded_url":"https://www.bloomberg.com/graphics/covid-vaccine-tracker-global-distribution/","display_url":"bloomberg.com/graphics/covid…","indices":[222,245]},{"url":"https://t.co/XLogdqVE8F","expanded_url":"https://minnesota.cbslocal.com/2021/03/03/mdh-tracking-14-covid-vaccine-breakthrough-cases-all-had-mild-or-no-symptoms/","display_url":"minnesota.cbslocal…	14 vaccine "breakthrough" covid cases among over 1 million people in Minnesota who have had at least 1 dose of vaccine, all mild or no symptoms Pretty impressive (math corrected, sorry for mistake) source for N vaccinated https://t.co/8kKvC1gFH9 https://t.co/XLogdqVE8F	395235.0	RT @EricTopol: 14 vaccine "breakthrough" covid cases among over 1 million people in Minnesota who have had at least 1 dose of vaccine, all…	45.0	True	full
264535	264535	6041b6b7998e5f003825e70a	2021-03-05 04:42:26	[]	[]	Thu Mar 04 13:43:41 +0000 2021	[]	[{"url":"https://t.co/xrRQLMGG0Y","expanded_url":"https://twitter.com/BesuraTaansane/status/1308745469141626882","display_url":"twitter.com/BesuraTaansane…","indices":[290,313]}]	Pl see tweet from Sep 2020 &amp; now read news of 300Cr income discrepany by leading Prod🎬Hse Join the dots &amp; u will once again see that its the same TukdeTukdeGang with Chene &amp; P@xtan support bringing in unaccounted cash into India by round tripping to fund anti India activities https://t.co/xrRQLMGG0Y	25817.0	RT @BesuraTaansane: Pl see tweet from Sep 2020 &amp; now read news of 300Cr income discrepany by leading Prod🎬Hse Join the dots &amp; u will once…	5.0	True	full
264536	264536	6041b6b7998e5f003825e710	2021-03-05 04:42:26	[]	[]	Fri Mar 05 04:30:23 +0000 2021	[]	[{"url":"https://t.co/htPxu0byhY","expanded_url":"https://starmometer.com/2021/01/28/100-asian-heartthrobs-2021-elimination-round/amp/","display_url":"starmometer.com/2021/01/28/100…","indices":[257,280]}]	engenes, please vote for sunghoon on starmometer, voting is until march 15. the gap is very huge, we need your full cooperation! there will be a mass voting later at 6PM KST so make sure to participate. for more info about voting, please visit @PSHFANBASE. https://t.co/htPxu0byhY	9699.0	RT @snhfilm: engenes, please vote for sunghoon on starmometer, voting is until march 15. the gap is very huge, we need your full cooperatio…	352.0	True	full
264537	264537	6041b6b7998e5f003825e714	2021-03-05 04:42:26	[]	[]	Thu Mar 04 09:00:49 +0000 2021	[{"text":"Budget2021","indices":[12,23]},{"text":"cycling","indices":[83,91]}]	[{"url":"https://t.co/BB2Mxvo5IV","expanded_url":"http://bit.ly/3rhrzX8","display_url":"bit.ly/3rhrzX8","indices":[218,241]}]	Yesterday's #Budget2021 announcement promised much for the future, but nothing for #cycling and walking. 💷 A 'green recovery' post-pandemic is impossible without the investment. Read Cycling UK's full reaction here: https://t.co/BB2Mxvo5IV https://t.co/iD1mw2H72A	59216.0	RT @WeAreCyclingUK: Yesterday's #Budget2021 announcement promised much for the future, but nothing for #cycling and walking. 💷 A 'green re…	231.0	True	full
264538	264538	6041b6b7998e5f003825e716	2021-03-05 04:42:26	[]	[]	Sat Feb 27 14:41:32 +0000 2021	[]	[{"url":"https://t.co/sH3BtfZ32m","expanded_url":"https://www.nobsnewshour.com/leduff-v-whitmer-nbn-sues-guv-on-body-count-february-26-2021-no-bs-news-hour/","display_url":"nobsnewshour.com/leduff-v-whitm…","indices":[257,280]}]	We are preparing a lawsuit against Gov. Whitmer of Michigan. She refuses to turn over COVID death data and accurate nursing home numbers to the public. All the way to the Supreme Court, Madam. Thanks to the @MackinacCenter, who has agreed to take our case. https://t.co/sH3BtfZ32m https://t.co/le65xN83SP	51065.0	RT @Charlieleduff: We are preparing a lawsuit against Gov. Whitmer of Michigan. She refuses to turn over COVID death data and accurate nurs…	11363.0	True	full
264539	264539	6041b6b7998e5f003825e71a	2021-03-05 04:42:26	[]	[]	Fri Mar 05 01:32:02 +0000 2021	[]	[{"url":"https://t.co/lT8zFb3lWL","expanded_url":"http://onlyfans.com/anjali","display_url":"onlyfans.com/anjali","indices":[17,40]},{"url":"https://t.co/4SeiMMLR9s","expanded_url":"http://instagram.com/anjali_transsexual","display_url":"instagram.com/anjali_transse…","indices":[239,262]}]	Go subscribe to https://t.co/lT8zFb3lWL @anjali_trans 🇮🇳 I have a lot of hot 🔥content 🔥Squirting 🔥Anal 🔥B/G &amp; G/G content 🔥 Foreplay ❣️Your gorgeous TRANS girl has a promotion - Don’t miss out! - ONLY $3.15❣️55% off!❤️❤️ IG : https://t.co/4SeiMMLR9s https://t.co/KricJRzI6v	28695.0	RT @anjali_trans: Go subscribe to https://t.co/lT8zFb3lWL @anjali_trans 🇮🇳 I have a lot of hot 🔥content 🔥Squirting 🔥Anal 🔥B/G &amp; G/G c…	1502.0	True	full
264540	264540	6041b6b7998e5f003825e724	2021-03-05 04:42:26	[]	[]	Fri Mar 05 04:23:38 +0000 2021	[]	[{"url":"https://t.co/R9SVw6iGe5","expanded_url":"https://magazine.weverse.io/article/view?ref=main&lang=en&num=112","display_url":"magazine.weverse.io/article/view?r…","indices":[157,180]}]	"[NoW] Taylor Swift’s rerecording" if you haven't been paying attention to the topic of owning your masters, this is a great article that explains it. 🔗 https://t.co/R9SVw6iGe5 https://t.co/Z1mdWoiQAH	160007.0	RT @modooborahae: "[NoW] Taylor Swift’s rerecording" if you haven't been paying attention to the topic of owning your masters, this is a…	200.0	True	full
264541	264541	6041b6b8998e5f003825e734	2021-03-05 04:42:26	[]	[]	Fri Mar 05 04:38:10 +0000 2021	[]	[{"url":"https://t.co/QYNqgboC9n","expanded_url":"https://www.nytimes.com/2021/03/04/opinion/coronavirus-masks.html?smid=tw-share","display_url":"nytimes.com/2021/03/04/opi…","indices":[192,215]}]	Great analogy. "Relieving yourself in public is illegal in every state." In fact, forcing people to 'hold it in' carries more risk (UTIs, soiled undies, etc.) than requiring they wear a mask. https://t.co/QYNqgboC9n	2630.0	RT @drewaharris: Great analogy. "Relieving yourself in public is illegal in every state." In fact, forcing people to 'hold it in' carries m…	54216.0	True	full
264542	264542	6041b6b8998e5f003825e742	2021-03-05 04:42:27	[]	[]	Fri Mar 05 04:15:00 +0000 2021	[]	[{"url":"https://t.co/2WTKqqS4Dg","expanded_url":"https://www.opindia.com/2021/03/taapsee-pannu-anurag-kashyap-deleted-phone-data-income-tax-raid/","display_url":"opindia.com/2021/03/taapse…","indices":[129,152]}]	Taapsee Pannu and Anurag Kashyap deleted data from their phone after NCB probe began, reveals IT Dept during its probe: Details https://t.co/2WTKqqS4Dg	522052.0	RT @OpIndia_com: Taapsee Pannu and Anurag Kashyap deleted data from their phone after NCB probe began, reveals IT Dept during its probe: De…	86.0	True	full
264543	264543	6041b6b8998e5f003825e774	2021-03-05 04:42:27	[]	[]	Tue Mar 02 12:47:43 +0000 2021	[{"text":"coronavirus","indices":[54,66]},{"text":"COVID19","indices":[222,230]},{"text":"cdnhealth","indices":[231,241]},{"text":"vaccination","indices":[242,254]}]	[{"url":"https://t.co/EkBDnTc03l","expanded_url":"https://www.theglobeandmail.com/canada/article-astrazeneca-moderna-or-pfizer-take-whichever-covid-19-vaccine-youre/?utm_medium=Referrer:+Social+Network+/+Media&utm_campaign=Shared+Web+Article+Links","display_url":"theglobeandmail.com/canada/article…","indices":[180,203]}]	.@AstraZeneca, @moderna_tx or @Pfizer? Take whichever #coronavirus vaccine you’re offered, experts say. They're all 100% effective at preventing death, by @perreaux @IvanSemeniuk https://t.co/EkBDnTc03l via @globeandmail #COVID19 #cdnhealth #vaccination	120089.0	RT @picardonhealth: .@AstraZeneca, @moderna_tx or @Pfizer? Take whichever #coronavirus vaccine you’re offered, experts say. They're all 100…	1565.0	True	full
264544	264544	6041b6b8998e5f003825e782	2021-03-05 04:42:27	[]	[]	Fri Mar 05 04:32:22 +0000 2021	[{"text":"SUGA","indices":[28,33]},{"text":"HappyGDIAday","indices":[37,50]}]	[{"url":"https://t.co/j07YBQGmqO","expanded_url":"https://forms.gle/koammtas1WC4YipWA","display_url":"forms.gle/koammtas1WC4Yi…","indices":[220,243]}]	[🗳| ARMYs Vote for @BTS_twt #SUGA on #HappyGDIAday MARCH birthday poll 🎁 🏆Birthdays ADS: GDIA screens at all stations of Seoul Subway Line 1-4 (Total 652 Screens) 🗓 ENDS: March 7th - Advertising: 3/15-3/21 👇Now Vote 👇 https://t.co/j07YBQGmqO https://t.co/Y7hduSjELa	166415.0	RT @BTSChartDailyx: [🗳| ARMYs Vote for @BTS_twt #SUGA on #HappyGDIAday MARCH birthday poll 🎁 🏆Birthdays ADS: GDIA screens at all stations…	357.0	True	full
264545	264545	6041b6b9998e5f003825e78a	2021-03-05 04:42:27	[{"text":"employment","indices":[124,135]}]	[{"url":"https://t.co/cwm7JK7c0Z","expanded_url":"http://ow.ly/P0zB50DQJBl","display_url":"ow.ly/P0zB50DQJBl","indices":[99,122]}]		[]	[]			Analysis: How Digital Solutions Can Ease the COVID-19 Impact on Displaced Populations Read more -… https://t.co/E5nryximJY	2528.0	True	full
264546	264546	6041b6b9998e5f003825e7b0	2021-03-05 04:42:28	[]	[]	Thu Mar 04 02:04:15 +0000 2021	[]	[{"url":"https://t.co/jMYuNcfaCL","expanded_url":"https://atrombetanews.com.br/2021/03/03/fatima-gd-fechou-de-proposito-80-leitos-de-utis-hoje-56-pacientes-estao-espera-de-leito-em-uti-covid-e-apenas-5-vagas-disponiveis/","display_url":"atrombetanews.com.br/2021/03/03/fat…","indices":[143,166]}]	FÁTIMA BEZERRA-PT,, FECHOU DE PROPÓSITO 80 LEITOS DE UTIS… Hoje 56 pacientes estão espera de leito em UTI Covid, e apenas 5 vagas disponíveis. https://t.co/jMYuNcfaCL	70789.0	RT @MarcosQuezado1: FÁTIMA BEZERRA-PT,, FECHOU DE PROPÓSITO 80 LEITOS DE UTIS… Hoje 56 pacientes estão espera de leito em UTI Covid, e apen…	2702.0	True	full
264547	264547	6041b6b9998e5f003825e7b8	2021-03-05 04:42:28	[]	[]	Fri Mar 05 03:38:48 +0000 2021	[]	[{"url":"https://t.co/raKaKD47Wo","expanded_url":"https://www.wsj.com/articles/cuomo-advisers-altered-report-on-covid-19-nursing-home-deaths-11614910855?reflink=share_mobilewebshare","display_url":"wsj.com/articles/cuomo…","indices":[187,210]}]	This occurred while epidemiologists and data scientists were frantically combing the nursing home data seeking ways to identify outbreaks and slow pandemic spread. Totally unacceptable. https://t.co/raKaKD47Wo	28228.0	RT @haroldpollack: This occurred while epidemiologists and data scientists were frantically combing the nursing home data seeking ways to i…	7670.0	True	full
264548	264548	6041b6b9998e5f003825e7ce	2021-03-05 04:42:28	[]	[]	Thu Mar 04 05:31:07 +0000 2021	[]	[{"url":"https://t.co/mvkXh9yDg7","expanded_url":"https://cnn.it/3kIVzbO","display_url":"cnn.it/3kIVzbO","indices":[256,279]}]	"I'm scared of what this is going to look like." A Texas ICU nurse said health care workers were seeing light at the end of the tunnel, but that was "shut down" when Gov. Abbott said he was lifting the state's mask mandate and businesses' capacity limits. https://t.co/mvkXh9yDg7	53098315.0	RT @CNN: "I'm scared of what this is going to look like." A Texas ICU nurse said health care workers were seeing light at the end of the tu…	390.0	True	full
264549	264549	6041b6ba998e5f003825e804	2021-03-05 04:42:29	[]	[]	Thu Mar 04 21:00:22 +0000 2021	[]	[{"url":"https://t.co/1h0eWJlGGd","expanded_url":"https://thefederalist.com/2021/03/04/congress-should-defund-its-police-state-at-the-u-s-capitol-today/","display_url":"thefederalist.com/2021/03/04/con…","indices":[145,168]}]	Bingo. Let's see how Pelosi and her high and mighty buddies like it when they have no protection. Welcome to the world of most inner city folks. https://t.co/1h0eWJlGGd	50425.0	RT @rdrhwke: Bingo. Let's see how Pelosi and her high and mighty buddies like it when they have no protection. Welcome to the world of most…	450.0	True	full
264550	264550	6041b6ba998e5f003825e806	2021-03-05 04:42:29	[]	[]	Fri Mar 05 03:00:07 +0000 2021	[]	[{"url":"https://t.co/b4JVQA7Y8P","expanded_url":"https://www.fox4news.com/news/ercot-overcharged-power-companies-16-billion-for-electricity-during-winter-freeze-firm-says?taid=60419eb623d3ca0001f1c6a2&utm_campaign=trueanthem&utm_medium=trueanthem&utm_source=twitter","display_url":"fox4news.com/news/ercot-ove…","indices":[205,228]}]	The Electric Reliability Council of Texas made a $16 billion error in pricing during the week of the winter storm that caused power outages across the state, according to a filing by its market monitor.​ https://t.co/b4JVQA7Y8P	582656.0	RT @FOX4: The Electric Reliability Council of Texas made a $16 billion error in pricing during the week of the winter storm that caused pow…	44.0	True	full
264551	264551	6041b6ba998e5f003825e808	2021-03-05 04:42:29	[]	[]	Thu Mar 04 04:00:46 +0000 2021	[]	[{"url":"https://t.co/Nas22TjR3A","expanded_url":"https://forms.gle/Q4soyP3iRZkRZiFK9","display_url":"forms.gle/Q4soyP3iRZkRZi…","indices":[113,136]}]	WTS/LFB Fandom Colors Inspired Customized Bead Bracelets! DOO: 03-15-21 DOP: 03-15-21 MOP: GCASH ORDER FORM: https://t.co/Nas22TjR3A A portion of my sales will be donated for the children of Sta. Martha, more details abt it will be posted below. Let's go help some kids! ♡ https://t.co/I4BwamtjJy	33.0	RT @theblingcrafts: WTS/LFB Fandom Colors Inspired Customized Bead Bracelets! DOO: 03-15-21 DOP: 03-15-21 MOP: GCASH ORDER FORM: https:…	6543.0	True	full
264552	264552	6041b6ba998e5f003825e822	2021-03-05 04:42:29	[]	[]	Tue Mar 02 12:47:43 +0000 2021	[{"text":"coronavirus","indices":[54,66]},{"text":"COVID19","indices":[222,230]},{"text":"cdnhealth","indices":[231,241]},{"text":"vaccination","indices":[242,254]}]	[{"url":"https://t.co/EkBDnTc03l","expanded_url":"https://www.theglobeandmail.com/canada/article-astrazeneca-moderna-or-pfizer-take-whichever-covid-19-vaccine-youre/?utm_medium=Referrer:+Social+Network+/+Media&utm_campaign=Shared+Web+Article+Links","display_url":"theglobeandmail.com/canada/article…","indices":[180,203]}]	.@AstraZeneca, @moderna_tx or @Pfizer? Take whichever #coronavirus vaccine you’re offered, experts say. They're all 100% effective at preventing death, by @perreaux @IvanSemeniuk https://t.co/EkBDnTc03l via @globeandmail #COVID19 #cdnhealth #vaccination	120097.0	RT @picardonhealth: .@AstraZeneca, @moderna_tx or @Pfizer? Take whichever #coronavirus vaccine you’re offered, experts say. They're all 100…	5806.0	True	full
264553	264553	6041b6ba998e5f003825e830	2021-03-05 04:42:29	[]	[]	Tue Mar 02 19:52:18 +0000 2021	[]	[{"url":"https://t.co/Vga883m7ia","expanded_url":"http://isitbandcampfriday.com","display_url":"isitbandcampfriday.com","indices":[154,177]}]	To support musicians during Covid-19, we’re waiving our revenue share on all sales this Friday, March 5th, from midnight to midnight Pacific Time. Check https://t.co/Vga883m7ia for time zone demystification. https://t.co/vFkwm1jSu1	174066.0	RT @Bandcamp: To support musicians during Covid-19, we’re waiving our revenue share on all sales this Friday, March 5th, from midnight to m…	584.0	True	full
264554	264554	6041b6ba998e5f003825e840	2021-03-05 04:42:29	[]	[]	Thu Mar 04 23:40:28 +0000 2021	[{"text":"BTSLoveMyself","indices":[212,226]}]	[{"url":"https://t.co/dViBaufF51","expanded_url":"https://www.unicef.org/press-releases/bts-and-big-hit-renew-commitment-love-myself-campaign-support-unicef-ending-violence","display_url":"unicef.org/press-releases…","indices":[245,268]}]	Amazing news: K-pop legends @bts_bighit, together with its label Big Hit, renew their commitment to @UNICEF to help end violence and neglect, and promote children and young people’s self-esteem and well-being #BTSLoveMyself @bts_love_myself https://t.co/dViBaufF51	15682.0	RT @JoeEEnglish: Amazing news: K-pop legends @bts_bighit, together with its label Big Hit, renew their commitment to @UNICEF to help end…	70.0	True	full
264555	264555	6041b6bb998e5f003825e84c	2021-03-05 04:42:29	[]	[]	Fri Mar 05 04:31:07 +0000 2021	[]	[{"url":"https://t.co/Dca3MsqltV","expanded_url":"https://nypost.com/2021/03/04/california-coronavirus-vaccination-site-gives-thousands-wrong-vaccine-dosage/","display_url":"nypost.com/2021/03/04/cal…","indices":[147,170]}]	California coronavirus vaccination site gives thousands the wrong vaccine dosage. And no one noticed till a "whistleblower" alerted authorities. https://t.co/Dca3MsqltV	79175.0	RT @rising_serpent: California coronavirus vaccination site gives thousands the wrong vaccine dosage. And no one noticed till a "whistleblo…	7856.0	True	full
264556	264556	6041b6bb998e5f003825e858	2021-03-05 04:42:29	[]	[]	Wed Mar 03 04:14:32 +0000 2021	[]	[{"url":"https://t.co/f4aybmepjT","expanded_url":"http://dlvr.it/Rtrbmt","display_url":"dlvr.it/Rtrbmt","indices":[97,120]}]	Asylum-Seekers Test Positive For COVID After Being Released Into U.S. By Border Patrol: NBC News https://t.co/f4aybmepjT https://t.co/brbKjdYN5q	551735.0	RT @realDailyWire: Asylum-Seekers Test Positive For COVID After Being Released Into U.S. By Border Patrol: NBC News https://t.co/f4aybmepjT…	542.0	True	full
264557	264557	6041b6bb998e5f003825e85e	2021-03-05 04:42:30	[]	[]	Thu Mar 04 18:11:37 +0000 2021	[]	[{"url":"https://t.co/6y4pXJQ83l","expanded_url":"https://www.ohchr.org/EN/NewsEvents/Pages/DisplayNews.aspx?NewsID=26845&LangID=E","display_url":"ohchr.org/EN/NewsEvents/…","indices":[261,284]}]	Just released my report to HR Council on the crisis in Myanmar: "While the future of Myanmar will be determined by its people, the intl community must act urgently &amp; decisively to support them." I then recommend how. Link to news release &amp; report here: https://t.co/6y4pXJQ83l https://t.co/R3OfRtSNhu	187009.0	RT @RapporteurUn: Just released my report to HR Council on the crisis in Myanmar: "While the future of Myanmar will be determined by its pe…	6.0	True	full
264558	264558	6041b6bb998e5f003825e862	2021-03-05 04:42:30	[]	[]	Fri Mar 05 04:17:53 +0000 2021	[]	[{"url":"https://t.co/jE5TCQD1SO","expanded_url":"https://www.opindia.com/2021/03/taapsee-pannu-anurag-kashyap-deleted-phone-data-income-tax-raid/","display_url":"opindia.com/2021/03/taapse…","indices":[211,234]}]	Taapsee Pannu and Anurag Kashyap deleted data from their phone after NCB probe began, reveals IT Dept during its probe: Details By the way, Taapsee too is suspected of tax evasion to the tune of Rs 25 crores. https://t.co/jE5TCQD1SO	367379.0	RT @UnSubtleDesi: Taapsee Pannu and Anurag Kashyap deleted data from their phone after NCB probe began, reveals IT Dept during its probe: D…	802.0	True	full
264559	264559	6041b6bb998e5f003825e866	2021-03-05 04:42:30	[]	[]	Fri Mar 05 01:33:23 +0000 2021	[]	[{"url":"https://t.co/tVHA4h3s3C","expanded_url":"https://n.news.naver.com/entertain/now/article/144/0000721764","display_url":"n.news.naver.com/entertain/now/…","indices":[200,223]}]	[UPDATE] Brave Entertainment confirms that Brave Girls will perform ‘Rollin’ on music shows starting next week Apart from music shows, they will also be appearing on variety and radio shows Source: https://t.co/tVHA4h3s3C https://t.co/o1JuDYbjnt	363710.0	RT @theseoulstory: [UPDATE] Brave Entertainment confirms that Brave Girls will perform ‘Rollin’ on music shows starting next week Apart fr…	192.0	True	full
264560	264560	6041b6bb998e5f003825e878	2021-03-05 04:42:30	[]	[]	Fri Mar 05 01:56:41 +0000 2021	[]	[{"url":"https://t.co/JmVd6mmUyk","expanded_url":"https://twitter.com/BarberaMinistro/status/1367422065163317251?s=20","display_url":"twitter.com/BarberaMinistr…","indices":[145,168]}]	Ya que está en el Edo. Bolívar. Se puede dar una vuelta por el Arco Minero, Canaima, la Gran Sabana. Sus camaradas están acabando con todo eso. https://t.co/JmVd6mmUyk	105318.0	RT @Watcher_Ven: Ya que está en el Edo. Bolívar. Se puede dar una vuelta por el Arco Minero, Canaima, la Gran Sabana. Sus camaradas están a…	2179.0	True	full
264561	264561	6041b6bb998e5f003825e880	2021-03-05 04:42:30	[]	[]	Thu Mar 04 19:00:52 +0000 2021	[{"text":"DatosDuros","indices":[0,11]}]	[{"url":"https://t.co/gl2dIyUNcN","expanded_url":"https://heraldodemexico.com.mx/economia/2021/3/4/covid-19-hace-que-mexico-regrese-niveles-de-pobreza-de-hace-20-anos-cepal-265484.html","display_url":"heraldodemexico.com.mx/economia/2021/…","indices":[225,248]}]	#DatosDuros . Pobreza extrema en México . 2018 = 7.6% 2021 = 18.3% . Fuente ⁦@cepal_onu⁩ . ⁦@lopezobrador_⁩ pasa a la historia como el único Presidente del Siglo XXI en cuyo sexenio la pobreza aumentó, en lugar de bajar... . https://t.co/gl2dIyUNcN	20012.0	RT @Carloslopezjone: #DatosDuros . Pobreza extrema en México . 2018 = 7.6% 2021 = 18.3% . Fuente ⁦@cepal_onu⁩ . ⁦@lopezobrador_⁩ pasa a la…	355.0	True	full
264562	264562	6041b6bc998e5f003825e8bc	2021-03-05 04:42:31	[]	[]	Thu Mar 04 16:06:16 +0000 2021	[]	[{"url":"https://t.co/UQ5bp9i0Pw","expanded_url":"https://www.animalpolitico.com/2021/03/mario-delgado-nxivm-secta-esclavas-sexuales-raniere/","display_url":"animalpolitico.com/2021/03/mario-…","indices":[239,262]}]	￼”El Presidente Nacional de MORENA, Mario Delgado, perteneció a la organización NXIVM, cuyo líder Keith Raniere fue condenado a pasar 120 años de prisión por cargos como explotación sexual de una menor y posesión de pornografía infantil” https://t.co/UQ5bp9i0Pw	22380.0	RT @elemloe: ￼”El Presidente Nacional de MORENA, Mario Delgado, perteneció a la organización NXIVM, cuyo líder Keith Raniere fue condenado…	38.0	True	full
264563	264563	6041b6bc998e5f003825e8f2	2021-03-05 04:42:31	[{"text":"NotifyWetlands","indices":[0,15]}]	[{"url":"https://t.co/GIe8Qh1cms","expanded_url":"https://youtu.be/GxAbPNc3mBY","display_url":"youtu.be/GxAbPNc3mBY","indices":[254,277]}]		[]	[]			#NotifyWetlands # 111-210305 @narendramodi @moefcc @PMOIndia @PrakashJavdekar U Need to fix the 'Babu-Raj' See thei… https://t.co/McJomKWpAR	66.0	True	full
264564	264564	6041b6bd998e5f003825e900	2021-03-05 04:42:31	[]	[]	Fri Mar 05 03:05:07 +0000 2021	[]	[{"url":"https://t.co/VBdu4w2Taz","expanded_url":"https://nyti.ms/38dIXEz","display_url":"nyti.ms/38dIXEz","indices":[159,182]}]	Breaking News: Aides to Gov. Andrew Cuomo of New York rewrote a report by state health officials to hide how many nursing home residents died in the pandemic. https://t.co/VBdu4w2Taz	49538830.0	RT @nytimes: Breaking News: Aides to Gov. Andrew Cuomo of New York rewrote a report by state health officials to hide how many nursing home…	180.0	True	full
264565	264565	6041b6bd998e5f003825e90c	2021-03-05 04:42:32	[]	[]	Thu Mar 04 22:17:17 +0000 2021	[]	[{"url":"https://t.co/RP5i01diOL","expanded_url":"https://time.com/5888024/50-trillion-income-inequality-america/#click=https://t.co/XeSYqyfneG","display_url":"time.com/5888024/50-tri…","indices":[273,296]}]	@AndrewSolender The GOP had no problems giving away $50 Trillion to the 1% from the Treasury as a tax break in exchange for campaign contributions. In 2021 they delay saving American jobs, Covid-19 vaccines and reopening the economy, because it doesn't butter their bread. https://t.co/RP5i01diOL	391.0	RT @LemStraw: @AndrewSolender The GOP had no problems giving away $50 Trillion to the 1% from the Treasury as a tax break in exchange for c…	30.0	True	full
264566	264566	6041b6bd998e5f003825e912	2021-03-05 04:42:32	[]	[]	Thu Mar 04 20:23:33 +0000 2021	[{"text":"PeriodismoSinTransfobia","indices":[75,99]}]	[{"url":"https://t.co/avdaB2n3Dj","expanded_url":"https://yosoylaurel.wordpress.com/2021/03/04/feminismo-transfobico-psicologia-terapias-de-conversion/","display_url":"yosoylaurel.wordpress.com/2021/03/04/fem…","indices":[244,267]}]	Por segunda ocasión, @Milenio eliminó una nota de @laurelyeye. Exigimos un #PeriodismoSinTransfobia, medios que respalden a sus periodistas trans y que no bajen contenido por presiones antiderechos. Aquí el texto borrado en el blog de Láurel: https://t.co/avdaB2n3Dj	1750.0	RT @hola_amigue: Por segunda ocasión, @Milenio eliminó una nota de @laurelyeye. Exigimos un #PeriodismoSinTransfobia, medios que respalden…	182.0	True	full
264567	264567	6041b6bd998e5f003825e91c	2021-03-05 04:42:32	[]	[]	Thu Mar 04 04:36:21 +0000 2021	[]	[{"url":"https://t.co/zvFRIt67Fd","expanded_url":"https://www.frontiermyanmar.net/en/how-the-cdm-can-win/","display_url":"frontiermyanmar.net/en/how-the-cdm…","indices":[236,259]}]	The Civil Disobedience Movement must define clear goals, set sustainable strategies and ditch any illusions of foreign intervention if it’s to win its tug-of-war with the Tatmadaw, write Frontier contributors Aye Min Thant and Yan Aung https://t.co/zvFRIt67Fd	134298.0	RT @FrontierMM: The Civil Disobedience Movement must define clear goals, set sustainable strategies and ditch any illusions of foreign inte…	43.0	True	full
264568	264568	6041b6bd998e5f003825e940	2021-03-05 04:42:32	[]	[]	Fri Mar 05 04:42:03 +0000 2021	[{"text":"unitedkingdom","indices":[249,263]},{"text":"uk","indices":[264,267]},{"text":"england","indices":[268,276]}]	[{"url":"https://t.co/235l3XAi4y","expanded_url":"http://dlvr.it/Rv0X2t","display_url":"dlvr.it/Rv0X2t","indices":[225,248]}]	Comments on: “Unprecedented” New Form of Symbiosis Discovered - SciTechDaily: Energy-providing bacterial endosymbiont enables its unicellular eukaryotic host to breathe nitrate, demonstrating that unicellular eukaryotes may… https://t.co/235l3XAi4y #unitedkingdom #uk #england https://t.co/0jBYFtuGdu	9112.0	RT @EasyWorldNews: Comments on: “Unprecedented” New Form of Symbiosis Discovered - SciTechDaily: Energy-providing bacterial endosymbiont en…	1183.0	True	full
264569	264569	6041b6be998e5f003825e956	2021-03-05 04:42:32	[]	[]	Thu Mar 04 20:25:38 +0000 2021	[]	[{"url":"https://t.co/EQKEmyDDyR","expanded_url":"https://lareleveetlapeste.fr/anticor-lassociation-anticorruption-qui-derange-les-dirigeants-politiques-francais/","display_url":"lareleveetlapeste.fr/anticor-lassoc…","indices":[150,173]}]	La corruption coûterait 120 milliards € par an aux Etats de l'UE. Anticor a publié un plaidoyer riche de solutions, mais peu exploité par nos élus... https://t.co/EQKEmyDDyR	73261.0	RT @anticor_org: La corruption coûterait 120 milliards € par an aux Etats de l'UE. Anticor a publié un plaidoyer riche de solutions, mais p…	2.0	True	full
264570	264570	6041b6be998e5f003825e966	2021-03-05 04:42:32	[]	[]	Thu Mar 04 16:38:59 +0000 2021	[]	[{"url":"https://t.co/HdLk3EHEbf","expanded_url":"https://www-economist-com.mutex.gmu.edu/graphic-detail/2021/03/06/new-data-show-that-leading-covid-19-vaccines-have-similarly-high-efficacy","display_url":"www-economist-com.mutex.gmu.edu/graphic-detail…","indices":[96,119]}]	The AstraZeneca vaccine looks excellent in real world trials. Single dose is as good as Pfizer. https://t.co/HdLk3EHEbf https://t.co/z6iVEBjssd	46420.0	RT @ATabarrok: The AstraZeneca vaccine looks excellent in real world trials. Single dose is as good as Pfizer. https://t.co/HdLk3EHEbf http…	220.0	True	full
[truncated: 131,428 more rows]
