# Supplementary material for: Low credibility URL sharing on Twitter during reporting linking rare blood clots with the Oxford/AstraZeneca COVID-19 vaccine
Source: PLoS One. 2024 Jan 19;19(1):e0296444. doi: 10.1371/journal.pone.0296444 (PMC10798519; doi:10.1371/journal.pone.0296444)
Supplement: S4 File — (CSV) [file pone.0296444.s006.csv]

	Unnamed: 0	_id	created_at	extended_tweet.entities.hashtags	URL	retweeted_status.created_at	retweeted_status.extended_tweet.entities.hashtags	RTURL	retweeted_status.extended_tweet.full_text	retweeted_status.user.followers_count	text	user.followers_count	indicator	origin
396000	396000	604278aef0889200381b7185	2021-03-05 18:30:00	[]	[{"url":"https://t.co/mz8RvedAdy","expanded_url":"https://jewishjournal.org/2021/03/04/georgia-senator-jon-ossoffs-jewish-family-began-its-american-dream-in-peabody/","display_url":"jewishjournal.org/2021/03/04/geo…","indices":[187,210]}]		[]	[]			When Atlanta native @ossoff was sworn in on Jan. 20 as a Democratic senator from Georgia, he did not forget his ro… https://t.co/qtHMN9d50y	46.0	True	full
396001	396001	604278aef0889200381b718b	2021-03-05 18:30:00	[]	[{"url":"https://t.co/BrTuHHLYOM","expanded_url":"https://www.msnbc.com/opinion/greg-abbott-has-left-texans-fight-covid-alone-n1259515?icid=msd_topgrid","display_url":"msnbc.com/opinion/greg-a…","indices":[256,279]}]		[]	[]			Is TX careening for a reopening disaster? “Abbott has purposefully injected a new infection into the state in the f… https://t.co/K8m8TLaL62	8348.0	True	full
396002	396002	604278aef0889200381b718d	2021-03-05 18:30:00	[]	[{"url":"https://t.co/Xe4PORevA6","expanded_url":"https://glidemagazine.com/254431/raya-and-the-last-dragon-review/","display_url":"glidemagazine.com/254431/raya-an…","indices":[176,199]}]		[]	[]			Disney's Raya and the Last Dragon has a power all its own and it boldly wields it, for better or worse, to create a… https://t.co/ZY1ojJk8f3	10756.0	True	full
396003	396003	604278aef0889200381b7195	2021-03-05 18:30:00	[]	[{"url":"https://t.co/tPyBqLLVWd","expanded_url":"https://www.ndtv.com/india-news/india-successfully-test-fires-advanced-ramjet-technology-missile-2384374","display_url":"ndtv.com/india-news/ind…","indices":[223,246]}]		[]	[]			India's Defense Research and Development Organization (DRDO) said it successfully carried out a flight test of its… https://t.co/nC3YKT7UIT	897.0	True	full
396004	396004	604278aef0889200381b71a1	2021-03-05 18:30:01	[]	[]	Fri Mar 05 18:14:22 +0000 2021	[]	[{"url":"https://t.co/44CFxNr5cm","expanded_url":"https://twitchy.com/samj-3930/2021/03/05/build-back-better-lol-comfortably-smug-just-needs-1-painfully-true-tweet-to-obliterate-bidens-economy-and-its-perfect/","display_url":"twitchy.com/samj-3930/2021…","indices":[124,147]}]	‘Build back better! LOL!’ Comfortably Smug just needs 1 painfully true tweet to obliterate Biden’s economy and it’s perfect https://t.co/44CFxNr5cm via @twitchyteam	92519.0	RT @PolitiBunny: ‘Build back better! LOL!’ Comfortably Smug just needs 1 painfully true tweet to obliterate Biden’s economy and it’s perfec…	283.0	True	full
396005	396005	604278aff0889200381b71c9	2021-03-05 18:30:01	[]	[]	Sat Jan 09 08:19:48 +0000 2021	[]	[{"url":"https://t.co/iZ7qvRIt1Z","expanded_url":"https://twitter.com/ProtectoraLARA/status/1347586345871544320","display_url":"twitter.com/ProtectoraLARA…","indices":[202,225]}]	De verdad la gente es tan absurda, 4 meses mayores ??? Por dios, es la edad perfecta, aún no entiendo la absurdez humana. Le ayudamos a df ? 🙏🏻🙏🏻 estos bigotudos tienen que encontrar un hogar calentito https://t.co/iZ7qvRIt1Z	253.0	RT @noacow: De verdad la gente es tan absurda, 4 meses mayores ??? Por dios, es la edad perfecta, aún no entiendo la absurdez humana. Le ay…	809.0	True	full
396006	396006	604278aff0889200381b71cf	2021-03-05 18:30:01	[]	[{"url":"https://t.co/yO01h0UXLx","expanded_url":"https://www.lawandtrends.com/noticias/despachos/eskariam-consigue-dos-sentencias-favorables-del-tribunal-supremo-a-favor-de-sus-clientes-afectados-de-la-promocion-1.html","display_url":"lawandtrends.com/noticias/despa…","indices":[131,154]}]		[]	[]			ESKARIAM consigue dos sentencias favorables del Tribunal Supremo a favor de sus clientes afectados de la promoción… https://t.co/vxI0cATSFF	31002.0	True	full
396007	396007	604278aff0889200381b71e1	2021-03-05 18:30:01	[]	[]	Fri Mar 05 16:39:40 +0000 2021	[]	[{"url":"https://t.co/0D5RKjceec","expanded_url":"https://twitter.com/CPAC_TV/status/1367866059613671425","display_url":"twitter.com/CPAC_TV/status…","indices":[240,263]}]	The Johnson &amp; Johnson single-dose vaccine has now been approved. This is great news for First Nations and all Canadians! Get whichever vaccine is available to you. They are all effective at keeping you, your families and friends safe. https://t.co/0D5RKjceec	31970.0	RT @perrybellegarde: The Johnson &amp; Johnson single-dose vaccine has now been approved. This is great news for First Nations and all Canadian…	1161.0	True	full
396008	396008	604278aff0889200381b71ef	2021-03-05 18:30:01	[]	[]	Fri Mar 05 17:52:09 +0000 2021	[]	[{"url":"https://t.co/cIMYBpAJd3","expanded_url":"https://amp.cnn.com/cnn/2021/03/05/politics/trump-lawsuit-insurrection-eric-swalwell/index.html","display_url":"amp.cnn.com/cnn/2021/03/05…","indices":[180,203]}]	Go Eric! This @RepSwalwell lawsuit against Trump in his personal capacity is one Trump won’t easily escape. Its legal basis is solid and its factual predicates are overwhelming. https://t.co/cIMYBpAJd3	1134532.0	RT @tribelaw: Go Eric! This @RepSwalwell lawsuit against Trump in his personal capacity is one Trump won’t easily escape. Its legal basis i…	6819.0	True	full
396009	396009	604278aff0889200381b71fb	2021-03-05 18:30:02	[]	[]	Fri Mar 05 17:24:14 +0000 2021	[]	[{"url":"https://t.co/RU3lmu7ALm","expanded_url":"https://indianexpress.com/article/cities/hyderabad/hyderabad-54-population-developed-antibodies-against-covid-19-says-latest-serosurvey-7214206/","display_url":"indianexpress.com/article/cities…","indices":[249,272]}]	🤔 75% of seropositive population did not know they had contracted COVID @FatEmperor @MartinKulldorff @MonicaGandhi9 @kerpen @kylamb8 @justin_hart @FrankfurtZack @BallouxFrancois @sdbaral @tlowdon @jhaskinscabrera @UdiQimron @aginnt @Humble_Analysis👇https://t.co/RU3lmu7ALm	1646.0	RT @venivici27: 🤔 75% of seropositive population did not know they had contracted COVID @FatEmperor @MartinKulldorff @MonicaGandhi9 @kerpen…	369.0	True	full
396010	396010	604278aff0889200381b7205	2021-03-05 18:30:02	[]	[]	Fri Mar 05 16:39:57 +0000 2021	[{"text":"COVID19","indices":[0,8]},{"text":"vaccination","indices":[41,53]},{"text":"Hérault","indices":[67,75]}]	[{"url":"https://t.co/t3Srz7ciu1","expanded_url":"https://bit.ly/2MNx2FY","display_url":"bit.ly/2MNx2FY","indices":[175,198]},{"url":"https://t.co/dPXtnENjtx","expanded_url":"http://doctolib.fr","display_url":"doctolib.fr","indices":[219,242]}]	#COVID19 Renforcement de la campagne de #vaccination 💉 dans l' #Hérault 👉des créneaux supplémentaires de vaccination sont proposés pour ce week-end ➡️ Davantage d'infos : https://t.co/t3Srz7ciu1 ✅Prise de RDV sur https://t.co/dPXtnENjtx auprès des centres ouverts⬇️ https://t.co/6OepDKScDd	17394.0	RT @Prefet34: #COVID19 Renforcement de la campagne de #vaccination 💉 dans l' #Hérault 👉des créneaux supplémentaires de vaccination sont…	14050.0	True	full
396011	396011	604278b0f0889200381b720d	2021-03-05 18:30:02	[]	[]	Fri Mar 05 18:21:47 +0000 2021	[]	[{"url":"https://t.co/Vv6KS2FkGQ","expanded_url":"https://www.stefaniesargnagel.at/shop/","display_url":"stefaniesargnagel.at/shop/","indices":[205,228]}]	da eine pandemie die ideale zeit ist, sich onlineshops zu widmen, probieren wir zum ersten mal einen posterversand: diese wichtige informationsgrafik für den sommer gibt es jetzt im format A2 gedruckt auf https://t.co/Vv6KS2FkGQ https://t.co/FlbpmF4tGr	35462.0	RT @stefansargnagel: da eine pandemie die ideale zeit ist, sich onlineshops zu widmen, probieren wir zum ersten mal einen posterversand: di…	1099.0	True	full
396012	396012	604278b0f0889200381b7213	2021-03-05 18:30:02	[{"text":"hospitality","indices":[268,280]}]	[{"url":"https://t.co/3Ra1n1iuMz","expanded_url":"https://buff.ly/2OquIFo","display_url":"buff.ly/2OquIFo","indices":[244,267]}]		[]	[]			Anu Saxena, SVP and global head of Hilton Supply Management, shares how she got into the industry, how Hilton Suppl… https://t.co/EcnHo5rxSd	14838.0	True	full
396013	396013	604278b0f0889200381b7217	2021-03-05 18:30:02	[]	[]	Fri Mar 05 04:37:47 +0000 2021	[{"text":"Arizona","indices":[90,98]},{"text":"COVID19","indices":[162,170]},{"text":"vaccine","indices":[171,179]}]	[{"url":"https://t.co/4UAbvPvvFe","expanded_url":"https://www.frysfood.com/rx/covid-eligibility","display_url":"frysfood.com/rx/covid-eligi…","indices":[236,259]}]	Tip: Several vaccine-eligible readers today who had no luck getting an appointment on the #Arizona health dept website were able to make an appointment for their #COVID19 #vaccine at Fry's. Here's the website to check for appointments: https://t.co/4UAbvPvvFe	6583.0	RT @stephanieinnes: Tip: Several vaccine-eligible readers today who had no luck getting an appointment on the #Arizona health dept website…	10742.0	True	full
396014	396014	604278b0f0889200381b721d	2021-03-05 18:30:02	[]	[]	Fri Mar 05 17:16:39 +0000 2021	[]	[{"url":"https://t.co/trfb7z1Ag0","expanded_url":"https://www.facebook.com/PENamerica/videos/420346152398099","display_url":"facebook.com/PENamerica/vid…","indices":[208,231]}]	Our senior investigative researcher @JacquieSMason discusses how mis- and disinformation, inequitable vaccine access and historical trauma affect BIPOC communities' trust in the Covid-19 vaccine. Watch live: https://t.co/trfb7z1Ag0	35099.0	RT @firstdraftnews: Our senior investigative researcher @JacquieSMason discusses how mis- and disinformation, inequitable vaccine access an…	683.0	True	full
396015	396015	604278b0f0889200381b7221	2021-03-05 18:30:02	[]	[{"url":"https://t.co/oFvkDKAswp","expanded_url":"https://freie-welt.eu/de/1984082/Bildung-Gesellschaft/Wissen/Corona-Impfungen-bei-Kindern-Was-noch-fehlt-und-wie-lange-es-dauern-wird-bis-sie-an-der-Reihe-sind/","display_url":"freie-welt.eu/de/1984082/Bil…","indices":[245,268]}]		[]	[]			➦ Corona-Impfungen bei Kindern: Was noch fehlt und wie lange es dauern wird, bis sie an der Reihe sind » Noch ist… https://t.co/Kf3RIbmd4I	637.0	True	full
396016	396016	604278b0f0889200381b7225	2021-03-05 18:30:02	[]	[]	Fri Mar 05 17:35:25 +0000 2021	[]	[{"url":"https://t.co/HdwpMBaH8u","expanded_url":"https://www.20minutes.fr/sante/2992051-20210305-vaccination-pointer-soignants-doigt-strategie-risquee-executif","display_url":"20minutes.fr/sante/2992051-…","indices":[260,283]}]	« Les mêmes personnes qui nous ont envoyés au front lors de la première vague sans masques et avec des surblouses en sacs-poubelle nous font désormais la leçon sur comment on doit se protéger et protéger nos patients. » Avec @Drmartyufml &amp; @StephaneRozes https://t.co/HdwpMBaH8u	1337.0	RT @JeanloupDelmas: « Les mêmes personnes qui nous ont envoyés au front lors de la première vague sans masques et avec des surblouses en sa…	20.0	True	full
396017	396017	604278b0f0889200381b7227	2021-03-05 18:30:02	[]	[]	Thu Mar 04 19:57:19 +0000 2021	[]	[{"url":"https://t.co/9lWOxrnCib","expanded_url":"https://apnews.com/article/business-small-business-south-dakota-coronavirus-pandemic-kristi-noem-cd19956faf1a20de3890b9638f5605a1","display_url":"apnews.com/article/busine…","indices":[220,243]}]	"Family members of South Dakota Gov. Kristi Noem received more than $600,000 in funds from a state grant program pushed by the governor... The family businesses benefitted from adjustments the Republican governor made" https://t.co/9lWOxrnCib	10625650.0	RT @maddow: "Family members of South Dakota Gov. Kristi Noem received more than $600,000 in funds from a state grant program pushed by the…	345.0	True	full
396018	396018	604278b0f0889200381b7229	2021-03-05 18:30:02	[]	[{"url":"https://t.co/khlqTy7Y6L","expanded_url":"https://www.youtube.com/watch?v=57AmRFgB5Hc","display_url":"youtube.com/watch?v=57AmRF…","indices":[276,299]}]		[]	[]			@SportsCenter @NFLOfficiating @espnW Tik Tok was the major riser in social media this past year. As we get through… https://t.co/16sFnZT7SG	5.0	True	full
396019	396019	604278b0f0889200381b7231	2021-03-05 18:30:02	[]	[]	Fri Mar 05 16:30:59 +0000 2021	[{"text":"PlanVacunarse","indices":[49,63]},{"text":"EcuadorSeVacuna","indices":[191,207]}]	[{"url":"https://t.co/V7WMfLI6Eb","expanded_url":"http://www.planvacunarse.ec","display_url":"planvacunarse.ec","indices":[80,103]}]	Creamos una página web para que conozcas todo el #PlanVacunarse. Al ingresar en https://t.co/V7WMfLI6Eb, encontrarás la información necesaria sobre vacunación contra la COVID-19 en el país. ¡#EcuadorSeVacuna y queremos compartir el proceso contigo! https://t.co/ulNU9GkOqP	1088399.0	RT @Lenin: Creamos una página web para que conozcas todo el #PlanVacunarse. Al ingresar en https://t.co/V7WMfLI6Eb, encontrarás la informac…	371.0	True	full
396020	396020	604278b0f0889200381b723f	2021-03-05 18:30:02	[]	[]	Fri Mar 05 18:29:42 +0000 2021	[]	[{"url":"https://t.co/BGYWRZ2El7","expanded_url":"https://elpais.com/sociedad/2021-03-05/igualdad-impulsa-una-red-de-cuidadoras-de-ninos-para-que-las-madres-puedan-trabajar.html","display_url":"elpais.com/sociedad/2021-…","indices":[256,279]}]	Plan Corresponsables del Ministerio @IgualdadGob de @IreneMontero: 190 millones de euros en 2021 para crear una red de cuidadoras/es profesionales que atiendan a los niños menores de 14 años mientras sus madres trabajan. Feminismo y cuidados, con hechos. https://t.co/BGYWRZ2El7	580932.0	RT @PabloEchenique: Plan Corresponsables del Ministerio @IgualdadGob de @IreneMontero: 190 millones de euros en 2021 para crear una red de…	2131.0	True	full
396021	396021	604278b0f0889200381b7241	2021-03-05 18:30:02	[]	[]	Fri Mar 05 17:19:51 +0000 2021	[]	[{"url":"https://t.co/RiRbdXhNk0","expanded_url":"https://youtu.be/B9ob_qeW2jw","display_url":"youtu.be/B9ob_qeW2jw","indices":[218,241]}]	.@NeelKashkari: “This crisis has been disproportionately targeted at lower income workers, services workers…those who can’t do their jobs remotely…so it’s been a deeply unfair pandemic, in terms of who got hit by it.” https://t.co/RiRbdXhNk0 https://t.co/Tu7E4Sbru4	29069.0	RT @postlive: .@NeelKashkari: “This crisis has been disproportionately targeted at lower income workers, services workers…those who can’t d…	120.0	True	full
396022	396022	604278b0f0889200381b7253	2021-03-05 18:30:03	[]	[{"url":"https://t.co/VSDO1KOAp0","expanded_url":"https://www.bizjournals.com/sanfrancisco/news/2021/03/05/0305-wwl-influencers.html","display_url":"bizjournals.com/sanfrancisco/n…","indices":[225,248]}]		[]	[]			Then a survey of some key women life sciences leaders in the Bay Area on how they handled the challenges of 2020, l… https://t.co/sdM309erS8	1042.0	True	full
396023	396023	604278b0f0889200381b7255	2021-03-05 18:30:03	[]	[{"url":"https://t.co/QPcvttZdxk","expanded_url":"https://praza.gal/acontece/a-xunta-limita-as-restricions-de-mobilidade-a-17-concellos-dende-o-8-de-marzo-pola-mellora-dos-indicadores-da-covid","display_url":"praza.gal/acontece/a-xun…","indices":[156,179]}]		[]	[]			Máis dun cento de concellos galegos non rexistran casos novos do coronavirus en 14 días mentres a incidencia acumul… https://t.co/6xi4S72py8	27192.0	True	full
396024	396024	604278b0f0889200381b7257	2021-03-05 18:30:03	[]	[]	Fri Mar 05 17:33:26 +0000 2021	[]	[{"url":"https://t.co/ki9hzpBd22","expanded_url":"http://bit.ly/2PtFhbc","display_url":"bit.ly/2PtFhbc","indices":[257,280]}]	[Vaccination covid-19 par les pharmaciens] : le décret paru aujourd'hui entérine l'autorisation donnée aux pharmaciens d’officine, pharmacies mutualistes et de secours minières à prescrire et administrer tous les vaccins Covid-19. Les pharmaciens mobilisés!https://t.co/ki9hzpBd22	13559.0	RT @Ordre_Pharma: [Vaccination covid-19 par les pharmaciens] : le décret paru aujourd'hui entérine l'autorisation donnée aux pharmaciens d’…	39.0	True	full
396025	396025	604278b1f0889200381b726d	2021-03-05 18:30:03	[{"text":"RayaAndTheLastDragon","indices":[47,68]},{"text":"ChaosWalking","indices":[69,82]},{"text":"MySalingerYear","indices":[83,98]},{"text":"BoogieMovie","indices":[103,115]}]	[{"url":"https://t.co/bdon76lFEM","expanded_url":"https://bit.ly/3cw3jZA","display_url":"bit.ly/3cw3jZA","indices":[165,188]}]		[]	[]			Here this weekend (tonight through Sunday) its #RayaAndTheLastDragon #ChaosWalking #MySalingerYear and #BoogieMovie… https://t.co/iRUDWThxbI	844.0	True	full
396026	396026	604278b1f0889200381b727d	2021-03-05 18:30:03	[]	[]	Fri Mar 05 18:18:25 +0000 2021	[]	[{"url":"https://t.co/EnrdCvu2qT","expanded_url":"https://www.umdoisesportes.com.br/futebol/clubes-prejuizo-estadio-pandemia/","display_url":"umdoisesportes.com.br/futebol/clubes…","indices":[223,246]}]	Athletico, Coritiba e Paraná acumulam prejuízo milionário após um ano sem público nos estádios Com a colaboração do @Fernandopluri, que nos ajudou (muito!) também a entender o tamanho do rombo para os clubes brasileiros. https://t.co/EnrdCvu2qT	39970.0	RT @Monique_Silva: Athletico, Coritiba e Paraná acumulam prejuízo milionário após um ano sem público nos estádios Com a colaboração do @Fe…	14080.0	True	full
396027	396027	604278b1f0889200381b727f	2021-03-05 18:30:03	[]	[]	Fri Mar 05 08:14:05 +0000 2021	[]	[{"url":"https://t.co/gdrHxVcqQa","expanded_url":"https://www.vozpopuli.com/espana/vacunas-moderna-sanidad.html","display_url":"vozpopuli.com/espana/vacunas…","indices":[248,271]}]	Mientras nos distraen con lo de la vacunación de las infantas, han “desaparecido” 28.000 vacunas del circuito oficial. Pero esto a la izquierda no le importa porque para ellos erradicar “la Corona” es mas importante que erradicar “el Coronavirus”. https://t.co/gdrHxVcqQa	83855.0	RT @MarcosdeQuinto: Mientras nos distraen con lo de la vacunación de las infantas, han “desaparecido” 28.000 vacunas del circuito oficial.…	3306.0	True	full
396028	396028	604278b1f0889200381b7285	2021-03-05 18:30:03	[]	[]	Fri Mar 05 18:09:35 +0000 2021	[{"text":"MachineLearning","indices":[74,90]},{"text":"DataScience","indices":[91,103]},{"text":"Python","indices":[104,111]},{"text":"AI","indices":[112,115]},{"text":"100DaysOfCode","indices":[116,130]},{"text":"IoT","indices":[131,135]},{"text":"flutter","indices":[136,144]},{"text":"Serverless","indices":[145,156]},{"text":"CyberSecurity","indices":[157,171]},{"text":"DeepLearning","indices":…	[{"url":"https://t.co/rlasCMLRvQ","expanded_url":"https://twitter.com/HarbRimah/status/1367898961781080064","display_url":"twitter.com/HarbRimah/stat…","indices":[269,292]}]	The AI gestalt in our CareBot™ personal robot already has common sense.😔 #MachineLearning #DataScience #Python #AI #100DaysOfCode #IoT #flutter #Serverless #CyberSecurity #DeepLearning #COVID19 #innovation #startup #data #technology #automation #commonsense #Facebook https://t.co/rlasCMLRvQ https://t.co/qiyh6o3jhq	2529.0	RT @GrandpaRobot: The AI gestalt in our CareBot™ personal robot already has common sense.😔 #MachineLearning #DataScience #Python #AI #100D…	497.0	True	full
396029	396029	604278b1f0889200381b7291	2021-03-05 18:30:03	[]	[]	Fri Mar 05 18:27:44 +0000 2021	[{"text":"G1AM","indices":[155,160]}]	[{"url":"https://t.co/2q9dqrjM5c","expanded_url":"http://glo.bo/3rmxlqu","display_url":"glo.bo/3rmxlqu","indices":[131,154]}]	Decreto entra em vigor na próxima segunda-feira (8) e será válido por 15 dias. Circulação de pessoas segue restrita entre 21h e 6h https://t.co/2q9dqrjM5c #G1AM	38100.0	RT @g1amazonas: Decreto entra em vigor na próxima segunda-feira (8) e será válido por 15 dias. Circulação de pessoas segue restrita entre 2…	1031.0	True	full
396030	396030	604278b1f0889200381b7297	2021-03-05 18:30:03	[]	[{"url":"https://t.co/JuEltoIaQm","expanded_url":"https://trib.al/pdUN2Iz","display_url":"trib.al/pdUN2Iz","indices":[132,155]}]		[]	[]			COVID-19 SPREAD: Health experts are trying to determine how effective the COVID-19 vaccine is at stopping the sprea… https://t.co/xMxHz6b5bE	16473.0	True	full
396031	396031	604278b1f0889200381b72ab	2021-03-05 18:30:04	[]	[]	Fri Mar 05 18:07:39 +0000 2021	[{"text":"COVID19","indices":[0,8]},{"text":"Ontario","indices":[12,20]},{"text":"LTC","indices":[21,25]}]	[{"url":"https://t.co/TOpg4nDn3F","expanded_url":"https://data.ontario.ca/dataset/long-term-care-home-covid-19-data","display_url":"data.ontario.ca/dataset/long-t…","indices":[251,274]}]	#COVID19 in #Ontario #LTC homes. As of Mar 4th (Δ from prior day): -86 homes in outbreak (-8) with 24 involving resident cases (no Δ) -60 resident active cases (-2) -154 staff active cases (-9) -3 new resident deaths [1,900 during 2nd wave] Source: https://t.co/TOpg4nDn3F https://t.co/6MLGn3mPgn	10583.0	RT @NathanStall: #COVID19 in #Ontario #LTC homes. As of Mar 4th (Δ from prior day): -86 homes in outbreak (-8) with 24 involving resident…	51.0	True	full
396032	396032	604278b1f0889200381b72b7	2021-03-05 18:30:04	[{"text":"COVID19","indices":[155,163]}]	[{"url":"https://t.co/KfkPfUCn5e","expanded_url":"https://elpitazo.net/los-llanos/escuelas-de-los-llanos-sin-condiciones-para-el-reinicio-de-clases/","display_url":"elpitazo.net/los-llanos/esc…","indices":[251,274]}]		[]	[]			Ali Acosta, presidente de la FVM en Portuguesa considera que el regreso a clases presenciales expone a niños, docen… https://t.co/LBG6BJpve1	377.0	True	full
396033	396033	604278b1f0889200381b72c1	2021-03-05 18:30:04	[]	[]	Sat Feb 27 23:25:02 +0000 2021	[{"text":"COVID19","indices":[177,185]}]	[{"url":"https://t.co/H0bJqUuRyi","expanded_url":"https://bit.ly/3jj3DiP","display_url":"bit.ly/3jj3DiP","indices":[254,277]}]	🔸Se disminuyó en 50% las posibilidades de compromiso social y acción comunitaria. 🔸17% de los jóvenes con empleo antes de la pandemia, tuvieron que parar. Para responder a la #COVID19 también se necesitan reconocer las realidades de las juventudes. ℹ️ https://t.co/H0bJqUuRyi https://t.co/b0Dn1TQRdG	258810.0	RT @UNESCOMexico: 🔸Se disminuyó en 50% las posibilidades de compromiso social y acción comunitaria. 🔸17% de los jóvenes con empleo antes d…	1329.0	True	full
396034	396034	604278b2f0889200381b72cf	2021-03-05 18:30:04	[]	[{"url":"https://t.co/shSi19NAW7","expanded_url":"https://ischinaresponsibleforcovid19outbreak.blogspot.com/","display_url":"…nsibleforcovid19outbreak.blogspot.com","indices":[162,185]},{"url":"https://t.co/UZwtF43fTO","expanded_url":"https://workfromhomeduringcovid19pandemic.blogspot.com/","display_url":"…omeduringcovid19pandemic.blogspot.com","indices":[266,289]}]		[]	[]			@gilly381 @RishabhPant17 The virus of Covid19 rapidly changing, revolving in new environment and makes the innovati… https://t.co/rcd9fegGqI	6.0	True	full
396035	396035	604278b2f0889200381b72e7	2021-03-05 18:30:04	[]	[{"url":"https://t.co/h30UaNysgh","expanded_url":"https://drive.google.com/file/d/1ka5Rt1V98QEvoZm2-AvF6eGIRAcCb_WE/view?usp=sharing","display_url":"drive.google.com/file/d/1ka5Rt1…","indices":[159,182]}]		[]	[]			Tv Show: Elite. Episode 9. 1080p [6CH] -I know it says the quality is 360p, but when downloading the episode it has… https://t.co/4Jukw1jBGj	43.0	True	full
396036	396036	604278b2f0889200381b72ef	2021-03-05 18:30:04	[]	[]	Mon Mar 01 20:14:16 +0000 2021	[{"text":"TaraxaTokenSale","indices":[251,267]}]	[{"url":"https://t.co/LmbpsP5b5d","expanded_url":"https://token.taraxa.io/","display_url":"token.taraxa.io","indices":[201,224]},{"url":"https://t.co/0EB2oubQjp","expanded_url":"https://medium.com/taraxa-project/announcing-taraxas-public-sale-b801b5519d0d","display_url":"medium.com/taraxa-project…","indices":[226,249]}]	🚀🚀🚀 Today we're thrilled to announce the $TARA token sale! 📅 March 4 - March 15: pre-registration opens on March 4, 2021, 6PM PST. 💸 Three sale options. 🛂 KYC required. For details, head over to: https://t.co/LmbpsP5b5d https://t.co/0EB2oubQjp #TaraxaTokenSale https://t.co/RweQHSSnPA	10352.0	RT @taraxa_project: 🚀🚀🚀 Today we're thrilled to announce the $TARA token sale! 📅 March 4 - March 15: pre-registration opens on March 4, 2…	23.0	True	full
396037	396037	604278b2f0889200381b72f1	2021-03-05 18:30:04	[]	[{"url":"https://t.co/TVMH6ArGEP","expanded_url":"https://bit.ly/3sPfNng","display_url":"bit.ly/3sPfNng","indices":[131,154]}]		[]	[]			Israel, Austria y Dinamarca anunciaron una alianza para producir una nueva generación de vacunas contra el covid-19… https://t.co/h5eEmrpF4O	1425413.0	True	full
396038	396038	604278b2f0889200381b72f9	2021-03-05 18:30:04	[]	[]	Fri Mar 05 03:05:07 +0000 2021	[]	[{"url":"https://t.co/VBdu4w2Taz","expanded_url":"https://nyti.ms/38dIXEz","display_url":"nyti.ms/38dIXEz","indices":[159,182]}]	Breaking News: Aides to Gov. Andrew Cuomo of New York rewrote a report by state health officials to hide how many nursing home residents died in the pandemic. https://t.co/VBdu4w2Taz	49551460.0	RT @nytimes: Breaking News: Aides to Gov. Andrew Cuomo of New York rewrote a report by state health officials to hide how many nursing home…	2535.0	True	full
396039	396039	604278b3f0889200381b731d	2021-03-05 18:30:05	[]	[{"url":"https://t.co/aTOig1ARiW","expanded_url":"https://www.arklatexhomepage.com/news/texarkana-news/covid-19-vaccination-clinic-to-be-held-this-weekend-in-texarkana/","display_url":"arklatexhomepage.com/news/texarkana…","indices":[190,213]}]		[]	[]			College Hill Drug Store of Texarkana, Miller County Office of Emergency Management, and Lansdell Family Clinic will… https://t.co/2cA8xHCQpG	10910.0	True	full
396040	396040	604278b3f0889200381b7331	2021-03-05 18:30:05	[]	[{"url":"https://t.co/5LevssuAlH","expanded_url":"https://www.chicagolawbulletin.com/survey-shows-what-people-want-most-from-return-to-work-20210305","display_url":"chicagolawbulletin.com/survey-shows-w…","indices":[175,198]}]		[]	[]			One year into a nationwide shutdown of many offices in response to COVID-19, a new law firm study indicates a major… https://t.co/0fwe8Ni1Mg	7183.0	True	full
396041	396041	604278b3f0889200381b7339	2021-03-05 18:30:05	[{"text":"ICYMI","indices":[0,6]}]	[{"url":"https://t.co/A72OJ5MeaV","expanded_url":"https://bit.ly/3v0wxd9","display_url":"bit.ly/3v0wxd9","indices":[191,214]}]		[]	[]			#ICYMI: WSB's Scott Slade spoke with one of Georgia's top forecasters about the future of our local economy as more… https://t.co/U9pjioOmjC	47593.0	True	full
396042	396042	604278b3f0889200381b733b	2021-03-05 18:30:05	[{"text":"covid19","indices":[136,144]},{"text":"onpoli","indices":[145,152]},{"text":"cdnpoli","indices":[153,161]},{"text":"LTC","indices":[162,166]},{"text":"onhealth","indices":[167,176]},{"text":"COVID19ontario","indices":[177,192]},{"text":"thisisCANADAltc","indices":[193,209]},{"text":"camillacare","indices":[210,222]}]	[{"url":"https://t.co/DBb7fsI7JS","expanded_url":"http://torstar.co/2nGD50DRmJP","display_url":"torstar.co/2nGD50DRmJP","indices":[239,262]}]		[]	[]			'Fixing a broken system': We explore why the majority of COVID-19 deaths in Peel are among long-term-care and retir… https://t.co/GkEjAiSCnv	29584.0	True	full
396043	396043	604278b3f0889200381b7341	2021-03-05 18:30:05	[]	[]	Fri Mar 05 07:54:01 +0000 2021	[]	[{"url":"https://t.co/u8dDlcEZK5","expanded_url":"https://twitter.com/GMB/status/1367737978848739329","display_url":"twitter.com/GMB/status/136…","indices":[138,161]}]	What a pity @GMB hasn't see fit to show the clip of me pushing @JonAshworth on what rise Labour would have given. Answer came there none. https://t.co/u8dDlcEZK5	219516.0	RT @IainDale: What a pity @GMB hasn't see fit to show the clip of me pushing @JonAshworth on what rise Labour would have given. Answer came…	3252.0	True	full
396044	396044	604278b3f0889200381b734d	2021-03-05 18:30:05	[]	[]	Fri Mar 05 02:22:28 +0000 2021	[{"text":"JuevesDeDinosaurios","indices":[7,27]}]	[{"url":"https://t.co/oG4qeWfF8w","expanded_url":"https://twitter.com/marioquiron/status/1367549427896872962?s=20","display_url":"twitter.com/marioquiron/st…","indices":[199,222]}]	Hoy es #JuevesDeDinosaurios, y tocó el turno al dinosaurio más grande de todos (hasta el momento), por lo mismo es el animal más grande que ha caminado sobre el planeta Tierra... Patagotitan Mayorum https://t.co/oG4qeWfF8w	11840.0	RT @marioquiron: Hoy es #JuevesDeDinosaurios, y tocó el turno al dinosaurio más grande de todos (hasta el momento), por lo mismo es el anim…	12267.0	True	full
396045	396045	604278b3f0889200381b734f	2021-03-05 18:30:05	[{"text":"Peel","indices":[76,81]},{"text":"Brampton","indices":[137,146]}]	[{"url":"https://t.co/7dY8VUQGxs","expanded_url":"http://torstar.co/jDrQ50DRmSW","display_url":"torstar.co/jDrQ50DRmSW","indices":[147,170]}]		[]	[]			'Fixing a broken system': We explore why the majority of COVID-19 deaths in #Peel are among long-term-care and reti… https://t.co/eaxOBvlwgW	17661.0	True	full
396046	396046	604278b3f0889200381b735b	2021-03-05 18:30:05	[]	[{"url":"https://t.co/AqRWUcp4wm","expanded_url":"https://tinyurl.com/jfacfuxa","display_url":"tinyurl.com/jfacfuxa","indices":[194,217]}]		[]	[]			@HKPRDHU region is set to move into the Yellow COVID-19 colour level on Monday. COVID-19 measures will still be in… https://t.co/XaAjODrVbU	2414.0	True	full
396047	396047	604278b3f0889200381b7365	2021-03-05 18:30:06	[{"text":"COVIDWise","indices":[9,19]},{"text":"COVID19","indices":[51,59]}]	[{"url":"https://t.co/kr7Xi5Bxob","expanded_url":"http://ow.ly/Lrju50DRo3p","display_url":"ow.ly/Lrju50DRo3p","indices":[158,181]}]		[]	[]			Practice #COVIDWise behavior to stop the spread of #COVID19: wear a mask, wash your hands regularly, and maintain p… https://t.co/gBQ88ry2VW	84607.0	True	full
396048	396048	604278b3f0889200381b7373	2021-03-05 18:30:06	[]	[{"url":"https://t.co/DxEcpQoycK","expanded_url":"https://www.mediapart.fr/journal/france/050321/pfizer-ou-moderna-plutot-qu-astrazeneca-les-pieges-d-une-vaccination-la-carte","display_url":"mediapart.fr/journal/france…","indices":[166,189]}]		[]	[]			Un nouvel article de la très remarquable journaliste scientifique @LiseBarneoud : Pfizer ou Moderna, plutôt qu’Ast… https://t.co/NnMP4gHiPk	2636.0	True	full
396049	396049	604278b3f0889200381b7379	2021-03-05 18:30:06	[]	[{"url":"https://t.co/khlqTy7Y6L","expanded_url":"https://www.youtube.com/watch?v=57AmRFgB5Hc","display_url":"youtube.com/watch?v=57AmRF…","indices":[249,272]}]		[]	[]			@elonmusk Tik Tok was the major riser in social media this past year. As we get through 2021 a new competitor has e… https://t.co/uDLVCglf9C	5.0	True	full
396050	396050	604278b4f0889200381b738f	2021-03-05 18:30:06	[]	[]	Mon Mar 01 15:34:42 +0000 2021	[{"text":"COVID19","indices":[120,128]},{"text":"PressRelease","indices":[215,228]}]	[{"url":"https://t.co/Yog6ImTKFo","expanded_url":"https://go.usa.gov/xs5pa","display_url":"go.usa.gov/xs5pa","indices":[230,253]}]	At the request of the @fema, approximately 30 military medical personnel from the @usairforce, part of a @DeptofDefense #COVID19 response operation, arrived yesterday in Arizona to support the @AZKRMC in Kingman. #PressRelease: https://t.co/Yog6ImTKFo @USNorthernCmd | @USArmy https://t.co/0qDSN0eqI8	12556.0	RT @USArmyNorth: At the request of the @fema, approximately 30 military medical personnel from the @usairforce, part of a @DeptofDefense #C…	40.0	True	full
396051	396051	604278b4f0889200381b7397	2021-03-05 18:30:06	[]	[]	Fri Mar 05 18:20:35 +0000 2021	[]	[{"url":"https://t.co/ZqdlKQ7PpL","expanded_url":"https://trib.al/PpShGKb","display_url":"trib.al/PpShGKb","indices":[230,253]}]	This portrait series, "Chinatown Pretty," documents the vibrant street styles of seniors in Chinatowns across North America. Amid the pandemic and a surge of anti-Asian hate crimes, it serves as a reminder of joy and resilience. https://t.co/ZqdlKQ7PpL	8696906.0	RT @NPR: This portrait series, "Chinatown Pretty," documents the vibrant street styles of seniors in Chinatowns across North America. Amid…	315.0	True	full
396052	396052	604278b4f0889200381b73a7	2021-03-05 18:30:06	[]	[{"url":"https://t.co/0ttXITzhaF","expanded_url":"https://www.trtworld.com/life/vaccination-starts-in-africa-as-covax-doses-arrive-latest-updates-44742","display_url":"trtworld.com/life/vaccinati…","indices":[183,206]}]		[]	[]			The coronavirus has killed more than 2.5M people and infected over 116M worldwide. Kagame's govt has installed spec… https://t.co/jbqILQBt8P	1820.0	True	full
396053	396053	604278b4f0889200381b73af	2021-03-05 18:30:06	[]	[{"url":"https://t.co/BfftCMFuta","expanded_url":"http://ow.ly/B62950DRmx3","display_url":"ow.ly/B62950DRmx3","indices":[101,124]}]		[]	[]			Desmiente AMLO nueva hospitalización de López-Gatell; “próxima semana se estima que salga sin Covid”… https://t.co/49AAmcN0pe	8822420.0	True	full
396054	396054	604278b4f0889200381b73b1	2021-03-05 18:30:06	[{"text":"TourismCounts","indices":[257,271]},{"text":"CdnPoli","indices":[272,280]}]	[{"url":"https://t.co/1pcpdGYTnM","expanded_url":"http://ow.ly/w6C050DQqd9","display_url":"ow.ly/w6C050DQqd9","indices":[232,255]}]		[]	[]			TIAC representatives &amp; partners have met with over 50 MPs and Ministers over the last two weeks to discuss the 2021… https://t.co/zCOvtXOnRN	4088.0	True	full
396055	396055	604278b4f0889200381b73b3	2021-03-05 18:30:06	[]	[]	Fri Mar 05 18:24:36 +0000 2021	[]	[{"url":"https://t.co/JTq3SNVnuR","expanded_url":"https://www.washingtonpost.com/opinions/2021/03/03/minimum-wage-hurt-red-states-brookings/","display_url":"washingtonpost.com/opinions/2021/…","indices":[255,278]}]	Here are the numbers of people who make under $15 per hour in states of senators who voted no on the hike, as of 2019: Sinema: 839K Manchin: 229K Carper: 106K Coons: 106K Hassan: 146K Shaheen: 146K King: 158K Tester: 126K From this study I reported on: https://t.co/JTq3SNVnuR	303487.0	RT @ThePlumLineGS: Here are the numbers of people who make under $15 per hour in states of senators who voted no on the hike, as of 2019:…	627.0	True	full
396056	396056	604278b4f0889200381b73bf	2021-03-05 18:30:07	[{"text":"IMCTC","indices":[11,17]}]	[{"url":"https://t.co/KVNnUC0BJz","expanded_url":"https://magazine.imctc.org/n24-en/","display_url":"magazine.imctc.org/n24-en/","indices":[228,251]}]		[]	[]			As part of #IMCTC publications which aim to contribute to achieving its mandate in countering terrorism, the 24th i… https://t.co/N8OJyyK3c7	20551.0	True	full
396057	396057	604278b5f0889200381b73df	2021-03-05 18:30:07	[]	[]	Fri Mar 05 18:20:46 +0000 2021	[]	[{"url":"https://t.co/3X1KNBHSkQ","expanded_url":"https://mol.im/a/9327195","display_url":"mol.im/a/9327195","indices":[233,256]}]	So we protected the NHS by following the rules. Appointments cancelled, cancer treatments postponed, operations stopped. Your strike is a slap in the face for us. Unions warn NHS staff will QUIT over 'slap in the face' 1% pay rise https://t.co/3X1KNBHSkQ via @MailOnline	7538.0	RT @Patricia344130: So we protected the NHS by following the rules. Appointments cancelled, cancer treatments postponed, operations stopped…	215.0	True	full
396058	396058	604278b5f0889200381b73f5	2021-03-05 18:30:07	[]	[{"url":"https://t.co/RanU3LbVU6","expanded_url":"https://www.opendemocracy.net/en/north-africa-west-asia/did-the-un-inadvertently-recognise-irans-guardianship-of-iraq/","display_url":"opendemocracy.net/en/north-afric…","indices":[222,245]}]		[]	[]			Iran has long been indirectly interfering in Iraq through its network of militant, political and religious proxies,… https://t.co/W2Np2ztTCi	113351.0	True	full
396059	396059	604278b5f0889200381b740f	2021-03-05 18:30:08	[]	[]	Fri Mar 05 18:27:55 +0000 2021	[]	[{"url":"https://t.co/kvjKKhtMI8","expanded_url":"https://bit.ly/38gwjEK","display_url":"bit.ly/38gwjEK","indices":[240,263]}]	Médicos alertam para situação dramática dos hospitais de Porto Alegre - Reportagem do Jornal da Universidade entrevista profissionais e pesquisadores com objetivo de traçar um retrato da atual situação de aceleração da pandemia na capital: https://t.co/kvjKKhtMI8 @jornaldaufrgs	46717.0	RT @ufrgsnoticias: Médicos alertam para situação dramática dos hospitais de Porto Alegre - Reportagem do Jornal da Universidade entrevista…	253.0	True	full
396060	396060	604278b5f0889200381b7415	2021-03-05 18:30:08	[{"text":"bdnmb","indices":[20,26]},{"text":"SocialDistance","indices":[171,186]},{"text":"openData","indices":[187,196]},{"text":"covid19","indices":[197,205]},{"text":"wearAMask","indices":[206,216]}]	[{"url":"https://t.co/8DqQYJ5Oen","expanded_url":"http://www.manitoba.ca/covid19","display_url":"manitoba.ca/covid19","indices":[147,170]}]		[]	[]			Covid-19 update for #bdnmb : - 2 active cases 0 🆕 - 1002 total cases - 978 recoverd -- ⬇ 1 Last Updated: Marc… https://t.co/Sol6PtQDMs	415.0	True	full
396061	396061	604278b5f0889200381b7417	2021-03-05 18:30:08	[]	[]	Fri Mar 05 12:45:41 +0000 2021	[]	[{"url":"https://t.co/elZtTqkWiH","expanded_url":"https://rebrand.ly/uc-update-0503","display_url":"rebrand.ly/uc-update-0503","indices":[183,206]}]	BREAKING: new Court Order handed down in last hour shows Boris Johnson misled Parliament over Covid contracts. You can read the Court Order and consequential judgment in full here. https://t.co/elZtTqkWiH	110010.0	RT @GoodLawProject: BREAKING: new Court Order handed down in last hour shows Boris Johnson misled Parliament over Covid contracts. You ca…	3.0	True	full
396062	396062	604278b5f0889200381b7427	2021-03-05 18:30:08	[]	[]	Fri Mar 05 15:47:06 +0000 2021	[]	[{"url":"https://t.co/HowTFiUY7H","expanded_url":"https://on.msnbc.com/3c52Grd","display_url":"on.msnbc.com/3c52Grd","indices":[172,195]}]	Opinion | @HayesBrown: There’s a concern that President Biden’s team is dragging its feet on delivering the changes it guaranteed before it won the election. - @MSNBCDaily https://t.co/HowTFiUY7H	4146891.0	RT @MSNBC: Opinion | @HayesBrown: There’s a concern that President Biden’s team is dragging its feet on delivering the changes it guarantee…	16.0	True	full
396063	396063	604278b6f0889200381b7445	2021-03-05 18:30:08	[]	[{"url":"https://t.co/mPtoV8R3CC","expanded_url":"https://blogs.publico.es/cristina-fallaras/2021/03/05/utm_source=twitter&utm_medium=social&utm_campaign=web","display_url":"blogs.publico.es/cristina-falla…","indices":[246,269]}]		[]	[]			En Madrid y durante pandemia se han manifestado los negacionistas sin mascarilla, los ultras de VOX, los de las der… https://t.co/km2aBIh5Yy	311.0	True	full
396064	396064	604278b6f0889200381b7447	2021-03-05 18:30:08	[]	[]	Fri Mar 05 12:50:39 +0000 2021	[{"text":"COVID19","indices":[3,11]}]	[{"url":"https://t.co/4Yi7vPJvkK","expanded_url":"https://francais.medscape.com/voirarticle/3606939","display_url":"francais.medscape.com/voirarticle/36…","indices":[256,279]}]	🇮🇱 #COVID19: Malgré la moitié de la population vaccinée et 25% d’immunité virale par le covid19, Israël voit son RO repartir en flèche! « De 0,76 la semaine dernière, notre R0 devrait dépasser 1 ces prochains jours » (Pr Cohen) On nous aurait menti?! 🤔 https://t.co/4Yi7vPJvkK	8483.0	RT @medicalfollower: 🇮🇱 #COVID19: Malgré la moitié de la population vaccinée et 25% d’immunité virale par le covid19, Israël voit son RO r…	226.0	True	full
396065	396065	604278b6f0889200381b7449	2021-03-05 18:30:08	[{"text":"Missouri","indices":[18,27]},{"text":"ColumbiaMO","indices":[198,209]}]	[{"url":"https://t.co/v4DElcpvKa","expanded_url":"https://fox2now.com/news/st-louis-area-hospitals-see-fewest-patients-in-hospital-since-mid-october/","display_url":"fox2now.com/news/st-louis-…","indices":[211,234]}]		[]	[]			As more places in #Missouri see COVID vaccines arriving, it creates an aura of optimism that the state will continu… https://t.co/FXGhQODA9I	107.0	True	full
396066	396066	604278b6f0889200381b744d	2021-03-05 18:30:08	[]	[]	Fri Mar 05 08:22:47 +0000 2021	[{"text":"Empfehlung","indices":[0,11]},{"text":"StaySafe","indices":[206,215]}]	[{"url":"https://t.co/mVeLTIEwsL","expanded_url":"https://xinxii.com/bitterblues-505311","display_url":"xinxii.com/bitterblues-50…","indices":[134,157]},{"url":"https://t.co/hu9FnW8y1b","expanded_url":"http://bod.de","display_url":"bod.de","indices":[182,205]}]	#Empfehlung in eigener Sache: »Bitterblues« Ein Roman über Liebe, verlorene Freundschaften und folgenschwere Entscheidungen ✍🏻📚 eBook https://t.co/mVeLTIEwsL… Printausgabe z. B. bei https://t.co/hu9FnW8y1b #StaySafe 😷 https://t.co/d62jfGilxE	2493.0	RT @ChristaLieb: #Empfehlung in eigener Sache: »Bitterblues« Ein Roman über Liebe, verlorene Freundschaften und folgenschwere Entscheidunge…	1416.0	True	full
396067	396067	604278b6f0889200381b744f	2021-03-05 18:30:08	[]	[{"url":"https://t.co/36i6Af4SOa","expanded_url":"http://ow.ly/qmIh50DRhVO","display_url":"ow.ly/qmIh50DRhVO","indices":[204,227]}]		[]	[]			Calgary engineer Paul Westlund has created a portable sampler/monitor, about the size of a briefcase, that can samp… https://t.co/B9jSl8FNW3	8307.0	True	full
396068	396068	604278b6f0889200381b7451	2021-03-05 18:30:08	[]	[{"url":"https://t.co/PaF4pGdV82","expanded_url":"http://ow.ly/oS7p50DRgpl","display_url":"ow.ly/oS7p50DRgpl","indices":[141,164]}]		[]	[]			The update has come to the Spanish and Portuguese network, which share the same player pool, as well as its standal… https://t.co/vB7VZhXPFh	1102.0	True	full
396069	396069	604278b6f0889200381b7457	2021-03-05 18:30:08	[]	[]	Fri Mar 05 09:00:36 +0000 2021	[]	[{"url":"https://t.co/NeABhH2zCP","expanded_url":"https://youtu.be/zqFvl-MyO_g","display_url":"youtu.be/zqFvl-MyO_g","indices":[199,222]}]	📹 | La periodista @isanseba destroza a la ministra de Igualdad Irene Montero tras sus increíbles últimas declaraciones sobre los derechos de las mujeres en España: “Niñata”. ⬇️ Vídeo completo aquí: https://t.co/NeABhH2zCP https://t.co/3k9xSsYnn8	70203.0	RT @EstadoDAlarmaTV: 📹 | La periodista @isanseba destroza a la ministra de Igualdad Irene Montero tras sus increíbles últimas declaraciones…	44.0	True	full
396070	396070	604278b6f0889200381b745b	2021-03-05 18:30:08	[]	[]	Fri Mar 05 13:35:06 +0000 2021	[]	[{"url":"https://t.co/IQ4r93dfeU","expanded_url":"http://HoustonFightsCOVID.com","display_url":"HoustonFightsCOVID.com","indices":[32,55]}]	Now enrolling adults 60 plus at https://t.co/IQ4r93dfeU. New trials are important in the process of advancing the vaccine forward with processes and efficacy across specific populations to better understand its impact on every individual. https://t.co/3m77xsw0VZ	62.0	RT @houfightscovid: Now enrolling adults 60 plus at https://t.co/IQ4r93dfeU. New trials are important in the process of advancing the vacci…	6662.0	True	full
396071	396071	604278b6f0889200381b746d	2021-03-05 18:30:08	[]	[]	Fri Mar 05 14:35:38 +0000 2021	[{"text":"dv_Lottery","indices":[119,130]}]	[{"url":"https://t.co/mt6mF2GwkZ","expanded_url":"https://twitter.com/ckuck/status/1367644020676177920","display_url":"twitter.com/ckuck/status/1…","indices":[151,174]}]	Our children were so excited to grow up in America and to obtain a strong education, an only chance for a lot of them. #dv_Lottery 2017-2018-2019-2020 https://t.co/mt6mF2GwkZ https://t.co/BeixzyBB63	116.0	RT @SoltanHa: Our children were so excited to grow up in America and to obtain a strong education, an only chance for a lot of them. #dv_Lo…	8.0	True	full
396072	396072	604278b6f0889200381b7471	2021-03-05 18:30:09	[{"text":"Covid19","indices":[18,26]},{"text":"Darknet","indices":[50,58]},{"text":"Kaspersky","indices":[212,222]}]	[{"url":"https://t.co/tY51eYYIZy","expanded_url":"https://kas.pr/o2go","display_url":"kas.pr/o2go","indices":[188,211]}]		[]	[]			Die Knappheit der #Covid19 Impfstoffe ist auch im #Darknet angekommen. Dort wird dieser aktuell für durchschnittlic… https://t.co/CqpgYSNlxR	6272.0	True	full
396073	396073	604278b6f0889200381b7479	2021-03-05 18:30:09	[{"text":"COVID19vaccine","indices":[122,137]}]	[{"url":"https://t.co/GcyBLSfgV5","expanded_url":"http://ow.ly/yxul50DRhA2","display_url":"ow.ly/yxul50DRhA2","indices":[239,262]}]		[]	[]			Exciting news! North Carolinians with I/DD receiving 30 days or more of home and community based services can sche… https://t.co/TP9yQCyLfB	136.0	True	full
396074	396074	604278b6f0889200381b747d	2021-03-05 18:30:09	[]	[]	Fri Mar 05 16:50:43 +0000 2021	[]	[{"url":"https://t.co/c8yLjZzTN7","expanded_url":"https://www.vozpopuli.com/espana/anticorrupcion-garzon-espionaje-barcenas.html","display_url":"vozpopuli.com/espana/anticor…","indices":[236,259]}]	Anticorrupción sospecha que Garzón accedió a la investigación secreta del espionaje a Bárcenas La Banda del BALTA la LoLa Villarejo y ahora PEDRO SÁNCHEZ La audiencia Nacional es suya y filtran a su antojo solo contra el PP y la Corona https://t.co/c8yLjZzTN7 vía @voz_populi	3215.0	RT @budaoscar1: Anticorrupción sospecha que Garzón accedió a la investigación secreta del espionaje a Bárcenas La Banda del BALTA la LoLa V…	1055.0	True	full
396075	396075	604278b6f0889200381b7481	2021-03-05 18:30:09	[]	[]	Thu Mar 04 19:48:00 +0000 2021	[]	[{"url":"https://t.co/8sREu1xLId","expanded_url":"https://elpais.com/ciencia/2021-03-04/la-variante-del-coronavirus-que-se-propaga-por-el-mundo-es-un-58-mas-letal-segun-un-equipo-britanico.html?ssm=TW_CM_MAT","display_url":"elpais.com/ciencia/2021-0…","indices":[218,241]}]	La variante del coronavirus detectada en noviembre en Inglaterra y ya encontrada en casi un centenar de países es entre un 43% y un 90% más contagiosa, según un análisis de 150.000 muestras de enfermos del Reino Unido https://t.co/8sREu1xLId	819485.0	RT @materia_ciencia: La variante del coronavirus detectada en noviembre en Inglaterra y ya encontrada en casi un centenar de países es entr…	378.0	True	full
396076	396076	604278b6f0889200381b7489	2021-03-05 18:30:09	[]	[]	Fri Mar 05 01:16:18 +0000 2021	[]	[{"url":"https://t.co/cKNlsxhe5b","expanded_url":"https://www.newyorker.com/news/letter-from-bidens-washington/what-does-national-security-even-mean-anymore-after-january-6th-and-the-pandemic","display_url":"newyorker.com/news/letter-fr…","indices":[249,272]}]	For the head of US armed forces, a new kind of danger: “For me, January 6th clearly and unambiguously exposed a domestic extremist threat that I didn’t realize the size, scale, and scope of," Gen. Milley tells ⁦@sbg1⁩ and other traveling reporters. https://t.co/cKNlsxhe5b	574738.0	RT @peterbakernyt: For the head of US armed forces, a new kind of danger: “For me, January 6th clearly and unambiguously exposed a domestic…	35.0	True	full
396077	396077	604278b6f0889200381b748b	2021-03-05 18:30:09	[]	[]	Fri Mar 05 06:59:06 +0000 2021	[]	[{"url":"https://t.co/giCs5KDMTR","expanded_url":"https://www.bbc.com/news/uk-56281934","display_url":"bbc.com/news/uk-562819…","indices":[197,220]}]	NEW: Boris Johnson told the House of Commons: "the contracts are there on the record for everybody to see". But 4 days later his own lawyers admitted 100 Covid contracts were yet to be published. https://t.co/giCs5KDMTR	110010.0	RT @GoodLawProject: NEW: Boris Johnson told the House of Commons: "the contracts are there on the record for everybody to see". But 4 days…	23.0	True	full
396078	396078	604278b7f0889200381b7497	2021-03-05 18:30:09	[{"text":"COVID19","indices":[63,71]},{"text":"COVID19","indices":[237,245]}]	[{"url":"https://t.co/vosc2qrI4U","expanded_url":"https://birminghamucu.org/2021/03/05/university-of-birmingham-presses-ahead-with-expansion-of-in-person-teaching-despite-objections-from-campus-safety-reps/","display_url":"birminghamucu.org/2021/03/05/uni…","indices":[213,236]}]		[]	[]			Once again @unibirmingham has made a major decision on lifting #COVID19 restrictions without meeting its legal duty… https://t.co/Ys8vMMzo55	1412.0	True	full
396079	396079	604278b7f0889200381b74c1	2021-03-05 18:30:09	[]	[]	Fri Mar 05 16:09:56 +0000 2021	[]	[{"url":"https://t.co/wu6gpT4HBT","expanded_url":"https://bit.ly/3bhnah5","display_url":"bit.ly/3bhnah5","indices":[115,138]}]	Colegio de Profesores pide suspender las clases presenciales en todo Chile debido al alza de contagios COVID-19 ➡️ https://t.co/wu6gpT4HBT https://t.co/m8REIIBUsT	363561.0	RT @eldesconcierto: Colegio de Profesores pide suspender las clases presenciales en todo Chile debido al alza de contagios COVID-19 ➡️ http…	30.0	True	full
396080	396080	604278b7f0889200381b74d1	2021-03-05 18:30:10	[]	[]	Fri Mar 05 18:25:00 +0000 2021	[{"text":"Coronavirus","indices":[130,142]},{"text":"France","indices":[143,150]}]	[{"url":"https://t.co/UxzXXzCsK5","expanded_url":"https://l.laprovence.com/0wP","display_url":"l.laprovence.com/0wP","indices":[152,175]}]	"Le refus vaccinal Covid-19 par des professionnels du soin relève d'un manquement à l'éthique et à leur obligation déontologique" #Coronavirus #France https://t.co/UxzXXzCsK5	253626.0	RT @laprovence: "Le refus vaccinal Covid-19 par des professionnels du soin relève d'un manquement à l'éthique et à leur obligation déontolo…	129.0	True	full
396081	396081	604278b7f0889200381b74d7	2021-03-05 18:30:10	[]	[]	Fri Mar 05 17:37:34 +0000 2021	[]	[{"url":"https://t.co/sVJIvZl2uV","expanded_url":"https://www.washingtonpost.com/opinions/2021/03/05/biden-has-decided-not-wage-war-neanderthal-gop-governors-heres-why/","display_url":"washingtonpost.com/opinions/2021/…","indices":[212,235]}]	Good @ThePlumLineGS piece on the delicate balance Biden has to strike between criticizing COVID spreaders like Abbott and not further polarizing the public health debate, though I perceived this row differently. https://t.co/sVJIvZl2uV https://t.co/Bn8OQ42QVy	179386.0	RT @brianbeutler: Good @ThePlumLineGS piece on the delicate balance Biden has to strike between criticizing COVID spreaders like Abbott and…	12241.0	True	full
396082	396082	604278b7f0889200381b74d9	2021-03-05 18:30:10	[]	[]	Fri Mar 05 13:36:33 +0000 2021	[]	[{"url":"https://t.co/SvGkqbJ35E","expanded_url":"https://www.wsj.com/articles/the-perpetual-covid-crisis-11614902148?st=6hr89bhcw2pla9d&reflink=article_email_share","display_url":"wsj.com/articles/the-p…","indices":[125,148]}]	Glad people are finally catching on. The lockdowns were never about flattening the curve...they were about flattening us. https://t.co/SvGkqbJ35E	3723945.0	RT @IngrahamAngle: Glad people are finally catching on. The lockdowns were never about flattening the curve...they were about flattening u…	1341.0	True	full
396083	396083	604278b7f0889200381b74db	2021-03-05 18:30:10	[{"text":"COVID19","indices":[68,76]},{"text":"RNs","indices":[115,119]},{"text":"Paramedics","indices":[124,135]},{"text":"HaltonON","indices":[147,156]}]	[{"url":"https://t.co/K87VMKqrzy","expanded_url":"http://ow.ly/LO7k50DR91S","display_url":"ow.ly/LO7k50DR91S","indices":[223,246]}]		[]	[]			Are you a retired healthcare professional looking to be part of the #COVID19 vaccine program? We’re hiring retired… https://t.co/ro3dy0vHP0	21396.0	True	full
396084	396084	604278b7f0889200381b74dd	2021-03-05 18:30:10	[]	[]	Fri Mar 05 16:36:21 +0000 2021	[]	[{"url":"https://t.co/mQH81wDZhd","expanded_url":"http://opr.news/3de2d2d210305fr_fr?link=1","display_url":"opr.news/3de2d2d210305f…","indices":[108,131]},{"url":"https://t.co/Tfya2XjPee","expanded_url":"https://opr.as/share","display_url":"opr.as/share","indices":[153,176]}]	Coronavirus à Lyon : 25 centres commerciaux et grandes enseignes vont fermer ce vendredi soir dans le Rhône https://t.co/mQH81wDZhd Actualités à la une https://t.co/Tfya2XjPee	10350.0	RT @patricia691503: Coronavirus à Lyon : 25 centres commerciaux et grandes enseignes vont fermer ce vendredi soir dans le Rhône https://t.c…	2077.0	True	full
396085	396085	604278b8f0889200381b74f9	2021-03-05 18:30:10	[]	[]	Fri Mar 05 16:59:21 +0000 2021	[]	[{"url":"https://t.co/IaMfmDLhC5","expanded_url":"https://newrepublic.com/article/161540/pandemic-year-behind-checkout-counter","display_url":"newrepublic.com/article/161540…","indices":[211,234]}]	Please every US resident read this article by someone who has a demanding job that does not pay enough and who is producing great writing and imagining new ways for all of us to live and work while she does it. https://t.co/IaMfmDLhC5	10566.0	RT @lydiakiesling: Please every US resident read this article by someone who has a demanding job that does not pay enough and who is produc…	13884.0	True	full
396086	396086	604278b8f0889200381b7517	2021-03-05 18:30:10	[]	[]	Fri Mar 05 02:06:50 +0000 2021	[]	[{"url":"https://t.co/VCrTrRQZoD","expanded_url":"https://cnn.it/3sUed3d","display_url":"cnn.it/3sUed3d","indices":[256,279]}]	Concerned there weren't enough people signing up to get vaccinated against Covid-19, officials in Gila County, Arizona — 90 minutes east of Phoenix — changed the eligibility requirement. Now, in that county, anyone above the age of 18 can get vaccinated. https://t.co/VCrTrRQZoD https://t.co/UM2whunUP5	307790.0	RT @OutFrontCNN: Concerned there weren't enough people signing up to get vaccinated against Covid-19, officials in Gila County, Arizona — 9…	206.0	True	full
396087	396087	604278b8f0889200381b751b	2021-03-05 18:30:10	[]	[{"url":"https://t.co/AKkbWZQ94q","expanded_url":"https://fox2now.com/legal-lens/legal-lens-can-employers-force-employees-to-get-vaccinated-a-brown-crouppen-attorney-explains/","display_url":"fox2now.com/legal-lens/leg…","indices":[141,164]}]		[]	[]			Can your employer require you to get the COVID-19 vaccination? 🤔💉Attorney Brandon Jackson has the answers on our ne… https://t.co/1Z0VYvpxwE	2462.0	True	full
396088	396088	604278b9f0889200381b7565	2021-03-05 18:30:11	[]	[]	Fri Mar 05 16:50:00 +0000 2021	[{"text":"ChávezAhoraYSiempre","indices":[124,144]}]	[{"url":"https://t.co/8nIgVCvhP2","expanded_url":"https://www.vtv.gob.ve/covid-19-dia-354-casos-04032021/","display_url":"vtv.gob.ve/covid-19-dia-3…","indices":[146,169]}]	Día 354 | Lucha contra la COVID-19: Venezuela registra 572 casos comunitarios, cinco importados y suma 133.034 recuperados #ChávezAhoraYSiempre https://t.co/8nIgVCvhP2 https://t.co/lrEgwfXQXd	1811688.0	RT @VTVcanal8: Día 354 | Lucha contra la COVID-19: Venezuela registra 572 casos comunitarios, cinco importados y suma 133.034 recuperados…	846.0	True	full
396089	396089	604278b9f0889200381b7567	2021-03-05 18:30:11	[]	[]	Fri Mar 05 18:09:20 +0000 2021	[]	[{"url":"https://t.co/WjMiqa6sv6","expanded_url":"https://www.cnn.com/2021/03/05/politics/proxy-voting-republicans-cpac-reaction/index.html","display_url":"cnn.com/2021/03/05/pol…","indices":[255,278]}]	Paul Gosar didn't give Wagner the full story about why he needed her to vote by proxy last week. When she learned he was going to CPAC, she made him find someone else. Yet Gosar still told House he couldn't attend bc of pandemic. Inside the GOP debate: https://t.co/WjMiqa6sv6	573120.0	RT @mkraju: Paul Gosar didn't give Wagner the full story about why he needed her to vote by proxy last week. When she learned he was going…	154.0	True	full
396090	396090	604278b9f0889200381b7571	2021-03-05 18:30:11	[]	[]	Fri Mar 05 12:00:28 +0000 2021	[]	[{"url":"https://t.co/vJh67TssYw","expanded_url":"http://GiveHim15.com","display_url":"GiveHim15.com","indices":[140,163]},{"url":"https://t.co/UeBOrevp59","expanded_url":"https://youtu.be/RX5wUz7x6_U","display_url":"youtu.be/RX5wUz7x6_U","indices":[256,279]}]	Join me each day as I read the daily Give Him 15 devotional, make comments, and lead us in prayer. Download the free Give Him 15 app, go to https://t.co/vJh67TssYw, GiveHim15 Facebook page, or Give Him 15 on YT. Join me as we Appeal to Heaven for America. https://t.co/UeBOrevp59	44282.0	RT @dutchsheets: Join me each day as I read the daily Give Him 15 devotional, make comments, and lead us in prayer. Download the free Give…	121.0	True	full
396091	396091	604278b9f0889200381b7575	2021-03-05 18:30:11	[]	[]	Fri Mar 05 17:41:02 +0000 2021	[{"text":"Bitcoin","indices":[73,81]},{"text":"DeFi","indices":[82,87]}]	[{"url":"https://t.co/hIWCPORVcG","expanded_url":"https://badgerdao.medium.com/introducing-the-badger-annexe-d85356240877","display_url":"badgerdao.medium.com/introducing-th…","indices":[255,278]}]	1/7 ⚒️Announcing: The Badger Annexe⚒️ BadgerDAO, as the place to be for #Bitcoin #DeFi, needs a system for expanding its family of products &amp; partners. Here's a plan to diversify, gain partnerships, and access even more builders🦡 Article + Thread 👇 https://t.co/hIWCPORVcG	26052.0	RT @BadgerDAO: 1/7 ⚒️Announcing: The Badger Annexe⚒️ BadgerDAO, as the place to be for #Bitcoin #DeFi, needs a system for expanding its fa…	14.0	True	full
396092	396092	604278b9f0889200381b7577	2021-03-05 18:30:11	[{"text":"Estatal","indices":[14,22]},{"text":"VacunaCovid19","indices":[23,37]},{"text":"IMSS","indices":[38,43]},{"text":"Impreso","indices":[44,52]}]	[{"url":"https://t.co/F9W7x9bsqe","expanded_url":"https://www.diarioelmundo.com.mx/index.php/2021/03/05/vacunado-el-90-de-primera-linea-del-imss/","display_url":"diarioelmundo.com.mx/index.php/2021…","indices":[234,257]}]		[]	[]			👍👏💉🏥👨‍⚕️👩‍⚕️📰 #Estatal #VacunaCovid19 #IMSS #Impreso Más del 90 por ciento del personal de primera línea del Instit… https://t.co/56ArugNvfi	421.0	True	full
396093	396093	604278b9f0889200381b757f	2021-03-05 18:30:11	[]	[{"url":"https://t.co/Gjc2SLDt5C","expanded_url":"https://bit.ly/38be7ws","display_url":"bit.ly/38be7ws","indices":[175,198]}]		[]	[]			Covid-19 has exposed long-standing health disparities, with Black people in the U.S. being 1.9 times more likely to… https://t.co/iH6ZHsA0rs	302.0	True	full
396094	396094	604278b9f0889200381b7591	2021-03-05 18:30:12	[]	[]	Fri Mar 05 18:30:00 +0000 2021	[]	[{"url":"https://t.co/4SuQFR1Ic2","expanded_url":"https://www.democracydocket.com/2021/03/take-gop-at-its-word/","display_url":"democracydocket.com/2021/03/take-g…","indices":[240,263]}]	"This time, for the sake of democracy, we all must believe what we saw in 2020 will continue again in 2021 and 2022. Once again, voting rights and American democracy itself will be on the docket. I hope you will join me in fighting back." https://t.co/4SuQFR1Ic2	222989.0	RT @DemocracyDocket: "This time, for the sake of democracy, we all must believe what we saw in 2020 will continue again in 2021 and 2022. O…	799.0	True	full
396095	396095	604278baf0889200381b75ad	2021-03-05 18:30:12	[]	[{"url":"https://t.co/Bv9EqoA4r9","expanded_url":"https://www.timenewstoday.com/2021/03/05/superman-lois-briefly-strikes-off-the-cw-schedule-due-to-earlier-covid-19-pause-supergirl-flies-in-to-assist-deadline/","display_url":"timenewstoday.com/2021/03/05/sup…","indices":[132,155]}]		[]	[]			‘Superman &amp; Lois’ Temporarily Moves Off The CW Schedule Due To Previous Covid-19 Pause, ‘Supergirl’ Flies In To Hel… https://t.co/nZ8tifClxz	3.0	True	full
396096	396096	604278baf0889200381b75b3	2021-03-05 18:30:12	[{"text":"newcomers","indices":[62,72]},{"text":"Canada","indices":[76,83]}]	[{"url":"https://t.co/8lXgwArnFt","expanded_url":"http://www.eventbrite.ca/e/140689791955","display_url":"eventbrite.ca/e/140689791955","indices":[241,264]}]		[]	[]			How can the Career Loans program help internationally trained #newcomers in #Canada? Find out more about this fre… https://t.co/E0xZoVDSCf	48.0	True	full
396097	396097	604278baf0889200381b75bd	2021-03-05 18:30:12	[{"text":"DigitalTransformation","indices":[27,49]},{"text":"data","indices":[85,90]},{"text":"IT4IT","indices":[139,145]}]	[{"url":"https://t.co/3zfXBv8sI3","expanded_url":"https://www.itproportal.com/news/businesses-need-to-get-a-handle-on-their-data-to-respond-to-pandemic/","display_url":"itproportal.com/news/businesse…","indices":[146,169]}]		[]	[]			Has the increasing pace of #DigitalTransformation made your business more reliant on #data? @ITProPortal explores t… https://t.co/QsA58XwBVv	13249.0	True	full
396098	396098	604278baf0889200381b75cb	2021-03-05 18:30:12	[]	[]	Fri Mar 05 18:28:12 +0000 2021	[{"text":"Théâtre","indices":[101,109]},{"text":"Coronavirus","indices":[110,122]}]	[{"url":"https://t.co/IGttRhQIX3","expanded_url":"https://www.ouest-france.fr/culture/arts/theatre/fermeture-des-lieux-culturels-les-occupants-du-theatre-de-l-odeon-demandent-une-reunion-avec-castex-7176559","display_url":"ouest-france.fr/culture/arts/t…","indices":[123,146]}]	Fermeture des lieux culturels: Les occupants du théâtre de l’Odéon demandent une réunion avec Castex #Théâtre #Coronavirus https://t.co/IGttRhQIX3 via @ouestfrance	12670.0	RT @LoudL: Fermeture des lieux culturels: Les occupants du théâtre de l’Odéon demandent une réunion avec Castex #Théâtre #Coronavirus https…	1066.0	True	full
396099	396099	604278baf0889200381b75e3	2021-03-05 18:30:13	[]	[]	Fri Mar 05 18:28:17 +0000 2021	[{"text":"Apps","indices":[0,5]},{"text":"DroneDeliveries","indices":[7,23]},{"text":"AI","indices":[30,33]},{"text":"tech","indices":[39,44]},{"text":"COVID19","indices":[74,82]},{"text":"MachineLearning","indices":[86,102]},{"text":"ArtificialIntelligence","indices":[104,127]},{"text":"DeepLearning","indices":[128,141]},{"text":"DataScience","indices":[142,154]},{"text":"javascript","indices":[…	[{"url":"https://t.co/i1RdDz4uzq","expanded_url":"https://www.zdnet.com/article/apps-drone-deliveries-and-ai-how-technology-stepped-up-its-game-to-fight-covid-19/","display_url":"zdnet.com/article/apps-d…","indices":[252,275]}]	#Apps, #DroneDeliveries &amp; #AI: How #tech stepped up its game to fight #COVID19 ⬇️ #MachineLearning #ArtificialIntelligence #DeepLearning #DataScience #javascript #serverless #WomenInTech #100DaysOfCode #python #Linux #Flutter #TensorFlow #PyTorch https://t.co/i1RdDz4uzq	463.0	RT @JourneyHeroTech: #Apps, #DroneDeliveries &amp; #AI: How #tech stepped up its game to fight #COVID19 ⬇️ #MachineLearning #ArtificialIntelli…	1706.0	True	full
396100	396100	604278baf0889200381b75e9	2021-03-05 18:30:13	[]	[]	Fri Mar 05 12:07:24 +0000 2021	[]	[{"url":"https://t.co/Q8IF3Hxaig","expanded_url":"https://twitter.com/lavih7/status/1367495969957363728","display_url":"twitter.com/lavih7/status/…","indices":[281,304]}]	Te recomiendo leer lo que expresa @lavih7 en este hilo de Twitter. Tiene sentido que lo hagas. Vas a advertir cómo manipulan opiniones y sacan las conclusiones que convienen a sus intereses. Así tergiversan la verdad y construyen falacias. Ocupate vos de chequear la realidad. https://t.co/Q8IF3Hxaig	2027692.0	RT @alferdez: Te recomiendo leer lo que expresa @lavih7 en este hilo de Twitter. Tiene sentido que lo hagas. Vas a advertir cómo manipula…	1193.0	True	full
396101	396101	604278baf0889200381b75ed	2021-03-05 18:30:13	[]	[{"url":"https://t.co/jK3N8nm19x","expanded_url":"https://www.fox26houston.com/news/teacher-covid-19-vaccinations-go-untracked-amid-school-reopening-push?taid=604278b5d4aa3f00019184bf&utm_campaign=trueanthem&utm_medium=trueanthem&utm_source=twitter","display_url":"fox26houston.com/news/teacher-c…","indices":[148,171]}]		[]	[]			States and many districts have not been keeping track of school employee COVID-19 vaccinations, even as the U.S. pr… https://t.co/UvgslNpheW	332648.0	True	full
396102	396102	604278baf0889200381b75f5	2021-03-05 18:30:13	[]	[]	Fri Mar 05 18:26:05 +0000 2021	[]	[{"url":"https://t.co/WSGxbLqTbt","expanded_url":"https://twitter.com/PresidenteSoto/status/1367886000454787075","display_url":"twitter.com/PresidenteSoto…","indices":[195,218]}]	¡Qué positivo es verlos juntos! Al fin y al cabo son AMIGOS. Una imagen vale más que mil palabras y ésta al menos demuestra que ambos candidatos NO se duermen en sus laureles. La están luchando. https://t.co/WSGxbLqTbt	81726.0	RT @elhigadodmarita: ¡Qué positivo es verlos juntos! Al fin y al cabo son AMIGOS. Una imagen vale más que mil palabras y ésta al menos demu…	208.0	True	full
396103	396103	604278bbf0889200381b7605	2021-03-05 18:30:13	[]	[]	Fri Mar 05 13:38:00 +0000 2021	[]	[{"url":"https://t.co/Fxr34pLNqe","expanded_url":"https://navajotimes.com/coronavirus-updates/covid-19-across-the-navajo-nation/","display_url":"navajotimes.com/coronavirus-up…","indices":[227,250]}]	The decline in cases following the Navajo Nation's incredibly strong start to vaccine rollout (~30% fully vaccinated!!!) is the most optimistic I've felt in a very long time. Thanks to @navajotimes for tallying &amp; reporting https://t.co/Fxr34pLNqe https://t.co/lslJ2vPF2h	1326.0	RT @jordanschermer: The decline in cases following the Navajo Nation's incredibly strong start to vaccine rollout (~30% fully vaccinated!!!…	181.0	True	full
396104	396104	604278bbf0889200381b7607	2021-03-05 18:30:13	[]	[]	Fri Mar 05 18:11:27 +0000 2021	[]	[{"url":"https://t.co/yh808jMOAm","expanded_url":"https://www.independent.co.uk/news/uk/politics/boris-johnson-covid-contracts-court-b1813003.html","display_url":"independent.co.uk/news/uk/politi…","indices":[177,200]}]	@afneil Andrew Your tireless balanced journalism will lead you elsewhere now ot seems legal documents released back up Sturgeon's account. What about chasing this one down ? https://t.co/yh808jMOAm	1.0	RT @Michael84450737: @afneil Andrew Your tireless balanced journalism will lead you elsewhere now ot seems legal documents released back up…	10486.0	True	full
396105	396105	604278bbf0889200381b761b	2021-03-05 18:30:13	[]	[]	Thu Mar 04 15:57:21 +0000 2021	[]	[{"url":"https://t.co/cdpqfGIibY","expanded_url":"https://www.spiegel.de/panorama/der-professor-und-sein-corona-impfstoff-strafanzeige-statt-unterstuetzung-spiegel-tv-a-53b1657a-7500-421e-b673-911a3eadea01","display_url":"spiegel.de/panorama/der-p…","indices":[140,163]}]	Ein Impfstoff ohne Gentechnik ist da. Natürlich kann der nicht genehmigt werden, denn das würde den Pharma-Riesen das Geschäft ruinieren. https://t.co/cdpqfGIibY	2563.0	RT @Diana39643283: Ein Impfstoff ohne Gentechnik ist da. Natürlich kann der nicht genehmigt werden, denn das würde den Pharma-Riesen das G…	861.0	True	full
396106	396106	604278bbf0889200381b7629	2021-03-05 18:30:13	[]	[]	Fri Mar 05 18:28:47 +0000 2021	[]	[{"url":"https://t.co/BtjBrUIEgJ","expanded_url":"https://twitter.com/jamesrbuk/status/1367836904113192962","display_url":"twitter.com/jamesrbuk/stat…","indices":[279,302]}]	Corbyn’s ‘wildly middle class giveaways’ amounted to £80 billion - all of which was investment in the people of this country and our communities. Tory total Covid spending across 3 lockdowns (2 of which were avoidable) will be above £440 billion, 5.5 x Labour’s 2019 manifesto. https://t.co/BtjBrUIEgJ	49489.0	RT @liamyoung: Corbyn’s ‘wildly middle class giveaways’ amounted to £80 billion - all of which was investment in the people of this country…	4304.0	True	full
396107	396107	604278bbf0889200381b7635	2021-03-05 18:30:13	[]	[]	Fri Mar 05 14:59:34 +0000 2021	[]	[{"url":"https://t.co/o3ajUtQUAS","expanded_url":"https://twitter.com/CFIB/status/1367835211665399810","display_url":"twitter.com/CFIB/status/13…","indices":[277,300]}]	In the aftermath of 9/11, I distinctly recall a lawyer on CNN discussing all the reasons why torture should be allowed. Lobbyist-beholden-to-govt-influence Dan Kelly is now advocating for the violation of your human rights. And don't worry, he's being paid good $$$ for it. https://t.co/o3ajUtQUAS	2225.0	RT @DaveNestor22: In the aftermath of 9/11, I distinctly recall a lawyer on CNN discussing all the reasons why torture should be allowed.…	457.0	True	full
396108	396108	604278bbf0889200381b7637	2021-03-05 18:30:13	[]	[]	Fri Mar 05 11:50:00 +0000 2021	[{"text":"NotiMippCI","indices":[0,11]}]	[{"url":"https://t.co/Q5tteu5Vz7","expanded_url":"https://bit.ly/3c5OG0x","display_url":"bit.ly/3c5OG0x","indices":[109,132]}]	#NotiMippCI 📰🗞| Presidente ordenó extremar protección frente a variante brasileña del Coronavirus. Lea más ⏩ https://t.co/Q5tteu5Vz7 https://t.co/MF2geyPjog	250564.0	RT @Mippcivzla: #NotiMippCI 📰🗞| Presidente ordenó extremar protección frente a variante brasileña del Coronavirus. Lea más ⏩ https://t.co/Q…	76.0	True	full
396109	396109	604278bbf0889200381b763b	2021-03-05 18:30:13	[]	[]	Fri Mar 05 03:20:36 +0000 2021	[{"text":"sfm","indices":[113,117]},{"text":"sfmoney","indices":[118,126]},{"text":"sfmnews","indices":[127,135]},{"text":"sfmairdrop","indices":[136,147]}]	[{"url":"https://t.co/KjOyUy2u7h","expanded_url":"https://t.me/SfmoneyAirdropBot","display_url":"t.me/SfmoneyAirdrop…","indices":[88,111]}]	𝗔𝗶𝗿𝗱𝗿𝗼𝗽: 𝗦𝗙𝗠𝗢𝗡𝗘𝗬 (𝗦𝗙𝗠) 𝗥𝗲𝘄𝗮𝗿𝗱: 10 SFM (50$) for Join 𝗥𝗲𝗳𝗲𝗿𝗿𝗮𝗹: 3 SFM (15$) Start bot: https://t.co/KjOyUy2u7h #sfm #sfmoney #sfmnews #sfmairdrop https://t.co/oSuHY9yaPr	12379.0	RT @SFMONEY_SFM: 𝗔𝗶𝗿𝗱𝗿𝗼𝗽: 𝗦𝗙𝗠𝗢𝗡𝗘𝗬 (𝗦𝗙𝗠) 𝗥𝗲𝘄𝗮𝗿𝗱: 10 SFM (50$) for Join 𝗥𝗲𝗳𝗲𝗿𝗿𝗮𝗹: 3 SFM (15$) Start bot: https://t.co/KjOyUy2u7h #sfm #sfm…	4.0	True	full
396110	396110	604278bbf0889200381b7649	2021-03-05 18:30:14	[]	[{"url":"https://t.co/7jhntDkvKg","expanded_url":"https://www.viewbase.com/coin/chainlink","display_url":"viewbase.com/coin/chainlink","indices":[82,105]}]		[]	[]			Chainlink @chainlink Almost 700K $LINK has been removed from exchanges today - https://t.co/7jhntDkvKg After a… https://t.co/luMjbhr3KL	5450.0	True	full
396111	396111	604278bbf0889200381b764b	2021-03-05 18:30:14	[]	[]	Fri Mar 05 16:20:54 +0000 2021	[]	[{"url":"https://t.co/Zyor95omtb","expanded_url":"https://elpais.com/internacional/2021-03-05/la-comunidad-internacional-redobla-su-apoyo-al-tribunal-de-paz-en-colombia.html?utm_medium=Social&utm_source=Twitter&ssm=TW_CM_AME#Echobox=1614960758","display_url":"elpais.com/internacional/…","indices":[253,276]}]	🔴 La comunidad internacional redobla su apoyo al tribunal de paz en Colombia El sistema de justicia transicional cosecha reconocimientos tras sus decisiones sobre los secuestros de las FARC y las ejecuciones extrajudiciales de militares 🖋 @Santorrado https://t.co/Zyor95omtb	368705.0	RT @elpais_america: 🔴 La comunidad internacional redobla su apoyo al tribunal de paz en Colombia El sistema de justicia transicional cosec…	1326.0	True	full
396112	396112	604278bbf0889200381b764d	2021-03-05 18:30:14	[]	[{"url":"https://t.co/ChGo8jNUQv","expanded_url":"https://nbcnews.to/2Ov6MAD","display_url":"nbcnews.to/2Ov6MAD","indices":[159,182]}]		[]	[]			The NFL has named Maia Chaka its first Black female game official, @TODAYShow reports. "It’s just an honor to join… https://t.co/MJSH9a7gFv	59821.0	True	full
396113	396113	604278bbf0889200381b7651	2021-03-05 18:30:14	[]	[]	Fri Mar 05 16:16:54 +0000 2021	[]	[{"url":"https://t.co/KZXvcOVrgJ","expanded_url":"http://ow.ly/FKfx50DRfJt","display_url":"ow.ly/FKfx50DRfJt","indices":[255,278]}]	With today being the final day of funnel week, we have officially defeated all 15 anti-LGBTQ bills introduced this year in the Iowa Legislature! We're thrilled that our efforts have paid off - contribute today to ensure our fight continues! Donate here: https://t.co/KZXvcOVrgJ https://t.co/CLValk0fD8	4016.0	RT @iowasafeschools: With today being the final day of funnel week, we have officially defeated all 15 anti-LGBTQ bills introduced this yea…	18.0	True	full
396114	396114	604278bcf0889200381b7657	2021-03-05 18:30:14	[]	[]	Fri Mar 05 18:24:36 +0000 2021	[]	[{"url":"https://t.co/JTq3SNVnuR","expanded_url":"https://www.washingtonpost.com/opinions/2021/03/03/minimum-wage-hurt-red-states-brookings/","display_url":"washingtonpost.com/opinions/2021/…","indices":[255,278]}]	Here are the numbers of people who make under $15 per hour in states of senators who voted no on the hike, as of 2019: Sinema: 839K Manchin: 229K Carper: 106K Coons: 106K Hassan: 146K Shaheen: 146K King: 158K Tester: 126K From this study I reported on: https://t.co/JTq3SNVnuR	303487.0	RT @ThePlumLineGS: Here are the numbers of people who make under $15 per hour in states of senators who voted no on the hike, as of 2019:…	542.0	True	full
396115	396115	604278bcf0889200381b7663	2021-03-05 18:30:14	[]	[]	Fri Mar 05 15:15:05 +0000 2021	[]	[{"url":"https://t.co/7aAQ96J5G1","expanded_url":"https://bit.ly/2L79efr","display_url":"bit.ly/2L79efr","indices":[209,232]}]	The vaccines have been tested on tens of thousands of men and women of all ages across the globe - which makes them safe for everybody in Southwark. Help beat Covid-19 and get your jab when offered by the NHS https://t.co/7aAQ96J5G1 https://t.co/ZYwhc8OTg3	32147.0	RT @lb_southwark: The vaccines have been tested on tens of thousands of men and women of all ages across the globe - which makes them safe…	1959.0	True	full
396116	396116	604278bcf0889200381b7691	2021-03-05 18:30:14	[]	[]	Fri Mar 05 18:27:29 +0000 2021	[]	[{"url":"https://t.co/GO91H1u66I","expanded_url":"https://www.houstonchronicle.com/news/houston-texas/education/article/Texas-colleges-mixed-on-response-to-Abbott-s-15997172.php","display_url":"houstonchronicle.com/news/houston-t…","indices":[257,280]}]	Many TX colleges plan to keep social distancing + mask requirements in place despite Gov. Greg Abbott’s Tuesday order to fully open Texas. Others are still considering the order. @TexasSouthern was 1 of the 1st HTX colleges to respond - masks will stay. https://t.co/GO91H1u66I	3799.0	RT @brittanybritto: Many TX colleges plan to keep social distancing + mask requirements in place despite Gov. Greg Abbott’s Tuesday order t…	2315.0	True	full
396117	396117	604278bcf0889200381b7699	2021-03-05 18:30:14	[]	[]	Fri Mar 05 18:20:35 +0000 2021	[]	[{"url":"https://t.co/ZqdlKQ7PpL","expanded_url":"https://trib.al/PpShGKb","display_url":"trib.al/PpShGKb","indices":[230,253]}]	This portrait series, "Chinatown Pretty," documents the vibrant street styles of seniors in Chinatowns across North America. Amid the pandemic and a surge of anti-Asian hate crimes, it serves as a reminder of joy and resilience. https://t.co/ZqdlKQ7PpL	8696906.0	RT @NPR: This portrait series, "Chinatown Pretty," documents the vibrant street styles of seniors in Chinatowns across North America. Amid…	915.0	True	full
396118	396118	604278bcf0889200381b769b	2021-03-05 18:30:15	[]	[]	Fri Mar 05 10:12:37 +0000 2021	[{"text":"AIP","indices":[0,4]}]	[{"url":"https://t.co/nSNyokUi9E","expanded_url":"http://bit.ly/3kTXzOz","display_url":"bit.ly/3kTXzOz","indices":[235,258]}]	#AIP// Les patrons disent qu’à cause du Covid, la majorité des entreprises ne pourront pas augmenter les salaires. Ils oublient de dire que certaines entreprises se sont montrées TROP généreuses avec leurs actionnaires. Plus d'infos : https://t.co/nSNyokUi9E https://t.co/q7umN0B81v	5074.0	RT @syndicatFGTB: #AIP// Les patrons disent qu’à cause du Covid, la majorité des entreprises ne pourront pas augmenter les salaires. Ils ou…	2015.0	True	full
396119	396119	604278bcf0889200381b76ab	2021-03-05 18:30:15	[]	[]	Fri Mar 05 15:13:00 +0000 2021	[]	[{"url":"https://t.co/tjWFu3IjPE","expanded_url":"https://www.axios.com/vaccine-hesitancy-partisan-divide-12852525-ed07-4eeb-902e-fb9afcf55acc.html?utm_source=twitter&utm_medium=social&utm_campaign=editorial&utm_content=health-vaccination","display_url":"axios.com/vaccine-hesita…","indices":[139,162]}]	NEW: 69% of the public intends to get a COVID vaccine or already has, up significantly from 60% in November, according to new Pew polling. https://t.co/tjWFu3IjPE	567378.0	RT @axios: NEW: 69% of the public intends to get a COVID vaccine or already has, up significantly from 60% in November, according to new Pe…	923.0	True	full
396120	396120	604278bcf0889200381b76ad	2021-03-05 18:30:15	[]	[]	Fri Mar 05 18:17:31 +0000 2021	[{"text":"Trump2024","indices":[0,10]}]	[{"url":"https://t.co/VQS12A9Dg5","expanded_url":"https://twitter.com/RSBNetwork/status/1367888869979480069","display_url":"twitter.com/RSBNetwork/sta…","indices":[203,226]}]	#Trump2024 starts today! Join @RSBNetwork live streaming on Rumble (LINK BELOW) as they bring you the debut of the SAVE AMERICA flag in New York city. (Coverage starts in 15 minutes at 1:30pm Eastern) https://t.co/VQS12A9Dg5	29920.0	RT @Brick_Suit: #Trump2024 starts today! Join @RSBNetwork live streaming on Rumble (LINK BELOW) as they bring you the debut of the SAVE AME…	813.0	True	full
396121	396121	604278bdf0889200381b76b9	2021-03-05 18:30:15	[]	[]	Thu Mar 04 01:31:04 +0000 2021	[{"text":"bced","indices":[165,170]},{"text":"bcpoli","indices":[171,178]}]	[{"url":"https://t.co/sNOqktB6Hj","expanded_url":"https://globalnews.ca/news/7674832/coronavirus-ontario-schools-covid-19-testing/","display_url":"globalnews.ca/news/7674832/c…","indices":[141,164]}]	Education minister criticized for low COVID-19 testing in Ontario schools. BC does no testing in schools and is never criticized by media. https://t.co/sNOqktB6Hj #bced #bcpoli	1673.0	RT @freespiritus: Education minister criticized for low COVID-19 testing in Ontario schools. BC does no testing in schools and is never cr…	119.0	True	full
396122	396122	604278bdf0889200381b76d9	2021-03-05 18:30:15	[]	[]	Fri Mar 05 11:16:18 +0000 2021	[]	[{"url":"https://t.co/EAMLBaADe6","expanded_url":"https://bit.ly/2OsIw21","display_url":"bit.ly/2OsIw21","indices":[201,224]}]	IT TAKES 2 SECONDS TO SHARE! D.C. police are searching for missing 13-year-old Markale Funderburk who was last seen in the unit block of Rhode Island Avenue Northwest at around 8:15 p.m. on Wednesday. https://t.co/EAMLBaADe6 https://t.co/THobPDFPcz	313486.0	RT @fox5dc: IT TAKES 2 SECONDS TO SHARE! D.C. police are searching for missing 13-year-old Markale Funderburk who was last seen in the unit…	506.0	True	full
396123	396123	604278bdf0889200381b76df	2021-03-05 18:30:15	[]	[]	Thu Mar 04 12:29:49 +0000 2021	[{"text":"ModoActivo","indices":[173,184]},{"text":"ReforzarContraLaCovid19","indices":[186,210]}]	[{"url":"https://t.co/ad2IN7fJIi","expanded_url":"https://bit.ly/2OlGiBP","display_url":"bit.ly/2OlGiBP","indices":[148,171]}]	Informó el Presidente Nicolás Maduro, este miercoles que la nueva variante brasileña P. 1 del Coronavirus (COVID-19), fue detectada en Venezuela, https://t.co/ad2IN7fJIi #ModoActivo #ReforzarContraLaCovid19 @NicolasMaduro https://t.co/xK8x2gTCzw	15136.0	RT @PetraYsabelina: Informó el Presidente Nicolás Maduro, este miercoles que la nueva variante brasileña P. 1 del Coronavirus (COVID-19),…	562.0	True	full
396124	396124	604278bdf0889200381b76e1	2021-03-05 18:30:15	[]	[]	Fri Mar 05 18:24:36 +0000 2021	[]	[{"url":"https://t.co/JTq3SNVnuR","expanded_url":"https://www.washingtonpost.com/opinions/2021/03/03/minimum-wage-hurt-red-states-brookings/","display_url":"washingtonpost.com/opinions/2021/…","indices":[255,278]}]	Here are the numbers of people who make under $15 per hour in states of senators who voted no on the hike, as of 2019: Sinema: 839K Manchin: 229K Carper: 106K Coons: 106K Hassan: 146K Shaheen: 146K King: 158K Tester: 126K From this study I reported on: https://t.co/JTq3SNVnuR	303469.0	RT @ThePlumLineGS: Here are the numbers of people who make under $15 per hour in states of senators who voted no on the hike, as of 2019:…	1186.0	True	full
396125	396125	604278bdf0889200381b76ef	2021-03-05 18:30:15	[]	[]	Fri Mar 05 18:24:36 +0000 2021	[]	[{"url":"https://t.co/JTq3SNVnuR","expanded_url":"https://www.washingtonpost.com/opinions/2021/03/03/minimum-wage-hurt-red-states-brookings/","display_url":"washingtonpost.com/opinions/2021/…","indices":[255,278]}]	Here are the numbers of people who make under $15 per hour in states of senators who voted no on the hike, as of 2019: Sinema: 839K Manchin: 229K Carper: 106K Coons: 106K Hassan: 146K Shaheen: 146K King: 158K Tester: 126K From this study I reported on: https://t.co/JTq3SNVnuR	303469.0	RT @ThePlumLineGS: Here are the numbers of people who make under $15 per hour in states of senators who voted no on the hike, as of 2019:…	527.0	True	full
396126	396126	604278bdf0889200381b76f7	2021-03-05 18:30:16	[]	[{"url":"https://t.co/mXD6373U3c","expanded_url":"https://bit.ly/34F7LCv","display_url":"bit.ly/34F7LCv","indices":[193,216]},{"url":"https://t.co/H8ygtYf0WD","expanded_url":"http://w.nd-cdn.us/desktopModules/SocialManager/SocialImages/8b8b341e-6294-47d4-b656-fbff3a1aa7a4.jpg","display_url":"w.nd-cdn.us/desktopModules…","indices":[217,240]}]		[]	[]			Although an often neglected part of maintenance, tire care is very important to keeping your vehicle running and lo… https://t.co/nxcYAzfIun	66.0	True	full
396127	396127	604278bdf0889200381b76f9	2021-03-05 18:30:16	[]	[{"url":"https://t.co/CK5wtbu2pj","expanded_url":"https://remarkboard.com/m/since-march-2020-when-the-tow-center-started-tracking/1fgo9yqukdt7m","display_url":"remarkboard.com/m/since-march-…","indices":[155,178]}]		[]	[]			Since March 2020, when the Tow Center started tracking newsroom cutbacks due COVID-19, 66 outlets have shut down an… https://t.co/FvA4kaohLh	2.0	True	full
396128	396128	604278bdf0889200381b76fd	2021-03-05 18:30:16	[{"text":"togetherforchange","indices":[226,244]}]	[{"url":"https://t.co/Qz7NnPEgUp","expanded_url":"http://youtu.be/hSPrjbkkzHE","display_url":"youtu.be/hSPrjbkkzHE","indices":[246,269]}]		[]	[]			Throughout my career I have led successful campaigns. I fought to defend outdoor education, the music service, libr… https://t.co/Bt7lv7fzxS	6269.0	True	full
396129	396129	604278bdf0889200381b7701	2021-03-05 18:30:16	[]	[]	Fri Mar 05 18:27:15 +0000 2021	[]	[{"url":"https://t.co/JaYEhuHFSm","expanded_url":"https://trib.al/IxhpBfk","display_url":"trib.al/IxhpBfk","indices":[160,183]}]	Gov. Andrew Cuomo’s aides rewrote a report from state health officials to hide 9,250 Chinese coronavirus deaths in nursing homes and long-term care facilities. https://t.co/JaYEhuHFSm	1491514.0	RT @BreitbartNews: Gov. Andrew Cuomo’s aides rewrote a report from state health officials to hide 9,250 Chinese coronavirus deaths in nursi…	23.0	True	full
396130	396130	604278bdf0889200381b770b	2021-03-05 18:30:16	[]	[]	Fri Mar 05 13:26:28 +0000 2021	[{"text":"COVIDー19","indices":[224,233]}]	[{"url":"https://t.co/Ji6nXfdYgp","expanded_url":"https://www.facebook.com/105999947602148/posts/267356824799792/","display_url":"facebook.com/10599994760214…","indices":[44,67]}]	Hoy viernes 5 de marzo, 7 pm, "CONEX-SION" (https://t.co/Ji6nXfdYgp), con @agildemeisterrh, José Antonio Torres Iriarte y Julio Sarmiento (@medxverdperu). Analizaremos el fracaso de la gestión pública: del caso Odebrecht al #COVIDー19 y la crisis de la @FiscaliaPeru. https://t.co/TkcU8q4fbI	4474.0	RT @RafaelRomeroVas: Hoy viernes 5 de marzo, 7 pm, "CONEX-SION" (https://t.co/Ji6nXfdYgp), con @agildemeisterrh, José Antonio Torres Iriart…	837.0	True	full
396131	396131	604278bef0889200381b7723	2021-03-05 18:30:16	[]	[{"url":"https://t.co/OluA4ezQia","expanded_url":"https://www.idcommunism.com/2021/03/ortuguese-communist-party-marks-its-100th-anniversary.html","display_url":"idcommunism.com/2021/03/ortugu…","indices":[220,243]}]		[]	[]			The Portuguese communist party @pcp_pt commemorates tomorrow its centenary. 100 years of political activism for dem… https://t.co/U8uSOsBaFa	247.0	True	full
396132	396132	604278bef0889200381b7735	2021-03-05 18:30:16	[{"text":"COVID19","indices":[41,49]}]	[{"url":"https://t.co/DKOXLTJGdZ","expanded_url":"http://ow.ly/TQKr30rzoFy","display_url":"ow.ly/TQKr30rzoFy","indices":[245,268]}]		[]	[]			Vaccines are here! A satellite federal #COVID19 vaccine site has been set up at @citybeautiful Engelwood Neighbor… https://t.co/ZSElWZHgpH	3876.0	True	full
396133	396133	604278bef0889200381b773d	2021-03-05 18:30:16	[{"text":"Cybersecurity","indices":[145,159]},{"text":"Covid","indices":[162,168]},{"text":"Tech","indices":[171,176]}]	[{"url":"https://t.co/QkxkCIyvJD","expanded_url":"https://digit.fyi/covid-vaccine-spear-phishing-attacks-are-on-the-rise/","display_url":"digit.fyi/covid-vaccine-…","indices":[120,143]}]		[]	[]			There’s been a marked rise of coronavirus vaccine-related spear phishing attempts in recent months. Find out more… https://t.co/9XUotVP7SV	7735.0	True	full
396134	396134	604278bef0889200381b7741	2021-03-05 18:30:16	[]	[]	Fri Mar 05 18:01:37 +0000 2021	[]	[{"url":"https://t.co/Gfdf9XblQt","expanded_url":"https://www.theonion.com/covid-announces-plan-to-move-operations-to-texas-full-t-1846400325?utm_medium=sharefromsite&utm_source=theonion_twitter","display_url":"theonion.com/covid-announce…","indices":[191,214]}]	"Shifting my operation to Texas will give me the freedom to spread my wings and grow this pandemic in ways that are impossible in blue states,” said the coronavirus molecule." 😭😭😭💀💀💀💀💀💀💀 https://t.co/Gfdf9XblQt via @theonion	236035.0	RT @KarenAttiah: "Shifting my operation to Texas will give me the freedom to spread my wings and grow this pandemic in ways that are imposs…	61.0	True	full
396135	396135	604278bef0889200381b7743	2021-03-05 18:30:16	[]	[{"url":"https://t.co/mnKxhGkxKu","expanded_url":"https://www.cbpp.org/blog/schools-need-more-help-to-reopen-safely","display_url":"cbpp.org/blog/schools-n…","indices":[222,245]}]		[]	[]			States can step up, invest more into K-12 education and address long-standing educational challenges that the pande… https://t.co/idYojfnPEy	406.0	True	full
396136	396136	604278bef0889200381b7749	2021-03-05 18:30:16	[]	[]	Fri Mar 05 18:30:15 +0000 2021	[{"text":"fraude","indices":[36,43]},{"text":"arnaques","indices":[51,60]},{"text":"COVID19","indices":[71,79]},{"text":"MPF2021","indices":[272,280]}]	[{"url":"https://t.co/EcgzyKKzdv","expanded_url":"http://ow.ly/AOig50DPo0b","display_url":"ow.ly/AOig50DPo0b","indices":[247,270]}]	Rappelez-vous d’être sensibles à la #fraude et aux #arnaques liés à la #COVID19. En ce mois de la prévention de la fraude, apprenez à détecter, à contrer et à signaler la fraude afin de vous protéger et de protéger vos proches vulnérables. Info: https://t.co/EcgzyKKzdv #MPF2021 https://t.co/He9bvjdzL4	167.0	RT @MinIntergouvCA: Rappelez-vous d’être sensibles à la #fraude et aux #arnaques liés à la #COVID19. En ce mois de la prévention de la frau…	5820.0	True	full
396137	396137	604278bff0889200381b7763	2021-03-05 18:30:17	[]	[{"url":"https://t.co/JsLYpeYc0h","expanded_url":"https://businessinsider.com/how-softbank-companies-work-together-what-could-go-wrong-2021-3","display_url":"businessinsider.com/how-softbank-c…","indices":[100,123]}]		[]	[]			SoftBank wants its tech companies to work together. Play around with what that looks like here:… https://t.co/SreqOc4jWs	4200.0	True	full
396138	396138	604278bff0889200381b7779	2021-03-05 18:30:17	[]	[{"url":"https://t.co/L9VbGwMUbN","expanded_url":"https://www.mercurynews.com/2021/03/04/californias-latest-covid-vaccine-shakeup-will-it-help-improve-equity-in-the-bay-area/","display_url":"mercurynews.com/2021/03/04/cal…","indices":[249,272]}]		[]	[]			These areas are "where we have seen the greatest community transmission of COVID-19... severe illness, and death,"… https://t.co/U9BUqOY55H	4940.0	True	full
396139	396139	604278bff0889200381b7783	2021-03-05 18:30:17	[]	[{"url":"https://t.co/5XlQNKw0LD","expanded_url":"https://www.cbpp.org/research/state-budget-and-tax/house-budget-bill-provides-needed-fiscal-aid-for-states-localities","display_url":"cbpp.org/research/state…","indices":[203,226]}]		[]	[]			The sizeable revenue shortfalls and added costs that many states, localities, tribal nations, and territories face… https://t.co/aZHdzmMWw6	406.0	True	full
396140	396140	604278bff0889200381b778d	2021-03-05 18:30:17	[]	[]	Fri Mar 05 15:27:02 +0000 2021	[]	[{"url":"https://t.co/QH6sNGSaXI","expanded_url":"https://www.ft.com/content/0e63541a-8b6d-4bec-8b59-b391bf44a492?shareType=nongift","display_url":"ft.com/content/0e6354…","indices":[115,138]}]	In a few opening sentences, @AnjliRaval summarises so many important aspects of the COVID pandemic. (Full article: https://t.co/QH6sNGSaXI) https://t.co/nR1qiMtDH1	123233.0	RT @AdamJKucharski: In a few opening sentences, @AnjliRaval summarises so many important aspects of the COVID pandemic. (Full article: http…	39.0	True	full
396141	396141	604278bff0889200381b7795	2021-03-05 18:30:17	[{"text":"business","indices":[214,223]},{"text":"stayathome","indices":[224,235]}]	[{"url":"https://t.co/qYiCv10FfU","expanded_url":"http://www.johnlloydhughes.com","display_url":"johnlloydhughes.com","indices":[121,144]}]		[]	[]			Get Seen By More People &amp; Grow Your Business. Bigger Audience = More Prospects = More Customers = More Revenue Visi… https://t.co/qK96hcOuYm	2927.0	True	full
396142	396142	604278bff0889200381b779f	2021-03-05 18:30:17	[{"text":"Cumbria","indices":[59,67]},{"text":"COVID19","indices":[116,124]},{"text":"TogetherCumbria","indices":[150,166]},{"text":"KeepGoing","indices":[167,177]}]	[{"url":"https://t.co/TUvuazp0xW","expanded_url":"http://ow.ly/G4gH50DPWPi","display_url":"ow.ly/G4gH50DPWPi","indices":[126,149]}]		[]	[]			Dr Niall McGreevy, GP in Workington, is asking everyone in #Cumbria to work together and stick to the rules to beat… https://t.co/9KvB7W8LBM	8348.0	True	full
396143	396143	604278bff0889200381b77ab	2021-03-05 18:30:18	[]	[]	Fri Mar 05 16:21:10 +0000 2021	[]	[{"url":"https://t.co/oKDNE8zoGf","expanded_url":"https://www.google.fr/amp/s/www.lci.fr/amp/sante/vaccination-obligatoire-pour-les-soignants-pourquoi-le-gouvernement-hesite-2179941.html","display_url":"google.fr/amp/s/www.lci.…","indices":[188,211]}]	Obliger les soignants à se faire vacciner démontrerait l’incapacité de l’exécutif à convaincre même les professionnels de santé, par définition les plus au fait de la situation sanitaire. https://t.co/oKDNE8zoGf	24402.0	RT @alainhoupert: Obliger les soignants à se faire vacciner démontrerait l’incapacité de l’exécutif à convaincre même les professionnels de…	87.0	True	full
396144	396144	604278c0f0889200381b77c7	2021-03-05 18:30:18	[]	[{"url":"https://t.co/Vp5OeEIPgP","expanded_url":"http://ow.ly/3UQU50DPGlL","display_url":"ow.ly/3UQU50DPGlL","indices":[235,258]}]		[]	[]			Buy any Norwex® Reusable Face Mask with BacLock® and get one face mask of the same pattern for FREE. Plus, Norwex w… https://t.co/ju61kymPe6	1.0	True	full
396145	396145	604278c0f0889200381b77eb	2021-03-05 18:30:18	[]	[]	Fri Mar 05 18:25:02 +0000 2021	[]	[{"url":"https://t.co/TOm820dm4B","expanded_url":"https://pewrsr.ch/3qjAOVp","display_url":"pewrsr.ch/3qjAOVp","indices":[183,206]}]	A majority of Black Americans (61%) now say they plan to get a COVID-19 vaccine or have already received one, up sharply from 42% who said they planned to get vaccinated in November. https://t.co/TOm820dm4B https://t.co/tXjlgIL5bx	430898.0	RT @pewresearch: A majority of Black Americans (61%) now say they plan to get a COVID-19 vaccine or have already received one, up sharply f…	1093.0	True	full
396146	396146	604278c0f0889200381b77ef	2021-03-05 18:30:18	[]	[]	Mon Feb 22 23:10:15 +0000 2021	[]	[{"url":"https://t.co/j2E73Ox8Oy","expanded_url":"http://bit.ly/3dGQ0cr","display_url":"bit.ly/3dGQ0cr","indices":[142,165]}]	Our custom electric delivery 🚚 vehicles are starting to hit the road. Kickoff in Los Angeles ➡️ 15 new cities in 2021. Powered by @Rivian. https://t.co/j2E73Ox8Oy https://t.co/5LPcFq8fwj	160122.0	RT @amazonnews: Our custom electric delivery 🚚 vehicles are starting to hit the road. Kickoff in Los Angeles ➡️ 15 new cities in 2021. P…	31.0	True	full
396147	396147	604278c0f0889200381b781f	2021-03-05 18:30:19	[{"text":"scranton","indices":[220,229]},{"text":"covid19","indices":[230,238]},{"text":"award","indices":[239,245]},{"text":"hme","indices":[246,250]}]	[{"url":"https://t.co/SHUkWveQrx","expanded_url":"http://scrantonchamber.com/sage-awards/","display_url":"scrantonchamber.com/sage-awards/","indices":[184,207]}]		[]	[]			Today is the last day to vote for Golden Technologies to win the The Greater Scranton Chamber of Commerce People's… https://t.co/YhZgwt3fUn	522.0	True	full
396148	396148	604278c1f0889200381b782f	2021-03-05 18:30:19	[{"text":"Catalunya","indices":[69,79]},{"text":"Catalunya","indices":[173,183]}]	[{"url":"https://t.co/tQqjvK6p15","expanded_url":"https://www.libertaddigital.com/ciencia-tecnologia/salud/2021-03-05/coronavirus-ultima-hora-sanidad-notifica-637-fallecidos-468-de-ellos-en-cataluna-6579260/","display_url":"libertaddigital.com/ciencia-tecnol…","indices":[185,208]}]		[]	[]			🆕️👨‍✈️ MÁXIMA DIFUSIÓN !! AHUMENTO NOTABLE de muertes y contagios en #Catalunya Llevamos AVISANDO desde ayer. FRAN… https://t.co/zO50ebPUTu	1090.0	True	full
396149	396149	604278c1f0889200381b783d	2021-03-05 18:30:19	[]	[]	Fri Mar 05 17:50:25 +0000 2021	[]	[{"url":"https://t.co/LlLnRKP3HJ","expanded_url":"https://twitter.com/JonAshworth/status/1367890440725397511","display_url":"twitter.com/JonAshworth/st…","indices":[237,260]}]	Look at his little face, trying to appear all sincere and concerned as he kicks in the teeth of NHS nurses. Nothing can stop this lot unless people stop believing what they say and judging them on what they do, and stop voting for them. https://t.co/LlLnRKP3HJ	8825.0	RT @robertjwest: Look at his little face, trying to appear all sincere and concerned as he kicks in the teeth of NHS nurses. Nothing can st…	242.0	True	full
396150	396150	604278c1f0889200381b7847	2021-03-05 18:30:19	[]	[{"url":"https://t.co/zK1Dp38fNO","expanded_url":"http://www.granhoteldelcoto.com","display_url":"granhoteldelcoto.com","indices":[226,249]}]		[]	[]			Matalascañas y Doñana, entre los mejores lugares para visitar a menos de 1 hora de Huelva. 🔝🏖 En entorno natural qu… https://t.co/XHu53PlQRe	397.0	True	full
396151	396151	604278c1f0889200381b784f	2021-03-05 18:30:19	[]	[]	Fri Mar 05 18:29:36 +0000 2021	[{"text":"coronavirus","indices":[41,53]},{"text":"sedentarybehavior","indices":[100,118]},{"text":"journaleinstein","indices":[204,220]},{"text":"covid19","indices":[221,229]},{"text":"sedentarylifestyle","indices":[230,249]},{"text":"physicalinactivity","indices":[250,269]}]	[{"url":"https://t.co/10ywElZp0b","expanded_url":"http://doi.org/10.31744/einstein_journal/2021AE6156","display_url":"doi.org/10.31744/einst…","indices":[179,202]}]	The study investigated the impact of the #coronavirus 2019 pandemic on physical activity levels and #sedentarybehavior among Brazilians residents aged ≥18 years. Find out more at https://t.co/10ywElZp0b #journaleinstein #covid19 #sedentarylifestyle #physicalinactivity https://t.co/DdGUS3Ma5y	687.0	RT @journaleinstein: The study investigated the impact of the #coronavirus 2019 pandemic on physical activity levels and #sedentarybehavior…	28.0	True	full
396152	396152	604278c1f0889200381b785d	2021-03-05 18:30:19	[{"text":"NEXT2021","indices":[58,67]},{"text":"mpicac","indices":[220,227]},{"text":"meetingprofs","indices":[228,241]},{"text":"eventprofs","indices":[242,253]},{"text":"meetNEXT","indices":[254,263]},{"text":"hospitality","indices":[264,276]}]	[{"url":"https://t.co/sHWAQXcUko","expanded_url":"http://ow.ly/dXE250DPeoj","display_url":"ow.ly/dXE250DPeoj","indices":[196,219]}]		[]	[]			Registration closes today! Discounted rates for @MPICAC #NEXT2021 annual education event, Mar 8 1-4pm @ @Convene’… https://t.co/f1aSFm6TnD	4518.0	True	full
396153	396153	604278c1f0889200381b786f	2021-03-05 18:30:20	[]	[{"url":"https://t.co/gq59pxDptK","expanded_url":"http://iglesia.ni","display_url":"iglesia.ni","indices":[117,140]}]		[]	[]			@IsaMatahari Y muy buena parte para educar con ese criterio lo tiene la televisión con sus estereotipos y también l… https://t.co/C5QNABtnW8	3716.0	True	full
396154	396154	604278c1f0889200381b7873	2021-03-05 18:30:20	[]	[]	Fri Mar 05 10:36:44 +0000 2021	[{"text":"OthmanSeQueda","indices":[258,272]}]	[{"url":"https://t.co/DV47wZOBiN","expanded_url":"https://twitter.com/Manuel1147/status/1367782426114678791","display_url":"twitter.com/Manuel1147/sta…","indices":[274,297]}]	Que quien tiene que garantizar la vivienda intente desahuciar en plena pandemia a una familia con menores, con una resolución de la ONU y una sentencia del TSJ en contra es intolerable. Gracias a la @ParlaPah y a todo el equipo por la lucha incansable. Hoy #OthmanSeQueda. https://t.co/DV47wZOBiN	2444.0	RT @lesafre: Que quien tiene que garantizar la vivienda intente desahuciar en plena pandemia a una familia con menores, con una resolución…	94.0	True	full
396155	396155	604278c1f0889200381b7877	2021-03-05 18:30:20	[]	[]	Fri Mar 05 18:15:04 +0000 2021	[]	[{"url":"https://t.co/nqCN82eBSM","expanded_url":"https://apnews.com/article/free-thein-zaw-myanmar-13e7a37eb77d63436846122f8eed4b48","display_url":"apnews.com/article/free-t…","indices":[249,272]}]	"The Biden administration stepped up its condemnation of the coup in Myanmar on Thursday, demanding that military authorities stop their brutal crackdown on pro-democracy protesters and release demonstrators and journalists who have been detained." https://t.co/nqCN82eBSM https://t.co/hrqi7Bz1EV	431363.0	RT @KenRoth: "The Biden administration stepped up its condemnation of the coup in Myanmar on Thursday, demanding that military authorities…	116.0	True	full
396156	396156	604278c2f0889200381b7885	2021-03-05 18:30:20	[]	[{"url":"https://t.co/biG8m3VkVQ","expanded_url":"https://www.capitolhillseattle.com/2021/03/pike-pine-newsstand-big-little-news-is-now-open-with-bottles-of-champagne-and-250-foreign-and-domestic-magazines-newspapers-and-zines/","display_url":"capitolhillseattle.com/2021/03/pike-p…","indices":[225,248]}]		[]	[]			Big Little News is one part doubling down on pandemic "why not?" and one part the product of two creative people lo… https://t.co/c6e0vXf7Jp	52503.0	True	full
396157	396157	604278c2f0889200381b7891	2021-03-05 18:30:20	[]	[]	Fri Mar 05 18:30:01 +0000 2021	[{"text":"COVID19","indices":[13,21]},{"text":"Macron","indices":[226,233]},{"text":"Presidentielle2022","indices":[236,255]}]	[{"url":"https://t.co/Yui9w5WCjR","expanded_url":"https://www.bfmtv.com/people/emmanuel-et-brigitte-macron-au-theatre-pour-inciter-les-francais-a-sortir-malgre-le-coronavirus_AN-202003070063.html","display_url":"bfmtv.com/people/emmanue…","indices":[257,280]}]	6 mars 2020. #COVID19 menace. Le PR et Mme vont au théâtre : "Français, amusez-vs !" Et d'assurer : "... des mesures très contraignantes, pas tenable dans la durée". Oui, tout comme vos fausses promesses et vrais mensonges M. #Macron ! #Presidentielle2022 https://t.co/Yui9w5WCjR	38376.0	RT @jfpoisson78: 6 mars 2020. #COVID19 menace. Le PR et Mme vont au théâtre : "Français, amusez-vs !" Et d'assurer : "... des mesures très…	806.0	True	full
396158	396158	604278c2f0889200381b7893	2021-03-05 18:30:20	[]	[]	Fri Mar 05 16:59:41 +0000 2021	[]	[{"url":"https://t.co/Si6Iwv6gGA","expanded_url":"https://twitter.com/JJesusEsquivel/status/1367860806633787392","display_url":"twitter.com/JJesusEsquivel…","indices":[179,202]}]	Debemos recordar que, en ese entonces, era la gran revista @proceso, mucho antes de que María Scherer entregara ese importante medio a la perversa familia de los Zavala-Calderón. https://t.co/Si6Iwv6gGA	10073.0	RT @alviruela: Debemos recordar que, en ese entonces, era la gran revista @proceso, mucho antes de que María Scherer entregara ese importan…	21330.0	True	full
396159	396159	604278c2f0889200381b78c3	2021-03-05 18:30:21	[{"text":"Colombia","indices":[29,38]},{"text":"vaccines","indices":[104,113]}]	[{"url":"https://t.co/Z9wMq1cN8N","expanded_url":"https://www.miamiherald.com/news/nation-world/world/americas/colombia/article249615703.html","display_url":"miamiherald.com/news/nation-wo…","indices":[237,260]}]		[]	[]			Familia, earlier this week, "#Colombia became the first country in Latin America to receive Coronavirus #vaccines t… https://t.co/s0u0iKj6Dp	799.0	True	full
396160	396160	604278c3f0889200381b78e3	2021-03-05 18:30:21	[]	[{"url":"https://t.co/1Kg530CV7B","expanded_url":"https://bit.ly/2VaBGzh","display_url":"bit.ly/2VaBGzh","indices":[193,216]},{"url":"https://t.co/Nr6khdM9ZA","expanded_url":"http://w.nd-cdn.us/desktopModules/SocialManager/SocialImages/095bdcf7-a617-467c-a218-e7334004a573.jpg","display_url":"w.nd-cdn.us/desktopModules…","indices":[217,240]}]		[]	[]			Although an often neglected part of maintenance, tire care is very important to keeping your vehicle running and lo… https://t.co/PobXyS4Rra	6.0	True	full
396161	396161	604278c3f0889200381b78e5	2021-03-05 18:30:21	[]	[]	Fri Mar 05 13:30:39 +0000 2021	[]	[{"url":"https://t.co/y2UD9nTDH1","expanded_url":"https://apnews.com/article/joe-biden-ap-top-news-coronavirus-pandemic-only-on-ap-honeymoons-d365bff571c24f9d3575bcbd051780aa","display_url":"apnews.com/article/joe-bi…","indices":[257,280]}]	New via @AP: "At a moment of deep political polarization in America, support for Biden’s pandemic response extends across party lines. Overall, 70% of Americans back the Democratic president’s handling of the virus response, including 44% of Republicans." https://t.co/y2UD9nTDH1	4486.0	RT @MattHill46: New via @AP: "At a moment of deep political polarization in America, support for Biden’s pandemic response extends across p…	191.0	True	full
396162	396162	604278c3f0889200381b78e7	2021-03-05 18:30:21	[]	[]	Fri Mar 05 03:20:36 +0000 2021	[{"text":"sfm","indices":[113,117]},{"text":"sfmoney","indices":[118,126]},{"text":"sfmnews","indices":[127,135]},{"text":"sfmairdrop","indices":[136,147]}]	[{"url":"https://t.co/KjOyUy2u7h","expanded_url":"https://t.me/SfmoneyAirdropBot","display_url":"t.me/SfmoneyAirdrop…","indices":[88,111]}]	𝗔𝗶𝗿𝗱𝗿𝗼𝗽: 𝗦𝗙𝗠𝗢𝗡𝗘𝗬 (𝗦𝗙𝗠) 𝗥𝗲𝘄𝗮𝗿𝗱: 10 SFM (50$) for Join 𝗥𝗲𝗳𝗲𝗿𝗿𝗮𝗹: 3 SFM (15$) Start bot: https://t.co/KjOyUy2u7h #sfm #sfmoney #sfmnews #sfmairdrop https://t.co/oSuHY9yaPr	12381.0	RT @SFMONEY_SFM: 𝗔𝗶𝗿𝗱𝗿𝗼𝗽: 𝗦𝗙𝗠𝗢𝗡𝗘𝗬 (𝗦𝗙𝗠) 𝗥𝗲𝘄𝗮𝗿𝗱: 10 SFM (50$) for Join 𝗥𝗲𝗳𝗲𝗿𝗿𝗮𝗹: 3 SFM (15$) Start bot: https://t.co/KjOyUy2u7h #sfm #sfm…	3.0	True	full
396163	396163	604278c3f0889200381b78ef	2021-03-05 18:30:21	[]	[]	Fri Mar 05 18:24:36 +0000 2021	[]	[{"url":"https://t.co/JTq3SNVnuR","expanded_url":"https://www.washingtonpost.com/opinions/2021/03/03/minimum-wage-hurt-red-states-brookings/","display_url":"washingtonpost.com/opinions/2021/…","indices":[255,278]}]	Here are the numbers of people who make under $15 per hour in states of senators who voted no on the hike, as of 2019: Sinema: 839K Manchin: 229K Carper: 106K Coons: 106K Hassan: 146K Shaheen: 146K King: 158K Tester: 126K From this study I reported on: https://t.co/JTq3SNVnuR	303487.0	RT @ThePlumLineGS: Here are the numbers of people who make under $15 per hour in states of senators who voted no on the hike, as of 2019:…	182.0	True	full
396164	396164	604278c3f0889200381b7903	2021-03-05 18:30:21	[]	[]	Fri Mar 05 17:46:59 +0000 2021	[{"text":"IdahoMatters","indices":[10,23]}]	[{"url":"https://t.co/MstR72eozF","expanded_url":"https://19thnews.org/2021/03/idaho-child-care-funding-protest/?&utm_campaign=19th-social&utm_source=twitter&utm_medium=social","display_url":"19thnews.org/2021/03/idaho-…","indices":[230,253]}]	I went on #IdahoMatters on @KBSX915 on Tues. to talk about my reporting on job losses for working women and moms during the pandemic. That included possible solutions, one of which was making childcare more affordable/accessible. https://t.co/MstR72eozF	1566.0	RT @maggiemlln: I went on #IdahoMatters on @KBSX915 on Tues. to talk about my reporting on job losses for working women and moms during the…	4849.0	True	full
396165	396165	604278c3f0889200381b7907	2021-03-05 18:30:21	[{"text":"COVID19","indices":[0,8]},{"text":"cdnecon","indices":[219,227]},{"text":"IWD2021","indices":[238,246]}]	[{"url":"https://t.co/lcDhg8u8EM","expanded_url":"https://thoughtleadership.rbc.com/covid-further-clouded-the-outlook-for-canadian-women-at-risk-of-disruption/","display_url":"thoughtleadership.rbc.com/covid-further-…","indices":[249,272]}]		[]	[]			#COVID19 has hit women harder than men, esp new Canadians w/out higher education and those in low-paid service sect… https://t.co/oCpjm96Zp8	9053.0	True	full
396166	396166	604278c3f0889200381b790d	2021-03-05 18:30:21	[]	[{"url":"https://t.co/qVyUGrmACq","expanded_url":"https://www.zeit.de/politik/ausland/2021-03/militaerausgaben-corona-usa-china-russland-europa-verteidigung-weltpolitik-5vor8?utm_referrer=https%3A%2F%2Fwww.nachdenkseiten.de","display_url":"zeit.de/politik/auslan…","indices":[256,279]}]		[]	[]			USA: 730 Mrd. $ = 40% der gobalen Militärausgaben: Lässt sich das mit Bedrohungen erklären? Oder nur (noch) mit dem… https://t.co/eFiFh4NBvn	1477.0	True	full
396167	396167	604278c3f0889200381b791d	2021-03-05 18:30:22	[]	[]	Tue Feb 09 14:26:20 +0000 2021	[]	[{"url":"https://t.co/ffO1St3x9E","expanded_url":"https://www.farodevigo.es/ourense/2021/02/09/jefe-servicio-chuo-rechaza-vacunacion-34321778.html","display_url":"farodevigo.es/ourense/2021/0…","indices":[243,266]}]	🇪🇸 Carlos González de la Cuesta, jefe de sección de Alergología Hospital Universitario de Ourense. Rechaza la "vacunación obligatoria" y tacha de "experimento genético" la vacuna COVID. También califica el estado de alarma como innecesario. https://t.co/ffO1St3x9E	14461.0	RT @No__Plandemia: 🇪🇸 Carlos González de la Cuesta, jefe de sección de Alergología Hospital Universitario de Ourense. Rechaza la "vacunac…	5685.0	True	full
396168	396168	604278c3f0889200381b7923	2021-03-05 18:30:22	[]	[]	Fri Mar 05 10:45:00 +0000 2021	[]	[{"url":"https://t.co/IoY54ZA4ll","expanded_url":"https://www.bbc.co.uk/news/uk-56281934","display_url":"bbc.co.uk/news/uk-562819…","indices":[255,278]}]	Details of over 100 Covid contracts still not published Gov lawyers admit despite @BorisJohnson's claim last week they were "on the record for everyone to see". Transparency is vital so taxpayers can see where their money is being spent. @GoodLawProject https://t.co/IoY54ZA4ll	24715.0	RT @JackDromeyMP: Details of over 100 Covid contracts still not published Gov lawyers admit despite @BorisJohnson's claim last week they we…	2327.0	True	full
396169	396169	604278c4f0889200381b793b	2021-03-05 18:30:22	[]	[]	Fri Mar 05 18:30:09 +0000 2021	[]	[{"url":"https://t.co/CB1OPSMycK","expanded_url":"https://www.thecgo.org/research/how-price-gouging-regulation-undermined-covid-19-mitigation-evidence-of-unintended-consequences/","display_url":"thecgo.org/research/how-p…","indices":[248,271]}]	The findings show that these consequences arise from implementing price-gouging regulation laws, such as increased contact with others, causing an additional 12 to 17 daily deaths. To find out more, you can read the full paper here on our website: https://t.co/CB1OPSMycK	1213.0	RT @cgousu: The findings show that these consequences arise from implementing price-gouging regulation laws, such as increased contact with…	198.0	True	full
396170	396170	604278c4f0889200381b7949	2021-03-05 18:30:22	[]	[]	Fri Mar 05 17:38:56 +0000 2021	[{"text":"cdnpoli","indices":[257,265]}]	[{"url":"https://t.co/tIfIOS7bEZ","expanded_url":"https://www.worsttimeotoole.ca/facts","display_url":"worsttimeotoole.ca/facts","indices":[208,231]},{"url":"https://t.co/KJ4FG465jj","expanded_url":"https://pressprogress.ca/canada-proud-is-spreading-misleading-propaganda-claiming-covid-19-vaccines-will-be-distributed-according-to-skin-colour","display_url":"pressprogress.ca/canada-proud-i…","indi…	Conservative Erin O'Toole's close buddy – and former comms director – again caught spreading misinformation. Help us stand up to Canada Proud and far-right falsehoods by spreading the facts about O'Toole: https://t.co/tIfIOS7bEZ https://t.co/KJ4FG465jj #cdnpoli	939.0	RT @worsttimeotoole: Conservative Erin O'Toole's close buddy – and former comms director – again caught spreading misinformation. Help u…	3633.0	True	full
396171	396171	604278c4f0889200381b794f	2021-03-05 18:30:22	[]	[{"url":"https://t.co/f9btuTO6F8","expanded_url":"https://injuryfacts.nsc.org/motor-vehicle/occupant-protection/seat-belts/","display_url":"injuryfacts.nsc.org/motor-vehicle/…","indices":[183,206]}]		[]	[]			@intrepidalbatr1 @Vicster82 @LozzaFox Seat belts save lives. The evidence is in the statistics. So show evidence t… https://t.co/xZBmmO9qW8	417.0	True	full
396172	396172	604278c4f0889200381b796d	2021-03-05 18:30:22	[]	[{"url":"https://t.co/yN1rm1bmJT","expanded_url":"https://adweek.it/3c3nway","display_url":"adweek.it/3c3nway","indices":[125,148]}]		[]	[]			EXCLUSIVE | Brooklyn-based IPG agency Huge has looked outside the industry to find Kali Beyah, its first global tal… https://t.co/IouNAbHR1W	643617.0	True	full
396173	396173	604278c4f0889200381b7971	2021-03-05 18:30:22	[]	[{"url":"https://t.co/B6MzQ6cXul","expanded_url":"https://abcnews.go.com/Health/opioid-overdoses-29-higher-2020-pandemic-study/story?id=75785104","display_url":"abcnews.go.com/Health/opioid-…","indices":[255,278]}]		[]	[]			"Overall ED visits for opioid overdoses were up 28.8% year over year....Opioid overdoses do not exist in a vacuum;… https://t.co/QrzX9EdC4H	1565.0	True	full
396174	396174	604278c4f0889200381b7979	2021-03-05 18:30:23	[]	[]	Fri Mar 05 17:40:00 +0000 2021	[]	[{"url":"https://t.co/6psrdum0kI","expanded_url":"http://Nws.mx/tv","display_url":"Nws.mx/tv","indices":[157,180]}]	.@tomborelli comments on Psaki not giving Trump credit. “Someone needs to tell Psaki and President Biden [that] they’re still exploiting the COVID crisis.” https://t.co/6psrdum0kI https://t.co/467nIFfwAi	845817.0	RT @newsmax: .@tomborelli comments on Psaki not giving Trump credit. “Someone needs to tell Psaki and President Biden [that] they’re still…	108.0	True	full
396175	396175	604278c4f0889200381b798b	2021-03-05 18:30:23	[]	[]	Fri Mar 05 17:43:30 +0000 2021	[]	[{"url":"https://t.co/EkNHSLjwPZ","expanded_url":"https://twitter.com/Jamin2g/status/1367891338344230917","display_url":"twitter.com/Jamin2g/status…","indices":[178,201]}]	NHS staff worked on the front line consistently exposed to a virulent respiratory pathogen. Many of them died from it. At the very least they deserve hazard pay, not a pay cut. https://t.co/EkNHSLjwPZ	3925.0	RT @JamesWillby: NHS staff worked on the front line consistently exposed to a virulent respiratory pathogen. Many of them died from it. At…	129.0	True	full
396176	396176	604278c4f0889200381b798d	2021-03-05 18:30:23	[]	[]	Fri Mar 05 15:25:55 +0000 2021	[]	[{"url":"https://t.co/uk0KZzI9Me","expanded_url":"https://www.timesofisrael.com/israeli-study-95-of-former-covid-patients-suffer-no-irreversible-damage/","display_url":"timesofisrael.com/israeli-study-…","indices":[170,193]}]	Schlechte Nachricht für die Long-Covid Fraktion. 95% der schwer an Covid Erkrankten haben nach 6 Monaten keine Symptome mehr. Mist, wieder ein Horror Szenario weniger. https://t.co/uk0KZzI9Me	1551.0	RT @Lovis_Lex: Schlechte Nachricht für die Long-Covid Fraktion. 95% der schwer an Covid Erkrankten haben nach 6 Monaten keine Symptome mehr…	24.0	True	full
396177	396177	604278c5f0889200381b799b	2021-03-05 18:30:23	[]	[]	Fri Mar 05 18:10:27 +0000 2021	[]	[{"url":"https://t.co/lnwTH9ara4","expanded_url":"https://www.cincinnati.com/story/news/2021/03/05/ohio-announces-states-first-mass-vaccination-site-cleveland/4593677001/","display_url":"cincinnati.com/story/news/202…","indices":[256,279]}]	Ohio @GovMikeDeWine announced 11 permanent mass vaccination sites will open across the state and four mobile clinics will open at the end of the month. FEMA will set up an eight-week mass vaccination site at Cleveland State University. @jbalmert has more: https://t.co/lnwTH9ara4	7918.0	RT @JMBorchardt: Ohio @GovMikeDeWine announced 11 permanent mass vaccination sites will open across the state and four mobile clinics will…	278.0	True	full
396178	396178	604278c5f0889200381b79a9	2021-03-05 18:30:23	[]	[]	Fri Mar 05 18:21:07 +0000 2021	[]	[{"url":"https://t.co/ryV6VyorQT","expanded_url":"https://twitter.com/DanPriceSeattle/status/1367889731846090755","display_url":"twitter.com/DanPriceSeattl…","indices":[281,304]}]	Senate rejects Sanders $15 min. wage hike. L. v. Mises: "Government cannot make man richer, but it can make him poorer." Dr. Ron Paul: "It's a mistake 2 think poor people get th benefit from th welfare system. It's a total fraud. Most welfare goes to th rich." Including Congress https://t.co/ryV6VyorQT	937.0	RT @SilverPlusGold: Senate rejects Sanders $15 min. wage hike. L. v. Mises: "Government cannot make man richer, but it can make him poorer.…	65.0	True	full
396179	396179	604278c5f0889200381b79bf	2021-03-05 18:30:23	[{"text":"ElisaAraque","indices":[35,47]},{"text":"ComentarioDelDía","indices":[133,150]},{"text":"Análisis","indices":[176,185]},{"text":"Opinión","indices":[186,194]},{"text":"Debate","indices":[195,202]}]	[{"url":"https://t.co/Lg2yKWI3Uh","expanded_url":"https://comentariodeldia.com/colaboradores/elisa-araque-espinosa/","display_url":"comentariodeldia.com/colaboradores/…","indices":[152,175]}]		[]	[]			Si extrañas a nuestra colaboradora #ElisaAraque (@ElisaAraque6) recuerda que puedes encontrar todas sus columnas en… https://t.co/JTSLuFAKiv	348.0	True	full
396180	396180	604278c5f0889200381b79c7	2021-03-05 18:30:23	[]	[]	Fri Mar 05 07:03:35 +0000 2021	[]	[{"url":"https://t.co/xFk24HoAHP","expanded_url":"http://AppBoots.com","display_url":"AppBoots.com","indices":[190,213]}]	Happy to announce the relaunch of @AppBoots, a social media platform for corps members around the country to interact with one another and navigate Nigeria during their service year. Visit https://t.co/xFk24HoAHP to download the app and check out its features https://t.co/XzUZJiO9aq	3137.0	RT @UcheKalu_: Happy to announce the relaunch of @AppBoots, a social media platform for corps members around the country to interact with o…	420.0	True	full
396181	396181	604278c5f0889200381b79e3	2021-03-05 18:30:24	[{"text":"retail","indices":[125,132]},{"text":"sourcing","indices":[133,142]},{"text":"marketplace","indices":[143,155]}]	[{"url":"https://t.co/Zmndg2JkJx","expanded_url":"https://alleywat.ch/2NDcu3v","display_url":"alleywat.ch/2NDcu3v","indices":[85,108]}]		[]	[]			Abound Raises $22.9M for its Curated Wholesale Marketplace for Independent Retailers https://t.co/Zmndg2JkJx via… https://t.co/Ge34RmC0dA	17439.0	True	full
396182	396182	604278c6f0889200381b79ed	2021-03-05 18:30:24	[]	[]	Fri Mar 05 17:13:32 +0000 2021	[]	[{"url":"https://t.co/jVbD8FnzcL","expanded_url":"https://twitter.com/GravelInstitute/status/1367883402574258184","display_url":"twitter.com/GravelInstitut…","indices":[283,306]}]	@Sen_JoeManchin @SenStabenow You just voted to protect starvation wages in America and keep millions of people in poverty. You do not give a shit about human lives, about your constituents, about the poor. You deserve to lose your seat and to live the rest of your life in shame. https://t.co/jVbD8FnzcL	318500.0	RT @GravelInstitute: @Sen_JoeManchin @SenStabenow You just voted to protect starvation wages in America and keep millions of people in pove…	5938.0	True	full
396183	396183	604278c6f0889200381b79f1	2021-03-05 18:30:24	[]	[]	Fri Mar 05 11:56:16 +0000 2021	[]	[{"url":"https://t.co/LXkXqPLj6v","expanded_url":"https://www.google.com/amp/s/amp.lasexta.com/noticias/nacional/miles-de-negacionistas-protestan-en-madrid-contra-las-restricciones-mientras-las-uci-estan-llenas-de-pacientes-covid_20210123600ca1ffa81ee90001d3411c.html","display_url":"google.com/amp/s/amp.lase…","indices":[211,234]}]	El 21 de enero de 2021 hubo una manifestación negacionistas en Madrid a la que asistieron varias miles de personas cuando Madrid tenía una incidencia de 948 La delegación del gobierno no puso objeción alguna https://t.co/LXkXqPLj6v	432035.0	RT @AntonioMaestre: El 21 de enero de 2021 hubo una manifestación negacionistas en Madrid a la que asistieron varias miles de personas cuan…	176.0	True	full
396184	396184	604278c6f0889200381b79f9	2021-03-05 18:30:24	[]	[]	Fri Mar 05 18:30:00 +0000 2021	[]	[{"url":"https://t.co/BrTuHHLYOM","expanded_url":"https://www.msnbc.com/opinion/greg-abbott-has-left-texans-fight-covid-alone-n1259515?icid=msd_topgrid","display_url":"msnbc.com/opinion/greg-a…","indices":[256,279]}]	Is TX careening for a reopening disaster? “Abbott has purposefully injected a new infection into the state in the form of irresponsible policies that will promote unnecessary infection, hospitalization and death,” writes @kavitapmd writes for @MSNBCDaily. https://t.co/BrTuHHLYOM	8357.0	RT @ZerlinaShow: Is TX careening for a reopening disaster? “Abbott has purposefully injected a new infection into the state in the form of…	986.0	True	full
396185	396185	604278c6f0889200381b7a05	2021-03-05 18:30:24	[]	[]	Fri Mar 05 17:52:46 +0000 2021	[]	[{"url":"https://t.co/yDrDXfFKfS","expanded_url":"https://www.lanacion.com.ar/sociedad/hospital-fernandez-murio-una-medica-por-covid-que-esperaba-ser-vacunada-nid05032021/","display_url":"lanacion.com.ar/sociedad/hospi…","indices":[252,275]}]	Cómo dije hace unos días, los responsables de la campaña anti-Sputnik (Carrió, Cornejo, Wolff, Bullrich, Pitta, Iglesias, etc.) deberían hacerse cargo de estas muertes y las que vendrán por desconfianza de mayores de 60. Aquí la nota que lo explica: https://t.co/yDrDXfFKfS	33139.0	RT @rquiroga777: Cómo dije hace unos días, los responsables de la campaña anti-Sputnik (Carrió, Cornejo, Wolff, Bullrich, Pitta, Iglesias,…	5001.0	True	full
396186	396186	604278c6f0889200381b7a0d	2021-03-05 18:30:24	[]	[]	Fri Mar 05 18:28:17 +0000 2021	[{"text":"Apps","indices":[0,5]},{"text":"DroneDeliveries","indices":[7,23]},{"text":"AI","indices":[30,33]},{"text":"tech","indices":[39,44]},{"text":"COVID19","indices":[74,82]},{"text":"MachineLearning","indices":[86,102]},{"text":"ArtificialIntelligence","indices":[104,127]},{"text":"DeepLearning","indices":[128,141]},{"text":"DataScience","indices":[142,154]},{"text":"javascript","indices":[…	[{"url":"https://t.co/i1RdDz4uzq","expanded_url":"https://www.zdnet.com/article/apps-drone-deliveries-and-ai-how-technology-stepped-up-its-game-to-fight-covid-19/","display_url":"zdnet.com/article/apps-d…","indices":[252,275]}]	#Apps, #DroneDeliveries &amp; #AI: How #tech stepped up its game to fight #COVID19 ⬇️ #MachineLearning #ArtificialIntelligence #DeepLearning #DataScience #javascript #serverless #WomenInTech #100DaysOfCode #python #Linux #Flutter #TensorFlow #PyTorch https://t.co/i1RdDz4uzq	463.0	RT @JourneyHeroTech: #Apps, #DroneDeliveries &amp; #AI: How #tech stepped up its game to fight #COVID19 ⬇️ #MachineLearning #ArtificialIntelli…	1295.0	True	full
396187	396187	604278c6f0889200381b7a1b	2021-03-05 18:30:24	[]	[{"url":"https://t.co/QMJbI8jKeE","expanded_url":"https://bit.ly/3sPfNng","display_url":"bit.ly/3sPfNng","indices":[131,154]}]		[]	[]			Israel, Austria y Dinamarca anunciaron una alianza para producir una nueva generación de vacunas contra el covid-19… https://t.co/7fnGZpWvgS	273126.0	True	full
396188	396188	604278c6f0889200381b7a31	2021-03-05 18:30:25	[]	[]	Fri Mar 05 18:09:20 +0000 2021	[]	[{"url":"https://t.co/WjMiqa6sv6","expanded_url":"https://www.cnn.com/2021/03/05/politics/proxy-voting-republicans-cpac-reaction/index.html","display_url":"cnn.com/2021/03/05/pol…","indices":[255,278]}]	Paul Gosar didn't give Wagner the full story about why he needed her to vote by proxy last week. When she learned he was going to CPAC, she made him find someone else. Yet Gosar still told House he couldn't attend bc of pandemic. Inside the GOP debate: https://t.co/WjMiqa6sv6	573123.0	RT @mkraju: Paul Gosar didn't give Wagner the full story about why he needed her to vote by proxy last week. When she learned he was going…	297.0	True	full
396189	396189	604278c6f0889200381b7a37	2021-03-05 18:30:25	[]	[]	Fri Mar 05 17:16:31 +0000 2021	[{"text":"GE","indices":[81,84]}]	[{"url":"https://t.co/rUdyYimmlu","expanded_url":"https://twitter.com/spaceangel1964/status/1367806850549354503","display_url":"twitter.com/spaceangel1964…","indices":[143,166]}]	Please remember this when you vote this May. And remember it again for the next #GE. If you must vote for a CON, consider not voting at all. https://t.co/rUdyYimmlu	16934.0	RT @AlisonKMurray: Please remember this when you vote this May. And remember it again for the next #GE. If you must vote for a CON, consi…	1350.0	True	full
396190	396190	604278c6f0889200381b7a47	2021-03-05 18:30:25	[]	[]	Fri Mar 05 12:50:51 +0000 2021	[]	[{"url":"https://t.co/bQG56WZpUN","expanded_url":"https://www.francetvinfo.fr/sante/maladie/coronavirus/vaccin/covid-19-le-vaccin-astrazeneca-n-est-pas-assez-efficace-pour-une-population-aussi-exposee-que-les-soignants-justifie-un-syndicat-d-infirmiers_4320907.html","display_url":"francetvinfo.fr/sante/maladie/…","indices":[147,170]}]	Covid-19 : le vaccin AstraZeneca n'est "pas le plus adapté" pour "une population aussi exposée que les soignants", estime un syndicat d'infirmiers https://t.co/bQG56WZpUN	30447.0	RT @YvesPDB: Covid-19 : le vaccin AstraZeneca n'est "pas le plus adapté" pour "une population aussi exposée que les soignants", estime un s…	518.0	True	full
396191	396191	604278c7f0889200381b7a51	2021-03-05 18:30:25	[]	[]	Fri Mar 05 02:26:08 +0000 2021	[]	[{"url":"https://t.co/z48ApGyVbp","expanded_url":"https://www.wsj.com/articles/cuomo-advisers-altered-report-on-covid-19-nursing-home-deaths-11614910855","display_url":"wsj.com/articles/cuomo…","indices":[232,255]}]	EXCLUSIVE: New York Gov. Andrew Cuomo’s top advisers successfully pushed state health officials to strip a July report of data showing that more nursing-home residents had died of Covid-19 than the administration had acknowledged. https://t.co/z48ApGyVbp	35430.0	RT @JimmyVielkind: EXCLUSIVE: New York Gov. Andrew Cuomo’s top advisers successfully pushed state health officials to strip a July report o…	277.0	True	full
396192	396192	604278c7f0889200381b7a53	2021-03-05 18:30:25	[{"text":"affordablehousing","indices":[53,71]},{"text":"seniors","indices":[103,111]},{"text":"Silvera","indices":[160,168]},{"text":"YYCSeniors","indices":[199,210]}]	[{"url":"https://t.co/3GNnOlZl18","expanded_url":"http://www.silvera.ca","display_url":"silvera.ca","indices":[213,236]}]		[]	[]			We understand the need for near-market-priced homes, #affordablehousing, and sought-after services for #seniors acr… https://t.co/auB9VhegKM	1451.0	True	full
396193	396193	604278c7f0889200381b7a57	2021-03-05 18:30:25	[]	[]	Fri Mar 05 16:56:06 +0000 2021	[]	[{"url":"https://t.co/miiYdjsSyN","expanded_url":"https://www.theguardian.com/commentisfree/2021/mar/05/boris-johnson-clap-patients-pay-offer?CMP=Share_iOSApp_Other","display_url":"theguardian.com/commentisfree/…","indices":[178,201]}]	My piece on the absolute hypocrisy of this government’s 1% pay ‘rise’ for NHS staff. Nearly 1000 health and care staff have lost their lives to Covid. Anger doesn’t come close 😔 https://t.co/miiYdjsSyN	189084.0	RT @doctor_oxford: My piece on the absolute hypocrisy of this government’s 1% pay ‘rise’ for NHS staff. Nearly 1000 health and care staff h…	238.0	True	full
396194	396194	604278c7f0889200381b7a5f	2021-03-05 18:30:25	[{"text":"LavadoDeActivos","indices":[189,205]},{"text":"PreguntasFrecuentes","indices":[219,239]}]	[{"url":"https://t.co/0KhmEfxu6c","expanded_url":"http://ow.ly/Z0hz50DK8PU","display_url":"ow.ly/Z0hz50DK8PU","indices":[241,264]}]		[]	[]			Resuelva sus inquietudes sobre la reciente modificación al Capítulo X de la Circular Básica Jurídica de la… https://t.co/vVBwFcaQIW	30572.0	True	full
396195	396195	604278c8f0889200381b7abd	2021-03-05 18:30:26	[]	[{"url":"https://t.co/LM8YuWCTmy","expanded_url":"https://twitter.com/i/events/1367842414463836160","display_url":"twitter.com/i/events/13678…","indices":[182,205]}]		[]	[]			MY bf who works in a high school got her shot today by the National Guard! 😊❤ Johnson and Johnson vaccine "Health C… https://t.co/6KbWwKoxSW	1163.0	True	full
396196	396196	604278c8f0889200381b7abf	2021-03-05 18:30:26	[]	[]	Fri Mar 05 16:21:10 +0000 2021	[]	[{"url":"https://t.co/oKDNE8zoGf","expanded_url":"https://www.google.fr/amp/s/www.lci.fr/amp/sante/vaccination-obligatoire-pour-les-soignants-pourquoi-le-gouvernement-hesite-2179941.html","display_url":"google.fr/amp/s/www.lci.…","indices":[188,211]}]	Obliger les soignants à se faire vacciner démontrerait l’incapacité de l’exécutif à convaincre même les professionnels de santé, par définition les plus au fait de la situation sanitaire. https://t.co/oKDNE8zoGf	24402.0	RT @alainhoupert: Obliger les soignants à se faire vacciner démontrerait l’incapacité de l’exécutif à convaincre même les professionnels de…	750.0	True	full
396197	396197	604278c8f0889200381b7ac3	2021-03-05 18:30:26	[]	[{"url":"https://t.co/Bkw5rfKiAJ","expanded_url":"https://www.bizjournals.com/sanjose/news/2021/03/05/cancer-t-cell-amunix-pharmaceuticals-half-life.html?ana=TRUEANTHEMTWT_JO&csrc=6398&taid=604278c218638000016ecfa7&utm_campaign=trueAnthem%3A+Trending+Content&utm_medium=trueAnthem&utm_source=twitter","display_url":"bizjournals.com/sanjose/news/2…","indices":[203,226]}]		[]	[]			Once living off its protein-masking technology licensing deals, this biotech raised a $117M Series B to continue to… https://t.co/LDRPskO8BF	26046.0	True	full
396198	396198	604278c8f0889200381b7add	2021-03-05 18:30:27	[]	[]	Fri Mar 05 14:01:32 +0000 2021	[{"text":"NoticiasNacionales","indices":[18,37]},{"text":"HaciendoRadio","indices":[44,58]},{"text":"Cuba","indices":[68,73]},{"text":"ParlamentoEuropeo","indices":[89,107]},{"text":"Covid19","indices":[123,131]},{"text":"CiegoDeÁvila","indices":[218,231]}]	[{"url":"https://t.co/oOBAs2J4vN","expanded_url":"https://www.radiorebelde.cu/noticia/examinan-marruecos-y-cuba-vias-para-promover-comercio-bilateral-20210305/","display_url":"radiorebelde.cu/noticia/examin…","indices":[233,256]}]	🗞️🗣️🇨🇺 Boletín de #NoticiasNacionales desde #HaciendoRadio ✔️Expone #Cuba ante grupo del #ParlamentoEuropeo avances contra #Covid19 ✔️Intercambia viceprimer ministro Jorge Luis Tapia, con agricultores de la provincia #CiegoDeÁvila https://t.co/oOBAs2J4vN	33404.0	RT @radiorebeldecu: 🗞️🗣️🇨🇺 Boletín de #NoticiasNacionales desde #HaciendoRadio ✔️Expone #Cuba ante grupo del #ParlamentoEuropeo avances con…	786.0	True	full
396199	396199	604278c9f0889200381b7b01	2021-03-05 18:30:27	[]	[]	Fri Mar 05 10:58:18 +0000 2021	[{"text":"B117","indices":[45,50]}]	[{"url":"https://t.co/IESUQXPdMv","expanded_url":"https://twitter.com/drericding/status/1367773628385869828","display_url":"twitter.com/drericding/sta…","indices":[156,179]}]	2) Here is one of the new Japan outbreaks of #B117 —linked to a school for kids under 10. This matches a lot of other trends on elevated B117 risk in kids. https://t.co/IESUQXPdMv	442860.0	RT @DrEricDing: 2) Here is one of the new Japan outbreaks of #B117 —linked to a school for kids under 10. This matches a lot of other trend…	3595.0	True	full
396200	396200	604278c9f0889200381b7b2b	2021-03-05 18:30:27	[]	[]	Fri Mar 05 18:24:20 +0000 2021	[]	[{"url":"https://t.co/fYwiLBf7tQ","expanded_url":"http://apne.ws/HbdWrVh","display_url":"apne.ws/HbdWrVh","indices":[170,193]}]	Experts advise anyone getting a mammogram or other cancer check soon after a COVID-19 vaccine to alert their doctor, to prevent false alarms from a swelling side effect. https://t.co/fYwiLBf7tQ	14555.0	RT @APHealthScience: Experts advise anyone getting a mammogram or other cancer check soon after a COVID-19 vaccine to alert their doctor, t…	61.0	True	full
396201	396201	604278c9f0889200381b7b59	2021-03-05 18:30:28	[]	[{"url":"https://t.co/SLKoZsi0yy","expanded_url":"https://vimeo.com/516822573/f4b48435f3","display_url":"vimeo.com/516822573/f4b4…","indices":[157,180]}]		[]	[]			A new video by Cincinnati Children's Hospital hopes to help balance the effort to include everyone in the vaccinati… https://t.co/gwnPr4eftL	1251.0	True	full
396202	396202	604278caf0889200381b7b61	2021-03-05 18:30:28	[]	[{"url":"https://t.co/RS1RF09kYq","expanded_url":"http://ht.ly/QSSu30rzwcy","display_url":"ht.ly/QSSu30rzwcy","indices":[131,154]}]		[]	[]			Xanxerê registra a 79ª morte por covid-19. Vítima mais recente é uma idosa de 78 anos que estava internada em Chap… https://t.co/GeumPN052k	3369.0	True	full
396203	396203	604278caf0889200381b7b69	2021-03-05 18:30:28	[]	[{"url":"https://t.co/x6MRNA6cyp","expanded_url":"https://www.chicagobusiness.com/nonprofits-philanthropy/covid-19-strained-food-banks-heres-how-chicago-food-manufacturers-are","display_url":"chicagobusiness.com/nonprofits-phi…","indices":[256,279]}]		[]	[]			It all started with a truckload of dehydrated milk — not something that can be easily donated to a food pantry like… https://t.co/P9WjVMGmIa	4909.0	True	full
396204	396204	604278caf0889200381b7b71	2021-03-05 18:30:28	[{"text":"COVID19","indices":[55,63]},{"text":"StayHome","indices":[85,94]}]	[{"url":"https://t.co/Y6JCMWSG6j","expanded_url":"https://www.gov.uk/guidance/national-lockdown-stay-at-home","display_url":"gov.uk/guidance/natio…","indices":[128,151]}]		[]	[]			Every weekend at home is helping to stop the spread of #COVID19. Let’s keep going. #StayHome this weekend. More… https://t.co/IvxNvKPw8S	940.0	True	full
396205	396205	604278caf0889200381b7b7b	2021-03-05 18:30:28	[]	[]	Fri Mar 05 18:10:03 +0000 2021	[{"text":"Pharmacare","indices":[134,145]},{"text":"ClimateEmergency","indices":[218,235]}]	[{"url":"https://t.co/87OXKieTAl","expanded_url":"https://twitter.com/saraheves11/status/1367517593246994432","display_url":"twitter.com/saraheves11/st…","indices":[285,308]}]	If the Liberals want our votes they should try to earn it not scare us into voting for them I’m not voting for a party that denied us #Pharmacare in the middle of a pandemic,builds pipeline and expand O&amp;G during a #ClimateEmergency or protects billionaires and pandemic profiteers https://t.co/87OXKieTAl	1643.0	RT @CdnNobody: If the Liberals want our votes they should try to earn it not scare us into voting for them I’m not voting for a party that…	1329.0	True	full
396206	396206	604278caf0889200381b7b8b	2021-03-05 18:30:28	[]	[]	Fri Mar 05 18:17:34 +0000 2021	[]	[{"url":"https://t.co/IZUzTTCY0q","expanded_url":"https://thehill.com/homenews/senate/541826-senate-rejects-sanders-15-minimum-wage-hike?userid=210223","display_url":"thehill.com/homenews/senat…","indices":[240,263]}]	“Sens. Manchin (D-WV.), Sinema (D-Ariz.), Tester (D-Mont.), Shaheen (D-N.H.), Hassan (D-N.H.), Coons (D-Del.) Carper (D-Del.) &amp; King (I-Maine.) voted to sustain a procedural objection-a budget point of order-against the wage increase.” https://t.co/IZUzTTCY0q	133240.0	RT @NomikiKonst: “Sens. Manchin (D-WV.), Sinema (D-Ariz.), Tester (D-Mont.), Shaheen (D-N.H.), Hassan (D-N.H.), Coons (D-Del.) Carper (D-De…	471.0	True	full
396207	396207	604278caf0889200381b7b8f	2021-03-05 18:30:28	[]	[{"url":"https://t.co/qNjngm6gdv","expanded_url":"https://www.epochtimes.de/wirtschaft/wegen-corona-regeln-insolvenzen-ruecklaeufig-hohe-pleitezahlen-passen-nicht-zum-bild-im-wahljahr-a3463394.html?tweet=1","display_url":"epochtimes.de/wirtschaft/weg…","indices":[98,121]}]		[]	[]			Wegen Corona-Regeln Insolvenzen rückläufig: "Hohe Pleitezahlen passen nicht zum Bild" im Wahljahr… https://t.co/oZgPQkDlGc	142.0	True	full
396208	396208	604278cbf0889200381b7bb7	2021-03-05 18:30:29	[]	[]	Fri Mar 05 13:45:30 +0000 2021	[{"text":"ExcludedUK","indices":[45,56]},{"text":"forgottenltd","indices":[65,78]}]	[{"url":"https://t.co/8zhVaPvcQc","expanded_url":"https://twitter.com/alisonthewliss/status/1367822211201966083","display_url":"twitter.com/alisonthewliss…","indices":[281,304]}]	Sunak/Johnson.Can you look Nurses, teachers, #ExcludedUK and the #forgottenltd in the eye and say that you have treated them honestly + fairly. £40k pay rise for Dominic Cummings £3,50 per week for nurses @BorisJohnson @RishiSunak @ShelaghFogarty @Ianblackford_MP @JohnDCaudwell https://t.co/8zhVaPvcQc	378.0	RT @taylor1612: Sunak/Johnson.Can you look Nurses, teachers, #ExcludedUK and the #forgottenltd in the eye and say that you have treated the…	143.0	True	full
396209	396209	604278cbf0889200381b7bc5	2021-03-05 18:30:29	[{"text":"viajes","indices":[106,113]},{"text":"vacaciones","indices":[114,125]},{"text":"booking","indices":[126,134]},{"text":"travel","indices":[135,142]},{"text":"verano","indices":[143,150]},{"text":"descuento","indices":[151,161]},{"text":"cupon","indices":[162,168]},{"text":"hotel","indices":[169,175]},{"text":"reservas","indices":[176,185]}]	[{"url":"https://t.co/cCAyfRl1oj","expanded_url":"http://BOOKING.COM","display_url":"BOOKING.COM","indices":[27,50]},{"url":"https://t.co/lT88j9uuQe","expanded_url":"https://ift.tt/2YaeCzL","display_url":"ift.tt/2YaeCzL","indices":[69,92]}]		[]	[]			¡Gana 15 euros! Reserva en https://t.co/cCAyfRl1oj con este enlace ➡ https://t.co/lT88j9uuQe ⬅ Aprovecha! #viajes… https://t.co/24hiX5wELZ	35.0	True	full
396210	396210	604278cbf0889200381b7bcb	2021-03-05 18:30:29	[]	[]	Fri Mar 05 12:38:48 +0000 2021	[]	[{"url":"https://t.co/C9QQyZ1nDP","expanded_url":"http://Wa.me/+523313136522","display_url":"Wa.me/+523313136522","indices":[148,171]}]	Dianita 24 años Es un deleite tenerla con nosotras. Guapa chica super Hot y cachondisima hace que te derritas con besar sus deliciosos labios 🤤 https://t.co/C9QQyZ1nDP https://t.co/3jcV7jyvw9	4890.0	RT @NataliasHouse1: Dianita 24 años Es un deleite tenerla con nosotras. Guapa chica super Hot y cachondisima hace que te derritas con be…	92.0	True	full
396211	396211	604278cbf0889200381b7bd3	2021-03-05 18:30:29	[{"text":"Covid19","indices":[0,8]},{"text":"Japón","indices":[66,72]}]	[{"url":"https://t.co/68G3A878Qw","expanded_url":"http://ow.ly/lJnh50DRltx","display_url":"ow.ly/lJnh50DRltx","indices":[153,176]}]		[]	[]			#Covid19 | A pesar del aumento de los contagios de este invierno, #Japón ha registrado un brote comparativamente pe… https://t.co/tFYMVSXsiW	5570.0	True	full
396212	396212	604278cbf0889200381b7bdf	2021-03-05 18:30:29	[]	[]	Mon Mar 01 11:17:40 +0000 2021	[]	[{"url":"https://t.co/NGtEaINYc8","expanded_url":"https://www.nytimes.com/2020/04/11/us/politics/coronavirus-trump-response.html","display_url":"nytimes.com/2020/04/11/us/…","indices":[96,119]}]	How many lives could have been saved if one person had taken his job more seriously a year ago? https://t.co/NGtEaINYc8 https://t.co/ddRbrPzNVe	1781576.0	RT @gtconway3d: How many lives could have been saved if one person had taken his job more seriously a year ago? https://t.co/NGtEaINYc8 htt…	1301.0	True	full
396213	396213	604278cbf0889200381b7be9	2021-03-05 18:30:29	[]	[]	Fri Mar 05 16:47:31 +0000 2021	[]	[{"url":"https://t.co/UvKnnU6Cn3","expanded_url":"https://www.nurses.co.uk/careers-hub/nursing-pay-guide/#nhs-pay-table-agenda-for-change-2020-21","display_url":"nurses.co.uk/careers-hub/nu…","indices":[85,108]}]	Nurses pay, I wanted to be informed Here's two relevant clips from the attached link https://t.co/UvKnnU6Cn3 Average pay £33k Benefits beyond private sector dreams 30% uplift for w/e &amp; p/h work Rises of up to 29% available on merit if not at the top of your band Could earn £100k+ https://t.co/HLR3DIv01H	4784.0	RT @gavan1734: Nurses pay, I wanted to be informed Here's two relevant clips from the attached link https://t.co/UvKnnU6Cn3 Average pay £33…	2090.0	True	full
396214	396214	604278cbf0889200381b7bfb	2021-03-05 18:30:30	[]	[]	Fri Mar 05 18:29:42 +0000 2021	[]	[{"url":"https://t.co/BGYWRZ2El7","expanded_url":"https://elpais.com/sociedad/2021-03-05/igualdad-impulsa-una-red-de-cuidadoras-de-ninos-para-que-las-madres-puedan-trabajar.html","display_url":"elpais.com/sociedad/2021-…","indices":[256,279]}]	Plan Corresponsables del Ministerio @IgualdadGob de @IreneMontero: 190 millones de euros en 2021 para crear una red de cuidadoras/es profesionales que atiendan a los niños menores de 14 años mientras sus madres trabajan. Feminismo y cuidados, con hechos. https://t.co/BGYWRZ2El7	580932.0	RT @PabloEchenique: Plan Corresponsables del Ministerio @IgualdadGob de @IreneMontero: 190 millones de euros en 2021 para crear una red de…	269.0	True	full
396215	396215	604278cbf0889200381b7bff	2021-03-05 18:30:30	[{"text":"Zuckerbucks","indices":[74,86]},{"text":"iapol","indices":[265,271]}]	[{"url":"https://t.co/LBMa0Zk4CM","expanded_url":"https://thefga.org/research/zuckerbucks-iowa-election/","display_url":"thefga.org/research/zucke…","indices":[241,264]}]		[]	[]			WOW! New research shows Iowa localities received more than $1 million in #Zuckerbucks. Grants were framed as COVID… https://t.co/moLRH0lTNy	3824.0	True	full
396216	396216	604278cbf0889200381b7c01	2021-03-05 18:30:30	[]	[]	Fri Mar 05 13:19:42 +0000 2021	[{"text":"COVID19","indices":[127,135]},{"text":"BTSLoveMyself","indices":[241,255]}]	[{"url":"https://t.co/3cCMpRoZx5","expanded_url":"https://www.unicef.org/brazil/comunicados-de-imprensa/bts-e-big-hit-renovam-o-compromisso-com-campanha-love-myself-para-apoiar-o-unicef","display_url":"unicef.org/brazil/comunic…","indices":[256,279]}]	O primeiro passo para criar um mundo mais amável? Aprender a amar a si mesmo. 💜 Enquanto enfrentamos o segundo ano da pandemia #COVID19, o @bts_twt renova seu compromisso com o UNICEF em reimaginar um mundo mais gentil, seguro e conectado. #BTSLoveMyself https://t.co/3cCMpRoZx5	610644.0	RT @unicefbrasil: O primeiro passo para criar um mundo mais amável? Aprender a amar a si mesmo. 💜 Enquanto enfrentamos o segundo ano da pan…	667.0	True	full
396217	396217	604278cbf0889200381b7c07	2021-03-05 18:30:30	[]	[{"url":"https://t.co/V1qcVccWXP","expanded_url":"http://bit.ly/EFCKOGO","display_url":"bit.ly/EFCKOGO","indices":[144,167]}]		[]	[]			Meanwhile, frontline communities struggle with health impacts from toxic air pollution that puts them at greater ri… https://t.co/4t9tc1Flv4	514.0	True	full
396218	396218	604278cbf0889200381b7c11	2021-03-05 18:30:30	[]	[]	Fri Mar 05 06:21:11 +0000 2021	[]	[{"url":"https://t.co/5bMLL7dcBA","expanded_url":"https://www.youtube.com/watch?v=5KfWFuHT3tQ","display_url":"youtube.com/watch?v=5KfWFu…","indices":[177,200]}]	10 hours from now, join myself and @TheOneAzrai on an adventure of dragons, dark rides, and 80's fantasy vibes. Full coverage of a crowded pre pandemic theme park: Efteling. https://t.co/5bMLL7dcBA https://t.co/odLHjXA6RT	24411.0	RT @momo_obrien: 10 hours from now, join myself and @TheOneAzrai on an adventure of dragons, dark rides, and 80's fantasy vibes. Full cov…	31.0	True	full
396219	396219	604278ccf0889200381b7c15	2021-03-05 18:30:30	[]	[{"url":"https://t.co/H9Omp9uCuO","expanded_url":"http://gofundme.com/f/6g7et-thekidscorner?sharetype=teams&member=8245822&rcid=r01-16121493794-da88f8cfe6774663&pc=tw_co_campmgmt_m&utm_medium=social&utm_source=twitter&utm_campaign=p_lico+share-sheet","display_url":"gofundme.com/f/6g7et-thekid…","indices":[202,225]}]		[]	[]			@MKvidahl Twitter friends i know its some people with a heart that will Donate to help Black Mothers lost there job… https://t.co/Jx2XmA93zY	1484.0	True	full
396220	396220	604278ccf0889200381b7c27	2021-03-05 18:30:30	[]	[]	Fri Mar 05 18:27:53 +0000 2021	[]	[{"url":"https://t.co/DrWb91ATSs","expanded_url":"https://youtu.be/_9J1nFkxeMc","display_url":"youtu.be/_9J1nFkxeMc","indices":[24,47]},{"url":"https://t.co/1Lwl7XrwcE","expanded_url":"https://pix11.com/news/coronavirus/vaccine-passport-app-for-large-stadiums-arenas-tested-in-new-york/","display_url":"pix11.com/news/coronavir…","indices":[244,267]}]	When I made this video (https://t.co/DrWb91ATSs) in Nov, Ticketmaster backtracked on vaccine passport. Looks like IBM found a willing partners in NY with crooked Cuomo: " ‘Vaccine passport’ app for large stadiums, arenas tested in New York " https://t.co/1Lwl7XrwcE	2192.0	RT @AndrewSaysTV: When I made this video (https://t.co/DrWb91ATSs) in Nov, Ticketmaster backtracked on vaccine passport. Looks like IBM fo…	78.0	True	full
396221	396221	604278ccf0889200381b7c2b	2021-03-05 18:30:30	[{"text":"SustainableFriday","indices":[0,18]}]	[{"url":"https://t.co/xRy2zpD8md","expanded_url":"https://tfgm.com/coronavirus","display_url":"tfgm.com/coronavirus","indices":[190,213]}]		[]	[]			#SustainableFriday As we embark on the government roadmap to reopening, a reminder that you can find all the latest… https://t.co/M4OrZnE99B	56469.0	True	full
396222	396222	604278ccf0889200381b7c31	2021-03-05 18:30:30	[]	[]	Fri Mar 05 12:08:04 +0000 2021	[]	[{"url":"https://t.co/LYEMQlGPO0","expanded_url":"https://www.local.gov.uk/sites/default/files/documents/Vaccination%20do%20and%20donts%20by%20audience%20cohorts.pdf","display_url":"local.gov.uk/sites/default/…","indices":[211,234]}]	Do share this. Is the document the NHS are using to make as many people as possible feel pressured into taking the experimental vaccines and gene therapys Behaviour Change Unit Optimising Vaccination Roll Out https://t.co/LYEMQlGPO0	90391.0	RT @simondolan: Do share this. Is the document the NHS are using to make as many people as possible feel pressured into taking the experime…	42.0	True	full
396223	396223	604278ccf0889200381b7c4f	2021-03-05 18:30:30	[]	[]	Fri Mar 05 17:56:35 +0000 2021	[]	[{"url":"https://t.co/S8MwO6pEhP","expanded_url":"https://www.nytimes.com/2021/03/04/us/trump-federico-klein-capitol-attack.html?action=click&module=Spotlight&pgtype=Homepage","display_url":"nytimes.com/2021/03/04/us/…","indices":[222,245]}]	The investigation of January 6 is moving into the Trump administration This won't be the last shoe to drop. I'll be joining @CNN at about 2:15 PM ET w/ the great @brikeilarcnn to discuss that &amp; related developments https://t.co/S8MwO6pEhP	284408.0	RT @NormEisen: The investigation of January 6 is moving into the Trump administration This won't be the last shoe to drop. I'll be joinin…	2817.0	True	full
396224	396224	604278ccf0889200381b7c63	2021-03-05 18:30:31	[{"text":"Sunrise","indices":[18,26]},{"text":"COVID19","indices":[164,172]},{"text":"FlaPol","indices":[264,271]}]	[{"url":"https://t.co/hKSXSnDbbl","expanded_url":"https://sunrise.fireside.fm/354","display_url":"sunrise.fireside.fm/354","indices":[239,262]}]		[]	[]			ICYMI: On today's #Sunrise w/@RadioRicko: — @NikkiFriedFL calls for @FBI probe of @GovRonDeSantis — Gary… https://t.co/YDPDoz7aL9	26317.0	True	full
396225	396225	604278ccf0889200381b7c65	2021-03-05 18:30:31	[{"text":"Sunrise","indices":[18,26]},{"text":"COVID19","indices":[164,172]},{"text":"FlaPol","indices":[264,271]}]	[{"url":"https://t.co/BLcJPYo7cL","expanded_url":"https://sunrise.fireside.fm/354","display_url":"sunrise.fireside.fm/354","indices":[239,262]}]		[]	[]			ICYMI: On today's #Sunrise w/@RadioRicko: — @NikkiFriedFL calls for @FBI probe of @GovRonDeSantis — Gary… https://t.co/1IV6twB0q9	26191.0	True	full
396226	396226	604278ccf0889200381b7c69	2021-03-05 18:30:31	[{"text":"EEUU","indices":[63,68]},{"text":"COVID_19","indices":[166,175]}]	[{"url":"https://t.co/5a04SOEFNQ","expanded_url":"https://cutt.ly/SXpF0JG","display_url":"cutt.ly/SXpF0JG","indices":[177,200]}]		[]	[]			Érika De La Vega y Luis Chataing, quienes actualmente viven en #EEUU, anunciaron con apenas algunas horas de difere… https://t.co/JmtngT5qHs	818403.0	True	full
396227	396227	604278cdf0889200381b7c71	2021-03-05 18:30:31	[]	[]	Fri Mar 05 17:39:27 +0000 2021	[{"text":"Corona","indices":[129,136]},{"text":"CDU","indices":[170,174]},{"text":"Loebel","indices":[231,238]}]	[{"url":"https://t.co/naaCKWw7uX","expanded_url":"https://www.deutschlandfunk.de/corona-virus-medienbericht-firma-von-cdu.1939.de.html?drn:news_id=1234578","display_url":"deutschlandfunk.de/corona-virus-m…","indices":[239,262]}]	Den Ärmsten nicht mal den Dreck unter den Fingernägeln gönnen, aber selbst fleischfressende Pflanze sein. Das ist so verkommen. „#Corona-Virus. Medienbericht: Firma von #CDU-Bundestagsabgeordneten erhielt Provisionen für Masken.“ #Loebel https://t.co/naaCKWw7uX	21625.0	RT @IngeHannemann: Den Ärmsten nicht mal den Dreck unter den Fingernägeln gönnen, aber selbst fleischfressende Pflanze sein. Das ist so ver…	787.0	True	full
396228	396228	604278cdf0889200381b7c79	2021-03-05 18:30:31	[]	[]	Fri Mar 05 18:20:46 +0000 2021	[]	[{"url":"https://t.co/3X1KNBHSkQ","expanded_url":"https://mol.im/a/9327195","display_url":"mol.im/a/9327195","indices":[233,256]}]	So we protected the NHS by following the rules. Appointments cancelled, cancer treatments postponed, operations stopped. Your strike is a slap in the face for us. Unions warn NHS staff will QUIT over 'slap in the face' 1% pay rise https://t.co/3X1KNBHSkQ via @MailOnline	7538.0	RT @Patricia344130: So we protected the NHS by following the rules. Appointments cancelled, cancer treatments postponed, operations stopped…	350.0	True	full
396229	396229	604278cdf0889200381b7c7f	2021-03-05 18:30:31	[]	[]	Mon Feb 15 01:51:38 +0000 2021	[]	[{"url":"https://t.co/QYSaYiG9Ni","expanded_url":"https://trib.al/aqn3YWJ","display_url":"trib.al/aqn3YWJ","indices":[160,183]}]	Don't get it twisted: The Johnson &amp; Johnson vaccine is 100% effective at preventing Covid-19 hospitalizations and deaths, according to clinical trial data. https://t.co/QYSaYiG9Ni https://t.co/nuJ2157Z2M	1021741.0	RT @voxdotcom: Don't get it twisted: The Johnson &amp; Johnson vaccine is 100% effective at preventing Covid-19 hospitalizations and deaths, ac…	7149.0	True	full
396230	396230	604278cdf0889200381b7c85	2021-03-05 18:30:31	[]	[]	Fri Mar 05 17:59:02 +0000 2021	[]	[{"url":"https://t.co/koREgszcdU","expanded_url":"https://www.elmundo.es/cultura/laesferadepapel/2019/12/15/5df0f97121efa069698b457d.html","display_url":"elmundo.es/cultura/laesfe…","indices":[257,280]}]	Se cumplen 68 años de la muerte de uno de los mayores asesinos de la historia: Stalin. En el genocidio ucraniano, lo que es conocido como el ‘holodomor’, fueron asesinadas cinco millones de personas por la represión y por el hambre. ¡Nada que celebrar! https://t.co/koREgszcdU	345121.0	RT @Tonicanto1: Se cumplen 68 años de la muerte de uno de los mayores asesinos de la historia: Stalin. En el genocidio ucraniano, lo que…	1912.0	True	full
396231	396231	604278cdf0889200381b7ca1	2021-03-05 18:30:31	[]	[]	Fri Mar 05 17:23:15 +0000 2021	[{"text":"COVID19","indices":[226,234]},{"text":"UnrestrictedBioweapon","indices":[236,258]},{"text":"CCPLiedPeopleDied","indices":[259,277]}]	[{"url":"https://t.co/NOpkkgkxR4","expanded_url":"https://twitter.com/ConservJean/status/1367884198065868803","display_url":"twitter.com/ConservJean/st…","indices":[278,301]}]	Guess? 😎 Just tip of iceberg revealed in front of public now. U will enjoy digging up the evidences! Clues in my two Yan’s Reports (References are important!), Response to CNN, and my coming reports! Links in my pinned tweet. #COVID19 #UnrestrictedBioweapon #CCPLiedPeopleDied https://t.co/NOpkkgkxR4	78861.0	RT @DrLiMengYAN1: Guess? 😎 Just tip of iceberg revealed in front of public now. U will enjoy digging up the evidences! Clues in my two Yan’…	137.0	True	full
396232	396232	604278cdf0889200381b7cad	2021-03-05 18:30:31	[]	[{"url":"https://t.co/i07Y2u4m1U","expanded_url":"https://indie-music.com/im/masato-and-friends-records-pandemic-busting-version-of-ode-to-joy/","display_url":"indie-music.com/im/masato-and-…","indices":[250,273]}]		[]	[]			Masato And Friends Records Pandemic-Busting Version Of “Ode To Joy” 7 singers, 4 musicians and 14 dancers from aro… https://t.co/4biOpbTaKW	17420.0	True	full
396233	396233	604278cdf0889200381b7cb7	2021-03-05 18:30:32	[]	[]	Fri Mar 05 18:24:20 +0000 2021	[]	[{"url":"https://t.co/0STPG7fKq1","expanded_url":"https://www.bostonglobe.com/2021/03/04/metro/there-is-no-anti-racist-movement-without-fighting-anti-asian-discrimination/","display_url":"bostonglobe.com/2021/03/04/met…","indices":[252,275]}]	"Before we had a...case in the city...the xenophobic stigma attached to coronavirus started to tear away at my neighborhood." @SincerelyJenee's @BostonGlobe piece cites our report, which found 30% of Americans had witnessed anti-Asian discrimination. https://t.co/0STPG7fKq1	130078.0	RT @publicintegrity: "Before we had a...case in the city...the xenophobic stigma attached to coronavirus started to tear away at my neighbo…	132.0	True	full
396234	396234	604278cdf0889200381b7cc7	2021-03-05 18:30:32	[]	[]	Fri Mar 05 12:05:09 +0000 2021	[]	[{"url":"https://t.co/wQRRPvjJJ1","expanded_url":"https://www.elnacional.com/opinion/la-universidad-en-agonia-2/","display_url":"elnacional.com/opinion/la-uni…","indices":[146,169]}]	"La universidad en agonía" En sus recintos parecen alojarse más bien las sombras y es tiempo de mostrarle si la queremos realmente. @jrherreraucv https://t.co/wQRRPvjJJ1 vía @ElNacionalWeb @ConstitucionalU @p_betanco @maximofsiso @luisbarraganj @millanborges @carlosnanezr	5153.0	RT @nchittylaroche: "La universidad en agonía" En sus recintos parecen alojarse más bien las sombras y es tiempo de mostrarle si la queremo…	5297.0	True	full
396235	396235	604278cef0889200381b7cdb	2021-03-05 18:30:32	[]	[]	Fri Mar 05 17:54:06 +0000 2021	[]	[{"url":"https://t.co/5KZNgWN1CN","expanded_url":"https://trib.al/UjJpHk1","display_url":"trib.al/UjJpHk1","indices":[150,173]}]	U.K. workers might be asked to return to offices after the pandemic because working from home hurts productivity, a Bank of England policy maker said https://t.co/5KZNgWN1CN	7108516.0	RT @business: U.K. workers might be asked to return to offices after the pandemic because working from home hurts productivity, a Bank of E…	18.0	True	full
396236	396236	604278cef0889200381b7cf7	2021-03-05 18:30:32	[]	[{"url":"https://t.co/83nyK9q8w6","expanded_url":"https://bit.ly/2NneKvM","display_url":"bit.ly/2NneKvM","indices":[230,253]}]		[]	[]			Tour Fenway Park through the dynamic lens of the Red Sox team Drone. Experience the ballpark and the history of ba… https://t.co/jXTm1UgmQO	2731.0	True	full
396237	396237	604278cef0889200381b7cfb	2021-03-05 18:30:32	[{"text":"CovidVaccine","indices":[65,78]}]	[{"url":"https://t.co/p9TZADDuJu","expanded_url":"https://www.greaterthancovid.org/theconversation/","display_url":"greaterthancovid.org/theconversatio…","indices":[238,261]}]		[]	[]			Black scientists, doctors, and nurses answer questions about the #CovidVaccine in conversation with @wkamaubell. Th… https://t.co/YIS29yOj2V	1367.0	True	full
396238	396238	604278cef0889200381b7d11	2021-03-05 18:30:33	[]	[]	Fri Mar 05 18:27:38 +0000 2021	[{"text":"FAQFriday","indices":[5,15]}]	[{"url":"https://t.co/rAeOeP24Aj","expanded_url":"https://www.equalityrights.org/frequently-asked-questions/covid19-and-housing","display_url":"equalityrights.org/frequently-ask…","indices":[257,280]}]	It's #FAQFriday and we have answers to common questions about housing issues in Ontario during the pandemic: 🔹Can my landlord enter my unit? 🔹Can I be evicted? How can I prevent that? 🔹Where can I get rental &amp; other support? Sneak peek in the thread👇 https://t.co/rAeOeP24Aj	2181.0	RT @CERAOntario: It's #FAQFriday and we have answers to common questions about housing issues in Ontario during the pandemic: 🔹Can my land…	577.0	True	full
396239	396239	604278cef0889200381b7d13	2021-03-05 18:30:33	[]	[]	Fri Mar 05 16:55:00 +0000 2021	[{"text":"10TV","indices":[161,166]}]	[{"url":"https://t.co/JbfLfmttN3","expanded_url":"https://bit.ly/2PrAabx","display_url":"bit.ly/2PrAabx","indices":[137,160]}]	The Ohio State University announced they will increase testing for on-campus students after the infection rate doubled in the last week. https://t.co/JbfLfmttN3 #10TV	332005.0	RT @10TV: The Ohio State University announced they will increase testing for on-campus students after the infection rate doubled in the las…	1829.0	True	full
396240	396240	604278cef0889200381b7d1b	2021-03-05 18:30:33	[]	[]	Fri Mar 05 18:15:04 +0000 2021	[]	[{"url":"https://t.co/nqCN82eBSM","expanded_url":"https://apnews.com/article/free-thein-zaw-myanmar-13e7a37eb77d63436846122f8eed4b48","display_url":"apnews.com/article/free-t…","indices":[249,272]}]	"The Biden administration stepped up its condemnation of the coup in Myanmar on Thursday, demanding that military authorities stop their brutal crackdown on pro-democracy protesters and release demonstrators and journalists who have been detained." https://t.co/nqCN82eBSM https://t.co/hrqi7Bz1EV	431363.0	RT @KenRoth: "The Biden administration stepped up its condemnation of the coup in Myanmar on Thursday, demanding that military authorities…	837.0	True	full
396241	396241	604278cef0889200381b7d1f	2021-03-05 18:30:33	[]	[]	Thu Mar 04 16:22:16 +0000 2021	[]	[{"url":"https://t.co/VRsooaWKqb","expanded_url":"https://correctiv.org/faktencheck/2021/03/04/herkunft-von-covid-patienten-wird-in-deutschland-nicht-erfasst-bild-reisst-laut-rki-und-bethanien-klinik-aussagen-aus-dem-kontext/","display_url":"correctiv.org/faktencheck/20…","indices":[252,275]}]	In einem „Bild“-Artikel werden RKI-Chef Lothar Wieler und ein Chefarzt zitiert: bis zu 90 Prozent der Covid-Intensivpatienten hätten Migrationshintergrund. Die Aussagen haben keine statistische Grundlage – und wurden offenbar aus dem Kontext gerissen. https://t.co/VRsooaWKqb	19370.0	RT @correctiv_fakt: In einem „Bild“-Artikel werden RKI-Chef Lothar Wieler und ein Chefarzt zitiert: bis zu 90 Prozent der Covid-Intensivpat…	147.0	True	full
396242	396242	604278cff0889200381b7d33	2021-03-05 18:30:33	[]	[]	Fri Mar 05 18:14:58 +0000 2021	[]	[{"url":"https://t.co/VBMUDwAeXJ","expanded_url":"https://twitter.com/NicholsUprising/status/1367884327539904512","display_url":"twitter.com/NicholsUprisin…","indices":[226,249]}]	These senators need to be removed &amp; replaced with people who support raising the minimum wage to at least $15/hr. The policy is popular and if folks are wise, they will run candidates against these senators on this issue. https://t.co/VBMUDwAeXJ	452839.0	RT @BreeNewsome: These senators need to be removed &amp; replaced with people who support raising the minimum wage to at least $15/hr. The poli…	1367.0	True	full
396243	396243	604278cff0889200381b7d47	2021-03-05 18:30:33	[{"text":"COVID","indices":[99,105]}]	[{"url":"https://t.co/REyWUXFUsf","expanded_url":"https://www.twn.my/title2/wto.info/2021/ti210220.htm","display_url":"twn.my/title2/wto.inf…","indices":[151,174]}]		[]	[]			“Nobody’s safe until everybody’s safe.” Australia should support the TRIPS waiver; new variants of #COVID are waiti… https://t.co/3v3cEqIFBn	1381.0	True	full
396244	396244	604278cff0889200381b7d49	2021-03-05 18:30:33	[{"text":"COVID19","indices":[169,177]}]	[{"url":"https://t.co/uUtJedzADm","expanded_url":"https://www.tagesschau.de/inland/rki-pk-corona-103.html","display_url":"tagesschau.de/inland/rki-pk-…","indices":[94,117]}]		[]	[]			Spahn zur Corona-Pandemie "Mehr als genug Schnelltests" + "Wir sind doch Logistikweltmeister"… https://t.co/1onHkrMh9Y	9158.0	True	full
396245	396245	604278cff0889200381b7d4d	2021-03-05 18:30:33	[{"text":"ViciousCircle","indices":[226,240]},{"text":"VCNation","indices":[241,250]},{"text":"ViciousCircleOnline","indices":[251,271]},{"text":"VCFineLine","indices":[272,283]}]	[{"url":"https://t.co/2JVDFqZzn6","expanded_url":"http://ow.ly/y0Iv50zJw22","display_url":"ow.ly/y0Iv50zJw22","indices":[202,225]}]		[]	[]			Its Friday so here's our gift to you today with the final and epic track "Hear Me" from our album "Fine Line" which… https://t.co/ssPyflXF4v	91.0	True	full
396246	396246	604278cff0889200381b7d4f	2021-03-05 18:30:33	[]	[]	Fri Mar 05 02:26:08 +0000 2021	[]	[{"url":"https://t.co/z48ApGyVbp","expanded_url":"https://www.wsj.com/articles/cuomo-advisers-altered-report-on-covid-19-nursing-home-deaths-11614910855","display_url":"wsj.com/articles/cuomo…","indices":[232,255]}]	EXCLUSIVE: New York Gov. Andrew Cuomo’s top advisers successfully pushed state health officials to strip a July report of data showing that more nursing-home residents had died of Covid-19 than the administration had acknowledged. https://t.co/z48ApGyVbp	35430.0	RT @JimmyVielkind: EXCLUSIVE: New York Gov. Andrew Cuomo’s top advisers successfully pushed state health officials to strip a July report o…	152.0	True	full
396247	396247	604278cff0889200381b7d55	2021-03-05 18:30:33	[]	[]	Fri Mar 05 18:29:28 +0000 2021	[]	[{"url":"https://t.co/bAbilligwQ","expanded_url":"https://goodlawproject.org/update/johnson-misled-parliament/","display_url":"goodlawproject.org/update/johnson…","indices":[142,165]}]	Not a fvcking dickie-bird on ⁦@BBCNews⁩ BREAKING: Court Order shows Boris Johnson misled Parliament over Covid contracts - Good Law Project https://t.co/bAbilligwQ	1323.0	RT @RutilusAstrum: Not a fvcking dickie-bird on ⁦@BBCNews⁩ BREAKING: Court Order shows Boris Johnson misled Parliament over Covid contrac…	1484.0	True	full
396248	396248	604278cff0889200381b7d6b	2021-03-05 18:30:34	[]	[{"url":"https://t.co/15tUput5xY","expanded_url":"https://bit.ly/3ffJGWW","display_url":"bit.ly/3ffJGWW","indices":[212,235]}]		[]	[]			@rayuro Hola, radica una queja ante el operador en 15 días hábiles deben responderte, te entregarán un (CUN), si no… https://t.co/DSuOxAg6RO	173368.0	True	full
396249	396249	604278cff0889200381b7d7b	2021-03-05 18:30:34	[]	[]	Fri Mar 05 17:59:02 +0000 2021	[]	[{"url":"https://t.co/koREgszcdU","expanded_url":"https://www.elmundo.es/cultura/laesferadepapel/2019/12/15/5df0f97121efa069698b457d.html","display_url":"elmundo.es/cultura/laesfe…","indices":[257,280]}]	Se cumplen 68 años de la muerte de uno de los mayores asesinos de la historia: Stalin. En el genocidio ucraniano, lo que es conocido como el ‘holodomor’, fueron asesinadas cinco millones de personas por la represión y por el hambre. ¡Nada que celebrar! https://t.co/koREgszcdU	345121.0	RT @Tonicanto1: Se cumplen 68 años de la muerte de uno de los mayores asesinos de la historia: Stalin. En el genocidio ucraniano, lo que…	323.0	True	full
396250	396250	604278d0f0889200381b7d7f	2021-03-05 18:30:34	[]	[]	Mon Jan 04 14:24:27 +0000 2021	[{"text":"Feliz2021","indices":[0,10]}]	[{"url":"https://t.co/A0ejqxL8iY","expanded_url":"http://Onlyfans.com/zuannasol","display_url":"Onlyfans.com/zuannasol","indices":[242,265]}]	#Feliz2021 para todos 😘 De regalo reyes, pedí mucho sexo y verga😈 Les gusta participar en la primera dinámica del año?🥳 Solo tienes que dar RT, like a este tweet y los 15 comentarios que más me calienten, se llevaran este video completo🔥 https://t.co/A0ejqxL8iY 🔞 4 USD https://t.co/bvPENeDaIl	303222.0	RT @Zuanna_Sol: #Feliz2021 para todos 😘 De regalo reyes, pedí mucho sexo y verga😈 Les gusta participar en la primera dinámica del año?🥳…	303222.0	True	full
396251	396251	604278d0f0889200381b7d85	2021-03-05 18:30:34	[]	[{"url":"https://t.co/5EdEXbkKH7","expanded_url":"https://twitter.com/dailyposter/status/1367886840880107520","display_url":"twitter.com/dailyposter/st…","indices":[265,288]}]		[]	[]			@dailyposter @andrewperezdc @Sen_JoeManchin @SenatorSinema @SenatorTester @SenatorShaheen @SenatorHassan… https://t.co/Hxc15rxtuC	268.0	True	full
396252	396252	604278d0f0889200381b7d8d	2021-03-05 18:30:34	[]	[]	Fri Mar 05 17:45:02 +0000 2021	[]	[{"url":"https://t.co/0YTJJWjW5y","expanded_url":"https://dailycaller.com/2020/05/15/new-york-coronavirus-reporting-nursing-home-deaths-undercounting/","display_url":"dailycaller.com/2020/05/15/new…","indices":[133,156]}]	Yes you did! It was @AndrewKerrNC who first reported that Cuomo's Health Department was undercounting nursing home deaths on May 15. https://t.co/0YTJJWjW5y	742299.0	RT @DailyCaller: Yes you did! It was @AndrewKerrNC who first reported that Cuomo's Health Department was undercounting nursing home deaths…	467.0	True	full
396253	396253	604278d0f0889200381b7d8f	2021-03-05 18:30:34	[{"text":"GrandFridayVigil","indices":[198,215]},{"text":"JumiaExposed","indices":[216,229]},{"text":"TTTT","indices":[230,235]},{"text":"KlubH2O","indices":[236,244]},{"text":"luxeatciala","indices":[245,257]}]	[{"url":"https://t.co/03O9Irdz0c","expanded_url":"https://bit.ly/3nkL2nN","display_url":"bit.ly/3nkL2nN","indices":[152,175]}]		[]	[]			Its now easy to update tenants details and bills while on the field using agencygo mobile app. Register today and s… https://t.co/xE6LwR4c4h	66.0	True	full
396254	396254	604278d0f0889200381b7dbd	2021-03-05 18:30:34	[]	[]	Fri Mar 05 15:33:54 +0000 2021	[{"text":"COVID19","indices":[27,35]},{"text":"ppecontracts","indices":[161,174]}]	[{"url":"https://t.co/D2Tnut9ci5","expanded_url":"https://www.standard.co.uk/news/uk/chamberlain-matt-hancock-government-department-of-health-and-social-care-high-court-b922419.html","display_url":"standard.co.uk/news/uk/chambe…","indices":[55,78]}]	Govt failed to publish 504 #COVID19 contracts in time https://t.co/D2Tnut9ci5 Hope media will be covering @GoodLawProject Judicial Review in May re Govt's huge #ppecontracts to questionable counterparties most of which couldn't be used &amp; wasted 100millions of taxpayers money	187583.0	RT @thatginamiller: Govt failed to publish 504 #COVID19 contracts in time https://t.co/D2Tnut9ci5 Hope media will be covering @GoodLawProj…	327.0	True	full
396255	396255	604278d0f0889200381b7dd1	2021-03-05 18:30:35	[]	[{"url":"https://t.co/3MxUC4py8e","expanded_url":"https://bit.ly/30fF2CP","display_url":"bit.ly/30fF2CP","indices":[221,244]}]		[]	[]			Super excited to share this news. You can stream a 2019 performance of my play “How to Catch Creation” March 15-28!… https://t.co/i8XOXTapkt	272.0	True	full
396256	396256	604278d0f0889200381b7dd3	2021-03-05 18:30:35	[]	[{"url":"https://t.co/6ibmNaQnxY","expanded_url":"https://bit.ly/36DbWBD","display_url":"bit.ly/36DbWBD","indices":[193,216]},{"url":"https://t.co/3yEZT4Cl0o","expanded_url":"https://www.youtube.com/watch?v=Nafr5-iOmik&feature=emb_logo","display_url":"youtube.com/watch?v=Nafr5-…","indices":[217,240]}]		[]	[]			Although an often neglected part of maintenance, tire care is very important to keeping your vehicle running and lo… https://t.co/tDddpxy9wC	13.0	True	full
396257	396257	604278d0f0889200381b7dd5	2021-03-05 18:30:35	[]	[]	Fri Mar 05 17:11:53 +0000 2021	[]	[{"url":"https://t.co/xcWsfcJRVI","expanded_url":"https://twitter.com/Diego_Molano/status/1367858692000002048","display_url":"twitter.com/Diego_Molano/s…","indices":[141,164]}]	Cómo se nota que este @mindefensa no tiene ni idea del cargo, entonces se va detrás de tareas menores, que deben cumplir agentes de policía. https://t.co/xcWsfcJRVI	8524.0	RT @DianaDefensora: Cómo se nota que este @mindefensa no tiene ni idea del cargo, entonces se va detrás de tareas menores, que deben cumpli…	562.0	True	full
396258	396258	604278d1f0889200381b7ddb	2021-03-05 18:30:35	[]	[]	Thu Mar 04 20:30:39 +0000 2021	[]	[{"url":"https://t.co/u84OhfiRFL","expanded_url":"https://www.cdc.gov/coronavirus/2019-ncov/travelers/testing-international-air-travelers.html","display_url":"cdc.gov/coronavirus/20…","indices":[86,109]},{"url":"https://t.co/rOartFXfZt","expanded_url":"https://danaloesch.substack.com/p/the-rage-hypocrisy-over-texass-reopening","display_url":"danaloesch.substack.com/p/the-rage-hyp…","indices":[248…	Note: YOU have to have a NEGATIVE test before boarding your flight to reenter the US: https://t.co/u84OhfiRFL This is NOT being applied to illegal entrants and asylum seekers at the border. Here is some of the WIDESPREAD public reporting on this: https://t.co/rOartFXfZt https://t.co/PbkfsvaIyh	1110722.0	RT @DLoesch: Note: YOU have to have a NEGATIVE test before boarding your flight to reenter the US: https://t.co/u84OhfiRFL This is NOT bei…	136.0	True	full
396259	396259	604278d1f0889200381b7de3	2021-03-05 18:30:35	[]	[{"url":"https://t.co/TT6Dm86CF6","expanded_url":"https://www.jdsupra.com/legalnews/webinar-taking-the-plunge-lessons-5594908/","display_url":"jdsupra.com/legalnews/webi…","indices":[130,153]}]		[]	[]			[Webinar] Taking the Plunge: Lessons Learned from Water System Consolidations - March 23rd, 11:00 am - 12:15 pm PT… https://t.co/QxsKMCfai9	21631.0	True	full
396260	396260	604278d1f0889200381b7e03	2021-03-05 18:30:35	[]	[{"url":"https://t.co/NGwbJ0G8uv","expanded_url":"https://tinyurl.com/y9aznkv5","display_url":"tinyurl.com/y9aznkv5","indices":[109,132]}]		[]	[]			Savoirnews - Covid-19: « La découverte des vaccins est un salut pour le monde entier » (Prof.Salou Mounerou)… https://t.co/6tVsSB6YqG	13628.0	True	full
396261	396261	604278d1f0889200381b7e1d	2021-03-05 18:30:36	[]	[]	Fri Mar 05 16:56:35 +0000 2021	[]	[{"url":"https://t.co/1p3MLv7cgl","expanded_url":"https://www.gazetadopovo.com.br/rodrigo-constantino/lockdown-perpetuo-a-esquerda-gostou-da-brincadeira/","display_url":"gazetadopovo.com.br/rodrigo-consta…","indices":[169,192]}]	Essa gente toda tem mostrado um grau de politização excessiva durante a pandemia, assim como certa insensibilidade para com os trabalhadores desesperados. Leia mais em: https://t.co/1p3MLv7cgl	708551.0	RT @Rconstantino: Essa gente toda tem mostrado um grau de politização excessiva durante a pandemia, assim como certa insensibilidade para c…	53.0	True	full
396262	396262	604278d2f0889200381b7e3d	2021-03-05 18:30:36	[]	[]	Fri Mar 05 18:28:40 +0000 2021	[{"text":"VillaClara","indices":[33,44]}]	[{"url":"https://t.co/tNFmZLxwQK","expanded_url":"https://youtu.be/mb3kaWsx-eQ","display_url":"youtu.be/mb3kaWsx-eQ","indices":[188,211]}]	Desde el mes de mayo de 2020, en #VillaClara se desarrolla una investigación nacional relacionada con un sistema auxiliar de diagnóstico de la Covid-19 basado en radiografía de tórax. 👀👇 https://t.co/tNFmZLxwQK	4030.0	RT @TLcubanacan: Desde el mes de mayo de 2020, en #VillaClara se desarrolla una investigación nacional relacionada con un sistema auxiliar…	834.0	True	full
396263	396263	604278d2f0889200381b7e3f	2021-03-05 18:30:36	[]	[]	Thu Mar 04 22:12:54 +0000 2021	[]	[{"url":"https://t.co/syKn7WAiPS","expanded_url":"https://www.bbc.co.uk/news/uk-politics-52262012","display_url":"bbc.co.uk/news/uk-politi…","indices":[228,251]}]	12 April 20: "I cannot thank our magnificent NHS enough. The staff at St Thomas' Hospital have been incredible. I will never, ever be able to repay you and I will never stop thanking you." 11 months later: "One percent okay?" https://t.co/syKn7WAiPS	19810.0	RT @DMinghella: 12 April 20: "I cannot thank our magnificent NHS enough. The staff at St Thomas' Hospital have been incredible. I will neve…	1521.0	True	full
396264	396264	604278d2f0889200381b7e45	2021-03-05 18:30:36	[{"text":"Kurz","indices":[0,5]},{"text":"COVID19","indices":[272,280]}]	[{"url":"https://t.co/DIgJ2TDEKh","expanded_url":"https://www.derstandard.at/jetzt/livebericht/2000124677938/ausreisebestimmungen-in-radstadt-und-bad-hofgastein-in-kraft?ref=article","display_url":"derstandard.at/jetzt/liveberi…","indices":[65,88]}]		[]	[]			#Kurz hofft, dass über 65-Jährige "noch im April" geimpft werden https://t.co/DIgJ2TDEKh In Amerika sollen ALLE E… https://t.co/Jj4G3K9qkJ	34.0	True	full
396265	396265	604278d2f0889200381b7e49	2021-03-05 18:30:36	[]	[{"url":"https://t.co/CJRHUW6Ei9","expanded_url":"https://bit.ly/3rn1Qwj","display_url":"bit.ly/3rn1Qwj","indices":[245,268]}]		[]	[]			@umich Arnold Monto: What we're dealing with is a bizarre situation...enormous interest in one group of people...aw… https://t.co/vbAxAoSNVk	852.0	True	full
396266	396266	604278d2f0889200381b7e5b	2021-03-05 18:30:37	[]	[]	Fri Mar 05 15:31:37 +0000 2021	[]	[{"url":"https://t.co/WkyyrpWl4g","expanded_url":"https://www.nbcbayarea.com/news/local/race-for-a-vaccine/vaccine-accessibility-for-bay-area-teachers-grows-as-schools-prepare-to-reopen/2483953/","display_url":"nbcbayarea.com/news/local/rac…","indices":[173,196]}]	We’re setting aside 10% of our vaccines for teachers and providing $6.6 billion for schools to re-open quickly and safely. It’s time to get our kids back in the classroom. https://t.co/WkyyrpWl4g	1988721.0	RT @GavinNewsom: We’re setting aside 10% of our vaccines for teachers and providing $6.6 billion for schools to re-open quickly and safely.…	190.0	True	full
396267	396267	604278d2f0889200381b7e6f	2021-03-05 18:30:37	[]	[]	Fri Mar 05 18:16:41 +0000 2021	[]	[{"url":"https://t.co/EnxQMhg3rU","expanded_url":"https://twitter.com/SenSanders/status/1367893419771785224","display_url":"twitter.com/SenSanders/sta…","indices":[273,296]}]	32 million Americans were let down today by 8 Democratic Senators—all millionaires—who probably couldn’t tell you what the difference between $7.25 and $15 means to workers rationing their medicine or skipping rent to to feed their children. This battle is far from done. https://t.co/EnxQMhg3rU	143900.0	RT @JosephNSanberg: 32 million Americans were let down today by 8 Democratic Senators—all millionaires—who probably couldn’t tell you what…	4647.0	True	full
396268	396268	604278d2f0889200381b7e85	2021-03-05 18:30:37	[]	[]	Wed Mar 03 22:52:29 +0000 2021	[{"text":"مستلزمات_الرحلات","indices":[0,17]},{"text":"كرسي_نار","indices":[78,87]},{"text":"السوق87","indices":[231,239]},{"text":"خميس_مشيط_الان","indices":[240,255]},{"text":"الرياض_الحزين","indices":[256,270]}]	[{"url":"https://t.co/FbJi7J5mMC","expanded_url":"https://tripkitshop.com","display_url":"tripkitshop.com","indices":[140,163]}]	#مستلزمات_الرحلات إذا كنت من هواة الشوي أو شاي الحطب فبكل تأكيد يجب أن تمتلك #كرسي_نار من @tripkitshop بقيمة 15 ر.س 🔅لطلب عبر رابط المتجر👇 https://t.co/FbJi7J5mMC 📌أحجام و أشكال مختلفة 📌مصنوع من الحديد الغير قابل للصدأ 📌قابل للطي #السوق87 #خميس_مشيط_الان #الرياض_الحزين https://t.co/23WCQqND5T	105.0	RT @tripkitshop: #مستلزمات_الرحلات إذا كنت من هواة الشوي أو شاي الحطب فبكل تأكيد يجب أن تمتلك #كرسي_نار من @tripkitshop بقيمة 15 ر.س 🔅لطلب…	1551.0	True	full
396269	396269	604278d2f0889200381b7e87	2021-03-05 18:30:37	[]	[{"url":"https://t.co/OEW7UzQFuv","expanded_url":"http://wu.to/0AgO76","display_url":"wu.to/0AgO76","indices":[184,207]}]		[]	[]			Avon make-up is renowned for its pioneering, long-lasting formulas in a vast array of colours. With award-winning p… https://t.co/IH4pOfZGzR	0.0	True	full
396270	396270	604278d2f0889200381b7e8f	2021-03-05 18:30:37	[]	[]	Fri Mar 05 17:52:09 +0000 2021	[]	[{"url":"https://t.co/cIMYBpAJd3","expanded_url":"https://amp.cnn.com/cnn/2021/03/05/politics/trump-lawsuit-insurrection-eric-swalwell/index.html","display_url":"amp.cnn.com/cnn/2021/03/05…","indices":[180,203]}]	Go Eric! This @RepSwalwell lawsuit against Trump in his personal capacity is one Trump won’t easily escape. Its legal basis is solid and its factual predicates are overwhelming. https://t.co/cIMYBpAJd3	1134532.0	RT @tribelaw: Go Eric! This @RepSwalwell lawsuit against Trump in his personal capacity is one Trump won’t easily escape. Its legal basis i…	6943.0	True	full
396271	396271	604278d3f0889200381b7eb5	2021-03-05 18:30:37	[]	[{"url":"https://t.co/DWinOx5wKM","expanded_url":"https://www.nydailynews.com/new-york/nyc-crime/ny-cops-investigating-anti-asian-bias-crime-20200305-7w3olaoujfe4fmb6npccdq2t2i-story.html#rt=chartbeat-flt","display_url":"nydailynews.com/new-york/nyc-c…","indices":[221,244]}]		[]	[]			3/5/2020 scheduled intervals/cancellations due to no T/O and/or C/R:8090/44 "A man was caught on video spraying wha… https://t.co/AeIvJIegPi	445.0	True	full
396272	396272	604278d3f0889200381b7ec5	2021-03-05 18:30:38	[]	[]	Fri Mar 05 18:17:26 +0000 2021	[]	[{"url":"https://t.co/d6fnrLEKSp","expanded_url":"https://www.bfmtv.com/sante/en-direct-covid-19-un-sursis-ce-week-end-pour-les-departements-en-vigilance-renforcee_LN-202103050027.html","display_url":"bfmtv.com/sante/en-direc…","indices":[96,119]}]	EN DIRECT - Covid-19: près de 250.000 doses de vaccin ont été injectées en 24 heures, un record https://t.co/d6fnrLEKSp https://t.co/6hLvnhzQ4y	3026997.0	RT @BFMTV: EN DIRECT - Covid-19: près de 250.000 doses de vaccin ont été injectées en 24 heures, un record https://t.co/d6fnrLEKSp https://…	532.0	True	full
396273	396273	604278d3f0889200381b7ed1	2021-03-05 18:30:38	[]	[]	Fri Mar 05 18:27:15 +0000 2021	[]	[{"url":"https://t.co/JaYEhuHFSm","expanded_url":"https://trib.al/IxhpBfk","display_url":"trib.al/IxhpBfk","indices":[160,183]}]	Gov. Andrew Cuomo’s aides rewrote a report from state health officials to hide 9,250 Chinese coronavirus deaths in nursing homes and long-term care facilities. https://t.co/JaYEhuHFSm	1491513.0	RT @BreitbartNews: Gov. Andrew Cuomo’s aides rewrote a report from state health officials to hide 9,250 Chinese coronavirus deaths in nursi…	59.0	True	full
396274	396274	604278d3f0889200381b7edb	2021-03-05 18:30:38	[]	[]	Wed Feb 24 22:20:01 +0000 2021	[]	[{"url":"https://t.co/jn6uTZe2AW","expanded_url":"https://mbio.asm.org/content/12/1/e03192-20","display_url":"mbio.asm.org/content/12/1/e…","indices":[148,171]}]	Revisa esta nueva investigación: Characterization of SARS-CoV-2 RNA, Antibodies, and Neutralizing Capacity in Milk Produced by Women with COVID-19: https://t.co/jn6uTZe2AW @Dr_RyanPace @LigaDeLaLecheMX @LLL_Arg @ligadelalechepa @LLLColombia https://t.co/3ZZMjVNHoP	8112.0	RT @lalecheleague: Revisa esta nueva investigación: Characterization of SARS-CoV-2 RNA, Antibodies, and Neutralizing Capacity in Milk Produ…	551.0	True	full
396275	396275	604278d3f0889200381b7ee1	2021-03-05 18:30:38	[]	[]	Fri Mar 05 18:30:25 +0000 2021	[{"text":"OurNHSPeople","indices":[31,44]}]	[{"url":"https://t.co/hEWr6THpQU","expanded_url":"http://england.nhs.uk/people","display_url":"england.nhs.uk/people","indices":[224,247]}]	Looking after the wellbeing of #OurNHSPeople means they can better look after patients. If you're finding things difficult or more challenging at the moment, and would like to speak to someone — please call, text or visit https://t.co/hEWr6THpQU. 📞 💬 https://t.co/jyulYtMD7W	475111.0	RT @NHSEngland: Looking after the wellbeing of #OurNHSPeople means they can better look after patients. If you're finding things difficul…	5.0	True	full
396276	396276	604278d3f0889200381b7ee7	2021-03-05 18:30:38	[{"text":"redbysfr","indices":[148,157]},{"text":"parrainage","indices":[158,169]}]	[{"url":"https://t.co/L7mdwsiPjb","expanded_url":"http://www.red-by-sfr.fr/?codeP=REDC1852D0","display_url":"red-by-sfr.fr/?codeP=REDC185…","indices":[0,23]}]		[]	[]			https://t.co/L7mdwsiPjb 15€ offert sur votre abonnement box 10€ offert sur votre abonnement mobile en utilisant mo… https://t.co/6GPFj2MtTa	49.0	True	full
396277	396277	604278d3f0889200381b7ee9	2021-03-05 18:30:38	[]	[]	Fri Mar 05 18:27:11 +0000 2021	[]	[{"url":"https://t.co/bB8jy31LSn","expanded_url":"https://abcn.ws/38cEAtv","display_url":"abcn.ws/38cEAtv","indices":[161,184]}]	The number of children and adolescents with COVID-19 in Mississippi may be more than 10 times the number of previously reported cases, according to a new study. https://t.co/bB8jy31LSn	1506183.0	RT @ABCWorldNews: The number of children and adolescents with COVID-19 in Mississippi may be more than 10 times the number of previously re…	2424.0	True	full
396278	396278	604278d4f0889200381b7ef3	2021-03-05 18:30:38	[]	[]	Fri Mar 05 07:16:46 +0000 2021	[{"text":"RosaLux150","indices":[218,229]}]	[{"url":"https://t.co/2wTiFmTiZH","expanded_url":"https://youtu.be/LzK-ASNw09Y","display_url":"youtu.be/LzK-ASNw09Y","indices":[257,280]}]	Rosa Luxemburg was born 150 years ago today. Her contribution to left-wing thought was immense, and its significance has grown since her murder. Here's the first of three short documentaries I made about her ideas for #RosaLux150 Ep1: Reform or Revolution? https://t.co/2wTiFmTiZH	621756.0	RT @paulmasonnews: Rosa Luxemburg was born 150 years ago today. Her contribution to left-wing thought was immense, and its significance has…	399.0	True	full
396279	396279	604278d4f0889200381b7ef9	2021-03-05 18:30:38	[]	[]	Fri Mar 05 10:41:20 +0000 2021	[{"text":"AfD","indices":[193,197]}]	[{"url":"https://t.co/UX9rg3upbO","expanded_url":"https://www.welt.de/politik/deutschland/article225809101/Radikalisierung-Straftaten-gegen-Politiker-nehmen-im-Corona-Jahr-zu.html","display_url":"welt.de/politik/deutsc…","indices":[199,222]}]	@welt Komisch. „Besonders häufig Opfer wurden die Amt- und Mandatsträger der AfD, nämlich in 863 Fällen – das sind knapp 42 Prozent aller Taten, bei denen die Parteizugehörigkeit bekannt ist.“ #AfD. https://t.co/UX9rg3upbO	371.0	RT @AlteWeisseFrau: @welt Komisch. „Besonders häufig Opfer wurden die Amt- und Mandatsträger der AfD, nämlich in 863 Fällen – das sind knap…	3027.0	True	full
396280	396280	604278d4f0889200381b7f07	2021-03-05 18:30:38	[]	[]	Fri Mar 05 12:45:41 +0000 2021	[]	[{"url":"https://t.co/elZtTqkWiH","expanded_url":"https://rebrand.ly/uc-update-0503","display_url":"rebrand.ly/uc-update-0503","indices":[183,206]}]	BREAKING: new Court Order handed down in last hour shows Boris Johnson misled Parliament over Covid contracts. You can read the Court Order and consequential judgment in full here. https://t.co/elZtTqkWiH	110013.0	RT @GoodLawProject: BREAKING: new Court Order handed down in last hour shows Boris Johnson misled Parliament over Covid contracts. You ca…	2037.0	True	full
396281	396281	604278d4f0889200381b7f1b	2021-03-05 18:30:39	[]	[]	Thu Mar 04 21:00:00 +0000 2021	[{"text":"JuevesDeReactivación","indices":[15,36]}]	[{"url":"https://t.co/bX0HfknFhq","expanded_url":"http://bit.ly/jr_ime","display_url":"bit.ly/jr_ime","indices":[216,239]}]	Conéctate este #JuevesDeReactivación a la videoconferencia que tenemos preparada para ti: "Era de la pandemia: alto, ¿Lo estoy haciendo bien?". Aprende como fortalecer tu negocio y aumentar tus ventas. Regístrate en https://t.co/bX0HfknFhq https://t.co/VyYgpl4nTG	535845.0	RT @Edomex: Conéctate este #JuevesDeReactivación a la videoconferencia que tenemos preparada para ti: "Era de la pandemia: alto, ¿Lo estoy…	22.0	True	full
396282	396282	604278d4f0889200381b7f1d	2021-03-05 18:30:38	[]	[]	Fri Mar 05 14:30:53 +0000 2021	[{"text":"dv_Lottery","indices":[119,130]}]	[{"url":"https://t.co/3n70k6cqx8","expanded_url":"https://twitter.com/adc/status/1367566520558190592","display_url":"twitter.com/adc/status/136…","indices":[151,174]}]	Our children were so excited to grow up in America and to obtain a strong education, an only chance for a lot of them. #dv_Lottery 2017-2018-2019-2020 https://t.co/3n70k6cqx8 https://t.co/4M7y8CsamG	116.0	RT @SoltanHa: Our children were so excited to grow up in America and to obtain a strong education, an only chance for a lot of them. #dv_Lo…	8.0	True	full
396283	396283	604278d4f0889200381b7f33	2021-03-05 18:30:39	[]	[]	Fri Mar 05 18:27:44 +0000 2021	[{"text":"twitchkanal","indices":[56,68]},{"text":"twitter","indices":[205,213]},{"text":"twitch","indices":[214,221]},{"text":"twitchstreamer","indices":[222,237]},{"text":"games","indices":[238,244]},{"text":"GoodVibes","indices":[245,255]},{"text":"TwitchDE","indices":[256,265]},{"text":"streamer","indices":[266,275]}]	[{"url":"https://t.co/76l44D9yP1","expanded_url":"http://m.twitch.tv/tdog_official/","display_url":"m.twitch.tv/tdog_official/","indices":[70,93]}]	So wie versprochen wir sind ab 23:15 Uhr live auf mein #twitchkanal https://t.co/76l44D9yP1… also wer noch wach ist und mich Supporten möchte eine einschalten. Dort starten wir in die Weekend Ligue rein #twitter #twitch #twitchstreamer #games #GoodVibes #TwitchDE #streamer	85.0	RT @tdreamofgaming: So wie versprochen wir sind ab 23:15 Uhr live auf mein #twitchkanal https://t.co/76l44D9yP1… also wer noch wach ist u…	6312.0	True	full
396284	396284	604278d4f0889200381b7f3f	2021-03-05 18:30:39	[]	[]	Fri Mar 05 14:20:38 +0000 2021	[]	[{"url":"https://t.co/Lfy564sKEZ","expanded_url":"http://bit.ly/3bfv8aG","display_url":"bit.ly/3bfv8aG","indices":[147,170]}]	The beautiful glasswing butterfly is known for its unique transparent wings that allow it to camouflage without coloration. Credit: Brandon Price https://t.co/Lfy564sKEZ https://t.co/1iAET0PlJU	1116121.0	RT @wonderofscience: The beautiful glasswing butterfly is known for its unique transparent wings that allow it to camouflage without colora…	168.0	True	full
396285	396285	604278d4f0889200381b7f41	2021-03-05 18:30:39	[]	[]	Fri Mar 05 17:07:30 +0000 2021	[]	[{"url":"https://t.co/IiRJubBmhQ","expanded_url":"https://twitter.com/GravelInstitute/status/1367883402574258184","display_url":"twitter.com/GravelInstitut…","indices":[128,151]}]	Hm. What is it about Delaware that makes representatives from that state consistently align against working people? @JoeBiden? https://t.co/IiRJubBmhQ https://t.co/Cl8AxHL27Z	352630.0	RT @briebriejoy: Hm. What is it about Delaware that makes representatives from that state consistently align against working people? @JoeB…	113.0	True	full
396286	396286	604278d4f0889200381b7f47	2021-03-05 18:30:39	[]	[]	Fri Mar 05 17:10:09 +0000 2021	[]	[{"url":"https://t.co/TT5XQu5Z2y","expanded_url":"https://ubi.li/1HTaH","display_url":"ubi.li/1HTaH","indices":[185,208]}]	We want to provide you with an update on the current status of The Division 2, its upcoming content and the game’s cadence moving forward. Read more in our dedicated article &gt;&gt; https://t.co/TT5XQu5Z2y https://t.co/2y0GNFND8A	723573.0	RT @TheDivisionGame: We want to provide you with an update on the current status of The Division 2, its upcoming content and the game’s cad…	63.0	True	full
396287	396287	604278d5f0889200381b7f67	2021-03-05 18:30:39	[]	[]	Thu Mar 04 18:10:58 +0000 2021	[]	[{"url":"https://t.co/wakNihxYnK","expanded_url":"https://digital.nhs.uk/services/national-clinical-content-repository-copyright-licensing-service/nccr-tools-and-measures-library","display_url":"digital.nhs.uk/services/natio…","indices":[64,87]},{"url":"https://t.co/wzLM8zTrNd","expanded_url":"https://digital.nhs.uk/services/national-clinical-content-repository-copyright-licensing-service","displ…	The translations are all available to request from the library (https://t.co/wakNihxYnK) on the Copyright Licensing Service web page (https://t.co/wzLM8zTrNd) 3/3	533.0	RT @SarahJWood3: The translations are all available to request from the library (https://t.co/wakNihxYnK) on the Copyright Licensing Servic…	452.0	True	full
396288	396288	604278d5f0889200381b7f77	2021-03-05 18:30:39	[]	[]	Fri Mar 05 00:55:44 +0000 2021	[{"text":"lovemyself","indices":[250,261]}]	[{"url":"https://t.co/E9XQqgoVlv","expanded_url":"https://twitter.com/UNICEF/status/1367618399560466440","display_url":"twitter.com/UNICEF/status/…","indices":[262,285]}]	I am witness to how powerful the message of @BTS_twt is not just in giving hope to children and young people but also to everyone including parents like me. The light that BTS shines to the world is so bright. This is an amazing partnership @UNICEF. #lovemyself https://t.co/E9XQqgoVlv	105129.0	RT @DaphneOP: I am witness to how powerful the message of @BTS_twt is not just in giving hope to children and young people but also to ever…	520.0	True	full
396289	396289	604278d5f0889200381b7f7d	2021-03-05 18:30:39	[]	[{"url":"https://t.co/rytILS7r2l","expanded_url":"http://Verywellhealth.com","display_url":"Verywellhealth.com","indices":[49,72]}]		[]	[]			And the second set tells a much different story. https://t.co/rytILS7r2l had the featured snippet, but dropped to #… https://t.co/Qfg8BJZTa3	36733.0	True	full
396290	396290	604278d6f0889200381b7f9d	2021-03-05 18:30:40	[]	[]	Fri Mar 05 18:22:35 +0000 2021	[]	[{"url":"https://t.co/kobC1voB8A","expanded_url":"https://cnn.it/30jr4jg","display_url":"cnn.it/30jr4jg","indices":[255,278]}]	Delia Ramos, a Texas educator who lost her husband to coronavirus, says that lifting the mask mandate is premature. “I don't want other children in my community growing up without a father the way that my children have to now,” she says to @brikeilarcnn. https://t.co/kobC1voB8A https://t.co/ODhhZent4P	459304.0	RT @CNNnewsroom: Delia Ramos, a Texas educator who lost her husband to coronavirus, says that lifting the mask mandate is premature. “I don…	2710.0	True	full
396291	396291	604278d6f0889200381b7fa1	2021-03-05 18:30:40	[]	[]	Fri Mar 05 16:40:57 +0000 2021	[{"text":"gapol","indices":[182,188]},{"text":"gasen","indices":[189,195]}]	[{"url":"https://t.co/AWbs3ph88W","expanded_url":"https://twitter.com/burgessev/status/1367875343311372290","display_url":"twitter.com/burgessev/stat…","indices":[196,219]}]	Both Ossoff and Warnock made the push for $15 minimum wage a mainstay of their Senate runoff campaigns, and both have said it should be a priority in the $1.9T covid relief package. #gapol #gasen https://t.co/AWbs3ph88W	107082.0	RT @bluestein: Both Ossoff and Warnock made the push for $15 minimum wage a mainstay of their Senate runoff campaigns, and both have said i…	860.0	True	full
396292	396292	604278d6f0889200381b7fa5	2021-03-05 18:30:40	[]	[]	Fri Mar 05 07:52:23 +0000 2021	[{"text":"Budget","indices":[22,29]}]	[{"url":"https://t.co/YrKFWNwLE6","expanded_url":"https://m.huffingtonpost.co.uk/entry/test-and-trace-spending-ps37bn-budget-small-print_uk_60412920c5b601179ec35d4a","display_url":"m.huffingtonpost.co.uk/entry/test-and…","indices":[260,283]}]	No clarity in Sunak's #Budget on how this will be spent. A successful Test &amp; Trace system is crucial for stopping the spread of infection and for economic recovery. The govt must stop outsourcing contact tracing and hand it to local public health teams. https://t.co/YrKFWNwLE6	98716.0	RT @RachelReevesMP: No clarity in Sunak's #Budget on how this will be spent. A successful Test &amp; Trace system is crucial for stopping the…	129.0	True	full
396293	396293	604278d6f0889200381b7fa9	2021-03-05 18:30:40	[]	[]	Fri Mar 05 09:56:02 +0000 2021	[{"text":"levantandoEspaña","indices":[168,185]}]	[{"url":"https://t.co/xKzxbAYe3e","expanded_url":"http://okdiario.com/investigacion/","display_url":"okdiario.com/investigacion/","indices":[187,210]}]	Es asqver0s0 ver como los tentáculosde$0R0$ tiene en plantilla 💶💶a la izda. q está en las instituciones. Él paga y ellos cumplen sus deseos. A cuántos tiene comprados? #levantandoEspaña https://t.co/xKzxbAYe3e… https://t.co/5n9bLJBqSo	3153.0	RT @MccclxxxixMcd: Es asqver0s0 ver como los tentáculosde$0R0$ tiene en plantilla 💶💶a la izda. q está en las instituciones. Él paga y ellos…	482.0	True	full
396294	396294	604278d6f0889200381b7fc1	2021-03-05 18:30:40	[]	[]	Fri Feb 26 06:03:39 +0000 2021	[{"text":"Deportes","indices":[1,10]},{"text":"Canelo","indices":[67,74]},{"text":"Golovkin","indices":[90,99]}]	[{"url":"https://t.co/jXJ3TDb6j6","expanded_url":"https://www.facebook.com/ideopolismx/photos/a.146410185901074/917537965454955/","display_url":"facebook.com/ideopolismx/ph…","indices":[101,124]}]	🥊#Deportes |'Si le gano, no quiero que empiecen con sus ching...'; #Canelo se calentó por #Golovkin https://t.co/jXJ3TDb6j6 https://t.co/wwma2vWcdn	65.0	RT @Ideopolismx1: 🥊#Deportes |'Si le gano, no quiero que empiecen con sus ching...'; #Canelo se calentó por #Golovkin https://t.co/jXJ3TDb…	199.0	True	full
396295	396295	604278d6f0889200381b7fd9	2021-03-05 18:30:40	[]	[]	Fri Mar 05 03:20:36 +0000 2021	[{"text":"sfm","indices":[113,117]},{"text":"sfmoney","indices":[118,126]},{"text":"sfmnews","indices":[127,135]},{"text":"sfmairdrop","indices":[136,147]}]	[{"url":"https://t.co/KjOyUy2u7h","expanded_url":"https://t.me/SfmoneyAirdropBot","display_url":"t.me/SfmoneyAirdrop…","indices":[88,111]}]	𝗔𝗶𝗿𝗱𝗿𝗼𝗽: 𝗦𝗙𝗠𝗢𝗡𝗘𝗬 (𝗦𝗙𝗠) 𝗥𝗲𝘄𝗮𝗿𝗱: 10 SFM (50$) for Join 𝗥𝗲𝗳𝗲𝗿𝗿𝗮𝗹: 3 SFM (15$) Start bot: https://t.co/KjOyUy2u7h #sfm #sfmoney #sfmnews #sfmairdrop https://t.co/oSuHY9yaPr	12384.0	RT @SFMONEY_SFM: 𝗔𝗶𝗿𝗱𝗿𝗼𝗽: 𝗦𝗙𝗠𝗢𝗡𝗘𝗬 (𝗦𝗙𝗠) 𝗥𝗲𝘄𝗮𝗿𝗱: 10 SFM (50$) for Join 𝗥𝗲𝗳𝗲𝗿𝗿𝗮𝗹: 3 SFM (15$) Start bot: https://t.co/KjOyUy2u7h #sfm #sfm…	24.0	True	full
396296	396296	604278d6f0889200381b7fdf	2021-03-05 18:30:41	[]	[]	Fri Mar 05 13:43:37 +0000 2021	[{"text":"FoxNews","indices":[231,239]}]	[{"url":"https://t.co/PHq7azpdsl","expanded_url":"https://www.foxnews.com/politics/cuomo-advisers-altered-report-on-coronavirus-nursing-home-deaths-wsj","display_url":"foxnews.com/politics/cuomo…","indices":[207,230]}]	“You have the right to remain silent. Anything you say can and will be used against you in a court of law. You have the right to an attorney. If you cannot afford an attorney, one will be provided for you." https://t.co/PHq7azpdsl #FoxNews	38357.0	RT @mkolken: “You have the right to remain silent. Anything you say can and will be used against you in a court of law. You have the right…	1283.0	True	full
396297	396297	604278d6f0889200381b7fe1	2021-03-05 18:30:40	[]	[{"url":"https://t.co/gmjeKToVyM","expanded_url":"https://is.gd/XSljtl","display_url":"is.gd/XSljtl","indices":[247,270]}]		[]	[]			Nueva Zelanda levantará el confinamiento por COVID-19 de la ciudad de Auckland A partir del 7 de marzo a las 6 de… https://t.co/WkASGpEX9i	17070.0	True	full
396298	396298	604278d7f0889200381b800f	2021-03-05 18:30:41	[]	[]	Fri Mar 05 18:28:10 +0000 2021	[]	[{"url":"https://t.co/b1VbZiKlHx","expanded_url":"https://www.itv.com/news/anglia/2021-03-04/university-of-east-anglia-alumni-sarah-gilbert-given-top-honour-for-creating-covid-astrazeneca-vaccine","display_url":"itv.com/news/anglia/20…","indices":[155,178]}]	Congratulations to Professor Sarah Gilbert! Well deserved! ✊🏻👏🏻💉 Prof Sarah Gilbert: Kettering-born scientist given prestigious award for Oxford vaccine https://t.co/b1VbZiKlHx	5215.0	RT @claire88424030: Congratulations to Professor Sarah Gilbert! Well deserved! ✊🏻👏🏻💉 Prof Sarah Gilbert: Kettering-born scientist given pr…	1372.0	True	full
396299	396299	604278d7f0889200381b8017	2021-03-05 18:30:41	[]	[]	Wed Mar 03 03:45:14 +0000 2021	[{"text":"GoSpursGo","indices":[143,153]},{"text":"spursnation","indices":[155,167]}]	[{"url":"https://t.co/AWZg1uH91s","expanded_url":"http://s-w-designs.com","display_url":"s-w-designs.com","indices":[70,93]}]	ITS DONEEEE!!! go support the young core and pre-order this canvas at https://t.co/AWZg1uH91s !!!!! @lonniewalker_4 @DejounteMurray @Dwhite921 #GoSpursGo #spursnation https://t.co/aszfoUugBH	1118.0	RT @sxharw: ITS DONEEEE!!! go support the young core and pre-order this canvas at https://t.co/AWZg1uH91s !!!!! @lonniewalker_4 @DejounteMu…	564.0	True	full
396300	396300	604278d7f0889200381b8019	2021-03-05 18:30:41	[]	[]	Thu Mar 04 15:00:25 +0000 2021	[{"text":"nomasksinclass","indices":[220,235]}]	[{"url":"https://t.co/mzmZmqr8dy","expanded_url":"https://www.telegraph.co.uk/news/2021/03/03/exclusive-pupils-face-mask-apartheid-refuse-told-sit-back-class/","display_url":"telegraph.co.uk/news/2021/03/0…","indices":[237,260]}]	‘Mask apartheid.’ Some parents are being told that children who refuse to wear a mask will have to sit at the back of class and be banned from eating lunch with their friends according to @Telegraph . This is not right. #nomasksinclass https://t.co/mzmZmqr8dy https://t.co/itnoab0D59	11619.0	RT @UsforThemUK: ‘Mask apartheid.’ Some parents are being told that children who refuse to wear a mask will have to sit at the back of clas…	139.0	True	full
396301	396301	604278d7f0889200381b8023	2021-03-05 18:30:41	[]	[]	Fri Mar 05 17:38:17 +0000 2021	[]	[{"url":"https://t.co/lzo6L3RK5a","expanded_url":"https://twitter.com/rubensancheztw/status/1367223034025828353","display_url":"twitter.com/rubensancheztw…","indices":[134,157]}]	Si el donante es Amancio, mal. 😂Si en lugar de dinero público se usa dinero privado, en España, mal. Los progres y sus incoherencias. https://t.co/lzo6L3RK5a	10061.0	RT @Cristi_latin: Si el donante es Amancio, mal. 😂Si en lugar de dinero público se usa dinero privado, en España, mal. Los progres y sus in…	197.0	True	full
396302	396302	604278d7f0889200381b802f	2021-03-05 18:30:41	[]	[]	Fri Mar 05 15:37:50 +0000 2021	[]	[{"url":"https://t.co/6yWUJ0Aj6j","expanded_url":"https://mediterraneo.diario16.com/podemos-insiste-en-sus-ataques-conspiranoicos-a-delgado/","display_url":"mediterraneo.diario16.com/podemos-insist…","indices":[121,144]}]	Partidos que presumen abiertamente de feminismo y curiosamente, por norma, siempre en sus críticas atacan a mujeres 🤷‍♀️ https://t.co/6yWUJ0Aj6j	8271.0	RT @Marsais_: Partidos que presumen abiertamente de feminismo y curiosamente, por norma, siempre en sus críticas atacan a mujeres 🤷‍♀️ http…	484.0	True	full
396303	396303	604278d7f0889200381b8033	2021-03-05 18:30:41	[]	[]	Fri Mar 05 17:31:24 +0000 2021	[]	[{"url":"https://t.co/raUNsktHqM","expanded_url":"https://fcld.ly/irjm3ok","display_url":"fcld.ly/irjm3ok","indices":[256,279]}]	Researchers have discovered Gliese 486 b, the third-closest transiting exoplanet known—and the closest that transits a red dwarf star with measured mass. They say this makes it an ideal candidate to search for an atmosphere and study its habitability. ($) https://t.co/raUNsktHqM https://t.co/2sFsvAa7Nh	2090663.0	RT @ScienceMagazine: Researchers have discovered Gliese 486 b, the third-closest transiting exoplanet known—and the closest that transits a…	2768.0	True	full
396304	396304	604278d7f0889200381b8043	2021-03-05 18:30:42	[]	[]	Fri Mar 05 18:28:10 +0000 2021	[]	[{"url":"https://t.co/b1VbZiKlHx","expanded_url":"https://www.itv.com/news/anglia/2021-03-04/university-of-east-anglia-alumni-sarah-gilbert-given-top-honour-for-creating-covid-astrazeneca-vaccine","display_url":"itv.com/news/anglia/20…","indices":[155,178]}]	Congratulations to Professor Sarah Gilbert! Well deserved! ✊🏻👏🏻💉 Prof Sarah Gilbert: Kettering-born scientist given prestigious award for Oxford vaccine https://t.co/b1VbZiKlHx	5215.0	RT @claire88424030: Congratulations to Professor Sarah Gilbert! Well deserved! ✊🏻👏🏻💉 Prof Sarah Gilbert: Kettering-born scientist given pr…	673.0	True	full
396305	396305	604278d7f0889200381b804b	2021-03-05 18:30:42	[]	[]	Fri Mar 05 17:31:35 +0000 2021	[{"text":"Halifax","indices":[13,21]},{"text":"NSwx","indices":[183,188]}]	[{"url":"https://t.co/MUhyJV1lP6","expanded_url":"https://twitter.com/Pat_wx/status/699044582546399232","display_url":"twitter.com/Pat_wx/status/…","indices":[189,212]}]	5 years ago, #Halifax set a new record for the latest first -15°C in the season. This year, we are well on track for no -15°C at all; a first time since records began in 1960 at YHZ. #NSwx https://t.co/MUhyJV1lP6	1472.0	RT @Pat_wx: 5 years ago, #Halifax set a new record for the latest first -15°C in the season. This year, we are well on track for no -15°C a…	6.0	True	full
396306	396306	604278d8f0889200381b806b	2021-03-05 18:30:42	[]	[]	Fri Mar 05 18:29:57 +0000 2021	[]	[{"url":"https://t.co/bkeYhSqO2L","expanded_url":"https://www.elplural.com/sociedad/gran-numero-funcionarios-jubilados-mayores-80-anos-muface-siguen-vacunarse_261228102","display_url":"elplural.com/sociedad/gran-…","indices":[86,109]}]	Un gran nº d funcionarios jubilados mayores d 80 años siguen sin vacunarse @El_Plural https://t.co/bkeYhSqO2L Según han explicado algunos d estos funcionarios residentes en la Comunidad d Madrid, han acudido a centros d AP y les han dicho q "no están en sus listas para vacuna..."	60359.0	RT @mariano9605: Un gran nº d funcionarios jubilados mayores d 80 años siguen sin vacunarse @El_Plural https://t.co/bkeYhSqO2L Según han ex…	1634.0	True	full
396307	396307	604278d8f0889200381b806d	2021-03-05 18:30:42	[]	[]	Fri Mar 05 17:15:03 +0000 2021	[]	[{"url":"https://t.co/jVbD8FnzcL","expanded_url":"https://twitter.com/GravelInstitute/status/1367883402574258184","display_url":"twitter.com/GravelInstitut…","indices":[269,292]}]	@SenatorSinema You just voted to protect starvation wages in America and keep millions of people in poverty. You do not give a shit about human lives, about your constituents, about the poor. You deserve to lose your seat and to live the rest of your life in shame. https://t.co/jVbD8FnzcL	318505.0	RT @GravelInstitute: @SenatorSinema You just voted to protect starvation wages in America and keep millions of people in poverty. You do n…	196.0	True	full
396308	396308	604278d8f0889200381b8079	2021-03-05 18:30:42	[]	[]	Fri Mar 05 13:27:07 +0000 2021	[]	[{"url":"https://t.co/QgW5VJ59bt","expanded_url":"https://twitter.com/chrislhayes/status/1367699305411338241","display_url":"twitter.com/chrislhayes/st…","indices":[134,157]}]	For all "COVID-19 is no different than the flu people die from every year"...turns out people didn't have to die from the flu either. https://t.co/QgW5VJ59bt	88444.0	RT @blackwomenviews: For all "COVID-19 is no different than the flu people die from every year"...turns out people didn't have to die from…	22.0	True	full
396309	396309	604278d8f0889200381b807f	2021-03-05 18:30:42	[]	[]	Fri Mar 05 18:06:49 +0000 2021	[]	[{"url":"https://t.co/Hen5yn5USC","expanded_url":"https://www.yucabyte.org/2021/03/05/suspenden-acceso-internet/","display_url":"yucabyte.org/2021/03/05/sus…","indices":[145,168]}]	“El pasado 3 de marzo, el rapero contestatario y miembro del @Mov_sanisidro, @MaykelOsorbo denunció que llevaba 48 horas sin acceso a internet” https://t.co/Hen5yn5USC	3318.0	RT @YucaByte: “El pasado 3 de marzo, el rapero contestatario y miembro del @Mov_sanisidro, @MaykelOsorbo denunció que llevaba 48 horas sin…	14.0	True	full
396310	396310	604278d8f0889200381b8097	2021-03-05 18:30:43	[]	[]	Fri Mar 05 12:31:35 +0000 2021	[{"text":"Coronavirus","indices":[2,14]}]	[{"url":"https://t.co/p2sOaslklX","expanded_url":"https://bit.ly/3e8xsCh","display_url":"bit.ly/3e8xsCh","indices":[181,204]}]	😷 #Coronavirus "De aquí a un par de semanas": Urgenciólogo advierte posible cuarentena por aumento de casos: "el sistema hospitalario puede llegar al colapso". Los detalles ⬇ https://t.co/p2sOaslklX	3778664.0	RT @24HorasTVN: 😷 #Coronavirus "De aquí a un par de semanas": Urgenciólogo advierte posible cuarentena por aumento de casos: "el sistema…	1257.0	True	full
396311	396311	604278d8f0889200381b8099	2021-03-05 18:30:42	[]	[]	Fri Mar 05 02:40:27 +0000 2021	[]	[{"url":"https://t.co/kqJSi7Gsuz","expanded_url":"https://principia-scientific.com/israeli-death-rates-skyrocket-after-pfizer-covid-vaccines-roll-out/","display_url":"principia-scientific.com/israeli-death-…","indices":[263,286]}]	Israël, la mortalité explose suite au Pfizer &gt; 53% de la population "vaccinée" Les Dr H. Seligmann &amp; H. Yativ déclarent «l'injection provoque une mortalité des centaines de fois +élevée chez les jeunes // mortalité covid, et des dizaines chez les +âgés» https://t.co/kqJSi7Gsuz https://t.co/zY3OCEanB2	1601.0	RT @Pacharlotte3: Israël, la mortalité explose suite au Pfizer &gt; 53% de la population "vaccinée" Les Dr H. Seligmann &amp; H. Yativ déclarent…	29.0	True	full
396312	396312	604278d8f0889200381b80a7	2021-03-05 18:30:43	[]	[]	Fri Mar 05 18:04:48 +0000 2021	[{"text":"COVID19","indices":[87,95]},{"text":"COVID19Ontario","indices":[225,240]}]	[{"url":"https://t.co/Rbmn07CpC5","expanded_url":"https://www.cbc.ca/news/canada/toronto/covid-19-ontario-march-5-2021-toronto-peel-vaccines-1.5937850","display_url":"cbc.ca/news/canada/to…","indices":[201,224]}]	BREAKING: Ontario is speeding up its vaccination schedule. Everyone age 60+, people in #COVID19 hotspots, and people with underlying medical conditions + their caregivers all get a shot by early June. https://t.co/Rbmn07CpC5 #COVID19Ontario https://t.co/1Omq3JQ9FZ	47678.0	RT @CBCQueensPark: BREAKING: Ontario is speeding up its vaccination schedule. Everyone age 60+, people in #COVID19 hotspots, and people wit…	413.0	True	full
396313	396313	604278d8f0889200381b80ab	2021-03-05 18:30:43	[{"text":"Lockdown","indices":[15,24]}]	[{"url":"https://t.co/pGRDRBC21O","expanded_url":"https://bit.ly/3bjTmkf","display_url":"bit.ly/3bjTmkf","indices":[151,174]}]		[]	[]			@Markus_Soeder #Lockdown zerstört die Seelen der Kinder. Dramatische Hilferufe. Wie viele Kindern haben wegen dem L… https://t.co/kpO9HdStZi	516.0	True	full
396314	396314	604278d8f0889200381b80ad	2021-03-05 18:30:43	[]	[]	Fri Mar 05 18:23:17 +0000 2021	[]	[{"url":"https://t.co/KIBBVxMcWD","expanded_url":"https://www.sociorei.com/falasantista","display_url":"sociorei.com/falasantista","indices":[154,177]}]	Vamos a ayudar a @SantosFC a conocer mejor a sus seguidores ⚪️⚫️ - Vamos ajudar o Santos a conhecer melhor seus fãs ⚪️⚫️ Clique e responda a pesquisa 👉🏻 https://t.co/KIBBVxMcWD https://t.co/BLmJxJiKoX	66356.0	RT @arielholan_DT: Vamos a ayudar a @SantosFC a conocer mejor a sus seguidores ⚪️⚫️ - Vamos ajudar o Santos a conhecer melhor seus fãs ⚪️⚫️…	58.0	True	full
396315	396315	604278d8f0889200381b80af	2021-03-05 18:30:43	[]	[]	Fri Mar 05 18:11:32 +0000 2021	[{"text":"COVID19","indices":[114,122]},{"text":"TEPJF","indices":[144,150]}]	[{"url":"https://t.co/80EE39DcOS","expanded_url":"http://bit.ly/30ecWYv","display_url":"bit.ly/30ecWYv","indices":[237,260]}]	BOLETÍN | La Red Mundial de Justicia Electoral (@RMJEoficial) alista recomendaciones a países con elecciones ante #COVID19 📌El presidente del #TEPJF, @JL_VargasV, propuso la elaboración del documento en tiempos de crisis sanitaria 👉🏽https://t.co/80EE39DcOS https://t.co/aexO6f2RrY	111934.0	RT @TEPJF_informa: BOLETÍN | La Red Mundial de Justicia Electoral (@RMJEoficial) alista recomendaciones a países con elecciones ante #COVID…	487.0	True	full
396316	396316	604278d8f0889200381b80b1	2021-03-05 18:30:43	[]	[]	Fri Mar 05 06:59:06 +0000 2021	[]	[{"url":"https://t.co/giCs5KDMTR","expanded_url":"https://www.bbc.com/news/uk-56281934","display_url":"bbc.com/news/uk-562819…","indices":[197,220]}]	NEW: Boris Johnson told the House of Commons: "the contracts are there on the record for everybody to see". But 4 days later his own lawyers admitted 100 Covid contracts were yet to be published. https://t.co/giCs5KDMTR	110013.0	RT @GoodLawProject: NEW: Boris Johnson told the House of Commons: "the contracts are there on the record for everybody to see". But 4 days…	3.0	True	full
396317	396317	604278d9f0889200381b80cf	2021-03-05 18:30:43	[]	[]	Fri Mar 05 12:45:41 +0000 2021	[]	[{"url":"https://t.co/elZtTqkWiH","expanded_url":"https://rebrand.ly/uc-update-0503","display_url":"rebrand.ly/uc-update-0503","indices":[183,206]}]	BREAKING: new Court Order handed down in last hour shows Boris Johnson misled Parliament over Covid contracts. You can read the Court Order and consequential judgment in full here. https://t.co/elZtTqkWiH	110013.0	RT @GoodLawProject: BREAKING: new Court Order handed down in last hour shows Boris Johnson misled Parliament over Covid contracts. You ca…	796.0	True	full
396318	396318	604278d9f0889200381b80d3	2021-03-05 18:30:43	[]	[]	Fri Mar 05 17:01:16 +0000 2021	[]	[{"url":"https://t.co/ZdWSDz8Jnn","expanded_url":"https://www.nytimes.com/2021/03/05/opinion/letters/covid-pandemic-mothers.html","display_url":"nytimes.com/2021/03/05/opi…","indices":[227,250]}]	.@nytimes recently published an article on why mothers have been losing their tempers during this pandemic. It ignored the institutional decisions that have failed parents. @DeanJaneAiken, @ProfessorBoone, and I responded: https://t.co/ZdWSDz8Jnn	1746.0	RT @ProfMAGeorge: .@nytimes recently published an article on why mothers have been losing their tempers during this pandemic. It ignored th…	550.0	True	full
396319	396319	604278d9f0889200381b80d7	2021-03-05 18:30:43	[]	[]	Fri Mar 05 15:30:31 +0000 2021	[]	[{"url":"https://t.co/ZDVPvQOJX5","expanded_url":"https://mentalhealth.org.uk/coronavirus/staying-at-home","display_url":"mentalhealth.org.uk/coronavirus/st…","indices":[218,241]}]	🏡Looking after your mental health while at home: 1. Plan your day 2. Move more every day 3. Try a relaxation technique 4. Connect with others 5. Take time to reflect and practice self-compassion 👉Read our full tips: https://t.co/ZDVPvQOJX5 https://t.co/M1ihmAgUBQ	223862.0	RT @mentalhealth: 🏡Looking after your mental health while at home: 1. Plan your day 2. Move more every day 3. Try a relaxation technique 4…	1959.0	True	full
396320	396320	604278d9f0889200381b80dd	2021-03-05 18:30:43	[]	[]	Fri Mar 05 06:42:14 +0000 2021	[]	[{"url":"https://t.co/UBrkZ5eUe7","expanded_url":"https://tkp.at/2021/03/05/der-lockdown-ist-wesentlich-toedlicher-als-die-pandemie/","display_url":"tkp.at/2021/03/05/der…","indices":[231,254]}]	Der schwedische Sender SVT (die Journalisten dort tun noch ihre Arbeit) hat eine gut recherchierte Sendung über die enormen weltweiten Schäden durch die Lockdowns gemacht. Hier eine Zusammenfassung der Erkenntnisse in der Sendung. https://t.co/UBrkZ5eUe7	2254.0	RT @pfmayer: Der schwedische Sender SVT (die Journalisten dort tun noch ihre Arbeit) hat eine gut recherchierte Sendung über die enormen we…	64.0	True	full
396321	396321	604278d9f0889200381b80e7	2021-03-05 18:30:43	[]	[]	Thu Mar 04 22:35:16 +0000 2021	[]	[{"url":"https://t.co/T1jIpm7ski","expanded_url":"https://twitter.com/RydenD/status/1367413586549760001","display_url":"twitter.com/RydenD/status/…","indices":[277,300]}]	I don't know @ludvigsson personally. I don't believe we would necessarily agree on everything, and I didn't sign the GBD, which he allegedly did. That said, I suspect that the way he's being portrayed by many on social media is remarkably unfair, and that's an understatement. https://t.co/T1jIpm7ski	85016.0	RT @BallouxFrancois: I don't know @ludvigsson personally. I don't believe we would necessarily agree on everything, and I didn't sign the G…	1823.0	True	full
396322	396322	604278d9f0889200381b80f1	2021-03-05 18:30:44	[]	[]	Fri Mar 05 18:24:55 +0000 2021	[]	[{"url":"https://t.co/nzdbOd02dt","expanded_url":"https://www.resolutionfoundation.org/events/the-economic-outlook/","display_url":"resolutionfoundation.org/events/the-eco…","indices":[177,200]}]	What is the economic outlook for the UK as it (hopefully) emerges from this pandemic? Join us on Monday to hear the answer of the Governor of the Bank of England, Andrew Bailey https://t.co/nzdbOd02dt	31825.0	RT @TorstenBell: What is the economic outlook for the UK as it (hopefully) emerges from this pandemic? Join us on Monday to hear the answer…	1058.0	True	full
396323	396323	604278d9f0889200381b80f9	2021-03-05 18:30:44	[]	[]	Fri Mar 05 18:29:56 +0000 2021	[]	[{"url":"https://t.co/2EUrlU8Rps","expanded_url":"https://twitter.com/mabsoud/status/1367900156436299779","display_url":"twitter.com/mabsoud/status…","indices":[219,242]}]	Baisse importante de la mortalité en Grande Bretagne chez les personnes Covid+. Effet probable du vaccin qui ⬇️ les formes graves. Excellente nouvelle pour l’efficacité des vaccins que nous observerons aussi en France. https://t.co/2EUrlU8Rps	16851.0	RT @GilbertDeray: Baisse importante de la mortalité en Grande Bretagne chez les personnes Covid+. Effet probable du vaccin qui ⬇️ les forme…	35.0	True	full
396324	396324	604278d9f0889200381b80fd	2021-03-05 18:30:44	[]	[]	Fri Mar 05 18:30:00 +0000 2021	[]	[{"url":"https://t.co/G9swBXzozr","expanded_url":"http://bit.ly/3bnQnY5","display_url":"bit.ly/3bnQnY5","indices":[95,118]}]	"John Lennon / Plastic Ono Band" será lanzado en una nueva reedición de lujo por sus 50 años. https://t.co/G9swBXzozr https://t.co/eKJxTfuZ4T	94782.0	RT @rockaxisoficial: "John Lennon / Plastic Ono Band" será lanzado en una nueva reedición de lujo por sus 50 años. https://t.co/G9swBXzozr…	16217.0	True	full
396325	396325	604278d9f0889200381b80ff	2021-03-05 18:30:44	[]	[]	Fri Mar 05 06:26:34 +0000 2021	[{"text":"Ladakh","indices":[49,56]}]	[{"url":"https://t.co/IwPwZkby08","expanded_url":"http://forceindia.net/bottomline/standing-on-lost-ground/","display_url":"forceindia.net/bottomline/sta…","indices":[131,154]}]	Standing on Lost Ground India’s handling of the #Ladakh situation has exposed its short-sightedness By @PravinSawhney Read here: https://t.co/IwPwZkby08	7605.0	RT @FORCEmagazine: Standing on Lost Ground India’s handling of the #Ladakh situation has exposed its short-sightedness By @PravinSawhney…	36.0	True	full
396326	396326	604278d9f0889200381b8115	2021-03-05 18:30:44	[{"text":"NoticiasdeCoimbra","indices":[121,139]}]	[{"url":"https://t.co/NZpDJenGTU","expanded_url":"https://www.noticiasdecoimbra.pt/lista-de-entidades-abrangidas-por-alargamento-da-adse-ja-esta-publicada/","display_url":"noticiasdecoimbra.pt/lista-de-entid…","indices":[96,119]}]		[]	[]			Lista de entidades abrangidas por alargamento da ADSE já está publicada | Notícias de Coimbra -… https://t.co/DqAhYsVA41	330.0	True	full
396327	396327	604278daf0889200381b8121	2021-03-05 18:30:44	[]	[]	Fri Mar 05 18:15:00 +0000 2021	[]	[{"url":"https://t.co/uNv0ORukW7","expanded_url":"https://elpais.com/espana/madrid/2021-03-05/los-trabajadores-del-gregorio-maranon-a-las-victimas-de-la-covid-no-estuvieron-solos-y-no-estan-solos.html?ssm=TW_CM","display_url":"elpais.com/espana/madrid/…","indices":[202,225]}]	El Gregorio Marañón ha sido uno de los hospitales que más pacientes ha atendido de coronavirus: 16.116 enfermos hasta hoy. “Este homenaje es para que sepan que no estuvieron solos y que no están solos” https://t.co/uNv0ORukW7	7996659.0	RT @el_pais: El Gregorio Marañón ha sido uno de los hospitales que más pacientes ha atendido de coronavirus: 16.116 enfermos hasta hoy. “Es…	168.0	True	full
396328	396328	604278daf0889200381b8123	2021-03-05 18:30:44	[]	[]	Fri Mar 05 18:25:02 +0000 2021	[]	[{"url":"https://t.co/B0NoF5npwO","expanded_url":"https://bit.ly/3rl2drm","display_url":"bit.ly/3rl2drm","indices":[125,148]}]	My Head &amp; My Heart by @AvaMax bops its way to a new peak on this week's Official Singles Chart, leaping into the Top 20: https://t.co/B0NoF5npwO https://t.co/aSGRx7tPxE	287893.0	RT @officialcharts: My Head &amp; My Heart by @AvaMax bops its way to a new peak on this week's Official Singles Chart, leaping into the Top 20…	20.0	True	full
396329	396329	604278daf0889200381b8125	2021-03-05 18:30:44	[]	[]	Fri Mar 05 17:53:55 +0000 2021	[]	[{"url":"https://t.co/boq1hlvrVu","expanded_url":"https://twitter.com/sputnikvaccine/status/1367873814361735170","display_url":"twitter.com/sputnikvaccine…","indices":[190,213]}]	Sputnik V is an excellent vaccine and I've been trying to convince my friends &amp; family to take it if offered to them in Hungary. But honest to god, such messaging is really not helping. https://t.co/boq1hlvrVu	2414.0	RT @VKJudit: Sputnik V is an excellent vaccine and I've been trying to convince my friends &amp; family to take it if offered to them in Hungar…	10088.0	True	full
396330	396330	604278daf0889200381b8127	2021-03-05 18:30:44	[]	[]	Fri Mar 05 11:01:08 +0000 2021	[{"text":"Azerbaijan","indices":[78,89]},{"text":"mine","indices":[214,219]}]	[{"url":"https://t.co/aZ9dKsNWLw","expanded_url":"https://mfa.gov.az/en/news/7234/view","display_url":"mfa.gov.az/en/news/7234/v…","indices":[257,280]}]	Since signing of the trilateral statement on 10 November 2020, 15 citizens of #Azerbaijan, including 9 civilians, have been killed and 65 citizens, including 8 civilians, have been seriously wounded as a result of #mine explosions in liberated territories. https://t.co/aZ9dKsNWLw	1587.0	RT @AzMissionCoE: Since signing of the trilateral statement on 10 November 2020, 15 citizens of #Azerbaijan, including 9 civilians, have be…	715.0	True	full
396331	396331	604278daf0889200381b812b	2021-03-05 18:30:44	[]	[]	Fri Mar 05 18:00:27 +0000 2021	[{"text":"COVID19","indices":[29,37]},{"text":"ProtectMB","indices":[212,222]},{"text":"Covid19MB","indices":[223,233]}]	[{"url":"https://t.co/6OXzV3Y7bg","expanded_url":"https://bit.ly/3a4EDro","display_url":"bit.ly/3a4EDro","indices":[187,210]},{"url":"https://t.co/kqdQZz4Csi","expanded_url":"https://twitter.com/MBGovNews/status/1367894174058610692","display_url":"twitter.com/MBGovNews/stat…","indices":[234,257]}]	Eligibility criteria for the #COVID19 vaccine has been expanded to include individuals: - 87 years of age and older - 67 years of age and older for First Nation people Learn more at https://t.co/6OXzV3Y7bg. #ProtectMB #Covid19MB https://t.co/kqdQZz4Csi https://t.co/ym53RkeDnA	44699.0	RT @MBGov: Eligibility criteria for the #COVID19 vaccine has been expanded to include individuals: - 87 years of age and older - 67 year…	357.0	True	full
396332	396332	604278daf0889200381b812d	2021-03-05 18:30:44	[{"text":"PlanificaTuVacuna","indices":[153,171]},{"text":"COVID19","indices":[172,180]},{"text":"coronavirus","indices":[181,193]},{"text":"vᴀᴄᴜɴᴀcᴏᴠɪᴅ19","indices":[194,208]},{"text":"ElPoderEnTi","indices":[209,221]}]	[{"url":"https://t.co/cULAhD12iJ","expanded_url":"http://planificatuvacuna.com","display_url":"planificatuvacuna.com","indices":[99,122]}]		[]	[]			Todos tenemos dudas sobre cómo recibir la vacuna contra el COVID-19. Para obtener repuestas visita… https://t.co/TQ8VrILM2E	279.0	True	full
396333	396333	604278daf0889200381b813d	2021-03-05 18:30:44	[]	[]	Fri Mar 05 15:46:18 +0000 2021	[]	[{"url":"https://t.co/nyYa8QWeOk","expanded_url":"https://twitter.com/laworfiction/status/1365585927825989633?s=21","display_url":"twitter.com/laworfiction/s…","indices":[224,247]},{"url":"https://t.co/0y4Wkl96eL","expanded_url":"https://twitter.com/medusanewsfeed1/status/1367802096771334146","display_url":"twitter.com/medusanewsfeed…","indices":[248,271]}]	This👇is why it being told your child doesn’t have to wear a mask or have a test is just not good enough. Segregation cannot be tolerated. The letter here explains yours and your child’s rights and the schools’ obligations. https://t.co/nyYa8QWeOk https://t.co/0y4Wkl96eL	13571.0	RT @laworfiction: This👇is why it being told your child doesn’t have to wear a mask or have a test is just not good enough. Segregation cann…	1504.0	True	full
396334	396334	604278daf0889200381b814b	2021-03-05 18:30:44	[]	[]	Fri Mar 05 11:06:52 +0000 2021	[]	[{"url":"https://t.co/Kxg72OQMwg","expanded_url":"https://www.jobs.manchester.ac.uk/displayjob.aspx?isPreview=Yes&jobid=19795","display_url":"jobs.manchester.ac.uk/displayjob.asp…","indices":[257,280]}]	New 13m post - for post-doc researcher with particular skills in qual methods. Working on 2 projects involving the collection and analysis of interview data from NHS patients as part of larger NIHR and EU projects - closing date 22 March - please retweet: https://t.co/Kxg72OQMwg	1626.0	RT @davidfrenchx: New 13m post - for post-doc researcher with particular skills in qual methods. Working on 2 projects involving the colle…	1340.0	True	full
396335	396335	604278daf0889200381b8153	2021-03-05 18:30:44	[]	[]	Fri Mar 05 12:39:34 +0000 2021	[{"text":"cdnpoli","indices":[276,284]}]	[{"url":"https://t.co/f2kW368n1R","expanded_url":"https://www.theglobeandmail.com/canada/article-pmo-scrambled-to-contain-controversy-over-pandemic-early-warning/","display_url":"theglobeandmail.com/canada/article…","indices":[252,275]}]	This @globeandmail story &amp; others by @mindingottawa reveal that when our govt makes mistakes, its instinct is to cover them up, not fix them. That's frightening: PMO scrambled to contain controversy over pandemic early-warning system, e-mails show https://t.co/f2kW368n1R #cdnpoli	50366.0	RT @sunlorrie: This @globeandmail story &amp; others by @mindingottawa reveal that when our govt makes mistakes, its instinct is to cover them…	499.0	True	full
396336	396336	604278daf0889200381b815f	2021-03-05 18:30:45	[]	[]	Fri Mar 05 07:33:17 +0000 2021	[{"text":"AcademicFreedom","indices":[232,248]}]	[{"url":"https://t.co/HhZ1Zf4mPW","expanded_url":"https://globalnews.ca/news/7676791/ontario-doctor-covid-19-misinformation/","display_url":"globalnews.ca/news/7676791/o…","indices":[253,276]}]	Lacking arguments against the enormous collateral health damage from ineffective lockdowns and contact tracing, and scared of scientific debate, @cpso_ca / @dwrighttoronto is instead bullying its members into silence. Please RT for #AcademicFreedom. https://t.co/HhZ1Zf4mPW	42415.0	RT @MartinKulldorff: Lacking arguments against the enormous collateral health damage from ineffective lockdowns and contact tracing, and sc…	137.0	True	full
396337	396337	604278daf0889200381b8161	2021-03-05 18:30:45	[]	[]	Fri Mar 05 13:56:10 +0000 2021	[{"text":"RTLKlub","indices":[87,95]},{"text":"Hungary","indices":[151,159]},{"text":"mediafreedom","indices":[160,173]}]	[{"url":"https://t.co/LQHgkzaZA6","expanded_url":"https://mappingmediafreedom.ushahidi.io/posts/23826","display_url":"mappingmediafreedom.ushahidi.io/posts/23826","indices":[175,198]}]	Ladies and gentlemen, the Hungarian Government has officially begun its siege against #RTLKlub, the last major independent TV channel of the country. #Hungary #mediafreedom https://t.co/LQHgkzaZA6	7064.0	RT @balazscseko: Ladies and gentlemen, the Hungarian Government has officially begun its siege against #RTLKlub, the last major independen…	298.0	True	full
396338	396338	604278daf0889200381b8167	2021-03-05 18:30:45	[]	[{"url":"https://t.co/Qr2fPUXupQ","expanded_url":"https://bit.ly/3kNZ80i","display_url":"bit.ly/3kNZ80i","indices":[145,168]}]		[]	[]			“If you speak to any long Covid patient, they have been abandoned.”Until exactly a year ago – 5 March 2020 – Pope w… https://t.co/qxtPGRBY4K	45.0	True	full
396339	396339	604278dbf0889200381b8187	2021-03-05 18:30:45	[]	[]	Fri Mar 05 18:18:53 +0000 2021	[]	[{"url":"https://t.co/4QjIQvy81e","expanded_url":"https://www.uol.com.br/esporte/futebol/colunas/rodrigo-mattos/2021/03/05/conmebol-deve-adiar-jogos-da-selecao-nas-eliminatorias-da-copa-por-pandemia.htm","display_url":"uol.com.br/esporte/futebo…","indices":[210,233]}]	A tendência é a Conmebol adiar os jogos da seleção nas eliminatórias na Copa marcados para final de março e abril. Decisão deve sair em reunião com a Fifa, neste sábado, mas o cenário já é visto como inviável: https://t.co/4QjIQvy81e	80495.0	RT @_rodrigomattos_: A tendência é a Conmebol adiar os jogos da seleção nas eliminatórias na Copa marcados para final de março e abril. Dec…	631.0	True	full
396340	396340	604278dbf0889200381b8193	2021-03-05 18:30:45	[]	[]	Fri Mar 05 03:47:54 +0000 2021	[]	[{"url":"https://t.co/z48ApGyVbp","expanded_url":"https://www.wsj.com/articles/cuomo-advisers-altered-report-on-covid-19-nursing-home-deaths-11614910855","display_url":"wsj.com/articles/cuomo…","indices":[141,164]}]	The initial version of the report said nearly 10,000 nursing-home residents had died in New York by July last year, one of the people said. https://t.co/z48ApGyVbp	35430.0	RT @JimmyVielkind: The initial version of the report said nearly 10,000 nursing-home residents had died in New York by July last year, one…	152.0	True	full
396341	396341	604278dbf0889200381b81a1	2021-03-05 18:30:45	[]	[]	Fri Mar 05 16:02:28 +0000 2021	[{"text":"COVID19","indices":[32,40]}]	[{"url":"https://t.co/Yf6JC9ahiL","expanded_url":"https://www.facebook.com/396097020759050/posts/1341171132918296/","display_url":"facebook.com/39609702075905…","indices":[135,158]}]	86 dosis de la vacuna contra el #COVID19, fueron administradas al personal de salud de primera línea en el Hospital Regional de Vélez. https://t.co/Yf6JC9ahiL https://t.co/5TtN8TjjKb	356.0	RT @COMUNICAMARY: 86 dosis de la vacuna contra el #COVID19, fueron administradas al personal de salud de primera línea en el Hospital Regio…	90.0	True	full
396342	396342	604278dbf0889200381b81ab	2021-03-05 18:30:45	[]	[{"url":"https://t.co/a78rNWTpLg","expanded_url":"http://RS-AVS.ch","display_url":"RS-AVS.ch","indices":[180,203]}]		[]	[]			I'd love to see some new guests, however I'm not offering work screenings due to the pandemic You'll need to have… https://t.co/TUGTYJadwX	8702.0	True	full
396343	396343	604278dcf0889200381b820d	2021-03-05 18:30:46	[]	[{"url":"https://t.co/Q5erCi6k29","expanded_url":"https://twitter.com/GoodLawProject/status/1367818599763763203?s=19","display_url":"twitter.com/GoodLawProject…","indices":[136,159]}]		[]	[]			@jamiegreeneUK The latest breaking news to calibrate your views on trust against, with your Tory leader yet again m… https://t.co/tDLUAwVs06	30.0	True	full
396344	396344	604278ddf0889200381b821b	2021-03-05 18:30:47	[]	[]	Fri Mar 05 17:50:53 +0000 2021	[{"text":"COVID19","indices":[0,8]},{"text":"HauteGaronne","indices":[45,58]}]	[{"url":"https://t.co/S3hbwkcNU9","expanded_url":"https://bit.ly/30d0Jn8","display_url":"bit.ly/30d0Jn8","indices":[231,254]}]	#COVID19 | Accélération de la vaccination en #HauteGaronne ce week-end pour les personnes : • entre 50 et 74 ans ET présentant des comorbidités • plus de 75 ans 20 centres dont 2 éphémères, seront ouverts. ➡️La liste des lieux : https://t.co/S3hbwkcNU9 📞RDV : 0 800 54 19 19 https://t.co/u5rUCsCLX5	20782.0	RT @PrefetOccitanie: #COVID19 | Accélération de la vaccination en #HauteGaronne ce week-end pour les personnes : • entre 50 et 74 ans ET pr…	201824.0	True	full
396345	396345	604278ddf0889200381b822d	2021-03-05 18:30:47	[]	[{"url":"https://t.co/PBvIay9wxX","expanded_url":"http://JJ.CC","display_url":"JJ.CC","indices":[81,104]}]		[]	[]			Eso , se disuelve @Carabdechile y son reemplazados por "UU de ORCOS" y de las "https://t.co/PBvIay9wxX" ...... (… https://t.co/hFhuk6B52C	18730.0	True	full
396346	396346	604278ddf0889200381b8231	2021-03-05 18:30:47	[]	[]	Fri Mar 05 18:22:54 +0000 2021	[{"text":"LOVE","indices":[21,26]},{"text":"ESPECIALLY","indices":[99,110]},{"text":"CovidTesting","indices":[116,129]},{"text":"PsychologicalDistress","indices":[218,240]},{"text":"AnalTests","indices":[244,254]}]	[{"url":"https://t.co/eZZeJL9vO8","expanded_url":"https://www.japantimes.co.jp/news/2021/03/02/national/china-anal-coronavirus-tests-japan/","display_url":"japantimes.co.jp/news/2021/03/0…","indices":[256,279]}]	For all we 'British' #LOVE a good moan, yes myself included, things could actually be a lot worse, #ESPECIALLY with #CovidTesting. Japan asks China to stop anal COVID19 tests on Japanese citizens after complaints of "#PsychologicalDistress." #AnalTests https://t.co/eZZeJL9vO8	5061.0	RT @politicalpig: For all we 'British' #LOVE a good moan, yes myself included, things could actually be a lot worse, #ESPECIALLY with #Covi…	26.0	True	full
396347	396347	604278ddf0889200381b8241	2021-03-05 18:30:47	[]	[]	Fri Mar 05 16:09:27 +0000 2021	[]	[{"url":"https://t.co/ebboh4uBx0","expanded_url":"https://www.washingtonpost.com/sports/2021/03/05/big-ten-presidents-portal-football-covid/","display_url":"washingtonpost.com/sports/2021/03…","indices":[207,230]}]	Big Ten chancellors moved their discussions about returning to play in the pandemic onto a private portal that they claim is exempt from open records laws --shielding the conversations from the public eye https://t.co/ebboh4uBx0	27677.0	RT @mollyhc: Big Ten chancellors moved their discussions about returning to play in the pandemic onto a private portal that they claim is e…	231.0	True	full
396348	396348	604278ddf0889200381b8245	2021-03-05 18:30:47	[]	[]	Sun Feb 28 22:51:27 +0000 2021	[{"text":"Guayas","indices":[1,8]},{"text":"EquipoMIES","indices":[13,24]},{"text":"BonoProtecciónFamiliar","indices":[69,92]}]	[{"url":"https://t.co/KR5viJTlFW","expanded_url":"https://bit.ly/2NIdVOa","display_url":"bit.ly/2NIdVOa","indices":[253,276]}]	[#Guayas] El #EquipoMIES acompañó a María y Clara Luz 🧓🏼 a cobrar el #BonoProtecciónFamiliar en el cantón Bucay 📍. Nuestras adultas mayores son parte de las cerca de 238 mil familias que se beneficiarán con este bono de USD 120 en la tercera fase. 📄▶️ https://t.co/KR5viJTlFW https://t.co/5CVnS2Izuv	254544.0	RT @InclusionEc: [#Guayas] El #EquipoMIES acompañó a María y Clara Luz 🧓🏼 a cobrar el #BonoProtecciónFamiliar en el cantón Bucay 📍. Nuestra…	72.0	True	full
396349	396349	604278ddf0889200381b8247	2021-03-05 18:30:47	[]	[]	Fri Mar 05 18:27:15 +0000 2021	[]	[{"url":"https://t.co/JaYEhuHFSm","expanded_url":"https://trib.al/IxhpBfk","display_url":"trib.al/IxhpBfk","indices":[160,183]}]	Gov. Andrew Cuomo’s aides rewrote a report from state health officials to hide 9,250 Chinese coronavirus deaths in nursing homes and long-term care facilities. https://t.co/JaYEhuHFSm	1491054.0	RT @BreitbartNews: Gov. Andrew Cuomo’s aides rewrote a report from state health officials to hide 9,250 Chinese coronavirus deaths in nursi…	92.0	True	full
396350	396350	604278ddf0889200381b8255	2021-03-05 18:30:47	[]	[]	Fri Mar 05 14:40:31 +0000 2021	[{"text":"EsCulturaLocal","indices":[124,139]},{"text":"BogotàCREActiva","indices":[195,211]}]	[{"url":"https://t.co/uFYOnMBPAK","expanded_url":"http://bit.ly/Teatrolibreesculturalocal","display_url":"bit.ly/Teatrolibreesc…","indices":[213,236]}]	Juntos transformamos culturalmente el centro de @Bogota. HOY abre de nuevo sus puertas el @teatrolibrebog, proyecto ganador #EsCulturaLocal @Alcandelaria_ Volvamos a vivir la magia del teatro 🎉🎊 #BogotàCREActiva https://t.co/uFYOnMBPAK @CulturaenBta @Bartelbyl @DiazMargarita https://t.co/WvhCO5U2Mt	59079.0	RT @FGAA: Juntos transformamos culturalmente el centro de @Bogota. HOY abre de nuevo sus puertas el @teatrolibrebog, proyecto ganador #EsCu…	483.0	True	full
396351	396351	604278ddf0889200381b8269	2021-03-05 18:30:47	[]	[]	Fri Mar 05 15:45:02 +0000 2021	[]	[{"url":"https://t.co/wMh8sNnNQ6","expanded_url":"http://dlvr.it/Rv2S8r","display_url":"dlvr.it/Rv2S8r","indices":[252,275]}]	Coronavirus: conmoción por la muerte de dos médicos que no llegaron a vacunarse: Se trata de María Rosa Fullone, jefa de guardia del Hospital Fernández, y Carlos Sereday, jefe de cirugía plástica del Hospital de Quemados, en la ciudad de Buenos Aires. https://t.co/wMh8sNnNQ6	298463.0	RT @lacapital: Coronavirus: conmoción por la muerte de dos médicos que no llegaron a vacunarse: Se trata de María Rosa Fullone, jefa de gua…	110.0	True	full
396352	396352	604278ddf0889200381b8287	2021-03-05 18:30:48	[]	[]	Fri Mar 05 18:05:02 +0000 2021	[{"text":"respirateurs","indices":[16,29]},{"text":"Covid19","indices":[86,94]},{"text":"ForumRTS","indices":[113,122]}]	[{"url":"https://t.co/UB08omgaCQ","expanded_url":"https://www.rts.ch/info/suisse/12022421-la-majorite-des-respirateurs-artificiels-achetes-par-larmee-na-jamais-servi.html","display_url":"rts.ch/info/suisse/12…","indices":[123,146]}]	La majorité des #respirateurs artificiels achetés par l'armée au début de la crise du #Covid19 n'a jamais servi #ForumRTS https://t.co/UB08omgaCQ	150208.0	RT @RTSinfo: La majorité des #respirateurs artificiels achetés par l'armée au début de la crise du #Covid19 n'a jamais servi #ForumRTS htt…	1.0	True	full
396353	396353	604278def0889200381b8289	2021-03-05 18:30:48	[{"text":"NHS","indices":[74,78]}]	[{"url":"https://t.co/McbJbqrmU9","expanded_url":"https://38d.gs/nhs-percent-tw-share","display_url":"38d.gs/nhs-percent-tw…","indices":[147,170]}]		[]	[]			I've just signed the petition demanding @MattHancock and @RishiSunak give #NHS staff a REAL payrise. 1% is just not… https://t.co/ztBgF1kQvF	2645.0	True	full
396354	396354	604278def0889200381b828f	2021-03-05 18:30:48	[]	[]	Fri Mar 05 16:39:53 +0000 2021	[{"text":"gpconf","indices":[273,280]}]	[{"url":"https://t.co/aDVEENmyrr","expanded_url":"https://spaces.greenparty.org.uk/content/perma?id=57946","display_url":"spaces.greenparty.org.uk/content/perma?…","indices":[151,174]},{"url":"https://t.co/igC7SGgrai","expanded_url":"https://spaces.greenparty.org.uk/content/perma?id=57867","display_url":"spaces.greenparty.org.uk/content/perma?…","indices":[198,221]},{"url":"https://t.co/y2DxcrSoJ…	I ask all Green Party members, please co-propose these motions by logging in to the members' website and pressing like on the posts: Increase NHS Pay https://t.co/aDVEENmyrr Say No to Hate Speech https://t.co/igC7SGgrai Reduce Polystyrene Waste https://t.co/y2DxcrSoJa #gpconf	592.0	RT @KatBristowGreen: I ask all Green Party members, please co-propose these motions by logging in to the members' website and pressing like…	6623.0	True	full
396355	396355	604278def0889200381b829f	2021-03-05 18:30:48	[]	[]	Fri Mar 05 17:52:09 +0000 2021	[]	[{"url":"https://t.co/cIMYBpAJd3","expanded_url":"https://amp.cnn.com/cnn/2021/03/05/politics/trump-lawsuit-insurrection-eric-swalwell/index.html","display_url":"amp.cnn.com/cnn/2021/03/05…","indices":[180,203]}]	Go Eric! This @RepSwalwell lawsuit against Trump in his personal capacity is one Trump won’t easily escape. Its legal basis is solid and its factual predicates are overwhelming. https://t.co/cIMYBpAJd3	1134532.0	RT @tribelaw: Go Eric! This @RepSwalwell lawsuit against Trump in his personal capacity is one Trump won’t easily escape. Its legal basis i…	12.0	True	full
396356	396356	604278def0889200381b82a9	2021-03-05 18:30:48	[{"text":"pasadena","indices":[130,139]},{"text":"Houston","indices":[140,148]},{"text":"covid","indices":[149,155]},{"text":"humanresources","indices":[156,171]},{"text":"hiring","indices":[172,179]},{"text":"jobhunt","indices":[180,188]}]	[{"url":"https://t.co/j3LmFJQQ8t","expanded_url":"https://www.jobs2careers.com/click.php?jid=3dde475ea04db4e9881b2cd1e&ri=e4fcf574db3fb2df2bc2764fac7ab0fa&job_loc=Pasadena%2CTX&encrypt=0&q=&spl=vfj4tDZGBnesxUfd%3ADsJHJSnn5aa7eVH8h5HMtg%3D%3D%3AOhqH8CiHNAoCTC7MsI552ZEwkMZPNDxLKvZYehfZdM%2BFLbCljxQ%3D","display_url":"jobs2careers.com/click.php?jid=…","indices":[105,128]}]		[]	[]			U.S. Customs and Border Protection is hiring in Pasadena for a Border Patrol Agent. Click now to apply!… https://t.co/VboBSZ9goj	1.0	True	full
396357	396357	604278def0889200381b82b1	2021-03-05 18:30:48	[]	[]	Fri Mar 05 15:25:04 +0000 2021	[{"text":"PPE","indices":[81,85]},{"text":"HandSanitizer","indices":[101,115]},{"text":"CdnBiz","indices":[227,234]},{"text":"COVID19","indices":[235,243]}]	[{"url":"https://t.co/DMIZ0P43pz","expanded_url":"http://ow.ly/RFSk50DRazV","display_url":"ow.ly/RFSk50DRazV","indices":[202,225]}]	In December 2020, all industries surveyed for the Personal Protective Equipment (#PPE) Survey ranked #HandSanitizer as the most essential to their business. Check out our new infographic to learn more: https://t.co/DMIZ0P43pz. #CdnBiz #COVID19 https://t.co/y5gGBQ4Xl9	194758.0	RT @StatCan_eng: In December 2020, all industries surveyed for the Personal Protective Equipment (#PPE) Survey ranked #HandSanitizer as the…	716.0	True	full
396358	396358	604278def0889200381b82bf	2021-03-05 18:30:49	[]	[]	Fri Mar 05 15:02:53 +0000 2021	[]	[{"url":"https://t.co/4WIytlZal4","expanded_url":"https://globalnews.ca/news/7672531/covid-19-conspiracy-theories-radicalization-risk/","display_url":"globalnews.ca/news/7672531/c…","indices":[242,265]}]	A study from McGill, reported by @RaquelGlobal, focuses on the role of social isolation and “fear of the unknown” in making conspiracy theory belief a form of defense mechanism. Lucky for me, I have plenty of fear of the known, so I’m good. https://t.co/4WIytlZal4	61118.0	RT @center4inquiry: A study from McGill, reported by @RaquelGlobal, focuses on the role of social isolation and “fear of the unknown” in ma…	3477.0	True	full
396359	396359	604278def0889200381b82c3	2021-03-05 18:30:49	[]	[]	Thu Mar 04 16:38:31 +0000 2021	[]	[{"url":"https://t.co/RovpTl2av8","expanded_url":"http://Twitch.tv/JuanlatinoXN","display_url":"Twitch.tv/JuanlatinoXN","indices":[98,121]}]	Sorteo de 1 pases de batalla Valorant Requisitos Fav ❤️ RT 🔃 Mencionar a dos 😎😘 Follow en Twitch https://t.co/RovpTl2av8 Termina el 15/03/21 ( Ganador en Directo 10 PM Ecuador) Si tiene mucho apoyo se sorteara 2 pases https://t.co/db78MwjSoq	849.0	RT @Juanlatino90_YT: Sorteo de 1 pases de batalla Valorant Requisitos Fav ❤️ RT 🔃 Mencionar a dos 😎😘 Follow en Twitch https://t.co/RovpTl2…	138.0	True	full
396360	396360	604278def0889200381b82c5	2021-03-05 18:30:49	[]	[{"url":"https://t.co/Pw7G3txNYK","expanded_url":"https://www.news-journalonline.com/story/business/2021/03/05/covid-crisis-racial-taunts-hit-s-daytona-family-run-korean-restaurant/6911725002/","display_url":"news-journalonline.com/story/business…","indices":[244,267]}]		[]	[]			Anyone who harassed this family restaurant, or any other business like it, should be ashamed. Please support Chop C… https://t.co/FQi2M0vBPE	10099.0	True	full
396361	396361	604278def0889200381b82d5	2021-03-05 18:30:49	[]	[]	Fri Mar 05 08:20:22 +0000 2021	[]	[{"url":"https://t.co/zdwSapIscq","expanded_url":"http://news.sky.com/story/covid-19-1-pay-rise-for-nhs-staff-the-most-the-government-can-afford-says-minister-nadine-dorries-12236357","display_url":"news.sky.com/story/covid-19…","indices":[256,279]}]	The £37 billion squandered on Serco Test, Track and Trace would have paid for a 10% wage rise for NHS staff for the next 8 years. It’s a Tory choice - ‘COVID-19: 1% pay rise for NHS staff 'the most' the government can afford, says minister Nadine Dorries’ https://t.co/zdwSapIscq	14471.0	RT @KevinPascoe: The £37 billion squandered on Serco Test, Track and Trace would have paid for a 10% wage rise for NHS staff for the next 8…	789.0	True	full
396362	396362	604278def0889200381b82dd	2021-03-05 18:30:49	[]	[]	Fri Mar 05 18:09:20 +0000 2021	[]	[{"url":"https://t.co/WjMiqa6sv6","expanded_url":"https://www.cnn.com/2021/03/05/politics/proxy-voting-republicans-cpac-reaction/index.html","display_url":"cnn.com/2021/03/05/pol…","indices":[255,278]}]	Paul Gosar didn't give Wagner the full story about why he needed her to vote by proxy last week. When she learned he was going to CPAC, she made him find someone else. Yet Gosar still told House he couldn't attend bc of pandemic. Inside the GOP debate: https://t.co/WjMiqa6sv6	573121.0	RT @mkraju: Paul Gosar didn't give Wagner the full story about why he needed her to vote by proxy last week. When she learned he was going…	4639.0	True	full
396363	396363	604278dff0889200381b82e5	2021-03-05 18:30:49	[]	[]	Fri Mar 05 10:51:10 +0000 2021	[]	[{"url":"https://t.co/03pQ8rRViP","expanded_url":"http://ourworldindata.org/covid-vaccinations","display_url":"ourworldindata.org/covid-vaccinat…","indices":[21,44]}]	Our data is updated: https://t.co/03pQ8rRViP Share of people with at least 1 dose: 🇮🇱 Israel 57% 🇦🇪 UAE 35% 🇬🇧 UK 31% 🇨🇱 Chile 20% 🇧🇭 Bahrain 18% 🇺🇸 US 16% 🇷🇸 Serbia 15% 🇲🇦 Morocco 10% 🇭🇺 Hungary 9% 🇹🇷 Turkey 9% 🇩🇰 Denmark 8% 🇫🇮 Finland 8% 🇱🇹 Lithuania 7% 🇳🇴 Norway 7% https://t.co/0b1YF401uc	20191.0	RT @redouad: Our data is updated: https://t.co/03pQ8rRViP Share of people with at least 1 dose: 🇮🇱 Israel 57% 🇦🇪 UAE 35% 🇬🇧 UK 31% 🇨🇱 Chil…	4252.0	True	full
396364	396364	604278dff0889200381b82ed	2021-03-05 18:30:49	[]	[]	Fri Mar 05 18:28:17 +0000 2021	[{"text":"Apps","indices":[0,5]},{"text":"DroneDeliveries","indices":[7,23]},{"text":"AI","indices":[30,33]},{"text":"tech","indices":[39,44]},{"text":"COVID19","indices":[74,82]},{"text":"MachineLearning","indices":[86,102]},{"text":"ArtificialIntelligence","indices":[104,127]},{"text":"DeepLearning","indices":[128,141]},{"text":"DataScience","indices":[142,154]},{"text":"javascript","indices":[…	[{"url":"https://t.co/i1RdDz4uzq","expanded_url":"https://www.zdnet.com/article/apps-drone-deliveries-and-ai-how-technology-stepped-up-its-game-to-fight-covid-19/","display_url":"zdnet.com/article/apps-d…","indices":[252,275]}]	#Apps, #DroneDeliveries &amp; #AI: How #tech stepped up its game to fight #COVID19 ⬇️ #MachineLearning #ArtificialIntelligence #DeepLearning #DataScience #javascript #serverless #WomenInTech #100DaysOfCode #python #Linux #Flutter #TensorFlow #PyTorch https://t.co/i1RdDz4uzq	463.0	RT @JourneyHeroTech: #Apps, #DroneDeliveries &amp; #AI: How #tech stepped up its game to fight #COVID19 ⬇️ #MachineLearning #ArtificialIntelli…	980.0	True	full
396365	396365	604278dff0889200381b82f5	2021-03-05 18:30:49	[]	[]	Fri Mar 05 18:19:57 +0000 2021	[]	[{"url":"https://t.co/zGjh59F9gW","expanded_url":"https://twitter.com/7news/status/1367819737531613185","display_url":"twitter.com/7news/status/1…","indices":[205,228]}]	Shouldn’t the more relevant metric be hospitalizations? Cases will always be present but the reason why we have restrictions in place is because of fears the healthcare system would become overwhelmed. https://t.co/zGjh59F9gW	9760.0	RT @Alicia_Smith19: Shouldn’t the more relevant metric be hospitalizations? Cases will always be present but the reason why we have restr…	1169.0	True	full
396366	396366	604278dff0889200381b82f7	2021-03-05 18:30:49	[{"text":"COVID19","indices":[12,20]},{"text":"NIH","indices":[47,51]},{"text":"COVID","indices":[66,72]}]	[{"url":"https://t.co/zw8CGuMVZU","expanded_url":"https://salud.nih.gov/covid-19/","display_url":"salud.nih.gov/covid-19/","indices":[170,193]}]		[]	[]			Looking for #COVID19 resources in Spanish? The #NIH’s new Spanish #COVID site features reliable health information… https://t.co/mRcjKVYC5L	173.0	True	full
396367	396367	604278dff0889200381b8305	2021-03-05 18:30:49	[]	[]	Fri Mar 05 14:59:14 +0000 2021	[]	[{"url":"https://t.co/9B2ien7REE","expanded_url":"https://www.vice.com/en/article/5dpvm3/even-television-is-showing-the-racial-disparities-of-covid-19-queen-sugar-this-is-us","display_url":"vice.com/en/article/5dp…","indices":[250,273]}]	“QUEEN SUGAR and THIS IS US, both in their fifth seasons, integrate the pandemic in their scripts. The differences between how they do so highlight the staggering differences in how COVID actually affects white communities and communities of color.” https://t.co/9B2ien7REE	2743178.0	RT @ava: “QUEEN SUGAR and THIS IS US, both in their fifth seasons, integrate the pandemic in their scripts. The differences between how the…	47.0	True	full
396368	396368	604278dff0889200381b8309	2021-03-05 18:30:49	[]	[]	Fri Mar 05 18:30:02 +0000 2021	[]	[{"url":"https://t.co/sRZoGAfvvK","expanded_url":"http://twitch.tv/MaxTLL_","display_url":"twitch.tv/MaxTLL_","indices":[195,218]}]	YOOOOOOOOOO YEAH ITS FRIDAY AND SHIT! DONT MISS TODAY'S STREAM! LOADS OF STUFF TO TALK ABOUT! TODAY IS SUPER COOL! COME AND SAY HELLO AND ALSO WE ARE PLAYING BEDWARS LATER! COME AND SAY HELLO! https://t.co/sRZoGAfvvK RTWEEETS MEAN SO MUCH! https://t.co/l68WnsiUia	5849.0	RT @MaxGGs: YOOOOOOOOOO YEAH ITS FRIDAY AND SHIT! DONT MISS TODAY'S STREAM! LOADS OF STUFF TO TALK ABOUT! TODAY IS SUPER COOL! COME AND SA…	115.0	True	full
396369	396369	604278dff0889200381b8317	2021-03-05 18:30:49	[]	[]	Fri Mar 05 17:26:12 +0000 2021	[]	[{"url":"https://t.co/jdtCj835Zq","expanded_url":"https://twitter.com/johnjharwood/status/1367825335950118916","display_url":"twitter.com/johnjharwood/s…","indices":[130,153]}]	While his opponents are beclowning themselves over Dr Seuss, neanderthals and Potatohead, President Joe Biden is quietly winning. https://t.co/jdtCj835Zq	2004840.0	RT @JoyAnnReid: While his opponents are beclowning themselves over Dr Seuss, neanderthals and Potatohead, President Joe Biden is quietly wi…	1185.0	True	full
396370	396370	604278e0f0889200381b834b	2021-03-05 18:30:50	[]	[]	Fri Mar 05 16:04:06 +0000 2021	[]	[{"url":"https://t.co/OvSVKN0ykB","expanded_url":"https://us02web.zoom.us/webinar/register/WN_tv_BtNxISM2Voea-KIvCMQ","display_url":"us02web.zoom.us/webinar/regist…","indices":[225,248]}]	Really looking forward to this session next week, collaborating with @Luciditysays and @CharismaRecruit and these wonderful people talking about charity sustainability, impact and post-Covid recovery. Join us? It's free! 👇 https://t.co/OvSVKN0ykB https://t.co/Br6tW7FA1G	914.0	RT @EmmaInsley: Really looking forward to this session next week, collaborating with @Luciditysays and @CharismaRecruit and these wonderfu…	1037.0	True	full
396371	396371	604278e0f0889200381b8355	2021-03-05 18:30:50	[{"text":"Poshmark","indices":[42,51]},{"text":"shopmycloset","indices":[119,132]}]	[{"url":"https://t.co/mlobBvM3To","expanded_url":"https://poshmark.ca/listing/604277c31668c3d093ff8369?utm_campaign=referral_code%3DJHARTLEYCANADA&utm_source=tw_sh&utm_content=feature%3Dsh_li_cl_web%26rfuid%3Dext1%3A691da4a7-b30f-4b88-8620-7fb787bdab56%26ext_trk%3Dbranch","display_url":"poshmark.ca/listing/604277…","indices":[95,118]}]		[]	[]			Check out this listing I just added to my #Poshmark closet: ARITZIA TALULA Wool Oxford Blazer.… https://t.co/f8qXNOv0EF	177.0	True	full
396372	396372	604278e0f0889200381b8363	2021-03-05 18:30:50	[]	[]	Fri Mar 05 18:00:03 +0000 2021	[]	[{"url":"https://t.co/BgMrtRfPH1","expanded_url":"https://www.filesforprogress.org/datasets/2021/3/dfp-pandemic-ui-forgiveness.pdf","display_url":"filesforprogress.org/datasets/2021/…","indices":[149,172]}]	NEW POLL: National voters support forgiving any taxes owed on unemployment benefits collected since the start of the pandemic by a 35-point margin. https://t.co/BgMrtRfPH1 https://t.co/vqv4rnJmwI	70815.0	RT @DataProgress: NEW POLL: National voters support forgiving any taxes owed on unemployment benefits collected since the start of the pand…	21.0	True	full
396373	396373	604278e0f0889200381b836f	2021-03-05 18:30:50	[]	[]	Fri Mar 05 18:20:29 +0000 2021	[{"text":"ChavezAmorYPatria","indices":[88,106]},{"text":"GNBMérida","indices":[107,117]}]	[{"url":"https://t.co/fbnNwlEm2w","expanded_url":"https://mazo4f.com/237107","display_url":"mazo4f.com/237107","indices":[63,86]}]	Este jueves Brasil sumó más de 75.000 nuevos casos de Covid-19 https://t.co/fbnNwlEm2w #ChavezAmorYPatria #GNBMérida @Czgnb22M https://t.co/qyK6nHowBY	115.0	RT @DESURVIGIA_: Este jueves Brasil sumó más de 75.000 nuevos casos de Covid-19 https://t.co/fbnNwlEm2w #ChavezAmorYPatria #GNBMérida @Czg…	7.0	True	full
396374	396374	604278e0f0889200381b8371	2021-03-05 18:30:50	[]	[]	Sun Feb 28 19:20:50 +0000 2021	[{"text":"Vincenzo","indices":[182,191]},{"text":"Z101","indices":[192,197]},{"text":"JISOO","indices":[198,204]},{"text":"DiaDeAndalucia","indices":[205,220]},{"text":"SantaFe80Anos","indices":[221,235]},{"text":"Andalucia","indices":[236,246]},{"text":"PREMIERxESPN","indices":[247,260]},{"text":"rcde","indices":[261,266]},{"text":"WONHO","indices":[267,273]}]	[{"url":"https://t.co/m4HO0nUcjm","expanded_url":"http://Carbondiveat.org","display_url":"Carbondiveat.org","indices":[158,181]}]	Las fábricas de agua pura, o.sea la vida y sus colchones que la retienen y la producen, una maravilla de la naturaleza!!!! Que no podemos dejar que se acabé. https://t.co/m4HO0nUcjm #Vincenzo #Z101 #JISOO #DiaDeAndalucia #SantaFe80Anos #Andalucia #PREMIERxESPN #rcde #WONHO https://t.co/lcyuQAAAaJ	1255.0	RT @MILTONRIANOP: Las fábricas de agua pura, o.sea la vida y sus colchones que la retienen y la producen, una maravilla de la naturaleza!!!…	1255.0	True	full
396375	396375	604278e0f0889200381b837b	2021-03-05 18:30:51	[]	[]	Tue Mar 02 22:32:40 +0000 2021	[{"text":"SORTEO","indices":[0,7]}]	[{"url":"https://t.co/jpedeOJ6gW","expanded_url":"http://www.grandt.com.ar","display_url":"grandt.com.ar","indices":[163,186]}]	#SORTEO ⚽️🔥 ¡Este viernes a las 19:15 arranca GRAN DT y traemos un sorteo de 30 PACKS PREMIUM! ¿CÓMO PARTICIPAR? 1⃣ Seguí a @GranDToficial. 2⃣ Armá tu equipo en https://t.co/jpedeOJ6gW o desde la App. 3⃣ Subí un tweet con tu equipo y etiquetanos. 4⃣ Dale RT y MG a este tweet. https://t.co/yzIrpVNizb	66606.0	RT @GranDToficial: #SORTEO ⚽️🔥 ¡Este viernes a las 19:15 arranca GRAN DT y traemos un sorteo de 30 PACKS PREMIUM! ¿CÓMO PARTICIPAR? 1⃣ Seg…	20.0	True	full
396376	396376	604278e0f0889200381b837d	2021-03-05 18:30:50	[]	[]	Thu Jan 28 21:07:54 +0000 2021	[]	[{"url":"https://t.co/ueDJb36pnN","expanded_url":"https://twitter.com/TheDailyMao/status/1354893622320132096","display_url":"twitter.com/TheDailyMao/st…","indices":[120,143]}]	yeah, I think a lot of US nostalgia for the Hu Jintao era can be summed up as "corrupt, laissez faire, and up for sale" https://t.co/ueDJb36pnN	3858.0	RT @chinahand: yeah, I think a lot of US nostalgia for the Hu Jintao era can be summed up as "corrupt, laissez faire, and up for sale" http…	2153.0	True	full
396377	396377	604278e0f0889200381b838d	2021-03-05 18:30:51	[]	[]	Thu Mar 04 01:02:59 +0000 2021	[]	[{"url":"https://t.co/73roPvAmeZ","expanded_url":"https://www.vladimirrothschuh.com/2021/03/diosidencias.html","display_url":"vladimirrothschuh.com/2021/03/diosid…","indices":[237,260]}]	Antes que la pandemia desbaratara ese horizonte de prosperidad para el país, había edificado el presidente @lopezobrador_ otros manuales como abecedarios propios en la nueva cartilla de la conducta pública y en la nueva economía moral. https://t.co/73roPvAmeZ @TabascoJavier https://t.co/IiFRkvMrVH	17535.0	RT @VladRothschuh: Antes que la pandemia desbaratara ese horizonte de prosperidad para el país, había edificado el presidente @lopezobrador…	17535.0	True	full
396378	396378	604278e1f0889200381b83ad	2021-03-05 18:30:51	[{"text":"NYC25x25","indices":[148,157]}]	[{"url":"https://t.co/awjDTh9GI1","expanded_url":"https://www.bloomberg.com/news/articles/2020-12-04/-school-streets-ban-cars-so-kids-can-walk-or-bike","display_url":"bloomberg.com/news/articles/…","indices":[214,237]}]		[]	[]			A deep-dive into School Streets in London, where over 400 School Streets have been added or announced in the city a… https://t.co/bzyvTEpqFQ	30961.0	True	full
396379	396379	604278e1f0889200381b83c9	2021-03-05 18:30:52	[]	[]	Fri Mar 05 13:38:58 +0000 2021	[]	[{"url":"https://t.co/2f2S5YLUCm","expanded_url":"https://www.facebook.com/bibpmfp1/posts/762150197751416","display_url":"facebook.com/bibpmfp1/posts…","indices":[216,239]},{"url":"https://t.co/J8wuV8KTxg","expanded_url":"https://adbu.fr/retourdocuments","display_url":"adbu.fr/retourdocuments","indices":[243,266]}]	📚Les BU s'organisent pour vous proposer un service provisoire de retour de documents du fait du COVID. 📌Les bibliothèques P Mendès France et JC Colliard @SorbonneParis1 participent au dispositif "Prêt de chez moi" 👉https://t.co/2f2S5YLUCm ➡️https://t.co/J8wuV8KTxg https://t.co/hJpmmgwcB7	2757.0	RT @Bibliostoriae: 📚Les BU s'organisent pour vous proposer un service provisoire de retour de documents du fait du COVID. 📌Les bibliothèqu…	377.0	True	full
396380	396380	604278e1f0889200381b83d7	2021-03-05 18:30:52	[]	[{"url":"https://t.co/dqmQ6H7wPx","expanded_url":"https://www.20minutes.fr/monde/2991459-20210304-confinement-royaume-uni-londres-inquiete-recrutements-adolescents-organisations-terroristes","display_url":"20minutes.fr/monde/2991459-…","indices":[252,275]}]		[]	[]			Le Royaume-Uni a fait état d’une hausse «inquiétante» des arrestations d’adolescents pour des délits de nature terr… https://t.co/j4HPosIDVZ	9586.0	True	full
396381	396381	604278e1f0889200381b83dd	2021-03-05 18:30:52	[]	[]	Sun Jan 24 23:56:16 +0000 2021	[]	[{"url":"https://t.co/FjJWEDBZqh","expanded_url":"http://OnlyFans.com/efalcon919","display_url":"OnlyFans.com/efalcon919","indices":[169,192]}]	Got drunk with my plug &amp; seduced him with a bet to him whipping his cock out on the Scale. He is 1 foot long 🍆 &amp; I took it all 🤪 Full videos : (3 total) 15 min https://t.co/FjJWEDBZqh https://t.co/jrtYpxgoff	4716.0	RT @elliblunts: Got drunk with my plug &amp; seduced him with a bet to him whipping his cock out on the Scale. He is 1 foot long 🍆 &amp; I took it…	85.0	True	full
396382	396382	604278e1f0889200381b83f9	2021-03-05 18:30:52	[]	[]	Fri Mar 05 18:19:24 +0000 2021	[]	[{"url":"https://t.co/R4z1wsJE0Y","expanded_url":"https://www.bloomberg.com/news/articles/2021-03-04/u-s-debt-set-to-reach-double-economy-s-size-by-2051-cbo-says","display_url":"bloomberg.com/news/articles/…","indices":[175,198]}]	'Debt will be equivalent to 202% of gross domestic product by 2051 from 102% this year, the nonpartisan arm of the legislature said Thursday in its long-term budget outlook.' https://t.co/R4z1wsJE0Y	128730.0	RT @jessefelder: 'Debt will be equivalent to 202% of gross domestic product by 2051 from 102% this year, the nonpartisan arm of the legisla…	494.0	True	full
396383	396383	604278e2f0889200381b83fd	2021-03-05 18:30:52	[]	[]	Wed Mar 03 10:35:38 +0000 2021	[]	[{"url":"https://t.co/ybnVlvYBmG","expanded_url":"http://T.me/Binacncr_Bom_Round_2_bot","display_url":"T.me/Binacncr_Bom_R…","indices":[121,144]}]	BOM Binacncr Round2 Airdrop bot 👍1 BOM = 1BNB ✅For Joining - Get 5 BOM 👥 For each referral - Get 1 BOM 🪂Join Airdrop: https://t.co/ybnVlvYBmG 🏦Withdraw date: 15-03-2021 ⚠️5 refer mandatory for withdraw⚠️ https://t.co/JD01crPkDL	8849.0	RT @binacncrBom: BOM Binacncr Round2 Airdrop bot 👍1 BOM = 1BNB ✅For Joining - Get 5 BOM 👥 For each referral - Get 1 BOM 🪂Join Airdrop: h…	36.0	True	full
396384	396384	604278e2f0889200381b8407	2021-03-05 18:30:52	[]	[]	Tue Mar 02 15:50:21 +0000 2021	[{"text":"OxfordVaccine","indices":[264,278]}]	[{"url":"https://t.co/r3K4l9h3ty","expanded_url":"http://www.ox.ac.uk/oxford-vaccine","display_url":"ox.ac.uk/oxford-vaccine","indices":[240,263]}]	We’ve made a vaccine, now you can make the difference. What do we need for coronavirus vaccines to have the biggest impact on the pandemic? Production, distribution and – crucially – you. We’re not protected until we’re all protected. ➡️ https://t.co/r3K4l9h3ty #OxfordVaccine https://t.co/saHZMfF4cy	720784.0	RT @UniofOxford: We’ve made a vaccine, now you can make the difference. What do we need for coronavirus vaccines to have the biggest impac…	2570.0	True	full
396385	396385	604278e2f0889200381b8417	2021-03-05 18:30:52	[]	[]	Fri Mar 05 08:30:18 +0000 2021	[{"text":"NOMASKSINCLASS","indices":[16,31]}]	[{"url":"https://t.co/LzR8MCAXiY","expanded_url":"http://usforthem.co.uk","display_url":"usforthem.co.uk","indices":[256,279]}]	Today we launch #NOMASKSINCLASS ❌ Govt must reverse its guidance on masks in schools. We’ve written to @GavinWilliamson about it today &amp; had huge support. Help us get the message out by retweeting all our posts today ♻️ Visit our website for more: https://t.co/LzR8MCAXiY https://t.co/EZs9OhL48O	11619.0	RT @UsforThemUK: Today we launch #NOMASKSINCLASS ❌ Govt must reverse its guidance on masks in schools. We’ve written to @GavinWilliamson a…	107.0	True	full
396386	396386	604278e2f0889200381b841f	2021-03-05 18:30:52	[]	[]	Fri Mar 05 18:16:41 +0000 2021	[]	[{"url":"https://t.co/EnxQMhg3rU","expanded_url":"https://twitter.com/SenSanders/status/1367893419771785224","display_url":"twitter.com/SenSanders/sta…","indices":[273,296]}]	32 million Americans were let down today by 8 Democratic Senators—all millionaires—who probably couldn’t tell you what the difference between $7.25 and $15 means to workers rationing their medicine or skipping rent to to feed their children. This battle is far from done. https://t.co/EnxQMhg3rU	143911.0	RT @JosephNSanberg: 32 million Americans were let down today by 8 Democratic Senators—all millionaires—who probably couldn’t tell you what…	938.0	True	full
396387	396387	604278e2f0889200381b842f	2021-03-05 18:30:52	[{"text":"TestandTrace","indices":[0,13]},{"text":"COVID19","indices":[94,102]}]	[{"url":"https://t.co/dGlym7WsHk","expanded_url":"http://a.msn.com/01/en-gb/BB1ehHTg?ocid=st","display_url":"a.msn.com/01/en-gb/BB1eh…","indices":[195,218]}]		[]	[]			#TestandTrace has not just failed. It has actually caused MORE cases by reporting only 60% of #COVID19 contacts. No… https://t.co/hla40Zg4tT	2746.0	True	full
396388	396388	604278e3f0889200381b846f	2021-03-05 18:30:53	[]	[]	Fri Mar 05 18:15:04 +0000 2021	[]	[{"url":"https://t.co/nqCN82eBSM","expanded_url":"https://apnews.com/article/free-thein-zaw-myanmar-13e7a37eb77d63436846122f8eed4b48","display_url":"apnews.com/article/free-t…","indices":[249,272]}]	"The Biden administration stepped up its condemnation of the coup in Myanmar on Thursday, demanding that military authorities stop their brutal crackdown on pro-democracy protesters and release demonstrators and journalists who have been detained." https://t.co/nqCN82eBSM https://t.co/hrqi7Bz1EV	431363.0	RT @KenRoth: "The Biden administration stepped up its condemnation of the coup in Myanmar on Thursday, demanding that military authorities…	16.0	True	full
396389	396389	604278e3f0889200381b8475	2021-03-05 18:30:53	[]	[]	Fri Mar 05 15:45:02 +0000 2021	[]	[{"url":"https://t.co/wMh8sNnNQ6","expanded_url":"http://dlvr.it/Rv2S8r","display_url":"dlvr.it/Rv2S8r","indices":[252,275]}]	Coronavirus: conmoción por la muerte de dos médicos que no llegaron a vacunarse: Se trata de María Rosa Fullone, jefa de guardia del Hospital Fernández, y Carlos Sereday, jefe de cirugía plástica del Hospital de Quemados, en la ciudad de Buenos Aires. https://t.co/wMh8sNnNQ6	298463.0	RT @lacapital: Coronavirus: conmoción por la muerte de dos médicos que no llegaron a vacunarse: Se trata de María Rosa Fullone, jefa de gua…	145.0	True	full
396390	396390	604278e3f0889200381b8477	2021-03-05 18:30:53	[]	[]	Fri Mar 05 18:27:38 +0000 2021	[{"text":"Puntland","indices":[25,34]},{"text":"Mogadishu","indices":[107,117]},{"text":"Puntland","indices":[164,173]}]	[{"url":"https://t.co/pHk7yJQHxX","expanded_url":"https://twitter.com/mansa_musse/status/1367717556568621058","display_url":"twitter.com/mansa_musse/st…","indices":[275,298]}]	Supposition,just viewing #Puntland budgets since 2019 approved by parliament&amp;its inconsistent. Army in #Mogadishu allocated $700 per soldier is it the same for #Puntland security forces. How much out of $341M awarded to security? How many soldiers are based in Puntland? https://t.co/pHk7yJQHxX	1359.0	RT @fatheyayallas: Supposition,just viewing #Puntland budgets since 2019 approved by parliament&amp;its inconsistent. Army in #Mogadishu alloca…	700.0	True	full
396391	396391	604278e3f0889200381b847d	2021-03-05 18:30:54	[]	[]	Fri Mar 05 18:17:26 +0000 2021	[]	[{"url":"https://t.co/d6fnrLEKSp","expanded_url":"https://www.bfmtv.com/sante/en-direct-covid-19-un-sursis-ce-week-end-pour-les-departements-en-vigilance-renforcee_LN-202103050027.html","display_url":"bfmtv.com/sante/en-direc…","indices":[96,119]}]	EN DIRECT - Covid-19: près de 250.000 doses de vaccin ont été injectées en 24 heures, un record https://t.co/d6fnrLEKSp https://t.co/6hLvnhzQ4y	3026998.0	RT @BFMTV: EN DIRECT - Covid-19: près de 250.000 doses de vaccin ont été injectées en 24 heures, un record https://t.co/d6fnrLEKSp https://…	9.0	True	full
396392	396392	604278e3f0889200381b8487	2021-03-05 18:30:54	[]	[{"url":"https://t.co/yEgAp71fGb","expanded_url":"https://www.edweek.org/teaching-learning/how-two-years-of-pandemic-disruption-could-shake-up-the-debate-over-standardized-testing/2021/03","display_url":"edweek.org/teaching-learn…","indices":[221,244]}]		[]	[]			New: testing opt outs, delays, questions of data validity, complete cancellations. How two years of unprecedented d… https://t.co/Cgy3iygdr2	6591.0	True	full
396393	396393	604278e3f0889200381b848d	2021-03-05 18:30:54	[]	[]	Fri Mar 05 10:12:13 +0000 2021	[]	[{"url":"https://t.co/iX5bVKKsJx","expanded_url":"https://lagazzettadellospunk.wordpress.com/2021/03/05/why-rangers-covid-title-is-the-most-tainted-in-the-history-of-the-sport/","display_url":"lagazzettadellospunk.wordpress.com/2021/03/05/why…","indices":[196,219]}]	• Closed door games • 5 Substitutions • Fielding players who’ve shown a complete disregard for COVID rules My blog on why Rangers’ COVID Title is the most tainted in the history of the sport... https://t.co/iX5bVKKsJx	1986.0	RT @spunktelefono: • Closed door games • 5 Substitutions • Fielding players who’ve shown a complete disregard for COVID rules My blog on w…	161.0	True	full
396394	396394	604278e3f0889200381b849b	2021-03-05 18:30:54	[]	[]	Fri Mar 05 18:23:34 +0000 2021	[]	[{"url":"https://t.co/vaGBNUhZrf","expanded_url":"https://twitter.com/dorritharazim/status/1367822302218452993","display_url":"twitter.com/dorritharazim/…","indices":[261,284]}]	É triste observar que em muitos países os médicos e outros profissionais de saúde ganharam enorme respeito da sociedade por seu heroísmo no combate à pandemia. No Brasil, a coragem de muitos foi suplantada pela charlatanice e covardia dos médicos bolsonaristas https://t.co/vaGBNUhZrf	48204.0	RT @traumann: É triste observar que em muitos países os médicos e outros profissionais de saúde ganharam enorme respeito da sociedade por s…	191.0	True	full
396395	396395	604278e3f0889200381b849d	2021-03-05 18:30:54	[]	[]	Fri Mar 05 18:30:00 +0000 2021	[{"text":"SaludMental","indices":[230,242]}]	[{"url":"https://t.co/0j9KtJIf8K","expanded_url":"https://ojo-publico.com/2509/el-sentimiento-de-fracaso-agobia-las-madres-en-pandemia","display_url":"ojo-publico.com/2509/el-sentim…","indices":[244,267]}]	“Las madres han perdido de manera desproporcionada sus empleos y su seguridad económica durante esta pandemia y las cargas de la vida familiar recaen de forma desproporcionada sobre las que sí trabajan”, explica Jennifer Senior. #SaludMental📝 https://t.co/0j9KtJIf8K	124741.0	RT @Ojo_Publico: “Las madres han perdido de manera desproporcionada sus empleos y su seguridad económica durante esta pandemia y las cargas…	282.0	True	full
396396	396396	604278e3f0889200381b84a1	2021-03-05 18:30:54	[]	[]	Fri Mar 05 18:09:49 +0000 2021	[]	[{"url":"https://t.co/cy0Ovv8gnD","expanded_url":"https://bigdataprotocol.com/dataroom","display_url":"bigdataprotocol.com/dataroom","indices":[231,254]},{"url":"https://t.co/j1502mHZa1","expanded_url":"https://medium.com/big-data-protocol/big-data-protocol-adds-glassnode-z-score-nupl-and-exchange-balance-metrics-to-bdps-data-room-ec3606afe6f8","display_url":"medium.com/big-data-proto…","indices"…	ANNOUNCEMENT: @glassnode, the leader in on-chain metrics and analytics, joins $BDP's Data Marketplace to market/distribute its products @glassnode is adding 3 BTC metrics to our Data Room: MVRV Z Score, NUPL, and Exchange Balance https://t.co/cy0Ovv8gnD https://t.co/j1502mHZa1	788.0	RT @bigdataprotocol: ANNOUNCEMENT: @glassnode, the leader in on-chain metrics and analytics, joins $BDP's Data Marketplace to market/distri…	119558.0	True	full
396397	396397	604278e3f0889200381b84a5	2021-03-05 18:30:54	[]	[]	Fri Mar 05 07:45:17 +0000 2021	[]	[{"url":"https://t.co/6c0cbsLThM","expanded_url":"https://twitter.com/narendramodi/status/1367709882791567364","display_url":"twitter.com/narendramodi/s…","indices":[284,307]}]	Manufacturing GDP has been declining from 2015 &amp; was negative for 2019-20, so its not entirely due to Covid. Badly implemented GST &amp; demo leading to low PCI &amp; income inequality have caused demand deficiency. PLI would boost manufacturing but how would it increase demand? https://t.co/6c0cbsLThM	5768.0	RT @praxpriya: Manufacturing GDP has been declining from 2015 &amp; was negative for 2019-20, so its not entirely due to Covid. Badly implement…	58.0	True	full
396398	396398	604278e4f0889200381b84b9	2021-03-05 18:30:54	[]	[]	Thu Mar 04 23:11:49 +0000 2021	[]	[{"url":"https://t.co/KqLxypMYtV","expanded_url":"https://cnn.it/2NW1kHo","display_url":"cnn.it/2NW1kHo","indices":[224,247]}]	Florida Gov. Ron DeSantis is denying the state had any involvement in a vaccine drive at a private, gated community after questions arose about a $250,000 donation from a resident to a PAC supporting him following the drive https://t.co/KqLxypMYtV	53108693.0	RT @CNN: Florida Gov. Ron DeSantis is denying the state had any involvement in a vaccine drive at a private, gated community after question…	21.0	True	full
396399	396399	604278e4f0889200381b84c9	2021-03-05 18:30:54	[]	[]	Fri Mar 05 17:31:02 +0000 2021	[]	[{"url":"https://t.co/OCi2dDZoet","expanded_url":"http://bbc.in/3bjV9Ws","display_url":"bbc.in/3bjV9Ws","indices":[175,198]}]	Is a 1% rise fair for nurses? Health Secretary Matt Hancock says “we’ve proposed what we think is affordable to make sure that in the NHS, people do get a pay rise” Latest: https://t.co/OCi2dDZoet https://t.co/UFw0YHbCz7	12049231.0	RT @BBCNews: Is a 1% rise fair for nurses? Health Secretary Matt Hancock says “we’ve proposed what we think is affordable to make sure tha…	69.0	True	full
396400	396400	604278e4f0889200381b84f3	2021-03-05 18:30:55	[]	[]	Fri Mar 05 17:21:47 +0000 2021	[]	[{"url":"https://t.co/CDucOQl9oF","expanded_url":"https://tribune.com.pk/story/2287661/hafeez-shaikh-down-but-not-yet-out","display_url":"tribune.com.pk/story/2287661/…","indices":[187,210]}]	Propriety and decorum would suggest that Sheikh sb should step down given his defeat. PTI can easily bring its Punjab Adviser Salman Shah as the next Finance minister. Or Nadeem ul Haq. https://t.co/CDucOQl9oF	102457.0	RT @MiftahIsmail: Propriety and decorum would suggest that Sheikh sb should step down given his defeat. PTI can easily bring its Punjab Adv…	164.0	True	full
396401	396401	604278e4f0889200381b84f7	2021-03-05 18:30:55	[]	[]	Fri Mar 05 15:32:44 +0000 2021	[]	[{"url":"https://t.co/sFEDwJINQQ","expanded_url":"https://youtu.be/k93LDzgJdGA","display_url":"youtu.be/k93LDzgJdGA","indices":[222,245]}]	The Prince William Health District conducted a town hall meeting via WebEx on Thursday, March 3, 2021, to answer questions from the public surrounding the COVID-19 vaccine. You can view the WebEx recording at this link. https://t.co/sFEDwJINQQ	18647.0	RT @pwcgov: The Prince William Health District conducted a town hall meeting via WebEx on Thursday, March 3, 2021, to answer questions from…	922.0	True	full
396402	396402	604278e4f0889200381b84ff	2021-03-05 18:30:55	[]	[]	Fri Mar 05 14:21:02 +0000 2021	[]	[{"url":"https://t.co/THJbWlXYSQ","expanded_url":"https://twitter.com/Independent/status/1367827893942902784","display_url":"twitter.com/Independent/st…","indices":[122,145]}]	BREAKING: Boris Johnson misled parliament. Have the Scottish Tories called for the resignation of the Prime Minister yet? https://t.co/THJbWlXYSQ	73948.0	RT @AngusRobertson: BREAKING: Boris Johnson misled parliament. Have the Scottish Tories called for the resignation of the Prime Minister ye…	3957.0	True	full
396403	396403	604278e5f0889200381b850d	2021-03-05 18:30:55	[]	[]	Fri Mar 05 16:56:35 +0000 2021	[]	[{"url":"https://t.co/1p3MLv7cgl","expanded_url":"https://www.gazetadopovo.com.br/rodrigo-constantino/lockdown-perpetuo-a-esquerda-gostou-da-brincadeira/","display_url":"gazetadopovo.com.br/rodrigo-consta…","indices":[169,192]}]	Essa gente toda tem mostrado um grau de politização excessiva durante a pandemia, assim como certa insensibilidade para com os trabalhadores desesperados. Leia mais em: https://t.co/1p3MLv7cgl	708551.0	RT @Rconstantino: Essa gente toda tem mostrado um grau de politização excessiva durante a pandemia, assim como certa insensibilidade para c…	602.0	True	full
396404	396404	604278e5f0889200381b850f	2021-03-05 18:30:55	[]	[]	Fri Mar 05 11:42:12 +0000 2021	[]	[{"url":"https://t.co/HPSzOFM19d","expanded_url":"https://www.spiegel.de/politik/deutschland/corona-masken-cdu-hinterbaenkler-kassierte-250-000-euro-provision-a-a5e31c3d-0002-0001-0000-000176138620","display_url":"spiegel.de/politik/deutsc…","indices":[233,256]}]	Wenn diese Partei erneut in die Regierung gewählt wird, dann hat es Deutschland nicht anders verdient. Weitere Politiker in Corona-Deals verstrickt: CDU-Abgeordneter bezeichnet seine 250.000 Euro Masken-Provision als »marktgerecht« https://t.co/HPSzOFM19d via @derspiegel	13453.0	RT @xileffff: Wenn diese Partei erneut in die Regierung gewählt wird, dann hat es Deutschland nicht anders verdient. Weitere Politiker in…	135.0	True	full
396405	396405	604278e5f0889200381b8517	2021-03-05 18:30:55	[]	[]	Fri Mar 05 16:22:36 +0000 2021	[]	[{"url":"https://t.co/rK6gSlLJ84","expanded_url":"https://twitter.com/BiggsMervyn/status/1367866784418721794?s=20","display_url":"twitter.com/BiggsMervyn/st…","indices":[181,204]}]	Totally agree that this is fine. The issue is when people mask signal about how they are righteous, declaring themselves "pro-mask," and give in to the evidence-free safety regime. https://t.co/rK6gSlLJ84	98841.0	RT @JordanSchachtel: Totally agree that this is fine. The issue is when people mask signal about how they are righteous, declaring themselv…	1359.0	True	full
396406	396406	604278e5f0889200381b8539	2021-03-05 18:30:56	[]	[]	Fri Mar 05 18:24:33 +0000 2021	[{"text":"Remotework","indices":[0,11]},{"text":"workfromanywhere","indices":[12,29]}]	[{"url":"https://t.co/dKbHSWE5il","expanded_url":"https://www.bloomberg.com/news/articles/2021-03-05/work-from-home-workplaces-will-let-employees-mix-home-and-remote-work","display_url":"bloomberg.com/news/articles/…","indices":[257,280]}]	#Remotework/#workfromanywhere isn't going away. "While some traditionalists will return to pre-pandemic ways, many companies are embracing—or at least ­accepting—policies that allow working both at home &amp; in the office, according to employees’ needs." https://t.co/dKbHSWE5il	1307.0	RT @walkaboutco: #Remotework/#workfromanywhere isn't going away. "While some traditionalists will return to pre-pandemic ways, many compan…	1049.0	True	full
396407	396407	604278e5f0889200381b8543	2021-03-05 18:30:56	[]	[]	Fri Mar 05 17:03:23 +0000 2021	[]	[{"url":"https://t.co/PfScp4onbm","expanded_url":"https://twitter.com/SenatorSinema/status/1367875779258949636","display_url":"twitter.com/SenatorSinema/…","indices":[264,287]}]	There's no explanation in here why Sinema voted no on the $15 minimum wage. She's been making process arguments to reporters and saying it doesn't fit in a budget bill, but won't say that here because she knows no one outside of Washington cares about that at all https://t.co/PfScp4onbm	21929.0	RT @andrewperezdc: There's no explanation in here why Sinema voted no on the $15 minimum wage. She's been making process arguments to repor…	66.0	True	full
396408	396408	604278e5f0889200381b854b	2021-03-05 18:30:56	[]	[]	Fri Mar 05 18:24:53 +0000 2021	[]	[{"url":"https://t.co/vwEDxLns49","expanded_url":"https://www.msn.com/en-us/travel/news/canada-tops-america-as-the-world-e2-80-99s-favorite-workplace/ar-BB1eeGmc?ocid=uxbndlbing","display_url":"msn.com/en-us/travel/n…","indices":[250,273]}]	CAN tops USA as the world’s favorite workplace. US didn’t do so great in 2020. The response to the pandemic was haphazard, with foolish fights over masks and distancing. The US dropped from 1st to 2nd place among the best countries to relocate to. https://t.co/vwEDxLns49	19066.0	RT @mini_bubbly: CAN tops USA as the world’s favorite workplace. US didn’t do so great in 2020. The response to the pandemic was haphazard…	317.0	True	full
396409	396409	604278e5f0889200381b855b	2021-03-05 18:30:56	[]	[{"url":"https://t.co/g5Uu0jv0V2","expanded_url":"https://curiouscat.qa/_bbiru/post/1188500000","display_url":"curiouscat.qa/_bbiru/post/11…","indices":[231,254]}]		[]	[]			Thats why i asked you hehe🤣 because i thought the outfit really looks familiar but i also dont think its the sam… —… https://t.co/53YVMIXHoi	2265.0	True	full
396410	396410	604278e6f0889200381b8567	2021-03-05 18:30:56	[]	[]	Fri Mar 05 11:42:05 +0000 2021	[]	[{"url":"https://t.co/tbUN2YN39B","expanded_url":"https://www.independent.co.uk/news/uk/politics/covid-contracts-boris-johnson-matt-hancock-b1812854.html?utm_content=Echobox&utm_medium=Social&utm_source=Twitter#Echobox=1614936817","display_url":"independent.co.uk/news/uk/politi…","indices":[215,238]}]	"Dozens of contracts agreed by ministers to secure medical equipment during the coronavirus pandemic remain unpublished despite Boris Johnson telling MPs the details “are there on the record for everybody to see”." https://t.co/tbUN2YN39B	110013.0	RT @GoodLawProject: "Dozens of contracts agreed by ministers to secure medical equipment during the coronavirus pandemic remain unpublished…	3.0	True	full
396411	396411	604278e6f0889200381b856b	2021-03-05 18:30:56	[]	[]	Thu Mar 04 17:44:34 +0000 2021	[]	[{"url":"https://t.co/Ro4c9jTAMq","expanded_url":"http://bangordailynews.com/2021/03/04/news/maine-bishop-urges-catholics-to-not-get-johnson-johnson-vaccine-sk6sr8zcdk/","display_url":"bangordailynews.com/2021/03/04/new…","indices":[194,217]}]	The bishop of the Roman Catholic Diocese of Portland is asking Maine Catholics to not choose the Johnson &amp; Johnson vaccine because abortion-derived cell lines were used in its development. https://t.co/Ro4c9jTAMq	95517.0	RT @bangordailynews: The bishop of the Roman Catholic Diocese of Portland is asking Maine Catholics to not choose the Johnson &amp; Johnson vac…	5.0	True	full
396412	396412	604278e6f0889200381b856f	2021-03-05 18:30:56	[]	[]	Fri Mar 05 05:50:39 +0000 2021	[]	[{"url":"https://t.co/uv78PRfSId","expanded_url":"https://twitter.com/peter_wehner/status/1367712715674882050","display_url":"twitter.com/peter_wehner/s…","indices":[214,237]}]	Bill is right. Anti-masking further exposed the darkness in parts of the right. It’s such a small thing to show love of neighbor, but that small thing was and is too much for all too many who claim to be pro-life. https://t.co/uv78PRfSId	247909.0	RT @DavidAFrench: Bill is right. Anti-masking further exposed the darkness in parts of the right. It’s such a small thing to show love of n…	190.0	True	full
396413	396413	604278e6f0889200381b8577	2021-03-05 18:30:56	[]	[{"url":"https://t.co/YeVsXXoKWc","expanded_url":"https://www.rawstory.com/arizona-republican-aids-masks/","display_url":"rawstory.com/arizona-republ…","indices":[254,277]}]		[]	[]			GOP is the official "Ignorant as Hell Party." Jeezus. They should be embarrassed, but they're too stupid for that,… https://t.co/1o03VY8phn	3714.0	True	full
396414	396414	604278e6f0889200381b8587	2021-03-05 18:30:56	[]	[{"url":"https://t.co/INR6RNpE51","expanded_url":"https://www.democracynow.org/2021/3/5/israel_palestine_covid_vaccines_mondaire_jones","display_url":"democracynow.org/2021/3/5/israe…","indices":[103,126]}]		[]	[]			New York Congressmember Mondaire Jones: Israel Should Ensure Palestinians Have Access to COVID Vaccine… https://t.co/ATHMxWkYgF	347.0	True	full
396415	396415	604278e6f0889200381b85b1	2021-03-05 18:30:57	[]	[]	Fri Mar 05 18:20:12 +0000 2021	[]	[{"url":"https://t.co/vcCzQqt4Ri","expanded_url":"https://poplab.mx/article/MalpagadosprecariosyesclavizantesasilosempleosqueimpulsaelgobiernodeGuanajuato","display_url":"poplab.mx/article/Malpag…","indices":[164,187]}]	En Guanajuato los trabajadores de la industria automotriz padecen estrés laboral, mientras sus ingresos, en el mejor de los casos, alcanzan para la canasta básica. https://t.co/vcCzQqt4Ri https://t.co/nBIQKjlIwt	16968.0	RT @arnoldocuellaro: En Guanajuato los trabajadores de la industria automotriz padecen estrés laboral, mientras sus ingresos, en el mejor d…	1063.0	True	full
396416	396416	604278e6f0889200381b85bb	2021-03-05 18:30:57	[]	[{"url":"https://t.co/FXI4c24IK9","expanded_url":"https://infogram.com/vacinas-covid-jacarei-sp-1hxj48pm9gzv52v?live","display_url":"infogram.com/vacinas-covid-…","indices":[231,254]}]		[]	[]			Em tempo: jacareí tem recebido vacina a conta gotas, como a maioria dos municípios. Eu tô acompanhando tudo em gr… https://t.co/yhmNoDUNO6	1249.0	True	full
396417	396417	604278e7f0889200381b85c1	2021-03-05 18:30:57	[]	[{"url":"https://t.co/khlqTy7Y6L","expanded_url":"https://www.youtube.com/watch?v=57AmRFgB5Hc","display_url":"youtube.com/watch?v=57AmRF…","indices":[258,281]}]		[]	[]			@JTincu20 @garyvee Tik Tok was the major riser in social media this past year. As we get through 2021 a new competi… https://t.co/pWXSsy8h70	5.0	True	full
396418	396418	604278e7f0889200381b85c5	2021-03-05 18:30:57	[]	[]	Fri Mar 05 18:29:42 +0000 2021	[]	[{"url":"https://t.co/BGYWRZ2El7","expanded_url":"https://elpais.com/sociedad/2021-03-05/igualdad-impulsa-una-red-de-cuidadoras-de-ninos-para-que-las-madres-puedan-trabajar.html","display_url":"elpais.com/sociedad/2021-…","indices":[256,279]}]	Plan Corresponsables del Ministerio @IgualdadGob de @IreneMontero: 190 millones de euros en 2021 para crear una red de cuidadoras/es profesionales que atiendan a los niños menores de 14 años mientras sus madres trabajan. Feminismo y cuidados, con hechos. https://t.co/BGYWRZ2El7	580932.0	RT @PabloEchenique: Plan Corresponsables del Ministerio @IgualdadGob de @IreneMontero: 190 millones de euros en 2021 para crear una red de…	1521509.0	True	full
396419	396419	604278e7f0889200381b85d1	2021-03-05 18:30:57	[]	[]	Fri Mar 05 16:15:05 +0000 2021	[]	[{"url":"https://t.co/nqanMLHgjB","expanded_url":"https://twitter.com/chrislhayes/status/1367699305411338241","display_url":"twitter.com/chrislhayes/st…","indices":[242,265]}]	yep. this is another reason why we should continue to wear masks, at least during flu season, after the pandemic. and, obviously, the fact that we largely beat back the flu undermines the old bad faith argument that covid "was like the flu" https://t.co/nqanMLHgjB	5170.0	RT @AustinMcCoy3: yep. this is another reason why we should continue to wear masks, at least during flu season, after the pandemic. and, o…	217.0	True	full
396420	396420	604278e7f0889200381b85d9	2021-03-05 18:30:57	[]	[]	Fri Mar 05 17:03:38 +0000 2021	[]	[{"url":"https://t.co/10IY69C2Dv","expanded_url":"https://www.dioceseofscranton.org/statement-of-bishop-joseph-c-bambera-regarding-covid-19-vaccines/","display_url":"dioceseofscranton.org/statement-of-b…","indices":[66,89]}]	Statement of Bishop Joseph C. Bambera Regarding COVID-19 Vaccines https://t.co/10IY69C2Dv Yes, but what about the Johnson &amp; Johnson vaccine. It has the properties of aborted babies therefore as a practicing Catholic I will not use it period. So what does our bishop say???	701.0	RT @cjr18509: Statement of Bishop Joseph C. Bambera Regarding COVID-19 Vaccines https://t.co/10IY69C2Dv Yes, but what about the Johnson &amp; J…	606.0	True	full
396421	396421	604278e7f0889200381b85e3	2021-03-05 18:30:57	[]	[]	Thu Mar 04 20:35:44 +0000 2021	[]	[{"url":"https://t.co/hWpEH5yUbH","expanded_url":"https://twitter.com/independent_ie/status/1367546658385494016","display_url":"twitter.com/independent_ie…","indices":[196,219]}]	Unfortunately this reveals no understanding of the economic cycle or modern monetary reality. Any government that raises taxes to “pay” for Covid should be voted out for “crimes against economy”. https://t.co/hWpEH5yUbH	304122.0	RT @davidmcw: Unfortunately this reveals no understanding of the economic cycle or modern monetary reality. Any government that raises taxe…	257.0	True	full
396422	396422	604278e7f0889200381b85fb	2021-03-05 18:30:58	[]	[]	Fri Mar 05 18:25:13 +0000 2021	[]	[{"url":"https://t.co/F9oOCUOnJp","expanded_url":"https://apnews.com/article/nuremberg-war-crimes-trials-coronavirus-pandemic-berlin-9c0c0c7c092ea429b0daf8c3106cdce5","display_url":"apnews.com/article/nuremb…","indices":[266,289]}]	@kirkacevedo I really do think THIS has to happen. Not just with Covid-19, but the past 4 years. They swore an oath and they shat on it. There needs to be something more than simply voting them out and allow them to retire with all the money they made by corps. https://t.co/F9oOCUOnJp	2654.0	RT @kyleruggles: @kirkacevedo I really do think THIS has to happen. Not just with Covid-19, but the past 4 years. They swore an oath and…	66.0	True	full
396423	396423	604278e7f0889200381b860f	2021-03-05 18:30:58	[]	[]	Thu Mar 04 14:35:25 +0000 2021	[]	[{"url":"https://t.co/xGyHYnmve4","expanded_url":"https://www.statnews.com/2021/03/04/covid19-vaccines-for-rural-black-communities-going-to-wealthy-white-floridians/","display_url":"statnews.com/2021/03/04/cov…","indices":[244,267]}]	A rural Black community the road from Mar-a-Largo was completely left out of the vaccine rollout. When the state finally set up local sites, they made them open to all with no appointment needed - and so wealthy white people drove in from afar https://t.co/xGyHYnmve4	5173.0	RT @OliviaGoldhill: A rural Black community the road from Mar-a-Largo was completely left out of the vaccine rollout. When the state finall…	319.0	True	full
396424	396424	604278e7f0889200381b8619	2021-03-05 18:30:58	[]	[]	Fri Mar 05 18:29:03 +0000 2021	[{"text":"COVID19","indices":[84,92]},{"text":"assessments","indices":[161,173]}]	[{"url":"https://t.co/uaAzDSlfHY","expanded_url":"https://www.iaf.nu/upFiles/IAF-ILAC%20Statement%20on%20Replacement%20of%20Assesssments%20During%20the%20COVID-19%20Pandemic.pdf","display_url":"iaf.nu/upFiles/IAF-IL…","indices":[212,235]}]	IAF and @ILAC_Official have published a joint statement addressing situations where #COVID19-related circumstances disrupt mandatory scheduled on-site or remote #assessments by IAF MLA or ILAC MRA signatories ➡️ https://t.co/uaAzDSlfHY https://t.co/wnM5XSRNRi	5459.0	RT @IAF_Global: IAF and @ILAC_Official have published a joint statement addressing situations where #COVID19-related circumstances disrupt…	328.0	True	full
396425	396425	604278e8f0889200381b8637	2021-03-05 18:30:58	[{"text":"cannibus","indices":[74,83]},{"text":"COVID","indices":[140,146]}]	[{"url":"https://t.co/oDnLFt6DMk","expanded_url":"https://link.medium.com/dM7VbtWUneb","display_url":"link.medium.com/dM7VbtWUneb","indices":[165,188]}]		[]	[]			@DCInbox offering great commentary on contrasting party narratives around #cannibus. Is a unified federal approach… https://t.co/aUe6Eee9jh	379.0	True	full
396426	396426	604278e8f0889200381b8643	2021-03-05 18:30:58	[{"text":"BritneySpears","indices":[0,14]},{"text":"Famosos","indices":[126,134]}]	[{"url":"https://t.co/h52smMOUwo","expanded_url":"http://tlmdo.co/2OkPAxG","display_url":"tlmdo.co/2OkPAxG","indices":[101,124]}]		[]	[]			#BritneySpears muestra que sus hijos ya están más altos que ella😲 Vía @latinxnow (📸 @britneyspears) 👉… https://t.co/5gZCgrdlkr	2984753.0	True	full
396427	396427	604278e8f0889200381b8653	2021-03-05 18:30:58	[]	[]	Fri Mar 05 17:51:33 +0000 2021	[]	[{"url":"https://t.co/O7pLZW7075","expanded_url":"https://youtu.be/Q350hDiq1yo","display_url":"youtu.be/Q350hDiq1yo","indices":[55,78]},{"url":"https://t.co/s7Z60yw92j","expanded_url":"https://youtu.be/o833xIvTU9A","display_url":"youtu.be/o833xIvTU9A","indices":[80,103]},{"url":"https://t.co/6yDbSqtcnP","expanded_url":"https://youtu.be/VbmqBiqdd54","display_url":"youtu.be/VbmqBiqdd54","indices":[…	$15 in 180 mins -Comment, Like, and Sub these videos https://t.co/O7pLZW7075 https://t.co/s7Z60yw92j https://t.co/6yDbSqtcnP -RT (Save proof, will ask for it later) 🔥🎁🚀	120554.0	RT @GiveAwayHost: $15 in 180 mins -Comment, Like, and Sub these videos https://t.co/O7pLZW7075 https://t.co/s7Z60yw92j https://t.co/6yD…	856.0	True	full
396428	396428	604278e8f0889200381b8657	2021-03-05 18:30:58	[]	[]	Fri Mar 05 02:01:17 +0000 2021	[]	[{"url":"https://t.co/JXCBiHgi1t","expanded_url":"https://t4america.org/2021/03/02/its-go-time-launching-our-month-of-action/?utm_campaign=meetedgar&utm_medium=social&utm_source=meetedgar.com","display_url":"t4america.org/2021/03/02/its…","indices":[243,266]}]	The first action: Send our template letter on how to fundamentally reform the federal transportation program to your members of Congress. Why now? The Senate is writing their transportation bill this month. Let's make sure it's a good one. https://t.co/JXCBiHgi1t	27518.0	RT @T4America: The first action: Send our template letter on how to fundamentally reform the federal transportation program to your members…	4102.0	True	full
396429	396429	604278e8f0889200381b8655	2021-03-05 18:30:58	[]	[]	Thu Mar 04 07:13:45 +0000 2021	[]	[{"url":"https://t.co/OSxrneM2KH","expanded_url":"https://www.dailybreeze.com/2020/12/30/redondo-beach-houses-first-residents-at-pallet-shelter/amp/","display_url":"dailybreeze.com/2020/12/30/red…","indices":[246,269]}]	@LAUnitedWay Of course sheds are not homes. But with people living in squalor on our sidewalks they are warm, private, safe. Redondo Beach pulled this off for $25K all in. Did this in a 120 days. We can learn from them and do better for LA city. https://t.co/OSxrneM2KH	1246.0	RT @kerryhmorrison: @LAUnitedWay Of course sheds are not homes. But with people living in squalor on our sidewalks they are warm, private,…	851.0	True	full
396430	396430	604278e9f0889200381b868f	2021-03-05 18:30:59	[]	[]	Fri Mar 05 16:05:07 +0000 2021	[]	[{"url":"https://t.co/7LuaXb05yk","expanded_url":"https://www.teessideinternational.com/teesside-airport-fire-crew-boosts-its-numbers-and-secures-new-engine/","display_url":"teessideinternational.com/teesside-airpo…","indices":[254,277]}]	AIRPORT BOOSTS FIRE CREW NUMBERS🔥 👷2 new firefighters have joined airport’s ranks 🚒New Fire Engine secured 👥Ramping up crew ahead of summer schedule Amy &amp; Michael have joined our fire service in preparation for increased services later this year🧯 https://t.co/7LuaXb05yk https://t.co/dpWfoWTolv	5373.0	RT @TeesAirport: AIRPORT BOOSTS FIRE CREW NUMBERS🔥 👷2 new firefighters have joined airport’s ranks 🚒New Fire Engine secured 👥Ramping up cr…	282.0	True	full
396431	396431	604278e9f0889200381b869d	2021-03-05 18:30:59	[]	[{"url":"https://t.co/7dG3kIrQ8e","expanded_url":"https://www.du.edu/registrar/elevate-courses/course.html?instanceCode=PSYCH-0101_14160&courseInstanceID=PSYCH-0101_141608975&courseCode=PSYCH-0101","display_url":"du.edu/registrar/elev…","indices":[128,151]}]		[]	[]			Know anyone who could use some evidence-based relationship support during COVID? Register for Dr. Markman’s course… https://t.co/AfROK6HIBM	436.0	True	full
396432	396432	604278e9f0889200381b869f	2021-03-05 18:30:59	[]	[]	Fri Mar 05 18:22:04 +0000 2021	[]	[{"url":"https://t.co/xv18ojr0Bu","expanded_url":"https://www.wsj.com/articles/india-threatens-jail-for-facebook-whatsapp-and-twitter-employees-11614964542?reflink=desktopwebshare_twitter","display_url":"wsj.com/articles/india…","indices":[112,135]}]	India threatens jail for employees of Facebook, WhatsApp and Twitter, flexing its new powers over big platforms https://t.co/xv18ojr0Bu via @WSJ	602487.0	RT @MZHemingway: India threatens jail for employees of Facebook, WhatsApp and Twitter, flexing its new powers over big platforms https://t.…	136.0	True	full
396433	396433	604278e9f0889200381b86a7	2021-03-05 18:30:59	[]	[]	Fri Mar 05 16:00:38 +0000 2021	[{"text":"GlobalSurgery","indices":[42,56]},{"text":"CUGH2021","indices":[61,70]},{"text":"network","indices":[78,86]},{"text":"GlobalSurgeryCUGH","indices":[151,169]},{"text":"Students","indices":[185,194]},{"text":"trainees","indices":[195,204]},{"text":"young","indices":[211,217]}]	[{"url":"https://t.co/0dF7deu4K1","expanded_url":"https://twitter.com/CUGH_TAC/status/1367862244688752640","display_url":"twitter.com/CUGH_TAC/statu…","indices":[280,303]}]	We are happy to be part of influencers in #GlobalSurgery at #CUGH2021 ! Our #network is proud of its members engagement and spotlight discussions at #GlobalSurgeryCUGH ! Representing #Students #trainees &amp; #young physicians. @BCMGlobalSurg @UUCGS @CUGHnews @hopkinssurgery https://t.co/0dF7deu4K1	4876.0	RT @InciSioNGlobal: We are happy to be part of influencers in #GlobalSurgery at #CUGH2021 ! Our #network is proud of its members engageme…	10556.0	True	full
396434	396434	604278e9f0889200381b86af	2021-03-05 18:30:59	[{"text":"news","indices":[19,24]},{"text":"COVID19","indices":[35,43]},{"text":"clinicalresearch","indices":[44,61]},{"text":"pandemic","indices":[85,94]},{"text":"clinicaltrials","indices":[136,151]},{"text":"teckrotheanswer","indices":[152,168]},{"text":"clinicaltrial","indices":[169,183]},{"text":"trials","indices":[184,191]},{"text":"protocol","indices":[192,201]},{"text":"mhealth","indices"…	[{"url":"https://t.co/DqV0N5Rm7e","expanded_url":"https://hubs.li/H0HPdgM0","display_url":"hubs.li/H0HPdgM0","indices":[112,135]}]		[]	[]			Take a look at our #news digest on #COVID19 #clinicalresearch, and the impact of the #pandemic on other trials:… https://t.co/LqMEimXhes	1242.0	True	full
396435	396435	604278e9f0889200381b86b1	2021-03-05 18:30:59	[]	[{"url":"https://t.co/P6eBDUW8og","expanded_url":"https://twitter.com/lili20219/status/1367175563115454467?s=20","display_url":"twitter.com/lili20219/stat…","indices":[143,166]}]		[]	[]			@DocteurGonzo4 Wargon lobbyiste big pharma!! Pauvre type!! Il va prendre cher lui aussi devant les tribunaux! Les f… https://t.co/FJz9bXh8yi	65.0	True	full
396436	396436	604278e9f0889200381b86b5	2021-03-05 18:30:59	[]	[{"url":"https://t.co/IT4mfTdEq1","expanded_url":"http://bit.ly/Torun-J1","display_url":"bit.ly/Torun-J1","indices":[195,218]}]		[]	[]			🏃🇫🇷 La soirée commence fort à l'Euro en salle d'athlétisme de Torun ! La Française Célia Perron, engagée dans le pe… https://t.co/n7XlMaRtFI	242339.0	True	full
396437	396437	604278eaf0889200381b86cb	2021-03-05 18:31:00	[{"text":"Chocolate","indices":[19,29]},{"text":"starslave","indices":[80,90]}]	[{"url":"https://t.co/aCq6w0VxzH","expanded_url":"https://www.instagram.com/stars.la.ve/","display_url":"instagram.com/stars.la.ve/","indices":[91,114]},{"url":"https://t.co/AE3oLhIMdA","expanded_url":"http://wa.me/584145013418","display_url":"wa.me/584145013418","indices":[146,169]},{"url":"https://t.co/tjeA4HYtqp","expanded_url":"https://twitter.com/ClasiffLARA/status/1365429488931065856","disp…		[]	[]			10:15:56 ==&gt; ➡️ #Chocolate Kinder Bueno, Paquete de 4 barras, disponibles en #starslave https://t.co/aCq6w0VxzH 📲… https://t.co/GHLd5XDymT	69986.0	True	full
396438	396438	604278eaf0889200381b86d3	2021-03-05 18:31:00	[]	[]	Fri Mar 05 18:07:36 +0000 2021	[]	[{"url":"https://t.co/tEvxBvROBU","expanded_url":"https://www.miamiherald.com/news/coronavirus/article249707793.html","display_url":"miamiherald.com/news/coronavir…","indices":[188,211]}]	Teachers, agriculture and food workers, and essential employees — of all ages — need access to the vaccine. As the Biden Administration ramps up supply, it's time to go big and move fast. https://t.co/tEvxBvROBU	119284.0	RT @nikkifried: Teachers, agriculture and food workers, and essential employees — of all ages — need access to the vaccine. As the Biden Ad…	1610.0	True	full
396439	396439	604278eaf0889200381b86e1	2021-03-05 18:31:00	[]	[]	Fri Mar 05 07:38:26 +0000 2021	[]	[{"url":"https://t.co/1PH3Nm1c5I","expanded_url":"https://www.conservativehome.com/thecolumnists/2021/03/iain-dale-the-eu-has-no-interest-in-northern-irelands-future-prosperity-it-just-sees-it-as-a-mechanism-to-exert-its-power.html","display_url":"conservativehome.com/thecolumnists/…","indices":[142,165]}]	Iain Dale: The EU has no interest in Northern Ireland’s future prosperity. It just sees it as a mechanism to exert its power., says Iain Dale https://t.co/1PH3Nm1c5I	16155.0	RT @BrexitHome: Iain Dale: The EU has no interest in Northern Ireland’s future prosperity. It just sees it as a mechanism to exert its powe…	4196.0	True	full
396440	396440	604278eaf0889200381b870d	2021-03-05 18:31:01	[]	[]	Fri Mar 05 18:30:32 +0000 2021	[]	[{"url":"https://t.co/IPiOf0vtqd","expanded_url":"https://elordenmundial.com/mapas/dias-hospitalizacion-enfermedad-respiratoria/","display_url":"elordenmundial.com/mapas/dias-hos…","indices":[237,260]}]	Un gran problema de los sistemas sanitarios, como se ha visto con el coronavirus, es la saturación. Esto no depende sólo del número de camas o personal sanitario por habitante, sino también de la duración de las estancias hospitalarias. https://t.co/IPiOf0vtqd	264894.0	RT @elOrdenMundial: Un gran problema de los sistemas sanitarios, como se ha visto con el coronavirus, es la saturación. Esto no depende sól…	2126.0	True	full
396441	396441	604278eaf0889200381b872b	2021-03-05 18:31:01	[]	[{"url":"https://t.co/PmIlOmszyI","expanded_url":"https://youtu.be/0pwBFTUJBzQ","display_url":"youtu.be/0pwBFTUJBzQ","indices":[196,219]}]		[]	[]			omg guys this is so embarrassing 😭 it’s almost like people LIKE the song beautiful beautiful by onf wow that’s craz… https://t.co/qecnnYuGNO	924.0	True	full
396442	396442	604278ebf0889200381b8733	2021-03-05 18:31:01	[{"text":"govexecdaily","indices":[107,120]}]	[{"url":"https://t.co/EiQsTM9FS6","expanded_url":"https://www.govexec.com/technology/2021/03/govexec-daily-first-person-covid-19-vaccine-experience/172467/","display_url":"govexec.com/technology/202…","indices":[122,145]}]		[]	[]			Host @rjgianfortune and producer @MSR_Adam talk about the coronavirus vaccines experience in DC on today's… https://t.co/jvakQ7AMpL	51341.0	True	full
396443	396443	604278ebf0889200381b8739	2021-03-05 18:31:01	[]	[]	Thu Mar 04 02:56:05 +0000 2021	[]	[{"url":"https://t.co/SfcbZeqPXl","expanded_url":"https://www.instagram.com/p/CL-tW7RDclbjoU9f7ass7OejyaluzqKb3x4pMA0/?igshid=do32gq25sbh4","display_url":"instagram.com/p/CL-tW7RDclbj…","indices":[249,272]}]	Gente, los necesito🙏🏻 Él es mi vecino Cecilio. Tiene 27 años. Está participando para ganar sus prótesis. Le dije que lo apoyaríamos. Necesitamos al menos 9000 likes. Solo tienes que ayudarme a difundir y dar like en este enlace de Ig⬇️ POR FAAAAA https://t.co/SfcbZeqPXl https://t.co/Rcg8Zzntg0	47939.0	RT @LucyPN: Gente, los necesito🙏🏻 Él es mi vecino Cecilio. Tiene 27 años. Está participando para ganar sus prótesis. Le dije que lo apoyar…	73.0	True	full
396444	396444	604278ebf0889200381b873d	2021-03-05 18:31:01	[]	[{"url":"https://t.co/HveWixi6x3","expanded_url":"https://www.rtve.es/alacarta/videos/en-portada/portada-dona-violeta/2138588/","display_url":"rtve.es/alacarta/video…","indices":[175,198]}]		[]	[]			EXCLUSIVA Entrevista a doña VIOLETA nunca antes vista. Hay escenas inéditas de la campaña del 90 Ahh y el fuerte r… https://t.co/pihGPJwPs5	10422.0	True	full
396445	396445	604278ebf0889200381b8741	2021-03-05 18:31:01	[]	[]	Fri Mar 05 12:30:00 +0000 2021	[{"text":"NotiMippCI","indices":[0,11]}]	[{"url":"https://t.co/VQtLNvjaaZ","expanded_url":"https://bit.ly/3sRgixc","display_url":"bit.ly/3sRgixc","indices":[122,145]}]	#NotiMippCI 📰🗞| Presidente y Alta Comisionada para los DDHH debatieron política venezolana frente al COVID-19. Lea más ⏩ https://t.co/VQtLNvjaaZ https://t.co/bpCaLm9DFB	250564.0	RT @Mippcivzla: #NotiMippCI 📰🗞| Presidente y Alta Comisionada para los DDHH debatieron política venezolana frente al COVID-19. Lea más ⏩ h…	172.0	True	full
396446	396446	604278ebf0889200381b875d	2021-03-05 18:31:01	[]	[]	Fri Mar 05 18:26:38 +0000 2021	[]	[{"url":"https://t.co/5eoj1M8gfQ","expanded_url":"https://twitter.com/diariomtn/status/1367891705622626309","display_url":"twitter.com/diariomtn/stat…","indices":[121,144]}]	Los gases lacrimógenos con los que reprime Insfrán a sus habitantes vencieron el mismo año en que llegó a la Gobernación https://t.co/5eoj1M8gfQ	90727.0	RT @CeSanz1: Los gases lacrimógenos con los que reprime Insfrán a sus habitantes vencieron el mismo año en que llegó a la Gobernación https…	364.0	True	full
396447	396447	604278ebf0889200381b876b	2021-03-05 18:31:01	[{"text":"Balloon","indices":[61,69]},{"text":"Japan","indices":[73,79]},{"text":"Hemodialysis","indices":[104,117]},{"text":"ClinicalTrials","indices":[169,184]},{"text":"Angioplasty","indices":[185,197]},{"text":"MedicalDevice","indices":[198,212]},{"text":"Medtronic","indices":[213,223]}]	[{"url":"https://t.co/Y1OV6nxanG","expanded_url":"https://medicaltubingandextrusion.com/medtronic-launches-dcb-for-dialysis-patients-in-japan/","display_url":"medicaltubingandextrusion.com/medtronic-laun…","indices":[144,167]}]		[]	[]			.@Medtronic this week said it launched its first drug-coated #Balloon in #Japan for patients undergoing… https://t.co/MntNPYMYf1	19762.0	True	full
396448	396448	604278ebf0889200381b8777	2021-03-05 18:31:02	[]	[]	Fri Mar 05 18:30:30 +0000 2021	[]	[{"url":"https://t.co/qz2dWFyeMv","expanded_url":"http://ow.ly/69jf30rzvmm","display_url":"ow.ly/69jf30rzvmm","indices":[123,146]}]	WHO Won’t Release Interim Report On COVID-19 Origins Amid Growing Scientific Concerns Over Legitimacy Of Its Investigation https://t.co/qz2dWFyeMv	236177.0	RT @Thomas1774Paine: WHO Won’t Release Interim Report On COVID-19 Origins Amid Growing Scientific Concerns Over Legitimacy Of Its Investiga…	260.0	True	full
396449	396449	604278ecf0889200381b878d	2021-03-05 18:31:02	[{"text":"Allgemein","indices":[13,23]},{"text":"Corona","indices":[24,31]}]	[{"url":"https://t.co/5RNJM6y6MZ","expanded_url":"http://dlvr.it/Rv30K5","display_url":"dlvr.it/Rv30K5","indices":[251,274]}]		[]	[]			Wochenblick: #Allgemein #Corona Schultests nur durch medizinisches Fachpersonal? – So trickst der Staat: Die Einfüh… https://t.co/GN75RKDPRo	4972.0	True	full
396450	396450	604278ecf0889200381b8793	2021-03-05 18:31:02	[]	[{"url":"https://t.co/6697AsWa7D","expanded_url":"http://dlvr.it/Rv30M6","display_url":"dlvr.it/Rv30M6","indices":[118,141]}]		[]	[]			A future COVID-19 vaccine could be squirted up the nose. The nasal spray could stop transmission, especially in kid… https://t.co/fSQHGu7ukd	105.0	True	full
396451	396451	604278ecf0889200381b879b	2021-03-05 18:31:02	[]	[{"url":"https://t.co/DxmErTEyaQ","expanded_url":"https://unredacted.co.uk/2021/03/05/european-leader-threatens-to-suffocate-oxford-astrazeneca/","display_url":"unredacted.co.uk/2021/03/05/eur…","indices":[255,278]}]		[]	[]			Italian PM told vd Lederhosen it was necessary to ‘suffocate’ vaccine makers to force them to meet contractual obli… https://t.co/rUNDlJrAdb	4834.0	True	full
396452	396452	604278ecf0889200381b87a5	2021-03-05 18:31:02	[{"text":"Tiempo","indices":[125,132]},{"text":"Sevilla","indices":[143,151]}]	[{"url":"https://t.co/r3HCqDNVgm","expanded_url":"http://www.tiempoensevilla.es","display_url":"tiempoensevilla.es","indices":[171,194]}]		[]	[]			19:30 14,6ºC (Max 15ºC/Min 11ºC) Sensación: 13,0ºC Hum: 80% Viento/Racha: E 10-&gt;17km/h Presión: 1012,8hPa Lluvia: 1… https://t.co/uhuGNoDL0I	4596.0	True	full
396453	396453	604278ecf0889200381b87a9	2021-03-05 18:31:02	[]	[{"url":"https://t.co/DnOmhMP0eH","expanded_url":"https://www.wtkr.com/news/national/coronavirus/ap-poll-biden-has-60-approval-rating-70-of-americans-support-his-handling-of-covid-19-pandemic","display_url":"wtkr.com/news/national/…","indices":[155,178]}]		[]	[]			AP Poll: Biden has 60% approval rating, 70% of Americans support his handling of COVID-19 pandemic ⁦… https://t.co/BXZ91purQ7	4465.0	True	full
396454	396454	604278ecf0889200381b87b3	2021-03-05 18:31:02	[{"text":"cashgem","indices":[188,196]},{"text":"cashappfriday","indices":[197,211]},{"text":"stayathome","indices":[212,223]}]	[{"url":"https://t.co/sABKdOTf28","expanded_url":"https://join.cashgem.co/Ouazad1980","display_url":"join.cashgem.co/Ouazad1980","indices":[164,187]}]		[]	[]			Hi all, I'm inviting you all to join CashGem, a site that lets you earn money with social media. I just earned $191… https://t.co/t6S4UCtpFc	32.0	True	full
396455	396455	604278ecf0889200381b87c5	2021-03-05 18:31:02	[{"text":"immuodeficient","indices":[32,47]},{"text":"covid19vaccine","indices":[72,87]},{"text":"Quebec","indices":[98,105]},{"text":"COVID19QC","indices":[119,129]},{"text":"ImmunodeficiencyAwareness","indices":[130,156]}]	[{"url":"https://t.co/IKJN1UJT6r","expanded_url":"https://www.cbc.ca/news/canada/toronto/covid-19-ontario-march-5-2021-toronto-peel-vaccines-1.5937850","display_url":"cbc.ca/news/canada/to…","indices":[177,200]}]		[]	[]			Update: Ontario is prioritizing #immuodeficient patients in its Phase 2 #covid19vaccine rollout. #Quebec: Your mov… https://t.co/bo2ilCFPR4	189.0	True	full
396456	396456	604278edf0889200381b87e3	2021-03-05 18:31:03	[]	[{"url":"https://t.co/c23AsFZOcv","expanded_url":"https://bit.ly/2MUqNvk","display_url":"bit.ly/2MUqNvk","indices":[149,172]}]		[]	[]			Nightingale Online support group for binge eating disorder starts in 15 minutes! Tonight's topic: "Recognising what… https://t.co/8Wr0nw3BG1	41701.0	True	full
396457	396457	604278edf0889200381b87eb	2021-03-05 18:31:03	[]	[]	Fri Mar 05 18:20:01 +0000 2021	[]	[{"url":"https://t.co/7DcpLyLPC9","expanded_url":"https://www.clarionledger.com/story/opinion/2021/03/04/jackson-ms-water-crisis-jackson-state-university-impact-commentary-president/4584957001","display_url":"clarionledger.com/story/opinion/…","indices":[181,204]}]	"Our capital city, the city with soul, the city known for its culture, food and people is now struggling to provide the most basic necessity – water – to its residents." - @JSUPrez https://t.co/7DcpLyLPC9	42528.0	RT @JacksonStateU: "Our capital city, the city with soul, the city known for its culture, food and people is now struggling to provide the…	145.0	True	full
396458	396458	604278edf0889200381b87fb	2021-03-05 18:31:03	[]	[{"url":"https://t.co/fwSUVdgfeR","expanded_url":"https://pubmed.ncbi.nlm.nih.gov/30219471/","display_url":"pubmed.ncbi.nlm.nih.gov/30219471/","indices":[0,23]},{"url":"https://t.co/oR5q2IPDzm","expanded_url":"https://www.nhsinform.scot/illnesses-and-conditions/brain-nerves-and-spinal-cord/chronic-pain","display_url":"nhsinform.scot/illnesses-and-…","indices":[25,48]},{"url":"https://t.co/eMQKWpw…		[]	[]			https://t.co/fwSUVdgfeR https://t.co/oR5q2IPDzm https://t.co/eMQKWpwhyr These are all good resources! See for yo… https://t.co/7oshWWqAtc	32.0	True	full
396459	396459	604278edf0889200381b87ff	2021-03-05 18:31:03	[]	[]	Fri Mar 05 18:25:32 +0000 2021	[{"text":"VaccinationCovid","indices":[0,17]},{"text":"Cantal","indices":[40,47]},{"text":"COVID19","indices":[218,226]}]	[{"url":"https://t.co/IHSW0GNHQ4","expanded_url":"https://www.lamontagne.fr/aurillac-15000/actualites/coronavirus-une-operation-exceptionnelle-de-vaccination-ce-week-end-dans-le-cantal_13923779/","display_url":"lamontagne.fr/aurillac-15000…","indices":[253,276]}]	#VaccinationCovid Les quatre centres du #Cantal seront ouverts ce week-end pour permettre aux 50-74 ans présentant un risque de formes graves et aux plus de 75 ans, sur listes d'attente, de se faire vacciner contre le #COVID19 avec une dose AstraZeneca https://t.co/IHSW0GNHQ4 https://t.co/D2BVZ8v2pA	216.0	RT @EmmanuelTremet: #VaccinationCovid Les quatre centres du #Cantal seront ouverts ce week-end pour permettre aux 50-74 ans présentant un r…	97554.0	True	full
396460	396460	604278edf0889200381b880b	2021-03-05 18:31:03	[]	[]	Thu Mar 04 14:53:20 +0000 2021	[]	[{"url":"https://t.co/Cm9oO78F3O","expanded_url":"https://gsk.to/2PyY7hj","display_url":"gsk.to/2PyY7hj","indices":[245,268]}]	Every year 200,000 child under 5 die of severe diarrhoeal disease. We’re delighted to be the first company to supply rotavirus vaccine at our lowest available price for use in humanitarian crises, through the Humanitarian Mechanism. Learn more: https://t.co/Cm9oO78F3O https://t.co/gpMoigHzeI	219232.0	RT @GSK: Every year 200,000 child under 5 die of severe diarrhoeal disease. We’re delighted to be the first company to supply rotavirus vac…	125.0	True	full
396461	396461	604278edf0889200381b880d	2021-03-05 18:31:03	[]	[{"url":"https://t.co/YkV6Dw6kLy","expanded_url":"http://dlvr.it/Rv30Px","display_url":"dlvr.it/Rv30Px","indices":[118,141]}]		[]	[]			A future COVID-19 vaccine could be squirted up the nose. The nasal spray could stop transmission, especially in kid… https://t.co/izU7o446Jl	1437.0	True	full
396462	396462	604278edf0889200381b8815	2021-03-05 18:31:03	[]	[]	Mon Feb 22 21:26:36 +0000 2021	[]	[{"url":"https://t.co/gAMxK3m4Mu","expanded_url":"https://video.foxnews.com/v/6234010200001","display_url":"video.foxnews.com/v/6234010200001","indices":[254,277]}]	Our 1AF U.S. Air Force Auxiliary was on @FoxNews for delivering COVID-19 vaccines to remote areas. @CivilAirPatrol volunteers help us fulfill DoD-approved civil support requests. This is CAP's largest deployment since WWII going to 40+ states See video: https://t.co/gAMxK3m4Mu https://t.co/RX20WbORIW	5973.0	RT @1stAF: Our 1AF U.S. Air Force Auxiliary was on @FoxNews for delivering COVID-19 vaccines to remote areas. @CivilAirPatrol volunteers he…	40.0	True	full
396463	396463	604278edf0889200381b8821	2021-03-05 18:31:03	[]	[]	Fri Mar 05 18:25:50 +0000 2021	[]	[{"url":"https://t.co/oWPXAMUlnq","expanded_url":"https://crowe.wisc.edu/current-economic-analysis/#indicator","display_url":"crowe.wisc.edu/current-econom…","indices":[75,98]}]	New @CROWE_UW brief: "Current Private Indicators on the Wisconsin Economy" https://t.co/oWPXAMUlnq After sharp recovery, small business employment in Wisconsin fell from Sept-Nov with the state COVID spike. Food &amp; beverage employment stable in 2021, but down 34% from 2020. (1/2) https://t.co/3UwBhMpm3m	2701.0	RT @Bellmanequation: New @CROWE_UW brief: "Current Private Indicators on the Wisconsin Economy" https://t.co/oWPXAMUlnq After sharp recover…	798.0	True	full
396464	396464	604278edf0889200381b882f	2021-03-05 18:31:04	[]	[{"url":"https://t.co/JoPqovJWnq","expanded_url":"https://www.duncanbanner.com/community/osdh-oklahoma-decreases-in-active-covid-19-cases-county-up-by-one/article_565522a0-7de0-11eb-9357-0b700e888b1c.html#utm_campaign=blox&utm_source=twitter&utm_medium=social","display_url":"duncanbanner.com/community/osdh…","indices":[184,207]}]		[]	[]			The State Health Department's daily report indicates while Oklahoma continues to decrease in active COVID-19 cases,… https://t.co/PSfpX0sr4m	1307.0	True	full
396465	396465	604278edf0889200381b8831	2021-03-05 18:31:04	[]	[]	Fri Mar 05 18:30:02 +0000 2021	[]	[{"url":"https://t.co/dFD3wezN2Q","expanded_url":"https://www.kusi.com/mayor-sotelo-solis-working-to-get-more-of-the-latino-population-vaccinated/","display_url":"kusi.com/mayor-sotelo-s…","indices":[205,228]}]	Mayor @AleSoteloSolis is working to get more of the Latino population vaccinated. Sotelo-Solis took the vaccine herself, and said "it feels amazing to know she can help dispel myths" about the vaccine. https://t.co/dFD3wezN2Q	79261.0	RT @KUSINews: Mayor @AleSoteloSolis is working to get more of the Latino population vaccinated. Sotelo-Solis took the vaccine herself, and…	44.0	True	full
396466	396466	604278edf0889200381b8839	2021-03-05 18:31:04	[{"text":"Covid19","indices":[46,54]},{"text":"Roche","indices":[198,204]}]	[{"url":"https://t.co/HdtY3kZe68","expanded_url":"https://bit.ly/3kLS18S","display_url":"bit.ly/3kLS18S","indices":[233,256]}]		[]	[]			Clinical Diagnostics Market - Growth, Trends, #Covid19 Impact, and Forecasts The lipid panel is found to be a blood… https://t.co/zFQrULD9Ay	1495.0	True	full
396467	396467	604278eef0889200381b8849	2021-03-05 18:31:04	[{"text":"COVID19","indices":[108,116]}]	[{"url":"https://t.co/R8Ppn6Moa7","expanded_url":"https://linkedin.com/feed/update/urn:li:activity:6773646554319372288","display_url":"linkedin.com/feed/update/ur…","indices":[240,263]}]		[]	[]			@Novartis signe un accord préliminaire avec @CureVacRNA pour la fabrication de son nouveau vaccin contre la… https://t.co/kiOPKcmmaU	7471.0	True	full
396468	396468	604278eef0889200381b8857	2021-03-05 18:31:04	[]	[]	Fri Mar 05 14:26:50 +0000 2021	[{"text":"dv_Lottery","indices":[119,130]}]	[{"url":"https://t.co/GF5h4niYcl","expanded_url":"https://twitter.com/AP/status/1367837577944907788","display_url":"twitter.com/AP/status/1367…","indices":[151,174]}]	Our children were so excited to grow up in America and to obtain a strong education, an only chance for a lot of them. #dv_Lottery 2017-2018-2019-2020 https://t.co/GF5h4niYcl https://t.co/Iffh14lZlg	116.0	RT @SoltanHa: Our children were so excited to grow up in America and to obtain a strong education, an only chance for a lot of them. #dv_Lo…	8.0	True	full
396469	396469	604278eef0889200381b8877	2021-03-05 18:31:04	[]	[]	Fri Mar 05 18:26:11 +0000 2021	[{"text":"future","indices":[176,183]},{"text":"planners","indices":[184,193]},{"text":"COVID19","indices":[203,211]}]	[{"url":"https://t.co/hzvD1uUnom","expanded_url":"https://blogs.uwe.ac.uk/sustainable-planning-and-environments/how-future-planners-views-on-covid-19-provide-grounds-for-optimism/","display_url":"blogs.uwe.ac.uk/sustainable-pl…","indices":[212,235]}]	“It’s made me realise the importance of green space and planning for health”. Read Hannah Hickman's excellent new blog post reporting on @RTPIPlanners longitudinal research on #future #planners views on #COVID19 https://t.co/hzvD1uUnom @Mell_GIPlanning @nickpsmith77 @emarco14 https://t.co/IOERCFy7nP	903.0	RT @UWE_SPE: “It’s made me realise the importance of green space and planning for health”. Read Hannah Hickman's excellent new blog post re…	859.0	True	full
396470	396470	604278eef0889200381b888f	2021-03-05 18:31:05	[]	[{"url":"https://t.co/tztwBXdxaD","expanded_url":"http://pr.tt","display_url":"pr.tt","indices":[120,143]}]		[]	[]			@cavousf5 @E_DupondM Pourquoi qd les policiers se.deplacent pr.tapage, après moultes appels, ne.verbalisent ils que… https://t.co/oxszN1ng6i	0.0	True	full
396471	396471	604278eff0889200381b88a3	2021-03-05 18:31:05	[]	[]	Fri Mar 05 17:21:01 +0000 2021	[{"text":"NZZ","indices":[149,153]},{"text":"Corona","indices":[194,201]}]	[{"url":"https://t.co/2ZJyiGM0aD","expanded_url":"https://www.nzz.ch/meinung/der-andere-blick/deutschland-erstickt-an-seiner-buerokratie-ld.1605048","display_url":"nzz.ch/meinung/der-an…","indices":[216,239]}]	Die Lust am Verwalten, Überwachen, Bestrafen und Denunzieren ist in Deutschland wieder so ausgeprägt wie in längst überwunden geglaubten Zeiten. Die #NZZ beschreibt die ganze Absurdität unserer #Corona-Verordnungen. https://t.co/2ZJyiGM0aD	13499.0	RT @Pietbull47: Die Lust am Verwalten, Überwachen, Bestrafen und Denunzieren ist in Deutschland wieder so ausgeprägt wie in längst überwund…	92.0	True	full
396472	396472	604278eff0889200381b88b7	2021-03-05 18:31:05	[{"text":"Giveaway","indices":[0,9]}]	[{"url":"https://t.co/tJxRJyRtOy","expanded_url":"http://trbr.io/uwlTTjg","display_url":"trbr.io/uwlTTjg","indices":[148,171]}]		[]	[]			#Giveaway Playlist: SECRET LIFE OF A HOLLYWOOD LOVE &amp; SEX ADDICT by Brianne Davis @TheBrianneDavis @Secret_Life_Pod… https://t.co/gdAA2ZqG4z	18332.0	True	full
396473	396473	604278eff0889200381b88ef	2021-03-05 18:31:06	[]	[]	Fri Mar 05 17:52:09 +0000 2021	[]	[{"url":"https://t.co/cIMYBpAJd3","expanded_url":"https://amp.cnn.com/cnn/2021/03/05/politics/trump-lawsuit-insurrection-eric-swalwell/index.html","display_url":"amp.cnn.com/cnn/2021/03/05…","indices":[180,203]}]	Go Eric! This @RepSwalwell lawsuit against Trump in his personal capacity is one Trump won’t easily escape. Its legal basis is solid and its factual predicates are overwhelming. https://t.co/cIMYBpAJd3	1134532.0	RT @tribelaw: Go Eric! This @RepSwalwell lawsuit against Trump in his personal capacity is one Trump won’t easily escape. Its legal basis i…	11.0	True	full
396474	396474	604278eff0889200381b88f7	2021-03-05 18:31:06	[]	[]	Fri Mar 05 18:31:00 +0000 2021	[]	[{"url":"https://t.co/khlqTy7Y6L","expanded_url":"https://www.youtube.com/watch?v=57AmRFgB5Hc","display_url":"youtube.com/watch?v=57AmRF…","indices":[257,280]}]	@ESPNNBA @Raptors Tik Tok was the major riser in social media this past year. As we get through 2021 a new competitor has emerged on the scene and its name is clubhouse. Do we view clubhouse as the next big platform or an app primed to flop. Watch here: https://t.co/khlqTy7Y6L	5.0	RT @TheSmallBizExp: @ESPNNBA @Raptors Tik Tok was the major riser in social media this past year. As we get through 2021 a new competitor h…	24.0	True	full
396475	396475	604278f0f0889200381b8901	2021-03-05 18:31:06	[]	[]	Fri Mar 05 07:22:44 +0000 2021	[{"text":"Myanmar","indices":[50,58]}]	[{"url":"https://t.co/ZNaMJN2OUy","expanded_url":"https://www.reuters.com/article/us-myanmar-politics-singapore-idUSKBN2AX09P","display_url":"reuters.com/article/us-mya…","indices":[174,197]}]	Singapore Foreign Minister Vivian Balakrishnan on #Myanmar: "It is the height of national shame for the armed forces of any country to turn its arms against its own people”. https://t.co/ZNaMJN2OUy	26534.0	RT @rshorsey: Singapore Foreign Minister Vivian Balakrishnan on #Myanmar: "It is the height of national shame for the armed forces of any c…	92.0	True	full
396476	396476	604278f0f0889200381b8905	2021-03-05 18:31:06	[]	[{"url":"https://t.co/FKdqRQ65We","expanded_url":"https://www.gov.uk/government/publications/coronavirus-covid-19-vaccine-adverse-reactions","display_url":"gov.uk/government/pub…","indices":[269,292]}]		[]	[]			@MattHancock Government website on adverse reactions. Download 3rd and 4th report for Pfizer jab and AZ jab. Makes… https://t.co/ZSwUE7DR82	11.0	True	full
396477	396477	604278f0f0889200381b890f	2021-03-05 18:31:06	[]	[]	Fri Mar 05 16:53:59 +0000 2021	[]	[{"url":"https://t.co/bFKMVSHEY8","expanded_url":"https://theobjective.com/elsubjetivo/sologripismo-y-rendicion-de-cuentas","display_url":"theobjective.com/elsubjetivo/so…","indices":[190,213]}]	"Hoy, tras más de 80.000 muertos por coronavirus, la gran mayoría de líderes de opinión sologripistas conservan sus puestos y su influencia" 'Sologripismo' y rendición de cuentas | @rdudda https://t.co/bFKMVSHEY8	12016.0	RT @JuanCladeRamon: "Hoy, tras más de 80.000 muertos por coronavirus, la gran mayoría de líderes de opinión sologripistas conservan sus pue…	266.0	True	full
396478	396478	604278f0f0889200381b8913	2021-03-05 18:31:06	[]	[{"url":"https://t.co/WCU49vvNw4","expanded_url":"https://rdcrss.org/3v896i6","display_url":"rdcrss.org/3v896i6","indices":[254,277]}]		[]	[]			Military families/relatives of service members heard from the Nation's Chief medical adviser on COVID-19, Dr. Antho… https://t.co/tMiy6HJCid	10499.0	True	full
396479	396479	604278f0f0889200381b8917	2021-03-05 18:31:06	[]	[]	Fri Jan 15 22:08:20 +0000 2021	[{"text":"FelizFinDeSemana","indices":[0,17]},{"text":"Enero","indices":[18,24]},{"text":"novedades2021","indices":[25,39]},{"text":"Lectores","indices":[40,49]},{"text":"Amazon","indices":[50,57]},{"text":"Kindle","indices":[58,65]},{"text":"KU","indices":[66,69]},{"text":"QuedateEnCasa","indices":[70,84]},{"text":"Hoy","indices":[85,89]},{"text":"ÁzdeliLidot","indices":[95,107]},{"text":"novela…	[{"url":"https://t.co/bHnSPKObfY","expanded_url":"http://amzn.to/3flG2LW","display_url":"amzn.to/3flG2LW","indices":[191,214]},{"url":"https://t.co/UmZgEtuaWU","expanded_url":"http://amazon.es/dp/B087Z2X5JK","display_url":"amazon.es/dp/B087Z2X5JK","indices":[218,241]},{"url":"https://t.co/3brkt9rwvy","expanded_url":"https://amzn.to/2IWJ","display_url":"amzn.to/2IWJ","indices":[254,277]}]	#FelizFinDeSemana #Enero #novedades2021 #Lectores #Amazon #Kindle #KU #QuedateEnCasa #Hoy con: #ÁzdeliLidot y el jinete del unicornio. Una #novelajuvenil #original #rt ¿A qué esperas...? ☑️https://t.co/bHnSPKObfY ☑️https://t.co/UmZgEtuaWU 👀Anuncios https://t.co/3brkt9rwvy https://t.co/ZgfME8oAmo	2751.0	RT @EscribeCatalina: #FelizFinDeSemana #Enero #novedades2021 #Lectores #Amazon #Kindle #KU #QuedateEnCasa #Hoy con: #ÁzdeliLidot y el jinet…	29366.0	True	full
396480	396480	604278f0f0889200381b8929	2021-03-05 18:31:06	[]	[]	Fri Mar 05 17:37:25 +0000 2021	[]	[{"url":"https://t.co/h4NgaEzpC9","expanded_url":"https://www.middleeastmonitor.com/20210305-ex-us-envoy-no-chance-of-peace-deal-between-israel-palestine/#.YEJq8YBWzPo.twitter","display_url":"middleeastmonitor.com/20210305-ex-us…","indices":[208,231]}]	Having done his best to destroy any chance of peace, &amp; having colluded with Israel and encouraged its impunity, expansionism &amp; lawlessness, David Friedman wants to maintain Trump's horrendous legacy. https://t.co/h4NgaEzpC9 via @MiddleEastMnt	44874.0	RT @DrHananAshrawi: Having done his best to destroy any chance of peace, &amp; having colluded with Israel and encouraged its impunity, expansi…	389.0	True	full
396481	396481	604278f0f0889200381b892d	2021-03-05 18:31:06	[]	[{"url":"https://t.co/qAK4yJhIWs","expanded_url":"https://www.forbes.com/sites/adamandrzejewski/2021/03/03/350-billion-covid-bailout-to-states-cities-and-counties--here-are-the-details/amp/?__twitter_impression=true","display_url":"forbes.com/sites/adamandr…","indices":[265,288]}]		[]	[]			@mkraju VOTE NO $350 Billion Covid “Bailout” To States, Cities, And Counties – Here Are The Details Illinois: $13.… https://t.co/9iiTxE9Eid	163.0	True	full
396482	396482	604278f0f0889200381b8945	2021-03-05 18:31:07	[]	[]	Fri Mar 05 18:19:17 +0000 2021	[]	[{"url":"https://t.co/2SfyIGXBHS","expanded_url":"https://www.cdc.gov/coronavirus/2019-ncov/global-covid-19/shielding-approach-humanitarian.html","display_url":"cdc.gov/coronavirus/20…","indices":[208,231]}]	Nazis Style Qu@rantine Camps. “Green Zones” They talk about takeing you away for 6 months. Forced away from your family. You won’t be allowed to leave. If this doesn’t wake someone up, They are a 4-6%’er https://t.co/2SfyIGXBHS	2298.0	RT @MTruth04: Nazis Style Qu@rantine Camps. “Green Zones” They talk about takeing you away for 6 months. Forced away from your family. You…	162.0	True	full
396483	396483	604278f0f0889200381b894b	2021-03-05 18:31:07	[]	[]	Fri Mar 05 16:44:47 +0000 2021	[]	[{"url":"https://t.co/PX0vGMSlEE","expanded_url":"https://twitter.com/AgenciaElVigia/status/1367875984305909763","display_url":"twitter.com/AgenciaElVigia…","indices":[280,303]}]	El gobierno porteño le dio vacunas a algunas prepagas. María Rosa debía estar vacunada, pero no pertenecía a esa "elite". Trabajaba en un hospital público. Tenía 56 años. No fue vacunada. Pero lo único indignante es lo que hizo Ginés (el mejor ministro de salud de la historia). https://t.co/PX0vGMSlEE	85526.0	RT @DanteForesi: El gobierno porteño le dio vacunas a algunas prepagas. María Rosa debía estar vacunada, pero no pertenecía a esa "elite".…	398.0	True	full
396484	396484	604278f1f0889200381b8957	2021-03-05 18:31:07	[]	[]	Thu Mar 04 14:45:00 +0000 2021	[{"text":"Islamophobia","indices":[180,193]},{"text":"StandUp4HumanRights","indices":[245,265]},{"text":"HRC46","indices":[266,272]}]	[{"url":"https://t.co/LNTEUHToDT","expanded_url":"http://ow.ly/WUww50DPZ53","display_url":"ow.ly/WUww50DPZ53","indices":[220,243]}]	UN expert @ahmedshaheed says anti-Muslim hatred rises to epidemic proportions and urges States to act against widespread negative representations of Islam, hostility, violence and #Islamophobia. New report at @UN_HRC 👉 https://t.co/LNTEUHToDT #StandUp4HumanRights #HRC46 https://t.co/qQf7wc0qjT	39148.0	RT @UN_SPExperts: UN expert @ahmedshaheed says anti-Muslim hatred rises to epidemic proportions and urges States to act against widespread…	5729.0	True	full
396485	396485	604278f1f0889200381b895f	2021-03-05 18:31:07	[]	[]	Thu Mar 04 23:35:19 +0000 2021	[]	[{"url":"https://t.co/qtYB7FdXVs","expanded_url":"https://www.cbc.ca/news/health/college-cautions-doctor-tweets-1.5936538","display_url":"cbc.ca/news/health/co…","indices":[206,229]}]	Ontario College of Physicians and Surgeons cautions doctor after complaints about COVID-19 tweets. I wish Dr. Kaur were close enough to be my doctor. She’s one of few who has their head screwed on right. https://t.co/qtYB7FdXVs https://t.co/yA1JpQXTs2	738.0	RT @kselick: Ontario College of Physicians and Surgeons cautions doctor after complaints about COVID-19 tweets. I wish Dr. Kaur were close…	597.0	True	full
396486	396486	604278f1f0889200381b8967	2021-03-05 18:31:07	[]	[]	Fri Mar 05 18:30:02 +0000 2021	[]	[{"url":"https://t.co/sRZoGAfvvK","expanded_url":"http://twitch.tv/MaxTLL_","display_url":"twitch.tv/MaxTLL_","indices":[195,218]}]	YOOOOOOOOOO YEAH ITS FRIDAY AND SHIT! DONT MISS TODAY'S STREAM! LOADS OF STUFF TO TALK ABOUT! TODAY IS SUPER COOL! COME AND SAY HELLO AND ALSO WE ARE PLAYING BEDWARS LATER! COME AND SAY HELLO! https://t.co/sRZoGAfvvK RTWEEETS MEAN SO MUCH! https://t.co/l68WnsiUia	5849.0	RT @MaxGGs: YOOOOOOOOOO YEAH ITS FRIDAY AND SHIT! DONT MISS TODAY'S STREAM! LOADS OF STUFF TO TALK ABOUT! TODAY IS SUPER COOL! COME AND SA…	23.0	True	full
396487	396487	604278f1f0889200381b896d	2021-03-05 18:31:07	[]	[]	Fri Mar 05 16:44:36 +0000 2021	[]	[{"url":"https://t.co/fcXMlzYxbm","expanded_url":"http://nyc.gov/vaccinejobs","display_url":"nyc.gov/vaccinejobs","indices":[256,279]}]	NYC is hiring for jobs supporting vaccination. Healthcare experience not required for many positions (e.g. site management, operations, client services). Clinical roles available as well. You can fill out an interest form to begin the screening process: https://t.co/fcXMlzYxbm	58189.0	RT @MarkLevineNYC: NYC is hiring for jobs supporting vaccination. Healthcare experience not required for many positions (e.g. site managem…	2024.0	True	full
396488	396488	604278f1f0889200381b8983	2021-03-05 18:31:07	[]	[]	Fri Mar 05 18:14:22 +0000 2021	[]	[{"url":"https://t.co/6wYosXhF50","expanded_url":"http://bit.ly/3qhOeRH","display_url":"bit.ly/3qhOeRH","indices":[113,136]}]	This is from today's virus briefing. White House transcript isn't posted yet, but you can watch it via C-SPAN at https://t.co/6wYosXhF50. Fauci's six-minute segment runs from 8:00 to 14:00 of the video. His presentation is clear and compact and is worth watching in its entirety.	54662.0	RT @saletan: This is from today's virus briefing. White House transcript isn't posted yet, but you can watch it via C-SPAN at https://t.co/…	2251.0	True	full
396489	396489	604278f1f0889200381b899f	2021-03-05 18:31:08	[]	[]	Fri Mar 05 15:12:13 +0000 2021	[{"text":"XRPCommunity","indices":[13,26]},{"text":"0doubt","indices":[27,34]},{"text":"ripple","indices":[35,42]},{"text":"XRP","indices":[43,47]}]	[{"url":"https://t.co/K9X3ceS0v9","expanded_url":"https://u.today/ripple-signs-15-new-contracts-with-banks-despite-sec-lawsuit","display_url":"u.today/ripple-signs-1…","indices":[177,200]}]	The Standard #XRPCommunity #0doubt #ripple #XRP BOOOOOOOOOOOOOOOMMMMMMMMMMMMMMMMMMMMMMMM😎🔥🔥🔥🔥🔥🔥🔥🔥🔥🔥🔥🔥🔥🔥🔥🔥🔥🔥🔥🔥🔥🔥🔥🔥🔥 Ripple Signs 15 New Contracts with Banks Despite SEC Lawsuit https://t.co/K9X3ceS0v9	9736.0	RT @PeterVas6: The Standard #XRPCommunity #0doubt #ripple #XRP BOOOOOOOOOOOOOOOMMMMMMMMMMMMMMMMMMMMMMMM😎🔥🔥🔥🔥🔥🔥🔥🔥🔥🔥🔥🔥🔥🔥🔥🔥🔥🔥🔥🔥🔥🔥🔥🔥🔥 Ripple S…	27.0	True	full
396490	396490	604278f1f0889200381b89b7	2021-03-05 18:31:08	[]	[]	Fri Mar 05 16:44:23 +0000 2021	[{"text":"COVID19","indices":[212,220]},{"text":"Ethique","indices":[221,229]},{"text":"soin","indices":[230,235]},{"text":"médecins","indices":[236,245]},{"text":"patients","indices":[246,255]}]	[{"url":"https://t.co/HutYrRWDPT","expanded_url":"https://www.youtube.com/watch?v=4hCo3vY9bNo&ab_channel=Covid19%3ALaissonslesm%C3%A9decinsprescrire","display_url":"youtube.com/watch?v=4hCo3v…","indices":[256,279]}]	La Coordination Santé Libre donnera sa 3e conférence de presse samedi 6 mars de 16h à 18h. Cette conférence sera retransmise sur la chaine YT du collectif Laissons Les Médecins Prescrire-Merci pour votre suivi ! #COVID19 #Ethique #soin #médecins #patients https://t.co/HutYrRWDPT	24891.0	RT @Laissonslespre1: La Coordination Santé Libre donnera sa 3e conférence de presse samedi 6 mars de 16h à 18h. Cette conférence sera retra…	1354.0	True	full
396491	396491	604278f2f0889200381b89b9	2021-03-05 18:31:08	[]	[]	Fri Mar 05 18:00:01 +0000 2021	[{"text":"CrisisDelOxígeno","indices":[0,17]}]	[{"url":"https://t.co/zkK2PnpEAp","expanded_url":"http://bit.ly/BusquedaOxigeno","display_url":"bit.ly/BusquedaOxigeno","indices":[239,262]}]	#CrisisDelOxígeno Miles de personas recorren el país en busca de oxígeno para sus familiares enfermos. Entre la escasez y los sobreprecios recurren a distintas alternativas para conseguirlo. OjoPúblico recogió algunos de sus testimonios. 👇https://t.co/zkK2PnpEAp	124741.0	RT @Ojo_Publico: #CrisisDelOxígeno Miles de personas recorren el país en busca de oxígeno para sus familiares enfermos. Entre la escasez y…	298.0	True	full
396492	396492	604278f2f0889200381b89cb	2021-03-05 18:31:08	[]	[]	Fri Mar 05 04:57:47 +0000 2021	[{"text":"EndTheFilibuster","indices":[60,77]},{"text":"RaiseTheWage","indices":[82,95]},{"text":"FilibusterFriday","indices":[96,113]}]	[{"url":"https://t.co/fIh3bizpGa","expanded_url":"https://twitter.com/Progress_AZ/status/1367681243811258370","display_url":"twitter.com/Progress_AZ/st…","indices":[131,154]}]	Day 2 of light projection in AZ. @SenatorSinema its time to #EndTheFilibuster and #RaiseTheWage #FilibusterFriday @IndivisibleTeam https://t.co/fIh3bizpGa	6113.0	RT @IndivisibleofAZ: Day 2 of light projection in AZ. @SenatorSinema its time to #EndTheFilibuster and #RaiseTheWage #FilibusterFriday @Ind…	147.0	True	full
396493	396493	604278f2f0889200381b89e9	2021-03-05 18:31:08	[]	[]	Fri Mar 05 18:14:44 +0000 2021	[]	[{"url":"https://t.co/H8r5iSGhhG","expanded_url":"https://www.cotizup.com/solidarite-etudiants-rep-ntr","display_url":"cotizup.com/solidarite-etu…","indices":[189,212]},{"url":"https://t.co/y0nghm2RKy","expanded_url":"https://fb.me/e/4mjXFcYQG","display_url":"fb.me/e/4mjXFcYQG","indices":[238,261]}]	🔴 POURSUIVIS POUR AVOIR DÉFENDU LE DROIT D’ÉTUDIER ‼️ RELAXE POUR SELIM, BARTH, AYOUB ET VICTOR ‼️ TOU.TE.S AU TRIBUNAL DE NANTERRE LE 15 MARS ‼️🔴 ⚠️ J - 10 ‼️⚠️ 👉 La caisse de soutien : https://t.co/H8r5iSGhhG 👉 L’événement Facebook : https://t.co/y0nghm2RKy https://t.co/dBdt98xTea	517.0	RT @uneftacle: 🔴 POURSUIVIS POUR AVOIR DÉFENDU LE DROIT D’ÉTUDIER ‼️ RELAXE POUR SELIM, BARTH, AYOUB ET VICTOR ‼️ TOU.TE.S AU TRIBUNAL DE N…	522.0	True	full
396494	396494	604278f2f0889200381b89eb	2021-03-05 18:31:08	[]	[]	Fri Mar 05 18:27:15 +0000 2021	[]	[{"url":"https://t.co/JaYEhuHFSm","expanded_url":"https://trib.al/IxhpBfk","display_url":"trib.al/IxhpBfk","indices":[160,183]}]	Gov. Andrew Cuomo’s aides rewrote a report from state health officials to hide 9,250 Chinese coronavirus deaths in nursing homes and long-term care facilities. https://t.co/JaYEhuHFSm	1491513.0	RT @BreitbartNews: Gov. Andrew Cuomo’s aides rewrote a report from state health officials to hide 9,250 Chinese coronavirus deaths in nursi…	387.0	True	full
396495	396495	604278f2f0889200381b89f3	2021-03-05 18:31:09	[]	[]	Fri Mar 05 18:07:41 +0000 2021	[{"text":"RaiseTheWage","indices":[231,244]}]	[{"url":"https://t.co/D4qjwTsRdD","expanded_url":"https://www.epi.org/minimum-wage-tracker/?gclid=Cj0KCQiAyoeCBhCTARIsAOfpKxgg_JiK_Wmo_Z8WDoNXgUcV9hVfeW9KA0X0URV6LGx8deSUZd_IUicaApSuEALw_wcB","display_url":"epi.org/minimum-wage-t…","indices":[245,268]}]	REMINDER: Republicans say they support the working class. But if you live in a Red State, you are more likely to be earning less. In the 21 states where the 2009 federal minimum wage of $7.25 still applies, most are @GOP governed. #RaiseTheWage https://t.co/D4qjwTsRdD	191779.0	RT @TheDailyEdge: REMINDER: Republicans say they support the working class. But if you live in a Red State, you are more likely to be earni…	557.0	True	full
396496	396496	604278f2f0889200381b8a05	2021-03-05 18:31:09	[]	[]	Fri Mar 05 18:30:00 +0000 2021	[{"text":"INDIGENOUS","indices":[94,105]},{"text":"TAIRP","indices":[106,112]}]	[{"url":"https://t.co/8jEuMWtlUx","expanded_url":"https://www.uihi.org/projects/data-genocide-of-american-indians-and-alaska-natives-in-covid-19-data/?fbclid=IwAR1Yn0ZSn_5g_UOd7A0Bf0OA5POikQ1copuqEvIUQhnKBztVCr3yohz0Vuw","display_url":"uihi.org/projects/data-…","indices":[70,93]}]	Data Genocide of American Indians and Alaska Natives in COVID-19 Data https://t.co/8jEuMWtlUx #INDIGENOUS #TAIRP @TheUIHI https://t.co/TyevzXjJhi	93079.0	RT @AmericanIndian8: Data Genocide of American Indians and Alaska Natives in COVID-19 Data https://t.co/8jEuMWtlUx #INDIGENOUS #TAIRP @The…	654.0	True	full
396497	396497	604278f3f0889200381b8a27	2021-03-05 18:31:09	[]	[{"url":"https://t.co/aViBIxSFpx","expanded_url":"https://www.tramango.com/blog/top-5-places-to-visit-despite-the-pandemic-in-2","display_url":"tramango.com/blog/top-5-pla…","indices":[230,253]}]		[]	[]			You still want to travel there are beautiful countries still opened for tourism Not just opened but with proper he… https://t.co/jdOz7lcQ2j	2426.0	True	full
396498	396498	604278f3f0889200381b8a2b	2021-03-05 18:31:09	[]	[]	Fri Mar 05 17:52:09 +0000 2021	[]	[{"url":"https://t.co/cIMYBpAJd3","expanded_url":"https://amp.cnn.com/cnn/2021/03/05/politics/trump-lawsuit-insurrection-eric-swalwell/index.html","display_url":"amp.cnn.com/cnn/2021/03/05…","indices":[180,203]}]	Go Eric! This @RepSwalwell lawsuit against Trump in his personal capacity is one Trump won’t easily escape. Its legal basis is solid and its factual predicates are overwhelming. https://t.co/cIMYBpAJd3	1134532.0	RT @tribelaw: Go Eric! This @RepSwalwell lawsuit against Trump in his personal capacity is one Trump won’t easily escape. Its legal basis i…	488.0	True	full
396499	396499	604278f3f0889200381b8a2f	2021-03-05 18:31:09	[{"text":"press","indices":[84,90]},{"text":"media","indices":[91,97]},{"text":"news","indices":[98,103]},{"text":"music","indices":[104,110]},{"text":"covid","indices":[111,117]},{"text":"coronavirus","indices":[118,130]}]	[{"url":"https://t.co/ILMwXoYG7n","expanded_url":"https://ift.tt/3rg2BY5","display_url":"ift.tt/3rg2BY5","indices":[131,154]}]		[]	[]			NATO Video Talks ‘Diversity, Respect, Embrace’ But Critics See Through the Wash Job #press #media #news #music… https://t.co/tT2RN2TyMQ	0.0	True	full
396500	396500	604278f3f0889200381b8a35	2021-03-05 18:31:09	[]	[]	Fri Mar 05 14:27:47 +0000 2021	[]	[{"url":"https://t.co/KkjK5nVmUQ","expanded_url":"https://www.mlive.com/news/grand-rapids/2021/03/holland-restaurant-owner-vows-to-stay-open-even-after-bench-warrant-issued-for-covid-19-violations.html","display_url":"mlive.com/news/grand-rap…","indices":[205,228]}]	Would U eat food prepared by someone who thinks the rules don't apply to them? Do they wash their hands? Holland restaurant owner vows to stay open even after bench warrant issued for COVID-19 violations https://t.co/KkjK5nVmUQ	8677.0	RT @ginsengity: Would U eat food prepared by someone who thinks the rules don't apply to them? Do they wash their hands? Holland restauran…	4816.0	True	full
396501	396501	604278f3f0889200381b8a39	2021-03-05 18:31:09	[]	[]	Fri Mar 05 13:36:25 +0000 2021	[{"text":"Editorial","indices":[0,10]}]	[{"url":"https://t.co/bR2dU2uQp5","expanded_url":"http://www.siempre.mx/2021/03/a-las-mujeres-de-mexico/","display_url":"siempre.mx/2021/03/a-las-…","indices":[222,245]}]	#Editorial | ¿De qué otra forma podemos entender la protección a Salgado Macedonio? El “Ya chole” a los críticos del candidato a Guerrero, acusado de violar mujeres, es la protección del patriarca a sus amigos abusadores. https://t.co/bR2dU2uQp5 https://t.co/N7K3S3UQ9W	68779.0	RT @PagesBeatriz: #Editorial | ¿De qué otra forma podemos entender la protección a Salgado Macedonio? El “Ya chole” a los críticos del cand…	1281.0	True	full
396502	396502	604278f3f0889200381b8a57	2021-03-05 18:31:10	[{"text":"press","indices":[80,86]},{"text":"media","indices":[87,93]},{"text":"news","indices":[94,99]},{"text":"music","indices":[100,106]},{"text":"covid","indices":[107,113]},{"text":"coronavirus","indices":[114,126]}]	[{"url":"https://t.co/d020C3LyOT","expanded_url":"https://ift.tt/38dTHTg","display_url":"ift.tt/38dTHTg","indices":[127,150]}]		[]	[]			Podcast: Raul Diego on the Rise of Digital Currencies and Human Capital Markets #press #media #news #music #covid… https://t.co/bfxj0qijpR	0.0	True	full
396503	396503	604278f3f0889200381b8a59	2021-03-05 18:31:10	[]	[]	Fri Mar 05 15:40:03 +0000 2021	[{"text":"KeepitSweet","indices":[248,260]}]	[{"url":"https://t.co/sxmCemkqJQ","expanded_url":"https://bit.ly/2Mtj6Rz","display_url":"bit.ly/2Mtj6Rz","indices":[223,246]}]	💔 The stay-at-home instruction to reduce the spread of Covid-19 does NOT apply if you need to leave your home to escape domestic abuse. If you’re in immediate danger call 999. Otherwise call WDDAS on 0800 915 1561 or visit https://t.co/sxmCemkqJQ #KeepitSweet 💜💚 https://t.co/cVFdfnpUwd	25731.0	RT @MyWakefield: 💔 The stay-at-home instruction to reduce the spread of Covid-19 does NOT apply if you need to leave your home to escape do…	241.0	True	full
396504	396504	604278f3f0889200381b8a5b	2021-03-05 18:31:10	[{"text":"nouvelles","indices":[264,274]}]	[{"url":"https://t.co/IXQLBpA8BH","expanded_url":"http://LaDepeche.fr","display_url":"LaDepeche.fr","indices":[113,136]},{"url":"https://t.co/syHwkPuXjW","expanded_url":"https://www.ladepeche.fr/2021/03/05/disparition-de-delphine-jubillar-dans-le-tarn-voisins-excedes-prelevement-sur-un-enfant-les-recherches-se-poursuivent-9409693.php","display_url":"ladepeche.fr/2021/03/05/dis…","indices":[240,26…		[]	[]			Disparition de Delphine Jubillar dans le Tarn : voisins excédés, prélèvement sur un enfant... les recherches s -… https://t.co/enZBZ4VB9I	1766.0	True	full
396505	396505	604278f3f0889200381b8a5d	2021-03-05 18:31:10	[]	[]	Fri Mar 05 17:05:14 +0000 2021	[]	[{"url":"https://t.co/qcZeAaQZxO","expanded_url":"https://www.yorkshirepost.co.uk/news/opinion/columnists/why-nhs-pay-rise-of-one-per-cent-is-an-insult-the-yorkshire-post-says-3156165","display_url":"yorkshirepost.co.uk/news/opinion/c…","indices":[185,208]}]	SLAP FOR CARERS: Token pay rise alert! Here's my cartoon to highlight an insulting salary increase which is effectively a decrease taking into account inflation and council tax hikes...https://t.co/qcZeAaQZxO https://t.co/ArJLXfmjD8	14053.0	RT @GraemeBandeira: SLAP FOR CARERS: Token pay rise alert! Here's my cartoon to highlight an insulting salary increase which is effectively…	3006.0	True	full
396506	396506	604278f4f0889200381b8a69	2021-03-05 18:31:10	[]	[]	Fri Mar 05 14:36:17 +0000 2021	[{"text":"COVID19","indices":[51,59]}]	[{"url":"https://t.co/KhHkydR8on","expanded_url":"https://bit.ly/3v032b4","display_url":"bit.ly/3v032b4","indices":[203,226]}]	And then there were 4.... Johnson &amp; Johnson's #COVID19 vaccine just approved in Canada. Wow. Single shot, effective, safe, no challenging cold chain. Canada in really good shape for the spring. https://t.co/KhHkydR8on https://t.co/XCbqcitdI2	79769.0	RT @BogochIsaac: And then there were 4.... Johnson &amp; Johnson's #COVID19 vaccine just approved in Canada. Wow. Single shot, effective, sa…	1869.0	True	full
396507	396507	604278f4f0889200381b8a73	2021-03-05 18:31:10	[]	[]	Fri Mar 05 18:16:41 +0000 2021	[]	[{"url":"https://t.co/EnxQMhg3rU","expanded_url":"https://twitter.com/SenSanders/status/1367893419771785224","display_url":"twitter.com/SenSanders/sta…","indices":[273,296]}]	32 million Americans were let down today by 8 Democratic Senators—all millionaires—who probably couldn’t tell you what the difference between $7.25 and $15 means to workers rationing their medicine or skipping rent to to feed their children. This battle is far from done. https://t.co/EnxQMhg3rU	143911.0	RT @JosephNSanberg: 32 million Americans were let down today by 8 Democratic Senators—all millionaires—who probably couldn’t tell you what…	35.0	True	full
396508	396508	604278f4f0889200381b8a79	2021-03-05 18:31:10	[]	[{"url":"https://t.co/i8xHnflr7E","expanded_url":"https://www.houstonchronicle.com/lifestyle/article/houston-restaurant-threats-mask-mandate-abbott-16003339.php?utm_campaign=CMS%20Sharing%20Tools%20(Premium)&utm_source=t.co&utm_medium=referral","display_url":"houstonchronicle.com/lifestyle/arti…","indices":[119,142]}]		[]	[]			.@GovAbbott rescinding the mask mandate isn't making it easier for businesses in Texas; it's making it more difficu… https://t.co/Xp59swq2w2	4019.0	True	full
396509	396509	604278f4f0889200381b8a81	2021-03-05 18:31:10	[]	[]	Fri Mar 05 17:52:09 +0000 2021	[]	[{"url":"https://t.co/cIMYBpAJd3","expanded_url":"https://amp.cnn.com/cnn/2021/03/05/politics/trump-lawsuit-insurrection-eric-swalwell/index.html","display_url":"amp.cnn.com/cnn/2021/03/05…","indices":[180,203]}]	Go Eric! This @RepSwalwell lawsuit against Trump in his personal capacity is one Trump won’t easily escape. Its legal basis is solid and its factual predicates are overwhelming. https://t.co/cIMYBpAJd3	1134492.0	RT @tribelaw: Go Eric! This @RepSwalwell lawsuit against Trump in his personal capacity is one Trump won’t easily escape. Its legal basis i…	162.0	True	full
396510	396510	604278f4f0889200381b8a8f	2021-03-05 18:31:10	[]	[]	Fri Mar 05 14:30:10 +0000 2021	[]	[{"url":"https://t.co/MgHcNT0IOm","expanded_url":"https://twitter.com/LCI/status/1367810412360699905","display_url":"twitter.com/LCI/status/136…","indices":[260,283]}]	Je suis souvent d'accord avec Lydia Guirous, (et je me fais vacciner contre la grippe par devoir), mais je ne veux pas me faire vacciner par un vaccin dont on ne connait pas les effets 2res à terme. Je crois en la science, mais pas en la propagande de Pfizer. https://t.co/MgHcNT0IOm	26086.0	RT @Reveident: Je suis souvent d'accord avec Lydia Guirous, (et je me fais vacciner contre la grippe par devoir), mais je ne veux pas me fa…	2824.0	True	full
396511	396511	604278f4f0889200381b8a93	2021-03-05 18:31:10	[]	[]	Wed Mar 03 17:45:54 +0000 2021	[]	[{"url":"https://t.co/Hrq3k7lWJt","expanded_url":"https://gofund.me/0ae6d3f1","display_url":"gofund.me/0ae6d3f1","indices":[254,277]}]	Hello everyone! I am asking for your kindness to help my little brother. This baby is fighting Heart Failure and both of my parents are unemployed because of the pandemic with no money. We are desperate to save him All donation links are listed below. https://t.co/Hrq3k7lWJt https://t.co/kreRAXzFXF	100.0	RT @hannnnahwannah: Hello everyone! I am asking for your kindness to help my little brother. This baby is fighting Heart Failure and both o…	310.0	True	full
396512	396512	604278f4f0889200381b8a95	2021-03-05 18:31:10	[]	[]	Fri Mar 05 18:00:19 +0000 2021	[]	[{"url":"https://t.co/MAsolLaJtM","expanded_url":"https://www.cdc.gov/mmwr/volumes/70/wr/mm7010e3.htm?s_cid=mm7010e3_e&ACSTrackingID=USCDC_921-DM51377&ACSTrackingLabel=MMWR%20Early%20Release%20-%20Vol.%2070%2C%20March%205%2C%202021&deliveryName=USCDC_921-DM51377","display_url":"cdc.gov/mmwr/volumes/7…","indices":[257,280]}]	And this just out today from CDC re effectiveness of mask wearing and the harm done via relaxation of restaurant restrictions. Ideally we keep these all in force until more of us get vaccinated. @hboucher3 @DrJeanneM @UAB_ID @overton_edgar @CarlosdelRio7 https://t.co/MAsolLaJtM	4278.0	RT @msaagmd: And this just out today from CDC re effectiveness of mask wearing and the harm done via relaxation of restaurant restrictions.…	200.0	True	full
396513	396513	604278f4f0889200381b8abd	2021-03-05 18:31:11	[{"text":"COVID19","indices":[0,8]}]	[{"url":"https://t.co/TOaEZUvW9v","expanded_url":"http://mtr.cool/gnyiqmzpza","display_url":"mtr.cool/gnyiqmzpza","indices":[124,147]}]		[]	[]			#COVID19 : un an après les premiers confinements en Europe, l’heure est à l’assouplissement des mesures dans certai… https://t.co/n5ET5j0Cp4	89689.0	True	full
396514	396514	604278f5f0889200381b8ac9	2021-03-05 18:31:11	[]	[]	Fri Mar 05 18:29:42 +0000 2021	[]	[{"url":"https://t.co/BGYWRZ2El7","expanded_url":"https://elpais.com/sociedad/2021-03-05/igualdad-impulsa-una-red-de-cuidadoras-de-ninos-para-que-las-madres-puedan-trabajar.html","display_url":"elpais.com/sociedad/2021-…","indices":[256,279]}]	Plan Corresponsables del Ministerio @IgualdadGob de @IreneMontero: 190 millones de euros en 2021 para crear una red de cuidadoras/es profesionales que atiendan a los niños menores de 14 años mientras sus madres trabajan. Feminismo y cuidados, con hechos. https://t.co/BGYWRZ2El7	580932.0	RT @PabloEchenique: Plan Corresponsables del Ministerio @IgualdadGob de @IreneMontero: 190 millones de euros en 2021 para crear una red de…	3599.0	True	full
396515	396515	604278f5f0889200381b8acb	2021-03-05 18:31:11	[]	[]	Fri Mar 05 18:09:20 +0000 2021	[]	[{"url":"https://t.co/WjMiqa6sv6","expanded_url":"https://www.cnn.com/2021/03/05/politics/proxy-voting-republicans-cpac-reaction/index.html","display_url":"cnn.com/2021/03/05/pol…","indices":[255,278]}]	Paul Gosar didn't give Wagner the full story about why he needed her to vote by proxy last week. When she learned he was going to CPAC, she made him find someone else. Yet Gosar still told House he couldn't attend bc of pandemic. Inside the GOP debate: https://t.co/WjMiqa6sv6	573126.0	RT @mkraju: Paul Gosar didn't give Wagner the full story about why he needed her to vote by proxy last week. When she learned he was going…	235.0	True	full
396516	396516	604278f5f0889200381b8ad3	2021-03-05 18:31:11	[]	[]	Fri Mar 05 18:04:48 +0000 2021	[{"text":"COVID19","indices":[87,95]},{"text":"COVID19Ontario","indices":[225,240]}]	[{"url":"https://t.co/Rbmn07CpC5","expanded_url":"https://www.cbc.ca/news/canada/toronto/covid-19-ontario-march-5-2021-toronto-peel-vaccines-1.5937850","display_url":"cbc.ca/news/canada/to…","indices":[201,224]}]	BREAKING: Ontario is speeding up its vaccination schedule. Everyone age 60+, people in #COVID19 hotspots, and people with underlying medical conditions + their caregivers all get a shot by early June. https://t.co/Rbmn07CpC5 #COVID19Ontario https://t.co/1Omq3JQ9FZ	47678.0	RT @CBCQueensPark: BREAKING: Ontario is speeding up its vaccination schedule. Everyone age 60+, people in #COVID19 hotspots, and people wit…	40.0	True	full
396517	396517	604278f5f0889200381b8ad5	2021-03-05 18:31:11	[{"text":"B1G","indices":[0,4]},{"text":"GoBucks","indices":[165,173]},{"text":"GoCats","indices":[191,198]},{"text":"Illini","indices":[212,219]},{"text":"GoBlue","indices":[234,241]}]	[{"url":"https://t.co/BQlyI5K3tX","expanded_url":"https://247sports.com/LongFormArticle/college-football-recruiting-2021-facilities-Alabama-Clemson-Ohio-State-LSU-Texas-Georgia-Florida-160189814/#160189814_3","display_url":"247sports.com/LongFormArticl…","indices":[244,267]}]		[]	[]			#B1G has 4 of top-25 FB facilities per 247. One more than ACC, same as Pac-12, two less than the Big 12, and six be… https://t.co/CIP8SxEatq	1055.0	True	full
396518	396518	604278f5f0889200381b8ad7	2021-03-05 18:31:11	[]	[]	Fri Mar 05 02:25:06 +0000 2021	[]	[{"url":"https://t.co/SAZL6D4aOE","expanded_url":"https://twitter.com/ganyureal/status/1358452777081569280","display_url":"twitter.com/ganyureal/stat…","indices":[239,262]}]	instead of following a racefaker who decided to fake being black so they could say the n word and tells people to *** every second of the day u should follow me, an ACTUAL black person instead :) i am smart cute and funny and my arts good https://t.co/SAZL6D4aOE	1538.0	RT @ganyureal: instead of following a racefaker who decided to fake being black so they could say the n word and tells people to *** every…	302.0	True	full
396519	396519	604278f5f0889200381b8adf	2021-03-05 18:31:11	[]	[]	Fri Mar 05 16:50:00 +0000 2021	[{"text":"TrenMaya","indices":[0,9]},{"text":"EspecialTrenMaya","indices":[159,176]},{"text":"GiradeAMLO","indices":[177,188]}]	[{"url":"https://t.co/R7XoJVY8tS","expanded_url":"https://www.poresto.net/tren-maya/2021/3/5/cuando-concluiran-las-obras-del-tren-maya-241339.html","display_url":"poresto.net/tren-maya/2021…","indices":[192,215]}]	#TrenMaya | El proyecto de AMLO (@lopezobrador) ha estado envuelto en varias controversias, pero pese a ello sus trabajos no paran 🚉 @TrenMayaMX @FonaturMX #EspecialTrenMaya #GiradeAMLO https://t.co/R7XoJVY8tS	2806.0	RT @PorEstoOnline: #TrenMaya | El proyecto de AMLO (@lopezobrador) ha estado envuelto en varias controversias, pero pese a ello sus trabajo…	25.0	True	full
396520	396520	604278f5f0889200381b8af3	2021-03-05 18:31:11	[]	[{"url":"https://t.co/Ghhrv4k32E","expanded_url":"https://dailym.ai/ios","display_url":"dailym.ai/ios","indices":[189,212]},{"url":"https://t.co/uRga4lPDy2","expanded_url":"https://mol.im/a/9329429","display_url":"mol.im/a/9329429","indices":[248,271]}]		[]	[]			Ministers accuse EU of stoking fight over Northern Ireland protocol because they are jealous of UK's vaccine rollou… https://t.co/r1lfmiVDCA	372.0	True	full
396521	396521	604278f5f0889200381b8aff	2021-03-05 18:31:12	[]	[]	Fri Mar 05 07:34:52 +0000 2021	[]	[{"url":"https://t.co/uocA5e1X9R","expanded_url":"https://trib.al/OgokYFk","display_url":"trib.al/OgokYFk","indices":[199,222]}]	"The Chinese government can squash the coronavirus and lock up some one million Uighurs in far-west Xinjiang. Rounding up some illegal booksellers should be a piece of cake," writes @MichaelSchuman https://t.co/uocA5e1X9R	339870.0	RT @bopinion: "The Chinese government can squash the coronavirus and lock up some one million Uighurs in far-west Xinjiang. Rounding up so…	19.0	True	full
396522	396522	604278f5f0889200381b8b01	2021-03-05 18:31:12	[]	[]	Fri Mar 05 15:17:46 +0000 2021	[]	[{"url":"https://t.co/2aFA6yfpRr","expanded_url":"https://www.shadowpackgaming.com/","display_url":"shadowpackgaming.com","indices":[167,190]},{"url":"https://t.co/89XTLjKleg","expanded_url":"https://linktr.ee/lilsanityzr0","display_url":"linktr.ee/lilsanityzr0","indices":[191,214]},{"url":"https://t.co/2azrusVYxa","expanded_url":"https://anchor.fm/streamers","display_url":"anchor.fm/streamers","…	Good Morning Family its finally Friday what better way to celebrate than to catch up on all the great new updates everywhere you can find me we are moving and growing https://t.co/2aFA6yfpRr https://t.co/89XTLjKleg https://t.co/2azrusVYxa	385.0	RT @lilsanityzr0: Good Morning Family its finally Friday what better way to celebrate than to catch up on all the great new updates everywh…	203.0	True	full
396523	396523	604278f5f0889200381b8b19	2021-03-05 18:31:12	[]	[]	Fri Mar 05 12:50:42 +0000 2021	[]	[{"url":"https://t.co/mE2Cuh0FqL","expanded_url":"https://www.dailymail.co.uk/news/article-9326755/Grandmother-terrified-giving-family-Covid-killed-stepping-train.html?ito=amp_twitter_share-top","display_url":"dailymail.co.uk/news/article-9…","indices":[188,211]}]	Grandmother, 66, who was terrified of infecting her family with Covid killed herself by stepping in front of a train when she felt 'a little under the weather' with a cold, inquest hears https://t.co/mE2Cuh0FqL via @MailOnline	5476.0	RT @js100js100: Grandmother, 66, who was terrified of infecting her family with Covid killed herself by stepping in front of a train when s…	1770.0	True	full
396524	396524	604278f6f0889200381b8b23	2021-03-05 18:31:12	[]	[]	Fri Mar 05 14:09:51 +0000 2021	[{"text":"NHSpay","indices":[0,7]}]	[{"url":"https://t.co/xd6t1ZuuTR","expanded_url":"https://www.unison.org.uk/news/press-release/2021/03/stand-derisory-pay-rise-nhs-staff-says-unison/","display_url":"unison.org.uk/news/press-rel…","indices":[154,177]}]	#NHSpay next steps: 💪Stand up - doorsteps and balcony protest next Thursday (11 March) at 8pm 📢 Invite - friends and family - get every street involved https://t.co/xd6t1ZuuTR 1/3	4888.0	RT @UNISONOurNHS: #NHSpay next steps: 💪Stand up - doorsteps and balcony protest next Thursday (11 March) at 8pm 📢 Invite - friends and fam…	102.0	True	full
396525	396525	604278f6f0889200381b8b4d	2021-03-05 18:31:13	[]	[]	Fri Mar 05 18:30:14 +0000 2021	[]	[{"url":"https://t.co/ChGo8jNUQv","expanded_url":"https://nbcnews.to/2Ov6MAD","display_url":"nbcnews.to/2Ov6MAD","indices":[159,182]}]	The NFL has named Maia Chaka its first Black female game official, @TODAYShow reports. "It’s just an honor to join the National Football League," Chaka said. https://t.co/ChGo8jNUQv	59821.0	RT @NBCBLK: The NFL has named Maia Chaka its first Black female game official, @TODAYShow reports. "It’s just an honor to join the Nationa…	1032.0	True	full
396526	396526	604278f6f0889200381b8b59	2021-03-05 18:31:13	[]	[]	Fri Mar 05 18:25:30 +0000 2021	[]	[{"url":"https://t.co/87cdRZSKNX","expanded_url":"https://twitter.com/GregAbbott_TX/status/1367699473703579652","display_url":"twitter.com/GregAbbott_TX/…","indices":[233,256]}]	Maybe he ought to try (re?)reading the Constitution. Censorship is when THE GOVERNMENT uses ITS COERCIVE POWER to tell a PRIVATE entity what speech it must &amp; must not publish. You know, like EXACTLY WHAT HE'S PROPOSING HERE.... https://t.co/87cdRZSKNX	2971.0	RT @EINS_Institute: Maybe he ought to try (re?)reading the Constitution. Censorship is when THE GOVERNMENT uses ITS COERCIVE POWER to tell…	170.0	True	full
396527	396527	604278f6f0889200381b8b6b	2021-03-05 18:31:13	[]	[]	Fri Mar 05 18:26:54 +0000 2021	[{"text":"fOrcCeThEvoTe","indices":[150,164]}]	[{"url":"https://t.co/3jnHvtpKVW","expanded_url":"https://twitter.com/socialistboomer/status/1367895153638207488","display_url":"twitter.com/socialistboome…","indices":[231,254]}]	If you live in Arizona, New Hampshire, Delaware, Montana, West Virginia, or Maine: I don't want to ever hear you screaming at the Squad or Bernie to #fOrcCeThEvoTe until you at least try to primary and replace this human garbage: https://t.co/3jnHvtpKVW	19928.0	RT @SocialistBoomer: If you live in Arizona, New Hampshire, Delaware, Montana, West Virginia, or Maine: I don't want to ever hear you scre…	19928.0	True	full
396528	396528	604278f6f0889200381b8b71	2021-03-05 18:31:13	[]	[]	Fri Mar 05 18:11:48 +0000 2021	[]	[{"url":"https://t.co/vhuScvkVe7","expanded_url":"https://www.newyorker.com/magazine/2021/02/15/when-a-museum-feels-like-home","display_url":"newyorker.com/magazine/2021/…","indices":[261,284]}]	“A visit there is a biographical event: who are you this time? Your alertness to some things and indifference to others will tell you. I’m reminded by nearly every page in the book of my own past &amp; ongoing engagement with the collection...” ~ P. Schjeldahl https://t.co/vhuScvkVe7	29190.0	RT @holdengraber: “A visit there is a biographical event: who are you this time? Your alertness to some things and indifference to others w…	233.0	True	full
396529	396529	604278f7f0889200381b8b73	2021-03-05 18:31:13	[]	[]	Fri Mar 05 18:16:41 +0000 2021	[]	[{"url":"https://t.co/EnxQMhg3rU","expanded_url":"https://twitter.com/SenSanders/status/1367893419771785224","display_url":"twitter.com/SenSanders/sta…","indices":[273,296]}]	32 million Americans were let down today by 8 Democratic Senators—all millionaires—who probably couldn’t tell you what the difference between $7.25 and $15 means to workers rationing their medicine or skipping rent to to feed their children. This battle is far from done. https://t.co/EnxQMhg3rU	143901.0	RT @JosephNSanberg: 32 million Americans were let down today by 8 Democratic Senators—all millionaires—who probably couldn’t tell you what…	142.0	True	full
396530	396530	604278f7f0889200381b8b7b	2021-03-05 18:31:13	[]	[]	Fri Mar 05 16:26:54 +0000 2021	[]	[{"url":"https://t.co/tR2ZC1OZwj","expanded_url":"http://healthvermont.gov/myvaccine","display_url":"healthvermont.gov/myvaccine","indices":[193,216]}]	Phase 5, with 75,000 people starts Monday with Phase 5a: those age 55 and above who have eligible medical conditions. Those in Phase 5b (age 16-54) can make an appointment starting 3/15. Go to https://t.co/tR2ZC1OZwj to see the full list of conditions.	15873.0	RT @JaneLindholm: Phase 5, with 75,000 people starts Monday with Phase 5a: those age 55 and above who have eligible medical conditions. Tho…	9.0	True	full
396531	396531	604278f7f0889200381b8b7d	2021-03-05 18:31:13	[]	[]	Fri Mar 05 18:28:18 +0000 2021	[]	[{"url":"https://t.co/9aOFz3YIis","expanded_url":"https://www.medalerts.org/vaersdb/findfield.php?TABLE=ON&GROUP1=AGE&EVENTS=ON&VAX=COVID19&VAXTYPES=COVID-19&DIED=Yes","display_url":"medalerts.org/vaersdb/findfi…","indices":[256,279]}]	¡Cifras actualizadas del VAERS de EEUU hasta el 26 de febrero, 170 fallecidos más por complicaciones relacionadas con la 💉 desde la última actualización (18 febrero) Los casos y como se produzco la muerte de esas personas se pueden consultar en la web: https://t.co/9aOFz3YIis https://t.co/hFzdPWtzv9	2613.0	RT @Devils_Iawyer: ¡Cifras actualizadas del VAERS de EEUU hasta el 26 de febrero, 170 fallecidos más por complicaciones relacionadas con la…	1328.0	True	full
396532	396532	604278f7f0889200381b8b89	2021-03-05 18:31:13	[]	[]	Fri Mar 05 06:47:03 +0000 2021	[]	[{"url":"https://t.co/9di0BSdiic","expanded_url":"https://rmc.bfmtv.com/emission/carepresente-une-grosse-perte-une-boulangerie-fermee-administrativement-pour-15-jours-pour-ne-pas-avoir-respecte-le-couvre-feu-2036975.html","display_url":"rmc.bfmtv.com/emission/carep…","indices":[153,176]}]	"Il devait être 18h15-18h20, il restait trois clients" Une boulangerie fermée administrativement pour 15 jours pour ne pas avoir respecté le couvre-feu https://t.co/9di0BSdiic https://t.co/Yz9excBrES	3026681.0	RT @BFMTV: "Il devait être 18h15-18h20, il restait trois clients" Une boulangerie fermée administrativement pour 15 jours pour ne pas avoi…	272.0	True	full
396533	396533	604278f7f0889200381b8b91	2021-03-05 18:31:13	[]	[{"url":"https://t.co/F956m6powM","expanded_url":"https://tmblr.co/Z1o5oTZoy3NFSu00","display_url":"tmblr.co/Z1o5oTZoy3NFSu…","indices":[247,270]}]		[]	[]			Back in Stock on 12th March it returns in a new designed package. Eye work rejuvenating serum A rejuvenating serum… https://t.co/R88lRMfG7y	20.0	True	full
396534	396534	604278f7f0889200381b8b95	2021-03-05 18:31:13	[]	[]	Fri Mar 05 18:30:49 +0000 2021	[]	[{"url":"https://t.co/SFdd06ssQ5","expanded_url":"https://twitter.com/notmynamebutdeb/status/1367904211778867208","display_url":"twitter.com/notmynamebutde…","indices":[187,210]}]	The COVID-19 vaccine is supposed to be free. Taxpayers already paid for it. And yet, in Florida, the most medically vulnerable people are now being asked to pay for permission to get it. https://t.co/SFdd06ssQ5	16874.0	RT @conarck: The COVID-19 vaccine is supposed to be free. Taxpayers already paid for it. And yet, in Florida, the most medically vulnerable…	1601.0	True	full
396535	396535	604278f7f0889200381b8bb5	2021-03-05 18:31:13	[]	[]	Fri Mar 05 18:20:21 +0000 2021	[]	[{"url":"https://t.co/3Cu2Agktyq","expanded_url":"http://www.thebatt.com/news/a-m-to-keep-covid-19-mitigation-protocols/article_8dd76c30-7dde-11eb-8459-d74e152131b2.html","display_url":"thebatt.com/news/a-m-to-ke…","indices":[151,174]}]	Texas A&amp;M will maintain its COVID-19 guidelines for the spring 2021 semester, despite Gov. Abbot’s executive order that goes into effect March 10. https://t.co/3Cu2Agktyq	29591.0	RT @TheBattOnline: Texas A&amp;M will maintain its COVID-19 guidelines for the spring 2021 semester, despite Gov. Abbot’s executive order that…	170.0	True	full
396536	396536	604278f7f0889200381b8bc9	2021-03-05 18:31:14	[]	[]	Tue Feb 23 22:48:07 +0000 2021	[{"text":"Bitcoin","indices":[217,225]},{"text":"Crypto","indices":[226,233]},{"text":"Giveaway","indices":[234,243]}]	[{"url":"https://t.co/FLe75ID3K1","expanded_url":"https://gleam.io/xw2Ud/jrny-crypto-25000-crypto-giveaway","display_url":"gleam.io/xw2Ud/jrny-cry…","indices":[245,268]}]	🎉 THE CRYPTO GIVEAWAY CONTEST IS NOW LIVE! 🎉 $25K IN CRYPTO PRIZES 🪙 Prizes: ➡️ 10 winners of $1000 of $ETH ➡️ 15 winners of $1000 of $SRK Get daily entries to increase your odds of winner! (Contest ends on 3/28) #Bitcoin #Crypto #Giveaway https://t.co/FLe75ID3K1	80621.0	RT @JRNYcrypto: 🎉 THE CRYPTO GIVEAWAY CONTEST IS NOW LIVE! 🎉 $25K IN CRYPTO PRIZES 🪙 Prizes: ➡️ 10 winners of $1000 of $ETH ➡️ 15 winners…	1.0	True	full
396537	396537	604278f8f0889200381b8beb	2021-03-05 18:31:14	[{"text":"electricandhybridvehicles","indices":[179,205]},{"text":"transportation","indices":[206,221]},{"text":"innovati","indices":[222,231]}]	[{"url":"https://t.co/PUtyNArApQ","expanded_url":"https://lnkd.in/drgZ3CC","display_url":"lnkd.in/drgZ3CC","indices":[232,255]},{"url":"https://t.co/BWEQDx0Nn6","expanded_url":"https://lnkd.in/drNsJgp","display_url":"lnkd.in/drNsJgp","indices":[256,279]}]		[]	[]			More promising signs for the region's transportation industry, its workers and our communities. The move toward ele… https://t.co/XgrXUv3TJT	541.0	True	full
396538	396538	604278f8f0889200381b8bf9	2021-03-05 18:31:14	[{"text":"Coronavirus","indices":[90,102]},{"text":"COVID19","indices":[103,111]},{"text":"Protests","indices":[112,121]}]	[{"url":"https://t.co/U3ZzjiGq85","expanded_url":"https://globalpandemic.net/news/indonesia-says-schools-cant-make-girls-wear-headscarves/","display_url":"globalpandemic.net/news/indonesia…","indices":[124,147]}]		[]	[]			ALERT: Indonesia Says Schools Can’t Make Girls Wear Head Scarves - Global Pandemic News | #Coronavirus #COVID19… https://t.co/roGdEQ1nDN	25583.0	True	full
396539	396539	604278f8f0889200381b8c0b	2021-03-05 18:31:14	[]	[]	Fri Mar 05 03:27:02 +0000 2021	[]	[{"url":"https://t.co/mF6zPZCsVl","expanded_url":"https://twitter.com/NightShiftMD/status/1367570998904705037","display_url":"twitter.com/NightShiftMD/s…","indices":[279,302]}]	Galileo also failed to "exercise caution" and challenged the dogma enforced by authorities. Censorship sets back scientific progress Censoring @dockaurG rather than debating the science shows weakness of evidence against her claims Let's get back to evidence based medicine https://t.co/mF6zPZCsVl https://t.co/Dbsw7WB1ba	8532.0	RT @DrP_MD: Galileo also failed to "exercise caution" and challenged the dogma enforced by authorities. Censorship sets back scientific…	348.0	True	full
396540	396540	604278f8f0889200381b8c13	2021-03-05 18:31:14	[]	[{"url":"https://t.co/87I5d9vwRO","expanded_url":"https://bit.ly/2OuK7Ew","display_url":"bit.ly/2OuK7Ew","indices":[162,185]}]		[]	[]			(4/5) I'd back @AkiroTea's WHERE NO ONE GROWS for its incredible color scheme alone, and even more so for what look… https://t.co/qwAdTgw4p6	1587.0	True	full
396541	396541	604278f8f0889200381b8c1d	2021-03-05 18:31:15	[]	[{"url":"https://t.co/29xddeyWm2","expanded_url":"https://foundation.app/DATA_BYTE/lily-of-the-valley-3533","display_url":"foundation.app/DATA_BYTE/lily…","indices":[207,230]}]		[]	[]			🌈SURPRISE DROP!🌈 i decided to Tokenize one of my personal pieces and a artwork that helped me cope with 2020 durin… https://t.co/dPEQKLV6Tl	8036.0	True	full
396542	396542	604278f8f0889200381b8c25	2021-03-05 18:31:15	[]	[]	Fri Mar 05 14:55:08 +0000 2021	[]	[{"url":"https://t.co/2FtLYHfXud","expanded_url":"https://www.independent.co.uk/news/world/americas/us-politics/florida-covid-vaccines-ron-desantis-b1812788.html","display_url":"independent.co.uk/news/world/ame…","indices":[122,145]}]	Florida officials call for FBI to investigate governor Ron DeSantis 'for linking vaccines to donations' | Via Independent https://t.co/2FtLYHfXud	149668.0	RT @SafetyPinDaily: Florida officials call for FBI to investigate governor Ron DeSantis 'for linking vaccines to donations' | Via Independe…	3608.0	True	full
396543	396543	604278f9f0889200381b8c3b	2021-03-05 18:31:15	[]	[]	Fri Mar 05 18:26:48 +0000 2021	[{"text":"GrandFridayVigil","indices":[215,232]}]	[{"url":"https://t.co/A7aGgw6H4w","expanded_url":"https://youtube.com/c/RepentPrepareTheWay/Live","display_url":"youtube.com/c/RepentPrepar…","indices":[153,176]},{"url":"https://t.co/i1S5fO6BBa","expanded_url":"http://jesusislordradio.info","display_url":"jesusislordradio.info","indices":[190,213]}]	Welcome to the MEGA GLOBAL FRIDAY NIGHT EXPRESS ministering THE ONE WHO Prophesied CORONAVIRUS Dec 1st, 2015 and the ravaging LOCUSTS Plague 🔘 YouTube: https://t.co/A7aGgw6H4w……… 🔘 Radio: https://t.co/i1S5fO6BBa #GrandFridayVigil https://t.co/HoUboNYcqN	6577.0	RT @Repent_USA: Welcome to the MEGA GLOBAL FRIDAY NIGHT EXPRESS ministering THE ONE WHO Prophesied CORONAVIRUS Dec 1st, 2015 and the ravagi…	441.0	True	full
396544	396544	604278f9f0889200381b8c3f	2021-03-05 18:31:15	[]	[]	Fri Mar 05 17:43:17 +0000 2021	[{"text":"BREAKING","indices":[0,9]}]	[{"url":"https://t.co/cDvJDhR9TW","expanded_url":"https://www.680news.com/2021/03/05/ford-government-mulling-requests-to-place-toronto-peel-in-grey-zone/","display_url":"680news.com/2021/03/05/for…","indices":[135,158]}]	#BREAKING: Toronto and Peel will enter the 'grey zone' of provincial pandemic restrictions when the stay-at-home order ends on Monday. https://t.co/cDvJDhR9TW	376846.0	RT @680NEWS: #BREAKING: Toronto and Peel will enter the 'grey zone' of provincial pandemic restrictions when the stay-at-home order ends on…	623.0	True	full
396545	396545	604278f9f0889200381b8c5d	2021-03-05 18:31:16	[]	[]	Fri Mar 05 16:01:50 +0000 2021	[]	[{"url":"https://t.co/QPWSXiaqyM","expanded_url":"https://www.texasattorneygeneral.gov/news/releases/ag-paxton-federal-interference-state-election-law-violates-constitution#.YEJSnGGAveQ.twitter","display_url":"texasattorneygeneral.gov/news/releases/…","indices":[207,230]}]	The For the People Act fails to live up to its name. Instead of empowering Americans, this Act flips the Constitutional script and allows the federal government to act as the election regulator for states. https://t.co/QPWSXiaqyM	67971.0	RT @TXAG: The For the People Act fails to live up to its name. Instead of empowering Americans, this Act flips the Constitutional script a…	345.0	True	full
396546	396546	604278f9f0889200381b8c5f	2021-03-05 18:31:16	[]	[]	Fri Mar 05 17:14:01 +0000 2021	[]	[{"url":"https://t.co/bGIggEE4vm","expanded_url":"https://sway.office.com/ZvSfifuUDk5qYArs?ref=Link","display_url":"sway.office.com/ZvSfifuUDk5qYA…","indices":[236,259]}]	Find out the latest news and updates in our weekly sway which has been e-mailed home this afternoon. We are busy planning for the return of more pupils from Monday 15 March and looking forward to sharing our plans with you next week. https://t.co/bGIggEE4vm	2348.0	RT @CraigmountHS: Find out the latest news and updates in our weekly sway which has been e-mailed home this afternoon. We are busy plannin…	288.0	True	full
396547	396547	604278f9f0889200381b8c6b	2021-03-05 18:31:16	[]	[]	Thu Mar 04 22:37:44 +0000 2021	[{"text":"Bolsonaro","indices":[0,10]},{"text":"Covid19","indices":[33,41]}]	[{"url":"https://t.co/3o3LHIk3zX","expanded_url":"https://www.npr.org/2021/03/04/973662184/opinion-brazils-president-is-a-global-health-threat","display_url":"npr.org/2021/03/04/973…","indices":[125,148]}]	#Bolsonaro’s failure to slow the #Covid19 outbreak is not only a domestic tragedy, but a catastrophic global threat. ⁦@NPR⁩ https://t.co/3o3LHIk3zX	1172.0	RT @robmuggah: #Bolsonaro’s failure to slow the #Covid19 outbreak is not only a domestic tragedy, but a catastrophic global threat. ⁦@NPR⁩…	29.0	True	full
396548	396548	604278f9f0889200381b8c7d	2021-03-05 18:31:16	[]	[]	Fri Mar 05 12:31:10 +0000 2021	[]	[{"url":"https://t.co/eWuRWd0UUy","expanded_url":"https://twitter.com/libertycdn/status/1367811915653775364","display_url":"twitter.com/libertycdn/sta…","indices":[279,302]}]	This is only the beginning. The provinces are broke and because the federal Liberals spent over $100 billion in frivolous spending prior to the pandemic the country is left with a precarious debt that will only be corrected by austerity, higher taxes and a tightening of credit. https://t.co/eWuRWd0UUy	16258.0	RT @GasPriceWizard: This is only the beginning. The provinces are broke and because the federal Liberals spent over $100 billion in frivolo…	356.0	True	full
396549	396549	604278f9f0889200381b8c8d	2021-03-05 18:31:16	[]	[{"url":"https://t.co/1h22ni8LYK","expanded_url":"https://bit.ly/2wLnvHE","display_url":"bit.ly/2wLnvHE","indices":[193,216]},{"url":"https://t.co/LnhxGq8L8P","expanded_url":"http://w.nd-cdn.us/desktopModules/SocialManager/SocialImages/d2b64e3c-ac52-474e-bf60-5719041fa97e.jpg","display_url":"w.nd-cdn.us/desktopModules…","indices":[217,240]}]		[]	[]			Although an often neglected part of maintenance, tire care is very important to keeping your vehicle running and lo… https://t.co/pUKps8Kcek	3.0	True	full
396550	396550	604278faf0889200381b8c93	2021-03-05 18:31:16	[]	[]	Fri Mar 05 17:15:03 +0000 2021	[]	[{"url":"https://t.co/jVbD8FnzcL","expanded_url":"https://twitter.com/GravelInstitute/status/1367883402574258184","display_url":"twitter.com/GravelInstitut…","indices":[269,292]}]	@SenatorSinema You just voted to protect starvation wages in America and keep millions of people in poverty. You do not give a shit about human lives, about your constituents, about the poor. You deserve to lose your seat and to live the rest of your life in shame. https://t.co/jVbD8FnzcL	318509.0	RT @GravelInstitute: @SenatorSinema You just voted to protect starvation wages in America and keep millions of people in poverty. You do n…	3395.0	True	full
396551	396551	604278faf0889200381b8c97	2021-03-05 18:31:16	[{"text":"micromobility","indices":[94,108]},{"text":"sustainability","indices":[146,161]}]	[{"url":"https://t.co/Su4nUZSeA9","expanded_url":"https://valeo.smh.re/0zJ4","display_url":"valeo.smh.re/0zJ4","indices":[185,208]}]		[]	[]			UK Country Manager at Spin Steve Pyer discusses how the pandemic has changed mindsets towards #micromobility, and c… https://t.co/4tiAtFMUkP	3.0	True	full
396552	396552	604278faf0889200381b8c99	2021-03-05 18:31:16	[]	[]	Thu Mar 04 10:30:00 +0000 2021	[{"text":"KuCoin","indices":[14,21]}]	[{"url":"https://t.co/r7pXinCguv","expanded_url":"https://www.kucoin.com/news/en-exclusive-for-kucoin-api-users-strive-to-the-top-in-profit-rate-ranking-to-share-50000-usdt","display_url":"kucoin.com/news/en-exclus…","indices":[161,184]}]	Exclusive for #KuCoin API Users - Strive to the Top in Profit Ranking to Share 50,000 $USDT! 🗓️15:59:59, March 11 - 15:59:59, March 31 (UTC) Activity Details: https://t.co/r7pXinCguv https://t.co/uSjxVE4WxT	441510.0	RT @kucoincom: Exclusive for #KuCoin API Users - Strive to the Top in Profit Ranking to Share 50,000 $USDT! 🗓️15:59:59, March 11 - 15:59:5…	55.0	True	full
396553	396553	604278faf0889200381b8c9b	2021-03-05 18:31:16	[]	[]	Fri Mar 05 18:06:51 +0000 2021	[{"text":"MachineLearning","indices":[58,74]},{"text":"DataScience","indices":[75,87]},{"text":"Python","indices":[88,95]},{"text":"AI","indices":[96,99]},{"text":"100DaysOfCode","indices":[100,114]},{"text":"IoT","indices":[115,119]},{"text":"flutter","indices":[120,128]},{"text":"Serverless","indices":[129,140]},{"text":"CyberSecurity","indices":[141,155]},{"text":"DeepLearning","indices":[156,…	[{"url":"https://t.co/bipz7qq5uP","expanded_url":"https://techxplore.com/news/2021-03-ai-real-world.html","display_url":"techxplore.com/news/2021-03-a…","indices":[32,55]}]	Bringing AI into the real world https://t.co/bipz7qq5uP #MachineLearning #DataScience #Python #AI #100DaysOfCode #IoT #flutter #Serverless #CyberSecurity #DeepLearning #Entrepreneur #COVID19 #innovation #startup #data #technology #healthcare #Corona #coronavirus #vaccination	9021.0	RT @HarbRimah: Bringing AI into the real world https://t.co/bipz7qq5uP #MachineLearning #DataScience #Python #AI #100DaysOfCode #IoT #flu…	497.0	True	full
396554	396554	604278faf0889200381b8cb5	2021-03-05 18:31:16	[]	[]	Fri Mar 05 17:59:33 +0000 2021	[{"text":"bbn","indices":[64,68]},{"text":"AcademicTwitter","indices":[69,85]},{"text":"collegestudents","indices":[86,102]},{"text":"SyracuseU","indices":[103,113]},{"text":"Cornell","indices":[114,122]}]	[{"url":"https://t.co/LUUUBImI84","expanded_url":"http://dailyorange.com/2021/03/greek-peak-covid-safe-college-students/","display_url":"dailyorange.com/2021/03/greek-…","indices":[124,147]}]	Hitting the slopes as a Covid-safe escape for college students! #bbn #AcademicTwitter #collegestudents #SyracuseU #Cornell https://t.co/LUUUBImI84	200.0	RT @goldingkentucky: Hitting the slopes as a Covid-safe escape for college students! #bbn #AcademicTwitter #collegestudents #SyracuseU #Cor…	3.0	True	full
396555	396555	604278faf0889200381b8cb7	2021-03-05 18:31:16	[]	[]	Fri Mar 05 14:43:43 +0000 2021	[]	[{"url":"https://t.co/lVFcLi0j9p","expanded_url":"https://www.huffingtonpost.fr/entry/covid-19-400000-doses-du-vaccin-astrazeneca-snobbees-par-les-soignants-vont-servir-au-public_fr_6041ff9ac5b60208555dbe0e?ncid=other_twitter_cooo9wqtham&utm_campaign=share_twitter","display_url":"huffingtonpost.fr/entry/covid-19…","indices":[181,204]}]	BIZARRE ! «400.000 doses du vaccin AstraZeneca snobées par les soignants vont servir au public» Visiblement les soignants sont au courant d’éléments qui échappent au grand public !🤔https://t.co/lVFcLi0j9p	12490.0	RT @lolaweb71: BIZARRE ! «400.000 doses du vaccin AstraZeneca snobées par les soignants vont servir au public» Visiblement les soignants so…	54.0	True	full
396556	396556	604278faf0889200381b8cbf	2021-03-05 18:31:16	[]	[{"url":"https://t.co/vwYIzaq3kI","expanded_url":"https://www.letelegramme.fr/coronavirus/campagne-vaccination-questions/la-bretagne-devra-t-elle-donner-ses-doses-de-vaccin-aux-regions-les-plus-touchees-24-02-2021-12709532.php","display_url":"letelegramme.fr/coronavirus/ca…","indices":[254,277]}]		[]	[]			Les Bretons souhaitant être vaccinés ont du mal à trouver un rendez-vous et @LoigCG souhaite distribuer les doses d… https://t.co/Jq6GmlEdZw	1203.0	True	full
396557	396557	604278faf0889200381b8cc9	2021-03-05 18:31:17	[]	[]	Fri Mar 05 16:30:59 +0000 2021	[{"text":"PlanVacunarse","indices":[49,63]},{"text":"EcuadorSeVacuna","indices":[191,207]}]	[{"url":"https://t.co/V7WMfLI6Eb","expanded_url":"http://www.planvacunarse.ec","display_url":"planvacunarse.ec","indices":[80,103]}]	Creamos una página web para que conozcas todo el #PlanVacunarse. Al ingresar en https://t.co/V7WMfLI6Eb, encontrarás la información necesaria sobre vacunación contra la COVID-19 en el país. ¡#EcuadorSeVacuna y queremos compartir el proceso contigo! https://t.co/ulNU9GkOqP	1088400.0	RT @Lenin: Creamos una página web para que conozcas todo el #PlanVacunarse. Al ingresar en https://t.co/V7WMfLI6Eb, encontrarás la informac…	147.0	True	full
396558	396558	604278fbf0889200381b8cf9	2021-03-05 18:31:17	[]	[]	Fri Mar 05 18:16:10 +0000 2021	[]	[{"url":"https://t.co/wYX0IzD8ez","expanded_url":"https://www.thenewsnigeria.com.ng/2021/03/05/doctor-who-lost-father-to-covid-19-first-person-to-receive-vaccine-in-nigeria/","display_url":"thenewsnigeria.com.ng/2021/03/05/doc…","indices":[241,264]}]	Doctor Cyprian Ngon, who lost his father to COVID-19, becomes the first person in Nigeria to be vaccinated today. He has been on the frontlines of pandemic response at the National Hospital in Abuja since the very beginning of the outbreak. https://t.co/wYX0IzD8ez https://t.co/QqPOPhlQRl	274202.0	RT @SamanthaJPower: Doctor Cyprian Ngon, who lost his father to COVID-19, becomes the first person in Nigeria to be vaccinated today. He ha…	0.0	True	full
396559	396559	604278fbf0889200381b8cfb	2021-03-05 18:31:17	[]	[]	Fri Mar 05 16:40:00 +0000 2021	[{"text":"Campeche","indices":[0,9]}]	[{"url":"https://t.co/eDnFHC4C0H","expanded_url":"https://bit.ly/3c2YLep","display_url":"bit.ly/3c2YLep","indices":[133,156]}]	#Campeche | Los comerciantes destacaron que el costo de sus productos también han incrementado, tras la inflación del combustible 😰 https://t.co/eDnFHC4C0H	2806.0	RT @PorEstoOnline: #Campeche | Los comerciantes destacaron que el costo de sus productos también han incrementado, tras la inflación del co…	25.0	True	full
396560	396560	604278fbf0889200381b8cfd	2021-03-05 18:31:17	[{"text":"UFC260","indices":[178,185]},{"text":"UFC","indices":[186,190]},{"text":"MMA","indices":[191,195]}]	[{"url":"https://t.co/h5UBQIs34a","expanded_url":"https://www.fightersonlymag.com/latest-news/dana-white-looks-to-texas-for-ufc-events-after-states-opens-up/","display_url":"fightersonlymag.com/latest-news/da…","indices":[153,176]}]		[]	[]			Dana White says he's willing to relocate upcoming events - including UFC 260 - to Texas after the state lifted its… https://t.co/qNiH53Pbpf	66417.0	True	full
396561	396561	604278fbf0889200381b8cff	2021-03-05 18:31:17	[]	[]	Fri Mar 05 06:47:03 +0000 2021	[]	[{"url":"https://t.co/9di0BSdiic","expanded_url":"https://rmc.bfmtv.com/emission/carepresente-une-grosse-perte-une-boulangerie-fermee-administrativement-pour-15-jours-pour-ne-pas-avoir-respecte-le-couvre-feu-2036975.html","display_url":"rmc.bfmtv.com/emission/carep…","indices":[153,176]}]	"Il devait être 18h15-18h20, il restait trois clients" Une boulangerie fermée administrativement pour 15 jours pour ne pas avoir respecté le couvre-feu https://t.co/9di0BSdiic https://t.co/Yz9excBrES	3026999.0	RT @BFMTV: "Il devait être 18h15-18h20, il restait trois clients" Une boulangerie fermée administrativement pour 15 jours pour ne pas avoi…	5410.0	True	full
396562	396562	604278fbf0889200381b8d01	2021-03-05 18:31:17	[{"text":"Corona","indices":[159,166]}]	[{"url":"https://t.co/ZkRxqqgh9A","expanded_url":"https://tvthek.orf.at/profile/Wien-heute/70018/Wien-heute/14084225/Molekularbiologe-Wagner-zu-steigenden-Zahlen/14874632","display_url":"tvthek.orf.at/profile/Wien-h…","indices":[169,192]}]		[]	[]			💬"Wir kommen jetzt in die dritte Welle hinein", sagt der Mikrobiologe @MichiWagner4 von der Universität Wien. Er wa… https://t.co/NbSOXleBw7	1779.0	True	full
396563	396563	604278fbf0889200381b8d0d	2021-03-05 18:31:17	[]	[]	Thu Mar 04 13:05:29 +0000 2021	[]	[{"url":"https://t.co/U1rrBFMu1D","expanded_url":"https://healthydebate.ca/opinions/family-doctors-lockdown/","display_url":"healthydebate.ca/opinions/famil…","indices":[160,183]}]	A doctor shares her view from the front lines of family medicine - “I fear that the toll of the lockdowns may be worse than COVID-19 itself.” ⁦@HealthyDebate⁩ https://t.co/U1rrBFMu1D	15912.0	RT @CTV_AvisFavaro: A doctor shares her view from the front lines of family medicine - “I fear that the toll of the lockdowns may be worse…	118.0	True	full
396564	396564	604278fbf0889200381b8d15	2021-03-05 18:31:17	[]	[]	Fri Mar 05 18:23:17 +0000 2021	[]	[{"url":"https://t.co/KIBBVxMcWD","expanded_url":"https://www.sociorei.com/falasantista","display_url":"sociorei.com/falasantista","indices":[154,177]}]	Vamos a ayudar a @SantosFC a conocer mejor a sus seguidores ⚪️⚫️ - Vamos ajudar o Santos a conhecer melhor seus fãs ⚪️⚫️ Clique e responda a pesquisa 👉🏻 https://t.co/KIBBVxMcWD https://t.co/BLmJxJiKoX	66357.0	RT @arielholan_DT: Vamos a ayudar a @SantosFC a conocer mejor a sus seguidores ⚪️⚫️ - Vamos ajudar o Santos a conhecer melhor seus fãs ⚪️⚫️…	2957.0	True	full
396565	396565	604278fbf0889200381b8d2d	2021-03-05 18:31:18	[]	[]	Fri Mar 05 15:33:35 +0000 2021	[]	[{"url":"https://t.co/WevgXUYqqk","expanded_url":"https://www.whitehouse.gov/briefing-room/blog/2021/03/05/the-employment-situation-in-february/","display_url":"whitehouse.gov/briefing-room/…","indices":[252,275]}]	Today's report shows the economy added 379,000 jobs in February. It’s welcome growth, but we remain down 9.5 million jobs from pre-pandemic levels. It's time for the Senate to pass the American Rescue Plan to give our economy the jumpstart it needs. https://t.co/WevgXUYqqk	4902518.0	RT @WhiteHouse: Today's report shows the economy added 379,000 jobs in February. It’s welcome growth, but we remain down 9.5 million jobs f…	4.0	True	full
396566	396566	604278fbf0889200381b8d31	2021-03-05 18:31:18	[]	[]	Fri Mar 05 17:52:09 +0000 2021	[]	[{"url":"https://t.co/cIMYBpAJd3","expanded_url":"https://amp.cnn.com/cnn/2021/03/05/politics/trump-lawsuit-insurrection-eric-swalwell/index.html","display_url":"amp.cnn.com/cnn/2021/03/05…","indices":[180,203]}]	Go Eric! This @RepSwalwell lawsuit against Trump in his personal capacity is one Trump won’t easily escape. Its legal basis is solid and its factual predicates are overwhelming. https://t.co/cIMYBpAJd3	1134493.0	RT @tribelaw: Go Eric! This @RepSwalwell lawsuit against Trump in his personal capacity is one Trump won’t easily escape. Its legal basis i…	350.0	True	full
396567	396567	604278fbf0889200381b8d45	2021-03-05 18:31:18	[]	[]	Fri Mar 05 18:15:15 +0000 2021	[{"text":"Oakville","indices":[71,80]},{"text":"Burlington","indices":[85,96]},{"text":"Milton","indices":[108,115]},{"text":"HaltonHills","indices":[120,132]},{"text":"COVID19","indices":[169,177]}]	[{"url":"https://t.co/Uj2FAMoe6J","expanded_url":"http://torstar.co/JaBi50DRoCY","display_url":"torstar.co/JaBi50DRoCY","indices":[204,227]}]	THIS JUST IN: Ontario Premier Doug Ford and his government are keeping #Oakville and #Burlington as well as #Milton and #HaltonHills in the Red Zone of the colour-coded #COVID19 framework and here's why: https://t.co/Uj2FAMoe6J	2504.0	RT @Milton_Champion: THIS JUST IN: Ontario Premier Doug Ford and his government are keeping #Oakville and #Burlington as well as #Milton an…	77.0	True	full
396568	396568	604278fcf0889200381b8d51	2021-03-05 18:31:18	[]	[]	Fri Mar 05 17:17:55 +0000 2021	[{"text":"COVID19","indices":[57,65]}]	[{"url":"https://t.co/4CRqOBY6L5","expanded_url":"https://bit.ly/3uWhFMI","display_url":"bit.ly/3uWhFMI","indices":[262,285]}]	Canada to receive an additional 1.5 million doses Pfizer #COVID19 vaccines in March &amp; another 1 million doses ahead of schedule in both April &amp; May. Regardless of when J+J arrives we are in good shape for spring...watch these vaccine programs ramp up. https://t.co/4CRqOBY6L5	79769.0	RT @BogochIsaac: Canada to receive an additional 1.5 million doses Pfizer #COVID19 vaccines in March &amp; another 1 million doses ahead of sch…	2690.0	True	full
396569	396569	604278fcf0889200381b8d6f	2021-03-05 18:31:18	[]	[{"url":"https://t.co/YXBOsuMrDf","expanded_url":"https://stocktonchamber.org/newsletter/","display_url":"stocktonchamber.org/newsletter/","indices":[188,211]}]		[]	[]			Don't miss the Important Information From This Week &amp; Chamber News, Friday, March 5th Edition. Get caught up on the… https://t.co/tB2ALhSbdz	816.0	True	full
396570	396570	604278fcf0889200381b8d71	2021-03-05 18:31:18	[]	[{"url":"https://t.co/2m3p9DmNyO","expanded_url":"http://blog.cleancoder.com/uncle-bob/2014/11/15/WeRuleTheWorld.html","display_url":"blog.cleancoder.com/uncle-bob/2014…","indices":[264,287]}]		[]	[]			@jesuisundev Whoua...ca craint ! Après je pense que ca peut te faire un sujet autour du "pouvoir des devs et leurs… https://t.co/kuGLLknpwD	49.0	True	full
396571	396571	604278fcf0889200381b8d93	2021-03-05 18:31:19	[]	[]	Fri Mar 05 18:29:35 +0000 2021	[{"text":"COVID19","indices":[49,57]}]	[{"url":"https://t.co/l5vWWPTzui","expanded_url":"https://www.cbc.ca/news/politics/johnson-johnson-covid19-vaccine-approved-1.5937900","display_url":"cbc.ca/news/politics/…","indices":[233,256]}]	Canada's efforts to vaccinate the public against #COVID19 got good news on *two fronts* today, @helloryanjones reports: ➡️ Pfizer speeding up up delivery of 3.5 million doses ➡️ Health Canada authorized Johnson &amp; Johnson shot https://t.co/l5vWWPTzui	19716.0	RT @LaurenPelley: Canada's efforts to vaccinate the public against #COVID19 got good news on *two fronts* today, @helloryanjones reports:…	52.0	True	full
396572	396572	604278fcf0889200381b8d9d	2021-03-05 18:31:19	[]	[]	Fri Mar 05 18:24:20 +0000 2021	[]	[{"url":"https://t.co/fYwiLBf7tQ","expanded_url":"http://apne.ws/HbdWrVh","display_url":"apne.ws/HbdWrVh","indices":[170,193]}]	Experts advise anyone getting a mammogram or other cancer check soon after a COVID-19 vaccine to alert their doctor, to prevent false alarms from a swelling side effect. https://t.co/fYwiLBf7tQ	14555.0	RT @APHealthScience: Experts advise anyone getting a mammogram or other cancer check soon after a COVID-19 vaccine to alert their doctor, t…	1752.0	True	full
396573	396573	604278fdf0889200381b8db1	2021-03-05 18:31:19	[]	[]	Fri Mar 05 18:00:01 +0000 2021	[]	[{"url":"https://t.co/coN039Ntry","expanded_url":"http://playwithyourballs.club","display_url":"playwithyourballs.club","indices":[120,143]}]	IT'S ANTONBALL TIME, BALLERS! Antonball Deluxe is available on Steam NOW! 👹💥🔴 Get it here for $15.99 (this week only): https://t.co/coN039Ntry Check out the trailer below and be sure to leave us a review on Steam if you love the game! https://t.co/qW8J1XJ2lx	1222.0	RT @Summitsphere: IT'S ANTONBALL TIME, BALLERS! Antonball Deluxe is available on Steam NOW! 👹💥🔴 Get it here for $15.99 (this week only): h…	356.0	True	full
396574	396574	604278fdf0889200381b8de9	2021-03-05 18:31:20	[]	[]	Fri Mar 05 02:33:12 +0000 2021	[{"text":"Bitcoin","indices":[218,226]}]	[{"url":"https://t.co/fhGNjX52y5","expanded_url":"https://anchor.fm/thecryptoconomy/episodes/Read_503---Bitcoin-is-Time-DerGigi-erk2ss","display_url":"anchor.fm/thecryptoconom…","indices":[241,264]}]	Bitcoin doesn't merely find a way to order transactions by having a "blockchain," it establishes a novel system that invents its own concept of time. This one shouldn't be missed Now in Audio: @dergigi's "Read_503 - #Bitcoin is Time" 🔥 ⚓🎧https://t.co/fhGNjX52y5 https://t.co/z0DsuetC4b	15178.0	RT @TheCryptoconomy: Bitcoin doesn't merely find a way to order transactions by having a "blockchain," it establishes a novel system that i…	4056.0	True	full
396575	396575	604278fdf0889200381b8df1	2021-03-05 18:31:20	[]	[]	Fri Mar 05 18:30:37 +0000 2021	[]	[{"url":"https://t.co/x69u5Nf6DF","expanded_url":"https://www.telegraph.co.uk/news/2021/03/05/eu-will-pay-high-price-despicable-vaccine-nationalism/?utm_content=telegraph&utm_medium=Social&utm_campaign=Echobox&utm_source=Twitter#Echobox=1614964475","display_url":"telegraph.co.uk/news/2021/03/0…","indices":[119,142]}]	'At every step, the bloc seems to be making a worse and worse hash of its vaccination programme' I Writes Matthew Lynn https://t.co/x69u5Nf6DF	3020422.0	RT @Telegraph: 'At every step, the bloc seems to be making a worse and worse hash of its vaccination programme' I Writes Matthew Lynn https…	4.0	True	full
396576	396576	604278fdf0889200381b8df3	2021-03-05 18:31:20	[{"text":"RNNinternacionales","indices":[231,250]}]	[{"url":"https://t.co/ombgvPusyA","expanded_url":"https://rnn.com.do/variantes-mas-peligrosas-del-covid-avanzan-con-fuerza-por-brasil/","display_url":"rnn.com.do/variantes-mas-…","indices":[253,276]}]		[]	[]			Las nuevas variantes del coronavirus consideradas más transmisibles y peligrosas avanzan por Brasil y ya son predom… https://t.co/brxU6CkzvU	6174.0	True	full
396577	396577	604278fef0889200381b8e0f	2021-03-05 18:31:20	[]	[{"url":"https://t.co/iW4x796D8o","expanded_url":"https://www.secularism.org.uk/news/2021/03/churchs-future-as-charity-in-doubt-after-plague-protection-kits-row","display_url":"secularism.org.uk/news/2021/03/c…","indices":[153,176]}]		[]	[]			Charity Commission appoints interim manager to a church after we raised concerns over bogus ‘plague protection kits… https://t.co/4sKptcjfB0	36918.0	True	full
396578	396578	604278fef0889200381b8e15	2021-03-05 18:31:20	[{"text":"SmartNews","indices":[110,120]}]	[{"url":"https://t.co/bSuy56sR5f","expanded_url":"https://www.salon.com/2021/03/05/racist-disinformation-fox-news-host-jeanine-pirro-falsely-blames-immigrants-for-spreading-covid_partner/","display_url":"salon.com/2021/03/05/rac…","indices":[122,145]}]		[]	[]			"Racist disinformation":@ ⁦@FoxNews⁩ host ⁦@JudgeJeanine⁩ Pirro falsely blames immigrants for spreading COVID… https://t.co/0GbWRlEhoo	29.0	True	full
396579	396579	604278fef0889200381b8e23	2021-03-05 18:31:20	[]	[]	Fri Mar 05 18:27:16 +0000 2021	[]	[{"url":"https://t.co/JQCLJ7XNCh","expanded_url":"https://twitter.com/lukewsavage/status/1367893269368168449","display_url":"twitter.com/lukewsavage/st…","indices":[261,284]}]	LA county alone has more people living in it than ~40 states. the two senators from new hampshire who voted against $15 min wage represent around 1/4 of the population of the city of LA. the senate is not representative and we should start treating it as such. https://t.co/JQCLJ7XNCh	22972.0	RT @ShutUpAndrosky: LA county alone has more people living in it than ~40 states. the two senators from new hampshire who voted against $15…	1454.0	True	full
396580	396580	604278fef0889200381b8e35	2021-03-05 18:31:21	[]	[]	Fri Mar 05 18:24:05 +0000 2021	[]	[{"url":"https://t.co/XsoeY2axU9","expanded_url":"https://www.solidarityacrossborders.org/en/declaration-of-the-inmates-of-the-laval-detention-centre","display_url":"solidarityacrossborders.org/en/declaration…","indices":[257,280]}]	In their words: "using detention as an immigration policy is in all times an inhuman and unjust measure, with or without COVID. We want to be treated with dignity and above all we want to be protected in this time of pandemic like every Canadian citizen" https://t.co/XsoeY2axU9	29520.0	RT @HarshaWalia: In their words: "using detention as an immigration policy is in all times an inhuman and unjust measure, with or without…	7685.0	True	full
396581	396581	604278fef0889200381b8e3f	2021-03-05 18:31:21	[]	[]	Fri Mar 05 13:44:03 +0000 2021	[]	[{"url":"https://t.co/g0MSr3Bygh","expanded_url":"https://econ.st/3qf4h2B","display_url":"econ.st/3qf4h2B","indices":[152,175]}]	The African Union made bulk pre­-purchases of vaccine. But Latin America’s lack of regional co­ordination meant that countries raced against each other https://t.co/g0MSr3Bygh	25532146.0	RT @TheEconomist: The African Union made bulk pre­-purchases of vaccine. But Latin America’s lack of regional co­ordination meant that coun…	70.0	True	full
396582	396582	604278fff0889200381b8e67	2021-03-05 18:31:21	[{"text":"NHS","indices":[74,78]}]	[{"url":"https://t.co/21aXHbC15e","expanded_url":"https://38d.gs/nhs-percent-tw-share","display_url":"38d.gs/nhs-percent-tw…","indices":[147,170]}]		[]	[]			I've just signed the petition demanding @MattHancock and @RishiSunak give #NHS staff a REAL payrise. 1% is just not… https://t.co/CrgxuKgc8S	45.0	True	full
396583	396583	604278fff0889200381b8e7d	2021-03-05 18:31:21	[]	[]	Thu Mar 04 01:52:40 +0000 2021	[{"text":"Codicegrafía","indices":[0,13]},{"text":"8M","indices":[32,35]}]	[{"url":"https://t.co/tHDA49DJF6","expanded_url":"https://codicegrafia.mx/8m-en-tiempos-de-pandemia-el-espacio-privado-tambien-es-politico/","display_url":"codicegrafia.mx/8m-en-tiempos-…","indices":[195,218]}]	#Codicegrafía | A propósito del #8M y en el contexto de contingencia sanitaria en el que estamos, vale la pena reflexionar si nuestras estrategias de movilización deben seguir siendo las mismas. https://t.co/tHDA49DJF6	7408.0	RT @codice_informa: #Codicegrafía | A propósito del #8M y en el contexto de contingencia sanitaria en el que estamos, vale la pena reflexio…	585.0	True	full
396584	396584	604278fff0889200381b8e93	2021-03-05 18:31:21	[]	[{"url":"https://t.co/qKSVYJJrB9","expanded_url":"https://people.nhs.uk/startwellendwell/","display_url":"people.nhs.uk/startwellendwe…","indices":[222,245]}]		[]	[]			@KatrinaOShea2 @emmaadamsGenQ @people_nhs @Vardeep_QI @callenridge @Dr_O_Donnelly @JudeClipsom @LMotuel… https://t.co/dBvF2aVs7u	1990.0	True	full
396585	396585	604278fff0889200381b8e97	2021-03-05 18:31:22	[]	[]	Fri Mar 05 16:13:43 +0000 2021	[{"text":"WomensHistoryMonth","indices":[0,19]}]	[{"url":"https://t.co/w5JXK9Pzh9","expanded_url":"https://www.medrxiv.org/content/10.1101/2020.08.30.20184804v1.full.pdf","display_url":"medrxiv.org/content/10.110…","indices":[254,277]}]	#WomensHistoryMonth feature: SMB member Dr. Folashade Agusto (@FolaAgusto), Assistant Professor at the University of Kansas (@UnivOfKansas). Dr. Agusto was recently awarded a @UnivOfKansas COVID Research Pivot Award and @NSF RAPID grant, read more here: https://t.co/w5JXK9Pzh9 https://t.co/k5MlGtMCFB	3768.0	RT @SMB_MathBiology: #WomensHistoryMonth feature: SMB member Dr. Folashade Agusto (@FolaAgusto), Assistant Professor at the University of K…	543.0	True	full
396586	396586	604278fff0889200381b8ea9	2021-03-05 18:31:22	[]	[]	Fri Mar 05 17:33:47 +0000 2021	[{"text":"ischglfiles","indices":[0,12]},{"text":"Covid19","indices":[59,67]},{"text":"Ischgl","indices":[79,86]}]	[{"url":"https://t.co/Eb1sXH4knk","expanded_url":"https://www.semiosis.at/2021/03/05/ischglfiles-5-maerz-2020-damit-waere-ischgl-aus-dem-schussfeld/","display_url":"semiosis.at/2021/03/05/isc…","indices":[252,275]}]	#ischglfiles vom 5. März 2020. Die Wahrheit: Es gibt einen #Covid19 Cluster in #Ischgl. Die fabrizierte Presseinformation: Ansteckung im Flugzeug. Ihr könnt zuschauen, wer diese sachlich unzutreffende Pressemitteilung des Bundeslands Tirol formuliert. https://t.co/Eb1sXH4knk	1796.0	RT @SebRei: #ischglfiles vom 5. März 2020. Die Wahrheit: Es gibt einen #Covid19 Cluster in #Ischgl. Die fabrizierte Presseinformation: Anst…	661.0	True	full
396587	396587	604278fff0889200381b8ead	2021-03-05 18:31:22	[]	[]	Fri Mar 05 18:16:49 +0000 2021	[]	[{"url":"https://t.co/LGhs8Ysuhb","expanded_url":"https://www.theclinic.cl/2021/03/05/otono-de-alto-riesgo-experto-en-salud-publica-analiza-irrupcion-de-virus-estacionales-en-un-escenario-de-aumento-de-casos-de-covid-19/","display_url":"theclinic.cl/2021/03/05/oto…","indices":[135,158]}]	Otoño de alto riesgo: Experto en salud pública analiza irrupción de virus estacionales en un escenario de aumento de casos de Covid-19 https://t.co/LGhs8Ysuhb	1913092.0	RT @thecliniccl: Otoño de alto riesgo: Experto en salud pública analiza irrupción de virus estacionales en un escenario de aumento de casos…	3421.0	True	full
396588	396588	60427900f0889200381b8eb7	2021-03-05 18:31:22	[{"text":"Senate","indices":[4,11]},{"text":"CovidReliefBill","indices":[51,67]},{"text":"peoplenotpolluters","indices":[120,139]},{"text":"buildbackfossilfree","indices":[140,160]}]	[{"url":"https://t.co/l1vHvomLTm","expanded_url":"https://actionnetwork.org/letters/tell-the-senate-no-fossil-fuel-bailout-in-covid-releif?source=twitter&","display_url":"actionnetwork.org/letters/tell-t…","indices":[163,186]}]		[]	[]			The #Senate will vote today on @POTUS @JoeBiden's #CovidReliefBill. Don't let them poison it with polluter amendme… https://t.co/XIF8LFKrJ5	171.0	True	full
396589	396589	60427900f0889200381b8ecf	2021-03-05 18:31:22	[]	[]	Fri Mar 05 18:09:20 +0000 2021	[]	[{"url":"https://t.co/WjMiqa6sv6","expanded_url":"https://www.cnn.com/2021/03/05/politics/proxy-voting-republicans-cpac-reaction/index.html","display_url":"cnn.com/2021/03/05/pol…","indices":[255,278]}]	Paul Gosar didn't give Wagner the full story about why he needed her to vote by proxy last week. When she learned he was going to CPAC, she made him find someone else. Yet Gosar still told House he couldn't attend bc of pandemic. Inside the GOP debate: https://t.co/WjMiqa6sv6	573126.0	RT @mkraju: Paul Gosar didn't give Wagner the full story about why he needed her to vote by proxy last week. When she learned he was going…	3354.0	True	full
396590	396590	60427900f0889200381b8edb	2021-03-05 18:31:22	[]	[]	Fri Mar 05 11:40:06 +0000 2021	[{"text":"SupportOurNHS","indices":[198,212]},{"text":"SupportRCN","indices":[213,224]}]	[{"url":"https://t.co/HoJ0IA2F68","expanded_url":"https://apple.news/AUVVvbs7URuyEVVmnzIgghQ","display_url":"apple.news/AUVVvbs7URuyEV…","indices":[226,249]}]	Royal college of Nursing have voted to immediately set up a £35 million for industrial action against the miserly 1% pay rise for staff, after all the sacrifices and hard they made during pandemic. #SupportOurNHS #SupportRCN https://t.co/HoJ0IA2F68	19298.0	RT @MettlesomeTeri: Royal college of Nursing have voted to immediately set up a £35 million for industrial action against the miserly 1% pa…	467.0	True	full
396591	396591	60427900f0889200381b8ee1	2021-03-05 18:31:22	[]	[]	Fri Mar 05 18:30:10 +0000 2021	[{"text":"COVID19","indices":[68,76]},{"text":"RNs","indices":[115,119]},{"text":"Paramedics","indices":[124,135]},{"text":"HaltonON","indices":[147,156]}]	[{"url":"https://t.co/K87VMKqrzy","expanded_url":"http://ow.ly/LO7k50DR91S","display_url":"ow.ly/LO7k50DR91S","indices":[223,246]}]	Are you a retired healthcare professional looking to be part of the #COVID19 vaccine program? We’re hiring retired #RNs and #Paramedics to work in #HaltonON vaccination clinics. For more information on the position, visit: https://t.co/K87VMKqrzy	21396.0	RT @RegionofHalton: Are you a retired healthcare professional looking to be part of the #COVID19 vaccine program? We’re hiring retired #RNs…	3087.0	True	full
396592	396592	60427900f0889200381b8ee7	2021-03-05 18:31:22	[]	[]	Fri Mar 05 18:30:00 +0000 2021	[]	[{"url":"https://t.co/4SuQFR1Ic2","expanded_url":"https://www.democracydocket.com/2021/03/take-gop-at-its-word/","display_url":"democracydocket.com/2021/03/take-g…","indices":[240,263]}]	"This time, for the sake of democracy, we all must believe what we saw in 2020 will continue again in 2021 and 2022. Once again, voting rights and American democracy itself will be on the docket. I hope you will join me in fighting back." https://t.co/4SuQFR1Ic2	223090.0	RT @DemocracyDocket: "This time, for the sake of democracy, we all must believe what we saw in 2020 will continue again in 2021 and 2022. O…	1683.0	True	full
396593	396593	60427900f0889200381b8ef3	2021-03-05 18:31:23	[]	[]	Fri Mar 05 17:25:02 +0000 2021	[]	[{"url":"https://t.co/lAQMUVAdx4","expanded_url":"https://trib.al/RuIaHRp","display_url":"trib.al/RuIaHRp","indices":[231,254]}]	Senate Democrats agreed to a change to the coronavirus relief bill that would extend the $300 weekly federal unemployment benefits through September and make the first $10,200 of unemployment benefits received in 2020 non-taxable. https://t.co/lAQMUVAdx4	3072545.0	RT @nprpolitics: Senate Democrats agreed to a change to the coronavirus relief bill that would extend the $300 weekly federal unemployment…	129.0	True	full
396594	396594	60427900f0889200381b8ef7	2021-03-05 18:31:23	[]	[]	Fri Mar 05 17:57:31 +0000 2021	[{"text":"Artista","indices":[66,74]},{"text":"LatinAMAs","indices":[75,85]}]	[{"url":"https://t.co/VnAqscGIut","expanded_url":"http://latinamas.com/vota","display_url":"latinamas.com/vota","indices":[119,142]}]	Comenta solo veinticuatro veces + retweet con la frase: Karol G #Artista #LatinAMAs 🚨 Vota 25 veces en el sitio web: https://t.co/VnAqscGIut Hasta el día que terminen las votaciones, aquí podrán depositar sus votos en esta categoría.	3424.0	RT @karolgstt: Comenta solo veinticuatro veces + retweet con la frase: Karol G #Artista #LatinAMAs 🚨 Vota 25 veces en el sitio web: https…	1658.0	True	full
396595	396595	60427900f0889200381b8f03	2021-03-05 18:31:23	[]	[]	Fri Mar 05 13:36:33 +0000 2021	[]	[{"url":"https://t.co/SvGkqbJ35E","expanded_url":"https://www.wsj.com/articles/the-perpetual-covid-crisis-11614902148?st=6hr89bhcw2pla9d&reflink=article_email_share","display_url":"wsj.com/articles/the-p…","indices":[125,148]}]	Glad people are finally catching on. The lockdowns were never about flattening the curve...they were about flattening us. https://t.co/SvGkqbJ35E	3723945.0	RT @IngrahamAngle: Glad people are finally catching on. The lockdowns were never about flattening the curve...they were about flattening u…	1856.0	True	full
396596	396596	60427901f0889200381b8f19	2021-03-05 18:31:23	[]	[{"url":"https://t.co/khlqTy7Y6L","expanded_url":"https://www.youtube.com/watch?v=57AmRFgB5Hc","display_url":"youtube.com/watch?v=57AmRF…","indices":[261,284]}]		[]	[]			@mareea_rose @garyvee Tik Tok was the major riser in social media this past year. As we get through 2021 a new comp… https://t.co/kZ02eCiJlD	5.0	True	full
396597	396597	60427901f0889200381b8f43	2021-03-05 18:31:23	[]	[]	Fri Mar 05 18:07:58 +0000 2021	[{"text":"COVID19","indices":[27,35]}]	[{"url":"https://t.co/I9C5lL8trJ","expanded_url":"https://amnistia.org.ar/covid-19-las-muertes-de-personal-sanitario-ascienden-al-menos-a-17-000-mientras-las-organizaciones-piden-una-rapida-distribucion-de-las-vacunas/","display_url":"amnistia.org.ar/covid-19-las-m…","indices":[223,246]}]	🚨 Cada 30 minutos muere de #COVID19 un trabajador o trabajadora de la salud en el mundo. ⚫️ Al menos 17.000 fallecieron en el último año. ⚫️ En Argentina, al 1 de marzo de 2021, murieron 456. 👇 Abrimos hilo: + Info: https://t.co/I9C5lL8trJ https://t.co/TFnJefIJon	41809.0	RT @amnistiaar: 🚨 Cada 30 minutos muere de #COVID19 un trabajador o trabajadora de la salud en el mundo. ⚫️ Al menos 17.000 fallecieron en…	625.0	True	full
396598	396598	60427901f0889200381b8f51	2021-03-05 18:31:24	[]	[]	Fri Mar 05 17:50:09 +0000 2021	[]	[{"url":"https://t.co/MECSbIqW6d","expanded_url":"https://reitschuster.de/post/richter-ruft-buerger-zum-widerstand-gegen-corona-strafen-auf/","display_url":"reitschuster.de/post/richter-r…","indices":[253,276]}]	Ausgerechnet ein Richter ruft die Bürger jetzt zum Widerstand gegen Corona-Strafen auf. Der Jurist beklagt "Verfehlungen aller drei Staatsgewalten" und will etwa Pärchen, die am falschen Ort Eis essen, nicht mit Räubern gleichsetzen. Hier sein Appell: https://t.co/MECSbIqW6d	69109.0	RT @reitschuster: Ausgerechnet ein Richter ruft die Bürger jetzt zum Widerstand gegen Corona-Strafen auf. Der Jurist beklagt "Verfehlungen…	366.0	True	full
396599	396599	60427901f0889200381b8f57	2021-03-05 18:31:24	[{"text":"DisabilityActNGR","indices":[82,99]},{"text":"LeaveNoOneBehind","indices":[102,119]},{"text":"AccessibleHealthCareForPWDs","indices":[122,150]},{"text":"Covid19Vaccine","indices":[153,168]}]	[{"url":"https://t.co/NegtRpkRNE","expanded_url":"https://ccdnigeria.org/press-release-covid-19-vaccine-and-prioritization-of-citizens-with-disabilities/","display_url":"ccdnigeria.org/press-release-…","indices":[170,193]}]		[]	[]			Press Release: Covid-19 Vaccine and Prioritization of Citizens with Disabilities #DisabilityActNGR… https://t.co/tN664tCZOo	1196.0	True	full
396600	396600	60427901f0889200381b8f5b	2021-03-05 18:31:24	[]	[{"url":"https://t.co/shSi19NAW7","expanded_url":"https://ischinaresponsibleforcovid19outbreak.blogspot.com/","display_url":"…nsibleforcovid19outbreak.blogspot.com","indices":[154,177]},{"url":"https://t.co/UZwtF43fTO","expanded_url":"https://workfromhomeduringcovid19pandemic.blogspot.com/","display_url":"…omeduringcovid19pandemic.blogspot.com","indices":[258,281]}]		[]	[]			@ReallyAmerican1 The virus of Covid19 rapidly changing, revolving in new environment and makes the innovation of va… https://t.co/cf6fEUzXuk	6.0	True	full
396601	396601	60427902f0889200381b8f6d	2021-03-05 18:31:24	[]	[]	Fri Mar 05 16:28:40 +0000 2021	[]	[{"url":"https://t.co/YYOePZxAv6","expanded_url":"https://bit.ly/3kKPzPW","display_url":"bit.ly/3kKPzPW","indices":[247,270]}]	Southerners Spend N8billion Daily On Beef Consumption, North Not Doing Us A Favour —Gani Adams | Sahara Reporters He advised South-West governors to adopt the model and expertise employed by Rwanda to transform its agricultural sector. READ MORE: https://t.co/YYOePZxAv6 https://t.co/znGMX2f4sa	3595490.0	RT @SaharaReporters: Southerners Spend N8billion Daily On Beef Consumption, North Not Doing Us A Favour —Gani Adams | Sahara Reporters He a…	86.0	True	full
396602	396602	60427902f0889200381b8f7b	2021-03-05 18:31:24	[]	[]	Fri Mar 05 02:36:57 +0000 2021	[{"text":"Ecommerce","indices":[0,10]},{"text":"LATAM","indices":[29,35]}]	[{"url":"https://t.co/HM3sWULF4s","expanded_url":"https://mobilnews.mx/finanzas/ecommerce-crecio-un-50-en-latam-en-2020","display_url":"mobilnews.mx/finanzas/ecomm…","indices":[208,231]}]	#Ecommerce creció un 50 % en #LATAM en 2020 La pandemia de la covid-19 ha hecho que 3 de cada 4 hogares en Latinoamérica compren en línea, con lo que el comercio electrónico creció un 50 por ciento en 2020, https://t.co/HM3sWULF4s	9659.0	RT @eljovencarrillo: #Ecommerce creció un 50 % en #LATAM en 2020 La pandemia de la covid-19 ha hecho que 3 de cada 4 hogares en Latinoamér…	575.0	True	full
396603	396603	60427902f0889200381b8f83	2021-03-05 18:31:24	[]	[]	Thu Mar 04 13:51:33 +0000 2021	[{"text":"Soberana02","indices":[38,49]},{"text":"Soberana01A","indices":[85,97]}]	[{"url":"https://t.co/3FT4ZjKDRg","expanded_url":"https://www.prensa-latina.cu/index.php?o=rn&id=433901&SEO=resultados-de-soberana-01-a-de-cuba-disponibles-en-linea","display_url":"prensa-latina.cu/index.php?o=rn…","indices":[103,126]}]	En la fase III de ensayos clínicos de #Soberana02 también se aplicará una dosis 💉 de #Soberana01A 👉👉 https://t.co/3FT4ZjKDRg @LuisEnr33483555 @LaPalma_Palma @AnaLauraArbesu @PrensaLatina_cu @LesliaPena @ObservaCiencia @BioCubaFarma @centro_cim @IHematolInmunol @llopezglez	172.0	RT @PrensaClaudia92: En la fase III de ensayos clínicos de #Soberana02 también se aplicará una dosis 💉 de #Soberana01A 👉👉 https://t.co/3F…	121.0	True	full
396604	396604	60427902f0889200381b8f89	2021-03-05 18:31:24	[]	[]	Fri Mar 05 18:26:34 +0000 2021	[{"text":"ATEEZ","indices":[240,246]},{"text":"에이티즈","indices":[247,252]},{"text":"FEVER_Part_2","indices":[253,266]}]	[{"url":"https://t.co/MTE9ibUm1d","expanded_url":"https://promo-web.idolchamp.com/app_proxy.html?type=vote&id=vote_2136_1100","display_url":"promo-web.idolchamp.com/app_proxy.html…","indices":[128,151]},{"url":"https://t.co/Sd3s4UW6oT","expanded_url":"https://m.mwave.me/en/vote/mcountdown/vote","display_url":"m.mwave.me/en/vote/mcount…","indices":[157,180]},{"url":"https://t.co/RGyiZg6juM","expan…	⚠️ INSOMNIATINYS ⚠️ Don't forget to vote at idol champ, whosfan, mwave and starpass!! We are in 1 place, but keep voting. 🖇️: https://t.co/MTE9ibUm1d 🖇️: https://t.co/Sd3s4UW6oT 🖇️: https://t.co/RGyiZg6juM 🖇️: https://t.co/3sDqna7Nt6 #ATEEZ #에이티즈 #FEVER_Part_2 https://t.co/xrXIKHlm04	374.0	RT @foratzcatcher: ⚠️ INSOMNIATINYS ⚠️ Don't forget to vote at idol champ, whosfan, mwave and starpass!! We are in 1 place, but keep votin…	664.0	True	full
396605	396605	60427902f0889200381b8f99	2021-03-05 18:31:24	[]	[]	Fri Mar 05 17:59:08 +0000 2021	[{"text":"covid_19","indices":[4,13]}]	[{"url":"https://t.co/PqDlXgDNlT","expanded_url":"https://bit.ly/3bkk7Vr","display_url":"bit.ly/3bkk7Vr","indices":[155,178]}]	Com #covid_19, @majorolimpio é intubado em UTI. De acordo com um parlamentar próximo ao senador, seu estado de saúde é considerado grave. Leia na íntegra: https://t.co/PqDlXgDNlT https://t.co/9Ae3RpXYwR	257257.0	RT @congressoemfoco: Com #covid_19, @majorolimpio é intubado em UTI. De acordo com um parlamentar próximo ao senador, seu estado de saúde é…	1083.0	True	full
396606	396606	60427902f0889200381b8fbb	2021-03-05 18:31:25	[]	[{"url":"https://t.co/KKewGF78H2","expanded_url":"https://www.medrxiv.org/content/10.1101/2020.09.21.20196428v1","display_url":"medrxiv.org/content/10.110…","indices":[184,207]}]		[]	[]			@DavidSteadson I wonder how that balances out with the study saying NHS workers with young children were more prote… https://t.co/aUgzFVlD2y	314.0	True	full
396607	396607	60427903f0889200381b8fcb	2021-03-05 18:31:25	[]	[]	Fri Mar 05 18:22:47 +0000 2021	[{"text":"WimbledonPark","indices":[25,39]},{"text":"KeepMertonSafe","indices":[256,271]}]	[{"url":"https://t.co/anO1PVpjfI","expanded_url":"http://ow.ly/qWoR50DPMtr","display_url":"ow.ly/qWoR50DPMtr","indices":[227,250]}]	UPDATE: Enhanced Testing #WimbledonPark ➡️6,763 COVID-19 test given out ➡️4,588 of those tests returned Sat 6, 9am-4pm: Last day to drop off home test kit at Christ the King Church Hall Remember to register your test kit 👉https://t.co/anO1PVpjfI #KeepMertonSafe https://t.co/ZMDBbQvkTC	13682.0	RT @Merton_Council: UPDATE: Enhanced Testing #WimbledonPark ➡️6,763 COVID-19 test given out ➡️4,588 of those tests returned Sat 6, 9am-…	403.0	True	full
[truncated: 131,391 more rows]
