# Supplementary material for: Low credibility URL sharing on Twitter during reporting linking rare blood clots with the Oxford/AstraZeneca COVID-19 vaccine
Source: PLoS One. 2024 Jan 19;19(1):e0296444. doi: 10.1371/journal.pone.0296444 (PMC10798519; doi:10.1371/journal.pone.0296444)
Supplement: S5 File — (CSV) [file pone.0296444.s007.csv]

	Unnamed: 0	_id	created_at	extended_tweet.entities.hashtags	URL	retweeted_status.created_at	retweeted_status.extended_tweet.entities.hashtags	RTURL	retweeted_status.extended_tweet.full_text	retweeted_status.user.followers_count	text	user.followers_count	indicator	origin
528000	528000	60436a2c67983600384adee4	2021-03-06 11:40:22	[]	[]	Sat Mar 06 02:44:51 +0000 2021	[]	[{"url":"https://t.co/5V9uLxLX1r","expanded_url":"https://lustyage.com/products/penis-extender-stretcher?ref=kdo9hrzxfhld","display_url":"lustyage.com/products/penis…","indices":[189,212]}]	Grow your Dick size in an efficient, safe &amp; painless way 😍 And all sex toy product buying go to home Worldwide Free Shipping must try get https 50% discount 🥰 No infection 👌 order now https://t.co/5V9uLxLX1r https://t.co/cEKIz3R5Zv	238974.0	RT @S_r_ay: Grow your Dick size in an efficient, safe &amp; painless way 😍 And all sex toy product buying go to home Worldwide Free Shipping mu…	59810.0	True	full
528001	528001	60436a2c67983600384adeee	2021-03-06 11:40:22	[]	[{"url":"https://t.co/4n7OkU3BYa","expanded_url":"https://thingonitsown.itch.io/heros-hour","display_url":"thingonitsown.itch.io/heros-hour","indices":[160,183]}]		[]	[]			Hero's Hour v06 is now up - try it for free! New Features: - Army reserve system - Siege combat - Fleeing combat -… https://t.co/IrYnnIVNR0	160.0	True	full
528002	528002	60436a2c67983600384adef2	2021-03-06 11:40:22	[]	[]	Sat Mar 06 09:53:13 +0000 2021	[]	[{"url":"https://t.co/iDBTlcOsbr","expanded_url":"https://twitter.com/chrisceohopson/status/1368082590972936192","display_url":"twitter.com/chrisceohopson…","indices":[280,303]}]	Not only was a 2.1% NHS pay rise built into the govt’s long term plan, it had already been paid for. @BorisJohnson is lying now when he claims 1% is all the govt can afford. He’s chosen to renege on his promise. Because he doesn’t even value NHS staff enough to keep his word. https://t.co/iDBTlcOsbr	189254.0	RT @doctor_oxford: Not only was a 2.1% NHS pay rise built into the govt’s long term plan, it had already been paid for. @BorisJohnson is l…	565.0	True	full
528003	528003	60436a2c67983600384adf08	2021-03-06 11:40:23	[]	[]	Sat Mar 06 10:48:46 +0000 2021	[]	[{"url":"https://t.co/4Ub5RuFyhX","expanded_url":"https://www.publico.es/tremending/2021/03/06/twitter-esta-muerto-por-dentro-criticas-al-periodista-juanma-castano-por-su-fria-reaccion-al-ignorar-que-la-persona-a-la-que-entrevistaba-habia-perdido-a-sus-padres-por-covid/?utm_source=twitter&utm_medium=social&utm_campaign=tremending","display_url":"publico.es/tremending/202…","indices":[171,194]}]	"Está muerto por dentro": críticas al periodista Juanma Castaño por su fría reacción al ignorar que la persona a la que entrevistaba había perdido a sus padres por covid https://t.co/4Ub5RuFyhX	81780.0	RT @Tremending: "Está muerto por dentro": críticas al periodista Juanma Castaño por su fría reacción al ignorar que la persona a la que ent…	233.0	True	full
528004	528004	60436a2c67983600384adf16	2021-03-06 11:40:23	[]	[]	Sat Mar 06 11:30:37 +0000 2021	[]	[{"url":"https://t.co/Oy0ISW8Al7","expanded_url":"https://twitter.com/emilyhewertson/status/1367789902457417728","display_url":"twitter.com/emilyhewertson…","indices":[289,312]}]	So many workers got paid 80% of their wage to do nothing, &amp; yet some ppl are making out it's the NHS staff that are spoilt. Yes I know the economy is in tatters &amp; so many struggling ppl but if we can't reward the ppl who risked their lives to save others what does that say abt us https://t.co/Oy0ISW8Al7	3956.0	RT @Splodgehappy: So many workers got paid 80% of their wage to do nothing, &amp; yet some ppl are making out it's the NHS staff that are spoil…	2981.0	True	full
528005	528005	60436a2c67983600384adf22	2021-03-06 11:40:23	[{"text":"Corona","indices":[195,202]},{"text":"Maskenpflicht","indices":[203,217]},{"text":"Grundrechte","indices":[218,230]}]	[{"url":"https://t.co/aeT0oXOT5H","expanded_url":"https://www.derwesten.de/panorama/vermischtes/hund-corona-vierbeiner-besitzer-ostsee-flensburg-ordnungsamt-spaziergang-id231653069.html","display_url":"derwesten.de/panorama/vermi…","indices":[171,194]}]		[]	[]			Der Irrsinn schreitet voran: Maske an den Promenaden unter freiem Himmel und jetzt angeblich auch Hunde eine poten… https://t.co/rjJ72MAAeH	193.0	True	full
528006	528006	60436a2c67983600384adf28	2021-03-06 11:40:23	[]	[]	Sat Mar 06 11:09:12 +0000 2021	[]	[{"url":"https://t.co/7tBPnOry0n","expanded_url":"https://www.taxresearch.org.uk/Blog/2021/03/06/the-nurses-pay-award-will-be-about-much-more-than-1-this-is-about-deciding-the-type-of-society-that-we-want-in-the-post-covid-world/","display_url":"taxresearch.org.uk/Blog/2021/03/0…","indices":[135,158]}]	The nurses’ pay award will be about much more than 1%. This is about deciding the type of society that we want in the post-Covid world https://t.co/7tBPnOry0n My long Twitter thread on the ethics, economics and politics of the nurses pay award, all in one place.	76018.0	RT @RichardJMurphy: The nurses’ pay award will be about much more than 1%. This is about deciding the type of society that we want in the p…	3595.0	True	full
528007	528007	60436a2c67983600384adf2c	2021-03-06 11:40:23	[]	[]	Sat Mar 06 10:52:26 +0000 2021	[{"text":"CooperativaRegiones","indices":[101,121]},{"text":"CooperativaEnCasa","indices":[122,140]}]	[{"url":"https://t.co/M7x6whwPMr","expanded_url":"https://bit.ly/30gIA7V","display_url":"bit.ly/30gIA7V","indices":[141,164]}]	Formalizaron a brigadistas forestales acusados de quemar intencionalmente 15 mil hectáreas en Molina #CooperativaRegiones #CooperativaEnCasa https://t.co/M7x6whwPMr https://t.co/25xIP8uHZO	3011296.0	RT @Cooperativa: Formalizaron a brigadistas forestales acusados de quemar intencionalmente 15 mil hectáreas en Molina #CooperativaRegiones…	322.0	True	full
528008	528008	60436a2d67983600384adf30	2021-03-06 11:40:23	[]	[]	Sat Mar 06 04:05:29 +0000 2021	[]	[{"url":"https://t.co/CR2Pem2osO","expanded_url":"https://youtu.be/51ypzc5hqpc","display_url":"youtu.be/51ypzc5hqpc","indices":[132,155]}]	His Holiness the Dalai Lama receiving the first dose of COVID-19 vaccine at Zonal Hospital, Dharamsala, HP, India on March 6, 2021. https://t.co/CR2Pem2osO	19383100.0	RT @DalaiLama: His Holiness the Dalai Lama receiving the first dose of COVID-19 vaccine at Zonal Hospital, Dharamsala, HP, India on March 6…	111.0	True	full
528009	528009	60436a2d67983600384adf3c	2021-03-06 11:40:23	[]	[]	Fri Mar 05 23:19:54 +0000 2021	[]	[{"url":"https://t.co/F1I7ToyEqe","expanded_url":"https://www.elindependiente.com/espana/2021/03/05/interior-acerca-al-pais-vasco-al-asesino-de-fernando-buesa-y-otros-cuatro-presos-de-eta/?utm_source=share_buttons&utm_medium=twitter&utm_campaign=social_share","display_url":"elindependiente.com/espana/2021/03…","indices":[235,258]}]	Sánchez continúa pagando el precio de sus pactos con Bildu y acerca a otros cinco etarras al País Vasco. Ayer montó un espectáculo para destruir armas de los terroristas, hoy hace concesiones a quienes las empuñaron. Es de vergüenza. https://t.co/F1I7ToyEqe	700164.0	RT @InesArrimadas: Sánchez continúa pagando el precio de sus pactos con Bildu y acerca a otros cinco etarras al País Vasco. Ayer montó un e…	13017.0	True	full
528010	528010	60436a2d67983600384adf4e	2021-03-06 11:40:24	[]	[]	Mon Nov 30 10:30:30 +0000 2020	[]	[{"url":"https://t.co/vrZswtSa9f","expanded_url":"https://apple.co/2CkOXid","display_url":"apple.co/2CkOXid","indices":[181,204]},{"url":"https://t.co/LCvGJw2J4K","expanded_url":"https://spoti.fi/3gRpKej","display_url":"spoti.fi/3gRpKej","indices":[214,237]},{"url":"https://t.co/Nnyr0lAfjx","expanded_url":"http://ow.ly/P3UD50BpNpZ","display_url":"ow.ly/P3UD50BpNpZ","indices":[252,275]}]	🎙️ PODCAST 🎙️ @pollymackenzie and @alexsmith1982 discuss the impact of Covid-19 on loneliness and the role that communities have been playing. Listen and subscribe here 👇 Apple: https://t.co/vrZswtSa9f Spotify: https://t.co/LCvGJw2J4K Renew Normal: https://t.co/Nnyr0lAfjx https://t.co/97b4GdLyAo	46742.0	RT @Demos: 🎙️ PODCAST 🎙️ @pollymackenzie and @alexsmith1982 discuss the impact of Covid-19 on loneliness and the role that communities hav…	103.0	True	full
528011	528011	60436a2d67983600384adf58	2021-03-06 11:40:24	[]	[]	Sat Mar 06 11:11:57 +0000 2021	[{"text":"Altenheim","indices":[18,28]},{"text":"Corona","indices":[43,50]},{"text":"AkteAltenheim","indices":[219,233]}]	[{"url":"https://t.co/QTXdPxqNi3","expanded_url":"https://www.faz.net/aktuell/wirtschaft/corona-mindestens-29-000-tote-in-alten-und-pflegeheimen-17229522.html","display_url":"faz.net/aktuell/wirtsc…","indices":[243,266]}]	Viele Menschen im #Altenheim zählen zu den #Corona-Toten. Warum wurden Heimbewohner nicht besser geschützt? Wir haben uns überall ungehört. Kaum einer sieht eigene Versäumnisse. Wie habt Ihr/haben Sie die Zeit erlebt? #AkteAltenheim @FAZ_NET https://t.co/QTXdPxqNi3	2600.0	RT @jan_hauser: Viele Menschen im #Altenheim zählen zu den #Corona-Toten. Warum wurden Heimbewohner nicht besser geschützt? Wir haben uns ü…	6.0	True	full
528012	528012	60436a2d67983600384adf6a	2021-03-06 11:40:24	[{"text":"Corona","indices":[27,34]}]	[{"url":"https://t.co/WVQxkPkO1F","expanded_url":"https://thurnhofer.info/recommends/greendealplus-pdf","display_url":"thurnhofer.info/recommends/gre…","indices":[227,250]}]		[]	[]			@bassena @antonrainer Wenn #Corona vorbei ist, geht es um das Politik-Konzept. Deshalb gibt es hier: »Ergänzungen… https://t.co/iDjP3YjN86	60.0	True	full
528013	528013	60436a2d67983600384adf6c	2021-03-06 11:40:24	[]	[{"url":"https://t.co/GkgWe9xYpw","expanded_url":"https://www.news18.com/news/india/top-american-pandemic-explains-why-covid-cases-plummeted-in-india-3491120.html","display_url":"news18.com/news/india/top…","indices":[101,124]}]		[]	[]			No Mystery, Top American Pandemic Expert Lists 9 Govt Actions Behind Plummeting Covid Cases in India… https://t.co/1RJ7KQd4bW	13109.0	True	full
528014	528014	60436a2e67983600384adf8e	2021-03-06 11:40:24	[]	[]	Fri Mar 05 16:12:16 +0000 2021	[{"text":"Covid19","indices":[61,69]},{"text":"coronavirus","indices":[125,137]}]	[{"url":"https://t.co/ENqw07kNSO","expanded_url":"https://trib.al/zCOiyCl","display_url":"trib.al/zCOiyCl","indices":[230,253]}]	"They are very traumatized." Brazil hits a daily record for #Covid19 deaths as hospitals verge on near collapse under a 2nd #coronavirus wave. @MSF's Fabio Biolchini explains the situation from the hard-hit city of Manaus. More: https://t.co/ENqw07kNSO https://t.co/1RpMMeEoyD	1252931.0	RT @Quicktake: "They are very traumatized." Brazil hits a daily record for #Covid19 deaths as hospitals verge on near collapse under a 2nd…	4562.0	True	full
528015	528015	60436a2e67983600384adf94	2021-03-06 11:40:24	[]	[]	Sat Mar 06 10:51:01 +0000 2021	[]	[{"url":"https://t.co/o1J6c9W13I","expanded_url":"https://bbc.in/38bMyTC","display_url":"bbc.in/38bMyTC","indices":[144,167]}]	La revista médica 'Lancet' mostró que la vacuna rusa tenía una eficacia del 91,6% contra el coronavirus, a la altura de las mejores del mundo. https://t.co/o1J6c9W13I	4286579.0	RT @bbcmundo: La revista médica 'Lancet' mostró que la vacuna rusa tenía una eficacia del 91,6% contra el coronavirus, a la altura de las m…	127.0	True	full
528016	528016	60436a2e67983600384adfa8	2021-03-06 11:40:25	[]	[]	Sat Mar 06 11:34:02 +0000 2021	[]	[{"url":"https://t.co/eQF3VsqhpA","expanded_url":"https://www.amazon.co.uk/52-Times-Britain-was-Bellend/dp/0751582891","display_url":"amazon.co.uk/52-Times-Brita…","indices":[239,262]}]	If you haven't got the hardback of 52 TIMES BRITAIN WAS A BELLEND with its 2 small penises, can I tempt you to buy the paperback version with its 1 massive penis? Out 27 May, with a brand new chapter, for just £6.55 if you pre-order now https://t.co/eQF3VsqhpA https://t.co/eSddcvWe9L	279501.0	RT @JimMFelton: If you haven't got the hardback of 52 TIMES BRITAIN WAS A BELLEND with its 2 small penises, can I tempt you to buy the pape…	1769.0	True	full
528017	528017	60436a2e67983600384adfc2	2021-03-06 11:40:25	[]	[]	Fri Mar 05 20:51:03 +0000 2021	[]	[{"url":"https://t.co/JQYTwj4vyv","expanded_url":"https://blogs.deia.eus/conjeturas/2021/03/05/cuando-todo-esto-pase/#.YEKZM-VnaoA.twitter","display_url":"blogs.deia.eus/conjeturas/202…","indices":[233,256]}]	Pensamos que un día, no muy lejano, se nos dirá que la pandemia ha sido eliminada y a partir de ese momento podremos frecuentar bares y restaurantes sin limitaciones de aforo, salir de noche si nos apetece... Cuando todo esto pase… https://t.co/JQYTwj4vyv	21054.0	RT @Uhandrea: Pensamos que un día, no muy lejano, se nos dirá que la pandemia ha sido eliminada y a partir de ese momento podremos frecuent…	15.0	True	full
528018	528018	60436a2e67983600384adfca	2021-03-06 11:40:25	[]	[]	Sat Mar 06 11:37:45 +0000 2021	[]	[{"url":"https://t.co/JBt1mfpxGG","expanded_url":"https://larepublica.pe/sociedad/2021/03/05/sunedu-multa-con-s-93-millones-a-la-universidad-alas-peruanas-por-mal-uso-de-activos/","display_url":"larepublica.pe/sociedad/2021/…","indices":[136,159]}]	Sunedu multa con S/ 9.3 millones a la Universidad Alas Peruanas por uso indebido de sus activos [Por Carlos Contreras | @Carlitoz22] https://t.co/JBt1mfpxGG	2349817.0	RT @larepublica_pe: Sunedu multa con S/ 9.3 millones a la Universidad Alas Peruanas por uso indebido de sus activos [Por Carlos Contreras…	59.0	True	full
528019	528019	60436a2e67983600384adfd8	2021-03-06 11:40:25	[]	[]	Sat Mar 06 09:06:09 +0000 2021	[{"text":"Puigdemont","indices":[0,11]},{"text":"alemán","indices":[42,49]},{"text":"diálogo","indices":[78,86]},{"text":"inmunidad","indices":[114,124]},{"text":"error","indices":[162,168]}]	[{"url":"https://t.co/IqlLzEkphF","expanded_url":"https://www.diepresse.com/5947131/carles-puigdemont-bdquoich-hatte-die-unabhangigkeit-umsetzen-sollenldquo","display_url":"diepresse.com/5947131/carles…","indices":[257,280]}]	#Puigdemont en conversación con el diario #alemán sobre sus reservas sobre el #diálogo con Madrid, su 'vacilante' #inmunidad en el Parlamento de la UE y su mayor #error: "Debería haber implementado la independencia". Puigdemont klares Ziel:Unabhängigkeit! https://t.co/IqlLzEkphF	3151.0	RT @varoufakis3: #Puigdemont en conversación con el diario #alemán sobre sus reservas sobre el #diálogo con Madrid, su 'vacilante' #inmunid…	775.0	True	full
528020	528020	60436a2f67983600384adfe6	2021-03-06 11:40:25	[]	[]	Fri Mar 05 20:05:12 +0000 2021	[]	[{"url":"https://t.co/437ojJWO6R","expanded_url":"https://www.irishtimes.com/news/health/four-stillbirths-among-women-with-covid-19-prompt-alert-to-maternity-staff-on-precautionary-basis-1.4501500","display_url":"irishtimes.com/news/health/fo…","indices":[214,237]}]	Post mortems on Covid Deaths banned in March 2020 (to help fuel fear) BUT...Post Mortems exploited in this specific instance (to help fuel fear). All decisions in this thing lead to fueling fear. Wonder why? 🤔 https://t.co/437ojJWO6R	119667.0	RT @FatEmperor: Post mortems on Covid Deaths banned in March 2020 (to help fuel fear) BUT...Post Mortems exploited in this specific instan…	373.0	True	full
528021	528021	60436a2f67983600384ae03c	2021-03-06 11:40:26	[]	[]	Fri Mar 05 17:52:09 +0000 2021	[]	[{"url":"https://t.co/cIMYBpAJd3","expanded_url":"https://amp.cnn.com/cnn/2021/03/05/politics/trump-lawsuit-insurrection-eric-swalwell/index.html","display_url":"amp.cnn.com/cnn/2021/03/05…","indices":[180,203]}]	Go Eric! This @RepSwalwell lawsuit against Trump in his personal capacity is one Trump won’t easily escape. Its legal basis is solid and its factual predicates are overwhelming. https://t.co/cIMYBpAJd3	1134761.0	RT @tribelaw: Go Eric! This @RepSwalwell lawsuit against Trump in his personal capacity is one Trump won’t easily escape. Its legal basis i…	631.0	True	full
528022	528022	60436a2f67983600384ae040	2021-03-06 11:40:26	[]	[]	Sat Oct 24 18:30:03 +0000 2020	[]	[{"url":"https://t.co/pxOpxd5Kqz","expanded_url":"https://www.topgear.com/car-news/tgs-guide-japan/police-lexus-lc500-will-round-japanese-speeders","display_url":"topgear.com/car-news/tgs-g…","indices":[126,149]}]	This police Lexus LC500 will round up Japanese speeders. Japan's police force gets its hands on a V8 super-coupe in uniform → https://t.co/pxOpxd5Kqz https://t.co/8kVPpueapH	1868193.0	RT @BBC_TopGear: This police Lexus LC500 will round up Japanese speeders. Japan's police force gets its hands on a V8 super-coupe in unifor…	1515.0	True	full
528023	528023	60436a3067983600384ae058	2021-03-06 11:40:26	[]	[]	Sat Mar 06 10:11:28 +0000 2021	[{"text":"LongCovid","indices":[43,53]}]	[{"url":"https://t.co/0Je2JOXRGV","expanded_url":"https://www.nbcnews.com/video/-pray-for-a-miracle-covid-long-haulers-fight-debilitating-symptoms-a-year-later-102192709794","display_url":"nbcnews.com/video/-pray-fo…","indices":[254,277]}]	Hier noch gute Zusammenfassung der Lage zu #LongCovid in den USA. Neuere Studien zeigen, dass bis zu 1/3 der Patienten Langzeitfolgen entwickeln. Diese 2. Pandemie wird sich nicht so leicht stoppen lassen wie Covid selbst. Jeder sollte sich das ersparen https://t.co/0Je2JOXRGV	394588.0	RT @Karl_Lauterbach: Hier noch gute Zusammenfassung der Lage zu #LongCovid in den USA. Neuere Studien zeigen, dass bis zu 1/3 der Patienten…	1356.0	True	full
528024	528024	60436a3067983600384ae06c	2021-03-06 11:40:27	[]	[]	Sat Mar 06 11:24:56 +0000 2021	[{"text":"art","indices":[240,244]}]	[{"url":"https://t.co/aTXULpoUKB","expanded_url":"https://twitter.com/55krissi55/status/1368150789710094336?s=20","display_url":"twitter.com/55krissi55/sta…","indices":[216,239]}]	They will not make the vaccine mandatory, but they will make it incredibly difficult for people who do not want the vaccine - effectively blackmailing people into having it &amp; punishing those who do not have it: https://t.co/aTXULpoUKB #art of enforcing compliance	11286.0	RT @55krissi55: They will not make the vaccine mandatory, but they will make it incredibly difficult for people who do not want the vaccine…	4057.0	True	full
528025	528025	60436a3067983600384ae072	2021-03-06 11:40:27	[]	[]	Sat Mar 06 04:13:13 +0000 2021	[]	[{"url":"https://t.co/QfPFleXWjK","expanded_url":"http://scheme.how","display_url":"scheme.how","indices":[125,148]}]	@NAN_DINI_ Imagine a pandemic and India not being ready with digital payments and free ration service and without the ujwala https://t.co/QfPFleXWjK many people would have starved. The nation does not realize how much of a difference Modi made in a few years.	13.0	RT @Geetha54643969: @NAN_DINI_ Imagine a pandemic and India not being ready with digital payments and free ration service and without the u…	229.0	True	full
528026	528026	60436a3067983600384ae07e	2021-03-06 11:40:27	[]	[]	Fri Mar 05 18:39:00 +0000 2021	[]	[{"url":"https://t.co/ksCfmVnvbJ","expanded_url":"https://www.periodicodeibiza.es/pitiusas/ibiza/2021/03/05/1244059/ciudadanos-pide-revisar-restricciones-ibiza-ante-descenso-contagios-por-coronavirus.html","display_url":"periodicodeibiza.es/pitiusas/ibiza…","indices":[246,269]}]	El Govern debe revisar las medidas que se aplican en Ibiza antes de lo anunciado, los datos de recuperación se consolidan y estamos mejor que en otros municipios con menos restricciones. Criterios homogéneos y rigurosos, únicamente pedimos eso. https://t.co/ksCfmVnvbJ	806.0	RT @JaviTorresCs: El Govern debe revisar las medidas que se aplican en Ibiza antes de lo anunciado, los datos de recuperación se consolidan…	1305.0	True	full
528027	528027	60436a3067983600384ae088	2021-03-06 11:40:26	[{"text":"ABCEditorial","indices":[0,13]}]	[{"url":"https://t.co/KmxruE1c53","expanded_url":"https://bit.ly/38hs4Jb","display_url":"bit.ly/38hs4Jb","indices":[142,165]}]		[]	[]			#ABCEditorial| "La corrupción y la ineficiencia son tan letales como el covid". 🔸 Escuchá el editorial en su versi… https://t.co/2MIlLI02EY	1028409.0	True	full
528028	528028	60436a3067983600384ae098	2021-03-06 11:40:27	[]	[]	Sat Mar 06 10:31:52 +0000 2021	[]	[{"url":"https://t.co/hZmQIAKVSf","expanded_url":"https://www.dailymail.co.uk/news/article-9305405/Grieving-relatives-demand-inquiry-loved-ones-wrongly-certified-virus-victims.html","display_url":"dailymail.co.uk/news/article-9…","indices":[188,211]}]	39kshares What IS the truth about Covid deaths? Grieving relatives along with MPs and top medics demand inquiry as families reveal loved ones have been wrongly certified as virus victims https://t.co/hZmQIAKVSf	4.0	RT @RichyHat: 39kshares What IS the truth about Covid deaths? Grieving relatives along with MPs and top medics demand inquiry as families…	610.0	True	full
528029	528029	60436a3067983600384ae09a	2021-03-06 11:40:27	[]	[]	Sat Mar 06 10:51:01 +0000 2021	[]	[{"url":"https://t.co/o1J6c9W13I","expanded_url":"https://bbc.in/38bMyTC","display_url":"bbc.in/38bMyTC","indices":[144,167]}]	La revista médica 'Lancet' mostró que la vacuna rusa tenía una eficacia del 91,6% contra el coronavirus, a la altura de las mejores del mundo. https://t.co/o1J6c9W13I	4286579.0	RT @bbcmundo: La revista médica 'Lancet' mostró que la vacuna rusa tenía una eficacia del 91,6% contra el coronavirus, a la altura de las m…	1158.0	True	full
528030	528030	60436a3167983600384ae0ac	2021-03-06 11:40:27	[{"text":"Darmstadt","indices":[0,10]},{"text":"Pandemie","indices":[22,31]},{"text":"Corona","indices":[166,173]}]	[{"url":"https://t.co/Z5FZ9S8dWQ","expanded_url":"https://www.echo-online.de/lokales/darmstadt/umziehen-in-corona-zeiten-hilfe-durch-profis-in-darmstadt_23274889","display_url":"echo-online.de/lokales/darmst…","indices":[193,216]}]		[]	[]			#Darmstadt: Wegen der #Pandemie können Freunde beim Umzug nur bedingt helfen, die Auftragszahlen bei manchen Spedit… https://t.co/xkO0AJOuWU	7817.0	True	full
528031	528031	60436a3167983600384ae0bc	2021-03-06 11:40:28	[]	[]	Fri Mar 05 17:10:09 +0000 2021	[]	[{"url":"https://t.co/TT5XQu5Z2y","expanded_url":"https://ubi.li/1HTaH","display_url":"ubi.li/1HTaH","indices":[185,208]}]	We want to provide you with an update on the current status of The Division 2, its upcoming content and the game’s cadence moving forward. Read more in our dedicated article &gt;&gt; https://t.co/TT5XQu5Z2y https://t.co/2y0GNFND8A	723701.0	RT @TheDivisionGame: We want to provide you with an update on the current status of The Division 2, its upcoming content and the game’s cad…	15.0	True	full
528032	528032	60436a3167983600384ae0dc	2021-03-06 11:40:28	[]	[]	Wed Mar 03 05:14:47 +0000 2021	[{"text":"Nebraska","indices":[2,11]},{"text":"CornhuskerState","indices":[12,28]}]	[{"url":"https://t.co/8tHXnD5MBG","expanded_url":"http://ws-jp.co.jp/2021/03/03/us-155-unl/","display_url":"ws-jp.co.jp/2021/03/03/us-…","indices":[31,54]},{"url":"https://t.co/UzQ5LC8W9c","expanded_url":"http://ws-jp.co.jp/2021/03/03/us-154-uno-creighton/","display_url":"ws-jp.co.jp/2021/03/03/us-…","indices":[128,151]},{"url":"https://t.co/EsNtggagNF","expanded_url":"https://twitter.com/JpnCons…	🇺🇸#Nebraska🏫#CornhuskerState🌽 https://t.co/8tHXnD5MBG Lincoln:@UNLincoln🦠@UNLFoodScience @UNLBeef🐄@UNL_IANR unlcas NebToday.. https://t.co/UzQ5LC8W9c Omaha:@UNOmaha,@unmc💨@NSRI_NU,@NewsfromRCgroup🚢@RoyalCaribPR.. @Creighton,@CreightonBiz🇯🇵@OWHnews🎌https://t.co/EsNtggagNF https://t.co/UyacUYEgPM	460.0	RT @WSjp_insight: 🇺🇸#Nebraska🏫#CornhuskerState🌽 https://t.co/8tHXnD5MBG Lincoln:@UNLincoln🦠@UNLFoodScience @UNLBeef🐄@UNL_IANR unlcas NebTo…	4541.0	True	full
528033	528033	60436a3167983600384ae0e4	2021-03-06 11:40:28	[]	[]	Fri Mar 05 22:59:07 +0000 2021	[]	[{"url":"https://t.co/jcyr3ZZDGz","expanded_url":"https://go.nasa.gov/3sSL7RV","display_url":"go.nasa.gov/3sSL7RV","indices":[260,283]}]	News from Mars: @NASAPersevere's team has tested its robotic arm, checked science instruments, &amp; taken the rover on its first drive. Mission scientists have named its touchdown site "Octavia E. Butler Landing," in honor of the late science fiction author: https://t.co/jcyr3ZZDGz https://t.co/5xsQnxdjE3	44687091.0	RT @NASA: News from Mars: @NASAPersevere's team has tested its robotic arm, checked science instruments, &amp; taken the rover on its first dri…	401.0	True	full
528034	528034	60436a3167983600384ae0e8	2021-03-06 11:40:28	[]	[]	Sat Mar 06 11:36:30 +0000 2021	[]	[{"url":"https://t.co/m5U2mw47ki","expanded_url":"https://www1.folha.uol.com.br/equilibrioesaude/2021/03/na-busca-por-spray-para-covid-comitiva-brasileira-nao-podera-circular-em-israel-e-estara-restrita-a-hotel-e-agendas-oficiais.shtml?utm_source=twitter&utm_medium=social&utm_campaign=comptw","display_url":"www1.folha.uol.com.br/equilibrioesau…","indices":[247,270]}]	Aqui: Tigrões contra o distanciamento Em Israel: Tchutchucas do Bibi em busca de placebo, topam até ficar de quarentena Na busca por spray para Covid, comitiva brasileira não poderá circular em Israel e estará restrita a hotel e agendas oficiais https://t.co/m5U2mw47ki	639897.0	RT @veramagalhaes: Aqui: Tigrões contra o distanciamento Em Israel: Tchutchucas do Bibi em busca de placebo, topam até ficar de quarentena…	53.0	True	full
528035	528035	60436a3167983600384ae0ea	2021-03-06 11:40:28	[]	[]	Sat Mar 06 08:02:27 +0000 2021	[]	[{"url":"https://t.co/jCJTfOCxtp","expanded_url":"https://twitter.com/NetworkMeson","display_url":"twitter.com/NetworkMeson","indices":[97,120]}]	$15 || 700 PHP || 200.000 IDR || one winner || Garangan 07 || RT, like, follow me and Follow : https://t.co/jCJTfOCxtp Ends in 240 minutes, good luck.	14876.0	RT @Bang_Garr: $15 || 700 PHP || 200.000 IDR || one winner || Garangan 07 || RT, like, follow me and Follow : https://t.co/jCJTfOCxtp En…	64.0	True	full
528036	528036	60436a3267983600384ae0fc	2021-03-06 11:40:28	[]	[]	Fri Mar 05 12:08:04 +0000 2021	[]	[{"url":"https://t.co/LYEMQlGPO0","expanded_url":"https://www.local.gov.uk/sites/default/files/documents/Vaccination%20do%20and%20donts%20by%20audience%20cohorts.pdf","display_url":"local.gov.uk/sites/default/…","indices":[211,234]}]	Do share this. Is the document the NHS are using to make as many people as possible feel pressured into taking the experimental vaccines and gene therapys Behaviour Change Unit Optimising Vaccination Roll Out https://t.co/LYEMQlGPO0	90559.0	RT @simondolan: Do share this. Is the document the NHS are using to make as many people as possible feel pressured into taking the experime…	1941.0	True	full
528037	528037	60436a3267983600384ae106	2021-03-06 11:40:28	[]	[]	Fri Mar 05 22:45:46 +0000 2021	[{"text":"Louies","indices":[0,7]},{"text":"FridayLivestream","indices":[105,122]}]	[{"url":"https://t.co/UF0DXTbVGl","expanded_url":"https://youtu.be/PjJE4kdKPdc","display_url":"youtu.be/PjJE4kdKPdc","indices":[154,177]}]	#Louies this one's for you! @MTV just told me the king is back and we're playing @Louis_Tomlinson on the #FridayLivestream in about 15 minutes! Tune in: https://t.co/UF0DXTbVGl https://t.co/tLN3FoIkE0	45886.0	RT @KevanKenney: #Louies this one's for you! @MTV just told me the king is back and we're playing @Louis_Tomlinson on the #FridayLivestream…	1053.0	True	full
528038	528038	60436a3267983600384ae10c	2021-03-06 11:40:28	[]	[]	Sat Mar 06 11:33:44 +0000 2021	[]	[{"url":"https://t.co/xS6Llh3ejv","expanded_url":"https://on.ft.com/3rld8RI","display_url":"on.ft.com/3rld8RI","indices":[140,163]}]	Inside the ‘Covid Triangle’: a catastrophe years in the making | Free to read via @FT This is devastating and free to read thank you ⁦@FT⁩ https://t.co/xS6Llh3ejv	1061.0	RT @simon_carne: Inside the ‘Covid Triangle’: a catastrophe years in the making | Free to read via @FT This is devastating and free to read…	141.0	True	full
528039	528039	60436a3267983600384ae112	2021-03-06 11:40:28	[{"text":"voteoutMANCHIN","indices":[105,120]}]	[{"url":"https://t.co/OjNLX6GbJU","expanded_url":"https://news.yahoo.com/8-senate-democrats-voted-against-222553942.html?soc_src=social-sh&soc_trk=tw&tsrc=twtr","display_url":"news.yahoo.com/8-senate-democ…","indices":[228,251]}]		[]	[]			VOTE OUT MANCHIN, he thinks a MINIMUM wage of 15.00 and HOUR is to MUCH!! He is really a GOP want to BE.… https://t.co/p2Clan8g88	6267.0	True	full
528040	528040	60436a3267983600384ae124	2021-03-06 11:40:29	[]	[]	Sat Mar 06 11:29:34 +0000 2021	[{"text":"LutGaye","indices":[32,40]},{"text":"LoveYouToDeath","indices":[175,190]}]	[{"url":"https://t.co/JQftwBYC1x","expanded_url":"http://bit.ly/LutGaye-Song","display_url":"bit.ly/LutGaye-Song","indices":[151,174]}]	The saga of love and separation #LutGaye has made its way to our hearts and has hit 125M views on YouTube! Thank you all for making it happen! Tune in:https://t.co/JQftwBYC1x #LoveYouToDeath	2503630.0	RT @emraanhashmi: The saga of love and separation #LutGaye has made its way to our hearts and has hit 125M views on YouTube! Thank you all…	328.0	True	full
528041	528041	60436a3267983600384ae126	2021-03-06 11:40:29	[]	[]	Sat Mar 06 11:38:20 +0000 2021	[{"text":"w0603","indices":[205,211]}]	[{"url":"https://t.co/l8whVl868N","expanded_url":"https://twitter.com/i/broadcasts/1mrGmwgMymzxy","display_url":"twitter.com/i/broadcasts/1…","indices":[212,235]}]	Tausende Corona-VerharmloserInnen und extreme Rechte werden heute in Wien aufmarschieren. Eine der Kundgebungen wird von der FPÖ organisiert. Linke AktivistInnen organisieren Proteste. Livebericht vor Ort!#w0603 https://t.co/l8whVl868N	13558.0	RT @MichaelBonvalot: Tausende Corona-VerharmloserInnen und extreme Rechte werden heute in Wien aufmarschieren. Eine der Kundgebungen wird v…	171.0	True	full
528042	528042	60436a3267983600384ae12c	2021-03-06 11:40:29	[]	[]	Sat Mar 06 09:15:26 +0000 2021	[{"text":"مركز_الأخبار","indices":[114,127]}]	[{"url":"https://t.co/0v3tDYbxRO","expanded_url":"https://youtu.be/U9A1Rsq_QAg","display_url":"youtu.be/U9A1Rsq_QAg","indices":[89,112]}]	▶️ منظمة الصحة العالمية تحذر بعض الدول من تخفيف القيود التي فرضتها لمواجهة فيروس كورونا https://t.co/0v3tDYbxRO #مركز_الأخبار https://t.co/yzlYjDyU5G	435756.0	RT @omantvnews: ▶️ منظمة الصحة العالمية تحذر بعض الدول من تخفيف القيود التي فرضتها لمواجهة فيروس كورونا https://t.co/0v3tDYbxRO #مركز_الأ…	622.0	True	full
528043	528043	60436a3267983600384ae134	2021-03-06 11:40:29	[]	[]	Sat Mar 06 09:00:09 +0000 2021	[{"text":"NOMASKSINCLASS","indices":[216,231]}]	[{"url":"https://t.co/LzR8MCAXiY","expanded_url":"http://usforthem.co.uk","display_url":"usforthem.co.uk","indices":[248,271]}]	Only thing that’s changed is 🇬🇧 has a world-beating vaccine that’s rolling out at amazing speeds. So Govt’s current guidance makes no sense ⁉️ Please keep retweeting our posts ♻️ We must change this before Monday #NOMASKSINCLASS ❌ Support us 👉 https://t.co/LzR8MCAXiY https://t.co/aRhv6aJh4Y	11860.0	RT @UsforThemUK: Only thing that’s changed is 🇬🇧 has a world-beating vaccine that’s rolling out at amazing speeds. So Govt’s current guida…	703.0	True	full
528044	528044	60436a3267983600384ae13e	2021-03-06 11:40:29	[]	[]	Sat Mar 06 11:19:42 +0000 2021	[{"text":"COVID19","indices":[22,30]}]	[{"url":"https://t.co/O91wphUV1o","expanded_url":"http://bit.ly/3b9nZZj","display_url":"bit.ly/3b9nZZj","indices":[214,237]}]	How can countries get #COVID19 vaccines from the COVAX Facility❓ 9⃣2⃣ low- &amp; middle-income economies are able to access COVID-19 vaccines through the COVAX Facility Advance Market Commitment (AMC). Read more 👉https://t.co/O91wphUV1o https://t.co/XmdYZ2Qvkj	9115603.0	RT @WHO: How can countries get #COVID19 vaccines from the COVAX Facility❓ 9⃣2⃣ low- &amp; middle-income economies are able to access COVID-19…	85859.0	True	full
528045	528045	60436a3267983600384ae144	2021-03-06 11:40:29	[]	[]	Sat Mar 06 07:18:37 +0000 2021	[{"text":"policia","indices":[210,218]},{"text":"franquista","indices":[219,230]},{"text":"Madrid","indices":[231,238]},{"text":"MemoriaHistorica","indices":[239,256]}]	[{"url":"https://t.co/S8UAWfxkOq","expanded_url":"https://www.eldiario.es/1_11ab87","display_url":"eldiario.es/1_11ab87","indices":[257,280]}]	Torturada durante el franquismo por roja y por mujer: "La amenaza entre golpe y golpe era que me iban a violar" Rosa Ma García fue detenida en 1975 y estuvo 7 días sometida a palizas y amenazas en la DGS de la #policia #franquista #Madrid #MemoriaHistorica https://t.co/S8UAWfxkOq https://t.co/tPwSLsJU10	2468.0	RT @ManelMarquezB: Torturada durante el franquismo por roja y por mujer: "La amenaza entre golpe y golpe era que me iban a violar" Rosa Ma…	12698.0	True	full
528046	528046	60436a3267983600384ae14e	2021-03-06 11:40:29	[]	[]	Sat Mar 06 11:00:31 +0000 2021	[]	[{"url":"https://t.co/502DxtD8Ca","expanded_url":"https://twitter.com/WDRaktuell/status/1368148186410418180","display_url":"twitter.com/WDRaktuell/sta…","indices":[219,242]}]	Interessanter Fall für Virologen. Weil sich die Kontakte gut nachvollziehen lassen, wissen wir am Ende, wie ansteckend das Virus in dem Fall war. Man kann das natürlich auch lassen und Modelle am Computer basteln ... . https://t.co/502DxtD8Ca	7176.0	RT @luebberding: Interessanter Fall für Virologen. Weil sich die Kontakte gut nachvollziehen lassen, wissen wir am Ende, wie ansteckend das…	1861.0	True	full
528047	528047	60436a3367983600384ae154	2021-03-06 11:40:29	[]	[]	Sat Mar 06 03:45:03 +0000 2021	[{"text":"ActualidadDL","indices":[1,14]},{"text":"DiarioLibre","indices":[128,140]},{"text":"OMSA","indices":[141,146]},{"text":"Servicio","indices":[147,156]},{"text":"Transporte","indices":[157,168]},{"text":"VacúnateRD","indices":[169,180]},{"text":"Pandemia","indices":[181,190]}]	[{"url":"https://t.co/nOJAHyUvRY","expanded_url":"http://ow.ly/7LpG50DRJaF","display_url":"ow.ly/7LpG50DRJaF","indices":[103,126]}]	|#ActualidadDL | 📰 Omsa informa que trasladará a envejecientes a centros de vacunación Ampliar aquí 👇 https://t.co/nOJAHyUvRY #DiarioLibre #OMSA #Servicio #Transporte #VacúnateRD #Pandemia https://t.co/r3ZNuFvUzV	1324765.0	RT @DiarioLibre: |#ActualidadDL | 📰 Omsa informa que trasladará a envejecientes a centros de vacunación Ampliar aquí 👇 https://t.co/nOJAHy…	2152.0	True	full
528048	528048	60436a3367983600384ae15a	2021-03-06 11:40:29	[]	[]	Sat Mar 06 08:06:54 +0000 2021	[]	[{"url":"https://t.co/ZxJL7h3tI5","expanded_url":"https://twitter.com/Lesinfirmieres1/status/1367985672850710532","display_url":"twitter.com/Lesinfirmieres…","indices":[204,227]}]	Retweetez en masse les soignants qui s'opposent à la vaccination forcée : ils auront besoin d'un soutien maximal, et s'ils perdent, nous subirons nous aussi le vaccin obligatoire. Retweet + abonnement ⬇️ https://t.co/ZxJL7h3tI5	28000.0	RT @LaCroixduSud3: Retweetez en masse les soignants qui s'opposent à la vaccination forcée : ils auront besoin d'un soutien maximal, et s'i…	33.0	True	full
528049	528049	60436a3367983600384ae15c	2021-03-06 11:40:29	[]	[{"url":"https://t.co/zobxJtgRr7","expanded_url":"https://www.israelnationalnews.com/News/News.aspx/294852","display_url":"israelnationalnews.com/News/News.aspx…","indices":[267,290]}]		[]	[]			@denisrancourt @JarrydNeves I have asked many professionals why we should take an experimental vaccine for a virus… https://t.co/oWl17oVJgN	35.0	True	full
528050	528050	60436a3367983600384ae16a	2021-03-06 11:40:29	[]	[]	Sat Mar 06 10:59:57 +0000 2021	[]	[{"url":"https://t.co/WafU7M7bOm","expanded_url":"http://charts.cointrader.pro","display_url":"charts.cointrader.pro","indices":[77,100]}]	Although I use paid version of @tradingview . But I spend most of my time on https://t.co/WafU7M7bOm for their @CoinMarketCap charts with full history of Crypto Cycles. Its High time now that @tradingview add CMC chart on their platform. Please retweet this 🙏	28871.0	RT @AltstreetBet: Although I use paid version of @tradingview . But I spend most of my time on https://t.co/WafU7M7bOm for their @CoinMarke…	44.0	True	full
528051	528051	60436a3367983600384ae17a	2021-03-06 11:40:29	[{"text":"TheWiderWiserView","indices":[113,131]}]	[{"url":"https://t.co/yoMqRdKcIq","expanded_url":"http://zpr.io/R78Wf","display_url":"zpr.io/R78Wf","indices":[87,110]}]		[]	[]			Changes in diet, activity, weight, and wellbeing of parents during COVID-19 lockdown. https://t.co/yoMqRdKcIq… https://t.co/lKvl9yGEZn	2970.0	True	full
528052	528052	60436a3367983600384ae18a	2021-03-06 11:40:30	[]	[]	Sat Mar 06 11:14:57 +0000 2021	[]	[{"url":"https://t.co/6NH6zpVDG4","expanded_url":"https://twitter.com/Politocrit1/status/1368137429606166529?s=20","display_url":"twitter.com/Politocrit1/st…","indices":[121,144]}]	@MoriartyProfJ3 @BorisJohnson Look what I found in the early hours whilst doing some digging through "deleted" Tweets 👇 https://t.co/6NH6zpVDG4	597.0	RT @Politocrit1: @MoriartyProfJ3 @BorisJohnson Look what I found in the early hours whilst doing some digging through "deleted" Tweets 👇 h…	10.0	True	full
528053	528053	60436a3467983600384ae194	2021-03-06 11:40:30	[]	[]	Sat Mar 06 11:39:03 +0000 2021	[]	[{"url":"https://t.co/YxBYHVAfIz","expanded_url":"https://twitter.com/Bartbartholeme1/status/1367825292513976325","display_url":"twitter.com/Bartbartholeme…","indices":[149,172]}]	An entire hospital worth of staff out tiktoking. Covid patiently paused its destruction of patients while they rehearsed multiple times and danced. https://t.co/YxBYHVAfIz	5509.0	RT @NKrankie: An entire hospital worth of staff out tiktoking. Covid patiently paused its destruction of patients while they rehearsed mul…	328.0	True	full
528054	528054	60436a3467983600384ae198	2021-03-06 11:40:30	[]	[]	Fri Mar 05 23:00:39 +0000 2021	[]	[{"url":"https://t.co/ZYNj78ScEx","expanded_url":"https://twitter.com/DRTomlinsonEP/status/1367962251211202566","display_url":"twitter.com/DRTomlinsonEP/…","indices":[277,300]}]	This is extremely important. Please retweet and share. These deadly lies must be exposed. Our people must be protected. Some must go to jail. @kate_cole_ @trishgreenhalgh @patientsafe3 @NjbBari3 @rajah_mich @drajm @snouzin @Globalbiosec @drdavidallen @Linzofm87 @grainneisbusy https://t.co/ZYNj78ScEx	2636.0	RT @YouAreLobbyLud: This is extremely important. Please retweet and share. These deadly lies must be exposed. Our people must be protected.…	2703.0	True	full
528055	528055	60436a3467983600384ae19a	2021-03-06 11:40:30	[]	[]	Sat Mar 06 11:35:26 +0000 2021	[{"text":"Covid","indices":[100,106]},{"text":"NHS","indices":[149,153]}]	[{"url":"https://t.co/Un5PxC1fQX","expanded_url":"http://a.msn.com/01/en-gb/BB1ehqlH?ocid=st","display_url":"a.msn.com/01/en-gb/BB1eh…","indices":[163,186]}]	👉🏿Why it isn't front page news in the UK? RT Boris Johnson news — live: PM ‘misled parliament’ over #Covid contracts as strike fund launched over 1% #NHS pay rise https://t.co/Un5PxC1fQX	74043.0	RT @BiancaJagger: 👉🏿Why it isn't front page news in the UK? RT Boris Johnson news — live: PM ‘misled parliament’ over #Covid contracts as s…	617.0	True	full
528056	528056	60436a3467983600384ae1a0	2021-03-06 11:40:30	[{"text":"Thriller","indices":[98,107]},{"text":"Novelanegra","indices":[108,120]},{"text":"Misterio","indices":[121,130]},{"text":"Suspense","indices":[131,140]},{"text":"Ficción","indices":[141,149]}]	[{"url":"https://t.co/30ouGcHXmF","expanded_url":"https://amazon.es/dp/B08P64PMRB","display_url":"amazon.es/dp/B08P64PMRB","indices":[74,97]}]		[]	[]			La Corona Pagana de plata.- Gratis con la suscripción a Kindle Unlimited. https://t.co/30ouGcHXmF #Thriller… https://t.co/p2OomisrM3	511.0	True	full
528057	528057	60436a3467983600384ae1b2	2021-03-06 11:40:30	[]	[]	Sat Mar 06 08:57:18 +0000 2021	[{"text":"Covid","indices":[85,91]},{"text":"Togo","indices":[98,103]},{"text":"TgTwittos","indices":[104,114]},{"text":"Lenouveaureporter","indices":[115,133]}]	[{"url":"https://t.co/Fo4DzkWf4j","expanded_url":"https://www.lenouveaureporter.com/dossier-06-mars-2020-06-mars-2021-pleine-annee-consacree-a-la-gestion-de-la-covid-19-au-togo/","display_url":"lenouveaureporter.com/dossier-06-mar…","indices":[177,200]}]	Dossier : 06 mars 2020 - 06 mars 2021, une pleine année consacrée à la gestion de la #Covid-19 au #Togo #TgTwittos #Lenouveaureporter @MSPS_Togo-@NumeriqueTG @Covid19TG @GouvTg https://t.co/Fo4DzkWf4j	622.0	RT @TheNewReporter: Dossier : 06 mars 2020 - 06 mars 2021, une pleine année consacrée à la gestion de la #Covid-19 au #Togo #TgTwittos #Len…	2237.0	True	full
528058	528058	60436a3567983600384ae1d8	2021-03-06 11:40:31	[{"text":"CarcelParaIvanCepeda","indices":[248,269]}]	[{"url":"https://t.co/F25ezG2E9L","expanded_url":"https://www.noticiasrcn.com/nacional/el-es-gabriel-jaimes-fiscal-que-pidio-precluir-el-caso-alvaro-uribe-376609?utm_medium=Social","display_url":"noticiasrcn.com/nacional/el-es…","indices":[0,23]}]		[]	[]			https://t.co/F25ezG2E9L Da risa q el Mugroso Senador d las Farc y sus cómplices pongan en tela d Juicio varios aspe… https://t.co/5IR610SV8I	8471.0	True	full
528059	528059	60436a3567983600384ae1e0	2021-03-06 11:40:31	[]	[]	Sat Mar 06 11:00:15 +0000 2021	[]	[{"url":"https://t.co/HuvJUN1WUd","expanded_url":"https://trib.al/4h6RwwF","display_url":"trib.al/4h6RwwF","indices":[185,208]}]	A former staffer at the Missouri House of Representatives has filed a lawsuit alleging that he was canned for complaining about the lack of a mask mandate at the state Capitol building https://t.co/HuvJUN1WUd	1324777.0	RT @thedailybeast: A former staffer at the Missouri House of Representatives has filed a lawsuit alleging that he was canned for complainin…	975.0	True	full
528060	528060	60436a3567983600384ae1f6	2021-03-06 11:40:31	[]	[]	Sat Mar 06 09:03:00 +0000 2021	[{"text":"Anonymous","indices":[0,10]},{"text":"OpMyanmar","indices":[11,21]},{"text":"Myanmar","indices":[58,66]}]	[{"url":"https://t.co/VnMRl8gTvt","expanded_url":"http://myanmar.gov.mm/opmyanmar.html","display_url":"myanmar.gov.mm/opmyanmar.html","indices":[238,261]}]	#Anonymous #OpMyanmar The official important website of #Myanmar government has been hacked by Anonymous In the name of the people of myanmar Anonymous hacks the main website of the Myanmar government, with a message to its people. https://t.co/VnMRl8gTvt We Are Anonymous. https://t.co/B2ZugXB9Wt	2030.0	RT @YourAnonAttacks: #Anonymous #OpMyanmar The official important website of #Myanmar government has been hacked by Anonymous In the n…	8.0	True	full
528061	528061	60436a3567983600384ae21a	2021-03-06 11:40:31	[]	[]	Sat Mar 06 07:47:19 +0000 2021	[{"text":"LGBRights","indices":[141,151]}]	[{"url":"https://t.co/CD6tsG3NWc","expanded_url":"https://twitter.com/alturiorg/status/1366077209874735109","display_url":"twitter.com/alturiorg/stat…","indices":[152,175]}]	Shocking court ruling about the two young gay men who escaped from persecution in Chechnya and were abducted and returned by Russian police. #LGBRights https://t.co/CD6tsG3NWc	36277.0	RT @ALLIANCELGB: Shocking court ruling about the two young gay men who escaped from persecution in Chechnya and were abducted and returned…	529.0	True	full
528062	528062	60436a3667983600384ae240	2021-03-06 11:40:32	[]	[]	Tue Dec 01 08:24:55 +0000 2020	[]	[{"url":"https://t.co/v7QwrA73ES","expanded_url":"https://www.standard.co.uk/news/politics/nicola-sturgeon-dark-days-sleepless-nights-covid19-b118905.html","display_url":"standard.co.uk/news/politics/…","indices":[193,216]}]	This is one of the many reasons @NicolaSturgeon is admired. She is strong, so doesn’t have to pretend she’s not broken. She is resilient, so doesn’t have to pretend she’s superhuman. Respect. https://t.co/v7QwrA73ES	12094.0	RT @alexsmith1982: This is one of the many reasons @NicolaSturgeon is admired. She is strong, so doesn’t have to pretend she’s not broken.…	103.0	True	full
528063	528063	60436a3667983600384ae242	2021-03-06 11:40:32	[]	[]	Sat Mar 06 09:51:04 +0000 2021	[]	[{"url":"https://t.co/lha4hX6y8f","expanded_url":"https://twitter.com/simonbankshb/status/1368135665204961290","display_url":"twitter.com/simonbankshb/s…","indices":[281,304]}]	It is great to see @GladysB at tonight’s event Her upbringing likely far more conservative than @ScottMorrisonMP’s @nswpolice great supporters today (even more impressive given their history) Today is a day to be proud of our inclusive nation While knowing there is more to do https://t.co/lha4hX6y8f	12710.0	RT @SimonBanksHB: It is great to see @GladysB at tonight’s event Her upbringing likely far more conservative than @ScottMorrisonMP’s @nsw…	558.0	True	full
528064	528064	60436a3667983600384ae252	2021-03-06 11:40:32	[]	[]	Fri Mar 05 20:44:00 +0000 2021	[{"text":"COVID19","indices":[79,87]}]	[{"url":"https://t.co/jtMKb3WSQ6","expanded_url":"https://www.pressdemocrat.com/article/news/california-gov-newsom-signs-law-aimed-at-putting-students-back-in-classroo/","display_url":"pressdemocrat.com/article/news/c…","indices":[240,263]}]	It’s a good day today. CA just reached 10 million vaccines administered. Our #COVID19 rates are the lowest they have been in months. And we just signed a $6.6 billion package to reopen our schools and get our kids back in the classroom. https://t.co/jtMKb3WSQ6	1988759.0	RT @GavinNewsom: It’s a good day today. CA just reached 10 million vaccines administered. Our #COVID19 rates are the lowest they have bee…	1950.0	True	full
528065	528065	60436a3667983600384ae25c	2021-03-06 11:40:32	[]	[]	Sat Mar 06 09:55:22 +0000 2021	[{"text":"COVID19","indices":[221,229]}]	[{"url":"https://t.co/S0LHNdQhxQ","expanded_url":"https://twitter.com/sputnik_fr/status/1368124642318311424","display_url":"twitter.com/sputnik_fr/sta…","indices":[277,300]}]	🤫 OMERTA GÉNÉRALE SUR L'ORIGINE DU SARS-COV-2 Que cela plaise ou pas aux chiens de garde du système, cette information renforce de façon décisive le raisonnement de tous ceux qui ont des doutes sur l'origine exacte de la #COVID19 et qui se sont fait traiter de "complotistes". https://t.co/S0LHNdQhxQ	78757.0	RT @UPR_Asselineau: 🤫 OMERTA GÉNÉRALE SUR L'ORIGINE DU SARS-COV-2 Que cela plaise ou pas aux chiens de garde du système, cette information…	8.0	True	full
528066	528066	60436a3667983600384ae272	2021-03-06 11:40:32	[]	[{"url":"https://t.co/IpulU96W6X","expanded_url":"https://www.telegraph.co.uk/global-health/science-and-disease/coronavirus-news-brazil-variant-patient-x-schools-lockdown-uk/?WT.mc_id=tmg_share_tw","display_url":"telegraph.co.uk/global-health/…","indices":[359,382]}]		[]	[]			@Fring85623674 @vonderleyen @AstraZeneca @MichealMartinTD @LeoVaradkar @DonnellyStephen @EU_Commission @EUCouncil B… https://t.co/Iu1NcbkjwW	1.0	True	full
528067	528067	60436a3667983600384ae278	2021-03-06 11:40:33	[]	[]	Fri Mar 05 06:14:47 +0000 2021	[]	[{"url":"https://t.co/DrCCh773Cz","expanded_url":"https://karmacolonialism.org/sacrificing-education-on-the-altar-of-francophonie/","display_url":"karmacolonialism.org/sacrificing-ed…","indices":[251,274]}]	In a vain effort to spread its language, France undermined education in its former African colonies. It stopped only after realizing that it was shooting itself in the foot. A 4-minute read reveals a largely unknown chapter of neo-colonial history. https://t.co/DrCCh773Cz	293523.0	RT @k_colonialism: In a vain effort to spread its language, France undermined education in its former African colonies. It stopped only af…	2575.0	True	full
528068	528068	60436a3667983600384ae27c	2021-03-06 11:40:33	[]	[]	Sat Mar 06 11:30:06 +0000 2021	[{"text":"archivejigsaw","indices":[8,22]}]	[{"url":"https://t.co/cfdtjvOuc5","expanded_url":"http://orlo.uk/ACsMS","display_url":"orlo.uk/ACsMS","indices":[256,279]}]	Today’s #archivejigsaw is a London Underground poster for the 1910 Japan-British exhibition held in London. The exhibition was an attempt by Japan to introduce its culture to the West, and included Japanese gardens with imported trees, bridges and stones: https://t.co/cfdtjvOuc5 https://t.co/1S7CWjWKEU	160157.0	RT @UkNatArchives: Today’s #archivejigsaw is a London Underground poster for the 1910 Japan-British exhibition held in London. The exhibiti…	76.0	True	full
528069	528069	60436a3667983600384ae296	2021-03-06 11:40:33	[]	[{"url":"https://t.co/X0bUZZUNmS","expanded_url":"http://dlvr.it/Rv55x1","display_url":"dlvr.it/Rv55x1","indices":[118,141]}]		[]	[]			Healthy dietary patterns are associated with lower concentrations of growth differentiation factor 15 in older adul… https://t.co/HWZkw7tKUq	12.0	True	full
528070	528070	60436a3767983600384ae2b2	2021-03-06 11:40:33	[]	[]	Sat Mar 06 11:27:02 +0000 2021	[{"text":"ChavezAmorYPatria","indices":[105,123]}]	[{"url":"https://t.co/ckuE1Vu5J8","expanded_url":"https://mazo4f.com/237183","display_url":"mazo4f.com/237183","indices":[80,103]}]	Este viernes Venezuela registró 396 nuevos casos de Covid-19 y siete fallecidos https://t.co/ckuE1Vu5J8 #ChavezAmorYPatria https://t.co/Omg2KgZEBj	583738.0	RT @ConElMazoDando: Este viernes Venezuela registró 396 nuevos casos de Covid-19 y siete fallecidos https://t.co/ckuE1Vu5J8 #ChavezAmorYPa…	1054.0	True	full
528071	528071	60436a3767983600384ae2c4	2021-03-06 11:40:33	[]	[{"url":"https://t.co/4XZQUYA7jJ","expanded_url":"https://www.independent.co.uk/news/uk/home-news/nadiya-hussain-video-covid-vaccine-b1813102.html","display_url":"independent.co.uk/news/uk/home-n…","indices":[91,114]}]		[]	[]			Nadiya Hussain appears in video campaign to urge British Bangladeshis to get Covid vaccine https://t.co/4XZQUYA7jJ… https://t.co/V4YVpdD0rN	4258.0	True	full
528072	528072	60436a3767983600384ae2cc	2021-03-06 11:40:33	[]	[]	Sat Mar 06 11:33:55 +0000 2021	[]	[{"url":"https://t.co/HLbPv79v1U","expanded_url":"https://twitter.com/sebastianpinera/status/1367973419170598913","display_url":"twitter.com/sebastianpiner…","indices":[127,150]}]	Soñé con un presidente Imbécil, miserable, ladrón y COBARDE RATA DE ALCANTARILLA, desperté de la pesadilla y adivinen que veo? https://t.co/HLbPv79v1U	5367.0	RT @JfRusell: Soñé con un presidente Imbécil, miserable, ladrón y COBARDE RATA DE ALCANTARILLA, desperté de la pesadilla y adivinen que veo…	10847.0	True	full
528073	528073	60436a3767983600384ae2d8	2021-03-06 11:40:33	[]	[{"url":"https://t.co/GxVaAgLPgI","expanded_url":"https://twitter.com/marca/status/1368157268991213570?s=19","display_url":"twitter.com/marca/status/1…","indices":[126,149]}]		[]	[]			@daverl79 @javi1903fa @Tesi_77 @MundoRgc1980 Pero q grande es el Real Madrid!!! Siento mucho q tengáis q ser de otr… https://t.co/XZkx5BWEsV	23.0	True	full
528074	528074	60436a3767983600384ae300	2021-03-06 11:40:34	[]	[]	Sat Mar 06 05:31:11 +0000 2021	[{"text":"burn","indices":[48,53]},{"text":"TON","indices":[64,68]},{"text":"DAO","indices":[108,112]}]	[{"url":"https://t.co/3zjhPNKyR6","expanded_url":"https://twitter.com/Tokamak_Network/status/1367377512255295489?s=19","display_url":"twitter.com/Tokamak_Networ…","indices":[134,157]}]	@CryptoGodJohn $TON @Tokamak_Network plans to #burn around 2M #TON on March 10, which was accumulated for #DAO before its launch. https://t.co/3zjhPNKyR6	68.0	RT @earman321: @CryptoGodJohn $TON @Tokamak_Network plans to #burn around 2M #TON on March 10, which was accumulated for #DAO before its…	34.0	True	full
528075	528075	60436a3867983600384ae32a	2021-03-06 11:40:34	[]	[{"url":"https://t.co/MAjV8EcVuY","expanded_url":"https://www.faz.net/-gqe-a9ber?GEPC=s3","display_url":"faz.net/-gqe-a9ber?GEP…","indices":[229,252]}]		[]	[]			Wie ziehe ich dem verängstigten Schlafschaf noch den letzten Cent aus der von CO2 Steuer und zerstörter Wirtschaft… https://t.co/2f2CAi0xry	709.0	True	full
528076	528076	60436a3867983600384ae332	2021-03-06 11:40:34	[]	[]	Sat Mar 06 09:47:58 +0000 2021	[{"text":"Parly","indices":[26,32]},{"text":"vaccination","indices":[93,105]},{"text":"Covid","indices":[236,242]}]	[{"url":"https://t.co/b9YmG518Ud","expanded_url":"https://www.bfmtv.com/politique/florence-parly-annonce-que-quatre-hopitaux-militaires-ouvriront-des-centres-de-vaccination-ce-week-end_AN-202103050429.html","display_url":"bfmtv.com/politique/flor…","indices":[255,278]}]	La ministre de la Déf, F. #Parly, annonce que 4 hôpitaux militaires ouvriront des centres de #vaccination ce WE : j'aimerais savoir pourquoi ce gvt des couacs, en retard sur TOUT, fait intervenir l’armée si tard dans la lutte contre la #Covid ? src : BFM https://t.co/b9YmG518Ud	243624.0	RT @GilbertCollard: La ministre de la Déf, F. #Parly, annonce que 4 hôpitaux militaires ouvriront des centres de #vaccination ce WE : j'aim…	229.0	True	full
528077	528077	60436a3867983600384ae338	2021-03-06 11:40:34	[]	[]	Sat Mar 06 11:39:04 +0000 2021	[]	[{"url":"https://t.co/jomMefU7V4","expanded_url":"https://www.cnnbrasil.com.br/business/2021/03/06/tem-mais-coisa-vindo-ai-afirma-paulo-guedes-sobre-medidas-a-pandemia","display_url":"cnnbrasil.com.br/business/2021/…","indices":[197,220]}]	'Tem mais coisa vindo aí', afirma Paulo Guedes sobre medidas à pandemia. O ministro da Economia disse que o governo deve antecipar o pagamento do 13º salário “dos mais pobres” e também dos idosos. https://t.co/jomMefU7V4	70779.0	RT @MarcosQuezado1: 'Tem mais coisa vindo aí', afirma Paulo Guedes sobre medidas à pandemia. O ministro da Economia disse que o governo dev…	791.0	True	full
528078	528078	60436a3867983600384ae342	2021-03-06 11:40:35	[]	[]	Fri Mar 05 15:56:11 +0000 2021	[]	[{"url":"https://t.co/kM28UM925Y","expanded_url":"https://www.cntraveller.com/gallery/friendliest-cities-in-europe","display_url":"cntraveller.com/gallery/friend…","indices":[253,276]}]	While Europe's best cities are often judged on their history, intricate architecture or amazing restaurants, sometimes what makes a place so great is its people. Counting down, these are the continent’s 10 friendliest cities, according to our readers… https://t.co/kM28UM925Y	718193.0	RT @cntraveller: While Europe's best cities are often judged on their history, intricate architecture or amazing restaurants, sometimes wh…	227.0	True	full
528079	528079	60436a3867983600384ae350	2021-03-06 11:40:35	[]	[]	Sat Mar 06 11:25:45 +0000 2021	[]	[{"url":"https://t.co/Ovl4SFq6Fm","expanded_url":"https://twitter.com/ChimericalCal/status/1368160544394522626","display_url":"twitter.com/ChimericalCal/…","indices":[121,144]}]	Once again socialists stealing someone else's work and making it look shitter...never change socialists, never change... https://t.co/Ovl4SFq6Fm	7592.0	RT @Trailer_Swift69: Once again socialists stealing someone else's work and making it look shitter...never change socialists, never change.…	2626.0	True	full
528080	528080	60436a3867983600384ae36e	2021-03-06 11:40:35	[]	[]	Sat Mar 06 09:09:02 +0000 2021	[]	[{"url":"https://t.co/gdqtWmAU8x","expanded_url":"https://app.rarible.com/token/0xd07dc4262bcdbf85190c01c996b4c06a461d2430:220604:0x8a2caaf0246aff5478f2e86f0f8156b254287436","display_url":"app.rarible.com/token/0xd07dc4…","indices":[167,190]}]	The exclusive "Hodl Forever (Chainlink) collectibles. This piece of art will only ever have 111 replicas. Made by @chainlinkangel ⭐ Drop your $ETH address here 👇 https://t.co/gdqtWmAU8x https://t.co/K4q6ZKTvYg	2619.0	RT @chainlinkangel: The exclusive "Hodl Forever (Chainlink) collectibles. This piece of art will only ever have 111 replicas. Made by @ch…	117.0	True	full
528081	528081	60436a3967983600384ae382	2021-03-06 11:40:35	[]	[]	Sat Mar 06 11:06:31 +0000 2021	[]	[{"url":"https://t.co/38QrdgGEXV","expanded_url":"http://youtu.be/zc-9k1SbJ_Q","display_url":"youtu.be/zc-9k1SbJ_Q","indices":[210,233]}]	Adventure Island theme park has announced it will not require employees to have the Covid vaccine. “It’s your body, your choice and not for us at all to get involved in that decision.” Watch talkRADIO live ► https://t.co/38QrdgGEXV @Iromg | @Adv_island https://t.co/JCF3orMqE0	142230.0	RT @talkRADIO: Adventure Island theme park has announced it will not require employees to have the Covid vaccine. “It’s your body, your ch…	33.0	True	full
528082	528082	60436a3967983600384ae384	2021-03-06 11:40:35	[]	[]	Sat Mar 06 04:31:53 +0000 2021	[]	[{"url":"https://t.co/jPRyUPbey3","expanded_url":"https://lustyage.com/products/automatic-piston-rotating-sucking-male-masturbator-cup?_pos=15&_sid=6e8332567&_ss=r&ref=O","display_url":"lustyage.com/products/autom…","indices":[155,178]}]	Let your penis move forward and backward, sucking and twisting, moving your heart and feel like real fuck😋 with this male Masturbator cup⬇️ Buy from here👉https://t.co/jPRyUPbey3 https://t.co/Gw3U2lDKKc	1437.0	RT @lustyage5: Let your penis move forward and backward, sucking and twisting, moving your heart and feel like real fuck😋 with this male Ma…	32509.0	True	full
528083	528083	60436a3967983600384ae392	2021-03-06 11:40:35	[]	[]	Fri Mar 05 17:52:09 +0000 2021	[]	[{"url":"https://t.co/cIMYBpAJd3","expanded_url":"https://amp.cnn.com/cnn/2021/03/05/politics/trump-lawsuit-insurrection-eric-swalwell/index.html","display_url":"amp.cnn.com/cnn/2021/03/05…","indices":[180,203]}]	Go Eric! This @RepSwalwell lawsuit against Trump in his personal capacity is one Trump won’t easily escape. Its legal basis is solid and its factual predicates are overwhelming. https://t.co/cIMYBpAJd3	1134761.0	RT @tribelaw: Go Eric! This @RepSwalwell lawsuit against Trump in his personal capacity is one Trump won’t easily escape. Its legal basis i…	2.0	True	full
528084	528084	60436a3967983600384ae394	2021-03-06 11:40:35	[]	[]	Fri Mar 05 15:30:00 +0000 2021	[{"text":"COVID19","indices":[17,25]}]	[{"url":"https://t.co/XLNIP4UgcO","expanded_url":"https://www.nidirect.gov.uk/articles/book-view-change-cancel-your-practical-driving-test","display_url":"nidirect.gov.uk/articles/book-…","indices":[137,160]}]	With the current #COVID19 restrictions extended, practical driving tests booked from 6 March 2021 to 3 April 2021 can be rescheduled at: https://t.co/XLNIP4UgcO @deptinfra https://t.co/hH1QjuifD7	25305.0	RT @nidirect: With the current #COVID19 restrictions extended, practical driving tests booked from 6 March 2021 to 3 April 2021 can be resc…	1.0	True	full
528085	528085	60436a3967983600384ae3a4	2021-03-06 11:40:36	[]	[]	Sat Mar 06 00:53:30 +0000 2021	[{"text":"PLANDEMIA","indices":[0,10]},{"text":"CORONATIMO","indices":[11,22]},{"text":"DESPIERTADEUNAPUTAVEZ","indices":[23,45]}]	[{"url":"https://t.co/x35vlBe6za","expanded_url":"https://www.eldiestro.es/2021/03/tremenda-metedura-de-pata-en-el-programa-de-iker-jimenez-de-una-doctora-sobre-la-vacuna-de-oxford-conozco-esa-vacuna-antes-de-que-viniera-el-covid/","display_url":"eldiestro.es/2021/03/tremen…","indices":[197,220]}]	#PLANDEMIA #CORONATIMO #DESPIERTADEUNAPUTAVEZ Tremenda metedura de pata en el programa de Iker Jiménez de una doctora sobre la vacuna de Oxford: “Conozco esa vacuna antes de que viniera el COVID…” https://t.co/x35vlBe6za vía @ElDiestro_	11258.0	RT @Barandaand: #PLANDEMIA #CORONATIMO #DESPIERTADEUNAPUTAVEZ Tremenda metedura de pata en el programa de Iker Jiménez de una doctora sobre…	65.0	True	full
528086	528086	60436a3967983600384ae3ac	2021-03-06 11:40:36	[]	[]	Fri Mar 05 20:59:51 +0000 2021	[]	[{"url":"https://t.co/t8d1Tmec3N","expanded_url":"https://lluisrabell.com/2021/03/05/y-eso-quien-lo-hara/","display_url":"lluisrabell.com/2021/03/05/y-e…","indices":[119,142]}]	"La pandemia del capitalismo", de Joan Coscubiela. Un valioso trabajo para la reflexión estratégica de la izquierda... https://t.co/t8d1Tmec3N	18781.0	RT @LluisRabell: "La pandemia del capitalismo", de Joan Coscubiela. Un valioso trabajo para la reflexión estratégica de la izquierda... htt…	37.0	True	full
528087	528087	60436a3967983600384ae3ba	2021-03-06 11:40:36	[]	[]	Sat Mar 06 11:29:27 +0000 2021	[{"text":"saferschools","indices":[106,119]}]	[{"url":"https://t.co/TYRHi5a4wS","expanded_url":"https://twitter.com/dgurdasani1/status/1368137796058284032?s=20","display_url":"twitter.com/dgurdasani1/st…","indices":[252,275]}]	Here's an excellent graphic showing many of the covid-safety measures which need to be in place to ensure #saferschools and safer communities. What's notable is how many of these measures are already being implemented in schools elsewhere in the world https://t.co/TYRHi5a4wS	16266.0	RT @Zubhaque: Here's an excellent graphic showing many of the covid-safety measures which need to be in place to ensure #saferschools and s…	73.0	True	full
528088	528088	60436a3967983600384ae3bc	2021-03-06 11:40:36	[{"text":"الاردن","indices":[90,97]},{"text":"جريدة_الدستور","indices":[98,112]},{"text":"جريدة_الدستور_الاردنية","indices":[113,136]},{"text":"كورونا","indices":[137,144]}]	[{"url":"https://t.co/4REa0pqYXy","expanded_url":"https://bit.ly/3qsS5M4","display_url":"bit.ly/3qsS5M4","indices":[65,88]}]		[]	[]			خلال تمرينه الصباحي.. وفاة رجل بعد نهش وجهه من طرف7 كلاب بيتبول! https://t.co/4REa0pqYXy #الاردن #جريدة_الدستور… https://t.co/iiUyyO2gZM	27062.0	True	full
528089	528089	60436a3a67983600384ae3c8	2021-03-06 11:40:36	[]	[{"url":"https://t.co/agyL4vmby6","expanded_url":"http://a.msn.com/01/en-ca/BB1eieHt?ocid=st","display_url":"a.msn.com/01/en-ca/BB1ei…","indices":[154,177]}]		[]	[]			?? apology ... fked up ... consequences please !!! Dr. Bonnie Henry apologizes for ‘bad communications’ with peopl… https://t.co/2vY6cAkm8n	73.0	True	full
528090	528090	60436a3a67983600384ae3d8	2021-03-06 11:40:36	[]	[]	Sat Mar 06 08:41:09 +0000 2021	[]	[{"url":"https://t.co/VeEhXHetNO","expanded_url":"https://www.semana.es/casas-reales/familia-real-espanola/madre-disculparse-hermano-motivo-visita-infanta-elena-zarzuela-20210304-002320467/","display_url":"semana.es/casas-reales/f…","indices":[148,171]}]	De 12:00 a 17:00 la Infanta suele acudir a Zarzuela a montar en sus caballos Jordano y Qant. ¿Cuándo trabaja en la Fundación Mapfre esta señora? https://t.co/VeEhXHetNO	432074.0	RT @AntonioMaestre: De 12:00 a 17:00 la Infanta suele acudir a Zarzuela a montar en sus caballos Jordano y Qant. ¿Cuándo trabaja en la Fu…	2152.0	True	full
528091	528091	60436a3a67983600384ae3da	2021-03-06 11:40:36	[]	[]	Sat Mar 06 10:44:01 +0000 2021	[{"text":"PasaporteCovid","indices":[200,215]}]	[{"url":"https://t.co/dFlzHYh1XI","expanded_url":"https://www.20minutos.es/noticia/4609364/0/creador-vacuna-pfizer-vacunadas-no-contagian/","display_url":"20minutos.es/noticia/460936…","indices":[217,240]}]	El creador de la vacuna de Pfizer: "Las personas vacunadas no contagian" Ojalá todos los estudios que hay en marcha lleguen a la misma conclusión. ¡Sigamos avanzando! Vamos Madrid, vamos España. #PasaporteCovid https://t.co/dFlzHYh1XI	71857.0	RT @ignacioaguado: El creador de la vacuna de Pfizer: "Las personas vacunadas no contagian" Ojalá todos los estudios que hay en marcha ll…	3534.0	True	full
528092	528092	60436a3a67983600384ae3ea	2021-03-06 11:40:36	[]	[]	Mon Mar 01 22:08:42 +0000 2021	[{"text":"Covid19","indices":[58,66]},{"text":"GlobalHealth","indices":[217,230]}]	[{"url":"https://t.co/UGcw4yc1XR","expanded_url":"https://www.theguardian.com/world/2021/mar/01/brazil-coronavirus-deaths-highest-level","display_url":"theguardian.com/world/2021/mar…","indices":[179,202]}]	“We’ve lost the war”-- Brazil🇧🇷facing darkest days yet in #Covid19 crisis as deaths hit new heights, while six states and the capital have run out of ICU beds, by @tomphillipsin https://t.co/UGcw4yc1XR via @guardian #GlobalHealth	120109.0	RT @picardonhealth: “We’ve lost the war”-- Brazil🇧🇷facing darkest days yet in #Covid19 crisis as deaths hit new heights, while six states a…	1518.0	True	full
528093	528093	60436a3a67983600384ae3ee	2021-03-06 11:40:36	[]	[]	Fri Mar 05 09:59:39 +0000 2021	[]	[{"url":"https://t.co/atPNdUf8Zh","expanded_url":"https://www.theguardian.com/society/2021/feb/27/doctors-fear-new-child-mental-health-crisis-in-uk-made-worse-by-covid?CMP=share_btn_tw","display_url":"theguardian.com/society/2021/f…","indices":[216,239]}]	@ACPtherapy member Julia Britton comments on the fears of a new child mental health crisis in UK. 'We are seeing a big increase in suicidal thinking and self-harm, eating disorders, anxiety and of course, isolation.”https://t.co/atPNdUf8Zh	7116.0	RT @ACPtherapy: @ACPtherapy member Julia Britton comments on the fears of a new child mental health crisis in UK. 'We are seeing a big incr…	305.0	True	full
528094	528094	60436a3a67983600384ae3fa	2021-03-06 11:40:36	[]	[]	Fri Mar 05 20:04:14 +0000 2021	[{"text":"artists","indices":[12,20]},{"text":"NFT","indices":[31,35]},{"text":"BinanceSmartChain","indices":[51,69]},{"text":"Artivas","indices":[122,130]},{"text":"NFTs","indices":[269,274]},{"text":"BSC","indices":[275,279]},{"text":"BNB","indices":[280,284]}]	[{"url":"https://t.co/23y9J2cyCg","expanded_url":"https://app.artivas.me/","display_url":"app.artivas.me","indices":[135,158]}]	Calling all #artists, we are a #NFT marketplace on #BinanceSmartChain. Get your digital goods easily mint &amp; sold with #Artivas. ⚒️ https://t.co/23y9J2cyCg Be eligible for the ARTS airdrop by participating in the early sales. 25% $ARTS token claimable on 15 March #NFTs #BSC #BNB	1474.0	RT @ArtivasDigital: Calling all #artists, we are a #NFT marketplace on #BinanceSmartChain. Get your digital goods easily mint &amp; sold with #…	184.0	True	full
528095	528095	60436a3a67983600384ae424	2021-03-06 11:40:37	[]	[]	Sat Mar 06 10:07:05 +0000 2021	[]	[{"url":"https://t.co/vIAYrzXijg","expanded_url":"https://www.abc.es/deportes/futbol/abci-psoe-estima-142-futbolistas-gays-espana-202103051351_noticia.html#vca=amp-rrss-inducido&vmc=abc-es&vso=tw&vli=noticia.foto","display_url":"abc.es/deportes/futbo…","indices":[175,198]}]	El PSOE estima que hay 142 futbolistas profesionales gays en España. Con lo que les cuesta actualizar la cifra de fallecidos por el Covid y aquí dan con la cifra exacta.🤦‍♂️ https://t.co/vIAYrzXijg	345526.0	RT @Tonicanto1: El PSOE estima que hay 142 futbolistas profesionales gays en España. Con lo que les cuesta actualizar la cifra de fallecid…	628.0	True	full
528096	528096	60436a3b67983600384ae432	2021-03-06 11:40:37	[]	[]	Fri Mar 05 18:50:03 +0000 2021	[{"text":"Actualidad","indices":[2,13]},{"text":"DiarioLibre","indices":[133,145]},{"text":"PlanNacionalVacunación","indices":[146,169]},{"text":"LuisPolonia","indices":[170,182]},{"text":"Vacunas","indices":[183,191]},{"text":"Pandemia","indices":[192,201]},{"text":"SaludPública","indices":[202,215]}]	[{"url":"https://t.co/sNPD3tl7Y5","expanded_url":"http://ht.ly/v1R630rzw60","display_url":"ht.ly/v1R630rzw60","indices":[107,130]}]	| #Actualidad | Desvincularán de Salud Pública responsables de vacunar a Luis Polonia. Aquí los detalles https://t.co/sNPD3tl7Y5 #DiarioLibre #PlanNacionalVacunación #LuisPolonia #Vacunas #Pandemia #SaludPública https://t.co/pbtbfKy3wB	1324765.0	RT @DiarioLibre: | #Actualidad | Desvincularán de Salud Pública responsables de vacunar a Luis Polonia. Aquí los detalles https://t.co/sN…	255.0	True	full
528097	528097	60436a3b67983600384ae48a	2021-03-06 11:40:38	[]	[]	Sat Mar 06 08:02:27 +0000 2021	[]	[{"url":"https://t.co/jCJTfOCxtp","expanded_url":"https://twitter.com/NetworkMeson","display_url":"twitter.com/NetworkMeson","indices":[97,120]}]	$15 || 700 PHP || 200.000 IDR || one winner || Garangan 07 || RT, like, follow me and Follow : https://t.co/jCJTfOCxtp Ends in 240 minutes, good luck.	14899.0	RT @Bang_Garr: $15 || 700 PHP || 200.000 IDR || one winner || Garangan 07 || RT, like, follow me and Follow : https://t.co/jCJTfOCxtp En…	78.0	True	full
528098	528098	60436a3c67983600384ae4b4	2021-03-06 11:40:38	[]	[]	Thu Mar 04 16:52:45 +0000 2021	[]	[{"url":"https://t.co/oJgR4dz4UJ","expanded_url":"https://www.km.bayern.de/allgemein/meldung/7198/informationen-zur-planung-der-unterrichtsorganisation-ab-15-maerz.html","display_url":"km.bayern.de/allgemein/meld…","indices":[113,136]}]	Wie geht es ab 15. März an den bayerischen Schulen weiter? Hier gibt es Information zu den heutigen Beschlüssen: https://t.co/oJgR4dz4UJ via @KM_Bayern	5435.0	RT @KM_Bayern: Wie geht es ab 15. März an den bayerischen Schulen weiter? Hier gibt es Information zu den heutigen Beschlüssen: https://t.c…	510.0	True	full
528099	528099	60436a3c67983600384ae4ca	2021-03-06 11:40:39	[]	[]	Sat Mar 06 10:01:23 +0000 2021	[]	[{"url":"https://t.co/DslnCpDuzN","expanded_url":"https://vote-watch.com/2021/03/05/labour-cllr-who-scammed-govt-for-10k-covid-cash-appears-in-court-charged-with-fraud/","display_url":"vote-watch.com/2021/03/05/lab…","indices":[131,154]}]	Labour Councillor Harman Banger is charge with fraud after allegedly scamming £10,000 Covid money. Great article from @Jay_Beecher https://t.co/DslnCpDuzN	10083.0	RT @DaveAtherton20: Labour Councillor Harman Banger is charge with fraud after allegedly scamming £10,000 Covid money. Great article from @…	827.0	True	full
528100	528100	60436a3c67983600384ae4e0	2021-03-06 11:40:39	[]	[]	Thu Mar 04 11:41:15 +0000 2021	[{"text":"Ukraine","indices":[13,21]},{"text":"COVID19","indices":[208,216]},{"text":"EUCO","indices":[256,261]},{"text":"MovingForwardTogether","indices":[262,284]}]	[{"url":"https://t.co/TQ1yw8djAE","expanded_url":"https://europa.eu/!tT47gb","display_url":"europa.eu/!tT47gb","indices":[230,253]}]	"We stand by #Ukraine. We share the same values of freedom, democracy, rule of law" @eucopresident @CharlesMichel met President @ZelenskyyUa in eastern Ukraine before discussing 🇪🇺🇺🇦 relations in Kyiv &amp; #COVID19 response ➡️ https://t.co/TQ1yw8djAE #EUCO #MovingForwardTogether https://t.co/z0xD9nJLll	578140.0	RT @EUCouncil: "We stand by #Ukraine. We share the same values of freedom, democracy, rule of law" @eucopresident @CharlesMichel met Presi…	765.0	True	full
528101	528101	60436a3d67983600384ae4f0	2021-03-06 11:40:39	[]	[]	Sat Mar 06 11:39:20 +0000 2021	[]	[{"url":"https://t.co/8SiQcji6q6","expanded_url":"https://www.20minutes.fr/societe/2992531-20210306-coronavirus-jean-castex-promet-mettre-paquet-vaccination","display_url":"20minutes.fr/societe/299253…","indices":[241,264]}]	Interpellé par le président de la communauté d’agglomération de Guéret, Eric Correia, sur la situation des intermittents du spectacle, Jean Castex les a invités « à aller se promener en Allemagne, en Italie voir combien ils sont indemnisés »https://t.co/8SiQcji6q6 via @20minutes	3505.0	RT @ericcorreia: Interpellé par le président de la communauté d’agglomération de Guéret, Eric Correia, sur la situation des intermittents d…	1946.0	True	full
528102	528102	60436a3d67983600384ae506	2021-03-06 11:40:39	[]	[]	Fri Mar 05 22:33:58 +0000 2021	[]	[{"url":"https://t.co/fGblXj4Fyb","expanded_url":"https://twitter.com/AM800News/status/1367930562187571203","display_url":"twitter.com/AM800News/stat…","indices":[123,146]}]	En Ontario 🇨🇦, l'impossibilité d'être en télétravail vous place sur la liste prioritaire pour l'accès à la vaccination ! 👍 https://t.co/fGblXj4Fyb	1339.0	RT @C_A_Gustave: En Ontario 🇨🇦, l'impossibilité d'être en télétravail vous place sur la liste prioritaire pour l'accès à la vaccination ! 👍…	36.0	True	full
528103	528103	60436a3d67983600384ae50e	2021-03-06 11:40:39	[]	[]	Sat Mar 06 10:52:29 +0000 2021	[]	[{"url":"https://t.co/fonxVwW9rE","expanded_url":"https://www.who.int/bulletin/volumes/99/1/20-265892.pdf","display_url":"who.int/bulletin/volum…","indices":[193,216]}]	Part II: Why is this a manipulation? 1) The severity was exaggerated The fatality rate is much lower than initially insinuated by WHO. The median IFR (Infection fatality rate) is 0.23%. 22/n https://t.co/fonxVwW9rE	15364.0	RT @abirballan: Part II: Why is this a manipulation? 1) The severity was exaggerated The fatality rate is much lower than initially insinua…	839.0	True	full
528104	528104	60436a3d67983600384ae51e	2021-03-06 11:40:40	[]	[]	Fri Mar 05 22:00:00 +0000 2021	[]	[{"url":"https://t.co/gAOJ09Ye8x","expanded_url":"https://www.scientificamerican.com/article/trumps-policy-failures-have-exacted-a-heavy-toll-on-public-health/","display_url":"scientificamerican.com/article/trumps…","indices":[177,200]}]	In the final year of Donald Trump’s presidency, more than 450,000 Americans died from COVID-19, and life expectancy fell by 1.13 years, the biggest decrease since World War II. https://t.co/gAOJ09Ye8x	3980990.0	RT @sciam: In the final year of Donald Trump’s presidency, more than 450,000 Americans died from COVID-19, and life expectancy fell by 1.13…	96.0	True	full
528105	528105	60436a3d67983600384ae520	2021-03-06 11:40:40	[]	[]	Sat Mar 06 11:27:24 +0000 2021	[]	[{"url":"https://t.co/ENWNGlzn71","expanded_url":"https://u.today/ripples-scores-legal-victory-as-tetragon-loses-its-case-against-fintech-giant","display_url":"u.today/ripples-scores…","indices":[188,211]}]	Yaaaaaaaay!😎 Ripple has scored a legal victory as the Delaware Chancery Court has turned down the request of Tetragon to redeem its investment from Ripple Labs, as reported by Bloomberg. https://t.co/ENWNGlzn71	8277.0	RT @val5linx: Yaaaaaaaay!😎 Ripple has scored a legal victory as the Delaware Chancery Court has turned down the request of Tetragon to red…	10.0	True	full
528106	528106	60436a3d67983600384ae526	2021-03-06 11:40:40	[]	[{"url":"https://t.co/GtOClGo84O","expanded_url":"https://www.berliner-zeitung.de/news/aldi-selbsttests-nach-wenigen-minuten-ausverkauft-li.144345","display_url":"berliner-zeitung.de/news/aldi-selb…","indices":[0,23]},{"url":"https://t.co/f09c6MY4Nw","expanded_url":"http://visual.gnutiez.de:8082/hl_diff.html","display_url":"visual.gnutiez.de:8082/hl_diff.html","indices":[179,202]}]		[]	[]			https://t.co/GtOClGo84O berlinerzeitung hat eine Headline geändert. Corona-Selbsttests in wenigen Minuten ausverk… https://t.co/kMX65qJpBI	1068.0	True	full
528107	528107	60436a3d67983600384ae52a	2021-03-06 11:40:40	[]	[]	Fri Mar 05 22:32:00 +0000 2021	[]	[{"url":"https://t.co/VYVdHUZ3FC","expanded_url":"https://www.wgbh.org/news/local-news/2021/03/04/john-barros-on-why-hes-running-for-mayor-of-boston","display_url":"wgbh.org/news/local-new…","indices":[256,279]}]	Discussing his mayoral bid, @JohnFBarros points to his experience as Boston's economic development chief and as a small business owner weathering the pandemic: "I knew what small businesses were feeling. I knew the kinds of decisions they needed to make." https://t.co/VYVdHUZ3FC	22031.0	RT @GreaterBoston: Discussing his mayoral bid, @JohnFBarros points to his experience as Boston's economic development chief and as a small…	356.0	True	full
528108	528108	60436a3d67983600384ae540	2021-03-06 11:40:40	[]	[]	Fri Mar 05 20:30:09 +0000 2021	[]	[{"url":"https://t.co/K37N8cIYl5","expanded_url":"https://bit.ly/3kWENGs","display_url":"bit.ly/3kWENGs","indices":[256,279]}]	Dems knew this wasn’t about COVID relief/helping small businesses. Shameless attempt to fund their radical agenda &amp; @PPFA on the taxpayers’ backs. I was successful in preventing that from happening by stopping these funds to abortion mills. Read more: https://t.co/K37N8cIYl5	3099569.0	RT @RandPaul: Dems knew this wasn’t about COVID relief/helping small businesses. Shameless attempt to fund their radical agenda &amp; @PPFA on…	459.0	True	full
528109	528109	60436a3e67983600384ae548	2021-03-06 11:40:40	[]	[]	Sat Mar 06 09:21:19 +0000 2021	[]	[{"url":"https://t.co/6le027cCXZ","expanded_url":"https://zelo-street.blogspot.com/2021/03/liverpool-mayor-labour-and-bankruptcy.html?m=1","display_url":"zelo-street.blogspot.com/2021/03/liverp…","indices":[246,269]}]	Well well. Labour bars 3 candidate with no explanation but someone with two bankruptcies and another who can't run a mailing campaign be its whole new shortlist to run a city in financial crisis. Do the right thing and put the original list back https://t.co/6le027cCXZ	63746.0	RT @skwawkbox: Well well. Labour bars 3 candidate with no explanation but someone with two bankruptcies and another who can't run a mailing…	743.0	True	full
528110	528110	60436a3e67983600384ae562	2021-03-06 11:40:40	[]	[]	Sat Mar 06 07:21:58 +0000 2021	[]	[{"url":"https://t.co/WCTOqOFMGY","expanded_url":"https://www.lefigaro.fr/culture/covid-19-une-etude-allemande-montre-que-le-musee-est-moins-dangereux-qu-un-supermarche-20210305","display_url":"lefigaro.fr/culture/covid-…","indices":[196,219]}]	Une étude montre que les risques de transmission dans les lieux culturels (cinéma, musée, salle de spectacle) seraient bien inférieurs à ceux observés dans un supermarché, un train ou une école : https://t.co/WCTOqOFMGY	6865.0	RT @GuillaumeBarucq: Une étude montre que les risques de transmission dans les lieux culturels (cinéma, musée, salle de spectacle) seraient…	17.0	True	full
528111	528111	60436a3e67983600384ae564	2021-03-06 11:40:40	[]	[]	Fri Mar 05 19:50:33 +0000 2021	[]	[{"url":"https://t.co/65JiFqErGL","expanded_url":"https://www.dailymail.co.uk/news/article-9331015/Government-unlawfully-failed-publish-details-500-Covid-related-contracts-court-hears.html","display_url":"dailymail.co.uk/news/article-9…","indices":[251,274]}]	"This was a failure to disclose the existence of billions of pounds of public expenditure within the requisite timeframes - proper and timely scrutiny of these Covid-related contracts was made impossible. The country deserves answers." - @gem_abbott https://t.co/65JiFqErGL	111417.0	RT @GoodLawProject: "This was a failure to disclose the existence of billions of pounds of public expenditure within the requisite timefram…	749.0	True	full
528112	528112	60436a3e67983600384ae578	2021-03-06 11:40:41	[]	[]	Sat Mar 06 11:29:14 +0000 2021	[]	[{"url":"https://t.co/FuVCqnigvk","expanded_url":"https://www.thelondoneconomic.com/politics/ex-minister-says-its-morally-wrong-to-cut-nhs-pay-as-tory-rebellion-brews-223679/","display_url":"thelondoneconomic.com/politics/ex-mi…","indices":[166,189]}]	Ex-minister says it’s ‘morally wrong’ to cut NHS pay as Tory rebellion brews They will up it to 2% and claim credit. They could pay 10% at a net cost of under £1bn https://t.co/FuVCqnigvk	16205.0	RT @therightarticle: Ex-minister says it’s ‘morally wrong’ to cut NHS pay as Tory rebellion brews They will up it to 2% and claim credit.…	3580.0	True	full
528113	528113	60436a3e67983600384ae582	2021-03-06 11:40:41	[]	[]	Sat Mar 06 08:25:15 +0000 2021	[]	[{"url":"https://t.co/UwsqTRQhKS","expanded_url":"https://twitter.com/peterstefanovi2/status/1367737680994402304","display_url":"twitter.com/peterstefanovi…","indices":[171,194]}]	Why are UK news shows not showing this clip of Boris Johnson telling MPs that nurses get 12.6% more pay now than 3 years ago (a barefaced lie). Ministers are repeating it https://t.co/UwsqTRQhKS	178601.0	RT @PeterStefanovi2: Why are UK news shows not showing this clip of Boris Johnson telling MPs that nurses get 12.6% more pay now than 3 yea…	648.0	True	full
528114	528114	60436a3e67983600384ae588	2021-03-06 11:40:41	[]	[]	Sat Mar 06 07:00:16 +0000 2021	[]	[{"url":"https://t.co/fFVXHvBHq7","expanded_url":"https://on.msnbc.com/3sXR7Zx","display_url":"on.msnbc.com/3sXR7Zx","indices":[242,265]}]	Sen. @timkaine joins @AliVelshi to discuss how Senate leaders reached a deal after over 9 hours of a stalemate on Biden’s $1.9 trillion COVID relief bill and how it will do “enormous good for Democrats and Republicans” if signed by March 14. https://t.co/fFVXHvBHq7 https://t.co/1kn8pIOb6z	1081886.0	RT @TheLastWord: Sen. @timkaine joins @AliVelshi to discuss how Senate leaders reached a deal after over 9 hours of a stalemate on Biden’s…	271.0	True	full
528115	528115	60436a3e67983600384ae58a	2021-03-06 11:40:41	[]	[]	Fri Mar 05 03:20:36 +0000 2021	[{"text":"sfm","indices":[113,117]},{"text":"sfmoney","indices":[118,126]},{"text":"sfmnews","indices":[127,135]},{"text":"sfmairdrop","indices":[136,147]}]	[{"url":"https://t.co/KjOyUy2u7h","expanded_url":"https://t.me/SfmoneyAirdropBot","display_url":"t.me/SfmoneyAirdrop…","indices":[88,111]}]	𝗔𝗶𝗿𝗱𝗿𝗼𝗽: 𝗦𝗙𝗠𝗢𝗡𝗘𝗬 (𝗦𝗙𝗠) 𝗥𝗲𝘄𝗮𝗿𝗱: 10 SFM (50$) for Join 𝗥𝗲𝗳𝗲𝗿𝗿𝗮𝗹: 3 SFM (15$) Start bot: https://t.co/KjOyUy2u7h #sfm #sfmoney #sfmnews #sfmairdrop https://t.co/oSuHY9yaPr	22326.0	RT @SFMONEY_SFM: 𝗔𝗶𝗿𝗱𝗿𝗼𝗽: 𝗦𝗙𝗠𝗢𝗡𝗘𝗬 (𝗦𝗙𝗠) 𝗥𝗲𝘄𝗮𝗿𝗱: 10 SFM (50$) for Join 𝗥𝗲𝗳𝗲𝗿𝗿𝗮𝗹: 3 SFM (15$) Start bot: https://t.co/KjOyUy2u7h #sfm #sfm…	4.0	True	full
528116	528116	60436a3e67983600384ae590	2021-03-06 11:40:41	[]	[]	Fri Mar 05 20:04:14 +0000 2021	[{"text":"artists","indices":[12,20]},{"text":"NFT","indices":[31,35]},{"text":"BinanceSmartChain","indices":[51,69]},{"text":"Artivas","indices":[122,130]},{"text":"NFTs","indices":[269,274]},{"text":"BSC","indices":[275,279]},{"text":"BNB","indices":[280,284]}]	[{"url":"https://t.co/23y9J2cyCg","expanded_url":"https://app.artivas.me/","display_url":"app.artivas.me","indices":[135,158]}]	Calling all #artists, we are a #NFT marketplace on #BinanceSmartChain. Get your digital goods easily mint &amp; sold with #Artivas. ⚒️ https://t.co/23y9J2cyCg Be eligible for the ARTS airdrop by participating in the early sales. 25% $ARTS token claimable on 15 March #NFTs #BSC #BNB	1474.0	RT @ArtivasDigital: Calling all #artists, we are a #NFT marketplace on #BinanceSmartChain. Get your digital goods easily mint &amp; sold with #…	46.0	True	full
528117	528117	60436a3f67983600384ae5b0	2021-03-06 11:40:41	[{"text":"GOCAC","indices":[0,6]},{"text":"CleeveRadar","indices":[111,123]},{"text":"Cleeve","indices":[124,131]}]	[{"url":"https://t.co/reXkmSGG48","expanded_url":"https://uk.flightaware.com/live/flight/GOCAC","display_url":"uk.flightaware.com/live/flight/GO…","indices":[85,108]}]		[]	[]			#GOCAC 0 0 0:5.4 km away @ 600 ft and 2.0° from horizon, heading N @ 0.0kmh 11:37:15 https://t.co/reXkmSGG48 .… https://t.co/toZSsUWR4N	1.0	True	full
528118	528118	60436a3f67983600384ae5c2	2021-03-06 11:40:42	[]	[{"url":"https://t.co/9ZULvDGY0k","expanded_url":"https://www1.folha.uol.com.br/equilibrioesaude/2021/03/nao-tem-uti-amo-vcs-a-historia-por-tras-do-tuite-viral-que-revela-mensagens-de-mae-morta-por-covid-19-no-rs.shtml","display_url":"www1.folha.uol.com.br/equilibrioesau…","indices":[209,232]}]		[]	[]			A TRAGÉDIA QUE O NOSSO PAÍS SE TRANSFORMOU . OS RESPONSÁVEIS PRECISAM SER RESPONSABILIZADOS . **'Não tem UTI, amo… https://t.co/h1QsP7mQix	1283.0	True	full
528119	528119	60436a3f67983600384ae5de	2021-03-06 11:40:42	[]	[]	Sat Mar 06 07:18:21 +0000 2021	[]	[{"url":"https://t.co/yrUCdsKVm7","expanded_url":"https://twitter.com/jimlnlips/status/1367592214423953409?s=21","display_url":"twitter.com/jimlnlips/stat…","indices":[125,148]}]	@BTSPressData if someone gets to see this and can give us support by sharing it would be a great help, thank you very much. https://t.co/yrUCdsKVm7	14744.0	RT @JIMlNLIPS: @BTSPressData if someone gets to see this and can give us support by sharing it would be a great help, thank you very much.…	668.0	True	full
528120	528120	60436a3f67983600384ae5e0	2021-03-06 11:40:42	[]	[]	Fri Mar 05 19:19:20 +0000 2021	[]	[{"url":"https://t.co/HqCBtqLLxD","expanded_url":"https://polemon.mx/el-cacique-de-escobedo-que-quiere-quedarse-con-nuevo-leon-via-morena/","display_url":"polemon.mx/el-cacique-de-…","indices":[224,247]}]	Oficialmente la candidata es ella, él se autodenomina "operador político" de morena, y ha sido señalado por su intromisión, aún por los propios morenistas. Aunque con sus "operaciones" nunca ha podido ganar Monterrey. 5/17 https://t.co/HqCBtqLLxD	11867.0	RT @marioquiron: Oficialmente la candidata es ella, él se autodenomina "operador político" de morena, y ha sido señalado por su intromisión…	1504.0	True	full
528121	528121	60436a3f67983600384ae5f4	2021-03-06 11:40:42	[]	[]	Sat Mar 06 11:01:40 +0000 2021	[]	[{"url":"https://t.co/jVwr6G0bhT","expanded_url":"https://www.lafm.com.co/politica/no-voto-por-petro-porque-es-uno-de-los-extremos-roy-barreras-en-mayo-de-2020?amp&__twitter_impression=true","display_url":"lafm.com.co/politica/no-vo…","indices":[255,278]}]	Patético lo de @RoyBarreras. No solo por sus saltos políticos de cómico y saltimbanqui, sino por su descarado intento de ocultarlos. En un acto de "transparencia" denuncia su propio trino contra Petro como si fuera suplantado. ¡Después borra su denuncia! https://t.co/jVwr6G0bhT	108675.0	RT @RafaNietoLoaiza: Patético lo de @RoyBarreras. No solo por sus saltos políticos de cómico y saltimbanqui, sino por su descarado intento…	506.0	True	full
528122	528122	60436a4067983600384ae60a	2021-03-06 11:40:42	[]	[]	Sat Mar 06 10:52:26 +0000 2021	[{"text":"CooperativaRegiones","indices":[101,121]},{"text":"CooperativaEnCasa","indices":[122,140]}]	[{"url":"https://t.co/M7x6whwPMr","expanded_url":"https://bit.ly/30gIA7V","display_url":"bit.ly/30gIA7V","indices":[141,164]}]	Formalizaron a brigadistas forestales acusados de quemar intencionalmente 15 mil hectáreas en Molina #CooperativaRegiones #CooperativaEnCasa https://t.co/M7x6whwPMr https://t.co/25xIP8uHZO	3011308.0	RT @Cooperativa: Formalizaron a brigadistas forestales acusados de quemar intencionalmente 15 mil hectáreas en Molina #CooperativaRegiones…	42.0	True	full
528123	528123	60436a4067983600384ae61a	2021-03-06 11:40:42	[]	[]	Sat Mar 06 07:07:56 +0000 2021	[]	[{"url":"https://t.co/QIoQJ2bwyn","expanded_url":"https://twitter.com/BFMTV/status/1367834630590771207","display_url":"twitter.com/BFMTV/status/1…","indices":[281,304]}]	🇧🇷 : 207 millions habitants 🇫🇷 : 67 millions habitants Le ratio de mortalité est donc quasi identique... Mais dans le monde merveilleux des médias français: 🇧🇷 : "effondrement sanitaire" 🇫🇷 : "tout va mieux, on maîtrise, retour à la vie normale dans 4 semaines" Esprit critique ?? https://t.co/QIoQJ2bwyn	734.0	RT @dedieu_stephane: 🇧🇷 : 207 millions habitants 🇫🇷 : 67 millions habitants Le ratio de mortalité est donc quasi identique... Mais dans le…	71.0	True	full
528124	528124	60436a4067983600384ae64a	2021-03-06 11:40:43	[]	[]	Fri Mar 05 08:26:49 +0000 2021	[]	[{"url":"https://t.co/xV6A628kfw","expanded_url":"https://twitter.com/BBCPolitics/status/1367475087390171148","display_url":"twitter.com/BBCPolitics/st…","indices":[181,204]}]	This is what Remain Ultras have been reduced to. 'The UK could have saved them with our brilliance'. It was supposed to be us doomed without them wasn't it? Top comedy from Moran. https://t.co/xV6A628kfw	37949.0	RT @labourleave: This is what Remain Ultras have been reduced to. 'The UK could have saved them with our brilliance'. It was supposed to be…	361.0	True	full
528125	528125	60436a4167983600384ae658	2021-03-06 11:40:43	[]	[{"url":"https://t.co/IpulU9oxvx","expanded_url":"https://www.telegraph.co.uk/global-health/science-and-disease/coronavirus-news-brazil-variant-patient-x-schools-lockdown-uk/?WT.mc_id=tmg_share_tw","display_url":"telegraph.co.uk/global-health/…","indices":[258,281]}]		[]	[]			@vonderleyen Bans exports to Australia &amp; then begs US to release vaccines to Europe..perfidious EU (does not equate… https://t.co/enyiOFMzvX	1.0	True	full
528126	528126	60436a4167983600384ae65a	2021-03-06 11:40:43	[]	[]	Sat Mar 06 10:45:05 +0000 2021	[]	[{"url":"https://t.co/1pepWCJi07","expanded_url":"http://bit.ly/30konOo","display_url":"bit.ly/30konOo","indices":[119,142]}]	A huge asteroid called Apophis will make its closest approach to Earth, but pass safely by our planet Friday evening.​ https://t.co/1pepWCJi07	139239.0	RT @Q13FOX: A huge asteroid called Apophis will make its closest approach to Earth, but pass safely by our planet Friday evening.​ https://…	579.0	True	full
528127	528127	60436a4167983600384ae672	2021-03-06 11:40:44	[]	[]	Fri Mar 05 12:54:51 +0000 2021	[]	[{"url":"https://t.co/ewCGnmW2Vs","expanded_url":"https://bitcoinblack.blog/bitcoin-black-foundation-guide/","display_url":"bitcoinblack.blog/bitcoin-black-…","indices":[204,227]}]	HELLO BCB COMMUNITY As you wait for the official airdrop distribution and IEO updates, we ask BCB enthusiasts to create Foundations that will be financed through IEO Funds. Do this before its too late. https://t.co/ewCGnmW2Vs	7880.0	RT @BCB_Official1: HELLO BCB COMMUNITY As you wait for the official airdrop distribution and IEO updates, we ask BCB enthusiasts to create…	7.0	True	full
528128	528128	60436a4167983600384ae678	2021-03-06 11:40:43	[]	[{"url":"https://t.co/uipe2f0OFT","expanded_url":"https://www.ndtv.com/india-news/coronavirus-vaccination-centre-to-8-states-union-territories-on-covid-surge-test-track-treat-2385019?pfrom=home-ndtv_topscroll","display_url":"ndtv.com/india-news/cor…","indices":[145,168]},{"url":"https://t.co/cjMJveZMGM","expanded_url":"https://twitter.com/ndtv/status/1368162973768773634/video/1","display_url":"tw…		[]	[]			"Test, Track, Treat": Centre To 8 States, Union Territories On Covid Surge NDTV's Sukirti Dwivedi reports… https://t.co/4iyG9i53BX	288355.0	True	full
528129	528129	60436a4167983600384ae67c	2021-03-06 11:40:44	[]	[]	Sat Mar 06 00:25:18 +0000 2021	[]	[{"url":"https://t.co/FZrHqW0t5u","expanded_url":"https://abcn.ws/30gwJqn","display_url":"abcn.ws/30gwJqn","indices":[167,190]}]	Medical personnel of Hospital del Mar take COVID-19 patient, Marta Pascual, 72, out the hospital to get some fresh air by the sea, at the Barceloneta beach esplanade. https://t.co/FZrHqW0t5u https://t.co/NNgUrTr8UM	16560306.0	RT @ABC: Medical personnel of Hospital del Mar take COVID-19 patient, Marta Pascual, 72, out the hospital to get some fresh air by the sea,…	578.0	True	full
528130	528130	60436a4167983600384ae67e	2021-03-06 11:40:44	[]	[]	Sat Mar 06 05:50:52 +0000 2021	[{"text":"ATEEZ","indices":[136,142]}]	[{"url":"https://t.co/NwidqQF5L8","expanded_url":"https://docs.google.com/spreadsheets/d/15FKT0mCsAMv_X0Pk8s0Aklm8pPNpbZJCzE3eiO1zLoI/edit#gid=0","display_url":"docs.google.com/spreadsheets/d…","indices":[256,279]}]	Links are going unbelievably slowly....you're still with us right Atiny?😟 You haven't given up right? Do you all remember that video of #ATEEZ being excited about hitting #15 on the real time chart for inception? Let's do that again. @ATEEZofficial LINKS https://t.co/NwidqQF5L8	2501.0	RT @AtinyNetwork: Links are going unbelievably slowly....you're still with us right Atiny?😟 You haven't given up right? Do you all remember…	60.0	True	full
528131	528131	60436a4167983600384ae680	2021-03-06 11:40:44	[]	[]	Sat Mar 06 05:10:05 +0000 2021	[{"text":"JG","indices":[140,143]}]	[{"url":"https://t.co/WJDxtejhwm","expanded_url":"http://glo.bo/30h30xt","display_url":"glo.bo/30h30xt","indices":[116,139]}]	Paraguai tem protestos por má gestão da pandemia. Manifestantes pediam a renúncia do presidente Mario Abdo Benítez: https://t.co/WJDxtejhwm #JG https://t.co/zGhbER0OCe	239965.0	RT @JornalDaGlobo: Paraguai tem protestos por má gestão da pandemia. Manifestantes pediam a renúncia do presidente Mario Abdo Benítez: http…	4467.0	True	full
528132	528132	60436a4167983600384ae698	2021-03-06 11:40:44	[]	[]	Sat Mar 06 02:19:30 +0000 2021	[]	[{"url":"https://t.co/xBlwFKNI0N","expanded_url":"https://m.timesofindia.com/india/the-death-of-news-internet-and-private-messaging-is-here/articleshow/81351999.cms","display_url":"m.timesofindia.com/india/the-deat…","indices":[261,284]}]	"The govt wants 1 nation, 1 opinion. Despite its best efforts&amp; having prominent anchors parrot its agenda every night at 9 pm, the govt has not been able to prevent critical reportage. This is thanks largely to indep news websites. They wants to stop this" https://t.co/xBlwFKNI0N	2161421.0	RT @pbhushan1: "The govt wants 1 nation, 1 opinion. Despite its best efforts&amp; having prominent anchors parrot its agenda every night at 9 p…	23.0	True	full
528133	528133	60436a4167983600384ae6ae	2021-03-06 11:40:44	[]	[]	Fri Feb 19 05:53:49 +0000 2021	[]	[{"url":"https://t.co/yEw9tRQbpM","expanded_url":"https://mck.co/3qBi9oP","display_url":"mck.co/3qBi9oP","indices":[182,205]}]	Has the stock market lost touch with reality? As we've seen in this pandemic, the overall stock market can do well even when employment and GDP are severely depressed. Here's why 👉 https://t.co/yEw9tRQbpM https://t.co/opHay1ZMW6	426373.0	RT @McKinsey: Has the stock market lost touch with reality? As we've seen in this pandemic, the overall stock market can do well even when…	54.0	True	full
528134	528134	60436a4267983600384ae6b6	2021-03-06 11:40:44	[]	[]	Sat Mar 06 11:39:00 +0000 2021	[]	[{"url":"https://t.co/82ahzaO4ci","expanded_url":"https://www.which.co.uk/news/2021/03/cyprus-will-let-vaccinated-uk-tourists-in-from-may-should-i-book-a-holiday/","display_url":"which.co.uk/news/2021/03/c…","indices":[256,279]}]	Cyprus is opening its borders to vaccinated UK tourists from May 1 - but the UK Govt. has said no holidays abroad until at least 17 May. We recommend you don't book yet But if you do, this is how to ensure your money is safe if you're unable to travel. https://t.co/82ahzaO4ci	92432.0	RT @WhichUK: Cyprus is opening its borders to vaccinated UK tourists from May 1 - but the UK Govt. has said no holidays abroad until at lea…	3745.0	True	full
528135	528135	60436a4267983600384ae6be	2021-03-06 11:40:44	[]	[]	Fri Mar 05 13:00:00 +0000 2021	[]	[{"url":"https://t.co/ydkySBm9Ix","expanded_url":"http://Onlyfans.com/kisscat","display_url":"Onlyfans.com/kisscat","indices":[2,25]},{"url":"https://t.co/ydkySBm9Ix","expanded_url":"http://Onlyfans.com/kisscat","display_url":"Onlyfans.com/kisscat","indices":[157,180]}]	🌶️https://t.co/ydkySBm9Ix -30% for First Month 🎬 +192 full vids 📷 +470 photos 🔞Snapchat Archive ✨Hot Sexy post Everyday 🔥🤤😍 😍Get all + new everyday ---&gt; https://t.co/ydkySBm9Ix https://t.co/1HSkV2Gvo5	35558.0	RT @KissCat_model: 🌶️https://t.co/ydkySBm9Ix -30% for First Month 🎬 +192 full vids 📷 +470 photos 🔞Snapchat Archive ✨Hot Sexy post Everyday…	572241.0	True	full
528136	528136	60436a4267983600384ae6dc	2021-03-06 11:40:45	[]	[]	Wed Mar 03 21:35:11 +0000 2021	[{"text":"LongCovid","indices":[49,59]},{"text":"BildungAberSicher","indices":[159,177]}]	[{"url":"https://t.co/oSG3zqkUvB","expanded_url":"https://twitter.com/ZeroCovAlliance/status/1367139258809647107","display_url":"twitter.com/ZeroCovAllianc…","indices":[178,201]}]	Weltweite Aktion um auf das Leid von Kindern mit #LongCovid Aufmerksam zu machen. Einladung an Kindern ihre Symptome in Solidarität miteinander zu zeichnen. #BildungAberSicher https://t.co/oSG3zqkUvB	56.0	RT @BerlinSicher: Weltweite Aktion um auf das Leid von Kindern mit #LongCovid Aufmerksam zu machen. Einladung an Kindern ihre Symptome in S…	546.0	True	full
528137	528137	60436a4267983600384ae6e0	2021-03-06 11:40:45	[]	[]	Fri Mar 05 14:57:48 +0000 2021	[]	[{"url":"https://t.co/x0jGBtQ9kU","expanded_url":"https://www.elinformadorchile.cl/2021/03/05/noticias-chile-julio-cesar-rodriguez-critico-duramente-a-carabineros-no-pueden-usar-sus-armas-de-fuego/","display_url":"elinformadorchile.cl/2021/03/05/not…","indices":[257,280]}]	Yo te invito a Baquedano un viernes para que te pongas a dialogar con los delincuentes . Anda a una población a tirarle flores a los narcos . Estos personajes son unos apátridas altamente peligrosos para nuestro país. No podemos tolerar estos comentarios https://t.co/x0jGBtQ9kU	12036.0	RT @Sonjitarockstar: Yo te invito a Baquedano un viernes para que te pongas a dialogar con los delincuentes . Anda a una población a tirar…	1793.0	True	full
528138	528138	60436a4267983600384ae6ec	2021-03-06 11:40:45	[]	[]	Fri Mar 05 17:29:31 +0000 2021	[]	[{"url":"https://t.co/38QrdgGEXV","expanded_url":"http://youtu.be/zc-9k1SbJ_Q","display_url":"youtu.be/zc-9k1SbJ_Q","indices":[142,165]}]	Health Secretary Matt Hancock says the Government are not proposing to bring in mandatory vaccinations for NHS staff. Watch talkRADIO LIVE ► https://t.co/38QrdgGEXV @MattHancock https://t.co/ReQmtXbJls	142275.0	RT @talkRADIO: Health Secretary Matt Hancock says the Government are not proposing to bring in mandatory vaccinations for NHS staff. Watch…	144.0	True	full
528139	528139	60436a4267983600384ae6fc	2021-03-06 11:40:45	[]	[{"url":"https://t.co/nchlT3Z9yg","expanded_url":"https://www.deutschlandfunk.de/corona-kanzleramtschef-braun-spricht-von-normalitaet-im.1939.de.html?drn:news_id=1234794","display_url":"deutschlandfunk.de/corona-kanzler…","indices":[139,162]}]		[]	[]			Kanzleramtsminister Braun hat eine vollständige Rücknahme der Corona-Beschränkungen für den Sommer unter Bedingunge… https://t.co/XUyjYIaCr6	49909.0	True	full
528140	528140	60436a4267983600384ae700	2021-03-06 11:40:45	[]	[]	Sat Mar 06 10:34:03 +0000 2021	[]	[{"url":"https://t.co/C0EW2u03yp","expanded_url":"https://www.dailymail.co.uk/news/article-9331709/Andrew-Broggio-fortune-supplying-NHS-kit-spent-thousands-trophy-hunting-wildlife.html?ito=amp_twitter_share-top","display_url":"dailymail.co.uk/news/article-9…","indices":[124,147]}]	He made a fortune supplying NHS then spent thousands 'trophy hunting' this is not conservation it’s just cruelty for profit https://t.co/C0EW2u03yp via @MailOnline	28083.0	RT @domdyer70: He made a fortune supplying NHS then spent thousands 'trophy hunting' this is not conservation it’s just cruelty for profit…	470.0	True	full
528141	528141	60436a4267983600384ae712	2021-03-06 11:40:45	[]	[]	Fri Mar 05 09:45:48 +0000 2021	[{"text":"SaraRinaudo","indices":[83,95]},{"text":"remotework","indices":[97,108]},{"text":"digitisation","indices":[109,122]},{"text":"homeoffice","indices":[123,134]},{"text":"DigitalTransformation","indices":[135,157]}]	[{"url":"https://t.co/rhmau4Jn19","expanded_url":"https://twitter.com/BStBrussels/status/1367759275205029888","display_url":"twitter.com/BStBrussels/st…","indices":[158,181]}]	Looking forward to discuss the situation of remote work with @alexagiussaliba and #SaraRinaudo! #remotework #digitisation #homeoffice #DigitalTransformation https://t.co/rhmau4Jn19	2477.0	RT @win_bee: Looking forward to discuss the situation of remote work with @alexagiussaliba and #SaraRinaudo! #remotework #digitisation #ho…	245.0	True	full
528142	528142	60436a4267983600384ae714	2021-03-06 11:40:45	[]	[]	Fri Mar 05 03:20:36 +0000 2021	[{"text":"sfm","indices":[113,117]},{"text":"sfmoney","indices":[118,126]},{"text":"sfmnews","indices":[127,135]},{"text":"sfmairdrop","indices":[136,147]}]	[{"url":"https://t.co/KjOyUy2u7h","expanded_url":"https://t.me/SfmoneyAirdropBot","display_url":"t.me/SfmoneyAirdrop…","indices":[88,111]}]	𝗔𝗶𝗿𝗱𝗿𝗼𝗽: 𝗦𝗙𝗠𝗢𝗡𝗘𝗬 (𝗦𝗙𝗠) 𝗥𝗲𝘄𝗮𝗿𝗱: 10 SFM (50$) for Join 𝗥𝗲𝗳𝗲𝗿𝗿𝗮𝗹: 3 SFM (15$) Start bot: https://t.co/KjOyUy2u7h #sfm #sfmoney #sfmnews #sfmairdrop https://t.co/oSuHY9yaPr	22307.0	RT @SFMONEY_SFM: 𝗔𝗶𝗿𝗱𝗿𝗼𝗽: 𝗦𝗙𝗠𝗢𝗡𝗘𝗬 (𝗦𝗙𝗠) 𝗥𝗲𝘄𝗮𝗿𝗱: 10 SFM (50$) for Join 𝗥𝗲𝗳𝗲𝗿𝗿𝗮𝗹: 3 SFM (15$) Start bot: https://t.co/KjOyUy2u7h #sfm #sfm…	0.0	True	full
528143	528143	60436a4367983600384ae72a	2021-03-06 11:40:45	[]	[]	Sat Mar 06 11:40:03 +0000 2021	[{"text":"5Mar","indices":[25,30]}]	[{"url":"https://t.co/QG8WLPAfnH","expanded_url":"https://cutt.ly/Eq6Sm7WNy","display_url":"cutt.ly/Eq6Sm7WNy","indices":[218,241]}]	En el balance diario del #5Mar, Freddy Ñáñez explicó que 7 personas murieron de COVID-19. Horas antes, Maduro también confirmó que durante los últimos días murieron dos personas en Caracas a causa de la cepa brasilera https://t.co/QG8WLPAfnH	818577.0	RT @ElPitazoTV: En el balance diario del #5Mar, Freddy Ñáñez explicó que 7 personas murieron de COVID-19. Horas antes, Maduro también confi…	6.0	True	full
528144	528144	60436a4367983600384ae73c	2021-03-06 11:40:46	[]	[]	Sat Mar 06 08:02:58 +0000 2021	[{"text":"DetectiveConan1000","indices":[126,145]},{"text":"DetectiveConan","indices":[146,161]},{"text":"blogpost","indices":[162,171]},{"text":"anime","indices":[172,178]},{"text":"newblogpost","indices":[179,191]},{"text":"blogpostalert","indices":[192,206]}]	[{"url":"https://t.co/X0CoIHRhXo","expanded_url":"https://art-of-an-ime.com/2021/03/06/anime-discussion-celebrating-detective-conans-1000-episode/","display_url":"art-of-an-ime.com/2021/03/06/ani…","indices":[101,124]}]	As of today detective conan will celebrate its 1000th episode, here is a little post to celebrate 🎉 https://t.co/X0CoIHRhXo #DetectiveConan1000 #DetectiveConan #blogpost #anime #newblogpost #blogpostalert	103.0	RT @artof_anime: As of today detective conan will celebrate its 1000th episode, here is a little post to celebrate 🎉 https://t.co/X0CoIHRh…	3172.0	True	full
528145	528145	60436a4367983600384ae744	2021-03-06 11:40:46	[]	[]	Sat Mar 06 07:18:00 +0000 2021	[{"text":"May2WithTimesNow","indices":[117,134]}]	[{"url":"https://t.co/z3lyrJUeDj","expanded_url":"https://www.timesnownews.com/india/article/remove-pm-modis-photo-from-covid-vaccine-certificates-in-election-states-election-commission-to-centre/728860","display_url":"timesnownews.com/india/article/…","indices":[136,159]}]	Remove PM @narendramodi's photo from Covid vaccine certificates in election states: Election Commission to Centre. | #May2WithTimesNow https://t.co/z3lyrJUeDj	9968303.0	RT @TimesNow: Remove PM @narendramodi's photo from Covid vaccine certificates in election states: Election Commission to Centre. | #May2Wit…	392.0	True	full
528146	528146	60436a4367983600384ae748	2021-03-06 11:40:46	[]	[]	Sat Mar 06 11:30:09 +0000 2021	[]	[{"url":"https://t.co/B9Bz6B6TGj","expanded_url":"https://econ.st/3kNIGNB","display_url":"econ.st/3kNIGNB","indices":[151,174]}]	While Germany was initially quick to respond to the pandemic, it has lagged behind in Europe's vaccination drive. Businesses are stepping in to assist https://t.co/B9Bz6B6TGj	25533031.0	RT @TheEconomist: While Germany was initially quick to respond to the pandemic, it has lagged behind in Europe's vaccination drive. Busines…	423.0	True	full
528147	528147	60436a4467983600384ae764	2021-03-06 11:40:46	[]	[]	Sat Mar 06 09:55:55 +0000 2021	[{"text":"RBandME","indices":[64,72]},{"text":"findyourthing","indices":[99,113]},{"text":"redbubble","indices":[114,124]},{"text":"MaskUp","indices":[125,132]},{"text":"NaturePhotography","indices":[133,151]},{"text":"ClimbingIvy","indices":[152,164]},{"text":"Tree","indices":[165,170]},{"text":"BlackWhite","indices":[171,182]},{"text":"Donegal","indices":[183,191]},{"text":"Ireland","indices":[…	[{"url":"https://t.co/vg50YNfUpX","expanded_url":"https://www.redbubble.com/i/mask/Climbing-Ivy-Donegal-bw-by-501ebarron/36727878.9G0D8?asc=u","display_url":"redbubble.com/i/mask/Climbin…","indices":[75,98]}]	Get my art printed on awesome products. Support me at Redbubble #RBandME: https://t.co/vg50YNfUpX #findyourthing #redbubble #MaskUp #NaturePhotography #ClimbingIvy #Tree #BlackWhite #Donegal #Ireland	4474.0	RT @ebarrondonegal: Get my art printed on awesome products. Support me at Redbubble #RBandME: https://t.co/vg50YNfUpX #findyourthing #redb…	512.0	True	full
528148	528148	60436a4467983600384ae778	2021-03-06 11:40:46	[]	[{"url":"https://t.co/jsXCXxS7LG","expanded_url":"https://youtu.be/e6K0ZFXoa6Y","display_url":"youtu.be/e6K0ZFXoa6Y","indices":[161,184]}]		[]	[]			Question : States in the US ARE WAKING UP TO THIS MASK WEARING NONSENSE ARE YOU ? Pls do your own research and ST… https://t.co/5lpng67gjw	3027.0	True	full
528149	528149	60436a4467983600384ae77e	2021-03-06 11:40:47	[]	[]	Sat Mar 06 07:43:06 +0000 2021	[]	[{"url":"https://t.co/4aUzuzX5w8","expanded_url":"https://www.lavanguardia.com/local/valencia/20210305/6264309/chufa-precio-pandemia-huerta-valencia.html","display_url":"lavanguardia.com/local/valencia…","indices":[252,275]}]	La chufa se reafirma como tesoro de la huerta de València en pandemia con récord de precio. Esta temporada el tubérculo se paga a 0,80 euros el kilo, un “máximo histórico” que atribuyen a “una demanda internacional cada vez más diversificada" @raqandu https://t.co/4aUzuzX5w8	12376.0	RT @Senguix: La chufa se reafirma como tesoro de la huerta de València en pandemia con récord de precio. Esta temporada el tubérculo se pag…	725.0	True	full
528150	528150	60436a4467983600384ae7a8	2021-03-06 11:40:47	[]	[]	Sat Mar 06 11:01:40 +0000 2021	[]	[{"url":"https://t.co/jVwr6G0bhT","expanded_url":"https://www.lafm.com.co/politica/no-voto-por-petro-porque-es-uno-de-los-extremos-roy-barreras-en-mayo-de-2020?amp&__twitter_impression=true","display_url":"lafm.com.co/politica/no-vo…","indices":[255,278]}]	Patético lo de @RoyBarreras. No solo por sus saltos políticos de cómico y saltimbanqui, sino por su descarado intento de ocultarlos. En un acto de "transparencia" denuncia su propio trino contra Petro como si fuera suplantado. ¡Después borra su denuncia! https://t.co/jVwr6G0bhT	108675.0	RT @RafaNietoLoaiza: Patético lo de @RoyBarreras. No solo por sus saltos políticos de cómico y saltimbanqui, sino por su descarado intento…	3847.0	True	full
528151	528151	60436a4467983600384ae7b2	2021-03-06 11:40:47	[]	[]	Fri Mar 05 03:20:36 +0000 2021	[{"text":"sfm","indices":[113,117]},{"text":"sfmoney","indices":[118,126]},{"text":"sfmnews","indices":[127,135]},{"text":"sfmairdrop","indices":[136,147]}]	[{"url":"https://t.co/KjOyUy2u7h","expanded_url":"https://t.me/SfmoneyAirdropBot","display_url":"t.me/SfmoneyAirdrop…","indices":[88,111]}]	𝗔𝗶𝗿𝗱𝗿𝗼𝗽: 𝗦𝗙𝗠𝗢𝗡𝗘𝗬 (𝗦𝗙𝗠) 𝗥𝗲𝘄𝗮𝗿𝗱: 10 SFM (50$) for Join 𝗥𝗲𝗳𝗲𝗿𝗿𝗮𝗹: 3 SFM (15$) Start bot: https://t.co/KjOyUy2u7h #sfm #sfmoney #sfmnews #sfmairdrop https://t.co/oSuHY9yaPr	22328.0	RT @SFMONEY_SFM: 𝗔𝗶𝗿𝗱𝗿𝗼𝗽: 𝗦𝗙𝗠𝗢𝗡𝗘𝗬 (𝗦𝗙𝗠) 𝗥𝗲𝘄𝗮𝗿𝗱: 10 SFM (50$) for Join 𝗥𝗲𝗳𝗲𝗿𝗿𝗮𝗹: 3 SFM (15$) Start bot: https://t.co/KjOyUy2u7h #sfm #sfm…	23.0	True	full
528152	528152	60436a4567983600384ae7d2	2021-03-06 11:40:47	[]	[]	Fri Mar 05 08:56:38 +0000 2021	[]	[{"url":"https://t.co/ci2oqxwE0S","expanded_url":"https://www.lefigaro.fr/vox/societe/covid-19-en-democratie-on-ne-peut-lutter-contre-une-epidemie-a-n-importe-quel-prix-20210224","display_url":"lefigaro.fr/vox/societe/co…","indices":[191,214]}]	C'est a gerber ! Au nom de quoi des juristes et des économistes se font les portes paroles laudatifs d'une vaccination de masse à l israélienne ? Et si chacun restait à sa place ? Écœuré ! https://t.co/ci2oqxwE0S	43438.0	RT @DIVIZIO1: C'est a gerber ! Au nom de quoi des juristes et des économistes se font les portes paroles laudatifs d'une vaccination de mas…	23.0	True	full
528153	528153	60436a4567983600384ae7da	2021-03-06 11:40:47	[]	[]	Thu Mar 04 17:35:12 +0000 2021	[]	[{"url":"https://t.co/adNWtbDpdl","expanded_url":"https://www.t-online.de/nachrichten/deutschland/id_89589462/corona-und-migranten-was-wieler-ueber-moscheen-und-rede-tabus-verbreitet-ist-unsinn.html","display_url":"t-online.de/nachrichten/de…","indices":[221,244]}]	Auch wenn es t-online nicht passt, es gibt dieses Tabu. Nach Insider-Informationen hat man sich vereinbart, das Thema Migranten auszuklammern und darüber grundsätzlich nicht mehr zu berichten, da es der AfD nutzen würde. https://t.co/adNWtbDpdl	90105.0	RT @SteinbachErika: Auch wenn es t-online nicht passt, es gibt dieses Tabu. Nach Insider-Informationen hat man sich vereinbart, das Thema M…	1138.0	True	full
528154	528154	60436a4567983600384ae7f2	2021-03-06 11:40:48	[]	[]	Sat Mar 06 07:56:49 +0000 2021	[{"text":"MaskUpWithDSD","indices":[92,106]},{"text":"HappyIndependenceDayGhana","indices":[107,133]}]	[{"url":"https://t.co/IW9gCmy3wm","expanded_url":"http://ghanahealthservice.org/covid19","display_url":"ghanahealthservice.org/covid19","indices":[51,74]}]	Ghana’s Covid-19 cases as at 2nd March 2021 Visit https://t.co/IW9gCmy3wm for the details #MaskUpWithDSD #HappyIndependenceDayGhana 🇬🇭 https://t.co/WO44AtF88r	53040.0	RT @DSD_GHS: Ghana’s Covid-19 cases as at 2nd March 2021 Visit https://t.co/IW9gCmy3wm for the details #MaskUpWithDSD #HappyIndependenceD…	576.0	True	full
528155	528155	60436a4667983600384ae842	2021-03-06 11:40:49	[{"text":"IneptitudCriminal","indices":[205,223]}]	[{"url":"https://t.co/pgQRxN0PPA","expanded_url":"https://www.eleconomista.com.mx/politica/Numero-de-casos-de-Covid-19-en-Mexico-al-05-de-marzo-de-2021-20210305-0074.html","display_url":"eleconomista.com.mx/politica/Numer…","indices":[246,269]}]		[]	[]			2,119,305 casos (6,797 más que ayer) y 189,578 muertes (712 más). Si @lopezobrador_ hubiera protegido a los ciudada… https://t.co/kXPnaXhzaC	10875.0	True	full
528156	528156	60436a4667983600384ae846	2021-03-06 11:40:49	[]	[]	Sat Mar 06 11:34:43 +0000 2021	[{"text":"Corona","indices":[0,7]},{"text":"Pandemie","indices":[8,17]},{"text":"Arzt","indices":[18,23]},{"text":"Berlin","indices":[24,31]},{"text":"Corona","indices":[32,39]}]	[{"url":"https://t.co/BlSDzXYchl","expanded_url":"https://www.youtube.com/watch?v=JMjYI9jhXs4","display_url":"youtube.com/watch?v=JMjYI9…","indices":[122,145]}]	#Corona #Pandemie #Arzt #Berlin #Corona "Freiheit droht - Eine dritte Welle muss her" Das neueste Video in unserem Kanal https://t.co/BlSDzXYchl https://t.co/AgI2XVsZW9	6284.0	RT @markusgaertner: #Corona #Pandemie #Arzt #Berlin #Corona "Freiheit droht - Eine dritte Welle muss her" Das neueste Video in unserem Kan…	437.0	True	full
528157	528157	60436a4667983600384ae848	2021-03-06 11:40:49	[]	[]	Sat Mar 06 08:32:03 +0000 2021	[]	[{"url":"https://t.co/JQFzTFRJsP","expanded_url":"https://on.msnbc.com/30eEZY2","display_url":"on.msnbc.com/30eEZY2","indices":[185,208]}]	"It is totally consistent with modern Republican philosophy that wealthy people get to cut in line," James Carville says about Florida Gov. DeSantis facing vaccine bribery allegations. https://t.co/JQFzTFRJsP	4147173.0	RT @MSNBC: "It is totally consistent with modern Republican philosophy that wealthy people get to cut in line," James Carville says about F…	504.0	True	full
528158	528158	60436a4667983600384ae852	2021-03-06 11:40:49	[{"text":"covid19","indices":[76,84]}]	[{"url":"https://t.co/FdiXzGX1di","expanded_url":"https://sz.de/1.5220759","display_url":"sz.de/1.5220759","indices":[131,154]}]		[]	[]			... die dritte Bedingung: Es muss auch geimpft, nicht gelagert werden ... #covid19 Braun: Normalität im Sommer mö… https://t.co/1sUO3qJtj4	76.0	True	full
528159	528159	60436a4667983600384ae856	2021-03-06 11:40:49	[]	[{"url":"https://t.co/QP2AVpesWD","expanded_url":"http://www.speechtrans.com","display_url":"speechtrans.com","indices":[98,121]}]		[]	[]			VASWS if you want a great zoom telemedicine instant translator currently 90% off during covid try… https://t.co/g62ThW2G1V	6.0	True	full
528160	528160	60436a4667983600384ae86e	2021-03-06 11:40:49	[]	[]	Sat Mar 06 10:00:16 +0000 2021	[{"text":"MakeSchoolsSafe","indices":[126,142]}]	[{"url":"https://t.co/9ygxue3BNW","expanded_url":"http://bit.ly/3kO2Rep","display_url":"bit.ly/3kO2Rep","indices":[189,212]}]	⚠️Please read our advice before Monday⚠️ We must ensure schools do not become ‘vectors of transmission’ for Covid-19 again. #MakeSchoolsSafe Check if the right safety measures in place👇 https://t.co/9ygxue3BNW	74219.0	RT @NEUnion: ⚠️Please read our advice before Monday⚠️ We must ensure schools do not become ‘vectors of transmission’ for Covid-19 again.…	70.0	True	full
528161	528161	60436a4767983600384ae890	2021-03-06 11:40:49	[{"text":"Coronavirus","indices":[128,140]},{"text":"Covid19","indices":[141,149]},{"text":"Maharashtra","indices":[150,162]},{"text":"Punjab","indices":[163,170]}]	[{"url":"https://t.co/0CIV4b9jHM","expanded_url":"https://www.indiatoday.in/coronavirus-outbreak/story/central-teams-maharashtra-punjab-assess-covid-19-situation-1776378-2021-03-06","display_url":"indiatoday.in/coronavirus-ou…","indices":[171,194]}]		[]	[]			The teams are being deployed to assist the state health departments in Covid-19 surveillance, control and containme… https://t.co/JMeyH9EKzC	5547334.0	True	full
528162	528162	60436a4767983600384ae8a8	2021-03-06 11:40:50	[]	[]	Fri Mar 05 23:12:41 +0000 2021	[]	[{"url":"https://t.co/KyEWrIOmP2","expanded_url":"https://www.cnbc.com/amp/2021/03/05/how-the-different-covid-vaccines-will-handle-variants.html","display_url":"cnbc.com/amp/2021/03/05…","indices":[255,278]}]	Hier noch gute Übersicht, wie viel weniger gut Impfungen gegen Südafrika Variante wirken. Sie zu verhindern ist besonders wichtig, 3. Welle mit ihr würde uns hart treffen. Booster Impfungen kommen bald. Einkauf der Booster Impfungen darf nicht misslingen https://t.co/KyEWrIOmP2	394588.0	RT @Karl_Lauterbach: Hier noch gute Übersicht, wie viel weniger gut Impfungen gegen Südafrika Variante wirken. Sie zu verhindern ist besond…	127.0	True	full
528163	528163	60436a4767983600384ae8d0	2021-03-06 11:40:50	[]	[]	Fri Jan 22 16:19:22 +0000 2021	[]	[{"url":"https://t.co/HTYYypdX7G","expanded_url":"https://aion.theoan.com/","display_url":"aion.theoan.com","indices":[82,105]}]	The Open Foundation released its Q4 2020 Annual Report today. Check it out here: https://t.co/HTYYypdX7G And stay tuned for translations into Chinese and Korean.	70038.0	RT @Aion_OAN: The Open Foundation released its Q4 2020 Annual Report today. Check it out here: https://t.co/HTYYypdX7G And stay tuned for…	13.0	True	full
528164	528164	60436a4767983600384ae8d4	2021-03-06 11:40:50	[]	[]	Mon Mar 01 10:01:11 +0000 2021	[{"text":"UKregistereddietitian","indices":[182,204]}]	[{"url":"https://t.co/jr8HPeJMqc","expanded_url":"https://primarycare.onlinesurveys.ac.uk/survey-for-uk-dietitians","display_url":"primarycare.onlinesurveys.ac.uk/survey-for-uk-…","indices":[142,165]}]	UK registered dietitian @BDA_FASG @bdafdg @BDA_Paediatrics who manage children and adults with eczema in the UK? Share your practice with us https://t.co/jr8HPeJMqc before 15 March #UKregistereddietitian	1800.0	RT @PaedDietitian: UK registered dietitian @BDA_FASG @bdafdg @BDA_Paediatrics who manage children and adults with eczema in the UK? Share…	1205.0	True	full
528165	528165	60436a4867983600384ae900	2021-03-06 11:40:50	[]	[]	Sat Mar 06 11:39:12 +0000 2021	[{"text":"DEMVOICE1","indices":[88,98]},{"text":"wtpBLUE","indices":[104,112]},{"text":"wtpEARTH","indices":[113,122]},{"text":"StimulusCheck","indices":[125,139]}]	[{"url":"https://t.co/v9YhdsYLXq","expanded_url":"https://www.washingtonpost.com/us-policy/2021/03/06/biden-stimulus-covid-relief/","display_url":"washingtonpost.com/us-policy/2021…","indices":[209,232]}]	BREAKING: $130 billion to schools, billions for a national vaccine program and more. #DEMVOICE1 💯🇺🇸 #wtpBLUE #wtpEARTH🌎 #StimulusCheck❗🎈🎊 Senate grinds toward passage of $1.9 trillion Biden relief plan https://t.co/v9YhdsYLXq	41027.0	RT @sergeivote: BREAKING: $130 billion to schools, billions for a national vaccine program and more. #DEMVOICE1 💯🇺🇸 #wtpBLUE #wtpEARTH🌎…	3149.0	True	full
528166	528166	60436a4867983600384ae902	2021-03-06 11:40:50	[]	[]	Sat Mar 06 11:00:48 +0000 2021	[{"text":"coronavirus","indices":[65,77]}]	[{"url":"https://t.co/0JjvkUPL4S","expanded_url":"http://ow.ly/uFuR50DRayX","display_url":"ow.ly/uFuR50DRayX","indices":[224,247]}]	Our latest interactive article explores job vulnerability in the #coronavirus pandemic. Learn whether jobs with key worker status or remote working abilities were more or less likely to experience furlough or a drop in pay https://t.co/0JjvkUPL4S https://t.co/XlmOEoZC5m	329935.0	RT @ONS: Our latest interactive article explores job vulnerability in the #coronavirus pandemic. Learn whether jobs with key worker status…	3470.0	True	full
528167	528167	60436a4867983600384ae906	2021-03-06 11:40:50	[]	[]	Fri Mar 05 17:41:27 +0000 2021	[]	[{"url":"https://t.co/udgvwj3LRd","expanded_url":"https://www.bloomberg.com/news/articles/2021-02-17/one-third-of-u-s-troops-decline-covid-19-vaccine-pentagon-says","display_url":"bloomberg.com/news/articles/…","indices":[184,207]},{"url":"https://t.co/VNDt5FBQDT","expanded_url":"https://www.cnbc.com/2021/02/09/covid-vaccine-60percent-of-nursing-home-staff-refused-shots-walgreens-exec-says.html",…	Just wondering if people consider the 60% of nursing home staffers and 1/3 of US troops declining the experimental COVID-19 vaccine to all be "crazy anti-vaxxer conspiracy theorists" https://t.co/udgvwj3LRd https://t.co/VNDt5FBQDT	99882.0	RT @_whitneywebb: Just wondering if people consider the 60% of nursing home staffers and 1/3 of US troops declining the experimental COVID-…	11.0	True	full
528168	528168	60436a4867983600384ae914	2021-03-06 11:40:51	[]	[]	Sat Mar 06 08:59:58 +0000 2021	[{"text":"Giveaway","indices":[1,10]},{"text":"Hummingbird","indices":[43,55]},{"text":"NFTStamp","indices":[56,65]},{"text":"wax","indices":[148,152]},{"text":"NFTs","indices":[219,224]},{"text":"nftart","indices":[225,232]},{"text":"nftcollector","indices":[233,246]},{"text":"NFTGiveaway","indices":[247,259]},{"text":"NFTartist","indices":[260,270]}]	[{"url":"https://t.co/Ww7fWGmSDR","expanded_url":"https://wax.atomichub.io/drops/5166","display_url":"wax.atomichub.io/drops/5166","indices":[91,114]}]	🔥#Giveaway again🔥 oh my god, it's a cube #Hummingbird #NFTStamp cube for sale 14:00 CET https://t.co/Ww7fWGmSDR 35 mints total, 15 for drop, 25 #wax Retweet,like and tag 3 friends 1 winner will get one for free🙉 #NFTs #nftart #nftcollector #NFTGiveaway #NFTartist https://t.co/udybFZqwg5	1704.0	RT @MosaicNFTArt: 🔥#Giveaway again🔥 oh my god, it's a cube #Hummingbird #NFTStamp cube for sale 14:00 CET https://t.co/Ww7fWGmSDR 35 mi…	64.0	True	full
528169	528169	60436a4867983600384ae924	2021-03-06 11:40:51	[]	[{"url":"https://t.co/nYNe74q5AA","expanded_url":"https://www.instagram.com/p/CL_8x9VB4Wb/","display_url":"instagram.com/p/CL_8x9VB4Wb/","indices":[154,177]}]		[]	[]			Estudantes, docentes, pessoal técnico administrativo, estudantes egressas/os, além da comunidade externa devem resp… https://t.co/NsvDj2qsr3	180.0	True	full
528170	528170	60436a4867983600384ae92e	2021-03-06 11:40:51	[]	[]	Thu Mar 04 23:47:12 +0000 2021	[]	[{"url":"https://t.co/xrOGovHzPk","expanded_url":"http://onlyfans.com/musclesandtacos","display_url":"onlyfans.com/musclesandtacos","indices":[26,49]}]	March is here already and https://t.co/xrOGovHzPk with its extensive video and pic catalog is just for 3.00 $. Subscribe today! Lots of hot bear fun! https://t.co/tKtcyhuAwD	41472.0	RT @walia12: March is here already and https://t.co/xrOGovHzPk with its extensive video and pic catalog is just for 3.00 $. Subscribe today…	8473.0	True	full
528171	528171	60436a4967983600384ae954	2021-03-06 11:40:51	[]	[]	Fri Mar 05 23:53:19 +0000 2021	[{"text":"ResignBorisJohnson","indices":[110,129]},{"text":"ResignJohnson","indices":[130,144]},{"text":"ToriesOut","indices":[145,155]}]	[{"url":"https://t.co/ENRDCmyYqL","expanded_url":"https://www.independent.co.uk/news/uk/politics/boris-johnson-covid-contracts-court-b1813003.html?amp","display_url":"independent.co.uk/news/uk/politi…","indices":[158,181]}]	Parliamentary code: “Ministers who knowingly mislead Parliament will be expected to offer their resignation” #ResignBorisJohnson #ResignJohnson #ToriesOut https://t.co/ENRDCmyYqL	961.0	RT @OnlyEnnui: Parliamentary code: “Ministers who knowingly mislead Parliament will be expected to offer their resignation” #ResignBorisJo…	33.0	True	full
528172	528172	60436a4967983600384ae956	2021-03-06 11:40:51	[]	[]	Fri Mar 05 16:41:32 +0000 2021	[{"text":"UnrestrictedBioweapon","indices":[108,130]}]	[{"url":"https://t.co/t4Ca9CiqNP","expanded_url":"https://twitter.com/alisonannyoung/status/1367846116780171270","display_url":"twitter.com/alisonannyoung…","indices":[131,154]}]	Welcome to the real dark world: Science Or Medieval Religion? - the untouchable truth of origin of COVID-19 #UnrestrictedBioweapon https://t.co/t4Ca9CiqNP	78915.0	RT @DrLiMengYAN1: Welcome to the real dark world: Science Or Medieval Religion? - the untouchable truth of origin of COVID-19 #Unrestricted…	44.0	True	full
528173	528173	60436a4967983600384ae974	2021-03-06 11:40:52	[]	[]	Sat Mar 06 11:12:03 +0000 2021	[{"text":"EFL","indices":[73,77]}]	[{"url":"https://t.co/LrfS2kr5mo","expanded_url":"https://beltabelgium.com/how-to-register","display_url":"beltabelgium.com/how-to-register","indices":[253,276]}]	Literary texts, fandoms, games and creative writing in the communicative #EFL classroom? Find out how we do it at the 2021 @BELTABelgium Day Online on March 20, 15.20-16.00 CET. We will share ready-made materials for teaching. Register before March 13: https://t.co/LrfS2kr5mo	222.0	RT @FanTALES_EU: Literary texts, fandoms, games and creative writing in the communicative #EFL classroom? Find out how we do it at the 2021…	1528.0	True	full
528174	528174	60436a4967983600384ae994	2021-03-06 11:40:52	[]	[]	Thu Mar 04 18:11:37 +0000 2021	[]	[{"url":"https://t.co/6y4pXJQ83l","expanded_url":"https://www.ohchr.org/EN/NewsEvents/Pages/DisplayNews.aspx?NewsID=26845&LangID=E","display_url":"ohchr.org/EN/NewsEvents/…","indices":[261,284]}]	Just released my report to HR Council on the crisis in Myanmar: "While the future of Myanmar will be determined by its people, the intl community must act urgently &amp; decisively to support them." I then recommend how. Link to news release &amp; report here: https://t.co/6y4pXJQ83l https://t.co/R3OfRtSNhu	192351.0	RT @RapporteurUn: Just released my report to HR Council on the crisis in Myanmar: "While the future of Myanmar will be determined by its pe…	15.0	True	full
528175	528175	60436a4a67983600384ae9ae	2021-03-06 11:40:52	[]	[]	Sat Mar 06 08:02:00 +0000 2021	[{"text":"COVID19","indices":[50,58]}]	[{"url":"https://t.co/34PC2bLmUA","expanded_url":"https://wb.forms.fm/youthoncovid19","display_url":"wb.forms.fm/youthoncovid19","indices":[250,273]}]	Young people have been among the most affected by #COVID19. Now, the @WorldBank wants to hear from them about how they are poised to play a key role in recovering better from the pandemic. If you are 18-35 years old, submit your video with ideas: https://t.co/34PC2bLmUA https://t.co/krNRnOyJnQ	13657891.0	RT @UN: Young people have been among the most affected by #COVID19. Now, the @WorldBank wants to hear from them about how they are poised…	475.0	True	full
528176	528176	60436a4a67983600384ae9cc	2021-03-06 11:40:53	[]	[]	Sat Mar 06 10:53:03 +0000 2021	[]	[{"url":"https://t.co/qwP084iz29","expanded_url":"https://nyti.ms/30kwHh8","display_url":"nyti.ms/30kwHh8","indices":[234,257]}]	Protesters clashed with police in Paraguay’s capital, Asunción, late on Friday as anger over the government’s handling of the coronavirus crisis boiled onto the streets and forced the resignation of the country’s top health official. https://t.co/qwP084iz29	2109492.0	RT @nytimesworld: Protesters clashed with police in Paraguay’s capital, Asunción, late on Friday as anger over the government’s handling of…	485.0	True	full
528177	528177	60436a4a67983600384ae9ce	2021-03-06 11:40:53	[]	[]	Sat Mar 06 09:19:53 +0000 2021	[]	[{"url":"https://t.co/czLIatNNn0","expanded_url":"https://www.independent.co.uk/news/health/covid-nhs-pay-rise-latest-b1813231.html","display_url":"independent.co.uk/news/health/co…","indices":[205,228]}]	The Tories have broken their own promises to NHS staff on pay. In cutting pay and snatching away what was due to NHS staff, Rishi Sunak proves once again you simply can’t trust the Tories with the NHS. https://t.co/czLIatNNn0	97259.0	RT @JonAshworth: The Tories have broken their own promises to NHS staff on pay. In cutting pay and snatching away what was due to NHS sta…	750.0	True	full
528178	528178	60436a4a67983600384ae9d2	2021-03-06 11:40:53	[]	[]	Sat Mar 06 11:26:36 +0000 2021	[]	[{"url":"https://t.co/Pn7kJ7ivpS","expanded_url":"https://larepublica.pe/sociedad/2021/03/06/ins-variante-brasilena-de-la-covid-19-tiene-una-gran-transmisibilidad/","display_url":"larepublica.pe/sociedad/2021/…","indices":[243,266]}]	INS: variante brasileña de la COVID-19 tiene una “gran transmisibilidad” La variante P1, como también se le conoce, fue encontrada en pacientes de Lima, Huánuco, Caballococha (Loreto) e Iquitos, afirmó César Cabezas, director de la entidad. https://t.co/Pn7kJ7ivpS	2349817.0	RT @larepublica_pe: INS: variante brasileña de la COVID-19 tiene una “gran transmisibilidad” La variante P1, como también se le conoce, fu…	1191.0	True	full
528179	528179	60436a4a67983600384ae9d8	2021-03-06 11:40:53	[]	[]	Thu Mar 04 18:11:37 +0000 2021	[]	[{"url":"https://t.co/6y4pXJQ83l","expanded_url":"https://www.ohchr.org/EN/NewsEvents/Pages/DisplayNews.aspx?NewsID=26845&LangID=E","display_url":"ohchr.org/EN/NewsEvents/…","indices":[261,284]}]	Just released my report to HR Council on the crisis in Myanmar: "While the future of Myanmar will be determined by its people, the intl community must act urgently &amp; decisively to support them." I then recommend how. Link to news release &amp; report here: https://t.co/6y4pXJQ83l https://t.co/R3OfRtSNhu	192351.0	RT @RapporteurUn: Just released my report to HR Council on the crisis in Myanmar: "While the future of Myanmar will be determined by its pe…	22.0	True	full
528180	528180	60436a4a67983600384ae9e4	2021-03-06 11:40:53	[{"text":"redbubble","indices":[64,74]},{"text":"case","indices":[75,80]},{"text":"shirts","indices":[81,88]},{"text":"mask","indices":[89,94]},{"text":"clothes","indices":[95,103]},{"text":"item","indices":[107,112]},{"text":"gift","indices":[113,118]},{"text":"funny","indices":[119,125]},{"text":"fresh","indices":[126,132]},{"text":"meme","indices":[133,138]},{"text":"trend","indices":[139,145]…	[{"url":"https://t.co/w4YjzwUKzz","expanded_url":"https://www.redbubble.com/people/ESOOG/shop","display_url":"redbubble.com/people/ESOOG/s…","indices":[13,36]},{"url":"https://t.co/cNV1Ffm3hn","expanded_url":"https://www.redbubble.com/i/iphone-case/fresh-avocado-spongebob-by-ESOOG/72435198.C0UE4?asc=u","display_url":"redbubble.com/i/iphone-case/…","indices":[38,61]}]		[]	[]			Get item!!! https://t.co/w4YjzwUKzz https://t.co/cNV1Ffm3hn #redbubble #case #shirts #mask #clothes #item… https://t.co/i3FhFxzqzk	0.0	True	full
528181	528181	60436a4b67983600384ae9f6	2021-03-06 11:40:53	[]	[]	Fri Mar 05 12:10:44 +0000 2021	[]	[{"url":"https://t.co/wCosyQESQU","expanded_url":"https://maison-artemisia.org/actualites/vie-de-l-association/lartemisia-annua-alternative-peu-couteuse-contre-la-covid-19-des-pistes-tres-prometteuses/","display_url":"maison-artemisia.org/actualites/vie…","indices":[120,143]}]	🔴ARTEMISIA ANNUA est un remarquable et puissant anti-viral. Le point sur les études effectuées concernant le COVID-19 🔴 https://t.co/wCosyQESQU	4769.0	RT @JuliaCerisi: 🔴ARTEMISIA ANNUA est un remarquable et puissant anti-viral. Le point sur les études effectuées concernant le COVID-19 🔴 ht…	58.0	True	full
528182	528182	60436a4b67983600384aea14	2021-03-06 11:40:54	[]	[]	Fri Mar 05 23:13:40 +0000 2021	[]	[{"url":"https://t.co/JL7ZHRc3RW","expanded_url":"https://www.nytimes.com/2021/03/05/opinion/us-covid-black-people.html","display_url":"nytimes.com/2021/03/05/opi…","indices":[257,280]}]	I've been wanting to scream this from the top of my lungs for a while: STOP CALLING BLACK PEOPLE VACCINE HESITANT But now, I can also say, read why in my first ever article in @nytimes!!!!!!!!!!!!!!!!!!!!!! Short thread (with less exclamation marks lol) https://t.co/JL7ZHRc3RW	35695.0	RT @RheaBoydMD: I've been wanting to scream this from the top of my lungs for a while: STOP CALLING BLACK PEOPLE VACCINE HESITANT But now,…	1864.0	True	full
528183	528183	60436a4b67983600384aea32	2021-03-06 11:40:54	[]	[]	Sat Mar 06 09:13:00 +0000 2021	[{"text":"selfcare","indices":[16,25]},{"text":"UKGiftHour","indices":[95,106]},{"text":"UKGiftAM","indices":[107,116]},{"text":"MHHSBD","indices":[117,124]},{"text":"MothersDay2021","indices":[125,140]},{"text":"gift","indices":[141,146]}]	[{"url":"https://t.co/VvdcwEH8uE","expanded_url":"https://etsy.me/3rpEVAz","display_url":"etsy.me/3rpEVAz","indices":[70,93]}]	Give yourself a #selfcare treat with our aromatherapy range. 15% off https://t.co/VvdcwEH8uE #UKGiftHour #UKGiftAM #MHHSBD #MothersDay2021 #gift https://t.co/bfnHRGzvIm	9340.0	RT @NaturaEmporium: Give yourself a #selfcare treat with our aromatherapy range. 15% off https://t.co/VvdcwEH8uE #UKGiftHour #UKGiftAM #M…	3540.0	True	full
528184	528184	60436a4b67983600384aea3c	2021-03-06 11:40:54	[]	[]	Sat Mar 06 10:31:09 +0000 2021	[{"text":"MorningBriefing","indices":[212,228]}]	[{"url":"https://t.co/T0yMVV7DcU","expanded_url":"https://www.thepioneer.de/originals/steingarts-morning-briefing-spezial/podcasts/trost","display_url":"thepioneer.de/originals/stei…","indices":[239,262]}]	Schriftstellerin Thea Dorn über ihren Briefroman "Trost", in dem die Hauptfigur mit den Folgen der Corona-Pandemie hadert, mit ihrer Ohnmacht und mit der Frage, wie man mit der eigenen Wut konstruktiv umgeht: im #MorningBriefing-Spezial👉🏻 https://t.co/T0yMVV7DcU https://t.co/d9EZgEjycf	32794.0	RT @gaborsteingart: Schriftstellerin Thea Dorn über ihren Briefroman "Trost", in dem die Hauptfigur mit den Folgen der Corona-Pandemie hade…	2874.0	True	full
528185	528185	60436a4c67983600384aea40	2021-03-06 11:40:54	[]	[]	Fri Mar 05 23:53:19 +0000 2021	[{"text":"ResignBorisJohnson","indices":[110,129]},{"text":"ResignJohnson","indices":[130,144]},{"text":"ToriesOut","indices":[145,155]}]	[{"url":"https://t.co/ENRDCmyYqL","expanded_url":"https://www.independent.co.uk/news/uk/politics/boris-johnson-covid-contracts-court-b1813003.html?amp","display_url":"independent.co.uk/news/uk/politi…","indices":[158,181]}]	Parliamentary code: “Ministers who knowingly mislead Parliament will be expected to offer their resignation” #ResignBorisJohnson #ResignJohnson #ToriesOut https://t.co/ENRDCmyYqL	961.0	RT @OnlyEnnui: Parliamentary code: “Ministers who knowingly mislead Parliament will be expected to offer their resignation” #ResignBorisJo…	1347.0	True	full
528186	528186	60436a4c67983600384aea46	2021-03-06 11:40:54	[]	[]	Fri Mar 05 09:36:57 +0000 2021	[]	[{"url":"https://t.co/DPypxIdq1L","expanded_url":"https://jinshuju.net/f/MAo4DF","display_url":"jinshuju.net/f/MAo4DF","indices":[137,160]},{"url":"https://t.co/rERDvL6FUi","expanded_url":"https://bit.ly/3sUTzzZ","display_url":"bit.ly/3sUTzzZ","indices":[251,274]}]	Celebrate $JULD listing with us! Period: 3/5, 18:00 - 3/11, 24:00 (GMT +8) 1. Follow us &amp; retweet this post. 2. Fill out this form: https://t.co/DPypxIdq1L 20 winners to get 15 JULD each Trade $JULD for an extra 3000 JULD reward pool! Read more: https://t.co/rERDvL6FUi @JulSwap https://t.co/hxUkGCScrX	17851.0	RT @BiKiEnglish: Celebrate $JULD listing with us! Period: 3/5, 18:00 - 3/11, 24:00 (GMT +8) 1. Follow us &amp; retweet this post. 2. Fill out…	172.0	True	full
528187	528187	60436a4c67983600384aea54	2021-03-06 11:40:54	[]	[]	Fri Mar 05 16:25:18 +0000 2021	[]	[{"url":"https://t.co/hcGG4tN7Gv","expanded_url":"https://twitter.com/repjimbanks/status/1367860747640967177","display_url":"twitter.com/repjimbanks/st…","indices":[144,167]}]	Just a reminder that Jim Banks reported a fellow member of Congress to the Sgt. at Arms because the Rep wore a face mask with a pot leaf on it. https://t.co/hcGG4tN7Gv	543.0	RT @dharmabum974: Just a reminder that Jim Banks reported a fellow member of Congress to the Sgt. at Arms because the Rep wore a face mask…	571.0	True	full
528188	528188	60436a4c67983600384aea56	2021-03-06 11:40:54	[]	[]	Sat Mar 06 11:39:20 +0000 2021	[{"text":"followback","indices":[106,117]},{"text":"siguemeytesigo","indices":[120,135]},{"text":"business","indices":[138,147]}]	[{"url":"https://t.co/ymRIFLzPLG","expanded_url":"https://cutt.ly/IlKzxyh","display_url":"cutt.ly/IlKzxyh","indices":[52,75]},{"url":"https://t.co/dUstTC092y","expanded_url":"https://youtu.be/eh3ht5c69OU","display_url":"youtu.be/eh3ht5c69OU","indices":[80,103]}]	Europe’s Vaccine Struggle Will Change Its Politics (https://t.co/ymRIFLzPLG​ ) (https://t.co/dUstTC092y) (#followback) (#siguemeytesigo) (#business)	18768.0	RT @iElielSepulchro: Europe’s Vaccine Struggle Will Change Its Politics (https://t.co/ymRIFLzPLG​ ) (https://t.co/dUstTC092y) (#followback)…	483.0	True	full
528189	528189	60436a4c67983600384aea5a	2021-03-06 11:40:54	[]	[{"url":"https://t.co/E1rYHKABXS","expanded_url":"https://bbc.in/3c5KQED","display_url":"bbc.in/3c5KQED","indices":[158,181]}]		[]	[]			More than 1,000 people came forward on the first day of Covid surge testing after a variant from South Africa was d… https://t.co/GGhASRxm2U	34334.0	True	full
528190	528190	60436a4c67983600384aea76	2021-03-06 11:40:54	[{"text":"twexit","indices":[0,7]}]	[{"url":"https://t.co/OUZEON93ak","expanded_url":"https://gab.com/JVSantacreu/posts/105842649440492340","display_url":"gab.com/JVSantacreu/po…","indices":[236,259]}]		[]	[]			#twexit @JVSantacreu ¿Sigues en Twitter alimentando a tu enemigo? - Hoy leía esta aberrante noticia, una más: “Los… https://t.co/Og7Ll3dT5z	20195.0	True	full
528191	528191	60436a4c67983600384aea78	2021-03-06 11:40:55	[]	[]	Sat Mar 06 02:23:49 +0000 2021	[{"text":"PabloCeli","indices":[57,67]},{"text":"Censura","indices":[185,193]},{"text":"Autocensura","indices":[195,207]},{"text":"EncuentroCasual","indices":[229,245]}]	[{"url":"https://t.co/XmFpwlC7MY","expanded_url":"https://twitter.com/RodasColoma/status/1368021994151743489","display_url":"twitter.com/RodasColoma/st…","indices":[280,303]}]	Hoy la Fiscalía inició la Indagación Previa en contra de #PabloCeli, tema importante para el país, así lo entendió el reportero de @teleamazonasec, pero la noticia nunca salió al aire¡ #Censura? #Autocensura ? tan grave como el #EncuentroCasual del que no se supo el contenido 🤔 https://t.co/XmFpwlC7MY	22653.0	RT @robinrobles: Hoy la Fiscalía inició la Indagación Previa en contra de #PabloCeli, tema importante para el país, así lo entendió el repo…	219.0	True	full
528192	528192	60436a4c67983600384aea8c	2021-03-06 11:40:55	[]	[]	Sat Mar 06 10:50:21 +0000 2021	[{"text":"Covid","indices":[43,49]},{"text":"NoCovid","indices":[56,64]},{"text":"dontplayitdown","indices":[65,80]},{"text":"GenesenIstNichtGesund","indices":[81,103]},{"text":"Mutation","indices":[104,113]},{"text":"staysafe","indices":[114,123]},{"text":"StayHome","indices":[124,133]}]	[{"url":"https://t.co/8kbkcVDm71","expanded_url":"https://www.focus.de/gesundheit/coronavirus/foto-projekt-des-uniklinikums-tuebingen-bilder-die-bewegen-ein-blick-hinter-die-tueren-einer-covid-intensivstation_id_13047204.html","display_url":"focus.de/gesundheit/cor…","indices":[136,159]}]	Diese Bilder bewegen! Ein Einblick auf die #Covid ITS! #NoCovid #dontplayitdown #GenesenIstNichtGesund #Mutation #staysafe #StayHome https://t.co/8kbkcVDm71	1418.0	RT @Echt_jetzt_: Diese Bilder bewegen! Ein Einblick auf die #Covid ITS! #NoCovid #dontplayitdown #GenesenIstNichtGesund #Mutation #staysaf…	81.0	True	full
528193	528193	60436a4c67983600384aea8e	2021-03-06 11:40:55	[]	[]	Fri Mar 05 03:20:36 +0000 2021	[{"text":"sfm","indices":[113,117]},{"text":"sfmoney","indices":[118,126]},{"text":"sfmnews","indices":[127,135]},{"text":"sfmairdrop","indices":[136,147]}]	[{"url":"https://t.co/KjOyUy2u7h","expanded_url":"https://t.me/SfmoneyAirdropBot","display_url":"t.me/SfmoneyAirdrop…","indices":[88,111]}]	𝗔𝗶𝗿𝗱𝗿𝗼𝗽: 𝗦𝗙𝗠𝗢𝗡𝗘𝗬 (𝗦𝗙𝗠) 𝗥𝗲𝘄𝗮𝗿𝗱: 10 SFM (50$) for Join 𝗥𝗲𝗳𝗲𝗿𝗿𝗮𝗹: 3 SFM (15$) Start bot: https://t.co/KjOyUy2u7h #sfm #sfmoney #sfmnews #sfmairdrop https://t.co/oSuHY9yaPr	22330.0	RT @SFMONEY_SFM: 𝗔𝗶𝗿𝗱𝗿𝗼𝗽: 𝗦𝗙𝗠𝗢𝗡𝗘𝗬 (𝗦𝗙𝗠) 𝗥𝗲𝘄𝗮𝗿𝗱: 10 SFM (50$) for Join 𝗥𝗲𝗳𝗲𝗿𝗿𝗮𝗹: 3 SFM (15$) Start bot: https://t.co/KjOyUy2u7h #sfm #sfm…	27.0	True	full
528194	528194	60436a4d67983600384aeae6	2021-03-06 11:40:56	[]	[]	Sat Mar 06 05:43:48 +0000 2021	[{"text":"Vaccine","indices":[121,129]},{"text":"Awaazthevoice","indices":[176,190]}]	[{"url":"https://t.co/csGkg9dh96","expanded_url":"https://www.awazthevoice.in/newsdetail/Muslim-ulema-not-public-should-debate-the-vaccine-Madani-169.html","display_url":"awazthevoice.in/newsdetail/Mus…","indices":[191,214]}]	"It could be disastrous," if there is not strong community engagement from governments and health care workers regarding #Vaccine knowledge for people looking forward to it..! #Awaazthevoice https://t.co/csGkg9dh96	35.0	RT @ShackchamDevdh1: "It could be disastrous," if there is not strong community engagement from governments and health care workers regardi…	21.0	True	full
528195	528195	60436a4d67983600384aeaec	2021-03-06 11:40:56	[]	[]	Sat Mar 06 02:47:03 +0000 2021	[]	[{"url":"https://t.co/EnBdWNTgkU","expanded_url":"https://www.politico.com/news/2021/03/05/manchin-biden-covid-aid-plan-473963","display_url":"politico.com/news/2021/03/0…","indices":[224,247]}]	'No idea what he's doing': Manchin perplexes with Covid aid power play In the end, it took a direct call from President Biden, a meeting with Schumer and significant concessions to get Manchin on board. ⁦@marianne_levine⁩ https://t.co/EnBdWNTgkU	118932.0	RT @burgessev: 'No idea what he's doing': Manchin perplexes with Covid aid power play In the end, it took a direct call from President Bid…	69.0	True	full
528196	528196	60436a4d67983600384aeaf2	2021-03-06 11:40:56	[]	[]	Sat Mar 06 11:27:45 +0000 2021	[]	[{"url":"https://t.co/ca8RB8OZFT","expanded_url":"https://www1.folha.uol.com.br/mercado/2021/03/novas-restricoes-devem-aumentar-numero-de-desempregados-e-falencias.shtml?utm_source=twitter&utm_medium=social&utm_campaign=comptw","display_url":"www1.folha.uol.com.br/mercado/2021/0…","indices":[197,220]}]	A manchete deveria ser: "A não extensão do PRONAMPE ameaça empresas que colaboram em conter a pandemia". Mais uma vez, "passa-se o pano" para o GovFed e culpa-se governos estaduais e municipais. https://t.co/ca8RB8OZFT	33371.0	RT @PauloLotufo: A manchete deveria ser: "A não extensão do PRONAMPE ameaça empresas que colaboram em conter a pandemia". Mais uma vez, "pa…	68.0	True	full
528197	528197	60436a4d67983600384aeaf4	2021-03-06 11:40:56	[]	[]	Fri Mar 05 17:41:27 +0000 2021	[]	[{"url":"https://t.co/udgvwj3LRd","expanded_url":"https://www.bloomberg.com/news/articles/2021-02-17/one-third-of-u-s-troops-decline-covid-19-vaccine-pentagon-says","display_url":"bloomberg.com/news/articles/…","indices":[184,207]},{"url":"https://t.co/VNDt5FBQDT","expanded_url":"https://www.cnbc.com/2021/02/09/covid-vaccine-60percent-of-nursing-home-staff-refused-shots-walgreens-exec-says.html",…	Just wondering if people consider the 60% of nursing home staffers and 1/3 of US troops declining the experimental COVID-19 vaccine to all be "crazy anti-vaxxer conspiracy theorists" https://t.co/udgvwj3LRd https://t.co/VNDt5FBQDT	99882.0	RT @_whitneywebb: Just wondering if people consider the 60% of nursing home staffers and 1/3 of US troops declining the experimental COVID-…	191.0	True	full
528198	528198	60436a4e67983600384aeb0c	2021-03-06 11:40:56	[]	[]	Sat Mar 06 09:09:02 +0000 2021	[]	[{"url":"https://t.co/gdqtWmAU8x","expanded_url":"https://app.rarible.com/token/0xd07dc4262bcdbf85190c01c996b4c06a461d2430:220604:0x8a2caaf0246aff5478f2e86f0f8156b254287436","display_url":"app.rarible.com/token/0xd07dc4…","indices":[167,190]}]	The exclusive "Hodl Forever (Chainlink) collectibles. This piece of art will only ever have 111 replicas. Made by @chainlinkangel ⭐ Drop your $ETH address here 👇 https://t.co/gdqtWmAU8x https://t.co/K4q6ZKTvYg	2619.0	RT @chainlinkangel: The exclusive "Hodl Forever (Chainlink) collectibles. This piece of art will only ever have 111 replicas. Made by @ch…	70.0	True	full
528199	528199	60436a4e67983600384aeb0e	2021-03-06 11:40:56	[]	[]	Thu Mar 04 19:07:20 +0000 2021	[]	[{"url":"https://t.co/MXB3mYLBnN","expanded_url":"https://www.cbo.gov/publication/56977","display_url":"cbo.gov/publication/56…","indices":[210,233]}]	If current laws governing taxes and spending generally remained unchanged, federal debt held by the public would reach 107% of GDP in 2031 (surpassing its historical high) and would exceed 200% of GDP by 2051. https://t.co/MXB3mYLBnN	30408.0	RT @USCBO: If current laws governing taxes and spending generally remained unchanged, federal debt held by the public would reach 107% of G…	5.0	True	full
528200	528200	60436a4e67983600384aeb30	2021-03-06 11:40:57	[]	[]	Sat Mar 06 04:45:24 +0000 2021	[]	[{"url":"https://t.co/gUQEwGG7k4","expanded_url":"http://onlyfans.com/airensl","display_url":"onlyfans.com/airensl","indices":[63,86]}]	green mask goddess ✨Subscribe full contents ✨. 🔥https://t.co/gUQEwGG7k4 🔥. @jockosrocket @Jamie_Fiel @Samuel_Version5 @usedtobedestiny @masinofan1 @SexyTgirls69 @Here_Diversity @lucaslotte3 https://t.co/saP7oQOXda	12917.0	RT @Airenbkk: green mask goddess ✨Subscribe full contents ✨. 🔥https://t.co/gUQEwGG7k4 🔥. @jockosrocket @Jamie_Fiel @Sam…	1823.0	True	full
528201	528201	60436a4e67983600384aeb44	2021-03-06 11:40:57	[]	[]	Sat Mar 06 11:01:07 +0000 2021	[]	[{"url":"https://t.co/soHenil4RY","expanded_url":"https://nbcnews.to/3rlJTyc","display_url":"nbcnews.to/3rlJTyc","indices":[138,161]}]	Former President Trump and Melania Trump quietly received Covid-19 vaccine at the White House in January, a Trump advisor tells @NBCNews. https://t.co/soHenil4RY	8382939.0	RT @NBCNews: Former President Trump and Melania Trump quietly received Covid-19 vaccine at the White House in January, a Trump advisor tell…	36.0	True	full
528202	528202	60436a4e67983600384aeb46	2021-03-06 11:40:57	[]	[]	Thu Mar 04 15:46:34 +0000 2021	[]	[{"url":"https://t.co/VjYzypu8lX","expanded_url":"https://www.gov.uk/government/publications/coronavirus-covid-19-vaccine-adverse-reactions/coronavirus-vaccine-summary-of-yellow-card-reporting","display_url":"gov.uk/government/pub…","indices":[226,249]}]	UPDATE to Pfizer and AstraZeneca Yellow Card System. (Report Run 9 Dec to 21 Feb) Pfizer: Reactions: 85,179 Blindness: 12 Deaths: 212 AstraZeneca: Reactions: 157,637 Blindness: 23. Deaths: 244 https://t.co/VjYzypu8lX https://t.co/JsbdgoZwGw	8655.0	RT @SandraWeeden: UPDATE to Pfizer and AstraZeneca Yellow Card System. (Report Run 9 Dec to 21 Feb) Pfizer: Reactions:…	493.0	True	full
528203	528203	60436a4e67983600384aeb52	2021-03-06 11:40:57	[{"text":"Sexting","indices":[223,231]}]	[{"url":"https://t.co/xyyAQNEOKR","expanded_url":"https://www.lefigaro.fr/actualite-france/2016/04/15/01016-20160415ARTFIG00315-la-photo-iconique-d-un-crs-qui-frappe-une-etudiante-devient-virale.php","display_url":"lefigaro.fr/actualite-fran…","indices":[69,92]}]		[]	[]			(2/2) Voici l'article en question en liens avec l'image du dessus... https://t.co/xyyAQNEOKR Et au Chilli, c'est p… https://t.co/9m9fpfDney	864.0	True	full
528204	528204	60436a4e67983600384aeb56	2021-03-06 11:40:57	[]	[]	Sat Mar 06 09:51:11 +0000 2021	[{"text":"brexit","indices":[63,70]},{"text":"COVID19","indices":[149,157]}]	[{"url":"https://t.co/NOLwz36rSw","expanded_url":"https://on.ft.com/3c2F1rm","display_url":"on.ft.com/3c2F1rm","indices":[252,275]}]	French, German, Italian trade with U.K. all sharply down after #brexit - and showing steeper declines than with other countries, suggesting not just #COVID19 related. Via @MAmdorsky @FT U.K. govt spokesman: “freight volumes” are back to normal. 🤔🤔🤔 https://t.co/NOLwz36rSw https://t.co/lYFEAt4gkk	94257.0	RT @pmdfoster: French, German, Italian trade with U.K. all sharply down after #brexit - and showing steeper declines than with other countr…	86873.0	True	full
528205	528205	60436a4f67983600384aeb6e	2021-03-06 11:40:57	[]	[]	Sat Mar 06 11:30:13 +0000 2021	[{"text":"COVID19","indices":[63,71]}]	[{"url":"https://t.co/0Gs5cUrOBb","expanded_url":"http://ow.ly/IiH350DROvk","display_url":"ow.ly/IiH350DROvk","indices":[193,216]}]	The evidence is clear that obesity is a risk factor for severe #COVID19 disease and death. @Meera_Senthi asks what this increased urgency has done to boost action against this other epidemic https://t.co/0Gs5cUrOBb	444535.0	RT @bmj_latest: The evidence is clear that obesity is a risk factor for severe #COVID19 disease and death. @Meera_Senthi asks what this i…	194.0	True	full
528206	528206	60436a4f67983600384aeb90	2021-03-06 11:40:58	[{"text":"fotovoltaica","indices":[43,56]},{"text":"autoconsumo","indices":[148,160]}]	[{"url":"https://t.co/bDvohDpVz8","expanded_url":"https://cincodias.elpais.com/cincodias/2021/02/15/companias/1613414518_075511.html","display_url":"cincodias.elpais.com/cincodias/2021…","indices":[245,268]}]		[]	[]			En España se instalaron 596 MW de potencia #fotovoltaica para autoconsumo en 2020, un 30% más que el año anterior.… https://t.co/YsI7JmNAzO	84.0	True	full
528207	528207	60436a4f67983600384aeba8	2021-03-06 11:40:58	[]	[]	Mon Mar 01 18:26:58 +0000 2021	[]	[{"url":"https://t.co/p76m4laOaa","expanded_url":"https://bylinetimes.com/2021/03/01/grenfell-industry-rbkc-council-accused-misspending-disaster-recovery-funds/","display_url":"bylinetimes.com/2021/03/01/gre…","indices":[250,273]}]	One of the most important stories I have ever written... I spoke to Grenfell survivors and the bereaved, who believe the council is squandering its disaster recovery budget. They call the council a 'Mafia'... New and exclusive for @BylineTimes 🗞️ https://t.co/p76m4laOaa	13297.0	RT @WritesBright: One of the most important stories I have ever written... I spoke to Grenfell survivors and the bereaved, who believe the…	489.0	True	full
528208	528208	60436a4f67983600384aebac	2021-03-06 11:40:58	[]	[]	Sat Mar 06 08:33:56 +0000 2021	[]	[{"url":"https://t.co/Q9bJjis7yC","expanded_url":"https://www.theguardian.com/politics/2021/mar/06/downing-street-spent-26m-refurbishing-no-9-as-media-centre","display_url":"theguardian.com/politics/2021/…","indices":[122,145]}]	News now every day of another vastly expensive Johnson vanity project... as the NHS is deemed to be worth a miserable 1%. https://t.co/Q9bJjis7yC	90786.0	RT @ThatTimWalker: News now every day of another vastly expensive Johnson vanity project... as the NHS is deemed to be worth a miserable 1%…	311.0	True	full
528209	528209	60436a5067983600384aebd6	2021-03-06 11:40:58	[]	[]	Sat Mar 06 11:00:32 +0000 2021	[{"text":"GoodToGo","indices":[264,273]},{"text":"Liverpool","indices":[274,284]}]	[{"url":"https://t.co/6wquZjuCTb","expanded_url":"https://www.strawberryfieldliverpool.com/tickets","display_url":"strawberryfieldliverpool.com/tickets","indices":[240,263]}]	"The Covid Secure measures in place are the best &amp; most thorough I have seen anywhere... The whole experience was truly enjoyable &amp; I would recommend it to anyone" from @TripAdvisor Thanks for your review Richard! Book tickets here https://t.co/6wquZjuCTb #GoodToGo #Liverpool	2192.0	RT @strawberryfield: "The Covid Secure measures in place are the best &amp; most thorough I have seen anywhere... The whole experience was trul…	12453.0	True	full
528210	528210	60436a5067983600384aebe0	2021-03-06 11:40:58	[{"text":"deals","indices":[67,73]},{"text":"deal","indices":[74,79]},{"text":"sale","indices":[80,85]},{"text":"discount","indices":[86,95]},{"text":"ebay","indices":[96,101]}]	[{"url":"https://t.co/wG4RbIgL7t","expanded_url":"https://www.ebay.com/itm/suunto-core-wrist-top-computer-watch-ss014279010-/153249317749?mkcid=1&mkrid=711-53200-19255-0&siteid=0&campid=5338731704&customid=&toolid=10001&mkevt=1","display_url":"ebay.com/itm/suunto-cor…","indices":[102,125]}]		[]	[]			Wow! Suunto Core Wrist-Top Computer Watch SS014279010 is now $110 #deals #deal #sale #discount #ebay… https://t.co/l2Juuivvdm	49.0	True	full
528211	528211	60436a5067983600384aebee	2021-03-06 11:40:59	[]	[]	Fri Mar 05 23:55:32 +0000 2021	[]	[{"url":"https://t.co/dFGZZppGQT","expanded_url":"https://medicalxpress.com/news/2021-03-covid-cases-europe.html","display_url":"medicalxpress.com/news/2021-03-c…","indices":[257,280]}]	Covid cases rising again in Europe. "Last week new cases rose 9% to just above 1million. This brought a promising 6-wk decline in new cases to an end w/ more than 1/2 of our region seeing increasing numbers," Hans Kluge, WHO European regional director said https://t.co/dFGZZppGQT	5776.0	RT @DelthiaRicks: Covid cases rising again in Europe. "Last week new cases rose 9% to just above 1million. This brought a promising 6-wk de…	1785.0	True	full
528212	528212	60436a5067983600384aebfa	2021-03-06 11:40:59	[{"text":"6Mar","indices":[111,116]},{"text":"FelizSabado","indices":[117,129]},{"text":"FelizFinDeSemana","indices":[130,147]},{"text":"BuenSabado","indices":[151,162]}]	[{"url":"https://t.co/Cht7VnJlrd","expanded_url":"https://rceni.com/gabriel-garcia-marquez/","display_url":"rceni.com/gabriel-garcia…","indices":[65,88]}]		[]	[]			Gabriel García Márquez su legado literario y sus mejores frases. https://t.co/Cht7VnJlrd a través de @RCENI24… https://t.co/ODBCUjzFhu	3018.0	True	full
528213	528213	60436a5067983600384aec0a	2021-03-06 11:40:59	[]	[]	Sat Mar 06 05:31:11 +0000 2021	[{"text":"burn","indices":[48,53]},{"text":"TON","indices":[64,68]},{"text":"DAO","indices":[108,112]}]	[{"url":"https://t.co/3zjhPNKyR6","expanded_url":"https://twitter.com/Tokamak_Network/status/1367377512255295489?s=19","display_url":"twitter.com/Tokamak_Networ…","indices":[134,157]}]	@CryptoGodJohn $TON @Tokamak_Network plans to #burn around 2M #TON on March 10, which was accumulated for #DAO before its launch. https://t.co/3zjhPNKyR6	68.0	RT @earman321: @CryptoGodJohn $TON @Tokamak_Network plans to #burn around 2M #TON on March 10, which was accumulated for #DAO before its…	41.0	True	full
528214	528214	60436a5067983600384aec0c	2021-03-06 11:40:59	[]	[]	Fri Mar 05 20:04:14 +0000 2021	[{"text":"artists","indices":[12,20]},{"text":"NFT","indices":[31,35]},{"text":"BinanceSmartChain","indices":[51,69]},{"text":"Artivas","indices":[122,130]},{"text":"NFTs","indices":[269,274]},{"text":"BSC","indices":[275,279]},{"text":"BNB","indices":[280,284]}]	[{"url":"https://t.co/23y9J2cyCg","expanded_url":"https://app.artivas.me/","display_url":"app.artivas.me","indices":[135,158]}]	Calling all #artists, we are a #NFT marketplace on #BinanceSmartChain. Get your digital goods easily mint &amp; sold with #Artivas. ⚒️ https://t.co/23y9J2cyCg Be eligible for the ARTS airdrop by participating in the early sales. 25% $ARTS token claimable on 15 March #NFTs #BSC #BNB	1475.0	RT @ArtivasDigital: Calling all #artists, we are a #NFT marketplace on #BinanceSmartChain. Get your digital goods easily mint &amp; sold with #…	22.0	True	full
528215	528215	60436a5067983600384aec0e	2021-03-06 11:40:59	[]	[]	Sat Mar 06 10:00:14 +0000 2021	[]	[{"url":"https://t.co/6OPfFZEebJ","expanded_url":"https://buff.ly/3jMFnpq","display_url":"buff.ly/3jMFnpq","indices":[234,257]}]	Cardano made some big announcements about its upgrades which will bring different features to its users, including being able to create their own tokens on the blockchain. Even better, sending these tokens might not require any fees. https://t.co/6OPfFZEebJ	679690.0	RT @Cointelegraph: Cardano made some big announcements about its upgrades which will bring different features to its users, including being…	1341.0	True	full
528216	528216	60436a5167983600384aec20	2021-03-06 11:40:59	[]	[]	Fri Mar 05 16:12:16 +0000 2021	[{"text":"Covid19","indices":[61,69]},{"text":"coronavirus","indices":[125,137]}]	[{"url":"https://t.co/ENqw07kNSO","expanded_url":"https://trib.al/zCOiyCl","display_url":"trib.al/zCOiyCl","indices":[230,253]}]	"They are very traumatized." Brazil hits a daily record for #Covid19 deaths as hospitals verge on near collapse under a 2nd #coronavirus wave. @MSF's Fabio Biolchini explains the situation from the hard-hit city of Manaus. More: https://t.co/ENqw07kNSO https://t.co/1RpMMeEoyD	1252931.0	RT @Quicktake: "They are very traumatized." Brazil hits a daily record for #Covid19 deaths as hospitals verge on near collapse under a 2nd…	976.0	True	full
528217	528217	60436a5167983600384aec32	2021-03-06 11:40:59	[]	[]	Sat Mar 06 09:52:32 +0000 2021	[]	[{"url":"https://t.co/NrO8izGy0A","expanded_url":"https://translate.google.com/translate?hl=en&sl=auto&tl=fr&u=https%3A%2F%2Fdiariodopoder.com.br%2Fexteriores%2Fportugal-fala-em-fazer-historia-usando-ivermectina-contra-covid&sandbox=1","display_url":"translate.google.com/translate?hl=e…","indices":[120,143]}]	Portugal: l'ANSM portugaise étudie la possibilité de reconnaître l'ivermectine comme traitement de la COVID. Français: https://t.co/NrO8izGy0A	1998.0	RT @GabinJean3: Portugal: l'ANSM portugaise étudie la possibilité de reconnaître l'ivermectine comme traitement de la COVID. Français: htt…	58.0	True	full
528218	528218	60436a5167983600384aec50	2021-03-06 11:41:00	[]	[]	Sat Mar 06 10:37:20 +0000 2021	[]	[{"url":"https://t.co/YpWbg8u3AS","expanded_url":"http://covid19.gov.gg/test-results","display_url":"covid19.gov.gg/test-results","indices":[253,276]}]	Today marks 7 days since we have identified any new positive cases of COVID-19. We currently have 6 (known) active cases of COVID-19 in the Bailiwick as 3 people have recovered in the last day. One patient with COVID-19 is in hospital. Full results at: https://t.co/YpWbg8u3AS https://t.co/N4J4mUXm03	11365.0	RT @Govgg: Today marks 7 days since we have identified any new positive cases of COVID-19. We currently have 6 (known) active cases of COVI…	3465.0	True	full
528219	528219	60436a5167983600384aec52	2021-03-06 11:41:00	[]	[{"url":"https://t.co/AbZeHapiUp","expanded_url":"https://www.thenewhumanitarian.org/maps-and-graphics/2021/coronavirus-humanitarian-update-map-data-vaccine-aid-response?utm_source=twitter&utm_medium=social&utm_campaign=social","display_url":"thenewhumanitarian.org/maps-and-graph…","indices":[179,202]}]		[]	[]			Parts of Central and South America have become pandemic epicentres, but they’re at the back of the vaccine queue. M… https://t.co/nvQ2U92IIg	105593.0	True	full
528220	528220	60436a5167983600384aec54	2021-03-06 11:41:00	[{"text":"Khashoggi","indices":[88,98]},{"text":"SanctionMBS","indices":[153,165]},{"text":"SaudiArabia","indices":[215,227]},{"text":"JusticeForJamal","indices":[243,259]}]	[{"url":"https://t.co/sMkuNOqkRs","expanded_url":"https://www.adhrb.org/2021/03/42-organizations-the-khashoggi-report-makes-clear-its-time-to-sanction-mbs/","display_url":"adhrb.org/2021/03/42-org…","indices":[261,284]}]		[]	[]			We know for a fact: Saudi Crown Prince Mohammed Bin Salman approved the murder of Jamal #Khashoggi No one is above… https://t.co/ay87HPfV8x	11962.0	True	full
528221	528221	60436a5167983600384aec60	2021-03-06 11:41:00	[]	[{"url":"https://t.co/mOZHxBXk6T","expanded_url":"http://www.nbtindia.gov.in/ndwbf21","display_url":"nbtindia.gov.in/ndwbf21","indices":[53,76]}]		[]	[]			EVENTS @ NDWBF-2021 / 06 March / 6:15 PM – 7:15 PM / https://t.co/mOZHxBXk6T An Interaction of Eric Falt, South A… https://t.co/bvXboWXEJO	3855.0	True	full
528222	528222	60436a5167983600384aec6a	2021-03-06 11:41:00	[]	[]	Sat Mar 06 11:30:08 +0000 2021	[]	[{"url":"https://t.co/eQtVdHDnNs","expanded_url":"https://www.sukl.cz/leciva/informace-o-povoleni-pouzivani-neregistrovaneho-leciveho-5","display_url":"sukl.cz/leciva/informa…","indices":[165,188]},{"url":"https://t.co/jNGzvHd0Wx","expanded_url":"https://translate.google.com/translate?sl=auto&tl=en&u=https://www.sukl.cz/leciva/informace-o-povoleni-pouzivani-neregistrovaneho-leciveho-5","display_u…	The Czech FDA's emergency approval of ivermectin in Covid-19. What triggered this? The real world experience from Slovak doctors saying: "It is just working." 🇨🇿https://t.co/eQtVdHDnNs 🇬🇧https://t.co/jNGzvHd0Wx	20948.0	RT @Covid19Crusher: The Czech FDA's emergency approval of ivermectin in Covid-19. What triggered this? The real world experience from Slo…	194.0	True	full
528223	528223	60436a5167983600384aec70	2021-03-06 11:41:00	[]	[]	Sat Mar 06 02:53:10 +0000 2021	[]	[{"url":"https://t.co/I7Wb0kzX6v","expanded_url":"https://nyti.ms/3sXwhth","display_url":"nyti.ms/3sXwhth","indices":[234,257]}]	Protesters clashed with police in Paraguay’s capital, Asunción, late on Friday as anger over the government’s handling of the coronavirus crisis boiled onto the streets and forced the resignation of the country’s top health official. https://t.co/I7Wb0kzX6v	2109492.0	RT @nytimesworld: Protesters clashed with police in Paraguay’s capital, Asunción, late on Friday as anger over the government’s handling of…	147.0	True	full
528224	528224	60436a5167983600384aec74	2021-03-06 11:41:00	[]	[{"url":"https://t.co/0uxfSOI8qp","expanded_url":"https://twitter.com/OffGuardian0/status/1367977391382003715?s=20","display_url":"twitter.com/OffGuardian0/s…","indices":[129,152]}]		[]	[]			@BorisJohnson @DrAlexGeorge Taking their vax crap brings social credit tyranny CCP style nearer. Dont let Bogus Joh… https://t.co/lBhCahpW5x	100.0	True	full
528225	528225	60436a5267983600384aec7e	2021-03-06 11:41:00	[]	[]	Fri Mar 05 16:07:50 +0000 2021	[]	[{"url":"https://t.co/j7KSVuaeKX","expanded_url":"http://bit.ly/30cDJVk","display_url":"bit.ly/30cDJVk","indices":[141,164]}]	EC asks health ministry to remove Modi’s image from Covid certificates in poll-bound states ThePrint's Sanya Dhingra @DhingraSanya reports https://t.co/j7KSVuaeKX	2413799.0	RT @ShekharGupta: EC asks health ministry to remove Modi’s image from Covid certificates in poll-bound states ThePrint's Sanya Dhingra @Dh…	1.0	True	full
528226	528226	60436a5267983600384aecae	2021-03-06 11:41:01	[]	[]	Thu Mar 04 21:00:44 +0000 2021	[]	[{"url":"https://t.co/Rk4lKMsTqx","expanded_url":"https://twitter.com/sam_adeyemi/status/1367429999297462281","display_url":"twitter.com/sam_adeyemi/st…","indices":[274,297]}]	A good example is Akara and Puff puff. See how Puff relocated to the elite small chops circle. Akara has refused to progress because of its unwillingness to dissociate from Agege Bread. Don’t be limited by your background, like Akara. Reach for the stars, like Puff puff. https://t.co/Rk4lKMsTqx	9401.0	RT @Tolucomms: A good example is Akara and Puff puff. See how Puff relocated to the elite small chops circle. Akara has refused to progres…	155.0	True	full
528227	528227	60436a5267983600384aecb2	2021-03-06 11:41:01	[]	[]	Sat Mar 06 11:35:27 +0000 2021	[]	[{"url":"https://t.co/HcpeTAoKrT","expanded_url":"https://nyti.ms/30edgqq","display_url":"nyti.ms/30edgqq","indices":[147,170]}]	“Nobody can ever even imagine”: Nurses wore cameras to show what it’s like to care for the sickest Covid patients. See the ICU through their eyes. https://t.co/HcpeTAoKrT	788878.0	RT @nytopinion: “Nobody can ever even imagine”: Nurses wore cameras to show what it’s like to care for the sickest Covid patients. See the…	2185.0	True	full
528228	528228	60436a5267983600384aecc2	2021-03-06 11:41:01	[]	[]	Sat Mar 06 10:30:16 +0000 2021	[]	[{"url":"https://t.co/15UkHDZRrO","expanded_url":"http://ow.ly/GTct30rzAMV","display_url":"ow.ly/GTct30rzAMV","indices":[253,276]}]	Valentin Liénard présente son YouTube Football Club Le défenseur de 23 ans, qui évolue à Alès, partage depuis trois ans son quotidien de footballeur amateur. Sa chaîne YouTube compte 110 000 abonnés et ses vidéos totalisent près de 10 millions de vues https://t.co/15UkHDZRrO https://t.co/Uy4pJrN5gA	5306180.0	RT @lequipe: Valentin Liénard présente son YouTube Football Club Le défenseur de 23 ans, qui évolue à Alès, partage depuis trois ans son q…	3515.0	True	full
528229	528229	60436a5267983600384aeccc	2021-03-06 11:41:01	[{"text":"stockmarket","indices":[150,162]},{"text":"fund","indices":[163,168]},{"text":"etf","indices":[169,173]},{"text":"technicalanalysis","indices":[174,192]},{"text":"money","indices":[193,199]},{"text":"trading","indices":[200,208]},{"text":"investing","indices":[209,219]},{"text":"daytrading","indices":[220,231]},{"text":"news","indices":[232,237]},{"text":"today","indices":[238,244]}]	[{"url":"https://t.co/PvQ1BZpfgO","expanded_url":"https://srnk.us/go/2578180","display_url":"srnk.us/go/2578180","indices":[126,149]}]		[]	[]			$QQQ's 10-day Moving Average broke below its 50-day Moving Average on March 4, 2021. View odds for this and other i… https://t.co/Td4Kk5HnP2	8910.0	True	full
528230	528230	60436a5267983600384aecce	2021-03-06 11:41:01	[]	[{"url":"https://t.co/Otb1pkBOmA","expanded_url":"http://www.granma.cu/cuba/2021-03-06/la-patria-se-adelanta-con-sus-mujeres-06-03-2021-01-03-55","display_url":"granma.cu/cuba/2021-03-0…","indices":[172,195]}]		[]	[]			La aprobación del Programa Nacional para el Adelanto de Mujeres, constituye una demostración de confianza, respeto… https://t.co/mNTNLQst2M	10472.0	True	full
528231	528231	60436a5367983600384aecd8	2021-03-06 11:41:01	[]	[]	Fri Mar 05 12:45:41 +0000 2021	[]	[{"url":"https://t.co/elZtTqkWiH","expanded_url":"https://rebrand.ly/uc-update-0503","display_url":"rebrand.ly/uc-update-0503","indices":[183,206]}]	BREAKING: new Court Order handed down in last hour shows Boris Johnson misled Parliament over Covid contracts. You can read the Court Order and consequential judgment in full here. https://t.co/elZtTqkWiH	111418.0	RT @GoodLawProject: BREAKING: new Court Order handed down in last hour shows Boris Johnson misled Parliament over Covid contracts. You ca…	2292.0	True	full
528232	528232	60436a5367983600384aecf2	2021-03-06 11:41:01	[]	[]	Sat Mar 06 11:38:50 +0000 2021	[{"text":"JIMIM","indices":[230,236]}]	[{"url":"https://t.co/JwYfg7d7jb","expanded_url":"http://bit.ly/3uYsaPK","display_url":"bit.ly/3uYsaPK","indices":[73,96]}]	[Votação] 🚨 Vote no Jimin para os "100 Asian Heartthrobs 2021" link: https://t.co/JwYfg7d7jb • Os votos são ILIMITADOS • A votação termina dia 15 de março!!!! • Jimin está em 2° lugar, vamos fazer isso por ele. @BTS_twt || #JIMIM || 🌵 https://t.co/DSXsIwh4K3	195.0	RT @crystalstreambr: [Votação] 🚨 Vote no Jimin para os "100 Asian Heartthrobs 2021" link: https://t.co/JwYfg7d7jb • Os votos são ILIMI…	1449.0	True	full
528233	528233	60436a5367983600384aecf8	2021-03-06 11:41:01	[]	[]	Sat Mar 06 08:16:47 +0000 2021	[]	[{"url":"https://t.co/g18Tp1eAiR","expanded_url":"https://www.pnas.org/content/118/9/e2020834118","display_url":"pnas.org/content/118/9/…","indices":[146,169]}]	Nouvelle étude sur le maintien des ecoles ouvertes face au covid : conclusion : les enseignants sont 2 fois plus touchés et il faut les proteger https://t.co/g18Tp1eAiR	81472.0	RT @cafepedagogique: Nouvelle étude sur le maintien des ecoles ouvertes face au covid : conclusion : les enseignants sont 2 fois plus touch…	243.0	True	full
528234	528234	60436a5367983600384aed14	2021-03-06 11:41:02	[]	[]	Sat Mar 06 01:00:11 +0000 2021	[]	[{"url":"https://t.co/tACYpezjFf","expanded_url":"https://nbcnews.to/2OuQtDT","display_url":"nbcnews.to/2OuQtDT","indices":[161,184]}]	Illinois has become the first state in the country to completely abolish cash bail, setting the stage for a significant overhaul of its criminal justice system. https://t.co/tACYpezjFf	59843.0	RT @NBCBLK: Illinois has become the first state in the country to completely abolish cash bail, setting the stage for a significant overhau…	2713.0	True	full
528235	528235	60436a5367983600384aed22	2021-03-06 11:41:02	[]	[]	Sat Mar 06 03:04:31 +0000 2021	[{"text":"Irán","indices":[19,24]},{"text":"Israel","indices":[123,130]}]	[{"url":"https://t.co/UmriXfl30e","expanded_url":"https://israelnoticias.com/editorial/guerra-entre-iran-e-israel-ora-para-que-nunca-ocurra/","display_url":"israelnoticias.com/editorial/guer…","indices":[176,199]}]	La Fuerza Aérea de #Irán haría bien en ausentarse del campo de batalla y, debido a la distancia de sus bases orientales de #Israel, probablemente podría evitar la destrucción. https://t.co/UmriXfl30e	43943.0	RT @estadoisrael: La Fuerza Aérea de #Irán haría bien en ausentarse del campo de batalla y, debido a la distancia de sus bases orientales d…	602.0	True	full
528236	528236	60436a5367983600384aed24	2021-03-06 11:41:02	[]	[]	Sat Mar 06 11:38:33 +0000 2021	[]	[{"url":"https://t.co/r5bJt8g2hu","expanded_url":"http://dlvr.it/Rv55m8","display_url":"dlvr.it/Rv55m8","indices":[254,277]}]	China falls in soft power ranking but US loses its crown and tumbles: Its disastrous handling of the Covid-19 pandemic sent the US tumbling from top spot as a soft power to sixth place, while its rival China fell three places to land at No 8, according… https://t.co/r5bJt8g2hu https://t.co/abIavo7jv6	9113.0	RT @EasyWorldNews: China falls in soft power ranking but US loses its crown and tumbles: Its disastrous handling of the Covid-19 pandemic s…	20024.0	True	full
528237	528237	60436a5467983600384aed3a	2021-03-06 11:41:02	[]	[]	Fri Mar 05 16:21:20 +0000 2021	[{"text":"RaiseTheWage","indices":[217,230]}]	[{"url":"https://t.co/Oq7Eqn8oPa","expanded_url":"http://go.epi.org/raisethewage","display_url":"go.epi.org/raisethewage","indices":[232,255]}]	If the minimum wage had increased at the same pace as productivity growth over the last 70 years, it would be over $22 an hour today. The U.S. can certainly afford a $15 minimum wage. Learn more about why we need to #RaiseTheWage: https://t.co/Oq7Eqn8oPa https://t.co/Bysnk4JUbh	81806.0	RT @EconomicPolicy: If the minimum wage had increased at the same pace as productivity growth over the last 70 years, it would be over $22…	27.0	True	full
528238	528238	60436a5467983600384aed44	2021-03-06 11:41:02	[]	[]	Fri Mar 05 13:07:17 +0000 2021	[]	[{"url":"https://t.co/18RDLBS6i5","expanded_url":"http://bit.ly/2PFG3SR","display_url":"bit.ly/2PFG3SR","indices":[89,112]},{"url":"https://t.co/i2wroY2PVY","expanded_url":"https://bit.ly/3kPmYJ3","display_url":"bit.ly/3kPmYJ3","indices":[163,186]},{"url":"https://t.co/rcTkvEwMMc","expanded_url":"https://bit.ly/38cVdoG","display_url":"bit.ly/38cVdoG","indices":[257,280]}]	@BillGates is a good person. Thank you Billy Boy, for all the good that you do. Full: https://t.co/18RDLBS6i5 10 billionaires - $400bn richer during pandemic: https://t.co/i2wroY2PVY Gates makes push for universal flu vax, addresses future pandemics: https://t.co/rcTkvEwMMc https://t.co/YUcew47X2n	5700.0	RT @Bobby_Network: @BillGates is a good person. Thank you Billy Boy, for all the good that you do. Full: https://t.co/18RDLBS6i5 10 bil…	70.0	True	full
528239	528239	60436a5467983600384aed52	2021-03-06 11:41:03	[]	[]	Sat Mar 06 08:01:34 +0000 2021	[{"text":"Airdrop","indices":[6,14]},{"text":"Bitcoin","indices":[230,238]},{"text":"Airdrops","indices":[239,248]},{"text":"crypto","indices":[249,256]},{"text":"SFM","indices":[257,261]},{"text":"AirdropDet","indices":[262,273]}]	[{"url":"https://t.co/ArIpm1PEVt","expanded_url":"https://t.me/SfmoneyAirdropBot","display_url":"t.me/SfmoneyAirdrop…","indices":[108,131]},{"url":"https://t.co/pCrDmluQDn","expanded_url":"https://t.me/AirdropDetective/721","display_url":"t.me/AirdropDetecti…","indices":[205,228]}]	🔍 New #Airdrop: SFMONEY 💲Total Reward: 10 SFM [~$50] + 3 SFM [~$15] per referral 🔴 Start the airdrop bot: https://t.co/ArIpm1PEVt 🔘 Do the tasks on the airdrop bot and submit your data. 🔘 For details: https://t.co/pCrDmluQDn #Bitcoin #Airdrops #crypto #SFM #AirdropDet https://t.co/7Th8WvwSoK	241133.0	RT @AirdropDet: 🔍 New #Airdrop: SFMONEY 💲Total Reward: 10 SFM [~$50] + 3 SFM [~$15] per referral 🔴 Start the airdrop bot: https://t.co/Ar…	4.0	True	full
528240	528240	60436a5467983600384aed6e	2021-03-06 11:41:03	[{"text":"CNE","indices":[70,74]},{"text":"Coronavirus","indices":[75,87]},{"text":"COVID19","indices":[88,96]},{"text":"eleccionesprimarias","indices":[97,117]}]	[{"url":"https://t.co/k2RwJGnEW3","expanded_url":"https://mitribuna.com/2MXT7Sw","display_url":"mitribuna.com/2MXT7Sw","indices":[46,69]}]		[]	[]			Carreras de políticos para arreglar entuertos https://t.co/k2RwJGnEW3 #CNE #Coronavirus #COVID19… https://t.co/Y1QUJTuCx3	274172.0	True	full
528241	528241	60436a5567983600384aed98	2021-03-06 11:41:03	[]	[]	Sat Mar 06 11:26:57 +0000 2021	[]	[{"url":"https://t.co/xUAuWUfTB1","expanded_url":"https://bit.ly/31CJmxs","display_url":"bit.ly/31CJmxs","indices":[63,86]}]	1XBET LOVERS Nicely selected 15 &amp; 3odds Mix Acca. New Reg 👉https://t.co/xUAuWUfTB1 Promo code 👉 DAILYBOOOM @MisturBets https://t.co/bimWPMkhii	30804.0	RT @Daily_booom: 1XBET LOVERS Nicely selected 15 &amp; 3odds Mix Acca. New Reg 👉https://t.co/xUAuWUfTB1 Promo code 👉 DAILYBOOOM @MisturBets htt…	13313.0	True	full
528242	528242	60436a5567983600384aedb2	2021-03-06 11:41:04	[]	[]	Sat Mar 06 04:25:00 +0000 2021	[]	[{"url":"https://t.co/QdqFQTvhKi","expanded_url":"https://www.kqed.org/mindshift/57343/child-psychiatrists-warn-that-the-pandemic-may-be-driving-up-kids-suicide-risk","display_url":"kqed.org/mindshift/5734…","indices":[127,150]}]	Virtual schooling has made it much harder for teachers and school counselors to identify and help students who are struggling. https://t.co/QdqFQTvhKi	408082.0	RT @MindShiftKQED: Virtual schooling has made it much harder for teachers and school counselors to identify and help students who are strug…	26.0	True	full
528243	528243	60436a5567983600384aedba	2021-03-06 11:41:04	[]	[]	Fri Mar 05 18:53:22 +0000 2021	[]	[{"url":"https://t.co/hoIefXhn8k","expanded_url":"https://eu.usatoday.com/story/news/education/2020/02/15/college-accreditation-department-education-betsy-devos-south-dakota-sioux-falls/4746906002/","display_url":"eu.usatoday.com/story/news/edu…","indices":[261,284]}]	If you're wondering why Betsy DeVos is trending: The Obama admin went after the "Accrediting Council for Independent Colleges &amp; Schools" b/c it was a scam. DeVos saved it. Today it emerged that one ACICS "school" has no students, faculty or curriculum. https://t.co/hoIefXhn8k	35592.0	RT @padresj: If you're wondering why Betsy DeVos is trending: The Obama admin went after the "Accrediting Council for Independent Colleges…	103.0	True	full
528244	528244	60436a5567983600384aede0	2021-03-06 11:41:04	[]	[]	Sat Mar 06 10:16:18 +0000 2021	[]	[{"url":"https://t.co/5NthGL86ej","expanded_url":"https://youtu.be/0pFKC337uyM","display_url":"youtu.be/0pFKC337uyM","indices":[149,172]}]	Dice Abascal que si llega a saber ... ¡pues que lea antes de votar! Se lo tendrá que explicar a sus votantes. La extraña alianza de VOX en 1' 👇 https://t.co/5NthGL86ej	771.0	RT @EnriqueMtnezCan: Dice Abascal que si llega a saber ... ¡pues que lea antes de votar! Se lo tendrá que explicar a sus votantes. La ex…	3534.0	True	full
528245	528245	60436a5667983600384aedfc	2021-03-06 11:41:05	[]	[]	Sat Mar 06 10:52:26 +0000 2021	[{"text":"CooperativaRegiones","indices":[101,121]},{"text":"CooperativaEnCasa","indices":[122,140]}]	[{"url":"https://t.co/M7x6whwPMr","expanded_url":"https://bit.ly/30gIA7V","display_url":"bit.ly/30gIA7V","indices":[141,164]}]	Formalizaron a brigadistas forestales acusados de quemar intencionalmente 15 mil hectáreas en Molina #CooperativaRegiones #CooperativaEnCasa https://t.co/M7x6whwPMr https://t.co/25xIP8uHZO	3011310.0	RT @Cooperativa: Formalizaron a brigadistas forestales acusados de quemar intencionalmente 15 mil hectáreas en Molina #CooperativaRegiones…	2598.0	True	full
528246	528246	60436a5667983600384aee02	2021-03-06 11:41:05	[]	[{"url":"https://t.co/M7cbKHN5uq","expanded_url":"https://r.ippl.es/sick-pay/","display_url":"r.ippl.es/sick-pay/","indices":[206,229]}]		[]	[]			Statutory sick pay in the UK is scandalously low. It needs to be increased and extended to all workers, so nobody h… https://t.co/PKEGYQpabN	14.0	True	full
528247	528247	60436a5667983600384aee04	2021-03-06 11:41:05	[]	[]	Sat Mar 06 08:14:25 +0000 2021	[{"text":"AstraZeneca","indices":[55,67]}]	[{"url":"https://t.co/vALGx6ZviU","expanded_url":"https://www.corriere.it/esteri/21_marzo_05/weber-ppe-l-europa-draghi-guerra-vaccini-gia-cominciata-non-si-puo-essere-ingenui-c67dc498-7dee-11eb-a517-47051ff9fbb4.shtml","display_url":"corriere.it/esteri/21_marz…","indices":[223,246]}]	Italy deserves full support for stopping the export of #AstraZeneca vaccines to Australia. AZ is not respecting their contract &amp; the health crisis in the EU is still extremely urgent. My interview in today’s @Corriere https://t.co/vALGx6ZviU	50671.0	RT @ManfredWeber: Italy deserves full support for stopping the export of #AstraZeneca vaccines to Australia. AZ is not respecting their con…	310.0	True	full
528248	528248	60436a5667983600384aee06	2021-03-06 11:41:05	[]	[]	Sat Mar 06 05:57:52 +0000 2021	[]	[{"url":"https://t.co/uccfy4Wc0P","expanded_url":"https://thewire.in/world/cornel-west-leading-scholar-friend-of-the-oppressed-but-not-good-enough-for-harvard","display_url":"thewire.in/world/cornel-w…","indices":[174,197]}]	Powerful, heartfelt piece by @surajyengde on @CornelWest, one of America's most formidable public intellectuals, whom Harvard, in its wisdom, has decided to deny tenure to. https://t.co/uccfy4Wc0P via @thewire_in	619846.0	RT @svaradarajan: Powerful, heartfelt piece by @surajyengde on @CornelWest, one of America's most formidable public intellectuals, whom Har…	300.0	True	full
528249	528249	60436a5667983600384aee0e	2021-03-06 11:41:05	[]	[{"url":"https://t.co/yceHMfMgB9","expanded_url":"https://f24.my/7R8l.T","display_url":"f24.my/7R8l.T","indices":[240,263]}]		[]	[]			Vaccination : les données de santé de Doctolib suscitent l'inquiétude de médecins @URPSMLNA @ARS_NAquit… https://t.co/6DWRKPyOBi	1061.0	True	full
528250	528250	60436a5667983600384aee12	2021-03-06 11:41:05	[]	[]	Fri Mar 05 22:20:05 +0000 2021	[{"text":"FarolXXI","indices":[138,147]},{"text":"Mortalidade","indices":[148,160]},{"text":"Letalidade","indices":[161,172]},{"text":"Pandemia","indices":[173,182]},{"text":"Portugal","indices":[183,192]},{"text":"GestãoSanitária","indices":[193,209]},{"text":"Idosos","indices":[210,217]}]	[{"url":"https://t.co/22ACIgJeLB","expanded_url":"https://farolxxi.pt/2021/03/05/a-triste-sina-dos-idosos-o-grupo-mais-desprotegido-apesar-das-restricoes/","display_url":"farolxxi.pt/2021/03/05/a-t…","indices":[220,243]}]	Portugal continua fechado porque a estratégia do Governo permite livre-trânsito ao SARS-CoV-2 para entrar nos lares. E para matar velhos. #FarolXXI #Mortalidade #Letalidade #Pandemia #Portugal #GestãoSanitária #Idosos https://t.co/22ACIgJeLB	42.0	RT @FarolXxi: Portugal continua fechado porque a estratégia do Governo permite livre-trânsito ao SARS-CoV-2 para entrar nos lares. E para m…	81.0	True	full
528251	528251	60436a5667983600384aee14	2021-03-06 11:41:05	[]	[]	Tue Mar 02 22:03:35 +0000 2021	[{"text":"MeToo","indices":[16,22]},{"text":"Liars","indices":[264,270]},{"text":"NYT","indices":[271,275]}]	[{"url":"https://t.co/tSHl4yQy7m","expanded_url":"https://twitter.com/BMarchetich/status/1366827337333940224","display_url":"twitter.com/BMarchetich/st…","indices":[276,299]}]	1) The death of #MeToo is because it never was. It is a communication tool. It is truth. Me &amp; Tara Reade are a movement. Liars like you @michelleinbklyn &amp; Alyssa Milano are classist frauds who shame others who don’t pass your twisted standards of purity. #Liars #NYT https://t.co/tSHl4yQy7m	992178.0	RT @rosemcgowan: 1) The death of #MeToo is because it never was. It is a communication tool. It is truth. Me &amp; Tara Reade are a movement.…	27.0	True	full
528252	528252	60436a5667983600384aee30	2021-03-06 11:41:05	[]	[]	Sat Mar 06 06:18:47 +0000 2021	[{"text":"Book","indices":[0,5]},{"text":"Sale","indices":[6,11]},{"text":"Kindle","indices":[23,30]},{"text":"Free","indices":[122,127]},{"text":"KindleUnlimited","indices":[128,144]},{"text":"audiobook","indices":[165,175]},{"text":"Histfic","indices":[178,186]},{"text":"KU","indices":[187,190]},{"text":"Books","indices":[191,197]},{"text":"Kindle","indices":[198,205]},{"text":"Tudor","indices"…	[{"url":"https://t.co/LR9PsZq1AC","expanded_url":"https://www.amazon.co.uk/More-Dance-Story-Catherine-Howard-ebook/dp/B07RWLLFPN/ref=mp_s_a_1_1?keywords=No+more+time+to+dance&qid=1580542060&sr=8-1","display_url":"amazon.co.uk/More-Dance-Sto…","indices":[253,276]}]	#Book #Sale! Just 99p! #Kindle The past will not surrender its grasp on Queen Catherine Howard... No More Time to Dance #Free #KindleUnlimited! Also available in #audiobook! #Histfic #KU #Books #Kindle #Tudor #Weekendreads #lockdownreads #Bargain https://t.co/LR9PsZq1AC	57940.0	RT @TudorTweep: #Book #Sale! Just 99p! #Kindle The past will not surrender its grasp on Queen Catherine Howard... No More Time to Dance #…	3712.0	True	full
528253	528253	60436a5667983600384aee36	2021-03-06 11:41:05	[]	[]	Mon Mar 01 09:16:15 +0000 2021	[]	[{"url":"https://t.co/wfPvxAs1DO","expanded_url":"https://twitter.com/jstoker67/status/1365662030175358983","display_url":"twitter.com/jstoker67/stat…","indices":[120,143]}]	The UN/IMF declared war on the west using our medical systems against us. There is no pandemic. There is only tyranny. https://t.co/wfPvxAs1DO	2409.0	RT @germ_nation14: The UN/IMF declared war on the west using our medical systems against us. There is no pandemic. There is only tyranny.…	2278.0	True	full
528254	528254	60436a5767983600384aee40	2021-03-06 11:41:05	[]	[]	Fri Mar 05 15:46:18 +0000 2021	[]	[{"url":"https://t.co/nyYa8QWeOk","expanded_url":"https://twitter.com/laworfiction/status/1365585927825989633?s=21","display_url":"twitter.com/laworfiction/s…","indices":[224,247]},{"url":"https://t.co/0y4Wkl96eL","expanded_url":"https://twitter.com/medusanewsfeed1/status/1367802096771334146","display_url":"twitter.com/medusanewsfeed…","indices":[248,271]}]	This👇is why it being told your child doesn’t have to wear a mask or have a test is just not good enough. Segregation cannot be tolerated. The letter here explains yours and your child’s rights and the schools’ obligations. https://t.co/nyYa8QWeOk https://t.co/0y4Wkl96eL	13624.0	RT @laworfiction: This👇is why it being told your child doesn’t have to wear a mask or have a test is just not good enough. Segregation cann…	213.0	True	full
528255	528255	60436a5767983600384aee42	2021-03-06 11:41:05	[]	[]	Sat Mar 06 11:40:04 +0000 2021	[{"text":"Testimonio","indices":[0,11]},{"text":"ExplosiónMonagas","indices":[203,220]}]	[{"url":"https://t.co/OqoHvtDQxv","expanded_url":"https://bit.ly/3bcwVMn","display_url":"bit.ly/3bcwVMn","indices":[221,244]}]	#Testimonio Moisés Chacón y su familia están llenos de impotencia. Sus dos hijas de 13 y 17 años fueron dos de las 45 heridas por la explosión de bombonas de gas doméstico. Pero Meivis, la mayor, murió. #ExplosiónMonagas https://t.co/OqoHvtDQxv	676457.0	RT @EfectoCocuyo: #Testimonio Moisés Chacón y su familia están llenos de impotencia. Sus dos hijas de 13 y 17 años fueron dos de las 45 her…	79.0	True	full
528256	528256	60436a5767983600384aee4a	2021-03-06 11:41:05	[]	[{"url":"https://t.co/wwIAHBt1YD","expanded_url":"https://www.legifrance.gouv.fr/jorf/id/JORFTEXT000041763328/","display_url":"legifrance.gouv.fr/jorf/id/JORFTE…","indices":[298,321]}]		[]	[]			@NTM_LAFI @agueneugues @JEANMAX20016427 @NicoleDelepine @DIVIZIO1 @dupontaignan Si tu lis sur le texte de Loi il es… https://t.co/29yjHO7hAD	0.0	True	full
528257	528257	60436a5767983600384aee4c	2021-03-06 11:41:05	[]	[{"url":"https://t.co/an10T6w0rk","expanded_url":"https://www.amnesty.org/es/latest/news/2021/02/uk-landmark-ruling-forces-shell-to-face-up-to-its-abuses-in-nigeria/","display_url":"amnesty.org/es/latest/news…","indices":[168,191]}]		[]	[]			El Tribunal Supremo de Reino Unido ha fallado hoy en favor de dos comunidades del delta del Níger que piden justici… https://t.co/yY0JyDjxct	498.0	True	full
528258	528258	60436a5767983600384aee6c	2021-03-06 11:41:06	[]	[]	Sat Mar 06 11:40:54 +0000 2021	[]	[{"url":"https://t.co/E1rYHKABXS","expanded_url":"https://bbc.in/3c5KQED","display_url":"bbc.in/3c5KQED","indices":[158,181]}]	More than 1,000 people came forward on the first day of Covid surge testing after a variant from South Africa was discovered in Stockton's TS19 postcode area https://t.co/E1rYHKABXS	34337.0	RT @BBCNEandCumbria: More than 1,000 people came forward on the first day of Covid surge testing after a variant from South Africa was disc…	56123.0	True	full
528259	528259	60436a5767983600384aee74	2021-03-06 11:41:06	[]	[]	Sat Mar 06 11:11:13 +0000 2021	[{"text":"COVID19","indices":[0,8]}]	[{"url":"https://t.co/j4Wh2TNWOT","expanded_url":"https://trib.al/r163Tbl","display_url":"trib.al/r163Tbl","indices":[161,184]}]	#COVID19 test kits will be made available free of charge to small firms as well as larger companies, in a move aimed at giving employers and staff peace of mind https://t.co/j4Wh2TNWOT	7007520.0	RT @SkyNews: #COVID19 test kits will be made available free of charge to small firms as well as larger companies, in a move aimed at giving…	435.0	True	full
528260	528260	60436a5767983600384aee7c	2021-03-06 11:41:06	[]	[]	Sat Mar 06 05:31:11 +0000 2021	[{"text":"burn","indices":[48,53]},{"text":"TON","indices":[64,68]},{"text":"DAO","indices":[108,112]}]	[{"url":"https://t.co/3zjhPNKyR6","expanded_url":"https://twitter.com/Tokamak_Network/status/1367377512255295489?s=19","display_url":"twitter.com/Tokamak_Networ…","indices":[134,157]}]	@CryptoGodJohn $TON @Tokamak_Network plans to #burn around 2M #TON on March 10, which was accumulated for #DAO before its launch. https://t.co/3zjhPNKyR6	68.0	RT @earman321: @CryptoGodJohn $TON @Tokamak_Network plans to #burn around 2M #TON on March 10, which was accumulated for #DAO before its…	42.0	True	full
528261	528261	60436a5767983600384aee92	2021-03-06 11:41:06	[]	[]	Fri Mar 05 09:59:39 +0000 2021	[]	[{"url":"https://t.co/atPNdUf8Zh","expanded_url":"https://www.theguardian.com/society/2021/feb/27/doctors-fear-new-child-mental-health-crisis-in-uk-made-worse-by-covid?CMP=share_btn_tw","display_url":"theguardian.com/society/2021/f…","indices":[216,239]}]	@ACPtherapy member Julia Britton comments on the fears of a new child mental health crisis in UK. 'We are seeing a big increase in suicidal thinking and self-harm, eating disorders, anxiety and of course, isolation.”https://t.co/atPNdUf8Zh	7116.0	RT @ACPtherapy: @ACPtherapy member Julia Britton comments on the fears of a new child mental health crisis in UK. 'We are seeing a big incr…	1950.0	True	full
528262	528262	60436a5867983600384aeea4	2021-03-06 11:41:06	[]	[]	Thu Mar 04 23:30:00 +0000 2021	[]	[{"url":"https://t.co/BrDHPTUVqS","expanded_url":"https://news.un.org/en/story/2021/03/1086452","display_url":"news.un.org/en/story/2021/…","indices":[163,186]}]	Anti-Muslim hatred has reached "epidemic proportions" says the independent @UNHumanRights rights expert on freedom of religion @ahmedshaheed. Full details here: https://t.co/BrDHPTUVqS	543396.0	RT @UN_News_Centre: Anti-Muslim hatred has reached "epidemic proportions" says the independent @UNHumanRights rights expert on freedom of r…	101.0	True	full
528263	528263	60436a5867983600384aeeb6	2021-03-06 11:41:07	[]	[]	Sat Mar 06 11:11:30 +0000 2021	[]	[{"url":"https://t.co/J4MP9QFEYC","expanded_url":"https://www.sunderlandecho.com/business/see-sunderlands-new-ps11m-auditorium-rising-into-city-centre-skyline-ahead-of-opening-3155064?fbclid=IwAR1W9wrAAfvJ_sNp9Y_LeeNzc5pnHi1_aBzJOh4yTCCjLlX1RRkmw-mGyLA","display_url":"sunderlandecho.com/business/see-s…","indices":[142,165]}]	Excellent feature by @KatyJourno in @SunderlandEcho about the new @FireStationSun Auditorium. It’s getting there despite Covid challenges. https://t.co/J4MP9QFEYC https://t.co/6Z8kA6Idfk	4468.0	RT @PMCallaghan: Excellent feature by @KatyJourno in @SunderlandEcho about the new @FireStationSun Auditorium. It’s getting there despite…	420.0	True	full
528264	528264	60436a5867983600384aeed2	2021-03-06 11:41:07	[]	[{"url":"https://t.co/vJJsUYJMN1","expanded_url":"https://www.africanews.com/2021/02/22/after-who-pressure-tanzania-s-leader-admits-country-has-covid-cases/","display_url":"africanews.com/2021/02/22/aft…","indices":[159,182]}]		[]	[]			@FrankAlbareda Es que si niegan que exista el virus y no llevan ninguna estadística, claro que parece que no haya v… https://t.co/TZyhejsF5Z	6163.0	True	full
528265	528265	60436a5867983600384aeed8	2021-03-06 11:41:07	[]	[{"url":"https://t.co/LsnGp1TFpc","expanded_url":"https://www.bbc.co.uk/news/uk-56301981","display_url":"bbc.co.uk/news/uk-563019…","indices":[182,205]}]		[]	[]			Governments have choices, if we believe nurses and key workers need reward because of there heroic work during Covi… https://t.co/sfvbev3M2d	1040.0	True	full
528266	528266	60436a5867983600384aeef0	2021-03-06 11:41:07	[]	[]	Thu Mar 04 04:10:42 +0000 2021	[]	[{"url":"https://t.co/UGWkNchiqG","expanded_url":"https://vodafone.smh.re/19V","display_url":"vodafone.smh.re/19V","indices":[254,277]}]	📶Opensignal ha analizado en una red real las mejoras entre las dos fases de una red 5G. La fase inicial, Release 15 3GPP 5G NSA (5G Non Stand Alone, no autónomo) y la segunda fase, Release 16 o 5G SA (5G Stand Alone, completo). Descubre las diferencias👇 https://t.co/UGWkNchiqG	63.0	RT @juanmigon: 📶Opensignal ha analizado en una red real las mejoras entre las dos fases de una red 5G. La fase inicial, Release 15 3GPP 5G…	1619.0	True	full
528267	528267	60436a5967983600384aeef6	2021-03-06 11:41:07	[]	[]	Fri Mar 05 03:20:36 +0000 2021	[{"text":"sfm","indices":[113,117]},{"text":"sfmoney","indices":[118,126]},{"text":"sfmnews","indices":[127,135]},{"text":"sfmairdrop","indices":[136,147]}]	[{"url":"https://t.co/KjOyUy2u7h","expanded_url":"https://t.me/SfmoneyAirdropBot","display_url":"t.me/SfmoneyAirdrop…","indices":[88,111]}]	𝗔𝗶𝗿𝗱𝗿𝗼𝗽: 𝗦𝗙𝗠𝗢𝗡𝗘𝗬 (𝗦𝗙𝗠) 𝗥𝗲𝘄𝗮𝗿𝗱: 10 SFM (50$) for Join 𝗥𝗲𝗳𝗲𝗿𝗿𝗮𝗹: 3 SFM (15$) Start bot: https://t.co/KjOyUy2u7h #sfm #sfmoney #sfmnews #sfmairdrop https://t.co/oSuHY9yaPr	22334.0	RT @SFMONEY_SFM: 𝗔𝗶𝗿𝗱𝗿𝗼𝗽: 𝗦𝗙𝗠𝗢𝗡𝗘𝗬 (𝗦𝗙𝗠) 𝗥𝗲𝘄𝗮𝗿𝗱: 10 SFM (50$) for Join 𝗥𝗲𝗳𝗲𝗿𝗿𝗮𝗹: 3 SFM (15$) Start bot: https://t.co/KjOyUy2u7h #sfm #sfm…	0.0	True	full
528268	528268	60436a5967983600384aeefc	2021-03-06 11:41:07	[]	[]	Fri Mar 05 20:36:29 +0000 2021	[{"text":"Covid19","indices":[59,67]},{"text":"Trident","indices":[124,132]},{"text":"HS2","indices":[157,161]},{"text":"RoyalFamily","indices":[200,212]},{"text":"FairPayForNursing","indices":[226,244]}]	[{"url":"https://t.co/QdoucetKgy","expanded_url":"https://challenge-magazine.org/2021/03/05/nurses-in-england-prepared-to-strike-over-pitiful-1-pay-rise/","display_url":"challenge-magazine.org/2021/03/05/nur…","indices":[246,269]}]	“The money is there, it’s just being wasted, £2 billion on #Covid19 contracts to Tory donors, up to £200 billion to replace #Trident, nearly £100 billion on #HS2 so far, £350 million on the parasitic #RoyalFamily” ✊🏥💷 @theRCN #FairPayForNursing https://t.co/QdoucetKgy	1358.0	RT @ChallengeYCL: “The money is there, it’s just being wasted, £2 billion on #Covid19 contracts to Tory donors, up to £200 billion to repla…	391.0	True	full
528269	528269	60436a5967983600384aef1e	2021-03-06 11:41:08	[]	[]	Fri Mar 05 16:53:54 +0000 2021	[{"text":"COVID19","indices":[274,282]}]	[{"url":"https://t.co/R3X88x0q8A","expanded_url":"https://twitter.com/NancyMc22665277/status/1367877504078405632","display_url":"twitter.com/NancyMc2266527…","indices":[284,307]}]	Well, Dr. Angela Rasmussen knows EVERYTHING told by her boss Prof. Ian Lipkin in Columbia University. Lipkin is nominated as “Virus Hunter” by CCP government with top awards. So Rasmussen takes every chance to grandstand, using lying &amp; misinformation to deny truth of #COVID19. https://t.co/R3X88x0q8A	78915.0	RT @DrLiMengYAN1: Well, Dr. Angela Rasmussen knows EVERYTHING told by her boss Prof. Ian Lipkin in Columbia University. Lipkin is nominate…	44.0	True	full
528270	528270	60436a5967983600384aef24	2021-03-06 11:41:08	[{"text":"Corona","indices":[43,50]}]	[{"url":"https://t.co/WVQxkPkO1F","expanded_url":"https://thurnhofer.info/recommends/greendealplus-pdf","display_url":"thurnhofer.info/recommends/gre…","indices":[243,266]}]		[]	[]			@Sander_Lab @ClausHecking @zeitonline Wenn #Corona vorbei ist, geht es um das Politik-Konzept. Deshalb gibt es hie… https://t.co/1BgKwJltzH	60.0	True	full
528271	528271	60436a5967983600384aef28	2021-03-06 11:41:08	[]	[]	Fri Mar 05 19:23:26 +0000 2021	[]	[{"url":"https://t.co/3FrqTBCvwM","expanded_url":"https://psol50.org.br/juliano-medeiros-se-manifesta-contra-suspensao-da-lei-rouanet/","display_url":"psol50.org.br/juliano-medeir…","indices":[158,181]}]	Bolsonaro decidiu atacar a cultura e quem defende a vida. @julianopsol50, presidente do PSOL, critica essa retaliação a quem combate a pandemia de verdade. https://t.co/3FrqTBCvwM	432320.0	RT @psol50: Bolsonaro decidiu atacar a cultura e quem defende a vida. @julianopsol50, presidente do PSOL, critica essa retaliação a quem co…	39.0	True	full
528272	528272	60436a5967983600384aef32	2021-03-06 11:41:08	[]	[]	Sat Mar 06 11:05:04 +0000 2021	[{"text":"COVID19","indices":[16,24]},{"text":"ShareCulture","indices":[233,246]}]	[{"url":"https://t.co/V6WibIV8Qe","expanded_url":"https://on.unesco.org/3slR9Ky","display_url":"on.unesco.org/3slR9Ky","indices":[209,232]}]	With widespread #COVID19 travel restrictions, cultural tourism is still weathering the storm. Can the sector emerge stronger than before? Check out the Culture &amp; Public Policy Tracker for more details 👉https://t.co/V6WibIV8Qe #ShareCulture https://t.co/wnnpxfAKjT	3430751.0	RT @UNESCO: With widespread #COVID19 travel restrictions, cultural tourism is still weathering the storm. Can the sector emerge stronger t…	35845.0	True	full
528273	528273	60436a5967983600384aef36	2021-03-06 11:41:08	[{"text":"Amazon","indices":[84,91]},{"text":"Deal","indices":[95,100]}]	[{"url":"https://t.co/R0uCJsuiwA","expanded_url":"https://www.amazon.com/Adam-Levine-Parfum-Spray-Women/dp/B00BF27PGY?&linkCode=sl1&tag=cooldeal0b-20&linkId=c8be97ab0200eff0afe51a57153396bd&language=en_US&ref_=as_li_ss_tl","display_url":"amazon.com/Adam-Levine-Pa…","indices":[103,126]}]		[]	[]			ad: $15 (77% off) Adam Levine Eau de Parfum Spray for Women Shipped and Sold by #Amazon #Deal… https://t.co/dKHNXCdB1G	4780.0	True	full
528274	528274	60436a5a67983600384aef42	2021-03-06 11:41:08	[]	[]	Sat Mar 06 08:41:09 +0000 2021	[]	[{"url":"https://t.co/VeEhXHetNO","expanded_url":"https://www.semana.es/casas-reales/familia-real-espanola/madre-disculparse-hermano-motivo-visita-infanta-elena-zarzuela-20210304-002320467/","display_url":"semana.es/casas-reales/f…","indices":[148,171]}]	De 12:00 a 17:00 la Infanta suele acudir a Zarzuela a montar en sus caballos Jordano y Qant. ¿Cuándo trabaja en la Fundación Mapfre esta señora? https://t.co/VeEhXHetNO	432074.0	RT @AntonioMaestre: De 12:00 a 17:00 la Infanta suele acudir a Zarzuela a montar en sus caballos Jordano y Qant. ¿Cuándo trabaja en la Fu…	3625.0	True	full
528275	528275	60436a5a67983600384aef46	2021-03-06 11:41:08	[{"text":"Manufacturing","indices":[107,121]}]	[{"url":"https://t.co/lWd98z2KDA","expanded_url":"https://buff.ly/2MEAEdo","display_url":"buff.ly/2MEAEdo","indices":[122,145]}]		[]	[]			Little-Known Publicly Traded Company Given Massive Deal To Manufacture One-Shot Covid-19 Vaccine. (Forbes)… https://t.co/jgzESyPGGW	53992.0	True	full
528276	528276	60436a5a67983600384aef48	2021-03-06 11:41:08	[]	[]	Sat Mar 06 00:12:44 +0000 2021	[]	[{"url":"https://t.co/zBUULhZmsg","expanded_url":"https://www.spectator.com.au/2021/03/the-covid-macguffin/","display_url":"spectator.com.au/2021/03/the-co…","indices":[257,280]}]	This is a BRILLIANT ARTICLE by the even more brilliant @JamesDelingpole A MUST MUST MUST READ AND RT. It will be taken down so share the hell out of it and back it up. @simondolan @TheFreds @RealCandaceO @PrisonPlanet @LozzaFox @emsayle @JackPosobiec https://t.co/zBUULhZmsg	156195.0	RT @JohnMappin: This is a BRILLIANT ARTICLE by the even more brilliant @JamesDelingpole A MUST MUST MUST READ AND RT. It will be taken d…	87.0	True	full
528277	528277	60436a5a67983600384aef50	2021-03-06 11:41:08	[]	[]	Sat Mar 06 11:38:50 +0000 2021	[{"text":"JIMIM","indices":[230,236]}]	[{"url":"https://t.co/JwYfg7d7jb","expanded_url":"http://bit.ly/3uYsaPK","display_url":"bit.ly/3uYsaPK","indices":[73,96]}]	[Votação] 🚨 Vote no Jimin para os "100 Asian Heartthrobs 2021" link: https://t.co/JwYfg7d7jb • Os votos são ILIMITADOS • A votação termina dia 15 de março!!!! • Jimin está em 2° lugar, vamos fazer isso por ele. @BTS_twt || #JIMIM || 🌵 https://t.co/DSXsIwh4K3	195.0	RT @crystalstreambr: [Votação] 🚨 Vote no Jimin para os "100 Asian Heartthrobs 2021" link: https://t.co/JwYfg7d7jb • Os votos são ILIMI…	540.0	True	full
528278	528278	60436a5a67983600384aef5a	2021-03-06 11:41:08	[]	[]	Sat Mar 06 06:32:00 +0000 2021	[]	[{"url":"https://t.co/myIY3rfrDu","expanded_url":"https://www.eluniversal.com.mx/mundo/indigna-tarea-escolar-en-texas-que-pedia-las-mujeres-obedecer-los-hombres","display_url":"eluniversal.com.mx/mundo/indigna-…","indices":[234,257]}]	¡Indignante! A las alumnas se les dejó de tarea que cocinaran, limpiaran y "obedecieran cualquier solicitud razonable de un hombre” y si no estaban seguras de considerarla razonable, le pedían a las jóvenes consultar con sus maestros https://t.co/myIY3rfrDu	5950115.0	RT @El_Universal_Mx: ¡Indignante! A las alumnas se les dejó de tarea que cocinaran, limpiaran y "obedecieran cualquier solicitud razonable…	263.0	True	full
528279	528279	60436a5a67983600384aef64	2021-03-06 11:41:08	[]	[]	Sat Mar 06 11:25:02 +0000 2021	[]	[{"url":"https://t.co/KOMR8ZOoPY","expanded_url":"https://trib.al/AOvVrd5","display_url":"trib.al/AOvVrd5","indices":[160,183]}]	Opinion | @AliVelshi: The pandemic has illustrated the degree to which our economy runs on low-wage hourly workers. Shouldn’t we pay them fairly? - @MSNBCDaily https://t.co/KOMR8ZOoPY	559439.0	RT @thereidout: Opinion | @AliVelshi: The pandemic has illustrated the degree to which our economy runs on low-wage hourly workers. Shouldn…	228.0	True	full
528280	528280	60436a5a67983600384aef6c	2021-03-06 11:41:08	[]	[{"url":"https://t.co/ZUuoEaSfTM","expanded_url":"https://www.firsthandfoundation.org/operation-safe-volunteer-faq","display_url":"firsthandfoundation.org/operation-safe…","indices":[232,255]}]		[]	[]			Per the EDC ... Operation Safe, the Clay County coalition formed to coordinate the vaccination for our residents, i… https://t.co/p7RWk6fwNG	1519.0	True	full
528281	528281	60436a5a67983600384aef76	2021-03-06 11:41:09	[]	[]	Sat Mar 06 02:50:44 +0000 2021	[{"text":"uttarkhand","indices":[10,21]},{"text":"KumbhaMela","indices":[98,109]},{"text":"Haridwar","indices":[113,122]},{"text":"coronavirus","indices":[220,232]},{"text":"pandemic","indices":[233,242]}]	[{"url":"https://t.co/hiqH9QPNs6","expanded_url":"https://sanatanprabhat.org/english/33805.html","display_url":"sanatanprabhat.org/english/33805.…","indices":[245,268]}]	Dehradun (#uttarkhand) – The State Cabinet of Uttarkhand Government has issued permission to hold #KumbhaMela at #Haridwar from 1st April to 30th April 2021. The Government has taken this decision keeping in view of the #coronavirus #pandemic. https://t.co/hiqH9QPNs6	879.0	RT @mp_hjs: Dehradun (#uttarkhand) – The State Cabinet of Uttarkhand Government has issued permission to hold #KumbhaMela at #Haridwar from…	137.0	True	full
528282	528282	60436a5b67983600384aef86	2021-03-06 11:41:09	[]	[]	Sat Mar 06 02:53:10 +0000 2021	[]	[{"url":"https://t.co/I7Wb0kzX6v","expanded_url":"https://nyti.ms/3sXwhth","display_url":"nyti.ms/3sXwhth","indices":[234,257]}]	Protesters clashed with police in Paraguay’s capital, Asunción, late on Friday as anger over the government’s handling of the coronavirus crisis boiled onto the streets and forced the resignation of the country’s top health official. https://t.co/I7Wb0kzX6v	2109492.0	RT @nytimesworld: Protesters clashed with police in Paraguay’s capital, Asunción, late on Friday as anger over the government’s handling of…	42.0	True	full
528283	528283	60436a5b67983600384aef8a	2021-03-06 11:41:09	[]	[]	Fri Mar 05 10:16:59 +0000 2021	[{"text":"EatingDisorders","indices":[19,35]},{"text":"EatingDisordersAwarenessWeek","indices":[196,225]}]	[{"url":"https://t.co/GDRmKTHXYI","expanded_url":"https://childpsychotherapy.org.uk/news-media-0/campaigns/eating-disorder-awareness-week-2021","display_url":"childpsychotherapy.org.uk/news-media-0/c…","indices":[227,250]}]	For reflections on #EatingDisorders in children&amp; young people during the pandemic, as well as advice about where to get further help, read @ACPtherapy's Julian Moorman's piece on our website: #EatingDisordersAwarenessWeek https://t.co/GDRmKTHXYI https://t.co/m3KbNcX0fl	7116.0	RT @ACPtherapy: For reflections on #EatingDisorders in children&amp; young people during the pandemic, as well as advice about where to get fur…	1950.0	True	full
528284	528284	60436a5b67983600384aef9c	2021-03-06 11:41:09	[]	[]	Sat Mar 06 10:25:54 +0000 2021	[]	[{"url":"https://t.co/xUil6laxNv","expanded_url":"https://www.dailymail.co.uk/news/article-9331709/Andrew-Broggio-fortune-supplying-NHS-kit-spent-thousands-trophy-hunting-wildlife.html?ito=amp_twitter_share-top","display_url":"dailymail.co.uk/news/article-9…","indices":[238,261]}]	It makes me feel sick posting this and it also makes me feel disturbed that something who has made a fortune supplying the NHS then spends thousands 'trophy hunting' under the guise of conservation the usual psychopaths excuse. Horrible! https://t.co/xUil6laxNv via @MailOnline	81456.0	RT @PeterEgan6: It makes me feel sick posting this and it also makes me feel disturbed that something who has made a fortune supplying the…	77.0	True	full
528285	528285	60436a5b67983600384aefb2	2021-03-06 11:41:09	[]	[]	Sat Mar 06 11:40:49 +0000 2021	[{"text":"Coronavirus","indices":[128,140]},{"text":"Covid19","indices":[141,149]},{"text":"Maharashtra","indices":[150,162]},{"text":"Punjab","indices":[163,170]}]	[{"url":"https://t.co/0CIV4b9jHM","expanded_url":"https://www.indiatoday.in/coronavirus-outbreak/story/central-teams-maharashtra-punjab-assess-covid-19-situation-1776378-2021-03-06","display_url":"indiatoday.in/coronavirus-ou…","indices":[171,194]}]	The teams are being deployed to assist the state health departments in Covid-19 surveillance, control and containment measures. #Coronavirus #Covid19 #Maharashtra #Punjab https://t.co/0CIV4b9jHM	5547334.0	RT @IndiaToday: The teams are being deployed to assist the state health departments in Covid-19 surveillance, control and containment measu…	27.0	True	full
528286	528286	60436a5b67983600384aefc0	2021-03-06 11:41:09	[]	[]	Thu Mar 04 17:30:58 +0000 2021	[{"text":"COVID19","indices":[58,66]}]	[{"url":"https://t.co/1tYJPwkl5t","expanded_url":"https://www.chilango.com/noticias/opinion/cuidar-a-la-familia-tambien-es-una-chamba/","display_url":"chilango.com/noticias/opini…","indices":[166,189]}]	Hace casi un año arrancó la política de confinamiento por #COVID19 en México y una extensa lista de tareas en el hogar se han multiplicado sin cesar desde entonces. https://t.co/1tYJPwkl5t	3853190.0	RT @ChilangoCom: Hace casi un año arrancó la política de confinamiento por #COVID19 en México y una extensa lista de tareas en el hogar se…	1.0	True	full
528287	528287	60436a5c67983600384aefd0	2021-03-06 11:41:10	[]	[]	Fri Mar 05 22:52:37 +0000 2021	[{"text":"LoveStory","indices":[177,187]},{"text":"KindleUnlimited","indices":[188,204]},{"text":"book","indices":[205,210]},{"text":"Romance","indices":[211,219]},{"text":"IARTG","indices":[220,226]},{"text":"Selfworth","indices":[227,237]},{"text":"LiteraturePosts","indices":[238,254]}]	[{"url":"https://t.co/oU2qogr7wL","expanded_url":"https://www.amazon.com/dp/B07RJ8WVV7/ref=as_li_ss_tl?ie=UTF8&linkCode=ll1&tag=queryus-20&linkId=83dd9642c6d2e2b90dc0f3f3a2a4691d&language=en_US","display_url":"amazon.com/dp/B07RJ8WVV7/…","indices":[255,278]}]	RT @SSBazinet ✨TRACES OF HOME✨ “At its core, it is really a story about self-discovery, strength and true love.” "Brilliant and Beautiful and Bold" OPEN WIDE MY HEART Book One #LoveStory #KindleUnlimited #book #Romance #IARTG #Selfworth #LiteraturePosts https://t.co/oU2qogr7wL	17922.0	RT @literatureposts: RT @SSBazinet ✨TRACES OF HOME✨ “At its core, it is really a story about self-discovery, strength and true love.” "Bril…	3712.0	True	full
528288	528288	60436a5c67983600384aefd8	2021-03-06 11:41:10	[]	[]	Sat Mar 06 09:03:00 +0000 2021	[{"text":"Anonymous","indices":[0,10]},{"text":"OpMyanmar","indices":[11,21]},{"text":"Myanmar","indices":[58,66]}]	[{"url":"https://t.co/VnMRl8gTvt","expanded_url":"http://myanmar.gov.mm/opmyanmar.html","display_url":"myanmar.gov.mm/opmyanmar.html","indices":[238,261]}]	#Anonymous #OpMyanmar The official important website of #Myanmar government has been hacked by Anonymous In the name of the people of myanmar Anonymous hacks the main website of the Myanmar government, with a message to its people. https://t.co/VnMRl8gTvt We Are Anonymous. https://t.co/B2ZugXB9Wt	2030.0	RT @YourAnonAttacks: #Anonymous #OpMyanmar The official important website of #Myanmar government has been hacked by Anonymous In the n…	20.0	True	full
528289	528289	60436a5c67983600384aefe0	2021-03-06 11:41:10	[]	[]	Fri Mar 05 03:20:36 +0000 2021	[{"text":"sfm","indices":[113,117]},{"text":"sfmoney","indices":[118,126]},{"text":"sfmnews","indices":[127,135]},{"text":"sfmairdrop","indices":[136,147]}]	[{"url":"https://t.co/KjOyUy2u7h","expanded_url":"https://t.me/SfmoneyAirdropBot","display_url":"t.me/SfmoneyAirdrop…","indices":[88,111]}]	𝗔𝗶𝗿𝗱𝗿𝗼𝗽: 𝗦𝗙𝗠𝗢𝗡𝗘𝗬 (𝗦𝗙𝗠) 𝗥𝗲𝘄𝗮𝗿𝗱: 10 SFM (50$) for Join 𝗥𝗲𝗳𝗲𝗿𝗿𝗮𝗹: 3 SFM (15$) Start bot: https://t.co/KjOyUy2u7h #sfm #sfmoney #sfmnews #sfmairdrop https://t.co/oSuHY9yaPr	22335.0	RT @SFMONEY_SFM: 𝗔𝗶𝗿𝗱𝗿𝗼𝗽: 𝗦𝗙𝗠𝗢𝗡𝗘𝗬 (𝗦𝗙𝗠) 𝗥𝗲𝘄𝗮𝗿𝗱: 10 SFM (50$) for Join 𝗥𝗲𝗳𝗲𝗿𝗿𝗮𝗹: 3 SFM (15$) Start bot: https://t.co/KjOyUy2u7h #sfm #sfm…	15.0	True	full
528290	528290	60436a5c67983600384aefe8	2021-03-06 11:41:10	[{"text":"OLPH_GO","indices":[1,9]}]	[{"url":"https://t.co/KwjbbTrSkH","expanded_url":"http://bit.ly/OLPH_PreOrder","display_url":"bit.ly/OLPH_PreOrder","indices":[236,259]}]		[]	[]			[#OLPH_GO 🎞️] HELP RT 🎭 WEEKLY - We Play Album (PH GO) 💸 Php 800.00 (all-in + lsf) Normal ETA — sealed and offici… https://t.co/em9Rx6nqQy	824.0	True	full
528291	528291	60436a5c67983600384aeff2	2021-03-06 11:41:10	[]	[]	Sat Mar 06 11:38:32 +0000 2021	[]	[{"url":"https://t.co/uYigBqKi1v","expanded_url":"http://dlvr.it/Rv55jY","display_url":"dlvr.it/Rv55jY","indices":[232,255]}]	Uber gives free rides worth INR 10 Cr to support Government and NGOs to help vaccinate vulnerable citizens: Uber has announced its support for the MoHFW, State Governments, and local NGOs by offering free rides worth Rs. 10 Crores… https://t.co/uYigBqKi1v via @theunbiasedblog	8090.0	RT @TheUnbiasedBlog: Uber gives free rides worth INR 10 Cr to support Government and NGOs to help vaccinate vulnerable citizens: Uber has a…	140.0	True	full
528292	528292	60436a5c67983600384aeff6	2021-03-06 11:41:10	[]	[]	Sat Mar 06 11:27:24 +0000 2021	[]	[{"url":"https://t.co/gUQEwGG7k4","expanded_url":"http://onlyfans.com/airensl","display_url":"onlyfans.com/airensl","indices":[243,266]}]	green mask goddess @TSDollz @b_tranny2 @AlenaRodhe @Alicia_Smith993 @BrookeSpearz @pic_poster @tsfetishkathy @thirdsex32 @porn4pleasure1 @ErectionAddict1 @tranny4porn @trans_hearts @maltepe_travest ✨Subscribe full contents ✨. 🔥https://t.co/gUQEwGG7k4 🔥. https://t.co/CuHRN1f0Wk	12917.0	RT @Airenbkk: green mask goddess @TSDollz @b_tranny2 @AlenaRodhe @Alicia_Smith993 @BrookeSpearz @pic_poster @tsfetishkathy @thirdsex32 @p…	958.0	True	full
528293	528293	60436a5c67983600384aeffa	2021-03-06 11:41:10	[]	[]	Sat Mar 06 10:18:52 +0000 2021	[{"text":"Pakistan","indices":[0,9]},{"text":"CPEC","indices":[33,38]},{"text":"Chinese","indices":[116,124]},{"text":"DebtTrap","indices":[146,155]}]	[{"url":"https://t.co/hhlcGC70lE","expanded_url":"https://www.middleeasteye.net/opinion/pakistan-india-gulf-influence-waning-why","display_url":"middleeasteye.net/opinion/pakist…","indices":[187,210]}]	#Pakistan is in an illusion that #CPEC will become a one-stop panacea for all its problems; but it will end up as a #Chinese slave in the garb of #DebtTrap. @husainhaqqani @TahaSSiddiqui https://t.co/hhlcGC70lE	332.0	RT @SophiaHoffman90: #Pakistan is in an illusion that #CPEC will become a one-stop panacea for all its problems; but it will end up as a #C…	8.0	True	full
528294	528294	60436a5d67983600384aeffc	2021-03-06 11:41:10	[]	[]	Mon Dec 21 09:52:15 +0000 2020	[{"text":"Governance","indices":[237,248]},{"text":"Compliance","indices":[249,260]},{"text":"COVID19","indices":[261,269]}]	[{"url":"https://t.co/oRZQC7bvRb","expanded_url":"https://bit.ly/3471y3d","display_url":"bit.ly/3471y3d","indices":[212,235]}]	With the frequent regulatory changes of this year, it has never been more important to stay on top of your annual obligations. Luckily, Citco GSGS’s Compliance Calendar can do it for you. For more information: https://t.co/oRZQC7bvRb #Governance #Compliance #COVID19 https://t.co/67G2vf5HeB	1441.0	RT @CitcoInsights: With the frequent regulatory changes of this year, it has never been more important to stay on top of your annual obliga…	29.0	True	full
528295	528295	60436a5d67983600384aeffe	2021-03-06 11:41:10	[]	[]	Sat Mar 06 02:50:07 +0000 2021	[]	[{"url":"https://t.co/GWEtaf6Hky","expanded_url":"https://cnn.it/3sZUbVn","display_url":"cnn.it/3sZUbVn","indices":[130,153]}]	La FDA autorizó un test casero para detectar el covid-19 que no requiere receta médica ni el envío del hisopado a un laboratorio. https://t.co/GWEtaf6Hky	19500541.0	RT @CNNEE: La FDA autorizó un test casero para detectar el covid-19 que no requiere receta médica ni el envío del hisopado a un laboratorio…	3056.0	True	full
528296	528296	60436a5d67983600384af004	2021-03-06 11:41:10	[]	[]	Fri Mar 05 17:30:32 +0000 2021	[]	[{"url":"https://t.co/alcW6g3xHQ","expanded_url":"https://www.diariolasamericas.com/opinion/al-general-le-gusta-alzar-la-voz-n4217871","display_url":"diariolasamericas.com/opinion/al-gen…","indices":[250,273]}]	El jefe de Redi Los Andes, general Ovidio Delgado Ramírez tiene un abultado historial que documenta cómo viene operando con las FARC y el ELN. Por eso sus amenazas contra Colombia. En mi columna de esta semana en ⁦@DLasAmericas⁩ advierto sobre esto. https://t.co/alcW6g3xHQ	2025586.0	RT @ibepacheco: El jefe de Redi Los Andes, general Ovidio Delgado Ramírez tiene un abultado historial que documenta cómo viene operando con…	1179.0	True	full
528297	528297	60436a5d67983600384af018	2021-03-06 11:41:10	[{"text":"WearAMask","indices":[42,52]},{"text":"GetVaccinated","indices":[53,67]},{"text":"StaySafe","indices":[68,77]},{"text":"MusicMatters","indices":[78,91]},{"text":"NewMusicSaturday","indices":[92,109]},{"text":"NowPlaying","indices":[110,121]}]	[{"url":"https://t.co/Hkr6XDbDac","expanded_url":"http://www.radiostradbroke.co.uk","display_url":"radiostradbroke.co.uk","indices":[18,41]}]		[]	[]			.@radiostradbroke https://t.co/Hkr6XDbDac #WearAMask #GetVaccinated #StaySafe #MusicMatters #NewMusicSaturday… https://t.co/QNuUNjBhfy	3496.0	True	full
528298	528298	60436a5d67983600384af024	2021-03-06 11:41:11	[]	[]	Fri Mar 05 21:54:20 +0000 2021	[]	[{"url":"https://t.co/LDw7UX2Ccg","expanded_url":"https://go.nasa.gov/3bkANMM","display_url":"go.nasa.gov/3bkANMM","indices":[183,206]}]	We’re rolling: the @NASAPersevere rover has made its first drive on Mars, and its landing site has been named in honor of groundbreaking science fiction author @OctaviaEButler. More: https://t.co/LDw7UX2Ccg https://t.co/OUhQw3MLUF	750012.0	RT @NASAMars: We’re rolling: the @NASAPersevere rover has made its first drive on Mars, and its landing site has been named in honor of gro…	49.0	True	full
528299	528299	60436a5d67983600384af02c	2021-03-06 11:41:11	[]	[]	Sat Mar 06 07:16:54 +0000 2021	[{"text":"covid","indices":[32,38]}]	[{"url":"https://t.co/lD9GWoZd2Q","expanded_url":"https://www.bbc.co.uk/news/health-56285179","display_url":"bbc.co.uk/news/health-56…","indices":[167,190]}]	The great school reopening. How #covid testing could do more harm than good, why we maybe missing a trick with masks and why it may not matter in infection rates rise https://t.co/lD9GWoZd2Q	40625.0	RT @NickTriggle: The great school reopening. How #covid testing could do more harm than good, why we maybe missing a trick with masks and w…	970.0	True	full
528300	528300	60436a5e67983600384af034	2021-03-06 11:41:11	[]	[]	Sat Mar 06 11:17:01 +0000 2021	[]	[{"url":"https://t.co/PJEqFYTCNg","expanded_url":"https://twitter.com/sergio_fajardo/status/1367987435305598984","display_url":"twitter.com/sergio_fajardo…","indices":[275,298]}]	Bien por reconocer el error ¿Qué tal si los platos de la metáfora se unen, forman un espectro multicolor lleno de contenidos, dejan de estar vacíos, y se construye un camino común para la sociedad? Es una buena forma de corregir la metáfora que usted reconoce como errada. https://t.co/PJEqFYTCNg	4076395.0	RT @petrogustavo: Bien por reconocer el error ¿Qué tal si los platos de la metáfora se unen, forman un espectro multicolor lleno de conteni…	9577.0	True	full
528301	528301	60436a5e67983600384af038	2021-03-06 11:41:11	[]	[]	Sat Mar 06 10:47:02 +0000 2021	[{"text":"TeamLiquid","indices":[137,148]},{"text":"Fortunas","indices":[149,158]}]	[{"url":"https://t.co/vFlBCDGxz1","expanded_url":"https://www.twitch.tv/snoodyboo","display_url":"twitch.tv/snoodyboo","indices":[160,183]}]	Ya esta abierto el stream con la cuenta atras del europeo, en 15 min aparecemos por ahí! HOY ES UN GRAN DIA GENTE! Entren a apoyar! :D #TeamLiquid #Fortunas https://t.co/vFlBCDGxz1	18732.0	RT @Snoodyboo: Ya esta abierto el stream con la cuenta atras del europeo, en 15 min aparecemos por ahí! HOY ES UN GRAN DIA GENTE! Entren a…	10.0	True	full
528302	528302	60436a5e67983600384af068	2021-03-06 11:41:11	[]	[]	Sat Mar 06 11:33:15 +0000 2021	[]	[{"url":"https://t.co/hME34fLOxE","expanded_url":"https://www.nhs.uk/conditions/coronavirus-covid-19/coronavirus-vaccination/book-coronavirus-vaccination/","display_url":"nhs.uk/conditions/cor…","indices":[137,160]}]	The NHS vaccine booking portal has now been expanded to everyone aged 56 or over, no invite letter required. Book your appointment now. https://t.co/hME34fLOxE	6885.0	RT @Alice_Smart: The NHS vaccine booking portal has now been expanded to everyone aged 56 or over, no invite letter required. Book your app…	2425.0	True	full
528303	528303	60436a5e67983600384af06a	2021-03-06 11:41:11	[]	[]	Sat Mar 06 11:01:40 +0000 2021	[]	[{"url":"https://t.co/jVwr6G0bhT","expanded_url":"https://www.lafm.com.co/politica/no-voto-por-petro-porque-es-uno-de-los-extremos-roy-barreras-en-mayo-de-2020?amp&__twitter_impression=true","display_url":"lafm.com.co/politica/no-vo…","indices":[255,278]}]	Patético lo de @RoyBarreras. No solo por sus saltos políticos de cómico y saltimbanqui, sino por su descarado intento de ocultarlos. En un acto de "transparencia" denuncia su propio trino contra Petro como si fuera suplantado. ¡Después borra su denuncia! https://t.co/jVwr6G0bhT	108675.0	RT @RafaNietoLoaiza: Patético lo de @RoyBarreras. No solo por sus saltos políticos de cómico y saltimbanqui, sino por su descarado intento…	213.0	True	full
528304	528304	60436a5f67983600384af076	2021-03-06 11:41:11	[]	[]	Fri Mar 05 03:20:36 +0000 2021	[{"text":"sfm","indices":[113,117]},{"text":"sfmoney","indices":[118,126]},{"text":"sfmnews","indices":[127,135]},{"text":"sfmairdrop","indices":[136,147]}]	[{"url":"https://t.co/KjOyUy2u7h","expanded_url":"https://t.me/SfmoneyAirdropBot","display_url":"t.me/SfmoneyAirdrop…","indices":[88,111]}]	𝗔𝗶𝗿𝗱𝗿𝗼𝗽: 𝗦𝗙𝗠𝗢𝗡𝗘𝗬 (𝗦𝗙𝗠) 𝗥𝗲𝘄𝗮𝗿𝗱: 10 SFM (50$) for Join 𝗥𝗲𝗳𝗲𝗿𝗿𝗮𝗹: 3 SFM (15$) Start bot: https://t.co/KjOyUy2u7h #sfm #sfmoney #sfmnews #sfmairdrop https://t.co/oSuHY9yaPr	22335.0	RT @SFMONEY_SFM: 𝗔𝗶𝗿𝗱𝗿𝗼𝗽: 𝗦𝗙𝗠𝗢𝗡𝗘𝗬 (𝗦𝗙𝗠) 𝗥𝗲𝘄𝗮𝗿𝗱: 10 SFM (50$) for Join 𝗥𝗲𝗳𝗲𝗿𝗿𝗮𝗹: 3 SFM (15$) Start bot: https://t.co/KjOyUy2u7h #sfm #sfm…	1.0	True	full
528305	528305	60436a5f67983600384af07c	2021-03-06 11:41:12	[]	[]	Sat Mar 06 10:15:00 +0000 2021	[]	[{"url":"https://t.co/2RppEiFIwD","expanded_url":"https://rng.rs/30e3OTZ","display_url":"rng.rs/30e3OTZ","indices":[97,120]}]	👊 IT'S MATCHDAY! 👊 🆚 St Mirren 🏆 @spfl 🏟️ Ibrox Stadium ⏰ 15:00 (UK) 📺 Watch Live on @RangersTV: https://t.co/2RppEiFIwD https://t.co/OQ7EDpePpf	605688.0	RT @RangersFC: 👊 IT'S MATCHDAY! 👊 🆚 St Mirren 🏆 @spfl 🏟️ Ibrox Stadium ⏰ 15:00 (UK) 📺 Watch Live on @RangersTV: https://t.co/2RppEiFIwD htt…	891.0	True	full
528306	528306	60436a5f67983600384af07e	2021-03-06 11:41:12	[]	[]	Fri Mar 05 14:08:34 +0000 2021	[]	[{"url":"https://t.co/oj6vZp5dsi","expanded_url":"https://www.hoydiariodelmagdalena.com.co/?p=485556","display_url":"hoydiariodelmagdalena.com.co/?p=485556","indices":[126,149]}]	“El servicio de urgencia se encuentra lleno de pacientes Covid-19, ya no hay camas UCI”: Concejal Álvaro Linero @HoyDiarioMag https://t.co/oj6vZp5dsi fuego amigo se acabó el tape tape @derechistas_ @santamartalibre @linnammaria @LizbRodriguezM @Sea_Franco @MinSaludCol	541.0	RT @Francis21383171: “El servicio de urgencia se encuentra lleno de pacientes Covid-19, ya no hay camas UCI”: Concejal Álvaro Linero @HoyDi…	105.0	True	full
528307	528307	60436a5f67983600384af090	2021-03-06 11:41:12	[]	[]	Sat Mar 06 07:50:01 +0000 2021	[{"text":"FairPayForNursing","indices":[168,186]}]	[{"url":"https://t.co/cJLYc7VfF2","expanded_url":"https://bit.ly/2QySay0","display_url":"bit.ly/2QySay0","indices":[219,242]}]	We need your help to tell the government their proposed 1% NHS pay award is not good enough. Nursing staff are skilled professionals deserving of fair pay. Support our #FairPayForNursing campaign and sign our petition. https://t.co/cJLYc7VfF2 https://t.co/WoSPxfo94w	137707.0	RT @theRCN: We need your help to tell the government their proposed 1% NHS pay award is not good enough. Nursing staff are skilled professi…	167.0	True	full
528308	528308	60436a5f67983600384af0a0	2021-03-06 11:41:12	[]	[]	Sat Mar 06 11:34:44 +0000 2021	[{"text":"Covid19","indices":[0,8]}]	[{"url":"https://t.co/dWLyGPCbuR","expanded_url":"https://www.marseillenews.net/news/sante/aldi-et-lidl-vendent-deja-des-tests-antigeniques-rapides-pour-detecter-covid-19-201451.html","display_url":"marseillenews.net/news/sante/ald…","indices":[150,173]}]	#Covid19 STRATEGIE COMPARATIVE DE LUTTE CONTRE LA COVID-19 A/ ALLEMAGNE - LA SCIENCE Généralisation des auto tests salivaires et vente en supermarché https://t.co/dWLyGPCbuR	4638.0	RT @fignon_laurent: #Covid19 STRATEGIE COMPARATIVE DE LUTTE CONTRE LA COVID-19 A/ ALLEMAGNE - LA SCIENCE Généralisation des auto tests sali…	958.0	True	full
528309	528309	60436a5f67983600384af0a2	2021-03-06 11:41:12	[]	[]	Sat Mar 06 08:32:03 +0000 2021	[]	[{"url":"https://t.co/JQFzTFRJsP","expanded_url":"https://on.msnbc.com/30eEZY2","display_url":"on.msnbc.com/30eEZY2","indices":[185,208]}]	"It is totally consistent with modern Republican philosophy that wealthy people get to cut in line," James Carville says about Florida Gov. DeSantis facing vaccine bribery allegations. https://t.co/JQFzTFRJsP	4147173.0	RT @MSNBC: "It is totally consistent with modern Republican philosophy that wealthy people get to cut in line," James Carville says about F…	94.0	True	full
528310	528310	60436a6067983600384af0c2	2021-03-06 11:41:12	[]	[]	Fri Mar 05 23:05:53 +0000 2021	[]	[{"url":"https://t.co/9MsdKONuMb","expanded_url":"https://www.quintenews.com/2021/03/04/controversial-mpp-discussed-covid-19-with-mix-morning-crew/#.YEI6zLvMGYY.twitter","display_url":"quintenews.com/2021/03/04/con…","indices":[257,280]}]	Hero Politician @randyhillier “The evidence has shown us throughout our country, 96 percent of all deaths have been elderly people, with significant other underlying or pre-existing illnesses. Over 80 percent of the deaths have been in long term care.” https://t.co/9MsdKONuMb	2270.0	RT @TracyBaxter11: Hero Politician @randyhillier “The evidence has shown us throughout our country, 96 percent of all deaths have been el…	7.0	True	full
528311	528311	60436a6067983600384af0c4	2021-03-06 11:41:12	[]	[]	Sat Mar 06 08:11:40 +0000 2021	[]	[{"url":"https://t.co/8ffQTEcJ7T","expanded_url":"https://www.independent.co.uk/travel/news-and-advice/declaration-travel-government-exit-permit-b1813070.html","display_url":"independent.co.uk/travel/news-an…","indices":[232,255]}]	Thought the problem was from people coming in not going out. Amazing what the government can get away with under the smokescreen of a pandemic that THEY failed to contain. Declaration to Travel: government reveals new ‘exit permit’ https://t.co/8ffQTEcJ7T	1808.0	RT @David19826742: Thought the problem was from people coming in not going out. Amazing what the government can get away with under the smo…	195.0	True	full
528312	528312	60436a6067983600384af0d4	2021-03-06 11:41:13	[]	[]	Sat Mar 06 09:55:09 +0000 2021	[]	[{"url":"https://t.co/JaknBr8p6L","expanded_url":"https://www.tagesschau.de/inland/gesellschaft/impforganisation-101.html","display_url":"tagesschau.de/inland/gesells…","indices":[232,255]}]	" "Sie haben die Möglichkeit zur Corona-Impfung …": Wer in Duisburg diese SMS auf sein Handy bekommt, muss sich beeilen. Wer zuerst mit "Ja" antwortet, kriegt den Termin und hat häufig schon eine Stunde später seine Spritze im Arm" https://t.co/JaknBr8p6L	35826.0	RT @ismail_kupeli: " "Sie haben die Möglichkeit zur Corona-Impfung …": Wer in Duisburg diese SMS auf sein Handy bekommt, muss sich beeilen.…	209.0	True	full
528313	528313	60436a6067983600384af0d6	2021-03-06 11:41:13	[]	[]	Sat Mar 06 10:46:56 +0000 2021	[{"text":"Torypriorities","indices":[116,131]}]	[{"url":"https://t.co/0bq3jtg2tL","expanded_url":"https://www.theguardian.com/politics/2021/mar/06/downing-street-spent-26m-refurbishing-no-9-as-media-centre","display_url":"theguardian.com/politics/2021/…","indices":[134,157]}]	£2.6 million for a new Downing Street media centre £200,000 for Carrie Symonds No 10 refurb 1% for NHS workers #Torypriorities https://t.co/0bq3jtg2tL	55377.0	RT @keepnhspublic: £2.6 million for a new Downing Street media centre £200,000 for Carrie Symonds No 10 refurb 1% for NHS workers #Tor…	1522.0	True	full
528314	528314	60436a6067983600384af0d8	2021-03-06 11:41:13	[]	[]	Sat Feb 27 14:35:11 +0000 2021	[{"text":"KYFI","indices":[181,186]},{"text":"Airdrop","indices":[187,195]},{"text":"Bitcoin","indices":[196,204]}]	[{"url":"https://t.co/6d25SUhP9k","expanded_url":"http://t.me/KYFI_Airdrop_bot","display_url":"t.me/KYFI_Airdrop_b…","indices":[156,179]}]	KYFI Airdrop ⭐️ 1 KYFI = 300 USD 🔸 For Completing the tasks - Get 0.1 KYFI ($30) 👫 For Each Valid Refer - Get 0.05 KYFI ($15) Start Bot For Join Airdrop: https://t.co/6d25SUhP9k #KYFI #Airdrop #Bitcoin https://t.co/Zzfj6lUS4W	13902.0	RT @Money_earn_Fi: KYFI Airdrop ⭐️ 1 KYFI = 300 USD 🔸 For Completing the tasks - Get 0.1 KYFI ($30) 👫 For Each Valid Refer - Get 0.05 KYFI…	36.0	True	full
528315	528315	60436a6067983600384af0de	2021-03-06 11:41:13	[]	[]	Sat Mar 06 06:00:34 +0000 2021	[]	[{"url":"https://t.co/RvA70hWhNM","expanded_url":"http://shplus.media/qarentena/q75","display_url":"shplus.media/qarentena/q75","indices":[253,276]}]	Incluso en vísperas de días importantes 📆 🎂 hay Qarentena. La pandemia🦠 no descansa, nosotros tampoco. Con la divulgadora científica y doc. en biología @cgdoval y la crónica americana de @fede_andrade en el penúltimo de nuestra T1: “Vacuna de realidad” https://t.co/RvA70hWhNM https://t.co/xM4o8hYrVI	2356.0	RT @elojoqueves: Incluso en vísperas de días importantes 📆 🎂 hay Qarentena. La pandemia🦠 no descansa, nosotros tampoco. Con la divulgadora…	341.0	True	full
528316	528316	60436a6167983600384af106	2021-03-06 11:41:13	[]	[]	Fri Mar 05 21:07:47 +0000 2021	[]	[{"url":"https://t.co/gXwVuZXaAq","expanded_url":"https://reseauinternational.net/levee-totale-des-restrictions-covid-19-en-russie/","display_url":"reseauinternational.net/levee-totale-d…","indices":[154,177]}]	La Russie ne se soumet pas au nouvel ordre mondial qui détruit les peuples ! Respect Monsieur Poutine ! Levée totale des restrictions Covid-19 en Russie https://t.co/gXwVuZXaAq via @Réseau International	12149.0	RT @conspjustice: La Russie ne se soumet pas au nouvel ordre mondial qui détruit les peuples ! Respect Monsieur Poutine ! Levée totale des…	142.0	True	full
528317	528317	60436a6167983600384af110	2021-03-06 11:41:13	[{"text":"COVID19","indices":[31,39]},{"text":"COVID19","indices":[201,209]},{"text":"Corona","indices":[210,217]},{"text":"CoronaVirusUpdates","indices":[218,237]}]	[{"url":"https://t.co/Qwo7VMz8KH","expanded_url":"https://indiaaheadnews.com/health/covid-19-test-track-treat-centre-to-eight-states-amidst-surge-in-new-cases-9149/","display_url":"indiaaheadnews.com/health/covid-1…","indices":[240,263]}]		[]	[]			Amidst a surge in new cases of #COVID19, the Centre asks 9 states/UTs to continue with the effective strategy of ‘T… https://t.co/HBMLOZBob7	17397.0	True	full
528318	528318	60436a6267983600384af128	2021-03-06 11:41:13	[]	[]	Fri Mar 05 20:21:53 +0000 2021	[{"text":"HongKong","indices":[213,222]}]	[{"url":"https://t.co/DdayB3rygv","expanded_url":"https://eeas.europa.eu/headquarters/headquarters-homepage_en/94303/Hong%20Kong:%20Statement%20by%20the%20Spokesperson%20on%20possible%20electoral%20reform?fbclid=IwAR05CXO8NACPC_6g7OpQ8A4_9J9yZf0OamI4JFrZvT7bAjGbdZJU9K3_1Po","display_url":"eeas.europa.eu/headquarters/h…","indices":[226,249]}]	🇪🇺 Concrete action is needed. EU-China investment deal (CAI) cannot continue to proceed. If the EU wishes to be a defender of human rights and European values, the EU must hold China accountable for its abuses in #HongKong. https://t.co/DdayB3rygv	159175.0	RT @Stand_with_HK: 🇪🇺 Concrete action is needed. EU-China investment deal (CAI) cannot continue to proceed. If the EU wishes to be a defend…	767.0	True	full
528319	528319	60436a6267983600384af140	2021-03-06 11:41:13	[]	[]	Sat Mar 06 11:26:05 +0000 2021	[]	[{"url":"https://t.co/KqJNFrRpOR","expanded_url":"https://www.elespectador.com/noticias/salud/deberiamos-considerar-las-vacunas-como-bienes-publicos-globales/","display_url":"elespectador.com/noticias/salud…","indices":[121,144]}]	Excelente entrevista para entender mejor cómo opera el negocio de las vacunas y sus impactos negativos en la población. https://t.co/KqJNFrRpOR	1226578.0	RT @JERobledo: Excelente entrevista para entender mejor cómo opera el negocio de las vacunas y sus impactos negativos en la población. htt…	89.0	True	full
528320	528320	60436a6367983600384af152	2021-03-06 11:41:14	[]	[]	Sat Mar 06 11:24:30 +0000 2021	[{"text":"vaccins","indices":[0,8]}]	[{"url":"https://t.co/5QMUCoueTD","expanded_url":"https://www.leparisien.fr/societe/sante/covid-19-le-gouvernement-veut-aussi-vacciner-les-expatries-francais-04-03-2021-8427181.php","display_url":"leparisien.fr/societe/sante/…","indices":[248,271]}]	#vaccins | 86 % des Français de l’étranger pourront avoir accès dans leur pays de résidence à un vaccin reconnu par l'Union européenne. Pour tous les autres, nous travaillons avec nos postes à des solutions alternatives, sur mesure, pays par pays. https://t.co/5QMUCoueTD	41841.0	RT @JBLemoyne: #vaccins | 86 % des Français de l’étranger pourront avoir accès dans leur pays de résidence à un vaccin reconnu par l'Union…	2361.0	True	full
528321	528321	60436a6367983600384af158	2021-03-06 11:41:14	[]	[]	Sat Mar 06 06:55:25 +0000 2021	[]	[{"url":"https://t.co/txuJkB0buR","expanded_url":"https://abcn.ws/3c7b6yo","display_url":"abcn.ws/3c7b6yo","indices":[257,280]}]	150 counties in the U.S. have no pharmacy—and nearly 4.8 million people live in a county with only one pharmacy for every 10,000 residents or more, according to @ABC analysis. Why "pharmacy deserts" are the new front in the race to vaccinate for COVID-19: https://t.co/txuJkB0buR https://t.co/7AoE02gcPW	16560307.0	RT @ABC: 150 counties in the U.S. have no pharmacy—and nearly 4.8 million people live in a county with only one pharmacy for every 10,000 r…	7333.0	True	full
528322	528322	60436a6367983600384af15e	2021-03-06 11:41:14	[]	[]	Fri Mar 05 03:20:36 +0000 2021	[{"text":"sfm","indices":[113,117]},{"text":"sfmoney","indices":[118,126]},{"text":"sfmnews","indices":[127,135]},{"text":"sfmairdrop","indices":[136,147]}]	[{"url":"https://t.co/KjOyUy2u7h","expanded_url":"https://t.me/SfmoneyAirdropBot","display_url":"t.me/SfmoneyAirdrop…","indices":[88,111]}]	𝗔𝗶𝗿𝗱𝗿𝗼𝗽: 𝗦𝗙𝗠𝗢𝗡𝗘𝗬 (𝗦𝗙𝗠) 𝗥𝗲𝘄𝗮𝗿𝗱: 10 SFM (50$) for Join 𝗥𝗲𝗳𝗲𝗿𝗿𝗮𝗹: 3 SFM (15$) Start bot: https://t.co/KjOyUy2u7h #sfm #sfmoney #sfmnews #sfmairdrop https://t.co/oSuHY9yaPr	22314.0	RT @SFMONEY_SFM: 𝗔𝗶𝗿𝗱𝗿𝗼𝗽: 𝗦𝗙𝗠𝗢𝗡𝗘𝗬 (𝗦𝗙𝗠) 𝗥𝗲𝘄𝗮𝗿𝗱: 10 SFM (50$) for Join 𝗥𝗲𝗳𝗲𝗿𝗿𝗮𝗹: 3 SFM (15$) Start bot: https://t.co/KjOyUy2u7h #sfm #sfm…	3.0	True	full
528323	528323	60436a6367983600384af190	2021-03-06 11:41:15	[]	[]	Fri Mar 05 23:45:03 +0000 2021	[]	[{"url":"https://t.co/pfXLhfdw71","expanded_url":"https://provea.org/actualidad/pemones-de-san-luis-de-morichal-se-declaran-en-emergencia-ante-penetracion-de-sus-territorios-por-grupos-irregulares/","display_url":"provea.org/actualidad/pem…","indices":[235,258]}]	Pueblo indígena Pemón se declara en emergencia tras la ocupación de sus territorios originarios a manos de grupos irregulares de mineros en San Luis de Morichal: “La ocupación es una amenaza directa. La situación ha afectado a niños” https://t.co/pfXLhfdw71	290006.0	RT @_Provea: Pueblo indígena Pemón se declara en emergencia tras la ocupación de sus territorios originarios a manos de grupos irregulares…	82.0	True	full
528324	528324	60436a6467983600384af194	2021-03-06 11:41:15	[]	[]	Sat Mar 06 04:29:57 +0000 2021	[{"text":"BlackLivesMatter","indices":[82,99]}]	[{"url":"https://t.co/OwCPt8UT8H","expanded_url":"https://beta.documentcloud.org/documents/20500930-leopold-dhs-foia-blm-situational-reports","display_url":"beta.documentcloud.org/documents/2050…","indices":[253,276]}]	NEW: Last year, @BuzzFeedNews &amp; I sued DHS for docs about its response to the #BlackLivesMatter protests. The agency just started producing docs. These are intel summaries about the nationwide protests and foreign influence activities related to it https://t.co/OwCPt8UT8H https://t.co/H5pU2VZRog	132931.0	RT @JasonLeopold: NEW: Last year, @BuzzFeedNews &amp; I sued DHS for docs about its response to the #BlackLivesMatter protests. The agency just…	3600.0	True	full
528325	528325	60436a6467983600384af1a6	2021-03-06 11:41:15	[]	[]	Sat Mar 06 11:19:42 +0000 2021	[{"text":"COVID19","indices":[22,30]}]	[{"url":"https://t.co/O91wphUV1o","expanded_url":"http://bit.ly/3b9nZZj","display_url":"bit.ly/3b9nZZj","indices":[214,237]}]	How can countries get #COVID19 vaccines from the COVAX Facility❓ 9⃣2⃣ low- &amp; middle-income economies are able to access COVID-19 vaccines through the COVAX Facility Advance Market Commitment (AMC). Read more 👉https://t.co/O91wphUV1o https://t.co/XmdYZ2Qvkj	9117823.0	RT @WHO: How can countries get #COVID19 vaccines from the COVAX Facility❓ 9⃣2⃣ low- &amp; middle-income economies are able to access COVID-19…	0.0	True	full
528326	528326	60436a6467983600384af1a8	2021-03-06 11:41:15	[]	[]	Fri Mar 05 23:09:01 +0000 2021	[]	[{"url":"https://t.co/oAM24I4hnw","expanded_url":"https://twitter.com/DarciSings/status/1367943017357701120","display_url":"twitter.com/DarciSings/sta…","indices":[262,285]}]	If you’re concerned about your health, stay home. No one said you are “not allowed” to do anything. Weird remark to make after kids lost a year of school &amp; social experiences, thousands of small businesses closed, and the economy tanked all to accommodate. https://t.co/oAM24I4hnw	1110681.0	RT @DLoesch: If you’re concerned about your health, stay home. No one said you are “not allowed” to do anything. Weird remark to make afte…	7917.0	True	full
528327	528327	60436a6467983600384af1b0	2021-03-06 11:41:15	[]	[]	Fri Mar 05 20:07:12 +0000 2021	[]	[{"url":"https://t.co/QUPwMGhBLu","expanded_url":"https://youtu.be/BNZpkRvrMm0","display_url":"youtu.be/BNZpkRvrMm0","indices":[238,261]}]	This guy isn’t just a hate monger but inciting VIOLENCE towards myself and others. @PayPal must take action against such individuals! As a U.K. citizen I ask @PayPalUK &amp; @YouTube to take action too ! Watch video from 12.15 onwards: https://t.co/QUPwMGhBLu @AskPayPal	231666.0	RT @RaviSinghKA: This guy isn’t just a hate monger but inciting VIOLENCE towards myself and others. @PayPal must take action against such…	44.0	True	full
528328	528328	60436a6467983600384af1bc	2021-03-06 11:41:15	[]	[]	Sat Mar 06 11:14:34 +0000 2021	[{"text":"Schnelltests","indices":[26,39]},{"text":"Aldi","indices":[105,110]},{"text":"Spahn","indices":[174,180]},{"text":"Schnelltest","indices":[181,193]},{"text":"Discounter","indices":[194,205]}]	[{"url":"https://t.co/f2YPGUx2XY","expanded_url":"https://www.merkur.de/welt/corona-schnelltests-aldi-lidl-discounter-kunden-kritik-facebook-twitter-spahn-90231042.html","display_url":"merkur.de/welt/corona-sc…","indices":[150,173]}]	Ab Samstag stehen Antigen-#Schnelltests bei deutschen Discountern zum Verkauf. Die geringe Stückzahl bei #Aldi sorgt jedoch für Unmut bei den Kunden. https://t.co/f2YPGUx2XY #Spahn #Schnelltest #Discounter	29638.0	RT @merkur_de: Ab Samstag stehen Antigen-#Schnelltests bei deutschen Discountern zum Verkauf. Die geringe Stückzahl bei #Aldi sorgt jedoch…	25349.0	True	full
528329	528329	60436a6467983600384af1be	2021-03-06 11:41:15	[]	[]	Fri Mar 05 17:59:02 +0000 2021	[]	[{"url":"https://t.co/koREgszcdU","expanded_url":"https://www.elmundo.es/cultura/laesferadepapel/2019/12/15/5df0f97121efa069698b457d.html","display_url":"elmundo.es/cultura/laesfe…","indices":[257,280]}]	Se cumplen 68 años de la muerte de uno de los mayores asesinos de la historia: Stalin. En el genocidio ucraniano, lo que es conocido como el ‘holodomor’, fueron asesinadas cinco millones de personas por la represión y por el hambre. ¡Nada que celebrar! https://t.co/koREgszcdU	345527.0	RT @Tonicanto1: Se cumplen 68 años de la muerte de uno de los mayores asesinos de la historia: Stalin. En el genocidio ucraniano, lo que…	2793.0	True	full
528330	528330	60436a6467983600384af1c0	2021-03-06 11:41:15	[]	[]	Sat Mar 06 09:39:28 +0000 2021	[{"text":"SaturdayMotivation","indices":[0,19]},{"text":"StaySafe","indices":[22,31]},{"text":"GetVaccinated","indices":[32,46]},{"text":"weekend","indices":[62,70]},{"text":"Wood","indices":[87,92]},{"text":"GiftIdeas","indices":[141,151]},{"text":"Antique","indices":[167,175]},{"text":"vintage","indices":[178,186]},{"text":"Collectables","indices":[190,203]},{"text":"MHHSBD","indices":[213,220]…	[{"url":"https://t.co/NPLKhy4hIL","expanded_url":"https://carterscollectablesuk.co.uk","display_url":"carterscollectablesuk.co.uk","indices":[222,245]}]	#SaturdayMotivation - #StaySafe #GetVaccinated Let's get the #weekend started Theme: #Wood Weekly Priority List: Web/site work Stuck for #GiftIdeas? Check out our #Antique / #vintage / #Collectables website #MHHSBD https://t.co/NPLKhy4hIL https://t.co/esKsAeOnd0	14861.0	RT @CartersCollecta: #SaturdayMotivation - #StaySafe #GetVaccinated Let's get the #weekend started Theme: #Wood Weekly Priority List: We…	753.0	True	full
528331	528331	60436a6467983600384af1d2	2021-03-06 11:41:15	[]	[]	Fri Mar 05 11:51:43 +0000 2021	[]	[{"url":"https://t.co/Fg4DE7Kb0F","expanded_url":"https://www.bbc.co.uk/news/live/uk-56290106?ns_mchannel=social&ns_source=twitter&ns_campaign=bbc_live&ns_linkname=604217464d910a02f0b3f03b%26Royal%20College%20of%20Nursing%20sets%20up%20strike%20fund%20amid%20pay%20row%262021-03-05T11%3A42%3A31.020Z&ns_fee=0&pinned_post_locator=urn:asset:28710350-3f21-4a21-b2be-33a7f387d7c4&pinned_post_asset_id=60…	As well as an insult Why is the govt not building up NHS capacity and recruitment to the levels of other EU countries while it spends billions on HS2 track and Trace and vaccines etc ? We will need it next winter https://t.co/Fg4DE7Kb0F	62524.0	RT @timspector: As well as an insult Why is the govt not building up NHS capacity and recruitment to the levels of other EU countries while…	57.0	True	full
528332	528332	60436a6567983600384af1f2	2021-03-06 11:41:15	[{"text":"Harlow","indices":[243,250]},{"text":"essex","indices":[251,257]},{"text":"bishopsstortford","indices":[258,275]}]	[{"url":"https://t.co/D08HvGBjTn","expanded_url":"http://www.thechequersmatchinggreen.co.uk/takeaway","display_url":"thechequersmatchinggreen.co.uk/takeaway","indices":[219,242]}]		[]	[]			Fancy Takeway this weekend? Here is a little treat for you - ORDER CHEQUERS TAKEAWAY THIS WEEKEND AND GET 15% OFF Y… https://t.co/hCzIn6m10r	543.0	True	full
528333	528333	60436a6567983600384af20e	2021-03-06 11:41:16	[]	[]	Fri Mar 05 23:35:11 +0000 2021	[]	[{"url":"https://t.co/wdmbDGOtWX","expanded_url":"https://www.independent.co.uk/news/uk/politics/boris-johnson-covid-contracts-court-b1813003.html","display_url":"independent.co.uk/news/uk/politi…","indices":[143,166]}]	He lies and he lies and he lies and he lies .......Boris Johnson ‘misled parliament’ over Covid contracts, court order shows | The Independent https://t.co/wdmbDGOtWX	28702.0	RT @cononeilluk: He lies and he lies and he lies and he lies .......Boris Johnson ‘misled parliament’ over Covid contracts, court order sho…	6663.0	True	full
528334	528334	60436a6567983600384af210	2021-03-06 11:41:16	[]	[]	Fri Mar 05 17:30:16 +0000 2021	[]	[{"url":"https://t.co/K7BLjKSVXS","expanded_url":"http://www.quebec.ca/11mars","display_url":"quebec.ca/11mars","indices":[246,269]}]	Le 11 mars prochain, tous les Québécois sont invités à rendre hommage aux victimes de la COVID-19. Bien que notre combat ne soit pas terminé, on a le devoir d’honorer la mémoire de ceux qui ont perdu la vie. Pour les détails, rendez-vous sur https://t.co/K7BLjKSVXS https://t.co/FZ5QHBced0	256864.0	RT @francoislegault: Le 11 mars prochain, tous les Québécois sont invités à rendre hommage aux victimes de la COVID-19. Bien que notre co…	533.0	True	full
528335	528335	60436a6567983600384af228	2021-03-06 11:41:16	[]	[]	Sat Mar 06 10:24:10 +0000 2021	[{"text":"Pakistan","indices":[0,9]},{"text":"China","indices":[44,50]},{"text":"Covid19","indices":[145,153]},{"text":"Pakistan","indices":[201,210]},{"text":"BoycottChina","indices":[211,224]}]	[{"url":"https://t.co/83MwKfVZ6O","expanded_url":"https://www.reuters.com/article/us-health-coronavirus-pakistan-idUSKBN2AX1QR","display_url":"reuters.com/article/us-hea…","indices":[248,271]}]	#Pakistan is still not coming to terms that #China is only fooling the world with its sub-standard vaccines, while India is sharing its efective #Covid19 vaccines free of cost to its neighbours except #Pakistan #BoycottChina @husainhaqqani @oulosP https://t.co/83MwKfVZ6O	387.0	RT @lindberg_clara: #Pakistan is still not coming to terms that #China is only fooling the world with its sub-standard vaccines, while Indi…	8.0	True	full
528336	528336	60436a6567983600384af22c	2021-03-06 11:41:16	[]	[]	Sat Mar 06 10:58:00 +0000 2021	[{"text":"LA02","indices":[176,181]},{"text":"LA05","indices":[212,217]}]	[{"url":"https://t.co/IjXADA8oyF","expanded_url":"https://www.rollcall.com/2021/03/04/early-voting-starts-saturday-for-two-house-races-in-louisiana/","display_url":"rollcall.com/2021/03/04/ear…","indices":[250,273]}]	Voting begins today in two special elections in Louisiana, to fill the open seats. Both races have attracted crowded fields, with 15 candidates vying for the solid Democratic #LA02 and 12 names on the ballot in #LA05 - a solid Republican district. https://t.co/IjXADA8oyF	155139.0	RT @OpenSecretsDC: Voting begins today in two special elections in Louisiana, to fill the open seats. Both races have attracted crowded fi…	1238.0	True	full
528337	528337	60436a6567983600384af232	2021-03-06 11:41:16	[]	[]	Sat Mar 06 11:37:36 +0000 2021	[]	[{"url":"https://t.co/N46U5dYrSl","expanded_url":"https://www.europe1.fr/sante/vaccination-contre-le-covid-ce-que-dit-la-lettre-dolivier-veran-aux-soignants-4029497","display_url":"europe1.fr/sante/vaccinat…","indices":[129,152]}]	B/ FRANCE : BASHING DES SOIGNANTS DE PREMIÈRE LIGNE Par un président de la république qui tente de sauver sa réélection en 2022 https://t.co/N46U5dYrSl	4638.0	RT @fignon_laurent: B/ FRANCE : BASHING DES SOIGNANTS DE PREMIÈRE LIGNE Par un président de la république qui tente de sauver sa réélection…	958.0	True	full
528338	528338	60436a6567983600384af240	2021-03-06 11:41:16	[]	[{"url":"https://t.co/qO3g1E4Nl8","expanded_url":"https://www.thestar.com/news/gta/2021/03/05/teachers-to-get-covid-19-vaccine-in-july.html","display_url":"thestar.com/news/gta/2021/…","indices":[899,922]}]		[]	[]			@kraekerc @CassanoraL @noasbobs @berylrcohen @anna_dobie @BonitaEdu @mariann6668 @GeriMossNorbury @ESL_fairy… https://t.co/pj8yyowYxS	1300.0	True	full
528339	528339	60436a6667983600384af24a	2021-03-06 11:41:16	[]	[]	Fri Mar 05 20:04:14 +0000 2021	[{"text":"artists","indices":[12,20]},{"text":"NFT","indices":[31,35]},{"text":"BinanceSmartChain","indices":[51,69]},{"text":"Artivas","indices":[122,130]},{"text":"NFTs","indices":[269,274]},{"text":"BSC","indices":[275,279]},{"text":"BNB","indices":[280,284]}]	[{"url":"https://t.co/23y9J2cyCg","expanded_url":"https://app.artivas.me/","display_url":"app.artivas.me","indices":[135,158]}]	Calling all #artists, we are a #NFT marketplace on #BinanceSmartChain. Get your digital goods easily mint &amp; sold with #Artivas. ⚒️ https://t.co/23y9J2cyCg Be eligible for the ARTS airdrop by participating in the early sales. 25% $ARTS token claimable on 15 March #NFTs #BSC #BNB	1480.0	RT @ArtivasDigital: Calling all #artists, we are a #NFT marketplace on #BinanceSmartChain. Get your digital goods easily mint &amp; sold with #…	125.0	True	full
528340	528340	60436a6667983600384af25a	2021-03-06 11:41:17	[]	[]	Thu Jul 16 23:45:45 +0000 2020	[{"text":"GridDB","indices":[0,7]},{"text":"GoogleCloud","indices":[101,113]},{"text":"Iot","indices":[247,251]},{"text":"TimeSeries","indices":[252,263]},{"text":"FOSS","indices":[274,279]}]	[{"url":"https://t.co/LHPShORX2Q","expanded_url":"https://griddb.net/en/blog/million-writes-reads-google-cloud/","display_url":"griddb.net/en/blog/millio…","indices":[115,138]}]	#GridDB reaches milestone 5 million writes/second and 60 million reads/second using only 20 nodes on #GoogleCloud: https://t.co/LHPShORX2Q GridDB also proved its ability to scale linearly: 1 million writes/second was achieved using just 4 nodes #Iot #TimeSeries @GCPcloud #FOSS https://t.co/5WCCNt0B7B	1609.0	RT @GridDBCommunity: #GridDB reaches milestone 5 million writes/second and 60 million reads/second using only 20 nodes on #GoogleCloud: htt…	222.0	True	full
528341	528341	60436a6667983600384af26e	2021-03-06 11:41:17	[]	[]	Thu Mar 04 21:53:19 +0000 2021	[]	[{"url":"https://t.co/0IPOcGgCMG","expanded_url":"https://www.miamiherald.com/news/politics-government/state-politics/article249690363.html","display_url":"miamiherald.com/news/politics-…","indices":[255,278]}]	Follow up: Democrats @NikkiFriedFL and @FarmerForFLSen ask FBI for investigation into vaccine distribution. @GovRonDeSantis pushes back, says he had no role. County health officials say Ocean Reef 'received the vaccines as part of the Governor's program' https://t.co/0IPOcGgCMG	32053.0	RT @MaryEllenKlas: Follow up: Democrats @NikkiFriedFL and @FarmerForFLSen ask FBI for investigation into vaccine distribution. @GovRonDeSan…	1154.0	True	full
528342	528342	60436a6667983600384af274	2021-03-06 11:41:17	[]	[]	Fri Mar 05 22:06:23 +0000 2021	[]	[{"url":"https://t.co/CixPjPsIz1","expanded_url":"https://twitter.com/nicolasmaduro/status/1367228525649027081","display_url":"twitter.com/nicolasmaduro/…","indices":[123,146]}]	Conversaría también de los presos políticos, de la hambruna y los millones de venezolanos que buscan un lugar para vivir ? https://t.co/CixPjPsIz1	69698.0	RT @maylwino: Conversaría también de los presos políticos, de la hambruna y los millones de venezolanos que buscan un lugar para vivir ? ht…	737.0	True	full
528343	528343	60436a6767983600384af29c	2021-03-06 11:41:17	[]	[]	Sat Mar 06 11:00:32 +0000 2021	[]	[{"url":"https://t.co/gpMCWI7hlx","expanded_url":"https://www.miamiherald.com/news/local/community/florida-keys/article249666463.html","display_url":"miamiherald.com/news/local/com…","indices":[187,210]}]	ICYMI: @miamiherald broke this story about how @GovRonDeSantis got a $250,000 check just weeks after an uber-rich Florida Keys community got Covid vaccines before well, almost everyone. https://t.co/gpMCWI7hlx	222164.0	RT @jkbjournalist: ICYMI: @miamiherald broke this story about how @GovRonDeSantis got a $250,000 check just weeks after an uber-rich Flori…	546.0	True	full
528344	528344	60436a6767983600384af29e	2021-03-06 11:41:17	[]	[]	Sat Mar 06 07:33:34 +0000 2021	[{"text":"VivianDsena","indices":[136,148]}]	[{"url":"https://t.co/sCA80C5Uc1","expanded_url":"https://twitter.com/VivianFanPage01/status/1368093033799974912","display_url":"twitter.com/VivianFanPage0…","indices":[149,172]}]	Well He Os Always Wearing Messi's Jersey Its Difficult To Find Is It New Like I Always Notice His Football Shorts..And Its An Old Pic 😭 #VivianDsena https://t.co/sCA80C5Uc1	67.0	RT @Iamshiekhazam: Well He Os Always Wearing Messi's Jersey Its Difficult To Find Is It New Like I Always Notice His Football Shorts..And I…	26.0	True	full
528345	528345	60436a6767983600384af2b4	2021-03-06 11:41:18	[]	[]	Fri Mar 05 18:52:23 +0000 2021	[{"text":"RádioGaúcha","indices":[42,54]}]	[{"url":"https://t.co/cxa3DM6ju6","expanded_url":"https://g1.globo.com/rs/rio-grande-do-sul/noticia/2021/03/05/nao-tem-uti-amo-vcs-a-historia-por-tras-do-tuite-viral-que-revela-mensagens-de-mae-morta-por-covid-19-no-rs.ghtml","display_url":"g1.globo.com/rs/rio-grande-…","indices":[237,260]}]	🎙️ A GIULIA conversa com a gente agora na #RádioGaúcha 'Eu vou pra UTI, só não tem vaga em nenhum lugar. Amo vocês', escreveu a comerciante Valéria de Abreu em mensagens para a filha mais velha, a assistente comercial Giulia Mariana. https://t.co/cxa3DM6ju6	136705.0	RT @kellymatos: 🎙️ A GIULIA conversa com a gente agora na #RádioGaúcha 'Eu vou pra UTI, só não tem vaga em nenhum lugar. Amo vocês', escr…	27.0	True	full
528346	528346	60436a6867983600384af2d6	2021-03-06 11:41:18	[]	[]	Tue Jan 05 06:01:53 +0000 2021	[]	[{"url":"https://t.co/JDAUr4zoI1","expanded_url":"https://justfor.fans/Nitenday8?Source=Twitter&Post=MzE3NTAzLU1DLTE2MDk4MjYzNDE1MzI=","display_url":"justfor.fans/Nitenday8?Sour…","indices":[126,149]}]	Its @officialtayhpa1 facial expressions for me...especially when I showed him what this tongue does... See this and more at: https://t.co/JDAUr4zoI1 https://t.co/Wng1Y0Fx9v	112810.0	RT @Nitenday8_: Its @officialtayhpa1 facial expressions for me...especially when I showed him what this tongue does... See this and more a…	139.0	True	full
528347	528347	60436a6867983600384af2da	2021-03-06 11:41:18	[]	[]	Sat Mar 06 11:14:34 +0000 2021	[{"text":"Schnelltests","indices":[26,39]},{"text":"Aldi","indices":[105,110]},{"text":"Spahn","indices":[174,180]},{"text":"Schnelltest","indices":[181,193]},{"text":"Discounter","indices":[194,205]}]	[{"url":"https://t.co/f2YPGUx2XY","expanded_url":"https://www.merkur.de/welt/corona-schnelltests-aldi-lidl-discounter-kunden-kritik-facebook-twitter-spahn-90231042.html","display_url":"merkur.de/welt/corona-sc…","indices":[150,173]}]	Ab Samstag stehen Antigen-#Schnelltests bei deutschen Discountern zum Verkauf. Die geringe Stückzahl bei #Aldi sorgt jedoch für Unmut bei den Kunden. https://t.co/f2YPGUx2XY #Spahn #Schnelltest #Discounter	29638.0	RT @merkur_de: Ab Samstag stehen Antigen-#Schnelltests bei deutschen Discountern zum Verkauf. Die geringe Stückzahl bei #Aldi sorgt jedoch…	11605.0	True	full
528348	528348	60436a6867983600384af2e0	2021-03-06 11:41:18	[]	[]	Sat Mar 06 10:56:55 +0000 2021	[]	[{"url":"https://t.co/eqs39y1puk","expanded_url":"https://www.mirror.co.uk/news/uk-news/lawyer-says-145m-covid-contract-23498260","display_url":"mirror.co.uk/news/uk-news/l…","indices":[140,163]}]	So Test + Trace consultants are being paid an eye-watering £1,000 a day. But there’s only enough money to give NHS nurses a 1% pay rise? 🧐https://t.co/eqs39y1puk	111418.0	RT @GoodLawProject: So Test + Trace consultants are being paid an eye-watering £1,000 a day. But there’s only enough money to give NHS nu…	5021.0	True	full
528349	528349	60436a6867983600384af2f2	2021-03-06 11:41:18	[]	[{"url":"https://t.co/IH09xhyqmI","expanded_url":"https://binged.it/2OqbqQw","display_url":"binged.it/2OqbqQw","indices":[256,279]}]		[]	[]			A Formula 1 Team Was Hacked. Its Sponsor Is A Cybersecurity Firm You may have already read that the Williams FW43B… https://t.co/aNpHlMr1tl	118323.0	True	full
528350	528350	60436a6867983600384af322	2021-03-06 11:41:19	[]	[]	Fri Mar 05 22:42:07 +0000 2021	[]	[{"url":"https://t.co/HCMJ9spFMl","expanded_url":"http://read.medium.com/uhb5yCZ","display_url":"read.medium.com/uhb5yCZ","indices":[250,273]}]	🧵New @CDCgov guidance says we should make our masks fit more snugly for added protection. They advise “knotting" and "tucking" the ear loops of a 3-ply mask. @yeahyeahyasmin of Medium’s Coronavirus Blog takes you through the technique step-by-step: https://t.co/HCMJ9spFMl	26051.0	RT @elemental: 🧵New @CDCgov guidance says we should make our masks fit more snugly for added protection. They advise “knotting" and "tuckin…	24.0	True	full
528351	528351	60436a6967983600384af32e	2021-03-06 11:41:19	[]	[]	Sat Mar 06 09:11:51 +0000 2021	[]	[{"url":"https://t.co/CQhB1974Iy","expanded_url":"https://drive.google.com/file/d/17DK3ptjD6lAV8vF5r7_64CDSFMwc2U7b/view?usp=sharing","display_url":"drive.google.com/file/d/17DK3pt…","indices":[160,183]}]	—Camp Kwangya has its own societal structure for the campers, consisting of the leaders of cabins, mentors of cabins, active members and delegates of hunters. https://t.co/CQhB1974Iy	14086.0	RT @midnightstalks: —Camp Kwangya has its own societal structure for the campers, consisting of the leaders of cabins, mentors of cabins,…	10.0	True	full
528352	528352	60436a6967983600384af330	2021-03-06 11:41:19	[]	[]	Fri Mar 05 12:35:53 +0000 2021	[]	[{"url":"https://t.co/PS3V89r3Lw","expanded_url":"https://www.usatoday.com/story/opinion/2021/03/04/covid-racism-asian-americans-trump-provocations-column/6904348002/","display_url":"usatoday.com/story/opinion/…","indices":[227,250]}]	“According to Stop AAPI Hate, which tracks attacks against Asian Americans and Pacific Islanders, there have been more than 3,000 reports of racism and discrimination against Asian Americans in the past year.” ⁦@kurtbardella⁩ https://t.co/PS3V89r3Lw	48026.0	RT @JemarTisby: “According to Stop AAPI Hate, which tracks attacks against Asian Americans and Pacific Islanders, there have been more than…	7849.0	True	full
528353	528353	60436a6967983600384af356	2021-03-06 11:41:19	[]	[{"url":"https://t.co/ljsWEqOAuk","expanded_url":"https://www.usatoday.com/story/news/politics/2021/03/05/minimum-wage-amendment-defeated-senate-democrats-against/4595331001/","display_url":"usatoday.com/story/news/pol…","indices":[107,130]}]		[]	[]			Group of Senate Democrats and Republicans vote to keep $15 minimum wage out of Biden's COVID stimulus bill… https://t.co/niSBt2cRGE	655.0	True	full
528354	528354	60436a6967983600384af362	2021-03-06 11:41:20	[]	[]	Sat Mar 06 09:41:00 +0000 2021	[{"text":"COVID19","indices":[34,42]},{"text":"PeopleVaccine","indices":[108,122]}]	[{"url":"https://t.co/YgfV2JS7jN","expanded_url":"http://amn.st/6016Hm0yQ","display_url":"amn.st/6016Hm0yQ","indices":[145,168]}]	For one health worker to die from #COVID19 every 30 minutes is both a tragedy and an injustice. They need a #PeopleVaccine now. Our new report: https://t.co/YgfV2JS7jN 📢 https://t.co/j9mJ050YW0	1783526.0	RT @amnesty: For one health worker to die from #COVID19 every 30 minutes is both a tragedy and an injustice. They need a #PeopleVaccine now…	1021.0	True	full
528355	528355	60436a6a67983600384af37a	2021-03-06 11:41:20	[]	[]	Sat Mar 06 10:07:05 +0000 2021	[]	[{"url":"https://t.co/vIAYrzXijg","expanded_url":"https://www.abc.es/deportes/futbol/abci-psoe-estima-142-futbolistas-gays-espana-202103051351_noticia.html#vca=amp-rrss-inducido&vmc=abc-es&vso=tw&vli=noticia.foto","display_url":"abc.es/deportes/futbo…","indices":[175,198]}]	El PSOE estima que hay 142 futbolistas profesionales gays en España. Con lo que les cuesta actualizar la cifra de fallecidos por el Covid y aquí dan con la cifra exacta.🤦‍♂️ https://t.co/vIAYrzXijg	345527.0	RT @Tonicanto1: El PSOE estima que hay 142 futbolistas profesionales gays en España. Con lo que les cuesta actualizar la cifra de fallecid…	36.0	True	full
528356	528356	60436a6a67983600384af38c	2021-03-06 11:41:20	[]	[]	Sat Mar 06 04:30:00 +0000 2021	[]	[{"url":"https://t.co/urf0XgnSkN","expanded_url":"https://bit.ly/3bjKScE","display_url":"bit.ly/3bjKScE","indices":[243,266]}]	Una manifestación en contra de la gestión de la pandemia del Gobierno de Mario Abdo Benítez fue duramente reprimida por la policía este viernes en Asunción. Los incidentes han dejado un muerto y al menos 18 heridos entre civiles y uniformados https://t.co/urf0XgnSkN	368808.0	RT @elpais_america: Una manifestación en contra de la gestión de la pandemia del Gobierno de Mario Abdo Benítez fue duramente reprimida por…	418.0	True	full
528357	528357	60436a6a67983600384af3a8	2021-03-06 11:41:20	[{"text":"Korruption","indices":[0,11]},{"text":"Schutzmasken","indices":[16,29]},{"text":"CDU","indices":[37,41]},{"text":"lockdown","indices":[81,90]},{"text":"Maßnahmen","indices":[109,119]},{"text":"Kanzlerin","indices":[129,139]},{"text":"Merkel","indices":[140,147]},{"text":"Politiker","indices":[200,210]},{"text":"Beobachtung","indices":[211,223]},{"text":"Verfassungsschutz","indices":[238…	[{"url":"https://t.co/kf8M7pak0x","expanded_url":"https://www.tagesschau.de/inland/union-maskenaffaere-nuesslein-loebel-101.html","display_url":"tagesschau.de/inland/union-m…","indices":[257,280]}]		[]	[]			#Korruption bei #Schutzmasken in der #CDU weitet sich aus, während sehr viele im #lockdown sind und dank der… https://t.co/OAfKfmIWko	1536.0	True	full
528358	528358	60436a6a67983600384af3ae	2021-03-06 11:41:20	[]	[]	Sat Mar 06 02:10:01 +0000 2021	[]	[{"url":"https://t.co/Bqp5c2NGHX","expanded_url":"https://www.bonappetit.com/story/coronavirus-vaccine-uche-blackstock","display_url":"bonappetit.com/story/coronavi…","indices":[175,198]}]	We Asked a Doctor All Our COVID-19 Vaccine Questions “Dr. @uche_blackstock’s take: People should feel confident about getting the vaccine. Here’s what else she has to say.” https://t.co/Bqp5c2NGHX	38104.0	RT @oni_blackstock: We Asked a Doctor All Our COVID-19 Vaccine Questions “Dr. @uche_blackstock’s take: People should feel confident about…	4196.0	True	full
528359	528359	60436a6a67983600384af3b0	2021-03-06 11:41:20	[]	[]	Fri Mar 05 11:51:43 +0000 2021	[]	[{"url":"https://t.co/Fg4DE7Kb0F","expanded_url":"https://www.bbc.co.uk/news/live/uk-56290106?ns_mchannel=social&ns_source=twitter&ns_campaign=bbc_live&ns_linkname=604217464d910a02f0b3f03b%26Royal%20College%20of%20Nursing%20sets%20up%20strike%20fund%20amid%20pay%20row%262021-03-05T11%3A42%3A31.020Z&ns_fee=0&pinned_post_locator=urn:asset:28710350-3f21-4a21-b2be-33a7f387d7c4&pinned_post_asset_id=60…	As well as an insult Why is the govt not building up NHS capacity and recruitment to the levels of other EU countries while it spends billions on HS2 track and Trace and vaccines etc ? We will need it next winter https://t.co/Fg4DE7Kb0F	62524.0	RT @timspector: As well as an insult Why is the govt not building up NHS capacity and recruitment to the levels of other EU countries while…	355.0	True	full
528360	528360	60436a6b67983600384af3d4	2021-03-06 11:41:21	[]	[]	Sat Mar 06 11:18:44 +0000 2021	[{"text":"twlz","indices":[0,5]}]	[{"url":"https://t.co/yNdYDhvTNO","expanded_url":"https://www.artsetc.de/post/mein-lockdown-tag-in-piktogrammen-und-t%C3%A4glich-gr%C3%BC%C3%9Ft-der-bildschirm","display_url":"artsetc.de/post/mein-lock…","indices":[202,225]}]	#twlz Was machen Schüler eigentlich im Lockdown? Bin gerade über eine künstlerische Zusammenstellung des derzeitigen Tagesablaufes der Jugend gestolpert. Tolle Arbeit von Katja Tangian und ihren SuS! https://t.co/yNdYDhvTNO	77.0	RT @kurkarte: #twlz Was machen Schüler eigentlich im Lockdown? Bin gerade über eine künstlerische Zusammenstellung des derzeitigen Tagesabl…	459.0	True	full
528361	528361	60436a6b67983600384af3fa	2021-03-06 11:41:21	[]	[]	Fri Mar 05 19:25:55 +0000 2021	[{"text":"ResignBorisJohnson","indices":[230,249]}]	[{"url":"https://t.co/NdJywPCE1G","expanded_url":"https://www.independent.co.uk/news/uk/politics/boris-johnson-covid-contracts-court-b1813003.html?amp","display_url":"independent.co.uk/news/uk/politi…","indices":[252,275]}]	Yesterday we had wall to wall journalists ‘ reporting ‘ Nicola Sturgeon should resign before a decision was made . Today a court order mandates that the PM Boris Johnson misled Hoc . So they’re all asking him to resign right ? #ResignBorisJohnson https://t.co/NdJywPCE1G	13708.0	RT @SheronWilkie: Yesterday we had wall to wall journalists ‘ reporting ‘ Nicola Sturgeon should resign before a decision was made . Today…	2218.0	True	full
528362	528362	60436a6b67983600384af3fc	2021-03-06 11:41:21	[]	[]	Sat Mar 06 11:01:40 +0000 2021	[]	[{"url":"https://t.co/jVwr6G0bhT","expanded_url":"https://www.lafm.com.co/politica/no-voto-por-petro-porque-es-uno-de-los-extremos-roy-barreras-en-mayo-de-2020?amp&__twitter_impression=true","display_url":"lafm.com.co/politica/no-vo…","indices":[255,278]}]	Patético lo de @RoyBarreras. No solo por sus saltos políticos de cómico y saltimbanqui, sino por su descarado intento de ocultarlos. En un acto de "transparencia" denuncia su propio trino contra Petro como si fuera suplantado. ¡Después borra su denuncia! https://t.co/jVwr6G0bhT	108675.0	RT @RafaNietoLoaiza: Patético lo de @RoyBarreras. No solo por sus saltos políticos de cómico y saltimbanqui, sino por su descarado intento…	1748.0	True	full
528363	528363	60436a6b67983600384af404	2021-03-06 11:41:21	[]	[]	Sat Mar 06 11:14:34 +0000 2021	[{"text":"Schnelltests","indices":[26,39]},{"text":"Aldi","indices":[105,110]},{"text":"Spahn","indices":[174,180]},{"text":"Schnelltest","indices":[181,193]},{"text":"Discounter","indices":[194,205]}]	[{"url":"https://t.co/f2YPGUx2XY","expanded_url":"https://www.merkur.de/welt/corona-schnelltests-aldi-lidl-discounter-kunden-kritik-facebook-twitter-spahn-90231042.html","display_url":"merkur.de/welt/corona-sc…","indices":[150,173]}]	Ab Samstag stehen Antigen-#Schnelltests bei deutschen Discountern zum Verkauf. Die geringe Stückzahl bei #Aldi sorgt jedoch für Unmut bei den Kunden. https://t.co/f2YPGUx2XY #Spahn #Schnelltest #Discounter	29638.0	RT @merkur_de: Ab Samstag stehen Antigen-#Schnelltests bei deutschen Discountern zum Verkauf. Die geringe Stückzahl bei #Aldi sorgt jedoch…	4402.0	True	full
528364	528364	60436a6b67983600384af408	2021-03-06 11:41:21	[]	[]	Fri Mar 05 16:53:54 +0000 2021	[{"text":"COVID19","indices":[274,282]}]	[{"url":"https://t.co/R3X88x0q8A","expanded_url":"https://twitter.com/NancyMc22665277/status/1367877504078405632","display_url":"twitter.com/NancyMc2266527…","indices":[284,307]}]	Well, Dr. Angela Rasmussen knows EVERYTHING told by her boss Prof. Ian Lipkin in Columbia University. Lipkin is nominated as “Virus Hunter” by CCP government with top awards. So Rasmussen takes every chance to grandstand, using lying &amp; misinformation to deny truth of #COVID19. https://t.co/R3X88x0q8A	79025.0	RT @DrLiMengYAN1: Well, Dr. Angela Rasmussen knows EVERYTHING told by her boss Prof. Ian Lipkin in Columbia University. Lipkin is nominate…	23.0	True	full
528365	528365	60436a6b67983600384af40c	2021-03-06 11:41:21	[]	[]	Sat Mar 06 05:10:05 +0000 2021	[{"text":"JG","indices":[140,143]}]	[{"url":"https://t.co/WJDxtejhwm","expanded_url":"http://glo.bo/30h30xt","display_url":"glo.bo/30h30xt","indices":[116,139]}]	Paraguai tem protestos por má gestão da pandemia. Manifestantes pediam a renúncia do presidente Mario Abdo Benítez: https://t.co/WJDxtejhwm #JG https://t.co/zGhbER0OCe	239965.0	RT @JornalDaGlobo: Paraguai tem protestos por má gestão da pandemia. Manifestantes pediam a renúncia do presidente Mario Abdo Benítez: http…	311.0	True	full
528366	528366	60436a6b67983600384af41e	2021-03-06 11:41:21	[]	[]	Sat Mar 06 10:00:00 +0000 2021	[]	[{"url":"https://t.co/MdbqNn2reI","expanded_url":"https://cnn.it/2NV3G9h","display_url":"cnn.it/2NV3G9h","indices":[176,199]}]	At 15 years old, Claudette Colvin refused to give up her seat nine months before the now-historic Rosa Parks moment. But like many others, her story was excluded from history. https://t.co/MdbqNn2reI https://t.co/04XrTfv9pP	53117159.0	RT @CNN: At 15 years old, Claudette Colvin refused to give up her seat nine months before the now-historic Rosa Parks moment. But like many…	1631.0	True	full
528367	528367	60436a6c67983600384af42e	2021-03-06 11:41:22	[]	[]	Sat Mar 06 10:06:23 +0000 2021	[]	[{"url":"https://t.co/68PEmUDDIc","expanded_url":"http://apne.ws/uoXp1mE","display_url":"apne.ws/uoXp1mE","indices":[253,276]}]	The new, more-transmissible variants of the coronavirus have swept through classes of children, and then their parents and the wider community. They couldn't have come at a worse time for Europe, where people are desperate for some return to normality. https://t.co/68PEmUDDIc	20049.0	RT @AP_Europe: The new, more-transmissible variants of the coronavirus have swept through classes of children, and then their parents and t…	3249.0	True	full
528368	528368	60436a6c67983600384af434	2021-03-06 11:41:22	[]	[]	Sat Mar 06 07:15:15 +0000 2021	[{"text":"oil","indices":[55,59]}]	[{"url":"https://t.co/nADIln5shW","expanded_url":"https://www.politico.com/news/2021/03/05/biden-ted-cruz-russia-pipeline-473910","display_url":"politico.com/news/2021/03/0…","indices":[256,279]}]	Why should Germany wholly rely on American and Turkish #oil pipelines? America on the one hand has a fickle relationship with oil, and Turkey uses its borders to flood Germany with migrants when things don’t go their way. Germany is smart to diversify. https://t.co/nADIln5shW	1243.0	RT @DarthApuReborn: Why should Germany wholly rely on American and Turkish #oil pipelines? America on the one hand has a fickle relationsh…	1243.0	True	full
528369	528369	60436a6c67983600384af43a	2021-03-06 11:41:22	[]	[]	Sat Mar 06 11:40:05 +0000 2021	[{"text":"Política","indices":[0,9]},{"text":"Debate","indices":[264,271]}]	[{"url":"https://t.co/c9fkxefetr","expanded_url":"https://pst.cr/Du6PQ","display_url":"pst.cr/Du6PQ","indices":[225,248]}]	#Política | El informe Democracia sitiada señala que el coronavirus catalizó el deterioro democrático global: “Dictadores desde Venezuela hasta Camboya explotaron la crisis para sofocar a la oposición y fortalecer su poder”. https://t.co/c9fkxefetr | Vía @morapin #Debate	253131.0	RT @CronicaUno: #Política | El informe Democracia sitiada señala que el coronavirus catalizó el deterioro democrático global: “Dictadores d…	1203.0	True	full
528370	528370	60436a6c67983600384af452	2021-03-06 11:41:22	[]	[]	Fri Mar 05 22:15:22 +0000 2021	[{"text":"SnowMan","indices":[4,12]},{"text":"FridayLivestream","indices":[85,102]}]	[{"url":"https://t.co/UF0DXTbVGl","expanded_url":"https://youtu.be/PjJE4kdKPdc","display_url":"youtu.be/PjJE4kdKPdc","indices":[117,140]}]	Hey #SnowMan fans this is your 15 minute warning! We're playing the guys on the @MTV #FridayLivestream! Watch here: https://t.co/UF0DXTbVGl https://t.co/kruBBQFvJG	45885.0	RT @KevanKenney: Hey #SnowMan fans this is your 15 minute warning! We're playing the guys on the @MTV #FridayLivestream! Watch here: https…	0.0	True	full
528371	528371	60436a6c67983600384af458	2021-03-06 11:41:22	[]	[]	Fri Mar 05 19:42:12 +0000 2021	[]	[{"url":"https://t.co/dUmC06jb71","expanded_url":"https://twitter.com/queerswine/status/1367883238740484107","display_url":"twitter.com/queerswine/sta…","indices":[255,278]}]	If youre a young minor(13-15~ish) i cant stress enough to be aware of this. set DMs to mutuals only. Turn off anon for curious cat or tumblr as soon as you get a rude message etc. set notifications to mutuals/followers only. Dont share location info etc. https://t.co/dUmC06jb71	13268.0	RT @Foervraengd: If youre a young minor(13-15~ish) i cant stress enough to be aware of this. set DMs to mutuals only. Turn off anon for cur…	0.0	True	full
528372	528372	60436a6c67983600384af464	2021-03-06 11:41:22	[]	[]	Sat Mar 06 03:34:42 +0000 2021	[]	[{"url":"https://t.co/0UumFjmLnD","expanded_url":"http://www.blogto.com/city/2021/03/unmasked-toronto-nurse-refuses-testing-quarantine-pearson-airport/","display_url":"blogto.com/city/2021/03/u…","indices":[209,232]}]	Well, she did all the hard work herself... she named and shamed all on her own. She needs to lose her license now for this, real nurses should be appalled at her behaviour just to get 15 mins of fame on IG. https://t.co/0UumFjmLnD	7197.0	RT @daleethompson: Well, she did all the hard work herself... she named and shamed all on her own. She needs to lose her license now for t…	245.0	True	full
528373	528373	60436a6c67983600384af466	2021-03-06 11:41:22	[]	[]	Fri Mar 05 03:05:07 +0000 2021	[]	[{"url":"https://t.co/VBdu4w2Taz","expanded_url":"https://nyti.ms/38dIXEz","display_url":"nyti.ms/38dIXEz","indices":[159,182]}]	Breaking News: Aides to Gov. Andrew Cuomo of New York rewrote a report by state health officials to hide how many nursing home residents died in the pandemic. https://t.co/VBdu4w2Taz	49556118.0	RT @nytimes: Breaking News: Aides to Gov. Andrew Cuomo of New York rewrote a report by state health officials to hide how many nursing home…	26588.0	True	full
528374	528374	60436a6c67983600384af472	2021-03-06 11:41:23	[]	[]	Wed Mar 03 15:30:39 +0000 2021	[{"text":"Covid19","indices":[257,265]},{"text":"BrazilVariant","indices":[266,280]}]	[{"url":"https://t.co/Lt4hrLmAGx","expanded_url":"https://www.theguardian.com/world/2021/mar/03/brazil-covid-global-threat-new-more-lethal-variants-miguel-nicolelis","display_url":"theguardian.com/world/2021/mar…","indices":[223,246]}]	@MiguelNicolelis “My forecast is that if the world was appalled by what happened in Bergamo in Italy and what happened in Manaus a few weeks ago, it’s going to be even more shocked by the rest of Brazil if nothing is done” https://t.co/Lt4hrLmAGx @guardian #Covid19 #BrazilVariant	1084.0	RT @lydiacaldana: @MiguelNicolelis “My forecast is that if the world was appalled by what happened in Bergamo in Italy and what happened in…	1518.0	True	full
528375	528375	60436a6d67983600384af486	2021-03-06 11:41:23	[]	[]	Fri Mar 05 15:31:52 +0000 2021	[{"text":"ACTUALIZACIÓN","indices":[3,17]},{"text":"COVIDー19","indices":[86,95]},{"text":"Canarias","indices":[96,105]}]	[{"url":"https://t.co/nUlDuxuzWF","expanded_url":"https://www.eldiario.es/canariasahora/sociedad/datos-covid-coronavirus-hoy-viernes-5-marzo_1_7278832.html","display_url":"eldiario.es/canariasahora/…","indices":[106,129]}]	🔴🔴 #ACTUALIZACIÓN Canarias vuelve a sobrepasar los 200 contagios diarios este viernes #COVIDー19 #Canarias https://t.co/nUlDuxuzWF https://t.co/NxhaimHpZK	80171.0	RT @Cahora: 🔴🔴 #ACTUALIZACIÓN Canarias vuelve a sobrepasar los 200 contagios diarios este viernes #COVIDー19 #Canarias https://t.co/nUlDuxuz…	997.0	True	full
528376	528376	60436a6d67983600384af494	2021-03-06 11:41:23	[]	[]	Sat Mar 06 11:23:49 +0000 2021	[{"text":"COVID19","indices":[3,11]},{"text":"coronavirus","indices":[31,43]},{"text":"IranTruth","indices":[274,284]}]	[{"url":"https://t.co/VXx2Oyu8z1","expanded_url":"https://irantrue.com/iran-coronavirus-live-update-map/","display_url":"irantrue.com/iran-coronavir…","indices":[250,273]}]	82 #COVID19 deaths &amp; 8,212 #coronavirus infections reported by manipulated data of IR MoH. Critical &amp; active cases continue to increase. Khuzestan remains critical. New cases of UK variant is confirmed in different provinces. R0: 4.02 Graphs:https://t.co/VXx2Oyu8z1 #IranTruth https://t.co/q6ZL2ovjMf	2314.0	RT @iran_true: 82 #COVID19 deaths &amp; 8,212 #coronavirus infections reported by manipulated data of IR MoH. Critical &amp; active cases continue…	1779.0	True	full
528377	528377	60436a6d67983600384af49e	2021-03-06 11:41:23	[]	[]	Sat Mar 06 11:37:35 +0000 2021	[]	[{"url":"https://t.co/jxKe2rmxW4","expanded_url":"https://tinyurl.com/yaxo9dsx","display_url":"tinyurl.com/yaxo9dsx","indices":[157,180]}]	The iCAM-ICU shows acceptable sensitivities and specificities among patients with advanced age, low education, impaired cognitive status and severe illness. https://t.co/jxKe2rmxW4	5485.0	RT @IJNSJournal: The iCAM-ICU shows acceptable sensitivities and specificities among patients with advanced age, low education, impaired co…	472.0	True	full
528378	528378	60436a6d67983600384af4a8	2021-03-06 11:41:23	[]	[]	Fri Mar 05 15:51:52 +0000 2021	[]	[{"url":"https://t.co/ofPHMRN48m","expanded_url":"https://www.artstation.com/artwork/5X8mnJ","display_url":"artstation.com/artwork/5X8mnJ","indices":[152,175]}]	One of concept art for Last of Us Part II that i did back in 2019. This time its more calm and restful. Hope you like it, More coming soon, Highres : https://t.co/ofPHMRN48m https://t.co/JLjwceMADp	532.0	RT @AntoineBOUTIN17: One of concept art for Last of Us Part II that i did back in 2019. This time its more calm and restful. Hope you like…	814.0	True	full
528379	528379	60436a6d67983600384af4b2	2021-03-06 11:41:23	[{"text":"COVID19","indices":[0,8]},{"text":"PuertoRico","indices":[9,20]},{"text":"Covímetro","indices":[40,50]}]	[{"url":"https://t.co/8QMymVQoX0","expanded_url":"http://covimetro.com","display_url":"covimetro.com","indices":[93,116]}]		[]	[]			#COVID19 #PuertoRico 6 de marzo de 2021 #Covímetro v.4: 0.37%, Volumen Diario: 187 casos/día… https://t.co/Tm7pAnPuLA	1516.0	True	full
528380	528380	60436a6d67983600384af4b4	2021-03-06 11:41:23	[]	[]	Sat Mar 06 10:36:37 +0000 2021	[]	[{"url":"https://t.co/UT2tVhcNW0","expanded_url":"https://cnn.it/3bWcfsg","display_url":"cnn.it/3bWcfsg","indices":[143,166]}]	Countries like Tanzania, Turkmenistan and North Korea have shared little data on Covid-19 cases and deaths with the World Health Organization. https://t.co/UT2tVhcNW0	1278052.0	RT @CNNAfrica: Countries like Tanzania, Turkmenistan and North Korea have shared little data on Covid-19 cases and deaths with the World He…	9936.0	True	full
528381	528381	60436a6d67983600384af4d0	2021-03-06 11:41:24	[]	[{"url":"https://t.co/Og5Y9p41hM","expanded_url":"https://www.teledoce.com/?p=527116","display_url":"teledoce.com/?p=527116","indices":[157,180]}]		[]	[]			El gobierno proyecta la apertura de una vacunación “más masiva” a partir del 15 de marzo, cuando llegue la segunda… https://t.co/Xhgv1MfKiG	26446.0	True	full
528382	528382	60436a6d67983600384af4d2	2021-03-06 11:41:24	[]	[]	Sat Mar 06 09:14:59 +0000 2021	[{"text":"Raoult","indices":[144,151]}]	[{"url":"https://t.co/j6S6kqXh00","expanded_url":"https://www.lefigaro.fr/sciences/covid-19-decouvrez-le-niveau-de-circulation-du-virus-dans-votre-ville-grace-aux-eaux-usees-20210305","display_url":"lefigaro.fr/sciences/covid…","indices":[192,215]}]	Généralisation de la surveillance du niveau de circulation du virus dans les eaux usées 8 mois après les recommandations de ⁦@IHU_Marseille⁩ et #Raoult la 🇫🇷 s’y met! Merci ⁦@MarinsPompiers⁩ https://t.co/j6S6kqXh00	8480.0	RT @medicalfollower: Généralisation de la surveillance du niveau de circulation du virus dans les eaux usées 8 mois après les recommandatio…	1041.0	True	full
528383	528383	60436a6d67983600384af4e6	2021-03-06 11:41:24	[]	[]	Fri Mar 05 10:13:06 +0000 2021	[{"text":"شركة_مكافحة_الحشرات_بالرياض","indices":[0,28]},{"text":"السعودية","indices":[87,96]},{"text":"شرق_الرياض","indices":[97,108]},{"text":"الرياض","indices":[109,116]},{"text":"_الرياض","indices":[117,125]},{"text":"عبر_بحبك_الان","indices":[264,278]}]	[{"url":"https://t.co/bXasGUzjSe","expanded_url":"https://instagram.com/cleaningcompanyinriyadh?igshid=11hijrf60ntn9","display_url":"instagram.com/cleaningcompan…","indices":[240,263]}]	#شركة_مكافحة_الحشرات_بالرياض نستخدم افضل المبيدات المصرحة وزارة الصحة بالمملكه العربيه #السعودية #شرق_الرياض #الرياض #_الرياض رش مبيدات حشرية رش مبيد مكافحة الصراصير مكافحة الفئران مكافحة نمل ابيض Mobile:0501545009 What's:0508011776 انستا https://t.co/bXasGUzjSe #عبر_بحبك_الان https://t.co/KwBzeFHjpz	16571.0	RT @seees___: #شركة_مكافحة_الحشرات_بالرياض نستخدم افضل المبيدات المصرحة وزارة الصحة بالمملكه العربيه #السعودية #شرق_الرياض #الرياض #_الرياض…	4549.0	True	full
528384	528384	60436a6e67983600384af502	2021-03-06 11:41:24	[]	[]	Sat Mar 06 11:00:52 +0000 2021	[{"text":"Cybercrook","indices":[11,22]},{"text":"ciberataques","indices":[99,112]}]	[{"url":"https://t.co/aNrXCptZGJ","expanded_url":"https://www.osi.es/es/hackers","display_url":"osi.es/es/hackers","indices":[159,182]}]	El malvado #Cybercrook quiere hacerse con el control de la casa de Sergio. Ayúdalo combatiendo sus #ciberataques y completa esta aventura. 📱 Descárgalo ya: https://t.co/aNrXCptZGJ https://t.co/Zwb3nhpxAp	54100.0	RT @osiseguridad: El malvado #Cybercrook quiere hacerse con el control de la casa de Sergio. Ayúdalo combatiendo sus #ciberataques y comple…	3886.0	True	full
528385	528385	60436a6e67983600384af520	2021-03-06 11:41:25	[]	[]	Fri Mar 05 03:20:36 +0000 2021	[{"text":"sfm","indices":[113,117]},{"text":"sfmoney","indices":[118,126]},{"text":"sfmnews","indices":[127,135]},{"text":"sfmairdrop","indices":[136,147]}]	[{"url":"https://t.co/KjOyUy2u7h","expanded_url":"https://t.me/SfmoneyAirdropBot","display_url":"t.me/SfmoneyAirdrop…","indices":[88,111]}]	𝗔𝗶𝗿𝗱𝗿𝗼𝗽: 𝗦𝗙𝗠𝗢𝗡𝗘𝗬 (𝗦𝗙𝗠) 𝗥𝗲𝘄𝗮𝗿𝗱: 10 SFM (50$) for Join 𝗥𝗲𝗳𝗲𝗿𝗿𝗮𝗹: 3 SFM (15$) Start bot: https://t.co/KjOyUy2u7h #sfm #sfmoney #sfmnews #sfmairdrop https://t.co/oSuHY9yaPr	22342.0	RT @SFMONEY_SFM: 𝗔𝗶𝗿𝗱𝗿𝗼𝗽: 𝗦𝗙𝗠𝗢𝗡𝗘𝗬 (𝗦𝗙𝗠) 𝗥𝗲𝘄𝗮𝗿𝗱: 10 SFM (50$) for Join 𝗥𝗲𝗳𝗲𝗿𝗿𝗮𝗹: 3 SFM (15$) Start bot: https://t.co/KjOyUy2u7h #sfm #sfm…	1411.0	True	full
528386	528386	60436a6e67983600384af526	2021-03-06 11:41:25	[]	[]	Fri Mar 05 16:25:07 +0000 2021	[]	[{"url":"https://t.co/ixxPV6a51q","expanded_url":"https://www.infocatolica.com/?t=noticia&cod=39990","display_url":"infocatolica.com/?t=noticia&cod…","indices":[120,143]}]	Mons. Novell: cada año mueren en España tantos seres humanos por aborto como los fallecidos hasta ahora por la pandemia https://t.co/ixxPV6a51q	119464.0	RT @InfoCatolica: Mons. Novell: cada año mueren en España tantos seres humanos por aborto como los fallecidos hasta ahora por la pandemia h…	26.0	True	full
528387	528387	60436a6e67983600384af536	2021-03-06 11:41:25	[]	[]	Fri Mar 05 03:20:36 +0000 2021	[{"text":"sfm","indices":[113,117]},{"text":"sfmoney","indices":[118,126]},{"text":"sfmnews","indices":[127,135]},{"text":"sfmairdrop","indices":[136,147]}]	[{"url":"https://t.co/KjOyUy2u7h","expanded_url":"https://t.me/SfmoneyAirdropBot","display_url":"t.me/SfmoneyAirdrop…","indices":[88,111]}]	𝗔𝗶𝗿𝗱𝗿𝗼𝗽: 𝗦𝗙𝗠𝗢𝗡𝗘𝗬 (𝗦𝗙𝗠) 𝗥𝗲𝘄𝗮𝗿𝗱: 10 SFM (50$) for Join 𝗥𝗲𝗳𝗲𝗿𝗿𝗮𝗹: 3 SFM (15$) Start bot: https://t.co/KjOyUy2u7h #sfm #sfmoney #sfmnews #sfmairdrop https://t.co/oSuHY9yaPr	22342.0	RT @SFMONEY_SFM: 𝗔𝗶𝗿𝗱𝗿𝗼𝗽: 𝗦𝗙𝗠𝗢𝗡𝗘𝗬 (𝗦𝗙𝗠) 𝗥𝗲𝘄𝗮𝗿𝗱: 10 SFM (50$) for Join 𝗥𝗲𝗳𝗲𝗿𝗿𝗮𝗹: 3 SFM (15$) Start bot: https://t.co/KjOyUy2u7h #sfm #sfm…	27.0	True	full
528388	528388	60436a6e67983600384af54e	2021-03-06 11:41:25	[]	[]	Sat Mar 06 09:33:40 +0000 2021	[]	[{"url":"https://t.co/hlsgGUbCQJ","expanded_url":"https://www.eldiario.es/128_6eec18","display_url":"eldiario.es/128_6eec18","indices":[239,262]}]	'Clamor', el nuevo disco de pop mutante de Maria Arnal i Marcel Bagés El dúo publica nuevo álbum, que terminó de nacer durante la pandemia: "Nos hemos sentido muy desprotegidos y queremos dar lo mejor de nosotros para servir a la música" https://t.co/hlsgGUbCQJ	649.0	RT @DoriFernndez4: 'Clamor', el nuevo disco de pop mutante de Maria Arnal i Marcel Bagés El dúo publica nuevo álbum, que terminó de nacer…	1968.0	True	full
528389	528389	60436a6f67983600384af576	2021-03-06 11:41:25	[]	[]	Sat Mar 06 08:02:27 +0000 2021	[]	[{"url":"https://t.co/jCJTfOCxtp","expanded_url":"https://twitter.com/NetworkMeson","display_url":"twitter.com/NetworkMeson","indices":[97,120]}]	$15 || 700 PHP || 200.000 IDR || one winner || Garangan 07 || RT, like, follow me and Follow : https://t.co/jCJTfOCxtp Ends in 240 minutes, good luck.	14899.0	RT @Bang_Garr: $15 || 700 PHP || 200.000 IDR || one winner || Garangan 07 || RT, like, follow me and Follow : https://t.co/jCJTfOCxtp En…	14899.0	True	full
528390	528390	60436a6f67983600384af588	2021-03-06 11:41:26	[]	[]	Sat Mar 06 10:22:12 +0000 2021	[]	[{"url":"https://t.co/QDeujr1Kou","expanded_url":"http://apne.ws/q9A7jst","display_url":"apne.ws/q9A7jst","indices":[254,277]}]	With minorities and deprived communities lagging behind in Britain's vaccination drive, authorities are rolling out new ways to overcome the anxiety, including the "Vaxi Taxi" that takes vulnerable people directly to the jab and home again. @danicakirka https://t.co/QDeujr1Kou	20049.0	RT @AP_Europe: With minorities and deprived communities lagging behind in Britain's vaccination drive, authorities are rolling out new ways…	3609.0	True	full
528391	528391	60436a6f67983600384af590	2021-03-06 11:41:25	[]	[]	Sat Mar 06 08:01:34 +0000 2021	[{"text":"Airdrop","indices":[6,14]},{"text":"Bitcoin","indices":[230,238]},{"text":"Airdrops","indices":[239,248]},{"text":"crypto","indices":[249,256]},{"text":"SFM","indices":[257,261]},{"text":"AirdropDet","indices":[262,273]}]	[{"url":"https://t.co/ArIpm1PEVt","expanded_url":"https://t.me/SfmoneyAirdropBot","display_url":"t.me/SfmoneyAirdrop…","indices":[108,131]},{"url":"https://t.co/pCrDmluQDn","expanded_url":"https://t.me/AirdropDetective/721","display_url":"t.me/AirdropDetecti…","indices":[205,228]}]	🔍 New #Airdrop: SFMONEY 💲Total Reward: 10 SFM [~$50] + 3 SFM [~$15] per referral 🔴 Start the airdrop bot: https://t.co/ArIpm1PEVt 🔘 Do the tasks on the airdrop bot and submit your data. 🔘 For details: https://t.co/pCrDmluQDn #Bitcoin #Airdrops #crypto #SFM #AirdropDet https://t.co/7Th8WvwSoK	241134.0	RT @AirdropDet: 🔍 New #Airdrop: SFMONEY 💲Total Reward: 10 SFM [~$50] + 3 SFM [~$15] per referral 🔴 Start the airdrop bot: https://t.co/Ar…	27.0	True	full
528392	528392	60436a6f67983600384af598	2021-03-06 11:41:26	[]	[{"url":"https://t.co/6R1XeuI3q1","expanded_url":"https://www.theguardian.com/commentisfree/2021/mar/05/nurses-salaries-redecorate-downing-street-political","display_url":"theguardian.com/commentisfree/…","indices":[256,279]}]		[]	[]			"There is only so long the trashing-it phase can go on, and with a backlog of nearly 10m elective surgeries... the… https://t.co/wGAyrng2PK	13.0	True	full
528393	528393	60436a6f67983600384af5a8	2021-03-06 11:41:26	[]	[]	Sat Mar 06 03:02:47 +0000 2021	[]	[{"url":"https://t.co/P5xxv3Y5yH","expanded_url":"https://www.wsj.com/articles/india-threatens-jail-for-facebook-whatsapp-and-twitter-employees-11614964542?redirect=amp#click=https://t.co/biI55z6XMU","display_url":"wsj.com/articles/india…","indices":[219,242]}]	After Australian govt passed law viz payment over news content used by fb &amp; Google, agreement reached btwn them. Now India flexes its muscle viz social media platforms! Waiting to see compromises that will be made! https://t.co/P5xxv3Y5yH	1790075.0	RT @ShireenMazari1: After Australian govt passed law viz payment over news content used by fb &amp; Google, agreement reached btwn them. Now In…	1033.0	True	full
528394	528394	60436a6f67983600384af5b0	2021-03-06 11:41:26	[]	[]	Thu Mar 04 15:25:13 +0000 2021	[{"text":"SARSCoV2","indices":[28,37]},{"text":"COVID19","indices":[75,83]}]	[{"url":"https://t.co/UJY3W7XoeS","expanded_url":"https://www.nytimes.com/2021/03/03/world/americas/brazil-covid-variant.html","display_url":"nytimes.com/2021/03/03/wor…","indices":[264,287]}]	What happens when a variant #SARSCoV2 strain sweeps a State that lifts its #COVID19 restrictions? Ladies &amp; Gentlemen, I give you THE cautionary tale: BRAZIL. “The acceleration of the epidemic is leading to collapse of public &amp; private hospital systems..." https://t.co/UJY3W7XoeS	239503.0	RT @Laurie_Garrett: What happens when a variant #SARSCoV2 strain sweeps a State that lifts its #COVID19 restrictions? Ladies &amp; Gentlemen, I…	976.0	True	full
528395	528395	60436a6f67983600384af5bc	2021-03-06 11:41:26	[]	[]	Sat Mar 06 09:07:33 +0000 2021	[]	[{"url":"https://t.co/FhkSB1HcLH","expanded_url":"https://oglobo.globo.com/rio/rio-tem-ruas-vazias-maioria-dos-bares-com-portas-arriadas-na-primeira-noite-de-restricoes-contra-covid-19-fotos-1-24912889?utm_source=Twitter&utm_medium=Social&utm_campaign=globorio","display_url":"oglobo.globo.com/rio/rio-tem-ru…","indices":[115,138]}]	Rio tem ruas vazias e maioria dos bares com portas arriadas na primeira noite de restrições contra Covid-19; fotos https://t.co/FhkSB1HcLH https://t.co/tbdc40gLnf	1083889.0	RT @OGlobo_Rio: Rio tem ruas vazias e maioria dos bares com portas arriadas na primeira noite de restrições contra Covid-19; fotos https://…	215.0	True	full
528396	528396	60436a6f67983600384af5c4	2021-03-06 11:41:26	[]	[{"url":"https://t.co/zxvbwtU2fo","expanded_url":"https://www.bible.com/bible/111/2co.7.10.niv","display_url":"bible.com/bible/111/2co.…","indices":[135,158]}]		[]	[]			“Godly sorrow brings repentance that leads to salvation and leaves no regret, but worldly sorrow brings death.” 2 C… https://t.co/58CNuLansS	2897.0	True	full
528397	528397	60436a6f67983600384af5e8	2021-03-06 11:41:26	[]	[]	Sat Mar 06 11:27:24 +0000 2021	[]	[{"url":"https://t.co/ENWNGlzn71","expanded_url":"https://u.today/ripples-scores-legal-victory-as-tetragon-loses-its-case-against-fintech-giant","display_url":"u.today/ripples-scores…","indices":[188,211]}]	Yaaaaaaaay!😎 Ripple has scored a legal victory as the Delaware Chancery Court has turned down the request of Tetragon to redeem its investment from Ripple Labs, as reported by Bloomberg. https://t.co/ENWNGlzn71	8277.0	RT @val5linx: Yaaaaaaaay!😎 Ripple has scored a legal victory as the Delaware Chancery Court has turned down the request of Tetragon to red…	173.0	True	full
528398	528398	60436a7067983600384af600	2021-03-06 11:41:27	[]	[]	Fri Mar 05 09:12:09 +0000 2021	[{"text":"ClimatResilience","indices":[19,36]}]	[{"url":"https://t.co/kLY3bDhFVp","expanded_url":"https://www.assemblee-nationale.fr/dyn/15/amendements/3875/CSLDCRRE/3247","display_url":"assemblee-nationale.fr/dyn/15/amendem…","indices":[256,279]}]	Profiter de la loi #ClimatResilience pour proposer la répression des lanceurs d’alerte et militants, vous n’en rêviez pas... ils l’ont fait ! 🤡 Ces députés déposent un amendement pour pénaliser celles et ceux qui dénoncent la chasse et l’élevage intensif. https://t.co/kLY3bDhFVp https://t.co/9VdDKAMIf3	3958.0	RT @CAPpolitique: Profiter de la loi #ClimatResilience pour proposer la répression des lanceurs d’alerte et militants, vous n’en rêviez pas…	694.0	True	full
528399	528399	60436a7067983600384af60c	2021-03-06 11:41:27	[]	[]	Sat Mar 06 10:34:27 +0000 2021	[]	[{"url":"https://t.co/5eQekKNryc","expanded_url":"https://www.bloomberg.com/graphics/covid-vaccine-tracker-global-distribution/?sref=zQtH7y5q","display_url":"bloomberg.com/graphics/covid…","indices":[227,250]}]	💉Vaccine Tracker Update-March 6 🚀 the global vaccination race may be at an inflection point 🏆a record 7.2 million doses are now being given every day 🏅The daily averages for 🇪🇺, 🇺🇸, 🇮🇳 and 🇧🇷 are all at the highest ever https://t.co/5eQekKNryc @business https://t.co/5ZTzq46qBF	8810.0	RT @johnfraher: 💉Vaccine Tracker Update-March 6 🚀 the global vaccination race may be at an inflection point 🏆a record 7.2 million doses…	3.0	True	full
528400	528400	60436a7067983600384af624	2021-03-06 11:41:27	[]	[{"url":"https://t.co/jVNyAtFqrd","expanded_url":"https://noticias.uol.com.br/saude/ultimas-noticias/redacao/2021/03/05/presidente-bolsonaro-admite-que-pode-tomar-vacina-contra-covid-19.htm","display_url":"noticias.uol.com.br/saude/ultimas-…","indices":[182,205]}]		[]	[]			Esta *Mudança* tem a ver com a Imagem Negra do Brasil Mundo Afora? Ou para que não falem mais da Mansão01? Covid-19… https://t.co/SFlCSrPLkE	71542.0	True	full
528401	528401	60436a7067983600384af632	2021-03-06 11:41:27	[]	[]	Sat Mar 06 09:09:02 +0000 2021	[]	[{"url":"https://t.co/gdqtWmAU8x","expanded_url":"https://app.rarible.com/token/0xd07dc4262bcdbf85190c01c996b4c06a461d2430:220604:0x8a2caaf0246aff5478f2e86f0f8156b254287436","display_url":"app.rarible.com/token/0xd07dc4…","indices":[167,190]}]	The exclusive "Hodl Forever (Chainlink) collectibles. This piece of art will only ever have 111 replicas. Made by @chainlinkangel ⭐ Drop your $ETH address here 👇 https://t.co/gdqtWmAU8x https://t.co/K4q6ZKTvYg	2619.0	RT @chainlinkangel: The exclusive "Hodl Forever (Chainlink) collectibles. This piece of art will only ever have 111 replicas. Made by @ch…	83.0	True	full
528402	528402	60436a7067983600384af646	2021-03-06 11:41:28	[]	[{"url":"https://t.co/A8aFtVBfVQ","expanded_url":"https://www.prospectmagazine.co.uk/economics-and-finance/if-all-governments-are-borrowing-to-fight-covid-who-is-lending","display_url":"prospectmagazine.co.uk/economics-and-…","indices":[257,280]}]		[]	[]			Govt is borrowing to ease the impact of COVID but won’t it have to repay at some point? Isn’t it like maxing out a… https://t.co/vNDWOp7nS0	1729.0	True	full
528403	528403	60436a7067983600384af650	2021-03-06 11:41:27	[{"text":"مجلة_البنك_والمستثمر","indices":[243,264]},{"text":"دراسات","indices":[265,272]},{"text":"اقتصاد","indices":[273,280]}]	[{"url":"https://t.co/HWX8x5A4it","expanded_url":"https://www.abwmonline.com/archives/55369","display_url":"abwmonline.com/archives/55369","indices":[219,242]}]		[]	[]			مع قيام الحكومات باتخاذ تدابير لمواجهة فيروس كورونا حدث انخفاض حاد في النشاط الاقتصادي ولتجنب حدوث انهيار سارعت الس… https://t.co/OnlayfqTTm	57.0	True	full
528404	528404	60436a7067983600384af656	2021-03-06 11:41:28	[]	[]	Thu Mar 04 16:08:45 +0000 2021	[]	[{"url":"https://t.co/Tl0K8LSGMR","expanded_url":"http://FederalPay.org","display_url":"FederalPay.org","indices":[185,208]}]	What's unclear is whether Manchin has an indirect stake via his brother or a third-party entity. WCO didn't respond to my question about wages, but its PPP loan revealed data that led https://t.co/Tl0K8LSGMR to estimate its average annual pay at $22,896... https://t.co/MMbhqG5DxN	9916.0	RT @jtlarsen: What's unclear is whether Manchin has an indirect stake via his brother or a third-party entity. WCO didn't respond to my qu…	8028.0	True	full
528405	528405	60436a7067983600384af65a	2021-03-06 11:41:28	[]	[]	Sat Mar 06 11:30:08 +0000 2021	[]	[{"url":"https://t.co/eQtVdHDnNs","expanded_url":"https://www.sukl.cz/leciva/informace-o-povoleni-pouzivani-neregistrovaneho-leciveho-5","display_url":"sukl.cz/leciva/informa…","indices":[165,188]},{"url":"https://t.co/jNGzvHd0Wx","expanded_url":"https://translate.google.com/translate?sl=auto&tl=en&u=https://www.sukl.cz/leciva/informace-o-povoleni-pouzivani-neregistrovaneho-leciveho-5","display_u…	The Czech FDA's emergency approval of ivermectin in Covid-19. What triggered this? The real world experience from Slovak doctors saying: "It is just working." 🇨🇿https://t.co/eQtVdHDnNs 🇬🇧https://t.co/jNGzvHd0Wx	20948.0	RT @Covid19Crusher: The Czech FDA's emergency approval of ivermectin in Covid-19. What triggered this? The real world experience from Slo…	71.0	True	full
528406	528406	60436a7167983600384af66e	2021-03-06 11:41:28	[]	[]	Fri Mar 05 16:11:50 +0000 2021	[]	[{"url":"https://t.co/71nkAsi6qi","expanded_url":"https://www.infobae.com/politica/2021/03/05/vilma-ibarra-alberto-fernandez-podria-usar-carpetazos-de-la-afi-y-no-lo-hace-no-es-el-camino-en-el-que-cree-y-lo-que-planteamos-es-una-propuesta-de-reforma-judicial/","display_url":"infobae.com/politica/2021/…","indices":[159,182]}]	Funcionaria de las más cercanas al presidente amenaza con liviandad a jueces y fiscales. Vilma, la esperamos en la bicameral para que nos explique sus dichos. https://t.co/71nkAsi6qi	215528.0	RT @cristianritondo: Funcionaria de las más cercanas al presidente amenaza con liviandad a jueces y fiscales. Vilma, la esperamos en la bic…	853.0	True	full
528407	528407	60436a7167983600384af670	2021-03-06 11:41:28	[]	[]	Sat Mar 06 10:11:28 +0000 2021	[{"text":"LongCovid","indices":[43,53]}]	[{"url":"https://t.co/0Je2JOXRGV","expanded_url":"https://www.nbcnews.com/video/-pray-for-a-miracle-covid-long-haulers-fight-debilitating-symptoms-a-year-later-102192709794","display_url":"nbcnews.com/video/-pray-fo…","indices":[254,277]}]	Hier noch gute Zusammenfassung der Lage zu #LongCovid in den USA. Neuere Studien zeigen, dass bis zu 1/3 der Patienten Langzeitfolgen entwickeln. Diese 2. Pandemie wird sich nicht so leicht stoppen lassen wie Covid selbst. Jeder sollte sich das ersparen https://t.co/0Je2JOXRGV	394590.0	RT @Karl_Lauterbach: Hier noch gute Zusammenfassung der Lage zu #LongCovid in den USA. Neuere Studien zeigen, dass bis zu 1/3 der Patienten…	1.0	True	full
528408	528408	60436a7167983600384af696	2021-03-06 11:41:28	[]	[]	Fri Mar 05 03:20:36 +0000 2021	[{"text":"sfm","indices":[113,117]},{"text":"sfmoney","indices":[118,126]},{"text":"sfmnews","indices":[127,135]},{"text":"sfmairdrop","indices":[136,147]}]	[{"url":"https://t.co/KjOyUy2u7h","expanded_url":"https://t.me/SfmoneyAirdropBot","display_url":"t.me/SfmoneyAirdrop…","indices":[88,111]}]	𝗔𝗶𝗿𝗱𝗿𝗼𝗽: 𝗦𝗙𝗠𝗢𝗡𝗘𝗬 (𝗦𝗙𝗠) 𝗥𝗲𝘄𝗮𝗿𝗱: 10 SFM (50$) for Join 𝗥𝗲𝗳𝗲𝗿𝗿𝗮𝗹: 3 SFM (15$) Start bot: https://t.co/KjOyUy2u7h #sfm #sfmoney #sfmnews #sfmairdrop https://t.co/oSuHY9yaPr	22342.0	RT @SFMONEY_SFM: 𝗔𝗶𝗿𝗱𝗿𝗼𝗽: 𝗦𝗙𝗠𝗢𝗡𝗘𝗬 (𝗦𝗙𝗠) 𝗥𝗲𝘄𝗮𝗿𝗱: 10 SFM (50$) for Join 𝗥𝗲𝗳𝗲𝗿𝗿𝗮𝗹: 3 SFM (15$) Start bot: https://t.co/KjOyUy2u7h #sfm #sfm…	16.0	True	full
528409	528409	60436a7167983600384af6b8	2021-03-06 11:41:29	[]	[]	Fri Mar 05 18:01:07 +0000 2021	[]	[{"url":"https://t.co/JGunPH4bmo","expanded_url":"https://bylinetimes.com/2021/03/05/owner-firm-steve-dechan-awarded-275-million-covid-contracts-donates-thousands-conservatives/","display_url":"bylinetimes.com/2021/03/05/own…","indices":[181,204]}]	A former Conservative councillor, whose medical firm has been awarded £276 million in Government contracts during the Coronavirus pandemic, has now donated thousands to the party. https://t.co/JGunPH4bmo	63792.0	RT @JonJonesSnr: A former Conservative councillor, whose medical firm has been awarded £276 million in Government contracts during the Coro…	3722.0	True	full
528410	528410	60436a7267983600384af70e	2021-03-06 11:41:30	[]	[{"url":"https://t.co/gwReHBFb4d","expanded_url":"https://lnkd.in/gXzRHNa","display_url":"lnkd.in/gXzRHNa","indices":[159,182]}]		[]	[]			NATHEALTH presents the 7th Annual Summit on the 'Indian health systems expansion post Covid' Join NATHEALTH on the… https://t.co/pb3KBPs1Fi	577288.0	True	full
528411	528411	60436a7267983600384af712	2021-03-06 11:41:30	[]	[]	Fri Dec 18 08:18:42 +0000 2020	[{"text":"covid19","indices":[114,122]}]	[{"url":"https://t.co/onTDEY7ed5","expanded_url":"https://www.lemonde.fr/planete/article/2020/12/16/la-sante-environnementale-doit-devenir-une-priorite-du-xxie-siecle_6063603_3244.html","display_url":"lemonde.fr/planete/articl…","indices":[251,274]}]	La santé environnementale doit devenir «une priorité du XXIe siècle» alerte un rapport parlementaire ⁦@lemondefr⁩ #covid19 « Cancers, obésité, diabète ont constitué des terreaux favorables à la létalité du virus » écrit la rapporteuse, Sandrine Josso https://t.co/onTDEY7ed5	21361.0	RT @NoelDominique: La santé environnementale doit devenir «une priorité du XXIe siècle» alerte un rapport parlementaire ⁦@lemondefr⁩ #covid…	1100.0	True	full
528412	528412	60436a7267983600384af72c	2021-03-06 11:41:30	[]	[{"url":"https://t.co/xdAMlP4IL9","expanded_url":"http://a.msn.com/08/en-ca/BB1ej3Hn?ocid=st","display_url":"a.msn.com/08/en-ca/BB1ej…","indices":[159,182]}]		[]	[]			Elon Musk says Tesla will double its Full Self-Driving software's beta program. It comes amid news that Ford's Must… https://t.co/h27QsWnwCr	687.0	True	full
528413	528413	60436a7367983600384af75c	2021-03-06 11:41:31	[]	[]	Sat Mar 06 02:42:06 +0000 2021	[]	[{"url":"https://t.co/EYiYh50Hzh","expanded_url":"https://www.thaipbsworld.com/ban-on-public-assemblies-and-protests-declared-in-bangkok/","display_url":"thaipbsworld.com/ban-on-public-…","indices":[203,226]}]	Ahead of planned protests on Saturday, Thai authorities issued an announcement forbidding public assemblies or public activities which may lead to the spread of COVID-19 in Bangkok and nearby provinces. https://t.co/EYiYh50Hzh https://t.co/M7oLx60OiW	46565.0	RT @ThaiPBSWorld: Ahead of planned protests on Saturday, Thai authorities issued an announcement forbidding public assemblies or public act…	6184.0	True	full
528414	528414	60436a7367983600384af762	2021-03-06 11:41:31	[]	[]	Fri Mar 05 03:15:01 +0000 2021	[]	[{"url":"https://t.co/a1AiEk8PMQ","expanded_url":"https://www.latimes.com/california/story/2021-03-04/california-shifts-covid-vaccine-rollout-for-neediest-groups","display_url":"latimes.com/california/sto…","indices":[257,280]}]	California is embarking on a radically different strategy in its strategy to vaccinate the state — placing a new focus on getting shots into the arms of the neediest of Californians, who have suffered the most in the pandemic. Here's what you need to know https://t.co/a1AiEk8PMQ	3802224.0	RT @latimes: California is embarking on a radically different strategy in its strategy to vaccinate the state — placing a new focus on gett…	3933.0	True	full
528415	528415	60436a7367983600384af76a	2021-03-06 11:41:31	[]	[]	Sat Mar 06 10:41:44 +0000 2021	[]	[{"url":"https://t.co/CFGrlrs4lj","expanded_url":"https://instagram.com/dayanemelloreal?igshid=h7xmpplemosz","display_url":"instagram.com/dayanemellorea…","indices":[114,137]}]	E depois do Verissimo terá Live (Direta) no IG da DAYANE MELLO . Sigam o IG da Rainha. (Staff) 19:30 🇮🇹 15:30 🇧🇷 https://t.co/CFGrlrs4lj https://t.co/P506ZYMX6F	36617.0	RT @daymelloreal: E depois do Verissimo terá Live (Direta) no IG da DAYANE MELLO . Sigam o IG da Rainha. (Staff) 19:30 🇮🇹 15:30 🇧🇷 https:/…	727.0	True	full
528416	528416	60436a7367983600384af770	2021-03-06 11:41:31	[{"text":"JumiaTechWeek","indices":[15,29]},{"text":"YourJumiaPlug","indices":[165,179]}]	[{"url":"https://t.co/Sv01iXOSI5","expanded_url":"https://bit.ly/3va8Or0","display_url":"bit.ly/3va8Or0","indices":[141,164]}]		[]	[]			Brand Focus on #JumiaTechWeek Hp 15-Da3010nia Ci3-1005g1, 4gb, 500gb, 15.6, Win10H - 2B4C9EA + FREE BAG Brand:Hp… https://t.co/OXnzF8RGmy	2973.0	True	full
528417	528417	60436a7367983600384af778	2021-03-06 11:41:31	[]	[]	Fri Mar 05 03:20:36 +0000 2021	[{"text":"sfm","indices":[113,117]},{"text":"sfmoney","indices":[118,126]},{"text":"sfmnews","indices":[127,135]},{"text":"sfmairdrop","indices":[136,147]}]	[{"url":"https://t.co/KjOyUy2u7h","expanded_url":"https://t.me/SfmoneyAirdropBot","display_url":"t.me/SfmoneyAirdrop…","indices":[88,111]}]	𝗔𝗶𝗿𝗱𝗿𝗼𝗽: 𝗦𝗙𝗠𝗢𝗡𝗘𝗬 (𝗦𝗙𝗠) 𝗥𝗲𝘄𝗮𝗿𝗱: 10 SFM (50$) for Join 𝗥𝗲𝗳𝗲𝗿𝗿𝗮𝗹: 3 SFM (15$) Start bot: https://t.co/KjOyUy2u7h #sfm #sfmoney #sfmnews #sfmairdrop https://t.co/oSuHY9yaPr	22342.0	RT @SFMONEY_SFM: 𝗔𝗶𝗿𝗱𝗿𝗼𝗽: 𝗦𝗙𝗠𝗢𝗡𝗘𝗬 (𝗦𝗙𝗠) 𝗥𝗲𝘄𝗮𝗿𝗱: 10 SFM (50$) for Join 𝗥𝗲𝗳𝗲𝗿𝗿𝗮𝗹: 3 SFM (15$) Start bot: https://t.co/KjOyUy2u7h #sfm #sfm…	18.0	True	full
528418	528418	60436a7367983600384af77e	2021-03-06 11:41:31	[]	[]	Sat Mar 06 11:30:04 +0000 2021	[{"text":"OPOPULAR","indices":[189,198]}]	[{"url":"https://t.co/yAwqwJ9TOc","expanded_url":"http://ow.ly/2FPU50DRKsT","display_url":"ow.ly/2FPU50DRKsT","indices":[199,222]}]	Números da pandemia nas 12 prefeituras em Goiás que usaram o kit covid - uso de remédios sem comprovação científica contra infecção - é igual ao de cidades do mesmo porte. 📲 Leia Agora no #OPOPULAR https://t.co/yAwqwJ9TOc	332040.0	RT @jornal_opopular: Números da pandemia nas 12 prefeituras em Goiás que usaram o kit covid - uso de remédios sem comprovação científica co…	401.0	True	full
528419	528419	60436a7367983600384af796	2021-03-06 11:41:31	[]	[]	Sat Mar 06 10:29:27 +0000 2021	[]	[{"url":"https://t.co/hrRGNF6iO9","expanded_url":"https://call-for-papers.sas.upenn.edu/cfp/2021/01/15/representation-of-the-east-in-commercial-theatres-and-university-drama-in-the-early","display_url":"call-for-papers.sas.upenn.edu/cfp/2021/01/15…","indices":[244,267]}]	Just a reminder that the deadline for submission of abstracts for the MEMOs edited collection, ‘Representation of the East in Commercial Theatres and University Drama in the Early Modern Period’, is on 15th March, 2021. See the full CFP here: https://t.co/hrRGNF6iO9	2153.0	RT @MEMOrients: Just a reminder that the deadline for submission of abstracts for the MEMOs edited collection, ‘Representation of the East…	8552.0	True	full
528420	528420	60436a7367983600384af7aa	2021-03-06 11:41:32	[]	[]	Sat Mar 06 11:11:30 +0000 2021	[]	[{"url":"https://t.co/J4MP9QFEYC","expanded_url":"https://www.sunderlandecho.com/business/see-sunderlands-new-ps11m-auditorium-rising-into-city-centre-skyline-ahead-of-opening-3155064?fbclid=IwAR1W9wrAAfvJ_sNp9Y_LeeNzc5pnHi1_aBzJOh4yTCCjLlX1RRkmw-mGyLA","display_url":"sunderlandecho.com/business/see-s…","indices":[142,165]}]	Excellent feature by @KatyJourno in @SunderlandEcho about the new @FireStationSun Auditorium. It’s getting there despite Covid challenges. https://t.co/J4MP9QFEYC https://t.co/6Z8kA6Idfk	4468.0	RT @PMCallaghan: Excellent feature by @KatyJourno in @SunderlandEcho about the new @FireStationSun Auditorium. It’s getting there despite…	2747.0	True	full
528421	528421	60436a7367983600384af7b0	2021-03-06 11:41:32	[]	[]	Sat Mar 06 08:24:05 +0000 2021	[]	[{"url":"https://t.co/Y6eDOcTfvg","expanded_url":"http://digitaleditions.telegraph.co.uk/data/530/reader/reader.html?social#!preferred/0/package/530/pub/530/page/53/article/148542","display_url":"digitaleditions.telegraph.co.uk/data/530/reade…","indices":[254,277]}]	HUG HUG HUG...Why still not hug our vaccinated relatives in care homes? What is point of vaccine if no return to hugs for loved ones? ... anyway many elder folk now meeting up &amp; dinner parties like roaring 20s...they’ve had enough ⁦of @MattHancock⁩ https://t.co/Y6eDOcTfvg	88268.0	RT @TiceRichard: HUG HUG HUG...Why still not hug our vaccinated relatives in care homes? What is point of vaccine if no return to hugs for…	13.0	True	full
528422	528422	60436a7367983600384af7b8	2021-03-06 11:41:32	[]	[]	Sat Mar 06 09:00:09 +0000 2021	[{"text":"NOMASKSINCLASS","indices":[216,231]}]	[{"url":"https://t.co/LzR8MCAXiY","expanded_url":"http://usforthem.co.uk","display_url":"usforthem.co.uk","indices":[248,271]}]	Only thing that’s changed is 🇬🇧 has a world-beating vaccine that’s rolling out at amazing speeds. So Govt’s current guidance makes no sense ⁉️ Please keep retweeting our posts ♻️ We must change this before Monday #NOMASKSINCLASS ❌ Support us 👉 https://t.co/LzR8MCAXiY https://t.co/aRhv6aJh4Y	11860.0	RT @UsforThemUK: Only thing that’s changed is 🇬🇧 has a world-beating vaccine that’s rolling out at amazing speeds. So Govt’s current guida…	632.0	True	full
528423	528423	60436a7367983600384af7c2	2021-03-06 11:41:32	[]	[]	Sat Mar 06 10:23:59 +0000 2021	[]	[{"url":"https://t.co/FVQaqBXvyI","expanded_url":"https://twitter.com/CampeaoMariana/status/1368001810494021632?s=19","display_url":"twitter.com/CampeaoMariana…","indices":[240,263]}]	@chico_psol Sob outro governo, nós teríamos capacidade para desenvolver nossa própria vacina! Mas, conforme citado abaixo, os cortes de verbas na educação e pesquisa nos apequenam e nos roubam quiçá a oportunidade de exportar tecnologia. https://t.co/FVQaqBXvyI	481.0	RT @SUELYTAMURA: @chico_psol Sob outro governo, nós teríamos capacidade para desenvolver nossa própria vacina! Mas, conforme citado abaixo,…	28.0	True	full
528424	528424	60436a7367983600384af7c6	2021-03-06 11:41:32	[]	[]	Fri Mar 05 09:02:29 +0000 2021	[]	[{"url":"https://t.co/bTjwfB9nP1","expanded_url":"https://www.bbc.co.uk/news/uk-politics-56285239","display_url":"bbc.co.uk/news/uk-politi…","indices":[224,247]}]	The Government has no plan to meet its climate targets. That's a basic breach of the social contract and a fundamental violation of right to life. We'll shortly be seeing them in court. @GlobalMajorityV @XRebellionUK https://t.co/bTjwfB9nP1	4008.0	RT @PlanB_earth: The Government has no plan to meet its climate targets. That's a basic breach of the social contract and a fundamental v…	43.0	True	full
528425	528425	60436a7467983600384af7dc	2021-03-06 11:41:32	[{"text":"notariospt","indices":[269,280]}]	[{"url":"https://t.co/pnQnYCYhyf","expanded_url":"https://vconferencia.notarios.pt","display_url":"vconferencia.notarios.pt","indices":[245,268]}]		[]	[]			Na V Conferência que assinala o 15º Aniversário da ON, o Dr. João Oliveira, Diretor do Instituto de Polícia Judiciá… https://t.co/wM8RP6NZ6T	107.0	True	full
528426	528426	60436a7467983600384af7ec	2021-03-06 11:41:32	[]	[]	Sat Mar 06 10:39:07 +0000 2021	[]	[{"url":"https://t.co/R6STw8X7a6","expanded_url":"https://twitter.com/educaciongob/status/1367800321658007554","display_url":"twitter.com/educaciongob/s…","indices":[278,301]}]	¿En serio a nadie le chirría que de un informe que se extrae que la tasa de abandono escolar es el doble en chicos que en chicas, que un 10% y un 16% menos finalizan ESO y Bachillerato, la conclusión es que hay que impulsar una campaña para las alumnas y las carreras técnicas? https://t.co/R6STw8X7a6	124269.0	RT @PhilAMellows: ¿En serio a nadie le chirría que de un informe que se extrae que la tasa de abandono escolar es el doble en chicos que en…	2472.0	True	full
528427	528427	60436a7467983600384af7f4	2021-03-06 11:41:32	[]	[]	Sat Mar 06 04:03:21 +0000 2021	[{"text":"Canada","indices":[0,7]},{"text":"COVID19","indices":[125,133]}]	[{"url":"https://t.co/jthymM5dZZ","expanded_url":"https://twitter.com/Laurie_Garrett/status/1367887101656788997?s=20","display_url":"twitter.com/Laurie_Garrett…","indices":[175,198]}]	#Canada wake up you are acting like we are in the final act of a 2 act play when it is actually a lengthy miniseries. called #COVID19 this is what you have to look forward to https://t.co/jthymM5dZZ	8205.0	RT @MerlinofCanada: #Canada wake up you are acting like we are in the final act of a 2 act play when it is actually a lengthy miniseries. c…	3055.0	True	full
528428	528428	60436a7467983600384af814	2021-03-06 11:41:33	[]	[]	Sat Mar 06 06:48:54 +0000 2021	[{"text":"cryptocurrency","indices":[216,231]},{"text":"Crypto","indices":[232,239]},{"text":"airdrop","indices":[240,248]},{"text":"Airdrops","indices":[249,258]}]	[{"url":"https://t.co/rrgJvxrUIs","expanded_url":"https://t.me/SfmoneyAirdropBot?start=r03376167130","display_url":"t.me/SfmoneyAirdrop…","indices":[144,167]}]	🚀 Airdrop: SFMoney 💰 Value: $ 50 👥 Referral: $ 15 💸 10 + 3 SFM 🏦 Listed at PancakeSwap ⌛ Distribution: 25 May 2021 Talk with the telegram bot: https://t.co/rrgJvxrUIs 📖 Step-by-step guide: 🔹️ Do some social tasks #cryptocurrency #Crypto #airdrop #Airdrops https://t.co/YdbcjHcfyH	192152.0	RT @CryptoTownEU: 🚀 Airdrop: SFMoney 💰 Value: $ 50 👥 Referral: $ 15 💸 10 + 3 SFM 🏦 Listed at PancakeSwap ⌛ Distribution: 25 May 2021 Talk…	1.0	True	full
528429	528429	60436a7467983600384af816	2021-03-06 11:41:33	[]	[]	Sat Mar 06 10:25:39 +0000 2021	[]	[{"url":"https://t.co/FEOr44pnoo","expanded_url":"http://www.photographyshow.com","display_url":"photographyshow.com","indices":[97,120]}]	The @ukphotoshow is now LIVE virtually for you all to tune in at home! You can register FREE at: https://t.co/FEOr44pnoo My workshop "Getting Started With Street Photography and Photojournalism" goes up tomorrow at 14:15-14:55 where I'll also do a LIVE Q&amp;A. Be sure to tune in!☺️ https://t.co/MlS6z5cReK	3448.0	RT @FaisalTreShah: The @ukphotoshow is now LIVE virtually for you all to tune in at home! You can register FREE at: https://t.co/FEOr44pnoo…	3448.0	True	full
528430	528430	60436a7467983600384af820	2021-03-06 11:41:33	[]	[]	Fri Mar 05 14:11:10 +0000 2021	[]	[{"url":"https://t.co/kx92zD8JGa","expanded_url":"https://b-o-e.uk/3qqgvpu","display_url":"b-o-e.uk/3qqgvpu","indices":[177,200]}]	The UK economy is likely to recover strongly from the Covid crisis, argues Jonathan Haskel. But he thinks there will be some “economic scarring”. He explains why in his speech: https://t.co/kx92zD8JGa https://t.co/kGXepKt8RP	326490.0	RT @bankofengland: The UK economy is likely to recover strongly from the Covid crisis, argues Jonathan Haskel. But he thinks there will be…	61.0	True	full
528431	528431	60436a7467983600384af836	2021-03-06 11:41:33	[]	[]	Sat Mar 06 05:26:47 +0000 2021	[]	[{"url":"https://t.co/BjdAU0Ygxz","expanded_url":"https://twitter.com/caitoz/status/1368038999105753100","display_url":"twitter.com/caitoz/status/…","indices":[275,298]}]	"Propaganda is the single most overlooked and under-emphasized aspect of our society, bar none. It's so pervasive that most of us don't even notice it, like that old joke about the two fish who are asked "How's the water?" and then turn to each other and say "What's water?" https://t.co/BjdAU0Ygxz	350.0	RT @DauphinRattle: "Propaganda is the single most overlooked and under-emphasized aspect of our society, bar none. It's so pervasive that m…	4423.0	True	full
528432	528432	60436a7567983600384af864	2021-03-06 11:41:34	[]	[]	Fri Mar 05 23:53:19 +0000 2021	[{"text":"ResignBorisJohnson","indices":[110,129]},{"text":"ResignJohnson","indices":[130,144]},{"text":"ToriesOut","indices":[145,155]}]	[{"url":"https://t.co/ENRDCmyYqL","expanded_url":"https://www.independent.co.uk/news/uk/politics/boris-johnson-covid-contracts-court-b1813003.html?amp","display_url":"independent.co.uk/news/uk/politi…","indices":[158,181]}]	Parliamentary code: “Ministers who knowingly mislead Parliament will be expected to offer their resignation” #ResignBorisJohnson #ResignJohnson #ToriesOut https://t.co/ENRDCmyYqL	962.0	RT @OnlyEnnui: Parliamentary code: “Ministers who knowingly mislead Parliament will be expected to offer their resignation” #ResignBorisJo…	14459.0	True	full
528433	528433	60436a7567983600384af886	2021-03-06 11:41:34	[]	[]	Sat Mar 06 09:32:07 +0000 2021	[]	[{"url":"https://t.co/dQYTJdryPO","expanded_url":"https://on.msnbc.com/2NZs21S","display_url":"on.msnbc.com/2NZs21S","indices":[221,244]}]	“Some of this stuff is just too coincidental to not have a direct link to campaign contributions receiving this life-saving vaccination,” Florida Commissioner Fried says, calling for the DOJ to investigate Gov. DeSantis. https://t.co/dQYTJdryPO	4146433.0	RT @MSNBC: “Some of this stuff is just too coincidental to not have a direct link to campaign contributions receiving this life-saving vacc…	3536.0	True	full
528434	528434	60436a7667983600384af894	2021-03-06 11:41:34	[]	[]	Sat Mar 06 11:40:17 +0000 2021	[]	[{"url":"https://t.co/4ADWbkmFbI","expanded_url":"https://www.mintpressnews.com/us-drops-46-bombs-per-day-20-years-middle-east/275943/#.YENpl1l1-R8.twitter","display_url":"mintpressnews.com/us-drops-46-bo…","indices":[191,214]}]	Evil. The United States and its allies have dropped at least 326,000 bombs and missiles on countries in the greater Middle East/ North Africa region since 2001. @codepink Research Reveals. https://t.co/4ADWbkmFbI	3467.0	RT @mazzenilsson: Evil. The United States and its allies have dropped at least 326,000 bombs and missiles on countries in the greater Middl…	2000.0	True	full
528435	528435	60436a7667983600384af898	2021-03-06 11:41:34	[]	[]	Sat Mar 06 09:34:05 +0000 2021	[{"text":"A330","indices":[10,15]},{"text":"A310","indices":[75,80]}]	[{"url":"https://t.co/FtTcpQuWoe","expanded_url":"https://www.bundeswehr.de/de/organisation/luftwaffe/aktuelles/eine-fliegende-intensivstation-entsteht-5037000","display_url":"bundeswehr.de/de/organisatio…","indices":[190,213]}]	Der erste #A330 der @A330_MMU wurde in Köln zum MedEvac umgerüstet. Unsere #A310 werden ihren Medical Evacuation Auftrag an den A330 Multi Role Tanker Transport (MRTT) übergeben. Mehr hier: https://t.co/FtTcpQuWoe https://t.co/MwfjwtLHJX	24447.0	RT @Team_Luftwaffe: Der erste #A330 der @A330_MMU wurde in Köln zum MedEvac umgerüstet. Unsere #A310 werden ihren Medical Evacuation Auftra…	17.0	True	full
528436	528436	60436a7667983600384af89c	2021-03-06 11:41:34	[]	[]	Sat Mar 06 11:39:05 +0000 2021	[{"text":"Realestate","indices":[257,268]}]	[{"url":"https://t.co/JAiDt22IcI","expanded_url":"http://dlvr.it/Rv55sC","display_url":"dlvr.it/Rv55sC","indices":[233,256]}]	Highway Shopping, Eating &amp;amp; Dreaming of our Own Tagaytay Property: Highway Shopping, Eating &amp; Dreaming of our Own Tagaytay Property 00:00 obb 00:15 intro 04:15 plant shopping 06:04 fruit shopping 06:54 dreaming o four ... https://t.co/JAiDt22IcI #Realestate https://t.co/yBayEzaDxk	21362.0	RT @PhuketDailyNews: Highway Shopping, Eating &amp;amp; Dreaming of our Own Tagaytay Property: Highway Shopping, Eating &amp; Dreaming of our Own T…	4817.0	True	full
528437	528437	60436a7667983600384af8ac	2021-03-06 11:41:34	[]	[{"url":"https://t.co/HgE4HOCXRa","expanded_url":"https://www.aier.org/article/the-cdcs-mask-mandate-study-debunked/","display_url":"aier.org/article/the-cd…","indices":[170,193]}]		[]	[]			@thelionrawrson @SundPamela @TrackingCovid that was thrown out of the window to support politicized goals/agendas.… https://t.co/sBFXFd7FK1	970.0	True	full
528438	528438	60436a7667983600384af8c0	2021-03-06 11:41:35	[]	[]	Sat Mar 06 11:36:10 +0000 2021	[{"text":"sundpol","indices":[254,262]},{"text":"MedTwitter","indices":[263,274]}]	[{"url":"https://t.co/DRYS0B2vhg","expanded_url":"https://twitter.com/bmj_latest/status/1368155663197683713","display_url":"twitter.com/bmj_latest/sta…","indices":[275,298]}]	When I think of the amount of $£€, manhours, energy, enthusiasm and attention that vitamin D-related research has drained from public &amp; academic ressources and meaningful public healthcare initiatives it makes me sad &amp; sick to my stomac🤔😵😕🙁😔🤢. #sundpol #MedTwitter https://t.co/DRYS0B2vhg	409.0	RT @Per_Damkier: When I think of the amount of $£€, manhours, energy, enthusiasm and attention that vitamin D-related research has drained…	908.0	True	full
528439	528439	60436a7667983600384af8d6	2021-03-06 11:41:35	[]	[]	Fri Mar 05 03:20:36 +0000 2021	[{"text":"sfm","indices":[113,117]},{"text":"sfmoney","indices":[118,126]},{"text":"sfmnews","indices":[127,135]},{"text":"sfmairdrop","indices":[136,147]}]	[{"url":"https://t.co/KjOyUy2u7h","expanded_url":"https://t.me/SfmoneyAirdropBot","display_url":"t.me/SfmoneyAirdrop…","indices":[88,111]}]	𝗔𝗶𝗿𝗱𝗿𝗼𝗽: 𝗦𝗙𝗠𝗢𝗡𝗘𝗬 (𝗦𝗙𝗠) 𝗥𝗲𝘄𝗮𝗿𝗱: 10 SFM (50$) for Join 𝗥𝗲𝗳𝗲𝗿𝗿𝗮𝗹: 3 SFM (15$) Start bot: https://t.co/KjOyUy2u7h #sfm #sfmoney #sfmnews #sfmairdrop https://t.co/oSuHY9yaPr	22343.0	RT @SFMONEY_SFM: 𝗔𝗶𝗿𝗱𝗿𝗼𝗽: 𝗦𝗙𝗠𝗢𝗡𝗘𝗬 (𝗦𝗙𝗠) 𝗥𝗲𝘄𝗮𝗿𝗱: 10 SFM (50$) for Join 𝗥𝗲𝗳𝗲𝗿𝗿𝗮𝗹: 3 SFM (15$) Start bot: https://t.co/KjOyUy2u7h #sfm #sfm…	3.0	True	full
528440	528440	60436a7667983600384af8ec	2021-03-06 11:41:35	[]	[]	Thu Mar 04 09:50:04 +0000 2021	[{"text":"Covid","indices":[54,60]},{"text":"backlog","indices":[178,186]}]	[{"url":"https://t.co/19gcuafhDX","expanded_url":"http://ow.ly/65q250ARdHw","display_url":"ow.ly/65q250ARdHw","indices":[254,277]}]	Front-line care has rightly taken priority during the #Covid-19 pandemic. However, this focus on patient care can mean patient safety investigations are pushed aside, creating a #backlog. Verita’s serious incident investigation backlog service can help: https://t.co/19gcuafhDX https://t.co/QmuprCtBQD	3520.0	RT @VeritaUK: Front-line care has rightly taken priority during the #Covid-19 pandemic. However, this focus on patient care can mean patien…	1636.0	True	full
528441	528441	60436a7667983600384af8f2	2021-03-06 11:41:35	[]	[]	Sat Mar 06 11:35:26 +0000 2021	[{"text":"Covid","indices":[100,106]},{"text":"NHS","indices":[149,153]}]	[{"url":"https://t.co/Un5PxC1fQX","expanded_url":"http://a.msn.com/01/en-gb/BB1ehqlH?ocid=st","display_url":"a.msn.com/01/en-gb/BB1eh…","indices":[163,186]}]	👉🏿Why it isn't front page news in the UK? RT Boris Johnson news — live: PM ‘misled parliament’ over #Covid contracts as strike fund launched over 1% #NHS pay rise https://t.co/Un5PxC1fQX	74043.0	RT @BiancaJagger: 👉🏿Why it isn't front page news in the UK? RT Boris Johnson news — live: PM ‘misled parliament’ over #Covid contracts as s…	439.0	True	full
528442	528442	60436a7767983600384af8fe	2021-03-06 11:41:35	[{"text":"thehashmasks","indices":[129,142]},{"text":"hashmasks","indices":[143,153]}]	[{"url":"https://t.co/6FQSORKFws","expanded_url":"https://opensea.io/accounts/0xd0d72bc17af280294e3cd0d74fb188189d47eda4","display_url":"opensea.io/accounts/0xd0d…","indices":[44,67]},{"url":"https://t.co/tathUZ4BHx","expanded_url":"https://opensea.io/accounts/0xf41fa837908c0318a9a2b739c8fb990bfd4ac8a7","display_url":"opensea.io/accounts/0xf41…","indices":[73,96]}]		[]	[]			Hashmask #4896 - “Unnamed” was purchased by https://t.co/6FQSORKFws from https://t.co/tathUZ4BHx for 1.9800 $ETH ($… https://t.co/BA72YGEK8A	367.0	True	full
528443	528443	60436a7767983600384af90c	2021-03-06 11:41:35	[]	[]	Fri Mar 05 14:58:13 +0000 2021	[{"text":"EstafaSMS","indices":[165,175]}]	[{"url":"https://t.co/HrFIn5nyUt","expanded_url":"https://www.xataka.com/seguridad/falso-sms-fedex-lleva-detras-sofisticado-peligrosisimo-virus-android-como-funciona-para-lograr-robar-dinero-app-banco-a-sus-victimas","display_url":"xataka.com/seguridad/fals…","indices":[177,200]}]	⚠️ ¿Tienes dudas si estás infectado por la aplicación? Aquí te explicamos como averiguarlo y TODAS las medidas que tienes que tomar para evitar caer en esta masiva #EstafaSMS https://t.co/HrFIn5nyUt	1434685.0	RT @xataka: ⚠️ ¿Tienes dudas si estás infectado por la aplicación? Aquí te explicamos como averiguarlo y TODAS las medidas que tienes que…	3138.0	True	full
528444	528444	60436a7767983600384af92c	2021-03-06 11:41:36	[]	[]	Fri Mar 05 20:04:14 +0000 2021	[{"text":"artists","indices":[12,20]},{"text":"NFT","indices":[31,35]},{"text":"BinanceSmartChain","indices":[51,69]},{"text":"Artivas","indices":[122,130]},{"text":"NFTs","indices":[269,274]},{"text":"BSC","indices":[275,279]},{"text":"BNB","indices":[280,284]}]	[{"url":"https://t.co/23y9J2cyCg","expanded_url":"https://app.artivas.me/","display_url":"app.artivas.me","indices":[135,158]}]	Calling all #artists, we are a #NFT marketplace on #BinanceSmartChain. Get your digital goods easily mint &amp; sold with #Artivas. ⚒️ https://t.co/23y9J2cyCg Be eligible for the ARTS airdrop by participating in the early sales. 25% $ARTS token claimable on 15 March #NFTs #BSC #BNB	1481.0	RT @ArtivasDigital: Calling all #artists, we are a #NFT marketplace on #BinanceSmartChain. Get your digital goods easily mint &amp; sold with #…	677.0	True	full
528445	528445	60436a7767983600384af92e	2021-03-06 11:41:36	[]	[]	Thu Mar 04 23:34:49 +0000 2021	[{"text":"BTSLoveMyself","indices":[194,208]}]	[{"url":"https://t.co/XoktPNLxGE","expanded_url":"https://www.unicef.org/press-releases/bts-and-big-hit-renew-commitment-love-myself-campaign-support-unicef-ending-violence","display_url":"unicef.org/press-releases…","indices":[209,232]}]	Grammy-nominated group BTS, together with its label Big Hit, renew its commitment to UNICEF to help end violence and neglect, and promote children and young people’s self-esteem and well-being. #BTSLoveMyself https://t.co/XoktPNLxGE	30388.0	RT @UNICEFmedia: Grammy-nominated group BTS, together with its label Big Hit, renew its commitment to UNICEF to help end violence and negle…	66.0	True	full
528446	528446	60436a7767983600384af932	2021-03-06 11:41:36	[]	[]	Fri Mar 05 17:47:10 +0000 2021	[]	[{"url":"https://t.co/s9Pb4p42Hr","expanded_url":"https://www.independent.co.uk/news/uk/politics/covid-test-and-trace-failed-b1813165.html","display_url":"independent.co.uk/news/uk/politi…","indices":[217,240]}]	BREAKING: ❌ Just 29% of public think Serco-run contact tracing has been a success. ✅ 80% think NHS-run vaccinations have been a success. The evidence is clear. Privatising the pandemic response has been a disaster. https://t.co/s9Pb4p42Hr	35503.0	RT @We_OwnIt: BREAKING: ❌ Just 29% of public think Serco-run contact tracing has been a success. ✅ 80% think NHS-run vaccinations have been…	60.0	True	full
528447	528447	60436a7767983600384af93e	2021-03-06 11:41:36	[]	[]	Sat Mar 06 11:37:28 +0000 2021	[]	[{"url":"https://t.co/cNlZmNy8Mk","expanded_url":"https://unitynewsnetwork.co.uk/cyprus-tourism-chief-confirms-all-brits-can-travel-in-future-regardless-of-vaccine-status/","display_url":"unitynewsnetwork.co.uk/cyprus-tourism…","indices":[141,164]}]	Great news! Don't fall for the propaganda and the controlled opposition selling out. VACCINE PASSPORTS ARE NOT AN INEVITABILITY! Read now: https://t.co/cNlZmNy8Mk	14882.0	RT @UnityNewsNet: Great news! Don't fall for the propaganda and the controlled opposition selling out. VACCINE PASSPORTS ARE NOT AN INEVITA…	522.0	True	full
528448	528448	60436a7767983600384af946	2021-03-06 11:41:36	[]	[]	Fri Mar 05 23:25:56 +0000 2021	[]	[{"url":"https://t.co/EKncH7y47m","expanded_url":"https://www.20minutes.fr/sante/2992051-20210305-vaccination-pointer-soignants-doigt-strategie-risquee-executif","display_url":"20minutes.fr/sante/2992051-…","indices":[258,281]}]	Vaccination: Les critiques du Gouvernement envers les soignants passent mal «Les mêmes qui nous ont envoyés au front sans masques, avec des surblouses en sacs-poubelle nous font désormais la leçon sur comment on doit se protéger &amp; protéger nos patients» https://t.co/EKncH7y47m	12650.0	RT @ZabouF: Vaccination: Les critiques du Gouvernement envers les soignants passent mal «Les mêmes qui nous ont envoyés au front sans masqu…	286.0	True	full
528449	528449	60436a7767983600384af952	2021-03-06 11:41:36	[]	[]	Sat Mar 06 11:35:06 +0000 2021	[{"text":"Maharashtra","indices":[75,87]},{"text":"Punjab","indices":[92,99]}]	[{"url":"https://t.co/CHCbrg3r3B","expanded_url":"https://trib.al/uOc5i3j","display_url":"trib.al/uOc5i3j","indices":[194,217]}]	The Centre has rushed high-level multi-disciplinary public health teams to #Maharashtra and #Punjab in view of the increase in the number of daily COVID-19 cases being reported by these States https://t.co/CHCbrg3r3B	6689077.0	RT @the_hindu: The Centre has rushed high-level multi-disciplinary public health teams to #Maharashtra and #Punjab in view of the increase…	4.0	True	full
528450	528450	60436a7767983600384af95a	2021-03-06 11:41:36	[{"text":"DragRace","indices":[206,215]}]	[{"url":"https://t.co/G5qaHaqute","expanded_url":"https://www.youtube.com/watch?v=gKeurtwN70A","display_url":"youtube.com/watch?v=gKeurt…","indices":[218,241]}]		[]	[]			@RuPaulsDragRace I'm a bit shocked that 'Fascinated' has never been used as a LSFYL song before. Surely it has, rig… https://t.co/ilokycMluR	0.0	True	full
528451	528451	60436a7767983600384af960	2021-03-06 11:41:36	[]	[]	Fri Mar 05 17:36:59 +0000 2021	[{"text":"BothVotesSNP","indices":[72,85]}]	[{"url":"https://t.co/jTWI8sgZcv","expanded_url":"http://www.snp.org/postal-vote","display_url":"snp.org/postal-vote","indices":[124,147]},{"url":"https://t.co/096nWLwH3U","expanded_url":"http://www.snp.org/record","display_url":"snp.org/record","indices":[162,185]}]	🗳 Back Nicola Sturgeon to deliver Scotland's COVID-19 recovery. Make it #BothVotesSNP on May 6. 📮 Apply for a postal vote: https://t.co/jTWI8sgZcv 🔍 Read more: https://t.co/096nWLwH3U https://t.co/Po3j4y8tVs	307236.0	RT @theSNP: 🗳 Back Nicola Sturgeon to deliver Scotland's COVID-19 recovery. Make it #BothVotesSNP on May 6. 📮 Apply for a postal vote: htt…	32.0	True	full
528452	528452	60436a7867983600384af976	2021-03-06 11:41:37	[]	[]	Fri Mar 05 19:12:46 +0000 2021	[]	[{"url":"https://t.co/xRcPD3nGI4","expanded_url":"https://www.google.co.uk/amp/s/www.independent.co.uk/news/uk/politics/boris-johnson-covid-contracts-court-b1813003.html%3famp","display_url":"google.co.uk/amp/s/www.inde…","indices":[260,283]}]	It’s right there In black &amp; white on UK Parliament site: “Ministers who knowingly mislead Parliament will be expected to offer their resignation” Today a Court Order showed Boris Johnson did exactly that What happens next tells us all we need to know https://t.co/xRcPD3nGI4	25421.0	RT @MarinaNigrelli: It’s right there In black &amp; white on UK Parliament site: “Ministers who knowingly mislead Parliament will be expected…	1039.0	True	full
528453	528453	60436a7867983600384af980	2021-03-06 11:41:37	[]	[]	Fri Mar 05 08:27:31 +0000 2021	[{"text":"AsimRiaz","indices":[90,99]},{"text":"HimanshiKhurana","indices":[104,120]},{"text":"TaapseePannu","indices":[133,146]},{"text":"RubinaDilaik","indices":[221,234]}]	[{"url":"https://t.co/swIwjo1LX1","expanded_url":"https://youtu.be/0XD1pYw5SKA","display_url":"youtu.be/0XD1pYw5SKA","indices":[254,277]}]	In episode 3 of Whatt! Do Influencers Do? we talk about the following: 1. Breakup news of #AsimRiaz and #HimanshiKhurana 2. Tax Chor #TaapseePannu? 3. Jab @disha11parmar ne kari @rahulvaidya23 ki Dhunai 4. Dumb Trend Vs #RubinaDilaik &amp; more Watch 👉https://t.co/swIwjo1LX1 https://t.co/reCW9jf6mO	33235.0	RT @akasshngupta: In episode 3 of Whatt! Do Influencers Do? we talk about the following: 1. Breakup news of #AsimRiaz and #HimanshiKhurana…	9.0	True	full
528454	528454	60436a7867983600384af9a8	2021-03-06 11:41:37	[]	[]	Sat Mar 06 04:29:57 +0000 2021	[{"text":"BlackLivesMatter","indices":[82,99]}]	[{"url":"https://t.co/OwCPt8UT8H","expanded_url":"https://beta.documentcloud.org/documents/20500930-leopold-dhs-foia-blm-situational-reports","display_url":"beta.documentcloud.org/documents/2050…","indices":[253,276]}]	NEW: Last year, @BuzzFeedNews &amp; I sued DHS for docs about its response to the #BlackLivesMatter protests. The agency just started producing docs. These are intel summaries about the nationwide protests and foreign influence activities related to it https://t.co/OwCPt8UT8H https://t.co/H5pU2VZRog	132931.0	RT @JasonLeopold: NEW: Last year, @BuzzFeedNews &amp; I sued DHS for docs about its response to the #BlackLivesMatter protests. The agency just…	524.0	True	full
528455	528455	60436a7867983600384af9b8	2021-03-06 11:41:37	[]	[]	Fri Mar 05 12:52:15 +0000 2021	[{"text":"pandemic","indices":[26,35]},{"text":"livelihoods","indices":[53,65]},{"text":"research","indices":[110,119]}]	[{"url":"https://t.co/ljyTgdxDoK","expanded_url":"http://bit.ly/3iVRTm9","display_url":"bit.ly/3iVRTm9","indices":[198,221]}]	Perceived immunity to the #pandemic is putting rural #livelihoods in Malawi 🇲🇼 at risk, according to new APRA #research by @ChimomboM &amp; @Miry58n. What can be done about this? Find out, here: https://t.co/ljyTgdxDoK https://t.co/4M8DTBL1qP	20934.0	RT @FutureAgrics: Perceived immunity to the #pandemic is putting rural #livelihoods in Malawi 🇲🇼 at risk, according to new APRA #research b…	16.0	True	full
528456	528456	60436a7867983600384af9d4	2021-03-06 11:41:38	[]	[]	Fri Mar 05 15:43:53 +0000 2021	[]	[{"url":"https://t.co/E3E0Y2ZIqy","expanded_url":"https://www.lancasterguardian.co.uk/arts-and-culture/books/lancaster-litfest-online-this-year-due-to-covid-19-pandemic-3154179","display_url":"lancasterguardian.co.uk/arts-and-cultu…","indices":[257,280]}]	Teachers, librarians, parents and educators in the North West, check out this article listing all of the wonderful @litfest activities. Register and join in the reading challenge. Come and watch me and then @matthaig1 launch the festival next Fri. Details: https://t.co/E3E0Y2ZIqy	3650.0	RT @a_reflective: Teachers, librarians, parents and educators in the North West, check out this article listing all of the wonderful @litfe…	2793.0	True	full
528457	528457	60436a7867983600384af9d8	2021-03-06 11:41:38	[]	[]	Fri Mar 05 12:57:54 +0000 2021	[]	[{"url":"https://t.co/9npmsGtR1R","expanded_url":"https://www.theguardian.com/commentisfree/2021/mar/05/vaccination-covid-vaccines-rich-nations","display_url":"theguardian.com/commentisfree/…","indices":[261,284]}]	This is huge. @DrTedros sets out the world can win this struggle against Covid-19, and sets out how. Spoiler alert: a) business-as-usual, “can’t do that” approaches can only fail; b) the heart of winning is sharing - &amp; that includes licensing and know-how. https://t.co/9npmsGtR1R	23606.0	RT @benphillips76: This is huge. @DrTedros sets out the world can win this struggle against Covid-19, and sets out how. Spoiler alert: a) b…	564.0	True	full
528458	528458	60436a7867983600384af9e0	2021-03-06 11:41:38	[{"text":"Free","indices":[0,5]}]	[{"url":"https://t.co/AwekVYE6Q1","expanded_url":"https://inokv.com/epidemic-lotteryDraw-refer?userId=156620040454188146&activityNo=luckDraw","display_url":"inokv.com/epidemic-lotte…","indices":[128,151]}]		[]	[]			#Free Lucky Draw with me and win Iphone12 Pro &amp; MacBook Pro 13.3# 💥Prizes: Iphone 12 Pro, MacBook Pro 13.3 , ₦500 ,… https://t.co/YDFt6Gz5CC	4043.0	True	full
528459	528459	60436a7867983600384af9ec	2021-03-06 11:41:38	[]	[]	Sat Mar 06 09:02:39 +0000 2021	[{"text":"Covid19","indices":[45,53]}]	[{"url":"https://t.co/2he4BJVbwK","expanded_url":"https://www.nytimes.com/2020/10/11/health/covid-survivors.html","display_url":"nytimes.com/2020/10/11/hea…","indices":[253,276]}]	„Brain fog“ ist eine häufige Langzeitfge von #Covid19. Mein Symptombeginn ist 11 Wochen her &amp; bis heute habe ich „troubling cognitive symptoms that can include memory loss, confusion, difficulty focusing, dizziness and grasping for everyday words.“ https://t.co/2he4BJVbwK	11087.0	RT @dieKadda: „Brain fog“ ist eine häufige Langzeitfge von #Covid19. Mein Symptombeginn ist 11 Wochen her &amp; bis heute habe ich „troubling c…	5648.0	True	full
528460	528460	60436a7967983600384afa06	2021-03-06 11:41:38	[]	[]	Sat Mar 06 10:49:16 +0000 2021	[]	[{"url":"https://t.co/jjmBc0dHv6","expanded_url":"https://www.bbc.com/news/uk-56301981","display_url":"bbc.com/news/uk-563019…","indices":[230,253]}]	Since 2010, NHS staff have had a real terms pay *cut* of 12.5%. That’s why this below-inflation offer is so insulting. It’s perfectly clear this govt is only too happy to use us for photo ops - but not to pay us fairly at all. https://t.co/jjmBc0dHv6	189254.0	RT @doctor_oxford: Since 2010, NHS staff have had a real terms pay *cut* of 12.5%. That’s why this below-inflation offer is so insulting.…	113.0	True	full
528461	528461	60436a7967983600384afa08	2021-03-06 11:41:38	[]	[]	Fri Mar 05 22:43:27 +0000 2021	[]	[{"url":"https://t.co/gJ8sBMoRHP","expanded_url":"https://cnn.it/3sRYaDd","display_url":"cnn.it/3sRYaDd","indices":[99,122]}]	Elizabeth Duff, first black woman to drive Nashville city bus dies of Covid-19 @jaketapper reports https://t.co/gJ8sBMoRHP https://t.co/FfPtUJHQyH	252469.0	RT @TheLeadCNN: Elizabeth Duff, first black woman to drive Nashville city bus dies of Covid-19 @jaketapper reports https://t.co/gJ8sBMoRHP…	27763.0	True	full
528462	528462	60436a7967983600384afa18	2021-03-06 11:41:38	[{"text":"ivermectin","indices":[0,11]}]	[{"url":"https://t.co/cOP7vL4ddZ","expanded_url":"https://www.portugalresident.com/portuguese-doctors-support-ivermectin-to-treat-early-signs-of-covid-19/","display_url":"portugalresident.com/portuguese-doc…","indices":[216,239]}]		[]	[]			#ivermectin being used in Portugal to save lives under medical supervision. Who would you put your trust in? Front… https://t.co/DtctcMHWOm	12099.0	True	full
528463	528463	60436a7967983600384afa24	2021-03-06 11:41:38	[]	[]	Sat Mar 06 07:16:34 +0000 2021	[]	[{"url":"https://t.co/yL78WImdtb","expanded_url":"https://twitter.com/MayaramArvind/status/1368007174736113670","display_url":"twitter.com/MayaramArvind/…","indices":[127,150]}]	Yes, that is the hallmark of a truly developed and confident society, which takes pride in its cultural and other diversities. https://t.co/yL78WImdtb	381.0	RT @pchaganty: Yes, that is the hallmark of a truly developed and confident society, which takes pride in its cultural and other diversitie…	1475.0	True	full
528464	528464	60436a7967983600384afa2c	2021-03-06 11:41:38	[]	[]	Sat Mar 06 03:38:14 +0000 2021	[{"text":"webinar","indices":[57,65]},{"text":"effectiveness","indices":[69,83]},{"text":"whistleblowing","indices":[87,102]},{"text":"Africa","indices":[106,113]},{"text":"Nigeria","indices":[128,136]},{"text":"Ghana","indices":[137,143]},{"text":"Uganda","indices":[150,157]}]	[{"url":"https://t.co/Lx6G6gONWU","expanded_url":"https://bit.ly/3b5ULdZ","display_url":"bit.ly/3b5ULdZ","indices":[262,285]}]	Join .@on_dialogue &amp; Dr @afollypeperempe for a great #webinar on #effectiveness of #whistleblowing in #Africa.Speakers from #Nigeria #Ghana &amp; #Uganda. .@Nkazinge .@DrJoyMalala Date: 24 March 2021 Time: 14:30-16:00 BST/15:30-17:00 CET/WAT. Register at: https://t.co/Lx6G6gONWU https://t.co/LBvzzmkdS6	2199.0	RT @Lustarnde: Join .@on_dialogue &amp; Dr @afollypeperempe for a great #webinar on #effectiveness of #whistleblowing in #Africa.Speakers from…	2214.0	True	full
528465	528465	60436a7967983600384afa34	2021-03-06 11:41:38	[{"text":"Manchester","indices":[97,108]},{"text":"Stockport","indices":[109,119]}]	[{"url":"https://t.co/CETXQm1Zj0","expanded_url":"https://www.facebook.com/195459963995591/posts/1692036354337937/","display_url":"facebook.com/19545996399559…","indices":[120,143]}]		[]	[]			Check out our Ready Meals delivery menu below for Friday 13/03, Saturday 14/03 and Sunday 15/03. #Manchester… https://t.co/wKuXOf4g3J	6673.0	True	full
528466	528466	60436a7967983600384afa48	2021-03-06 11:41:39	[]	[]	Fri Mar 05 19:42:12 +0000 2021	[]	[{"url":"https://t.co/dUmC06jb71","expanded_url":"https://twitter.com/queerswine/status/1367883238740484107","display_url":"twitter.com/queerswine/sta…","indices":[255,278]}]	If youre a young minor(13-15~ish) i cant stress enough to be aware of this. set DMs to mutuals only. Turn off anon for curious cat or tumblr as soon as you get a rude message etc. set notifications to mutuals/followers only. Dont share location info etc. https://t.co/dUmC06jb71	13268.0	RT @Foervraengd: If youre a young minor(13-15~ish) i cant stress enough to be aware of this. set DMs to mutuals only. Turn off anon for cur…	856.0	True	full
528467	528467	60436a7967983600384afa52	2021-03-06 11:41:39	[]	[]	Sat Mar 06 11:34:00 +0000 2021	[{"text":"Lockdown","indices":[66,75]},{"text":"Australien","indices":[89,100]}]	[{"url":"https://t.co/MB4TsJ6YVf","expanded_url":"https://open.spotify.com/episode/3aWHEzo12BpWWW3DkakWh4","display_url":"open.spotify.com/episode/3aWHEz…","indices":[256,279]}]	Sydney-Korrespondentin Barbara Barkhausen erzählt, wie ein harter #Lockdown das Virus in #Australien besiegt hat, welchen Preis die Australier für ein Leben fast ohne Beschränkungen zahlen - und warum die Strategie in Deutschland schwerer umzusetzen wäre. https://t.co/MB4TsJ6YVf	24933.0	RT @RND_de: Sydney-Korrespondentin Barbara Barkhausen erzählt, wie ein harter #Lockdown das Virus in #Australien besiegt hat, welchen Preis…	290.0	True	full
528468	528468	60436a7967983600384afa80	2021-03-06 11:41:39	[]	[]	Sat Mar 06 02:51:15 +0000 2021	[]	[{"url":"https://t.co/J3YgurTWR8","expanded_url":"https://twitter.com/TarynStanford/status/1368026317740863489","display_url":"twitter.com/TarynStanford/…","indices":[217,240]}]	@kyrstensinema Your thumb downs in the Senate with your glib body language was a middle finger to the working poor in this country (they make $15k a year). You and the other 7 senators who did this should be ashamed. https://t.co/J3YgurTWR8	12898.0	RT @TarynStanford: @kyrstensinema Your thumb downs in the Senate with your glib body language was a middle finger to the working poor in th…	8178.0	True	full
528469	528469	60436a7967983600384afa88	2021-03-06 11:41:39	[]	[]	Sat Mar 06 11:26:36 +0000 2021	[]	[{"url":"https://t.co/Pn7kJ7ivpS","expanded_url":"https://larepublica.pe/sociedad/2021/03/06/ins-variante-brasilena-de-la-covid-19-tiene-una-gran-transmisibilidad/","display_url":"larepublica.pe/sociedad/2021/…","indices":[243,266]}]	INS: variante brasileña de la COVID-19 tiene una “gran transmisibilidad” La variante P1, como también se le conoce, fue encontrada en pacientes de Lima, Huánuco, Caballococha (Loreto) e Iquitos, afirmó César Cabezas, director de la entidad. https://t.co/Pn7kJ7ivpS	2349817.0	RT @larepublica_pe: INS: variante brasileña de la COVID-19 tiene una “gran transmisibilidad” La variante P1, como también se le conoce, fu…	225.0	True	full
528470	528470	60436a7a67983600384afa92	2021-03-06 11:41:39	[]	[]	Fri Mar 05 03:20:36 +0000 2021	[{"text":"sfm","indices":[113,117]},{"text":"sfmoney","indices":[118,126]},{"text":"sfmnews","indices":[127,135]},{"text":"sfmairdrop","indices":[136,147]}]	[{"url":"https://t.co/KjOyUy2u7h","expanded_url":"https://t.me/SfmoneyAirdropBot","display_url":"t.me/SfmoneyAirdrop…","indices":[88,111]}]	𝗔𝗶𝗿𝗱𝗿𝗼𝗽: 𝗦𝗙𝗠𝗢𝗡𝗘𝗬 (𝗦𝗙𝗠) 𝗥𝗲𝘄𝗮𝗿𝗱: 10 SFM (50$) for Join 𝗥𝗲𝗳𝗲𝗿𝗿𝗮𝗹: 3 SFM (15$) Start bot: https://t.co/KjOyUy2u7h #sfm #sfmoney #sfmnews #sfmairdrop https://t.co/oSuHY9yaPr	22346.0	RT @SFMONEY_SFM: 𝗔𝗶𝗿𝗱𝗿𝗼𝗽: 𝗦𝗙𝗠𝗢𝗡𝗘𝗬 (𝗦𝗙𝗠) 𝗥𝗲𝘄𝗮𝗿𝗱: 10 SFM (50$) for Join 𝗥𝗲𝗳𝗲𝗿𝗿𝗮𝗹: 3 SFM (15$) Start bot: https://t.co/KjOyUy2u7h #sfm #sfm…	6.0	True	full
528471	528471	60436a7a67983600384afa96	2021-03-06 11:41:40	[]	[]	Sat Mar 06 11:31:07 +0000 2021	[{"text":"MaisLidasNoNexo","indices":[61,77]},{"text":"acessolivre","indices":[122,134]}]	[{"url":"https://t.co/MKSI86LSEg","expanded_url":"https://www.nexojornal.com.br/expresso/2021/02/25/Os-erros-que-tornaram-o-Brasil-um-caso-%C3%BAnico-na-pandemia?utm_medium=Social&utm_campaign=Echobox&utm_source=Twitter#Echobox=1614970110","display_url":"nexojornal.com.br/expresso/2021/…","indices":[162,185]}]	Aos finais de semana, recuperamos em nossas redes sociais as #MaisLidasNoNexo entre os assinantes. Este conteúdo está com #acessolivre até segunda (08/03) às 13h https://t.co/MKSI86LSEg	553127.0	RT @NexoJornal: Aos finais de semana, recuperamos em nossas redes sociais as #MaisLidasNoNexo entre os assinantes. Este conteúdo está com #…	94.0	True	full
528472	528472	60436a7a67983600384afab0	2021-03-06 11:41:40	[]	[]	Fri Mar 05 03:20:36 +0000 2021	[{"text":"sfm","indices":[113,117]},{"text":"sfmoney","indices":[118,126]},{"text":"sfmnews","indices":[127,135]},{"text":"sfmairdrop","indices":[136,147]}]	[{"url":"https://t.co/KjOyUy2u7h","expanded_url":"https://t.me/SfmoneyAirdropBot","display_url":"t.me/SfmoneyAirdrop…","indices":[88,111]}]	𝗔𝗶𝗿𝗱𝗿𝗼𝗽: 𝗦𝗙𝗠𝗢𝗡𝗘𝗬 (𝗦𝗙𝗠) 𝗥𝗲𝘄𝗮𝗿𝗱: 10 SFM (50$) for Join 𝗥𝗲𝗳𝗲𝗿𝗿𝗮𝗹: 3 SFM (15$) Start bot: https://t.co/KjOyUy2u7h #sfm #sfmoney #sfmnews #sfmairdrop https://t.co/oSuHY9yaPr	22347.0	RT @SFMONEY_SFM: 𝗔𝗶𝗿𝗱𝗿𝗼𝗽: 𝗦𝗙𝗠𝗢𝗡𝗘𝗬 (𝗦𝗙𝗠) 𝗥𝗲𝘄𝗮𝗿𝗱: 10 SFM (50$) for Join 𝗥𝗲𝗳𝗲𝗿𝗿𝗮𝗹: 3 SFM (15$) Start bot: https://t.co/KjOyUy2u7h #sfm #sfm…	77.0	True	full
528473	528473	60436a7a67983600384afab2	2021-03-06 11:41:40	[]	[]	Sat Mar 06 11:06:59 +0000 2021	[{"text":"ReageBrasil","indices":[241,253]}]	[{"url":"https://t.co/f8ZKwVe3FQ","expanded_url":"https://twitter.com/taoquei1/status/1368036172342173698","display_url":"twitter.com/taoquei1/statu…","indices":[254,277]}]	A desculpa da pandemia é tudo o que as esquerdas queriam para, mesmo não tendo a presidência, amarrarem o Brasil, sequestrá-lo e arrastá-lo à força para o abismo socialista. Ou reagimos ou seremos escravizados. A armadilha está se fechando. #ReageBrasil https://t.co/f8ZKwVe3FQ	12279.0	RT @AAljeus: A desculpa da pandemia é tudo o que as esquerdas queriam para, mesmo não tendo a presidência, amarrarem o Brasil, sequestrá-lo…	1326.0	True	full
528474	528474	60436a7a67983600384afabc	2021-03-06 11:41:40	[]	[]	Mon Mar 01 16:53:47 +0000 2021	[]	[{"url":"https://t.co/8RagPylEKA","expanded_url":"http://bit.ly/ff-covid-report","display_url":"bit.ly/ff-covid-report","indices":[256,279]}]	Today we launch a report revealing how the pandemic’s effect on household food insecurity remains at crisis levels⚠️ Our data estimates 4.7 million adults have been food insecure in the last 6 months. Full findings from 1 year of food insecurity tracking👉https://t.co/8RagPylEKA https://t.co/e2LLjzSDZN	13415.0	RT @Food_Foundation: Today we launch a report revealing how the pandemic’s effect on household food insecurity remains at crisis levels⚠️…	22.0	True	full
528475	528475	60436a7a67983600384afacc	2021-03-06 11:41:40	[]	[]	Thu Mar 04 15:54:50 +0000 2021	[]	[{"url":"https://t.co/pfUkgCvfe8","expanded_url":"http://Indeed.com","display_url":"Indeed.com","indices":[77,100]}]	La Quinta nationally pays less than $15/hour for multiple jobs, according to https://t.co/pfUkgCvfe8. The one in question, in Elkview, WV, pays even less. https://t.co/l2sXOdLeZC	9916.0	RT @jtlarsen: La Quinta nationally pays less than $15/hour for multiple jobs, according to https://t.co/pfUkgCvfe8. The one in question, i…	8028.0	True	full
528476	528476	60436a7a67983600384afad4	2021-03-06 11:41:41	[]	[]	Sat Mar 06 09:59:36 +0000 2021	[{"text":"Schnelltests","indices":[24,37]},{"text":"Aldi","indices":[80,85]},{"text":"Kiel","indices":[130,135]}]	[{"url":"https://t.co/1JVLQT9AB8","expanded_url":"https://www.kn-online.de/Nachrichten/Schleswig-Holstein/Verkaufsstart-bei-Aldi-in-Kiel-Corona-Selbsttests-nach-fuenf-Minuten-ausverkauft?utm_medium=Social&utm_source=Twitter#Echobox=1615023816","display_url":"kn-online.de/Nachrichten/Sc…","indices":[192,215]}]	Der Verkauf von# Corona-#Schnelltests im Einzelhandel startete am Sonnabend bei #Aldi. Doch viele Kunden, die am frühen Morgen in #Kiel versuchten, eine Packung zu ergattern, gingen leer aus. https://t.co/1JVLQT9AB8 https://t.co/DsYtGehvTR	20192.0	RT @kn_online: Der Verkauf von# Corona-#Schnelltests im Einzelhandel startete am Sonnabend bei #Aldi. Doch viele Kunden, die am frühen Morg…	44.0	True	full
528477	528477	60436a7a67983600384afad6	2021-03-06 11:41:41	[]	[]	Sat Mar 06 04:56:30 +0000 2021	[{"text":"wvprepbb","indices":[151,160]}]	[{"url":"https://t.co/NFc6k7Iw3W","expanded_url":"https://www.wboy.com/sports/chisler-leads-cee-bees-over-bulldogs-in-season-opener/","display_url":"wboy.com/sports/chisler…","indices":[232,255]}]	🐝CEE BEES GOT THE MOJO 😎 Clay-Battelle won big over Tygarts Valley in its season opener on Friday, 74-43. Mojo Chisler led the Cee Bees with 29 points #wvprepbb @ClayBattelle_bb @MojoChisler 📹 courtesy of @abackenstoeWBOY LINK: https://t.co/NFc6k7Iw3W https://t.co/HkncbBdRFU	1344.0	RT @RDeckerWboy: 🐝CEE BEES GOT THE MOJO 😎 Clay-Battelle won big over Tygarts Valley in its season opener on Friday, 74-43. Mojo Chisler led…	207.0	True	full
528478	528478	60436a7a67983600384afade	2021-03-06 11:41:41	[]	[]	Fri Mar 05 21:22:12 +0000 2021	[]	[{"url":"https://t.co/9kbS0E0S0U","expanded_url":"https://twitter.com/long_covid/status/1367941790150647809","display_url":"twitter.com/long_covid/sta…","indices":[196,219]}]	Occupational therapists are vital to support persons with long covid . We need more focus on rehabilitation to enable persons to recovery and participate back into activities that matter to you. https://t.co/9kbS0E0S0U	816.0	RT @anita_atwal: Occupational therapists are vital to support persons with long covid . We need more focus on rehabilitation to enable per…	297.0	True	full
528479	528479	60436a7a67983600384afaea	2021-03-06 11:41:41	[]	[]	Sat Mar 06 09:13:21 +0000 2021	[]	[{"url":"https://t.co/24zEzfrL83","expanded_url":"https://trib.al/fr3JCal","display_url":"trib.al/fr3JCal","indices":[181,204]}]	The government has been accused of "snatching away" a previously suggested pay rise of 2.1% for NHS workers, as four major unions expressed their dismay at the 1% increase on offer https://t.co/24zEzfrL83	7007521.0	RT @SkyNews: The government has been accused of "snatching away" a previously suggested pay rise of 2.1% for NHS workers, as four major uni…	1198.0	True	full
528480	528480	60436a7a67983600384afaec	2021-03-06 11:41:41	[]	[]	Sat Mar 06 09:51:11 +0000 2021	[{"text":"brexit","indices":[63,70]},{"text":"COVID19","indices":[149,157]}]	[{"url":"https://t.co/NOLwz36rSw","expanded_url":"https://on.ft.com/3c2F1rm","display_url":"on.ft.com/3c2F1rm","indices":[252,275]}]	French, German, Italian trade with U.K. all sharply down after #brexit - and showing steeper declines than with other countries, suggesting not just #COVID19 related. Via @MAmdorsky @FT U.K. govt spokesman: “freight volumes” are back to normal. 🤔🤔🤔 https://t.co/NOLwz36rSw https://t.co/lYFEAt4gkk	94257.0	RT @pmdfoster: French, German, Italian trade with U.K. all sharply down after #brexit - and showing steeper declines than with other countr…	643.0	True	full
528481	528481	60436a7a67983600384afaf4	2021-03-06 11:41:41	[]	[]	Fri Mar 05 14:20:38 +0000 2021	[]	[{"url":"https://t.co/Lfy564sKEZ","expanded_url":"http://bit.ly/3bfv8aG","display_url":"bit.ly/3bfv8aG","indices":[147,170]}]	The beautiful glasswing butterfly is known for its unique transparent wings that allow it to camouflage without coloration. Credit: Brandon Price https://t.co/Lfy564sKEZ https://t.co/1iAET0PlJU	1116827.0	RT @wonderofscience: The beautiful glasswing butterfly is known for its unique transparent wings that allow it to camouflage without colora…	343.0	True	full
528482	528482	60436a7a67983600384afb06	2021-03-06 11:41:41	[]	[]	Sat Mar 06 11:20:02 +0000 2021	[]	[{"url":"https://t.co/G7vpherdos","expanded_url":"http://lrzn.es/kiiej3","display_url":"lrzn.es/kiiej3","indices":[256,279]}]	La Academia de Cine se apunta al “streaming”: dónde y cómo ver la gala de los Premios Goya ➡ Los 166 nominados de la 35.ª Edición se conectarán a la gala desde sus casas en una gala telemática a la que pondrán música Nathy Peluso, Aitana y Vanessa Martin https://t.co/G7vpherdos	523032.0	RT @larazon_es: La Academia de Cine se apunta al “streaming”: dónde y cómo ver la gala de los Premios Goya ➡ Los 166 nominados de la 35.ª E…	1994.0	True	full
528483	528483	60436a7a67983600384afb12	2021-03-06 11:41:41	[]	[{"url":"https://t.co/KbKjTTj2dY","expanded_url":"https://www.lemonde.fr/planete/article/2021/03/06/covid-19-les-pics-de-pollution-aux-particules-fines-soupconnes-de-jouer-un-role-dans-le-rebond-epidemique_6072189_3244.html","display_url":"lemonde.fr/planete/articl…","indices":[130,153]}]		[]	[]			Les pics de pollution de l’air aux particules fines soupçonnés de faire augmenter les contaminations au Covid-19 —… https://t.co/yFQ0VCMbXn	48.0	True	full
528484	528484	60436a7a67983600384afb1c	2021-03-06 11:41:41	[]	[]	Sat Mar 06 11:21:31 +0000 2021	[]	[{"url":"https://t.co/oizlgdMkW5","expanded_url":"https://twitter.com/elemental/status/1367968697189564420","display_url":"twitter.com/elemental/stat…","indices":[183,206]}]	For the love of God please do not ruin your masks like this. Purchase the correct size for your face and use a strap extender to hold the mask further back if you need a tighter fit. https://t.co/oizlgdMkW5	2083.0	RT @craigbob99: For the love of God please do not ruin your masks like this. Purchase the correct size for your face and use a strap extend…	2989.0	True	full
528485	528485	60436a7b67983600384afb2e	2021-03-06 11:41:41	[]	[]	Sat Mar 06 02:50:59 +0000 2021	[]	[{"url":"https://t.co/etxagMmBoH","expanded_url":"https://cnn.it/3bhiCaG","display_url":"cnn.it/3bhiCaG","indices":[187,210]}]	At some point between 2015 and today, China has assembled the world's largest naval force. And now it's working to make it formidable far from its shores. | Analysis by CNN's Brad Lendon https://t.co/etxagMmBoH	12020231.0	RT @cnni: At some point between 2015 and today, China has assembled the world's largest naval force. And now it's working to make it formid…	33.0	True	full
528486	528486	60436a7b67983600384afb34	2021-03-06 11:41:41	[]	[]	Sat Mar 06 09:14:37 +0000 2021	[]	[{"url":"https://t.co/nO9muM7L8M","expanded_url":"https://ctxt.es/es/20210301/Firmas/35283/editorial-8M-manifestacion-feminismo-Jose-Manuel-Franco.htm","display_url":"ctxt.es/es/20210301/Fi…","indices":[256,279]}]	🟣 EDITORIAL Madrid es, por ahora, la única comunidad que prohíbe totalmente los actos del 8-M. No es por el Covid. Es por miedo. Lo que da miedo es que exista un movimiento feminista autónomo fuerte, capaz de organizarse y salir a la calle con seguridad https://t.co/nO9muM7L8M https://t.co/PYGLv0hwhl	179775.0	RT @ctxt_es: 🟣 EDITORIAL Madrid es, por ahora, la única comunidad que prohíbe totalmente los actos del 8-M. No es por el Covid. Es por mie…	61.0	True	full
528487	528487	60436a7b67983600384afb3a	2021-03-06 11:41:41	[]	[]	Sat Mar 06 11:29:34 +0000 2021	[{"text":"LutGaye","indices":[32,40]},{"text":"LoveYouToDeath","indices":[175,190]}]	[{"url":"https://t.co/JQftwBYC1x","expanded_url":"http://bit.ly/LutGaye-Song","display_url":"bit.ly/LutGaye-Song","indices":[151,174]}]	The saga of love and separation #LutGaye has made its way to our hearts and has hit 125M views on YouTube! Thank you all for making it happen! Tune in:https://t.co/JQftwBYC1x #LoveYouToDeath	2503631.0	RT @emraanhashmi: The saga of love and separation #LutGaye has made its way to our hearts and has hit 125M views on YouTube! Thank you all…	37.0	True	full
528488	528488	60436a7b67983600384afb62	2021-03-06 11:41:42	[]	[{"url":"https://t.co/ygrWPtLhzD","expanded_url":"https://www.facebook.com/wasfiwasfi.kabaha.1/posts/269841748002568?notif_id=1614545084506639&notif_t=feedback_reaction_generic&ref=notif","display_url":"facebook.com/wasfiwasfi.kab…","indices":[256,279]}]		[]	[]			كورونا تُغيِّبُ أحد مؤسسي الدعوة الإسلامية في فلسطين.. المربي الكبير والداعية القدوة أحد مبعدي مرج الزهور الأستاذ ا… https://t.co/w9RTWq1jWz	1031.0	True	full
528489	528489	60436a7b67983600384afb68	2021-03-06 11:41:42	[]	[]	Sat Mar 06 10:55:16 +0000 2021	[]	[{"url":"https://t.co/cV9o0qbRZN","expanded_url":"https://www.dw.com/pt-br/paraguaios-levam-%C3%A0s-ruas-indigna%C3%A7%C3%A3o-com-gest%C3%A3o-da-pandemia/a-56792476?fbclid=IwAR28kBQbAh7pgV5Na_jStPR4ZWe2KDfHco1lm07ATrw_MoY9Y7BFnupaedY","display_url":"dw.com/pt-br/paraguai…","indices":[254,277]}]	UTIs lotadas, sistema de saúde à beira do colapso, falta de remédios e vacinas: a crise da covid-19 atinge seu auge no Parguai, e os cidadãos transformam sua ira em protestos. Eles querem agora a renúncia do presidente, o conservador Mario Abdo Benítez. https://t.co/cV9o0qbRZN	171558.0	RT @dw_brasil: UTIs lotadas, sistema de saúde à beira do colapso, falta de remédios e vacinas: a crise da covid-19 atinge seu auge no Pargu…	50.0	True	full
528490	528490	60436a7b67983600384afb6c	2021-03-06 11:41:42	[]	[]	Sat Mar 06 11:22:28 +0000 2021	[]	[{"url":"https://t.co/KbFHv0OvOI","expanded_url":"https://www.lbc.co.uk/news/government-urged-u-turn-unacceptable-nhs-pay-rise-strike/","display_url":"lbc.co.uk/news/governmen…","indices":[173,196]}]	The Government is being urged to make a U-turn over the “unacceptable” one per cent pay rise for nurses amid a growing backlash, with trade unions considering strike action https://t.co/KbFHv0OvOI	76780.0	RT @LBCNews: The Government is being urged to make a U-turn over the “unacceptable” one per cent pay rise for nurses amid a growing backlas…	194.0	True	full
528491	528491	60436a7c67983600384afb8a	2021-03-06 11:41:42	[]	[]	Sat Mar 06 11:01:40 +0000 2021	[]	[{"url":"https://t.co/jVwr6G0bhT","expanded_url":"https://www.lafm.com.co/politica/no-voto-por-petro-porque-es-uno-de-los-extremos-roy-barreras-en-mayo-de-2020?amp&__twitter_impression=true","display_url":"lafm.com.co/politica/no-vo…","indices":[255,278]}]	Patético lo de @RoyBarreras. No solo por sus saltos políticos de cómico y saltimbanqui, sino por su descarado intento de ocultarlos. En un acto de "transparencia" denuncia su propio trino contra Petro como si fuera suplantado. ¡Después borra su denuncia! https://t.co/jVwr6G0bhT	108675.0	RT @RafaNietoLoaiza: Patético lo de @RoyBarreras. No solo por sus saltos políticos de cómico y saltimbanqui, sino por su descarado intento…	620.0	True	full
528492	528492	60436a7c67983600384afb94	2021-03-06 11:41:43	[]	[]	Sat Mar 06 10:12:02 +0000 2021	[]	[{"url":"https://t.co/JzUfjleZIG","expanded_url":"https://trib.al/qUBT872","display_url":"trib.al/qUBT872","indices":[156,179]}]	If messenger-RNA vaccines are the breakout medicine of the pandemic, then the tiny bubbles of fat that bring them into people’s cells are the unsung heroes https://t.co/JzUfjleZIG via @technology	7109745.0	RT @business: If messenger-RNA vaccines are the breakout medicine of the pandemic, then the tiny bubbles of fat that bring them into people…	148.0	True	full
528493	528493	60436a7c67983600384afb96	2021-03-06 11:41:43	[]	[]	Sat Mar 06 01:12:13 +0000 2021	[]	[{"url":"https://t.co/PffYv0Ictc","expanded_url":"https://www.allgemeine-zeitung.de/lokales/mainz/nachrichten-mainz/infektionen-mit-corona-mutante-an-mainzer-kita_23272862","display_url":"allgemeine-zeitung.de/lokales/mainz/…","indices":[176,199]}]	An einer Mainzer Kita ist es zum ersten Mal zu Infektionsfällen mit der britischen Variante des Coronavirus gekommen. Auch die erste Grundschule ist betroffen. @Coronahotspot https://t.co/PffYv0Ictc	859.0	RT @MadieMousie: An einer Mainzer Kita ist es zum ersten Mal zu Infektionsfällen mit der britischen Variante des Coronavirus gekommen. Auch…	624.0	True	full
528494	528494	60436a7c67983600384afb9e	2021-03-06 11:41:43	[]	[]	Sat Mar 06 11:29:00 +0000 2021	[{"text":"CovidVaccine","indices":[99,112]}]	[{"url":"https://t.co/po9p0cWVkg","expanded_url":"https://bit.ly/FaccVc","display_url":"bit.ly/FaccVc","indices":[141,164]}]	Info shared in this image is completely unscientific &amp; baseless. You may refer to @MoHFW_INDIA #CovidVaccine Fact Sheet doc for details: https://t.co/po9p0cWVkg You may ask the person circulating this creative to stop sharing, &amp; if he/she persists kindly report to the authorities	41871.0	RT @CovidIndiaSeva: Info shared in this image is completely unscientific &amp; baseless. You may refer to @MoHFW_INDIA #CovidVaccine Fact Sheet…	17.0	True	full
528495	528495	60436a7d67983600384afbde	2021-03-06 11:41:43	[{"text":"E","indices":[91,93]},{"text":"BYJUS","indices":[103,109]},{"text":"uNacademy","indices":[143,153]}]	[{"url":"https://t.co/rnuEPHXMGZ","expanded_url":"https://www.theweek.in/wire-updates/business/2020/12/03/pwr19-internshala.html","display_url":"theweek.in/wire-updates/b…","indices":[117,140]}]		[]	[]			Rise of e-learning among tier-2 and tier-3 city students 15 growth in enrolments in 2020. #E-LEARNING #BYJUS #2020… https://t.co/1PkAMjV4Pv	3.0	True	full
528496	528496	60436a7d67983600384afc10	2021-03-06 11:41:44	[]	[]	Sat Mar 06 11:01:08 +0000 2021	[]	[{"url":"https://t.co/SGKhcIYzM1","expanded_url":"https://on.wsj.com/3uZIdg8","display_url":"on.wsj.com/3uZIdg8","indices":[130,153]}]	Ireland lured big tech and pharma companies to its shores with its low taxes. When the pandemic struck, that paid off handsomely. https://t.co/SGKhcIYzM1	18675849.0	RT @WSJ: Ireland lured big tech and pharma companies to its shores with its low taxes. When the pandemic struck, that paid off handsomely.…	38.0	True	full
528497	528497	60436a7d67983600384afc28	2021-03-06 11:41:44	[]	[{"url":"https://t.co/HLZ600Lz31","expanded_url":"https://ift.tt/38fVSG7","display_url":"ift.tt/38fVSG7","indices":[212,235]}]		[]	[]			Rugby League-NZ Warriors extend COVID-enforced Australian stay The "bubble" will be introduced later than originall… https://t.co/TQK1qxSg4Y	113.0	True	full
528498	528498	60436a7d67983600384afc2c	2021-03-06 11:41:44	[]	[]	Fri Mar 05 07:29:58 +0000 2021	[{"text":"EXO","indices":[260,264]},{"text":"WeAreOneEXO","indices":[265,277]}]	[{"url":"https://t.co/WHpPqPCYcV","expanded_url":"https://forms.gle/zvvdmyPHVYgYsLYC6","display_url":"forms.gle/zvvdmyPHVYgYsL…","indices":[235,258]}]	In collaboration with @sparklesb1604 , we are raising money to support @MERCYMalaysia FOR CORONA VIRUS outbreak. This donation will be named under EXO name as a celebration for EXO 9TH DEBUT ANNIVERSARY 🔚 8th April 2021 Fill in: https://t.co/WHpPqPCYcV #EXO #WeAreOneEXO https://t.co/9glXssDvMQ	539.0	RT @minseok_kms099: In collaboration with @sparklesb1604 , we are raising money to support @MERCYMalaysia FOR CORONA VIRUS outbreak. This…	223.0	True	full
528499	528499	60436a7e67983600384afc34	2021-03-06 11:41:44	[]	[]	Fri Mar 05 17:52:09 +0000 2021	[]	[{"url":"https://t.co/cIMYBpAJd3","expanded_url":"https://amp.cnn.com/cnn/2021/03/05/politics/trump-lawsuit-insurrection-eric-swalwell/index.html","display_url":"amp.cnn.com/cnn/2021/03/05…","indices":[180,203]}]	Go Eric! This @RepSwalwell lawsuit against Trump in his personal capacity is one Trump won’t easily escape. Its legal basis is solid and its factual predicates are overwhelming. https://t.co/cIMYBpAJd3	1134762.0	RT @tribelaw: Go Eric! This @RepSwalwell lawsuit against Trump in his personal capacity is one Trump won’t easily escape. Its legal basis i…	63.0	True	full
528500	528500	60436a7e67983600384afc42	2021-03-06 11:41:44	[]	[]	Sat Mar 06 02:53:10 +0000 2021	[]	[{"url":"https://t.co/I7Wb0kzX6v","expanded_url":"https://nyti.ms/3sXwhth","display_url":"nyti.ms/3sXwhth","indices":[234,257]}]	Protesters clashed with police in Paraguay’s capital, Asunción, late on Friday as anger over the government’s handling of the coronavirus crisis boiled onto the streets and forced the resignation of the country’s top health official. https://t.co/I7Wb0kzX6v	2109494.0	RT @nytimesworld: Protesters clashed with police in Paraguay’s capital, Asunción, late on Friday as anger over the government’s handling of…	253.0	True	full
528501	528501	60436a7e67983600384afc44	2021-03-06 11:41:45	[]	[]	Sat Mar 06 05:10:29 +0000 2021	[]	[{"url":"https://t.co/uP2YL3Uz2k","expanded_url":"https://lecourrier-du-soir.com/macron-previent-les-soignants-si-vous-refusez-de-vous-faire-vacciner-la-vaccination-vous-sera-obligatoire/","display_url":"lecourrier-du-soir.com/macron-previen…","indices":[232,255]}]	-"Il faut que les choses soit claires, je ne rendrai pas la vaccination obligatoire" Emmanuel Macron, le 24/11/2020 🔴 Macron prévient les soignants : “si vous refusez de vous faire vacciner, la vaccination vous sera obligatoire” https://t.co/uP2YL3Uz2k	1320.0	RT @Ouh_pinaise_: -"Il faut que les choses soit claires, je ne rendrai pas la vaccination obligatoire" Emmanuel Macron, le 24/11/2020 🔴…	11.0	True	full
528502	528502	60436a7e67983600384afc4c	2021-03-06 11:41:44	[]	[{"url":"https://t.co/6FP7QxV8MA","expanded_url":"https://everestpipkin.itch.io/the-ground-itself","display_url":"everestpipkin.itch.io/the-ground-its…","indices":[71,94]}]		[]	[]			Des gens motivés pour ouvrir un discord et jouer à ce genre de jeu ? https://t.co/6FP7QxV8MA (Si vous avez souten… https://t.co/aax7x16Vth	1953.0	True	full
528503	528503	60436a7e67983600384afc4e	2021-03-06 11:41:45	[]	[]	Fri Mar 05 21:20:04 +0000 2021	[]	[{"url":"https://t.co/5uEdBJSf3h","expanded_url":"https://advances.sciencemag.org/content/7/10/eabd6989","display_url":"advances.sciencemag.org/content/7/10/e…","indices":[104,127]}]	"An early warning approach to monitor COVID-19 activity with multiple digital traces in near real time" https://t.co/5uEdBJSf3h -digital data streams as components of early warning system - multiple measures leads to improved performance and robustness to measure-specific flaws https://t.co/3zTTgTpSCE	25661.0	RT @alexvespi: "An early warning approach to monitor COVID-19 activity with multiple digital traces in near real time" https://t.co/5uEdBJS…	111.0	True	full
528504	528504	60436a7e67983600384afc74	2021-03-06 11:41:45	[]	[]	Fri Mar 05 19:42:57 +0000 2021	[]	[{"url":"https://t.co/Gcq1Y6nRAs","expanded_url":"http://www.pcp.pt/en/100-years-pcp-where-we-were-born-where-we-continue","display_url":"pcp.pt/en/100-years-p…","indices":[127,150]}]	The Communist Party of Britain sends fraternal greetings to the workers of Portugal and the @pcp_pt on its 100th anniversary. https://t.co/Gcq1Y6nRAs https://t.co/MprC9rMWr3	18143.0	RT @CPBritain: The Communist Party of Britain sends fraternal greetings to the workers of Portugal and the @pcp_pt on its 100th anniversary…	52.0	True	full
528505	528505	60436a7e67983600384afc7a	2021-03-06 11:41:45	[]	[]	Fri Mar 05 19:52:04 +0000 2021	[]	[{"url":"https://t.co/5oA011PThL","expanded_url":"https://onlinelibrary.wiley.com/doi/abs/10.1111/eci.13484","display_url":"onlinelibrary.wiley.com/doi/abs/10.111…","indices":[250,273]}]	1. “Não há evidências de que intervenções não farmacêuticas mais restritivas tenham contribuído substancialmente para dobrar a curva de novos casos na Inglaterra, França, Alemanha, Irã, Itália, Holanda, Espanha ou Estados Unidos no início de 2020”. https://t.co/5oA011PThL	1199.0	RT @slan19467036: 1. “Não há evidências de que intervenções não farmacêuticas mais restritivas tenham contribuído substancialmente para dob…	208.0	True	full
528506	528506	60436a7e67983600384afc8a	2021-03-06 11:41:45	[]	[]	Sat Mar 06 11:00:32 +0000 2021	[]	[{"url":"https://t.co/gpMCWI7hlx","expanded_url":"https://www.miamiherald.com/news/local/community/florida-keys/article249666463.html","display_url":"miamiherald.com/news/local/com…","indices":[187,210]}]	ICYMI: @miamiherald broke this story about how @GovRonDeSantis got a $250,000 check just weeks after an uber-rich Florida Keys community got Covid vaccines before well, almost everyone. https://t.co/gpMCWI7hlx	222164.0	RT @jkbjournalist: ICYMI: @miamiherald broke this story about how @GovRonDeSantis got a $250,000 check just weeks after an uber-rich Flori…	6585.0	True	full
528507	528507	60436a7f67983600384afcb0	2021-03-06 11:41:46	[]	[]	Sat Mar 06 10:26:58 +0000 2021	[]	[{"url":"https://t.co/XrI0CjTTPW","expanded_url":"https://trib.al/ixNFXj4","display_url":"trib.al/ixNFXj4","indices":[134,157]}]	Daily News | Messy suburban vaccine rollout: Does the Pa. Health Department have control of this situation or not? | Maria Panaritis https://t.co/XrI0CjTTPW	179588.0	RT @PhillyDailyNews: Daily News | Messy suburban vaccine rollout: Does the Pa. Health Department have control of this situation or not? |…	130.0	True	full
528508	528508	60436a7f67983600384afcba	2021-03-06 11:41:46	[]	[]	Fri Mar 05 19:45:19 +0000 2021	[{"text":"DataHeroAwards","indices":[0,15]},{"text":"COVID19","indices":[106,114]}]	[{"url":"https://t.co/VcrpkWYY9x","expanded_url":"https://dataheroawards.org/2021/03/01/ryan-imgrund/","display_url":"dataheroawards.org/2021/03/01/rya…","indices":[254,277]}]	#DataHeroAwards finalist @imgrund, a biostatistician and teacher, pushed for access and transparency with #COVID19 data across Canada, and kept Canadians informed with his thorough analysis and his talent for communications every single day on Twitter. https://t.co/VcrpkWYY9x	373786.0	RT @GeoRebekah: #DataHeroAwards finalist @imgrund, a biostatistician and teacher, pushed for access and transparency with #COVID19 data acr…	99.0	True	full
528509	528509	60436a8067983600384afd2a	2021-03-06 11:41:47	[]	[]	Fri Mar 05 23:53:19 +0000 2021	[{"text":"ResignBorisJohnson","indices":[110,129]},{"text":"ResignJohnson","indices":[130,144]},{"text":"ToriesOut","indices":[145,155]}]	[{"url":"https://t.co/ENRDCmyYqL","expanded_url":"https://www.independent.co.uk/news/uk/politics/boris-johnson-covid-contracts-court-b1813003.html?amp","display_url":"independent.co.uk/news/uk/politi…","indices":[158,181]}]	Parliamentary code: “Ministers who knowingly mislead Parliament will be expected to offer their resignation” #ResignBorisJohnson #ResignJohnson #ToriesOut https://t.co/ENRDCmyYqL	962.0	RT @OnlyEnnui: Parliamentary code: “Ministers who knowingly mislead Parliament will be expected to offer their resignation” #ResignBorisJo…	1677.0	True	full
528510	528510	60436a8067983600384afd42	2021-03-06 11:41:47	[]	[{"url":"https://t.co/bwWOm4EPF7","expanded_url":"https://www.independent.co.uk/news/uk/politics/covid-schools-reopen-monday-lockdown-b1813368.html","display_url":"independent.co.uk/news/uk/politi…","indices":[151,174]}]		[]	[]			UK warned not to ‘blow it’ when schools reopen on Monday (...when you tell someone not to do something you sort of… https://t.co/BJ1u3kowqs	1591.0	True	full
528511	528511	60436a8167983600384afd52	2021-03-06 11:41:47	[]	[]	Sat Mar 06 09:34:28 +0000 2021	[]	[{"url":"https://t.co/Jmbr3b7Zch","expanded_url":"https://mptnoticias.com/inicio/ramona-bustamante-tiene-94-anos-y-se-resiste-a-que-la-desalojen-de-sus-tierras-para-darselas-a-dos-productores-sojeros/","display_url":"mptnoticias.com/inicio/ramona-…","indices":[121,144]}]	Ramona Bustamante tiene 94 años y se resiste a que la desalojen de sus tierras para dárselas a dos productores sojeros - https://t.co/Jmbr3b7Zch https://t.co/yf5Saf9wJZ	3838.0	RT @misionesptodos: Ramona Bustamante tiene 94 años y se resiste a que la desalojen de sus tierras para dárselas a dos productores sojeros…	29.0	True	full
528512	528512	60436a8167983600384afd5a	2021-03-06 11:41:47	[]	[]	Wed Oct 14 03:43:33 +0000 2020	[{"text":"coronavirus","indices":[73,85]},{"text":"antibodies","indices":[86,97]}]	[{"url":"https://t.co/Xv6KxGlTUh","expanded_url":"http://ws-jp.co.jp/2020/10/14/us-115-indiana-2-pharmaceutical-corporations/","display_url":"ws-jp.co.jp/2020/10/14/us-…","indices":[0,23]}]	https://t.co/Xv6KxGlTUh🇺🇸LillyPad YahooFinance AFP MeetThePress indystar #coronavirus #antibodies emer..EUA financialbuzz BioWorld ThePharmaLetter fwpharma endpts BioPharmaE OutsourcPharma pharmaphorum RootsAnalysis PharmacDaily NewsFromBW pharminews PressRelease_cc FierceBiotech https://t.co/LJ136EfeHL	460.0	RT @WSjp_insight: https://t.co/Xv6KxGlTUh🇺🇸LillyPad YahooFinance AFP MeetThePress indystar #coronavirus #antibodies emer..EUA financialbuzz…	4543.0	True	full
528513	528513	60436a8167983600384afda6	2021-03-06 11:41:48	[]	[]	Fri Mar 05 20:20:32 +0000 2021	[]	[{"url":"https://t.co/d9TKcThmZx","expanded_url":"https://www.spectator.co.uk/article/the-sturgeon-case-exposes-the-fatal-flaw-in-scottish-devolution","display_url":"spectator.co.uk/article/the-st…","indices":[254,277]}]	Spectator leading article on Scotland: “A First Minister whose government breaks the law, who apparently misleads parliament herself; who seemingly treats the ministerial code like a takeaway menu, its provisions being there to pick and choose from” 👉 https://t.co/d9TKcThmZx https://t.co/9kZatOUr0G	200957.0	RT @spectator: Spectator leading article on Scotland: “A First Minister whose government breaks the law, who apparently misleads parliamen…	322.0	True	full
528514	528514	60436a8267983600384afdb6	2021-03-06 11:41:48	[]	[]	Sat Mar 06 08:05:01 +0000 2021	[]	[{"url":"https://t.co/z7BRjT2SmX","expanded_url":"https://www.health.org.uk/publications/long-reads/how-transport-offers-a-route-to-better-health","display_url":"health.org.uk/publications/l…","indices":[247,270]}]	Did you know that the average annual distance that people in Britain travel is three times what it was in 1952? We explore how travel has changed – including as a result of the pandemic – and what this means for the nation’s health. Read more 🔽 https://t.co/z7BRjT2SmX	95457.0	RT @HealthFdn: Did you know that the average annual distance that people in Britain travel is three times what it was in 1952? We explore…	724.0	True	full
528515	528515	60436a8267983600384afdbc	2021-03-06 11:41:48	[]	[]	Fri Mar 05 05:05:45 +0000 2021	[{"text":"ShotOfHope","indices":[232,243]},{"text":"COVID19","indices":[245,253]},{"text":"vaccine","indices":[255,263]}]	[{"url":"https://t.co/15RzazP5Wx","expanded_url":"https://www.thenewsminute.com/article/chennai-women-three-generations-family-get-vaccinated-together-144634","display_url":"thenewsminute.com/article/chenna…","indices":[0,23]}]	https://t.co/15RzazP5Wx Seldom does it happen that three generations get captured in the same photo. Imagine women of 3 generations getting inoculated against the COVID-19 virus at the same time. What a miracle! Have you taken your #ShotOfHope? #COVID19 #vaccine	1384.0	RT @kauveryhospital: https://t.co/15RzazP5Wx Seldom does it happen that three generations get captured in the same photo. Imagine women of…	308.0	True	full
528516	528516	60436a8267983600384afdd0	2021-03-06 11:41:49	[]	[]	Tue Feb 16 14:03:31 +0000 2021	[{"text":"Chikungunya","indices":[59,71]}]	[{"url":"https://t.co/sI8KRZddyg","expanded_url":"https://www.cdc.gov/chikungunya/geo/index.html","display_url":"cdc.gov/chikungunya/ge…","indices":[147,170]}]	DAPRA funded Moderna to first test the mrNA tech using the #Chikungunya virus said to be spread by mosquitos. Current outbreaks can be viewed here https://t.co/sI8KRZddyg, symptoms include fever, joint pain, headache, muscle pain, rash. CDC says, there is no vaccine for it https://t.co/H71Q8TfwHJ	221.0	RT @Killing87152220: DAPRA funded Moderna to first test the mrNA tech using the #Chikungunya virus said to be spread by mosquitos. Current…	127.0	True	full
528517	528517	60436a8267983600384afdd6	2021-03-06 11:41:49	[]	[]	Sat Mar 06 09:10:37 +0000 2021	[{"text":"edutwitter","indices":[162,173]}]	[{"url":"https://t.co/7oRAfKFPtJ","expanded_url":"https://twitter.com/Zubhaque/status/1368120265805340679","display_url":"twitter.com/Zubhaque/statu…","indices":[174,197]}]	Trading standards should be contacted because LFTs are being massively oversold. Yet another BBC article that misrepresents the data on transmission in schools. #edutwitter https://t.co/7oRAfKFPtJ	7459.0	RT @karamballes: Trading standards should be contacted because LFTs are being massively oversold. Yet another BBC article that misrepresen…	334.0	True	full
528518	528518	60436a8267983600384afddc	2021-03-06 11:41:49	[]	[]	Sat Mar 06 10:57:17 +0000 2021	[{"text":"WWII","indices":[34,39]},{"text":"AmericaFirst","indices":[108,121]}]	[{"url":"https://t.co/IPPzRK0WxI","expanded_url":"https://twitter.com/CRG_CRM/status/1367388102218637312?s=19","display_url":"twitter.com/CRG_CRM/status…","indices":[255,278]}]	@CGTNOfficial 1/ Since the end of #WWII , the Washington Swamp has been dominating "ALL" her allies through #AmericaFirst and "In America's Best Interests" by Unequal Agreements and RUNNING DOGS , which are a species of CANINE , look like Homo Sapiens 。 https://t.co/IPPzRK0WxI	13674.0	RT @jayi_wang: @CGTNOfficial 1/ Since the end of #WWII , the Washington Swamp has been dominating "ALL" her allies through #AmericaFirst an…	13674.0	True	full
528519	528519	60436a8267983600384afdde	2021-03-06 11:41:49	[]	[]	Sat Mar 06 10:00:09 +0000 2021	[]	[{"url":"https://t.co/MwHY5g2qe1","expanded_url":"https://www.bbc.co.uk/news/uk-politics-56295191","display_url":"bbc.co.uk/news/uk-politi…","indices":[205,228]}]	It sums up Boris Johnson's warped priorities that he can find millions for vanity projects while picking the pockets of NHS staff. Our NHS heroes deserve a fair pay rise after all they have done for us. https://t.co/MwHY5g2qe1	272280.0	RT @AngelaRayner: It sums up Boris Johnson's warped priorities that he can find millions for vanity projects while picking the pockets of N…	1193.0	True	full
528520	528520	60436a8267983600384afde4	2021-03-06 11:41:49	[]	[]	Sat Mar 06 11:10:36 +0000 2021	[]	[{"url":"https://t.co/MSSQVvPxwk","expanded_url":"https://twitter.com/bfmtv/status/1368154945019580417","display_url":"twitter.com/bfmtv/status/1…","indices":[167,190]}]	A combien de déclarations de guerre, de mobilisation générale et de plans massifs grâce au « meilleur système de santé au monde » avons-nous eu droit depuis un an...? https://t.co/MSSQVvPxwk	20843.0	RT @jsferjou: A combien de déclarations de guerre, de mobilisation générale et de plans massifs grâce au « meilleur système de santé au mon…	12252.0	True	full
528521	528521	60436a8367983600384afe0a	2021-03-06 11:41:49	[]	[]	Sat Mar 06 11:30:00 +0000 2021	[{"text":"VIDEO","indices":[0,6]}]	[{"url":"https://t.co/LBEeJmPREL","expanded_url":"https://www.sinembargo.mx/05-03-2021/3947399","display_url":"sinembargo.mx/05-03-2021/394…","indices":[101,124]}]	#VIDEO: Anaya duerme en casa de poblanos afectados por la pandemia; critica “ineptitud” del Gobierno https://t.co/LBEeJmPREL https://t.co/CHQVlaaUsJ	1532700.0	RT @SinEmbargoMX: #VIDEO: Anaya duerme en casa de poblanos afectados por la pandemia; critica “ineptitud” del Gobierno https://t.co/LBEeJmP…	129.0	True	full
528522	528522	60436a8367983600384afe1c	2021-03-06 11:41:50	[]	[]	Wed Mar 03 12:42:53 +0000 2021	[]	[{"url":"https://t.co/Kyk8Kxxw6I","expanded_url":"https://news.wbfo.org/post/state-democrats-announce-legislation-repeal-cuomos-emergency-powers","display_url":"news.wbfo.org/post/state-dem…","indices":[254,277]}]	The deal that purportedly rolls back Governor's emergency powers appears to be a scam; keeps all of Cuomo's mad coronavirus orders in place and merely requires the governor to seek "increased input" from legislative leaders when issuing further diktats. https://t.co/Kyk8Kxxw6I https://t.co/g4JrxEO7E4	7534.0	RT @cordeliers: The deal that purportedly rolls back Governor's emergency powers appears to be a scam; keeps all of Cuomo's mad coronavirus…	32319.0	True	full
528523	528523	60436a8367983600384afe30	2021-03-06 11:41:50	[]	[{"url":"https://t.co/BgTrIhDoM2","expanded_url":"http://bit.ly/3earW1J","display_url":"bit.ly/3earW1J","indices":[250,273]}]		[]	[]			ICYMI: This week we published a new policy paper comparing Ireland’s red meat processing sector with our main Europ… https://t.co/0O05whpxL0	7575.0	True	full
528524	528524	60436a8367983600384afe38	2021-03-06 11:41:50	[{"text":"ThePenthouse2","indices":[0,14]}]	[{"url":"https://t.co/Cq4Jk5DEWn","expanded_url":"https://lyricstranslate.com/en/una-voce-poco-fa-voice-while-back.html","display_url":"lyricstranslate.com/en/una-voce-po…","indices":[133,156]}]		[]	[]			#ThePenthouse2 EP 6 Remember the song she sang in the place of Choi Seo-jin? It was "Una voce poco fa" and those a… https://t.co/4DeyCPH70O	1488.0	True	full
528525	528525	60436a8367983600384afe4a	2021-03-06 11:41:50	[]	[]	Sat Mar 06 09:58:59 +0000 2021	[]	[{"url":"https://t.co/SMhT6JGt09","expanded_url":"https://youtu.be/DUDJEPBPUKs","display_url":"youtu.be/DUDJEPBPUKs","indices":[245,268]}]	Joe Mantello and Jim Parsons break down a sequence from The Boys in the Band, from its palette and lighting design inspired by a calm John Koch painting, to the electric and climactic battle of wills between Parsons and co-star Zachary Quinto. https://t.co/SMhT6JGt09	55.0	RT @flaccid_cc: Joe Mantello and Jim Parsons break down a sequence from The Boys in the Band, from its palette and lighting design inspired…	1307.0	True	full
528526	528526	60436a8367983600384afe5a	2021-03-06 11:41:50	[]	[{"url":"https://t.co/KqyqSx0awc","expanded_url":"https://www.yasiuae.net/%d8%a7%d9%84%d8%b5%d8%ad%d8%a9-%d8%aa%d8%ac%d8%b1%d9%8a-242159-%d9%81%d8%ad%d8%b5%d8%a7-%d8%b6%d9%85%d9%86-%d8%ae%d8%b7%d8%b7%d9%87%d8%a7-%d9%84%d8%aa%d9%88%d8%b3%d9%8a%d8%b9-%d9%86%d8%b7%d8%a7/","display_url":"yasiuae.net/%d8%a7%d9%84%d…","indices":[166,189]}]		[]	[]			‘الصحة’ تجري 242,159 فحصا ضمن خططها لتوسيع نطاق الفحوصات وتكشف عن 2,959 إصابة جديدة بفيروس كورونا المستجد، و1,901 ح… https://t.co/orM24UsCIz	67579.0	True	full
528527	528527	60436a8367983600384afe5c	2021-03-06 11:41:50	[]	[]	Sat Mar 06 07:57:45 +0000 2021	[]	[{"url":"https://t.co/OA4oJjTgtQ","expanded_url":"https://twitter.com/ZippyLeDrew/status/1367973502528196615?s=19","display_url":"twitter.com/ZippyLeDrew/st…","indices":[142,165]}]	Abortion Rights Ireland has five speakers for its International Women's Day event. Four are biological males and the fifth identifies as male https://t.co/OA4oJjTgtQ	9217.0	RT @ripx4nutmeg: Abortion Rights Ireland has five speakers for its International Women's Day event. Four are biological males and the fifth…	1397.0	True	full
528528	528528	60436a8467983600384afe6c	2021-03-06 11:41:50	[]	[]	Sat Mar 06 08:33:56 +0000 2021	[]	[{"url":"https://t.co/Q9bJjis7yC","expanded_url":"https://www.theguardian.com/politics/2021/mar/06/downing-street-spent-26m-refurbishing-no-9-as-media-centre","display_url":"theguardian.com/politics/2021/…","indices":[122,145]}]	News now every day of another vastly expensive Johnson vanity project... as the NHS is deemed to be worth a miserable 1%. https://t.co/Q9bJjis7yC	90786.0	RT @ThatTimWalker: News now every day of another vastly expensive Johnson vanity project... as the NHS is deemed to be worth a miserable 1%…	2270.0	True	full
528529	528529	60436a8467983600384afe74	2021-03-06 11:41:50	[]	[]	Sat Mar 06 07:10:41 +0000 2021	[]	[{"url":"https://t.co/qttiBIEy6r","expanded_url":"http://Mrbankstips.com","display_url":"Mrbankstips.com","indices":[255,278]}]	32 odds Draw Treble on Betwinner✅ 11/15 Draw wins in 48hrs✅ 10 &amp; 3 odds on 1XBET ✅ 10 odds on 22BET ✅ 10 odds on Betway ✅ 6 odds on Msport ✅ 2 odds rollover bet on betbiga✅ 3 odds on sporty✅ 10k to 100k inplay ✅ 5k to 22k &amp; b2b 3.75 odds✅ 100% on https://t.co/qttiBIEy6r	67603.0	RT @Mrbankstips: 32 odds Draw Treble on Betwinner✅ 11/15 Draw wins in 48hrs✅ 10 &amp; 3 odds on 1XBET ✅ 10 odds on 22BET ✅ 10 odds on Betway ✅…	100.0	True	full
528530	528530	60436a8467983600384afe7c	2021-03-06 11:41:50	[]	[]	Fri Mar 05 22:07:44 +0000 2021	[]	[{"url":"https://t.co/0BjY2SDPpA","expanded_url":"https://www.inquirer.com/health/expert-opinions/two-gaps-fill-2021-2022-winter-wave-covid-19-cases-20210305.html","display_url":"inquirer.com/health/expert-…","indices":[246,269]}]	What timing. And what an incredible dataset. @bgreenhouse1 @isabelrodbar Antibody waning out to 160 days. This is going to be an extremely valuable dataset over the next 12 months as we get better at measuring attack rate. See last 3 paras here https://t.co/0BjY2SDPpA	1435.0	RT @maciekboni: What timing. And what an incredible dataset. @bgreenhouse1 @isabelrodbar Antibody waning out to 160 days. This is going to…	18159.0	True	full
528531	528531	60436a8467983600384afea8	2021-03-06 11:41:51	[]	[]	Sat Mar 06 10:30:00 +0000 2021	[{"text":"SPOTLIGHT","indices":[0,10]},{"text":"Houthis","indices":[16,24]},{"text":"America","indices":[37,45]},{"text":"Israel","indices":[47,54]},{"text":"Jews","indices":[59,64]},{"text":"Iran","indices":[144,149]},{"text":"Yemeni","indices":[157,164]}]	[{"url":"https://t.co/BinlGciZTQ","expanded_url":"https://arab.news/9qhs5","display_url":"arab.news/9qhs5","indices":[173,196]}]	#SPOTLIGHT: The #Houthis’ hatred for #America, #Israel and #Jews is rooted in its extremist ideology and parochial outlook. Read more about the #Iran-backed #Yemeni militia https://t.co/BinlGciZTQ https://t.co/cDvh1qPAzn	325601.0	RT @arabnews: #SPOTLIGHT: The #Houthis’ hatred for #America, #Israel and #Jews is rooted in its extremist ideology and parochial outlook. R…	14.0	True	full
528532	528532	60436a8567983600384afebc	2021-03-06 11:41:51	[]	[]	Sat Mar 06 10:14:48 +0000 2021	[{"text":"أدبي_مكة","indices":[4,13]},{"text":"اليوم_العالمي_للمرأة","indices":[42,63]},{"text":"COVID19","indices":[98,106]}]	[{"url":"https://t.co/rtSMQBpbP7","expanded_url":"https://us02web.zoom.us/j/87297641587","display_url":"us02web.zoom.us/j/87297641587","indices":[253,276]}]	يسر #أدبي_مكة دعوتكم لحوار ثقافي بمناسبة #اليوم_العالمي_للمرأة بعنوان(المرأة السعودية في مواجهة #COVID19 بمشاركة الأميرة غادة بنت فهد آل سعود د. لمياء البراهيم أ. تغريدالطاسان تدير الحوار د. ندى الحارثي الاثنين ٨ / ٣ / ٢٠٢١ ⏱8:30 م عبر تطبيق ZOOM https://t.co/rtSMQBpbP7 https://t.co/PRIv15TyUh	2852.0	RT @adabimakkah: يسر #أدبي_مكة دعوتكم لحوار ثقافي بمناسبة #اليوم_العالمي_للمرأة بعنوان(المرأة السعودية في مواجهة #COVID19 بمشاركة الأمير…	8143.0	True	full
528533	528533	60436a8567983600384afec8	2021-03-06 11:41:51	[{"text":"كورونا","indices":[0,7]},{"text":"البرازيل","indices":[9,18]},{"text":"فيديو","indices":[19,25]}]	[{"url":"https://t.co/rCn0T1jxPZ","expanded_url":"https://www.youtube.com/watch?v=s4GEq2dVSTs","display_url":"youtube.com/watch?v=s4GEq2…","indices":[197,220]},{"url":"https://t.co/wCeVcf3HQx","expanded_url":"https://twitter.com/SkyLightNew/status/1365609339784945666","display_url":"twitter.com/SkyLightNew/st…","indices":[222,245]}]		[]	[]			#كورونا #البرازيل #فيديو بعد أن أعلنت ست ولايات إغلاقا عاما ، هددهم رئيس البلاد بدفع تكلفة المساعدات للإشارة البلا… https://t.co/JZJ1QV6La9	3301.0	True	full
528534	528534	60436a8567983600384afeea	2021-03-06 11:41:52	[]	[{"url":"https://t.co/xoOCPPt7YM","expanded_url":"https://www.wsj.com/articles/covid-19-pill-shows-promise-in-preliminary-testing-11615006861","display_url":"wsj.com/articles/covid…","indices":[192,215]}]		[]	[]			A Covid-19 pill knocked down infectious virus in volunteers in a preliminary study, a positive sign for a drug that… https://t.co/FXHrnXj7i2	399.0	True	full
528535	528535	60436a8567983600384afef6	2021-03-06 11:41:52	[]	[]	Fri Mar 05 08:02:06 +0000 2021	[]	[{"url":"https://t.co/P9pvmGQ59r","expanded_url":"https://twitter.com/MaraGay/status/1364609594056704002","display_url":"twitter.com/MaraGay/status…","indices":[201,224]}]	Esto es muy interesante, aunque también muy preliminar. Muchos de los pacientes que padecen COVID19 persistente o larga, se están encontrando mucho mejor tras recibir una primera dosis de las vacunas. https://t.co/P9pvmGQ59r	44393.0	RT @gorka_orive: Esto es muy interesante, aunque también muy preliminar. Muchos de los pacientes que padecen COVID19 persistente o larga, s…	2653.0	True	full
528536	528536	60436a8567983600384aff06	2021-03-06 11:41:52	[]	[]	Sat Mar 06 08:02:27 +0000 2021	[]	[{"url":"https://t.co/jCJTfOCxtp","expanded_url":"https://twitter.com/NetworkMeson","display_url":"twitter.com/NetworkMeson","indices":[97,120]}]	$15 || 700 PHP || 200.000 IDR || one winner || Garangan 07 || RT, like, follow me and Follow : https://t.co/jCJTfOCxtp Ends in 240 minutes, good luck.	14876.0	RT @Bang_Garr: $15 || 700 PHP || 200.000 IDR || one winner || Garangan 07 || RT, like, follow me and Follow : https://t.co/jCJTfOCxtp En…	555.0	True	full
528537	528537	60436a8667983600384aff34	2021-03-06 11:41:53	[]	[]	Sat Mar 06 11:41:28 +0000 2021	[{"text":"dresden","indices":[173,181]},{"text":"museum","indices":[182,189]},{"text":"museen","indices":[190,197]},{"text":"coronaSN","indices":[198,207]}]	[{"url":"https://t.co/wo7lsXEz5K","expanded_url":"https://www.dresden.de/de/rathaus/aktuelles/pressemitteilungen/2021/03/pm_021.php","display_url":"dresden.de/de/rathaus/akt…","indices":[147,170]}]	Dresdens Museen, Galerien und Gedenkstätten können ab 15. März eingeschränkt öffnen, mit vorheriger Anmeldung (Terminbuchung + Kontaktverfolgung). https://t.co/wo7lsXEz5K #dresden #museum #museen #coronaSN	2542.0	RT @DresdenART: Dresdens Museen, Galerien und Gedenkstätten können ab 15. März eingeschränkt öffnen, mit vorheriger Anmeldung (Terminbuchun…	369.0	True	full
528538	528538	60436a8667983600384aff3e	2021-03-06 11:41:53	[]	[]	Fri Mar 05 22:31:16 +0000 2021	[]	[{"url":"https://t.co/q3dECCBuOh","expanded_url":"https://www1.folha.uol.com.br/equilibrioesaude/2021/03/em-colapso-capitais-do-nordeste-tem-espera-de-6-horas-em-ambulancia-conteiner-para-corpos-e-uti-cheia.shtml?utm_source=twitter&utm_medium=social&utm_campaign=comptw","display_url":"www1.folha.uol.com.br/equilibrioesau…","indices":[226,249]}]	Em colapso, capitais do Nordeste têm espera de 6 horas em ambulância, contêiner para corpos e UTI cheia. Conto aqui, com Luiz Henrique Gomes, o cenário de horror desta semana nos sistemas público e privado de saúde da região. https://t.co/q3dECCBuOh	13188.0	RT @Joaovaladares: Em colapso, capitais do Nordeste têm espera de 6 horas em ambulância, contêiner para corpos e UTI cheia. Conto aqui, com…	337.0	True	full
528539	528539	60436a8667983600384aff42	2021-03-06 11:41:53	[]	[]	Sat Mar 06 11:25:02 +0000 2021	[]	[{"url":"https://t.co/KOMR8ZOoPY","expanded_url":"https://trib.al/AOvVrd5","display_url":"trib.al/AOvVrd5","indices":[160,183]}]	Opinion | @AliVelshi: The pandemic has illustrated the degree to which our economy runs on low-wage hourly workers. Shouldn’t we pay them fairly? - @MSNBCDaily https://t.co/KOMR8ZOoPY	559439.0	RT @thereidout: Opinion | @AliVelshi: The pandemic has illustrated the degree to which our economy runs on low-wage hourly workers. Shouldn…	46.0	True	full
528540	528540	60436a8667983600384aff44	2021-03-06 11:41:53	[]	[]	Wed Mar 03 10:35:38 +0000 2021	[]	[{"url":"https://t.co/ybnVlvYBmG","expanded_url":"http://T.me/Binacncr_Bom_Round_2_bot","display_url":"T.me/Binacncr_Bom_R…","indices":[121,144]}]	BOM Binacncr Round2 Airdrop bot 👍1 BOM = 1BNB ✅For Joining - Get 5 BOM 👥 For each referral - Get 1 BOM 🪂Join Airdrop: https://t.co/ybnVlvYBmG 🏦Withdraw date: 15-03-2021 ⚠️5 refer mandatory for withdraw⚠️ https://t.co/JD01crPkDL	9370.0	RT @binacncrBom: BOM Binacncr Round2 Airdrop bot 👍1 BOM = 1BNB ✅For Joining - Get 5 BOM 👥 For each referral - Get 1 BOM 🪂Join Airdrop: h…	79.0	True	full
528541	528541	60436a8667983600384aff60	2021-03-06 11:41:53	[]	[]	Sat Mar 06 11:27:58 +0000 2021	[{"text":"COVID19","indices":[267,275]},{"text":"variant","indices":[276,284]}]	[{"url":"https://t.co/QAkXN1AnQ4","expanded_url":"https://www.eurosurveillance.org/content/10.2807/1560-7917.ES.2021.26.9.2100133","display_url":"eurosurveillance.org/content/10.280…","indices":[222,245]}]	A nationwide survey of 501Y.V1 (B.1.1.7, VOC 202012/01) in France. "we estimated that the proportion of 501Y.V1 cases would reach 66% (95% CrI: 61–71%) and 96 (95% CrI: 94–97%) by 1 March &amp; 1 April 2021, respectively" https://t.co/QAkXN1AnQ4 via @Eurosurveillanc #COVID19 #variant https://t.co/z8BY3DjSPD	15603.0	RT @MarcGozlan: A nationwide survey of 501Y.V1 (B.1.1.7, VOC 202012/01) in France. "we estimated that the proportion of 501Y.V1 cases would…	1340.0	True	full
528542	528542	60436a8667983600384aff68	2021-03-06 11:41:53	[]	[]	Sat Mar 06 00:26:35 +0000 2021	[]	[{"url":"https://t.co/OXSIESGarm","expanded_url":"https://www.manager-magazin.de/politik/impfstoffe-gegen-corona-chefentwicklerinnen-sarah-gilbert-oezlem-tuereci-und-kizzmekia-corbett-geehrt-a-08652384-f0d2-462c-a7c7-6f95a7e60004","display_url":"manager-magazin.de/politik/impfst…","indices":[256,279]}]	Sarah Gilbert, Özlem Türeci, Kizzmekia Corbett und auch die hier wieder vergessene Katalin Kariko sind die Heldinnen der Covid Impfstoffe. Ohne diese Frauen hätten wir die 3 wichtigsten Impfstoffe nicht. Sie sind phantastische Vorbilder für unsere Kinder https://t.co/OXSIESGarm	394590.0	RT @Karl_Lauterbach: Sarah Gilbert, Özlem Türeci, Kizzmekia Corbett und auch die hier wieder vergessene Katalin Kariko sind die Heldinnen…	36716.0	True	full
528543	528543	60436a8767983600384aff72	2021-03-06 11:41:53	[]	[]	Sat Mar 06 08:44:24 +0000 2021	[{"text":"schoolsreopening","indices":[231,248]}]	[{"url":"https://t.co/FOVfFOGp6Z","expanded_url":"https://www.bbc.com/news/health-56285179","display_url":"bbc.com/news/health-56…","indices":[249,272]}]	We should be extremely concerned that Lateral Flow testing (to be administered voluntarily by parents) is being introduced into schools WITHOUT other covid-secure measures to reduce transmission and to keep school communities safe #schoolsreopening https://t.co/FOVfFOGp6Z	16267.0	RT @Zubhaque: We should be extremely concerned that Lateral Flow testing (to be administered voluntarily by parents) is being introduced in…	169.0	True	full
528544	528544	60436a8767983600384aff86	2021-03-06 11:41:54	[]	[]	Sat Mar 06 10:07:05 +0000 2021	[]	[{"url":"https://t.co/vIAYrzXijg","expanded_url":"https://www.abc.es/deportes/futbol/abci-psoe-estima-142-futbolistas-gays-espana-202103051351_noticia.html#vca=amp-rrss-inducido&vmc=abc-es&vso=tw&vli=noticia.foto","display_url":"abc.es/deportes/futbo…","indices":[175,198]}]	El PSOE estima que hay 142 futbolistas profesionales gays en España. Con lo que les cuesta actualizar la cifra de fallecidos por el Covid y aquí dan con la cifra exacta.🤦‍♂️ https://t.co/vIAYrzXijg	345527.0	RT @Tonicanto1: El PSOE estima que hay 142 futbolistas profesionales gays en España. Con lo que les cuesta actualizar la cifra de fallecid…	56.0	True	full
528545	528545	60436a8767983600384aff8a	2021-03-06 11:41:53	[]	[]	Sat Mar 06 09:09:02 +0000 2021	[]	[{"url":"https://t.co/gdqtWmAU8x","expanded_url":"https://app.rarible.com/token/0xd07dc4262bcdbf85190c01c996b4c06a461d2430:220604:0x8a2caaf0246aff5478f2e86f0f8156b254287436","display_url":"app.rarible.com/token/0xd07dc4…","indices":[167,190]}]	The exclusive "Hodl Forever (Chainlink) collectibles. This piece of art will only ever have 111 replicas. Made by @chainlinkangel ⭐ Drop your $ETH address here 👇 https://t.co/gdqtWmAU8x https://t.co/K4q6ZKTvYg	2619.0	RT @chainlinkangel: The exclusive "Hodl Forever (Chainlink) collectibles. This piece of art will only ever have 111 replicas. Made by @ch…	54.0	True	full
528546	528546	60436a8767983600384aff98	2021-03-06 11:41:54	[]	[]	Sat Mar 06 11:01:11 +0000 2021	[{"text":"coronavirus","indices":[112,124]},{"text":"COVID19","indices":[125,133]},{"text":"2019ncov","indices":[134,143]}]	[{"url":"https://t.co/2b0dspglsM","expanded_url":"http://link.paperbirds.me/Rv519B","display_url":"link.paperbirds.me/Rv519B","indices":[88,111]}]	New article: Perspectives on glucocorticoid treatment for COVID-19: a systematic review https://t.co/2b0dspglsM #coronavirus #COVID19 #2019ncov https://t.co/2ibDiNt8wz	132.0	RT @PaperbirdsH: New article: Perspectives on glucocorticoid treatment for COVID-19: a systematic review https://t.co/2b0dspglsM #coronavir…	5281.0	True	full
528547	528547	60436a8767983600384affa6	2021-03-06 11:41:54	[]	[]	Thu Mar 04 13:18:13 +0000 2021	[]	[{"url":"https://t.co/ufTKwsnnq0","expanded_url":"https://www.businessinsider.com/gorilla-troop-san-diego-zoo-vaccinated-against-coronavirus-2021-3","display_url":"businessinsider.com/gorilla-troop-…","indices":[175,198]}]	Great apes at the @sandiegozoo are the first non-humans to receive a COVID-19 vaccine. The news comes after eight gorillas at the zoo tested positive for COVID-19 in January. https://t.co/ufTKwsnnq0 https://t.co/BaasfaFKcm	41864.0	RT @SciInsider: Great apes at the @sandiegozoo are the first non-humans to receive a COVID-19 vaccine. The news comes after eight gorillas…	1233.0	True	full
528548	528548	60436a8767983600384affb4	2021-03-06 11:41:54	[]	[]	Fri Mar 05 11:35:10 +0000 2021	[]	[{"url":"https://t.co/G3C5NkGCAH","expanded_url":"https://covid.joinzoe.com/post/skin-rash-covid","display_url":"covid.joinzoe.com/post/skin-rash…","indices":[131,154]}]	I haven't seen much about this in the news. Up to 20% of people infected with CV-19 have only one symptom - which is a skin rash. https://t.co/G3C5NkGCAH	1580.0	RT @slorxx41: I haven't seen much about this in the news. Up to 20% of people infected with CV-19 have only one symptom - which is a skin r…	14269.0	True	full
528549	528549	60436a8767983600384affca	2021-03-06 11:41:54	[]	[]	Sat Mar 06 03:33:02 +0000 2021	[]	[{"url":"https://t.co/X7EF9rtvb4","expanded_url":"https://link.medium.com/IL1ILVKxoeb","display_url":"link.medium.com/IL1ILVKxoeb","indices":[161,184]}]	“Until fighting the empire’s propaganda engine becomes the agenda the left focuses the bulk of its energy on, none of its other agendas will ever come to pass.” https://t.co/X7EF9rtvb4	658.0	RT @JohnMcC61971366: “Until fighting the empire’s propaganda engine becomes the agenda the left focuses the bulk of its energy on, none of…	4423.0	True	full
528550	528550	60436a8767983600384affd0	2021-03-06 11:41:54	[]	[]	Sat Mar 06 10:05:17 +0000 2021	[]	[{"url":"https://t.co/DqXQMDb1py","expanded_url":"https://medicalxpress.com/news/2021-03-countries-drug-companies-vaccine-know-how.html","display_url":"medicalxpress.com/news/2021-03-c…","indices":[217,240]}]	Countries are calling on drug companies to share their vaccine know-how. Even tho that knowledge belongs to Big Pharma, countries across Africa &amp; SE Asia say we're in a pandemic &amp; patent data should be shared https://t.co/DqXQMDb1py	5776.0	RT @DelthiaRicks: Countries are calling on drug companies to share their vaccine know-how. Even tho that knowledge belongs to Big Pharma, c…	1785.0	True	full
528551	528551	60436a8867983600384afff0	2021-03-06 11:41:55	[]	[]	Sat Mar 06 03:53:10 +0000 2021	[]	[{"url":"https://t.co/63UoO9farD","expanded_url":"https://www.wsj.com/articles/vindication-for-ron-desantis-11614986751","display_url":"wsj.com/articles/vindi…","indices":[153,176]}]	“The Sunshine State appears to have weathered the pandemic better than others like New York and California, which stayed locked down harder and longer.” https://t.co/63UoO9farD	10089.0	RT @EWoodhouse7: “The Sunshine State appears to have weathered the pandemic better than others like New York and California, which stayed l…	163.0	True	full
528552	528552	60436a8867983600384afff8	2021-03-06 11:41:55	[]	[]	Sat Mar 06 07:21:58 +0000 2021	[]	[{"url":"https://t.co/WCTOqOFMGY","expanded_url":"https://www.lefigaro.fr/culture/covid-19-une-etude-allemande-montre-que-le-musee-est-moins-dangereux-qu-un-supermarche-20210305","display_url":"lefigaro.fr/culture/covid-…","indices":[196,219]}]	Une étude montre que les risques de transmission dans les lieux culturels (cinéma, musée, salle de spectacle) seraient bien inférieurs à ceux observés dans un supermarché, un train ou une école : https://t.co/WCTOqOFMGY	6865.0	RT @GuillaumeBarucq: Une étude montre que les risques de transmission dans les lieux culturels (cinéma, musée, salle de spectacle) seraient…	195.0	True	full
528553	528553	60436a8867983600384b001c	2021-03-06 11:41:55	[]	[]	Fri Mar 05 16:30:51 +0000 2021	[]	[{"url":"https://t.co/upFihIB9nh","expanded_url":"http://change.org","display_url":"change.org","indices":[164,187]}]	Activists in Germany are urging Bayern3 to air an episode with Asian-Germans to talk about anti-Asian hate that has reached epidemic proportions. More info on this https://t.co/upFihIB9nh petition. (German translators, please let me know if I got any of this incorrect.)	60643.0	RT @GoAwayWithJae: Activists in Germany are urging Bayern3 to air an episode with Asian-Germans to talk about anti-Asian hate that has reac…	40.0	True	full
528554	528554	60436a8967983600384b0028	2021-03-06 11:41:55	[]	[]	Sat Mar 06 11:39:53 +0000 2021	[]	[{"url":"https://t.co/zIpaIXCah4","expanded_url":"http://UnionCountyHoops.com","display_url":"UnionCountyHoops.com","indices":[19,42]},{"url":"https://t.co/zIpaIXCah4","expanded_url":"http://UnionCountyHoops.com","display_url":"UnionCountyHoops.com","indices":[147,170]}]	IT'S GAME DAY--The https://t.co/zIpaIXCah4's Game of the Week STATE CHAMPIONSHIP EDITION-Weddington vs Northwood at Tune in LIVE TODAY at 10:15 am https://t.co/zIpaIXCah4’s Game of the Week! @WHSWarriors @mgelling4977 @JeremyHFord @rccarsner3	2672.0	RT @UCHOOPS: IT'S GAME DAY--The https://t.co/zIpaIXCah4's Game of the Week STATE CHAMPIONSHIP EDITION-Weddington vs Northwood at Tune in LI…	77.0	True	full
528555	528555	60436a8967983600384b002a	2021-03-06 11:41:55	[]	[]	Fri Mar 05 18:08:54 +0000 2021	[]	[{"url":"https://t.co/LDrhJQoFnT","expanded_url":"http://qrgo.page.link/etnQQ","display_url":"qrgo.page.link/etnQQ","indices":[257,280]}]	وكالة الجامعة لشطر الطالبات تستضيف سعادة د. حنان بلخي، مساعدة المدير العام لمنظمة الصحة العالمية لشؤون مقاومة المضادات الحيوية في لقاء مهم بعنوان: لقاح كوفيد 19، العودة إلى الحياة الطبيعية، وذلك يوم الاثنين 8 مارس 2021م عند السابعة مساءً على الرابط الآتي: https://t.co/LDrhJQoFnT https://t.co/766kbeCPfB	91198.0	RT @KSAU_HS: وكالة الجامعة لشطر الطالبات تستضيف سعادة د. حنان بلخي، مساعدة المدير العام لمنظمة الصحة العالمية لشؤون مقاومة المضادات الحيوية…	61.0	True	full
528556	528556	60436a8967983600384b003a	2021-03-06 11:41:55	[]	[]	Fri Mar 05 16:56:06 +0000 2021	[]	[{"url":"https://t.co/miiYdjsSyN","expanded_url":"https://www.theguardian.com/commentisfree/2021/mar/05/boris-johnson-clap-patients-pay-offer?CMP=Share_iOSApp_Other","display_url":"theguardian.com/commentisfree/…","indices":[178,201]}]	My piece on the absolute hypocrisy of this government’s 1% pay ‘rise’ for NHS staff. Nearly 1000 health and care staff have lost their lives to Covid. Anger doesn’t come close 😔 https://t.co/miiYdjsSyN	189254.0	RT @doctor_oxford: My piece on the absolute hypocrisy of this government’s 1% pay ‘rise’ for NHS staff. Nearly 1000 health and care staff h…	2048.0	True	full
528557	528557	60436a8967983600384b0076	2021-03-06 11:41:56	[{"text":"solosiessi","indices":[34,45]}]	[{"url":"https://t.co/uAnOuXGfnR","expanded_url":"https://twitter.com/lauestevaa/status/1350851465477283844?s=19","display_url":"twitter.com/lauestevaa/sta…","indices":[171,194]}]		[]	[]			@VickyRosell en relación a la ley #solosiessi parece interesante este caso en Mallorca, en la que un abuso de poder… https://t.co/sZbVrEbin4	47.0	True	full
528558	528558	60436a8967983600384b007a	2021-03-06 11:41:56	[]	[{"url":"https://t.co/p5TX01QQ7F","expanded_url":"https://www.bbc.co.uk/programmes/b03hmgz2","display_url":"bbc.co.uk/programmes/b03…","indices":[177,200]}]		[]	[]			@alicecbennett I URGE you to use BOB for its most important purpose: watching this incredible documentary about a f… https://t.co/ZlvuDwLDcG	1941.0	True	full
528559	528559	60436a8967983600384b0082	2021-03-06 11:41:56	[{"text":"5G","indices":[83,86]},{"text":"realworldspeeds","indices":[87,103]},{"text":"attemployee","indices":[104,116]},{"text":"ookla","indices":[117,123]},{"text":"iPhone12ProMax","indices":[124,139]},{"text":"crowdsourced","indices":[140,153]}]	[{"url":"https://t.co/GGFfzARauW","expanded_url":"https://www.rcrwireless.com/20210122/analyst-angle/kagan-att-has-the-fastest-5g-network-says-ookla/amp","display_url":"rcrwireless.com/20210122/analy…","indices":[59,82]}]		[]	[]			How are your connections holding up during the pandemic? https://t.co/GGFfzARauW #5G #realworldspeeds… https://t.co/V7vJhg4RpS	60.0	True	full
528560	528560	60436a8967983600384b0084	2021-03-06 11:41:56	[]	[]	Fri Mar 05 01:33:23 +0000 2021	[]	[{"url":"https://t.co/tVHA4h3s3C","expanded_url":"https://n.news.naver.com/entertain/now/article/144/0000721764","display_url":"n.news.naver.com/entertain/now/…","indices":[200,223]}]	[UPDATE] Brave Entertainment confirms that Brave Girls will perform ‘Rollin’ on music shows starting next week Apart from music shows, they will also be appearing on variety and radio shows Source: https://t.co/tVHA4h3s3C https://t.co/o1JuDYbjnt	364344.0	RT @theseoulstory: [UPDATE] Brave Entertainment confirms that Brave Girls will perform ‘Rollin’ on music shows starting next week Apart fr…	38.0	True	full
528561	528561	60436a8a67983600384b009c	2021-03-06 11:41:57	[]	[]	Fri Mar 05 11:48:38 +0000 2021	[{"text":"5Mar","indices":[92,97]},{"text":"FANB","indices":[98,103]},{"text":"GNB","indices":[104,108]},{"text":"ChavezAhoraySiempre","indices":[109,129]},{"text":"ChavezViveEnLaFANB","indices":[130,149]}]	[{"url":"https://t.co/IfNVKgApbF","expanded_url":"https://www.vtv.gob.ve/fanb-ratifica-soberania-venezuela-defensa-espacios-geograficos/","display_url":"vtv.gob.ve/fanb-ratifica-…","indices":[183,206]}]	FANB ratifica soberanía de Venezuela para ejercer la defensa de sus espacios geográficos. #5Mar #FANB #GNB #ChavezAhoraySiempre #ChavezViveEnLaFANB .@NicolasMaduro .@cmdtegralgnb https://t.co/IfNVKgApbF https://t.co/nykQhr6zJU	1996.0	RT @GNBGDJuvenal: FANB ratifica soberanía de Venezuela para ejercer la defensa de sus espacios geográficos. #5Mar #FANB #GNB #ChavezAhora…	9.0	True	full
528562	528562	60436a8a67983600384b00a2	2021-03-06 11:41:57	[]	[]	Fri Mar 05 23:13:40 +0000 2021	[]	[{"url":"https://t.co/JL7ZHRc3RW","expanded_url":"https://www.nytimes.com/2021/03/05/opinion/us-covid-black-people.html","display_url":"nytimes.com/2021/03/05/opi…","indices":[257,280]}]	I've been wanting to scream this from the top of my lungs for a while: STOP CALLING BLACK PEOPLE VACCINE HESITANT But now, I can also say, read why in my first ever article in @nytimes!!!!!!!!!!!!!!!!!!!!!! Short thread (with less exclamation marks lol) https://t.co/JL7ZHRc3RW	35695.0	RT @RheaBoydMD: I've been wanting to scream this from the top of my lungs for a while: STOP CALLING BLACK PEOPLE VACCINE HESITANT But now,…	5571.0	True	full
528563	528563	60436a8a67983600384b00cc	2021-03-06 11:41:57	[]	[]	Fri Mar 05 12:36:51 +0000 2021	[]	[{"url":"https://t.co/5rbxsbunGG","expanded_url":"https://www.washingtonpost.com/opinions/biden-is-showing-the-world-that-us-government-can-work-again/2021/03/04/2cf54be2-7d27-11eb-85cd-9b7fa90c8873_story.html","display_url":"washingtonpost.com/opinions/biden…","indices":[241,264]}]	.@FareedZakaria: "The Biden presidency is still in its early days, but it is not too soon to point to its most impressive accomplishment...Biden is demonstrating to Americans and to the world that the U.S. government can, once again, work." https://t.co/5rbxsbunGG	57666.0	RT @AndrewBatesNC: .@FareedZakaria: "The Biden presidency is still in its early days, but it is not too soon to point to its most impressiv…	136.0	True	full
528564	528564	60436a8b67983600384b00e6	2021-03-06 11:41:57	[]	[]	Sat Mar 06 10:41:44 +0000 2021	[]	[{"url":"https://t.co/CFGrlrs4lj","expanded_url":"https://instagram.com/dayanemelloreal?igshid=h7xmpplemosz","display_url":"instagram.com/dayanemellorea…","indices":[114,137]}]	E depois do Verissimo terá Live (Direta) no IG da DAYANE MELLO . Sigam o IG da Rainha. (Staff) 19:30 🇮🇹 15:30 🇧🇷 https://t.co/CFGrlrs4lj https://t.co/P506ZYMX6F	36617.0	RT @daymelloreal: E depois do Verissimo terá Live (Direta) no IG da DAYANE MELLO . Sigam o IG da Rainha. (Staff) 19:30 🇮🇹 15:30 🇧🇷 https:/…	128.0	True	full
528565	528565	60436a8b67983600384b00ec	2021-03-06 11:41:57	[{"text":"Free","indices":[0,5]}]	[{"url":"https://t.co/AwekVYE6Q1","expanded_url":"https://inokv.com/epidemic-lotteryDraw-refer?userId=156620040454188146&activityNo=luckDraw","display_url":"inokv.com/epidemic-lotte…","indices":[123,146]}]		[]	[]			#Free Lucky Draw me and win Iphone12 Pro &amp; MacBook Pro 13.3# 💥Prizes: Iphone 12 Pro, MacBook Pro 13.3 , ₦500 , etc… https://t.co/pI7k2HXPGf	4043.0	True	full
528566	528566	60436a8b67983600384b00f0	2021-03-06 11:41:57	[]	[{"url":"https://t.co/L1lV73eV6l","expanded_url":"https://ja.ma/2Ots7L3","display_url":"ja.ma/2Ots7L3","indices":[72,95]}]		[]	[]			Outcomes and Mortality Among Adults With COVID-19 at US Medical Centers https://t.co/L1lV73eV6l via… https://t.co/hk9gWwSlmr	651.0	True	full
528567	528567	60436a8b67983600384b00f6	2021-03-06 11:41:58	[]	[]	Sat Mar 06 11:40:54 +0000 2021	[{"text":"twexit","indices":[0,7]}]	[{"url":"https://t.co/OUZEON93ak","expanded_url":"https://gab.com/JVSantacreu/posts/105842649440492340","display_url":"gab.com/JVSantacreu/po…","indices":[236,259]}]	#twexit @JVSantacreu ¿Sigues en Twitter alimentando a tu enemigo? - Hoy leía esta aberrante noticia, una más: “Los ayuntamientos plantean cambiar sus normativas... @vox_es @Santi_ABASCAL Leer más en Gab que aquí censuran y manipulan - https://t.co/OUZEON93ak -	20195.0	RT @pasaloydivulga: #twexit @JVSantacreu ¿Sigues en Twitter alimentando a tu enemigo? - Hoy leía esta aberrante noticia, una más: “Los ayun…	1198.0	True	full
528568	528568	60436a8b67983600384b0104	2021-03-06 11:41:57	[{"text":"fungalnail","indices":[33,44]},{"text":"dermatologist","indices":[68,82]},{"text":"fungalnailinfection","indices":[227,247]},{"text":"nailinfection","indices":[248,262]},{"text":"nailcare","indices":[263,272]},{"text":"healthcare","indices":[273,284]}]	[{"url":"https://t.co/VG67VTjOQ7","expanded_url":"https://drgalen.org/doctors/?g=dermatologist","display_url":"drgalen.org/doctors/?g=der…","indices":[202,225]}]		[]	[]			Here to know the tips to prevent #fungalnail infection Consult our #dermatologist online at an affordable cost &amp; f… https://t.co/cX7Xf9WI3g	1062.0	True	full
528569	528569	60436a8b67983600384b0110	2021-03-06 11:41:58	[]	[]	Sat Mar 06 09:55:45 +0000 2021	[]	[{"url":"https://t.co/pzIVlC5fwm","expanded_url":"https://iwt.ie/category/shaping-new-mountains/","display_url":"iwt.ie/category/shapi…","indices":[231,254]},{"url":"https://t.co/PIGgic76MK","expanded_url":"https://www.irishtimes.com/news/environment/another-life-the-hardy-alder-relishes-getting-its-feet-wet-on-river-banks-1.4493962","display_url":"irishtimes.com/news/environme…","indices":[257,2…	"In a most engaging podcast Padraic Fogarty of the Irish Wildlife Trust conjures hopes of a “Wild Atlantic Rainforest”, stretching from Macroom in Co Cork to the westernmost peninsulas of Cork &amp; Kerry" 🌳 All episodes so far 👇 https://t.co/pzIVlC5fwm 👆 https://t.co/PIGgic76MK	8314.0	RT @whittledaway: "In a most engaging podcast Padraic Fogarty of the Irish Wildlife Trust conjures hopes of a “Wild Atlantic Rainforest”, s…	945.0	True	full
528570	528570	60436a8b67983600384b0126	2021-03-06 11:41:58	[]	[]	Thu Mar 04 15:28:17 +0000 2021	[]	[{"url":"https://t.co/pLxPnvvzBD","expanded_url":"https://tyt.com/stories/4vZLCHuQrYE4uKagy0oyMA/26dKy4vZXZLpETF3rbg6td","display_url":"tyt.com/stories/4vZLCH…","indices":[250,273]}]	While Democrats are fighting to raise the minimum wage to $15/hour, @Sen_JoeManchin says he opposes it. But he won't say whether he has a vested interest in doing so. Turns out, he has a stake in at least one company that pays less than $15/hour. https://t.co/pLxPnvvzBD	9916.0	RT @jtlarsen: While Democrats are fighting to raise the minimum wage to $15/hour, @Sen_JoeManchin says he opposes it. But he won't say whe…	8028.0	True	full
528571	528571	60436a8b67983600384b0128	2021-03-06 11:41:58	[]	[]	Sat Mar 06 10:27:45 +0000 2021	[]	[{"url":"https://t.co/iumUEsnIM5","expanded_url":"http://chng.it/YZHYPyLP","display_url":"chng.it/YZHYPyLP","indices":[243,266]}]	For @HSELive/ @NDTP_HSE to remove these posts in the current pandemic is foolhardy, to say the least. Whilst we are assuredly short of consultants, we also lack trainees. Minister Stephen Donnelly: Retain 300 Jobs for Newly-Qualified Doctors https://t.co/iumUEsnIM5 via @Change	2272.0	RT @PKPlunkett: For @HSELive/ @NDTP_HSE to remove these posts in the current pandemic is foolhardy, to say the least. Whilst we are assure…	699.0	True	full
[truncated: 131,427 more rows]
