# Supplementary material for: Low credibility URL sharing on Twitter during reporting linking rare blood clots with the Oxford/AstraZeneca COVID-19 vaccine
Source: PLoS One. 2024 Jan 19;19(1):e0296444. doi: 10.1371/journal.pone.0296444 (PMC10798519; doi:10.1371/journal.pone.0296444)
Supplement: S6 File — (CSV) [file pone.0296444.s008.csv]

	Unnamed: 0	_id	created_at	extended_tweet.entities.hashtags	URL	retweeted_status.created_at	retweeted_status.extended_tweet.entities.hashtags	RTURL	retweeted_status.extended_tweet.full_text	retweeted_status.user.followers_count	text	user.followers_count	indicator	origin
660000	660000	60446b4af511ef00388fc597	2021-03-07 05:57:25	[]	[]	Sat Mar 06 14:57:13 +0000 2021	[]	[{"url":"https://t.co/F9NAl6dazY","expanded_url":"http://instagram.com/tv/CL-feBDAict","display_url":"instagram.com/tv/CL-feBDAict","indices":[219,242]}]	y’all’s favorite HBO show about Black ppl, Cthulhu and sundown towns (Yes its LC) participated in Black face, and colorism while BLACK actors watched it happen. Gotta watch this whole video on Instagram because wow. https://t.co/F9NAl6dazY…	28561.0	RT @ValerieComplex: y’all’s favorite HBO show about Black ppl, Cthulhu and sundown towns (Yes its LC) participated in Black face, and color…	46.0	True	full
660001	660001	60446b4af511ef00388fc5a5	2021-03-07 05:57:25	[]	[]	Sun Mar 07 05:17:59 +0000 2021	[]	[{"url":"https://t.co/qrl2stGUra","expanded_url":"https://www1.folha.uol.com.br/equilibrioesaude/2021/03/brasil-da-pandemia-e-uma-camara-de-gas-dizem-religiosos-e-intelectuais-em-carta-aberta-sobre-boslonaro.shtml","display_url":"www1.folha.uol.com.br/equilibrioesau…","indices":[228,251]}]	Brasil da pandemia é uma câmara de gás, dizem religiosos e intelectuais em carta aberta sobre Bolsonaro. Uma das virtudes do documento é indagar se instituições chegaram mesma ao limite, reatando-nos apenas a terra dos mortos. https://t.co/qrl2stGUra	977039.0	RT @reinaldoazevedo: Brasil da pandemia é uma câmara de gás, dizem religiosos e intelectuais em carta aberta sobre Bolsonaro. Uma das virtu…	14.0	True	full
660002	660002	60446b4bf511ef00388fc5f5	2021-03-07 05:57:26	[]	[]	Sun Mar 07 03:55:22 +0000 2021	[]	[{"url":"https://t.co/JrXOQ6cw2I","expanded_url":"https://m.thewire.in/article/media/an-annotated-guide-to-the-modi-governments-tool-kit-for-managing-the-media","display_url":"m.thewire.in/article/media/…","indices":[166,189]}]	We ploughed through the Group of Ministers report to produce an annotated reading guide to its contents. Here’s a sample. Click on the link to read the whole thing. https://t.co/JrXOQ6cw2I https://t.co/CMEZfeK3sY	620022.0	RT @svaradarajan: We ploughed through the Group of Ministers report to produce an annotated reading guide to its contents. Here’s a sample…	33.0	True	full
660003	660003	60446b4cf511ef00388fc619	2021-03-07 05:57:27	[]	[]	Sun Mar 07 05:57:10 +0000 2021	[{"text":"Nepal","indices":[35,41]},{"text":"UKaid","indices":[219,225]}]	[{"url":"https://t.co/VqnllqMulk","expanded_url":"https://twitter.com/nicolapollittuk/status/1368439771765346304","display_url":"twitter.com/nicolapollittu…","indices":[237,260]}]	Great to have @covaxxvaccine reach #Nepal today. Its really important THT vaccines reach as many Nepalis as possible. We’re working with the Government of Nepal’s @mohpnep to rollout the vaccines across the country. . #UKaid @FCDOGovUK https://t.co/VqnllqMulk	34087.0	RT @UKinNepal: Great to have @covaxxvaccine reach #Nepal today. Its really important THT vaccines reach as many Nepalis as possible. We’re…	936.0	True	full
660004	660004	60446b4cf511ef00388fc61f	2021-03-07 05:57:27	[]	[]	Sat Mar 06 15:50:03 +0000 2021	[]	[{"url":"https://t.co/J3jxkrWUDy","expanded_url":"http://ow.ly/BnZB50DRNSQ","display_url":"ow.ly/BnZB50DRNSQ","indices":[210,233]}]	This most luxurious mask contains the world’s rarest bee venom and only 500 are made annually. Known as the “facelift in a jar” it targets signs of tiredness and ageing, leaving you looking your beautiful best https://t.co/J3jxkrWUDy https://t.co/FlUiEsiba8	27821.0	RT @heavenskincare: This most luxurious mask contains the world’s rarest bee venom and only 500 are made annually. Known as the “facelift i…	324.0	True	full
660005	660005	60446b4cf511ef00388fc621	2021-03-07 05:57:27	[]	[{"url":"https://t.co/mGNOvf3g3D","expanded_url":"https://www.atsdr.cdc.gov/es/phs/es_phs160.html","display_url":"atsdr.cdc.gov/es/phs/es_phs1…","indices":[112,135]},{"url":"https://t.co/VRWWlPF8HU","expanded_url":"https://unamglobal.unam.mx/comprobado-por-la-ciencia-el-dioxido-de-cloro-es-toxico/","display_url":"unamglobal.unam.mx/comprobado-por…","indices":[137,160]},{"url":"https://t.co/Fw6Khj…		[]	[]			@ElComunicador99 @EriMochizuki Has caído víctima de una secta. Los estudios que existen indican que es tóxico:… https://t.co/p1UM3Vad3n	1.0	True	full
660006	660006	60446b4df511ef00388fc655	2021-03-07 05:57:27	[]	[{"url":"https://t.co/RaOPYLIj06","expanded_url":"https://curiouscat.qa/plushyeolsales/post/1188904256","display_url":"curiouscat.qa/plushyeolsales…","indices":[171,194]}]		[]	[]			I would love if you’d terrorize my tl 🥰 — i dont think y’all really want me to 👁👄👁 i terrorize the gc 24/7 and its… https://t.co/zMUtK2L2WR	730.0	True	full
660007	660007	60446b4df511ef00388fc661	2021-03-07 05:57:28	[]	[]	Sat Mar 06 21:54:22 +0000 2021	[{"text":"AmericanRescuePlan","indices":[4,23]},{"text":"DemCast","indices":[152,160]}]	[{"url":"https://t.co/TQrJicGL1c","expanded_url":"https://www.huffpost.com/entry/senate-democratic-covid-relief-bill-progressive_n_6043d35fc5b60208555eeffb","display_url":"huffpost.com/entry/senate-d…","indices":[231,254]}]	The #AmericanRescuePlan could cut child poverty in HALF! This is a HUGE WIN! No, we didn't get every single thing, but it's a giant step forward. #DemCast Progressives Should Be Celebrating The Senate's COVID-19 Relief Bill https://t.co/TQrJicGL1c	47591.0	RT @JCTheResistance: The #AmericanRescuePlan could cut child poverty in HALF! This is a HUGE WIN! No, we didn't get every single thing,…	94.0	True	full
660008	660008	60446b4df511ef00388fc675	2021-03-07 05:57:28	[]	[]	Sun Mar 07 04:30:31 +0000 2021	[]	[{"url":"https://t.co/poWats4Bnh","expanded_url":"https://www.nytimes.com/2021/03/05/technology/covid-vaccine-syringes-factory.html?referringSource=articleShare","display_url":"nytimes.com/2021/03/05/tec…","indices":[173,196]}]	Another “world’s largest” accolade for India as it plays a global leadership role in vaccinating the pandemic away! ⁦@narendramodi⁩ ⁦@PMOIndia⁩ ⁦@NITIAayog⁩ ⁦@investindia⁩ https://t.co/poWats4Bnh	1572152.0	RT @kiranshaw: Another “world’s largest” accolade for India as it plays a global leadership role in vaccinating the pandemic away! ⁦@narend…	202.0	True	full
660009	660009	60446b4df511ef00388fc679	2021-03-07 05:57:28	[]	[]	Sun Mar 07 03:49:22 +0000 2021	[]	[{"url":"https://t.co/JCJLuoXnYB","expanded_url":"https://www1.folha.uol.com.br/equilibrioesaude/2021/03/com-novo-recorde-brasil-bate-mais-de-10-mil-mortes-por-covid-19-em-sete-dias.shtml","display_url":"www1.folha.uol.com.br/equilibrioesau…","indices":[238,261]}]	Precisamos descobrir qual é a meta de cadáveres que Jair Bolsonaro prometeu ao demônio. 500 mil, 600 mil, um milhão? Com novo recorde, Brasil bate mais de 10 mil mortes por Covid-19 em sete dias - 06/03/2021 - Equilíbrio e Saúde - Folha https://t.co/JCJLuoXnYB	977039.0	RT @reinaldoazevedo: Precisamos descobrir qual é a meta de cadáveres que Jair Bolsonaro prometeu ao demônio. 500 mil, 600 mil, um milhão?…	51.0	True	full
660010	660010	60446b4ef511ef00388fc6af	2021-03-07 05:57:29	[]	[]	Sun Mar 07 00:19:42 +0000 2021	[]	[{"url":"https://t.co/rIJd3qX02d","expanded_url":"https://trib.al/0yieQ0m","display_url":"trib.al/0yieQ0m","indices":[136,159]}]	A $29 million program has been launched to help support essential workers and first responders during the ongoing coronavirus pandemic. https://t.co/rIJd3qX02d	83673.0	RT @WTEN: A $29 million program has been launched to help support essential workers and first responders during the ongoing coronavirus pan…	74.0	True	full
660011	660011	60446b4ef511ef00388fc6c3	2021-03-07 05:57:29	[]	[]	Sat Mar 06 17:28:59 +0000 2021	[]	[{"url":"https://t.co/Nn8rnVXgef","expanded_url":"https://www.vox.com/2021/1/6/22215728/senate-anti-democratic-one-number-raphael-warnock-jon-ossoff-georgia-runoffs","display_url":"vox.com/2021/1/6/22215…","indices":[139,162]}]	For the record, the senators who voted for the Covid relief bill represent 41,915,580 more people than the senators who voted against it. https://t.co/Nn8rnVXgef	91777.0	RT @imillhiser: For the record, the senators who voted for the Covid relief bill represent 41,915,580 more people than the senators who vot…	779.0	True	full
660012	660012	60446b4ef511ef00388fc6cf	2021-03-07 05:57:29	[]	[]	Sun Mar 07 03:13:24 +0000 2021	[{"text":"wearecoming","indices":[0,12]}]	[{"url":"https://t.co/v0dNkgzm49","expanded_url":"https://teamaustralia21.org/lies-about-the-magnitude-of-this-pandemic/","display_url":"teamaustralia21.org/lies-about-the…","indices":[159,182]}]	#wearecoming The killer charts that I'll plaster all over Australia and KILL THE LIES OF THE CROOKED LIBERAL AND LABOR PARTIES. WE ARE COMING, YOU CROOKS!! https://t.co/v0dNkgzm49	8049.0	RT @sabhlok: #wearecoming The killer charts that I'll plaster all over Australia and KILL THE LIES OF THE CROOKED LIBERAL AND LABOR PARTIE…	1410.0	True	full
660013	660013	60446b4ef511ef00388fc6d9	2021-03-07 05:57:29	[]	[]	Sat Mar 06 20:43:39 +0000 2021	[{"text":"COVID19","indices":[56,64]}]	[{"url":"https://t.co/JzmHofIZ3B","expanded_url":"https://threadreaderapp.com/thread/1368148998985560071.html","display_url":"threadreaderapp.com/thread/1368148…","indices":[109,132]}]	@loverofliberals Hello, here is your unroll: HORRIFYING #COVID19 death curve in one of wealthiest cities in… https://t.co/JzmHofIZ3B Share this if you think it's interesting. 🤖	451092.0	RT @threadreaderapp: @loverofliberals Hello, here is your unroll: HORRIFYING #COVID19 death curve in one of wealthiest cities in… https://t…	197.0	True	full
660014	660014	60446b4ff511ef00388fc70d	2021-03-07 05:57:30	[]	[]	Sun Mar 07 04:00:18 +0000 2021	[{"text":"LoMásVisto","indices":[0,11]},{"text":"SinCensuraNocturno","indices":[15,34]}]	[{"url":"https://t.co/8xfI9Tuu5g","expanded_url":"https://youtu.be/Gbh1VlV2wTA","display_url":"youtu.be/Gbh1VlV2wTA","indices":[150,173]}]	#LoMásVisto En #SinCensuraNocturno preparamos esta mesa de discusión para analizar el caso de @fgcabezadevaca y sus amigos los gobernadores rebeldes. https://t.co/8xfI9Tuu5g	354735.0	RT @_VicenteSerrano: #LoMásVisto En #SinCensuraNocturno preparamos esta mesa de discusión para analizar el caso de @fgcabezadevaca y sus am…	68.0	True	full
660015	660015	60446b4ff511ef00388fc719	2021-03-07 05:57:30	[]	[{"url":"https://t.co/MPVRjhhyqk","expanded_url":"http://twitch.tv/ladiesofdnd","display_url":"twitch.tv/ladiesofdnd","indices":[128,151]}]		[]	[]			The overlays are set the sponsors are prepared- the players have characters and the dms have story :) its go time a… https://t.co/OjIZmKYNPh	205.0	True	full
660016	660016	60446b4ff511ef00388fc71b	2021-03-07 05:57:30	[]	[]	Sun Mar 07 03:41:08 +0000 2021	[]	[{"url":"https://t.co/D7O8V7bAax","expanded_url":"https://trib.al/IRL8rUs","display_url":"trib.al/IRL8rUs","indices":[253,276]}]	"Demonstrators in the city of Monywa poured cans of beer over their feet and those of passers-by to show their contempt for the brewery’s owners — the military." Like many military businesses, Myanmar Beer has has seen its sales plummet since the coup. https://t.co/D7O8V7bAax https://t.co/tKSGG0dYjf	432727.0	RT @KenRoth: "Demonstrators in the city of Monywa poured cans of beer over their feet and those of passers-by to show their contempt for th…	92.0	True	full
660017	660017	60446b4ff511ef00388fc729	2021-03-07 05:57:30	[]	[]	Sun Mar 07 05:33:47 +0000 2021	[]	[{"url":"https://t.co/7vMSfeHXcx","expanded_url":"https://twitter.com/kamath_nandini/status/1312389986189156352","display_url":"twitter.com/kamath_nandini…","indices":[276,299]}]	I am glad that Africa too is waking up to its systematic depiction as a place that needs to be "saved" by the West through some overt/covert colonization. Always remember that the East India Company's brutalities in India was justified by "left-liberals" from JS Mill to Marx https://t.co/7vMSfeHXcx	111643.0	RT @sanjeevsanyal: I am glad that Africa too is waking up to its systematic depiction as a place that needs to be "saved" by the West throu…	141.0	True	full
660018	660018	60446b4ff511ef00388fc751	2021-03-07 05:57:30	[]	[]	Thu Mar 04 13:02:36 +0000 2021	[{"text":"DevexSeries","indices":[151,163]},{"text":"ResilientCities","indices":[167,183]}]	[{"url":"https://t.co/SlEaVxZe17","expanded_url":"https://www.devex.com/news/opinion-applying-a-systems-approach-to-resilience-building-99231","display_url":"devex.com/news/opinion-a…","indices":[202,225]}]	GOAL describes its innovations in applying a systems approach to build resilience and introduces the Resilience for Social Systems, or R4S, approach. #DevexSeries on #ResilientCities with @GOAL_Global https://t.co/SlEaVxZe17	98419.0	RT @devex: GOAL describes its innovations in applying a systems approach to build resilience and introduces the Resilience for Social Syste…	1059.0	True	full
660019	660019	60446b50f511ef00388fc75f	2021-03-07 05:57:31	[{"text":"EveryoneIn","indices":[224,235]}]	[{"url":"https://t.co/oRViF6trgm","expanded_url":"https://everyoneinla.org/petition/rent-forgiveness/","display_url":"everyoneinla.org/petition/rent-…","indices":[200,223]}]		[]	[]			The economic impact of the pandemic is almost impossible to imagine. Our elected leaders must act quickly to help f… https://t.co/eYQ9r80BdF	5.0	True	full
660020	660020	60446b50f511ef00388fc763	2021-03-07 05:57:31	[]	[]	Fri Mar 05 18:42:48 +0000 2021	[]	[{"url":"https://t.co/FjQzXW49GN","expanded_url":"http://www.nyc.gov/vaccinejobs","display_url":"nyc.gov/vaccinejobs","indices":[212,235]}]	NYC's vaccine effort is hiring! We're hiring 2,000 New Yorkers to work on City-run vaccination efforts as part of the Vaccine for All Corps. No healthcare experience is required for many positions. Apply here: https://t.co/FjQzXW49GN And spread the word.	1594.0	RT @jbray1027: NYC's vaccine effort is hiring! We're hiring 2,000 New Yorkers to work on City-run vaccination efforts as part of the Vacci…	38.0	True	full
660021	660021	60446b50f511ef00388fc781	2021-03-07 05:57:31	[]	[]	Sun Mar 07 05:03:23 +0000 2021	[{"text":"Fly","indices":[27,31]},{"text":"ShehnaazGill","indices":[236,249]}]	[{"url":"https://t.co/xqRCX23kvw","expanded_url":"https://www.youtube.com/watch?v=yz95mLpz5Bs&ab_channel=SonyMusicIndia","display_url":"youtube.com/watch?v=yz95mL…","indices":[252,275]}]	Hope you all are streaming #Fly Trending Number 5 in India &amp; Number 19 Worldwide with 13,241,529 views. Its Sunday today please give your best and stream for Shehnaaz Gill &amp; Team who worked hard to shoot in difficult conditions #ShehnaazGill 🔗https://t.co/xqRCX23kvw https://t.co/ooBw0xTEl1	886.0	RT @Itsmemariyu: Hope you all are streaming #Fly Trending Number 5 in India &amp; Number 19 Worldwide with 13,241,529 views. Its Sunday today p…	51.0	True	full
660022	660022	60446b50f511ef00388fc787	2021-03-07 05:57:31	[]	[]	Sun Mar 07 05:26:09 +0000 2021	[{"text":"zebrafish","indices":[172,182]}]	[{"url":"https://t.co/I3Pbpdu4sA","expanded_url":"https://www.biorxiv.org/content/10.1101/2021.02.16.431518v1","display_url":"biorxiv.org/content/10.110…","indices":[81,104]}]	Check out our collaboration with Alex and talented PhD student Kaj Kamstra here: https://t.co/I3Pbpdu4sA more revolutionary findings about glucose control, this time using #zebrafish	1543.0	RT @JuliaHorsfield: Check out our collaboration with Alex and talented PhD student Kaj Kamstra here: https://t.co/I3Pbpdu4sA more revolutio…	3094.0	True	full
660023	660023	60446b50f511ef00388fc78d	2021-03-07 05:57:31	[]	[]	Sun Mar 07 02:44:20 +0000 2021	[]	[{"url":"https://t.co/2SnwIinFIW","expanded_url":"https://twitter.com/alterego/status/1368345119334690818","display_url":"twitter.com/alterego/statu…","indices":[230,253]}]	i keep seeing these kinda posts over and over again too and its just like ok shut up we get it youre yt 😭😭 i think nearly every family in asia calls their brother/sister as 'brother/sister' ppl annoying as hell when they say that https://t.co/2SnwIinFIW	457.0	RT @parzleyse: i keep seeing these kinda posts over and over again too and its just like ok shut up we get it youre yt 😭😭 i think nearly ev…	679.0	True	full
660024	660024	60446b50f511ef00388fc791	2021-03-07 05:57:31	[]	[]	Sat Mar 06 23:15:05 +0000 2021	[{"text":"BiloelaFamily","indices":[61,75]},{"text":"auspol","indices":[236,243]}]	[{"url":"https://t.co/6rSkABXNo1","expanded_url":"https://www.theguardian.com/australia-news/2021/mar/05/calls-for-scott-morrison-to-take-action-as-vigils-mark-the-biloela-familys-three-years-of-detention","display_url":"theguardian.com/australia-news…","indices":[245,268]}]	Calls for @ScottMorrisonMP to take action as vigils mark the #BiloelaFamily s three years of detention. The government has released over 120 refugees from detention this year. It is time the Biloela Family were released and given visas #auspol https://t.co/6rSkABXNo1	4256.0	RT @ricklevy67: Calls for @ScottMorrisonMP to take action as vigils mark the #BiloelaFamily s three years of detention. The government has…	80.0	True	full
660025	660025	60446b50f511ef00388fc797	2021-03-07 05:57:31	[]	[]	Sat Mar 06 10:56:55 +0000 2021	[]	[{"url":"https://t.co/eqs39y1puk","expanded_url":"https://www.mirror.co.uk/news/uk-news/lawyer-says-145m-covid-contract-23498260","display_url":"mirror.co.uk/news/uk-news/l…","indices":[140,163]}]	So Test + Trace consultants are being paid an eye-watering £1,000 a day. But there’s only enough money to give NHS nurses a 1% pay rise? 🧐https://t.co/eqs39y1puk	111974.0	RT @GoodLawProject: So Test + Trace consultants are being paid an eye-watering £1,000 a day. But there’s only enough money to give NHS nu…	631.0	True	full
660026	660026	60446b51f511ef00388fc7d7	2021-03-07 05:57:32	[]	[]	Sat Mar 06 17:31:34 +0000 2021	[]	[{"url":"https://t.co/LyqnGJUytz","expanded_url":"https://on.msnbc.com/30m4jvf","display_url":"on.msnbc.com/30m4jvf","indices":[257,280]}]	BREAKING: Senate passes $1.9T coronavirus relief package that includes $1,400 checks, $300/wk jobless benefits through summer, a child allowance of up to $3,600 for one year, $350B for state aid, $34B to expand ACA subsidies, $14B for vaccine distribution. https://t.co/LyqnGJUytz https://t.co/NcCusMF3z9	4146953.0	RT @MSNBC: BREAKING: Senate passes $1.9T coronavirus relief package that includes $1,400 checks, $300/wk jobless benefits through summer, a…	179.0	True	full
660027	660027	60446b51f511ef00388fc7db	2021-03-07 05:57:32	[]	[]	Fri Mar 05 21:43:22 +0000 2021	[]	[{"url":"https://t.co/qpvt48Sr8M","expanded_url":"https://www.houstonchronicle.com/lifestyle/article/houston-restaurant-threats-mask-mandate-abbott-16003339.php?utm_campaign=CMS%20Sharing%20Tools%20(Premium)&utm_source=t.co&utm_medium=referral","display_url":"houstonchronicle.com/lifestyle/arti…","indices":[247,270]}]	A Houston Mexican restaurant kept requiring masks despite @GregAbbott_TX lifting the statewide requirement. Within hours, they received messages on social media &amp; emails threatening to call ICE &amp; saying their green cards should be checked https://t.co/qpvt48Sr8M by @EmmaBalter	12821.0	RT @lomikriel: A Houston Mexican restaurant kept requiring masks despite @GregAbbott_TX lifting the statewide requirement. Within hours, th…	173.0	True	full
660028	660028	60446b52f511ef00388fc7f3	2021-03-07 05:57:32	[]	[]	Sun Mar 07 02:15:13 +0000 2021	[{"text":"COVID19","indices":[171,179]}]	[{"url":"https://t.co/wYq5tGBqlc","expanded_url":"https://datos.hacienda.gov.py/data/pgn-gasto/descargas","display_url":"datos.hacienda.gov.py/data/pgn-gasto…","indices":[98,121]}]	Sería muy útil que los datos de la ejecución presupuestaria del 2021 se publiquen en @Haciendapy https://t.co/wYq5tGBqlc para poder hacer un seguimiento a los gastos del #COVID19. Los datos están hasta diciembre 2020. Necesitamos transparencia @PresidenciaPy	1482.0	RT @pane_juan: Sería muy útil que los datos de la ejecución presupuestaria del 2021 se publiquen en @Haciendapy https://t.co/wYq5tGBqlc pa…	212.0	True	full
660029	660029	60446b52f511ef00388fc7f9	2021-03-07 05:57:32	[]	[]	Thu Mar 04 18:11:37 +0000 2021	[]	[{"url":"https://t.co/6y4pXJQ83l","expanded_url":"https://www.ohchr.org/EN/NewsEvents/Pages/DisplayNews.aspx?NewsID=26845&LangID=E","display_url":"ohchr.org/EN/NewsEvents/…","indices":[261,284]}]	Just released my report to HR Council on the crisis in Myanmar: "While the future of Myanmar will be determined by its people, the intl community must act urgently &amp; decisively to support them." I then recommend how. Link to news release &amp; report here: https://t.co/6y4pXJQ83l https://t.co/R3OfRtSNhu	194032.0	RT @RapporteurUn: Just released my report to HR Council on the crisis in Myanmar: "While the future of Myanmar will be determined by its pe…	52.0	True	full
660030	660030	60446b52f511ef00388fc81b	2021-03-07 05:57:33	[]	[]	Sat Mar 06 16:46:45 +0000 2021	[]	[{"url":"https://t.co/7WJZsqxaf5","expanded_url":"https://nationalpost.com/opinion/rex-murphy-the-cult-of-the-woke-and-its-illiberal-dogma","display_url":"nationalpost.com/opinion/rex-mu…","indices":[250,273]}]	Rex Murphy: The cult of the woke and its illiberal dogma: Politics, for some people today, is what fundamentalist religions were in days past: a field of doctrines and dogmas, along with punishments and secular hellfire for those who do not believe https://t.co/7WJZsqxaf5	50387.0	RT @sunlorrie: Rex Murphy: The cult of the woke and its illiberal dogma: Politics, for some people today, is what fundamentalist religions…	131.0	True	full
660031	660031	60446b52f511ef00388fc82d	2021-03-07 05:57:33	[]	[]	Sun Mar 07 05:00:04 +0000 2021	[]	[{"url":"https://t.co/qXbiN6aZ5W","expanded_url":"https://trib.al/MzynbTO","display_url":"trib.al/MzynbTO","indices":[106,129]}]	Genshin Impact is a massive success, making $874 million from microtransactions in its first five months. https://t.co/qXbiN6aZ5W https://t.co/EcEEibynZS	4330204.0	RT @GameSpot: Genshin Impact is a massive success, making $874 million from microtransactions in its first five months. https://t.co/qXbiN6…	17.0	True	full
660032	660032	60446b52f511ef00388fc833	2021-03-07 05:57:33	[]	[]	Sun Mar 07 05:10:05 +0000 2021	[]	[{"url":"https://t.co/0TNpQG8EPe","expanded_url":"https://www.health.gov.au/about-us/100-years-of-health","display_url":"health.gov.au/about-us/100-y…","indices":[188,211]}]	📜1921: In the wake of the Spanish flu pandemic the Australian Government set up a federal agency to promote public health. On this day 100 years ago, the Department of Health was formed! https://t.co/0TNpQG8EPe https://t.co/xnAcWnV1ju	105436.0	RT @healthgovau: 📜1921: In the wake of the Spanish flu pandemic the Australian Government set up a federal agency to promote public health.…	5874.0	True	full
660033	660033	60446b53f511ef00388fc853	2021-03-07 05:57:34	[]	[]	Sat Mar 06 09:08:57 +0000 2021	[]	[{"url":"https://t.co/OdeUPVYSC4","expanded_url":"https://bit.ly/3sRHR9q","display_url":"bit.ly/3sRHR9q","indices":[103,126]}]	Investigadores exigen a China y la OMS que se revele urgentemente la verdad del origen del coronavirus https://t.co/OdeUPVYSC4 https://t.co/lPtGH8aHRz	235261.0	RT @libertaddigital: Investigadores exigen a China y la OMS que se revele urgentemente la verdad del origen del coronavirus https://t.co/Od…	3001.0	True	full
660034	660034	60446b53f511ef00388fc87b	2021-03-07 05:57:34	[]	[]	Sun Mar 07 01:45:00 +0000 2021	[]	[{"url":"https://t.co/4espHzrfMl","expanded_url":"http://u.afp.com/UpyX","display_url":"u.afp.com/UpyX","indices":[166,189]}]	The coronavirus pandemic closed their school, but it also thrust a group of disadvantaged Mexican children living next to a giant garbage dump into the digital world https://t.co/4espHzrfMl https://t.co/XTBnWu1pkv	1981732.0	RT @AFP: The coronavirus pandemic closed their school, but it also thrust a group of disadvantaged Mexican children living next to a giant…	419.0	True	full
660035	660035	60446b54f511ef00388fc89b	2021-03-07 05:57:35	[]	[]	Tue Mar 02 11:00:38 +0000 2021	[]	[{"url":"https://t.co/dyNGFY97Mx","expanded_url":"https://buff.ly/2NVzZ87","display_url":"buff.ly/2NVzZ87","indices":[193,216]}]	SCOOP: The Trump administration quietly spent $10 billion from a fund Congress created to help health care providers with Covid-19 costs, and used it on Operation Warp Speed contracts instead. https://t.co/dyNGFY97Mx	153126.0	RT @statnews: SCOOP: The Trump administration quietly spent $10 billion from a fund Congress created to help health care providers with Cov…	8870.0	True	full
660036	660036	60446b54f511ef00388fc8a1	2021-03-07 05:57:35	[{"text":"SHINee","indices":[235,242]},{"text":"ONEW","indices":[243,248]}]	[{"url":"https://t.co/q3zKpS7amq","expanded_url":"https://youtu.be/Od0NONJIWFE","display_url":"youtu.be/Od0NONJIWFE","indices":[249,272]}]		[]	[]			Kind is my absolute favorite track on the album. The way chills and butterflies hit me when I hear Onew's honey swe… https://t.co/dixdODzEte	76.0	True	full
660037	660037	60446b54f511ef00388fc8ab	2021-03-07 05:57:35	[]	[]	Sat Mar 06 16:06:18 +0000 2021	[]	[{"url":"https://t.co/kffP4sKDYS","expanded_url":"https://www.aa.com.tr/en/europe/nato-says-european-flanks-defended-by-non-eu-countries-including-turkey/2166996","display_url":"aa.com.tr/en/europe/nato…","indices":[258,281]}]	We would like to thank the NATO Secretary General @jensstoltenberg for his objective evaluations on Euro-Atlantic security and defence matters. Turkey, as a NATO ally, will continue to fulfil all its responsibilities and serve global peace &amp; security. https://t.co/kffP4sKDYS	17585347.0	RT @RTErdogan: We would like to thank the NATO Secretary General @jensstoltenberg for his objective evaluations on Euro-Atlantic security a…	1.0	True	full
660038	660038	60446b54f511ef00388fc8ad	2021-03-07 05:57:35	[]	[]	Sun Mar 07 05:52:57 +0000 2021	[]	[{"url":"https://t.co/Xy7cdKkIda","expanded_url":"https://richmond.com/sports/college/teel-vcus-a-10-semifinal-win-cements-its-ncaa-tournament-credentials/article_e5c32021-e2d3-5e32-96ab-0ecf72d4567d.html","display_url":"richmond.com/sports/college…","indices":[151,174]}]	Column on VCU's A-10 semifinal victory over Davidson and a night when Hason Ward established the rugged defensive tone on the very first possession. https://t.co/Xy7cdKkIda	16112.0	RT @ByDavidTeel: Column on VCU's A-10 semifinal victory over Davidson and a night when Hason Ward established the rugged defensive tone on…	697.0	True	full
660039	660039	60446b54f511ef00388fc8b3	2021-03-07 05:57:35	[]	[]	Sun Mar 07 04:08:58 +0000 2021	[]	[{"url":"https://t.co/9EYnfz18yn","expanded_url":"https://www.nytimes.com/interactive/2021/03/03/science/vaccine-efficacy-coronavirus.html?smid=tw-nytimesscience&smtyp=cur","display_url":"nytimes.com/interactive/20…","indices":[257,280]}]	"If a vaccine has an efficacy of, say, 95%, that doesn’t mean that 5% of people who receive that vaccine will get Covid-19. And just because one vaccine ends up with a higher efficacy estimate than another in trials doesn’t necessarily mean it’s superior". https://t.co/9EYnfz18yn	5206.0	RT @ElizabSalazar: "If a vaccine has an efficacy of, say, 95%, that doesn’t mean that 5% of people who receive that vaccine will get Covid-…	438.0	True	full
660040	660040	60446b55f511ef00388fc919	2021-03-07 05:57:36	[]	[{"url":"https://t.co/sIgVDGtJ7C","expanded_url":"https://www.entrepreneur.com/article/366392","display_url":"entrepreneur.com/article/366392","indices":[253,276]}]		[]	[]			Twitter oma medidas enérgicas contra la propagación de información errónea sobre la vacuna COVID-19. Con las nuevas… https://t.co/nyv8BWReVS	53.0	True	full
660041	660041	60446b56f511ef00388fc93f	2021-03-07 05:57:36	[{"text":"digitalmarketing","indices":[80,97]},{"text":"linkbuilding","indices":[98,111]},{"text":"seo","indices":[112,116]},{"text":"onlinemarketing","indices":[117,133]},{"text":"contentmarketing","indices":[134,151]},{"text":"googleads","indices":[152,162]},{"text":"guestposting","indices":[163,176]},{"text":"socialmediamarketing","indices":[177,198]},{"text":"internetmerketing","indices":[199…	[{"url":"https://t.co/ifc9GdZAWq","expanded_url":"https://www.brightedge.com/blog/why-seo-2020","display_url":"brightedge.com/blog/why-seo-2…","indices":[55,78]}]		[]	[]			Importance of SEO: 15 Reasons to Focus on SEO in 2021 "https://t.co/ifc9GdZAWq" #digitalmarketing #linkbuilding… https://t.co/YizA9u2CEP	120.0	True	full
660042	660042	60446b56f511ef00388fc94b	2021-03-07 05:57:36	[{"text":"SNA_Meistgelesen","indices":[0,17]},{"text":"Aldi","indices":[18,23]},{"text":"Selbsttests","indices":[56,68]}]	[{"url":"https://t.co/AVkOFU2UKA","expanded_url":"https://bit.ly/3uYPHzW","display_url":"bit.ly/3uYPHzW","indices":[236,259]}]		[]	[]			#SNA_Meistgelesen #Aldi-Kunden können ab Samstag Corona-#Selbsttests in dem Discounter kaufen. Allerdings waren sie… https://t.co/YlGmTdGjtR	409.0	True	full
660043	660043	60446b56f511ef00388fc94d	2021-03-07 05:57:37	[]	[]	Sun Mar 07 05:49:34 +0000 2021	[]	[{"url":"https://t.co/rD6d8ErtwQ","expanded_url":"https://twitter.com/SophieintVeld/status/1329380639670476800","display_url":"twitter.com/SophieintVeld/…","indices":[226,249]}]	1/1 After what you said unilaterally and after the meeting, the session on Slovenia, it turns out that EU democracy is dead. It has been shown that supportive actors, communist activists, lie with arguments that do not exist. https://t.co/rD6d8ErtwQ https://t.co/eiZlHWnuAp	1229.0	RT @BayernMako: 1/1 After what you said unilaterally and after the meeting, the session on Slovenia, it turns out that EU democracy is dead…	1229.0	True	full
660044	660044	60446b56f511ef00388fc953	2021-03-07 05:57:37	[]	[]	Sat Mar 06 08:01:34 +0000 2021	[{"text":"Airdrop","indices":[6,14]},{"text":"Bitcoin","indices":[230,238]},{"text":"Airdrops","indices":[239,248]},{"text":"crypto","indices":[249,256]},{"text":"SFM","indices":[257,261]},{"text":"AirdropDet","indices":[262,273]}]	[{"url":"https://t.co/ArIpm1PEVt","expanded_url":"https://t.me/SfmoneyAirdropBot","display_url":"t.me/SfmoneyAirdrop…","indices":[108,131]},{"url":"https://t.co/pCrDmluQDn","expanded_url":"https://t.me/AirdropDetective/721","display_url":"t.me/AirdropDetecti…","indices":[205,228]}]	🔍 New #Airdrop: SFMONEY 💲Total Reward: 10 SFM [~$50] + 3 SFM [~$15] per referral 🔴 Start the airdrop bot: https://t.co/ArIpm1PEVt 🔘 Do the tasks on the airdrop bot and submit your data. 🔘 For details: https://t.co/pCrDmluQDn #Bitcoin #Airdrops #crypto #SFM #AirdropDet https://t.co/7Th8WvwSoK	241115.0	RT @AirdropDet: 🔍 New #Airdrop: SFMONEY 💲Total Reward: 10 SFM [~$50] + 3 SFM [~$15] per referral 🔴 Start the airdrop bot: https://t.co/Ar…	79.0	True	full
660045	660045	60446b56f511ef00388fc95b	2021-03-07 05:57:37	[]	[]	Fri Mar 05 03:20:36 +0000 2021	[{"text":"sfm","indices":[113,117]},{"text":"sfmoney","indices":[118,126]},{"text":"sfmnews","indices":[127,135]},{"text":"sfmairdrop","indices":[136,147]}]	[{"url":"https://t.co/KjOyUy2u7h","expanded_url":"https://t.me/SfmoneyAirdropBot","display_url":"t.me/SfmoneyAirdrop…","indices":[88,111]}]	𝗔𝗶𝗿𝗱𝗿𝗼𝗽: 𝗦𝗙𝗠𝗢𝗡𝗘𝗬 (𝗦𝗙𝗠) 𝗥𝗲𝘄𝗮𝗿𝗱: 10 SFM (50$) for Join 𝗥𝗲𝗳𝗲𝗿𝗿𝗮𝗹: 3 SFM (15$) Start bot: https://t.co/KjOyUy2u7h #sfm #sfmoney #sfmnews #sfmairdrop https://t.co/oSuHY9yaPr	31540.0	RT @SFMONEY_SFM: 𝗔𝗶𝗿𝗱𝗿𝗼𝗽: 𝗦𝗙𝗠𝗢𝗡𝗘𝗬 (𝗦𝗙𝗠) 𝗥𝗲𝘄𝗮𝗿𝗱: 10 SFM (50$) for Join 𝗥𝗲𝗳𝗲𝗿𝗿𝗮𝗹: 3 SFM (15$) Start bot: https://t.co/KjOyUy2u7h #sfm #sfm…	282.0	True	full
660046	660046	60446b57f511ef00388fc9ab	2021-03-07 05:57:38	[]	[{"url":"https://t.co/yFFfzMylg1","expanded_url":"https://albahuth.info/?p=95388&feed_id=332144","display_url":"albahuth.info/?p=95388&feed_…","indices":[101,124]}]		[]	[]			Coronavirus variants driving another surge across Europe Sign up for our daily briefingMake your ...… https://t.co/9Erf4jJ01H	987.0	True	full
660047	660047	60446b57f511ef00388fc9ad	2021-03-07 05:57:38	[]	[]	Sun Mar 07 01:20:09 +0000 2021	[]	[{"url":"https://t.co/eox2GcWheC","expanded_url":"https://www.democracydocket.com/2021/03/take-gop-at-its-word/","display_url":"democracydocket.com/2021/03/take-g…","indices":[209,232]}]	Even the violent insurrection and the deaths it caused could not stop the Big Lie. Republican legislators have now picked up the mantle of voter suppression and are pursuing it with a breathtaking aggression. https://t.co/eox2GcWheC	460726.0	RT @marceelias: Even the violent insurrection and the deaths it caused could not stop the Big Lie. Republican legislators have now picked u…	3483.0	True	full
660048	660048	60446b58f511ef00388fc9dd	2021-03-07 05:57:38	[]	[]	Fri Mar 05 03:20:36 +0000 2021	[{"text":"sfm","indices":[113,117]},{"text":"sfmoney","indices":[118,126]},{"text":"sfmnews","indices":[127,135]},{"text":"sfmairdrop","indices":[136,147]}]	[{"url":"https://t.co/KjOyUy2u7h","expanded_url":"https://t.me/SfmoneyAirdropBot","display_url":"t.me/SfmoneyAirdrop…","indices":[88,111]}]	𝗔𝗶𝗿𝗱𝗿𝗼𝗽: 𝗦𝗙𝗠𝗢𝗡𝗘𝗬 (𝗦𝗙𝗠) 𝗥𝗲𝘄𝗮𝗿𝗱: 10 SFM (50$) for Join 𝗥𝗲𝗳𝗲𝗿𝗿𝗮𝗹: 3 SFM (15$) Start bot: https://t.co/KjOyUy2u7h #sfm #sfmoney #sfmnews #sfmairdrop https://t.co/oSuHY9yaPr	31540.0	RT @SFMONEY_SFM: 𝗔𝗶𝗿𝗱𝗿𝗼𝗽: 𝗦𝗙𝗠𝗢𝗡𝗘𝗬 (𝗦𝗙𝗠) 𝗥𝗲𝘄𝗮𝗿𝗱: 10 SFM (50$) for Join 𝗥𝗲𝗳𝗲𝗿𝗿𝗮𝗹: 3 SFM (15$) Start bot: https://t.co/KjOyUy2u7h #sfm #sfm…	56.0	True	full
660049	660049	60446b58f511ef00388fc9ed	2021-03-07 05:57:39	[]	[]	Fri Mar 05 20:36:22 +0000 2021	[]	[{"url":"https://t.co/a3zvOWIjJY","expanded_url":"https://www.ft.com/content/0e63541a-8b6d-4bec-8b59-b391bf44a492","display_url":"ft.com/content/0e6354…","indices":[179,202]}]	The FT has now made this article FREE TO READ. Please share with anyone you think might be interested &gt;&gt;&gt; Inside the ‘Covid Triangle’: a catastrophe years in the making https://t.co/a3zvOWIjJY	28955.0	RT @AnjliRaval: The FT has now made this article FREE TO READ. Please share with anyone you think might be interested &gt;&gt;&gt; Inside the ‘Covid…	821.0	True	full
660050	660050	60446b58f511ef00388fc9ff	2021-03-07 05:57:39	[]	[]	Sun Mar 07 05:30:00 +0000 2021	[]	[{"url":"https://t.co/uIvESf1dcK","expanded_url":"https://bit.ly/3ccPSiq","display_url":"bit.ly/3ccPSiq","indices":[253,276]}]	Más de 125 mil muertos, la peor recesión en 30 años, un escándalo de vacunaciones secretas y la crisis política más feroz desde Fujimori, con tres presidentes en una semana, el saldo de la tormenta perfecta en Perú, a un año del primer caso de COVID-19 https://t.co/uIvESf1dcK	7812916.0	RT @lopezdoriga: Más de 125 mil muertos, la peor recesión en 30 años, un escándalo de vacunaciones secretas y la crisis política más feroz…	17.0	True	full
660051	660051	60446b58f511ef00388fca23	2021-03-07 05:57:39	[]	[]	Sun Mar 07 05:47:35 +0000 2021	[{"text":"MMA","indices":[44,48]},{"text":"handicapper","indices":[49,61]},{"text":"UFC259","indices":[89,96]},{"text":"winning","indices":[162,170]},{"text":"UFCPicks","indices":[171,180]},{"text":"gamblingtwitter","indices":[230,246]},{"text":"TeamPicksCity","indices":[247,261]},{"text":"MMATwitter","indices":[262,273]},{"text":"UFC","indices":[274,278]}]	[{"url":"https://t.co/G17K0AgCYd","expanded_url":"http://PicksCity.com","display_url":"PicksCity.com","indices":[20,43]},{"url":"https://t.co/7aPS7rRc4c","expanded_url":"https://pickscity.com/product/vb-mma-picks-ufc/","display_url":"pickscity.com/product/vb-mma…","indices":[205,228]},{"url":"https://t.co/5wfYKtvH4p","expanded_url":"https://twitter.com/VB_MMA_Picks/status/1368433591965876229","di…	Nobody does it like https://t.co/G17K0AgCYd #MMA #handicapper @VB_MMA_Picks🥇 Killin the #UFC259 CARD🤑 Sorry bookies, only 15 Units this time When you think of #winning #UFCPicks think of @VB_MMA_Picks https://t.co/7aPS7rRc4c #gamblingtwitter #TeamPicksCity #MMATwitter #UFC https://t.co/5wfYKtvH4p	7111.0	RT @PicksCity: Nobody does it like https://t.co/G17K0AgCYd #MMA #handicapper @VB_MMA_Picks🥇 Killin the #UFC259 CARD🤑 Sorry bookies, only…	17492.0	True	full
660052	660052	60446b58f511ef00388fca2d	2021-03-07 05:57:39	[]	[]	Sun Mar 07 05:42:25 +0000 2021	[]	[{"url":"https://t.co/ctiXkIAZyh","expanded_url":"https://twitter.com/aranganathan72/status/1368434856300974083","display_url":"twitter.com/aranganathan72…","indices":[214,237]}]	@ARanganathan72 : The greater cause will always prevail in a democracy &amp; hence I think an exception should be made in WB - considering the fact that BJP is trying to cure a much more serious di$ease than COVID https://t.co/ctiXkIAZyh	25891.0	RT @BesuraTaansane: @ARanganathan72 : The greater cause will always prevail in a democracy &amp; hence I think an exception should be made in W…	318.0	True	full
660053	660053	60446b59f511ef00388fca39	2021-03-07 05:57:39	[]	[]	Thu Mar 04 01:21:32 +0000 2021	[]	[{"url":"https://t.co/GUmh6pYXU1","expanded_url":"https://twitter.com/gregabbott_tx/status/1367243450140086274","display_url":"twitter.com/gregabbott_tx/…","indices":[203,226]}]	Translation: @GovAbbott knows the COVID cases in TX are going to spike and needs a convenient scapegoat. Modi did the same thing in India, blaming the spread of COVID on Muslims. Learning from the best! https://t.co/GUmh6pYXU1	682170.0	RT @AshaRangappa_: Translation: @GovAbbott knows the COVID cases in TX are going to spike and needs a convenient scapegoat. Modi did the sa…	22436.0	True	full
660054	660054	60446b59f511ef00388fca3d	2021-03-07 05:57:39	[]	[{"url":"https://t.co/88uEwF1O0k","expanded_url":"https://www.theyouthtimes.com/news-details/18034/Chinese-Urgency-On-Covid-19-Goes-Missing-In-Jabs-Drive","display_url":"theyouthtimes.com/news-details/1…","indices":[196,219]}]		[]	[]			Shirley Shi has received three offers to be vaccinated against Covid-19 -- through her hometown, her Beijing reside… https://t.co/l3EYXMjmRB	72.0	True	full
660055	660055	60446b59f511ef00388fca57	2021-03-07 05:57:40	[]	[{"url":"https://t.co/Zr7dt5l85m","expanded_url":"https://youtu.be/MLNvUsTBGyE","display_url":"youtu.be/MLNvUsTBGyE","indices":[216,239]}]		[]	[]			@mariachong @IanAdAstra This film was made using the world's most powerful computer in 1984, the Cray X-MP. (there… https://t.co/NuCHm3Ydl9	423.0	True	full
660056	660056	60446b59f511ef00388fca6b	2021-03-07 05:57:40	[]	[]	Mon Mar 01 14:09:44 +0000 2021	[{"text":"Bolivia","indices":[0,8]}]	[{"url":"https://t.co/7oeGhWyY8S","expanded_url":"https://erbol.com.bo/nacional/tr%C3%B3pico-candidata-del-mts-sufre-violenta-agresi%C3%B3n-su-cierre-de-campa%C3%B1a-y-se-declara-en-la","display_url":"erbol.com.bo/nacional/tr%C3…","indices":[257,280]}]	#Bolivia: La candidata a la Alcaldía d Entre Ríos Julie Calle y sus seguidores, fueron reprimidos con gases toxicos para impedir su acto d cierre y su vivienda fue apedrada. Esta en la clandestinidad para proteger su integridad física hasta las elecciones https://t.co/7oeGhWyY8S	571492.0	RT @TAMARA_SUJU: #Bolivia: La candidata a la Alcaldía d Entre Ríos Julie Calle y sus seguidores, fueron reprimidos con gases toxicos para…	147.0	True	full
660057	660057	60446b59f511ef00388fca89	2021-03-07 05:57:40	[]	[]	Sun Mar 07 05:36:00 +0000 2021	[]	[{"url":"https://t.co/F07XlKJtZk","expanded_url":"https://www.sopitas.com/deportes/kane-tanaka-persona-mas-vieja-mundo-antorcha-olimpica-tokio/","display_url":"sopitas.com/deportes/kane-…","indices":[142,165]}]	Kane Tanaka tiene 118 años, sobrevivió a la pandemia de la gripe española, a las 2 Guerras Mundiales y ahora portará la antorcha olímpica 👵🔥 https://t.co/F07XlKJtZk	3190401.0	RT @sopitas: Kane Tanaka tiene 118 años, sobrevivió a la pandemia de la gripe española, a las 2 Guerras Mundiales y ahora portará la antorc…	147.0	True	full
660058	660058	60446b59f511ef00388fca8b	2021-03-07 05:57:40	[]	[]	Sun Mar 07 04:05:00 +0000 2021	[]	[{"url":"https://t.co/Ab0hTXKW2P","expanded_url":"https://inq.news/2MWit36s","display_url":"inq.news/2MWit36s","indices":[138,161]}]	Moderna, Inc. has agreed to supply the Philippines with 13 million doses of its COVID-19 vaccine, with the deliveries coming in mid-2021. https://t.co/Ab0hTXKW2P https://t.co/PicG5oxAum	3227253.0	RT @inquirerdotnet: Moderna, Inc. has agreed to supply the Philippines with 13 million doses of its COVID-19 vaccine, with the deliveries c…	66.0	True	full
660059	660059	60446b5af511ef00388fca8f	2021-03-07 05:57:40	[]	[]	Sun Mar 07 00:49:02 +0000 2021	[]	[{"url":"https://t.co/kEII0GFu6b","expanded_url":"http://u.afp.com/UGuM","display_url":"u.afp.com/UGuM","indices":[257,280]}]	The US Senate voted to approve a $1.9 trillion relief package in what President Joe Biden called a "giant step" towards reviving the pandemic-stricken American economy, capping frenzied negotiations and a marathon overnight voting session by @MichaelMathes https://t.co/kEII0GFu6b	1981732.0	RT @AFP: The US Senate voted to approve a $1.9 trillion relief package in what President Joe Biden called a "giant step" towards reviving t…	419.0	True	full
660060	660060	60446b5af511ef00388fcaa7	2021-03-07 05:57:41	[]	[]	Sat Mar 06 21:11:19 +0000 2021	[]	[{"url":"https://t.co/QOE0lrTXTG","expanded_url":"https://twitter.com/chrismurphyct/status/1368289482890477580","display_url":"twitter.com/chrismurphyct/…","indices":[144,167]}]	Having an Administration and Congress focused on strengthening the ACA instead of killing it is a sea change that will help millions of people. https://t.co/QOE0lrTXTG	554443.0	RT @brhodes: Having an Administration and Congress focused on strengthening the ACA instead of killing it is a sea change that will help mi…	3060.0	True	full
660061	660061	60446b5af511ef00388fcabb	2021-03-07 05:57:41	[]	[]	Sat Mar 06 01:15:04 +0000 2021	[]	[{"url":"https://t.co/G8GvrqmWhq","expanded_url":"https://www.bbc.com/future/article/20210302-could-plastic-roads-make-for-a-smoother-ride","display_url":"bbc.com/future/article…","indices":[205,228]}]	India 🇮🇳 is world leader in plastic roads. Waste plastic makes roads more solid, its cheaper, it cuts emissions and it reduces trash. But do plastic roads emit nanoplastics? May be less than we thought? https://t.co/G8GvrqmWhq https://t.co/Diqmrp8bbY	145633.0	RT @ErikSolheim: India 🇮🇳 is world leader in plastic roads. Waste plastic makes roads more solid, its cheaper, it cuts emissions and it re…	66.0	True	full
660062	660062	60446b5bf511ef00388fcaf1	2021-03-07 05:57:41	[]	[{"url":"https://t.co/9tYLFrw6I3","expanded_url":"https://www.cbp.gov/newsroom/stats/sw-border-migration/claims-fear","display_url":"cbp.gov/newsroom/stats…","indices":[284,307]}]		[]	[]			@thasan_amir @Jillie_Alexis As a former CBP Commissioner, Bersin knows damn well the asylum system is abused and mo… https://t.co/Ee5hR89dCx	1323.0	True	full
660063	660063	60446b5bf511ef00388fcb21	2021-03-07 05:57:42	[]	[]	Sun Mar 07 03:43:58 +0000 2021	[]	[{"url":"https://t.co/YbeQDgNDy3","expanded_url":"http://nyer.cm/FEcgDXz","display_url":"nyer.cm/FEcgDXz","indices":[174,197]}]	Epidemics like the coronavirus outbreak are a mirror for humanity, reflecting the moral relationships that people have toward one other, the historian Frank M. Snowden says. https://t.co/YbeQDgNDy3	9018902.0	RT @NewYorker: Epidemics like the coronavirus outbreak are a mirror for humanity, reflecting the moral relationships that people have towar…	22.0	True	full
660064	660064	60446b5bf511ef00388fcb2b	2021-03-07 05:57:42	[{"text":"SundayThoughts","indices":[25,40]},{"text":"SundayMotivation","indices":[41,58]},{"text":"SundayMorning","indices":[59,73]},{"text":"sundayvibes","indices":[74,86]},{"text":"CovidReliefBill","indices":[87,103]},{"text":"COVIDIOTS","indices":[104,114]},{"text":"COVID19","indices":[115,123]},{"text":"covid__19","indices":[124,134]},{"text":"HarDinWomensDay","indices":[135,151]}]	[{"url":"https://t.co/rEoU6JvCRS","expanded_url":"https://www.collegenantara.com/post/before-the-interview","display_url":"collegenantara.com/post/before-th…","indices":[154,177]}]		[]	[]			keep things ready...... #SundayThoughts #SundayMotivation #SundayMorning #sundayvibes #CovidReliefBill #COVIDIOTS… https://t.co/tbH4tsZz9h	11.0	True	full
660065	660065	60446b5cf511ef00388fcb4f	2021-03-07 05:57:43	[]	[]	Sun Mar 07 04:33:33 +0000 2021	[]	[{"url":"https://t.co/5uXOIFA0Bw","expanded_url":"https://www.forbes.com/sites/adamandrzejewski/2021/02/23/paid-to-stay-home--coronavirus-aid-bill-pays-federal-employees-with-kids-out-of-school-up-to-21k/","display_url":"forbes.com/sites/adamandr…","indices":[256,279]}]	👉🏿🚨Bailout for bureaucrats. Buried in the relief bill, a $570M family leave perk exclusively for *federal* workers. Pays up to $21K While millions of parents struggle to work from home with kids in shuttered schools, or lost jobs to care for kids at home. https://t.co/5uXOIFA0Bw	24892.0	RT @ToscaAusten: 👉🏿🚨Bailout for bureaucrats. Buried in the relief bill, a $570M family leave perk exclusively for *federal* workers. Pays u…	905.0	True	full
660066	660066	60446b5cf511ef00388fcb5d	2021-03-07 05:57:43	[]	[]	Sat Feb 27 13:27:06 +0000 2021	[{"text":"VaccineCertificateNo","indices":[21,42]},{"text":"Vaccines","indices":[79,88]},{"text":"TheGrandHighWitch","indices":[143,161]}]	[{"url":"https://t.co/HVBpgRLxOr","expanded_url":"http://TheGrandHighWitch.com/the-orinoco-club","display_url":"TheGrandHighWitch.com/the-orinoco-cl…","indices":[164,187]}]	Whats the point of a #VaccineCertificateNo you get a card when you have your #Vaccines Ive got one to prove ive had them and its dated #TheGrandHighWitch https://t.co/HVBpgRLxOr @MorganK49908713 @Scarlett_mudpup @junona0 @LatexEvil @LadyBlackTear https://t.co/J8goAWbgMr	27789.0	RT @1GrandHighWitch: Whats the point of a #VaccineCertificateNo you get a card when you have your #Vaccines Ive got one to prove ive ha…	27789.0	True	full
660067	660067	60446b5cf511ef00388fcb77	2021-03-07 05:57:43	[]	[]	Sun Mar 07 00:36:02 +0000 2021	[]	[{"url":"https://t.co/k78HoXxuIy","expanded_url":"https://twitter.com/fogcitymidge/status/1368292670372683776","display_url":"twitter.com/fogcitymidge/s…","indices":[240,263]}]	This is so embarrassing. I know Vice President Hoover is the absolute worst, but I’d seriously rather have her as president. At least she can form sentences. Americans do not realize how much the WORLD watches when our politicians speak. https://t.co/k78HoXxuIy	242394.0	RT @JesseKellyDC: This is so embarrassing. I know Vice President Hoover is the absolute worst, but I’d seriously rather have her as preside…	481.0	True	full
660068	660068	60446b5df511ef00388fcb9f	2021-03-07 05:57:43	[]	[{"url":"https://t.co/v0uH2oNuoi","expanded_url":"http://t.me/somepremsproof","display_url":"t.me/somepremsproof","indices":[228,251]}]		[]	[]			⎋ SPOTIFY PREMIUM ACCOUNT 🇺🇸🇨🇦 | us / canada based 1 month : ₱5 2 months : 15 3 months : 20 4 months : 30 6 month… https://t.co/yVJFwfEtJd	531.0	True	full
660069	660069	60446b5df511ef00388fcba3	2021-03-07 05:57:43	[]	[]	Wed Dec 23 20:18:43 +0000 2020	[]	[{"url":"https://t.co/ifJLlRKU2c","expanded_url":"https://bit.ly/3mrAhik","display_url":"bit.ly/3mrAhik","indices":[252,275]}]	Until every person in the U.S. can get a COVID-19 vaccine, continue to wear a mask, keep at least 6 feet between yourself and others, avoid crowds, and wash your hands often. Learn more about who should get vaccinated first while supplies are limited: https://t.co/ifJLlRKU2c.	3739652.0	RT @CDCgov: Until every person in the U.S. can get a COVID-19 vaccine, continue to wear a mask, keep at least 6 feet between yourself and o…	109.0	True	full
660070	660070	60446b5df511ef00388fcbc7	2021-03-07 05:57:44	[]	[]	Sun Mar 07 04:23:11 +0000 2021	[{"text":"valid_amie","indices":[0,11]}]	[{"url":"https://t.co/mYihLBZzJV","expanded_url":"http://B.Tech","display_url":"B.Tech","indices":[112,135]}]	#valid_amie @narendramodi @AICTE_INDIA @DrRPNishank Please valid AMIE...Tough Course to clear than B.E &amp; https://t.co/mYihLBZzJV.more students withdraw amie for his hard syllabus and go B.E to finish..Also in corona period we wrote exam at the exam centre.	44.0	RT @Ashish09450095: #valid_amie @narendramodi @AICTE_INDIA @DrRPNishank Please valid AMIE...Tough Course to clear than B.E &amp; https://t.c…	0.0	True	full
660071	660071	60446b5df511ef00388fcbd9	2021-03-07 05:57:44	[]	[{"url":"https://t.co/v0uH2oNuoi","expanded_url":"http://t.me/somepremsproof","display_url":"t.me/somepremsproof","indices":[228,251]}]		[]	[]			⎋ YOUTUBE PREMIUM ACCOUNT via invite : ₱5 per slot 1 : ⚫️ 2 : ⚫️ 3 : ⚫️ 4 : ⚫️ 5 : ⚪️ so… https://t.co/fmJeb6dpcy	531.0	True	full
660072	660072	60446b5df511ef00388fcbdb	2021-03-07 05:57:44	[]	[]	Fri Mar 05 12:35:47 +0000 2021	[]	[{"url":"https://t.co/UuV9RmzBdI","expanded_url":"http://bit.ly/3uYsaPK","display_url":"bit.ly/3uYsaPK","indices":[104,127]}]	Please vote for Jimin on 100 Asian Heartthrobs 2021 by Entertainment Awards How: ▫️Here’s vote link: https://t.co/UuV9RmzBdI ▫️Click the checkbox under Jimin ▫️Vote is unlimited The poll ends on March 15 12:00 noon HKG/TPE. Jimin is now behind by 16k votes so continue voting. https://t.co/r5gJjGg9Kr	10688.0	RT @JIMIN_INTL: Please vote for Jimin on 100 Asian Heartthrobs 2021 by Entertainment Awards How: ▫️Here’s vote link: https://t.co/UuV9Rm…	49036.0	True	full
660073	660073	60446b5df511ef00388fcbfb	2021-03-07 05:57:44	[]	[]	Sat Mar 06 15:21:12 +0000 2021	[{"text":"Eritrea","indices":[0,8]}]	[{"url":"https://t.co/OXlJmKdQO7","expanded_url":"https://shabait.com/2021/03/06/announcement-from-the-ministry-of-health-134/","display_url":"shabait.com/2021/03/06/ann…","indices":[261,284]}]	#Eritrea: Announcement from the Ministry of Health *22 patients diagnosed positive for COVID-19 at Q/Centers in Southern Red Sea &amp; Central Regions; *18 patients Fully Recovered; Total =2436; *No. of Deaths = 7; *Total No. of Confirmed Cases to-date = 2944 https://t.co/OXlJmKdQO7	93695.0	RT @hawelti: #Eritrea: Announcement from the Ministry of Health *22 patients diagnosed positive for COVID-19 at Q/Centers in Southern Red…	73.0	True	full
660074	660074	60446b5df511ef00388fcbfd	2021-03-07 05:57:44	[]	[]	Fri Mar 05 19:36:59 +0000 2021	[]	[{"url":"https://t.co/aqgvUNuaeR","expanded_url":"http://Onlyfans.com/diegoreyesxxx","display_url":"Onlyfans.com/diegoreyesxxx","indices":[0,23]}]	https://t.co/aqgvUNuaeR ☝🏼Full length 15 minute+ scenes every week. (Sometimes twice weekly) ☝🏻No gimmicks or extra fees to see full scenes. ☝🏻I top, bottom, and try new fetishes with the hottest guys! https://t.co/0DHWqsh0Wa	181031.0	RT @DiegoReyesxxx: https://t.co/aqgvUNuaeR ☝🏼Full length 15 minute+ scenes every week. (Sometimes twice weekly) ☝🏻No gimmicks or extra fees…	2085.0	True	full
660075	660075	60446b5ef511ef00388fcbff	2021-03-07 05:57:44	[]	[]	Mon Mar 01 15:57:48 +0000 2021	[{"text":"Teocaltiche","indices":[213,225]},{"text":"TradicióndeMéxico","indices":[226,244]}]	[{"url":"https://t.co/tZp4oYVLgA","expanded_url":"http://eloriente.net","display_url":"eloriente.net","indices":[181,204]}]	En Teocaltiche, Jalisco, un inmenso sarape de 120 metros de largo hizo recordar la fuerza de la tradición. Ni siquiera nos imaginamos, ¿cuánto tiempo llevó hacerlo a su creadora? https://t.co/tZp4oYVLgA Turismo #Teocaltiche #TradicióndeMéxico https://t.co/WQMttV7k4R	3772.0	RT @El_Oriente: En Teocaltiche, Jalisco, un inmenso sarape de 120 metros de largo hizo recordar la fuerza de la tradición. Ni siquiera nos…	8.0	True	full
660076	660076	60446b5ef511ef00388fcc0f	2021-03-07 05:57:45	[]	[]	Sat Mar 06 18:06:41 +0000 2021	[]	[{"url":"https://t.co/I7lZYwpRCd","expanded_url":"https://www.faz.net/aktuell/gesellschaft/gesundheit/coronavirus/arzt-interviews/covid-arzt-ein-jahr-nach-einer-infektion-muss-man-sehr-vorsichtig-sein-17230871.html","display_url":"faz.net/aktuell/gesell…","indices":[168,191]}]	Über Reinfektionen, angebliche Tabuthemen und Impfeffekte: Es gibt wieder einige Dinge zu berichten, die uns in den letzten Wochen auf der Covid-Station begegnet sind. https://t.co/I7lZYwpRCd	5661.0	RT @Celik_Chn: Über Reinfektionen, angebliche Tabuthemen und Impfeffekte: Es gibt wieder einige Dinge zu berichten, die uns in den letzten…	540.0	True	full
660077	660077	60446b5ef511ef00388fcc3d	2021-03-07 05:57:45	[]	[]	Sun Mar 07 04:32:48 +0000 2021	[{"text":"Myanmar","indices":[100,108]},{"text":"SaveMyanmar","indices":[242,254]}]	[{"url":"https://t.co/kuRfW4eSPg","expanded_url":"https://www.ohchr.org/EN/NewsEvents/Pages/DisplayNews.aspx?NewsID=26845&LangID=E","display_url":"ohchr.org/EN/NewsEvents/…","indices":[260,283]}]	"Every day the military junta unleashes more brutality on peaceful protesters...While the future of #Myanmar will be determined by its people, the international community must act urgently &amp; decisively to support them" says @RapporteurUn #SaveMyanmar @hrw https://t.co/kuRfW4eSPg https://t.co/rhAyhKeF9P	50001.0	RT @Reaproy: "Every day the military junta unleashes more brutality on peaceful protesters...While the future of #Myanmar will be determine…	246.0	True	full
660078	660078	60446b5ef511ef00388fcc3f	2021-03-07 05:57:45	[]	[]	Sat Mar 06 19:30:10 +0000 2021	[{"text":"Scamdemic","indices":[103,113]},{"text":"PandemicFraud","indices":[114,128]}]	[{"url":"https://t.co/CVcSn6Ngg9","expanded_url":"https://www.thebernician.net/criminal-correlation-between-vaxxtermination-roll-out-covid-deaths/","display_url":"thebernician.net/criminal-corre…","indices":[77,100]}]	Criminal Correlation Between Vaxxtermination Roll-Out &amp; ‘COVID Deaths’. https://t.co/CVcSn6Ngg9 #Scamdemic #PandemicFraud https://t.co/rSWLFdBeiV	15708.0	RT @TheBernician: Criminal Correlation Between Vaxxtermination Roll-Out &amp; ‘COVID Deaths’. https://t.co/CVcSn6Ngg9 #Scamdemic #PandemicFr…	44.0	True	full
660079	660079	60446b5ef511ef00388fcc43	2021-03-07 05:57:45	[]	[]	Sun Mar 07 01:16:44 +0000 2021	[]	[{"url":"https://t.co/v0iCdAz7Yl","expanded_url":"https://twitter.com/screw4ve/status/1316088589890056194","display_url":"twitter.com/screw4ve/statu…","indices":[278,301]}]	please please please if you want to support me in any way spread my commissions around. its the only way i can make money during this pandemic because i cant get a job anywhere else. it helps me a lot. im currently redoing my sheets but the prices still stand. rts appreciated https://t.co/v0iCdAz7Yl	10748.0	RT @SCREW4VE: please please please if you want to support me in any way spread my commissions around. its the only way i can make money dur…	512.0	True	full
660080	660080	60446b5ef511ef00388fcc4b	2021-03-07 05:57:45	[]	[]	Sun Mar 07 05:54:58 +0000 2021	[]	[{"url":"https://t.co/TwoRCsd1sd","expanded_url":"https://www.nytimes.com/2021/03/04/travel/finding-refuge-and-a-snowy-owl-in-central-park.amp.html","display_url":"nytimes.com/2021/03/04/tra…","indices":[145,168]}]	Central Park and how it became an essential refuge for New Yorkers during the Covid crisis. My new essay - with photos - in The New York Times: https://t.co/TwoRCsd1sd https://t.co/vCppC6AmPl	115423.0	RT @michikokakutani: Central Park and how it became an essential refuge for New Yorkers during the Covid crisis. My new essay - with photo…	6437.0	True	full
660081	660081	60446b5ff511ef00388fcc55	2021-03-07 05:57:45	[]	[]	Sun Mar 07 05:17:59 +0000 2021	[]	[{"url":"https://t.co/qrl2stGUra","expanded_url":"https://www1.folha.uol.com.br/equilibrioesaude/2021/03/brasil-da-pandemia-e-uma-camara-de-gas-dizem-religiosos-e-intelectuais-em-carta-aberta-sobre-boslonaro.shtml","display_url":"www1.folha.uol.com.br/equilibrioesau…","indices":[228,251]}]	Brasil da pandemia é uma câmara de gás, dizem religiosos e intelectuais em carta aberta sobre Bolsonaro. Uma das virtudes do documento é indagar se instituições chegaram mesma ao limite, reatando-nos apenas a terra dos mortos. https://t.co/qrl2stGUra	977039.0	RT @reinaldoazevedo: Brasil da pandemia é uma câmara de gás, dizem religiosos e intelectuais em carta aberta sobre Bolsonaro. Uma das virtu…	143.0	True	full
660082	660082	60446b5ff511ef00388fcc57	2021-03-07 05:57:45	[]	[]	Sun Mar 07 04:32:48 +0000 2021	[{"text":"Myanmar","indices":[100,108]},{"text":"SaveMyanmar","indices":[242,254]}]	[{"url":"https://t.co/kuRfW4eSPg","expanded_url":"https://www.ohchr.org/EN/NewsEvents/Pages/DisplayNews.aspx?NewsID=26845&LangID=E","display_url":"ohchr.org/EN/NewsEvents/…","indices":[260,283]}]	"Every day the military junta unleashes more brutality on peaceful protesters...While the future of #Myanmar will be determined by its people, the international community must act urgently &amp; decisively to support them" says @RapporteurUn #SaveMyanmar @hrw https://t.co/kuRfW4eSPg https://t.co/rhAyhKeF9P	50001.0	RT @Reaproy: "Every day the military junta unleashes more brutality on peaceful protesters...While the future of #Myanmar will be determine…	108.0	True	full
660083	660083	60446b5ff511ef00388fcc59	2021-03-07 05:57:45	[]	[]	Fri Mar 05 19:42:12 +0000 2021	[{"text":"HungerStrikeLaval","indices":[30,48]}]	[{"url":"https://t.co/eNsDZaubCK","expanded_url":"https://www.solidarityacrossborders.org/en/declaration-of-the-inmates-of-the-laval-detention-centre","display_url":"solidarityacrossborders.org/en/declaration…","indices":[217,240]}]	Letter from detainees part of #HungerStrikeLaval: “Some of the detainees have already contracted COVID. Others complained of pain similar to the symptoms of COVID but were given only Tylenol. We are in a lot of pain” https://t.co/eNsDZaubCK	26491.0	RT @policingblack: Letter from detainees part of #HungerStrikeLaval: “Some of the detainees have already contracted COVID. Others complaine…	347.0	True	full
660084	660084	60446b5ff511ef00388fcc63	2021-03-07 05:57:45	[]	[]	Sat Mar 06 15:01:54 +0000 2021	[]	[{"url":"https://t.co/NUs0qTbwpT","expanded_url":"http://ow.ly/XieM50DR1kz","display_url":"ow.ly/XieM50DR1kz","indices":[236,259]}]	El presidente de Morena, Mario Delgado, fue miembro de NXIVM, la organización de Keith Raniere, condenado a 120 años de prisión por explotación sexual, y a la que también perteneció Emiliano Salinas, hijo de Carlos Salinas de Gortari. https://t.co/NUs0qTbwpT	4891312.0	RT @proceso: El presidente de Morena, Mario Delgado, fue miembro de NXIVM, la organización de Keith Raniere, condenado a 120 años de prisió…	160.0	True	full
660085	660085	60446b5ff511ef00388fcc73	2021-03-07 05:57:46	[]	[]	Sun Mar 07 05:53:08 +0000 2021	[]	[{"url":"https://t.co/askwPODIQC","expanded_url":"https://bbc.in/2PGuGKh","display_url":"bbc.in/2PGuGKh","indices":[251,274]}]	Muchas personas con covid-19 pierden temporalmente el sentido del olfato. A medida que se recuperan, este por lo general regresa, pero algunos descubren que algunos olores que les gustaban -como el de la comida o el jabón- ahora les causan repulsión https://t.co/askwPODIQC	4287262.0	RT @bbcmundo: Muchas personas con covid-19 pierden temporalmente el sentido del olfato. A medida que se recuperan, este por lo general reg…	1172.0	True	full
660086	660086	60446b5ff511ef00388fcc99	2021-03-07 05:57:46	[]	[]	Sun Mar 07 05:21:26 +0000 2021	[{"text":"SepaQue","indices":[0,8]},{"text":"COVID19","indices":[100,108]}]	[{"url":"https://t.co/T6Tzde8ioY","expanded_url":"https://bit.ly/3e5Iyrs","display_url":"bit.ly/3e5Iyrs","indices":[175,198]}]	#SepaQue El mandatario venezolano, Nicolás Maduro, informó la detección de la variante brasileña de #COVID19 en el país, específicamente en Bolívar, Caracas, Miranda y Vargas https://t.co/T6Tzde8ioY	676586.0	RT @EfectoCocuyo: #SepaQue El mandatario venezolano, Nicolás Maduro, informó la detección de la variante brasileña de #COVID19 en el país,…	1529.0	True	full
660087	660087	60446b60f511ef00388fccb9	2021-03-07 05:57:46	[]	[{"url":"https://t.co/ehvWXjwtEU","expanded_url":"https://news.yahoo.com/senate-passes-covid-relief-american-rescue-plan-checks-unemployment-172423879.html","display_url":"news.yahoo.com/senate-passes-…","indices":[13,36]}]		[]	[]			About time!! https://t.co/ehvWXjwtEU The legislation will now move to the House for approval before reaching Presi… https://t.co/aXq9h3ChA4	884.0	True	full
660088	660088	60446b60f511ef00388fccbd	2021-03-07 05:57:47	[]	[]	Sun Mar 07 04:25:20 +0000 2021	[{"text":"COVAX","indices":[109,115]}]	[{"url":"https://t.co/r7RFPQAubw","expanded_url":"http://uni.cf/2O544C3","display_url":"uni.cf/2O544C3","indices":[129,152]}]	264,000 doses of COVID-19 vaccine just arrived in Colombo this morning, through @UNICEF led supply operation #COVAX. Read More: https://t.co/r7RFPQAubw @MoH_SriLanka @HPBSriLanka @WHO @gavi @CEPIvaccines https://t.co/3n8KH2ocmr	36998.0	RT @UNICEF_SriLanka: 264,000 doses of COVID-19 vaccine just arrived in Colombo this morning, through @UNICEF led supply operation #COVAX.…	8871.0	True	full
660089	660089	60446b60f511ef00388fccd5	2021-03-07 05:57:47	[]	[]	Thu Mar 04 14:56:27 +0000 2021	[{"text":"ابن_عثيمين","indices":[185,196]},{"text":"القصيم","indices":[199,206]},{"text":"عنيزة","indices":[209,215]},{"text":"دورات_تدريبية","indices":[218,232]},{"text":"تطوير_الذات","indices":[233,245]}]	[{"url":"https://t.co/prcBYL15Es","expanded_url":"http://www.bot.sa","display_url":"bot.sa","indices":[159,182]}]	دورة مجانية - للرجال و النساء بعنوان صناعة الفكرة الإبداعية الاثنين 24 /7 /1442 4:15 م - 8:15 م المدرب: أ. عبدالله العتيبي عبر تطبيق ZOOM للتسجيل https://t.co/prcBYL15Es ⁧#ابن_عثيمين⁩ ⁧#القصيم⁩ ⁧#عنيزة⁩ ⁧#دورات_تدريبية #تطوير_الذات https://t.co/2M0QzT5GTF	160016.0	RT @binothemeen: دورة مجانية - للرجال و النساء بعنوان صناعة الفكرة الإبداعية الاثنين 24 /7 /1442 4:15 م - 8:15 م المدرب: أ. عبدالله…	271.0	True	full
660090	660090	60446b60f511ef00388fccdf	2021-03-07 05:57:47	[]	[]	Sat Mar 06 17:28:59 +0000 2021	[]	[{"url":"https://t.co/Nn8rnVXgef","expanded_url":"https://www.vox.com/2021/1/6/22215728/senate-anti-democratic-one-number-raphael-warnock-jon-ossoff-georgia-runoffs","display_url":"vox.com/2021/1/6/22215…","indices":[139,162]}]	For the record, the senators who voted for the Covid relief bill represent 41,915,580 more people than the senators who voted against it. https://t.co/Nn8rnVXgef	91773.0	RT @imillhiser: For the record, the senators who voted for the Covid relief bill represent 41,915,580 more people than the senators who vot…	744.0	True	full
660091	660091	60446b60f511ef00388fcced	2021-03-07 05:57:47	[]	[]	Sat Mar 06 19:33:33 +0000 2021	[{"text":"COVID19","indices":[109,117]},{"text":"Coronavirus","indices":[118,130]},{"text":"Latinus","indices":[131,139]},{"text":"InformaciónParaTi","indices":[140,158]}]	[{"url":"https://t.co/0ffvWrQ5wc","expanded_url":"https://latinus.us/2021/03/06/luis-gerardo-mendez-lamenta-fallecimiento-padre-trabajaba-medico-vacuna-denuncia/","display_url":"latinus.us/2021/03/06/lui…","indices":[159,182]}]	Luis Gerardo Méndez lamenta fallecimiento de su padre; “seguía trabajando como médico sin vacuna”, denuncia. #COVID19 #Coronavirus #Latinus #InformaciónParaTi https://t.co/0ffvWrQ5wc	437614.0	RT @latinus_us: Luis Gerardo Méndez lamenta fallecimiento de su padre; “seguía trabajando como médico sin vacuna”, denuncia. #COVID19 #Coro…	100.0	True	full
660092	660092	60446b60f511ef00388fccef	2021-03-07 05:57:47	[]	[]	Sat Mar 06 08:28:24 +0000 2021	[]	[{"url":"https://t.co/XHTv22VqP6","expanded_url":"https://www.theguardian.com/society/2020/mar/04/prof-chris-whitty-the-expert-we-need-in-the-coronavirus-crisis","display_url":"theguardian.com/society/2020/m…","indices":[160,183]}]	@MickZen1 @GoodLawProject @gem_abbott "In 2008, Chris Whitty was awarded $40m (£31m) by the Bill and Melinda Gates Foundation for malaria research in Africa." https://t.co/XHTv22VqP6	911.0	RT @chriskeebs: @MickZen1 @GoodLawProject @gem_abbott "In 2008, Chris Whitty was awarded $40m (£31m) by the Bill and Melinda Gates Foundati…	258.0	True	full
660093	660093	60446b60f511ef00388fcd01	2021-03-07 05:57:47	[]	[]	Fri Mar 05 17:43:15 +0000 2021	[]	[{"url":"https://t.co/TeBgwV5RMC","expanded_url":"https://podcasts.apple.com/us/podcast/episode-4-break-a-leg-curtis/id1543292238?i=1000511737052","display_url":"podcasts.apple.com/us/podcast/epi…","indices":[96,119]},{"url":"https://t.co/ymIZDSKc6B","expanded_url":"https://open.spotify.com/episode/2h0BNMJwVpvBADIchJ8R09?si=NYNMdNONT6KagP1WuYuKUg","display_url":"open.spotify.com/episode/2h0BNM…",…	Episode 4 is live NOW on iTunes, Spotify, YouTube and wherever YOU listen to podcasts! iTunes: https://t.co/TeBgwV5RMC Spotify: https://t.co/ymIZDSKc6B YouTube: https://t.co/GxgFl7BO5T https://t.co/ReLrIdIKFZ	16.0	RT @OfficialCSPod: Episode 4 is live NOW on iTunes, Spotify, YouTube and wherever YOU listen to podcasts! iTunes: https://t.co/TeBgwV5RMC…	273.0	True	full
660094	660094	60446b60f511ef00388fcd05	2021-03-07 05:57:47	[]	[]	Sat Mar 06 18:44:08 +0000 2021	[]	[{"url":"https://t.co/jT2eE8yDrJ","expanded_url":"https://www.youtube.com/watch?v=3dyNbMVfeyM","display_url":"youtube.com/watch?v=3dyNbM…","indices":[254,277]}]	I don't want what you want I don't feel what you feel All of those you loved you mistrust Help me I'm just not quite myself Look around there's no one else left And I'm sorry you were thinking I would steal your fire Oh the heart beats in its cage💜🎧🌒 https://t.co/jT2eE8yDrJ	2862.0	RT @Mikissecret: I don't want what you want I don't feel what you feel All of those you loved you mistrust Help me I'm just not quite myse…	11827.0	True	full
660095	660095	60446b61f511ef00388fcd33	2021-03-07 05:57:48	[]	[]	Sun Mar 07 05:31:36 +0000 2021	[]	[{"url":"https://t.co/EnuSOxJJze","expanded_url":"http://youtube.com/watch?v=N5MQ3L","display_url":"youtube.com/watch?v=N5MQ3L","indices":[249,272]}]	[Vcut] Taehyung's BE-Log has now surpassed 8M views on YouTube with 1.7M liked after four days of its release and is still currently trending in 7 countries! #21 Philippines #28 Lebanon #33 Bahrain #35 Qatar #35 Tunisia #39 Jordan #44 Nicaragua 🖇 https://t.co/EnuSOxJJze https://t.co/jjil1YDfne	3847.0	RT @thepurpleherald: [Vcut] Taehyung's BE-Log has now surpassed 8M views on YouTube with 1.7M liked after four days of its release and is s…	83.0	True	full
660096	660096	60446b61f511ef00388fcd35	2021-03-07 05:57:48	[]	[]	Sun Mar 07 05:55:04 +0000 2021	[{"text":"AatmanirbharBharat","indices":[67,86]},{"text":"OurVaccineOurPride","indices":[87,106]},{"text":"ModiHaiToMumkinHai","indices":[108,127]},{"text":"Jaihind","indices":[128,136]},{"text":"OurVaccineOurPride","indices":[237,256]}]	[{"url":"https://t.co/MWFzWAsXXj","expanded_url":"https://saudigazette.com.sa/article/603120/World/Mena/Kuwait-Oman-get-Oxford-AstraZeneca-coronavirus-vaccines-produced-in-India","display_url":"saudigazette.com.sa/article/603120…","indices":[213,236]}]	IT IS ONLY @narendramodi JI,WHO IS A TRUE SECULAR LEADER OF INDIA. #AatmanirbharBharat #OurVaccineOurPride #ModiHaiToMumkinHai #Jaihind Kuwait, Oman get Oxford-AstraZeneca coronavirus vaccines produced in India https://t.co/MWFzWAsXXj #OurVaccineOurPride	100.0	RT @SKMM007: IT IS ONLY @narendramodi JI,WHO IS A TRUE SECULAR LEADER OF INDIA. #AatmanirbharBharat #OurVaccineOurPride #ModiHaiToMumkinHa…	180.0	True	full
660097	660097	60446b61f511ef00388fcd5d	2021-03-07 05:57:48	[]	[]	Sat Mar 06 14:44:14 +0000 2021	[]	[{"url":"https://t.co/FQjaImVOXF","expanded_url":"https://www.wsj.com/articles/vindication-for-ron-desantis-11614986751?reflink=desktopwebshare_twitter","display_url":"wsj.com/articles/vindi…","indices":[170,193]}]	Florida Gov. Ron DeSantis was vilified for rejecting harsh lockdowns. But Florida’s Covid-19 numbers are better than California’s or New York’s, and its economy thrives. https://t.co/FQjaImVOXF	92421.0	RT @joshdcaplan: Florida Gov. Ron DeSantis was vilified for rejecting harsh lockdowns. But Florida’s Covid-19 numbers are better than Calif…	1729.0	True	full
660098	660098	60446b62f511ef00388fcd79	2021-03-07 05:57:49	[]	[{"url":"https://t.co/AXRsFy8wQN","expanded_url":"https://twitter.com/sivangomez","display_url":"twitter.com/sivangomez","indices":[118,141]}]		[]	[]			@JakeWebber9 please follow erika she loves u sm and its her bday soon, we’re trying to surpise her please kind sir… https://t.co/O33PZaC2uQ	5.0	True	full
660099	660099	60446b62f511ef00388fcdb1	2021-03-07 05:57:49	[]	[]	Sat Mar 06 23:34:10 +0000 2021	[]	[{"url":"https://t.co/3RYkFD6Ou5","expanded_url":"https://fr.news.yahoo.com/covid-19-%C3%AEle-france-faut-081504005.html?soc_src=social-sh&soc_trk=tw&tsrc=twtr","display_url":"fr.news.yahoo.com/covid-19-%C3%A…","indices":[122,145]}]	c'est criminel ! juste criminel de confiner sans la moindre preuve d'efficacité ! rien nada! et encore moins le week end https://t.co/3RYkFD6Ou5 via @Yahoo	43513.0	RT @DIVIZIO1: c'est criminel ! juste criminel de confiner sans la moindre preuve d'efficacité ! rien nada! et encore moins le week end htt…	54.0	True	full
660100	660100	60446b63f511ef00388fcdb9	2021-03-07 05:57:49	[]	[]	Sat Mar 06 15:01:54 +0000 2021	[]	[{"url":"https://t.co/NUs0qTbwpT","expanded_url":"http://ow.ly/XieM50DR1kz","display_url":"ow.ly/XieM50DR1kz","indices":[236,259]}]	El presidente de Morena, Mario Delgado, fue miembro de NXIVM, la organización de Keith Raniere, condenado a 120 años de prisión por explotación sexual, y a la que también perteneció Emiliano Salinas, hijo de Carlos Salinas de Gortari. https://t.co/NUs0qTbwpT	4891312.0	RT @proceso: El presidente de Morena, Mario Delgado, fue miembro de NXIVM, la organización de Keith Raniere, condenado a 120 años de prisió…	317.0	True	full
660101	660101	60446b63f511ef00388fcdbf	2021-03-07 05:57:49	[]	[]	Sat Mar 06 14:03:59 +0000 2021	[]	[{"url":"https://t.co/2EiGUi7jKu","expanded_url":"https://youtu.be/ZO_pobC__Dk","display_url":"youtu.be/ZO_pobC__Dk","indices":[181,204]}]	hey, check out this animation I made in the style of JoelG's ENA series! The aesthetic is so cool, I wanted to try :3 I've also made a vfx breakdown of sorts on its youtube video: https://t.co/2EiGUi7jKu https://t.co/chc8kTa0KC	151.0	RT @suricrasia: hey, check out this animation I made in the style of JoelG's ENA series! The aesthetic is so cool, I wanted to try :3 I've…	11.0	True	full
660102	660102	60446b63f511ef00388fcde3	2021-03-07 05:57:50	[]	[]	Sat Mar 06 20:28:01 +0000 2021	[]	[{"url":"https://t.co/vJ7czlO63Q","expanded_url":"https://periodismoypunto.com/2021/03/el-hijo-de-jorge-asis-conto-en-sus-redes-sociales-que-se-vacuno-contra-el-covid-19-y-desato-polemica/","display_url":"periodismoypunto.com/2021/03/el-hij…","indices":[104,127]}]	El hijo de @AsisOberdan contó en sus redes sociales que se vacunó contra el Covid-19 y desató polémica https://t.co/vJ7czlO63Q https://t.co/KKhY4C7P0U	17145.0	RT @periodismoypun2: El hijo de @AsisOberdan contó en sus redes sociales que se vacunó contra el Covid-19 y desató polémica https://t.co/v…	302.0	True	full
660103	660103	60446b64f511ef00388fce1d	2021-03-07 05:57:51	[]	[]	Sun Mar 07 05:32:55 +0000 2021	[]	[{"url":"https://t.co/sAw8EV9jCE","expanded_url":"https://econ.st/3sVCuG7","display_url":"econ.st/3sVCuG7","indices":[155,178]}]	Ten years ago nuclear disaster shook Japan, a country already in the midst of a prolonged malaise. Has Japan recovered its dynamism? @1843mag investigates https://t.co/sAw8EV9jCE	25533432.0	RT @TheEconomist: Ten years ago nuclear disaster shook Japan, a country already in the midst of a prolonged malaise. Has Japan recovered it…	24.0	True	full
660104	660104	60446b64f511ef00388fce25	2021-03-07 05:57:51	[]	[]	Sun Mar 07 01:44:40 +0000 2021	[{"text":"Atención","indices":[0,9]}]	[{"url":"https://t.co/umGEvOitIn","expanded_url":"https://bit.ly/3kSBosf","display_url":"bit.ly/3kSBosf","indices":[146,169]}]	#Atención🔔La Secretaría de Salud informó que hasta este 6 de marzo se reportan 2 millones 125,866 casos acumulados y 190,357 decesos por COVID-19 https://t.co/umGEvOitIn https://t.co/hx8kGgnRNG	569541.0	RT @ExpPolitica: #Atención🔔La Secretaría de Salud informó que hasta este 6 de marzo se reportan 2 millones 125,866 casos acumulados y 190,3…	107.0	True	full
660105	660105	60446b64f511ef00388fce4d	2021-03-07 05:57:51	[]	[]	Sat Mar 06 22:40:00 +0000 2021	[{"text":"NotiMippCI","indices":[0,11]},{"text":"EscudoBolivariano2021","indices":[129,151]}]	[{"url":"https://t.co/ahXJKZVI1D","expanded_url":"https://bit.ly/3qrjZHX","display_url":"bit.ly/3qrjZHX","indices":[105,128]}]	#NotiMippCI 📰🗞| Limitados actos y movilizaciones públicas por variante brasilera del COVID-19. Lea más ⏩ https://t.co/ahXJKZVI1D #EscudoBolivariano2021 https://t.co/ezyJD5GD3f	250832.0	RT @Mippcivzla: #NotiMippCI 📰🗞| Limitados actos y movilizaciones públicas por variante brasilera del COVID-19. Lea más ⏩ https://t.co/ahXJK…	364.0	True	full
660106	660106	60446b65f511ef00388fce85	2021-03-07 05:57:52	[]	[]	Sun Mar 07 03:55:22 +0000 2021	[]	[{"url":"https://t.co/JrXOQ6cw2I","expanded_url":"https://m.thewire.in/article/media/an-annotated-guide-to-the-modi-governments-tool-kit-for-managing-the-media","display_url":"m.thewire.in/article/media/…","indices":[166,189]}]	We ploughed through the Group of Ministers report to produce an annotated reading guide to its contents. Here’s a sample. Click on the link to read the whole thing. https://t.co/JrXOQ6cw2I https://t.co/CMEZfeK3sY	620022.0	RT @svaradarajan: We ploughed through the Group of Ministers report to produce an annotated reading guide to its contents. Here’s a sample…	73.0	True	full
660107	660107	60446b65f511ef00388fce91	2021-03-07 05:57:52	[]	[{"url":"https://t.co/9nkfj9Kqob","expanded_url":"https://youtu.be/LC-hm-AqPoc","display_url":"youtu.be/LC-hm-AqPoc","indices":[250,273]}]		[]	[]			With limited games and postseason opportunities, there’s an obvious connection between COVID-19 and its mental impa… https://t.co/9y5Z7CZXuk	69.0	True	full
660108	660108	60446b65f511ef00388fce93	2021-03-07 05:57:52	[]	[]	Sun Mar 07 04:53:02 +0000 2021	[{"text":"COVID","indices":[0,6]},{"text":"Querétaro","indices":[38,48]},{"text":"QUIVAX17","indices":[75,84]},{"text":"Mexico","indices":[135,142]}]	[{"url":"https://t.co/8McSUzzB81","expanded_url":"https://losperiodistasdelmundo.wordpress.com/2021/03/07/afirman-que-han-generado-una-vacuna-segura-e-inmunogenica/","display_url":"losperiodistasdelmundo.wordpress.com/2021/03/07/afi…","indices":[143,166]}]	#COVID-19 | ⴾ Universidad Autónoma de #Querétaro @UAQmx tiene lista vacuna #QUIVAX17.4 contra Covid para probar en humanos ​@SSalud_mx #Mexico https://t.co/8McSUzzB81	24173.0	RT @PeriodistasOax: #COVID-19 | ⴾ Universidad Autónoma de #Querétaro @UAQmx tiene lista vacuna #QUIVAX17.4 contra Covid para probar en huma…	2689.0	True	full
660109	660109	60446b65f511ef00388fce95	2021-03-07 05:57:52	[]	[]	Thu Mar 04 12:44:08 +0000 2021	[]	[{"url":"https://t.co/wnmAn7K3L5","expanded_url":"https://twitter.com/ingomalcher/status/1367440214336151554","display_url":"twitter.com/ingomalcher/st…","indices":[279,302]}]	Jens Spahn gab den Auftrag für Maskeneinkauf nicht etwa an DHL oder Schenker - sondern an das Münsterländer Unternehmen Fiege, das bald überfordert war. Der Mitgesellschafter ist im Präsidium des CDU-Wirtschaftsrats, der stellvertr. Vorsitzender des Bezirkverbands: Jens Spahn. https://t.co/wnmAn7K3L5	14009.0	RT @AliceBota: Jens Spahn gab den Auftrag für Maskeneinkauf nicht etwa an DHL oder Schenker - sondern an das Münsterländer Unternehmen Fie…	36.0	True	full
660110	660110	60446b66f511ef00388fced9	2021-03-07 05:57:53	[]	[]	Sun Mar 07 00:32:40 +0000 2021	[]	[{"url":"https://t.co/0ZJteA9fxF","expanded_url":"https://manilastandard.net/index.php/mobile/article/348767","display_url":"manilastandard.net/index.php/mobi…","indices":[105,128]}]	Virus surge filling up hospitals Outbreak causing ‘Level 5’ event at PGH; NKTI stops admitting patients https://t.co/0ZJteA9fxF	25624.0	RT @DrTonyLeachon: Virus surge filling up hospitals Outbreak causing ‘Level 5’ event at PGH; NKTI stops admitting patients https://t.co/0Z…	86.0	True	full
660111	660111	60446b66f511ef00388fcedd	2021-03-07 05:57:53	[]	[]	Thu Mar 04 00:33:33 +0000 2021	[{"text":"VaccinesSaveLives","indices":[137,155]}]	[{"url":"https://t.co/2MebU0juWF","expanded_url":"https://twitter.com/karaswisher/status/1366913746950627329?s=21","display_url":"twitter.com/karaswisher/st…","indices":[156,179]},{"url":"https://t.co/R4qTALOEH0","expanded_url":"https://twitter.com/jameshamblin/status/1366920423020060674?s=21","display_url":"twitter.com/jameshamblin/s…","indices":[180,203]},{"url":"https://t.co/jQHnYtVkPY","expan…	🎶 Vaccine, vaccine, vaccine, vaccine… 🎶 I'm begging of you, please don't hesitate. ✨ Dolly Parton vaccine song ✨ @DollyParton #VaccinesSaveLives https://t.co/2MebU0juWF https://t.co/R4qTALOEH0 https://t.co/jQHnYtVkPY https://t.co/YBU9ZZOt0e https://t.co/9h6jbaniLD	212473.0	RT @ifindkarma: 🎶 Vaccine, vaccine, vaccine, vaccine… 🎶 I'm begging of you, please don't hesitate. ✨ Dolly Parton vaccine song ✨…	1691.0	True	full
660112	660112	60446b66f511ef00388fcee7	2021-03-07 05:57:53	[]	[]	Sat Mar 06 01:30:00 +0000 2021	[]	[{"url":"https://t.co/unIupAdRji","expanded_url":"https://www.intellectualtakeout.org/who-really-imperils-the-republic-/","display_url":"intellectualtakeout.org/who-really-imp…","indices":[257,280]}]	“[The Left] seeks to demonize the populist right, cancel its voice, expel it from the public square, and redefine it as a conspiracy against America, calling forth new government authority and power to monitor, expose, and destroy it,” writes Pat Buchanan. https://t.co/unIupAdRji	9079.0	RT @intellectualTO: “[The Left] seeks to demonize the populist right, cancel its voice, expel it from the public square, and redefine it as…	1384.0	True	full
660113	660113	60446b66f511ef00388fcef3	2021-03-07 05:57:53	[]	[]	Thu Mar 04 14:58:40 +0000 2021	[{"text":"ابن_عثيمين","indices":[184,195]},{"text":"القصيم","indices":[198,205]},{"text":"عنيزة","indices":[208,214]},{"text":"دورات_تدريبية","indices":[217,231]},{"text":"تطوير_الذات","indices":[232,244]}]	[{"url":"https://t.co/prcBYL15Es","expanded_url":"http://www.bot.sa","display_url":"bot.sa","indices":[158,181]}]	دورة مجانية للرجال والنساء بعنوان أثر لغة الجسد على العلاقات الثلاثاء 25 /7 /1442 4:15 م - 8:15 م المدرب: أ. ياسر العتيبي عبر تطبيق ZOOM للتسجيل https://t.co/prcBYL15Es ⁧#ابن_عثيمين⁩ ⁧#القصيم⁩ ⁧#عنيزة⁩ ⁧#دورات_تدريبية #تطوير_الذات https://t.co/4GZBftfsKL	160016.0	RT @binothemeen: دورة مجانية للرجال والنساء بعنوان أثر لغة الجسد على العلاقات الثلاثاء 25 /7 /1442 4:15 م - 8:15 م المدرب: أ. ياسر…	271.0	True	full
660114	660114	60446b67f511ef00388fcf05	2021-03-07 05:57:53	[]	[{"url":"https://t.co/AXRsFy8wQN","expanded_url":"https://twitter.com/sivangomez","display_url":"twitter.com/sivangomez","indices":[118,141]}]		[]	[]			@JakeWebber9 please follow erika she loves u sm and its her bday soon, we’re trying to surpise her please kind sir… https://t.co/xEBBVJibuD	5.0	True	full
660115	660115	60446b67f511ef00388fcf1b	2021-03-07 05:57:54	[]	[{"url":"https://t.co/s3gKe0YOgG","expanded_url":"https://albahuth.info/?p=95391&feed_id=332154","display_url":"albahuth.info/?p=95391&feed_…","indices":[125,148]}]		[]	[]			Senate Approves $1.9 Trillion COVID Relief Bill After Shambolic All-Night Debate The number-one item on Democrats’… https://t.co/L7IiJlaJyg	987.0	True	full
660116	660116	60446b67f511ef00388fcf21	2021-03-07 05:57:54	[]	[]	Fri Feb 26 19:40:04 +0000 2021	[]	[{"url":"https://t.co/rHJ0mdFmem","expanded_url":"https://nyti.ms/3uxpKY2","display_url":"nyti.ms/3uxpKY2","indices":[236,259]}]	President Jair Bolsonaro of Brazil disparaged face masks on Thursday, saying they could lead to headaches and a “decreased perception of happiness,” as coronavirus infections driven by more contagious variants surge across the country. https://t.co/rHJ0mdFmem	49561334.0	RT @nytimes: President Jair Bolsonaro of Brazil disparaged face masks on Thursday, saying they could lead to headaches and a “decreased per…	467.0	True	full
660117	660117	60446b67f511ef00388fcf39	2021-03-07 05:57:54	[]	[]	Sat Mar 06 16:30:13 +0000 2021	[]	[{"url":"https://t.co/vzu7GRSyC1","expanded_url":"https://cnn.it/3sWaLFm","display_url":"cnn.it/3sWaLFm","indices":[187,210]}]	At some point between 2015 and today, China has assembled the world's largest naval force. And now it's working to make it formidable far from its shores. | Analysis by CNN's Brad Lendon https://t.co/vzu7GRSyC1	12023417.0	RT @cnni: At some point between 2015 and today, China has assembled the world's largest naval force. And now it's working to make it formid…	21.0	True	full
660118	660118	60446b68f511ef00388fcf53	2021-03-07 05:57:55	[]	[]	Sun Mar 07 02:56:38 +0000 2021	[]	[{"url":"https://t.co/MueUEy0EFy","expanded_url":"https://www.cdc.gov/nchs/products/databriefs/db355.htm#Summary","display_url":"cdc.gov/nchs/products/…","indices":[83,106]},{"url":"https://t.co/sIbDYCFWyJ","expanded_url":"https://www.cdc.gov/nchs/fastats/deaths.htm","display_url":"cdc.gov/nchs/fastats/d…","indices":[126,149]},{"url":"https://t.co/3Dq7sqKu29","expanded_url":"https://www.cdc.gov/n…	@Curtis24310541 @LHWesteman @GregAbbott_TX Sure isn’t 2.84 million deaths in 2018 https://t.co/MueUEy0EFy 2.85 million in 19 https://t.co/sIbDYCFWyJ 3.35 million in 20 https://t.co/3Dq7sqKu29	177.0	RT @DickieNuggz: @Curtis24310541 @LHWesteman @GregAbbott_TX Sure isn’t 2.84 million deaths in 2018 https://t.co/MueUEy0EFy 2.85 million in…	197.0	True	full
660119	660119	60446b68f511ef00388fcf57	2021-03-07 05:57:55	[]	[{"url":"https://t.co/ymhZr3BJJO","expanded_url":"https://www.youtube.com/watch?v=UH7xqMQdps0","display_url":"youtube.com/watch?v=UH7xqM…","indices":[268,291]}]		[]	[]			@Sueleide5 E disse-lhes Jesus: Ide por todo o mundo, pregai o evangelho a toda criatura. Quem crer e for batizado s… https://t.co/0bcdGEJAVp	648.0	True	full
660120	660120	60446b68f511ef00388fcf65	2021-03-07 05:57:55	[]	[]	Sun Mar 07 03:41:08 +0000 2021	[]	[{"url":"https://t.co/D7O8V7bAax","expanded_url":"https://trib.al/IRL8rUs","display_url":"trib.al/IRL8rUs","indices":[253,276]}]	"Demonstrators in the city of Monywa poured cans of beer over their feet and those of passers-by to show their contempt for the brewery’s owners — the military." Like many military businesses, Myanmar Beer has has seen its sales plummet since the coup. https://t.co/D7O8V7bAax https://t.co/tKSGG0dYjf	432730.0	RT @KenRoth: "Demonstrators in the city of Monywa poured cans of beer over their feet and those of passers-by to show their contempt for th…	4.0	True	full
660121	660121	60446b68f511ef00388fcf6f	2021-03-07 05:57:55	[]	[]	Sat Mar 06 21:33:21 +0000 2021	[]	[{"url":"https://t.co/PMSet4y6V8","expanded_url":"https://www.lse.ac.uk/News/Latest-news-from-LSE/2021/a-Jan-21/Life-years","display_url":"lse.ac.uk/News/Latest-ne…","indices":[213,236]}]	Well, lookie here. “The life-years saved from COVID deaths that have been averted as a result of lockdown measures may be fewer than the life-years that will be lost from deaths resulting from curable diseases.” https://t.co/PMSet4y6V8	27553.0	RT @aginnt: Well, lookie here. “The life-years saved from COVID deaths that have been averted as a result of lockdown measures may be fewe…	122.0	True	full
660122	660122	60446b68f511ef00388fcf87	2021-03-07 05:57:55	[]	[]	Sun Mar 07 02:15:22 +0000 2021	[]	[{"url":"https://t.co/ruJQQYrTtG","expanded_url":"https://elpais.com/mexico/2021-03-06/el-empleo-entre-las-mujeres-mexicanas-cae-un-11-durante-la-pandemia.html?utm_medium=Social&utm_source=Twitter&ssm=TW_CM_AME#Echobox=1615076346","display_url":"elpais.com/mexico/2021-03…","indices":[248,271]}]	Casi el 11 % de las mujeres en México que tenían empleo antes de la pandemia salieron de la población laboralmente activa. La precariedad para el trabajo de las mujeres se profundiza en un país donde la brecha salarial es de 19 % Por @Isabella_CS https://t.co/ruJQQYrTtG	368897.0	RT @elpais_america: Casi el 11 % de las mujeres en México que tenían empleo antes de la pandemia salieron de la población laboralmente acti…	1602.0	True	full
660123	660123	60446b69f511ef00388fcf95	2021-03-07 05:57:55	[]	[]	Mon Mar 01 16:44:06 +0000 2021	[]	[{"url":"https://t.co/4msJYuZ8dg","expanded_url":"http://blbrd.cm/edAq3Ii","display_url":"blbrd.cm/edAq3Ii","indices":[127,150]}]	The members of @ATEEZofficial answered Billboard’s 20 questions to commemorate the release of its new EP 'Zero: Fever Part.2' https://t.co/4msJYuZ8dg	10892397.0	RT @billboard: The members of @ATEEZofficial answered Billboard’s 20 questions to commemorate the release of its new EP 'Zero: Fever Part.2…	2491.0	True	full
660124	660124	60446b69f511ef00388fcf9b	2021-03-07 05:57:55	[]	[]	Sun Mar 07 04:13:37 +0000 2021	[{"text":"CovidVaccine","indices":[43,56]},{"text":"vaccination","indices":[69,81]},{"text":"Oakland","indices":[95,103]},{"text":"BayArea","indices":[250,258]},{"text":"EastBay","indices":[259,267]},{"text":"California","indices":[268,279]}]	[{"url":"https://t.co/aVFZUSaSnE","expanded_url":"https://www.actransit.org/news/Free-Shuttles-to-Oakland-Coliseum-Vaccination-Site","display_url":"actransit.org/news/Free-Shut…","indices":[226,249]}]	This afternoon, I got my first dose of the #CovidVaccine at the mass #vaccination site here in #Oakland: Oakland Coliseum. @SFBART takes you straight there (Coliseum station stop), and @rideact has free shuttle service there. https://t.co/aVFZUSaSnE #BayArea #EastBay #California https://t.co/YEUTSdmgcM	3152.0	RT @GinaMurrell1: This afternoon, I got my first dose of the #CovidVaccine at the mass #vaccination site here in #Oakland: Oakland Coliseum…	957.0	True	full
660125	660125	60446b69f511ef00388fcfa1	2021-03-07 05:57:55	[]	[]	Sat Mar 06 17:15:32 +0000 2021	[{"text":"LKA","indices":[172,176]},{"text":"SriLanka","indices":[177,186]}]	[{"url":"https://t.co/SFSNSI6vOQ","expanded_url":"http://newscenter.lk/2021/03/06/cmc-worker-arrested-for-taking-bribes-to-facilitate-covid-19-vaccine.html","display_url":"newscenter.lk/2021/03/06/cmc…","indices":[148,171]}]	Police arrested an office assistant of the MOH office in Colombo Municipal Council for taking bribes to facilitate COVID19 vaccine - @NewsCenterLk https://t.co/SFSNSI6vOQ #LKA #SriLanka	127212.0	RT @SriLankaTweet: Police arrested an office assistant of the MOH office in Colombo Municipal Council for taking bribes to facilitate COVID…	120.0	True	full
660126	660126	60446b69f511ef00388fcfc5	2021-03-07 05:57:56	[]	[]	Sun Mar 07 05:19:03 +0000 2021	[{"text":"Vietnam","indices":[3,11]},{"text":"Covid19","indices":[30,38]},{"text":"Chine","indices":[204,210]}]	[{"url":"https://t.co/SKPgD6B5ie","expanded_url":"https://buff.ly/2OsbDTh","display_url":"buff.ly/2OsbDTh","indices":[228,251]}]	Le #Vietnam 🇻🇳 à sa politique #Covid19 Un des premiers pays à avoir fermé ses fontières avec la Chine (1er Février 2020) Le Vietnam commence sa campagne de vaccination Covid19 sans vaccins fabriqués en #Chine 🇨🇳 📝 @scmpnews https://t.co/SKPgD6B5ie	11772.0	RT @AsiaNews_FR: Le #Vietnam 🇻🇳 à sa politique #Covid19 Un des premiers pays à avoir fermé ses fontières avec la Chine (1er Février 2020)…	501.0	True	full
660127	660127	60446b69f511ef00388fcfc7	2021-03-07 05:57:56	[]	[]	Sat Mar 06 17:57:45 +0000 2021	[]	[{"url":"https://t.co/X4l88xKwX3","expanded_url":"https://www.girlsontherun.org/gotr-25/","display_url":"girlsontherun.org/gotr-25/","indices":[260,283]}]	Girls on the Run will celebrate its 25th birthday with a FREE virtual event on March 25 featuring an inspiring keynote from Hoda Kotb. There will be a discussion panel of experts &amp; athletes about building confidence in girls through sports. To RSVP visit https://t.co/X4l88xKwX3 https://t.co/nYx9vFLacd	399.0	RT @ShannonZona09: Girls on the Run will celebrate its 25th birthday with a FREE virtual event on March 25 featuring an inspiring keynote f…	945.0	True	full
660128	660128	60446b6af511ef00388fd009	2021-03-07 05:57:57	[]	[]	Sat Mar 06 13:17:32 +0000 2021	[{"text":"ArtistSUHOMonth","indices":[141,157]},{"text":"Suho","indices":[158,163]},{"text":"수호","indices":[164,167]},{"text":"김준면","indices":[168,172]},{"text":"金俊勉","indices":[174,178]},{"text":"スホ","indices":[179,182]},{"text":"EXO","indices":[183,187]},{"text":"엑소","indices":[188,191]},{"text":"엑소수호","indices":[192,197]}]	[{"url":"https://t.co/UZDkfMVeRx","expanded_url":"https://m.search.naver.com/search.naver?sm=mtb_hty.top&where=m&oquery=EXO&tqi=hsnyjwprvyKssPhoXvossssssVs-120660&query=EXO+suho#api=%3Fwhere%3Dbridge%26ptype%3Dchi%26sm%3Dmtb_sta.tab%26query%3DEXO%2520%25EC%2588%2598%25ED%2598%25B8%26tab_prs%3Dcsa%26col_prs%3Drea%26format%3Dtext%26tab%3Dtalk%26nqx_theme%3D%257B%2522theme%2522%253A%257B%2522main%25…	Suho's Navertalk needs 25 interactions to mark its 12,500 interactions ❤️ Leave a message for our JUNMYEON here 👇👇👇 https://t.co/UZDkfMVeRx #ArtistSUHOMonth #Suho #수호 #김준면 #金俊勉 #スホ #EXO #엑소 #엑소수호 @weareoneEXO https://t.co/cEHBDT5qMW	1992.0	RT @SUHOWorldPromo: Suho's Navertalk needs 25 interactions to mark its 12,500 interactions ❤️ Leave a message for our JUNMYEON here 👇👇👇 ht…	106.0	True	full
660129	660129	60446b6af511ef00388fd013	2021-03-07 05:57:57	[]	[]	Fri Jan 29 00:52:05 +0000 2021	[]	[{"url":"https://t.co/pwtERGXw1O","expanded_url":"https://ent.siteintelgroup.com/Bioterrorism-and-Public-Health/extremist-threat-on-biopharma.html","display_url":"ent.siteintelgroup.com/Bioterrorism-a…","indices":[137,160]}]	SITE Report: Extremist Threat on Biopharma looks into how conspiracy theories and misinformation campaigns threaten vaccination efforts. https://t.co/pwtERGXw1O https://t.co/3AJ5DaBiX6	1078.0	RT @SITE_Bioterror: SITE Report: Extremist Threat on Biopharma looks into how conspiracy theories and misinformation campaigns threaten vac…	994.0	True	full
660130	660130	60446b6af511ef00388fd019	2021-03-07 05:57:57	[]	[]	Fri Mar 05 16:11:42 +0000 2021	[{"text":"COVID19","indices":[92,100]}]	[{"url":"https://t.co/8YtmIMPMY0","expanded_url":"http://bit.ly/MMWR3521","display_url":"bit.ly/MMWR3521","indices":[251,274]}]	A new @CDCMMWR finds that state-issued mask requirements are associated with the slowing of #COVID19 cases and deaths. Wearing a well-fitting mask consistently and correctly is one of the best ways we can protect ourselves and each other. Learn more: https://t.co/8YtmIMPMY0. https://t.co/BLb56SGb2g	3739652.0	RT @CDCgov: A new @CDCMMWR finds that state-issued mask requirements are associated with the slowing of #COVID19 cases and deaths. Wearing…	109.0	True	full
660131	660131	60446b6af511ef00388fd029	2021-03-07 05:57:57	[]	[]	Sun Mar 07 05:40:00 +0000 2021	[]	[{"url":"https://t.co/426QmUDce4","expanded_url":"https://www.sinembargo.mx/06-03-2021/3947651","display_url":"sinembargo.mx/06-03-2021/394…","indices":[100,123]}]	“Ahorros duraron un mes”. COVID empuja a Gabriela, de 35 años, de vuelta al sexoservicio en la CdMx https://t.co/426QmUDce4 https://t.co/xLfwEkr9Dk	1532521.0	RT @SinEmbargoMX: “Ahorros duraron un mes”. COVID empuja a Gabriela, de 35 años, de vuelta al sexoservicio en la CdMx https://t.co/426QmUDc…	7.0	True	full
660132	660132	60446b6af511ef00388fd031	2021-03-07 05:57:57	[]	[]	Sat Mar 06 18:09:02 +0000 2021	[]	[{"url":"https://t.co/DW9OMBYYuo","expanded_url":"https://www.cnews.fr/monde/2021-03-06/direct-coronavirus-220000-francais-vaccines-ce-samedi-soit-plus-du-double-de-samedi","display_url":"cnews.fr/monde/2021-03-…","indices":[122,145]}]	DIRECT - Coronavirus : 220.000 français vaccinés ce samedi soit «plus du double de samedi dernier», annonce Olivier Véran https://t.co/DW9OMBYYuo	1790421.0	RT @CNEWS: DIRECT - Coronavirus : 220.000 français vaccinés ce samedi soit «plus du double de samedi dernier», annonce Olivier Véran https:…	91.0	True	full
660133	660133	60446b6bf511ef00388fd03b	2021-03-07 05:57:57	[]	[{"url":"https://t.co/wWeKgW3zoN","expanded_url":"https://www.sinembargo.mx/06-03-2021/3947612","display_url":"sinembargo.mx/06-03-2021/394…","indices":[154,177]}]		[]	[]			@kidsteel6 @econokafka @RicardoMonrealA Bueno, mientras crean billonarios con sus tranzas, dime: como van con la pa… https://t.co/ush0eVVkvX	1502.0	True	full
660134	660134	60446b6bf511ef00388fd041	2021-03-07 05:57:57	[]	[]	Sat Mar 06 16:52:45 +0000 2021	[]	[{"url":"https://t.co/pPoptYTjTg","expanded_url":"https://vote-watch.com/2021/03/05/labour-cllr-who-scammed-govt-for-10k-covid-cash-appears-in-court-charged-with-fraud/amp/?__twitter_impression=true","display_url":"vote-watch.com/2021/03/05/lab…","indices":[160,183]}]	COUNCILLOR Harman Banger becomes at least the TWENTIETH Labour politician to be charged, imprisoned, or placed under investigation in the past six months alone https://t.co/pPoptYTjTg	1727.0	RT @FridgeBoris: COUNCILLOR Harman Banger becomes at least the TWENTIETH Labour politician to be charged, imprisoned, or placed under inves…	10401.0	True	full
660135	660135	60446b6bf511ef00388fd043	2021-03-07 05:57:57	[]	[]	Sun Mar 07 05:56:20 +0000 2021	[{"text":"SismosColombiaSGC","indices":[0,18]}]	[{"url":"https://t.co/h4VVP0556L","expanded_url":"https://www.sgc.gov.co/sismos","display_url":"sgc.gov.co/sismos","indices":[205,228]}]	#SismosColombiaSGC Evento Sísmico - Boletín Actualizado 1, 2021-03-07, 00:15 hora local. Magnitud 2.2, Profundidad 4 km, Ibagué - Tolima, Colombia - Área de Influencia Volcán Cerro Machín Más información: https://t.co/h4VVP0556L https://t.co/mxyjqztQHH	352365.0	RT @sgcol: #SismosColombiaSGC Evento Sísmico - Boletín Actualizado 1, 2021-03-07, 00:15 hora local. Magnitud 2.2, Profundidad 4 km, Ibagué…	2981.0	True	full
660136	660136	60446b6bf511ef00388fd04d	2021-03-07 05:57:57	[]	[{"url":"https://t.co/CpK6R4StZl","expanded_url":"http://eaten.LOL","display_url":"eaten.LOL","indices":[253,276]}]		[]	[]			@RobertAlai BBI and handshake are good...hehehe you have been singing this since 2018 and refusing to listen to Rut… https://t.co/QANKpN9o38	696.0	True	full
660137	660137	60446b6bf511ef00388fd051	2021-03-07 05:57:57	[]	[]	Sun Mar 07 00:30:35 +0000 2021	[]	[{"url":"https://t.co/1o5ftz0SWH","expanded_url":"https://johnpavlovitz.com/2018/06/30/americas-greatest-threat-isnt-coming-across-its-borders/?utm_campaign=coschedule&utm_source=twitter&utm_medium=johnpavlovitz","display_url":"johnpavlovitz.com/2018/06/30/ame…","indices":[223,246]}]	I'm never uneasy about Muslims or undocumented people or migrant families passing me on the street. No, it's pissed-off, entitled, gun-toting, professed Christian white bigots emboldened by this President who terrify me. https://t.co/1o5ftz0SWH	298480.0	RT @johnpavlovitz: I'm never uneasy about Muslims or undocumented people or migrant families passing me on the street. No, it's pissed-off…	39.0	True	full
660138	660138	60446b6bf511ef00388fd055	2021-03-07 05:57:57	[]	[]	Sun Mar 07 04:32:48 +0000 2021	[{"text":"Myanmar","indices":[100,108]},{"text":"SaveMyanmar","indices":[242,254]}]	[{"url":"https://t.co/kuRfW4eSPg","expanded_url":"https://www.ohchr.org/EN/NewsEvents/Pages/DisplayNews.aspx?NewsID=26845&LangID=E","display_url":"ohchr.org/EN/NewsEvents/…","indices":[260,283]}]	"Every day the military junta unleashes more brutality on peaceful protesters...While the future of #Myanmar will be determined by its people, the international community must act urgently &amp; decisively to support them" says @RapporteurUn #SaveMyanmar @hrw https://t.co/kuRfW4eSPg https://t.co/rhAyhKeF9P	50001.0	RT @Reaproy: "Every day the military junta unleashes more brutality on peaceful protesters...While the future of #Myanmar will be determine…	3570.0	True	full
660139	660139	60446b6bf511ef00388fd05f	2021-03-07 05:57:58	[]	[]	Sun Mar 07 05:53:08 +0000 2021	[]	[{"url":"https://t.co/askwPODIQC","expanded_url":"https://bbc.in/2PGuGKh","display_url":"bbc.in/2PGuGKh","indices":[251,274]}]	Muchas personas con covid-19 pierden temporalmente el sentido del olfato. A medida que se recuperan, este por lo general regresa, pero algunos descubren que algunos olores que les gustaban -como el de la comida o el jabón- ahora les causan repulsión https://t.co/askwPODIQC	4287262.0	RT @bbcmundo: Muchas personas con covid-19 pierden temporalmente el sentido del olfato. A medida que se recuperan, este por lo general reg…	192.0	True	full
660140	660140	60446b6bf511ef00388fd063	2021-03-07 05:57:58	[]	[{"url":"https://t.co/04ROVRrPQx","expanded_url":"https://www.irishtimes.com/news/world/europe/limerick-man-flees-sweden-over-criticism-of-his-covid-19-campaign-1.4493317","display_url":"irishtimes.com/news/world/eur…","indices":[224,247]}]		[]	[]			@ANI @GretaThunberg What do you think of such crusader &amp; below about democracy??? We in India want to hear your vi… https://t.co/AMGc2BmQMG	2.0	True	full
660141	660141	60446b6bf511ef00388fd075	2021-03-07 05:57:58	[]	[]	Sun Mar 07 03:21:33 +0000 2021	[{"text":"ReinoUnido","indices":[0,11]},{"text":"Covid19","indices":[141,149]}]	[{"url":"https://t.co/ZjswrJ0SXe","expanded_url":"https://www.lifesitenews.com/news/uk-35-people-deaf-and-25-blind-after-taking-mrna-vaccine-shots","display_url":"lifesitenews.com/news/uk-35-peo…","indices":[151,174]}]	#ReinoUnido: 35 casos de sordera y 25 casos de ceguera han sido informados entre quiénes han recibido las vakunas experimentales ARNm contra #Covid19 https://t.co/ZjswrJ0SXe	6394.0	RT @mabarnier: #ReinoUnido: 35 casos de sordera y 25 casos de ceguera han sido informados entre quiénes han recibido las vakunas experiment…	173.0	True	full
660142	660142	60446b6bf511ef00388fd083	2021-03-07 05:57:58	[]	[]	Sun Mar 07 04:32:48 +0000 2021	[{"text":"Myanmar","indices":[100,108]},{"text":"SaveMyanmar","indices":[242,254]}]	[{"url":"https://t.co/kuRfW4eSPg","expanded_url":"https://www.ohchr.org/EN/NewsEvents/Pages/DisplayNews.aspx?NewsID=26845&LangID=E","display_url":"ohchr.org/EN/NewsEvents/…","indices":[260,283]}]	"Every day the military junta unleashes more brutality on peaceful protesters...While the future of #Myanmar will be determined by its people, the international community must act urgently &amp; decisively to support them" says @RapporteurUn #SaveMyanmar @hrw https://t.co/kuRfW4eSPg https://t.co/rhAyhKeF9P	50012.0	RT @Reaproy: "Every day the military junta unleashes more brutality on peaceful protesters...While the future of #Myanmar will be determine…	13.0	True	full
660143	660143	60446b6bf511ef00388fd08b	2021-03-07 05:57:58	[]	[]	Sat Mar 06 22:06:50 +0000 2021	[{"text":"gayleather","indices":[140,151]},{"text":"gaysmoking","indices":[152,163]},{"text":"smokingsex","indices":[164,175]}]	[{"url":"https://t.co/ZBfIlqezko","expanded_url":"http://www.onlyfans.com/nasty.stud","display_url":"onlyfans.com/nasty.stud","indices":[0,23]}]	https://t.co/ZBfIlqezko See all of our leather adventures at onlyfans. Almost 200 clips, 15 hours kinky leather and smoking entertainment #gayleather #gaysmoking #smokingsex https://t.co/HrbqN7LLk3	2596.0	RT @Marlboroboy2020: https://t.co/ZBfIlqezko See all of our leather adventures at onlyfans. Almost 200 clips, 15 hours kinky leather and…	140.0	True	full
660144	660144	60446b6cf511ef00388fd0a3	2021-03-07 05:57:59	[]	[]	Sun Mar 07 05:53:08 +0000 2021	[]	[{"url":"https://t.co/askwPODIQC","expanded_url":"https://bbc.in/2PGuGKh","display_url":"bbc.in/2PGuGKh","indices":[251,274]}]	Muchas personas con covid-19 pierden temporalmente el sentido del olfato. A medida que se recuperan, este por lo general regresa, pero algunos descubren que algunos olores que les gustaban -como el de la comida o el jabón- ahora les causan repulsión https://t.co/askwPODIQC	4287262.0	RT @bbcmundo: Muchas personas con covid-19 pierden temporalmente el sentido del olfato. A medida que se recuperan, este por lo general reg…	814.0	True	full
660145	660145	60446b6cf511ef00388fd0c5	2021-03-07 05:57:59	[]	[]	Sun Mar 07 04:15:26 +0000 2021	[]	[{"url":"https://t.co/ZbFF0YIYcR","expanded_url":"https://twitter.com/xicograziano/status/1368344726814986240","display_url":"twitter.com/xicograziano/s…","indices":[273,296]}]	"Ain, o Eduardo Leite é 'super do bem' e mimimi" Ah, sim. Claro. Ele só quer resolver o problema do COVID-19 proibindo as pessoas de comprar garrafa térmica e tal... O sujeito quer regular o que o cidadão pode ou não comprar, mas ele é "super do bem", viu, pessoal?! 🤡 https://t.co/ZbFF0YIYcR https://t.co/tHNhm9zMgf	48763.0	RT @henriolliveira_: "Ain, o Eduardo Leite é 'super do bem' e mimimi" Ah, sim. Claro. Ele só quer resolver o problema do COVID-19 proibin…	579.0	True	full
660146	660146	60446b6cf511ef00388fd0e7	2021-03-07 05:57:59	[]	[]	Fri Mar 05 02:43:59 +0000 2021	[]	[{"url":"https://t.co/65DFR3h7h9","expanded_url":"https://www.npr.org/2021/02/26/970999998/with-one-move-congress-could-lift-millions-of-children-out-of-poverty","display_url":"npr.org/2021/02/26/970…","indices":[251,274]}]	I don’t want this HUGE point to be lost.... Biden’s Covid Bill will cut child poverty in half! *Child allowance *Child care tax credit *Increase EITC boost *SNAP expansion I grew up in poverty. This will be a game changer for struggling families! https://t.co/65DFR3h7h9	743704.0	RT @harrisonjaime: I don’t want this HUGE point to be lost.... Biden’s Covid Bill will cut child poverty in half! *Child allowance *Child…	42.0	True	full
660147	660147	60446b6df511ef00388fd0eb	2021-03-07 05:57:59	[]	[]	Sat Mar 21 10:14:16 +0000 2020	[{"text":"StayHomeSaveLives","indices":[186,204]}]	[{"url":"https://t.co/TYosu7w4qf","expanded_url":"https://www.gov.uk/coronavirus","display_url":"gov.uk/coronavirus","indices":[206,229]}]	The government has put all the latest information about COVID-19 coronavirus in one place. It includes advice on 🏥 Health 🏠 Staying home 💷 Help for employees 🏭 Business support 🚍 Travel #StayHomeSaveLives https://t.co/TYosu7w4qf	24721.0	RT @Andrew4Pendle: The government has put all the latest information about COVID-19 coronavirus in one place. It includes advice on 🏥 Healt…	22.0	True	full
660148	660148	60446b6df511ef00388fd101	2021-03-07 05:58:00	[{"text":"NFT","indices":[13,17]},{"text":"NFTs","indices":[113,118]},{"text":"CryptoArt","indices":[119,129]},{"text":"Blockchain","indices":[130,141]},{"text":"crypto","indices":[142,149]},{"text":"ETH","indices":[150,154]},{"text":"NFTCommunity","indices":[155,168]},{"text":"nftart","indices":[169,176]},{"text":"nftcollectors","indices":[177,191]},{"text":"NFTartist","indices":[192,202]},{"tex…	[{"url":"https://t.co/NeQA2cfKri","expanded_url":"https://mintable.app/art/item/Express-Yourself--Express-Yourself/nFTRFhLmWjomgfE","display_url":"mintable.app/art/item/Expre…","indices":[89,112]}]		[]	[]			Chk out this #NFT for sale on Mintable Pick up 'Express Yourself ' before its swooped up https://t.co/NeQA2cfKri… https://t.co/hIT2dWR5q1	5.0	True	full
660149	660149	60446b6df511ef00388fd10d	2021-03-07 05:58:00	[]	[{"url":"https://t.co/yKXZRDg2pS","expanded_url":"https://www.bbc.com/news/world-asia-india-56310274","display_url":"bbc.com/news/world-asi…","indices":[150,173]}]		[]	[]			Tibetan spiritual leader the Dalai Lama has received his first dose of the coronavirus vaccine while urging others… https://t.co/yKCzM2QYow	181.0	True	full
660150	660150	60446b6df511ef00388fd125	2021-03-07 05:58:00	[]	[]	Sat Mar 06 23:35:49 +0000 2021	[]	[{"url":"https://t.co/2OUybJqNB2","expanded_url":"http://u.afp.com/UGLG","display_url":"u.afp.com/UGLG","indices":[190,213]}]	German pharmaceutical giant Merck and a US partner reported promising results Saturday in trials of a drug administered orally to fight Covid-19, saying it helps reduce patients' viral load https://t.co/2OUybJqNB2	1981734.0	RT @AFP: German pharmaceutical giant Merck and a US partner reported promising results Saturday in trials of a drug administered orally to…	419.0	True	full
660151	660151	60446b6ef511ef00388fd153	2021-03-07 05:58:00	[]	[]	Sat Mar 06 06:48:54 +0000 2021	[{"text":"cryptocurrency","indices":[216,231]},{"text":"Crypto","indices":[232,239]},{"text":"airdrop","indices":[240,248]},{"text":"Airdrops","indices":[249,258]}]	[{"url":"https://t.co/rrgJvxrUIs","expanded_url":"https://t.me/SfmoneyAirdropBot?start=r03376167130","display_url":"t.me/SfmoneyAirdrop…","indices":[144,167]}]	🚀 Airdrop: SFMoney 💰 Value: $ 50 👥 Referral: $ 15 💸 10 + 3 SFM 🏦 Listed at PancakeSwap ⌛ Distribution: 25 May 2021 Talk with the telegram bot: https://t.co/rrgJvxrUIs 📖 Step-by-step guide: 🔹️ Do some social tasks #cryptocurrency #Crypto #airdrop #Airdrops https://t.co/YdbcjHcfyH	192755.0	RT @CryptoTownEU: 🚀 Airdrop: SFMoney 💰 Value: $ 50 👥 Referral: $ 15 💸 10 + 3 SFM 🏦 Listed at PancakeSwap ⌛ Distribution: 25 May 2021 Talk…	357.0	True	full
660152	660152	60446b6ff511ef00388fd19d	2021-03-07 05:58:01	[]	[]	Sun Mar 07 04:48:20 +0000 2021	[]	[{"url":"https://t.co/fT8wFpUoKD","expanded_url":"https://www.milenio.com/politica/vacunacion-covid-19-mexico-2-76-millones-dosis-aplicadas","display_url":"milenio.com/politica/vacun…","indices":[118,141]}]	Somos 130 millones, Para cuando?? Van más de 2.7 millones de vacunas contra covid-19 aplicadas en México en 30 días. https://t.co/fT8wFpUoKD	1376428.0	RT @VicenteFoxQue: Somos 130 millones, Para cuando?? Van más de 2.7 millones de vacunas contra covid-19 aplicadas en México en 30 días. ht…	160.0	True	full
660153	660153	60446b6ff511ef00388fd1a5	2021-03-07 05:58:01	[]	[]	Sun Mar 07 05:33:47 +0000 2021	[]	[{"url":"https://t.co/7vMSfeHXcx","expanded_url":"https://twitter.com/kamath_nandini/status/1312389986189156352","display_url":"twitter.com/kamath_nandini…","indices":[276,299]}]	I am glad that Africa too is waking up to its systematic depiction as a place that needs to be "saved" by the West through some overt/covert colonization. Always remember that the East India Company's brutalities in India was justified by "left-liberals" from JS Mill to Marx https://t.co/7vMSfeHXcx	111663.0	RT @sanjeevsanyal: I am glad that Africa too is waking up to its systematic depiction as a place that needs to be "saved" by the West throu…	557.0	True	full
660154	660154	60446b70f511ef00388fd1f3	2021-03-07 05:58:02	[]	[{"url":"https://t.co/v4ztAb0gvf","expanded_url":"https://www.milenio.com/politica/covid-19-mexico-tomo-serio-pandemia-asesor-oms","display_url":"milenio.com/politica/covid…","indices":[309,332]}]		[]	[]			@HeroesPadierna @GlodeJo07 @MoszarM @elciudadanogall @ChairosY @Ramyrice74 @BerthaCastillaE @gabrother5 @Pato_Gal… https://t.co/wuWLwHtETz	8649.0	True	full
660155	660155	60446b70f511ef00388fd215	2021-03-07 05:58:03	[]	[{"url":"https://t.co/EUcUTcAz3Y","expanded_url":"https://caraotadigital.org/tecnologia/la-nueva-funcion-de-instagram-que-permite-a-varios-usuarios-participar-en-una-misma-sala-de-audio","display_url":"caraotadigital.org/tecnologia/la-…","indices":[137,160]}]		[]	[]			Instagram actualiza sus servicios para que explotes tu creatividad: ahora más de 3 personas podrán hacer un en vivo… https://t.co/6pw0P1FykB	1787023.0	True	full
660156	660156	60446b70f511ef00388fd229	2021-03-07 05:58:03	[]	[]	Sun Mar 07 02:19:49 +0000 2021	[]	[{"url":"https://t.co/5e8r6pCDGm","expanded_url":"https://www.wsj.com/articles/vindication-for-ron-desantis-11614986751?st=r5qv9o2w4s0aj68&reflink=share_mobilewebshare","display_url":"wsj.com/articles/vindi…","indices":[156,179]}]	“The media vilified him for rejecting harsh lockdowns. But Florida’s Covid-19 numbers are better than California’s or New York’s, and its economy thrives.” https://t.co/5e8r6pCDGm	273878.0	RT @JasonMillerinDC: “The media vilified him for rejecting harsh lockdowns. But Florida’s Covid-19 numbers are better than California’s or…	11664.0	True	full
660157	660157	60446b71f511ef00388fd26d	2021-03-07 05:58:04	[]	[]	Sat Mar 06 20:07:31 +0000 2021	[]	[{"url":"https://t.co/ciRMfuGcWl","expanded_url":"https://www.menendez.senate.gov/newsroom/press/menendez-warren-bill-to-make-student-loan-relief-tax-free-passes-as-part-of-covid-relief-package-clearing-hurdle-for-broad-loan-forgiveness","display_url":"menendez.senate.gov/newsroom/press…","indices":[256,279]}]	Bravo to @SenatorMenendez &amp; @SenWarren for their provision ensuring that ALL kinds of student debt cancellation are not taxable! 🎉 As Sen. Menendez says, this “paves the way for President Biden to cancel at least $50,000 in federal student loan debt” https://t.co/ciRMfuGcWl	47979.0	RT @alexisgoldstein: Bravo to @SenatorMenendez &amp; @SenWarren for their provision ensuring that ALL kinds of student debt cancellation are no…	3946.0	True	full
660158	660158	60446b72f511ef00388fd2b5	2021-03-07 05:58:05	[]	[]	Wed Mar 03 01:28:00 +0000 2021	[]	[{"url":"https://t.co/7qbRkmweLA","expanded_url":"https://www.nbcnews.com/news/latino/after-border-patrol-release-asylum-seekers-test-positive-covid-brownsville-n1259282","display_url":"nbcnews.com/news/latino/af…","indices":[213,236]}]	Biden’s America. “A number of migrants seeking asylum and released by Border Patrol have tested positive to Covid-19 tests in Brownsville, Texas. Some plan to continue their journey to other cities and states.” https://t.co/7qbRkmweLA	20951.0	RT @CaliforniaPanda: Biden’s America. “A number of migrants seeking asylum and released by Border Patrol have tested positive to Covid-19…	54.0	True	full
660159	660159	60446b72f511ef00388fd2b9	2021-03-07 05:58:05	[]	[]	Fri Mar 05 18:24:36 +0000 2021	[]	[{"url":"https://t.co/JTq3SNVnuR","expanded_url":"https://www.washingtonpost.com/opinions/2021/03/03/minimum-wage-hurt-red-states-brookings/","display_url":"washingtonpost.com/opinions/2021/…","indices":[255,278]}]	Here are the numbers of people who make under $15 per hour in states of senators who voted no on the hike, as of 2019: Sinema: 839K Manchin: 229K Carper: 106K Coons: 106K Hassan: 146K Shaheen: 146K King: 158K Tester: 126K From this study I reported on: https://t.co/JTq3SNVnuR	303633.0	RT @ThePlumLineGS: Here are the numbers of people who make under $15 per hour in states of senators who voted no on the hike, as of 2019:…	7087.0	True	full
660160	660160	60446b72f511ef00388fd2c9	2021-03-07 05:58:05	[]	[{"url":"https://t.co/z3NZ3QvUsC","expanded_url":"https://twitter.com/pastelcomrade/status/1368436307014385666/photo/1","display_url":"pic.twitter.com/z3NZ3QvUsC","indices":[124,147]}]		[]	[]			Yeah, I got into resin during the pandemic... As if I needed another expensive hobby to add to video games and body… https://t.co/l5BKTDFQHE	43.0	True	full
660161	660161	60446b72f511ef00388fd2d1	2021-03-07 05:58:05	[]	[]	Sat Mar 06 16:10:06 +0000 2021	[{"text":"rollerderby","indices":[94,106]},{"text":"rollerderbygirls","indices":[107,124]},{"text":"rollerderbylife","indices":[125,141]},{"text":"rollerderbylife","indices":[142,158]},{"text":"rollerderbylove","indices":[159,175]},{"text":"etsy","indices":[176,181]},{"text":"etsyprepromo","indices":[182,195]},{"text":"etsylove","indices":[196,205]},{"text":"etsyussa","indices":[206,215]},{"text"…	[{"url":"https://t.co/vbh2pdf6zE","expanded_url":"http://etsy.me/3qWJ3av","display_url":"etsy.me/3qWJ3av","indices":[70,93]}]	Green and Purple Roller Derby 100%Cotton Face Mask with Filter Pocket https://t.co/vbh2pdf6zE #rollerderby #rollerderbygirls #rollerderbylife #rollerderbylife #rollerderbylove #etsy #etsyprepromo #etsylove #etsyussa #handmadewithlove #handmade #lgbtq🌈 #geek #nerd #art	431.0	RT @ag_geeks: Green and Purple Roller Derby 100%Cotton Face Mask with Filter Pocket https://t.co/vbh2pdf6zE #rollerderby #rollerderbygirls…	13524.0	True	full
660162	660162	60446b72f511ef00388fd2e1	2021-03-07 05:58:05	[]	[{"url":"https://t.co/AhttYrOMdf","expanded_url":"https://tlmdo.co/2OswENR","display_url":"tlmdo.co/2OswENR","indices":[202,225]}]		[]	[]			Carolina del Sur autorizó la reapertura de bares y Arizona reabrió los gimnasios. Pero estas son solo dos ciudades… https://t.co/U2zpYoSgJR	842406.0	True	full
660163	660163	60446b73f511ef00388fd331	2021-03-07 05:58:06	[]	[]	Sat Jan 30 20:06:19 +0000 2021	[]	[{"url":"https://t.co/rt23NWjDBE","expanded_url":"https://files.catbox.moe/88lbc7.mp4","display_url":"files.catbox.moe/88lbc7.mp4","indices":[156,179]},{"url":"https://t.co/NzKndSCPlQ","expanded_url":"https://redgifs.com/watch/darkslateblueglossyhypsilophodon","display_url":"redgifs.com/watch/darkslat…","indices":[181,204]},{"url":"https://t.co/PtileDgtIY","expanded_url":"https://www.dropbox.com/…	Ragdoll Pawjob - We're gonna just call this a test, since I'm a little disappointed BUT ITS OK @DornVa AS RAGDOLL IS AMAZING @voxsalem AS DEKU IS AMAZING - https://t.co/rt23NWjDBE https://t.co/NzKndSCPlQ https://t.co/PtileDgtIY - https://t.co/gUcCqYUdPC https://t.co/jesxducJNk https://t.co/KCn9nA0Gnn	169069.0	RT @Greatm8SFM: Ragdoll Pawjob - We're gonna just call this a test, since I'm a little disappointed BUT ITS OK @DornVa AS RAGDOLL IS AMAZIN…	7.0	True	full
660164	660164	60446b74f511ef00388fd36f	2021-03-07 05:58:07	[]	[]	Sat Mar 06 16:32:48 +0000 2021	[{"text":"Egypte","indices":[3,10]},{"text":"volontaires","indices":[17,29]},{"text":"chretiensdOrient","indices":[236,253]}]	[{"url":"https://t.co/JPdwk4mpQX","expanded_url":"http://bit.ly/3k5GmjC","display_url":"bit.ly/3k5GmjC","indices":[256,279]}]	🇪🇬 #Egypte - Les #volontaires sont de retour dans l’antenne du bidonville du 15 mai. Au programme, cours de français et participation au chantier de l’hôpital en construction. 👉Soutenez nos activités en Egypte, faites un don pour les #chretiensdOrient : https://t.co/JPdwk4mpQX https://t.co/Gg5X2RiG2g	23730.0	RT @SOSCdOrient: 🇪🇬 #Egypte - Les #volontaires sont de retour dans l’antenne du bidonville du 15 mai. Au programme, cours de français et pa…	1265.0	True	full
660165	660165	60446b74f511ef00388fd387	2021-03-07 05:58:07	[]	[]	Sun Mar 07 04:50:01 +0000 2021	[{"text":"Democratic","indices":[29,40]},{"text":"harassment","indices":[128,139]},{"text":"Cuomo","indices":[148,154]}]	[{"url":"https://t.co/cQoE0DrM0n","expanded_url":"https://www.ntd.com/more-cuomo-staffers-resign-as-twin-scandals-continue-to-unfold_577610.html","display_url":"ntd.com/more-cuomo-sta…","indices":[227,250]}]	Multiple high-level aides to #Democratic New York Gov. Andrew Cuomo have resigned as of Friday, following allegations of sexual #harassment against #Cuomo and questions about his handling of nursing homes during the pandemic. https://t.co/cQoE0DrM0n	69121.0	RT @news_ntd: Multiple high-level aides to #Democratic New York Gov. Andrew Cuomo have resigned as of Friday, following allegations of sexu…	43.0	True	full
660166	660166	60446b75f511ef00388fd3af	2021-03-07 05:58:08	[]	[]	Thu Mar 04 18:11:37 +0000 2021	[]	[{"url":"https://t.co/6y4pXJQ83l","expanded_url":"https://www.ohchr.org/EN/NewsEvents/Pages/DisplayNews.aspx?NewsID=26845&LangID=E","display_url":"ohchr.org/EN/NewsEvents/…","indices":[261,284]}]	Just released my report to HR Council on the crisis in Myanmar: "While the future of Myanmar will be determined by its people, the intl community must act urgently &amp; decisively to support them." I then recommend how. Link to news release &amp; report here: https://t.co/6y4pXJQ83l https://t.co/R3OfRtSNhu	194057.0	RT @RapporteurUn: Just released my report to HR Council on the crisis in Myanmar: "While the future of Myanmar will be determined by its pe…	1.0	True	full
660167	660167	60446b75f511ef00388fd3b3	2021-03-07 05:58:08	[]	[{"url":"https://t.co/WmZAutUZfl","expanded_url":"https://twitter.com/LeaderMcConnell/status/1367846452001714182?s=20","display_url":"twitter.com/LeaderMcConnel…","indices":[217,240]}]		[]	[]			You could have stepped up at any point over the past year to take this pandemic seriously and save lives. Instead,… https://t.co/Oueu9VApXh	53.0	True	full
660168	660168	60446b75f511ef00388fd3b7	2021-03-07 05:58:08	[]	[]	Sat Mar 06 19:06:54 +0000 2021	[]	[{"url":"https://t.co/K3jO72v2zG","expanded_url":"https://bbc.in/30eVGma","display_url":"bbc.in/30eVGma","indices":[98,121]}]	A cientista brasileira que ajudou a eliminar sarampo e rubéola do Brasil que agora estuda a covid https://t.co/K3jO72v2zG https://t.co/EW6K3LtcCh	2841944.0	RT @bbcbrasil: A cientista brasileira que ajudou a eliminar sarampo e rubéola do Brasil que agora estuda a covid https://t.co/K3jO72v2zG ht…	395.0	True	full
660169	660169	60446b75f511ef00388fd3bd	2021-03-07 05:58:08	[]	[]	Sun Mar 07 02:54:17 +0000 2021	[]	[{"url":"https://t.co/udYBNwBWMs","expanded_url":"https://www.usatoday.com/story/news/health/2021/03/06/covid-vaccine-cdc-states-prioritize-people-obesity-heres-why/6883235002/","display_url":"usatoday.com/story/news/hea…","indices":[118,141]}]	'Weight isn't always within your control': Why some states are prioritizing obesity patients for the COVID-19 vaccine https://t.co/udYBNwBWMs via @usatoday	14384.0	RT @ArthurCaplan: 'Weight isn't always within your control': Why some states are prioritizing obesity patients for the COVID-19 vaccine htt…	1010.0	True	full
660170	660170	60446b75f511ef00388fd3c9	2021-03-07 05:58:08	[]	[]	Sun Mar 07 05:53:15 +0000 2021	[{"text":"Palestinians","indices":[0,13]},{"text":"Gaza","indices":[200,205]}]	[{"url":"https://t.co/XACyiZrexN","expanded_url":"https://www.jpost.com/arab-israeli-conflict/plo-slams-us-for-ignoring-palestinian-misery-and-pro-israel-anti-icc-bias-661188","display_url":"jpost.com/arab-israeli-c…","indices":[255,278]}]	#Palestinians accused the @JoeBiden Administration of ignoring their suffering for its bias in opposing the @IntlCrimCourt 's war crimes probe into Israeli action in the West Bank, east Jerusalem and #Gaza. Report by @KhaledAbuToameh and @tovahlazaroff https://t.co/XACyiZrexN	486804.0	RT @Jerusalem_Post: #Palestinians accused the @JoeBiden Administration of ignoring their suffering for its bias in opposing the @IntlCrimCo…	1716.0	True	full
660171	660171	60446b75f511ef00388fd3cf	2021-03-07 05:58:08	[]	[]	Thu Mar 04 07:32:32 +0000 2021	[]	[{"url":"https://t.co/7SqkBVQ2aw","expanded_url":"https://medium.com/originprotocol/origin-launches-ogn-staking-on-binance-c891ad32d94b","display_url":"medium.com/originprotocol…","indices":[256,279]}]	Thanks, @cz_binance! We are excited to announce that $OGN staking is coming to @binance. From 12:00 PM (UTC), users will be able to earn APY's from 7.49% to 47.79%, with terms as short as 15, 30, 45 &amp; 90 days. See our blog update for more details 👇 https://t.co/7SqkBVQ2aw	78948.0	RT @OriginProtocol: Thanks, @cz_binance! We are excited to announce that $OGN staking is coming to @binance. From 12:00 PM (UTC), users wi…	91.0	True	full
660172	660172	60446b76f511ef00388fd3ed	2021-03-07 05:58:09	[]	[{"url":"https://t.co/OHKAdU3dWb","expanded_url":"https://albahuth.info/?p=95394&feed_id=332164","display_url":"albahuth.info/?p=95394&feed_…","indices":[117,140]}]		[]	[]			Biden hails 'giant step' as Senate passes $1.9tn coronavirus relief bill Joe Biden hailed “one more giant step fo..… https://t.co/PO56iqbo0t	987.0	True	full
660173	660173	60446b76f511ef00388fd3f9	2021-03-07 05:58:09	[]	[]	Sat Mar 06 20:00:56 +0000 2021	[]	[{"url":"https://t.co/9Q7uBpCwd4","expanded_url":"https://www.forbes.com/sites/eriksherman/2020/04/24/public-companies-ppp-loans-money/?sh=224ca0f040d2","display_url":"forbes.com/sites/eriksher…","indices":[252,275]}]	@SenatorRomney Hey Mitt - you weren’t very concerned about “wasteful spending” and “targeting Covid assistance only to those who really need it” last March when you voted for the PPP program that sent BILLIONS to wealthy corporations and individuals. https://t.co/9Q7uBpCwd4	2258.0	RT @BarbBanfieldRN: @SenatorRomney Hey Mitt - you weren’t very concerned about “wasteful spending” and “targeting Covid assistance only to…	3122.0	True	full
660174	660174	60446b76f511ef00388fd419	2021-03-07 05:58:09	[{"text":"flexibleworking","indices":[127,143]}]	[{"url":"https://t.co/7KyrlIoPWO","expanded_url":"https://uk.work180.co/blog/its-never-too-late-to-begin-a-new-career-as-polys-latest-marketer-will-tell-you","display_url":"uk.work180.co/blog/its-never…","indices":[103,126]}]		[]	[]			Why it’s never too late to begin a new career - as Poly’s latest marketer will tell you. By WORK180_UK… https://t.co/QFV1YjeUYe	43960.0	True	full
660175	660175	60446b77f511ef00388fd433	2021-03-07 05:58:10	[]	[]	Sat Mar 06 19:19:51 +0000 2021	[]	[{"url":"https://t.co/24QjGyiMBr","expanded_url":"https://twitter.com/laszlohealth/status/1368203215712452611","display_url":"twitter.com/laszlohealth/s…","indices":[125,148]}]	VIENNA PROTEST against restrictions! Many thousands on the streets, peacefully protesting. Great atmosphere. Please share. https://t.co/24QjGyiMBr	8714.0	RT @SandraWeeden: VIENNA PROTEST against restrictions! Many thousands on the streets, peacefully protesting. Great atmosphere. Please sha…	1.0	True	full
660176	660176	60446b77f511ef00388fd459	2021-03-07 05:58:10	[]	[]	Sun Mar 07 03:41:08 +0000 2021	[]	[{"url":"https://t.co/D7O8V7bAax","expanded_url":"https://trib.al/IRL8rUs","display_url":"trib.al/IRL8rUs","indices":[253,276]}]	"Demonstrators in the city of Monywa poured cans of beer over their feet and those of passers-by to show their contempt for the brewery’s owners — the military." Like many military businesses, Myanmar Beer has has seen its sales plummet since the coup. https://t.co/D7O8V7bAax https://t.co/tKSGG0dYjf	432730.0	RT @KenRoth: "Demonstrators in the city of Monywa poured cans of beer over their feet and those of passers-by to show their contempt for th…	2.0	True	full
660177	660177	60446b77f511ef00388fd461	2021-03-07 05:58:10	[]	[]	Sun Mar 07 02:39:00 +0000 2021	[]	[{"url":"https://t.co/RgrTHWU0Aj","expanded_url":"https://bit.ly/3ehmL0m","display_url":"bit.ly/3ehmL0m","indices":[180,203]}]	.@RicardoBSalinas cobra solo por el manejo de las cuentas de los beneficiarios de los programas sociales. 💸 🔍 Incluso accede a las bases de datos y utiliza sus datos personales. https://t.co/RgrTHWU0Aj	115213.0	RT @laoctavadigital: .@RicardoBSalinas cobra solo por el manejo de las cuentas de los beneficiarios de los programas sociales. 💸 🔍 Incluso…	38.0	True	full
660178	660178	60446b77f511ef00388fd463	2021-03-07 05:58:10	[]	[]	Sun Mar 07 04:28:14 +0000 2021	[]	[{"url":"https://t.co/bwDCKxMnfl","expanded_url":"https://www.sudanspost.com/s-sudan-minister-trying-to-board-plane-with-positive-covid-19-result-pushed-off-by-passengers/","display_url":"sudanspost.com/s-sudan-minist…","indices":[185,208]}]	Official says colleagues at the ministry were surprised when the minister unexpectedly returned to his office after he was set to travel to Nairobi via Kenya Airways plane on Saturday. https://t.co/bwDCKxMnfl	521.0	RT @SudansPost: Official says colleagues at the ministry were surprised when the minister unexpectedly returned to his office after he was…	2549.0	True	full
660179	660179	60446b77f511ef00388fd46f	2021-03-07 05:58:10	[]	[]	Wed Mar 03 08:00:12 +0000 2021	[]	[{"url":"https://t.co/sc9cypERbj","expanded_url":"https://nyti.ms/3sD8oHo","display_url":"nyti.ms/3sD8oHo","indices":[140,163]}]	Covid's next big flash point: vaccine passports that allow travel and freedom for the vaccinated. The ethical and political risks are high. https://t.co/sc9cypERbj	2109668.0	RT @nytimesworld: Covid's next big flash point: vaccine passports that allow travel and freedom for the vaccinated. The ethical and politic…	77.0	True	full
660180	660180	60446b77f511ef00388fd471	2021-03-07 05:58:10	[]	[]	Sun Mar 07 05:00:05 +0000 2021	[{"text":"DeepLearning","indices":[49,62]},{"text":"COVID19","indices":[76,84]},{"text":"EmergRad","indices":[162,171]},{"text":"AI","indices":[172,175]},{"text":"MachineLearning","indices":[176,192]}]	[{"url":"https://t.co/oI4BoZP2rm","expanded_url":"https://doi.org/10.1148/ryai.2020200098","display_url":"doi.org/10.1148/ryai.2…","indices":[94,117]}]	Initial chest xray + clinical variables improved #DeepLearning prognosis of #COVID19 patients https://t.co/oI4BoZP2rm @kwon_youngjoon @ekoermann @MountSinaiNeuro #EmergRad #AI #MachineLearning https://t.co/4seEeouuuo	7286.0	RT @Radiology_AI: Initial chest xray + clinical variables improved #DeepLearning prognosis of #COVID19 patients https://t.co/oI4BoZP2rm @kw…	144.0	True	full
660181	660181	60446b78f511ef00388fd475	2021-03-07 05:58:10	[]	[]	Sat Mar 06 19:21:20 +0000 2021	[]	[{"url":"https://t.co/20gC7s3apO","expanded_url":"https://www.ilfattoquotidiano.it/2021/03/05/covid-lipotesi-dellivermectina-come-una-potenziale-terapia-santin-yale-puo-essere-il-game-changer/6122115/","display_url":"ilfattoquotidiano.it/2021/03/05/cov…","indices":[228,251]},{"url":"https://t.co/eRgs5zbudP","expanded_url":"https://translate.google.com/translate?hl=&sl=auto&tl=en&u=https%3A%2F%2Fw…	Doctor goes from ivermectin sceptic to believer using the "game changer": "I am prescribing it as an oncologist to my patients with Covid and I notice rapid responses: within 24-48h all radically improve their oxygenation" 🇮🇹https://t.co/20gC7s3apO 🇬🇧https://t.co/eRgs5zbudP	21022.0	RT @Covid19Crusher: Doctor goes from ivermectin sceptic to believer using the "game changer": "I am prescribing it as an oncologist to my…	192.0	True	full
660182	660182	60446b78f511ef00388fd481	2021-03-07 05:58:10	[]	[]	Sun Mar 07 04:48:14 +0000 2021	[]	[{"url":"https://t.co/cJwKrxlR4a","expanded_url":"https://twitter.com/Araomatos/status/1367200451217793027","display_url":"twitter.com/Araomatos/stat…","indices":[281,304]}]	Hoje descobri mais uma coisa. Neste tempo que meu irmão ficou em casa, não se alimentava direito, pois era solteiro. Na Universidade, ele comia no restaurante. Descobri também que a sua glicose estava alta, que pode ter contribuído p as 3 paradas cardíacas qdo tentaram entubá-lo. https://t.co/cJwKrxlR4a	7208.0	RT @Araomatos: Hoje descobri mais uma coisa. Neste tempo que meu irmão ficou em casa, não se alimentava direito, pois era solteiro. Na Univ…	6076.0	True	full
660183	660183	60446b79f511ef00388fd4d3	2021-03-07 05:58:12	[]	[]	Sat Mar 06 19:46:17 +0000 2021	[]	[{"url":"https://t.co/1mmofhK5qu","expanded_url":"https://wlrtv.com/senado-de-ee-uu-aprobo-paquete-de-ayuda-de-19-billones-para-salvar-la-economia-por-el-coronavirus/","display_url":"wlrtv.com/senado-de-ee-u…","indices":[216,239]}]	Senado de EE.UU. aprobó paquete de ayuda de $ 1,9 billones para salvar la economía por el coronavirus. ncluye cheques directos a los ciudadanos y fondos para acelerar la vacunación, entre una larga lista de medidas. https://t.co/1mmofhK5qu	16369.0	RT @williamludena: Senado de EE.UU. aprobó paquete de ayuda de $ 1,9 billones para salvar la economía por el coronavirus. ncluye cheques di…	159.0	True	full
660184	660184	60446b79f511ef00388fd4e3	2021-03-07 05:58:12	[]	[]	Sat Mar 06 10:47:23 +0000 2021	[]	[{"url":"https://t.co/i7Biyuwt72","expanded_url":"https://www.libertaddigital.com/ciencia-tecnologia/salud/2021-03-06/investigadores-exigen-oms-china-coronavirus-origen-pandemia-grave-laboratorio-6716177/","display_url":"libertaddigital.com/ciencia-tecnol…","indices":[124,147]}]	Investigadores exigen a China y la OMS que se revele urgentemente la verdad del origen del coronavirus, por @elenaberberana https://t.co/i7Biyuwt72 vía @libertaddigital	40460.0	RT @jlsteeg: Investigadores exigen a China y la OMS que se revele urgentemente la verdad del origen del coronavirus, por @elenaberberana ht…	3097.0	True	full
660185	660185	60446b79f511ef00388fd4e5	2021-03-07 05:58:12	[{"text":"TigrayGenocide","indices":[190,205]},{"text":"MeToo","indices":[217,223]}]	[{"url":"https://t.co/9kDuBsKL1H","expanded_url":"https://bit.ly/2OvbONP","display_url":"bit.ly/2OvbONP","indices":[251,274]}]		[]	[]			"One day, Merhawit, 27, counted 15 Eritrean soldiers who took turns sexually assaulting her over eight hours, her c… https://t.co/gOwLprDnP5	0.0	True	full
660186	660186	60446b79f511ef00388fd4f7	2021-03-07 05:58:12	[]	[]	Sat Mar 06 23:53:31 +0000 2021	[]	[{"url":"https://t.co/YIskOvWN71","expanded_url":"https://twitter.com/jaketapper/status/1368290058323845123","display_url":"twitter.com/jaketapper/sta…","indices":[130,153]}]	Florida has had ~10 percent more deaths per capita than California ... you can say it’s worth it if you like but it’s not better. https://t.co/YIskOvWN71	501828.0	RT @mattyglesias: Florida has had ~10 percent more deaths per capita than California ... you can say it’s worth it if you like but it’s not…	250.0	True	full
660187	660187	60446b79f511ef00388fd501	2021-03-07 05:58:12	[]	[]	Sun Mar 07 03:41:08 +0000 2021	[]	[{"url":"https://t.co/D7O8V7bAax","expanded_url":"https://trib.al/IRL8rUs","display_url":"trib.al/IRL8rUs","indices":[253,276]}]	"Demonstrators in the city of Monywa poured cans of beer over their feet and those of passers-by to show their contempt for the brewery’s owners — the military." Like many military businesses, Myanmar Beer has has seen its sales plummet since the coup. https://t.co/D7O8V7bAax https://t.co/tKSGG0dYjf	432758.0	RT @KenRoth: "Demonstrators in the city of Monywa poured cans of beer over their feet and those of passers-by to show their contempt for th…	50.0	True	full
660188	660188	60446b7af511ef00388fd51b	2021-03-07 05:58:12	[]	[{"url":"https://t.co/252qk9LtMK","expanded_url":"https://www.c-span.org/video/?509652-1/president-biden-passage-covid-19-relief-bill","display_url":"c-span.org/video/?509652-…","indices":[138,161]}]		[]	[]			@GOPChairwoman Correction. You missed it. Biden just did a short press conference yesterday after passing the reli… https://t.co/0FZJyoZb6S	189.0	True	full
660189	660189	60446b7af511ef00388fd52d	2021-03-07 05:58:13	[]	[]	Sun Mar 07 05:15:34 +0000 2021	[{"text":"B117","indices":[123,128]},{"text":"B1351","indices":[155,161]},{"text":"P1","indices":[182,185]},{"text":"P2","indices":[202,205]},{"text":"B1429","indices":[226,232]},{"text":"COVID19","indices":[246,254]}]	[{"url":"https://t.co/aF4YxnRc1h","expanded_url":"https://www.medrxiv.org/content/10.1101/2021.02.26.21252227v1","display_url":"medrxiv.org/content/10.110…","indices":[268,291]}]	VARIANTS IN TEXAS—An awful lot of dangerous variants in the Houston metro area. We have the more contagious &amp; severe 🇬🇧#B117, more reinfection prone 🇿🇦#B1351, super contagious 🇧🇷#P1 &amp; worrisome #P2, plus 2 types of CA #B1429 &amp; #1427. #COVID19 @GovAbbott? https://t.co/aF4YxnRc1h https://t.co/MBp1euRCYk	444558.0	RT @DrEricDing: VARIANTS IN TEXAS—An awful lot of dangerous variants in the Houston metro area. We have the more contagious &amp; severe 🇬🇧#B11…	214.0	True	full
660190	660190	60446b7af511ef00388fd54b	2021-03-07 05:58:13	[]	[]	Sun Mar 07 05:29:12 +0000 2021	[{"text":"auspol","indices":[250,257]}]	[{"url":"https://t.co/iFssuqkMJM","expanded_url":"https://apple.co/2MSj9q3","display_url":"apple.co/2MSj9q3","indices":[258,281]}]	Weekend Wrap! -Morrison fumbling allegations of rape -GDP figures hiding economic truth -Vaccine rollout off target -Cash is Attorney General after refusing to help the AFP -IR omnibus delay? -Morrison misses Mardi Gras &amp; Clean Up Australia Day #auspol https://t.co/iFssuqkMJM	1382.0	RT @WeekOnWednesday: Weekend Wrap! -Morrison fumbling allegations of rape -GDP figures hiding economic truth -Vaccine rollout off target -…	104.0	True	full
660191	660191	60446b7af511ef00388fd555	2021-03-07 05:58:13	[]	[]	Sun Mar 07 05:36:00 +0000 2021	[]	[{"url":"https://t.co/F07XlKJtZk","expanded_url":"https://www.sopitas.com/deportes/kane-tanaka-persona-mas-vieja-mundo-antorcha-olimpica-tokio/","display_url":"sopitas.com/deportes/kane-…","indices":[142,165]}]	Kane Tanaka tiene 118 años, sobrevivió a la pandemia de la gripe española, a las 2 Guerras Mundiales y ahora portará la antorcha olímpica 👵🔥 https://t.co/F07XlKJtZk	3190364.0	RT @sopitas: Kane Tanaka tiene 118 años, sobrevivió a la pandemia de la gripe española, a las 2 Guerras Mundiales y ahora portará la antorc…	227.0	True	full
660192	660192	60446b7af511ef00388fd557	2021-03-07 05:58:13	[]	[]	Fri Aug 28 18:08:10 +0000 2020	[]	[{"url":"https://t.co/Ddk4vU5G0q","expanded_url":"https://translate.google.com/translate?hl=&sl=ko&tl=en&u=https%3A%2F%2Fwww.insight.co.kr%2Fnews%2F299857%3Ffbclid%3DIwAR3XtrhPNuF2EFE7ufVWJs0ZHs6tLAYilO7hgbhkCb6CIt4B3YtyGVpaa4E","display_url":"translate.google.com/translate?hl=&…","indices":[252,275]}]	Na Coreia do Sul, 1 pessoa entrou num café com COVID-19 e sem máscara. Sentou embaixo do ar condicionado no 2º andar. Contaminou 56 pessoas entre quem estava lá (1º e 2º andar). Os funcionários, que usavam máscara KF94, equivalente a N95, não pegaram. https://t.co/Ddk4vU5G0q	1148466.0	RT @oatila: Na Coreia do Sul, 1 pessoa entrou num café com COVID-19 e sem máscara. Sentou embaixo do ar condicionado no 2º andar. Contamino…	46.0	True	full
660193	660193	60446b7bf511ef00388fd561	2021-03-07 05:58:13	[]	[]	Fri Mar 05 23:28:57 +0000 2021	[{"text":"CANZUK","indices":[138,145]},{"text":"COVID19","indices":[146,154]}]	[{"url":"https://t.co/Md5aDfFAAX","expanded_url":"https://www.msn.com/en-gb/news/world/boris-johnson-challenges-eu-after-italy-blocks-covid-vaccines-shipment-to-australia/ar-BB1ehodK","display_url":"msn.com/en-gb/news/wor…","indices":[114,137]}]	The UK has challenged the EU's decision to block British-made COVID-19 vaccines from reaching Australia. 🇦🇺🇬🇧🇦🇺🇬🇧 https://t.co/Md5aDfFAAX #CANZUK #COVID19	19757.0	RT @CANZUK: The UK has challenged the EU's decision to block British-made COVID-19 vaccines from reaching Australia. 🇦🇺🇬🇧🇦🇺🇬🇧 https://t.co/…	1345.0	True	full
660194	660194	60446b7bf511ef00388fd565	2021-03-07 05:58:13	[]	[]	Sat Mar 06 11:34:29 +0000 2021	[{"text":"VickyMostróLaVerdad","indices":[16,36]}]	[{"url":"https://t.co/aT7DTUhewa","expanded_url":"https://www.semana.com/semana-tv/semana-noticias/articulo/el-video-de-monsalve-que-asegura-no-haber-dicho-la-verdad-en-sus-declaraciones-a-la-justicia/202058/","display_url":"semana.com/semana-tv/sema…","indices":[237,260]}]	Si no es porque #VickyMostróLaVerdad Colombia jamás habría sabido que Monsalve, el falso testigo vinculado con Cepeda, era un mentiroso que gozaba de privilegios exóticos en la cárcel. De verdad.. gracias ⁦@VickyDavilaH⁩ muy valiente. https://t.co/aT7DTUhewa	53916.0	RT @ANIABELLO_R: Si no es porque #VickyMostróLaVerdad Colombia jamás habría sabido que Monsalve, el falso testigo vinculado con Cepeda, era…	869.0	True	full
660195	660195	60446b7bf511ef00388fd589	2021-03-07 05:58:14	[]	[]	Fri Mar 05 04:41:49 +0000 2021	[{"text":"RedmiNote10","indices":[7,19]},{"text":"AMOLED","indices":[69,76]},{"text":"120Hz","indices":[87,93]},{"text":"1200nits","indices":[109,118]},{"text":"108MP","indices":[137,143]},{"text":"Snapdragon","indices":[163,174]},{"text":"Evol","indices":[182,187]},{"text":"RedmiNote10ProMax","indices":[216,234]},{"text":"RedmiNote10Pro","indices":[235,250]},{"text":"Redmi","indices":[257,263]},…	[{"url":"https://t.co/CbT3scDA4F","expanded_url":"https://twitter.com/PranavHegdeHere/status/1367365992221839361","display_url":"twitter.com/PranavHegdeHer…","indices":[275,298]}]	Agree! #RedmiNote10 series will be the one to beat in 2021. 📱 Super #AMOLED display 🏄 #120Hz refresh rate 🌞 #1200nits peak brightness 📸 #108MP camera 📀 @Qualcomm #Snapdragon 732G 📱 #Evol Design; frosted glass back #RedmiNote10ProMax #RedmiNote10Pro I ❤️ #Redmi #RedmiNote https://t.co/CbT3scDA4F	446299.0	RT @manukumarjain: Agree! #RedmiNote10 series will be the one to beat in 2021. 📱 Super #AMOLED display 🏄 #120Hz refresh rate 🌞 #1200nits p…	90.0	True	full
660196	660196	60446b7bf511ef00388fd59b	2021-03-07 05:58:14	[]	[]	Sun Mar 07 04:30:31 +0000 2021	[]	[{"url":"https://t.co/poWats4Bnh","expanded_url":"https://www.nytimes.com/2021/03/05/technology/covid-vaccine-syringes-factory.html?referringSource=articleShare","display_url":"nytimes.com/2021/03/05/tec…","indices":[173,196]}]	Another “world’s largest” accolade for India as it plays a global leadership role in vaccinating the pandemic away! ⁦@narendramodi⁩ ⁦@PMOIndia⁩ ⁦@NITIAayog⁩ ⁦@investindia⁩ https://t.co/poWats4Bnh	1572152.0	RT @kiranshaw: Another “world’s largest” accolade for India as it plays a global leadership role in vaccinating the pandemic away! ⁦@narend…	136.0	True	full
660197	660197	60446b7bf511ef00388fd5a5	2021-03-07 05:58:14	[]	[]	Sun Mar 07 03:12:18 +0000 2021	[]	[{"url":"https://t.co/P7xN0oc4W4","expanded_url":"https://www.forbes.com/sites/shaharziv/2021/02/08/us-billionaires-could-give-3400-stimulus-checks-to-331-million-americans-using-only-their-increase-in-wealth-since-march-2020/","display_url":"forbes.com/sites/shaharzi…","indices":[245,268]}]	@PeoplesParty_US @washingtonpost US Billionaires Could Give $3400 Stimulus Checks To 331 Million Feb 8, 2021 — FACT: The 660 billionaires in the U.S. have increased their collective net worth by $1.1 trillion since the start of the pandemic. https://t.co/P7xN0oc4W4	793.0	RT @TinResistAgain: @PeoplesParty_US @washingtonpost US Billionaires Could Give $3400 Stimulus Checks To 331 Million Feb 8, 2021 — FACT:…	598.0	True	full
660198	660198	60446b7bf511ef00388fd5bf	2021-03-07 05:58:14	[]	[]	Sat Mar 06 17:45:52 +0000 2021	[{"text":"troikarpg","indices":[46,56]},{"text":"selfpromotionsaturday","indices":[212,234]}]	[{"url":"https://t.co/uIK4ZzMZYM","expanded_url":"https://itch.io/b/815/independent-troika-creator-bundle","display_url":"itch.io/b/815/independ…","indices":[237,260]}]	@GilaRPGs Somewhat a self-promo with 15 other #troikarpg creators, who are part of this bundle! Check out these 20 background and settings for Troika! which includes my chicken-themed zine, Life of the Poultry! #selfpromotionsaturday https://t.co/uIK4ZzMZYM https://t.co/m9CTTXDR9P	767.0	RT @john_errwin: @GilaRPGs Somewhat a self-promo with 15 other #troikarpg creators, who are part of this bundle! Check out these 20 backgro…	767.0	True	full
660199	660199	60446b7cf511ef00388fd5db	2021-03-07 05:58:14	[]	[]	Sun Mar 07 05:00:41 +0000 2021	[]	[{"url":"https://t.co/yTuoxg1rN8","expanded_url":"https://www.newyorker.com/magazine/2021/03/01/why-does-the-pandemic-seem-to-be-hitting-some-countries-harder-than-others","display_url":"newyorker.com/magazine/2021/…","indices":[251,274]}]	This is an incredibly insightful, and beautiful, piece of writing by @DrSidMukherjee, on a subject that I've been reporting on in the Pakistani context since the pandemic began. I'd be doing it a disservice by distilling it - you should just read it. https://t.co/yTuoxg1rN8	36734.0	RT @AsadHashim: This is an incredibly insightful, and beautiful, piece of writing by @DrSidMukherjee, on a subject that I've been reporting…	8887.0	True	full
660200	660200	60446b7cf511ef00388fd5e1	2021-03-07 05:58:14	[]	[]	Sat Mar 06 20:19:05 +0000 2021	[]	[{"url":"https://t.co/ycEPrNCzDa","expanded_url":"https://rothbardbrasil.com/carta-enviada-ao-presidente-jair-bolsonaro-sobre-covid/","display_url":"rothbardbrasil.com/carta-enviada-…","indices":[179,202]}]	É imenso ms aconselho tds lerem foi enviado pra mim pela Márcia que me segue aqui . LEIAM vou colocar uns trechos Carta enviada ao presidente Jair Bolsonaro sobre a farsa Covid https://t.co/ycEPrNCzDa via @Instituto Rothbard	54121.0	RT @MarleneFFL: É imenso ms aconselho tds lerem foi enviado pra mim pela Márcia que me segue aqui . LEIAM vou colocar uns trechos Carta e…	1025.0	True	full
660201	660201	60446b7cf511ef00388fd5e7	2021-03-07 05:58:15	[]	[]	Sat Mar 06 23:41:14 +0000 2021	[]	[{"url":"https://t.co/EcWGC3AQDE","expanded_url":"https://www.walgreens.com/topic/promotion/covid-vaccine.jsp","display_url":"walgreens.com/topic/promotio…","indices":[206,229]}]	Big change for vaccinations in NYC: ==&gt; CDC just announced teachers, school staff &amp; workers in child care are eligible at pharmacies (in addition to 65+) Walgreens has already updated its website: https://t.co/EcWGC3AQDE https://t.co/aIKsBQgGYf	58268.0	RT @MarkLevineNYC: Big change for vaccinations in NYC: ==&gt; CDC just announced teachers, school staff &amp; workers in child care are eligible…	1174.0	True	full
660202	660202	60446b7cf511ef00388fd5f9	2021-03-07 05:58:15	[]	[]	Fri Mar 05 19:45:08 +0000 2021	[{"text":"syria","indices":[83,89]},{"text":"COVID19","indices":[127,135]},{"text":"MinimumWage","indices":[149,161]},{"text":"ForceTheVote","indices":[187,200]}]	[{"url":"https://t.co/GY47wn3voK","expanded_url":"https://www.youtube.com/watch?v=Q0mZvS25AAg&","display_url":"youtube.com/watch?v=Q0mZvS…","indices":[202,225]}]	ICYMI live, you can still catch this great live stream we did with @RaniaKhalek on #syria, @briebriejoy &amp; @J_ManPrime21 on #COVID19 relief bill, #MinimumWage Joe Manchin &amp; more. #ForceTheVote https://t.co/GY47wn3voK	127291.0	RT @kthalps: ICYMI live, you can still catch this great live stream we did with @RaniaKhalek on #syria, @briebriejoy &amp; @J_ManPrime21 on #CO…	471.0	True	full
660203	660203	60446b7cf511ef00388fd621	2021-03-07 05:58:15	[]	[]	Sun Mar 07 00:29:01 +0000 2021	[{"text":"Cuba","indices":[105,110]},{"text":"Venezuela","indices":[125,135]},{"text":"Nicaragua","indices":[137,147]},{"text":"Bolivia","indices":[150,158]},{"text":"Colombia","indices":[190,199]},{"text":"Argentina","indices":[202,212]}]	[{"url":"https://t.co/4KRD9m2LgF","expanded_url":"http://www.carlossanchezberzain.com/2021/02/07/venezuela-ya-es-cuba-quien-sigue-en-este-devastador-proceso/","display_url":"carlossanchezberzain.com/2021/02/07/ven…","indices":[256,279]}]	Venezuela ya es Cuba: ¿Quién sigue en este devastador proceso? La realidad objetiva muestra que teniendo #Cuba el control de #Venezuela, #Nicaragua y #Bolivia, sus objetivos principales son #Colombia y #Argentina. Avance en Argentina es notorio y violento https://t.co/4KRD9m2LgF	52568.0	RT @Csanchezberzain: Venezuela ya es Cuba: ¿Quién sigue en este devastador proceso? La realidad objetiva muestra que teniendo #Cuba el cont…	448.0	True	full
660204	660204	60446b7df511ef00388fd635	2021-03-07 05:58:15	[]	[{"url":"https://t.co/XYczgMtTNJ","expanded_url":"https://politica.estadao.com.br/noticias/geral,youtube-remove-video-da-deputada-bia-kicis-por-desinformar-sobre-covid-19,70003638695?utm_source=estadao:twitter&utm_medium=link","display_url":"politica.estadao.com.br/noticias/geral…","indices":[74,97]}]		[]	[]			YouTube remove vídeo da deputada Bia Kicis por desinformar sobre covid - https://t.co/XYczgMtTNJ Malvadona desgra… https://t.co/geLtY3hTMk	10.0	True	full
660205	660205	60446b7df511ef00388fd643	2021-03-07 05:58:16	[]	[]	Sat Mar 06 09:10:11 +0000 2021	[{"text":"NoMasksInClass","indices":[74,89]}]	[{"url":"https://t.co/EqX8p2KTai","expanded_url":"https://twitter.com/Unlocked_UK_/status/1367825093724934144?s=20","display_url":"twitter.com/Unlocked_UK_/s…","indices":[256,279]}]	To all experts trolling @LeeHurstComic @AntheaTurner1 @mattletiss7 etc on #NoMasksInClass They're right on the science. The point of the letter was to ask @GavinWilliamson to show the science for masks in schools. He couldn't - because it doesn't exist https://t.co/EqX8p2KTai	75393.0	RT @MartinDaubney: To all experts trolling @LeeHurstComic @AntheaTurner1 @mattletiss7 etc on #NoMasksInClass They're right on the science…	44.0	True	full
660206	660206	60446b7df511ef00388fd655	2021-03-07 05:58:16	[]	[]	Sun Mar 07 01:27:35 +0000 2021	[]	[{"url":"https://t.co/Fh6h8NIAk5","expanded_url":"https://www.nytimes.com/interactive/2021/world/covid-vaccinations-tracker.html","display_url":"nytimes.com/interactive/20…","indices":[99,122]}]	Para conferir, basta abrir o link abaixo e verificar o ranking dos países da tabela anexa. Fonte: https://t.co/Fh6h8NIAk5 https://t.co/4032iKDoD0	1230040.0	RT @DamaresAlves: Para conferir, basta abrir o link abaixo e verificar o ranking dos países da tabela anexa. Fonte: https://t.co/Fh6h8NIAk…	473.0	True	full
660207	660207	60446b7df511ef00388fd65d	2021-03-07 05:58:16	[]	[]	Fri Mar 05 16:56:06 +0000 2021	[]	[{"url":"https://t.co/miiYdjsSyN","expanded_url":"https://www.theguardian.com/commentisfree/2021/mar/05/boris-johnson-clap-patients-pay-offer?CMP=Share_iOSApp_Other","display_url":"theguardian.com/commentisfree/…","indices":[178,201]}]	My piece on the absolute hypocrisy of this government’s 1% pay ‘rise’ for NHS staff. Nearly 1000 health and care staff have lost their lives to Covid. Anger doesn’t come close 😔 https://t.co/miiYdjsSyN	189356.0	RT @doctor_oxford: My piece on the absolute hypocrisy of this government’s 1% pay ‘rise’ for NHS staff. Nearly 1000 health and care staff h…	68.0	True	full
660208	660208	60446b7df511ef00388fd67f	2021-03-07 05:58:16	[]	[]	Fri Mar 05 18:02:19 +0000 2021	[]	[{"url":"https://t.co/QJheYT1TDo","expanded_url":"https://store.steampowered.com/app/1148650/The_Legend_of_BumBo/","display_url":"store.steampowered.com/app/1148650/Th…","indices":[218,241]}]	The Legend of Bum-bo: the lost expansion is now live on steam! and its FREE! new character, new bosses, new items, new goals and unlocks and tons and tons of quality of life improvements! its also on sale for 50% off! https://t.co/QJheYT1TDo	205286.0	RT @edmundmcmillen: The Legend of Bum-bo: the lost expansion is now live on steam! and its FREE! new character, new bosses, new items, new…	6.0	True	full
660209	660209	60446b7ef511ef00388fd6a5	2021-03-07 05:58:17	[{"text":"Job","indices":[85,89]},{"text":"Restaurateur","indices":[90,103]},{"text":"Covid19","indices":[104,112]}]	[{"url":"https://t.co/4HDWuQJVOx","expanded_url":"https://f7td5.app.goo.gl/LexuQg","display_url":"f7td5.app.goo.gl/LexuQg","indices":[114,137]}]		[]	[]			Croque-mort, agent immobilier... ces restaurateurs qui changent de job pour survivre #Job #Restaurateur #Covid19… https://t.co/Wn4mRkHdSH	336.0	True	full
660210	660210	60446b7ef511ef00388fd6b7	2021-03-07 05:58:17	[]	[]	Sun Mar 07 01:26:00 +0000 2021	[]	[{"url":"https://t.co/1cvZmDucQT","expanded_url":"https://www.stripes.com/news/pacific/state-department-applauds-germany-s-plan-to-patrol-the-south-china-sea-this-year-report-says-1.664528","display_url":"stripes.com/news/pacific/s…","indices":[132,155]}]	The German Ministry of Defense has announced its plan to send a frigate through the contentious sea for the first time since 2002. https://t.co/1cvZmDucQT	251065.0	RT @starsandstripes: The German Ministry of Defense has announced its plan to send a frigate through the contentious sea for the first time…	0.0	True	full
660211	660211	60446b7ef511ef00388fd6c7	2021-03-07 05:58:17	[]	[]	Sat Mar 06 20:37:45 +0000 2021	[]	[{"url":"https://t.co/A64s6dXimu","expanded_url":"https://twitter.com/mrolmos/status/1368261041696632832","display_url":"twitter.com/mrolmos/status…","indices":[238,261]}]	This is even more sinister when u remember in the beginning of the pandemic how many workers had to stay on site to make enough masks bc they were so high in demand. Now parents are encouraging children to burn them bc of their ignorance https://t.co/A64s6dXimu	2189.0	RT @fairycloth: This is even more sinister when u remember in the beginning of the pandemic how many workers had to stay on site to make en…	102.0	True	full
660212	660212	60446b7ff511ef00388fd6d3	2021-03-07 05:58:17	[]	[]	Sun Mar 07 04:56:54 +0000 2021	[]	[{"url":"https://t.co/wjBtfZ16Co","expanded_url":"http://covid19.ncdhhs.gov","display_url":"covid19.ncdhhs.gov","indices":[95,118]}]	Ready-steady-go-what...? Didn’t feel a thing ..Covid 19 Vaccination. Amazing 🤩 Register here: https://t.co/wjBtfZ16Co A truly uplifting experience at Duke Raleigh vaccine clinic today. So well organized. So many caring nurses, staff and volunteers. Note: Wear a short sleeve! https://t.co/0SUTjnL2xp	60243.0	RT @Hilary_Farr: Ready-steady-go-what...? Didn’t feel a thing ..Covid 19 Vaccination. Amazing 🤩 Register here: https://t.co/wjBtfZ16Co A…	61.0	True	full
660213	660213	60446b7ff511ef00388fd6e1	2021-03-07 05:58:18	[]	[]	Sun Mar 07 05:58:12 +0000 2021	[]	[{"url":"https://t.co/KTSKlU4sBC","expanded_url":"https://ktla.com/news/local-news/los-angeles-county-exceeds-22000-coronavirus-deaths/","display_url":"ktla.com/news/local-new…","indices":[118,141]}]	More than 22,000 Los Angeles County residents have now died from COVID-19, public health officials announced Saturday https://t.co/KTSKlU4sBC	839755.0	RT @KTLA: More than 22,000 Los Angeles County residents have now died from COVID-19, public health officials announced Saturday https://t.c…	1157.0	True	full
660214	660214	60446b7ff511ef00388fd705	2021-03-07 05:58:18	[]	[]	Sat Mar 06 18:12:32 +0000 2021	[]	[{"url":"https://t.co/b7jSv8j3pt","expanded_url":"https://www.theatlantic.com/ideas/archive/2021/03/university-texas-will-confront-its-history-not-its-donors/618217/?utm_campaign=the-atlantic&utm_medium=social&utm_term=2021-03-06T15%3A13%3A03&utm_source=twitter&utm_content=edit-promo","display_url":"theatlantic.com/ideas/archive/…","indices":[249,272]}]	The University of Texas insisted to black students it would fight for social justice. But when that fight pissed off some wealthy, white donors, their response was unfortunately predictable. My column for @TheAtlantic on the school song controversy https://t.co/b7jSv8j3pt	1421867.0	RT @jemelehill: The University of Texas insisted to black students it would fight for social justice. But when that fight pissed off some w…	46.0	True	full
660215	660215	60446b80f511ef00388fd72f	2021-03-07 05:58:19	[]	[]	Sun Mar 07 03:43:58 +0000 2021	[]	[{"url":"https://t.co/YbeQDgNDy3","expanded_url":"http://nyer.cm/FEcgDXz","display_url":"nyer.cm/FEcgDXz","indices":[174,197]}]	Epidemics like the coronavirus outbreak are a mirror for humanity, reflecting the moral relationships that people have toward one other, the historian Frank M. Snowden says. https://t.co/YbeQDgNDy3	9017613.0	RT @NewYorker: Epidemics like the coronavirus outbreak are a mirror for humanity, reflecting the moral relationships that people have towar…	88.0	True	full
660216	660216	60446b80f511ef00388fd735	2021-03-07 05:58:19	[]	[]	Sat Mar 06 17:28:59 +0000 2021	[]	[{"url":"https://t.co/Nn8rnVXgef","expanded_url":"https://www.vox.com/2021/1/6/22215728/senate-anti-democratic-one-number-raphael-warnock-jon-ossoff-georgia-runoffs","display_url":"vox.com/2021/1/6/22215…","indices":[139,162]}]	For the record, the senators who voted for the Covid relief bill represent 41,915,580 more people than the senators who voted against it. https://t.co/Nn8rnVXgef	91773.0	RT @imillhiser: For the record, the senators who voted for the Covid relief bill represent 41,915,580 more people than the senators who vot…	526.0	True	full
660217	660217	60446b80f511ef00388fd73d	2021-03-07 05:58:19	[]	[]	Sun Mar 07 05:15:34 +0000 2021	[{"text":"B117","indices":[123,128]},{"text":"B1351","indices":[155,161]},{"text":"P1","indices":[182,185]},{"text":"P2","indices":[202,205]},{"text":"B1429","indices":[226,232]},{"text":"COVID19","indices":[246,254]}]	[{"url":"https://t.co/aF4YxnRc1h","expanded_url":"https://www.medrxiv.org/content/10.1101/2021.02.26.21252227v1","display_url":"medrxiv.org/content/10.110…","indices":[268,291]}]	VARIANTS IN TEXAS—An awful lot of dangerous variants in the Houston metro area. We have the more contagious &amp; severe 🇬🇧#B117, more reinfection prone 🇿🇦#B1351, super contagious 🇧🇷#P1 &amp; worrisome #P2, plus 2 types of CA #B1429 &amp; #1427. #COVID19 @GovAbbott? https://t.co/aF4YxnRc1h https://t.co/MBp1euRCYk	444572.0	RT @DrEricDing: VARIANTS IN TEXAS—An awful lot of dangerous variants in the Houston metro area. We have the more contagious &amp; severe 🇬🇧#B11…	1218.0	True	full
660218	660218	60446b80f511ef00388fd73f	2021-03-07 05:58:19	[]	[{"url":"https://t.co/IOjeVnR7Im","expanded_url":"https://eurekalert.org/e/JkZ8","display_url":"eurekalert.org/e/JkZ8","indices":[219,242]}]		[]	[]			Mind the gap. The rationale behind a 3-month interval between first and second dose of Astra-Oxford vaccine is a hi… https://t.co/538Oy59TXL	746.0	True	full
660219	660219	60446b80f511ef00388fd755	2021-03-07 05:58:19	[]	[]	Sat Feb 13 04:39:59 +0000 2021	[]	[{"url":"https://t.co/NVZGx02W3O","expanded_url":"https://shopee.com.my/pvncessfatin_os?smtt=0.0.9","display_url":"shopee.com.my/pvncessfatin_o…","indices":[114,137]}]	Hi semua ! ✨ I’m back. I ada jual both of this for chocolate lovers !🙈 RM 15 free shipping through by shopee 🎉 https://t.co/NVZGx02W3O RT 🔺 Like🟣 ( RM15.90) (RM12.90) https://t.co/AcIVANv84y	1988.0	RT @pvncessfatin: Hi semua ! ✨ I’m back. I ada jual both of this for chocolate lovers !🙈 RM 15 free shipping through by shopee 🎉 https:/…	538.0	True	full
660220	660220	60446b80f511ef00388fd75d	2021-03-07 05:58:19	[]	[{"url":"https://t.co/cU9id2AKWk","expanded_url":"https://newsarina.com/coronavirus-vaccine-these-are-the-two-things-that-you-must-do-on-the-day-you-get-the-covid-shot-the-times-of-india/","display_url":"newsarina.com/coronavirus-va…","indices":[118,141]}]		[]	[]			Coronavirus Vaccine: These are the two things that you must do on the day you get the COVID shot | The Times of Ind… https://t.co/jOOL9GzgFu	0.0	True	full
660221	660221	60446b80f511ef00388fd761	2021-03-07 05:58:19	[]	[]	Sat Mar 06 17:32:02 +0000 2021	[]	[{"url":"https://t.co/nObp8UxGZD","expanded_url":"http://apne.ws/WVM9Tso","display_url":"apne.ws/WVM9Tso","indices":[246,269]}]	An exhausted Senate narrowly approved a $1.9 trillion COVID-19 relief bill as President Biden and his Democratic allies notched a victory they called crucial for hoisting the country out of the pandemic and economic doldrums. The vote was 50-49. https://t.co/nObp8UxGZD	15097115.0	RT @AP: An exhausted Senate narrowly approved a $1.9 trillion COVID-19 relief bill as President Biden and his Democratic allies notched a v…	30.0	True	full
660222	660222	60446b81f511ef00388fd773	2021-03-07 05:58:20	[]	[]	Fri Mar 05 23:22:26 +0000 2021	[]	[{"url":"https://t.co/kyXXk109ug","expanded_url":"https://forms.cityofnewyork.us/f/homebound","display_url":"forms.cityofnewyork.us/f/homebound","indices":[167,190]}]	This is huge. NYC just launched an amazing new program going door-to-door to vaccinate fully homebound New Yorkers. To sign up for an in-home vaccination head here: https://t.co/kyXXk109ug	23289.0	RT @bradhoylman: This is huge. NYC just launched an amazing new program going door-to-door to vaccinate fully homebound New Yorkers. To s…	171.0	True	full
660223	660223	60446b81f511ef00388fd777	2021-03-07 05:58:20	[]	[]	Sun Mar 07 05:08:18 +0000 2021	[]	[{"url":"https://t.co/1enh03Kjje","expanded_url":"https://twitter.com/dzp2022/status/1368344571848065029","display_url":"twitter.com/dzp2022/status…","indices":[137,160]}]	Cuando entenderá este Sr Jadue que estamos cansados de los Jadue, son todos tramposos y sin vergüenzas, sus actuaciones así lo confirman https://t.co/1enh03Kjje	2831.0	RT @AnduezaCalderon: Cuando entenderá este Sr Jadue que estamos cansados de los Jadue, son todos tramposos y sin vergüenzas, sus actuacione…	1394.0	True	full
660224	660224	60446b81f511ef00388fd787	2021-03-07 05:58:20	[]	[]	Sun Mar 07 01:14:25 +0000 2021	[]	[{"url":"https://t.co/KDQtlE0ePM","expanded_url":"https://www.cnn.com/2021/03/05/health/n95-masks-available/index.html","display_url":"cnn.com/2021/03/05/hea…","indices":[257,280]}]	"The US has N95 masks available -- you just can't find them Demand has been so low that [company] actually finds itself with a surplus of critically needed N95 masks piling up in its NJ warehouse -- boxes &amp; boxes of N95 masks just waiting for buyers" https://t.co/KDQtlE0ePM	55512.0	RT @jljcolorado: "The US has N95 masks available -- you just can't find them Demand has been so low that [company] actually finds itself w…	6525.0	True	full
660225	660225	60446b81f511ef00388fd79d	2021-03-07 05:58:20	[]	[]	Wed Mar 03 08:39:57 +0000 2021	[]	[{"url":"https://t.co/ht2D7rEsU0","expanded_url":"https://twitter.com/briller613_bts/status/1367008934402269184","display_url":"twitter.com/briller613_bts…","indices":[279,302]}]	tvN variety show 'You Quiz on the block' teaser of @BTS_twt epi. *caption: They will be called "Jagi-nim" (by the MC Yoo)on 3/24 *Jagi (자기)is an interesting word in Korean, it means 'myself' but also it can be someone very close to you, it's similar like 'darling' or 'honey'. https://t.co/ht2D7rEsU0	1150985.0	RT @choi_bts2: tvN variety show 'You Quiz on the block' teaser of @BTS_twt epi. *caption: They will be called "Jagi-nim" (by the MC Yoo)on…	4.0	True	full
660226	660226	60446b81f511ef00388fd7bb	2021-03-07 05:58:20	[]	[]	Sun Mar 07 04:44:37 +0000 2021	[]	[{"url":"https://t.co/ekty6ggDNj","expanded_url":"https://nyti.ms/30jZzWW","display_url":"nyti.ms/30jZzWW","indices":[158,181]}]	Infections with the coronavirus rose, along with death rates, in U.S. counties without mask mandates or with reopened restaurants, C.D.C. researchers found. https://t.co/ekty6ggDNj	1173631.0	RT @NYTScience: Infections with the coronavirus rose, along with death rates, in U.S. counties without mask mandates or with reopened resta…	930.0	True	full
660227	660227	60446b82f511ef00388fd7cd	2021-03-07 05:58:21	[]	[]	Sat Mar 06 12:56:46 +0000 2021	[{"text":"myanmar","indices":[114,122]},{"text":"politicalcrisis","indices":[123,139]}]	[{"url":"https://t.co/0ePerMWKti","expanded_url":"https://www.channelnewsasia.com/news/asia/myanmar-asks-india-to-return-eight-police-who-fled-across-border-14348656","display_url":"channelnewsasia.com/news/asia/myan…","indices":[141,164]}]	How India will handle this request will shed further light on its stance towards the political crisis in Myanmar #myanmar #politicalcrisis https://t.co/0ePerMWKti	214.0	RT @caillaud_romain: How India will handle this request will shed further light on its stance towards the political crisis in Myanmar #mya…	5.0	True	full
660228	660228	60446b82f511ef00388fd7d9	2021-03-07 05:58:21	[{"text":"AntigenTest","indices":[616,628]},{"text":"ANTIGEN","indices":[629,637]},{"text":"RapidTest","indices":[638,648]},{"text":"Covid19","indices":[709,717]},{"text":"Covid19","indices":[773,781]}]	[{"url":"https://t.co/6ZjlmcOZI3","expanded_url":"https://twitter.com/LuckyCharmMe/status/1368430140116635649","display_url":"twitter.com/LuckyCharmMe/s…","indices":[872,895]}]		[]	[]			@RegSprecher @RegBerlin @dil_kal @Stk_Brandenburg @AndreasBovensc1 @TschenPe @Senat_Hamburg @RegHessen @StM_Klose… https://t.co/VesP8j55uP	9.0	True	full
660229	660229	60446b82f511ef00388fd7f1	2021-03-07 05:58:21	[]	[]	Sat Mar 06 21:36:22 +0000 2021	[{"text":"الاهلي_ضمك","indices":[0,11]}]	[{"url":"https://t.co/MAIPbMXUUp","expanded_url":"https://wa.me/message/RHYE63HQDEKCD1","display_url":"wa.me/message/RHYE63…","indices":[233,256]}]	#الاهلي_ضمك لايكات انستغرام 1k بـ 25 ريال 5k بـ 100 ريال 10k بـ 180 ريال مشاهدات انستغرام 10k بـ 15 ريال 50k بـ 60 ريال 100k بـ 110 ريال متابعين انستغرام 10k بـ 150 ريال 50k بـ 600 ريال 100k بـ 1100 ريال للتواصل وطلب الخدمة https://t.co/MAIPbMXUUp https://t.co/YcdeJXbvBr	1534.0	RT @baqat_ad: #الاهلي_ضمك لايكات انستغرام 1k بـ 25 ريال 5k بـ 100 ريال 10k بـ 180 ريال مشاهدات انستغرام 10k بـ 15 ريال 50k بـ 60 ريال 10…	1128.0	True	full
660230	660230	60446b82f511ef00388fd807	2021-03-07 05:58:21	[]	[]	Sun Mar 07 04:30:00 +0000 2021	[]	[{"url":"https://t.co/5zmEW69C3B","expanded_url":"http://bit.ly/38hNcPA","display_url":"bit.ly/38hNcPA","indices":[257,280]}]	[NAVER] V’s self composed song Sweet Night surpassed 110M streams on Spotify showing off its unrivaled presence After Sweet Night surpassed 100M streams V became the First Korean artist to have 2 songs of his surpass 100M streams on 2 different platforms https://t.co/5zmEW69C3B https://t.co/9Js3jIBPr1	104688.0	RT @thetaeprint: [NAVER] V’s self composed song Sweet Night surpassed 110M streams on Spotify showing off its unrivaled presence After Swe…	1275.0	True	full
660231	660231	60446b83f511ef00388fd843	2021-03-07 05:58:22	[]	[]	Sun Mar 07 02:12:32 +0000 2021	[]	[{"url":"https://t.co/SdTs07GeC4","expanded_url":"http://SycophantNetwork.com","display_url":"SycophantNetwork.com","indices":[242,265]}]	I buy up domains for the GQP and build websites to reveal and embarrass them. Today I started one for tree abuser, @CawthornforNC who wore tactical gloves to protect his hands while attacking the thin, wet timber. Please help if you can 🙏❤️ https://t.co/SdTs07GeC4	62664.0	RT @tobymorton: I buy up domains for the GQP and build websites to reveal and embarrass them. Today I started one for tree abuser, @Cawthor…	87.0	True	full
660232	660232	60446b83f511ef00388fd845	2021-03-07 05:58:22	[]	[]	Sat Mar 06 19:00:30 +0000 2021	[{"text":"COVID19","indices":[0,8]}]	[{"url":"https://t.co/V2GeVNJqiQ","expanded_url":"http://ow.ly/VyJO50DQp7r","display_url":"ow.ly/VyJO50DQp7r","indices":[254,277]}]	#COVID19 vaccine and test development and distribution are happening worldwide. But in order to access these resources, you need a verifiable ID. Read here on @kountable and ProofMarket’s initiative to bring COVID-19 tests and digital ID to MENA women. https://t.co/V2GeVNJqiQ	355.0	RT @IdentityReview: #COVID19 vaccine and test development and distribution are happening worldwide. But in order to access these resources,…	12.0	True	full
660233	660233	60446b83f511ef00388fd849	2021-03-07 05:58:22	[]	[]	Sat Mar 06 20:53:58 +0000 2021	[]	[{"url":"https://t.co/ZdcYDZT9lp","expanded_url":"https://twitter.com/horrorvisuals/status/1368275689103908866","display_url":"twitter.com/horrorvisuals/…","indices":[277,300]}]	Silent Hill is unique. There's no other game like it. Most importantly for me, the lore in relationship to its references to occultism is coherent, it makes sense. It speaks to the heart of the curious mind and it rewards you with mind-blowing realizations about the story ♥💀 https://t.co/ZdcYDZT9lp	845.0	RT @Demento_Liszt: Silent Hill is unique. There's no other game like it. Most importantly for me, the lore in relationship to its referenc…	25.0	True	full
660234	660234	60446b83f511ef00388fd84b	2021-03-07 05:58:22	[]	[]	Fri Mar 05 03:20:36 +0000 2021	[{"text":"sfm","indices":[113,117]},{"text":"sfmoney","indices":[118,126]},{"text":"sfmnews","indices":[127,135]},{"text":"sfmairdrop","indices":[136,147]}]	[{"url":"https://t.co/KjOyUy2u7h","expanded_url":"https://t.me/SfmoneyAirdropBot","display_url":"t.me/SfmoneyAirdrop…","indices":[88,111]}]	𝗔𝗶𝗿𝗱𝗿𝗼𝗽: 𝗦𝗙𝗠𝗢𝗡𝗘𝗬 (𝗦𝗙𝗠) 𝗥𝗲𝘄𝗮𝗿𝗱: 10 SFM (50$) for Join 𝗥𝗲𝗳𝗲𝗿𝗿𝗮𝗹: 3 SFM (15$) Start bot: https://t.co/KjOyUy2u7h #sfm #sfmoney #sfmnews #sfmairdrop https://t.co/oSuHY9yaPr	31554.0	RT @SFMONEY_SFM: 𝗔𝗶𝗿𝗱𝗿𝗼𝗽: 𝗦𝗙𝗠𝗢𝗡𝗘𝗬 (𝗦𝗙𝗠) 𝗥𝗲𝘄𝗮𝗿𝗱: 10 SFM (50$) for Join 𝗥𝗲𝗳𝗲𝗿𝗿𝗮𝗹: 3 SFM (15$) Start bot: https://t.co/KjOyUy2u7h #sfm #sfm…	4.0	True	full
660235	660235	60446b84f511ef00388fd89f	2021-03-07 05:58:23	[]	[]	Fri Mar 05 20:16:24 +0000 2021	[]	[{"url":"https://t.co/C2iKIBwscS","expanded_url":"https://www.latimes.com/california/story/2021-03-05/california-is-flooding-hardest-hit-areas-with-vaccines-to-stop-covid-will-the-new-gambit-work","display_url":"latimes.com/california/sto…","indices":[227,250]}]	California has yet again switched up its vaccine strategy: 40% of doses will now go to underserved areas, such as South L.A. and the Eastside, hardest hit by COVID-19. latest from @LukeMMoney, @ronlin, @LATMelissaHealy and me https://t.co/C2iKIBwscS	29490.0	RT @skarlamangla: California has yet again switched up its vaccine strategy: 40% of doses will now go to underserved areas, such as South L…	93.0	True	full
660236	660236	60446b85f511ef00388fd8c7	2021-03-07 05:58:24	[]	[]	Sat Mar 06 22:26:41 +0000 2021	[]	[{"url":"https://t.co/nISKv5w5mv","expanded_url":"https://twitter.com/afepchile/status/1368278773712494595","display_url":"twitter.com/afepchile/stat…","indices":[191,214]}]	La ignorancia legal y el negacionismo de Ivan Arostica integrante @TRIBCONST_CHILE es un peligro para cualquier sociedad decente, concordante eso si con su desatada admiración por los corvos https://t.co/nISKv5w5mv	191196.0	RT @carmen_hertz: La ignorancia legal y el negacionismo de Ivan Arostica integrante @TRIBCONST_CHILE es un peligro para cualquier sociedad…	731.0	True	full
660237	660237	60446b85f511ef00388fd8e9	2021-03-07 05:58:24	[]	[{"url":"https://t.co/gRRw4c6Hgl","expanded_url":"https://ift.tt/30keJeO","display_url":"ift.tt/30keJeO","indices":[39,62]},{"url":"https://t.co/XXLEz0jW0G","expanded_url":"https://ift.tt/3cdpcOR","display_url":"ift.tt/3cdpcOR","indices":[255,278]}]		[]	[]			Récupération après le flux de COVID-19 https://t.co/gRRw4c6Hgl Les problèmes affectent également le système nerveu… https://t.co/f0DuOganlQ	1136.0	True	full
660238	660238	60446b85f511ef00388fd901	2021-03-07 05:58:24	[]	[]	Sun Mar 07 04:32:48 +0000 2021	[{"text":"Myanmar","indices":[100,108]},{"text":"SaveMyanmar","indices":[242,254]}]	[{"url":"https://t.co/kuRfW4eSPg","expanded_url":"https://www.ohchr.org/EN/NewsEvents/Pages/DisplayNews.aspx?NewsID=26845&LangID=E","display_url":"ohchr.org/EN/NewsEvents/…","indices":[260,283]}]	"Every day the military junta unleashes more brutality on peaceful protesters...While the future of #Myanmar will be determined by its people, the international community must act urgently &amp; decisively to support them" says @RapporteurUn #SaveMyanmar @hrw https://t.co/kuRfW4eSPg https://t.co/rhAyhKeF9P	50012.0	RT @Reaproy: "Every day the military junta unleashes more brutality on peaceful protesters...While the future of #Myanmar will be determine…	198.0	True	full
660239	660239	60446b86f511ef00388fd933	2021-03-07 05:58:25	[]	[]	Sat Mar 06 17:50:37 +0000 2021	[]	[{"url":"https://t.co/maFXHKYcQM","expanded_url":"https://www.littletoller.co.uk/the-clearing/the-wild-nearby-by-julian-hoffman/","display_url":"littletoller.co.uk/the-clearing/t…","indices":[255,278]}]	“In the pandemic...so many of us have discovered pockets of green right on our doorsteps.” Brilliant @JulianHoffman essay on how crucial "local green spaces are for a community’s wellbeing." What green spaces have you (re-)discovered during the pandemic? https://t.co/maFXHKYcQM	189259.0	RT @RobGMacfarlane: “In the pandemic...so many of us have discovered pockets of green right on our doorsteps.” Brilliant @JulianHoffman ess…	1785.0	True	full
660240	660240	60446b86f511ef00388fd945	2021-03-07 05:58:25	[]	[]	Sun Mar 07 05:53:08 +0000 2021	[]	[{"url":"https://t.co/askwPODIQC","expanded_url":"https://bbc.in/2PGuGKh","display_url":"bbc.in/2PGuGKh","indices":[251,274]}]	Muchas personas con covid-19 pierden temporalmente el sentido del olfato. A medida que se recuperan, este por lo general regresa, pero algunos descubren que algunos olores que les gustaban -como el de la comida o el jabón- ahora les causan repulsión https://t.co/askwPODIQC	4287262.0	RT @bbcmundo: Muchas personas con covid-19 pierden temporalmente el sentido del olfato. A medida que se recuperan, este por lo general reg…	246.0	True	full
660241	660241	60446b86f511ef00388fd957	2021-03-07 05:58:25	[]	[]	Fri Mar 05 03:20:36 +0000 2021	[{"text":"sfm","indices":[113,117]},{"text":"sfmoney","indices":[118,126]},{"text":"sfmnews","indices":[127,135]},{"text":"sfmairdrop","indices":[136,147]}]	[{"url":"https://t.co/KjOyUy2u7h","expanded_url":"https://t.me/SfmoneyAirdropBot","display_url":"t.me/SfmoneyAirdrop…","indices":[88,111]}]	𝗔𝗶𝗿𝗱𝗿𝗼𝗽: 𝗦𝗙𝗠𝗢𝗡𝗘𝗬 (𝗦𝗙𝗠) 𝗥𝗲𝘄𝗮𝗿𝗱: 10 SFM (50$) for Join 𝗥𝗲𝗳𝗲𝗿𝗿𝗮𝗹: 3 SFM (15$) Start bot: https://t.co/KjOyUy2u7h #sfm #sfmoney #sfmnews #sfmairdrop https://t.co/oSuHY9yaPr	31547.0	RT @SFMONEY_SFM: 𝗔𝗶𝗿𝗱𝗿𝗼𝗽: 𝗦𝗙𝗠𝗢𝗡𝗘𝗬 (𝗦𝗙𝗠) 𝗥𝗲𝘄𝗮𝗿𝗱: 10 SFM (50$) for Join 𝗥𝗲𝗳𝗲𝗿𝗿𝗮𝗹: 3 SFM (15$) Start bot: https://t.co/KjOyUy2u7h #sfm #sfm…	21.0	True	full
660242	660242	60446b86f511ef00388fd961	2021-03-07 05:58:25	[]	[]	Sun Mar 07 04:32:48 +0000 2021	[{"text":"Myanmar","indices":[100,108]},{"text":"SaveMyanmar","indices":[242,254]}]	[{"url":"https://t.co/kuRfW4eSPg","expanded_url":"https://www.ohchr.org/EN/NewsEvents/Pages/DisplayNews.aspx?NewsID=26845&LangID=E","display_url":"ohchr.org/EN/NewsEvents/…","indices":[260,283]}]	"Every day the military junta unleashes more brutality on peaceful protesters...While the future of #Myanmar will be determined by its people, the international community must act urgently &amp; decisively to support them" says @RapporteurUn #SaveMyanmar @hrw https://t.co/kuRfW4eSPg https://t.co/rhAyhKeF9P	50012.0	RT @Reaproy: "Every day the military junta unleashes more brutality on peaceful protesters...While the future of #Myanmar will be determine…	34.0	True	full
660243	660243	60446b86f511ef00388fd963	2021-03-07 05:58:25	[]	[]	Sun Mar 07 00:58:00 +0000 2021	[]	[{"url":"https://t.co/NmEMIwudJk","expanded_url":"https://bit.ly/3v0j05e","display_url":"bit.ly/3v0j05e","indices":[256,279]}]	New Zealand's anti-money laundering agency issued its first formal warning to a real estate agent for failing to comply with laws meant to protect against the possible misuse of real estate assets to launder and invest criminal proceeds, @NZStuff reports. https://t.co/NmEMIwudJk	212360.0	RT @ICIJorg: New Zealand's anti-money laundering agency issued its first formal warning to a real estate agent for failing to comply with l…	972.0	True	full
660244	660244	60446b86f511ef00388fd965	2021-03-07 05:58:25	[]	[{"url":"https://t.co/AVfM4PGblU","expanded_url":"https://twitter.com/chrisbustc/status/1368065064591360000?s=08","display_url":"twitter.com/chrisbustc/sta…","indices":[167,190]}]		[]	[]			@PeluzaGuzman @Mauriciomulder @BetoASaber Estás en lo cierto Lucas! Willax fábrica de sicosociales. Golpistas al ma… https://t.co/chU47fNreR	23.0	True	full
660245	660245	60446b87f511ef00388fd969	2021-03-07 05:58:25	[]	[{"url":"https://t.co/gRRw4c6Hgl","expanded_url":"https://ift.tt/30keJeO","display_url":"ift.tt/30keJeO","indices":[39,62]},{"url":"https://t.co/xly93ULaH5","expanded_url":"https://ift.tt/30gVPW6","display_url":"ift.tt/30gVPW6","indices":[255,278]}]		[]	[]			Récupération après le flux de COVID-19 https://t.co/gRRw4c6Hgl Les problèmes affectent également le système nerveu… https://t.co/9Jnyr86l6S	1136.0	True	full
660246	660246	60446b87f511ef00388fd975	2021-03-07 05:58:25	[]	[]	Sun Mar 07 05:19:10 +0000 2021	[]	[{"url":"https://t.co/TJ82V0OZXk","expanded_url":"https://www.fernandatapia.com/opinion/dueno-de-restaurante-pago-a-sus-empleados-11-meses-de-sueldo-estos-ya-tenian-otro-trabajo/","display_url":"fernandatapia.com/opinion/dueno-…","indices":[180,203]}]	😲Dueño de restaurante pagó a sus empleados 11 meses de sueldo; éstos ya tenían otro trabajo. 👉🏼 14 de los 20 trabajadores ya tenían otro empleo y cobraban en ambos. ¿Qué opinas? https://t.co/TJ82V0OZXk	614673.0	RT @TapiaFernanda: 😲Dueño de restaurante pagó a sus empleados 11 meses de sueldo; éstos ya tenían otro trabajo. 👉🏼 14 de los 20 trabajadore…	551.0	True	full
660247	660247	60446b87f511ef00388fd97b	2021-03-07 05:58:26	[]	[]	Sat Mar 06 08:01:34 +0000 2021	[{"text":"Airdrop","indices":[6,14]},{"text":"Bitcoin","indices":[230,238]},{"text":"Airdrops","indices":[239,248]},{"text":"crypto","indices":[249,256]},{"text":"SFM","indices":[257,261]},{"text":"AirdropDet","indices":[262,273]}]	[{"url":"https://t.co/ArIpm1PEVt","expanded_url":"https://t.me/SfmoneyAirdropBot","display_url":"t.me/SfmoneyAirdrop…","indices":[108,131]},{"url":"https://t.co/pCrDmluQDn","expanded_url":"https://t.me/AirdropDetective/721","display_url":"t.me/AirdropDetecti…","indices":[205,228]}]	🔍 New #Airdrop: SFMONEY 💲Total Reward: 10 SFM [~$50] + 3 SFM [~$15] per referral 🔴 Start the airdrop bot: https://t.co/ArIpm1PEVt 🔘 Do the tasks on the airdrop bot and submit your data. 🔘 For details: https://t.co/pCrDmluQDn #Bitcoin #Airdrops #crypto #SFM #AirdropDet https://t.co/7Th8WvwSoK	241141.0	RT @AirdropDet: 🔍 New #Airdrop: SFMONEY 💲Total Reward: 10 SFM [~$50] + 3 SFM [~$15] per referral 🔴 Start the airdrop bot: https://t.co/Ar…	0.0	True	full
660248	660248	60446b87f511ef00388fd98f	2021-03-07 05:58:26	[]	[]	Wed Mar 03 15:25:38 +0000 2021	[]	[{"url":"https://t.co/aWdJDAa5UX","expanded_url":"https://wa.link/2s4fy7","display_url":"wa.link/2s4fy7","indices":[208,231]}]	RT Pleaseeeee I want potential buyer to see this ❤️ 🎀 SAMYANG ORIGINAL RAMEN (RM 4.15) 🎀 SAMYANG CHEESE RAMEN (RM 4.15) 🎀 HALAL SUSHI BOX (RM 30.00) 📦FS Delivery area Butterworth Penang. Whatsapp to order https://t.co/aWdJDAa5UX 📌 Semoga ada rezeki Ree close sales 🙏 https://t.co/VvDBhnqYe1	472.0	RT @Reemarshub: RT Pleaseeeee I want potential buyer to see this ❤️ 🎀 SAMYANG ORIGINAL RAMEN (RM 4.15) 🎀 SAMYANG CHEESE RAMEN (RM 4.15) 🎀…	1790.0	True	full
660249	660249	60446b87f511ef00388fd9a1	2021-03-07 05:58:26	[]	[]	Sat Mar 06 00:20:32 +0000 2021	[]	[{"url":"https://t.co/i9CyYepfXZ","expanded_url":"https://theappeal.org/the-lab/explainers/the-american-eviction-crisis-explained/","display_url":"theappeal.org/the-lab/explai…","indices":[45,68]},{"url":"https://t.co/bEccuktn70","expanded_url":"https://theappeal.org/the-coming-wave-of-evictions-will-significantly-worsen-americas-covid-19-crisis/","display_url":"theappeal.org/the-coming-wav…","in…	How this could happen? We built it this way: https://t.co/i9CyYepfXZ What will happen to them? Nothing good can come from eviction: https://t.co/bEccuktn70	5315.0	RT @emilyabenfer: How this could happen? We built it this way: https://t.co/i9CyYepfXZ What will happen to them? Nothing good can come fro…	2302.0	True	full
660250	660250	60446b87f511ef00388fd9bb	2021-03-07 05:58:26	[]	[]	Sat Mar 06 23:24:10 +0000 2021	[{"text":"FightFor15","indices":[228,239]},{"text":"PoorPeoplesCampaign","indices":[240,260]}]	[{"url":"https://t.co/V6M1dhP8WM","expanded_url":"https://www.cnn.com/2021/03/05/opinions/15-minimum-wage-moral-fight-barber-wilson-hartgrove/index.html","display_url":"cnn.com/2021/03/05/opi…","indices":[261,284]}]	“If Dems in Congress don't do everything in their power to write this moral consensus into law, they will have a hard time making the case for poor &amp; low-income voters to support them in 2022.” @RevDrBarber @wilsonhartgrove #FightFor15 #PoorPeoplesCampaign https://t.co/V6M1dhP8WM	26892.0	RT @BRepairers: “If Dems in Congress don't do everything in their power to write this moral consensus into law, they will have a hard time…	3760.0	True	full
660251	660251	60446b88f511ef00388fd9cf	2021-03-07 05:58:26	[]	[]	Sun Mar 07 05:50:29 +0000 2021	[]	[{"url":"https://t.co/cnV7zTwcv5","expanded_url":"https://www.eluniversal.com.mx/nacion/vallas-en-palacio-nacional-amlo-no-es-porque-tengamos-miedo-sino-porque-hay-mucha-provocacion","display_url":"eluniversal.com.mx/nacion/vallas-…","indices":[257,280]}]	El mismo tipo que ha violado cualquier cantidad de acuerdos comerciales internacionales. El mismo que tiene al país en los peores niveles de inseguridad y pandemia. El que preside el gobierno que es no. 1 en violencia infantil y no. 2 en TRATA de personas https://t.co/cnV7zTwcv5	17990.0	RT @isabellemexico: El mismo tipo que ha violado cualquier cantidad de acuerdos comerciales internacionales. El mismo que tiene al país en…	5591.0	True	full
660252	660252	60446b88f511ef00388fd9eb	2021-03-07 05:58:27	[]	[]	Sat Mar 06 16:21:05 +0000 2021	[]	[{"url":"https://t.co/wCHnwjbL7H","expanded_url":"https://nyti.ms/3qgsW76","display_url":"nyti.ms/3qgsW76","indices":[256,279]}]	"When she passed I told her, 'I’m sorry I couldn’t be here with you. They didn’t let me be here with you. I’m sorry my daughter. I love you. And we’ll meet again.'” One in three Americans has lost a loved one to the coronavirus. We spoke to some of them. https://t.co/wCHnwjbL7H	49561335.0	RT @nytimes: "When she passed I told her, 'I’m sorry I couldn’t be here with you. They didn’t let me be here with you. I’m sorry my daughte…	55.0	True	full
660253	660253	60446b88f511ef00388fd9f9	2021-03-07 05:58:27	[]	[]	Fri Mar 05 17:43:06 +0000 2021	[{"text":"pulpos","indices":[32,39]}]	[{"url":"https://t.co/V3dBOUQBnN","expanded_url":"https://www.ngenespanol.com/animales/los-pulpos-son-capaces-de-sentir-dolor-emocional-como-los-humanos-revela-un-estudio/","display_url":"ngenespanol.com/animales/los-p…","indices":[158,181]}]	Un nuevo estudio revela que los #pulpos son capaces de sentir angustia, sentimientos de pérdida y dolor emocional complejo, más allá de sus lesiones físicas. https://t.co/V3dBOUQBnN	398444.0	RT @RevistaNatGeo: Un nuevo estudio revela que los #pulpos son capaces de sentir angustia, sentimientos de pérdida y dolor emocional comple…	2.0	True	full
660254	660254	60446b89f511ef00388fda1b	2021-03-07 05:58:27	[]	[]	Sat Mar 06 23:41:14 +0000 2021	[]	[{"url":"https://t.co/EcWGC3AQDE","expanded_url":"https://www.walgreens.com/topic/promotion/covid-vaccine.jsp","display_url":"walgreens.com/topic/promotio…","indices":[206,229]}]	Big change for vaccinations in NYC: ==&gt; CDC just announced teachers, school staff &amp; workers in child care are eligible at pharmacies (in addition to 65+) Walgreens has already updated its website: https://t.co/EcWGC3AQDE https://t.co/aIKsBQgGYf	58268.0	RT @MarkLevineNYC: Big change for vaccinations in NYC: ==&gt; CDC just announced teachers, school staff &amp; workers in child care are eligible…	27.0	True	full
660255	660255	60446b89f511ef00388fda1f	2021-03-07 05:58:27	[{"text":"spraypaintart","indices":[54,68]},{"text":"spraypaintartist","indices":[69,86]},{"text":"spraypaintartwork","indices":[87,105]},{"text":"theoriginalkbhcrew","indices":[106,125]},{"text":"acrylicpainting","indices":[126,142]},{"text":"wipartwork","indices":[143,154]},{"text":"wip","indices":[155,159]},{"text":"spraycanart","indices":[160,172]},{"text":"graffitistyle","indices":[173,187]}…	[{"url":"https://t.co/44BvZNWQNS","expanded_url":"https://tmblr.co/ZrG_LyZpQUwWOW00","display_url":"tmblr.co/ZrG_LyZpQUwWOW…","indices":[226,249]}]		[]	[]			📷 Neighborhood gotten a little ruff since covid.. 🤪 🤪 #spraypaintart #spraypaintartist #spraypaintartwork… https://t.co/kIe4Nn2FLS	1832.0	True	full
660256	660256	60446b89f511ef00388fda2f	2021-03-07 05:58:28	[]	[]	Sun Mar 07 04:32:48 +0000 2021	[{"text":"Myanmar","indices":[100,108]},{"text":"SaveMyanmar","indices":[242,254]}]	[{"url":"https://t.co/kuRfW4eSPg","expanded_url":"https://www.ohchr.org/EN/NewsEvents/Pages/DisplayNews.aspx?NewsID=26845&LangID=E","display_url":"ohchr.org/EN/NewsEvents/…","indices":[260,283]}]	"Every day the military junta unleashes more brutality on peaceful protesters...While the future of #Myanmar will be determined by its people, the international community must act urgently &amp; decisively to support them" says @RapporteurUn #SaveMyanmar @hrw https://t.co/kuRfW4eSPg https://t.co/rhAyhKeF9P	50012.0	RT @Reaproy: "Every day the military junta unleashes more brutality on peaceful protesters...While the future of #Myanmar will be determine…	13.0	True	full
660257	660257	60446b89f511ef00388fda71	2021-03-07 05:58:28	[]	[{"url":"https://t.co/HkPRkq1MBO","expanded_url":"https://twitter.com/Radio_Formula/status/1368433737118187520?s=20","display_url":"twitter.com/Radio_Formula/…","indices":[168,191]}]		[]	[]			Si fueran cierto todos los anuncios del gobierno de @lopezobrador_ de vacunas que han llegado y están por llegar,… https://t.co/O0zj6vNXxA	19332.0	True	full
660258	660258	60446b8af511ef00388fda85	2021-03-07 05:58:28	[{"text":"TheEditorial","indices":[17,30]}]	[{"url":"https://t.co/DQfVWaIHkA","expanded_url":"http://www.themorning.lk/path-to-recovery/","display_url":"themorning.lk/path-to-recove…","indices":[256,279]}]		[]	[]			Path to recovery #TheEditorial As the vaccination drive kicks in, there seems to be a notable reduction in the dail… https://t.co/YznmJja5Ix	4958.0	True	full
660259	660259	60446b8af511ef00388fda95	2021-03-07 05:58:29	[]	[]	Sat Mar 06 18:39:59 +0000 2021	[]	[{"url":"https://t.co/aafL60CAlX","expanded_url":"https://twitter.com/SenWarren/status/1368253565802864643","display_url":"twitter.com/SenWarren/stat…","indices":[159,182]}]	Liz Warren is going about achieving student debt cancellation methodically, and if anyone else was fighting for it I wouldn't be hopeful that it would happen. https://t.co/aafL60CAlX	3949.0	RT @AmziQureshi: Liz Warren is going about achieving student debt cancellation methodically, and if anyone else was fighting for it I would…	147.0	True	full
660260	660260	60446b8af511ef00388fdab5	2021-03-07 05:58:29	[]	[]	Sun Mar 07 01:33:47 +0000 2021	[]	[{"url":"https://t.co/j2SQ6N9ULA","expanded_url":"https://twitter.com/Csanchezberzain/status/1368357986561843202?s=19","display_url":"twitter.com/Csanchezberzai…","indices":[40,63]}]	@montalva3 @Luis_Lpezl @americotreminio https://t.co/j2SQ6N9ULA parece que aún no sabemos en las aguas sucias en las que navegamos.. Leamos un poquito más a nivel global.	18.0	RT @Oliver12085351: @montalva3 @Luis_Lpezl @americotreminio https://t.co/j2SQ6N9ULA parece que aún no sabemos en las aguas sucias en las qu…	448.0	True	full
660261	660261	60446b8af511ef00388fdabd	2021-03-07 05:58:29	[]	[]	Sat Mar 06 10:26:03 +0000 2021	[]	[{"url":"https://t.co/cj5wsOUTVx","expanded_url":"https://www.orlandosentinel.com/politics/fl-ne-ocean-reef-baptist-health-vaccines-ss-prem-20210306-6sbx345w5jdqbijbyhy24c4iku-story.html","display_url":"orlandosentinel.com/politics/fl-ne…","indices":[256,279]}]	DeSantis: The state had nothing to do with this vaccination site. Hospital that set up vaccination site: The state asked us to do this. DeSantis office: "The Governor’s office statement from yesterday still stands." I don't think that's how facts work. https://t.co/cj5wsOUTVx	33323.0	RT @Scott_Maxwell: DeSantis: The state had nothing to do with this vaccination site. Hospital that set up vaccination site: The state aske…	60.0	True	full
660262	660262	60446b8af511ef00388fdabf	2021-03-07 05:58:29	[]	[]	Sun Mar 07 05:50:26 +0000 2021	[]	[{"url":"https://t.co/shyOl56lHL","expanded_url":"https://www.idc.com/getdoc.jsp?containerId=US46020420","display_url":"idc.com/getdoc.jsp?con…","indices":[194,217]}]	1/3 The global pandemic has accelerated growth of cloud services. The Projected Cloud Services Spending by 2024 is now a staggering $1 trillion according to the below recent forecast by IDC: https://t.co/shyOl56lHL What does this mean for @akashnet_ $AKT? Keep reading: https://t.co/gwvSgbOnjt	1130.0	RT @johnniecosmos: 1/3 The global pandemic has accelerated growth of cloud services. The Projected Cloud Services Spending by 2024 is now…	143.0	True	full
660263	660263	60446b8bf511ef00388fdad9	2021-03-07 05:58:30	[]	[]	Sat Mar 06 17:28:59 +0000 2021	[]	[{"url":"https://t.co/Nn8rnVXgef","expanded_url":"https://www.vox.com/2021/1/6/22215728/senate-anti-democratic-one-number-raphael-warnock-jon-ossoff-georgia-runoffs","display_url":"vox.com/2021/1/6/22215…","indices":[139,162]}]	For the record, the senators who voted for the Covid relief bill represent 41,915,580 more people than the senators who voted against it. https://t.co/Nn8rnVXgef	91777.0	RT @imillhiser: For the record, the senators who voted for the Covid relief bill represent 41,915,580 more people than the senators who vot…	35.0	True	full
660264	660264	60446b8bf511ef00388fdadb	2021-03-07 05:58:30	[]	[]	Tue Mar 02 15:41:39 +0000 2021	[]	[{"url":"https://t.co/MXtQbFtRVq","expanded_url":"https://ourworldindata.org/coronavirus-data-explorer?zoomToSelection=true&time=2020-03-01..latest&country=~BRA&region=World&deathsMetric=true&interval=smoothed&smoothing=7&pickerMetric=location&pickerSort=asc","display_url":"ourworldindata.org/coronavirus-da…","indices":[112,135]}]	COVID deaths have reached a new all-time high in Brazil. [→ All our COVID data for all countries in the world: https://t.co/MXtQbFtRVq] https://t.co/jsjP72RTDF	248672.0	RT @MaxCRoser: COVID deaths have reached a new all-time high in Brazil. [→ All our COVID data for all countries in the world: https://t.co…	467.0	True	full
660265	660265	60446b8bf511ef00388fdaed	2021-03-07 05:58:30	[]	[]	Sun Mar 07 03:14:16 +0000 2021	[]	[{"url":"https://t.co/atJ7CuVnNJ","expanded_url":"https://www.perfil.com/noticias/politica/waldo-wolff-en-formosa-estamos-en-un-lugar-de-detencion.phtm","display_url":"perfil.com/noticias/polit…","indices":[252,275]}]	y el peón de la Sociedad Rural, presionaran al gobierno nacional y provincial para que abandonen esa práctica indecorosa de detener en las rutas los camiones con soja de sus patrones del campo... Y agrego yo, q el problema también es la narco vuelta . https://t.co/atJ7CuVnNJ	36124.0	RT @MargaWirkierman: y el peón de la Sociedad Rural, presionaran al gobierno nacional y provincial para que abandonen esa práctica indecoro…	160.0	True	full
660266	660266	60446b8bf511ef00388fdaf1	2021-03-07 05:58:30	[]	[]	Sat Mar 06 23:47:42 +0000 2021	[]	[{"url":"https://t.co/zQrpNeOfet","expanded_url":"http://covid19.ncdc.gov.ng","display_url":"covid19.ncdc.gov.ng","indices":[151,174]}]	Our discharges today includes 282 community recoveries in Lagos State managed in line with guidelines. A breakdown of cases by state can be found via https://t.co/zQrpNeOfet https://t.co/d4S5ShIExz	1186074.0	RT @NCDCgov: Our discharges today includes 282 community recoveries in Lagos State managed in line with guidelines. A breakdown of cases b…	1785.0	True	full
660267	660267	60446b8bf511ef00388fdb09	2021-03-07 05:58:30	[{"text":"museumarchive","indices":[93,107]},{"text":"brooklynmuseum","indices":[108,123]}]	[{"url":"https://t.co/9wta2EzkeF","expanded_url":"https://www.brooklynmuseum.org/opencollection/objects/4578","display_url":"brooklynmuseum.org/opencollection…","indices":[69,92]}]		[]	[]			Jesus Falls Beneath the Cross (Jésus tombe sous la Croix), 1886-1894 https://t.co/9wta2EzkeF #museumarchive… https://t.co/VwiMCKdteQ	5227.0	True	full
660268	660268	60446b8bf511ef00388fdb15	2021-03-07 05:58:30	[]	[]	Sat Mar 06 07:07:11 +0000 2021	[]	[{"url":"https://t.co/6tDzGVgWe8","expanded_url":"https://www.cnews.fr/france/2021-03-05/coronavirus-voici-les-9-nouveaux-centres-commerciaux-fermes-paris-des-ce-soir?amp&__twitter_impression=true","display_url":"cnews.fr/france/2021-03…","indices":[255,278]}]	20 000 mètres carrés ? Non ! 10 000 monsieur le Premier ministre ! Mais non 5000 ! Oui 5000 c'est bien ! Mais si quelqu'un fait un procès ? Personne le fera ne vous inquiétez pas! On leur promettra de l'argent qu'on ne donnera jamais et le tour est joué https://t.co/6tDzGVgWe8	43513.0	RT @DIVIZIO1: 20 000 mètres carrés ? Non ! 10 000 monsieur le Premier ministre ! Mais non 5000 ! Oui 5000 c'est bien ! Mais si quelqu'un fa…	692.0	True	full
660269	660269	60446b8bf511ef00388fdb25	2021-03-07 05:58:30	[]	[]	Sun Mar 07 05:56:20 +0000 2021	[{"text":"SismosColombiaSGC","indices":[0,18]}]	[{"url":"https://t.co/h4VVP0556L","expanded_url":"https://www.sgc.gov.co/sismos","display_url":"sgc.gov.co/sismos","indices":[205,228]}]	#SismosColombiaSGC Evento Sísmico - Boletín Actualizado 1, 2021-03-07, 00:15 hora local. Magnitud 2.2, Profundidad 4 km, Ibagué - Tolima, Colombia - Área de Influencia Volcán Cerro Machín Más información: https://t.co/h4VVP0556L https://t.co/mxyjqztQHH	352365.0	RT @sgcol: #SismosColombiaSGC Evento Sísmico - Boletín Actualizado 1, 2021-03-07, 00:15 hora local. Magnitud 2.2, Profundidad 4 km, Ibagué…	1647.0	True	full
660270	660270	60446b8cf511ef00388fdb3d	2021-03-07 05:58:31	[]	[]	Sat Mar 06 00:26:35 +0000 2021	[]	[{"url":"https://t.co/OXSIESGarm","expanded_url":"https://www.manager-magazin.de/politik/impfstoffe-gegen-corona-chefentwicklerinnen-sarah-gilbert-oezlem-tuereci-und-kizzmekia-corbett-geehrt-a-08652384-f0d2-462c-a7c7-6f95a7e60004","display_url":"manager-magazin.de/politik/impfst…","indices":[256,279]}]	Sarah Gilbert, Özlem Türeci, Kizzmekia Corbett und auch die hier wieder vergessene Katalin Kariko sind die Heldinnen der Covid Impfstoffe. Ohne diese Frauen hätten wir die 3 wichtigsten Impfstoffe nicht. Sie sind phantastische Vorbilder für unsere Kinder https://t.co/OXSIESGarm	395023.0	RT @Karl_Lauterbach: Sarah Gilbert, Özlem Türeci, Kizzmekia Corbett und auch die hier wieder vergessene Katalin Kariko sind die Heldinnen…	26.0	True	full
660271	660271	60446b8cf511ef00388fdb71	2021-03-07 05:58:31	[]	[{"url":"https://t.co/mrOcJm9Koy","expanded_url":"https://clips.twitch.tv/PluckyTangibleCasetteNotLikeThis-zjXYOci8A6enEq2S","display_url":"clips.twitch.tv/PluckyTangible…","indices":[248,271]}]		[]	[]			My favorite part about @GloriousArcadum world is its raw, huge scale. So many people, not to mention the players in… https://t.co/Lf60fe2mJU	1288.0	True	full
660272	660272	60446b8cf511ef00388fdb79	2021-03-07 05:58:31	[]	[]	Sat Mar 06 17:29:45 +0000 2021	[]	[{"url":"https://t.co/aA3xEIs5QY","expanded_url":"https://trib.al/IyQQRsm","display_url":"trib.al/IyQQRsm","indices":[223,246]}]	JUST IN: The Senate approved President Biden's $1.9 trillion coronavirus relief plan Saturday, securing additional aid for American families, workers and businesses — and a legislative victory for the Biden administration. https://t.co/aA3xEIs5QY	8697608.0	RT @NPR: JUST IN: The Senate approved President Biden's $1.9 trillion coronavirus relief plan Saturday, securing additional aid for America…	114.0	True	full
660273	660273	60446b8df511ef00388fdba3	2021-03-07 05:58:32	[]	[]	Sat Mar 06 15:41:26 +0000 2021	[]	[{"url":"https://t.co/IOG79d1TTG","expanded_url":"https://www.politico.com/news/2021/03/05/biden-gop-states-stimulus-473954?nname=playbook&nid=0000014f-1646-d88f-a1cf-5f46b7bd0000&nrid=f6d1450a-ce01-4429-bd36-4b19417a0054&nlid=630318","display_url":"politico.com/news/2021/03/0…","indices":[244,267]}]	"Republican mayors in Texas, Arizona, Florida and Oklahoma are among those backing Biden's state and local government funding plan as part of the $1.9 trillion coronavirus aid bill that's before the Senate, defying GOP lawmakers in Washington" https://t.co/IOG79d1TTG	57664.0	RT @AndrewBatesNC: "Republican mayors in Texas, Arizona, Florida and Oklahoma are among those backing Biden's state and local government fu…	882.0	True	full
660274	660274	60446b8df511ef00388fdba9	2021-03-07 05:58:32	[]	[]	Sat Mar 06 16:22:15 +0000 2021	[{"text":"SputnikV","indices":[55,64]},{"text":"COVID19","indices":[104,112]},{"text":"vaccination","indices":[113,125]},{"text":"lockdown","indices":[189,198]}]	[{"url":"https://t.co/T04ekirwFw","expanded_url":"https://youtu.be/KlhCG88gH74","display_url":"youtu.be/KlhCG88gH74","indices":[226,249]}]	@CBCAlerts Canada has not approved Sputnik V, why not? #SputnikV is now the world's second most popular #COVID19 #vaccination in terms of regulatory approvals. Doug Ford and Trudeau prefer #lockdown destroy life hope business https://t.co/T04ekirwFw	1159.0	RT @Bodyfatcoach: @CBCAlerts Canada has not approved Sputnik V, why not? #SputnikV is now the world's second most popular #COVID19 #vaccina…	1159.0	True	full
660275	660275	60446b8df511ef00388fdbb5	2021-03-07 05:58:32	[]	[]	Sun Mar 07 05:05:00 +0000 2021	[{"text":"YemenCantWait","indices":[268,282]}]	[{"url":"https://t.co/NpVbzvOOkm","expanded_url":"https://unocha.exposure.co/ten-things-you-need-to-know-about-yemen-right-now","display_url":"unocha.exposure.co/ten-things-you…","indices":[244,267]}]	Yemen is in the brink of famine and 80% of its population is in need of humanitarian aid. The UN has called for urgent funding &amp; unhindered access to communities to save lives in the world's worst humanitarian crisis. More from @UNOCHA: https://t.co/NpVbzvOOkm #YemenCantWait https://t.co/oby5N6CPpL	13661249.0	RT @UN: Yemen is in the brink of famine and 80% of its population is in need of humanitarian aid. The UN has called for urgent funding &amp; u…	2.0	True	full
660276	660276	60446b8df511ef00388fdbb7	2021-03-07 05:58:32	[]	[]	Sat Mar 06 17:28:59 +0000 2021	[]	[{"url":"https://t.co/Nn8rnVXgef","expanded_url":"https://www.vox.com/2021/1/6/22215728/senate-anti-democratic-one-number-raphael-warnock-jon-ossoff-georgia-runoffs","display_url":"vox.com/2021/1/6/22215…","indices":[139,162]}]	For the record, the senators who voted for the Covid relief bill represent 41,915,580 more people than the senators who voted against it. https://t.co/Nn8rnVXgef	91773.0	RT @imillhiser: For the record, the senators who voted for the Covid relief bill represent 41,915,580 more people than the senators who vot…	396.0	True	full
660277	660277	60446b8df511ef00388fdbc1	2021-03-07 05:58:32	[{"text":"Verkehrswende","indices":[0,14]},{"text":"autofrei","indices":[189,198]},{"text":"StädteFürMenschen","indices":[199,217]}]	[{"url":"https://t.co/8hyw7mv4IK","expanded_url":"https://www.spiegel.de/politik/ausland/stadtplaner-viele-innenstaedte-werden-nach-corona-nie-wieder-so-aussehen-wie-davor-a-cc01fe26-f5ef-41e5-bd4b-a7927e91a817","display_url":"spiegel.de/politik/auslan…","indices":[218,241]}]		[]	[]			#Verkehrswende: „Fahrzeuge, in denen nur eine Person sitzt und die meist nur herumstehen, passen wirklich am allerw… https://t.co/Y1I9nLwzZm	5661.0	True	full
660278	660278	60446b8ef511ef00388fdbf3	2021-03-07 05:58:33	[]	[]	Sat Mar 06 13:56:57 +0000 2021	[]	[{"url":"https://t.co/S0ccR3YCMo","expanded_url":"https://www.wsj.com/articles/vindication-for-ron-desantis-11614986751?reflink=desktopwebshare_twitter","display_url":"wsj.com/articles/vindi…","indices":[192,215]}]	Florida Gov. Ron DeSantis was vilified for rejecting harsh lockdowns. But Florida’s Covid-19 numbers are better than California’s or New York’s, and its economy thrives, writes @AllysiaFinley https://t.co/S0ccR3YCMo via @WSJ	95274.0	RT @CGasparino: Florida Gov. Ron DeSantis was vilified for rejecting harsh lockdowns. But Florida’s Covid-19 numbers are better than Califo…	111.0	True	full
660279	660279	60446b8ef511ef00388fdbf7	2021-03-07 05:58:33	[]	[]	Sat Mar 06 08:00:52 +0000 2021	[{"text":"WhatsHappeningInMyanmar","indices":[228,252]}]	[{"url":"https://t.co/0QWAGtltla","expanded_url":"https://www.reuters.com/article/us-myanmar-politics-victim-idUSKBN2AY08X","display_url":"reuters.com/article/us-mya…","indices":[253,276]}]	Witnesses told us &amp; local media that they saw military and police in the cemetery where Kyal Sin was buried, disturbing her grave. This came after the army claimed its forces did not kill her and said it would investigate. #WhatsHappeningInMyanmar https://t.co/0QWAGtltla	59577.0	RT @poppymcp: Witnesses told us &amp; local media that they saw military and police in the cemetery where Kyal Sin was buried, disturbing her g…	38.0	True	full
660280	660280	60446b8ef511ef00388fdc11	2021-03-07 05:58:33	[]	[]	Sun Mar 07 05:58:21 +0000 2021	[{"text":"AntigenTest","indices":[616,628]},{"text":"ANTIGEN","indices":[629,637]},{"text":"RapidTest","indices":[638,648]},{"text":"Covid19","indices":[709,717]},{"text":"Covid19","indices":[773,781]}]	[{"url":"https://t.co/6ZjlmcOZI3","expanded_url":"https://twitter.com/LuckyCharmMe/status/1368430140116635649","display_url":"twitter.com/LuckyCharmMe/s…","indices":[872,895]}]	@RegSprecher @RegBerlin @dil_kal @Stk_Brandenburg @AndreasBovensc1 @TschenPe @Senat_Hamburg @RegHessen @StM_Klose @ManuelaSchwesig @MpStephanWeil @rlpNews @tobiashans @SachsenDe @MPKretschmer @sms_sachsen @reinerhaseloff @DGuenther_CDUSH @SH_CDU @ltshNews @Land_SH @bodoramelow @thueringende @_FriedrichMerz @Markus_Soeder @n_roettgen @ArminLaschet @vonderleyen @RegierungBW @WM_BW @jensspahn @rki_d…	9.0	RT @LuckyCharmMe: @RegSprecher @RegBerlin @dil_kal @Stk_Brandenburg @AndreasBovensc1 @TschenPe @Senat_Hamburg @RegHessen @StM_Klose @Manuel…	9.0	True	full
660281	660281	60446b8ff511ef00388fdc31	2021-03-07 05:58:33	[]	[]	Sun Mar 07 05:52:59 +0000 2021	[]	[{"url":"https://t.co/LZQcGXp4wm","expanded_url":"https://twitter.com/renaudpila/status/1368189670773886981","display_url":"twitter.com/renaudpila/sta…","indices":[280,303]}]	Un journaliste politique publie à la va-vite un résultat scientifique. Évidemment il n'a pas tout compris et son tweet est faux. Des scientifiques le lui signalent. Mais son tweet cartonne, alors il ne supprime pas. Et après ça hurle sur les plateaux à la dictature des fakenews. https://t.co/LZQcGXp4wm	7861.0	RT @Dadoudidonk: Un journaliste politique publie à la va-vite un résultat scientifique. Évidemment il n'a pas tout compris et son tweet est…	206.0	True	full
660282	660282	60446b8ff511ef00388fdc37	2021-03-07 05:58:34	[]	[]	Sun Mar 07 05:30:00 +0000 2021	[]	[{"url":"https://t.co/nF99va8Un2","expanded_url":"https://www.sinembargo.mx/06-03-2021/3947612","display_url":"sinembargo.mx/06-03-2021/394…","indices":[97,120]}]	Banco Azteca gana millones con el dinero público para los pobres y sus datos personales: Proceso https://t.co/nF99va8Un2 https://t.co/gQ2RFa9ak6	1532521.0	RT @SinEmbargoMX: Banco Azteca gana millones con el dinero público para los pobres y sus datos personales: Proceso https://t.co/nF99va8Un2…	7.0	True	full
660283	660283	60446b8ff511ef00388fdc49	2021-03-07 05:58:34	[]	[{"url":"https://t.co/zwDMn8KE8x","expanded_url":"http://religion.how","display_url":"religion.how","indices":[128,151]}]		[]	[]			@kzshabazz @AfroAmericanJay @DrLogicSupreme its not a western made up thing,its how its allways been. tribes war ov… https://t.co/sCAJVJCnOw	558.0	True	full
660284	660284	60446b8ff511ef00388fdc4f	2021-03-07 05:58:34	[]	[]	Sun Mar 07 05:03:03 +0000 2021	[{"text":"DeepakParekh","indices":[60,73]}]	[{"url":"https://t.co/2msglqVQS0","expanded_url":"https://buff.ly/3k6yTlu","display_url":"buff.ly/3k6yTlu","indices":[228,251]}]	A must-read for its rare, untold insights into the story of #DeepakParekh, a shaper who breathed his own values of integrity and accountability into the DNA of an institution, that still remains true to its middle-class values: https://t.co/2msglqVQS0 @HDFC_Bank @Our_Gopal https://t.co/Yfsf9cJi3L	55751.0	RT @Rupa_Books: A must-read for its rare, untold insights into the story of #DeepakParekh, a shaper who breathed his own values of integrit…	48.0	True	full
660285	660285	60446b8ff511ef00388fdc5b	2021-03-07 05:58:34	[]	[]	Sun Mar 07 03:08:39 +0000 2021	[]	[{"url":"https://t.co/nYaxMsRDzY","expanded_url":"https://sanantonioreport.org/texas-schools-funding-covid/?utm_term=Autofeed&utm_medium=Social&utm_source=Twitter#Echobox=1615035857","display_url":"sanantonioreport.org/texas-schools-…","indices":[123,146]}]	Texas Gov. Greg Abbott announced that school districts will get full funding despite attendance drops during the pandemic. https://t.co/nYaxMsRDzY	24773.0	RT @SAReport: Texas Gov. Greg Abbott announced that school districts will get full funding despite attendance drops during the pandemic. ht…	312.0	True	full
660286	660286	60446b8ff511ef00388fdc5d	2021-03-07 05:58:34	[]	[]	Sat Mar 06 20:00:56 +0000 2021	[]	[{"url":"https://t.co/9Q7uBpCwd4","expanded_url":"https://www.forbes.com/sites/eriksherman/2020/04/24/public-companies-ppp-loans-money/?sh=224ca0f040d2","display_url":"forbes.com/sites/eriksher…","indices":[252,275]}]	@SenatorRomney Hey Mitt - you weren’t very concerned about “wasteful spending” and “targeting Covid assistance only to those who really need it” last March when you voted for the PPP program that sent BILLIONS to wealthy corporations and individuals. https://t.co/9Q7uBpCwd4	2258.0	RT @BarbBanfieldRN: @SenatorRomney Hey Mitt - you weren’t very concerned about “wasteful spending” and “targeting Covid assistance only to…	3602.0	True	full
660287	660287	60446b8ff511ef00388fdc6f	2021-03-07 05:58:34	[]	[]	Sun Mar 07 01:32:51 +0000 2021	[]	[{"url":"https://t.co/H3iFNqTUix","expanded_url":"https://patch.com/new-jersey/freehold/chris-smith-s-shameful-week-washington-nodx","display_url":"patch.com/new-jersey/fre…","indices":[172,195]}]	While you’re reading all the great stuff about the COVID relief bill, remember that @RepChrisSmith thought none of it was as important as restricting reproductive health. https://t.co/H3iFNqTUix	155.0	RT @NJ_Letters: While you’re reading all the great stuff about the COVID relief bill, remember that @RepChrisSmith thought none of it was a…	220.0	True	full
660288	660288	60446b8ff511ef00388fdc73	2021-03-07 05:58:34	[]	[]	Sat Mar 06 17:44:02 +0000 2021	[]	[{"url":"https://t.co/Q89WeI9J7W","expanded_url":"https://twitter.com/uressien/status/1368224165799550980","display_url":"twitter.com/uressien/statu…","indices":[220,243]}]	“To fully expand access to Covid-19 vaccines, health care must name, challenge and eliminate the anti-Black racism that continues to place vital health care services just beyond Black Americans’ reach.” 👏👏👏 @RheaBoydMD https://t.co/Q89WeI9J7W	39146.0	RT @arghavan_salles: “To fully expand access to Covid-19 vaccines, health care must name, challenge and eliminate the anti-Black racism tha…	26.0	True	full
660289	660289	60446b90f511ef00388fdca3	2021-03-07 05:58:35	[]	[]	Sat Mar 06 21:20:29 +0000 2021	[]	[{"url":"https://t.co/iF7cxrVqZA","expanded_url":"https://twitter.com/EricLevitz/status/1368233889823678464","display_url":"twitter.com/EricLevitz/sta…","indices":[281,304]}]	The package includes $31.2B for Indigenous peoples—the largest public investment in Native communities ever. - $20B for COVID relief - $6B for healthcare - $1.25B for housing - $1.1B for education - $900M for BIA - $600M for infrastructure - $20M for languages - $19M to combat DV https://t.co/iF7cxrVqZA	27004.0	RT @jnoisecat: The package includes $31.2B for Indigenous peoples—the largest public investment in Native communities ever. - $20B for COVI…	404.0	True	full
660290	660290	60446b90f511ef00388fdca7	2021-03-07 05:58:35	[]	[]	Sat Mar 06 22:20:14 +0000 2021	[{"text":"March6","indices":[226,233]},{"text":"Stockholm","indices":[234,244]},{"text":"Sweden","indices":[253,260]},{"text":"Covid19","indices":[261,269]}]	[{"url":"https://t.co/Gxsvp4Hg7V","expanded_url":"https://www.dailymail.co.uk/news/article-9333471/Hundreds-anti-lockdown-protesters-clash-police-Stockholm.html","display_url":"dailymail.co.uk/news/article-9…","indices":[270,293]}]	@timesuppeeps Sort of felt this may be in the cards.. sad they have to fight,but then we all have or will at some point,it's just what our reality is beginning to look like. Some background information and photo's from today. #March6 #Stockholm protest #Sweden #Covid19 https://t.co/Gxsvp4Hg7V	39.0	RT @RMiller79154074: @timesuppeeps Sort of felt this may be in the cards.. sad they have to fight,but then we all have or will at some poin…	3391.0	True	full
660291	660291	60446b90f511ef00388fdcab	2021-03-07 05:58:35	[]	[]	Sat Mar 06 22:00:06 +0000 2021	[]	[{"url":"https://t.co/z3QYkMxvzR","expanded_url":"http://ow.ly/bcaO30rzE5k","display_url":"ow.ly/bcaO30rzE5k","indices":[97,120]}]	OMS advierte que la situación sanitaria de Brasil "es muy seria" por el avance del coronavirus ► https://t.co/z3QYkMxvzR https://t.co/pKkwAFEJI1	3036345.0	RT @canalN_: OMS advierte que la situación sanitaria de Brasil "es muy seria" por el avance del coronavirus ► https://t.co/z3QYkMxvzR https…	331.0	True	full
660292	660292	60446b90f511ef00388fdcb1	2021-03-07 05:58:35	[]	[]	Sun Mar 07 05:51:23 +0000 2021	[]	[{"url":"https://t.co/4thuawqLas","expanded_url":"https://www.news24.com/fin24/economy/africa/zim-reports-massive-growth-in-production-in-2020-despite-covid-19-20210305","display_url":"news24.com/fin24/economy/…","indices":[253,276]}]	It's called resilience... And the resilience comes from a solid foundation built via painful but necessary economic reforms. Well done to President @edmnangagwa for being brave enough to implement unpopular but necessary economic reforms. It worked🇿🇼✔️ https://t.co/4thuawqLas	32635.0	RT @KMutisi: It's called resilience... And the resilience comes from a solid foundation built via painful but necessary economic reforms. W…	529.0	True	full
660293	660293	60446b91f511ef00388fdcfd	2021-03-07 05:58:36	[]	[]	Fri Mar 05 03:20:36 +0000 2021	[{"text":"sfm","indices":[113,117]},{"text":"sfmoney","indices":[118,126]},{"text":"sfmnews","indices":[127,135]},{"text":"sfmairdrop","indices":[136,147]}]	[{"url":"https://t.co/KjOyUy2u7h","expanded_url":"https://t.me/SfmoneyAirdropBot","display_url":"t.me/SfmoneyAirdrop…","indices":[88,111]}]	𝗔𝗶𝗿𝗱𝗿𝗼𝗽: 𝗦𝗙𝗠𝗢𝗡𝗘𝗬 (𝗦𝗙𝗠) 𝗥𝗲𝘄𝗮𝗿𝗱: 10 SFM (50$) for Join 𝗥𝗲𝗳𝗲𝗿𝗿𝗮𝗹: 3 SFM (15$) Start bot: https://t.co/KjOyUy2u7h #sfm #sfmoney #sfmnews #sfmairdrop https://t.co/oSuHY9yaPr	31550.0	RT @SFMONEY_SFM: 𝗔𝗶𝗿𝗱𝗿𝗼𝗽: 𝗦𝗙𝗠𝗢𝗡𝗘𝗬 (𝗦𝗙𝗠) 𝗥𝗲𝘄𝗮𝗿𝗱: 10 SFM (50$) for Join 𝗥𝗲𝗳𝗲𝗿𝗿𝗮𝗹: 3 SFM (15$) Start bot: https://t.co/KjOyUy2u7h #sfm #sfm…	1.0	True	full
660294	660294	60446b91f511ef00388fdd01	2021-03-07 05:58:36	[]	[]	Fri Mar 05 16:35:01 +0000 2021	[]	[{"url":"https://t.co/P3kj4DIu0L","expanded_url":"https://www.theatlantic.com/health/archive/2021/03/your-weird-pandemic-meals-are-probably-fine/618210/","display_url":"theatlantic.com/health/archive…","indices":[244,267]}]	Eating three meals a day isn't the natural order of things—it's an invention of the formalized labor market and industrialized food processing. If you've started eating differently after a year stuck at home, you shouldn't feel weird about it. https://t.co/P3kj4DIu0L	93238.0	RT @amandamull: Eating three meals a day isn't the natural order of things—it's an invention of the formalized labor market and industriali…	381.0	True	full
660295	660295	60446b91f511ef00388fdd07	2021-03-07 05:58:36	[]	[]	Fri Mar 05 16:35:01 +0000 2021	[]	[{"url":"https://t.co/P3kj4DIu0L","expanded_url":"https://www.theatlantic.com/health/archive/2021/03/your-weird-pandemic-meals-are-probably-fine/618210/","display_url":"theatlantic.com/health/archive…","indices":[244,267]}]	Eating three meals a day isn't the natural order of things—it's an invention of the formalized labor market and industrialized food processing. If you've started eating differently after a year stuck at home, you shouldn't feel weird about it. https://t.co/P3kj4DIu0L	93234.0	RT @amandamull: Eating three meals a day isn't the natural order of things—it's an invention of the formalized labor market and industriali…	313.0	True	full
660296	660296	60446b91f511ef00388fdd1b	2021-03-07 05:58:36	[]	[]	Sun Mar 07 05:57:03 +0000 2021	[{"text":"ChavezAmorYPatria","indices":[112,130]}]	[{"url":"https://t.co/fjetgb2kW3","expanded_url":"https://mazo4f.com/237215","display_url":"mazo4f.com/237215","indices":[87,110]}]	Comisión presidencial contra el Covid-19 afina estrategias para atender a la población https://t.co/fjetgb2kW3 #ChavezAmorYPatria https://t.co/6rBFf5nPPG	583909.0	RT @ConElMazoDando: Comisión presidencial contra el Covid-19 afina estrategias para atender a la población https://t.co/fjetgb2kW3 #Chavez…	2876.0	True	full
660297	660297	60446b92f511ef00388fdd25	2021-03-07 05:58:36	[{"text":"Da5Bloods","indices":[23,33]},{"text":"SpikeLee","indices":[122,131]}]	[{"url":"https://t.co/IwPPn6QoUC","expanded_url":"https://www.vulture.com/2021/01/oscar-predictions-da-5-bloods-storms-back-into-the-race.html","display_url":"vulture.com/2021/01/oscar-…","indices":[260,283]}]		[]	[]			I finally got to watch #Da5Bloods, and I’m blown away by its searing depiction of Vietnam War from the Black perspe… https://t.co/7THaVmjr9f	576.0	True	full
660298	660298	60446b92f511ef00388fdd31	2021-03-07 05:58:36	[]	[]	Sun Mar 07 03:41:08 +0000 2021	[]	[{"url":"https://t.co/D7O8V7bAax","expanded_url":"https://trib.al/IRL8rUs","display_url":"trib.al/IRL8rUs","indices":[253,276]}]	"Demonstrators in the city of Monywa poured cans of beer over their feet and those of passers-by to show their contempt for the brewery’s owners — the military." Like many military businesses, Myanmar Beer has has seen its sales plummet since the coup. https://t.co/D7O8V7bAax https://t.co/tKSGG0dYjf	432761.0	RT @KenRoth: "Demonstrators in the city of Monywa poured cans of beer over their feet and those of passers-by to show their contempt for th…	50.0	True	full
660299	660299	60446b92f511ef00388fdd4f	2021-03-07 05:58:37	[]	[]	Sun Mar 07 01:57:20 +0000 2021	[{"text":"SHINee","indices":[0,7]}]	[{"url":"https://t.co/2mQD2mgcHH","expanded_url":"https://hypera.live/channel/sbs","display_url":"hypera.live/channel/sbs","indices":[82,105]},{"url":"https://t.co/nLJWrjKaEa","expanded_url":"https://m.twitch.tv/noctaq","display_url":"m.twitch.tv/noctaq","indices":[107,130]},{"url":"https://t.co/2kN9ofvFsq","expanded_url":"https://m.twitch.tv/snlive1","display_url":"m.twitch.tv/snlive1","indices"…	#SHINee SCHEDULES 03.07 ▪️ 15.50 SBS Inkigayo [Don't Call Me &amp; Code] 🔗https://t.co/2mQD2mgcHH 🔗https://t.co/nLJWrjKaEa 🔗https://t.co/2kN9ofvFsq 🔗https://t.co/PqbBm6ncIW 🔗https://t.co/0jAagtbY7j ▪️ 18.00 Vcall Event Music Plant https://t.co/yUBhyJtr9H	3982.0	RT @blossom_718: #SHINee SCHEDULES 03.07 ▪️ 15.50 SBS Inkigayo [Don't Call Me &amp; Code] 🔗https://t.co/2mQD2mgcHH 🔗https://t.co/nLJWrj…	137.0	True	full
660300	660300	60446b92f511ef00388fdd6f	2021-03-07 05:58:37	[]	[]	Sun Mar 07 05:53:08 +0000 2021	[]	[{"url":"https://t.co/askwPODIQC","expanded_url":"https://bbc.in/2PGuGKh","display_url":"bbc.in/2PGuGKh","indices":[251,274]}]	Muchas personas con covid-19 pierden temporalmente el sentido del olfato. A medida que se recuperan, este por lo general regresa, pero algunos descubren que algunos olores que les gustaban -como el de la comida o el jabón- ahora les causan repulsión https://t.co/askwPODIQC	4287262.0	RT @bbcmundo: Muchas personas con covid-19 pierden temporalmente el sentido del olfato. A medida que se recuperan, este por lo general reg…	449.0	True	full
660301	660301	60446b93f511ef00388fdd7b	2021-03-07 05:58:37	[]	[]	Sun Mar 07 05:38:34 +0000 2021	[{"text":"قروبات_زي_خبير_التقنية","indices":[214,237]},{"text":"jailbreak","indices":[238,248]}]	[{"url":"https://t.co/wfSj2X5WLt","expanded_url":"http://udevsharold.github.io/repo/","display_url":"udevsharold.github.io/repo/","indices":[162,185]}]	✎أداة/ Perseus ☜وظيفتها/جلب ميزة فتح قفل الأيفون عن طريق ساعة Apple Watch إذا كنت لابس الMask 😷الموجوده في الاصدار التجريبي iOS14.5 beta1 ☜ التوافق/13-14 ☜سورس/ https://t.co/wfSj2X5WLt ☜مجانية/Free TM|@check0ver #قروبات_زي_خبير_التقنية #jailbreak يتبع👇🏻	14363.0	RT @slfar01: ✎أداة/ Perseus ☜وظيفتها/جلب ميزة فتح قفل الأيفون عن طريق ساعة Apple Watch إذا كنت لابس الMask 😷الموجوده في الاصدار التجريبي i…	4.0	True	full
660302	660302	60446b93f511ef00388fdd9d	2021-03-07 05:58:38	[]	[]	Fri Mar 05 18:39:01 +0000 2021	[{"text":"auspol","indices":[244,251]}]	[{"url":"https://t.co/fmEcNd5n6U","expanded_url":"https://www.abc.net.au/news/2021-03-06/christian-porter-scott-morrison/13220556","display_url":"abc.net.au/news/2021-03-0…","indices":[253,276]}]	"A government known for its spin has been comprehensively walloped in controlling the story by a 26-year-old—traumatised media adviser, Brittany Higgins—despite the advantage in authority, power and platform that office bestows." Laura Tingle. #auspol https://t.co/fmEcNd5n6U	14111.0	RT @JonesHowdareyou: "A government known for its spin has been comprehensively walloped in controlling the story by a 26-year-old—traumatis…	4275.0	True	full
660303	660303	60446b93f511ef00388fddab	2021-03-07 05:58:38	[{"text":"COVID19","indices":[137,145]},{"text":"Coronavirus","indices":[146,158]}]	[{"url":"https://t.co/mAi732o5XL","expanded_url":"https://blog.csiro.au/covid-19-faq/","display_url":"blog.csiro.au/covid-19-faq/","indices":[159,182]}]		[]	[]			Missed our live Q&amp;A with Dr Rob Grenfell? Watch it back or read through the answers to our community's frequently… https://t.co/k7gJSu2R2P	106405.0	True	full
660304	660304	60446b93f511ef00388fddb3	2021-03-07 05:58:38	[{"text":"gaming","indices":[167,174]},{"text":"livstream","indices":[175,185]},{"text":"twitchstreamer","indices":[186,201]},{"text":"twitch","indices":[202,209]},{"text":"Valheim","indices":[210,218]}]	[{"url":"https://t.co/Kp25PSf1uE","expanded_url":"https://www.twitch.tv/pootersmok3r","display_url":"twitch.tv/pootersmok3r","indices":[142,165]}]		[]	[]			Folks, its time for PooterSmok3r on a Saturday night! Come hang out, shoot the shit, and play Valheim with me, your… https://t.co/76aTgtzbp4	220.0	True	full
660305	660305	60446b93f511ef00388fddcf	2021-03-07 05:58:38	[]	[]	Sat Mar 06 19:53:15 +0000 2021	[{"text":"ArtificialIntelligence","indices":[36,59]},{"text":"ADAS","indices":[211,216]}]	[{"url":"https://t.co/09Xq7WPf7U","expanded_url":"https://bit.ly/3qnieeY","display_url":"bit.ly/3qnieeY","indices":[257,280]}]	"NIO moved early and quickly to put #ArtificialIntelligence in its cars, analysts say. And a new NIO EV, the sleek ET7 sedan unveiled in January, is supposed to make the leap from advanced driver-assist systems #ADAS to autonomous driving." — @IBDinvestors https://t.co/09Xq7WPf7U	138026.0	RT @NIOGlobal: "NIO moved early and quickly to put #ArtificialIntelligence in its cars, analysts say. And a new NIO EV, the sleek ET7 sedan…	20.0	True	full
660306	660306	60446b94f511ef00388fddd9	2021-03-07 05:58:38	[]	[]	Sat Mar 06 17:30:05 +0000 2021	[]	[{"url":"https://t.co/gFWjyeGeKd","expanded_url":"http://cos.lv/Tgh630rzCII","display_url":"cos.lv/Tgh630rzCII","indices":[128,151]}]	With coronavirus all put wiped out in Australia, Tame Impala returned to stage on Friday and played a packed, maskless concert: https://t.co/gFWjyeGeKd https://t.co/yZo2WaFKCk	235536.0	RT @consequence: With coronavirus all put wiped out in Australia, Tame Impala returned to stage on Friday and played a packed, maskless con…	2581.0	True	full
660307	660307	60446b94f511ef00388fdde9	2021-03-07 05:58:38	[]	[]	Sat Mar 06 18:12:32 +0000 2021	[]	[{"url":"https://t.co/b7jSv8j3pt","expanded_url":"https://www.theatlantic.com/ideas/archive/2021/03/university-texas-will-confront-its-history-not-its-donors/618217/?utm_campaign=the-atlantic&utm_medium=social&utm_term=2021-03-06T15%3A13%3A03&utm_source=twitter&utm_content=edit-promo","display_url":"theatlantic.com/ideas/archive/…","indices":[249,272]}]	The University of Texas insisted to black students it would fight for social justice. But when that fight pissed off some wealthy, white donors, their response was unfortunately predictable. My column for @TheAtlantic on the school song controversy https://t.co/b7jSv8j3pt	1421867.0	RT @jemelehill: The University of Texas insisted to black students it would fight for social justice. But when that fight pissed off some w…	3946.0	True	full
660308	660308	60446b94f511ef00388fde01	2021-03-07 05:58:39	[]	[]	Sun Mar 07 00:22:08 +0000 2021	[{"text":"WhatsHappeningInMyanmar","indices":[132,156]}]	[{"url":"https://t.co/qUCRuewXGq","expanded_url":"https://www.reuters.com/article/us-myanmar-politics-lobbyist-idUSKBN2AY0K0","display_url":"reuters.com/article/us-mya…","indices":[157,180]}]	Jaw dropping and really absurd. This PR firm must think everyone else is really naive or only cares about its fees - probably both. #WhatsHappeningInMyanmar https://t.co/qUCRuewXGq	7413.0	RT @PillaiPriy: Jaw dropping and really absurd. This PR firm must think everyone else is really naive or only cares about its fees - probab…	38.0	True	full
660309	660309	60446b94f511ef00388fde07	2021-03-07 05:58:39	[]	[]	Sat Mar 06 21:36:30 +0000 2021	[]	[{"url":"https://t.co/ia5H0j7WMs","expanded_url":"https://www.huffpost.com/entry/senate-democratic-covid-relief-bill-progressive_n_6043d35fc5b60208555eeffb?ncid=engmodushpmg00000004","display_url":"huffpost.com/entry/senate-d…","indices":[122,145]}]	The big story about the Senate COVID-19 bill isn't what Biden and Democratic leaders had to give up. It's what they got. https://t.co/ia5H0j7WMs	64900.0	RT @CitizenCohn: The big story about the Senate COVID-19 bill isn't what Biden and Democratic leaders had to give up. It's what they got.…	117.0	True	full
660310	660310	60446b94f511ef00388fde13	2021-03-07 05:58:39	[]	[]	Sun Mar 07 05:15:34 +0000 2021	[{"text":"B117","indices":[123,128]},{"text":"B1351","indices":[155,161]},{"text":"P1","indices":[182,185]},{"text":"P2","indices":[202,205]},{"text":"B1429","indices":[226,232]},{"text":"COVID19","indices":[246,254]}]	[{"url":"https://t.co/aF4YxnRc1h","expanded_url":"https://www.medrxiv.org/content/10.1101/2021.02.26.21252227v1","display_url":"medrxiv.org/content/10.110…","indices":[268,291]}]	VARIANTS IN TEXAS—An awful lot of dangerous variants in the Houston metro area. We have the more contagious &amp; severe 🇬🇧#B117, more reinfection prone 🇿🇦#B1351, super contagious 🇧🇷#P1 &amp; worrisome #P2, plus 2 types of CA #B1429 &amp; #1427. #COVID19 @GovAbbott? https://t.co/aF4YxnRc1h https://t.co/MBp1euRCYk	444572.0	RT @DrEricDing: VARIANTS IN TEXAS—An awful lot of dangerous variants in the Houston metro area. We have the more contagious &amp; severe 🇬🇧#B11…	564.0	True	full
660311	660311	60446b94f511ef00388fde1f	2021-03-07 05:58:39	[]	[]	Sun Mar 07 05:56:20 +0000 2021	[{"text":"SismosColombiaSGC","indices":[0,18]}]	[{"url":"https://t.co/h4VVP0556L","expanded_url":"https://www.sgc.gov.co/sismos","display_url":"sgc.gov.co/sismos","indices":[205,228]}]	#SismosColombiaSGC Evento Sísmico - Boletín Actualizado 1, 2021-03-07, 00:15 hora local. Magnitud 2.2, Profundidad 4 km, Ibagué - Tolima, Colombia - Área de Influencia Volcán Cerro Machín Más información: https://t.co/h4VVP0556L https://t.co/mxyjqztQHH	352365.0	RT @sgcol: #SismosColombiaSGC Evento Sísmico - Boletín Actualizado 1, 2021-03-07, 00:15 hora local. Magnitud 2.2, Profundidad 4 km, Ibagué…	220.0	True	full
660312	660312	60446b95f511ef00388fde2f	2021-03-07 05:58:39	[]	[]	Sat Mar 06 09:03:00 +0000 2021	[{"text":"Anonymous","indices":[0,10]},{"text":"OpMyanmar","indices":[11,21]},{"text":"Myanmar","indices":[58,66]}]	[{"url":"https://t.co/VnMRl8gTvt","expanded_url":"http://myanmar.gov.mm/opmyanmar.html","display_url":"myanmar.gov.mm/opmyanmar.html","indices":[238,261]}]	#Anonymous #OpMyanmar The official important website of #Myanmar government has been hacked by Anonymous In the name of the people of myanmar Anonymous hacks the main website of the Myanmar government, with a message to its people. https://t.co/VnMRl8gTvt We Are Anonymous. https://t.co/B2ZugXB9Wt	2111.0	RT @YourAnonAttacks: #Anonymous #OpMyanmar The official important website of #Myanmar government has been hacked by Anonymous In the n…	59.0	True	full
660313	660313	60446b95f511ef00388fde3d	2021-03-07 05:58:39	[]	[]	Tue Mar 02 09:33:34 +0000 2021	[]	[{"url":"https://t.co/r94wJrrhPr","expanded_url":"http://enformtk.u-aizu.ac.jp/howard/gcep_dr_vanessa_schmidt_krueger/","display_url":"enformtk.u-aizu.ac.jp/howard/gcep_dr…","indices":[254,277]}]	Interview Cell Biologist Dr. Vanessa Schmidt-Kruger German Corona Extra-Parliamentary Inquiry Committee “This is genetic modification. It is not integrated in the DNA but happens in a different way, namely indirectly.” Dr. Reiner Fuellmich BioNTech https://t.co/r94wJrrhPr https://t.co/9nXqLPEhuh	1309.0	RT @LindaO888: Interview Cell Biologist Dr. Vanessa Schmidt-Kruger German Corona Extra-Parliamentary Inquiry Committee “This is genetic m…	160.0	True	full
660314	660314	60446b95f511ef00388fde43	2021-03-07 05:58:40	[]	[]	Sat Mar 06 09:19:07 +0000 2021	[]	[{"url":"https://t.co/4E2nsUfSJq","expanded_url":"https://www.washingtonpost.com/opinions/2020/03/09/how-trumps-insecurity-is-making-coronavirus-crisis-worse/","display_url":"washingtonpost.com/opinions/2020/…","indices":[249,272]}]	"My uncle was ... at MIT. ... He was a great super genius. ... People are surprised that I understand it. Every one of these doctors said, 'How do you know so much about this?' Maybe I have a natural ability." — former guy, one year ago today https://t.co/4E2nsUfSJq	1780529.0	RT @gtconway3d: "My uncle was ... at MIT. ... He was a great super genius. ... People are surprised that I understand it. Every one of the…	30.0	True	full
660315	660315	60446b95f511ef00388fde4f	2021-03-07 05:58:40	[]	[]	Sat Mar 06 09:13:00 +0000 2021	[]	[{"url":"https://t.co/QH5j6sWCft","expanded_url":"https://bit.ly/Mundo829","display_url":"bit.ly/Mundo829","indices":[152,175]}]	Hemos hablado más que nunca de salud y sanidad, pero no solo morimos de Covid. Escucha este especial de información internacional centrado en la salud: https://t.co/QH5j6sWCft	178751.0	RT @carnecrudaradio: Hemos hablado más que nunca de salud y sanidad, pero no solo morimos de Covid. Escucha este especial de información in…	1.0	True	full
660316	660316	60446b95f511ef00388fde5b	2021-03-07 05:58:40	[]	[]	Fri Mar 05 12:35:47 +0000 2021	[]	[{"url":"https://t.co/UuV9RmzBdI","expanded_url":"http://bit.ly/3uYsaPK","display_url":"bit.ly/3uYsaPK","indices":[104,127]}]	Please vote for Jimin on 100 Asian Heartthrobs 2021 by Entertainment Awards How: ▫️Here’s vote link: https://t.co/UuV9RmzBdI ▫️Click the checkbox under Jimin ▫️Vote is unlimited The poll ends on March 15 12:00 noon HKG/TPE. Jimin is now behind by 16k votes so continue voting. https://t.co/r5gJjGg9Kr	10688.0	RT @JIMIN_INTL: Please vote for Jimin on 100 Asian Heartthrobs 2021 by Entertainment Awards How: ▫️Here’s vote link: https://t.co/UuV9Rm…	151.0	True	full
660317	660317	60446b95f511ef00388fde63	2021-03-07 05:58:40	[{"text":"TigrayGenocide","indices":[190,205]},{"text":"MeToo","indices":[217,223]}]	[{"url":"https://t.co/e95e9tgDJp","expanded_url":"https://bit.ly/2OvbONP","display_url":"bit.ly/2OvbONP","indices":[251,274]}]		[]	[]			"One day, Merhawit, 27, counted 15 Eritrean soldiers who took turns sexually assaulting her over eight hours, her c… https://t.co/K0DjZv0Zmg	2500.0	True	full
660318	660318	60446b95f511ef00388fde71	2021-03-07 05:58:40	[]	[]	Sun Mar 07 03:03:06 +0000 2021	[]	[{"url":"https://t.co/FVX3EtlPqx","expanded_url":"https://twitter.com/blupuddy/status/1368395317465378817","display_url":"twitter.com/blupuddy/statu…","indices":[257,280]}]	And to add - they have heavy reliance on self-reporting symptoms *at the venue, at the event*, so any assertion that they can state with complete honesty and confidence the exact current state of health of every person involved in it is complete horseshit. https://t.co/FVX3EtlPqx	565.0	RT @PoohPalooza: And to add - they have heavy reliance on self-reporting symptoms *at the venue, at the event*, so any assertion that they…	84.0	True	full
660319	660319	60446b95f511ef00388fde85	2021-03-07 05:58:40	[]	[]	Sun Mar 07 04:32:48 +0000 2021	[{"text":"Myanmar","indices":[100,108]},{"text":"SaveMyanmar","indices":[242,254]}]	[{"url":"https://t.co/kuRfW4eSPg","expanded_url":"https://www.ohchr.org/EN/NewsEvents/Pages/DisplayNews.aspx?NewsID=26845&LangID=E","display_url":"ohchr.org/EN/NewsEvents/…","indices":[260,283]}]	"Every day the military junta unleashes more brutality on peaceful protesters...While the future of #Myanmar will be determined by its people, the international community must act urgently &amp; decisively to support them" says @RapporteurUn #SaveMyanmar @hrw https://t.co/kuRfW4eSPg https://t.co/rhAyhKeF9P	50001.0	RT @Reaproy: "Every day the military junta unleashes more brutality on peaceful protesters...While the future of #Myanmar will be determine…	52.0	True	full
660320	660320	60446b96f511ef00388fde97	2021-03-07 05:58:40	[]	[]	Sun Mar 07 01:31:40 +0000 2021	[]	[{"url":"https://t.co/jSBDv8PUsO","expanded_url":"https://www.tellychakkar.com/tv/tv-news/sushant-singh-rajput-won","display_url":"tellychakkar.com/tv/tv-news/sus…","indices":[240,263]}]	6. Adding to Sushant's consistency of character and beliefs, check out this 2013 article please. He didn't consume Bhang. And he won't allow his girlfriend to give it a first-time try because of its dangers. Please read for more details. https://t.co/jSBDv8PUsO	1930.0	RT @cydcher: 6. Adding to Sushant's consistency of character and beliefs, check out this 2013 article please. He didn't consume Bhang. And…	432.0	True	full
660321	660321	60446b96f511ef00388fde9d	2021-03-07 05:58:40	[]	[{"url":"https://t.co/cyXH5g8Luk","expanded_url":"https://ift.tt/3qnOyyr","display_url":"ift.tt/3qnOyyr","indices":[125,148]}]		[]	[]			Hot🔥 : Indian Diaspora Holds Tiranga-Maple Rally In Canada Hailing Covid-19 Vaccine Supply posted by u/halla-nahi-… https://t.co/fAjjwUPjAS	857.0	True	full
660322	660322	60446b96f511ef00388fdea7	2021-03-07 05:58:41	[]	[]	Sun Mar 07 04:18:51 +0000 2021	[{"text":"NiPio","indices":[84,90]}]	[{"url":"https://t.co/VdiC7BJXcf","expanded_url":"https://enlapolitika.com/2021/03/06/marionetas-de-la-derecha-nipio-ante-nuevas-revelaciones-en-nuevo-estudio-sobre-covid-19-y/","display_url":"enlapolitika.com/2021/03/06/mar…","indices":[145,168]}]	. @lopezdoriga, @CarlosLoret, @CiroGomezL, @lximenezfyvie Marionetas de la DERECHA, #NiPio ante nuevas revelaciones en estudio sobre Covid-19 y… https://t.co/VdiC7BJXcf via @enlapolitika	38954.0	RT @JulioSeRoa: . @lopezdoriga, @CarlosLoret, @CiroGomezL, @lximenezfyvie Marionetas de la DERECHA, #NiPio ante nuevas revelaciones en estu…	784.0	True	full
660323	660323	60446b96f511ef00388fdec1	2021-03-07 05:58:41	[{"text":"EstoyParaElMarzo2021","indices":[196,217]}]	[{"url":"https://t.co/8UxeduCdAg","expanded_url":"https://youtu.be/Ql-GmOmLBig","display_url":"youtu.be/Ql-GmOmLBig","indices":[253,276]}]		[]	[]			Es una pena cómo está todo. Y nunca vamos a olvidar esta burla😭 de "Yo no soy médico, dónde voy a saber" , y encima… https://t.co/Fb56ifToa4	1932.0	True	full
660324	660324	60446b96f511ef00388fdecb	2021-03-07 05:58:41	[]	[]	Sat Mar 06 14:20:17 +0000 2021	[]	[{"url":"https://t.co/Vhonu7hBcT","expanded_url":"https://journalnow.com/sports/college/asu/appalachian-state-football-team-opens-spring-practice-monday-here-are-the-intrigue-points-of-2021/article_5ebb136a-7ddf-11eb-93a3-8382f806b408.html","display_url":"journalnow.com/sports/college…","indices":[238,261]}]	App State opens its spring practices on Monday, and there's a lot to be excited about as they start the 2021 season. As we approach (dare I say) a normal season, here are some things I'll be looking at as the Mountaineers move forward: https://t.co/Vhonu7hBcT	5143.0	RT @EthanJoyceWSJ: App State opens its spring practices on Monday, and there's a lot to be excited about as they start the 2021 season. A…	65.0	True	full
660325	660325	60446b96f511ef00388fdecd	2021-03-07 05:58:41	[]	[]	Sun Mar 07 03:41:08 +0000 2021	[]	[{"url":"https://t.co/D7O8V7bAax","expanded_url":"https://trib.al/IRL8rUs","display_url":"trib.al/IRL8rUs","indices":[253,276]}]	"Demonstrators in the city of Monywa poured cans of beer over their feet and those of passers-by to show their contempt for the brewery’s owners — the military." Like many military businesses, Myanmar Beer has has seen its sales plummet since the coup. https://t.co/D7O8V7bAax https://t.co/tKSGG0dYjf	432734.0	RT @KenRoth: "Demonstrators in the city of Monywa poured cans of beer over their feet and those of passers-by to show their contempt for th…	3.0	True	full
660326	660326	60446b96f511ef00388fded3	2021-03-07 05:58:41	[]	[]	Sun Mar 07 05:28:00 +0000 2021	[{"text":"SputnikV","indices":[82,91]},{"text":"COVID19","indices":[239,247]}]	[{"url":"https://t.co/48odfXYgy5","expanded_url":"http://go.shr.lc/3kPH31Y","display_url":"go.shr.lc/3kPH31Y","indices":[248,271]}]	El presidente de Venezuela @NicolasMaduro se colocó la primera dosis de la vacuna #SputnikV como parte del plan de vacunación del país. La inoculación se produce tras haber inmunizado al personal de salud y de primera línea de combate al #COVID19 https://t.co/48odfXYgy5	1971032.0	RT @teleSURtv: El presidente de Venezuela @NicolasMaduro se colocó la primera dosis de la vacuna #SputnikV como parte del plan de vacunació…	752.0	True	full
660327	660327	60446b96f511ef00388fded5	2021-03-07 05:58:41	[]	[]	Sun Mar 07 05:53:36 +0000 2021	[{"text":"CHANYEOL","indices":[3,12]},{"text":"TheBox","indices":[78,85]},{"text":"Loey","indices":[136,141]},{"text":"EXO","indices":[241,245]}]	[{"url":"https://t.co/J1JnTiC2iW","expanded_url":"https://youtu.be/UrLOO4QsHE4","display_url":"youtu.be/UrLOO4QsHE4","indices":[148,171]}]	📽️ #CHANYEOL | 060321 🎶"Break your Box"Aeri 🎶 y disfruta del teaser N• 2 de #TheBox la próxima película en la que participara nuestro #Loey ! 🖇️ https://t.co/J1JnTiC2iW Sus vocals y la vibra que transmite: 😍!!! No podemos esperar !!! #EXO @weareoneEXO https://t.co/xxQZS3WRsY	1120.0	RT @WeAreAerisHeart: 📽️ #CHANYEOL | 060321 🎶"Break your Box"Aeri 🎶 y disfruta del teaser N• 2 de #TheBox la próxima película en la que pa…	275.0	True	full
660328	660328	60446b96f511ef00388fdedf	2021-03-07 05:58:41	[]	[]	Sun Mar 07 05:07:03 +0000 2021	[{"text":"cryptocurrency","indices":[244,259]},{"text":"Bitcoin","indices":[260,268]},{"text":"Forex","indices":[269,275]}]	[{"url":"https://t.co/tvfdPbjPUb","expanded_url":"http://dlvr.it/Rv7461","display_url":"dlvr.it/Rv7461","indices":[166,189]},{"url":"https://t.co/FHLhKCQA7o","expanded_url":"http://cryptogator.co","display_url":"cryptogator.co","indices":[193,216]},{"url":"https://t.co/FHLhKCQA7o","expanded_url":"http://cryptogator.co","display_url":"cryptogator.co","indices":[220,243]}]	What Ethereum killer? On-chain data shows competitor networks are still behind: Critics say Ethereum’s soaring gas fees will cause the project to fall victim to its… https://t.co/tvfdPbjPUb | https://t.co/FHLhKCQA7o | https://t.co/FHLhKCQA7o #cryptocurrency #Bitcoin #Forex https://t.co/RPMljAk3AY	6934.0	RT @eBargainsToday: What Ethereum killer? On-chain data shows competitor networks are still behind: Critics say Ethereum’s soaring gas fees…	18.0	True	full
660329	660329	60446b97f511ef00388fdee5	2021-03-07 05:58:41	[]	[{"url":"https://t.co/C1sDnEPX2s","expanded_url":"https://youtu.be/QD5S77vRDUw","display_url":"youtu.be/QD5S77vRDUw","indices":[171,194]}]		[]	[]			Indian jugaad at its best. Old IAF R73 converted into point defence QRSAM system....😊😊😊 We have around 5000 R73....… https://t.co/LiKjbvhM6k	10.0	True	full
660330	660330	60446b97f511ef00388fdeed	2021-03-07 05:58:42	[]	[]	Sun Mar 07 05:03:23 +0000 2021	[{"text":"Fly","indices":[27,31]},{"text":"ShehnaazGill","indices":[236,249]}]	[{"url":"https://t.co/xqRCX23kvw","expanded_url":"https://www.youtube.com/watch?v=yz95mLpz5Bs&ab_channel=SonyMusicIndia","display_url":"youtube.com/watch?v=yz95mL…","indices":[252,275]}]	Hope you all are streaming #Fly Trending Number 5 in India &amp; Number 19 Worldwide with 13,241,529 views. Its Sunday today please give your best and stream for Shehnaaz Gill &amp; Team who worked hard to shoot in difficult conditions #ShehnaazGill 🔗https://t.co/xqRCX23kvw https://t.co/ooBw0xTEl1	886.0	RT @Itsmemariyu: Hope you all are streaming #Fly Trending Number 5 in India &amp; Number 19 Worldwide with 13,241,529 views. Its Sunday today p…	139.0	True	full
660331	660331	60446b97f511ef00388fdef1	2021-03-07 05:58:42	[]	[]	Sat Mar 06 20:12:07 +0000 2021	[]	[{"url":"https://t.co/CDrCHDuD8D","expanded_url":"https://www.washingtonpost.com/powerpost/biden-senate-confirm-cabinet/2021/03/06/4f2396e4-7ded-11eb-a976-c028a4215c78_story.html","display_url":"washingtonpost.com/powerpost/bide…","indices":[178,201]}]	Biden is on track to win confirmation for every initial choice for the 15 traditional Cabinet departments — a feat that was last achieved in 1981 by Ronald Reagan. By @pkcapitol https://t.co/CDrCHDuD8D	76917.0	RT @WaPoSean: Biden is on track to win confirmation for every initial choice for the 15 traditional Cabinet departments — a feat that was l…	5588.0	True	full
660332	660332	60446b97f511ef00388fdf01	2021-03-07 05:58:42	[]	[]	Sun Mar 07 00:10:24 +0000 2021	[]	[{"url":"https://t.co/uGRMwTYjwr","expanded_url":"https://bit.ly/2MXmYui","display_url":"bit.ly/2MXmYui","indices":[124,147]}]	Paraguay: Mario Abdo Benítez anunció cuatro cambios en su gabinete tras las masivas protestas por la gestión de la pandemia https://t.co/uGRMwTYjwr	6541.0	RT @infobaemexico: Paraguay: Mario Abdo Benítez anunció cuatro cambios en su gabinete tras las masivas protestas por la gestión de la pande…	328.0	True	full
660333	660333	60446b97f511ef00388fdf13	2021-03-07 05:58:42	[]	[]	Sat Feb 06 01:33:34 +0000 2021	[{"text":"DOTrPH","indices":[218,225]},{"text":"CoastGuardPH","indices":[229,242]},{"text":"MaritimeSectorWorks","indices":[243,263]}]	[{"url":"https://t.co/4aYRZ2YoAM","expanded_url":"https://www.sunstar.com.ph/article/1885057/Bacolod/Local-News/839-new-PCG-members-complete-training-in-Hinoba-an","display_url":"sunstar.com.ph/article/188505…","indices":[193,216]}]	The Coast Guardsman's Course (CGMC) Class 76 - 2019 will immediately be deployed to help with the COVID-19 response and other initiatives of the PCG in fulfillment of its mandate. READ MORE: https://t.co/4aYRZ2YoAM #DOTrPH 🇵🇭 #CoastGuardPH #MaritimeSectorWorks	41852.0	RT @coastguardph: The Coast Guardsman's Course (CGMC) Class 76 - 2019 will immediately be deployed to help with the COVID-19 response and o…	71.0	True	full
660334	660334	60446b98f511ef00388fdf4f	2021-03-07 05:58:43	[]	[]	Sun Mar 07 05:58:12 +0000 2021	[]	[{"url":"https://t.co/KTSKlU4sBC","expanded_url":"https://ktla.com/news/local-news/los-angeles-county-exceeds-22000-coronavirus-deaths/","display_url":"ktla.com/news/local-new…","indices":[118,141]}]	More than 22,000 Los Angeles County residents have now died from COVID-19, public health officials announced Saturday https://t.co/KTSKlU4sBC	839755.0	RT @KTLA: More than 22,000 Los Angeles County residents have now died from COVID-19, public health officials announced Saturday https://t.c…	42.0	True	full
660335	660335	60446b98f511ef00388fdf6b	2021-03-07 05:58:43	[{"text":"Huskers","indices":[98,106]},{"text":"nebpreps","indices":[153,162]}]	[{"url":"https://t.co/m6opqFhvyx","expanded_url":"https://hailvarsity.com/basketball/2021-girls-state-basketball-championships-round-up/","display_url":"hailvarsity.com/basketball/202…","indices":[165,188]}]		[]	[]			.@PiusX_GirlsBBal took home its second straight state title after another dominant performance by #Huskers signee A… https://t.co/0Byp9nSCbD	6737.0	True	full
660336	660336	60446b98f511ef00388fdf6f	2021-03-07 05:58:43	[]	[{"url":"https://t.co/Y6TqIwY3GU","expanded_url":"https://www.libertaddigital.com/ciencia-tecnologia/salud/2021-03-06/investigadores-exigen-oms-china-coronavirus-origen-pandemia-grave-laboratorio-6716177/","display_url":"libertaddigital.com/ciencia-tecnol…","indices":[141,164]}]		[]	[]			Es lo que pasa cuando el cargo de la presidencia de la OMS se lo debes a China, la protección bilateral la tienes a… https://t.co/giqnMQr0Yt	147.0	True	full
660337	660337	60446b98f511ef00388fdf71	2021-03-07 05:58:43	[]	[]	Sun Mar 07 05:02:06 +0000 2021	[]	[{"url":"https://t.co/q1tKT29HVD","expanded_url":"https://cnn.it/3roWX5P","display_url":"cnn.it/3roWX5P","indices":[150,173]}]	"I'm tired, I'm stressed, and I feel lazy," says one sixth grader. Here's what psychologists say the pandemic is doing to children, and how to help: https://t.co/q1tKT29HVD https://t.co/HO5tMv9IA0	53126776.0	RT @CNN: "I'm tired, I'm stressed, and I feel lazy," says one sixth grader. Here's what psychologists say the pandemic is doing to childre…	0.0	True	full
660338	660338	60446b98f511ef00388fdf85	2021-03-07 05:58:43	[]	[]	Fri Mar 05 03:20:36 +0000 2021	[{"text":"sfm","indices":[113,117]},{"text":"sfmoney","indices":[118,126]},{"text":"sfmnews","indices":[127,135]},{"text":"sfmairdrop","indices":[136,147]}]	[{"url":"https://t.co/KjOyUy2u7h","expanded_url":"https://t.me/SfmoneyAirdropBot","display_url":"t.me/SfmoneyAirdrop…","indices":[88,111]}]	𝗔𝗶𝗿𝗱𝗿𝗼𝗽: 𝗦𝗙𝗠𝗢𝗡𝗘𝗬 (𝗦𝗙𝗠) 𝗥𝗲𝘄𝗮𝗿𝗱: 10 SFM (50$) for Join 𝗥𝗲𝗳𝗲𝗿𝗿𝗮𝗹: 3 SFM (15$) Start bot: https://t.co/KjOyUy2u7h #sfm #sfmoney #sfmnews #sfmairdrop https://t.co/oSuHY9yaPr	31550.0	RT @SFMONEY_SFM: 𝗔𝗶𝗿𝗱𝗿𝗼𝗽: 𝗦𝗙𝗠𝗢𝗡𝗘𝗬 (𝗦𝗙𝗠) 𝗥𝗲𝘄𝗮𝗿𝗱: 10 SFM (50$) for Join 𝗥𝗲𝗳𝗲𝗿𝗿𝗮𝗹: 3 SFM (15$) Start bot: https://t.co/KjOyUy2u7h #sfm #sfm…	8.0	True	full
660339	660339	60446b98f511ef00388fdf99	2021-03-07 05:58:43	[]	[]	Sat Mar 06 22:08:22 +0000 2021	[]	[{"url":"https://t.co/V9fM0zpUiu","expanded_url":"https://www.who.int/health-topics/coronavirus/origins-of-the-virus","display_url":"who.int/health-topics/…","indices":[199,222]}]	@Ayjchan @MarionKoopmans Hi Alina, I don’t know why you (and the banker group) continue to call it an investigation. The international mission was designed as part of a series of scientific studies. https://t.co/V9fM0zpUiu read the July ToRs document for more details on how the work was planned.	2635.0	RT @Peterfoodsafety: @Ayjchan @MarionKoopmans Hi Alina, I don’t know why you (and the banker group) continue to call it an investigation. T…	256.0	True	full
660340	660340	60446b99f511ef00388fdfe5	2021-03-07 05:58:44	[]	[]	Sat Mar 06 21:16:25 +0000 2021	[]	[{"url":"https://t.co/z5lBUDTvwO","expanded_url":"https://larepublica.pe/sociedad/2021/03/06/denuncian-a-beto-ortiz-y-willax-por-presunto-delito-contra-tranquilidad-publica/","display_url":"larepublica.pe/sociedad/2021/…","indices":[203,226]}]	Denuncian penalmente a Beto Ortiz y Willax por presunto delito contra la tranquilidad pública A la denuncia se adhieren más de 110 ciudadanos, quienes piden una acción urgente por parte de la Fiscalía. https://t.co/z5lBUDTvwO	2350141.0	RT @larepublica_pe: Denuncian penalmente a Beto Ortiz y Willax por presunto delito contra la tranquilidad pública A la denuncia se adhiere…	36.0	True	full
660341	660341	60446b99f511ef00388fdff7	2021-03-07 05:58:44	[]	[]	Sat Mar 06 22:36:55 +0000 2021	[{"text":"deacon_drive","indices":[157,170]},{"text":"DJSBU","indices":[172,178]}]	[{"url":"https://t.co/gKzu21P0am","expanded_url":"https://distrokid.com/hyperfollow/deacont/thee-genesis","display_url":"distrokid.com/hyperfollow/de…","indices":[179,202]}]	The Long awaited EP titled THEE Genenis coming Sooon 💃💃 Cred to @MaestroDSA1 Its absolute nothing but 🔥🔥🔥🔥 @JaySwagg_Africa @0264P @KatlegoKhumal18 #deacon_drive #DJSBU https://t.co/gKzu21P0am	6719.0	RT @DeaconT17: The Long awaited EP titled THEE Genenis coming Sooon 💃💃 Cred to @MaestroDSA1 Its absolute nothing but 🔥🔥🔥🔥 @JaySwagg_Afri…	4440.0	True	full
660342	660342	60446b9af511ef00388fdff9	2021-03-07 05:58:44	[]	[]	Sat Mar 06 21:29:20 +0000 2021	[]	[{"url":"https://t.co/8nDZQBdsU3","expanded_url":"https://www.spectator.co.uk/article/the-moral-debate-over-covid-jabs-for-children","display_url":"spectator.co.uk/article/the-mo…","indices":[182,205]}]	The Johnson administration gets more terrifyingly demonic by the day. The ink is barely dry on their tyrannical vaccine passport scheme before they start coming for your children. https://t.co/8nDZQBdsU3	38954.0	RT @LPerrins: The Johnson administration gets more terrifyingly demonic by the day. The ink is barely dry on their tyrannical vaccine pass…	2274.0	True	full
660343	660343	60446b9af511ef00388fdffb	2021-03-07 05:58:44	[{"text":"GAFA","indices":[216,221]},{"text":"Google","indices":[223,230]},{"text":"Nice","indices":[244,249]},{"text":"Nice06","indices":[250,257]}]	[{"url":"https://t.co/Z0q53QYJAP","expanded_url":"https://siecledigital.fr/2021/03/05/taxe-gafa-google/","display_url":"siecledigital.fr/2021/03/05/tax…","indices":[62,85]}]		[]	[]			Taxe GAFA : Google répercute la taxe sur ses clients français https://t.co/Z0q53QYJAP @Siecledigital Le géant de l… https://t.co/LGl6WiNBTj	14701.0	True	full
660344	660344	60446b9af511ef00388fe003	2021-03-07 05:58:45	[]	[]	Sun Mar 07 05:16:42 +0000 2021	[{"text":"Covid","indices":[157,163]}]	[{"url":"https://t.co/mN4TWNv04H","expanded_url":"https://www.medicaleconomics.com/view/covid-19-s-impact-on-americans-mental-health?page=2","display_url":"medicaleconomics.com/view/covid-19-…","indices":[185,208]},{"url":"https://t.co/UJReERFogU","expanded_url":"https://www.cdc.gov/nchs/covid19/pulse/mental-health.htm","display_url":"cdc.gov/nchs/covid19/p…","indices":[228,251]}]	CDC and others are tracking dramatic increases in psychiatric/counseling visits .. and people who end their lives over the stress, anxiety and drug use with #Covid (especially youth). https://t.co/mN4TWNv04H CDC stats &gt;&gt;https://t.co/UJReERFogU I'll drop these in chain, so 1/ https://t.co/IFj5RZDWYg	7607.0	RT @VegasVisions: CDC and others are tracking dramatic increases in psychiatric/counseling visits .. and people who end their lives over th…	1663.0	True	full
660345	660345	60446b9af511ef00388fe013	2021-03-07 05:58:45	[]	[]	Sun Mar 07 05:44:33 +0000 2021	[{"text":"ShehnaazGill","indices":[126,139]},{"text":"Shehnaazians","indices":[141,154]}]	[{"url":"https://t.co/hRuW0DP0XJ","expanded_url":"https://youtu.be/yz95mLpz5Bs","display_url":"youtu.be/yz95mLpz5Bs","indices":[101,124]}]	Guys its on 4th spot now put focus on fly 🔥 To achieve high position pls‼️ Watch &amp; comment‼️ 🔗https://t.co/hRuW0DP0XJ #ShehnaazGill #Shehnaazians https://t.co/S9TwldfuzX	219.0	RT @ShehnaazMatter: Guys its on 4th spot now put focus on fly 🔥 To achieve high position pls‼️ Watch &amp; comment‼️ 🔗https://t.co/hRuW0DP0X…	2374.0	True	full
660346	660346	60446b9af511ef00388fe029	2021-03-07 05:58:45	[]	[]	Thu Mar 04 17:37:34 +0000 2021	[]	[{"url":"https://t.co/lklwtYg47M","expanded_url":"https://www.tmz.com/2021/03/04/north-carolina-cop-under-investigation-dragging-slamming-k-9-video/","display_url":"tmz.com/2021/03/04/nor…","indices":[256,279]}]	THIS SORRY BASTARD AND THE ONE WHO MADE THE SICK COMMENT, NEED TO BE FIRED! THIS IS THE TYPE OF COP WHO WILL BRUTALIZE A HUMAN, TOO! CALL TO FIRE! 704-638-5333 Salisbury P.D. North Carolina Cop Under Fire for Choking, Hanging Police Dog by its Leash https://t.co/lklwtYg47M	916.0	RT @PISSEDOFFAMER20: THIS SORRY BASTARD AND THE ONE WHO MADE THE SICK COMMENT, NEED TO BE FIRED! THIS IS THE TYPE OF COP WHO WILL BRUTALI…	62.0	True	full
660347	660347	60446b9bf511ef00388fe043	2021-03-07 05:58:45	[]	[{"url":"https://t.co/NAgjcQ6GLb","expanded_url":"https://vnls-sunil.com/gaia-herbs-turmeric-supreme-joint-turmeric-curcumin-supplement-supports-joint-health-mobility-relieves-occasional-pain-vegan-liquid-capsules-120-count/","display_url":"vnls-sunil.com/gaia-herbs-tur…","indices":[163,186]}]		[]	[]			Gaia Herbs, Turmeric Supreme Joint, Turmeric Curcumin Supplement, Supports Joint Health &amp; Mobility, Relieves Occasi… https://t.co/BlzGasYg3E	284.0	True	full
660348	660348	60446b9bf511ef00388fe055	2021-03-07 05:58:46	[]	[]	Sun Mar 07 04:24:29 +0000 2021	[]	[{"url":"https://t.co/MiKnUKUCzO","expanded_url":"https://www.newsbreakapp.com/n/0YpTm72Z?pd=05B6SYLT&lang=en_US&s=i2","display_url":"newsbreakapp.com/n/0YpTm72Z?pd=…","indices":[170,193]}]	Biden says people will start getting stimulus checks this month as soon as House passes Covid relief bill. The economy is coming back and the entire amount is not needed https://t.co/MiKnUKUCzO	16438.0	RT @GarrettClif: Biden says people will start getting stimulus checks this month as soon as House passes Covid relief bill. The economy is…	3480.0	True	full
660349	660349	60446b9bf511ef00388fe05b	2021-03-07 05:58:46	[]	[]	Sun Mar 07 04:32:48 +0000 2021	[{"text":"Myanmar","indices":[100,108]},{"text":"SaveMyanmar","indices":[242,254]}]	[{"url":"https://t.co/kuRfW4eSPg","expanded_url":"https://www.ohchr.org/EN/NewsEvents/Pages/DisplayNews.aspx?NewsID=26845&LangID=E","display_url":"ohchr.org/EN/NewsEvents/…","indices":[260,283]}]	"Every day the military junta unleashes more brutality on peaceful protesters...While the future of #Myanmar will be determined by its people, the international community must act urgently &amp; decisively to support them" says @RapporteurUn #SaveMyanmar @hrw https://t.co/kuRfW4eSPg https://t.co/rhAyhKeF9P	50001.0	RT @Reaproy: "Every day the military junta unleashes more brutality on peaceful protesters...While the future of #Myanmar will be determine…	42.0	True	full
660350	660350	60446b9bf511ef00388fe067	2021-03-07 05:58:46	[]	[]	Sun Mar 07 05:04:00 +0000 2021	[{"text":"Covid19","indices":[109,117]},{"text":"CoronaIpo","indices":[161,171]},{"text":"VaaBarakoa","indices":[172,183]},{"text":"TzCovid19","indices":[184,194]},{"text":"ChangeTanzania","indices":[195,210]}]	[{"url":"https://t.co/Kn8gWLpkzo","expanded_url":"https://www.washingtonpost.com/world/africa/tanzania-coronavirus-magufuli/2021/02/17/896e64cc-7123-11eb-8651-6d3091eac63f_story.html","display_url":"washingtonpost.com/world/africa/t…","indices":[211,234]}]	“I am trying to avoid controversial answers. But which cases are you talking about? Tanzania has no cases of #Covid19 .”Shadrack Mwaibambe, the president of MAT #CoronaIpo #VaaBarakoa #TzCovid19 #ChangeTanzania https://t.co/Kn8gWLpkzo https://t.co/vOGpR7bLBb	224531.0	RT @ChangeTanzania: “I am trying to avoid controversial answers. But which cases are you talking about? Tanzania has no cases of #Covid19 .…	5856.0	True	full
660351	660351	60446b9bf511ef00388fe07b	2021-03-07 05:58:46	[]	[]	Sat Mar 06 09:03:00 +0000 2021	[{"text":"Anonymous","indices":[0,10]},{"text":"OpMyanmar","indices":[11,21]},{"text":"Myanmar","indices":[58,66]}]	[{"url":"https://t.co/VnMRl8gTvt","expanded_url":"http://myanmar.gov.mm/opmyanmar.html","display_url":"myanmar.gov.mm/opmyanmar.html","indices":[238,261]}]	#Anonymous #OpMyanmar The official important website of #Myanmar government has been hacked by Anonymous In the name of the people of myanmar Anonymous hacks the main website of the Myanmar government, with a message to its people. https://t.co/VnMRl8gTvt We Are Anonymous. https://t.co/B2ZugXB9Wt	2111.0	RT @YourAnonAttacks: #Anonymous #OpMyanmar The official important website of #Myanmar government has been hacked by Anonymous In the n…	155.0	True	full
660352	660352	60446b9bf511ef00388fe08f	2021-03-07 05:58:46	[]	[]	Wed Mar 03 17:13:00 +0000 2021	[]	[{"url":"https://t.co/SBB1PICV9v","expanded_url":"http://lavacutcontent.com/satoshi-tajiri-ishihara-interview/","display_url":"lavacutcontent.com/satoshi-tajiri…","indices":[261,284]}]	Pokemon: Kids vs Adults In many ways, Pokemon Red &amp; Green were based on the childhood of its creator Satoshi Tajiri. He hated adults looking down on him as a kid, so he made Red experience adults' condescension in Kanto, then overcome it. Full interview: https://t.co/SBB1PICV9v https://t.co/XMJGUbDvU3	153124.0	RT @DrLavaYT: Pokemon: Kids vs Adults In many ways, Pokemon Red &amp; Green were based on the childhood of its creator Satoshi Tajiri. He hate…	694.0	True	full
660353	660353	60446b9cf511ef00388fe0c1	2021-03-07 05:58:47	[]	[]	Sat Mar 06 17:30:31 +0000 2021	[]	[{"url":"https://t.co/5SJCOV2rt1","expanded_url":"https://www.nbcnews.com/politics/congress/senate-passes-1-9-trillion-covid-relief-bill-including-1-n1259795","display_url":"nbcnews.com/politics/congr…","indices":[253,276]}]	SENATE PASSES THE COVID RELIEF BILL It includes: —$1,400 stimulus checks —$300-a-week jobless benefits —Child allowance up to $3,600 —$350 billion state/local aid —$34 billion for ACA subsidies —$14 billion vaccine distribution —100% COBRA subsidies https://t.co/5SJCOV2rt1	182253.0	RT @sahilkapur: SENATE PASSES THE COVID RELIEF BILL It includes: —$1,400 stimulus checks —$300-a-week jobless benefits —Child allowance u…	183.0	True	full
660354	660354	60446b9cf511ef00388fe0cb	2021-03-07 05:58:47	[{"text":"SmartNews","indices":[90,100]}]	[{"url":"https://t.co/RpT4kcbERb","expanded_url":"https://www.huffpost.com/entry/nikki-fired-fbi-donor-vaccine-florida-investigation_n_60441d5ac5b60208555f21fd","display_url":"huffpost.com/entry/nikki-fi…","indices":[137,160]}]		[]	[]			Florida Official Calls On FBI To Investigate 'Red Carpet' Vaccines For State's GOP Donors #SmartNews F........Repu… https://t.co/Q9lmBkI1Lf	7.0	True	full
660355	660355	60446b9cf511ef00388fe0d7	2021-03-07 05:58:47	[]	[]	Sun Mar 07 04:10:25 +0000 2021	[]	[{"url":"https://t.co/nF99va8Un2","expanded_url":"https://www.sinembargo.mx/06-03-2021/3947612","display_url":"sinembargo.mx/06-03-2021/394…","indices":[97,120]}]	Banco Azteca gana millones con el dinero público para los pobres y sus datos personales: Proceso https://t.co/nF99va8Un2 https://t.co/JwTqxcbdEy	1532521.0	RT @SinEmbargoMX: Banco Azteca gana millones con el dinero público para los pobres y sus datos personales: Proceso https://t.co/nF99va8Un2…	46.0	True	full
660356	660356	60446b9cf511ef00388fe0db	2021-03-07 05:58:47	[]	[]	Sat Mar 06 17:27:08 +0000 2021	[{"text":"CoronaSN","indices":[38,47]},{"text":"Sachsen","indices":[71,79]}]	[{"url":"https://t.co/SmuhNn12oc","expanded_url":"https://danielgerber.eu/corona-dashboard-fuer-sachsen/","display_url":"danielgerber.eu/corona-dashboa…","indices":[255,278]}]	Ich präsentiere, wie versprochen, den #CoronaSN-Fortschrittsbalken für #Sachsen. Veranschaulicht die Anzahl der Tage, die eine Region unter einem bestimmten Schwellwert der 7d-Inzidenz bleibt. Endgegner befindet sich ganz rechts unten! Jetzt im Dashboard https://t.co/SmuhNn12oc https://t.co/n43L3aAIyK	1190.0	RT @gerbsen: Ich präsentiere, wie versprochen, den #CoronaSN-Fortschrittsbalken für #Sachsen. Veranschaulicht die Anzahl der Tage, die eine…	342.0	True	full
660357	660357	60446b9cf511ef00388fe0f1	2021-03-07 05:58:47	[]	[]	Thu Mar 04 21:02:15 +0000 2021	[]	[{"url":"https://t.co/1wbyz460Yc","expanded_url":"https://media.r18.com/track/NTc0LjEuMS4xLjAuMC4wLjAuMA/videos/vod/movies/list/id=10000216/pagesize=120/price=all/sort=popular/type=category/page=1/","display_url":"media.r18.com/track/NTc0LjEu…","indices":[252,275]}]	Spring has come &amp; you get to enjoy Spring indoors (or outdoors if you're feeling up for it) by enjoying discounted AV at @R18dotcom with their SPRING AV SALE💗💗💗!! Check out the hot selection like this you'll want to keep watching again &amp; again https://t.co/1wbyz460Yc https://t.co/fRsuvHdp0u	155321.0	RT @OPPAI_Lover69: Spring has come &amp; you get to enjoy Spring indoors (or outdoors if you're feeling up for it) by enjoying discounted AV at…	13.0	True	full
660358	660358	60446b9df511ef00388fe0f3	2021-03-07 05:58:47	[]	[]	Sun Mar 07 02:30:00 +0000 2021	[]	[{"url":"https://t.co/sxY6nLvM6W","expanded_url":"https://thewire.in/government/watch-as-digital-media-gives-modi-govt-jitters-efforts-are-on-to-silence-journalists","display_url":"thewire.in/government/wat…","indices":[246,269]}]	A report by the Group of Ministers of the Modi govt has revealed the Centre’s plan to better its image and suppress independent journalism. .@khanumarfa speaks to @HartoshSinghBal, the political editor of @thecaravanindia, who broke the story. https://t.co/sxY6nLvM6W	1008133.0	RT @thewire_in: A report by the Group of Ministers of the Modi govt has revealed the Centre’s plan to better its image and suppress indepen…	20581.0	True	full
660359	660359	60446b9df511ef00388fe109	2021-03-07 05:58:48	[]	[]	Sun Mar 07 05:55:56 +0000 2021	[{"text":"TigrayGenocide","indices":[190,205]},{"text":"MeToo","indices":[217,223]}]	[{"url":"https://t.co/zZ18nNL68Z","expanded_url":"https://bit.ly/2OvbONP","display_url":"bit.ly/2OvbONP","indices":[251,274]}]	"One day, Merhawit, 27, counted 15 Eritrean soldiers who took turns sexually assaulting her over eight hours, her cries of agony punctuated by their laughter." This is an intentional ACT of #TigrayGenocide. @UN_Women #MeToo @eurogender @CherrieMoraga https://t.co/zZ18nNL68Z	2181.0	RT @BerhaneJessica: "One day, Merhawit, 27, counted 15 Eritrean soldiers who took turns sexually assaulting her over eight hours, her cries…	107.0	True	full
660360	660360	60446b9df511ef00388fe133	2021-03-07 05:58:48	[]	[]	Sun Mar 07 05:25:00 +0000 2021	[]	[{"url":"https://t.co/Q8YZMB01uv","expanded_url":"https://www.stripes.com/news/vets-seek-vaccines-at-out-of-county-clinics-in-california-1.664813","display_url":"stripes.com/news/vets-seek…","indices":[169,192]}]	In the wake of limited vaccine supply across the state of California, hundreds of Santa Cruz veterans such as McBurney are turning to nearby VA clinics for their shots. https://t.co/Q8YZMB01uv	251081.0	RT @starsandstripes: In the wake of limited vaccine supply across the state of California, hundreds of Santa Cruz veterans such as McBurney…	737.0	True	full
660361	660361	60446b9ef511ef00388fe153	2021-03-07 05:58:48	[]	[]	Sat Mar 06 17:32:02 +0000 2021	[]	[{"url":"https://t.co/nObp8UxGZD","expanded_url":"http://apne.ws/WVM9Tso","display_url":"apne.ws/WVM9Tso","indices":[246,269]}]	An exhausted Senate narrowly approved a $1.9 trillion COVID-19 relief bill as President Biden and his Democratic allies notched a victory they called crucial for hoisting the country out of the pandemic and economic doldrums. The vote was 50-49. https://t.co/nObp8UxGZD	15097115.0	RT @AP: An exhausted Senate narrowly approved a $1.9 trillion COVID-19 relief bill as President Biden and his Democratic allies notched a v…	300.0	True	full
660362	660362	60446b9ef511ef00388fe16f	2021-03-07 05:58:49	[]	[]	Sat Mar 06 17:28:59 +0000 2021	[]	[{"url":"https://t.co/Nn8rnVXgef","expanded_url":"https://www.vox.com/2021/1/6/22215728/senate-anti-democratic-one-number-raphael-warnock-jon-ossoff-georgia-runoffs","display_url":"vox.com/2021/1/6/22215…","indices":[139,162]}]	For the record, the senators who voted for the Covid relief bill represent 41,915,580 more people than the senators who voted against it. https://t.co/Nn8rnVXgef	91777.0	RT @imillhiser: For the record, the senators who voted for the Covid relief bill represent 41,915,580 more people than the senators who vot…	1376.0	True	full
660363	660363	60446b9ef511ef00388fe17d	2021-03-07 05:58:49	[]	[]	Sun Mar 07 03:56:19 +0000 2021	[{"text":"EscudoBolivariano2021","indices":[184,206]},{"text":"ActivaciónDeLosLogros","indices":[207,229]}]	[{"url":"https://t.co/e73FsV7ykF","expanded_url":"https://eldiario.com/2021/03/02/suspenden-bonos-tuiteros-patria/","display_url":"eldiario.com/2021/03/02/sus…","indices":[253,276]}]	Ya vieron @GLENDYS6578 @auriany_fuentes Que salen en los captures que presenta este diario donde ellos hablan de la suspensión de bonos y no suspensión de los logros ♏ 6 Mar 🇻🇪 ¡ET! ✔️#EscudoBolivariano2021 #ActivaciónDeLosLogros @aspeaker66 @Nicols613 https://t.co/e73FsV7ykF	2212.0	RT @Nicols613: Ya vieron @GLENDYS6578 @auriany_fuentes Que salen en los captures que presenta este diario donde ellos hablan de la suspensi…	30.0	True	full
660364	660364	60446b9ef511ef00388fe18d	2021-03-07 05:58:49	[]	[]	Sat Mar 06 08:01:34 +0000 2021	[{"text":"Airdrop","indices":[6,14]},{"text":"Bitcoin","indices":[230,238]},{"text":"Airdrops","indices":[239,248]},{"text":"crypto","indices":[249,256]},{"text":"SFM","indices":[257,261]},{"text":"AirdropDet","indices":[262,273]}]	[{"url":"https://t.co/ArIpm1PEVt","expanded_url":"https://t.me/SfmoneyAirdropBot","display_url":"t.me/SfmoneyAirdrop…","indices":[108,131]},{"url":"https://t.co/pCrDmluQDn","expanded_url":"https://t.me/AirdropDetective/721","display_url":"t.me/AirdropDetecti…","indices":[205,228]}]	🔍 New #Airdrop: SFMONEY 💲Total Reward: 10 SFM [~$50] + 3 SFM [~$15] per referral 🔴 Start the airdrop bot: https://t.co/ArIpm1PEVt 🔘 Do the tasks on the airdrop bot and submit your data. 🔘 For details: https://t.co/pCrDmluQDn #Bitcoin #Airdrops #crypto #SFM #AirdropDet https://t.co/7Th8WvwSoK	241117.0	RT @AirdropDet: 🔍 New #Airdrop: SFMONEY 💲Total Reward: 10 SFM [~$50] + 3 SFM [~$15] per referral 🔴 Start the airdrop bot: https://t.co/Ar…	8.0	True	full
660365	660365	60446b9ef511ef00388fe199	2021-03-07 05:58:49	[]	[]	Sat Mar 06 05:18:19 +0000 2021	[{"text":"SoyMujerYestoyConAMLO","indices":[215,237]}]	[{"url":"https://t.co/uWBMdZppqF","expanded_url":"https://www.elfinanciero.com.mx/nacional/morena-toma-vuelo-con-las-vacunas-se-dispara-a-44-la-intencion-del-voto-hacia-el-partido","display_url":"elfinanciero.com.mx/nacional/moren…","indices":[248,271]}]	Las que mas apoyamos a AMLO y Morena somos mujeres: 48% del electorado, en febrero aumentamos 7% intención del voto femenino. A las mujeres del pueblo no nos manipulan a pesar de sus campañas mediáticas brutales. #SoyMujerYestoyConAMLO Fuente: https://t.co/uWBMdZppqF https://t.co/rFeTkwnVAy	20169.0	RT @ChicShion: Las que mas apoyamos a AMLO y Morena somos mujeres: 48% del electorado, en febrero aumentamos 7% intención del voto femenino…	1639.0	True	full
660366	660366	60446b9ff511ef00388fe1cb	2021-03-07 05:58:50	[]	[]	Sun Mar 07 01:11:58 +0000 2021	[{"text":"8M","indices":[119,122]}]	[{"url":"https://t.co/q9fLsPrMo2","expanded_url":"https://bit.ly/3c8PlhB","display_url":"bit.ly/3c8PlhB","indices":[211,234]}]	El Tribunal Superior de Justicia de Madrid (TSJM) mantiene la prohibición de las concentraciones y manifestaciones del #8M acordadas por la Delegación del Gobierno por razones de salud pública ante la pandemia. https://t.co/q9fLsPrMo2	1891174.0	RT @EFEnoticias: El Tribunal Superior de Justicia de Madrid (TSJM) mantiene la prohibición de las concentraciones y manifestaciones del #8M…	9288.0	True	full
660367	660367	60446b9ff511ef00388fe1d9	2021-03-07 05:58:50	[]	[]	Sun Mar 07 05:37:05 +0000 2021	[]	[{"url":"https://t.co/rBVnx3aKyu","expanded_url":"https://www.sbs.com.au/news/article/2021/03/07/swim-program-aiming-inspire-women-conquer-their-fear-australias-oceans","display_url":"sbs.com.au/news/article/2…","indices":[139,162]}]	An ocean safety program aiming to help women become more confident at the beach has returned after COVID-19 forced it to pause for a year. https://t.co/rBVnx3aKyu	423844.0	RT @SBSNews: An ocean safety program aiming to help women become more confident at the beach has returned after COVID-19 forced it to pause…	38.0	True	full
660368	660368	60446b9ff511ef00388fe1dd	2021-03-07 05:58:50	[]	[]	Sat Mar 06 15:18:22 +0000 2021	[]	[{"url":"https://t.co/U8EeQ8uqVl","expanded_url":"http://JJ.CC","display_url":"JJ.CC","indices":[166,189]}]	🔴 @KarolCariola es muy peligrosa. Ha financiado con triangulaciones de dinero a Piensa Prensa. Además ha financiado con triangulación de dineros, a militantes de las https://t.co/U8EeQ8uqVl para organizar manifestaciones en Argentina y Paraguay. Es una antichilena y antisocial.	42211.0	RT @FontirroigPablo: 🔴 @KarolCariola es muy peligrosa. Ha financiado con triangulaciones de dinero a Piensa Prensa. Además ha financiado co…	958.0	True	full
660369	660369	60446b9ff511ef00388fe1f3	2021-03-07 05:58:50	[]	[]	Sun Mar 07 02:23:09 +0000 2021	[]	[{"url":"https://t.co/jeFN3Pt6ps","expanded_url":"https://bit.ly/304DAmw","display_url":"bit.ly/304DAmw","indices":[251,274]}]	With its recent airstrikes in Syria, the Biden administration "is falling into the same old patterns of before, of responding to this and that without having a clear strategy that actually would extract us from these various conflicts,” says @tparsi. https://t.co/jeFN3Pt6ps https://t.co/PVGZmALsbo	791054.0	RT @democracynow: With its recent airstrikes in Syria, the Biden administration "is falling into the same old patterns of before, of respon…	854.0	True	full
660370	660370	60446ba0f511ef00388fe245	2021-03-07 05:58:51	[]	[]	Fri Mar 05 20:16:24 +0000 2021	[]	[{"url":"https://t.co/C2iKIBwscS","expanded_url":"https://www.latimes.com/california/story/2021-03-05/california-is-flooding-hardest-hit-areas-with-vaccines-to-stop-covid-will-the-new-gambit-work","display_url":"latimes.com/california/sto…","indices":[227,250]}]	California has yet again switched up its vaccine strategy: 40% of doses will now go to underserved areas, such as South L.A. and the Eastside, hardest hit by COVID-19. latest from @LukeMMoney, @ronlin, @LATMelissaHealy and me https://t.co/C2iKIBwscS	29490.0	RT @skarlamangla: California has yet again switched up its vaccine strategy: 40% of doses will now go to underserved areas, such as South L…	467.0	True	full
660371	660371	60446ba0f511ef00388fe24d	2021-03-07 05:58:51	[]	[]	Sat Mar 06 20:14:48 +0000 2021	[]	[{"url":"https://t.co/d7bzEE7rrX","expanded_url":"http://quakemedia.com/laura","display_url":"quakemedia.com/laura","indices":[256,279]}]	“The last thing they want is for you to be able to take your mask off in public even if you’ve been vaccinated.” -- @repdarrellissa exposes the true agenda of the Biden administration on The Laura Ingraham Show. Listen by subscribing to @QuakeMedia today: https://t.co/d7bzEE7rrX	3724516.0	RT @IngrahamAngle: “The last thing they want is for you to be able to take your mask off in public even if you’ve been vaccinated.” -- @rep…	115.0	True	full
660372	660372	60446ba0f511ef00388fe251	2021-03-07 05:58:51	[]	[]	Sun Mar 07 04:57:31 +0000 2021	[{"text":"JanaushadhiDiwas","indices":[34,51]},{"text":"JanJanKeLiyeAushadhi","indices":[219,240]}]	[{"url":"https://t.co/cVZz95xa7o","expanded_url":"https://twitter.com/nrajabpcla/status/1368422005460979718?s=19","display_url":"twitter.com/nrajabpcla/sta…","indices":[267,290]}]	@narendramodi @PMOIndia addresses #JanaushadhiDiwas🎀7500th @pmbjpbppi Quality cheap generic medicines are a MODiCare saviour for the deprived besides creating SevaBhavi self employment ModiJi's truly showered blessings #JanJanKeLiyeAushadhi @pn906 @keeranl @keveeyes https://t.co/cVZz95xa7o https://t.co/g5cUnHKizh	180.0	RT @nrajabpcla: @narendramodi @PMOIndia addresses #JanaushadhiDiwas🎀7500th @pmbjpbppi Quality cheap generic medicines are a MODiCare saviou…	1069.0	True	full
660373	660373	60446ba1f511ef00388fe257	2021-03-07 05:58:51	[]	[]	Wed Dec 23 20:18:43 +0000 2020	[]	[{"url":"https://t.co/ifJLlRKU2c","expanded_url":"https://bit.ly/3mrAhik","display_url":"bit.ly/3mrAhik","indices":[252,275]}]	Until every person in the U.S. can get a COVID-19 vaccine, continue to wear a mask, keep at least 6 feet between yourself and others, avoid crowds, and wash your hands often. Learn more about who should get vaccinated first while supplies are limited: https://t.co/ifJLlRKU2c.	3739481.0	RT @CDCgov: Until every person in the U.S. can get a COVID-19 vaccine, continue to wear a mask, keep at least 6 feet between yourself and o…	337.0	True	full
660374	660374	60446ba1f511ef00388fe267	2021-03-07 05:58:52	[{"text":"Servicetweet","indices":[9,22]}]	[{"url":"https://t.co/vHK1MmlIzU","expanded_url":"https://www.mdr.de/sachsen-anhalt/kein-platzmangel-auf-friedhoefen-zu-corona-100.html","display_url":"mdr.de/sachsen-anhalt…","indices":[85,108]}]		[]	[]			Hier ein #Servicetweet für alle Querdenker und Maskenverweigerer in Sachsen-Anhalt: https://t.co/vHK1MmlIzU (Ping… https://t.co/ciRg7m2aBD	8.0	True	full
660375	660375	60446ba1f511ef00388fe271	2021-03-07 05:58:52	[]	[]	Sun Mar 07 01:05:03 +0000 2021	[]	[{"url":"https://t.co/1HshVwdU8Z","expanded_url":"https://palestinalibre.org/articulo.php?a=77019","display_url":"palestinalibre.org/articulo.php?a…","indices":[109,132]}]	En vez de respetar los Derechos Humanos, Israel intentará 'influir' en la CPI para proteger a sus militares https://t.co/1HshVwdU8Z https://t.co/tLQYGqMbIM	35089.0	RT @palestinalibre: En vez de respetar los Derechos Humanos, Israel intentará 'influir' en la CPI para proteger a sus militares https://t.…	1332.0	True	full
660376	660376	60446ba1f511ef00388fe273	2021-03-07 05:58:52	[]	[]	Sat Mar 06 17:32:03 +0000 2021	[{"text":"COVID19","indices":[185,193]}]	[{"url":"https://t.co/eiGT0sZKLp","expanded_url":"https://www.unfpa.org/news/digital-cry-help-big-data-study-asia-pacific-provides-key-signposts-violence-against-women","display_url":"unfpa.org/news/digital-c…","indices":[256,279]}]	"Physical abuse signs." "Violent relationship." "Cover bruises on face." A digital cry for help. Online searches related to gender-based violence have increased dramatically amid #COVID19. Our new big data analysis with @AiQuilt and @unwomenasia: https://t.co/eiGT0sZKLp https://t.co/ImnDUoLSKP	17581.0	RT @UNFPAasia: "Physical abuse signs." "Violent relationship." "Cover bruises on face." A digital cry for help. Online searches relat…	42382.0	True	full
660377	660377	60446ba1f511ef00388fe27d	2021-03-07 05:58:52	[]	[]	Sat Mar 06 11:01:37 +0000 2021	[{"text":"عرض_خاص_شتلات_سدر","indices":[0,18]},{"text":"مزرعه_مناحل_العامري_المزاحميه","indices":[160,190]}]	[{"url":"https://t.co/SQhlNqE3ta","expanded_url":"https://goo.gl/maps/krM8zhJo3SU2JnPN8","display_url":"goo.gl/maps/krM8zhJo3…","indices":[135,158]}]	#عرض_خاص_شتلات_سدر عرض خاص. شتلات سدر عربي بلدي ممتازة 15 ريال فقط مزرعة ومناحل العامري بالمزاحمية. الموقع 👇 24°28'45.2"N 46°15'02.0"E https://t.co/SQhlNqE3ta #مزرعه_مناحل_العامري_المزاحميه توصيل للرياض وجميع مناطق المملكة للكميات باجرة النقل (1.5 ريال لكل كيلومتر) 0551717000 https://t.co/RkjvYurpFT	66768.0	RT @buabdall2: #عرض_خاص_شتلات_سدر عرض خاص. شتلات سدر عربي بلدي ممتازة 15 ريال فقط مزرعة ومناحل العامري بالمزاحمية. الموقع 👇 24°28'45.2"N 46…	344.0	True	full
660378	660378	60446ba1f511ef00388fe28b	2021-03-07 05:58:52	[]	[]	Sun Mar 07 05:58:12 +0000 2021	[]	[{"url":"https://t.co/KTSKlU4sBC","expanded_url":"https://ktla.com/news/local-news/los-angeles-county-exceeds-22000-coronavirus-deaths/","display_url":"ktla.com/news/local-new…","indices":[118,141]}]	More than 22,000 Los Angeles County residents have now died from COVID-19, public health officials announced Saturday https://t.co/KTSKlU4sBC	839755.0	RT @KTLA: More than 22,000 Los Angeles County residents have now died from COVID-19, public health officials announced Saturday https://t.c…	120.0	True	full
660379	660379	60446ba2f511ef00388fe29d	2021-03-07 05:58:52	[]	[]	Sat Mar 06 21:49:56 +0000 2021	[]	[{"url":"https://t.co/uzHe1Ac8Ye","expanded_url":"https://periodismoypunto.com/2021/03/el-hijo-de-jorge-asis-conto-en-sus-redes-sociales-que-se-vacuno-contra-el-covid-19-y-desato-polemica/","display_url":"periodismoypunto.com/2021/03/el-hij…","indices":[122,145]}]	El hijo de Jorge Asís contó en sus redes sociales que se vacunó contra el Covid-19 y desató polémica - Periodismo y Punto https://t.co/uzHe1Ac8Ye	136966.0	RT @LuisGasulla: El hijo de Jorge Asís contó en sus redes sociales que se vacunó contra el Covid-19 y desató polémica - Periodismo y Punto…	205.0	True	full
660380	660380	60446ba2f511ef00388fe2a7	2021-03-07 05:58:52	[]	[]	Sat Mar 06 21:16:30 +0000 2021	[]	[{"url":"https://t.co/ytgtjiJ8Au","expanded_url":"https://www.cnn.com/2021/03/06/health/spring-break-2021-coronavirus/index.html","display_url":"cnn.com/2021/03/06/hea…","indices":[243,266]}]	My @HollyYanCNN interview "You've got B.1.1.7 variant accelerating in Florida. 20-year-old kids. No masks, drinking. They're having pretty close, intimate contact. And then, after that's all done, they're going to go back home spread B.1.1.7" https://t.co/ytgtjiJ8Au	133292.0	RT @PeterHotez: My @HollyYanCNN interview "You've got B.1.1.7 variant accelerating in Florida. 20-year-old kids. No masks, drinking. They'r…	6131.0	True	full
660381	660381	60446ba2f511ef00388fe2a9	2021-03-07 05:58:53	[]	[]	Sat Mar 06 21:21:51 +0000 2021	[]	[{"url":"https://t.co/ucECf6KNix","expanded_url":"https://nyti.ms/3ca4oaK","display_url":"nyti.ms/3ca4oaK","indices":[238,261]}]	Government purchases for the Strategic National Stockpile, the emergency medical reserve, have been influenced by the demands of biotech firms. Chief among them is Emergent BioSolutions, a company now manufacturing coronavirus vaccines. https://t.co/ucECf6KNix https://t.co/vDuBna9Mmy	49561336.0	RT @nytimes: Government purchases for the Strategic National Stockpile, the emergency medical reserve, have been influenced by the demands…	4228.0	True	full
660382	660382	60446ba2f511ef00388fe2b1	2021-03-07 05:58:52	[{"text":"PlantAFlowerOfHumanityForALLSpeciesInYourBackYard","indices":[8,58]},{"text":"ForALLSentientBeings","indices":[153,174]},{"text":"ONEMultispeciesWorld","indices":[189,210]},{"text":"HumaneBoycottWorldwide","indices":[213,236]}]	[{"url":"https://t.co/ArG67zRtO6","expanded_url":"https://twitter.com/DudeneyN/status/1103743190924840960","display_url":"twitter.com/DudeneyN/statu…","indices":[247,270]}]		[]	[]			🌻🌞👣🐾🏕️🎐 #PlantAFlowerOfHumanityForALLSpeciesInYourBackYard We👟ALL🥾Wear🩴Many👢Shoes But Have 1🤔&amp; 1💓 UseYour🧐Senses T… https://t.co/gMj4XtHyuW	3351.0	True	full
660383	660383	60446ba2f511ef00388fe2bf	2021-03-07 05:58:53	[]	[]	Fri Mar 05 02:26:32 +0000 2021	[{"text":"COVID19","indices":[192,200]}]	[{"url":"https://t.co/uwBnFYpo6K","expanded_url":"https://twitter.com/Daoyu15/status/1367429374266404868","display_url":"twitter.com/Daoyu15/status…","indices":[280,303]}]	Too exhausted for natural-origin scientists to look for the imaginary “wild animal host” like their “dreamgirl”🤣 It’s the time to seriously talk about their motives for denial of lab-modified #COVID19 virus: Ignorance, vested interests, political pressure... The list is so long! https://t.co/uwBnFYpo6K	79036.0	RT @DrLiMengYAN1: Too exhausted for natural-origin scientists to look for the imaginary “wild animal host” like their “dreamgirl”🤣 It’s the…	6.0	True	full
660384	660384	60446ba2f511ef00388fe2c1	2021-03-07 05:58:53	[{"text":"Verizon","indices":[0,8]},{"text":"techindustry","indices":[41,54]},{"text":"pandemic","indices":[109,118]},{"text":"careercounseling","indices":[262,279]}]	[{"url":"https://t.co/0PSPivQHKm","expanded_url":"https://www.eventbrite.com/e/103097593678","display_url":"eventbrite.com/e/103097593678","indices":[211,234]}]		[]	[]			#Verizon mentors women executives in the #techindustry. If you’re reinventing your career as a result of the… https://t.co/kbEKjdyC0u	107.0	True	full
660385	660385	60446ba2f511ef00388fe2c9	2021-03-07 05:58:53	[{"text":"China","indices":[0,6]},{"text":"BRI","indices":[110,114]},{"text":"ClimateCrisis","indices":[149,163]}]	[{"url":"https://t.co/snQ9j0r3vP","expanded_url":"https://www.vox.com/22313871/china-energy-climate-change-five-year-plan-wind-solar-coal-oil-gas?utm_campaign=vox&utm_content=entry&utm_medium=social&utm_source=twitter","display_url":"vox.com/22313871/china…","indices":[224,247]}]		[]	[]			#China has to unhook itself from a coal dependent growth path domestically (&amp; internationally through its #BRI inve… https://t.co/JFmODZpzeH	6803.0	True	full
660386	660386	60446ba3f511ef00388fe337	2021-03-07 05:58:54	[]	[]	Sun Mar 07 05:50:51 +0000 2021	[{"text":"ClassroomCuba","indices":[0,14]},{"text":"Cuba","indices":[228,233]}]	[{"url":"https://t.co/aU5ZqF8hLC","expanded_url":"http://t.me/classroomdiscussion","display_url":"t.me/classroomdiscu…","indices":[57,80]}]	#ClassroomCuba ha dado su primera conferencia virtual en https://t.co/aU5ZqF8hLC ❤️. Me sientí absolutamente iluminado con @iambosito , @hollowfatemusic, @BvffaloAttack, @BeutNoiseMusic y @rubearmando. La música electrónica en #Cuba va arriba. Que le den al covid!	3.0	RT @TASP_ONE: #ClassroomCuba ha dado su primera conferencia virtual en https://t.co/aU5ZqF8hLC ❤️. Me sientí absolutamente iluminado con @i…	121.0	True	full
660387	660387	60446ba3f511ef00388fe33b	2021-03-07 05:58:54	[]	[{"url":"https://t.co/RViGUFYzYm","expanded_url":"https://www.biorxiv.org/content/10.1101/2020.12.16.423102v1","display_url":"biorxiv.org/content/10.110…","indices":[195,218]}]		[]	[]			@DongyanWang8 it has passed the editorial assessment &amp; review by 60+ scientists &amp; researchers from top prestigious… https://t.co/ba47imCEO7	110.0	True	full
660388	660388	60446ba4f511ef00388fe367	2021-03-07 05:58:55	[]	[]	Sat Mar 06 17:30:31 +0000 2021	[]	[{"url":"https://t.co/5SJCOV2rt1","expanded_url":"https://www.nbcnews.com/politics/congress/senate-passes-1-9-trillion-covid-relief-bill-including-1-n1259795","display_url":"nbcnews.com/politics/congr…","indices":[253,276]}]	SENATE PASSES THE COVID RELIEF BILL It includes: —$1,400 stimulus checks —$300-a-week jobless benefits —Child allowance up to $3,600 —$350 billion state/local aid —$34 billion for ACA subsidies —$14 billion vaccine distribution —100% COBRA subsidies https://t.co/5SJCOV2rt1	182253.0	RT @sahilkapur: SENATE PASSES THE COVID RELIEF BILL It includes: —$1,400 stimulus checks —$300-a-week jobless benefits —Child allowance u…	67.0	True	full
660389	660389	60446ba4f511ef00388fe36b	2021-03-07 05:58:55	[]	[]	Fri Feb 12 04:00:00 +0000 2021	[]	[{"url":"https://t.co/E4iYnheSW5","expanded_url":"http://edomex.gob.mx","display_url":"edomex.gob.mx","indices":[167,190]}]	¡Atención! Este 12 y 15 de febrero, inician las preinscripciones a nivel preescolar para aspirantes cuyo apellido inicie con las letras J-K-L-M. Entra al sitio web 👉🏼 https://t.co/E4iYnheSW5 https://t.co/zQ8Rgu9ZD0	536290.0	RT @Edomex: ¡Atención! Este 12 y 15 de febrero, inician las preinscripciones a nivel preescolar para aspirantes cuyo apellido inicie con la…	171.0	True	full
660390	660390	60446ba5f511ef00388fe3a3	2021-03-07 05:58:56	[]	[]	Thu Feb 11 03:48:25 +0000 2021	[{"text":"COVID19","indices":[0,8]},{"text":"SouthAsia","indices":[142,152]}]	[{"url":"https://t.co/KhIcGFn2Fl","expanded_url":"http://wrld.bg/6P4q50DvF4Y","display_url":"wrld.bg/6P4q50DvF4Y","indices":[166,189]}]	#COVID19 has accelerated technology deployment, digitalization &amp; adoption of new practices in the logistics sector in emerging markets of #SouthAsia. Here’s how: https://t.co/KhIcGFn2Fl 🎥© Jason Rajasinghe | @ifilmsrilanka https://t.co/BZZC1C4kZv	6105.0	RT @IFC_SouthAsia: #COVID19 has accelerated technology deployment, digitalization &amp; adoption of new practices in the logistics sector in em…	3351.0	True	full
660391	660391	60446ba5f511ef00388fe3af	2021-03-07 05:58:56	[]	[]	Sun Mar 07 05:46:36 +0000 2021	[]	[{"url":"https://t.co/RX8L6TWJwE","expanded_url":"https://journosdiary.com/2021/03/06/cases-spike-kerala-decline-maharashtra/","display_url":"journosdiary.com/2021/03/06/cas…","indices":[256,279]}]	Politicising COVID-19? Spike in daily cases in Kerala vs. "a 50% decline in the seven-day moving average of daily cases from the fourth week of January to March 4,” @RijoMJohn @RPrasad12 @MoHFW_INDIA @ICMRDELHI @RajeevJayadevan @MenonBioPhysics @nikhil_i https://t.co/RX8L6TWJwE https://t.co/y2iu3IiDq6	542.0	RT @nvcmenon: Politicising COVID-19? Spike in daily cases in Kerala vs. "a 50% decline in the seven-day moving average of daily cases from…	249.0	True	full
660392	660392	60446ba5f511ef00388fe3c3	2021-03-07 05:58:56	[]	[]	Sat Mar 06 21:00:00 +0000 2021	[{"text":"6Mar","indices":[251,256]}]	[{"url":"https://t.co/IvGmbm9x1U","expanded_url":"https://bit.ly/30g9kp2","display_url":"bit.ly/30g9kp2","indices":[257,280]}]	Héctor Rodríguez pidió a todo su gabinete, alcaldes, protectores y líderes de las comunidades, reforzar el trabajo de bioseguridad que se ha venido haciendo en Miranda desde el inicio de la pandemia, ante la presencia de variante brasileña del virus. #6Mar https://t.co/IvGmbm9x1U https://t.co/UXgywqwr6P	18220.0	RT @MirandaGob: Héctor Rodríguez pidió a todo su gabinete, alcaldes, protectores y líderes de las comunidades, reforzar el trabajo de biose…	108.0	True	full
660393	660393	60446ba6f511ef00388fe405	2021-03-07 05:58:57	[]	[]	Sat Mar 06 17:28:59 +0000 2021	[]	[{"url":"https://t.co/Nn8rnVXgef","expanded_url":"https://www.vox.com/2021/1/6/22215728/senate-anti-democratic-one-number-raphael-warnock-jon-ossoff-georgia-runoffs","display_url":"vox.com/2021/1/6/22215…","indices":[139,162]}]	For the record, the senators who voted for the Covid relief bill represent 41,915,580 more people than the senators who voted against it. https://t.co/Nn8rnVXgef	91773.0	RT @imillhiser: For the record, the senators who voted for the Covid relief bill represent 41,915,580 more people than the senators who vot…	19.0	True	full
660394	660394	60446ba6f511ef00388fe41d	2021-03-07 05:58:57	[]	[]	Sat Mar 06 18:11:31 +0000 2021	[]	[{"url":"https://t.co/2ovAWzR0Bo","expanded_url":"https://www.gofundme.com/f/ayuda-a-anna-irene-desiato-a-salir-del-covid19?utm_source=twitter&utm_medium=social&utm_campaign=p_cp+share-sheet","display_url":"gofundme.com/f/ayuda-a-anna…","indices":[160,183]}]	URGENTE: Ayuda para Anna Irene Desiato. Está en terapia intensiva por COVID y su familia no tiene los recursos para seguir pagando la hospitalización. AYUDA!!! https://t.co/2ovAWzR0Bo	3566.0	RT @nandasalas: URGENTE: Ayuda para Anna Irene Desiato. Está en terapia intensiva por COVID y su familia no tiene los recursos para seguir…	176.0	True	full
660395	660395	60446ba6f511ef00388fe421	2021-03-07 05:58:57	[]	[]	Sun Mar 07 04:32:48 +0000 2021	[{"text":"Myanmar","indices":[100,108]},{"text":"SaveMyanmar","indices":[242,254]}]	[{"url":"https://t.co/kuRfW4eSPg","expanded_url":"https://www.ohchr.org/EN/NewsEvents/Pages/DisplayNews.aspx?NewsID=26845&LangID=E","display_url":"ohchr.org/EN/NewsEvents/…","indices":[260,283]}]	"Every day the military junta unleashes more brutality on peaceful protesters...While the future of #Myanmar will be determined by its people, the international community must act urgently &amp; decisively to support them" says @RapporteurUn #SaveMyanmar @hrw https://t.co/kuRfW4eSPg https://t.co/rhAyhKeF9P	50001.0	RT @Reaproy: "Every day the military junta unleashes more brutality on peaceful protesters...While the future of #Myanmar will be determine…	235.0	True	full
660396	660396	60446ba6f511ef00388fe433	2021-03-07 05:58:57	[]	[]	Sat Mar 06 12:00:18 +0000 2021	[]	[{"url":"https://t.co/FLJFEUG2h3","expanded_url":"https://cnn.it/3ekO89P","display_url":"cnn.it/3ekO89P","indices":[227,250]}]	Scientists have taken the first-ever photos of a glow-in-the-dark shark producing its own light. The kitefin shark, Dalatias licha, is the world's largest known bioluminescent vertebrate, growing to nearly six feet in length. https://t.co/FLJFEUG2h3 https://t.co/TlEv5ei7D6	53126778.0	RT @CNN: Scientists have taken the first-ever photos of a glow-in-the-dark shark producing its own light. The kitefin shark, Dalatias lich…	770.0	True	full
660397	660397	60446ba7f511ef00388fe449	2021-03-07 05:58:57	[]	[]	Sat Mar 06 15:13:37 +0000 2021	[]	[{"url":"https://t.co/oDwBpbGnV2","expanded_url":"https://nyti.ms/3c8oMZJ","display_url":"nyti.ms/3c8oMZJ","indices":[154,177]}]	Ivermectin, a popular but unproven treatment for Covid-19, does not speed recovery in those who have a mild version of the disease, a new trial has found https://t.co/oDwBpbGnV2	1173636.0	RT @NYTScience: Ivermectin, a popular but unproven treatment for Covid-19, does not speed recovery in those who have a mild version of the…	20.0	True	full
660398	660398	60446ba7f511ef00388fe44d	2021-03-07 05:58:57	[]	[]	Wed Mar 03 14:43:15 +0000 2021	[{"text":"vaccines","indices":[98,107]}]	[{"url":"https://t.co/058ZfydOka","expanded_url":"https://www.scientificamerican.com/article/teens-and-other-volunteers-help-seniors-find-scarce-covid-shots/","display_url":"scientificamerican.com/article/teens-…","indices":[246,269]}]	I was heartened to read this story. Teens, teachers, and techies volunteer to get senior citizens #vaccines all over the US, helping them thru official signup systems that are horribly complicated &amp; almost impossible to use. By @mvbroadfoot https://t.co/058ZfydOka in @sciam.	1960.0	RT @jfischman: I was heartened to read this story. Teens, teachers, and techies volunteer to get senior citizens #vaccines all over the US,…	2104.0	True	full
660399	660399	60446ba7f511ef00388fe453	2021-03-07 05:58:58	[]	[]	Fri Dec 11 18:48:11 +0000 2020	[{"text":"worldleaders","indices":[221,234]},{"text":"LettersFromCaliph","indices":[237,255]}]	[{"url":"https://t.co/BfxpN25BBA","expanded_url":"https://www.reviewofreligions.org/26918/letters-sent-to-world-leaders-by-head-of-ahmadiyya-muslim-community-during-covid-19-pandemic/","display_url":"reviewofreligions.org/26918/letters-…","indices":[257,280]}]	“We have fulfilled our obligations and will continue to do so. Now it is up to others to decide whether or not they will take heed.” Read the historic letters written by His Holiness, Hazrat Mirza Masroor Ahmad (aba) to #worldleaders. #LettersFromCaliph https://t.co/BfxpN25BBA	23450.0	RT @ReviewReligions: “We have fulfilled our obligations and will continue to do so. Now it is up to others to decide whether or not they wi…	125.0	True	full
660400	660400	60446ba7f511ef00388fe47b	2021-03-07 05:58:58	[]	[]	Sun Mar 07 05:45:00 +0000 2021	[]	[{"url":"https://t.co/2w44mCd8Fu","expanded_url":"http://u.afp.com/UGLD","display_url":"u.afp.com/UGLD","indices":[206,229]}]	Myanmar anti-coup demonstrators vow big turnouts as the junta regime intensifies its crackdown, following overnight raids in parts of Yangon which targeted officials from Aung San Suu Kyi's political party https://t.co/2w44mCd8Fu https://t.co/4XLwoFWahV	1981734.0	RT @AFP: Myanmar anti-coup demonstrators vow big turnouts as the junta regime intensifies its crackdown, following overnight raids in parts…	1237.0	True	full
660401	660401	60446ba7f511ef00388fe491	2021-03-07 05:58:58	[]	[]	Sat Mar 06 12:21:55 +0000 2021	[]	[{"url":"https://t.co/FQfF1kvYLF","expanded_url":"https://lecourrier-du-soir.com/macron-previent-les-soignants-si-vous-refusez-de-vous-faire-vacciner-la-vaccination-vous-sera-obligatoire/","display_url":"lecourrier-du-soir.com/macron-previen…","indices":[150,173]}]	Je mets ça là , chacun jugera ... Macron prévient les soignants : “ si vous refusez de vous faire vacciner, la vaccination vous sera obligatoire ” https://t.co/FQfF1kvYLF via @Le courrier du soir	16274.0	RT @NaphtalineLeBon: Je mets ça là , chacun jugera ... Macron prévient les soignants : “ si vous refusez de vous faire vacciner, la vacc…	18.0	True	full
660402	660402	60446ba7f511ef00388fe49b	2021-03-07 05:58:58	[]	[]	Sun Mar 07 04:25:20 +0000 2021	[{"text":"COVAX","indices":[109,115]}]	[{"url":"https://t.co/r7RFPQAubw","expanded_url":"http://uni.cf/2O544C3","display_url":"uni.cf/2O544C3","indices":[129,152]}]	264,000 doses of COVID-19 vaccine just arrived in Colombo this morning, through @UNICEF led supply operation #COVAX. Read More: https://t.co/r7RFPQAubw @MoH_SriLanka @HPBSriLanka @WHO @gavi @CEPIvaccines https://t.co/3n8KH2ocmr	36998.0	RT @UNICEF_SriLanka: 264,000 doses of COVID-19 vaccine just arrived in Colombo this morning, through @UNICEF led supply operation #COVAX.…	390.0	True	full
660403	660403	60446ba7f511ef00388fe4a3	2021-03-07 05:58:58	[]	[]	Sun Mar 07 03:41:08 +0000 2021	[]	[{"url":"https://t.co/D7O8V7bAax","expanded_url":"https://trib.al/IRL8rUs","display_url":"trib.al/IRL8rUs","indices":[253,276]}]	"Demonstrators in the city of Monywa poured cans of beer over their feet and those of passers-by to show their contempt for the brewery’s owners — the military." Like many military businesses, Myanmar Beer has has seen its sales plummet since the coup. https://t.co/D7O8V7bAax https://t.co/tKSGG0dYjf	432734.0	RT @KenRoth: "Demonstrators in the city of Monywa poured cans of beer over their feet and those of passers-by to show their contempt for th…	158.0	True	full
660404	660404	60446ba8f511ef00388fe4a7	2021-03-07 05:58:58	[]	[]	Sun Mar 07 05:01:43 +0000 2021	[]	[{"url":"https://t.co/dADFhIzccR","expanded_url":"https://ti.me/3uQp6oR","display_url":"ti.me/3uQp6oR","indices":[240,263]}]	By the time police discovered the shipment of fake COVID-19 vaccines, the vials had travelled over 6,000 miles from China to South Africa, the work of a smuggling ring that has produced thousands of counterfeit doses, according to Interpol https://t.co/dADFhIzccR	18045351.0	RT @TIME: By the time police discovered the shipment of fake COVID-19 vaccines, the vials had travelled over 6,000 miles from China to Sout…	747.0	True	full
660405	660405	60446ba8f511ef00388fe4ef	2021-03-07 05:58:59	[]	[]	Sat Mar 06 21:20:06 +0000 2021	[]	[{"url":"https://t.co/H7EPKaxCck","expanded_url":"https://nyti.ms/3bkNBT5","display_url":"nyti.ms/3bkNBT5","indices":[241,264]}]	As the coronavirus spread unchecked in the U.S., sending droves of the ill and dying to hospitals, why did desperate pleas for PPE and other medical supplies go unanswered? An investigation by The New York Times found a hidden explanation. https://t.co/H7EPKaxCck	49552587.0	RT @nytimes: As the coronavirus spread unchecked in the U.S., sending droves of the ill and dying to hospitals, why did desperate pleas for…	2233.0	True	full
660406	660406	60446ba8f511ef00388fe4f1	2021-03-07 05:58:59	[]	[]	Sun Mar 07 05:53:43 +0000 2021	[{"text":"RegeneraciónMx","indices":[0,15]}]	[{"url":"https://t.co/6pc7Xaq5Gu","expanded_url":"https://regeneracion.mx/denuncian-al-actor-gonzalo-pena-de-complicidad-en-violacion/","display_url":"regeneracion.mx/denuncian-al-a…","indices":[165,188]}]	#RegeneraciónMx | La actriz Daniela Berriel compartió en sus redes sociales dos videos en el que denuncia al actor Gonzalo Peña y a Eduardo Ojeda de haberla violado https://t.co/6pc7Xaq5Gu	87155.0	RT @RegeneracionMx: #RegeneraciónMx | La actriz Daniela Berriel compartió en sus redes sociales dos videos en el que denuncia al actor Gonz…	840.0	True	full
660407	660407	60446ba9f511ef00388fe523	2021-03-07 05:59:00	[{"text":"COVID19","indices":[246,254]}]	[{"url":"https://t.co/AEZwKYA3kl","expanded_url":"http://spr.ly/6017HmCGT","display_url":"spr.ly/6017HmCGT","indices":[256,279]}]		[]	[]			AMA &amp; @SatcherHealth's Medical Justice in Advocacy Fellowship aims to train the next generation of physician advoca… https://t.co/1gCweB3VDD	741696.0	True	full
660408	660408	60446baaf511ef00388fe551	2021-03-07 05:59:00	[]	[]	Sat Mar 06 17:28:59 +0000 2021	[]	[{"url":"https://t.co/Nn8rnVXgef","expanded_url":"https://www.vox.com/2021/1/6/22215728/senate-anti-democratic-one-number-raphael-warnock-jon-ossoff-georgia-runoffs","display_url":"vox.com/2021/1/6/22215…","indices":[139,162]}]	For the record, the senators who voted for the Covid relief bill represent 41,915,580 more people than the senators who voted against it. https://t.co/Nn8rnVXgef	91777.0	RT @imillhiser: For the record, the senators who voted for the Covid relief bill represent 41,915,580 more people than the senators who vot…	146.0	True	full
660409	660409	60446baaf511ef00388fe561	2021-03-07 05:59:00	[]	[]	Sat Mar 06 01:40:29 +0000 2021	[{"text":"9NEWS","indices":[213,219]}]	[{"url":"https://t.co/JgU2aNupgE","expanded_url":"https://twitter.com/AlecGarnett/status/1368013022455758849","display_url":"twitter.com/AlecGarnett/st…","indices":[221,244]}]	Colorado's Capitol, Denver's City and County Building, Red Rocks, and other buildings are lit in purple tonight for a statewide remembrance of the nearly 6,000 Coloradans lost to COVID-19. The ceremony is live on #9NEWS. https://t.co/JgU2aNupgE	120916.0	RT @KyleClark: Colorado's Capitol, Denver's City and County Building, Red Rocks, and other buildings are lit in purple tonight for a statew…	3711.0	True	full
660410	660410	60446baaf511ef00388fe571	2021-03-07 05:59:01	[]	[]	Sun Mar 07 05:11:01 +0000 2021	[{"text":"TheWebThisWeek","indices":[135,150]}]	[{"url":"https://t.co/S0XjIXrERA","expanded_url":"https://www.inc.com/jason-aten/clubhouse-is-recording-your-conversations-thats-not-even-its-worst-privacy-problem.html","display_url":"inc.com/jason-aten/clu…","indices":[151,174]}]	Clubhouse is recording your conversations — but its privacy problems don’t end there. Here’s a look at how the app is using your data. #TheWebThisWeek https://t.co/S0XjIXrERA	54709.0	RT @webfoundation: Clubhouse is recording your conversations — but its privacy problems don’t end there. Here’s a look at how the app is us…	2378.0	True	full
660411	660411	60446baaf511ef00388fe597	2021-03-07 05:59:01	[]	[]	Sun Mar 07 05:15:34 +0000 2021	[{"text":"B117","indices":[123,128]},{"text":"B1351","indices":[155,161]},{"text":"P1","indices":[182,185]},{"text":"P2","indices":[202,205]},{"text":"B1429","indices":[226,232]},{"text":"COVID19","indices":[246,254]}]	[{"url":"https://t.co/aF4YxnRc1h","expanded_url":"https://www.medrxiv.org/content/10.1101/2021.02.26.21252227v1","display_url":"medrxiv.org/content/10.110…","indices":[268,291]}]	VARIANTS IN TEXAS—An awful lot of dangerous variants in the Houston metro area. We have the more contagious &amp; severe 🇬🇧#B117, more reinfection prone 🇿🇦#B1351, super contagious 🇧🇷#P1 &amp; worrisome #P2, plus 2 types of CA #B1429 &amp; #1427. #COVID19 @GovAbbott? https://t.co/aF4YxnRc1h https://t.co/MBp1euRCYk	444573.0	RT @DrEricDing: VARIANTS IN TEXAS—An awful lot of dangerous variants in the Houston metro area. We have the more contagious &amp; severe 🇬🇧#B11…	10066.0	True	full
660412	660412	60446baaf511ef00388fe5b3	2021-03-07 05:59:01	[]	[]	Sun Mar 07 01:00:08 +0000 2021	[]	[{"url":"https://t.co/22fhQwSH0o","expanded_url":"https://apnews.com/article/business-small-business-south-dakota-coronavirus-pandemic-kristi-noem-cd19956faf1a20de3890b9638f5605a1","display_url":"apnews.com/article/busine…","indices":[185,208]}]	Family members of South Dakota Gov. Kristi Noem received more than $600,000 in coronavirus-related funds from a state grant program pushed by the governor. You bet we’ve got questions. https://t.co/22fhQwSH0o	405671.0	RT @CREWcrew: Family members of South Dakota Gov. Kristi Noem received more than $600,000 in coronavirus-related funds from a state grant p…	250.0	True	full
660413	660413	60446baaf511ef00388fe5b9	2021-03-07 05:59:01	[]	[]	Sun Mar 07 04:35:00 +0000 2021	[{"text":"EnVideo","indices":[0,8]},{"text":"EscudoBolivariano2021","indices":[123,145]}]	[{"url":"https://t.co/EQwFxnEctp","expanded_url":"https://dai.ly/x7zr2pk","display_url":"dai.ly/x7zr2pk","indices":[147,170]}]	#EnVideo 📹 | Balance COVID-19 06MAR2021 | Venezuela registra un total de 529 casos y mantiene tasa de recuperación en 94% #EscudoBolivariano2021 https://t.co/EQwFxnEctp	1811949.0	RT @VTVcanal8: #EnVideo 📹 | Balance COVID-19 06MAR2021 | Venezuela registra un total de 529 casos y mantiene tasa de recuperación en 94% #…	1157.0	True	full
660414	660414	60446babf511ef00388fe5df	2021-03-07 05:59:02	[]	[]	Sat Mar 06 12:39:52 +0000 2021	[]	[{"url":"https://t.co/4Wv1YyiLA4","expanded_url":"http://novascotia.ca/vaccination","display_url":"novascotia.ca/vaccination","indices":[220,243]}]	For Nova Scotians 80+ with birth months between Jan. 1 and April 30, booking for new appointments will resume Monday, March 8. For those with birth months after May 1, booking will open later this month. Book online at https://t.co/4Wv1YyiLA4 or call 1-833-797-7772 (toll-free). https://t.co/QkyaZHu9cU	21247.0	RT @nshealth: For Nova Scotians 80+ with birth months between Jan. 1 and April 30, booking for new appointments will resume Monday, March 8…	2916.0	True	full
660415	660415	60446babf511ef00388fe5eb	2021-03-07 05:59:02	[]	[]	Sun Mar 07 04:32:48 +0000 2021	[{"text":"Myanmar","indices":[100,108]},{"text":"SaveMyanmar","indices":[242,254]}]	[{"url":"https://t.co/kuRfW4eSPg","expanded_url":"https://www.ohchr.org/EN/NewsEvents/Pages/DisplayNews.aspx?NewsID=26845&LangID=E","display_url":"ohchr.org/EN/NewsEvents/…","indices":[260,283]}]	"Every day the military junta unleashes more brutality on peaceful protesters...While the future of #Myanmar will be determined by its people, the international community must act urgently &amp; decisively to support them" says @RapporteurUn #SaveMyanmar @hrw https://t.co/kuRfW4eSPg https://t.co/rhAyhKeF9P	50001.0	RT @Reaproy: "Every day the military junta unleashes more brutality on peaceful protesters...While the future of #Myanmar will be determine…	28.0	True	full
660416	660416	60446babf511ef00388fe5ef	2021-03-07 05:59:02	[]	[]	Thu Mar 04 15:25:13 +0000 2021	[{"text":"SARSCoV2","indices":[28,37]},{"text":"COVID19","indices":[75,83]}]	[{"url":"https://t.co/UJY3W7XoeS","expanded_url":"https://www.nytimes.com/2021/03/03/world/americas/brazil-covid-variant.html","display_url":"nytimes.com/2021/03/03/wor…","indices":[264,287]}]	What happens when a variant #SARSCoV2 strain sweeps a State that lifts its #COVID19 restrictions? Ladies &amp; Gentlemen, I give you THE cautionary tale: BRAZIL. “The acceleration of the epidemic is leading to collapse of public &amp; private hospital systems..." https://t.co/UJY3W7XoeS	239529.0	RT @Laurie_Garrett: What happens when a variant #SARSCoV2 strain sweeps a State that lifts its #COVID19 restrictions? Ladies &amp; Gentlemen, I…	293.0	True	full
660417	660417	60446babf511ef00388fe5f7	2021-03-07 05:59:02	[]	[]	Sun Nov 01 04:34:30 +0000 2020	[]	[{"url":"https://t.co/NlpPw53IDK","expanded_url":"https://onlyfans.com/twink_max","display_url":"onlyfans.com/twink_max","indices":[127,150]}]	Just posted a new vid on my OnlyFans! It's without a mask and 3 minutes long! Also the next 10 followers get a 25% discount! 🥰 https://t.co/NlpPw53IDK https://t.co/asspKz3XNU	8618.0	RT @yourtwinkmax: Just posted a new vid on my OnlyFans! It's without a mask and 3 minutes long! Also the next 10 followers get a 25% discou…	8.0	True	full
660418	660418	60446babf511ef00388fe611	2021-03-07 05:59:02	[]	[]	Sat Mar 06 18:31:51 +0000 2021	[{"text":"Covid","indices":[74,80]}]	[{"url":"https://t.co/A6GKSlfNdz","expanded_url":"https://www.google.com/amp/s/www.businessinsider.com/kushner-covid-19-plan-maybe-axed-for-political-reasons-report-2020-7%3famp","display_url":"google.com/amp/s/www.busi…","indices":[266,289]}]	@thehill There needs to be real accountability for the hacks who blew the #Covid response. From Trump and pence and Kushner on down. It was the greatest national security and public health failure in American history. And we need justice to heal and honor the lost. https://t.co/A6GKSlfNdz	10405.0	RT @ZaleskiLuke: @thehill There needs to be real accountability for the hacks who blew the #Covid response. From Trump and pence and Kushne…	102.0	True	full
660419	660419	60446bacf511ef00388fe613	2021-03-07 05:59:02	[]	[{"url":"https://t.co/cs14sS8o34","expanded_url":"https://pst.cr/wKKFf","display_url":"pst.cr/wKKFf","indices":[131,154]}]		[]	[]			PF desmonta fraudes com dinheiro destinado ao combate à pandemia. Foi ontem, Maranhão, terra do governador comunist… https://t.co/q9lavDspmw	2492.0	True	full
660420	660420	60446bacf511ef00388fe617	2021-03-07 05:59:02	[{"text":"Tigray","indices":[156,163]},{"text":"EritreaOutOfTigray","indices":[213,232]},{"text":"TigrayGenocide","indices":[233,248]}]	[{"url":"https://t.co/c9WAg8Yk1m","expanded_url":"https://ctt.ec/dZfc_+","display_url":"ctt.ec/dZfc_+","indices":[249,272]}]		[]	[]			“I thought the Ethiopian military stood for Ethiopia and its people… but they did nothing as Eritrean forces looted… https://t.co/SBYv2EuaqD	4.0	True	full
660421	660421	60446bacf511ef00388fe625	2021-03-07 05:59:03	[]	[{"url":"https://t.co/puZKT05aSc","expanded_url":"https://www.tiktok.com/@tatersloth/video/6936786823289097478?lang=en&is_copy_url=0&is_from_webapp=v2&sender_device=pc&sender_web_id=6923706390403253765","display_url":"tiktok.com/@tatersloth/vi…","indices":[136,159]}]		[]	[]			Hi I uploaded a new tikkytokky and its about apex this time! I would show you a preview but the filesize is so powe… https://t.co/UkLE2vNBMI	992.0	True	full
660422	660422	60446bacf511ef00388fe629	2021-03-07 05:59:03	[]	[]	Sat Mar 06 19:08:19 +0000 2021	[{"text":"TransmanOnTransman","indices":[118,137]},{"text":"Taken","indices":[138,144]},{"text":"LGBTQ","indices":[145,151]},{"text":"Pan","indices":[152,156]},{"text":"Poly","indices":[157,162]}]	[{"url":"https://t.co/CDEwHHgl5w","expanded_url":"http://onlyfans.com/midnightjiggle","display_url":"onlyfans.com/midnightjiggle","indices":[209,232]}]	Giving My Boyfriend This Chocolate 🍫 🍆🤤 Get Full Content On My OnlyFans ‼️ New Content Every Single Day ❤️ . . . . . #TransmanOnTransman #Taken #LGBTQ #Pan #Poly Get 50% Off On My OnlyFans Next 15 People https://t.co/CDEwHHgl5w https://t.co/hOqO73lviG	12285.0	RT @midnightjiggle2: Giving My Boyfriend This Chocolate 🍫 🍆🤤 Get Full Content On My OnlyFans ‼️ New Content Every Single Day ❤️ . . . . .…	1017.0	True	full
660423	660423	60446bacf511ef00388fe62f	2021-03-07 05:59:03	[]	[]	Fri Mar 05 03:15:01 +0000 2021	[]	[{"url":"https://t.co/a1AiEk8PMQ","expanded_url":"https://www.latimes.com/california/story/2021-03-04/california-shifts-covid-vaccine-rollout-for-neediest-groups","display_url":"latimes.com/california/sto…","indices":[257,280]}]	California is embarking on a radically different strategy in its strategy to vaccinate the state — placing a new focus on getting shots into the arms of the neediest of Californians, who have suffered the most in the pandemic. Here's what you need to know https://t.co/a1AiEk8PMQ	3802402.0	RT @latimes: California is embarking on a radically different strategy in its strategy to vaccinate the state — placing a new focus on gett…	467.0	True	full
660424	660424	60446bacf511ef00388fe63f	2021-03-07 05:59:03	[]	[]	Wed Mar 03 23:33:11 +0000 2021	[{"text":"innovation","indices":[136,147]},{"text":"technology","indices":[148,159]},{"text":"future","indices":[160,167]}]	[{"url":"https://t.co/M2LMWLfQen","expanded_url":"https://dailyheadlines.com/his-is-the-video-to-watch-infecting-w-covid-swab-the-rna-vaccine-artificial-intelligence/","display_url":"dailyheadlines.com/his-is-the-vid…","indices":[112,135]}]	This Is the Video to Watch: Infecting W/COVID Swab, the RNA Vaccine, Artificial Intelligence? – Daily Headlines https://t.co/M2LMWLfQen #innovation #technology #future	149.0	RT @BackroadTech: This Is the Video to Watch: Infecting W/COVID Swab, the RNA Vaccine, Artificial Intelligence? – Daily Headlines https://t…	870.0	True	full
660425	660425	60446bacf511ef00388fe64d	2021-03-07 05:59:03	[]	[]	Fri Mar 05 19:42:12 +0000 2021	[]	[{"url":"https://t.co/dUmC06jb71","expanded_url":"https://twitter.com/queerswine/status/1367883238740484107","display_url":"twitter.com/queerswine/sta…","indices":[255,278]}]	If youre a young minor(13-15~ish) i cant stress enough to be aware of this. set DMs to mutuals only. Turn off anon for curious cat or tumblr as soon as you get a rude message etc. set notifications to mutuals/followers only. Dont share location info etc. https://t.co/dUmC06jb71	13259.0	RT @Foervraengd: If youre a young minor(13-15~ish) i cant stress enough to be aware of this. set DMs to mutuals only. Turn off anon for cur…	234.0	True	full
660426	660426	60446bacf511ef00388fe65f	2021-03-07 05:59:03	[]	[]	Sun Mar 07 05:30:00 +0000 2021	[]	[{"url":"https://t.co/nF99va8Un2","expanded_url":"https://www.sinembargo.mx/06-03-2021/3947612","display_url":"sinembargo.mx/06-03-2021/394…","indices":[97,120]}]	Banco Azteca gana millones con el dinero público para los pobres y sus datos personales: Proceso https://t.co/nF99va8Un2 https://t.co/gQ2RFa9ak6	1532521.0	RT @SinEmbargoMX: Banco Azteca gana millones con el dinero público para los pobres y sus datos personales: Proceso https://t.co/nF99va8Un2…	654.0	True	full
660427	660427	60446badf511ef00388fe691	2021-03-07 05:59:04	[]	[]	Sat Mar 06 21:51:34 +0000 2021	[]	[{"url":"https://t.co/ZhoqsOcvyt","expanded_url":"https://twitter.com/CesarAcunaP/status/1368316011037024256","display_url":"twitter.com/CesarAcunaP/st…","indices":[151,174]}]	Edwin Donayre: cárcel por corrupción Benicio Ríos: cárcel por corrupción Humberto Acuña: sentencia por corrupción APP: Alianza Para los Prontuariados https://t.co/ZhoqsOcvyt	15648.0	RT @whuacasi: Edwin Donayre: cárcel por corrupción Benicio Ríos: cárcel por corrupción Humberto Acuña: sentencia por corrupción APP: Alian…	144.0	True	full
660428	660428	60446badf511ef00388fe6ad	2021-03-07 05:59:04	[]	[]	Fri Mar 05 11:29:01 +0000 2021	[]	[{"url":"https://t.co/of1RCmUeKR","expanded_url":"https://www.huffingtonpost.co.uk/entry/test-and-trace-spending-ps37bn-budget-small-print_uk_60412920c5b601179ec35d4a","display_url":"huffingtonpost.co.uk/entry/test-and…","indices":[151,174]}]	Real-terms pay cuts for NHS staff, but Dido Harding's failed Test and Trace service gets an extra £15bn. You could give every UK nurse £125k for that. https://t.co/of1RCmUeKR	103094.0	RT @BestForBritain: Real-terms pay cuts for NHS staff, but Dido Harding's failed Test and Trace service gets an extra £15bn. You could give…	658.0	True	full
660429	660429	60446baef511ef00388fe6bb	2021-03-07 05:59:04	[]	[]	Sun Mar 07 03:55:22 +0000 2021	[]	[{"url":"https://t.co/JrXOQ6cw2I","expanded_url":"https://m.thewire.in/article/media/an-annotated-guide-to-the-modi-governments-tool-kit-for-managing-the-media","display_url":"m.thewire.in/article/media/…","indices":[166,189]}]	We ploughed through the Group of Ministers report to produce an annotated reading guide to its contents. Here’s a sample. Click on the link to read the whole thing. https://t.co/JrXOQ6cw2I https://t.co/CMEZfeK3sY	620023.0	RT @svaradarajan: We ploughed through the Group of Ministers report to produce an annotated reading guide to its contents. Here’s a sample…	530.0	True	full
660430	660430	60446baef511ef00388fe6e1	2021-03-07 05:59:05	[]	[{"url":"https://t.co/ciLwnnpTo7","expanded_url":"https://www.nytimes.com/2019/01/04/nyregion/the-15-dollar-minimum-wage-is-not-enough.html","display_url":"nytimes.com/2019/01/04/nyr…","indices":[110,133]}]		[]	[]			How hard world you fight if you knew the answer was $33 an hour? General Izzi wouldn’t like that. Vote Blue.… https://t.co/GdG8gLn647	8.0	True	full
660431	660431	60446baef511ef00388fe6eb	2021-03-07 05:59:05	[]	[]	Sun Mar 07 05:15:34 +0000 2021	[{"text":"B117","indices":[123,128]},{"text":"B1351","indices":[155,161]},{"text":"P1","indices":[182,185]},{"text":"P2","indices":[202,205]},{"text":"B1429","indices":[226,232]},{"text":"COVID19","indices":[246,254]}]	[{"url":"https://t.co/aF4YxnRc1h","expanded_url":"https://www.medrxiv.org/content/10.1101/2021.02.26.21252227v1","display_url":"medrxiv.org/content/10.110…","indices":[268,291]}]	VARIANTS IN TEXAS—An awful lot of dangerous variants in the Houston metro area. We have the more contagious &amp; severe 🇬🇧#B117, more reinfection prone 🇿🇦#B1351, super contagious 🇧🇷#P1 &amp; worrisome #P2, plus 2 types of CA #B1429 &amp; #1427. #COVID19 @GovAbbott? https://t.co/aF4YxnRc1h https://t.co/MBp1euRCYk	444573.0	RT @DrEricDing: VARIANTS IN TEXAS—An awful lot of dangerous variants in the Houston metro area. We have the more contagious &amp; severe 🇬🇧#B11…	35.0	True	full
660432	660432	60446baff511ef00388fe70f	2021-03-07 05:59:06	[]	[]	Sun Mar 07 04:31:24 +0000 2021	[{"text":"Covid19","indices":[81,89]},{"text":"ProtégeteYProtegeALosDemás","indices":[116,143]}]	[{"url":"https://t.co/t0k9pfmJBH","expanded_url":"https://bit.ly/3c92zLh","display_url":"bit.ly/3c92zLh","indices":[91,114]}]	Buenas noches, comparto el informe diario de la situación de la Ciudad frente al #Covid19 https://t.co/t0k9pfmJBH #ProtégeteYProtegeALosDemás https://t.co/rTTslujc0V	1550807.0	RT @Claudiashein: Buenas noches, comparto el informe diario de la situación de la Ciudad frente al #Covid19 https://t.co/t0k9pfmJBH #Prot…	1572.0	True	full
660433	660433	60446baff511ef00388fe719	2021-03-07 05:59:06	[]	[]	Fri Mar 05 03:20:36 +0000 2021	[{"text":"sfm","indices":[113,117]},{"text":"sfmoney","indices":[118,126]},{"text":"sfmnews","indices":[127,135]},{"text":"sfmairdrop","indices":[136,147]}]	[{"url":"https://t.co/KjOyUy2u7h","expanded_url":"https://t.me/SfmoneyAirdropBot","display_url":"t.me/SfmoneyAirdrop…","indices":[88,111]}]	𝗔𝗶𝗿𝗱𝗿𝗼𝗽: 𝗦𝗙𝗠𝗢𝗡𝗘𝗬 (𝗦𝗙𝗠) 𝗥𝗲𝘄𝗮𝗿𝗱: 10 SFM (50$) for Join 𝗥𝗲𝗳𝗲𝗿𝗿𝗮𝗹: 3 SFM (15$) Start bot: https://t.co/KjOyUy2u7h #sfm #sfmoney #sfmnews #sfmairdrop https://t.co/oSuHY9yaPr	31553.0	RT @SFMONEY_SFM: 𝗔𝗶𝗿𝗱𝗿𝗼𝗽: 𝗦𝗙𝗠𝗢𝗡𝗘𝗬 (𝗦𝗙𝗠) 𝗥𝗲𝘄𝗮𝗿𝗱: 10 SFM (50$) for Join 𝗥𝗲𝗳𝗲𝗿𝗿𝗮𝗹: 3 SFM (15$) Start bot: https://t.co/KjOyUy2u7h #sfm #sfm…	1.0	True	full
660434	660434	60446baff511ef00388fe71b	2021-03-07 05:59:06	[]	[{"url":"https://t.co/5pCFqP0SlK","expanded_url":"https://qafilah.com/%d8%a7%d9%84%d8%a5%d8%a8%d8%af%d8%a7%d8%b9-%d9%81%d9%8a-%d8%b8%d9%84-%d8%a7%d9%84%d9%88%d8%a8%d8%a7%d8%a1-%d9%88%d8%a8%d8%b9%d8%af%d9%87/","display_url":"qafilah.com/%d8%a7%d9%84%d…","indices":[248,271]}]		[]	[]			كتب وليم شكسبير مسرحيته “الملك لير” في ظل انتشار الطاعون عام 1599م، وصاغ إسحاق نيوتن بعض نظرياته عن الجاذبية عام 16… https://t.co/D8jDPGzOe7	21212.0	True	full
660435	660435	60446baff511ef00388fe721	2021-03-07 05:59:06	[]	[]	Sun Mar 07 01:12:18 +0000 2021	[]	[{"url":"https://t.co/uFGD3r0eYK","expanded_url":"https://twitter.com/AgenciaElVigia/status/1368359090267824129","display_url":"twitter.com/AgenciaElVigia…","indices":[275,298]}]	Mi solidaridad con los compañeros de @C5N y mi repudio absoluto a los violentos de Formosa. Mañana serán visitados por oportunistas como Bullrich y Wolff, buscando aumentar la violencia. Desean muertes por Covid-19 y por represión para culpar a @alferdez. Militan la muerte. https://t.co/uFGD3r0eYK	85525.0	RT @DanteForesi: Mi solidaridad con los compañeros de @C5N y mi repudio absoluto a los violentos de Formosa. Mañana serán visitados por opo…	2272.0	True	full
660436	660436	60446baff511ef00388fe727	2021-03-07 05:59:06	[{"text":"bitcoin","indices":[167,175]},{"text":"bitcoinprice","indices":[176,189]},{"text":"bitcoinnews","indices":[190,202]}]	[{"url":"https://t.co/crvbgeqxmK","expanded_url":"https://www.theverge.com/2021/2/9/22275243/teslas-bitcoin-purchase-clashes-climate-change-mission","display_url":"theverge.com/2021/2/9/22275…","indices":[141,164]}]		[]	[]			Tesla’s $1.5 billion bitcoin purchase clashes with its environmental aspirations Price of BTC at 05:59:05 : $49,342… https://t.co/zF6YujwHKA	2.0	True	full
660437	660437	60446baff511ef00388fe72f	2021-03-07 05:59:06	[{"text":"BTC","indices":[12,16]},{"text":"betfurysuccess","indices":[197,212]}]	[{"url":"https://t.co/Ubz21r7PVy","expanded_url":"https://betfury.io/boxes/all?r=602da8d09ac4f014c40d1227","display_url":"betfury.io/boxes/all?r=60…","indices":[173,196]}]		[]	[]			💸 Earn free #BTC and multiply crypto up to 15% monthly with @betfury_io BOXes 📦 Enjoy the easy way to get cryptocur… https://t.co/6IaUezJHRf	10.0	True	full
660438	660438	60446baff511ef00388fe731	2021-03-07 05:59:06	[]	[]	Sat Mar 06 21:20:29 +0000 2021	[]	[{"url":"https://t.co/iF7cxrVqZA","expanded_url":"https://twitter.com/EricLevitz/status/1368233889823678464","display_url":"twitter.com/EricLevitz/sta…","indices":[281,304]}]	The package includes $31.2B for Indigenous peoples—the largest public investment in Native communities ever. - $20B for COVID relief - $6B for healthcare - $1.25B for housing - $1.1B for education - $900M for BIA - $600M for infrastructure - $20M for languages - $19M to combat DV https://t.co/iF7cxrVqZA	27004.0	RT @jnoisecat: The package includes $31.2B for Indigenous peoples—the largest public investment in Native communities ever. - $20B for COVI…	70.0	True	full
660439	660439	60446baff511ef00388fe73d	2021-03-07 05:59:06	[]	[]	Sat Mar 06 17:28:59 +0000 2021	[]	[{"url":"https://t.co/Nn8rnVXgef","expanded_url":"https://www.vox.com/2021/1/6/22215728/senate-anti-democratic-one-number-raphael-warnock-jon-ossoff-georgia-runoffs","display_url":"vox.com/2021/1/6/22215…","indices":[139,162]}]	For the record, the senators who voted for the Covid relief bill represent 41,915,580 more people than the senators who voted against it. https://t.co/Nn8rnVXgef	91773.0	RT @imillhiser: For the record, the senators who voted for the Covid relief bill represent 41,915,580 more people than the senators who vot…	3065.0	True	full
660440	660440	60446baff511ef00388fe745	2021-03-07 05:59:06	[]	[]	Sat Mar 06 23:42:45 +0000 2021	[]	[{"url":"https://t.co/lIU85F8Aag","expanded_url":"https://www.lejdd.fr/Societe/exclusif-nous-appelons-les-soignants-a-se-faire-vacciner-par-les-sept-ordres-des-professions-de-sante-4029673","display_url":"lejdd.fr/Societe/exclus…","indices":[256,279]}]	"Nous appelons les soignants à se faire vacciner", par les sept ordres des professions de santé. Dans une tribune, les sept ordres des professions de santé appellent les soignants à se faire vacciner contre le covid-19, invoquant le devoir déontologique. https://t.co/lIU85F8Aag	14445.0	RT @LaurentSegnis: "Nous appelons les soignants à se faire vacciner", par les sept ordres des professions de santé. Dans une tribune, les…	306.0	True	full
660441	660441	60446bb0f511ef00388fe755	2021-03-07 05:59:06	[{"text":"yqr","indices":[58,62]}]	[{"url":"https://t.co/s9Yhd04Cem","expanded_url":"http://nwrweather.com/","display_url":"nwrweather.com","indices":[34,57]}]		[]	[]			Stats for March 06, 2021: More at https://t.co/s9Yhd04Cem #yqr Hi: 8.9C 4:18 PM Lo: 1.6C 7:11 AM Max Wind:SSE 48.3… https://t.co/zesdJZvChW	585.0	True	full
660442	660442	60446bb0f511ef00388fe767	2021-03-07 05:59:06	[]	[]	Sun Mar 07 03:38:33 +0000 2021	[{"text":"stopprivatization","indices":[257,275]}]	[{"url":"https://t.co/NTI5uIkCPl","expanded_url":"https://twitter.com/ShivaniV2901/status/1368195054079148034","display_url":"twitter.com/ShivaniV2901/s…","indices":[276,299]}]	If Privatization is successful model of growth,then why we observed failure of yes bank,global trust bank,and many more private banks..We have observed the Monopoly of private hospitals during covid period.still Many advocating privatization.. ridiculous!! #stopprivatization https://t.co/NTI5uIkCPl	1811.0	RT @RamRajendraMan1: If Privatization is successful model of growth,then why we observed failure of yes bank,global trust bank,and many mor…	25.0	True	full
660443	660443	60446bb0f511ef00388fe773	2021-03-07 05:59:07	[]	[]	Sun Mar 07 04:32:48 +0000 2021	[{"text":"Myanmar","indices":[100,108]},{"text":"SaveMyanmar","indices":[242,254]}]	[{"url":"https://t.co/kuRfW4eSPg","expanded_url":"https://www.ohchr.org/EN/NewsEvents/Pages/DisplayNews.aspx?NewsID=26845&LangID=E","display_url":"ohchr.org/EN/NewsEvents/…","indices":[260,283]}]	"Every day the military junta unleashes more brutality on peaceful protesters...While the future of #Myanmar will be determined by its people, the international community must act urgently &amp; decisively to support them" says @RapporteurUn #SaveMyanmar @hrw https://t.co/kuRfW4eSPg https://t.co/rhAyhKeF9P	50001.0	RT @Reaproy: "Every day the military junta unleashes more brutality on peaceful protesters...While the future of #Myanmar will be determine…	3.0	True	full
660444	660444	60446bb0f511ef00388fe785	2021-03-07 05:59:07	[{"text":"NowPlaying","indices":[0,11]},{"text":"live","indices":[94,99]},{"text":"newmusic","indices":[100,109]},{"text":"spotify","indices":[110,118]},{"text":"artist","indices":[119,126]},{"text":"media","indices":[127,133]},{"text":"youtube","indices":[134,142]},{"text":"onair","indices":[143,149]},{"text":"radiostation","indices":[150,163]},{"text":"repost","indices":[164,171]},{"text":"inst…	[{"url":"https://t.co/C9LeRKBeUx","expanded_url":"http://www.crazysweetent.com","display_url":"crazysweetent.com","indices":[70,93]}]		[]	[]			#NowPlaying on Zum @ridezum feat @SHENYENG - Rebel on Inner G Radio! https://t.co/C9LeRKBeUx #live #newmusic… https://t.co/Y1wqPe0Esw	276.0	True	full
660445	660445	60446bb0f511ef00388fe7a5	2021-03-07 05:59:07	[]	[{"url":"https://t.co/NNtZfl7LTy","expanded_url":"https://www.merck.com/news/merck-statement-on-ivermectin-use-during-the-covid-19-pandemic/","display_url":"merck.com/news/merck-sta…","indices":[296,319]}]		[]	[]			@oskor1699 @concortv @willaxtv @PattysanchezU Aquí tienes al propio laboratorio que produce la invermectina diciend… https://t.co/Wt0FRNtT8C	12.0	True	full
660446	660446	60446bb0f511ef00388fe7b1	2021-03-07 05:59:07	[{"text":"basicincome","indices":[199,211]},{"text":"WomensDay","indices":[247,257]}]	[{"url":"https://t.co/OZeLE4t4N1","expanded_url":"https://www.undp.org/content/undp/en/home/librarypage/transitions-series/UNDP-Protecting-Womens-Livelihoods-in-Times-of-Pandemic-Temporary-Basic-Income.html","display_url":"undp.org/content/undp/e…","indices":[223,246]}]		[]	[]			Covid-19 disproportionately affected women’s livelihoods across the world yet 90% of countries do not have a policy… https://t.co/W83jl3I8G6	11798.0	True	full
660447	660447	60446bb1f511ef00388fe7cb	2021-03-07 05:59:08	[]	[]	Sun Mar 07 01:25:40 +0000 2021	[]	[{"url":"https://t.co/5HvATGAjOH","expanded_url":"https://www.cbsnews.com/news/transcript-chris-murphy-on-face-the-nation-march-8-2020/","display_url":"cbsnews.com/news/transcrip…","indices":[247,270]}]	Just went back and watched my Face the Nation appearance, a year ago this weekend. And thinking about how @ScottGottliebMD told me that day the Administration wasn't taking COVID seriously enough. So unconscionable that all this was preventable. https://t.co/5HvATGAjOH	1037210.0	RT @ChrisMurphyCT: Just went back and watched my Face the Nation appearance, a year ago this weekend. And thinking about how @ScottGottlieb…	9287.0	True	full
660448	660448	60446bb1f511ef00388fe7cf	2021-03-07 05:59:08	[]	[]	Sun Mar 07 05:15:34 +0000 2021	[{"text":"B117","indices":[123,128]},{"text":"B1351","indices":[155,161]},{"text":"P1","indices":[182,185]},{"text":"P2","indices":[202,205]},{"text":"B1429","indices":[226,232]},{"text":"COVID19","indices":[246,254]}]	[{"url":"https://t.co/aF4YxnRc1h","expanded_url":"https://www.medrxiv.org/content/10.1101/2021.02.26.21252227v1","display_url":"medrxiv.org/content/10.110…","indices":[268,291]}]	VARIANTS IN TEXAS—An awful lot of dangerous variants in the Houston metro area. We have the more contagious &amp; severe 🇬🇧#B117, more reinfection prone 🇿🇦#B1351, super contagious 🇧🇷#P1 &amp; worrisome #P2, plus 2 types of CA #B1429 &amp; #1427. #COVID19 @GovAbbott? https://t.co/aF4YxnRc1h https://t.co/MBp1euRCYk	444573.0	RT @DrEricDing: VARIANTS IN TEXAS—An awful lot of dangerous variants in the Houston metro area. We have the more contagious &amp; severe 🇬🇧#B11…	43.0	True	full
660449	660449	60446bb1f511ef00388fe7e7	2021-03-07 05:59:08	[]	[{"url":"https://t.co/mLioCpcofA","expanded_url":"https://etsy.me/3eogiQW","display_url":"etsy.me/3eogiQW","indices":[134,157]}]		[]	[]			SALE 15% OFF, Festival Winter Shawl, Winter Scarf, Teal Glitzy Scarf, Best Friend Gift, Face Cover, Fluffy Winter S… https://t.co/TeHH2fJyO5	2.0	True	full
660450	660450	60446bb1f511ef00388fe7fb	2021-03-07 05:59:08	[]	[]	Sun Mar 07 05:36:00 +0000 2021	[]	[{"url":"https://t.co/F07XlKJtZk","expanded_url":"https://www.sopitas.com/deportes/kane-tanaka-persona-mas-vieja-mundo-antorcha-olimpica-tokio/","display_url":"sopitas.com/deportes/kane-…","indices":[142,165]}]	Kane Tanaka tiene 118 años, sobrevivió a la pandemia de la gripe española, a las 2 Guerras Mundiales y ahora portará la antorcha olímpica 👵🔥 https://t.co/F07XlKJtZk	3190364.0	RT @sopitas: Kane Tanaka tiene 118 años, sobrevivió a la pandemia de la gripe española, a las 2 Guerras Mundiales y ahora portará la antorc…	7273.0	True	full
660451	660451	60446bb2f511ef00388fe817	2021-03-07 05:59:08	[]	[]	Sun Mar 07 01:08:01 +0000 2021	[{"text":"URGENTE","indices":[0,8]}]	[{"url":"https://t.co/TSw4no03hF","expanded_url":"https://bit.ly/3t92ZID","display_url":"bit.ly/3t92ZID","indices":[187,210]}]	#URGENTE México supera los 190 mil muertos por el COVID-19. En las últimas 24 horas, en el país se registraron seis mil 561 casos positivos y 779 decesos por el coronavirus. Detalles: https://t.co/TSw4no03hF https://t.co/Z3NtozKqZs	7812917.0	RT @lopezdoriga: #URGENTE México supera los 190 mil muertos por el COVID-19. En las últimas 24 horas, en el país se registraron seis mil 5…	1.0	True	full
660452	660452	60446bb2f511ef00388fe821	2021-03-07 05:59:09	[]	[]	Sun Mar 07 05:59:00 +0000 2021	[{"text":"COVID19","indices":[246,254]}]	[{"url":"https://t.co/AEZwKYA3kl","expanded_url":"http://spr.ly/6017HmCGT","display_url":"spr.ly/6017HmCGT","indices":[256,279]}]	AMA &amp; @SatcherHealth's Medical Justice in Advocacy Fellowship aims to train the next generation of physician advocacy leaders to drive meaningful policy and structural change. Learn why this fellowship is especially important in the midst of #COVID19. https://t.co/AEZwKYA3kl	741696.0	RT @AmerMedicalAssn: AMA &amp; @SatcherHealth's Medical Justice in Advocacy Fellowship aims to train the next generation of physician advocacy…	1409.0	True	full
660453	660453	60446bb2f511ef00388fe823	2021-03-07 05:59:09	[]	[]	Sat Mar 06 11:42:55 +0000 2021	[]	[{"url":"https://t.co/m7iQPytTuc","expanded_url":"http://progressive.You","display_url":"progressive.You","indices":[114,137]}]	Rongai zvofamba vakomana. Batanai mose vakomana nevasikana vemuzera umwe muchokwadi from all stakeholders who are https://t.co/m7iQPytTuc have a great advantage being that of Age and Good Health.Stay Fit and Safe.Its a matter of time chete. @waltermzembi @Hon_Kasukuwere https://t.co/QmxlHxHjOu	10681.0	RT @TsvangiraiMuga2: Rongai zvofamba vakomana. Batanai mose vakomana nevasikana vemuzera umwe muchokwadi from all stakeholders who are http…	138.0	True	full
660454	660454	60446bb2f511ef00388fe835	2021-03-07 05:59:09	[]	[]	Sun Mar 07 01:47:39 +0000 2021	[]	[{"url":"https://t.co/irGmQoYtUg","expanded_url":"https://twitter.com/senatortester/status/1368267270108119042","display_url":"twitter.com/senatortester/…","indices":[148,171]}]	Don’t forget to let this guy know what you think of his minimum wage vote. He didn’t do a little dance or anything but he’s just as much of a goon. https://t.co/irGmQoYtUg	174689.0	RT @RespectableLaw: Don’t forget to let this guy know what you think of his minimum wage vote. He didn’t do a little dance or anything but…	1454.0	True	full
660455	660455	60446bb2f511ef00388fe83b	2021-03-07 05:59:09	[]	[]	Sat Mar 06 21:41:38 +0000 2021	[{"text":"COVID19","indices":[129,137]}]	[{"url":"https://t.co/esXQBQPUDZ","expanded_url":"https://www.wsj.com/articles/vindication-for-ron-desantis-11614986751?reflink=desktopwebshare_twitter","display_url":"wsj.com/articles/vindi…","indices":[232,255]}]	🔴 Le gouverneur de Floride, @GovRonDeSantis, a été vilipendé pour avoir rejeté les confinements sévères. Mais les chiffres de la #COVID19 en Floride sont meilleurs que ceux de la Californie ou de New York, et son économie prospère. https://t.co/esXQBQPUDZ	15476.0	RT @Trump_Fact_News: 🔴 Le gouverneur de Floride, @GovRonDeSantis, a été vilipendé pour avoir rejeté les confinements sévères. Mais les chif…	1884.0	True	full
660456	660456	60446bb2f511ef00388fe845	2021-03-07 05:59:09	[]	[]	Sat Mar 06 08:31:44 +0000 2021	[{"text":"NichaCGM48","indices":[8,19]},{"text":"CGM48_stories","indices":[20,34]},{"text":"KylaCGM48","indices":[48,58]}]	[{"url":"https://t.co/QMfSIcqVhz","expanded_url":"https://www.instagram.com/kyla.cgm48official","display_url":"instagram.com/kyla.cgm48offi…","indices":[59,82]},{"url":"https://t.co/ZExHEo8PAO","expanded_url":"https://stories.bnk48scouter.com/nicha.cgm48official/2021-03-06_08-10-06_UTC.mp4","display_url":"stories.bnk48scouter.com/nicha.cgm48off…","indices":[84,107]}]	stories #NichaCGM48 #CGM48_stories user tag: #KylaCGM48 https://t.co/QMfSIcqVhz https://t.co/ZExHEo8PAO Sat Mar 6 15:10:06 2021 https://t.co/oCc4KheNIQ	379.0	RT @Feed2Stories: stories #NichaCGM48 #CGM48_stories user tag: #KylaCGM48 https://t.co/QMfSIcqVhz https://t.co/ZExHEo8PAO Sat Mar 6 1…	1308.0	True	full
660457	660457	60446bb2f511ef00388fe84b	2021-03-07 05:59:09	[]	[]	Sat Feb 27 14:35:11 +0000 2021	[{"text":"KYFI","indices":[181,186]},{"text":"Airdrop","indices":[187,195]},{"text":"Bitcoin","indices":[196,204]}]	[{"url":"https://t.co/6d25SUhP9k","expanded_url":"http://t.me/KYFI_Airdrop_bot","display_url":"t.me/KYFI_Airdrop_b…","indices":[156,179]}]	KYFI Airdrop ⭐️ 1 KYFI = 300 USD 🔸 For Completing the tasks - Get 0.1 KYFI ($30) 👫 For Each Valid Refer - Get 0.05 KYFI ($15) Start Bot For Join Airdrop: https://t.co/6d25SUhP9k #KYFI #Airdrop #Bitcoin https://t.co/Zzfj6lUS4W	15093.0	RT @Money_earn_Fi: KYFI Airdrop ⭐️ 1 KYFI = 300 USD 🔸 For Completing the tasks - Get 0.1 KYFI ($30) 👫 For Each Valid Refer - Get 0.05 KYFI…	8.0	True	full
660458	660458	60446bb2f511ef00388fe85f	2021-03-07 05:59:09	[]	[]	Thu Mar 04 19:57:19 +0000 2021	[]	[{"url":"https://t.co/9lWOxrnCib","expanded_url":"https://apnews.com/article/business-small-business-south-dakota-coronavirus-pandemic-kristi-noem-cd19956faf1a20de3890b9638f5605a1","display_url":"apnews.com/article/busine…","indices":[220,243]}]	"Family members of South Dakota Gov. Kristi Noem received more than $600,000 in funds from a state grant program pushed by the governor... The family businesses benefitted from adjustments the Republican governor made" https://t.co/9lWOxrnCib	10626501.0	RT @maddow: "Family members of South Dakota Gov. Kristi Noem received more than $600,000 in funds from a state grant program pushed by the…	861.0	True	full
660459	660459	60446bb2f511ef00388fe865	2021-03-07 05:59:09	[]	[{"url":"https://t.co/ymhZr3BJJO","expanded_url":"https://www.youtube.com/watch?v=UH7xqMQdps0","display_url":"youtube.com/watch?v=UH7xqM…","indices":[273,296]}]		[]	[]			@brunogagliasso E disse-lhes Jesus: Ide por todo o mundo, pregai o evangelho a toda criatura. Quem crer e for batiz… https://t.co/shXBM3bEoh	648.0	True	full
660460	660460	60446bb3f511ef00388fe87f	2021-03-07 05:59:10	[]	[]	Sun Mar 07 04:30:00 +0000 2021	[]	[{"url":"https://t.co/5zmEW69C3B","expanded_url":"http://bit.ly/38hNcPA","display_url":"bit.ly/38hNcPA","indices":[257,280]}]	[NAVER] V’s self composed song Sweet Night surpassed 110M streams on Spotify showing off its unrivaled presence After Sweet Night surpassed 100M streams V became the First Korean artist to have 2 songs of his surpass 100M streams on 2 different platforms https://t.co/5zmEW69C3B https://t.co/9Js3jIBPr1	104706.0	RT @thetaeprint: [NAVER] V’s self composed song Sweet Night surpassed 110M streams on Spotify showing off its unrivaled presence After Swe…	138.0	True	full
660461	660461	60446bb3f511ef00388fe883	2021-03-07 05:59:10	[]	[]	Sat Mar 06 17:28:59 +0000 2021	[]	[{"url":"https://t.co/Nn8rnVXgef","expanded_url":"https://www.vox.com/2021/1/6/22215728/senate-anti-democratic-one-number-raphael-warnock-jon-ossoff-georgia-runoffs","display_url":"vox.com/2021/1/6/22215…","indices":[139,162]}]	For the record, the senators who voted for the Covid relief bill represent 41,915,580 more people than the senators who voted against it. https://t.co/Nn8rnVXgef	91773.0	RT @imillhiser: For the record, the senators who voted for the Covid relief bill represent 41,915,580 more people than the senators who vot…	586.0	True	full
660462	660462	60446bb3f511ef00388fe885	2021-03-07 05:59:10	[]	[]	Sun Mar 07 04:31:51 +0000 2021	[{"text":"valid_amie","indices":[0,11]}]	[{"url":"https://t.co/HCNkBElkG2","expanded_url":"http://b.tech","display_url":"b.tech","indices":[117,140]}]	#valid_amie please valid amie which is best course to study for diploma engg. Student who can,t afford a huge fee of https://t.co/HCNkBElkG2 and want to graduate engineer the oldest institute to provide engg. Degree although oldest from IIT but still now fight for its existance.	2.0	RT @ERRKDhiman1: #valid_amie please valid amie which is best course to study for diploma engg. Student who can,t afford a huge fee of https…	4.0	True	full
660463	660463	60446bb3f511ef00388fe891	2021-03-07 05:59:10	[]	[]	Sat Mar 06 16:06:18 +0000 2021	[]	[{"url":"https://t.co/kffP4sKDYS","expanded_url":"https://www.aa.com.tr/en/europe/nato-says-european-flanks-defended-by-non-eu-countries-including-turkey/2166996","display_url":"aa.com.tr/en/europe/nato…","indices":[258,281]}]	We would like to thank the NATO Secretary General @jensstoltenberg for his objective evaluations on Euro-Atlantic security and defence matters. Turkey, as a NATO ally, will continue to fulfil all its responsibilities and serve global peace &amp; security. https://t.co/kffP4sKDYS	17585350.0	RT @RTErdogan: We would like to thank the NATO Secretary General @jensstoltenberg for his objective evaluations on Euro-Atlantic security a…	1195.0	True	full
660464	660464	60446bb3f511ef00388fe895	2021-03-07 05:59:10	[]	[]	Sat Mar 06 20:02:20 +0000 2021	[]	[{"url":"https://t.co/jJdDG2pAAT","expanded_url":"https://www.theguardian.com/culture/2021/mar/06/fans-and-artists-must-have-covid-vaccine-before-attending-music-festivals-say-organisers","display_url":"theguardian.com/culture/2021/m…","indices":[219,242]}]	“What we really need is for government to say everybody needs a vaccination to get in" The "free festival spirit" morphs into the totalitarian police state Pay £200 to be "entertained" in a vaxed up bio-security pen https://t.co/jJdDG2pAAT	4474.0	RT @alberttrigg: “What we really need is for government to say everybody needs a vaccination to get in" The "free festival spirit" morphs…	72.0	True	full
660465	660465	60446bb3f511ef00388fe89b	2021-03-07 05:59:10	[]	[]	Wed Mar 03 21:02:26 +0000 2021	[]	[{"url":"https://t.co/DBGY3ITeI0","expanded_url":"https://www.bol.uol.com.br/noticias/2021/03/02/casal-idoso-morre-de-covid-em-intervalo-de-7h-apos-tomar-1-dose-da-vacina.amp.htm","display_url":"bol.uol.com.br/noticias/2021/…","indices":[224,247]}]	BRAZIL Ce couple avait 63 ans de mariage aucune trace de covid, 8 jours apres leurs vaccination malade des symptomes du covid, ils decederont quelques jours plus tard. Pourquoi vacciner des gens de cet age. PAIX A VOS AMES https://t.co/DBGY3ITeI0 https://t.co/4SNJRV6NOl	1254.0	RT @DP_2020_: BRAZIL Ce couple avait 63 ans de mariage aucune trace de covid, 8 jours apres leurs vaccination malade des symptomes du covi…	21.0	True	full
660466	660466	60446bb4f511ef00388fe8bf	2021-03-07 05:59:10	[]	[]	Sat Mar 06 17:29:29 +0000 2021	[]	[{"url":"https://t.co/cvwdYduiOF","expanded_url":"https://nbcnews.to/3qo54OI","display_url":"nbcnews.to/3qo54OI","indices":[257,280]}]	BREAKING: Senate passes $1.9T coronavirus relief package that includes $1,400 checks, $300/wk jobless benefits through summer, a child allowance of up to $3,600 for one year, $350B for state aid, $34B to expand ACA subsidies, $14B for vaccine distribution. https://t.co/cvwdYduiOF https://t.co/rb9mEMpJGY	8383987.0	RT @NBCNews: BREAKING: Senate passes $1.9T coronavirus relief package that includes $1,400 checks, $300/wk jobless benefits through summer,…	4014.0	True	full
660467	660467	60446bb4f511ef00388fe8c9	2021-03-07 05:59:10	[]	[]	Sat Mar 06 23:08:56 +0000 2021	[]	[{"url":"https://t.co/UTQu8MMdQX","expanded_url":"https://news.yahoo.com/amphtml/jewish-community-saves-muslim-restaurant-163813747.html?guccounter=1&guce_referrer=aHR0cDovL20uZmFjZWJvb2suY29tLw&guce_referrer_sig=AQAAAJ7KxKztHO4Wf-gOTEu4dedveg39MkoTfrckXHSa0AcuceBkYeJsNAVscp11LGd3gelJuoxcz2SJCDBK7Yfgx_SBr48naJ83JUj5aDr5KgG8QRg0Tuh1h4h3o5iEYFfiCyh8zgriqBmN6gEXvOom-V5gcgFMzgelL76HblQmHvhk&__twitter…	The German Jewish community has intervened to save a Muslim-owned kebab restaurant targetted in a far-right terror attack from going out of business because of the coronavirus pandemic. https://t.co/UTQu8MMdQX	2418.0	RT @Taj_Ali1: The German Jewish community has intervened to save a Muslim-owned kebab restaurant targetted in a far-right terror attack fro…	2142.0	True	full
660468	660468	60446bb4f511ef00388fe8cb	2021-03-07 05:59:10	[]	[]	Sat Mar 06 12:00:18 +0000 2021	[]	[{"url":"https://t.co/FLJFEUG2h3","expanded_url":"https://cnn.it/3ekO89P","display_url":"cnn.it/3ekO89P","indices":[227,250]}]	Scientists have taken the first-ever photos of a glow-in-the-dark shark producing its own light. The kitefin shark, Dalatias licha, is the world's largest known bioluminescent vertebrate, growing to nearly six feet in length. https://t.co/FLJFEUG2h3 https://t.co/TlEv5ei7D6	53125575.0	RT @CNN: Scientists have taken the first-ever photos of a glow-in-the-dark shark producing its own light. The kitefin shark, Dalatias lich…	14.0	True	full
660469	660469	60446bb4f511ef00388fe8ef	2021-03-07 05:59:11	[]	[]	Sun Mar 07 02:50:07 +0000 2021	[{"text":"Education","indices":[217,227]}]	[{"url":"https://t.co/alRY1ZdbAG","expanded_url":"https://briefly.co/anchor/Education/story/covid-pm-urges-caution-as-first-roadmap-date-approaches?f=mignon&utm_source=Twitter&utm_medium=autotweet&utm_content=unhighlighted&utm_campaign=Education","display_url":"briefly.co/anchor/Educati…","indices":[192,215]}]	Covid: PM urges caution as first roadmap date approaches (BBC News) The PM has urged the public to stick to the rules as the government follows a "cautious" approach... Add your highlights: https://t.co/alRY1ZdbAG #Education	3644.0	RT @EducationNews_b: Covid: PM urges caution as first roadmap date approaches (BBC News) The PM has urged the public to stick to the rules…	1582.0	True	full
660470	660470	60446bb4f511ef00388fe8f3	2021-03-07 05:59:11	[]	[]	Sat Mar 06 17:30:31 +0000 2021	[]	[{"url":"https://t.co/5SJCOV2rt1","expanded_url":"https://www.nbcnews.com/politics/congress/senate-passes-1-9-trillion-covid-relief-bill-including-1-n1259795","display_url":"nbcnews.com/politics/congr…","indices":[253,276]}]	SENATE PASSES THE COVID RELIEF BILL It includes: —$1,400 stimulus checks —$300-a-week jobless benefits —Child allowance up to $3,600 —$350 billion state/local aid —$34 billion for ACA subsidies —$14 billion vaccine distribution —100% COBRA subsidies https://t.co/5SJCOV2rt1	182263.0	RT @sahilkapur: SENATE PASSES THE COVID RELIEF BILL It includes: —$1,400 stimulus checks —$300-a-week jobless benefits —Child allowance u…	3820.0	True	full
660471	660471	60446bb4f511ef00388fe907	2021-03-07 05:59:11	[]	[]	Sat Mar 06 18:10:36 +0000 2021	[]	[{"url":"https://t.co/0Apj070ZnO","expanded_url":"https://omni.se/a/zg69VO","display_url":"omni.se/a/zg69VO","indices":[209,232]}]	We’re in the middle of a pandemic and THIS is what ppl do. No masks, no distance. Not only are the police put at risk to get infected, 6 of them were physically assaulted. I’m ashamed. We’re better than this. https://t.co/0Apj070ZnO	1193.0	RT @sofbreland: We’re in the middle of a pandemic and THIS is what ppl do. No masks, no distance. Not only are the police put at risk to ge…	2429.0	True	full
660472	660472	60446bb5f511ef00388fe919	2021-03-07 05:59:12	[]	[]	Sat Mar 06 11:01:37 +0000 2021	[{"text":"عرض_خاص_شتلات_سدر","indices":[0,18]},{"text":"مزرعه_مناحل_العامري_المزاحميه","indices":[160,190]}]	[{"url":"https://t.co/SQhlNqE3ta","expanded_url":"https://goo.gl/maps/krM8zhJo3SU2JnPN8","display_url":"goo.gl/maps/krM8zhJo3…","indices":[135,158]}]	#عرض_خاص_شتلات_سدر عرض خاص. شتلات سدر عربي بلدي ممتازة 15 ريال فقط مزرعة ومناحل العامري بالمزاحمية. الموقع 👇 24°28'45.2"N 46°15'02.0"E https://t.co/SQhlNqE3ta #مزرعه_مناحل_العامري_المزاحميه توصيل للرياض وجميع مناطق المملكة للكميات باجرة النقل (1.5 ريال لكل كيلومتر) 0551717000 https://t.co/RkjvYurpFT	66768.0	RT @buabdall2: #عرض_خاص_شتلات_سدر عرض خاص. شتلات سدر عربي بلدي ممتازة 15 ريال فقط مزرعة ومناحل العامري بالمزاحمية. الموقع 👇 24°28'45.2"N 46…	4354.0	True	full
660473	660473	60446bb5f511ef00388fe949	2021-03-07 05:59:12	[]	[]	Sat Mar 06 00:45:51 +0000 2021	[]	[{"url":"https://t.co/EQXzoe8hKU","expanded_url":"http://T.me/CuckCoupleGdl","display_url":"T.me/CuckCoupleGdl","indices":[252,275]}]	¡Casi 30 parejas reales y chicas en el cuarto oscuro! Apenas llevamos 5 días en el grupo y ¡Se está poniendo muy bueno!🔥¿Quieres compartir historias o contenido? ¿Platicar de sus fantasías?😏¿Dinámicas? ¡Este es el grupo! ¿Te interesa? Manda mensaje👇🏽 https://t.co/EQXzoe8hKU https://t.co/vltCEv3P5x	166988.0	RT @CuckCoupleGdl: ¡Casi 30 parejas reales y chicas en el cuarto oscuro! Apenas llevamos 5 días en el grupo y ¡Se está poniendo muy bueno!🔥…	55.0	True	full
660474	660474	60446bb5f511ef00388fe94f	2021-03-07 05:59:12	[]	[{"url":"https://t.co/AXRsFy8wQN","expanded_url":"https://twitter.com/sivangomez","display_url":"twitter.com/sivangomez","indices":[118,141]}]		[]	[]			@JakeWebber9 please follow erika she loves u sm and its her bday soon, we’re trying to surpise her please kind sir… https://t.co/KV9tNmxR6g	5.0	True	full
660475	660475	60446bb5f511ef00388fe95d	2021-03-07 05:59:12	[]	[{"url":"https://t.co/dUFwDslZqe","expanded_url":"https://www.stripes.com/news/us/military-to-rename-vandenberg-air-force-base-while-more-launches-planned-for-2021-1.664724","display_url":"stripes.com/news/us/milita…","indices":[199,222]}]		[]	[]			More missile, satellite and rocket launches are planned at Vandenberg Air Force Base in 2021 than last year, and th… https://t.co/koPAicOMtE	1377.0	True	full
660476	660476	60446bb5f511ef00388fe963	2021-03-07 05:59:12	[{"text":"options","indices":[165,173]},{"text":"unusualactivity","indices":[174,190]},{"text":"UOA","indices":[191,195]}]	[{"url":"https://t.co/7u4Y8HFRoH","expanded_url":"https://app.fdscanner.com/unusualvolume","display_url":"app.fdscanner.com/unusualvolume","indices":[141,164]}]		[]	[]			$FCEL 2021-03-12 CALL $13.5 Bid-Ask: $0.96 - $1.02 Vol/OI: 15.2 Vol: 1803 Open Interest: 119 % OTM: 3.05% IV: 160… https://t.co/OliwG2n1jg	199.0	True	full
660477	660477	60446bb6f511ef00388fe991	2021-03-07 05:59:13	[]	[]	Sat Mar 06 15:30:00 +0000 2021	[{"text":"Jammu","indices":[12,18]},{"text":"Kashmir","indices":[19,27]},{"text":"RiverRafting","indices":[76,89]},{"text":"NayaKashmir","indices":[135,147]}]	[{"url":"https://t.co/R1MmAcisPb","expanded_url":"https://twitter.com/OfficeOfLGJandK/status/1368117426789838849","display_url":"twitter.com/OfficeOfLGJand…","indices":[150,173]}]	The govt of #Jammu #Kashmir promoting the tourism sector. First of its kind #RiverRafting Festival conducted by the tourism ministry. #NayaKashmir https://t.co/R1MmAcisPb	18205.0	RT @RadioChinar: The govt of #Jammu #Kashmir promoting the tourism sector. First of its kind #RiverRafting Festival conducted by the touris…	3.0	True	full
660478	660478	60446bb6f511ef00388fe997	2021-03-07 05:59:13	[]	[]	Sun Mar 07 00:22:08 +0000 2021	[{"text":"WhatsHappeningInMyanmar","indices":[132,156]}]	[{"url":"https://t.co/qUCRuewXGq","expanded_url":"https://www.reuters.com/article/us-myanmar-politics-lobbyist-idUSKBN2AY0K0","display_url":"reuters.com/article/us-mya…","indices":[157,180]}]	Jaw dropping and really absurd. This PR firm must think everyone else is really naive or only cares about its fees - probably both. #WhatsHappeningInMyanmar https://t.co/qUCRuewXGq	7416.0	RT @PillaiPriy: Jaw dropping and really absurd. This PR firm must think everyone else is really naive or only cares about its fees - probab…	96.0	True	full
660479	660479	60446bb6f511ef00388fe999	2021-03-07 05:59:13	[]	[]	Tue Feb 02 18:48:30 +0000 2021	[{"text":"Celta","indices":[265,271]}]	[{"url":"https://t.co/CxppIj62IW","expanded_url":"https://forms.gle/pJL99N57X6MwiKUQ6","display_url":"forms.gle/pJL99N57X6MwiK…","indices":[72,95]}]	📣Fully online CELTA course. 📣 To apply, please click on the link below: https://t.co/CxppIj62IW Below are some of the details: Delivery Method:Part-time Course - Fully Online Course Dates: April 18- July 15, 2021 Application Deadline: April 5, 2021 @DAHUniversity #Celta https://t.co/hd9QI2ZSwh	2428.0	RT @DAH_CED: 📣Fully online CELTA course. 📣 To apply, please click on the link below: https://t.co/CxppIj62IW Below are some of the details…	16330.0	True	full
660480	660480	60446bb6f511ef00388fe9ad	2021-03-07 05:59:13	[]	[]	Sat Mar 06 14:23:29 +0000 2021	[]	[{"url":"https://t.co/07nispEacW","expanded_url":"https://gbdeclaration.org/","display_url":"gbdeclaration.org","indices":[246,269]}]	For old high-risk people, COVID19 is a nasty bug. That is why the @gbdeclaration argues for focused protection through basic public health measures instead of the ineffective lockdowns that have utterly and predictably failed to protect the old. https://t.co/07nispEacW	42810.0	RT @MartinKulldorff: For old high-risk people, COVID19 is a nasty bug. That is why the @gbdeclaration argues for focused protection through…	1392.0	True	full
660481	660481	60446bb6f511ef00388fe9af	2021-03-07 05:59:13	[]	[]	Thu Mar 04 17:20:44 +0000 2021	[]	[{"url":"https://t.co/jtkdwIyJxU","expanded_url":"https://www.kff.org/private-insurance/issue-brief/claims-denials-and-appeals-in-aca-marketplace-plans/","display_url":"kff.org/private-insura…","indices":[144,167]},{"url":"https://t.co/CvoZYsapCz","expanded_url":"https://twitter.com/wendellpotter/status/1367514918954668032","display_url":"twitter.com/wendellpotter/…","indices":[168,191]}]	Insurers deny 1 of 6 claims for in-network care made by patients on ACA plans. Dems’ health care plan is subsidizing a cruel and unjust system. https://t.co/jtkdwIyJxU https://t.co/CvoZYsapCz	21958.0	RT @andrewperezdc: Insurers deny 1 of 6 claims for in-network care made by patients on ACA plans. Dems’ health care plan is subsidizing a c…	1733.0	True	full
660482	660482	60446bb6f511ef00388fe9b1	2021-03-07 05:59:13	[]	[]	Sat Mar 06 15:01:54 +0000 2021	[]	[{"url":"https://t.co/NUs0qTbwpT","expanded_url":"http://ow.ly/XieM50DR1kz","display_url":"ow.ly/XieM50DR1kz","indices":[236,259]}]	El presidente de Morena, Mario Delgado, fue miembro de NXIVM, la organización de Keith Raniere, condenado a 120 años de prisión por explotación sexual, y a la que también perteneció Emiliano Salinas, hijo de Carlos Salinas de Gortari. https://t.co/NUs0qTbwpT	4891313.0	RT @proceso: El presidente de Morena, Mario Delgado, fue miembro de NXIVM, la organización de Keith Raniere, condenado a 120 años de prisió…	309.0	True	full
660483	660483	60446bb7f511ef00388fe9c5	2021-03-07 05:59:14	[]	[]	Fri Mar 05 20:53:56 +0000 2021	[]	[{"url":"https://t.co/a1AiEjReog","expanded_url":"https://www.latimes.com/california/story/2021-03-04/california-shifts-covid-vaccine-rollout-for-neediest-groups","display_url":"latimes.com/california/sto…","indices":[239,262]}]	Ten percent of doses are reserved for the essential workers who have jobs in education. But within that framework, California will direct 40% of all available doses to people living in these underserved communities, Gov. Newsom has said. https://t.co/a1AiEjReog	3802403.0	RT @latimes: Ten percent of doses are reserved for the essential workers who have jobs in education. But within that framework, California…	467.0	True	full
660484	660484	60446bb7f511ef00388fe9c7	2021-03-07 05:59:14	[]	[]	Sun Mar 07 05:33:47 +0000 2021	[]	[{"url":"https://t.co/7vMSfeHXcx","expanded_url":"https://twitter.com/kamath_nandini/status/1312389986189156352","display_url":"twitter.com/kamath_nandini…","indices":[276,299]}]	I am glad that Africa too is waking up to its systematic depiction as a place that needs to be "saved" by the West through some overt/covert colonization. Always remember that the East India Company's brutalities in India was justified by "left-liberals" from JS Mill to Marx https://t.co/7vMSfeHXcx	111663.0	RT @sanjeevsanyal: I am glad that Africa too is waking up to its systematic depiction as a place that needs to be "saved" by the West throu…	174.0	True	full
660485	660485	60446bb7f511ef00388fe9d7	2021-03-07 05:59:14	[]	[]	Fri Mar 05 16:35:01 +0000 2021	[]	[{"url":"https://t.co/P3kj4DIu0L","expanded_url":"https://www.theatlantic.com/health/archive/2021/03/your-weird-pandemic-meals-are-probably-fine/618210/","display_url":"theatlantic.com/health/archive…","indices":[244,267]}]	Eating three meals a day isn't the natural order of things—it's an invention of the formalized labor market and industrialized food processing. If you've started eating differently after a year stuck at home, you shouldn't feel weird about it. https://t.co/P3kj4DIu0L	93234.0	RT @amandamull: Eating three meals a day isn't the natural order of things—it's an invention of the formalized labor market and industriali…	35.0	True	full
660486	660486	60446bb7f511ef00388fe9df	2021-03-07 05:59:14	[]	[]	Sun Mar 07 02:10:00 +0000 2021	[]	[{"url":"https://t.co/ZqhGb8ZMKj","expanded_url":"https://www.opindia.com/2021/03/china-instrusive-surveillance-citizens-sharp-eyes-ccp-cctv/","display_url":"opindia.com/2021/03/china-…","indices":[240,263]}]	'Sharp Eyes' is among a string of projects built by the Chinese government to strengthen its surveillance program. As China's economy rose, the Chinese Communist Party commissioned projects to carry out an intrusive vigilance of its people https://t.co/ZqhGb8ZMKj	522361.0	RT @OpIndia_com: 'Sharp Eyes' is among a string of projects built by the Chinese government to strengthen its surveillance program. As Chin…	85.0	True	full
660487	660487	60446bb7f511ef00388fe9e5	2021-03-07 05:59:14	[]	[]	Sat Mar 06 17:28:59 +0000 2021	[]	[{"url":"https://t.co/Nn8rnVXgef","expanded_url":"https://www.vox.com/2021/1/6/22215728/senate-anti-democratic-one-number-raphael-warnock-jon-ossoff-georgia-runoffs","display_url":"vox.com/2021/1/6/22215…","indices":[139,162]}]	For the record, the senators who voted for the Covid relief bill represent 41,915,580 more people than the senators who voted against it. https://t.co/Nn8rnVXgef	91777.0	RT @imillhiser: For the record, the senators who voted for the Covid relief bill represent 41,915,580 more people than the senators who vot…	3398.0	True	full
660488	660488	60446bb7f511ef00388fe9eb	2021-03-07 05:59:14	[]	[]	Fri Mar 05 05:47:50 +0000 2021	[{"text":"stimulus","indices":[260,269]}]	[{"url":"https://t.co/cU117BefPO","expanded_url":"https://twitter.com/sahilkapur/status/1367570953459429382","display_url":"twitter.com/sahilkapur/sta…","indices":[270,293]}]	Ron Johnson and the Republicans have no policies, no vision and no ideas to help the American people All they do is sabotage and obstruct bills that help US citizens They've done it with Healthcare Climate change Universal background checks Not this time #stimulus https://t.co/cU117BefPO	30896.0	RT @axidentaliberal: Ron Johnson and the Republicans have no policies, no vision and no ideas to help the American people All they do is s…	81.0	True	full
660489	660489	60446bb7f511ef00388fe9ff	2021-03-07 05:59:14	[]	[]	Sun Mar 07 04:30:31 +0000 2021	[]	[{"url":"https://t.co/poWats4Bnh","expanded_url":"https://www.nytimes.com/2021/03/05/technology/covid-vaccine-syringes-factory.html?referringSource=articleShare","display_url":"nytimes.com/2021/03/05/tec…","indices":[173,196]}]	Another “world’s largest” accolade for India as it plays a global leadership role in vaccinating the pandemic away! ⁦@narendramodi⁩ ⁦@PMOIndia⁩ ⁦@NITIAayog⁩ ⁦@investindia⁩ https://t.co/poWats4Bnh	1572153.0	RT @kiranshaw: Another “world’s largest” accolade for India as it plays a global leadership role in vaccinating the pandemic away! ⁦@narend…	121.0	True	full
660490	660490	60446bb7f511ef00388fea0b	2021-03-07 05:59:14	[]	[]	Sat Mar 06 08:32:03 +0000 2021	[]	[{"url":"https://t.co/JQFzTFRJsP","expanded_url":"https://on.msnbc.com/30eEZY2","display_url":"on.msnbc.com/30eEZY2","indices":[185,208]}]	"It is totally consistent with modern Republican philosophy that wealthy people get to cut in line," James Carville says about Florida Gov. DeSantis facing vaccine bribery allegations. https://t.co/JQFzTFRJsP	4146954.0	RT @MSNBC: "It is totally consistent with modern Republican philosophy that wealthy people get to cut in line," James Carville says about F…	114.0	True	full
660491	660491	60446bb7f511ef00388fea0d	2021-03-07 05:59:14	[]	[]	Sat Mar 06 13:59:46 +0000 2021	[]	[{"url":"https://t.co/lpNj3pHVLP","expanded_url":"https://docs.google.com/spreadsheets/d/1lSd-qrssdwaX-QkGT_0CCN7mUlYLzXoR/edit#gid=1576656582","display_url":"docs.google.com/spreadsheets/d…","indices":[149,172]}]	hello dears, ito po pala yung available albums for our B2 PH GO doo - april 10 dop - april 18 eta - long eta here's the updated album lists po :) https://t.co/lpNj3pHVLP	690.0	RT @MoonlightKSeoul: hello dears, ito po pala yung available albums for our B2 PH GO doo - april 10 dop - april 18 eta - long eta here's…	50.0	True	full
660492	660492	60446bb8f511ef00388fea47	2021-03-07 05:59:15	[]	[]	Sun Mar 07 03:41:08 +0000 2021	[]	[{"url":"https://t.co/D7O8V7bAax","expanded_url":"https://trib.al/IRL8rUs","display_url":"trib.al/IRL8rUs","indices":[253,276]}]	"Demonstrators in the city of Monywa poured cans of beer over their feet and those of passers-by to show their contempt for the brewery’s owners — the military." Like many military businesses, Myanmar Beer has has seen its sales plummet since the coup. https://t.co/D7O8V7bAax https://t.co/tKSGG0dYjf	432763.0	RT @KenRoth: "Demonstrators in the city of Monywa poured cans of beer over their feet and those of passers-by to show their contempt for th…	30.0	True	full
660493	660493	60446bb8f511ef00388fea57	2021-03-07 05:59:15	[]	[]	Sun Mar 07 03:42:27 +0000 2021	[]	[{"url":"https://t.co/JX1Yi19uGI","expanded_url":"https://wvmetronews.com/2021/03/06/us-senate-passes-coronavirus-relief-bill-following-lengthy-amendment-process/","display_url":"wvmetronews.com/2021/03/06/us-…","indices":[175,198]}]	How much does it take to buy @Sen_JoeManchin? WV to receive $1.3 billion in federal funding through the legislation, while city/county governments will get $624 million..... https://t.co/JX1Yi19uGI	23.0	RT @Sunchasegirl: How much does it take to buy @Sen_JoeManchin? WV to receive $1.3 billion in federal funding through the legislation, whil…	6245.0	True	full
660494	660494	60446bb8f511ef00388fea5d	2021-03-07 05:59:15	[]	[]	Sat Mar 06 10:25:54 +0000 2021	[]	[{"url":"https://t.co/xUil6laxNv","expanded_url":"https://www.dailymail.co.uk/news/article-9331709/Andrew-Broggio-fortune-supplying-NHS-kit-spent-thousands-trophy-hunting-wildlife.html?ito=amp_twitter_share-top","display_url":"dailymail.co.uk/news/article-9…","indices":[238,261]}]	It makes me feel sick posting this and it also makes me feel disturbed that something who has made a fortune supplying the NHS then spends thousands 'trophy hunting' under the guise of conservation the usual psychopaths excuse. Horrible! https://t.co/xUil6laxNv via @MailOnline	81507.0	RT @PeterEgan6: It makes me feel sick posting this and it also makes me feel disturbed that something who has made a fortune supplying the…	1724.0	True	full
660495	660495	60446bb9f511ef00388fea65	2021-03-07 05:59:15	[]	[]	Sun Mar 07 04:30:00 +0000 2021	[]	[{"url":"https://t.co/5zmEW69C3B","expanded_url":"http://bit.ly/38hNcPA","display_url":"bit.ly/38hNcPA","indices":[257,280]}]	[NAVER] V’s self composed song Sweet Night surpassed 110M streams on Spotify showing off its unrivaled presence After Sweet Night surpassed 100M streams V became the First Korean artist to have 2 songs of his surpass 100M streams on 2 different platforms https://t.co/5zmEW69C3B https://t.co/9Js3jIBPr1	104706.0	RT @thetaeprint: [NAVER] V’s self composed song Sweet Night surpassed 110M streams on Spotify showing off its unrivaled presence After Swe…	36.0	True	full
660496	660496	60446bb9f511ef00388fea6d	2021-03-07 05:59:15	[]	[]	Sun Mar 07 02:33:47 +0000 2021	[{"text":"7NEWS","indices":[264,270]}]	[{"url":"https://t.co/A4sPv3z8xW","expanded_url":"http://7news.link/3bnmM0P","display_url":"7news.link/3bnmM0P","indices":[240,263]}]	Former Prime Minister @JuliaGillard, Health Minister @GregHuntMP and Professor Brendan Murphy have urged all Australians to get the coronavirus vaccine when offered to them after receiving their first @AstraZeneca doses in Melbourne today. https://t.co/A4sPv3z8xW #7NEWS https://t.co/vcFQ1b4IYP	154837.0	RT @7NewsMelbourne: Former Prime Minister @JuliaGillard, Health Minister @GregHuntMP and Professor Brendan Murphy have urged all Australian…	33.0	True	full
660497	660497	60446bb9f511ef00388fea9d	2021-03-07 05:59:16	[]	[]	Sun Mar 07 03:37:05 +0000 2021	[{"text":"COVID","indices":[123,129]}]	[{"url":"https://t.co/ujq9YHU2j6","expanded_url":"https://www.theidaho97.org","display_url":"theidaho97.org","indices":[99,122]}]	@NathanRott Not everyone in Idaho Burns Masks. Help the @theidaho97 fight this extremism in Idaho! https://t.co/ujq9YHU2j6 #COVID https://t.co/xx8qdrYbV9	1318.0	RT @mikesatz: @NathanRott Not everyone in Idaho Burns Masks. Help the @theidaho97 fight this extremism in Idaho! https://t.co/ujq9YHU2j6 #C…	1001.0	True	full
660498	660498	60446bb9f511ef00388feab1	2021-03-07 05:59:16	[]	[]	Sat Feb 13 04:39:59 +0000 2021	[]	[{"url":"https://t.co/NVZGx02W3O","expanded_url":"https://shopee.com.my/pvncessfatin_os?smtt=0.0.9","display_url":"shopee.com.my/pvncessfatin_o…","indices":[114,137]}]	Hi semua ! ✨ I’m back. I ada jual both of this for chocolate lovers !🙈 RM 15 free shipping through by shopee 🎉 https://t.co/NVZGx02W3O RT 🔺 Like🟣 ( RM15.90) (RM12.90) https://t.co/AcIVANv84y	1989.0	RT @pvncessfatin: Hi semua ! ✨ I’m back. I ada jual both of this for chocolate lovers !🙈 RM 15 free shipping through by shopee 🎉 https:/…	80.0	True	full
660499	660499	60446bbaf511ef00388feabb	2021-03-07 05:59:16	[{"text":"heycorona","indices":[64,74]},{"text":"nicetomeetya","indices":[75,88]}]	[{"url":"https://t.co/HpQGBwK6YT","expanded_url":"https://open.spotify.com/track/1JDXVOzilNL0eTUztMePaF?si=OSIcw9q8RxGedL-s06xUmA","display_url":"open.spotify.com/track/1JDXVOzi…","indices":[120,143]}]		[]	[]			One year with Corona - still the same mood. The song was right #heycorona #nicetomeetya… https://t.co/7nL7wx495m	75901.0	True	full
660500	660500	60446bbaf511ef00388feac3	2021-03-07 05:59:17	[]	[]	Fri Sep 04 21:18:40 +0000 2020	[]	[{"url":"https://t.co/yleKHsnaQw","expanded_url":"http://OnlyFans.com/AlphaTopWolf22","display_url":"OnlyFans.com/AlphaTopWolf22","indices":[174,197]}]	I made his cakes clap and stretched that pussy all over my apartment 😈 Trust me you don’t wanna miss my fuckfest with @fitnesspapi_ 😍 Watch the full 15 min vid on my OF’s https://t.co/yleKHsnaQw https://t.co/3BIjNWoMsG	192307.0	RT @AlphaTopWolf22: I made his cakes clap and stretched that pussy all over my apartment 😈 Trust me you don’t wanna miss my fuckfest with…	46.0	True	full
660501	660501	60446bbaf511ef00388feacb	2021-03-07 05:59:17	[]	[]	Sun Mar 07 05:26:59 +0000 2021	[]	[{"url":"https://t.co/5FOhnQwoxk","expanded_url":"https://civiqs.com/results/coronavirus_vaccine?annotations=true&uncertainty=true&zoomIn=true&race=Black%20or%20African-American","display_url":"civiqs.com/results/corona…","indices":[252,275]}]	58% of Black Americans say "Yes" when asked if they intend to get a COVID-19 vaccine as opposed to just 43% of white Americans. The lower level of vaccination in the Black community isn't about distrusting the vaccine, it's about lack of opportunity. https://t.co/5FOhnQwoxk	7199.0	RT @Devilstower: 58% of Black Americans say "Yes" when asked if they intend to get a COVID-19 vaccine as opposed to just 43% of white Ameri…	15.0	True	full
660502	660502	60446bbaf511ef00388feacf	2021-03-07 05:59:17	[]	[]	Sat Mar 06 15:49:20 +0000 2021	[{"text":"onpoli","indices":[247,254]}]	[{"url":"https://t.co/AgI7dAjFVp","expanded_url":"http://www.brantfordexpositor.ca/news/mp-says-p","display_url":"brantfordexpositor.ca/news/mp-says-p","indices":[255,278]}]	Brantford MP “I see the exploitation of this, it (the pandemic and vaccine rollout) are being exploited for political purposes,” he said. “What is it specifically, I can’t tell you. 'pandemic is being exploited politically' | Brantford Expositor #onpoli https://t.co/AgI7dAjFVp…	29961.0	RT @randyhillier: Brantford MP “I see the exploitation of this, it (the pandemic and vaccine rollout) are being exploited for political pur…	505.0	True	full
660503	660503	60446bbaf511ef00388feaf7	2021-03-07 05:59:17	[]	[]	Thu Mar 04 13:55:59 +0000 2021	[{"text":"AndrésRoemer","indices":[82,95]}]	[{"url":"https://t.co/j7SGAuc4tE","expanded_url":"https://asicomosuena.mx/play/2084","display_url":"asicomosuena.mx/play/2084","indices":[255,278]}]	Decenas de mujeres han denunciado los abusos sexuales del conductor de TV Azteca, #AndrésRoemer. Hoy salen a la luz sus testimonios para evitar que Roemer atropelle a otras mujeres. Escucha sus historias en @ApplePodcasts @SpotifyMexico @HimalayaLAT y en https://t.co/j7SGAuc4tE https://t.co/hIZthhGxGE	16989.0	RT @asicomosuenamx: Decenas de mujeres han denunciado los abusos sexuales del conductor de TV Azteca, #AndrésRoemer. Hoy salen a la luz sus…	93.0	True	full
660504	660504	60446bbaf511ef00388feb0b	2021-03-07 05:59:17	[]	[]	Fri Mar 05 04:32:02 +0000 2021	[]	[{"url":"https://t.co/88Etq3wCsE","expanded_url":"https://www.dailymail.co.uk/news/article-9323253/Obesity-linked-hundreds-thousands-Covid-19-deaths-says-report.html","display_url":"dailymail.co.uk/news/article-9…","indices":[221,244]}]	CoronaVirus CommonDenominator 90% of global covid deaths are obese… GPs to prescribe DIETS for more than 700,000 people after report finds nine out of ten global Covid deaths happened in countries with high obesity rates https://t.co/88Etq3wCsE	32329.0	RT @Megavolts001: CoronaVirus CommonDenominator 90% of global covid deaths are obese… GPs to prescribe DIETS for more than 700,000 people a…	581.0	True	full
660505	660505	60446bbbf511ef00388feb23	2021-03-07 05:59:18	[]	[]	Sun Mar 07 04:32:48 +0000 2021	[{"text":"Myanmar","indices":[100,108]},{"text":"SaveMyanmar","indices":[242,254]}]	[{"url":"https://t.co/kuRfW4eSPg","expanded_url":"https://www.ohchr.org/EN/NewsEvents/Pages/DisplayNews.aspx?NewsID=26845&LangID=E","display_url":"ohchr.org/EN/NewsEvents/…","indices":[260,283]}]	"Every day the military junta unleashes more brutality on peaceful protesters...While the future of #Myanmar will be determined by its people, the international community must act urgently &amp; decisively to support them" says @RapporteurUn #SaveMyanmar @hrw https://t.co/kuRfW4eSPg https://t.co/rhAyhKeF9P	50001.0	RT @Reaproy: "Every day the military junta unleashes more brutality on peaceful protesters...While the future of #Myanmar will be determine…	144.0	True	full
660506	660506	60446bbbf511ef00388feb25	2021-03-07 05:59:17	[]	[]	Sun Mar 07 02:44:20 +0000 2021	[]	[{"url":"https://t.co/2SnwIinFIW","expanded_url":"https://twitter.com/alterego/status/1368345119334690818","display_url":"twitter.com/alterego/statu…","indices":[230,253]}]	i keep seeing these kinda posts over and over again too and its just like ok shut up we get it youre yt 😭😭 i think nearly every family in asia calls their brother/sister as 'brother/sister' ppl annoying as hell when they say that https://t.co/2SnwIinFIW	457.0	RT @parzleyse: i keep seeing these kinda posts over and over again too and its just like ok shut up we get it youre yt 😭😭 i think nearly ev…	504.0	True	full
660507	660507	60446bbbf511ef00388feb2f	2021-03-07 05:59:18	[]	[]	Sat Mar 06 21:16:30 +0000 2021	[]	[{"url":"https://t.co/ytgtjiJ8Au","expanded_url":"https://www.cnn.com/2021/03/06/health/spring-break-2021-coronavirus/index.html","display_url":"cnn.com/2021/03/06/hea…","indices":[243,266]}]	My @HollyYanCNN interview "You've got B.1.1.7 variant accelerating in Florida. 20-year-old kids. No masks, drinking. They're having pretty close, intimate contact. And then, after that's all done, they're going to go back home spread B.1.1.7" https://t.co/ytgtjiJ8Au	133293.0	RT @PeterHotez: My @HollyYanCNN interview "You've got B.1.1.7 variant accelerating in Florida. 20-year-old kids. No masks, drinking. They'r…	35.0	True	full
660508	660508	60446bbbf511ef00388feb35	2021-03-07 05:59:18	[]	[]	Sat Mar 06 14:57:13 +0000 2021	[]	[{"url":"https://t.co/F9NAl6dazY","expanded_url":"http://instagram.com/tv/CL-feBDAict","display_url":"instagram.com/tv/CL-feBDAict","indices":[219,242]}]	y’all’s favorite HBO show about Black ppl, Cthulhu and sundown towns (Yes its LC) participated in Black face, and colorism while BLACK actors watched it happen. Gotta watch this whole video on Instagram because wow. https://t.co/F9NAl6dazY…	28561.0	RT @ValerieComplex: y’all’s favorite HBO show about Black ppl, Cthulhu and sundown towns (Yes its LC) participated in Black face, and color…	423.0	True	full
660509	660509	60446bbbf511ef00388feb51	2021-03-07 05:59:18	[]	[]	Sun Mar 07 05:20:00 +0000 2021	[{"text":"إسرائيل","indices":[44,52]},{"text":"كورونا","indices":[89,96]},{"text":"الشرق","indices":[98,104]},{"text":"الشرق_للأخبار","indices":[105,119]}]	[{"url":"https://t.co/b51Jov14mi","expanded_url":"https://asharq.com/ar/Fm8Yev5mXXRQXWfJnBAXM-%D8%A7%D9%84%D8%B1%D8%A6%D9%8A%D8%B3-%D8%A7%D9%84%D8%AA%D9%86%D9%81%D9%8A%D8%B0%D9%8A-%D9%84%D9%81%D8%A7%D9%8A%D8%B2%D8%B1-%D9%8A%D8%A4%D8%AC%D9%84-%D8%B2%D9%8A%D8%A7%D8%B1%D8%AA%D9%87-%D8%A5%D9%84%D9%89/","display_url":"asharq.com/ar/Fm8Yev5mXXR…","indices":[122,145]}]	الرئيس التنفيذي لشركة فايزر يلغي زيارته إلى #إسرائيل لأنه لم يتم تطعيمه بالكامل ضد فيروس #كورونا #الشرق #الشرق_للأخبار https://t.co/b51Jov14mi	286362.0	RT @AsharqNews: الرئيس التنفيذي لشركة فايزر يلغي زيارته إلى #إسرائيل لأنه لم يتم تطعيمه بالكامل ضد فيروس #كورونا #الشرق #الشرق_للأخبار h…	2.0	True	full
660510	660510	60446bbcf511ef00388feb79	2021-03-07 05:59:18	[]	[]	Sun Mar 07 00:42:39 +0000 2021	[{"text":"COVID19","indices":[60,68]}]	[{"url":"https://t.co/v9UTRjtb2r","expanded_url":"https://bit.ly/3sYqnse","display_url":"bit.ly/3sYqnse","indices":[229,252]}]	“…so if we have enough supply to run 24 hours and get them [#COVID19 vaccines] out faster, that’s exactly what we’re ready to do.” -Joe Cressy (@joe_cressy), chair of Toronto’s board of health, on vaccinating round the clock. https://t.co/v9UTRjtb2r By @KWardTV	80154.0	RT @BogochIsaac: “…so if we have enough supply to run 24 hours and get them [#COVID19 vaccines] out faster, that’s exactly what we’re ready…	1963.0	True	full
660511	660511	60446bbcf511ef00388feb8f	2021-03-07 05:59:19	[]	[{"url":"https://t.co/AXRsFy8wQN","expanded_url":"https://twitter.com/sivangomez","display_url":"twitter.com/sivangomez","indices":[118,141]}]		[]	[]			@JakeWebber9 please follow erika she loves u sm and its her bday soon, we’re trying to surpise her please kind sir… https://t.co/DDIWssbIyC	5.0	True	full
660512	660512	60446bbcf511ef00388febab	2021-03-07 05:59:19	[]	[]	Sat Mar 06 01:30:00 +0000 2021	[]	[{"url":"https://t.co/unIupAdRji","expanded_url":"https://www.intellectualtakeout.org/who-really-imperils-the-republic-/","display_url":"intellectualtakeout.org/who-really-imp…","indices":[257,280]}]	“[The Left] seeks to demonize the populist right, cancel its voice, expel it from the public square, and redefine it as a conspiracy against America, calling forth new government authority and power to monitor, expose, and destroy it,” writes Pat Buchanan. https://t.co/unIupAdRji	9074.0	RT @intellectualTO: “[The Left] seeks to demonize the populist right, cancel its voice, expel it from the public square, and redefine it as…	188.0	True	full
660513	660513	60446bbdf511ef00388febcb	2021-03-07 05:59:19	[]	[]	Wed Feb 24 09:10:33 +0000 2021	[]	[{"url":"https://t.co/YFY97DT9Wv","expanded_url":"https://www.komchadluek.net/awards?fbclid=IwAR2-BaePIwyhuT8yMQ7gjQzBtrjKgprkgCtquXREKh0VIpw1ifbYGR-gkJk","display_url":"komchadluek.net/awards?fbclid=…","indices":[213,236]}]	Please vote for BKPP for the Khom Chad Luek popular awards. 🔸KA1 Popular singer award (Billkin) 🔸KA3 Popular actor award (PP) 🔸KA5 Popular series award (ITSAY) 🔺 From now until March 15🔺 Click link for vote👇🏻 https://t.co/YFY97DT9Wv https://t.co/UAlekDBHbR	5633.0	RT @billkin_fc: Please vote for BKPP for the Khom Chad Luek popular awards. 🔸KA1 Popular singer award (Billkin) 🔸KA3 Popular actor award…	39.0	True	full
660514	660514	60446bbdf511ef00388febe1	2021-03-07 05:59:20	[]	[{"url":"https://t.co/JmTVH2aViw","expanded_url":"https://www.bbc.com/news/world-latin-america-56309681","display_url":"bbc.com/news/world-lat…","indices":[152,175]}]		[]	[]			The president of Paraguay has sacked three of his ministers in response to violent protests over the government's h… https://t.co/nFG4LJ9kXX	181.0	True	full
660515	660515	60446bbdf511ef00388febe3	2021-03-07 05:59:20	[]	[]	Sat Mar 06 15:39:07 +0000 2021	[{"text":"TheMarriedWoman","indices":[30,46]}]	[{"url":"https://t.co/oghqmF04ss","expanded_url":"https://twitter.com/ektarkapoor/status/1367062104180625410","display_url":"twitter.com/ektarkapoor/st…","indices":[192,215]}]	All the best @ektarkapoor for #TheMarriedWoman 💕💕💕 It looks so, so beautiful. Super excited to watch! Thank you for backing stories few others have the courage to back. Lots and lots of love. https://t.co/oghqmF04ss	13848.0	RT @alankrita601: All the best @ektarkapoor for #TheMarriedWoman 💕💕💕 It looks so, so beautiful. Super excited to watch! Thank you for backi…	10.0	True	full
660516	660516	60446bbdf511ef00388febe5	2021-03-07 05:59:20	[]	[]	Sun Mar 07 00:22:08 +0000 2021	[{"text":"WhatsHappeningInMyanmar","indices":[132,156]}]	[{"url":"https://t.co/qUCRuewXGq","expanded_url":"https://www.reuters.com/article/us-myanmar-politics-lobbyist-idUSKBN2AY0K0","display_url":"reuters.com/article/us-mya…","indices":[157,180]}]	Jaw dropping and really absurd. This PR firm must think everyone else is really naive or only cares about its fees - probably both. #WhatsHappeningInMyanmar https://t.co/qUCRuewXGq	7416.0	RT @PillaiPriy: Jaw dropping and really absurd. This PR firm must think everyone else is really naive or only cares about its fees - probab…	23.0	True	full
660517	660517	60446bbdf511ef00388febe9	2021-03-07 05:59:20	[]	[]	Sun Mar 07 01:33:00 +0000 2021	[{"text":"AlianzaDeMedios","indices":[0,16]}]	[{"url":"https://t.co/DxoP6tZbwd","expanded_url":"https://www.zonadocs.mx/2021/03/01/que-el-legado-de-mi-abuela-sea-un-puente-y-un-doctor/","display_url":"zonadocs.mx/2021/03/01/que…","indices":[244,267]}]	#AlianzaDeMedios Amoxoyahual es un pueblo nahua de Veracruz donde viven puros ancianos. En este lugar, una mujer de 120 años le puso el ejemplo a sus 130 bisnietos y se fue a vacunar Por Miguel León Carmona / @PdPagina Fotos: Yerania Rolón https://t.co/DxoP6tZbwd	10014.0	RT @ZonaDocs: #AlianzaDeMedios Amoxoyahual es un pueblo nahua de Veracruz donde viven puros ancianos. En este lugar, una mujer de 120 años…	604.0	True	full
660518	660518	60446bbdf511ef00388febef	2021-03-07 05:59:20	[]	[]	Sun Mar 07 05:15:34 +0000 2021	[{"text":"B117","indices":[123,128]},{"text":"B1351","indices":[155,161]},{"text":"P1","indices":[182,185]},{"text":"P2","indices":[202,205]},{"text":"B1429","indices":[226,232]},{"text":"COVID19","indices":[246,254]}]	[{"url":"https://t.co/aF4YxnRc1h","expanded_url":"https://www.medrxiv.org/content/10.1101/2021.02.26.21252227v1","display_url":"medrxiv.org/content/10.110…","indices":[268,291]}]	VARIANTS IN TEXAS—An awful lot of dangerous variants in the Houston metro area. We have the more contagious &amp; severe 🇬🇧#B117, more reinfection prone 🇿🇦#B1351, super contagious 🇧🇷#P1 &amp; worrisome #P2, plus 2 types of CA #B1429 &amp; #1427. #COVID19 @GovAbbott? https://t.co/aF4YxnRc1h https://t.co/MBp1euRCYk	444572.0	RT @DrEricDing: VARIANTS IN TEXAS—An awful lot of dangerous variants in the Houston metro area. We have the more contagious &amp; severe 🇬🇧#B11…	458.0	True	full
660519	660519	60446bbdf511ef00388febf1	2021-03-07 05:59:20	[]	[]	Sun Mar 07 04:32:48 +0000 2021	[{"text":"Myanmar","indices":[100,108]},{"text":"SaveMyanmar","indices":[242,254]}]	[{"url":"https://t.co/kuRfW4eSPg","expanded_url":"https://www.ohchr.org/EN/NewsEvents/Pages/DisplayNews.aspx?NewsID=26845&LangID=E","display_url":"ohchr.org/EN/NewsEvents/…","indices":[260,283]}]	"Every day the military junta unleashes more brutality on peaceful protesters...While the future of #Myanmar will be determined by its people, the international community must act urgently &amp; decisively to support them" says @RapporteurUn #SaveMyanmar @hrw https://t.co/kuRfW4eSPg https://t.co/rhAyhKeF9P	50012.0	RT @Reaproy: "Every day the military junta unleashes more brutality on peaceful protesters...While the future of #Myanmar will be determine…	59.0	True	full
660520	660520	60446bbdf511ef00388febf7	2021-03-07 05:59:20	[]	[]	Sun Mar 07 01:16:44 +0000 2021	[]	[{"url":"https://t.co/v0iCdAz7Yl","expanded_url":"https://twitter.com/screw4ve/status/1316088589890056194","display_url":"twitter.com/screw4ve/statu…","indices":[278,301]}]	please please please if you want to support me in any way spread my commissions around. its the only way i can make money during this pandemic because i cant get a job anywhere else. it helps me a lot. im currently redoing my sheets but the prices still stand. rts appreciated https://t.co/v0iCdAz7Yl	10749.0	RT @SCREW4VE: please please please if you want to support me in any way spread my commissions around. its the only way i can make money dur…	265.0	True	full
660521	660521	60446bbdf511ef00388fec11	2021-03-07 05:59:20	[]	[]	Sun Mar 07 04:32:48 +0000 2021	[{"text":"Myanmar","indices":[100,108]},{"text":"SaveMyanmar","indices":[242,254]}]	[{"url":"https://t.co/kuRfW4eSPg","expanded_url":"https://www.ohchr.org/EN/NewsEvents/Pages/DisplayNews.aspx?NewsID=26845&LangID=E","display_url":"ohchr.org/EN/NewsEvents/…","indices":[260,283]}]	"Every day the military junta unleashes more brutality on peaceful protesters...While the future of #Myanmar will be determined by its people, the international community must act urgently &amp; decisively to support them" says @RapporteurUn #SaveMyanmar @hrw https://t.co/kuRfW4eSPg https://t.co/rhAyhKeF9P	50001.0	RT @Reaproy: "Every day the military junta unleashes more brutality on peaceful protesters...While the future of #Myanmar will be determine…	595.0	True	full
660522	660522	60446bbdf511ef00388fec15	2021-03-07 05:59:20	[]	[]	Sun Mar 07 04:32:48 +0000 2021	[{"text":"Myanmar","indices":[100,108]},{"text":"SaveMyanmar","indices":[242,254]}]	[{"url":"https://t.co/kuRfW4eSPg","expanded_url":"https://www.ohchr.org/EN/NewsEvents/Pages/DisplayNews.aspx?NewsID=26845&LangID=E","display_url":"ohchr.org/EN/NewsEvents/…","indices":[260,283]}]	"Every day the military junta unleashes more brutality on peaceful protesters...While the future of #Myanmar will be determined by its people, the international community must act urgently &amp; decisively to support them" says @RapporteurUn #SaveMyanmar @hrw https://t.co/kuRfW4eSPg https://t.co/rhAyhKeF9P	50001.0	RT @Reaproy: "Every day the military junta unleashes more brutality on peaceful protesters...While the future of #Myanmar will be determine…	135.0	True	full
660523	660523	60446bbef511ef00388fec27	2021-03-07 05:59:20	[{"text":"8M","indices":[0,3]},{"text":"8M2021","indices":[189,196]}]	[{"url":"https://t.co/zkSUl6ZqvU","expanded_url":"https://www.prensalibre.com/internacional/muere-nina-mexicana-que-era-abusada-por-sus-padres-y-que-pidio-a-los-medicos-que-no-la-curaran-para-no-volver-a-casa/","display_url":"prensalibre.com/internacional/…","indices":[199,222]}]		[]	[]			#8M Muere niña mexicana que era abusada por sus padres y que pidió a los médicos que no la curaran para no volver a… https://t.co/JxJvgj0Lqd	1276.0	True	full
660524	660524	60446bbef511ef00388fec3d	2021-03-07 05:59:21	[]	[]	Mon Mar 01 21:23:12 +0000 2021	[]	[{"url":"https://t.co/DzmCodheGL","expanded_url":"https://twitter.com/jacobsoboroff/status/1366433902164799488?s=21","display_url":"twitter.com/jacobsoboroff/…","indices":[229,252]}]	"The prior administration dismantled our nation's immigration system in its entirety… The entire system was gutted… It takes time to build out of the depths of cruelty that the administration before us established.” @SecMayorkas https://t.co/DzmCodheGL https://t.co/I2Hrgdf2up	212473.0	RT @ifindkarma: "The prior administration dismantled our nation's immigration system in its entirety… The entire system was gutted… It take…	1347.0	True	full
660525	660525	60446bbff511ef00388fec75	2021-03-07 05:59:21	[]	[]	Sat Mar 06 20:51:58 +0000 2021	[]	[{"url":"https://t.co/vEI8BQ8BxU","expanded_url":"https://youtu.be/NwiwNin36EY","display_url":"youtu.be/NwiwNin36EY","indices":[228,251]}]	Comparto la entrevista de hoy con el periodista Nicolás Lúcar transmitida por @exitosape, sobre el tema del segundo informe preliminar de @CayetanoHeredia del estudio clínico de las dos vacunas candidatas de Sinopharm Covid-19. https://t.co/vEI8BQ8BxU https://t.co/mnUR2LVs78	19647.0	RT @ErnesBustamante: Comparto la entrevista de hoy con el periodista Nicolás Lúcar transmitida por @exitosape, sobre el tema del segundo in…	618.0	True	full
660526	660526	60446bc0f511ef00388feccf	2021-03-07 05:59:23	[]	[]	Sun Mar 07 05:59:06 +0000 2021	[]	[{"url":"https://t.co/5pCFqP0SlK","expanded_url":"https://qafilah.com/%d8%a7%d9%84%d8%a5%d8%a8%d8%af%d8%a7%d8%b9-%d9%81%d9%8a-%d8%b8%d9%84-%d8%a7%d9%84%d9%88%d8%a8%d8%a7%d8%a1-%d9%88%d8%a8%d8%b9%d8%af%d9%87/","display_url":"qafilah.com/%d8%a7%d9%84%d…","indices":[248,271]}]	كتب وليم شكسبير مسرحيته “الملك لير” في ظل انتشار الطاعون عام 1599م، وصاغ إسحاق نيوتن بعض نظرياته عن الجاذبية عام 1687م تقريباً، في ظل ظروف مماثلة أيضاً، وكتب الشاعر الروسي ألكسندر بوشكين بعض أعظم أعماله في ظل ظروف غلق مماثلة. د. شاكر عبدالحميد https://t.co/5pCFqP0SlK	21212.0	RT @QafilahMagazine: كتب وليم شكسبير مسرحيته “الملك لير” في ظل انتشار الطاعون عام 1599م، وصاغ إسحاق نيوتن بعض نظرياته عن الجاذبية عام 1687م…	3858.0	True	full
660527	660527	60446bc0f511ef00388fecdf	2021-03-07 05:59:23	[]	[]	Sun Mar 07 05:53:08 +0000 2021	[]	[{"url":"https://t.co/askwPODIQC","expanded_url":"https://bbc.in/2PGuGKh","display_url":"bbc.in/2PGuGKh","indices":[251,274]}]	Muchas personas con covid-19 pierden temporalmente el sentido del olfato. A medida que se recuperan, este por lo general regresa, pero algunos descubren que algunos olores que les gustaban -como el de la comida o el jabón- ahora les causan repulsión https://t.co/askwPODIQC	4287263.0	RT @bbcmundo: Muchas personas con covid-19 pierden temporalmente el sentido del olfato. A medida que se recuperan, este por lo general reg…	1157.0	True	full
660528	660528	60446bc0f511ef00388fece7	2021-03-07 05:59:23	[]	[]	Sun Mar 07 04:10:29 +0000 2021	[{"text":"SBTVPOPdates","indices":[91,104]}]	[{"url":"https://t.co/HpFIUds7Gq","expanded_url":"https://youtu.be/Cad0Avn_4v8","display_url":"youtu.be/Cad0Avn_4v8","indices":[138,161]}]	Explore the world of K-POP and P-POP through its popular slang words on today's episode of #SBTVPOPdates at 5PM! Set your reminder here: https://t.co/HpFIUds7Gq	42085.0	RT @showbtph: Explore the world of K-POP and P-POP through its popular slang words on today's episode of #SBTVPOPdates at 5PM! Set your re…	126.0	True	full
660529	660529	60446bc0f511ef00388fecff	2021-03-07 05:59:23	[]	[]	Sun Mar 07 00:35:29 +0000 2021	[]	[{"url":"https://t.co/S2ER2QApNw","expanded_url":"https://www.secondstreet.org/2021/03/04/report-over-353000-postponed-surgeries-procedures-and-consultations-due-to-covid-19/","display_url":"secondstreet.org/2021/03/04/rep…","indices":[135,158]}]	We asked governments across Canada for data on how many surgeries, procedures and consultations they've postponed since COVID emerged. https://t.co/S2ER2QApNw	1832.0	RT @DrBrianDay: We asked governments across Canada for data on how many surgeries, procedures and consultations they've postponed since COV…	20.0	True	full
660530	660530	60446bc1f511ef00388fed41	2021-03-07 05:59:24	[]	[]	Sat Mar 06 15:48:15 +0000 2021	[]	[{"url":"https://t.co/FBNb10DEYw","expanded_url":"https://www.infobae.com/politica/2021/03/06/la-iglesia-critico-a-insfran-no-puede-aceptarse-la-represion-violenta-de-ciudadanos-que-reclaman-por-sus-derechos-humanos-y-sociales/","display_url":"infobae.com/politica/2021/…","indices":[137,160]}]	Nunca los leí criticando a Bulrich o Macri cuando reprimían a balazos. Le hacen el juego "anti Formosa" a Clarín - Nación - Infobae https://t.co/FBNb10DEYw	19667.0	RT @juanKa_molina: Nunca los leí criticando a Bulrich o Macri cuando reprimían a balazos. Le hacen el juego "anti Formosa" a Clarín - Nac…	311.0	True	full
660531	660531	60446bc1f511ef00388fed6d	2021-03-07 05:59:24	[]	[{"url":"https://t.co/AXRsFy8wQN","expanded_url":"https://twitter.com/sivangomez","display_url":"twitter.com/sivangomez","indices":[118,141]}]		[]	[]			@JakeWebber9 please follow erika she loves u sm and its her bday soon, we’re trying to surpise her please kind sir… https://t.co/jj6HFTcN7E	5.0	True	full
660532	660532	60446bc2f511ef00388fed79	2021-03-07 05:59:24	[{"text":"cerveceriaelnogal","indices":[64,82]},{"text":"cerveceríaelnogal","indices":[83,101]},{"text":"fiestas","indices":[102,110]},{"text":"baile","indices":[111,117]},{"text":"hijos","indices":[118,124]},{"text":"reuniones","indices":[125,135]},{"text":"sonido","indices":[136,143]}]	[{"url":"https://t.co/9Z1X4MJEgZ","expanded_url":"https://www.instagram.com/p/CMG012wHdEP/?igshid=1bamkbodt5qth","display_url":"instagram.com/p/CMG012wHdEP/…","indices":[167,190]}]		[]	[]			¿Quién paso por esto y lo aplicó antes de la Pandemia? 😅jajaja #cerveceriaelnogal #cerveceríaelnogal #fiestas… https://t.co/AF3hI2e0x3	3.0	True	full
660533	660533	60446bc2f511ef00388fed7d	2021-03-07 05:59:25	[]	[]	Sat Mar 06 23:45:37 +0000 2021	[]	[{"url":"https://t.co/P1PD9nhohb","expanded_url":"https://radiomitre.cienradios.com/un-subsecretario-de-salud-falsifico-datos-para-vacunar-a-su-hijo-de-24-anos-contra-el-coronavirus/","display_url":"radiomitre.cienradios.com/un-subsecretar…","indices":[143,166]}]	Se siguen robando las vacunas 👉Un subsecretario de Salud falsificó datos para vacunar a su hijo de 24 años contra el coronavirus - Radio Mitre https://t.co/P1PD9nhohb	736543.0	RT @edufeiok: Se siguen robando las vacunas 👉Un subsecretario de Salud falsificó datos para vacunar a su hijo de 24 años contra el coronavi…	675.0	True	full
660534	660534	60446bc2f511ef00388fedb3	2021-03-07 05:59:25	[]	[{"url":"https://t.co/lSl700gt3I","expanded_url":"https://twitter.com/PrinceSobayeni/status/1367871425680400385/video/1","display_url":"twitter.com/PrinceSobayeni…","indices":[216,239]}]		[]	[]			Rowan Human has really hit the ground running in Israel For a midfielder to be consistently scoring goals its amaz… https://t.co/ZxaFqxFWJw	13282.0	True	full
660535	660535	60446bc2f511ef00388fedbb	2021-03-07 05:59:25	[]	[]	Fri Mar 13 09:09:05 +0000 2020	[{"text":"pathology","indices":[14,24]},{"text":"pathobox","indices":[175,184]},{"text":"pathologists","indices":[240,253]}]	[{"url":"https://t.co/OE8L7EobsT","expanded_url":"https://twitter.com/pathobotology/status/1237757282882117635","display_url":"twitter.com/pathobotology/…","indices":[255,278]}]	Want to share #pathology cases but need a handy way to take a photo from your phone?🧐 Want to show the whole room your case on an iPad &amp; annotate?👩‍⚕️👨‍⚕️😂 Ask for a free #pathobox! Please RT! This is one way we'd like to give back to #pathologists💜 https://t.co/OE8L7EobsT https://t.co/E9zg01DABE	607.0	RT @pathobotology: Want to share #pathology cases but need a handy way to take a photo from your phone?🧐 Want to show the whole room your c…	152.0	True	full
660536	660536	60446bc3f511ef00388fedeb	2021-03-07 05:59:26	[]	[]	Sat Mar 06 21:27:53 +0000 2021	[]	[{"url":"https://t.co/oaiXcz9C0m","expanded_url":"https://www.onthebanks.com/2021/3/6/22317058/rutgers-perfectly-imperfect-big-ten-basketball-steve-pikiell-jacob-young-geo-baker-ncaa-tournament?utm_campaign=aaron_breitman&utm_content=chorus&utm_medium=social&utm_source=twitter","display_url":"onthebanks.com/2021/3/6/22317…","indices":[129,152]}]	After coming through when it mattered most, this Rutgers team proved it is perfectly imperfect and cemented its legacy forever. https://t.co/oaiXcz9C0m	2476.0	RT @aaron_breitman: After coming through when it mattered most, this Rutgers team proved it is perfectly imperfect and cemented its legacy…	44.0	True	full
660537	660537	60446bc3f511ef00388fedef	2021-03-07 05:59:26	[]	[]	Sun Mar 07 05:56:20 +0000 2021	[{"text":"SismosColombiaSGC","indices":[0,18]}]	[{"url":"https://t.co/h4VVP0556L","expanded_url":"https://www.sgc.gov.co/sismos","display_url":"sgc.gov.co/sismos","indices":[205,228]}]	#SismosColombiaSGC Evento Sísmico - Boletín Actualizado 1, 2021-03-07, 00:15 hora local. Magnitud 2.2, Profundidad 4 km, Ibagué - Tolima, Colombia - Área de Influencia Volcán Cerro Machín Más información: https://t.co/h4VVP0556L https://t.co/mxyjqztQHH	352365.0	RT @sgcol: #SismosColombiaSGC Evento Sísmico - Boletín Actualizado 1, 2021-03-07, 00:15 hora local. Magnitud 2.2, Profundidad 4 km, Ibagué…	85.0	True	full
660538	660538	60446bc3f511ef00388fedf3	2021-03-07 05:59:26	[]	[]	Sun Mar 07 05:45:32 +0000 2021	[]	[{"url":"https://t.co/Pi9AFheNgF","expanded_url":"https://docs.google.com/forms/u/0/d/e/1FAIpQLSfWZjwaIlqXEbDRQRZqOaRGopYSMz9zeXIK2F2f-oDTedQlTA/formResponse","display_url":"docs.google.com/forms/u/0/d/e/…","indices":[165,188]}]	‼️Petition to Governor Ned Lamont‼️ 👉5 reasons to VETO the bills to eliminate the religious vaccine exemption ✅ SIGN &amp; SHARE with EVERYONE in CT &amp; World! https://t.co/Pi9AFheNgF	901.0	RT @DianaPrinceTL: ‼️Petition to Governor Ned Lamont‼️ 👉5 reasons to VETO the bills to eliminate the religious vaccine exemption ✅ SIGN &amp;…	301.0	True	full
660539	660539	60446bc3f511ef00388fee01	2021-03-07 05:59:26	[]	[]	Fri Mar 05 03:41:14 +0000 2021	[]	[{"url":"https://t.co/q0W32oqctu","expanded_url":"https://caitlinjohnstone.substack.com/p/all-of-humanitys-problems-are-caused","display_url":"caitlinjohnstone.substack.com/p/all-of-human…","indices":[173,196]}]	All Of Humanity's Problems Are Caused By A Lack Of Awareness Sometimes I like to just get really direct and write about our actual dilemma and its actual solution head-on. https://t.co/q0W32oqctu	82996.0	RT @caitoz: All Of Humanity's Problems Are Caused By A Lack Of Awareness Sometimes I like to just get really direct and write about our ac…	305.0	True	full
660540	660540	60446bc4f511ef00388fee13	2021-03-07 05:59:26	[{"text":"AIMN","indices":[6,11]},{"text":"Mainstream","indices":[228,239]}]	[{"url":"https://t.co/1jbeDLP4Lz","expanded_url":"https://theaimn.com/the-beauty-of-aimn/","display_url":"theaimn.com/the-beauty-of-…","indices":[248,271]}]		[]	[]			While #AIMN might carry strong critical analysis of political happenings etc, its articles are not hate-driven or m… https://t.co/ohQPcpiGDq	3843.0	True	full
660541	660541	60446bc4f511ef00388fee15	2021-03-07 05:59:26	[]	[]	Sat Mar 06 12:25:56 +0000 2021	[]	[{"url":"https://t.co/KFMbG3bcVw","expanded_url":"https://www.wsj.com/articles/vindication-for-ron-desantis-11614986751","display_url":"wsj.com/articles/vindi…","indices":[192,215]}]	Florida Gov. Ron DeSantis was vilified for rejecting harsh lockdowns. But Florida’s Covid-19 numbers are better than California’s or New York’s, and its economy thrives, writes @AllysiaFinley https://t.co/KFMbG3bcVw	1161329.0	RT @brithume: Florida Gov. Ron DeSantis was vilified for rejecting harsh lockdowns. But Florida’s Covid-19 numbers are better than Californ…	1673.0	True	full
660542	660542	60446bc4f511ef00388fee3d	2021-03-07 05:59:27	[]	[]	Sun Mar 07 00:22:08 +0000 2021	[{"text":"WhatsHappeningInMyanmar","indices":[132,156]}]	[{"url":"https://t.co/qUCRuewXGq","expanded_url":"https://www.reuters.com/article/us-myanmar-politics-lobbyist-idUSKBN2AY0K0","display_url":"reuters.com/article/us-mya…","indices":[157,180]}]	Jaw dropping and really absurd. This PR firm must think everyone else is really naive or only cares about its fees - probably both. #WhatsHappeningInMyanmar https://t.co/qUCRuewXGq	7416.0	RT @PillaiPriy: Jaw dropping and really absurd. This PR firm must think everyone else is really naive or only cares about its fees - probab…	137.0	True	full
660543	660543	60446bc4f511ef00388fee45	2021-03-07 05:59:27	[]	[]	Sat Mar 06 15:13:37 +0000 2021	[]	[{"url":"https://t.co/oDwBpbGnV2","expanded_url":"https://nyti.ms/3c8oMZJ","display_url":"nyti.ms/3c8oMZJ","indices":[154,177]}]	Ivermectin, a popular but unproven treatment for Covid-19, does not speed recovery in those who have a mild version of the disease, a new trial has found https://t.co/oDwBpbGnV2	1173636.0	RT @NYTScience: Ivermectin, a popular but unproven treatment for Covid-19, does not speed recovery in those who have a mild version of the…	124.0	True	full
660544	660544	60446bc4f511ef00388fee47	2021-03-07 05:59:27	[]	[]	Sun Mar 07 05:58:12 +0000 2021	[]	[{"url":"https://t.co/KTSKlU4sBC","expanded_url":"https://ktla.com/news/local-news/los-angeles-county-exceeds-22000-coronavirus-deaths/","display_url":"ktla.com/news/local-new…","indices":[118,141]}]	More than 22,000 Los Angeles County residents have now died from COVID-19, public health officials announced Saturday https://t.co/KTSKlU4sBC	839748.0	RT @KTLA: More than 22,000 Los Angeles County residents have now died from COVID-19, public health officials announced Saturday https://t.c…	1131.0	True	full
660545	660545	60446bc4f511ef00388fee53	2021-03-07 05:59:27	[]	[]	Sat Mar 06 14:27:32 +0000 2021	[]	[{"url":"https://t.co/QEbjR25PnY","expanded_url":"https://twitter.com/mearest/status/1368195927056539648","display_url":"twitter.com/mearest/status…","indices":[278,301]}]	Yale Law professor retweets insane commentary that Chicago's armed youth carjacking epidemic is a mirage: Kids are simply "less experienced driving different models of cars," so they're arrested more frequently for carjacking The reformers' heads are spinning @Rafa_Mangual https://t.co/QEbjR25PnY	427.0	RT @enrique_pause: Yale Law professor retweets insane commentary that Chicago's armed youth carjacking epidemic is a mirage: Kids are sim…	645.0	True	full
660546	660546	60446bc4f511ef00388fee59	2021-03-07 05:59:27	[]	[]	Sat Mar 06 17:28:59 +0000 2021	[]	[{"url":"https://t.co/Nn8rnVXgef","expanded_url":"https://www.vox.com/2021/1/6/22215728/senate-anti-democratic-one-number-raphael-warnock-jon-ossoff-georgia-runoffs","display_url":"vox.com/2021/1/6/22215…","indices":[139,162]}]	For the record, the senators who voted for the Covid relief bill represent 41,915,580 more people than the senators who voted against it. https://t.co/Nn8rnVXgef	91777.0	RT @imillhiser: For the record, the senators who voted for the Covid relief bill represent 41,915,580 more people than the senators who vot…	10404.0	True	full
660547	660547	60446bc4f511ef00388fee67	2021-03-07 05:59:27	[]	[]	Sat Mar 06 18:46:00 +0000 2021	[]	[{"url":"https://t.co/vbJN40O4xc","expanded_url":"https://www.rollingstone.com/politics/politics-news/reparations-black-farmers-warnock-covid-relief-package-1136193/","display_url":"rollingstone.com/politics/polit…","indices":[149,172]}]	YES! After DECADES of systematic racism, the Emergency Relief for Farmers of Color Act is included in the next COVID Relief Package. This is change! https://t.co/vbJN40O4xc	714830.0	RT @AttorneyCrump: YES! After DECADES of systematic racism, the Emergency Relief for Farmers of Color Act is included in the next COVID Rel…	41.0	True	full
660548	660548	60446bc5f511ef00388feeaf	2021-03-07 05:59:28	[{"text":"COVAX","indices":[0,6]},{"text":"COVID19","indices":[63,71]},{"text":"vaccines","indices":[72,81]},{"text":"WHO","indices":[99,103]}]	[{"url":"https://t.co/OgZyPW7amZ","expanded_url":"https://peoplesdaily.pdnews.cn/world/covax-delivers-over-20-mln-doses-of-covid-19-vaccines-to-20-countries-who-200869.html","display_url":"peoplesdaily.pdnews.cn/world/covax-de…","indices":[104,127]}]		[]	[]			#COVAX in action: it has so far delivered over 20 mln doses of #COVID19 #vaccines to 20 countries: #WHO… https://t.co/W9lj1S8Rbp	17027.0	True	full
660549	660549	60446bc5f511ef00388feeb5	2021-03-07 05:59:28	[]	[]	Sun Mar 07 04:17:05 +0000 2021	[]	[{"url":"https://t.co/p24S5MNbSO","expanded_url":"https://abcn.ws/3ei7Wue","display_url":"abcn.ws/3ei7Wue","indices":[198,221]}]	A software engineer who developed a website to help New Yorkers find available COVID-19 vaccines is using his new platform to speak out against the rise in anti-Asian racism linked to the pandemic. https://t.co/p24S5MNbSO https://t.co/O99Pu4yvS8	16561943.0	RT @ABC: A software engineer who developed a website to help New Yorkers find available COVID-19 vaccines is using his new platform to spea…	2665.0	True	full
660550	660550	60446bc5f511ef00388feebd	2021-03-07 05:59:28	[]	[]	Sun Mar 07 01:16:44 +0000 2021	[]	[{"url":"https://t.co/v0iCdAz7Yl","expanded_url":"https://twitter.com/screw4ve/status/1316088589890056194","display_url":"twitter.com/screw4ve/statu…","indices":[278,301]}]	please please please if you want to support me in any way spread my commissions around. its the only way i can make money during this pandemic because i cant get a job anywhere else. it helps me a lot. im currently redoing my sheets but the prices still stand. rts appreciated https://t.co/v0iCdAz7Yl	10749.0	RT @SCREW4VE: please please please if you want to support me in any way spread my commissions around. its the only way i can make money dur…	25.0	True	full
660551	660551	60446bc6f511ef00388feed1	2021-03-07 05:59:29	[]	[]	Sun Mar 07 05:56:20 +0000 2021	[{"text":"SismosColombiaSGC","indices":[0,18]}]	[{"url":"https://t.co/h4VVP0556L","expanded_url":"https://www.sgc.gov.co/sismos","display_url":"sgc.gov.co/sismos","indices":[205,228]}]	#SismosColombiaSGC Evento Sísmico - Boletín Actualizado 1, 2021-03-07, 00:15 hora local. Magnitud 2.2, Profundidad 4 km, Ibagué - Tolima, Colombia - Área de Influencia Volcán Cerro Machín Más información: https://t.co/h4VVP0556L https://t.co/mxyjqztQHH	352365.0	RT @sgcol: #SismosColombiaSGC Evento Sísmico - Boletín Actualizado 1, 2021-03-07, 00:15 hora local. Magnitud 2.2, Profundidad 4 km, Ibagué…	116.0	True	full
660552	660552	60446bc6f511ef00388feedb	2021-03-07 05:59:29	[]	[]	Sun Mar 07 05:55:38 +0000 2021	[]	[{"url":"https://t.co/f8BDlcR5Vy","expanded_url":"https://twitter.com/Jessie20489613/status/1368042653217157120","display_url":"twitter.com/Jessie20489613…","indices":[140,163]}]	This was always about the vaccine. Always. Questions is: why? I say it's mass genocide, and it will be all labelled as "natural causes." https://t.co/f8BDlcR5Vy	250.0	RT @PalAmGroyper: This was always about the vaccine. Always. Questions is: why? I say it's mass genocide, and it will be all labelled as…	15712.0	True	full
660553	660553	60446bc6f511ef00388feeef	2021-03-07 05:59:29	[]	[]	Sun Mar 07 05:56:20 +0000 2021	[{"text":"SismosColombiaSGC","indices":[0,18]}]	[{"url":"https://t.co/h4VVP0556L","expanded_url":"https://www.sgc.gov.co/sismos","display_url":"sgc.gov.co/sismos","indices":[205,228]}]	#SismosColombiaSGC Evento Sísmico - Boletín Actualizado 1, 2021-03-07, 00:15 hora local. Magnitud 2.2, Profundidad 4 km, Ibagué - Tolima, Colombia - Área de Influencia Volcán Cerro Machín Más información: https://t.co/h4VVP0556L https://t.co/mxyjqztQHH	352365.0	RT @sgcol: #SismosColombiaSGC Evento Sísmico - Boletín Actualizado 1, 2021-03-07, 00:15 hora local. Magnitud 2.2, Profundidad 4 km, Ibagué…	504.0	True	full
660554	660554	60446bc6f511ef00388feef1	2021-03-07 05:59:29	[]	[]	Sun Mar 07 00:59:51 +0000 2021	[]	[{"url":"https://t.co/yDBKeKKyzz","expanded_url":"https://alesilvaoficial.com.br/2021/01/16/alesilva-confira-todos-os-valores-que-o-governo-federal-ja-enviou-para-cada-municipio-mineiro-para-o-combate-da-covid-19/","display_url":"alesilvaoficial.com.br/2021/01/16/ale…","indices":[177,200]}]	Que tal o STF dar 48 horas para os prefeitos e governadores explicarem o que fizeram com o dinheiro da COVID-19? Para saber o cada município recebeu em Minas Gerais, acesse: https://t.co/yDBKeKKyzz	135605.0	RT @alesilva_38: Que tal o STF dar 48 horas para os prefeitos e governadores explicarem o que fizeram com o dinheiro da COVID-19? Para sab…	2677.0	True	full
660555	660555	60446bc6f511ef00388feef7	2021-03-07 05:59:29	[{"text":"vegas","indices":[208,214]},{"text":"vegasgoldenknights","indices":[215,234]},{"text":"VegasBorn","indices":[235,245]},{"text":"NHL","indices":[246,250]},{"text":"COVID19","indices":[251,259]}]	[{"url":"https://t.co/2FpKFdWHgU","expanded_url":"https://lvsportsbiz.com/2021/03/06/golden-knights-find-new-lodging-in-san-jose-after-fairmont-in-downtown-sj-declares-bankruptcy/","display_url":"lvsportsbiz.com/2021/03/06/gol…","indices":[123,146]}]		[]	[]			It's a final from San Jose: Golden Knights 4 San Jose 0 VGK is 16-4-1 Fleury's league-leading fourth shutout; 65th… https://t.co/crSUqBwdNf	3288.0	True	full
660556	660556	60446bc6f511ef00388fef03	2021-03-07 05:59:29	[]	[]	Sat Mar 06 11:00:13 +0000 2021	[]	[{"url":"https://t.co/IWMXC3qjvl","expanded_url":"https://www.bbc.co.uk/news/uk-wales-politics-56280588","display_url":"bbc.co.uk/news/uk-wales-…","indices":[256,279]}]	"Britain isn't working for us anymore - the Britain of my parents' generation, a brave and hopeful place, no longer exists," Mr Price told party activists. "It has been erased and, in its place, we have the moral vacuum that is Westminster." You yes yet? https://t.co/IWMXC3qjvl	47428.0	RT @YesCymru: "Britain isn't working for us anymore - the Britain of my parents' generation, a brave and hopeful place, no longer exists,"…	165.0	True	full
660557	660557	60446bc6f511ef00388fef0b	2021-03-07 05:59:29	[]	[]	Sun Mar 07 04:10:00 +0000 2021	[]	[{"url":"https://t.co/mcy4sNaAik","expanded_url":"https://www.stripes.com/news/europe/not-to-be-sniffed-at-agony-of-post-covid-19-loss-of-smell-1.663278","display_url":"stripes.com/news/europe/no…","indices":[244,267]}]	A year into the coronavirus pandemic, doctors and researchers are still striving to better understand and treat the accompanying epidemic of COVID-19-related anosmia — loss of smell — draining much of the joy of life from an increasing number. https://t.co/mcy4sNaAik	251081.0	RT @starsandstripes: A year into the coronavirus pandemic, doctors and researchers are still striving to better understand and treat the ac…	737.0	True	full
660558	660558	60446bc7f511ef00388fef1b	2021-03-07 05:59:29	[]	[]	Sat Mar 06 17:28:59 +0000 2021	[]	[{"url":"https://t.co/Nn8rnVXgef","expanded_url":"https://www.vox.com/2021/1/6/22215728/senate-anti-democratic-one-number-raphael-warnock-jon-ossoff-georgia-runoffs","display_url":"vox.com/2021/1/6/22215…","indices":[139,162]}]	For the record, the senators who voted for the Covid relief bill represent 41,915,580 more people than the senators who voted against it. https://t.co/Nn8rnVXgef	91777.0	RT @imillhiser: For the record, the senators who voted for the Covid relief bill represent 41,915,580 more people than the senators who vot…	111.0	True	full
660559	660559	60446bc7f511ef00388fef45	2021-03-07 05:59:30	[]	[{"url":"https://t.co/TZ5OIk7ONX","expanded_url":"https://youtu.be/2uTO7q92qTk","display_url":"youtu.be/2uTO7q92qTk","indices":[65,88]}]		[]	[]			A Special Message From Bishop Toups: Updating Covid-19 Protocols https://t.co/TZ5OIk7ONX a través de @YouTube A bl… https://t.co/8uukzYtqeI	166.0	True	full
660560	660560	60446bc7f511ef00388fef47	2021-03-07 05:59:30	[]	[]	Sat Mar 06 17:28:59 +0000 2021	[]	[{"url":"https://t.co/Nn8rnVXgef","expanded_url":"https://www.vox.com/2021/1/6/22215728/senate-anti-democratic-one-number-raphael-warnock-jon-ossoff-georgia-runoffs","display_url":"vox.com/2021/1/6/22215…","indices":[139,162]}]	For the record, the senators who voted for the Covid relief bill represent 41,915,580 more people than the senators who voted against it. https://t.co/Nn8rnVXgef	91774.0	RT @imillhiser: For the record, the senators who voted for the Covid relief bill represent 41,915,580 more people than the senators who vot…	116.0	True	full
660561	660561	60446bc7f511ef00388fef4f	2021-03-07 05:59:30	[]	[{"url":"https://t.co/d0NikzYDZE","expanded_url":"https://www.ft.com/content/1e9682cf-4e04-4599-9f9d-36bdf28a06df","display_url":"ft.com/content/1e9682…","indices":[173,196]}]		[]	[]			New UK fintech visa will struggle to attract specialists, experts warn. The last one, the “innovator” visa attract… https://t.co/lfiDtsrBIM	3949.0	True	full
660562	660562	60446bc7f511ef00388fef5d	2021-03-07 05:59:30	[]	[]	Sun Mar 07 00:41:26 +0000 2021	[]	[{"url":"https://t.co/Brwo6XdC5E","expanded_url":"https://youtu.be/FCUk7rIBBAE","display_url":"youtu.be/FCUk7rIBBAE","indices":[237,260]}]	“JORO” returns to France’s Top Music Videos (weekly) chart on Youtube at #94 with 266K views for its eighth week 🇫🇷 Week 1: #100, 276K views 2: #94, 280K 3: #91, 352K 4: #85, 272K 5: #93, 273K 6: #97, 273K 7: #97, 264K 8: #94, 266K https://t.co/Brwo6XdC5E	345885.0	RT @WizkidSource: “JORO” returns to France’s Top Music Videos (weekly) chart on Youtube at #94 with 266K views for its eighth week 🇫🇷 Week…	1944.0	True	full
660563	660563	60446bc8f511ef00388fef79	2021-03-07 05:59:30	[{"text":"AntigenTest","indices":[0,12]},{"text":"ANTIGEN","indices":[13,21]},{"text":"RapidTest","indices":[22,32]},{"text":"Covid19","indices":[93,101]},{"text":"Covid19","indices":[157,165]}]	[{"url":"https://t.co/6ZjlmcOZI3","expanded_url":"https://twitter.com/LuckyCharmMe/status/1368430140116635649","display_url":"twitter.com/LuckyCharmMe/s…","indices":[256,279]}]		[]	[]			#AntigenTest #ANTIGEN #RapidTest gives WRONG result,if TOO FEW virus in Ur body! If POSITIVE=#Covid19!But if NEGATI… https://t.co/tXwVuMPSUL	9.0	True	full
660564	660564	60446bc8f511ef00388fef89	2021-03-07 05:59:31	[]	[]	Sun Jan 24 20:21:48 +0000 2021	[]	[{"url":"https://t.co/WKtnBjf9Ci","expanded_url":"https://onlyfans.com/yourplaybunnyy","display_url":"onlyfans.com/yourplaybunnyy","indices":[133,156]}]	old high school secret admirer finally gets a link with yourplaybunny 🐰 Watch Full 15 MINUTES: $5 ONLYFANS: https://t.co/WKtnBjf9Ci Snap: YOURPLAYBUNNY https://t.co/oaja5r30sR	13114.0	RT @YOURPLAYBUNNYY1: old high school secret admirer finally gets a link with yourplaybunny 🐰 Watch Full 15 MINUTES:…	1.0	True	full
660565	660565	60446bc8f511ef00388fef97	2021-03-07 05:59:31	[]	[]	Sun Mar 07 02:00:01 +0000 2021	[]	[{"url":"https://t.co/nF99va8Un2","expanded_url":"https://www.sinembargo.mx/06-03-2021/3947612","display_url":"sinembargo.mx/06-03-2021/394…","indices":[97,120]}]	Banco Azteca gana millones con el dinero público para los pobres y sus datos personales: Proceso https://t.co/nF99va8Un2 https://t.co/gpMUk7QvjQ	1532521.0	RT @SinEmbargoMX: Banco Azteca gana millones con el dinero público para los pobres y sus datos personales: Proceso https://t.co/nF99va8Un2…	1458.0	True	full
660566	660566	60446bc8f511ef00388fefa1	2021-03-07 05:59:31	[]	[]	Sat Mar 06 00:04:28 +0000 2021	[{"text":"RetweeetPlease","indices":[236,251]}]	[{"url":"https://t.co/lF3IqzbWXZ","expanded_url":"https://gofund.me/1eed5c7b","display_url":"gofund.me/1eed5c7b","indices":[253,276]}]	Bonjour la TL ! Je lance une vente par fundraising de 5000 exemplaires de mon livre à 15$ l’unité. Le bénéfice me permettra de financer mes études et les livres distribués dans toutes les bibliothèques de la Guinée. Merci de m’aider ! #RetweeetPlease https://t.co/lF3IqzbWXZ	2164.0	RT @amasada2: Bonjour la TL ! Je lance une vente par fundraising de 5000 exemplaires de mon livre à 15$ l’unité. Le bénéfice me permettra…	161.0	True	full
660567	660567	60446bc8f511ef00388fefaf	2021-03-07 05:59:31	[]	[{"url":"https://t.co/kB30Mdusg0","expanded_url":"https://www.youtube.com/watch?v=Wh1VU-_OF98","display_url":"youtube.com/watch?v=Wh1VU-…","indices":[293,316]}]		[]	[]			@Philosophi_Cat The USA parallels Rome before its collapse. Evil &amp; corrupt politicians, a degenerate ruling class,… https://t.co/BE2oluDxQ2	944.0	True	full
660568	660568	60446bc9f511ef00388fefc1	2021-03-07 05:59:31	[]	[]	Sun Mar 07 05:34:22 +0000 2021	[]	[{"url":"https://t.co/vbG0l1VHgb","expanded_url":"https://bit.ly/30kc8Br","display_url":"bit.ly/30kc8Br","indices":[216,239]}]	[Opinión] “Fe y Alegría nació en Venezuela hace 66 años y se ha extendido a 22 países. Sigue con mucha vida. ¿Cuáles son algunas de sus claves que expliquen la vitalidad, la energía a lo largo de más de 6 décadas?”: https://t.co/vbG0l1VHgb. Por @luisaconpaz. https://t.co/mioFFOfctL	176681.0	RT @CorreodelCaroni: [Opinión] “Fe y Alegría nació en Venezuela hace 66 años y se ha extendido a 22 países. Sigue con mucha vida. ¿Cuáles s…	1529.0	True	full
660569	660569	60446bc9f511ef00388fefc3	2021-03-07 05:59:31	[]	[]	Sat Mar 06 17:24:00 +0000 2021	[{"text":"Farc","indices":[123,128]}]	[{"url":"https://t.co/Bzyfoc3fgy","expanded_url":"https://www.eltiempo.com/justicia/jep-colombia/caso-de-secuestro-jep-ganaderos-de-fundagan-piden-ser-acreditados-como-victima-de-las-farc-570998?utm_medium=Social&utm_source=Twitter#Echobox=1614886274","display_url":"eltiempo.com/justicia/jep-c…","indices":[167,190]}]	Buscamos justicia para miles de familias ganaderas que fueron objeto de violencia y abuso por parte de la guerrilla de las #Farc . Sus casos no pueden quedar impunes. https://t.co/Bzyfoc3fgy	106599.0	RT @jflafaurie: Buscamos justicia para miles de familias ganaderas que fueron objeto de violencia y abuso por parte de la guerrilla de las…	32.0	True	full
660570	660570	60446bc9f511ef00388fefd1	2021-03-07 05:59:32	[]	[]	Sun Mar 07 05:56:33 +0000 2021	[]	[{"url":"https://t.co/qW9bJYLsg1","expanded_url":"http://dlvr.it/Rv78DK","display_url":"dlvr.it/Rv78DK","indices":[223,246]}]	Virus hospital resumes normal service in Moscow - AP Archive: (1 Mar 2021) A hospital in Moscow reopened part of its units on Monday, a year after it was adapted to treat new coronavirus patients. City Clinical Hospital... https://t.co/qW9bJYLsg1 https://t.co/w9ehruooee	20020.0	RT @Network_Easy: Virus hospital resumes normal service in Moscow - AP Archive: (1 Mar 2021) A hospital in Moscow reopened part of its unit…	1186.0	True	full
660571	660571	60446bc9f511ef00388fefe1	2021-03-07 05:59:32	[]	[]	Sun Mar 07 05:56:34 +0000 2021	[]	[{"url":"https://t.co/9jvec3e6Bl","expanded_url":"http://dlvr.it/Rv78DS","display_url":"dlvr.it/Rv78DS","indices":[238,261]}]	Moderna Announces Supply Agreement to Provide 13 Million Doses of COVID-19 Vaccine Moderna to the Philippines - Business Wire: Moderna announces supply agreement to provide 13 million doses of COVID-19 Vaccine Moderna to the Philippines. https://t.co/9jvec3e6Bl	20020.0	RT @Network_Easy: Moderna Announces Supply Agreement to Provide 13 Million Doses of COVID-19 Vaccine Moderna to the Philippines - Business…	1186.0	True	full
660572	660572	60446bc9f511ef00388feff3	2021-03-07 05:59:32	[]	[]	Sat Mar 06 16:52:18 +0000 2021	[]	[{"url":"https://t.co/YMt6mpvmjG","expanded_url":"https://es.statista.com/grafico/24196/numero-de-paises-que-administran-las-vacunas-contra-la-covid-19/","display_url":"es.statista.com/grafico/24196/…","indices":[251,274]}]	La vacuna Pfizer/BioNTech la usa 61 países. Las chinas de Sinopharm se usa en solo 6 países, entre ellos Perú. Es completamente falso que la vacuna china "sea una de las más utilizadas a nivel mundial" como miente descaradamente @VBermudezV. Link: https://t.co/YMt6mpvmjG https://t.co/y8PAVBwc5e	5034.0	RT @JTCmonag: La vacuna Pfizer/BioNTech la usa 61 países. Las chinas de Sinopharm se usa en solo 6 países, entre ellos Perú. Es completame…	460.0	True	full
660573	660573	60446bc9f511ef00388fefff	2021-03-07 05:59:32	[]	[]	Sat Mar 06 15:55:50 +0000 2021	[]	[{"url":"https://t.co/faTNm2UGW7","expanded_url":"https://www.lefigaro.fr/actualite-france/covid-19-a-paris-les-quais-de-seine-evacues-par-la-police-pour-non-respect-des-mesures-sanitaires-20210306?utm_source=app&utm_medium=sms&utm_campaign=fr.playsoft.lefigarov3","display_url":"lefigaro.fr/actualite-fran…","indices":[251,274]}]	Pendant qu'une extrême violence s'installe dans certains quartiers, on invente dans d'autres la police des gestes barrières, de la flânerie, de la plage. Emeutes urbaines et rodomontades préfectorales : deux faces d'une inquiétante faiblesse d'Etat. https://t.co/faTNm2UGW7	21850.0	RT @vtremolet: Pendant qu'une extrême violence s'installe dans certains quartiers, on invente dans d'autres la police des gestes barrières,…	6582.0	True	full
[truncated: 131,425 more rows]
