# Supplementary material for: Low credibility URL sharing on Twitter during reporting linking rare blood clots with the Oxford/AstraZeneca COVID-19 vaccine
Source: PLoS One. 2024 Jan 19;19(1):e0296444. doi: 10.1371/journal.pone.0296444 (PMC10798519; doi:10.1371/journal.pone.0296444)
Supplement: S7 File — (CSV) [file pone.0296444.s009.csv]

	Unnamed: 0	_id	created_at	extended_tweet.entities.hashtags	URL	retweeted_status.created_at	retweeted_status.extended_tweet.entities.hashtags	RTURL	retweeted_status.extended_tweet.full_text	retweeted_status.user.followers_count	text	user.followers_count	indicator	origin
792000	792000	60454d8854784b0038cd6b7b	2021-03-07 22:02:43	[]	[]	Sun Mar 07 02:45:33 +0000 2021	[]	[{"url":"https://t.co/fevUZGsar0","expanded_url":"https://www.youtube.com/watch?v=ja1ktMiiIG0","display_url":"youtube.com/watch?v=ja1ktM…","indices":[248,271]}]	Lo que el Papa está haciendo, como artífice de paz, es digno de admirarse y difundirse. Pocos líderes religiosos serían capaces de promover la paz entre las religiones, como el Papa lo ha hecho. Oremos por él y por los frutos de sus esfuerzos. https://t.co/fevUZGsar0	1067.0	RT @monshectorperez: Lo que el Papa está haciendo, como artífice de paz, es digno de admirarse y difundirse. Pocos líderes religiosos sería…	697.0	True	full
792001	792001	60454d8854784b0038cd6b91	2021-03-07 22:02:43	[]	[]	Sun Mar 07 21:27:15 +0000 2021	[]	[{"url":"https://t.co/I9Kep4a6Z6","expanded_url":"https://jonathanturley.org/2021/03/07/british-court-rules-against-the-press-in-lawsuit-by-meghan-the-duchess-of-sussex/","display_url":"jonathanturley.org/2021/03/07/bri…","indices":[257,280]}]	The ruling is a blow to the media in reporting newsworthy material that is acquired from sources, even if legal or protected in the United States. For a couple that emphasizes its good works, the free press does not appear to be one of those worthy causes. https://t.co/I9Kep4a6Z6	204512.0	RT @JonathanTurley: The ruling is a blow to the media in reporting newsworthy material that is acquired from sources, even if legal or prot…	1697.0	True	full
792002	792002	60454d8854784b0038cd6b95	2021-03-07 22:02:43	[]	[]	Sun Mar 07 21:35:28 +0000 2021	[]	[{"url":"https://t.co/3DY4DrCiB6","expanded_url":"https://twitter.com/GovRonDeSantis/status/1368672091751542786","display_url":"twitter.com/GovRonDeSantis…","indices":[274,297]}]	It's back to normal in Florida (among a growing list of other states). If you're still wearing a mask and being denied a normal life, it's because you're being cheated. We could end all lockdowns and mask mandates and be totally fine. Florida proves it and Texas will too. https://t.co/3DY4DrCiB6	7398.0	RT @Milhouse_Van_Ho: It's back to normal in Florida (among a growing list of other states). If you're still wearing a mask and being denied…	476.0	True	full
792003	792003	60454d8854784b0038cd6ba7	2021-03-07 22:02:43	[]	[]	Sun Mar 07 21:46:42 +0000 2021	[]	[{"url":"https://t.co/ksj71sl8HJ","expanded_url":"https://www.peachybat.fun/","display_url":"peachybat.fun","indices":[110,133]}]	To celebrate vancoufur, use VFUR21 and get 15% off in my shop!!! Plus All peachy mail is going out tomorrow 💙 https://t.co/ksj71sl8HJ https://t.co/sD3BS0Dcy5	4206.0	RT @peachybattybutt: To celebrate vancoufur, use VFUR21 and get 15% off in my shop!!! Plus All peachy mail is going out tomorrow 💙 https://…	517.0	True	full
792004	792004	60454d8854784b0038cd6bb7	2021-03-07 22:02:43	[]	[]	Sat May 25 07:33:08 +0000 2019	[{"text":"Citando","indices":[14,22]},{"text":"CasaLettori","indices":[201,213]},{"text":"PensieriSpettinati","indices":[256,275]}]	[{"url":"https://t.co/5EwxutRMGD","expanded_url":"https://youtu.be/VSKWIvQDYjc","display_url":"youtu.be/VSKWIvQDYjc","indices":[231,254]}]	@CasaLettori #Citando "El ventilador de frente, orgulloso la refresca Siento envidia como el aire la despeina Y sus labios casi rojos me van llenando de antojos Y el delirio de poder estar con ella" #CasaLettori Polo Montañez https://t.co/5EwxutRMGD #PensieriSpettinati	581.0	RT @danise_antonio: @CasaLettori #Citando "El ventilador de frente, orgulloso la refresca Siento envidia como el aire la despeina Y sus la…	349.0	True	full
792005	792005	60454d8854784b0038cd6bbd	2021-03-07 22:02:43	[]	[]	Sun Mar 07 21:19:33 +0000 2021	[{"text":"Iran","indices":[129,134]},{"text":"ChooseToChallenge","indices":[182,200]},{"text":"IStandWithMaryamRajavi","indices":[201,224]},{"text":"IWD2021","indices":[225,233]}]	[{"url":"https://t.co/isP8GhC9FM","expanded_url":"https://twitter.com/i/broadcasts/1vAxRwbEzXgKl","display_url":"twitter.com/i/broadcasts/1…","indices":[158,181]}]	Our group member @ghazal844 joins the challenge to be the voice of the brave women in the forefront of protests and uprisings in #Iran. Join us on March 8th! https://t.co/isP8GhC9FM #ChooseToChallenge #IStandWithMaryamRajavi #IWD2021	250.0	RT @GiovaniIraniani: Our group member @ghazal844 joins the challenge to be the voice of the brave women in the forefront of protests and up…	581.0	True	full
792006	792006	60454d8854784b0038cd6bbf	2021-03-07 22:02:43	[]	[]	Sun Mar 07 18:00:02 +0000 2021	[]	[{"url":"https://t.co/Sef3GbGJSg","expanded_url":"https://wb.md/3kLaWjV","display_url":"wb.md/3kLaWjV","indices":[163,186]}]	If your glasses fog up while wearing a mask, you're not alone. While there's no perfect solution to fix it, there are some things you can try to minimize the fog. https://t.co/Sef3GbGJSg https://t.co/TXvzLMFA2x	3153662.0	RT @WebMD: If your glasses fog up while wearing a mask, you're not alone. While there's no perfect solution to fix it, there are some thing…	318.0	True	full
792007	792007	60454d8954784b0038cd6bc3	2021-03-07 22:02:43	[]	[]	Sun Mar 07 14:23:55 +0000 2021	[{"text":"justanxiousteenthings","indices":[133,155]}]	[{"url":"https://t.co/i7Uic9cE1v","expanded_url":"https://youtu.be/7ysBDkp-gC0","display_url":"youtu.be/7ysBDkp-gC0","indices":[212,235]}]	hey i just made this song/music vid I made when i was 16 public on youtube again 🦥 its called July and i dunno why I made it private #justanxiousteenthings i now think its a really nice song. anyway here it is.. https://t.co/i7Uic9cE1v	10447.0	RT @WillJosephCook: hey i just made this song/music vid I made when i was 16 public on youtube again 🦥 its called July and i dunno why I ma…	53.0	True	full
792008	792008	60454d8954784b0038cd6be3	2021-03-07 22:02:43	[]	[]	Tue Mar 17 18:38:53 +0000 2020	[]	[{"url":"https://t.co/49VvZZtZ4i","expanded_url":"https://www.youtube.com/watch?v=p_AyuhbnPOI&t","display_url":"youtube.com/watch?v=p_Ayuh…","indices":[186,209]}]	Vídeo del Dr. Wolfgang Wodarg (epidemiólogo y ex presidente de la Comisión de la Salud del Consejo de Europa) hablando sobre el coronavirus y el pánico que se ha creado a nivel mundial: https://t.co/49VvZZtZ4i	1052.0	RT @gente_news: Vídeo del Dr. Wolfgang Wodarg (epidemiólogo y ex presidente de la Comisión de la Salud del Consejo de Europa) hablando sobr…	140.0	True	full
792009	792009	60454d8954784b0038cd6be7	2021-03-07 22:02:44	[]	[]	Tue Jan 12 04:52:19 +0000 2021	[{"text":"RealityDudes","indices":[0,13]}]	[{"url":"https://t.co/PJhHwirrMI","expanded_url":"https://landing.realitydudesnetwork.com/?ats=eyJhIjoyOTY5NjQsImMiOjU5MjEyMjg4LCJuIjoxMywicyI6MTY0LCJlIjo5MDk1LCJwIjoxMX0=","display_url":"landing.realitydudesnetwork.com/?ats=eyJhIjoyO…","indices":[207,230]}]	#RealityDudes is a network of six gay porn sites, each with its own theme. You'll find amateur first timers, guys convinced to go gay-for-pay, wild parties, revenge sex, public sex, and college dorm action. https://t.co/PJhHwirrMI https://t.co/4gCAgYJ99P	546943.0	RT @scallysex: #RealityDudes is a network of six gay porn sites, each with its own theme. You'll find amateur first timers, guys convinced…	99.0	True	full
792010	792010	60454d8954784b0038cd6bed	2021-03-07 22:02:44	[]	[]	Sun Mar 07 19:24:30 +0000 2021	[]	[{"url":"https://t.co/4nRrjQuhqd","expanded_url":"https://www1.folha.uol.com.br/colunas/painel/2021/03/mpf-da-a-entender-que-goias-vai-adotar-cloroquina-mas-secretario-estadual-nega.shtml","display_url":"www1.folha.uol.com.br/colunas/painel…","indices":[227,250]}]	De ⁦@ronaldocaiado⁩ sb tratamento precoce proposto pelo MPF-GO: “É melhor sugerir o uso de chá de raiz de fedegoso. Tem o mesmo efeito no combate à Covid-19 –nenhum–, mas pelo menos não causa esses efeitos colaterais graves”. https://t.co/4nRrjQuhqd	18171.0	RT @Cileidealves: De ⁦@ronaldocaiado⁩ sb tratamento precoce proposto pelo MPF-GO: “É melhor sugerir o uso de chá de raiz de fedegoso. Tem o…	14721.0	True	full
792011	792011	60454d8954784b0038cd6c03	2021-03-07 22:02:44	[]	[]	Sat Mar 06 07:36:17 +0000 2021	[]	[{"url":"https://t.co/ZI48V7MLtQ","expanded_url":"https://onlyfans.com/come.get.lunch.69","display_url":"onlyfans.com/come.get.lunch…","indices":[125,148]}]	@OnlyFansNewBie Come and join my onlyfans im a freak with out borders 😉 looking for women to join in on fun check me out at https://t.co/ZI48V7MLtQ its only 5.99 and ill make it worth your while 😜 https://t.co/9n5nNh67GK	178.0	RT @lunch_69: @OnlyFansNewBie Come and join my onlyfans im a freak with out borders 😉 looking for women to join in on fun check me out at…	8.0	True	full
792012	792012	60454d8954784b0038cd6c0b	2021-03-07 22:02:44	[]	[]	Sun Mar 07 22:00:31 +0000 2021	[]	[{"url":"https://t.co/qAqcXBpxAK","expanded_url":"https://twitter.com/tiffani/status/1368643215914508288","display_url":"twitter.com/tiffani/status…","indices":[271,294]}]	The reassertion that we should “assume good intent” when experiencing harm at work after months of talking about why that only made things worse was the last straw that led me to quit my job WITHOUT AN OFFER in the middle of a pandemic. Your “good intent” is no excuse. https://t.co/qAqcXBpxAK	3905.0	RT @AishaBlake: The reassertion that we should “assume good intent” when experiencing harm at work after months of talking about why that o…	1618.0	True	full
792013	792013	60454d8954784b0038cd6c0f	2021-03-07 22:02:44	[{"text":"TigrayGenocide","indices":[190,205]},{"text":"MeToo","indices":[217,223]}]	[{"url":"https://t.co/OtY2PxjItb","expanded_url":"https://bit.ly/2OvbONP","display_url":"bit.ly/2OvbONP","indices":[251,274]}]		[]	[]			"One day, Merhawit, 27, counted 15 Eritrean soldiers who took turns sexually assaulting her over eight hours, her c… https://t.co/p8ihyRxFdE	2.0	True	full
792014	792014	60454d8954784b0038cd6c11	2021-03-07 22:02:44	[]	[]	Sun Mar 07 13:25:05 +0000 2021	[]	[{"url":"https://t.co/qzMNyJ5lgt","expanded_url":"https://www.middleeastmonitor.com/20180316-rachel-corrie-remembered-15-years-on/","display_url":"middleeastmonitor.com/20180316-rache…","indices":[243,266]}]	Rachel nació el 10 de abril de 1979 en Olympia, estado de Washington, EEUU. Desde muy niña destacó su liderazgo y sensibilidad por los demás. En un discurso ante su clase dijo: “Mi meta es acabar el hambre para el año 2000”. Pueden verlo acá: https://t.co/qzMNyJ5lgt	9149.0	RT @simangeo: Rachel nació el 10 de abril de 1979 en Olympia, estado de Washington, EEUU. Desde muy niña destacó su liderazgo y sensibilida…	1923.0	True	full
792015	792015	60454d8954784b0038cd6c1b	2021-03-07 22:02:44	[{"text":"Covid19","indices":[0,8]},{"text":"Guatemala","indices":[31,41]},{"text":"Chad","indices":[42,47]},{"text":"Slovakia","indices":[48,57]},{"text":"Australia","indices":[58,68]},{"text":"IvoryCoast","indices":[69,80]}]	[{"url":"https://t.co/r2c6znyH7A","expanded_url":"https://www.trackcorona.live","display_url":"trackcorona.live","indices":[101,124]}]		[]	[]			#Covid19 confirmed cases in: #Guatemala #Chad #Slovakia #Australia #IvoryCoast Data provided by… https://t.co/ZJBgyWMo66	12.0	True	full
792016	792016	60454d8a54784b0038cd6c27	2021-03-07 22:02:44	[]	[]	Sun Mar 07 21:42:28 +0000 2021	[]	[{"url":"https://t.co/HCl4JyUVaQ","expanded_url":"https://www.gofundme.com/f/pay-for-nhs-protest-organisers-10k-fine","display_url":"gofundme.com/f/pay-for-nhs-…","indices":[244,267]}]	I am so angry, and you should be too. My friend Karen, an NHS nurse, has been fined £10000 for organising a socially distanced protest opposing the offensive 1% pay offer. This is an attack on our right to organise. Please help if you can: https://t.co/HCl4JyUVaQ	28662.0	RT @ShellyAsquith: I am so angry, and you should be too. My friend Karen, an NHS nurse, has been fined £10000 for organising a socially di…	3424.0	True	full
792017	792017	60454d8a54784b0038cd6c2d	2021-03-07 22:02:44	[]	[]	Sun Mar 07 05:15:34 +0000 2021	[{"text":"B117","indices":[123,128]},{"text":"B1351","indices":[155,161]},{"text":"P1","indices":[182,185]},{"text":"P2","indices":[202,205]},{"text":"B1429","indices":[226,232]},{"text":"COVID19","indices":[246,254]}]	[{"url":"https://t.co/aF4YxnRc1h","expanded_url":"https://www.medrxiv.org/content/10.1101/2021.02.26.21252227v1","display_url":"medrxiv.org/content/10.110…","indices":[268,291]}]	VARIANTS IN TEXAS—An awful lot of dangerous variants in the Houston metro area. We have the more contagious &amp; severe 🇬🇧#B117, more reinfection prone 🇿🇦#B1351, super contagious 🇧🇷#P1 &amp; worrisome #P2, plus 2 types of CA #B1429 &amp; #1427. #COVID19 @GovAbbott? https://t.co/aF4YxnRc1h https://t.co/MBp1euRCYk	445300.0	RT @DrEricDing: VARIANTS IN TEXAS—An awful lot of dangerous variants in the Houston metro area. We have the more contagious &amp; severe 🇬🇧#B11…	6620.0	True	full
792018	792018	60454d8a54784b0038cd6c3f	2021-03-07 22:02:45	[]	[]	Sat Mar 06 18:00:01 +0000 2021	[{"text":"خذ_الخطوة","indices":[67,77]}]	[{"url":"https://t.co/r4dlExZZwm","expanded_url":"https://msdeservices.psmmc.med.sa/COVID19/COVID/MyAppointments","display_url":"msdeservices.psmmc.med.sa/COVID19/COVID/…","indices":[181,204]}]	فخرنا بالوطن خطوة مهمة, وحتى تستمر لابد من العودة للحياة الطبيعية. #خذ_الخطوة وبادر بحجز موعد لك ولأفراد أسرتك ممن لهم أحقية العلاج بمستشفيات القوات المسلحة من خلال الرابط التالي: https://t.co/r4dlExZZwm https://t.co/lUg2J38aVS	566260.0	RT @modgovksa: فخرنا بالوطن خطوة مهمة, وحتى تستمر لابد من العودة للحياة الطبيعية. #خذ_الخطوة وبادر بحجز موعد لك ولأفراد أسرتك ممن لهم أحقية…	8564.0	True	full
792019	792019	60454d8a54784b0038cd6c41	2021-03-07 22:02:45	[]	[]	Sun Mar 07 21:04:06 +0000 2021	[{"text":"EnVivo","indices":[0,7]}]	[{"url":"https://t.co/1mJBH8GlCl","expanded_url":"https://www.pscp.tv/NicolasMaduro/1nAKELBgWYvxL?t=","display_url":"pscp.tv/NicolasMaduro/…","indices":[134,157]}]	#EnVivo 📹 | Presidente @NicolasMaduro lidera jornada de trabajo para presentar el balance de la lucha contra la pandemia del COVID-19 https://t.co/1mJBH8GlCl	1186408.0	RT @PresidencialVen: #EnVivo 📹 | Presidente @NicolasMaduro lidera jornada de trabajo para presentar el balance de la lucha contra la pandem…	997.0	True	full
792020	792020	60454d8a54784b0038cd6c5b	2021-03-07 22:02:45	[]	[{"url":"https://t.co/GsPyY29D9H","expanded_url":"https://zoom-eco.net/a-la-une/rdc-la-chine-offre-64-tonnes-de-materiels-devant-servir-a-la-riposte-contre-le-covid-19/","display_url":"zoom-eco.net/a-la-une/rdc-l…","indices":[21,44]}]		[]	[]			@Hpeloma @KimKimuntu https://t.co/GsPyY29D9H @Hpeloma 64tonnes du gouvernement CHINOIS je vous laisse chercher po… https://t.co/Tkt3E9Z54Z	29.0	True	full
792021	792021	60454d8a54784b0038cd6c6b	2021-03-07 22:02:45	[]	[]	Sun Mar 07 00:20:00 +0000 2021	[{"text":"G1","indices":[108,111]},{"text":"COVID19","indices":[112,120]}]	[{"url":"https://t.co/Sc9LYd2EFz","expanded_url":"http://glo.bo/30mBMpn","display_url":"glo.bo/30mBMpn","indices":[84,107]}]	Casal que estava junto há 42 anos morre por Covid-19 em intervalo de 24 horas em SC https://t.co/Sc9LYd2EFz #G1 #COVID19 https://t.co/kQ1ryQbYEa	12335145.0	RT @g1: Casal que estava junto há 42 anos morre por Covid-19 em intervalo de 24 horas em SC https://t.co/Sc9LYd2EFz #G1 #COVID19 https://t.…	145.0	True	full
792022	792022	60454d8b54784b0038cd6c7d	2021-03-07 22:02:45	[]	[]	Sun Mar 07 21:47:58 +0000 2021	[]	[{"url":"https://t.co/kA9WAl6Osb","expanded_url":"https://www.aljazeera.com/news/2021/2/26/navajo-nation-sees-community-immunitycoming-120k-jabs-given","display_url":"aljazeera.com/news/2021/2/26…","indices":[147,170]}]	The Navajo Nation is moving closer to becoming the first area in the United States to administer the first vaccine dose to its entire population. https://t.co/kA9WAl6Osb	6040.0	RT @DecoherenceWave: The Navajo Nation is moving closer to becoming the first area in the United States to administer the first vaccine dos…	26.0	True	full
792023	792023	60454d8b54784b0038cd6c7f	2021-03-07 22:02:45	[]	[]	Sun Mar 07 22:00:35 +0000 2021	[]	[{"url":"https://t.co/NnNc2RU9RT","expanded_url":"https://www.politico.com/news/2021/03/07/manchin-covid-relief-package-474182","display_url":"politico.com/news/2021/03/0…","indices":[212,235]}]	Sen. Joe Manchin said he never intended to kill the recently passed $1.9 trillion Covid relief package if he didn’t get his way on unemployment benefits that became an unexpected sticking point earlier this week https://t.co/NnNc2RU9RT	4501513.0	RT @politico: Sen. Joe Manchin said he never intended to kill the recently passed $1.9 trillion Covid relief package if he didn’t get his w…	1643.0	True	full
792024	792024	60454d8b54784b0038cd6c83	2021-03-07 22:02:45	[]	[]	Sun Mar 07 01:49:44 +0000 2021	[]	[{"url":"https://t.co/itgVtDCmvD","expanded_url":"https://www.thedailynewstimes.com/2021/03/01/trumps-doj-charge-family-ppp-covid-relief-fraud/","display_url":"thedailynewstimes.com/2021/03/01/tru…","indices":[151,174]}]	Dear @IsabelCGuzman @Potus @CatherineLhamon @TheObserver Did Trump’s DOJ falsely charge an innocent, Charlotte, NC family with PPP COVID-Relief Fraud https://t.co/itgVtDCmvD	53685.0	RT @weightlosstipsp: Dear @IsabelCGuzman @Potus @CatherineLhamon @TheObserver Did Trump’s DOJ falsely charge an innocent, Charlotte, NC fa…	18.0	True	full
792025	792025	60454d8b54784b0038cd6c85	2021-03-07 22:02:45	[]	[{"url":"https://t.co/NaW8Xu6hzW","expanded_url":"https://www.youtube.com/watch?v=qittVNeOPhw","display_url":"youtube.com/watch?v=qittVN…","indices":[40,63]},{"url":"https://t.co/geM6eZkUC6","expanded_url":"http://morrer.Se","display_url":"morrer.Se","indices":[197,220]}]		[]	[]			@PSDBoficial @EduardoLeite_ @governo_rs https://t.co/NaW8Xu6hzW Nação de bem desse país, sigam as orietações da dra… https://t.co/y9bmXY479v	618.0	True	full
792026	792026	60454d8b54784b0038cd6c95	2021-03-07 22:02:46	[]	[]	Sun Mar 07 21:58:21 +0000 2021	[]	[{"url":"https://t.co/BzD8JEAKz1","expanded_url":"https://www.mediaite.com/tv/for-crying-out-loud-west-virginia-republican-governor-defends-mask-mandates-warns-we-need-to-be-a-little-more-cautious/","display_url":"mediaite.com/tv/for-crying-…","indices":[127,150]}]	'For Crying Out Loud..." West Virginia Republican Governor Defends Mask Mandates, Warns 'We Need to Be a Little More Cautious' https://t.co/BzD8JEAKz1	163502.0	RT @Mediaite: 'For Crying Out Loud..." West Virginia Republican Governor Defends Mask Mandates, Warns 'We Need to Be a Little More Cautious…	153.0	True	full
792027	792027	60454d8b54784b0038cd6c9f	2021-03-07 22:02:46	[]	[]	Sun Mar 07 21:59:33 +0000 2021	[]	[{"url":"https://t.co/px6iO4BmsC","expanded_url":"https://rfi.my/7CHo.t","display_url":"rfi.my/7CHo.t","indices":[123,146]}]	Explosions accidentelles dans un camp militaire en Guinée équatoriale: au moins 15 morts et plusieurs centaines de blessés https://t.co/px6iO4BmsC https://t.co/tIgDVvpCzI	2846985.0	RT @RFI: Explosions accidentelles dans un camp militaire en Guinée équatoriale: au moins 15 morts et plusieurs centaines de blessés https:/…	12409.0	True	full
792028	792028	60454d8b54784b0038cd6ca3	2021-03-07 22:02:46	[]	[{"url":"https://t.co/LFhlbgxz9o","expanded_url":"https://brasil.elpais.com/brasil/2021-03-06/desmonte-ambiental-manobra-de-damares-e-censura-contra-professores-e-no-ipea-sao-as-novas-ofensivas-do-governo-bolsonaro-em-pleno-auge-da-pandemia.html","display_url":"brasil.elpais.com/brasil/2021-03…","indices":[129,152]}]		[]	[]			No auge da pandemia, Governo Bolsonaro censura professores e acelera desmonte ambiental e de direitos humanos via… https://t.co/ZXV0IOmPT4	14300.0	True	full
792029	792029	60454d8b54784b0038cd6cc1	2021-03-07 22:02:46	[]	[]	Sun Mar 07 12:15:03 +0000 2021	[]	[{"url":"https://t.co/4VsgYv80se","expanded_url":"https://www.eluniversal.com.mx/mundo/dalai-lama-llama-vacunarse-contra-covid-19-tras-recibir-la-primera-dosis","display_url":"eluniversal.com.mx/mundo/dalai-la…","indices":[183,206]}]	Gobernantes deben ser los primeros en ponerse la vacuna y pedir a los demás se la pongan, en México por una falsa “humildad” no se han vacunado, se han contagiado y dado mal ejemplo https://t.co/4VsgYv80se	66414.0	RT @luispazos1: Gobernantes deben ser los primeros en ponerse la vacuna y pedir a los demás se la pongan, en México por una falsa “humildad…	187.0	True	full
792030	792030	60454d8c54784b0038cd6ccf	2021-03-07 22:02:46	[]	[]	Sun Mar 07 21:51:04 +0000 2021	[]	[{"url":"https://t.co/xTnnNtYni7","expanded_url":"https://www.facebook.com/events/191703102318488","display_url":"facebook.com/events/1917031…","indices":[207,230]}]	There’s an emergency meeting on Tuesday night 🚨 Demand more than 1% for NHS workers and oppose the criminalisation of those fighting back 👊 The likes of @johnmcdonnellMP and @jnewsham will be there... https://t.co/xTnnNtYni7 https://t.co/7NuDdiXotI	28662.0	RT @ShellyAsquith: There’s an emergency meeting on Tuesday night 🚨 Demand more than 1% for NHS workers and oppose the criminalisation of…	3296.0	True	full
792031	792031	60454d8c54784b0038cd6cd7	2021-03-07 22:02:46	[]	[]	Fri Mar 05 20:17:31 +0000 2021	[{"text":"Xiaomi","indices":[229,236]},{"text":"RedmiNote10","indices":[237,249]},{"text":"RedmiNote10Pro","indices":[250,265]},{"text":"Apple","indices":[266,272]}]	[{"url":"https://t.co/uF6gXH2Lzv","expanded_url":"https://notitech24.blogspot.com/2021/03/xiaomi-redmi-note-10.html","display_url":"notitech24.blogspot.com/2021/03/xiaomi…","indices":[204,227]}]	🔥 Xiaomi presenta el Redmi Note 10 📲 La nueva Serie mejora todos los aspectos, destacando en Pantalla AMOLED, SnapDragon 678 y 4 cámaras con 48MP 💻 Descubre todas sus características en nuestra página: https://t.co/uF6gXH2Lzv #Xiaomi #RedmiNote10 #RedmiNote10Pro #Apple	4.0	RT @NotiTech24: 🔥 Xiaomi presenta el Redmi Note 10 📲 La nueva Serie mejora todos los aspectos, destacando en Pantalla AMOLED, SnapDragon 6…	4.0	True	full
792032	792032	60454d8c54784b0038cd6cd9	2021-03-07 22:02:46	[]	[]	Sun Mar 07 17:55:53 +0000 2021	[]	[{"url":"https://t.co/SO6r0zA8KK","expanded_url":"http://meetmialamour.com","display_url":"meetmialamour.com","indices":[221,244]}]	TOUR DATES .// 🌹 3.9 - 10: detroit 3.11 - 13: denver 3.14 - 16: austin 3.16 - 18: nashville 3.21 - 23: seattle 3.24 - 25: chicago 4.11 - 13: nyc 4.13 - 15: tyson's corner 4.15 - 17: des moines rt = ❤️ get in touch ❣️ 💻: https://t.co/SO6r0zA8KK 💌: mialamour@protonmail.ch https://t.co/bDUlbxbn43	11472.0	RT @MiaLamourNYC: TOUR DATES .// 🌹 3.9 - 10: detroit 3.11 - 13: denver 3.14 - 16: austin 3.16 - 18: nashville 3.21 - 23: seattle 3.24 - 25:…	21952.0	True	full
792033	792033	60454d8c54784b0038cd6ce1	2021-03-07 22:02:46	[]	[]	Sun Mar 07 18:27:03 +0000 2021	[{"text":"28Dic","indices":[55,61]},{"text":"ExplosiónMonagas","indices":[232,249]}]	[{"url":"https://t.co/al4xa1zfvf","expanded_url":"http://bit.ly/2NoMYim","display_url":"bit.ly/2NoMYim","indices":[253,276]}]	Una tragedia enlutó a un pequeño caserío de Monagas el #28Dic de 2020. Ese día explotaron 168 bombonas de gas doméstico en una venta comunitaria. Murieron 9 personas y 36 se recuperan de sus heridas. Estas son las historias de la #ExplosiónMonagas ⬇️ https://t.co/al4xa1zfvf https://t.co/s3xndN9UUY	676733.0	RT @EfectoCocuyo: Una tragedia enlutó a un pequeño caserío de Monagas el #28Dic de 2020. Ese día explotaron 168 bombonas de gas doméstico e…	2078.0	True	full
792034	792034	60454d8c54784b0038cd6d07	2021-03-07 22:02:47	[]	[]	Sun Mar 07 13:26:48 +0000 2021	[]	[{"url":"https://t.co/vP8fOUhzhs","expanded_url":"https://www.jns.org/opinion/time-for-israel-to-take-the-gloves-off-with-the-icc/","display_url":"jns.org/opinion/time-f…","indices":[253,276]}]	4 concrete steps 🇮🇱 should take in response to the ICC (@IntlCrimCourt) decision to investigate: 1. Expel United Nations personnel in 🇮🇱 2. Stop funding the PA 3. End the 🇮🇱 confusion about Judea &amp; Samaria 4. Sanction NGOs promoting anti-Semitism https://t.co/vP8fOUhzhs	2957.0	RT @MauriceHirsch4: 4 concrete steps 🇮🇱 should take in response to the ICC (@IntlCrimCourt) decision to investigate: 1. Expel United Natio…	537.0	True	full
792035	792035	60454d8d54784b0038cd6d31	2021-03-07 22:02:47	[]	[]	Sun Mar 07 19:40:33 +0000 2021	[]	[{"url":"https://t.co/tBapJHqq9z","expanded_url":"https://cointelegraph.com/news/top-5-cryptocurrencies-to-watch-this-week-btc-uni-theta-vet-luna","display_url":"cointelegraph.com/news/top-5-cry…","indices":[187,210]}]	Increasing volume and a bullish technical pattern suggest Bitcoin is preparing to make a second run at its swing high, and the charts signal that $UNI, THETA, VET and $LUNA could follow. https://t.co/tBapJHqq9z	682441.0	RT @Cointelegraph: Increasing volume and a bullish technical pattern suggest Bitcoin is preparing to make a second run at its swing high, a…	36.0	True	full
792036	792036	60454d8d54784b0038cd6d47	2021-03-07 22:02:47	[]	[]	Sun Mar 07 09:29:00 +0000 2021	[]	[{"url":"https://t.co/eXRM9fC2Cc","expanded_url":"https://mises.org/wire/what-weve-learned-israels-covid-vaccine-program","display_url":"mises.org/wire/what-weve…","indices":[121,144]}]	Listen to the experts. Follow the science. This will all come out in the end. What side of history do you want to be on? https://t.co/eXRM9fC2Cc	24777.0	RT @RealJoelSmalley: Listen to the experts. Follow the science. This will all come out in the end. What side of history do you want to be o…	384.0	True	full
792037	792037	60454d8d54784b0038cd6d4d	2021-03-07 22:02:48	[]	[]	Sun Mar 07 11:13:45 +0000 2021	[]	[{"url":"https://t.co/IITu76AyCM","expanded_url":"https://www.eldiestro.es/2021/03/un-medico-valiente-las-mascarillas-son-una-fuente-de-infeccion-y-solo-sirven-para-enriquecer-a-alguien/","display_url":"eldiestro.es/2021/03/un-med…","indices":[106,129]}]	Un médico valiente: “Las mascarillas son una fuente de infección y solo sirven para enriquecer a alguien” https://t.co/IITu76AyCM vía @ElDiestro_	2342.0	RT @unsuponedora: Un médico valiente: “Las mascarillas son una fuente de infección y solo sirven para enriquecer a alguien” https://t.co/II…	1909.0	True	full
792038	792038	60454d8d54784b0038cd6d7f	2021-03-07 22:02:48	[]	[{"url":"https://t.co/Pymi9NYzMo","expanded_url":"https://www.instagram.com/p/CMIjF3_geT6/?igshid=7q2s0ljpbz5l","display_url":"instagram.com/p/CMIjF3_geT6/…","indices":[171,194]}]		[]	[]			🎂CUMPLEAÑOS| Con dos asistencias para su casillero personal y un +3 para el equipo, Yulema Corres ha celebrado sus… https://t.co/V3BGji7nTd	7097.0	True	full
792039	792039	60454d8e54784b0038cd6d87	2021-03-07 22:02:48	[]	[]	Sun Mar 07 21:28:53 +0000 2021	[]	[{"url":"https://t.co/XE9LpFWsyZ","expanded_url":"https://twitter.com/folha/status/1368611412604551170","display_url":"twitter.com/folha/status/1…","indices":[243,266]}]	Segundo o artigo 2 da convenção da ONU de 1948, comete genocídio quem submete intencional e deliberadamente um grupo nacional, étnico, racial ou religioso, a "condições de existência que acarretarão a sua destruição física, total ou parcial". https://t.co/XE9LpFWsyZ	6868.0	RT @fran_becher: Segundo o artigo 2 da convenção da ONU de 1948, comete genocídio quem submete intencional e deliberadamente um grupo nacio…	941.0	True	full
792040	792040	60454d8e54784b0038cd6d8f	2021-03-07 22:02:48	[]	[]	Sun Mar 07 11:52:15 +0000 2021	[]	[{"url":"https://t.co/XDR3i3XPRe","expanded_url":"http://Etsy.com/shop/devilsheavenart","display_url":"Etsy.com/shop/devilshea…","indices":[138,161]}]	✨🥀 FLASH SALE 🥀✨ I have changed the usual buy 2 get 15% off deal to buy 2 and get 20% OFF only for today and tomorrow!!!! Dont miss out! https://t.co/XDR3i3XPRe https://t.co/mlSyvM0RuB	1366.0	RT @lykeelingart: ✨🥀 FLASH SALE 🥀✨ I have changed the usual buy 2 get 15% off deal to buy 2 and get 20% OFF only for today and tomorrow!!!!…	5675.0	True	full
792041	792041	60454d8e54784b0038cd6dad	2021-03-07 22:02:49	[]	[{"url":"https://t.co/88yNKc6mm5","expanded_url":"https://info.gesundheitsministerium.at/","display_url":"info.gesundheitsministerium.at","indices":[272,295]}]		[]	[]			@ServusTV_News Warum gibt es beim Österreichischen Gesundheitsministerium kein Verzeichnis, wie bei der CDC, wo die… https://t.co/O0QwMK8ZcG	44.0	True	full
792042	792042	60454d8e54784b0038cd6dbf	2021-03-07 22:02:49	[]	[]	Wed Mar 03 15:19:40 +0000 2021	[{"text":"vaccins","indices":[56,64]}]	[{"url":"https://t.co/Agfk08M8CJ","expanded_url":"http://www.adrreports.eu/fr/search_subst.html#","display_url":"adrreports.eu/fr/search_subs…","indices":[205,228]}]	Le détail sur comment vérifier les chiffres de suivi de #vaccins en Europe: allez sur l'adresse, cliquez sur la droite "recherche par substance", cliquez sur lettre C comme Covid (ou scrollez en bas)... ⏬ https://t.co/Agfk08M8CJ https://t.co/1RUyXbbkd0	14408.0	RT @momotchiii: Le détail sur comment vérifier les chiffres de suivi de #vaccins en Europe: allez sur l'adresse, cliquez sur la droite "rec…	107.0	True	full
792043	792043	60454d8e54784b0038cd6dcb	2021-03-07 22:02:49	[]	[]	Sun Mar 07 13:20:00 +0000 2021	[{"text":"G1","indices":[143,146]}]	[{"url":"https://t.co/944ZDIEjEV","expanded_url":"http://glo.bo/38gdr96","display_url":"glo.bo/38gdr96","indices":[119,142]}]	Estudos mostram que a pandemia de covid-19 vem colocando à prova nossa saúde mental e deixando mais pessoas deprimidas https://t.co/944ZDIEjEV #G1	12335146.0	RT @g1: Estudos mostram que a pandemia de covid-19 vem colocando à prova nossa saúde mental e deixando mais pessoas deprimidas https://t.co…	5088.0	True	full
792044	792044	60454d8f54784b0038cd6def	2021-03-07 22:02:49	[]	[]	Sun Mar 07 20:42:44 +0000 2021	[{"text":"NHSPay15","indices":[30,39]}]	[{"url":"https://t.co/70t9kddfHt","expanded_url":"https://www.change.org/p/claps-don-t-pay-the-bills-give-all-nhs-workers-a-15-pay-rise-nhspay15?recruiter=28530641&utm_source=share_petition&utm_medium=twitter&utm_campaign=psf_combo_share_abi&utm_term=cd1d44592507462f8118108d940d69a9&recruited_by_id=8300d7b0-df43-012f-cfe8-40406f61fb41","display_url":"change.org/p/claps-don-t-…","indices":[194,217…	4000 signatures to go and the #NHSPay15 petition started by ⁦@MatthewTovey2⁩ will hit half a million! Please sign and share, support our call for ALL NHS workers to receive a 15% pay increase https://t.co/70t9kddfHt	4930.0	RT @NurseSayNO: 4000 signatures to go and the #NHSPay15 petition started by ⁦@MatthewTovey2⁩ will hit half a million! Please sign and shar…	1075.0	True	full
792045	792045	60454d8f54784b0038cd6dfd	2021-03-07 22:02:49	[]	[]	Sat Mar 06 16:29:34 +0000 2021	[]	[{"url":"https://t.co/r0ZM7UsMyU","expanded_url":"https://bc.ctvnews.ca/new-b-c-infections-well-above-national-average-with-one-third-likely-covid-19-long-haulers-1.5336476","display_url":"bc.ctvnews.ca/new-b-c-infect…","indices":[255,278]}]	Most of Canada is seeing infections drop, but in BC? 📈 We are 2nd only to SK per capita. “But deaths are down, 💉 on the way!” Yes, but with 500+ infected each day we have to start thinking about how 1/3 STILL have symptoms 6 mos later. @CTVVancouver https://t.co/r0ZM7UsMyU	11765.0	RT @PennyDaflos: Most of Canada is seeing infections drop, but in BC? 📈 We are 2nd only to SK per capita. “But deaths are down, 💉 on the…	294.0	True	full
792046	792046	60454d8f54784b0038cd6e1b	2021-03-07 22:02:50	[]	[]	Sun Mar 07 17:41:41 +0000 2021	[]	[{"url":"https://t.co/Jmwix4SfUi","expanded_url":"https://twitter.com/annehelen/status/1368400739245068288","display_url":"twitter.com/annehelen/stat…","indices":[281,304]}]	This feels like a game changer. US politics became totally performative. If no bills can pass why talk substance. So GOP strategy of just owning the libs made sense. But when one side is passing stuff and the other is talking Dr Seuss not sure performative politics cuts it now. https://t.co/Jmwix4SfUi	19056.0	RT @maxbergmann: This feels like a game changer. US politics became totally performative. If no bills can pass why talk substance. So GOP s…	195.0	True	full
792047	792047	60454d8f54784b0038cd6e3d	2021-03-07 22:02:50	[]	[]	Sun Mar 07 18:45:00 +0000 2021	[{"text":"NotiMippCI","indices":[0,11]},{"text":"CuidémonosMás","indices":[115,129]}]	[{"url":"https://t.co/pHJNyhcOhy","expanded_url":"https://bit.ly/38eM7rx","display_url":"bit.ly/38eM7rx","indices":[90,113]}]	#NotiMippCI 📰🗞| 100.000 maestros recibirán vacuna Sinopharm contra el COVID-19. Lea más ⏩ https://t.co/pHJNyhcOhy #CuidémonosMás https://t.co/RTqDoczf6N	250998.0	RT @Mippcivzla: #NotiMippCI 📰🗞| 100.000 maestros recibirán vacuna Sinopharm contra el COVID-19. Lea más ⏩ https://t.co/pHJNyhcOhy #Cuidémo…	15.0	True	full
792048	792048	60454d9054784b0038cd6e61	2021-03-07 22:02:50	[]	[]	Sun Mar 07 17:01:26 +0000 2021	[]	[{"url":"https://t.co/5uMLCqkISB","expanded_url":"https://www.ctvnews.ca/politics/vaccine-passport-for-international-travel-very-live-discussion-among-g7-countries-hajdu-1.5335995","display_url":"ctvnews.ca/politics/vacci…","indices":[205,228]}]	The Trudeau liberals are going to determine whether or not you can leave the country. It only took 1 year to turn Canada into a dictatorship, so we need to rid Canada of the liberals before it's too late. https://t.co/5uMLCqkISB	7795.0	RT @KieserBill: The Trudeau liberals are going to determine whether or not you can leave the country. It only took 1 year to turn Canada in…	37.0	True	full
792049	792049	60454d9054784b0038cd6e93	2021-03-07 22:02:51	[{"text":"ForoAnticorrupción","indices":[23,42]},{"text":"Elecciones2021","indices":[124,139]}]	[{"url":"https://t.co/slHOdpCKKl","expanded_url":"http://bit.ly/3b5zCRe","display_url":"bit.ly/3b5zCRe","indices":[251,274]}]		[]	[]			🔴 Participa del primer #ForoAnticorrupción organizado por Contraloría. Tres días en los que candidatos presidencial… https://t.co/Uq6K4K7TLh	273518.0	True	full
792050	792050	60454d9154784b0038cd6eb1	2021-03-07 22:02:51	[]	[{"url":"https://t.co/ipKtHHiGEu","expanded_url":"http://www.christianitydaily.com/articles/11042/20210304/reports-indicate-vaccines-causing-more-injuries-deaths-than-natural-covid-19-infections.htm","display_url":"christianitydaily.com/articles/11042…","indices":[214,237]}]		[]	[]			« Pfizer's vaccine is said to have caused 40 times more death in elderly people and 260 times more deaths in the yo… https://t.co/mr8Tvb8XQU	65.0	True	full
792051	792051	60454d9154784b0038cd6ec9	2021-03-07 22:02:52	[]	[]	Sun Mar 07 21:00:00 +0000 2021	[{"text":"8M2021","indices":[221,228]},{"text":"FeminismoParaAvanzar","indices":[229,250]}]	[{"url":"https://t.co/fXCKLuxRKe","expanded_url":"https://youtu.be/wiy4dmDg7XQ","display_url":"youtu.be/wiy4dmDg7XQ","indices":[254,277]}]	.@anaponton conversa con Irene Tato, Mercedes Torres e Sandra Lado, tres mulleres de profesións feminizadas e chave na pandemia. Dereitos, igualdade, precariedade...e a necesidade do feminismo para avanzar e transformar. #8M2021 #FeminismoParaAvanzar 👉 https://t.co/fXCKLuxRKe https://t.co/QB8qQfAYOU	52930.0	RT @obloque: .@anaponton conversa con Irene Tato, Mercedes Torres e Sandra Lado, tres mulleres de profesións feminizadas e chave na pandemi…	4511.0	True	full
792052	792052	60454d9154784b0038cd6ed3	2021-03-07 22:02:52	[]	[]	Sun Mar 07 21:34:14 +0000 2021	[]	[{"url":"https://t.co/Ir6lwxU55c","expanded_url":"http://Baddiej.com","display_url":"Baddiej.com","indices":[157,180]}]	Beautiful face Stunning body Peachy ass Sexy feet Amazing personality Devious and somtimes wicked mind Of course its the elite domme @GoddessJ_Findom https://t.co/Ir6lwxU55c Findom cbt sph footworhip cuck finsub humiliation goddess sub assworhip https://t.co/6fA5XR5IyS	4733.0	RT @GoddessJsFeet: Beautiful face Stunning body Peachy ass Sexy feet Amazing personality Devious and somtimes wicked mind Of course i…	534.0	True	full
792053	792053	60454d9154784b0038cd6edf	2021-03-07 22:02:52	[]	[]	Wed Mar 03 20:18:31 +0000 2021	[{"text":"تمويلك_اسهل_بدون_كفيل","indices":[119,141]},{"text":"جميع_القطاعات_الحكومية","indices":[142,165]},{"text":"الشركات_الكبرى","indices":[166,181]},{"text":"موظفي_البنوك","indices":[182,195]},{"text":"المتقاعدين","indices":[196,207]},{"text":"التعليم","indices":[208,216]},{"text":"الصحة","indices":[217,223]},{"text":"أرامكو","indices":[224,231]},{"text":"جميع_مناطق_المملكة","indices":[232,2…	[{"url":"https://t.co/G7lYRzlBfV","expanded_url":"https://wa.me/+966599599474","display_url":"wa.me/+966599599474","indices":[92,115]}]	تمويل شخصي بدون كفيل حتى 95 ألف ريال ومع كفيل حتى 300 الف 💸 للاستفسار 📞 0599599474 واتس آب https://t.co/G7lYRzlBfV #تمويلك_اسهل_بدون_كفيل #جميع_القطاعات_الحكومية #الشركات_الكبرى #موظفي_البنوك #المتقاعدين #التعليم #الصحة #أرامكو #جميع_مناطق_المملكة	2888.0	RT @MoathNayifat: تمويل شخصي بدون كفيل حتى 95 ألف ريال ومع كفيل حتى 300 الف 💸 للاستفسار 📞 0599599474 واتس آب https://t.co/G7lYRzlBfV #ت…	2545.0	True	full
792054	792054	60454d9154784b0038cd6ee7	2021-03-07 22:02:52	[]	[]	Sun Mar 07 21:10:10 +0000 2021	[]	[{"url":"https://t.co/RvGoT9LlYo","expanded_url":"http://bit.ly/GISHEcuador","display_url":"bit.ly/GISHEcuador","indices":[166,189]}]	Anything donated above the goal will go to providing food baskets &amp; much-needed COVID medical support to these families in remote, hard-hit areas. So keep at it! https://t.co/RvGoT9LlYo	2902967.0	RT @mishacollins: Anything donated above the goal will go to providing food baskets &amp; much-needed COVID medical support to these families i…	3557.0	True	full
792055	792055	60454d9154784b0038cd6ee9	2021-03-07 22:02:52	[]	[]	Sun Mar 07 17:59:08 +0000 2021	[]	[{"url":"https://t.co/MWzC2miQ9R","expanded_url":"https://www.youtube.com/watch?v=m4nSwkwabro","display_url":"youtube.com/watch?v=m4nSwk…","indices":[257,280]}]	On @MeetThePress at 3:53 Barrasso blatantly lies that undocumented people will receive checks under the Covid relief act--yet another GOP effort to collectively slander Latinos even after all the violence that has caused. Pathetic @chucktodd says nothing. https://t.co/MWzC2miQ9R	1159.0	RT @SandovalStrausz: On @MeetThePress at 3:53 Barrasso blatantly lies that undocumented people will receive checks under the Covid relief a…	1053.0	True	full
792056	792056	60454d9254784b0038cd6f07	2021-03-07 22:02:52	[]	[]	Sun Mar 07 15:06:11 +0000 2021	[]	[{"url":"https://t.co/nkHhvk4hhL","expanded_url":"https://washex.am/2NYK04x","display_url":"washex.am/2NYK04x","indices":[260,283]}]	Arizona sheriff calls on Fauci to address risk from Biden administration's lack of coronavirus testing for border migrants They’re being released (no tests) into communities but you give us holy hell for not wearing masks &amp; keep our kids out of schools😡 https://t.co/nkHhvk4hhL	222391.0	RT @CRRJA5: Arizona sheriff calls on Fauci to address risk from Biden administration's lack of coronavirus testing for border migrants Th…	1641.0	True	full
792057	792057	60454d9254784b0038cd6f09	2021-03-07 22:02:52	[]	[]	Sun Mar 07 21:16:53 +0000 2021	[]	[{"url":"https://t.co/5iU5F1PRQA","expanded_url":"https://twitter.com/mediavenir/status/1368645306238242823","display_url":"twitter.com/mediavenir/sta…","indices":[118,141]}]	Nous sommes vraiment dans une guerre bactériologique... sur n’importe quel sujet... ( la 3e ) et nous sommes dedans.. https://t.co/5iU5F1PRQA	2956.0	RT @Break08Stephane: Nous sommes vraiment dans une guerre bactériologique... sur n’importe quel sujet... ( la 3e ) et nous sommes dedans..…	4661.0	True	full
792058	792058	60454d9254784b0038cd6f21	2021-03-07 22:02:53	[]	[]	Sat Mar 06 16:52:45 +0000 2021	[]	[{"url":"https://t.co/pPoptYTjTg","expanded_url":"https://vote-watch.com/2021/03/05/labour-cllr-who-scammed-govt-for-10k-covid-cash-appears-in-court-charged-with-fraud/amp/?__twitter_impression=true","display_url":"vote-watch.com/2021/03/05/lab…","indices":[160,183]}]	COUNCILLOR Harman Banger becomes at least the TWENTIETH Labour politician to be charged, imprisoned, or placed under investigation in the past six months alone https://t.co/pPoptYTjTg	1736.0	RT @FridgeBoris: COUNCILLOR Harman Banger becomes at least the TWENTIETH Labour politician to be charged, imprisoned, or placed under inves…	428.0	True	full
792059	792059	60454d9254784b0038cd6f37	2021-03-07 22:02:53	[]	[]	Sun Mar 07 19:00:13 +0000 2021	[]	[{"url":"https://t.co/6Tsmczsr2s","expanded_url":"http://www.teagasc.ie/breedingweek","display_url":"teagasc.ie/breedingweek","indices":[225,248]}]	The breeding season on Irish dairy farms has become increasingly concentrated in the late April to June period. Teagasc in conjunction with @HerdPlus will run a dairy breeding week this March, from 15-18 March. Find out more https://t.co/6Tsmczsr2s https://t.co/DOSwqLa3LI	30116.0	RT @teagasc: The breeding season on Irish dairy farms has become increasingly concentrated in the late April to June period. Teagasc in con…	10053.0	True	full
792060	792060	60454d9354784b0038cd6f5f	2021-03-07 22:02:53	[]	[]	Sun Mar 07 16:25:06 +0000 2021	[]	[{"url":"https://t.co/Ul5BhLscVS","expanded_url":"https://www.youtube.com/watch?v=ZJZxiNxYLpc","display_url":"youtube.com/watch?v=ZJZxiN…","indices":[162,185]}]	Staunch pro-vaccine expert has dire warnings for the current vaccination program. He argues that it is a wrong approach that can only make the harm more severe. https://t.co/Ul5BhLscVS	25609.0	RT @denisrancourt: Staunch pro-vaccine expert has dire warnings for the current vaccination program. He argues that it is a wrong approach…	228.0	True	full
792061	792061	60454d9354784b0038cd6f61	2021-03-07 22:02:53	[]	[]	Sat Mar 06 21:33:41 +0000 2021	[{"text":"COVID19","indices":[171,179]}]	[{"url":"https://t.co/Uc83g8vduI","expanded_url":"https://twitter.com/FinancialTimes/status/1361717594252865538","display_url":"twitter.com/FinancialTimes…","indices":[249,272]}]	The other side of the coin: 100 Million more people pushed into extreme poverty &amp; additional 350 Million people pushed under the poverty line of 5,50 USD/d because of #COVID19 Why is a democratic society accepting this redistribution of wealth? https://t.co/Uc83g8vduI	1816.0	RT @alexander_tmg: The other side of the coin: 100 Million more people pushed into extreme poverty &amp; additional 350 Million people pushed u…	26.0	True	full
792062	792062	60454d9354784b0038cd6f63	2021-03-07 22:02:54	[]	[{"url":"https://t.co/VIAPAHBgXU","expanded_url":"https://hozana.org/t/vpoUm","display_url":"hozana.org/t/vpoUm","indices":[119,142]}]		[]	[]			Découvrez la publication « Saint Joseph qui avez expiré entre les bras de Jésus et Marie, priez pour nous » sur Hoz… https://t.co/qyM5GYhBDk	780.0	True	full
792063	792063	60454d9354784b0038cd6f69	2021-03-07 22:02:54	[]	[]	Sun Mar 07 20:47:45 +0000 2021	[{"text":"VotaYoloAventuras","indices":[241,259]},{"text":"KCA","indices":[260,264]}]	[{"url":"https://t.co/E0cHS1fMOv","expanded_url":"https://kca.mundonick.com/vota/","display_url":"kca.mundonick.com/vota/","indices":[181,204]}]	¡Hola, soy el capitán! 👀 Hoy es el último día para votar, haremos una dinámica epicarda, le enviaremos SALUDOS PERSONALIZADOS a los 3 Aventureros que dejen más votos en la página: https://t.co/E0cHS1fMOv Y dejen sus 100 votos en este tuit #VotaYoloAventuras #KCA Envíen cap.	356395.0	RT @YoloAventuras: ¡Hola, soy el capitán! 👀 Hoy es el último día para votar, haremos una dinámica epicarda, le enviaremos SALUDOS PERSONAL…	1.0	True	full
792064	792064	60454d9354784b0038cd6f83	2021-03-07 22:02:54	[]	[]	Sat Mar 06 04:43:48 +0000 2021	[]	[{"url":"https://t.co/lnhN3YPIaQ","expanded_url":"https://m.subrayado.com.uy/paola-paso-5-anos-un-refugio-y-ahora-vive-sus-hijos-una-casa-autogestionada-n725203","display_url":"m.subrayado.com.uy/paola-paso-5-a…","indices":[223,246]}]	El centro tiene que estar en brindar mejores soluciones a las personas. Estamos yendo de un modelo de atención tutelar, a un modelo que fomenta la autonomía y la superación. Vale la pena creer en el potencial de la gente! https://t.co/lnhN3YPIaQ	1519.0	RT @GabrielCunhauy: El centro tiene que estar en brindar mejores soluciones a las personas. Estamos yendo de un modelo de atención tutelar,…	6853.0	True	full
792065	792065	60454d9354784b0038cd6f91	2021-03-07 22:02:54	[]	[]	Thu Mar 04 17:19:41 +0000 2021	[{"text":"Xiaomi","indices":[229,236]},{"text":"RedmiNote10","indices":[237,249]},{"text":"RedmiNote10Pro","indices":[251,266]},{"text":"Apple","indices":[268,274]}]	[{"url":"https://t.co/uF6gXH2Lzv","expanded_url":"https://notitech24.blogspot.com/2021/03/xiaomi-redmi-note-10.html","display_url":"notitech24.blogspot.com/2021/03/xiaomi…","indices":[204,227]}]	🔥 Xiaomi presenta el Redmi Note 10 📲 La nueva Serie mejora todos los aspectos, destacando en Pantalla AMOLED, SnapDragon 678 y 4 cámaras con 48MP 💻 Descubre todas sus características en nuestra página: https://t.co/uF6gXH2Lzv #Xiaomi #RedmiNote10 #RedmiNote10Pro #Apple https://t.co/kSTeAUPn3U	4.0	RT @NotiTech24: 🔥 Xiaomi presenta el Redmi Note 10 📲 La nueva Serie mejora todos los aspectos, destacando en Pantalla AMOLED, SnapDragon 6…	4.0	True	full
792066	792066	60454d9454784b0038cd6fb3	2021-03-07 22:02:54	[]	[]	Sun Mar 07 18:57:50 +0000 2021	[]	[{"url":"https://t.co/6tfDCum8Nz","expanded_url":"https://www.tampabay.com/news/health/2021/03/07/confusion-then-anger-at-florida-city-vaccine-site-after-rumor-spreads-its-open-to-all/","display_url":"tampabay.com/news/health/20…","indices":[152,175]}]	The mass confusion over Florida's vaccine eligibility rules created chaos in Florida City this morning as rumors spread that the site was open to all. https://t.co/6tfDCum8Nz	10978.0	RT @scontorno: The mass confusion over Florida's vaccine eligibility rules created chaos in Florida City this morning as rumors spread that…	1526.0	True	full
792067	792067	60454d9454784b0038cd6fd5	2021-03-07 22:02:55	[]	[]	Sun Mar 07 16:34:01 +0000 2021	[]	[{"url":"https://t.co/HgC247juSH","expanded_url":"https://taskandpurpose.com/news/emails-reveal-brett-crozier-support/","display_url":"taskandpurpose.com/news/emails-re…","indices":[256,279]}]	The Navy has repeatedly blamed Capt. Brett Crozier for the COVID-19 outbreak aboard the USS Theodore Roosevelt last year, but newly-released emails show several of his colleagues instantly recognized that he put the lives of his crew above his own career. https://t.co/HgC247juSH	42152.0	RT @TaskandPurpose: The Navy has repeatedly blamed Capt. Brett Crozier for the COVID-19 outbreak aboard the USS Theodore Roosevelt last yea…	24.0	True	full
792068	792068	60454d9454784b0038cd7001	2021-03-07 22:02:55	[]	[]	Sun Mar 07 19:59:08 +0000 2021	[]	[{"url":"https://t.co/AfF7ImTWLP","expanded_url":"https://www.wsj.com/articles/russian-disinformation-campaign-aims-to-undermine-confidence-in-pfizer-other-covid-19-vaccines-u-s-officials-say-11615129200?reflink=desktopwebshare_twitter","display_url":"wsj.com/articles/russi…","indices":[117,140]}]	Russian disinformation campaign aims to undermine confidence in Pfizer, other Covid-19 vaccines, U.S. officials say https://t.co/AfF7ImTWLP played up the risk of side effects, questioned their efficacy, and said the U.S. had rushed the Pfizer vaccine through the approval process	8677.0	RT @ExposingALEC: Russian disinformation campaign aims to undermine confidence in Pfizer, other Covid-19 vaccines, U.S. officials say http…	1053.0	True	full
792069	792069	60454d9454784b0038cd7003	2021-03-07 22:02:55	[{"text":"WordBT","indices":[0,7]},{"text":"Resurrection","indices":[8,21]},{"text":"Blessings","indices":[22,32]},{"text":"Gospel","indices":[33,40]},{"text":"Scholars","indices":[41,50]},{"text":"Jesus","indices":[51,57]},{"text":"EternalLife","indices":[58,70]},{"text":"raised","indices":[127,134]},{"text":"scriptures","indices":[163,174]}]	[{"url":"https://t.co/HqJFZce7pN","expanded_url":"http://www.biblethought.net/evidence-for-the-resurrection.html","display_url":"biblethought.net/evidence-for-t…","indices":[78,101]}]		[]	[]			#WordBT #Resurrection #Blessings #Gospel #Scholars #Jesus #EternalLife (link: https://t.co/HqJFZce7pN) 1 Cor 15:3 h… https://t.co/G3qqalq6sD	547.0	True	full
792070	792070	60454d9554784b0038cd700f	2021-03-07 22:02:55	[]	[]	Wed Feb 10 08:18:27 +0000 2021	[{"text":"PrincessDiana","indices":[212,226]}]	[{"url":"https://t.co/GeOKPREctE","expanded_url":"http://diana-award.org.uk/nomination-centre/","display_url":"diana-award.org.uk/nomination-cen…","indices":[188,211]}]	Nominating for The Diana Award is easy, and its impact is tremendous. Get your nomination in by 12th march 2021 to ensure your young person is recognised for their work! Nominate now: https://t.co/GeOKPREctE #PrincessDiana https://t.co/ZPLTyu2sTW	32386.0	RT @DianaAward: Nominating for The Diana Award is easy, and its impact is tremendous. Get your nomination in by 12th march 2021 to ensure…	7.0	True	full
792071	792071	60454d9554784b0038cd7017	2021-03-07 22:02:55	[]	[]	Sun Mar 07 18:00:10 +0000 2021	[]	[{"url":"https://t.co/5hXVu8Gfjz","expanded_url":"http://ocfl.net/vaccine","display_url":"ocfl.net/vaccine","indices":[99,122]}]	👩‍🏫 ¡Maestros de todas las edades ahora califican para la vacuna COVID-19! Para detalles, visite a https://t.co/5hXVu8Gfjz. Por favor comparta y etiquete a sus maestros favoritos para ayudar a correr la voz. https://t.co/zP9Db8K6lk	52753.0	RT @OrangeCoFL: 👩‍🏫 ¡Maestros de todas las edades ahora califican para la vacuna COVID-19! Para detalles, visite a https://t.co/5hXVu8Gfjz.…	809.0	True	full
792072	792072	60454d9554784b0038cd701d	2021-03-07 22:02:55	[]	[]	Sun Mar 07 18:54:00 +0000 2021	[{"text":"Budget2021","indices":[128,139]},{"text":"SickPayForAll","indices":[197,211]}]	[{"url":"https://t.co/9ClJHJzCzg","expanded_url":"http://chng.it/c699cWzXnL","display_url":"chng.it/c699cWzXnL","indices":[215,238]}]	A year into the pandemic, Statutory Sick Pay is still a paltry £96 a week - and 2 million workers don't even qualify for that. #Budget2021 saw the Tories fail to raise it again. We demand decent #SickPayForAll 👇 https://t.co/9ClJHJzCzg	2434125.0	RT @jeremycorbyn: A year into the pandemic, Statutory Sick Pay is still a paltry £96 a week - and 2 million workers don't even qualify for…	356.0	True	full
792073	792073	60454d9554784b0038cd701f	2021-03-07 22:02:55	[]	[]	Sun Mar 07 21:32:31 +0000 2021	[{"text":"onpoli","indices":[114,121]}]	[{"url":"https://t.co/6SStYSBq5I","expanded_url":"https://pressprogress.ca/ford-government-blames-teachers-unions-for-its-own-memo-revealing-1-6-billion-in-education-cuts-and-thousands-of-layoffs/","display_url":"pressprogress.ca/ford-governmen…","indices":[123,146]}]	Stephen Lecce blames teachers for revealing that Stephen Lecce plans to cut $1.6 billion from education budget. #onpoli https://t.co/6SStYSBq5I	5182.0	RT @oectagovernor: Stephen Lecce blames teachers for revealing that Stephen Lecce plans to cut $1.6 billion from education budget. #onpol…	39.0	True	full
792074	792074	60454d9554784b0038cd7021	2021-03-07 22:02:55	[]	[]	Sun Mar 07 21:53:10 +0000 2021	[]	[{"url":"https://t.co/zAlqmGkVur","expanded_url":"https://sinmordaza.com/noticia/184154-coronavirus-en-un-ano-mato-a-casi-26-de-millones-de-personas-en-el-mundo.html","display_url":"sinmordaza.com/noticia/184154…","indices":[240,263]}]	El coronavirus ya mató a casi 2,6 de millones de personas en el mundo A poco de cumplirse un año desde que se declaró la pandemia, el reporte de la Universidad Johns Hopkins sobre las víctimas del coronavirus en el mundo es escalofriante. https://t.co/zAlqmGkVur	7671.0	RT @SinMordaza_SFe: El coronavirus ya mató a casi 2,6 de millones de personas en el mundo A poco de cumplirse un año desde que se declaró…	23354.0	True	full
792075	792075	60454d9554784b0038cd7027	2021-03-07 22:02:55	[]	[]	Sun Mar 07 19:00:14 +0000 2021	[]	[{"url":"https://t.co/twgweUZWze","expanded_url":"https://mse.me/3uNYZi5","display_url":"mse.me/3uNYZi5","indices":[192,215]}]	Calling all NHS workers! Are you with iD Mobile on a monthly contract? It's back and offering free minutes, texts and data until Friday 30 April. All you need to do is fill out a simple form https://t.co/twgweUZWze https://t.co/aEpijuo9qg	416978.0	RT @MoneySavingExp: Calling all NHS workers! Are you with iD Mobile on a monthly contract? It's back and offering free minutes, texts and d…	642.0	True	full
792076	792076	60454d9554784b0038cd7037	2021-03-07 22:02:55	[]	[]	Sun Mar 07 10:17:11 +0000 2021	[{"text":"NoMasksInClass","indices":[183,198]}]	[{"url":"https://t.co/U2Sg4ULS2o","expanded_url":"https://twitter.com/usforthemuk/status/1368494186278879237","display_url":"twitter.com/usforthemuk/st…","indices":[199,222]}]	Dear @BorisJohnson If you are asking parents to “follow the science”, could you please “show us the science”, that supports the policy of asking children to wear masks in school? #NoMasksInClass https://t.co/U2Sg4ULS2o	265920.0	RT @LozzaFox: Dear @BorisJohnson If you are asking parents to “follow the science”, could you please “show us the science”, that supports…	316.0	True	full
792077	792077	60454d9554784b0038cd704f	2021-03-07 22:02:56	[]	[]	Sun Mar 07 15:57:04 +0000 2021	[{"text":"COVID19","indices":[147,155]}]	[{"url":"https://t.co/lBwyBZVBDB","expanded_url":"https://www.wsj.com/articles/russian-disinformation-campaign-aims-to-undermine-confidence-in-pfizer-other-covid-19-vaccines-u-s-officials-say-11615129200","display_url":"wsj.com/articles/russi…","indices":[257,280]}]	Crime against humanity: Russian intelligence agencies have mounted a disinformation campaign to undermine confidence in Pfizer’s and other Western #COVID19 vaccines, using online publications that question their development and safety, US officials said. https://t.co/lBwyBZVBDB	445313.0	RT @DrEricDing: Crime against humanity: Russian intelligence agencies have mounted a disinformation campaign to undermine confidence in Pfi…	5234.0	True	full
792078	792078	60454d9654784b0038cd7061	2021-03-07 22:02:56	[]	[]	Sun Mar 07 20:24:47 +0000 2021	[]	[{"url":"https://t.co/9tvNBDb8J5","expanded_url":"https://twitter.com/newtonclarkeuk/status/1368597853464125443","display_url":"twitter.com/newtonclarkeuk…","indices":[229,252]}]	Here we go! Turns out that enforced lockdowns have compromised people’s immune systems, eh? Well, fuck me sideways with a fish fork. This is the same immune system that they’ve spent the best part of a year denying that we had 👍 https://t.co/9tvNBDb8J5	3534.0	RT @LUFCPATRIOT69: Here we go! Turns out that enforced lockdowns have compromised people’s immune systems, eh? Well, fuck me sideways with…	130.0	True	full
792079	792079	60454d9654784b0038cd7075	2021-03-07 22:02:56	[]	[]	Tue Dec 08 18:51:53 +0000 2020	[]	[{"url":"https://t.co/HQxwfF0UR3","expanded_url":"https://youtu.be/k0Smw70ygRQ","display_url":"youtu.be/k0Smw70ygRQ","indices":[235,258]}]	🔥 CONCOURS 🔥 Gagnez un disque dur externe collector @Seagate aux couleurs du Master Chief de Halo, d'une taille de 2To et compatible avec toute la gamme Xbox. 👉 FOLLOW + RT @JeuxActu + votre meilleur comm' dans cette vidéo YouTube : https://t.co/HQxwfF0UR3 TAS le 15/12 https://t.co/9nXU8KYWn4	96956.0	RT @JeuxActu: 🔥 CONCOURS 🔥 Gagnez un disque dur externe collector @Seagate aux couleurs du Master Chief de Halo, d'une taille de 2To et co…	491.0	True	full
792080	792080	60454d9654784b0038cd70a7	2021-03-07 22:02:57	[]	[]	Sun Mar 07 21:46:00 +0000 2021	[]	[{"url":"https://t.co/xsPInfbsgE","expanded_url":"https://bbc.in/3c8xLdG","display_url":"bbc.in/3c8xLdG","indices":[223,246]}]	A Clare, quien se ha recuperado de covid, las cebollas, el café, la carne, las frutas, el alcohol, la pasta de dientes, los productos de limpieza y los perfumes le dan ganas de vomitar. El fenómeno se conoce como parosmia. https://t.co/xsPInfbsgE	4287900.0	RT @bbcmundo: A Clare, quien se ha recuperado de covid, las cebollas, el café, la carne, las frutas, el alcohol, la pasta de dientes, los p…	270.0	True	full
792081	792081	60454d9654784b0038cd70a9	2021-03-07 22:02:57	[]	[{"url":"https://t.co/CZqYhPesIk","expanded_url":"https://www.bbc.co.uk/news/uk-scotland-glasgow-west-56312051","display_url":"bbc.co.uk/news/uk-scotla…","indices":[253,276]}]		[]	[]			I wonder if there will be a spike in Covid cases in Glasgow. I suspect not. But I wouldn't put it past Sturgeon to… https://t.co/Z8LGMi5IIu	213.0	True	full
792082	792082	60454d9654784b0038cd70ab	2021-03-07 22:02:57	[{"text":"Ethiopia","indices":[31,40]},{"text":"Ethiopia","indices":[62,71]},{"text":"TigrayGenocide","indices":[186,201]},{"text":"MonaLisaAbraha","indices":[202,217]},{"text":"MeToo","indices":[218,224]},{"text":"WomensHistoryMonth","indices":[225,244]},{"text":"WomensDay","indices":[245,255]}]	[{"url":"https://t.co/45jvPQkbxo","expanded_url":"https://www.hrw.org/news/2021/03/05/ethiopia-eritrean-forces-massacre-tigray-civilians","display_url":"hrw.org/news/2021/03/0…","indices":[256,279]}]		[]	[]			“It was painful. I thought the #Ethiopia|n military stood for #Ethiopia &amp;its people, but they did nothing as Eritre… https://t.co/dpt4DHgjP0	17.0	True	full
792083	792083	60454d9654784b0038cd70b3	2021-03-07 22:02:57	[{"text":"WeaponizedStarvation","indices":[96,117]},{"text":"AllowAccessToTigray","indices":[122,142]}]	[{"url":"https://t.co/0gKs59KzIS","expanded_url":"https://ph.news.yahoo.com/ethiopian-red-cross-says-80-154843483.html","display_url":"ph.news.yahoo.com/ethiopian-red-…","indices":[258,281]}]		[]	[]			“80% of the Tigray is unreachable at this particular time.” It is about time @AbiyAhmedAli end… https://t.co/cKv914kekR	10.0	True	full
792084	792084	60454d9654784b0038cd70b7	2021-03-07 22:02:57	[]	[]	Sun Mar 07 21:45:00 +0000 2021	[{"text":"NotiMippCI","indices":[0,11]},{"text":"CuidémonosMás","indices":[123,137]}]	[{"url":"https://t.co/6RmmSio3lh","expanded_url":"https://bit.ly/38fZTKw","display_url":"bit.ly/38fZTKw","indices":[98,121]}]	#NotiMippCI 📰🗞| Venezuela recibió segundo lote de vacunas Sputnik-V contra el COVID-19. Lea más ⏩ https://t.co/6RmmSio3lh #CuidémonosMás https://t.co/STGuw5fWDc	250998.0	RT @Mippcivzla: #NotiMippCI 📰🗞| Venezuela recibió segundo lote de vacunas Sputnik-V contra el COVID-19. Lea más ⏩ https://t.co/6RmmSio3lh…	109.0	True	full
792085	792085	60454d9754784b0038cd7101	2021-03-07 22:02:58	[]	[]	Sun Mar 07 22:02:01 +0000 2021	[{"text":"راغب_علامة","indices":[11,22]},{"text":"يوم_ليك","indices":[50,58]},{"text":"قناة_الحياة","indices":[63,75]},{"text":"كورونا","indices":[89,96]}]	[{"url":"https://t.co/3R7ORhojDR","expanded_url":"https://www.instagram.com/tv/CMIhNAmoPxF/?igshid=1l9rv6qtz7gtm","display_url":"instagram.com/tv/CMIhNAmoPxF…","indices":[242,265]}]	السوبرستار #راغب_علامة في الحلقة الأولى من برنامج #يوم_ليك على #قناة_الحياة: «أنا قلت أن #كورونا مؤامرة.. والفيروس مُصنّع وهو سلاح جرثومي نزل على الكرة الأرضيّة من صنع الأشرار في العالم لأسباب اقتصاديّة بين قوى عُظمى..» @raghebalama @HayahTv https://t.co/3R7ORhojDR https://t.co/w5i4AeV3qj	30334.0	RT @RamezKhaled_: السوبرستار #راغب_علامة في الحلقة الأولى من برنامج #يوم_ليك على #قناة_الحياة: «أنا قلت أن #كورونا مؤامرة.. والفيروس مُصنّع…	225.0	True	full
792086	792086	60454d9754784b0038cd7107	2021-03-07 22:02:58	[{"text":"newyorkknicks","indices":[21,35]},{"text":"knicks","indices":[36,43]},{"text":"knickstape","indices":[44,55]},{"text":"basketball","indices":[56,67]},{"text":"nyknicks","indices":[68,77]},{"text":"knicksnation","indices":[78,91]},{"text":"knicksway","indices":[92,102]},{"text":"nyk","indices":[103,107]},{"text":"knicksbasketball","indices":[108,125]},{"text":"NewYorkForever","indices":[…	[{"url":"https://t.co/XL7eDrFC2H","expanded_url":"http://www.nba.com/knicks","display_url":"nba.com/knicks","indices":[127,150]}]		[]	[]			—Communications: RT. #newyorkknicks #knicks #knickstape #basketball #nyknicks #knicksnation #knicksway #nyk… https://t.co/bDs68gWLEy	1261.0	True	full
792087	792087	60454d9754784b0038cd7117	2021-03-07 22:02:58	[]	[]	Sun Mar 07 21:42:28 +0000 2021	[]	[{"url":"https://t.co/HCl4JyUVaQ","expanded_url":"https://www.gofundme.com/f/pay-for-nhs-protest-organisers-10k-fine","display_url":"gofundme.com/f/pay-for-nhs-…","indices":[244,267]}]	I am so angry, and you should be too. My friend Karen, an NHS nurse, has been fined £10000 for organising a socially distanced protest opposing the offensive 1% pay offer. This is an attack on our right to organise. Please help if you can: https://t.co/HCl4JyUVaQ	28662.0	RT @ShellyAsquith: I am so angry, and you should be too. My friend Karen, an NHS nurse, has been fined £10000 for organising a socially di…	679.0	True	full
792088	792088	60454d9754784b0038cd7125	2021-03-07 22:02:58	[]	[]	Sun Mar 07 21:52:37 +0000 2021	[]	[{"url":"https://t.co/w8C9fy0LCO","expanded_url":"https://toronto.ctvnews.ca/health-care-unions-call-for-worker-wage-bump-better-access-to-ppe-in-new-campaign-1.5337447","display_url":"toronto.ctvnews.ca/health-care-un…","indices":[159,182]}]	"We're not provided with the tools to protect ourselves and not supported if we become ill from it. We demand better from this government and our employers." https://t.co/w8C9fy0LCO	568413.0	RT @CTVToronto: "We're not provided with the tools to protect ourselves and not supported if we become ill from it. We demand better from t…	625.0	True	full
792089	792089	60454d9854784b0038cd712f	2021-03-07 22:02:58	[]	[]	Mon Aug 03 14:05:12 +0000 2020	[]	[{"url":"https://t.co/iMJxQX6jxL","expanded_url":"https://www.surveymonkey.com/r/resiliencebook","display_url":"surveymonkey.com/r/resiliencebo…","indices":[260,283]}]	CALL FOR BOOK CHAPTERS! **RESILIENCE: BLACK WOMEN AND PUBLIC HEALTH** (for SUNY Black Women's Wellness series) Deadline: Fri., Jan. 15, 2021 Eds: Dr. Kisha Holden, (Morehouse School of Medicine) &amp; Dr. Camara Jones (Past President of APHA). Details at https://t.co/iMJxQX6jxL https://t.co/OqotaPsEKd	4171.0	RT @Prof_Evans: CALL FOR BOOK CHAPTERS! **RESILIENCE: BLACK WOMEN AND PUBLIC HEALTH** (for SUNY Black Women's Wellness series) Deadline:…	54.0	True	full
792090	792090	60454d9854784b0038cd713d	2021-03-07 22:02:58	[]	[]	Sun Mar 07 21:42:28 +0000 2021	[]	[{"url":"https://t.co/HCl4JyUVaQ","expanded_url":"https://www.gofundme.com/f/pay-for-nhs-protest-organisers-10k-fine","display_url":"gofundme.com/f/pay-for-nhs-…","indices":[244,267]}]	I am so angry, and you should be too. My friend Karen, an NHS nurse, has been fined £10000 for organising a socially distanced protest opposing the offensive 1% pay offer. This is an attack on our right to organise. Please help if you can: https://t.co/HCl4JyUVaQ	28663.0	RT @ShellyAsquith: I am so angry, and you should be too. My friend Karen, an NHS nurse, has been fined £10000 for organising a socially di…	292.0	True	full
792091	792091	60454d9854784b0038cd713f	2021-03-07 22:02:58	[]	[]	Sun Mar 07 20:29:18 +0000 2021	[{"text":"COVID19","indices":[0,8]}]	[{"url":"https://t.co/gXanM24d5f","expanded_url":"https://pgibertie.com/2021/03/07/nous-apprenons-que-30-millions-dindiens-ont-ete-gueris-par-livermectine-et-lhydroxychloroquine-mais-des-anes-comme-veran-ou-wargon-clament-partout-quil-n/","display_url":"pgibertie.com/2021/03/07/nou…","indices":[198,221]}]	#COVID19 Nous apprenons que 30 millions d’Indiens ont été guéris par l’ivermectine et l’hydroxychloroquine mais des ânes comme Véran ou Wargon clament partout qu’il n’existe aucun traitement…. https://t.co/gXanM24d5f	600.0	RT @giberpa: #COVID19 Nous apprenons que 30 millions d’Indiens ont été guéris par l’ivermectine et l’hydroxychloroquine mais des ânes co…	32.0	True	full
792092	792092	60454d9854784b0038cd7141	2021-03-07 22:02:58	[]	[]	Sun Mar 07 20:27:20 +0000 2021	[{"text":"COVID19","indices":[41,49]},{"text":"Lockdown","indices":[79,88]},{"text":"Glasgow","indices":[131,139]},{"text":"GeorgeSquare","indices":[140,153]},{"text":"Indyref","indices":[154,162]},{"text":"NHSStrike","indices":[169,179]},{"text":"Aberdeen","indices":[257,266]}]	[{"url":"https://t.co/QDEgUz6F7Q","expanded_url":"https://twitter.com/EmmaMcNee_92/status/1368625058252546050","display_url":"twitter.com/EmmaMcNee_92/s…","indices":[287,310]}]	Terrible behavior✋7,421 DEAD IN SCOTLAND #COVID19 124,419 DEAD UK😢🙏🏴󠁧󠁢󠁳󠁣󠁴󠁿🛡️ #Lockdown @policescotland✋👁️🛡️🏴󠁧󠁢󠁳󠁣󠁴󠁿 Same 19/9/14 #Glasgow #GeorgeSquare #Indyref Today #NHSStrike 65yr old nurse arrested-organiser £10K fine👁️ FM @NicolaSturgeon locked down #Aberdeen 2020 @AberdeenFC 👁️ https://t.co/QDEgUz6F7Q	7159.0	RT @lauramarsh70: Terrible behavior✋7,421 DEAD IN SCOTLAND #COVID19 124,419 DEAD UK😢🙏🏴󠁧󠁢󠁳󠁣󠁴󠁿🛡️ #Lockdown @policescotland✋👁️🛡️🏴󠁧󠁢󠁳󠁣󠁴󠁿 Sam…	397.0	True	full
792093	792093	60454d9854784b0038cd7179	2021-03-07 22:02:59	[]	[]	Sun Mar 07 13:25:05 +0000 2021	[]	[{"url":"https://t.co/qzMNyJ5lgt","expanded_url":"https://www.middleeastmonitor.com/20180316-rachel-corrie-remembered-15-years-on/","display_url":"middleeastmonitor.com/20180316-rache…","indices":[243,266]}]	Rachel nació el 10 de abril de 1979 en Olympia, estado de Washington, EEUU. Desde muy niña destacó su liderazgo y sensibilidad por los demás. En un discurso ante su clase dijo: “Mi meta es acabar el hambre para el año 2000”. Pueden verlo acá: https://t.co/qzMNyJ5lgt	9149.0	RT @simangeo: Rachel nació el 10 de abril de 1979 en Olympia, estado de Washington, EEUU. Desde muy niña destacó su liderazgo y sensibilida…	552.0	True	full
792094	792094	60454d9954784b0038cd7193	2021-03-07 22:02:59	[]	[]	Sun Mar 07 20:12:41 +0000 2021	[{"text":"Schulöffnungen","indices":[0,15]},{"text":"EduBW","indices":[85,91]}]	[{"url":"https://t.co/UlV46bCoOu","expanded_url":"https://twitter.com/km_bw/status/1367773304480792576","display_url":"twitter.com/km_bw/status/1…","indices":[264,287]}]	#Schulöffnungen Über den Wert der Ehrlichkeit in Pandemiezeiten. Am 15.3. sollen in #EduBW die Schulen auch für Klasse 5 und 6 wieder öffnen. Das Schreiben unserer obersten Dienstherrin zur Umsetzung dieser Öffnung lässt uns Lehrer*innen indes ratlos zurück. /1 https://t.co/UlV46bCoOu	916.0	RT @susanneposselt: #Schulöffnungen Über den Wert der Ehrlichkeit in Pandemiezeiten. Am 15.3. sollen in #EduBW die Schulen auch für Klasse…	335.0	True	full
792095	792095	60454d9954784b0038cd719f	2021-03-07 22:03:00	[]	[]	Sun Mar 07 12:19:46 +0000 2021	[]	[{"url":"https://t.co/03pQ8rRViP","expanded_url":"http://ourworldindata.org/covid-vaccinations","display_url":"ourworldindata.org/covid-vaccinat…","indices":[21,44]}]	Our data is updated: https://t.co/03pQ8rRViP Share of people with at least 1 dose: 🇮🇱 Israel 57% 🇦🇪 UAE 35% 🇬🇧 UK 32% 🇨🇱 Chile 21% 🇧🇭 Bahrain 18% 🇺🇸 US 17% 🇷🇸 Serbia 15% 🇲🇦 Morocco 11% 🇭🇺 Hungary 10% 🇹🇷 Turkey 9% 🇩🇰 Denmark 9% 🇫🇮 Finland 9% 🇱🇹 Lithuania 8% 🇵🇹 Portugal 7% https://t.co/pJonvlmXsX	20300.0	RT @redouad: Our data is updated: https://t.co/03pQ8rRViP Share of people with at least 1 dose: 🇮🇱 Israel 57% 🇦🇪 UAE 35% 🇬🇧 UK 32% 🇨🇱 Chil…	1080.0	True	full
792096	792096	60454d9954784b0038cd71a9	2021-03-07 22:03:00	[]	[{"url":"https://t.co/JRnlxUbwQm","expanded_url":"https://ischinaresponsibleforcovid19outbreak.blogspot.com/","display_url":"…nsibleforcovid19outbreak.blogspot.com","indices":[150,173]},{"url":"https://t.co/VM5ltI22UO","expanded_url":"https://workfromhomeduringcovid19pandemic.blogspot.com/","display_url":"…omeduringcovid19pandemic.blogspot.com","indices":[254,277]}]		[]	[]			@CPHO_Canada The virus of Covid19 rapidly changing, revolving in new environment and makes the innovation of vaccin… https://t.co/a5XQXELuGg	77.0	True	full
792097	792097	60454d9954784b0038cd71ab	2021-03-07 22:03:00	[]	[{"url":"https://t.co/qZjkSvtKvq","expanded_url":"https://nyti.ms/3ruKGgo","display_url":"nyti.ms/3ruKGgo","indices":[248,271]}]		[]	[]			The mammoth bill would provide direct payments to Americans, extend jobless benefits and provide a huge financial i… https://t.co/ElE3veE6VW	49717.0	True	full
792098	792098	60454d9954784b0038cd71ad	2021-03-07 22:03:00	[]	[]	Sun Mar 07 18:45:07 +0000 2021	[{"text":"sponsored","indices":[180,190]}]	[{"url":"https://t.co/2GwEb4b1de","expanded_url":"https://bestbuy.7tiv.net/mario35","display_url":"bestbuy.7tiv.net/mario35","indices":[192,215]}]	Celebrate 35 years of Super Mario Bros. and save up to 35% on select Mario games at Best Buy! Follow us &amp; RT for a chance to win a $120 Best Buy gift card! Ends 3/13 9PM EST. #sponsored https://t.co/2GwEb4b1de https://t.co/qbcKVuSEd5	406912.0	RT @videogamedeals: Celebrate 35 years of Super Mario Bros. and save up to 35% on select Mario games at Best Buy! Follow us &amp; RT for a cha…	60.0	True	full
792099	792099	60454d9954784b0038cd71af	2021-03-07 22:03:00	[]	[]	Fri Mar 05 14:44:56 +0000 2021	[{"text":"DirkGently","indices":[50,61]},{"text":"DirkGentlyIsntOver","indices":[184,203]},{"text":"SaveTheRhino","indices":[242,255]}]	[{"url":"https://t.co/Az4pbCG5hd","expanded_url":"https://www.stellartickets.com/o/save-the-rhino-international/events/douglas-adams-memorial-lecture","display_url":"stellartickets.com/o/save-the-rhi…","indices":[256,279]}]	Hey guys, it's been a minute since we put any new #DirkGently into the world. But we made something during covid. It's little, but it does make something we've all been saying true: #DirkGentlyIsntOver Here's how to see the whole thing + #SaveTheRhino https://t.co/Az4pbCG5hd https://t.co/1GtPhQv5ZD	4737.0	RT @ArvD: Hey guys, it's been a minute since we put any new #DirkGently into the world. But we made something during covid. It's little, b…	34.0	True	full
792100	792100	60454d9954784b0038cd71b5	2021-03-07 22:03:00	[]	[]	Sun Mar 07 22:00:01 +0000 2021	[]	[{"url":"https://t.co/t2G5oCbYF8","expanded_url":"https://cbs2iowa.com/news/local/more-than-8-of-iowans-have-now-completed-vaccination-process","display_url":"cbs2iowa.com/news/local/mor…","indices":[137,160]}]	263,782 people in Iowa are now completely vaccinated against COVID-19 – 24,517 more than Friday morning. @IAPublicHealth @iowasnewsnow https://t.co/t2G5oCbYF8	2120.0	RT @DavidAmelottiTV: 263,782 people in Iowa are now completely vaccinated against COVID-19 – 24,517 more than Friday morning. @IAPublicHeal…	471.0	True	full
792101	792101	60454d9954784b0038cd71c1	2021-03-07 22:03:00	[]	[]	Thu Mar 04 16:56:24 +0000 2021	[{"text":"Xiaomi","indices":[231,238]},{"text":"RedmiNote10","indices":[239,251]},{"text":"RedmiNote10Pro","indices":[252,267]},{"text":"Apple","indices":[268,274]}]	[{"url":"https://t.co/uF6gXH2Lzv","expanded_url":"https://notitech24.blogspot.com/2021/03/xiaomi-redmi-note-10.html","display_url":"notitech24.blogspot.com/2021/03/xiaomi…","indices":[206,229]}]	🔥 Xiaomi presenta el Redmi Note 10 🔥 📲 La nueva Serie mejora todos los aspectos, destacando en Pantalla AMOLED, SnapDragon 678 y 4 cámaras con 48MP 💻 Descubre todas sus características en nuestra página: https://t.co/uF6gXH2Lzv #Xiaomi #RedmiNote10 #RedmiNote10Pro #Apple https://t.co/dtc4q0o1T5	4.0	RT @NotiTech24: 🔥 Xiaomi presenta el Redmi Note 10 🔥 📲 La nueva Serie mejora todos los aspectos, destacando en Pantalla AMOLED, SnapDragon…	4.0	True	full
792102	792102	60454d9954784b0038cd71cf	2021-03-07 22:03:00	[]	[]	Sun Mar 07 18:12:41 +0000 2021	[{"text":"CovidCorruption","indices":[217,233]}]	[{"url":"https://t.co/aClPI1tNcH","expanded_url":"https://www.bbc.com/news/world-latin-america-56309681","display_url":"bbc.com/news/world-lat…","indices":[252,275]}]	Paraguay ranks a pitiful 137 of 180 countries in @anticorruption's Corruption Perceptions Index. Now the govt has allegedly stolen millions of dollars that could've been used to deal with COVID. Just one more case of #CovidCorruption in South America. https://t.co/aClPI1tNcH	321825.0	RT @steve_hanke: Paraguay ranks a pitiful 137 of 180 countries in @anticorruption's Corruption Perceptions Index. Now the govt has allegedl…	1185.0	True	full
792103	792103	60454d9954784b0038cd71d1	2021-03-07 22:03:00	[]	[]	Sun Mar 07 11:40:11 +0000 2021	[{"text":"BNB","indices":[48,52]}]	[{"url":"https://t.co/ey8P0ch7Jj","expanded_url":"https://nftbox.vip/auction/punk","display_url":"nftbox.vip/auction/punk","indices":[77,100]}]	🎊KingdomPunk #1 (Doradopunk ) current bid : 111 #BNB ! ⏰6 days left ! go :👉 https://t.co/ey8P0ch7Jj 💰GIVEAWAY Randomly pick 10 winners share 1 BNB ( $250) Rules： 🍺Follow @nftboxvip @RocketGameVip 🍺Like + RT+Tag 3 Friends 🍺Reply with BEP-20 BNB address @BinanceChain https://t.co/SmoARpUvwm	8802.0	RT @nftboxvip: 🎊KingdomPunk #1 (Doradopunk ) current bid : 111 #BNB ! ⏰6 days left ! go :👉 https://t.co/ey8P0ch7Jj 💰GIVEAWAY Randomly pic…	101.0	True	full
792104	792104	60454d9a54784b0038cd71df	2021-03-07 22:03:00	[]	[]	Sun Mar 07 16:45:03 +0000 2021	[]	[{"url":"https://t.co/BQeAGjk5uT","expanded_url":"http://ow.ly/xosf50DSgVS","display_url":"ow.ly/xosf50DSgVS","indices":[246,269]}]	Se cumplen 41 años del polémico ingreso de Marguerite Yourcenar a la Academia Francesa de la Lengua Varios académicos eran reacios a aceptar a una mujer entre sus filas. ¡Nada más tuvieron que pasar 345 años desde que se fundó la institución! https://t.co/BQeAGjk5uT https://t.co/33w7X5Fg0C	8822850.0	RT @AristeguiOnline: Se cumplen 41 años del polémico ingreso de Marguerite Yourcenar a la Academia Francesa de la Lengua Varios académicos…	33.0	True	full
792105	792105	60454d9a54784b0038cd71e7	2021-03-07 22:03:00	[{"text":"Poshmark","indices":[42,51]},{"text":"shopmycloset","indices":[119,132]}]	[{"url":"https://t.co/pPiIUhSwTH","expanded_url":"https://poshmark.com/listing/60454d2c6e2846ec1d831979?utm_campaign=referral_code%3DHEATHERTHOM93&utm_source=tw_sh&utm_content=feature%3Dsh_li_cl_ios%26rfuid%3Dext1%3Aa02890fb-aeb1-484d-9630-58fe289cd624%26ext_trk%3Dbranch","display_url":"poshmark.com/listing/60454d…","indices":[95,118]}]		[]	[]			Check out this listing I just added to my #Poshmark closet: NIB Taj Gibson 2014-15 Bobblehead.… https://t.co/ywdwWRTAz1	2473.0	True	full
792106	792106	60454d9a54784b0038cd71f3	2021-03-07 22:03:01	[]	[]	Sun Mar 07 21:57:03 +0000 2021	[{"text":"ChavezAmorYPatria","indices":[110,128]}]	[{"url":"https://t.co/eqgxwF8RjT","expanded_url":"https://mazo4f.com/237226","display_url":"mazo4f.com/237226","indices":[85,108]}]	7M-2019: El día que el imperialismo y sus lacayos atacaron al pueblo y sus servicios https://t.co/eqgxwF8RjT #ChavezAmorYPatria https://t.co/zH4CFjpNUT	584064.0	RT @ConElMazoDando: 7M-2019: El día que el imperialismo y sus lacayos atacaron al pueblo y sus servicios https://t.co/eqgxwF8RjT #ChavezAm…	22.0	True	full
792107	792107	60454d9a54784b0038cd71f7	2021-03-07 22:03:01	[]	[]	Sun Mar 07 21:29:18 +0000 2021	[]	[{"url":"https://t.co/RuOkOUduYh","expanded_url":"https://blog.twitter.com/en_us/topics/company/2021/updates-to-our-work-on-covid-19-vaccine-misinformation.html","display_url":"blog.twitter.com/en_us/topics/c…","indices":[239,262]}]	Hi @TwitterSafety @TwitterSupport. Very clear case here. COVID-19 vaccine disinformation posted in Dutch by verified account. Please apply your recently announced policy on this. Thanks. Tweet ID 1368618255485726726 Account ID 367703310 https://t.co/RuOkOUduYh https://t.co/5twHQJaa8x	3148.0	RT @gertvdijk: Hi @TwitterSafety @TwitterSupport. Very clear case here. COVID-19 vaccine disinformation posted in Dutch by verified account…	1512.0	True	full
792108	792108	60454d9a54784b0038cd7201	2021-03-07 22:03:01	[]	[]	Sun Mar 07 21:00:17 +0000 2021	[{"text":"NavyPartnerships","indices":[0,17]}]	[{"url":"https://t.co/XJcTp2P3yA","expanded_url":"https://go.usa.gov/xsEUr","display_url":"go.usa.gov/xsEUr","indices":[237,260]}]	#NavyPartnerships 🇺🇸 ⚓ 🇯🇵 "Every opportunity we have to sharpen our combined lethality with the @jmsdf_pao_eng is invaluable to our forward-deployed forces," said Capt. Chase Sargeant, commander, Destroyer Squadron 15. Details: ➡️ https://t.co/XJcTp2P3yA https://t.co/hlhrW5H1Qz	1505102.0	RT @USNavy: #NavyPartnerships 🇺🇸 ⚓ 🇯🇵 "Every opportunity we have to sharpen our combined lethality with the @jmsdf_pao_eng is invaluabl…	236.0	True	full
792109	792109	60454d9a54784b0038cd7203	2021-03-07 22:03:01	[{"text":"ChooseToChallenge","indices":[250,268]},{"text":"IWD2021","indices":[269,277]},{"text":"IWD","indices":[278,282]}]	[{"url":"https://t.co/2AK7coK8aQ","expanded_url":"https://www.exeter-labour.org.uk/blog/2021/03/03/iwd2021/","display_url":"exeter-labour.org.uk/blog/2021/03/0…","indices":[225,248]}]		[]	[]			Exeter Labour is leading the way in gender equality in its local government 2021 candidates. More than half of its… https://t.co/fOYZQJXvQs	2604.0	True	full
792110	792110	60454d9a54784b0038cd7205	2021-03-07 22:03:01	[]	[{"url":"https://t.co/zLq9C7Jiz7","expanded_url":"https://www.sandiegouniontribune.com/news/health/story/2021-03-03/worried-about-getting-your-second-vaccine-dose-late-dont-be-say-san-diego-researchers","display_url":"sandiegouniontribune.com/news/health/st…","indices":[138,161]}]		[]	[]			San Diego researchers say not to worry about getting your second shot late. UC San Diego virologist Douglas Richman… https://t.co/6FSfg3CH6B	42364.0	True	full
792111	792111	60454d9a54784b0038cd7213	2021-03-07 22:03:01	[]	[]	Thu Mar 04 14:24:24 +0000 2021	[]	[{"url":"https://t.co/HPx6TeZBuT","expanded_url":"https://verne.elpais.com/verne/2021/03/04/mexico/1614821618_386661.html?utm_source=Twitter&ssm=TW_CM#Echobox=1614860088","display_url":"verne.elpais.com/verne/2021/03/…","indices":[230,253]}]	Zara Home ha puesto a la venta unas esponjas de luffa, conocidas en México como estropajos o zacates, a 299 pesos (unos 11,85 euros) aunque los mismos estropajos se pueden encontrar en los mercados por 15 pesos (menos de un euro) https://t.co/HPx6TeZBuT	7996303.0	RT @el_pais: Zara Home ha puesto a la venta unas esponjas de luffa, conocidas en México como estropajos o zacates, a 299 pesos (unos 11,85…	0.0	True	full
792112	792112	60454d9a54784b0038cd7221	2021-03-07 22:03:01	[]	[]	Sun Mar 07 18:22:11 +0000 2021	[]	[{"url":"https://t.co/tg0nnJxt8Q","expanded_url":"https://reut.rs/3sXRl36","display_url":"reut.rs/3sXRl36","indices":[159,182]}]	"One 49-year-old woman died as a result of severe coagulation disorders, while a 35-year-old woman developed a pulmonary embolism " Am sure its nothing.... https://t.co/tg0nnJxt8Q	90906.0	RT @simondolan: "One 49-year-old woman died as a result of severe coagulation disorders, while a 35-year-old woman developed a pulmonary em…	9833.0	True	full
792113	792113	60454d9b54784b0038cd722f	2021-03-07 22:03:01	[]	[]	Sun Mar 07 15:50:19 +0000 2021	[{"text":"KAIxGucci","indices":[4,14]}]	[{"url":"https://t.co/6vXOK5YJkr","expanded_url":"https://www.vanityteen.com/kaixgucci-capsule-collection/","display_url":"vanityteen.com/kaixgucci-caps…","indices":[122,145]}]	The #KAIxGucci collection will launch exclusively at Gucci ION Orchard on 15 April 2021. @gucci_jp @gucci @weareoneEXO https://t.co/6vXOK5YJkr https://t.co/MhYdrOIL3J	4457.0	RT @VanityTeenMag: The #KAIxGucci collection will launch exclusively at Gucci ION Orchard on 15 April 2021. @gucci_jp @gucci @weareoneEXO…	1677.0	True	full
792114	792114	60454d9b54784b0038cd723f	2021-03-07 22:03:01	[]	[]	Sun Mar 07 20:59:03 +0000 2021	[]	[{"url":"https://t.co/ZfCJ7Bn4l4","expanded_url":"http://dlvr.it/Rv8zbf","display_url":"dlvr.it/Rv8zbf","indices":[223,246]}]	Virus hospital resumes normal service in Moscow - AP Archive: (1 Mar 2021) A hospital in Moscow reopened part of its units on Monday, a year after it was adapted to treat new coronavirus patients. City Clinical Hospital... https://t.co/ZfCJ7Bn4l4 https://t.co/kxW1jdTEwA	20043.0	RT @Network_Easy: Virus hospital resumes normal service in Moscow - AP Archive: (1 Mar 2021) A hospital in Moscow reopened part of its unit…	79605.0	True	full
792115	792115	60454d9b54784b0038cd724d	2021-03-07 22:03:02	[]	[]	Sun Mar 07 00:59:38 +0000 2021	[]	[{"url":"https://t.co/ULUzMMKiut","expanded_url":"http://bit.ly/HH-vacancies","display_url":"bit.ly/HH-vacancies","indices":[251,274]}]	Come and work with us! “Children's hospices are incredible places to work. Our care team are privileged to spend precious time with children and their families helping a family through the toughest time. It’s a privilege to be part of their journey." https://t.co/ULUzMMKiut	6949.0	RT @HavenHouseCH: Come and work with us! “Children's hospices are incredible places to work. Our care team are privileged to spend precious…	515.0	True	full
792116	792116	60454d9b54784b0038cd725f	2021-03-07 22:03:02	[]	[{"url":"https://t.co/jdHERknlS4","expanded_url":"https://link.medium.com/4RFJlKJmmeb","display_url":"link.medium.com/4RFJlKJmmeb","indices":[196,219]}]		[]	[]			"Which side were you on?" After the pandemic, when we're all back together, you may be asked. Some will lie, becaus… https://t.co/xpJNTh0tV4	3759.0	True	full
792117	792117	60454d9b54784b0038cd7281	2021-03-07 22:03:02	[{"text":"stimulus","indices":[241,250]}]	[{"url":"https://t.co/EM6Ai9FjqZ","expanded_url":"https://budget.house.gov/publications/report/cbo-confirms-gop-tax-law-contributes-darkening-fiscal-future","display_url":"budget.house.gov/publications/r…","indices":[217,240]}]		[]	[]			@TalbertSwan Does anyone remember any complaining when Trump passed the 2018 "Tax Cut" that was supposed to help us… https://t.co/gnDqtVRsI7	356.0	True	full
792118	792118	60454d9b54784b0038cd7289	2021-03-07 22:03:02	[]	[{"url":"https://t.co/5BhLd54DWQ","expanded_url":"https://www.losirreverentes.com/un-gigante-honorable/","display_url":"losirreverentes.com/un-gigante-hon…","indices":[255,278]}]		[]	[]			“....La historia tendrá que valorar la magnitud de un líder de talla superior, q enfrentó las balas, las traiciones… https://t.co/LFYUi8DLZC	1263.0	True	full
792119	792119	60454d9b54784b0038cd728b	2021-03-07 22:03:02	[]	[]	Sun Mar 07 20:30:00 +0000 2021	[{"text":"CuidémosnosMás","indices":[130,145]}]	[{"url":"https://t.co/txcwxXBJF8","expanded_url":"https://www.vtv.gob.ve/covid-19-dia-356-casos-06032021/","display_url":"vtv.gob.ve/covid-19-dia-3…","indices":[147,170]}]	Día 356 | Lucha contra la COVID-19: Venezuela registra 527 casos comunitarios, 2 importados y suma 133.934 pacientes recuperados #CuidémosnosMás https://t.co/txcwxXBJF8 https://t.co/ElGlXUoOxL	1812133.0	RT @VTVcanal8: Día 356 | Lucha contra la COVID-19: Venezuela registra 527 casos comunitarios, 2 importados y suma 133.934 pacientes recuper…	24.0	True	full
792120	792120	60454d9c54784b0038cd7299	2021-03-07 22:03:02	[]	[{"url":"https://t.co/O1UjKZFO8w","expanded_url":"https://www.animalgourmet.com/2020/02/19/que-es-agua-tonica-quina/","display_url":"animalgourmet.com/2020/02/19/que…","indices":[178,201]}]		[]	[]			El agua tónica tiene sus primeros registros a finales del siglo XIX y en sus orígenes se trató de una bebida mayorm… https://t.co/H2xLlSLFXh	282856.0	True	full
792121	792121	60454d9c54784b0038cd729d	2021-03-07 22:03:02	[]	[{"url":"https://t.co/BFq8BqOPQ5","expanded_url":"https://re-how.net/all/958771/","display_url":"re-how.net/all/958771/","indices":[200,223]}]		[]	[]			Kofuku Shoji GK The highest number of days in the industry! Antibacterial mask that can be washed for one year! “36… https://t.co/IPXf1xp2fb	370.0	True	full
792122	792122	60454d9c54784b0038cd72ad	2021-03-07 22:03:02	[]	[]	Sun Mar 07 20:30:17 +0000 2021	[]	[{"url":"https://t.co/zN7X6c3jCW","expanded_url":"https://7ny.tv/3qqwUKc","display_url":"7ny.tv/3qqwUKc","indices":[203,226]}]	RELAXING RESTRICTIONS: Gov. Andrew Cuomo announced New York restaurants outside of NYC will be allowed to increase to 75% capacity on March 19 -- the same day Connecticut lifts many of its restrictions. https://t.co/zN7X6c3jCW https://t.co/s6edVgVT3G	706100.0	RT @ABC7NY: RELAXING RESTRICTIONS: Gov. Andrew Cuomo announced New York restaurants outside of NYC will be allowed to increase to 75% capac…	2821.0	True	full
792123	792123	60454d9c54784b0038cd72af	2021-03-07 22:03:02	[]	[{"url":"https://t.co/TDozKSDeT4","expanded_url":"https://www.bbc.com/mundo/noticias-america-latina-56267103","display_url":"bbc.com/mundo/noticias…","indices":[146,169]}]		[]	[]			@alfdez @Kicillofok Telefonooooo genios BBC Mundo - Cómo se convirtió Chile en el líder de la vacunación contra… https://t.co/M3gviWLA6w	1218.0	True	full
792124	792124	60454d9c54784b0038cd72bb	2021-03-07 22:03:03	[{"text":"COVID","indices":[53,59]},{"text":"SmartNews","indices":[133,143]}]	[{"url":"https://t.co/KzA5P31s3q","expanded_url":"https://www.businessinsider.com/california-thousands-received-wrong-covid-19-vaccine-dosage-report-2021-3","display_url":"businessinsider.com/california-tho…","indices":[145,168]}]		[]	[]			Cld this be true? Thousands of people who visited a #COVID-19 vaccination site in California received the wrong do… https://t.co/pQrKYi1vXf	2676.0	True	full
792125	792125	60454d9c54784b0038cd72d1	2021-03-07 22:03:03	[]	[]	Sun Mar 07 22:01:02 +0000 2021	[]	[{"url":"https://t.co/tmVyZBadSZ","expanded_url":"https://bit.ly/3qeVVbd","display_url":"bit.ly/3qeVVbd","indices":[99,122]}]	Além de sofrer com a pandemia descontrolada, povos indígenas têm suas terras ameaçadas. Leia mais: https://t.co/tmVyZBadSZ https://t.co/Q3pxJ7ooDy	287903.0	RT @luizaerundina: Além de sofrer com a pandemia descontrolada, povos indígenas têm suas terras ameaçadas. Leia mais: https://t.co/tmVyZBad…	30.0	True	full
792126	792126	60454d9c54784b0038cd72d3	2021-03-07 22:03:03	[]	[]	Sun Mar 07 21:00:00 +0000 2021	[]	[{"url":"https://t.co/QiWqczUPvy","expanded_url":"https://politi.co/3sW6IsN","display_url":"politi.co/3sW6IsN","indices":[199,222]}]	Republican mayors in Texas, Arizona, Florida and Oklahoma are among those backing Biden's state and local government funding plan as part of the COVID relief bill, defying Republicans in Washington. https://t.co/QiWqczUPvy	1161310.0	RT @kylegriffin1: Republican mayors in Texas, Arizona, Florida and Oklahoma are among those backing Biden's state and local government fund…	5.0	True	full
792127	792127	60454d9c54784b0038cd72d5	2021-03-07 22:03:03	[]	[]	Sun Mar 07 21:55:00 +0000 2021	[{"text":"NotiMippCI","indices":[0,11]},{"text":"CuidémonosMás","indices":[115,129]}]	[{"url":"https://t.co/pHJNyhcOhy","expanded_url":"https://bit.ly/38eM7rx","display_url":"bit.ly/38eM7rx","indices":[90,113]}]	#NotiMippCI 📰🗞| 100.000 maestros recibirán vacuna Sinopharm contra el COVID-19. Lea más ⏩ https://t.co/pHJNyhcOhy #CuidémonosMás https://t.co/CHkKLp0OQZ	250998.0	RT @Mippcivzla: #NotiMippCI 📰🗞| 100.000 maestros recibirán vacuna Sinopharm contra el COVID-19. Lea más ⏩ https://t.co/pHJNyhcOhy #Cuidémo…	252.0	True	full
792128	792128	60454d9c54784b0038cd72d9	2021-03-07 22:03:03	[]	[{"url":"https://t.co/lPlkRo1Hk1","expanded_url":"http://www.tagsorrento.com","display_url":"tagsorrento.com","indices":[267,290]}]		[]	[]			@SuzanneEvans1 Hi, Sorry if i'm rude, but i have a leather shop in Italy almost close for Covid, After 10 Years now… https://t.co/kOeeAH3Ycs	756.0	True	full
792129	792129	60454d9c54784b0038cd72df	2021-03-07 22:03:03	[]	[]	Sun Mar 07 22:00:35 +0000 2021	[]	[{"url":"https://t.co/NnNc2RU9RT","expanded_url":"https://www.politico.com/news/2021/03/07/manchin-covid-relief-package-474182","display_url":"politico.com/news/2021/03/0…","indices":[212,235]}]	Sen. Joe Manchin said he never intended to kill the recently passed $1.9 trillion Covid relief package if he didn’t get his way on unemployment benefits that became an unexpected sticking point earlier this week https://t.co/NnNc2RU9RT	4501513.0	RT @politico: Sen. Joe Manchin said he never intended to kill the recently passed $1.9 trillion Covid relief package if he didn’t get his w…	498.0	True	full
792130	792130	60454d9d54784b0038cd731f	2021-03-07 22:03:04	[{"text":"idwx","indices":[78,83]},{"text":"BoiseWX","indices":[84,92]}]	[{"url":"https://t.co/q4wkIDFzIo","expanded_url":"https://apps.apple.com/us/app/aqeye/id1436450620","display_url":"apps.apple.com/us/app/aqeye/i…","indices":[119,142]}]		[]	[]			🤖Prelim AirNow AQI (83705, 15:03) O₃=34 (Good) PM10=10 (Good) PM2.5=8 (Good) #idwx #BoiseWX There's an app for th… https://t.co/Y9As2O94LB	2.0	True	full
792131	792131	60454d9d54784b0038cd7335	2021-03-07 22:03:04	[]	[]	Sun Mar 07 10:05:48 +0000 2021	[]	[{"url":"https://t.co/mlUCcv64mt","expanded_url":"https://jetorreslopez.com/podcast/","display_url":"jetorreslopez.com/podcast/","indices":[260,283]}]	Happy Anniversary to The Nasiona Podcast! 2 years | 43 Episodes 57 guests | 15 voice actors Interviews | Music | Poetry | Memoirs | Culture Thank you to our listeners, producers, guests, voice actors, contributors, &amp; co-conspirators. What a ride! 🙏🏽 https://t.co/mlUCcv64mt https://t.co/CbRGb7unpk	3289.0	RT @TheNasiona: Happy Anniversary to The Nasiona Podcast! 2 years | 43 Episodes 57 guests | 15 voice actors Interviews | Music | Poetry…	324.0	True	full
792132	792132	60454d9d54784b0038cd7339	2021-03-07 22:03:04	[]	[]	Sun Mar 07 16:27:54 +0000 2021	[]	[{"url":"https://t.co/Omo7BRm2m9","expanded_url":"https://www.mirror.co.uk/news/politics/fears-covid-spike-half-schools-23621261?utm_source=twitter.com&utm_medium=social&utm_campaign=sharebar","display_url":"mirror.co.uk/news/politics/…","indices":[253,276]}]	Gavin Williamson had &gt;2 months to make schools safer, and yet this is where we're at: a poll of 943 schools shows that more than half of schools are having difficulty obtaining parental consent for testing. Williamson just passed the buck to parents https://t.co/Omo7BRm2m9	16302.0	RT @Zubhaque: Gavin Williamson had &gt;2 months to make schools safer, and yet this is where we're at: a poll of 943 schools shows that more t…	681.0	True	full
792133	792133	60454d9e54784b0038cd733f	2021-03-07 22:03:04	[{"text":"Ethiopia","indices":[31,40]},{"text":"Ethiopia","indices":[62,71]},{"text":"TigrayGenocide","indices":[187,202]},{"text":"MonaLisaAbraha","indices":[203,218]},{"text":"MeToo","indices":[219,225]},{"text":"WomensHistoryMonth","indices":[226,245]},{"text":"WomensDay","indices":[246,256]}]	[{"url":"https://t.co/IIeTn0rXSc","expanded_url":"https://ctt.ec/3br68+","display_url":"ctt.ec/3br68+","indices":[258,281]}]		[]	[]			“It was painful. I thought the #Ethiopia|n military stood for #Ethiopia &amp;its people, but they did nothing as Eritre… https://t.co/WmnhTOljx0	19.0	True	full
792134	792134	60454d9e54784b0038cd7341	2021-03-07 22:03:04	[]	[]	Sun Mar 07 21:54:14 +0000 2021	[]	[{"url":"https://t.co/u8PJRFbQK4","expanded_url":"https://bit.ly/3dJpIGz","display_url":"bit.ly/3dJpIGz","indices":[242,265]}]	"25% of professional female riders received no salary last year, while 32% of riders earned less than €15,000." After a 13-year career in the women’s peloton, Iris Slappendel wanted to take steps towards equality. Read our interview Iris: https://t.co/u8PJRFbQK4 https://t.co/DoMTchho8X	56717.0	RT @rouleur: "25% of professional female riders received no salary last year, while 32% of riders earned less than €15,000." After a 13-ye…	85.0	True	full
792135	792135	60454d9e54784b0038cd7349	2021-03-07 22:03:04	[]	[]	Sun Mar 07 17:52:28 +0000 2021	[]	[{"url":"https://t.co/VR8Jr8EXO7","expanded_url":"https://www.cnn.com/2021/03/06/politics/covid-vaccine-analysis/index.html","display_url":"cnn.com/2021/03/06/pol…","indices":[225,248]}]	This trendline is amazing. Just 13% said in an Axios/Ipsos poll in September they'd get the vaccine as soon as possible. That's up to 57% now! Meanwhile % who said they'd wait &amp; see dropped from 64% to 28%. Awesome news. https://t.co/VR8Jr8EXO7	205374.0	RT @ForecasterEnten: This trendline is amazing. Just 13% said in an Axios/Ipsos poll in September they'd get the vaccine as soon as possibl…	428.0	True	full
792136	792136	60454d9e54784b0038cd7351	2021-03-07 22:03:04	[]	[]	Sun Mar 07 19:04:30 +0000 2021	[]	[{"url":"https://t.co/opHgeOv5rH","expanded_url":"http://ow.ly/bxsJ30rzIuG","display_url":"ow.ly/bxsJ30rzIuG","indices":[213,236]}]	A solo horas de la marcha del 8M, las policías mujeres de la CDMX se preparan y hoy disfrutan a sus familiares; mañana será un día muy pesado, habrá que soportar golpes, insultos e inclusive que les lancen fuego. https://t.co/opHgeOv5rH	189060.0	RT @guruchuirer: A solo horas de la marcha del 8M, las policías mujeres de la CDMX se preparan y hoy disfrutan a sus familiares; mañana ser…	50.0	True	full
792137	792137	60454d9e54784b0038cd736b	2021-03-07 22:03:05	[]	[]	Sun Mar 07 21:43:08 +0000 2021	[{"text":"KCA","indices":[197,201]},{"text":"VoteBTS","indices":[202,210]}]	[{"url":"https://t.co/jazvaYgxOf","expanded_url":"https://cutt.ly/azs4FSu","display_url":"cutt.ly/azs4FSu","indices":[122,145]}]	INFO📈🎶 @BTS_twt BTS ha ganado más de mil millones de vistas en sus videos musicales en YouTube en lo que va del 2021🔥🥳 🔹https://t.co/jazvaYgxOf ~ARMY continuemos reproduciendo todos sus MVs✊🏼💜 #KCA #VoteBTS Mili🍀 Cr. btsyoutubedata https://t.co/MXFYdwEIDP	93211.0	RT @BB_Votaciones: INFO📈🎶 @BTS_twt BTS ha ganado más de mil millones de vistas en sus videos musicales en YouTube en lo que va del 2021🔥🥳…	96.0	True	full
792138	792138	60454d9e54784b0038cd7379	2021-03-07 22:03:05	[]	[]	Sun Mar 07 15:50:19 +0000 2021	[{"text":"KAIxGucci","indices":[4,14]}]	[{"url":"https://t.co/6vXOK5YJkr","expanded_url":"https://www.vanityteen.com/kaixgucci-capsule-collection/","display_url":"vanityteen.com/kaixgucci-caps…","indices":[122,145]}]	The #KAIxGucci collection will launch exclusively at Gucci ION Orchard on 15 April 2021. @gucci_jp @gucci @weareoneEXO https://t.co/6vXOK5YJkr https://t.co/MhYdrOIL3J	4457.0	RT @VanityTeenMag: The #KAIxGucci collection will launch exclusively at Gucci ION Orchard on 15 April 2021. @gucci_jp @gucci @weareoneEXO…	551.0	True	full
792139	792139	60454d9e54784b0038cd737d	2021-03-07 22:03:05	[{"text":"Ethiopia","indices":[31,40]},{"text":"Ethiopia","indices":[62,71]},{"text":"TigrayGenocide","indices":[187,202]},{"text":"MonaLisaAbraha","indices":[203,218]},{"text":"MeToo","indices":[219,225]},{"text":"WomensHistoryMonth","indices":[226,245]},{"text":"WomensDay","indices":[246,256]}]	[{"url":"https://t.co/NB4AUYKbzg","expanded_url":"https://ctt.ec/3br68+","display_url":"ctt.ec/3br68+","indices":[258,281]}]		[]	[]			“It was painful. I thought the #Ethiopia|n military stood for #Ethiopia &amp;its people, but they did nothing as Eritre… https://t.co/C8riO1ivb0	59.0	True	full
792140	792140	60454d9e54784b0038cd7387	2021-03-07 22:03:05	[]	[]	Sun Mar 07 07:30:03 +0000 2021	[]	[{"url":"https://t.co/Pye0GmFXSY","expanded_url":"https://trib.al/RCSQbpg","display_url":"trib.al/RCSQbpg","indices":[121,144]}]	The royal family will appear in a BBC programme celebrating the Commonwealth and praising the 'amazing work' of the NHS. https://t.co/Pye0GmFXSY	333517.0	RT @MetroUK: The royal family will appear in a BBC programme celebrating the Commonwealth and praising the 'amazing work' of the NHS. https…	2485.0	True	full
792141	792141	60454d9e54784b0038cd738b	2021-03-07 22:03:05	[]	[]	Sun Mar 07 11:11:58 +0000 2021	[{"text":"Crypto","indices":[204,211]},{"text":"Giveaway","indices":[213,222]},{"text":"Werewolf","indices":[224,233]},{"text":"Bitcoin","indices":[235,243]},{"text":"blockchain","indices":[244,255]}]	[{"url":"https://t.co/XbfE30k3yW","expanded_url":"https://t.me/WerewolfAirdropBot","display_url":"t.me/WerewolfAirdro…","indices":[179,202]}]	📌Werewolf Airdrop is live! 📌Start the airdrop bot below and complete the tasks to earn 10 WWC [~$15] 📌Also, you can invite your friends and earn 3 WWC [~$4.5] per invite. 👉 https://t.co/XbfE30k3yW #Crypto #Giveaway #Werewolf #Bitcoin #blockchain	22997.0	RT @WerewolfXchange: 📌Werewolf Airdrop is live! 📌Start the airdrop bot below and complete the tasks to earn 10 WWC [~$15] 📌Also, you ca…	7.0	True	full
792142	792142	60454d9e54784b0038cd7395	2021-03-07 22:03:05	[]	[]	Sun Mar 07 20:53:00 +0000 2021	[{"text":"COVID19","indices":[62,70]},{"text":"TogetherAsBuckeyes","indices":[187,206]},{"text":"InThisTogetherOhio","indices":[207,226]}]	[{"url":"https://t.co/mKzxAQaNB3","expanded_url":"https://bit.ly/3qePKnD","display_url":"bit.ly/3qePKnD","indices":[227,250]}]	.@OSUWexMed/@OSU_Pharmacy's @RXWeber explained how the newest #COVID19 vaccine from Johnson &amp; Johnson works and how it will provide additional hope in the fight against the pandemic. #TogetherAsBuckeyes #InThisTogetherOhio https://t.co/mKzxAQaNB3	2726.0	RT @drhpaz: .@OSUWexMed/@OSU_Pharmacy's @RXWeber explained how the newest #COVID19 vaccine from Johnson &amp; Johnson works and how it will pro…	28198.0	True	full
792143	792143	60454d9f54784b0038cd73a1	2021-03-07 22:03:05	[]	[]	Sun Mar 07 21:34:14 +0000 2021	[]	[{"url":"https://t.co/Ir6lwxU55c","expanded_url":"http://Baddiej.com","display_url":"Baddiej.com","indices":[157,180]}]	Beautiful face Stunning body Peachy ass Sexy feet Amazing personality Devious and somtimes wicked mind Of course its the elite domme @GoddessJ_Findom https://t.co/Ir6lwxU55c Findom cbt sph footworhip cuck finsub humiliation goddess sub assworhip https://t.co/6fA5XR5IyS	4733.0	RT @GoddessJsFeet: Beautiful face Stunning body Peachy ass Sexy feet Amazing personality Devious and somtimes wicked mind Of course i…	74.0	True	full
792144	792144	60454d9f54784b0038cd73a3	2021-03-07 22:03:05	[]	[]	Sun Mar 07 20:50:07 +0000 2021	[]	[{"url":"https://t.co/VOWopXUKVm","expanded_url":"https://twitter.com/trtworld/status/1368648898307297282","display_url":"twitter.com/trtworld/statu…","indices":[130,153]}]	This is so strange to me that Switzerland of all places is doing this especially while having their mask mandate still in effect. https://t.co/VOWopXUKVm	18252.0	RT @JKash000: This is so strange to me that Switzerland of all places is doing this especially while having their mask mandate still in eff…	59.0	True	full
792145	792145	60454da054784b0038cd73f9	2021-03-07 22:03:06	[]	[]	Sat Mar 06 16:28:39 +0000 2021	[]	[{"url":"https://t.co/lG7zTv6SWF","expanded_url":"https://www.mylondon.news/news/north-london-news/its-saved-going-down-wrong-19957238","display_url":"mylondon.news/news/north-lon…","indices":[238,261]}]	We love to see it. Communities organising together for each other✊ "Food is a concern for everybody... there's pressure on families -losing jobs, parents forced to become school teachers. We want to setup a network to provide support" https://t.co/lG7zTv6SWF	2110.0	RT @national_food: We love to see it. Communities organising together for each other✊ "Food is a concern for everybody... there's pressure…	655.0	True	full
792146	792146	60454da054784b0038cd7403	2021-03-07 22:03:06	[]	[{"url":"https://t.co/pYWvDgYsdh","expanded_url":"https://trib.al/wQP5jMj","display_url":"trib.al/wQP5jMj","indices":[224,247]}]		[]	[]			Several Northeast Ohio and statewide organizations want a Lake County judge to apologize for using a “racist and xe… https://t.co/atG1NlGTUg	139751.0	True	full
792147	792147	60454da054784b0038cd7417	2021-03-07 22:03:06	[{"text":"newyorkknicks","indices":[21,35]},{"text":"knicks","indices":[36,43]},{"text":"knickstape","indices":[44,55]},{"text":"basketball","indices":[56,67]},{"text":"nyknicks","indices":[68,77]},{"text":"knicksnation","indices":[78,91]},{"text":"knicksway","indices":[92,102]},{"text":"nyk","indices":[103,107]},{"text":"knicksbasketball","indices":[108,125]},{"text":"NewYorkForever","indices":[…	[{"url":"https://t.co/XL7eDrFC2H","expanded_url":"http://www.nba.com/knicks","display_url":"nba.com/knicks","indices":[127,150]}]		[]	[]			—Communications: RT. #newyorkknicks #knicks #knickstape #basketball #nyknicks #knicksnation #knicksway #nyk… https://t.co/yxPto5Qjm3	1261.0	True	full
792148	792148	60454da054784b0038cd741b	2021-03-07 22:03:06	[]	[]	Fri Mar 05 20:58:49 +0000 2021	[]	[{"url":"https://t.co/YwA62rYgdU","expanded_url":"https://twitter.com/MusiCares/status/1367898289186598912","display_url":"twitter.com/MusiCares/stat…","indices":[165,188]}]	if you’re able to purchase a ticket to the event, please consider doing so as ticket sales will be donated to support the music communities effected by the pandemic https://t.co/YwA62rYgdU https://t.co/CCN4CeWCzX	42768.0	RT @tinyeternaIs: if you’re able to purchase a ticket to the event, please consider doing so as ticket sales will be donated to support the…	22725.0	True	full
792149	792149	60454da054784b0038cd7441	2021-03-07 22:03:07	[]	[{"url":"https://t.co/coKsEMbq4K","expanded_url":"https://www.cbc.ca/news/technology/reuse-recycling-hospitals-ppe-1.5936823","display_url":"cbc.ca/news/technolog…","indices":[94,117]}]		[]	[]			Why hospitals are beginning to reuse or recycle masks, IV bags, drills they used to throw out… https://t.co/u6C5hkg7cF	4586.0	True	full
792150	792150	60454da054784b0038cd7445	2021-03-07 22:03:07	[]	[]	Sun Mar 07 20:03:32 +0000 2021	[{"text":"isleofman","indices":[94,104]}]	[{"url":"https://t.co/IAXuoi1xZu","expanded_url":"https://www.manxradio.com/news/isle-of-man-news/bus-drivers-want-to-move-up-vaccine-priority-list-says-unite/","display_url":"manxradio.com/news/isle-of-m…","indices":[195,218]}]	Is this for real. No fucker travels by bus. They'd be the safest place to self isolate on the #isleofman why not give Tesco staff priority they come into contact with more ppl than a bus driver. https://t.co/IAXuoi1xZu	238.0	RT @SteveSalter48: Is this for real. No fucker travels by bus. They'd be the safest place to self isolate on the #isleofman why not give Te…	341.0	True	full
792151	792151	60454da054784b0038cd7451	2021-03-07 22:03:07	[]	[{"url":"https://t.co/eRmMyVAqbq","expanded_url":"https://bit.ly/3rqwQeN?utm_source=TW","display_url":"bit.ly/3rqwQeN?utm_so…","indices":[140,163]}]		[]	[]			Coronavirus en Argentina: reportan 2.922 nuevos casos y 10 muertes en las últimas 24 horas | Los datos del Minister… https://t.co/7pGgi2OzkY	1176.0	True	full
792152	792152	60454da154784b0038cd7457	2021-03-07 22:03:07	[]	[]	Mon Feb 01 16:07:33 +0000 2021	[]	[{"url":"https://t.co/8XHZfCW759","expanded_url":"https://tiesoftime.bigcartel.com/","display_url":"tiesoftime.bigcartel.com","indices":[185,208]}]	Pre-orders for Ties of Time: A Legend of Zelda fanzine are open! Enjoy over 50 pages of artwork and stories inspired by the games Majora's Mask and Ocarina of Time! 🌟Get your copy at: https://t.co/8XHZfCW759 https://t.co/njkl2RiGkS	429.0	RT @tiesoftime: Pre-orders for Ties of Time: A Legend of Zelda fanzine are open! Enjoy over 50 pages of artwork and stories inspired by the…	707.0	True	full
792153	792153	60454da154784b0038cd7467	2021-03-07 22:03:07	[]	[]	Sun Mar 07 04:12:38 +0000 2021	[{"text":"DAChiefWhip","indices":[82,94]},{"text":"DA","indices":[138,141]},{"text":"DA","indices":[192,195]}]	[{"url":"https://t.co/8ynER67CAK","expanded_url":"https://www.sabcnews.com/sabcnews/da-to-lodge-formal-complaint-against-anc-eff-following-enca-mask-saga/","display_url":"sabcnews.com/sabcnews/da-to…","indices":[255,278]}]	A reactionary move by @Our_DA in protection of racism. This defence of racism by #DAChiefWhip, @Natasha9Mazzone, once again confirms the #DA's true racist nature. @zilevandamme and all black #DA members are you not embarrassed to belong to such party? https://t.co/8ynER67CAK	43649.0	RT @niehaus_carl: A reactionary move by @Our_DA in protection of racism. This defence of racism by #DAChiefWhip, @Natasha9Mazzone, once ag…	64.0	True	full
792154	792154	60454da154784b0038cd7473	2021-03-07 22:03:07	[]	[{"url":"https://t.co/dBOTLXkZKF","expanded_url":"https://elpais.com/sociedad/2021-02-08/sudafrica-suspende-la-aplicacion-de-la-vacuna-de-astrazeneca-por-baja-eficacia-ante-la-variante-local-de-coronavirus.html","display_url":"elpais.com/sociedad/2021-…","indices":[195,218]}]		[]	[]			@elzorroperucho No ha sido malinterpretada, la eficacia de las vacunas si puede variar de país a pais. Esta el ejem… https://t.co/khnZtTFu8X	1689.0	True	full
792155	792155	60454da154784b0038cd74a1	2021-03-07 22:03:08	[]	[{"url":"https://t.co/sJLw0dXesQ","expanded_url":"https://twitter.com/Crosshead16/status/1366820409400840195?s=19","display_url":"twitter.com/Crosshead16/st…","indices":[129,152]}]		[]	[]			@Pneumologiker @when_hurts Gerade für Deutschland ist der Vergleich Corona-Tote und Verkehrstote doch mehr als eind… https://t.co/L5cvOlcWYL	525.0	True	full
792156	792156	60454da254784b0038cd74b5	2021-03-07 22:03:08	[]	[]	Fri Mar 05 15:06:22 +0000 2021	[{"text":"CarbonDividend","indices":[26,41]}]	[{"url":"https://t.co/3UzAWxjVcT","expanded_url":"https://medium.com/climate-conscious/bidens-covid-relief-plan-hints-at-a-way-to-tackle-climate-change-db711442b135","display_url":"medium.com/climate-consci…","indices":[245,268]}]	Carbon 👏 Dividends 👏 🌎 A #CarbonDividend policy would make America's climate strategy more effective, equitable, and beneficial to families, @POTUS @VP @ginamccarthy46 @ClimateEnvoy @MarkWarner @timkaine @RepDonBeyer Here's how we can do it: https://t.co/3UzAWxjVcT	80.0	RT @StephForSerious: Carbon 👏 Dividends 👏 🌎 A #CarbonDividend policy would make America's climate strategy more effective, equitable, and…	464.0	True	full
792157	792157	60454da254784b0038cd74bd	2021-03-07 22:03:08	[]	[]	Sat Mar 06 21:12:41 +0000 2021	[{"text":"DemVoice1","indices":[226,236]},{"text":"ONEV1","indices":[237,243]},{"text":"Fresh","indices":[244,250]},{"text":"wtpBlue","indices":[251,259]}]	[{"url":"https://t.co/as4Wf1BGe5","expanded_url":"https://www.thedailybeast.com/senate-republicans-fail-to-tie-abortions-transgender-sports-to-covid-19-relief-bill","display_url":"thedailybeast.com/senate-republi…","indices":[261,284]}]	The GQP is an Abortion of Democracy Senate Reps tried &amp; failed Saturday to tie restrictions on hot-button cultural issues to a $1.9 trillion COVID-19 relief bill Bans for abortion providers Bans for transgender girls #DemVoice1 #ONEV1 #Fresh #wtpBlue https://t.co/as4Wf1BGe5 https://t.co/UXUAXqQYyI	20722.0	RT @maura_resister: The GQP is an Abortion of Democracy Senate Reps tried &amp; failed Saturday to tie restrictions on hot-button cultural iss…	13990.0	True	full
792158	792158	60454da254784b0038cd74f7	2021-03-07 22:03:09	[{"text":"Amazon","indices":[159,166]},{"text":"Deal","indices":[170,175]}]	[{"url":"https://t.co/xo3ToOsPjp","expanded_url":"https://www.amazon.com/dp/B08M69VVBT?tag=cooldeal0b-20","display_url":"amazon.com/dp/B08M69VVBT?…","indices":[178,201]}]		[]	[]			Get a 50 pack of Black Face Masks for $8.99! (100 pack for $12.88!) 4.7/5 star rating, 19k+ reviews! Free nex… https://t.co/Gmvzv3q1uA	4798.0	True	full
792159	792159	60454da254784b0038cd7505	2021-03-07 22:03:09	[]	[]	Sun Mar 07 21:29:18 +0000 2021	[]	[{"url":"https://t.co/RuOkOUduYh","expanded_url":"https://blog.twitter.com/en_us/topics/company/2021/updates-to-our-work-on-covid-19-vaccine-misinformation.html","display_url":"blog.twitter.com/en_us/topics/c…","indices":[239,262]}]	Hi @TwitterSafety @TwitterSupport. Very clear case here. COVID-19 vaccine disinformation posted in Dutch by verified account. Please apply your recently announced policy on this. Thanks. Tweet ID 1368618255485726726 Account ID 367703310 https://t.co/RuOkOUduYh https://t.co/5twHQJaa8x	3148.0	RT @gertvdijk: Hi @TwitterSafety @TwitterSupport. Very clear case here. COVID-19 vaccine disinformation posted in Dutch by verified account…	757.0	True	full
792160	792160	60454da354784b0038cd7523	2021-03-07 22:03:09	[]	[]	Sun Mar 07 22:03:01 +0000 2021	[]	[{"url":"https://t.co/pC8pAIjYIr","expanded_url":"https://www.instagram.com/p/CMId_j-FSmc/?igshid=12tsi9ssv2dwb","display_url":"instagram.com/p/CMId_j-FSmc/…","indices":[244,267]}]	SEMANA DA MULHER - Além de presentear as mulheres da torcida, nosso objetivo é apoiar empresas que estão enfrentando os impactos econômicos causados pela pandemia da Covid-19. - Confira maiores informações e as regras para ganhar os descontos! https://t.co/pC8pAIjYIr https://t.co/zkx4kNIjok	1115.0	RT @fecparaelas: SEMANA DA MULHER - Além de presentear as mulheres da torcida, nosso objetivo é apoiar empresas que estão enfrentando os im…	2282.0	True	full
792161	792161	60454da354784b0038cd7531	2021-03-07 22:03:09	[]	[]	Fri Nov 06 17:37:34 +0000 2020	[{"text":"COVID19","indices":[214,222]}]	[{"url":"https://t.co/dXwzjOdC5z","expanded_url":"https://www.abc.net.au/news/2020-11-03/uruguay-unified-response-to-coronavirus-latin-america/12838608","display_url":"abc.net.au/news/2020-11-0…","indices":[252,275]}]	Uruguay is another pandemic success story. Despite porous borders with severely affected nations like Brazil, the country has recorded only 3082 cases and 58 deaths. It proves even non-island nations can suppress #COVID19. This article describes how. https://t.co/dXwzjOdC5z	37464.0	RT @DrZoeHyde: Uruguay is another pandemic success story. Despite porous borders with severely affected nations like Brazil, the country ha…	227.0	True	full
792162	792162	60454da354784b0038cd7541	2021-03-07 22:03:10	[{"text":"OperationBreatheFreshCleanAir","indices":[31,61]},{"text":"EnviroklenzAirPurifiers","indices":[64,88]},{"text":"COVID19","indices":[167,175]},{"text":"COVIDisAirborne","indices":[238,254]}]	[{"url":"https://t.co/CpLgauIzmr","expanded_url":"https://enviroklenzairpurifiers.com/enviroklenz-mobile-air-system-promotion/?ap_id=SOSSTSE","display_url":"enviroklenzairpurifiers.com/enviroklenz-mo…","indices":[91,114]},{"url":"https://t.co/vBN1OIlFVo","expanded_url":"https://youtu.be/xhu0JZez4Dk","display_url":"youtu.be/xhu0JZez4Dk","indices":[117,140]}]		[]	[]			@TheDailyEdge @viralvideovlogs #OperationBreatheFreshCleanAir 👈 #EnviroklenzAirPurifiers 👈 https://t.co/CpLgauIzmr… https://t.co/CeVfVKS8e7	1474.0	True	full
792163	792163	60454da354784b0038cd7549	2021-03-07 22:03:10	[]	[]	Sun Mar 07 20:44:01 +0000 2021	[]	[{"url":"https://t.co/8OWd2TvLrt","expanded_url":"http://news.sky.com","display_url":"news.sky.com","indices":[147,170]}]	Official figures show the UK has recorded a further 82 coronavirus deaths within 28 days of a positive test For more on this and other news visit https://t.co/8OWd2TvLrt	4736416.0	RT @SkyNewsBreak: Official figures show the UK has recorded a further 82 coronavirus deaths within 28 days of a positive test For more on…	1223.0	True	full
792164	792164	60454da454784b0038cd756f	2021-03-07 22:03:10	[]	[]	Sun Mar 07 21:21:26 +0000 2021	[]	[{"url":"https://t.co/dQmE1RAnJ3","expanded_url":"https://twitter.com/laszlohealth/status/1368203215712452611","display_url":"twitter.com/laszlohealth/s…","indices":[280,303]}]	Translation: "VIENNA IS RISING AGAIN AGAINST THE POLITICAL CORONA INSANITY! It's gigantic! Many thousands of people against the corona policy madness on the street! Completely peaceful! Great vibes! A first impression! EVERYONE STANDS AGAINST POLITICAL RISK! PLEASE SHARE!" https://t.co/dQmE1RAnJ3	119868.0	RT @FatEmperor: Translation: "VIENNA IS RISING AGAIN AGAINST THE POLITICAL CORONA INSANITY! It's gigantic! Many thousands of people again…	19.0	True	full
792165	792165	60454da454784b0038cd7571	2021-03-07 22:03:10	[]	[{"url":"https://t.co/W4H0KAc1gh","expanded_url":"https://bit.ly/3qreb1p","display_url":"bit.ly/3qreb1p","indices":[153,176]}]		[]	[]			El dramático testimonio de Araceli González luego de superar el coronavirus: “No se lo deseo a nadie: tengo a mi tí… https://t.co/5G3Mm4hlZG	370228.0	True	full
792166	792166	60454da454784b0038cd759d	2021-03-07 22:03:11	[]	[]	Sun Mar 07 15:50:19 +0000 2021	[{"text":"KAIxGucci","indices":[4,14]}]	[{"url":"https://t.co/6vXOK5YJkr","expanded_url":"https://www.vanityteen.com/kaixgucci-capsule-collection/","display_url":"vanityteen.com/kaixgucci-caps…","indices":[122,145]}]	The #KAIxGucci collection will launch exclusively at Gucci ION Orchard on 15 April 2021. @gucci_jp @gucci @weareoneEXO https://t.co/6vXOK5YJkr https://t.co/MhYdrOIL3J	4457.0	RT @VanityTeenMag: The #KAIxGucci collection will launch exclusively at Gucci ION Orchard on 15 April 2021. @gucci_jp @gucci @weareoneEXO…	289.0	True	full
792167	792167	60454da454784b0038cd75a5	2021-03-07 22:03:11	[]	[]	Sun Mar 07 21:55:00 +0000 2021	[{"text":"NotiMippCI","indices":[0,11]},{"text":"CuidémonosMás","indices":[115,129]}]	[{"url":"https://t.co/pHJNyhcOhy","expanded_url":"https://bit.ly/38eM7rx","display_url":"bit.ly/38eM7rx","indices":[90,113]}]	#NotiMippCI 📰🗞| 100.000 maestros recibirán vacuna Sinopharm contra el COVID-19. Lea más ⏩ https://t.co/pHJNyhcOhy #CuidémonosMás https://t.co/CHkKLp0OQZ	250998.0	RT @Mippcivzla: #NotiMippCI 📰🗞| 100.000 maestros recibirán vacuna Sinopharm contra el COVID-19. Lea más ⏩ https://t.co/pHJNyhcOhy #Cuidémo…	498.0	True	full
792168	792168	60454da454784b0038cd75b3	2021-03-07 22:03:11	[]	[]	Sun Mar 07 21:00:00 +0000 2021	[]	[{"url":"https://t.co/QiWqczUPvy","expanded_url":"https://politi.co/3sW6IsN","display_url":"politi.co/3sW6IsN","indices":[199,222]}]	Republican mayors in Texas, Arizona, Florida and Oklahoma are among those backing Biden's state and local government funding plan as part of the COVID relief bill, defying Republicans in Washington. https://t.co/QiWqczUPvy	1161310.0	RT @kylegriffin1: Republican mayors in Texas, Arizona, Florida and Oklahoma are among those backing Biden's state and local government fund…	69.0	True	full
792169	792169	60454da554784b0038cd75db	2021-03-07 22:03:11	[]	[]	Sun Mar 07 21:21:42 +0000 2021	[]	[{"url":"https://t.co/fyJ8YEKqn4","expanded_url":"https://twitter.com/i/events/1334459905600671747","display_url":"twitter.com/i/events/13344…","indices":[142,165]}]	Covid-19: Pfizer diz que governo rejeitou ofertas de 70 milhões de doses de vacina. Seriam entregues em dezembro de 2020. Bolsonaro não quis. https://t.co/fyJ8YEKqn4	335492.0	RT @jnflesch: Covid-19: Pfizer diz que governo rejeitou ofertas de 70 milhões de doses de vacina. Seriam entregues em dezembro de 2020. Bol…	121.0	True	full
792170	792170	60454da554784b0038cd75e9	2021-03-07 22:03:12	[]	[]	Sun Mar 07 21:14:58 +0000 2021	[]	[{"url":"https://t.co/yyYwIyNMF8","expanded_url":"http://bit.ly/3ruwswa","display_url":"bit.ly/3ruwswa","indices":[196,219]}]	Como en los viejos tiempos.... 🤩 Gareth Bale metió otra vez un doblete para liderar al Tottenham en su triunfo 4-1 sobre el Crystal Palace 😲 Ha participado en 9 goles en sus últimos 6 juegos. https://t.co/yyYwIyNMF8 https://t.co/vaPtoKnByK	1148134.0	RT @ESPNmx: Como en los viejos tiempos.... 🤩 Gareth Bale metió otra vez un doblete para liderar al Tottenham en su triunfo 4-1 sobre el Cr…	1895.0	True	full
792171	792171	60454da554784b0038cd75f7	2021-03-07 22:03:12	[]	[]	Sun Mar 07 21:26:38 +0000 2021	[]	[{"url":"https://t.co/gxfrH38Wra","expanded_url":"https://www.extra.com.pe/actualidad/que-es-y-como-funciona-covax-facility-para-adquirir-vacunas-contra-el-covid-19/","display_url":"extra.com.pe/actualidad/que…","indices":[236,259]}]	Comparto la entrevista realizada por Vladimir Rendón @alanocturna10, publicada hoy en el diario ⁦@EXTRA_Peru⁩, con la que preparó el artículo intitulado “¿Qué es y cómo funciona Covax Facility para adquirir vacunas contra el Covid-19?” https://t.co/gxfrH38Wra	19735.0	RT @ErnesBustamante: Comparto la entrevista realizada por Vladimir Rendón @alanocturna10, publicada hoy en el diario ⁦@EXTRA_Peru⁩, con la…	177.0	True	full
792172	792172	60454da654784b0038cd763d	2021-03-07 22:03:13	[]	[]	Sun Mar 07 09:51:51 +0000 2021	[]	[{"url":"https://t.co/7Mk5DscdVb","expanded_url":"https://apnews.com/article/stockton-health-coronavirus-pandemic-michael-tubbs-philanthropy-1227f2ab4a1bb7677a01b887ba91554f","display_url":"apnews.com/article/stockt…","indices":[230,253]}]	UBI experiment in Stockton, California: After getting $500 per month for two years without rules on how to spend it, the 125 people in the study paid off debt, got full-time jobs and reported lower rates of anxiety and depression https://t.co/7Mk5DscdVb	6245.0	RT @ClaudiaChwalisz: UBI experiment in Stockton, California: After getting $500 per month for two years without rules on how to spend it, t…	3690.0	True	full
792173	792173	60454da654784b0038cd764d	2021-03-07 22:03:13	[]	[]	Sun Mar 07 07:51:11 +0000 2021	[{"text":"Monatlich","indices":[0,10]},{"text":"Flüchtlinge","indices":[23,35]},{"text":"Deutschland","indices":[44,56]},{"text":"Bürger","indices":[64,71]},{"text":"Strafen","indices":[146,154]},{"text":"CDU","indices":[180,184]},{"text":"SPD","indices":[189,193]}]	[{"url":"https://t.co/mVCdwsnUoU","expanded_url":"https://www.welt.de/politik/deutschland/article227760935/Sekundaermigration-Monatlich-kommen-1000-Fluechtlinge-aus-Griechenland.html?cid=socialmedia.twitter.shared.web","display_url":"welt.de/politik/deutsc…","indices":[225,248]}]	#Monatlich kommen 1000 #Flüchtlinge 😡und in #Deutschland dürfen #Bürger einen Radius von 15 Kilometern nicht verlassen. Wenn doch drohen horrende #Strafen. Die Wirtschaft wird von #CDU und #SPD bewusst vor die Wand gefahren‼️https://t.co/mVCdwsnUoU	1544.0	RT @AfDUbach: #Monatlich kommen 1000 #Flüchtlinge 😡und in #Deutschland dürfen #Bürger einen Radius von 15 Kilometern nicht verlassen. Wenn…	1137.0	True	full
792174	792174	60454da754784b0038cd7685	2021-03-07 22:03:13	[{"text":"ElEnigmaDelLaberintoPerdido","indices":[123,151]},{"text":"aventura","indices":[184,193]},{"text":"Egipto","indices":[207,214]},{"text":"misterios","indices":[221,231]},{"text":"SomosLectores","indices":[256,270]},{"text":"Lee","indices":[271,275]}]	[{"url":"https://t.co/kounnxFkSJ","expanded_url":"https://www.amazon.es/gp/aw/d/B073LCX11T/ref=cm_cr_arp_mb_bdcrb_top?ie=UTF8","display_url":"amazon.es/gp/aw/d/B073LC…","indices":[152,175]}]		[]	[]			¿Crees en las segundas oportunidades, en la vida más allá de la muerte, en amores eternos? La MUERTE solo es el pri… https://t.co/5en06NBJcr	2002.0	True	full
792175	792175	60454da754784b0038cd7689	2021-03-07 22:03:13	[]	[]	Sun Mar 07 21:37:59 +0000 2021	[{"text":"EnVivo","indices":[0,7]},{"text":"CuidémonosMás","indices":[265,279]}]	[{"url":"https://t.co/SAt2CoyPpW","expanded_url":"https://www.pscp.tv/w/1nAKELBgWYvxL","display_url":"pscp.tv/w/1nAKELBgWYvxL","indices":[241,264]}]	#EnVivo 🔴| Pdte. @NicolasMaduro Balance contra el COVID-19: "Hemos aplicado el 70% de las vacunas rusas al personal de salud, ya llegó la segunda dosis. El lunes arranca la vacunación con la vacuna china y hemos establecido las prioridades" https://t.co/SAt2CoyPpW #CuidémonosMás	3267.0	RT @ViveTVOficial1: #EnVivo 🔴| Pdte. @NicolasMaduro Balance contra el COVID-19: "Hemos aplicado el 70% de las vacunas rusas al personal de…	80.0	True	full
792176	792176	60454da754784b0038cd7691	2021-03-07 22:03:14	[]	[]	Sun Mar 07 19:41:51 +0000 2021	[]	[{"url":"https://t.co/eod3ZBRzpO","expanded_url":"https://twitter.com/panatongo?s=09","display_url":"twitter.com/panatongo?s=09","indices":[208,231]}]	!!REPORTE MASIVO!! Esta cuenta esta haciendo comentarios de mu3rt3 y ofensiv0s contra 🅱➕$ Reportar por cuenta h4ckeada/sp4m/sus tweets son 4busivos e 1nc1tan al 0di0 ❌REPORTAR, BLOQUEAR Y NO INTERACTUAR❌ https://t.co/eod3ZBRzpO -🌞 https://t.co/k8KqYyfrAO	20258.0	RT @bts_reportes: !!REPORTE MASIVO!! Esta cuenta esta haciendo comentarios de mu3rt3 y ofensiv0s contra 🅱➕$ Reportar por cuenta h4ckeada/…	235.0	True	full
792177	792177	60454da754784b0038cd76a5	2021-03-07 22:03:14	[]	[{"url":"https://t.co/huVfr4g5Ob","expanded_url":"https://www.pewresearch.org/fact-tank/2020/06/04/black-americans-face-higher-covid-19-risks-are-more-hesitant-to-trust-medical-scientists-get-vaccinated/","display_url":"pewresearch.org/fact-tank/2020…","indices":[255,278]}]		[]	[]			"Racism" isn't stopping people from showing up to vaccination sites...enough with these ridiculous, illogical argum… https://t.co/dZEoYBtNO1	1711.0	True	full
792178	792178	60454da754784b0038cd76a9	2021-03-07 22:03:14	[]	[]	Sun Mar 07 17:22:05 +0000 2021	[{"text":"EEUU","indices":[214,219]},{"text":"ArauzPresidente","indices":[262,278]}]	[{"url":"https://t.co/DEKWlea5cQ","expanded_url":"https://twitter.com/dw_espanol/status/1368543201640976388","display_url":"twitter.com/dw_espanol/sta…","indices":[279,302]}]	El “influjo psíquico” de @MashiRafael lo ha tenido también @ecuarauz , ya q su propuesta de reactivar la economía poniendo dinero en manos de la gente más necesitada, el 1 mil x 1 millón, llegó a la cámara alta de #EEUU, y se da paso a un proyecto similar al de #ArauzPresidente https://t.co/DEKWlea5cQ	14566.0	RT @AlexisSanchezEC: El “influjo psíquico” de @MashiRafael lo ha tenido también @ecuarauz , ya q su propuesta de reactivar la economía poni…	8.0	True	full
792179	792179	60454da754784b0038cd76af	2021-03-07 22:03:14	[]	[]	Sun Mar 07 21:00:00 +0000 2021	[]	[{"url":"https://t.co/QiWqczUPvy","expanded_url":"https://politi.co/3sW6IsN","display_url":"politi.co/3sW6IsN","indices":[199,222]}]	Republican mayors in Texas, Arizona, Florida and Oklahoma are among those backing Biden's state and local government funding plan as part of the COVID relief bill, defying Republicans in Washington. https://t.co/QiWqczUPvy	1161310.0	RT @kylegriffin1: Republican mayors in Texas, Arizona, Florida and Oklahoma are among those backing Biden's state and local government fund…	4943.0	True	full
792180	792180	60454da854784b0038cd76d9	2021-03-07 22:03:14	[]	[]	Sun Mar 07 02:39:00 +0000 2021	[]	[{"url":"https://t.co/RgrTHWU0Aj","expanded_url":"https://bit.ly/3ehmL0m","display_url":"bit.ly/3ehmL0m","indices":[180,203]}]	.@RicardoBSalinas cobra solo por el manejo de las cuentas de los beneficiarios de los programas sociales. 💸 🔍 Incluso accede a las bases de datos y utiliza sus datos personales. https://t.co/RgrTHWU0Aj	115251.0	RT @laoctavadigital: .@RicardoBSalinas cobra solo por el manejo de las cuentas de los beneficiarios de los programas sociales. 💸 🔍 Incluso…	54.0	True	full
792181	792181	60454da854784b0038cd76fd	2021-03-07 22:03:15	[]	[{"url":"https://t.co/lQCcpG4Azj","expanded_url":"https://www.youtube.com/watch?v=HpRNh4Qy1mI","display_url":"youtube.com/watch?v=HpRNh4…","indices":[238,261]}]		[]	[]			Menos mal que a los Mojinos Esoczios sacaron sus canciones a tiempo. Porque sacar esto ahora... 🤣 Ten cuidao migué… https://t.co/QZqhuwGrBa	52518.0	True	full
792182	792182	60454da854784b0038cd770b	2021-03-07 22:03:15	[]	[]	Sun Mar 07 21:18:53 +0000 2021	[]	[{"url":"https://t.co/TLLUGwPGY7","expanded_url":"http://cdph.ca.gov/covid19","display_url":"cdph.ca.gov/covid19","indices":[201,224]}]	California COVID-19, By The Numbers: 🔹 Confirmed cases to date: 3,501,394 🔹 Note: Numbers may not represent true day-over-day change as reporting of test results can be delayed More information at https://t.co/TLLUGwPGY7. https://t.co/aa6x8Yfp0e	87388.0	RT @CAPublicHealth: California COVID-19, By The Numbers: 🔹 Confirmed cases to date: 3,501,394 🔹 Note: Numbers may not represent true day-…	1072.0	True	full
792183	792183	60454da854784b0038cd7711	2021-03-07 22:03:15	[{"text":"DalaiLama","indices":[60,70]},{"text":"India","indices":[82,88]},{"text":"CovidVaccine","indices":[89,102]},{"text":"dharamshala","indices":[103,115]},{"text":"Covishield","indices":[116,127]}]	[{"url":"https://t.co/UKM057Ddy7","expanded_url":"https://www.bsocialplus.com/post/dalai-lama-gets-coronavirus-vaccine-what-you-need-to-know","display_url":"bsocialplus.com/post/dalai-lam…","indices":[130,153]}]		[]	[]			Dalai Lama gets coronavirus vaccine: What you need to know #DalaiLama @DalaiLama #India #CovidVaccine #dharamshala… https://t.co/TsitDKuMCq	1.0	True	full
792184	792184	60454da854784b0038cd7721	2021-03-07 22:03:15	[]	[]	Sat Mar 06 19:18:27 +0000 2021	[]	[{"url":"https://t.co/xrGYs774l3","expanded_url":"https://www.gov.uk/government/publications/coronavirus-covid-19-vaccine-adverse-reactions/coronavirus-vaccine-summary-of-yellow-card-reporting","display_url":"gov.uk/government/pub…","indices":[123,146]}]	Nach MHRA sind bisher 244 Personen, darunter acht ungeborene Babies, in einem kurzen Zeitraum nach der Impfung gestorben. https://t.co/xrGYs774l3	12537.0	RT @PHockertz: Nach MHRA sind bisher 244 Personen, darunter acht ungeborene Babies, in einem kurzen Zeitraum nach der Impfung gestorben. h…	56.0	True	full
792185	792185	60454da954784b0038cd7733	2021-03-07 22:03:15	[]	[]	Sun Mar 07 03:26:36 +0000 2021	[{"text":"LosRangers","indices":[145,156]},{"text":"StraightUpRangers","indices":[157,175]},{"text":"Rangers","indices":[176,184]},{"text":"RangersST","indices":[185,195]},{"text":"MLB","indices":[196,200]}]	[{"url":"https://t.co/RFOZtUfIS1","expanded_url":"https://conlasbasesllenas.com/los-rangers-podrian-recibir-la-totalidad-de-fanaticos-en-su-estadio/","display_url":"conlasbasesllenas.com/los-rangers-po…","indices":[235,258]}]	Un anuncio del gobernador del estado de Texas podría permitir a los Rangers recibir el 100% de la capacidad del estadio a pesar de la pandemia. #LosRangers #StraightUpRangers #Rangers #RangersST #MLB Por: Carlos Colón (@carlosac1_) https://t.co/RFOZtUfIS1	13274.0	RT @ConLasBasesFull: Un anuncio del gobernador del estado de Texas podría permitir a los Rangers recibir el 100% de la capacidad del estadi…	1456.0	True	full
792186	792186	60454da954784b0038cd773d	2021-03-07 22:03:15	[]	[]	Sun Mar 07 21:39:15 +0000 2021	[{"text":"Teacher","indices":[174,182]},{"text":"PRIAN","indices":[255,261]}]	[{"url":"https://t.co/nPxRw0CvQR","expanded_url":"https://twitter.com/ppiimmiieenntt/status/1368190553163186180","display_url":"twitter.com/ppiimmiieenntt…","indices":[263,286]}]	¿Alguien sabe si ya se pronunciaron Paty Chapoy, Fox o Mónica Garza sobre las 61 denuncias de agresión sexual en contra de su gran amigo Andrés Roemer ? ¿Alguien sabe si el #Teacher Dóriga (agresor y extorsionador) ya se pronunció sobre sus patrones del #PRIAN? https://t.co/nPxRw0CvQR https://t.co/fEZY1Kjqww	2974.0	RT @ppiimmiieenntt: ¿Alguien sabe si ya se pronunciaron Paty Chapoy, Fox o Mónica Garza sobre las 61 denuncias de agresión sexual en contra…	701.0	True	full
792187	792187	60454da954784b0038cd775d	2021-03-07 22:03:16	[]	[]	Mon Mar 01 18:29:42 +0000 2021	[]	[{"url":"https://t.co/EGDuxi4HUD","expanded_url":"https://twitter.com/PlayAdoptMe/status/1365030607324127235","display_url":"twitter.com/PlayAdoptMe/st…","indices":[279,302]}]	The winners are: @AshieAlt @emyaranha @GoesQwq @tbscarythecat @Alucard1Xz @CaitlinRouse4 @blamefunkbros @holly_roblox1 @jaco_frau @chloeplaysss @Lightning436 @HessaMehrin @DerpyBoi19 @andicqndy Congratulations!! Please make sure to reply to our DM with your Roblox username 🥰 https://t.co/EGDuxi4HUD	929626.0	RT @PlayAdoptMe: The winners are: @AshieAlt @emyaranha @GoesQwq @tbscarythecat @Alucard1Xz @CaitlinRouse4 @blamefunkbros @holly_roblox1 @j…	1.0	True	full
792188	792188	60454daa54784b0038cd778f	2021-03-07 22:03:16	[]	[]	Sun Mar 07 21:00:00 +0000 2021	[]	[{"url":"https://t.co/QiWqczUPvy","expanded_url":"https://politi.co/3sW6IsN","display_url":"politi.co/3sW6IsN","indices":[199,222]}]	Republican mayors in Texas, Arizona, Florida and Oklahoma are among those backing Biden's state and local government funding plan as part of the COVID relief bill, defying Republicans in Washington. https://t.co/QiWqczUPvy	1161310.0	RT @kylegriffin1: Republican mayors in Texas, Arizona, Florida and Oklahoma are among those backing Biden's state and local government fund…	396.0	True	full
792189	792189	60454daa54784b0038cd779b	2021-03-07 22:03:16	[]	[]	Sun Mar 07 15:32:55 +0000 2021	[{"text":"Senegal","indices":[0,8]},{"text":"MackySall","indices":[73,83]}]	[{"url":"https://t.co/GhqoSHFuCp","expanded_url":"https://www.archyde.com/macky-dreams-of-being-a-dictator-the-press-is-on-the-side-by-mame-birame-wathie/","display_url":"archyde.com/macky-dreams-o…","indices":[171,194]}]	#Senegal: Control the media. This is the will expressed by the regime of #MackySall which no longer even hides its disastrous designs. Macky dreams of being a dictator. 📂https://t.co/GhqoSHFuCp https://t.co/z7FB8th4Br	15058.0	RT @snowlions: #Senegal: Control the media. This is the will expressed by the regime of #MackySall which no longer even hides its disastrou…	16.0	True	full
792190	792190	60454daa54784b0038cd77a3	2021-03-07 22:03:16	[]	[]	Sun Mar 07 21:20:00 +0000 2021	[{"text":"NotiMippCI","indices":[0,11]},{"text":"CuidémonosMás","indices":[139,153]}]	[{"url":"https://t.co/H5CbOSNG9T","expanded_url":"https://bit.ly/3sXcgDs","display_url":"bit.ly/3sXcgDs","indices":[114,137]}]	#NotiMippCI 📰🗞| Todo el pueblo venezolano será inmunizado contra la COVID-19, afirmó presidente Maduro. Lea más ⏩ https://t.co/H5CbOSNG9T #CuidémonosMás https://t.co/DS2oSuLnc5	250998.0	RT @Mippcivzla: #NotiMippCI 📰🗞| Todo el pueblo venezolano será inmunizado contra la COVID-19, afirmó presidente Maduro. Lea más ⏩ https://t…	129.0	True	full
792191	792191	60454daa54784b0038cd77b7	2021-03-07 22:03:17	[]	[{"url":"https://t.co/6eoqm95EWc","expanded_url":"http://chng.it/2pDnSYKH","display_url":"chng.it/2pDnSYKH","indices":[140,163]}]		[]	[]			Presidente Laurentino Cortizo: MEDIC@S, ENFERMER@S Y AFINES VOLUNTARIOS APOYO PROGRAMA DE VACUNACIÓN NACIONAL COVID… https://t.co/VqNLOeceBw	124.0	True	full
792192	792192	60454daa54784b0038cd77cd	2021-03-07 22:03:17	[]	[]	Sun Mar 07 18:07:35 +0000 2021	[]	[{"url":"https://t.co/j9PV9GjX4L","expanded_url":"https://fullfact.org/online/vaers-covid-vaccine-deaths/","display_url":"fullfact.org/online/vaers-c…","indices":[134,157]}]	Here is another great one: "The UK has so far received 143 reports of death following vaccination—none of which were caused by it" https://t.co/j9PV9GjX4L	90833.0	RT @simondolan: Here is another great one: "The UK has so far received 143 reports of death following vaccination—none of which were cause…	9711.0	True	full
792193	792193	60454dab54784b0038cd77eb	2021-03-07 22:03:17	[]	[]	Sun Mar 07 17:28:52 +0000 2021	[]	[{"url":"https://t.co/rYpgPc30l1","expanded_url":"https://support.musicares.org","display_url":"support.musicares.org","indices":[253,276]}]	We all miss live music 🎶, but not more that the thousands of people behind the scenes who have been out of work for a year. Join us on March 12 as we celebrate those in music most impacted by the pandemic. Get your Music On A Mission tickets today at https://t.co/rYpgPc30l1 https://t.co/Irw7aDoZsP	36802.0	RT @MusiCares: We all miss live music 🎶, but not more that the thousands of people behind the scenes who have been out of work for a year.…	34.0	True	full
792194	792194	60454dab54784b0038cd77f5	2021-03-07 22:03:17	[{"text":"OperationBreatheFreshCleanAir","indices":[33,63]},{"text":"EnviroklenzAirPurifiers","indices":[66,90]},{"text":"COVID19","indices":[169,177]},{"text":"COVIDisAirborne","indices":[240,256]}]	[{"url":"https://t.co/CpLgauIzmr","expanded_url":"https://enviroklenzairpurifiers.com/enviroklenz-mobile-air-system-promotion/?ap_id=SOSSTSE","display_url":"enviroklenzairpurifiers.com/enviroklenz-mo…","indices":[93,116]},{"url":"https://t.co/vBN1OIlFVo","expanded_url":"https://youtu.be/xhu0JZez4Dk","display_url":"youtu.be/xhu0JZez4Dk","indices":[119,142]}]		[]	[]			@jhonys_oficial @viralvideovlogs #OperationBreatheFreshCleanAir 👈 #EnviroklenzAirPurifiers 👈… https://t.co/ZEGW1MjYbI	1474.0	True	full
792195	792195	60454dab54784b0038cd780b	2021-03-07 22:03:18	[]	[]	Sun Mar 07 20:29:09 +0000 2021	[{"text":"IWD2021","indices":[278,286]}]	[{"url":"https://t.co/ppUrQvL9bW","expanded_url":"https://www.security4women.org.au/boosting-womens-economic-security/issues-post-covid/the-gendered-labour-market/","display_url":"security4women.org.au/boosting-women…","indices":[254,277]}]	Why is a miner who helps dig out iron ore from the ground &amp; transport it to a ship paid substantially more than an early education teacher who uses their skills &amp; expertise to nurture Australian children as they start their journey through life? https://t.co/ppUrQvL9bW #IWD2021	49018.0	RT @TheKouk: Why is a miner who helps dig out iron ore from the ground &amp; transport it to a ship paid substantially more than an early educa…	22720.0	True	full
792196	792196	60454dac54784b0038cd7863	2021-03-07 22:03:18	[]	[{"url":"https://t.co/rkeMuXSQpK","expanded_url":"https://twitter.com/transpfizer/status/1368479391345414144?s=20","display_url":"twitter.com/transpfizer/st…","indices":[197,220]}]		[]	[]			@TersPepe @MarioNBarbato Tal vez solo debamos dar como ciertas las palabras de médicos y científicos pro pandemia,… https://t.co/oR1GaJg37x	113.0	True	full
792197	792197	60454dac54784b0038cd7865	2021-03-07 22:03:18	[]	[]	Sun Mar 07 21:57:56 +0000 2021	[]	[{"url":"https://t.co/VZP14SUJvu","expanded_url":"https://diariodevalladolid.elmundo.es/articulo/valladolid/identificadas-35-personas-llegadas-valladolid-madrid-participar-concentracion-falange/20210307172255396399.html","display_url":"diariodevalladolid.elmundo.es/articulo/valla…","indices":[211,234]}]	Se juntan 100 fascistas a cantar el cara al sol y 40 los tienen que importar de Madrid. A ver cuanto tardan en llorar porque coartan sus libertades en lugar de decir que se saltaron el maldito cierre perímetral https://t.co/VZP14SUJvu	4175.0	RT @nebulina: Se juntan 100 fascistas a cantar el cara al sol y 40 los tienen que importar de Madrid. A ver cuanto tardan en llorar porque…	2120.0	True	full
792198	792198	60454dac54784b0038cd7873	2021-03-07 22:03:19	[]	[]	Sun Mar 07 21:53:02 +0000 2021	[]	[{"url":"https://t.co/kfvKunEFQS","expanded_url":"http://dlvr.it/Rv94Mf","display_url":"dlvr.it/Rv94Mf","indices":[103,126]}]	Democrat Congressman Allegedly Failed To Disclose Stock Trades During Pandemic: ‘Extremely Concerning’ https://t.co/kfvKunEFQS https://t.co/xPtEDcmfLX	553230.0	RT @realDailyWire: Democrat Congressman Allegedly Failed To Disclose Stock Trades During Pandemic: ‘Extremely Concerning’ https://t.co/kfvK…	50.0	True	full
792199	792199	60454dac54784b0038cd7875	2021-03-07 22:03:19	[]	[]	Sun Mar 07 19:59:40 +0000 2021	[{"text":"SARSCoV2","indices":[175,184]}]	[{"url":"https://t.co/YM4OBvnd8f","expanded_url":"https://www.who.int/emergencies/diseases/novel-coronavirus-2019/situation-reports/","display_url":"who.int/emergencies/di…","indices":[195,218]}]	Latest on variants...but remember the science (&amp; our understanding) on this complex topic is happening fast! Check out @WHO’s latest sit reps for most up-to-date info on #SARSCoV2 variants https://t.co/YM4OBvnd8f @DrTedros @DrMikeRyan @OWMorgan @SCBriand @gabbystern	46492.0	RT @mvankerkhove: Latest on variants...but remember the science (&amp; our understanding) on this complex topic is happening fast! Check out @…	3171.0	True	full
792200	792200	60454dac54784b0038cd7877	2021-03-07 22:03:19	[]	[]	Sun Mar 07 21:58:36 +0000 2021	[{"text":"EnVive","indices":[0,7]},{"text":"CuidémonosMás","indices":[176,190]}]	[{"url":"https://t.co/SAt2CoyPpW","expanded_url":"https://www.pscp.tv/w/1nAKELBgWYvxL","display_url":"pscp.tv/w/1nAKELBgWYvxL","indices":[151,174]}]	#EnVive 🔴| Vicepdta. @drodriven2 Balance contra el COVID-19: "Finalmente, se reportan 6 fallecidos, 2 en Aragua, 2 en Lara, 1 Anzoátegui y 1 en Zulia" https://t.co/SAt2CoyPpW #CuidémonosMás	3267.0	RT @ViveTVOficial1: #EnVive 🔴| Vicepdta. @drodriven2 Balance contra el COVID-19: "Finalmente, se reportan 6 fallecidos, 2 en Aragua, 2 en L…	57.0	True	full
792201	792201	60454dac54784b0038cd787f	2021-03-07 22:03:19	[]	[]	Tue Mar 02 15:34:11 +0000 2021	[]	[{"url":"https://t.co/YUYs6Oj2VO","expanded_url":"https://nym.ag/2Pn6v3f","display_url":"nym.ag/2Pn6v3f","indices":[157,180]}]	Tofutti changed the world’s frozen-dessert landscape as a popular sweet for vegans and those keeping Kosher. @hughmerwin remembers its inventor, David Mintz https://t.co/YUYs6Oj2VO	1817060.0	RT @NYMag: Tofutti changed the world’s frozen-dessert landscape as a popular sweet for vegans and those keeping Kosher. @hughmerwin remembe…	624.0	True	full
792202	792202	60454dac54784b0038cd788d	2021-03-07 22:03:19	[]	[]	Sun Mar 07 21:10:00 +0000 2021	[{"text":"covid19","indices":[100,108]},{"text":"healthcareheroes","indices":[237,254]}]	[{"url":"https://t.co/zWQtFEA225","expanded_url":"https://www.google.com/amp/s/www.kark.com/news/local-news/ar-state-hospital-police-officer-dies-to-covid-19/amp/","display_url":"google.com/amp/s/www.kark…","indices":[255,278]}]	Hasain El-Amin, 41yo Security Supervisor, Arkansas State Psychiatric Hospital, Little Rock, died of #covid19 1/25. He had a strong spirit and a good heart, acting as a mentor to many coworkers. He leaves a wife and three young children. #healthcareheroes https://t.co/zWQtFEA225 https://t.co/xfHYnMvxBw	23670.0	RT @CTZebra: Hasain El-Amin, 41yo Security Supervisor, Arkansas State Psychiatric Hospital, Little Rock, died of #covid19 1/25. He had a st…	138.0	True	full
792203	792203	60454dac54784b0038cd7891	2021-03-07 22:03:19	[]	[]	Sun Mar 07 19:37:11 +0000 2021	[]	[{"url":"https://t.co/Iqir85jOla","expanded_url":"https://ktla.com/news/local-news/thousands-of-south-l-a-residents-to-get-free-and-half-off-uber-rides-to-covid-19-vaccine-site-at-usc/","display_url":"ktla.com/news/local-new…","indices":[184,207]}]	Los Angeles is partnering with Uber to provide thousands of free and discounted rides to bring South L.A. residents to USC for their COVID-19 vaccine appointments, officials announced https://t.co/Iqir85jOla	839758.0	RT @KTLA: Los Angeles is partnering with Uber to provide thousands of free and discounted rides to bring South L.A. residents to USC for th…	339.0	True	full
792204	792204	60454dac54784b0038cd7893	2021-03-07 22:03:19	[]	[]	Sun Mar 07 22:00:01 +0000 2021	[{"text":"EjéMx","indices":[36,42]},{"text":"FAMx","indices":[45,50]}]	[{"url":"https://t.co/TyKHmThWZv","expanded_url":"https://www.gob.mx/cms/uploads/attachment/file/604532/INSTALACIONES_MILITARES.pd","display_url":"gob.mx/cms/uploads/at…","indices":[139,162]}]	Las instalaciones hospitalarias del #EjéMx y #FAMx continúan prestando servicios y atención a todo el público; conoce sus ubicaciones en: https://t.co/TyKHmThWZv https://t.co/zjvSy2EeIE	1187582.0	RT @SEDENAmx: Las instalaciones hospitalarias del #EjéMx y #FAMx continúan prestando servicios y atención a todo el público; conoce sus ub…	19.0	True	full
792205	792205	60454dac54784b0038cd7897	2021-03-07 22:03:19	[]	[{"url":"https://t.co/JRnlxUbwQm","expanded_url":"https://ischinaresponsibleforcovid19outbreak.blogspot.com/","display_url":"…nsibleforcovid19outbreak.blogspot.com","indices":[147,170]},{"url":"https://t.co/VM5ltI22UO","expanded_url":"https://workfromhomeduringcovid19pandemic.blogspot.com/","display_url":"…omeduringcovid19pandemic.blogspot.com","indices":[251,274]}]		[]	[]			@bblock29 The virus of Covid19 rapidly changing, revolving in new environment and makes the innovation of vaccine a… https://t.co/6ggXZAThJw	77.0	True	full
792206	792206	60454dad54784b0038cd789f	2021-03-07 22:03:19	[]	[]	Sun Mar 07 19:36:12 +0000 2021	[]	[{"url":"https://t.co/bfuZ2lTmmz","expanded_url":"http://fullmeasure.news/news/cover-story/border-shift","display_url":"fullmeasure.news/news/cover-sto…","indices":[147,170]}]	Border officials: Because we're overwhelmed, we'll be releasing illegal immigrants en masse into border communities without Covid testing. ICYMI: https://t.co/bfuZ2lTmmz	295158.0	RT @SharylAttkisson: Border officials: Because we're overwhelmed, we'll be releasing illegal immigrants en masse into border communities wi…	5553.0	True	full
792207	792207	60454dad54784b0038cd78b1	2021-03-07 22:03:19	[]	[]	Sun Mar 07 15:06:15 +0000 2021	[{"text":"MIR","indices":[58,62]},{"text":"Covid","indices":[67,73]}]	[{"url":"https://t.co/qLXfxoTzhg","expanded_url":"https://www.redaccionmedica.com/secciones/formacion/examen-mir-multas-positivos-covid-4213","display_url":"redaccionmedica.com/secciones/form…","indices":[184,207]}]	Multas de hasta 600.000€ a quienes se presenten al examen #MIR con #Covid Sanidad no ha propuesto ninguna alternativa para los opositores que no puedan presentarse el día del examen https://t.co/qLXfxoTzhg	79294.0	RT @redaccionmedica: Multas de hasta 600.000€ a quienes se presenten al examen #MIR con #Covid Sanidad no ha propuesto ninguna alternativa…	213.0	True	full
792208	792208	60454dad54784b0038cd78bd	2021-03-07 22:03:19	[]	[]	Sun Mar 07 22:00:12 +0000 2021	[{"text":"TXT","indices":[213,217]}]	[{"url":"https://t.co/VQMFfQpD13","expanded_url":"http://paypal.com/pools/c/8xgKLRJfkz","display_url":"paypal.com/pools/c/8xgKLR…","indices":[218,241]}]	⏰Voting Reminder⏰ Prepare for comeback! STREAM AND VOTE! ✅Starpass Donation Battle Ranking (Ends Mar 15) - top 1 ⚠️ Use all your HEART JELLYS! ✅Fanplus YEONJUN DANCE (Ends Mar 16) - top 2 ⚠️ ✅ K-CB FUNDS for #TXT https://t.co/VQMFfQpD13 @TXT_bighit @TXT_members https://t.co/t0CwhAiFcK	26089.0	RT @txtvotingcrew: ⏰Voting Reminder⏰ Prepare for comeback! STREAM AND VOTE! ✅Starpass Donation Battle Ranking (Ends Mar 15) - top 1 ⚠️ Us…	645.0	True	full
792209	792209	60454dad54784b0038cd78c7	2021-03-07 22:03:20	[]	[]	Sun Mar 07 22:02:45 +0000 2021	[]	[{"url":"https://t.co/rQXb2MPUsL","expanded_url":"https://vaccineconnector.mn.gov/","display_url":"vaccineconnector.mn.gov","indices":[209,232]}]	As vaccine supply grows and vaccines go in arms, more Minnesotans are going to get the call that a vaccine is available for them. Answer that call. Get connected through the Vaccine Connector to learn more at https://t.co/rQXb2MPUsL or by calling 833-431-2053.	34037.0	RT @LtGovFlanagan: As vaccine supply grows and vaccines go in arms, more Minnesotans are going to get the call that a vaccine is available…	8040.0	True	full
792210	792210	60454dad54784b0038cd78cd	2021-03-07 22:03:20	[]	[]	Sun Mar 07 22:03:03 +0000 2021	[]	[{"url":"https://t.co/ugBlTHjBdM","expanded_url":"https://twitter.com/JulioFischer13/status/1368672483939860484","display_url":"twitter.com/JulioFischer13…","indices":[281,304]}]	Aca están los oportunistas que quieren utilizar la necesidad de la gente para sus fines particulare$! Que tiene que ver Horacio Cartes?? Fuimos los únicos que denunciamos todos los hechos de corrupción de este gobierno mientras ustedes siguen mamando del estado gracias a marito!! https://t.co/ugBlTHjBdM	3871.0	RT @fernandoSP81: Aca están los oportunistas que quieren utilizar la necesidad de la gente para sus fines particulare$! Que tiene que ver H…	16744.0	True	full
792211	792211	60454dad54784b0038cd78d3	2021-03-07 22:03:20	[]	[]	Fri Feb 12 20:14:36 +0000 2021	[{"text":"FaceID","indices":[126,133]},{"text":"AppleWatch","indices":[134,145]},{"text":"AirPods","indices":[146,154]},{"text":"AirPodsMax","indices":[155,166]},{"text":"Airtags","indices":[167,175]},{"text":"SnapDragon","indices":[176,187]},{"text":"Apple","indices":[188,194]},{"text":"Samsung","indices":[195,203]},{"text":"Xiaomi","indices":[204,211]},{"text":"Redmi","indices":[212,218]},{"tex…	[{"url":"https://t.co/XTo9874xgE","expanded_url":"https://youtu.be/sgfKXDofS_Q","display_url":"youtu.be/sgfKXDofS_Q","indices":[101,124]}]	Steps: How to Unlock your iPhone with Face ID Using Face Mask - Tutorial - iOS 14.5 and Apple Watch https://t.co/XTo9874xgE #FaceID #AppleWatch #AirPods #AirPodsMax #Airtags #SnapDragon #Apple #Samsung #Xiaomi #Redmi #iOS15 #Android12 #iphone #iPhoneSE	4.0	RT @NotiTech24: Steps: How to Unlock your iPhone with Face ID Using Face Mask - Tutorial - iOS 14.5 and Apple Watch https://t.co/XTo9874xg…	4.0	True	full
792212	792212	60454dad54784b0038cd78e3	2021-03-07 22:03:20	[{"text":"Ethiopia","indices":[31,40]},{"text":"Ethiopia","indices":[62,71]},{"text":"TigrayGenocide","indices":[187,202]},{"text":"MonaLisaAbraha","indices":[203,218]},{"text":"MeToo","indices":[219,225]},{"text":"WomensHistoryMonth","indices":[226,245]},{"text":"WomensDay","indices":[246,256]}]	[{"url":"https://t.co/Zp4mx0SXND","expanded_url":"https://ctt.ec/3br68+","display_url":"ctt.ec/3br68+","indices":[258,281]}]		[]	[]			“It was painful. I thought the #Ethiopia|n military stood for #Ethiopia &amp;its people, but they did nothing as Eritre… https://t.co/b90pKiWTez	2.0	True	full
792213	792213	60454dad54784b0038cd78eb	2021-03-07 22:03:20	[]	[]	Sun Mar 07 18:57:49 +0000 2021	[]	[{"url":"https://t.co/xixnu2iJdA","expanded_url":"https://www.rawstory.com/arizona-republican-aids-masks/","display_url":"rawstory.com/arizona-republ…","indices":[129,152]}]	Arizona Republican attacks mask mandate -- and says we didn't need masks to contain AIDS - Y’all want to tell him or should I? https://t.co/xixnu2iJdA	11448.0	RT @drjasonnichols: Arizona Republican attacks mask mandate -- and says we didn't need masks to contain AIDS - Y’all want to tell him or…	11.0	True	full
792214	792214	60454dae54784b0038cd7903	2021-03-07 22:03:20	[]	[]	Sat Mar 06 19:46:17 +0000 2021	[]	[{"url":"https://t.co/1mmofhK5qu","expanded_url":"https://wlrtv.com/senado-de-ee-uu-aprobo-paquete-de-ayuda-de-19-billones-para-salvar-la-economia-por-el-coronavirus/","display_url":"wlrtv.com/senado-de-ee-u…","indices":[216,239]}]	Senado de EE.UU. aprobó paquete de ayuda de $ 1,9 billones para salvar la economía por el coronavirus. ncluye cheques directos a los ciudadanos y fondos para acelerar la vacunación, entre una larga lista de medidas. https://t.co/1mmofhK5qu	16381.0	RT @williamludena: Senado de EE.UU. aprobó paquete de ayuda de $ 1,9 billones para salvar la economía por el coronavirus. ncluye cheques di…	147.0	True	full
792215	792215	60454dae54784b0038cd7907	2021-03-07 22:03:20	[]	[]	Sun Mar 07 22:03:07 +0000 2021	[]	[{"url":"https://t.co/eRmMyVAqbq","expanded_url":"https://bit.ly/3rqwQeN?utm_source=TW","display_url":"bit.ly/3rqwQeN?utm_so…","indices":[140,163]}]	Coronavirus en Argentina: reportan 2.922 nuevos casos y 10 muertes en las últimas 24 horas | Los datos del Ministerio de Salud de la Nación https://t.co/eRmMyVAqbq a través de @Pagina12	1176.0	RT @Airesdeforja: Coronavirus en Argentina: reportan 2.922 nuevos casos y 10 muertes en las últimas 24 horas | Los datos del Ministerio de…	1176.0	True	full
792216	792216	60454dae54784b0038cd7911	2021-03-07 22:03:20	[]	[]	Sun Mar 07 11:50:52 +0000 2021	[{"text":"QAG","indices":[223,227]},{"text":"LoiseauMaTuer","indices":[281,295]},{"text":"MazzoniNadal","indices":[296,309]}]	[{"url":"https://t.co/hO6Kwq0PJY","expanded_url":"https://questions.assemblee-nationale.fr/q15/15-32447QE.htm","display_url":"questions.assemblee-nationale.fr/q15/15-32447QE…","indices":[256,279]}]	@AdeMontchalin @Europe1 @CNEWS Bonjour @AdeMontchalin 👉 Et un Etat qui s'obstine à étouffer des systèmes de détournements de fonds publics connus de tous, à sanctionner ses agents lanceurs d'alerte, c'est quoi? Cf cette #QAG sans réponse depuis 6 mois👇 https://t.co/hO6Kwq0PJY #LoiseauMaTuer #MazzoniNadal	6111.0	RT @FranoiseNicolas: @AdeMontchalin @Europe1 @CNEWS Bonjour @AdeMontchalin 👉 Et un Etat qui s'obstine à étouffer des systèmes de détourneme…	862.0	True	full
792217	792217	60454dae54784b0038cd791b	2021-03-07 22:03:20	[]	[{"url":"https://t.co/D8h9Sk8rMw","expanded_url":"https://youtu.be/qs0uvlD-hGQ","display_url":"youtu.be/qs0uvlD-hGQ","indices":[128,151]}]		[]	[]			Regardez "Entrenôtre #9 avec Louis Fouché @REINFO COVID 2020 &amp; @Jean Robin1: propagande, manipulation de masse" sur… https://t.co/C0RRYD6sV9	26.0	True	full
792218	792218	60454dae54784b0038cd7941	2021-03-07 22:03:21	[]	[]	Sun Mar 07 07:32:12 +0000 2021	[]	[{"url":"https://t.co/5SBED90R0n","expanded_url":"https://www.heraldscotland.com/news/19141864.bbc-examine-244-complaints-sturgeons-inappropriate-11-minute-commentary-salmond-affair-covid-briefing/","display_url":"heraldscotland.com/news/19141864.…","indices":[182,205]}]	The BBC is looking into hundreds of complaints about an 11-minute discussion about the Alex Salmond affair during Nicola Sturgeon's daily televised update on the coronavirus crisis. https://t.co/5SBED90R0n	116599.0	RT @heraldscotland: The BBC is looking into hundreds of complaints about an 11-minute discussion about the Alex Salmond affair during Nicol…	500.0	True	full
792219	792219	60454daf54784b0038cd795d	2021-03-07 22:03:21	[]	[]	Sun Mar 07 18:51:56 +0000 2021	[]	[{"url":"https://t.co/4p92CcJF1y","expanded_url":"https://www.erienewsnow.com/story/43457807/pennsylvania-senators-talk-covid19-relief-deal?utm_medium=social&utm_source=twitter_ErieNewsNow","display_url":"erienewsnow.com/story/43457807…","indices":[225,248]}]	One PA Senators below absolutely wrecked his opponent in 2018. The other Senator is retiring because he knows he can’t get re-elected. Guess which one is which, and guess how they voted on the COVID-19 Relief Deal? https://t.co/4p92CcJF1y	408154.0	RT @JohnFetterman: One PA Senators below absolutely wrecked his opponent in 2018. The other Senator is retiring because he knows he can…	36.0	True	full
792220	792220	60454daf54784b0038cd796b	2021-03-07 22:03:21	[]	[]	Sun Mar 07 21:44:54 +0000 2021	[]	[{"url":"https://t.co/1byvJW36wF","expanded_url":"https://www.timesofisrael.com/after-delay-vaccination-of-palestinian-workers-in-israel-to-kick-off-monday/","display_url":"timesofisrael.com/after-delay-va…","indices":[256,279]}]	"Amid public pressure, the Palestinian Authority acknowledged that some of the few COVID-19 vaccines in its possession did not go to healthcare workers, but to its government officials, the Jordanian royal court, and the Palestinian national soccer team." https://t.co/1byvJW36wF	120336.0	RT @HillelNeuer: "Amid public pressure, the Palestinian Authority acknowledged that some of the few COVID-19 vaccines in its possession did…	4072.0	True	full
792221	792221	60454daf54784b0038cd797d	2021-03-07 22:03:22	[]	[]	Wed Mar 03 20:59:57 +0000 2021	[]	[{"url":"https://t.co/2JiQJp3eKQ","expanded_url":"https://www.nextbestpicture.com/quo-vadis-aida.html","display_url":"nextbestpicture.com/quo-vadis-aida…","indices":[199,222]}]	An unforgettable experience, and from its tense opening through to its heartbreaking final shot, it’s one that’s impossible to look away from.” For Your Consideration for Best International Feature https://t.co/2JiQJp3eKQ	296.0	RT @SuperLTDFilm: An unforgettable experience, and from its tense opening through to its heartbreaking final shot, it’s one that’s impossib…	288.0	True	full
792222	792222	60454daf54784b0038cd797f	2021-03-07 22:03:22	[]	[]	Sun Mar 07 13:47:45 +0000 2021	[]	[{"url":"https://t.co/AQVBI4A056","expanded_url":"https://brasilsemmedo.com/estao-enganando-a-populacao-percam-o-medo-do-tratamento-precoce/","display_url":"brasilsemmedo.com/estao-enganand…","indices":[121,144]}]	A médica infectologista Roberta Lacerda dá uma verdadeira aula sobre a eficácia do tratamento precoce contra a Covid-19. https://t.co/AQVBI4A056	306199.0	RT @JornalBSM: A médica infectologista Roberta Lacerda dá uma verdadeira aula sobre a eficácia do tratamento precoce contra a Covid-19. htt…	1067.0	True	full
792223	792223	60454daf54784b0038cd7981	2021-03-07 22:03:22	[]	[]	Sun Mar 07 20:47:45 +0000 2021	[{"text":"VotaYoloAventuras","indices":[241,259]},{"text":"KCA","indices":[260,264]}]	[{"url":"https://t.co/E0cHS1fMOv","expanded_url":"https://kca.mundonick.com/vota/","display_url":"kca.mundonick.com/vota/","indices":[181,204]}]	¡Hola, soy el capitán! 👀 Hoy es el último día para votar, haremos una dinámica epicarda, le enviaremos SALUDOS PERSONALIZADOS a los 3 Aventureros que dejen más votos en la página: https://t.co/E0cHS1fMOv Y dejen sus 100 votos en este tuit #VotaYoloAventuras #KCA Envíen cap.	356395.0	RT @YoloAventuras: ¡Hola, soy el capitán! 👀 Hoy es el último día para votar, haremos una dinámica epicarda, le enviaremos SALUDOS PERSONAL…	10.0	True	full
792224	792224	60454daf54784b0038cd7987	2021-03-07 22:03:22	[]	[]	Sun Mar 07 22:00:11 +0000 2021	[]	[{"url":"https://t.co/jBCgpY4oRb","expanded_url":"https://buff.ly/3bpLsFQ","display_url":"buff.ly/3bpLsFQ","indices":[181,204]}]	Cardinal, a health care wholesaler, disclosed plans to seek a large tax break tied to its legal costs for settling opioid litigation, a move three lawmakers called "reprehensible." https://t.co/jBCgpY4oRb	153223.0	RT @statnews: Cardinal, a health care wholesaler, disclosed plans to seek a large tax break tied to its legal costs for settling opioid lit…	328.0	True	full
792225	792225	60454daf54784b0038cd799d	2021-03-07 22:03:22	[]	[]	Sun Mar 07 07:23:28 +0000 2021	[]	[{"url":"https://t.co/4ejExayTqW","expanded_url":"https://www.ft.com/content/d8748c7a-e4c1-4b4b-9980-7d8571a7f4bf","display_url":"ft.com/content/d8748c…","indices":[233,256]}]	The UK biotech racing to cash in on Covid vaccine success: 'As the UK seeks to build an even bigger presence in cell and gene therapy, and to make the technology more widely accessible, Oxford Biomedica is set to come into its own' https://t.co/4ejExayTqW	2314.0	RT @wi_john: The UK biotech racing to cash in on Covid vaccine success: 'As the UK seeks to build an even bigger presence in cell and gene…	43.0	True	full
792226	792226	60454db054784b0038cd79bb	2021-03-07 22:03:22	[]	[]	Sun Mar 07 19:40:18 +0000 2021	[{"text":"VOXEsImparable","indices":[142,157]},{"text":"TeamVox","indices":[159,167]},{"text":"LevantandoEspañaConVox","indices":[171,194]}]	[{"url":"https://t.co/g79hRP2aKz","expanded_url":"https://gaceta.es/actualidad/la-gaceta-regala-a-sus-lectores-el-libro-definitivo-que-desmonta-la-memoria-historica-20210223-0814/","display_url":"gaceta.es/actualidad/la-…","indices":[204,227]}]	Desde esta página podéis descargar GRATIS el libro que desmonta las mentiras de la memoria histórica. Cortesía de LA GACETA. Gran periódico. #VOXEsImparable #TeamVox⚔💚⚔ #LevantandoEspañaConVox @vox_es https://t.co/g79hRP2aKz	3182.0	RT @PetraDeValdivia: Desde esta página podéis descargar GRATIS el libro que desmonta las mentiras de la memoria histórica. Cortesía de LA…	1539.0	True	full
792227	792227	60454db054784b0038cd79eb	2021-03-07 22:03:23	[{"text":"Ethiopia","indices":[31,40]},{"text":"Ethiopia","indices":[62,71]},{"text":"TigrayGenocide","indices":[187,202]},{"text":"MonaLisaAbraha","indices":[203,218]},{"text":"MeToo","indices":[219,225]},{"text":"WomensHistoryMonth","indices":[226,245]},{"text":"WomensDay","indices":[246,256]}]	[{"url":"https://t.co/yNCfBmGVjK","expanded_url":"https://ctt.ec/3br68+","display_url":"ctt.ec/3br68+","indices":[258,281]}]		[]	[]			“It was painful. I thought the #Ethiopia|n military stood for #Ethiopia &amp;its people, but they did nothing as Eritre… https://t.co/fAok7c5MeO	1363.0	True	full
792228	792228	60454db054784b0038cd79fb	2021-03-07 22:03:23	[]	[]	Sun Mar 07 03:00:07 +0000 2021	[]	[{"url":"https://t.co/wkTH8Ylcgc","expanded_url":"https://on.wsj.com/38aUJQc","display_url":"on.wsj.com/38aUJQc","indices":[219,242]}]	Many international travelers will likely need to prove they are vaccinated or free of Covid-19 if they plan trips later this year, after the EU and China both said they would move ahead with plans for vaccine passports https://t.co/wkTH8Ylcgc	18680056.0	RT @WSJ: Many international travelers will likely need to prove they are vaccinated or free of Covid-19 if they plan trips later this year,…	16.0	True	full
792229	792229	60454db054784b0038cd79fd	2021-03-07 22:03:23	[]	[]	Sun Mar 07 21:49:26 +0000 2021	[]	[{"url":"https://t.co/1b2SGtqEVO","expanded_url":"https://twitter.com/Carla_MD/status/1368624755105034252","display_url":"twitter.com/Carla_MD/statu…","indices":[277,300]}]	Terminamos el día en 7 fallecidos en el turno de 12h. Todos con prueba covid positivo, sintomatologia, el menor de 36, el resto bordeando los 40 y 50 años. Recuerden q la inmunidad se da semanas después de la 2da dosia Cuídense igual q antes. No es meter miedo es recomendar c https://t.co/1b2SGtqEVO	7095.0	RT @Carla_MD: Terminamos el día en 7 fallecidos en el turno de 12h. Todos con prueba covid positivo, sintomatologia, el menor de 36, el res…	358.0	True	full
792230	792230	60454db154784b0038cd7a0b	2021-03-07 22:03:23	[]	[]	Sun Mar 07 22:01:09 +0000 2021	[]	[{"url":"https://t.co/m3WztilInr","expanded_url":"https://bit.ly/3rpKZsF","display_url":"bit.ly/3rpKZsF","indices":[100,123]}]	Netflix muestra el lado humano de Pelé, sus triunfos, miedos, legado y convivencia con la dictadura https://t.co/m3WztilInr https://t.co/4hSKmXBPpQ	104190.0	RT @contrapuntovzla: Netflix muestra el lado humano de Pelé, sus triunfos, miedos, legado y convivencia con la dictadura https://t.co/m3Wzt…	66731.0	True	full
792231	792231	60454db154784b0038cd7a33	2021-03-07 22:03:23	[]	[]	Sat Mar 06 18:11:31 +0000 2021	[]	[{"url":"https://t.co/2ovAWzR0Bo","expanded_url":"https://www.gofundme.com/f/ayuda-a-anna-irene-desiato-a-salir-del-covid19?utm_source=twitter&utm_medium=social&utm_campaign=p_cp+share-sheet","display_url":"gofundme.com/f/ayuda-a-anna…","indices":[160,183]}]	URGENTE: Ayuda para Anna Irene Desiato. Está en terapia intensiva por COVID y su familia no tiene los recursos para seguir pagando la hospitalización. AYUDA!!! https://t.co/2ovAWzR0Bo	3567.0	RT @nandasalas: URGENTE: Ayuda para Anna Irene Desiato. Está en terapia intensiva por COVID y su familia no tiene los recursos para seguir…	499.0	True	full
792232	792232	60454db154784b0038cd7a35	2021-03-07 22:03:23	[]	[]	Sun Mar 07 21:12:02 +0000 2021	[{"text":"PublicHealth","indices":[20,33]},{"text":"COVID19","indices":[63,71]}]	[{"url":"https://t.co/90e0yJPuTQ","expanded_url":"http://Ontario.ca/covidresponse","display_url":"Ontario.ca/covidresponse","indices":[254,277]}]	Ontario is moving 7 #PublicHealth regions to new levels in the #COVID19 Response Framework from their current level based on the latest data. These changes are effective March 8 at 12:01 AM. Learn about the public health measures you need to follow at: https://t.co/90e0yJPuTQ https://t.co/DH6rls8Cqo	449689.0	RT @fordnation: Ontario is moving 7 #PublicHealth regions to new levels in the #COVID19 Response Framework from their current level based o…	4.0	True	full
792233	792233	60454db154784b0038cd7a39	2021-03-07 22:03:23	[]	[]	Sun Mar 07 16:53:47 +0000 2021	[]	[{"url":"https://t.co/GyVGjELSx6","expanded_url":"https://www.miamiherald.com/news/coronavirus/article249760473.html","display_url":"miamiherald.com/news/coronavir…","indices":[257,280]}]	WTH? Vaccine requirements seem to change daily, be different, depending on the place. It’s confusing, hard to keep up with. It leads to vaccine sites sitting empty and precious shots going to waste. Makes no sense. @GovRonDeSantis and others, Fix This Now! https://t.co/GyVGjELSx6	1694401.0	RT @ananavarro: WTH? Vaccine requirements seem to change daily, be different, depending on the place. It’s confusing, hard to keep up with.…	176.0	True	full
792234	792234	60454db154784b0038cd7a49	2021-03-07 22:03:24	[]	[]	Sun Mar 07 17:32:58 +0000 2021	[]	[{"url":"https://t.co/ZsDukcVA8o","expanded_url":"https://www.francesoir.fr/politique-monde/covid-19-la-republique-tcheque-autorise-livermectine-et-la-france","display_url":"francesoir.fr/politique-mond…","indices":[171,194]}]	Combien de temps l'ANSM (Macron en fait😉) vont il ignorer l'EVIDENCE de la Sécurité et de l'Efficacité de l'IVERMECTINE? La République tchèque c'est sur quel continent?? https://t.co/ZsDukcVA8o	2816.0	RT @JLesgards: Combien de temps l'ANSM (Macron en fait😉) vont il ignorer l'EVIDENCE de la Sécurité et de l'Efficacité de l'IVERMECTINE? La…	10.0	True	full
792235	792235	60454db154784b0038cd7a4b	2021-03-07 22:03:24	[]	[{"url":"https://t.co/3KKVAXib4b","expanded_url":"https://www.rnz.co.nz/news/national/437882/flight-attendant-with-covid-19-had-vaccination-shot-days-earlier","display_url":"rnz.co.nz/news/national/…","indices":[176,199]}]		[]	[]			What an irresponsible headline - do better RNZ. They had the first vaccination so would not be effective yet. Flig… https://t.co/nlajuH92R8	147.0	True	full
792236	792236	60454db154784b0038cd7a55	2021-03-07 22:03:24	[]	[]	Sun Mar 07 18:00:16 +0000 2021	[]	[{"url":"https://t.co/NpN3fGlPOI","expanded_url":"https://federacionccu.cl/2021/03/07/8-m-las-mujeres-somos-esenciales-en-la-pandemia-y-en-la-vida/","display_url":"federacionccu.cl/2021/03/07/8-m…","indices":[117,140]}]	En Chile y el Mundo, una práctica y reflexión urgente. 8 M: Las mujeres somos esenciales en la pandemia y en la vida https://t.co/NpN3fGlPOI https://t.co/rRNs9ZF18x	3090.0	RT @ccu_federacion: En Chile y el Mundo, una práctica y reflexión urgente. 8 M: Las mujeres somos esenciales en la pandemia y en la vida ht…	2413.0	True	full
792237	792237	60454db254784b0038cd7a6f	2021-03-07 22:03:24	[]	[]	Sun Mar 07 19:46:00 +0000 2021	[]	[{"url":"https://t.co/XHrFn4j3tW","expanded_url":"https://baltimore.cbslocal.com/2021/03/02/maryland-plant-based-burger-company-lands-shark-tank-deal/","display_url":"baltimore.cbslocal.com/2021/03/02/mar…","indices":[236,259]}]	Congrats to plant-based meat makers Everything Legendary on securing a $300,000 investment from @mcuban on @ABCSharkTank! "Within 24 hours of the show airing, “Everything Legendary” sold more than $250,000 in its hemp protein patties." https://t.co/XHrFn4j3tW	24543.0	RT @GoodFoodInst: Congrats to plant-based meat makers Everything Legendary on securing a $300,000 investment from @mcuban on @ABCSharkTank!…	1458.0	True	full
792238	792238	60454db254784b0038cd7a7f	2021-03-07 22:03:24	[]	[{"url":"https://t.co/3PshFkbnGB","expanded_url":"https://anchor.fm/kyle-scher/episodes/Kyles-Internal-Monologue-Episode-77-Babylon-5-Atonement-ertpru","display_url":"anchor.fm/kyle-scher/epi…","indices":[178,201]}]		[]	[]			New episode of Kyle's Internal Monologue is out! This week, I talk about the Babylon 5 season 4 episode "Atonement"… https://t.co/5PxnYhpEhi	30.0	True	full
792239	792239	60454db254784b0038cd7a87	2021-03-07 22:03:24	[]	[]	Sun Mar 07 16:37:58 +0000 2021	[{"text":"VacúnateRD","indices":[1,12]},{"text":"DiarioLibre","indices":[145,157]},{"text":"PlanNacionaldeVacunación","indices":[158,183]},{"text":"Pandemia","indices":[184,193]},{"text":"MSP","indices":[194,198]},{"text":"COVID19","indices":[199,207]},{"text":"VacunaAnticovid","indices":[208,224]}]	[{"url":"https://t.co/KJ4Yt2UUzw","expanded_url":"http://ow.ly/T2uw50DShAX","display_url":"ow.ly/T2uw50DShAX","indices":[120,143]}]	|#VacúnateRD | 📰💉 Acompañantes de adultos mayores de 80 años comienzan a recibir vacuna contra COVID-19 Ampliar aquí 👇 https://t.co/KJ4Yt2UUzw #DiarioLibre #PlanNacionaldeVacunación #Pandemia #MSP #COVID19 #VacunaAnticovid https://t.co/nBd8vSmhua	1325296.0	RT @DiarioLibre: |#VacúnateRD | 📰💉 Acompañantes de adultos mayores de 80 años comienzan a recibir vacuna contra COVID-19 Ampliar aquí 👇 ht…	23123.0	True	full
792240	792240	60454db254784b0038cd7a97	2021-03-07 22:03:25	[]	[]	Sun Mar 07 21:13:52 +0000 2021	[]	[{"url":"https://t.co/HBr0WuCKP1","expanded_url":"https://twitter.com/ernestorr/status/1368002798500069378","display_url":"twitter.com/ernestorr/stat…","indices":[275,298]}]	El cinismo de este “científico” militante es patético. Mientras faltan vacunas para vacunar a los trabajadores de la salud y sobran los vacunados VIP, siguen cargando en otros su propia responsabilidad en la bronca de la gente. Que pobre tipo! Quién tiene que hacerse cargo? https://t.co/HBr0WuCKP1	32559.0	RT @RubinsteinOk: El cinismo de este “científico” militante es patético. Mientras faltan vacunas para vacunar a los trabajadores de la salu…	289.0	True	full
792241	792241	60454db254784b0038cd7a9b	2021-03-07 22:03:25	[]	[]	Sun Mar 07 21:29:18 +0000 2021	[]	[{"url":"https://t.co/RuOkOUduYh","expanded_url":"https://blog.twitter.com/en_us/topics/company/2021/updates-to-our-work-on-covid-19-vaccine-misinformation.html","display_url":"blog.twitter.com/en_us/topics/c…","indices":[239,262]}]	Hi @TwitterSafety @TwitterSupport. Very clear case here. COVID-19 vaccine disinformation posted in Dutch by verified account. Please apply your recently announced policy on this. Thanks. Tweet ID 1368618255485726726 Account ID 367703310 https://t.co/RuOkOUduYh https://t.co/5twHQJaa8x	3148.0	RT @gertvdijk: Hi @TwitterSafety @TwitterSupport. Very clear case here. COVID-19 vaccine disinformation posted in Dutch by verified account…	975.0	True	full
792242	792242	60454db254784b0038cd7aa1	2021-03-07 22:03:25	[]	[]	Sun Mar 07 21:32:47 +0000 2021	[]	[{"url":"https://t.co/beJ9x7Fpu8","expanded_url":"https://uk.finance.yahoo.com/news/travel-sector-coronavirus-permits-uk-outbound-airline-industry-england-115059111.html","display_url":"uk.finance.yahoo.com/news/travel-se…","indices":[206,229]}]	This is an absolutely appalling infringement of liberty. As I have already noted, the less of a threat covid becomes, the more draconian the legislation becomes. Government is just loving your complicity. https://t.co/beJ9x7Fpu8	48078.0	RT @SuzanneEvans1: This is an absolutely appalling infringement of liberty. As I have already noted, the less of a threat covid becomes, th…	2075.0	True	full
792243	792243	60454db254784b0038cd7ab1	2021-03-07 22:03:25	[]	[]	Sun Mar 07 21:17:00 +0000 2021	[]	[{"url":"https://t.co/7ABgmZQR7t","expanded_url":"https://sptnkne.ws/F732","display_url":"sptnkne.ws/F732","indices":[129,152]}]	«Enterrées nues ou en couches»: l’interdiction des soins mortuaires à cause du Covid-19 dénoncée par un thanatopracteur français https://t.co/7ABgmZQR7t https://t.co/cJLB92CNre	89832.0	RT @sputnik_fr: «Enterrées nues ou en couches»: l’interdiction des soins mortuaires à cause du Covid-19 dénoncée par un thanatopracteur fra…	363.0	True	full
792244	792244	60454db254784b0038cd7ac7	2021-03-07 22:03:25	[]	[]	Sun Mar 07 16:40:21 +0000 2021	[{"text":"March4Women","indices":[120,132]}]	[{"url":"https://t.co/xHTTothE84","expanded_url":"http://careint.uk/2MLp4gJ","display_url":"careint.uk/2MLp4gJ","indices":[246,269]}]	Until there are more women in leadership roles, we’re only telling half the story. So today I’m supporting @careintuk’s #March4Women campaign to call for more women leaders. Ask your MP if they're prioritising gender equality post-covid &gt;&gt; https://t.co/xHTTothE84 https://t.co/IUHAkEvOyA	541966.0	RT @michaelsheen: Until there are more women in leadership roles, we’re only telling half the story. So today I’m supporting @careintuk’s #…	922.0	True	full
792245	792245	60454db354784b0038cd7ad3	2021-03-07 22:03:25	[]	[{"url":"https://t.co/AhNyQ0VKZ6","expanded_url":"https://www1.folha.uol.com.br/colunas/mathias-alencastro/2021/03/spray-contra-covid-e-novo-episodio-da-diplomacia-da-tranqueira-entre-brasil-e-israel.shtml?utm_source=twitter&utm_medium=social&utm_campaign=comptw","display_url":"www1.folha.uol.com.br/colunas/mathia…","indices":[190,213]}]		[]	[]			O Itamaraty, passada essa tempestade de merda que lhe caiu sobre o telhado, terá que ser desinfetado do provinciani… https://t.co/groRaqOiuc	4823.0	True	full
792246	792246	60454db354784b0038cd7ae9	2021-03-07 22:03:25	[]	[]	Sun Mar 07 18:33:12 +0000 2021	[]	[{"url":"https://t.co/IAUGu80LJx","expanded_url":"https://www.thetimes.co.uk/article/experts-find-no-evidence-that-covid-transmitted-on-field-m0wz072qk","display_url":"thetimes.co.uk/article/expert…","indices":[229,252]}]	That’s because all of the credible experts explain that its bloody hard to transmit outside ! The few instances recorded, normally involved inside mixing as well. Hence no spikes from ‘packed’ beaches or protests.. or May Day. https://t.co/IAUGu80LJx	162647.0	RT @EssexPR: That’s because all of the credible experts explain that its bloody hard to transmit outside ! The few instances recorded, no…	233.0	True	full
792247	792247	60454db354784b0038cd7af3	2021-03-07 22:03:26	[]	[]	Sun Mar 07 08:49:55 +0000 2021	[]	[{"url":"https://t.co/pgYCJK4ROM","expanded_url":"https://www.thetimes.co.uk/article/welcome-to-the-weird-world-of-nhs-pay-where-a-1-rise-is-a-lot-more-than-it-seems-qh5lwv5gt","display_url":"thetimes.co.uk/article/welcom…","indices":[153,176]}]	You need to be a Philadelphia lawyer to understand NHS pay scales. Welcome to the weird world of NHS pay, where a 1% rise is a lot more than it seems https://t.co/pgYCJK4ROM	98275.0	RT @NadineDorries: You need to be a Philadelphia lawyer to understand NHS pay scales. Welcome to the weird world of NHS pay, where a 1% r…	1737.0	True	full
792248	792248	60454db354784b0038cd7b07	2021-03-07 22:03:26	[]	[]	Sun Mar 07 17:51:51 +0000 2021	[]	[{"url":"https://t.co/GOztKkbClh","expanded_url":"https://www1.folha.uol.com.br/equilibrioesaude/2021/03/governo-negou-3-vezes-ofertas-da-pfizer-e-perdeu-ao-menos-3-milhoes-de-doses-de-vacina.shtml","display_url":"www1.folha.uol.com.br/equilibrioesau…","indices":[247,270]}]	Governo Bolsonaro rejeitou 70 milhões de doses da Pfizer, das quais pelo menos 3 milhões poderiam já ter sido aplicadas, protegendo especialmente os grupos mais vulneráveis. Sabotagem do combate à pandemia é isso aí, como venho falando há meses. https://t.co/GOztKkbClh	1495399.0	RT @FMouraBrasil: Governo Bolsonaro rejeitou 70 milhões de doses da Pfizer, das quais pelo menos 3 milhões poderiam já ter sido aplicadas,…	58.0	True	full
792249	792249	60454db354784b0038cd7b13	2021-03-07 22:03:26	[]	[]	Sun Mar 07 18:54:00 +0000 2021	[{"text":"Budget2021","indices":[128,139]},{"text":"SickPayForAll","indices":[197,211]}]	[{"url":"https://t.co/9ClJHJzCzg","expanded_url":"http://chng.it/c699cWzXnL","display_url":"chng.it/c699cWzXnL","indices":[215,238]}]	A year into the pandemic, Statutory Sick Pay is still a paltry £96 a week - and 2 million workers don't even qualify for that. #Budget2021 saw the Tories fail to raise it again. We demand decent #SickPayForAll 👇 https://t.co/9ClJHJzCzg	2434125.0	RT @jeremycorbyn: A year into the pandemic, Statutory Sick Pay is still a paltry £96 a week - and 2 million workers don't even qualify for…	5585.0	True	full
792250	792250	60454db454784b0038cd7b19	2021-03-07 22:03:26	[]	[]	Sun Mar 07 21:45:00 +0000 2021	[{"text":"NotiMippCI","indices":[0,11]},{"text":"CuidémonosMás","indices":[123,137]}]	[{"url":"https://t.co/6RmmSio3lh","expanded_url":"https://bit.ly/38fZTKw","display_url":"bit.ly/38fZTKw","indices":[98,121]}]	#NotiMippCI 📰🗞| Venezuela recibió segundo lote de vacunas Sputnik-V contra el COVID-19. Lea más ⏩ https://t.co/6RmmSio3lh #CuidémonosMás https://t.co/STGuw5fWDc	250998.0	RT @Mippcivzla: #NotiMippCI 📰🗞| Venezuela recibió segundo lote de vacunas Sputnik-V contra el COVID-19. Lea más ⏩ https://t.co/6RmmSio3lh…	70.0	True	full
792251	792251	60454db454784b0038cd7b27	2021-03-07 22:03:26	[]	[]	Sun Mar 07 08:04:00 +0000 2021	[]	[{"url":"https://t.co/XvoQAtrHqg","expanded_url":"https://dailyexpose.co.uk/2021/03/06/uk-gov-release-5th-update-on-adverse-reactions-to-the-covid-jabs/","display_url":"dailyexpose.co.uk/2021/03/06/uk-…","indices":[189,212]}]	What will it take for this human experiment to end? The Government releases 5th update of adverse reactions to the Covid jabs. Seizures, Bell’s Palsy, Blindness, Brain Damage, and Death... https://t.co/XvoQAtrHqg	4696.0	RT @thedaily_expose: What will it take for this human experiment to end? The Government releases 5th update of adverse reactions to the Cov…	47.0	True	full
792252	792252	60454db454784b0038cd7b4f	2021-03-07 22:03:27	[]	[]	Sun Mar 07 00:50:00 +0000 2021	[{"text":"NotiMippCI","indices":[0,11]},{"text":"EscudoBolivariano2021","indices":[112,134]}]	[{"url":"https://t.co/HdWF82gRnh","expanded_url":"https://bit.ly/3boxMuW","display_url":"bit.ly/3boxMuW","indices":[88,111]}]	#NotiMippCI 📰🗞| Presidente Maduro recibe vacuna Sputnik-V contra el COVID-19. Lea más ⏩ https://t.co/HdWF82gRnh #EscudoBolivariano2021 https://t.co/ZdbMoYblx7	250998.0	RT @Mippcivzla: #NotiMippCI 📰🗞| Presidente Maduro recibe vacuna Sputnik-V contra el COVID-19. Lea más ⏩ https://t.co/HdWF82gRnh #EscudoBoli…	15.0	True	full
792253	792253	60454db454784b0038cd7b63	2021-03-07 22:03:27	[]	[]	Sat Mar 06 22:34:39 +0000 2021	[]	[{"url":"https://t.co/WXWqOhn6QX","expanded_url":"https://www.gofundme.com/f/8w8wpk-ayudemos-a-raul?utm_medium=copy_link&utm_source=customer&utm_campaign=p_lico+share-sheet","display_url":"gofundme.com/f/8w8wpk-ayude…","indices":[211,234]}]	El tío de una amiga está luchando contra una Neumonía bilateral a causa del Covid-19, necesita tratamiento diario de oxígeno y otros medicamentos. Si no puedes aportar, compartirlo es de gran ayuda. Gracias! 🙌 https://t.co/WXWqOhn6QX https://t.co/WLPcH5IYho	1473.0	RT @BryantBrownA: El tío de una amiga está luchando contra una Neumonía bilateral a causa del Covid-19, necesita tratamiento diario de oxíg…	25.0	True	full
792254	792254	60454db454784b0038cd7b67	2021-03-07 22:03:27	[]	[]	Sun Mar 07 15:12:00 +0000 2021	[]	[{"url":"https://t.co/OUaRw5CPTM","expanded_url":"https://truthout.org/articles/manchin-wins-cuts-to-unemployment-benefits-as-covid-relief-bill-passes-senate/","display_url":"truthout.org/articles/manch…","indices":[121,144]}]	“To be clear, Senator Manchin chose to vote against his constituents, but clearly support his donors.” - @RepMarieNewman https://t.co/OUaRw5CPTM	151346.0	RT @OurRevolution: “To be clear, Senator Manchin chose to vote against his constituents, but clearly support his donors.” - @RepMarieNewman…	280.0	True	full
792255	792255	60454db454784b0038cd7b77	2021-03-07 22:03:27	[]	[]	Sat Mar 06 18:11:31 +0000 2021	[]	[{"url":"https://t.co/2ovAWzR0Bo","expanded_url":"https://www.gofundme.com/f/ayuda-a-anna-irene-desiato-a-salir-del-covid19?utm_source=twitter&utm_medium=social&utm_campaign=p_cp+share-sheet","display_url":"gofundme.com/f/ayuda-a-anna…","indices":[160,183]}]	URGENTE: Ayuda para Anna Irene Desiato. Está en terapia intensiva por COVID y su familia no tiene los recursos para seguir pagando la hospitalización. AYUDA!!! https://t.co/2ovAWzR0Bo	3567.0	RT @nandasalas: URGENTE: Ayuda para Anna Irene Desiato. Está en terapia intensiva por COVID y su familia no tiene los recursos para seguir…	257.0	True	full
792256	792256	60454db554784b0038cd7b85	2021-03-07 22:03:27	[]	[]	Fri Mar 05 15:25:58 +0000 2021	[{"text":"onted","indices":[59,65]},{"text":"onpoli","indices":[219,226]}]	[{"url":"https://t.co/fIkZFZmBh2","expanded_url":"https://efis.fma.csc.gov.on.ca/faab/Memos/B2021/B04_EN.pdf","display_url":"efis.fma.csc.gov.on.ca/faab/Memos/B20…","indices":[228,251]}]	Even for @Fordnation and @sflecce, cutting $1.6 billion to #onted, by secret memo, when we will still be grappling with COVID-19, is a new low. We will all suffer from this govts callous disregard for public services. #onpoli https://t.co/fIkZFZmBh2	6486.0	RT @OECTAprez: Even for @Fordnation and @sflecce, cutting $1.6 billion to #onted, by secret memo, when we will still be grappling with COVI…	72.0	True	full
792257	792257	60454db554784b0038cd7bbb	2021-03-07 22:03:28	[]	[]	Sun Mar 07 18:31:40 +0000 2021	[{"text":"LasstDieSchulenUndKitasZu","indices":[167,193]},{"text":"BildungAberSicher","indices":[194,212]}]	[{"url":"https://t.co/uTYr2rswnl","expanded_url":"https://www.news4teachers.de/2021/03/corona-ausbruch-in-kita-mit-mutante-b-1-1-7-greift-auf-familien-ueber/?fbclid=IwAR3Q-SqrIUrWe92DYPFh4cJMNa-i5JIHowRMvB6oHGnsjEQoV2thRvS91mU","display_url":"news4teachers.de/2021/03/corona…","indices":[215,238]}]	Und das, liebe Kultus- und Familienminister, liebe MP, ist das, was passiert. Die Folgen gehen auf euer Konto. Wir werden euch bei den nächsten Wahlen daran erinnern. #LasstDieSchulenUndKitasZu #BildungAberSicher https://t.co/uTYr2rswnl	14977.0	RT @Anaesthet1: Und das, liebe Kultus- und Familienminister, liebe MP, ist das, was passiert. Die Folgen gehen auf euer Konto. Wir werden e…	15.0	True	full
792258	792258	60454db554784b0038cd7bc9	2021-03-07 22:03:28	[{"text":"WeaponizedRape","indices":[213,228]},{"text":"TigrayGenocide","indices":[229,244]}]	[{"url":"https://t.co/ruKQgB17ie","expanded_url":"https://www.eepa.be//wp-content/uploads/2020/11/Situation-Report-EEPA-Horn-No.-73-01-Februray-2021.pdf","display_url":"eepa.be//wp-content/up…","indices":[260,283]}]		[]	[]			Ethiopia’s Federal govt. &amp; its allies are exploiting sexual-based violence as a weapon of war. Testaments on the cr… https://t.co/pVrCv1SWIM	31.0	True	full
792259	792259	60454db554784b0038cd7bcd	2021-03-07 22:03:28	[]	[]	Sun Mar 07 19:58:09 +0000 2021	[]	[{"url":"https://t.co/lufyAYw0P4","expanded_url":"https://jornalggn.com.br/editoria/saude/coronavirus-governadores-tracam-planos-e-isolam-bolsonaro/","display_url":"jornalggn.com.br/editoria/saude…","indices":[174,197]}]	Coronavírus: governadores traçam planos e isolam Bolsonaro; políticos consideram formação de consórcio ou mesmo ida à Organização Mundial da Saúde para conseguir imunizantes https://t.co/lufyAYw0P4 https://t.co/WhTap2ZYXf	331320.0	RT @luisnassif: Coronavírus: governadores traçam planos e isolam Bolsonaro; políticos consideram formação de consórcio ou mesmo ida à Organ…	11755.0	True	full
792260	792260	60454db554784b0038cd7be3	2021-03-07 22:03:28	[{"text":"VitaminD","indices":[197,206]},{"text":"healthy","indices":[207,215]},{"text":"natural","indices":[216,224]},{"text":"health","indices":[225,232]},{"text":"organic","indices":[233,241]},{"text":"COVID19","indices":[242,250]},{"text":"Foodie","indices":[251,258]}]	[{"url":"https://t.co/chAiryPvn1","expanded_url":"https://www.wellnatured.ca/4-unique-foods-that-boost-your-immune-system-backed-by-science/","display_url":"wellnatured.ca/4-unique-foods…","indices":[259,282]}]		[]	[]			If you're interested in natural &amp; alternative health, remember the healing power of food! After all, we are what we… https://t.co/D5Kyj6X2R4	33.0	True	full
792261	792261	60454db654784b0038cd7bf7	2021-03-07 22:03:28	[]	[]	Sun Mar 07 16:18:03 +0000 2021	[]	[{"url":"https://t.co/818PB61HlC","expanded_url":"https://www.lesoir.be/359327/article/2021-03-07/la-grande-bretagne-infecte-des-volontaires-au-coronavirus-une-premiere-mondiale","display_url":"lesoir.be/359327/article…","indices":[257,280]}]	L’occident perd la boule. En inoculant le Sars cov 2 à des gens sains, on n’est plus dans la recherche médicale mais dans l’expérimentation sur des cobayes humains. La Grande-Bretagne infecte des volontaires au coronavirus, une première mondiale - Le Soir https://t.co/818PB61HlC	5937.0	RT @MoniquePlaza3: L’occident perd la boule. En inoculant le Sars cov 2 à des gens sains, on n’est plus dans la recherche médicale mais dan…	6639.0	True	full
792262	792262	60454db654784b0038cd7c0b	2021-03-07 22:03:28	[]	[{"url":"https://t.co/HufIHUsnhT","expanded_url":"https://sharylattkisson.com/2015/04/hundreds-claim-swine-flu-vaccine-injury-from-2009-push/","display_url":"sharylattkisson.com/2015/04/hundre…","indices":[124,147]}]		[]	[]			@LaffersNapkin @Toasterhowt1 @diamond_jello Also, remember testing and vac mess with that. Almost like no one has a… https://t.co/GrhEp02W0G	1411.0	True	full
792263	792263	60454db654784b0038cd7c11	2021-03-07 22:03:29	[]	[]	Sun Mar 07 19:34:09 +0000 2021	[]	[{"url":"https://t.co/aoT42bpSny","expanded_url":"https://twitter.com/xxcmialovely?s=09","display_url":"twitter.com/xxcmialovely?s…","indices":[216,239]}]	¡¡REPORTE MASIVO!! Esta cuenta esta haciendo comentarios sumamente 0fensiv0s y r4cistas hacia 🅱➕$ Reportar por cuenta h4ckeada/sp4m/sus tweets son 4busivos e 1nc1tan al 0di0 ❌REPORTA, BLOQUEAR Y NO INTERACTUAR❌ https://t.co/aoT42bpSny -🌞 https://t.co/iCZaXhPl0C	20258.0	RT @bts_reportes: ¡¡REPORTE MASIVO!! Esta cuenta esta haciendo comentarios sumamente 0fensiv0s y r4cistas hacia 🅱➕$ Reportar por cuenta…	1351.0	True	full
792264	792264	60454db654784b0038cd7c1f	2021-03-07 22:03:29	[]	[{"url":"https://t.co/7kfdT246wg","expanded_url":"http://youtu.be/378G-ixDfzw","display_url":"youtu.be/378G-ixDfzw","indices":[274,297]}]		[]	[]			@LangmanVince @MsCraigKlowell1 Minute 9 to minute 19 describe how current events like this “pandemic” seem to be ri… https://t.co/YMziBEow2U	185.0	True	full
792265	792265	60454db654784b0038cd7c25	2021-03-07 22:03:29	[]	[]	Sun Mar 07 19:15:55 +0000 2021	[]	[{"url":"https://t.co/x6Tg8daqRg","expanded_url":"https://www.sinpermiso.info/textos/8-m-las-mujeres-somos-esenciales-en-la-pandemia-y-en-la-vida","display_url":"sinpermiso.info/textos/8-m-las…","indices":[245,268]}]	Dentro de la explosión creativa de manifiestos, que demuestra la fuerza y vitalidad del movimiento... @Prouviolencia @HeliaDones @PatriciaMelgar @nu_alabao @lyona_ivanova Las mujeres somos esenciales en la pandemia y en la vida @sinpermisoinfo https://t.co/x6Tg8daqRg	2078.0	RT @francescms: Dentro de la explosión creativa de manifiestos, que demuestra la fuerza y vitalidad del movimiento... @Prouviolencia @Helia…	1407.0	True	full
792266	792266	60454db654784b0038cd7c27	2021-03-07 22:03:29	[]	[]	Sun Mar 07 22:03:24 +0000 2021	[{"text":"WomenInSTEM","indices":[97,109]},{"text":"WomenInScience","indices":[110,125]},{"text":"WINADA","indices":[126,133]}]	[{"url":"https://t.co/egc1YLKZGD","expanded_url":"https://twitter.com/ADA_DiabetesPro/status/1367825220678090754","display_url":"twitter.com/ADA_DiabetesPr…","indices":[134,157]}]	Don't miss this important and timely event addressing the impact of COVID-19 on women's careers! #WomenInSTEM #WomenInScience #WINADA https://t.co/egc1YLKZGD	340.0	RT @BALadyScience: Don't miss this important and timely event addressing the impact of COVID-19 on women's careers! #WomenInSTEM #WomenInSc…	19293.0	True	full
792267	792267	60454db654784b0038cd7c29	2021-03-07 22:03:29	[]	[{"url":"https://t.co/NV60iNNSPk","expanded_url":"https://www.dailymail.co.uk/news/article-9335493/Britain-suffers-90-coronavirus-hospital-deaths-day-schools-back.html","display_url":"dailymail.co.uk/news/article-9…","indices":[160,183]}]		[]	[]			Britain suffers 90 coronavirus hospital deaths within 28 days of a bathroom refit or a barn conversion or a haircut… https://t.co/pUqu8Qtxnu	1227.0	True	full
792268	792268	60454db654784b0038cd7c33	2021-03-07 22:03:29	[]	[]	Sun Mar 07 20:43:58 +0000 2021	[{"text":"razeenergy","indices":[11,22]},{"text":"southbeach","indices":[23,34]},{"text":"miami","indices":[118,124]},{"text":"SupportSmallStreamers","indices":[222,244]}]	[{"url":"https://t.co/QAbpXs5ppD","expanded_url":"http://reppsports.com","display_url":"reppsports.com","indices":[141,164]}]	Just tried #razeenergy #southbeach newest flavor out by @ReppSports pretty good tropical flavor definitely represents #miami check it out at https://t.co/QAbpXs5ppD don't forget to use my promocode: Angelus for 15% off!!! #SupportSmallStreamers @SGH_RTs @Quickest_Rts @Rapid__RTs https://t.co/g3tg3r9EIP	130.0	RT @AngelusFirst: Just tried #razeenergy #southbeach newest flavor out by @ReppSports pretty good tropical flavor definitely represents #mi…	17478.0	True	full
792269	792269	60454db654784b0038cd7c35	2021-03-07 22:03:29	[]	[]	Sun Mar 07 01:49:44 +0000 2021	[]	[{"url":"https://t.co/itgVtDCmvD","expanded_url":"https://www.thedailynewstimes.com/2021/03/01/trumps-doj-charge-family-ppp-covid-relief-fraud/","display_url":"thedailynewstimes.com/2021/03/01/tru…","indices":[151,174]}]	Dear @IsabelCGuzman @Potus @CatherineLhamon @TheObserver Did Trump’s DOJ falsely charge an innocent, Charlotte, NC family with PPP COVID-Relief Fraud https://t.co/itgVtDCmvD	53685.0	RT @weightlosstipsp: Dear @IsabelCGuzman @Potus @CatherineLhamon @TheObserver Did Trump’s DOJ falsely charge an innocent, Charlotte, NC fa…	1.0	True	full
792270	792270	60454db754784b0038cd7c45	2021-03-07 22:03:29	[]	[]	Thu Mar 04 09:58:52 +0000 2021	[{"text":"temporalidad","indices":[174,187]},{"text":"AAPP","indices":[203,208]},{"text":"pandemia","indices":[229,238]}]	[{"url":"https://t.co/pubm7h6f6G","expanded_url":"https://www.csif.es/contenido/nacional/general/315483","display_url":"csif.es/contenido/naci…","indices":[239,262]}]	Miguel Borra (@CSIFnacional) mantendrá el jueves de la próxima semana una reunión con @miqueliceta para plantearle un acuerdo para mejorar condiciones laborales, reducir la #temporalidad y reforzar las #AAPP, tensionadas por la #pandemia https://t.co/pubm7h6f6G https://t.co/kwGFIMaYAz	11535.0	RT @CSIFnacional: Miguel Borra (@CSIFnacional) mantendrá el jueves de la próxima semana una reunión con @miqueliceta para plantearle un ac…	56.0	True	full
792271	792271	60454db754784b0038cd7c55	2021-03-07 22:03:29	[]	[]	Sun Mar 07 21:46:02 +0000 2021	[]	[{"url":"https://t.co/Unson8Ynx9","expanded_url":"https://larepublica.pe/sociedad/2021/03/07/cpp-sobre-informe-willax-tv-el-periodismo-debe-ser-responsable/","display_url":"larepublica.pe/sociedad/2021/…","indices":[230,253]}]	Colegio de Periodistas sobre informe Willax TV: “El periodismo debe ser responsable” Mediante un comunicado, el Colegio de Periodistas del Perú rechazó “el periodismo que no valida sus fuentes o que incumple el código de ética”. https://t.co/Unson8Ynx9	2350407.0	RT @larepublica_pe: Colegio de Periodistas sobre informe Willax TV: “El periodismo debe ser responsable” Mediante un comunicado, el Colegi…	115.0	True	full
792272	792272	60454db754784b0038cd7c5b	2021-03-07 22:03:30	[]	[]	Wed Feb 10 08:18:27 +0000 2021	[{"text":"PrincessDiana","indices":[212,226]}]	[{"url":"https://t.co/GeOKPREctE","expanded_url":"http://diana-award.org.uk/nomination-centre/","display_url":"diana-award.org.uk/nomination-cen…","indices":[188,211]}]	Nominating for The Diana Award is easy, and its impact is tremendous. Get your nomination in by 12th march 2021 to ensure your young person is recognised for their work! Nominate now: https://t.co/GeOKPREctE #PrincessDiana https://t.co/ZPLTyu2sTW	32386.0	RT @DianaAward: Nominating for The Diana Award is easy, and its impact is tremendous. Get your nomination in by 12th march 2021 to ensure…	8.0	True	full
792273	792273	60454db754784b0038cd7c71	2021-03-07 22:03:30	[]	[{"url":"https://t.co/RlYTvwf582","expanded_url":"http://bit.ly/AnnapBoatShows","display_url":"bit.ly/AnnapBoatShows","indices":[218,241]},{"url":"https://t.co/ETUqVKFZml","expanded_url":"https://bit.ly/38fivKD","display_url":"bit.ly/38fivKD","indices":[242,265]}]		[]	[]			April 15-18, is the time to get on the water at the Bay Bridge Boat Show presented by the Annapolis Boat Shows! Thi… https://t.co/S8cDsAsXrx	52859.0	True	full
792274	792274	60454db754784b0038cd7c79	2021-03-07 22:03:30	[]	[]	Fri Mar 05 23:22:26 +0000 2021	[]	[{"url":"https://t.co/kyXXk109ug","expanded_url":"https://forms.cityofnewyork.us/f/homebound","display_url":"forms.cityofnewyork.us/f/homebound","indices":[167,190]}]	This is huge. NYC just launched an amazing new program going door-to-door to vaccinate fully homebound New Yorkers. To sign up for an in-home vaccination head here: https://t.co/kyXXk109ug	23304.0	RT @bradhoylman: This is huge. NYC just launched an amazing new program going door-to-door to vaccinate fully homebound New Yorkers. To s…	20.0	True	full
792275	792275	60454db754784b0038cd7c7b	2021-03-07 22:03:30	[]	[]	Sun Mar 07 10:06:56 +0000 2021	[]	[{"url":"https://t.co/MOTUGnXthu","expanded_url":"https://www.niusdiario.es/ciencia-y-tecnologia/ciencia/otros-influencers-cientificos-ganaron-batalla-bulos-tras-un-ano-pandemia-covid-19-coronavirus_18_3101445248.html","display_url":"niusdiario.es/ciencia-y-tecn…","indices":[256,279]}]	¿Recordáis los miles de bulos que os llegaban al móvil al comienzo de la pandemia? ¿Cuántos hoy? La ciencia ha ganado a los bulos. Un año después. Pero esto no sale de la nada. Los científicos divulgan más y mejor que nunca. Y hay que agradecérselo! 👇🏻 https://t.co/MOTUGnXthu	1151.0	RT @irianovo: ¿Recordáis los miles de bulos que os llegaban al móvil al comienzo de la pandemia? ¿Cuántos hoy? La ciencia ha ganado a los…	346.0	True	full
792276	792276	60454db754784b0038cd7c81	2021-03-07 22:03:30	[]	[]	Sun Mar 07 18:16:47 +0000 2021	[]	[{"url":"https://t.co/RuELnOxviH","expanded_url":"https://news.sky.com/story/organiser-of-nhs-pay-protest-in-manchester-given-10-000-fine-by-police-12239043","display_url":"news.sky.com/story/organise…","indices":[165,188]}]	By the time a majority realises freedom of expression protects everyone, not just those perceived to be cranks and misfits, it can be difficult to claim it back ... https://t.co/RuELnOxviH	85112.0	RT @BallouxFrancois: By the time a majority realises freedom of expression protects everyone, not just those perceived to be cranks and mis…	1883.0	True	full
792277	792277	60454db754784b0038cd7c89	2021-03-07 22:03:30	[]	[]	Sun Mar 07 10:03:26 +0000 2021	[{"text":"IWD2021","indices":[270,278]}]	[{"url":"https://t.co/GULAHpfKhB","expanded_url":"https://grattan.edu.au/report/womens-work/","display_url":"grattan.edu.au/report/womens-…","indices":[246,269]}]	Women copped a triple-whammy from the COVID recession. They: 👩‍💼 lost more jobs than men 👶 took on more unpaid work 💰 were less likely to get government support Our new report shows how we can ‘build back better’ so women aren’t left behind. https://t.co/GULAHpfKhB #IWD2021 https://t.co/xPbnIcAAW2	21802.0	RT @GrattanInst: Women copped a triple-whammy from the COVID recession. They: 👩‍💼 lost more jobs than men 👶 took on more unpaid work 💰 we…	27607.0	True	full
792278	792278	60454db854784b0038cd7c91	2021-03-07 22:03:30	[]	[]	Sun Mar 07 09:48:57 +0000 2021	[]	[{"url":"https://t.co/aNFFF0yqIY","expanded_url":"https://twitter.com/censoredmiste/status/1368215606772834304","display_url":"twitter.com/censoredmiste/…","indices":[127,150]}]	Igual si este señor no tuviera que pagar 286,15€ en autónomos podría permitirse al menos una habitación en un piso compartido. https://t.co/aNFFF0yqIY	8935.0	RT @alvariteus: Igual si este señor no tuviera que pagar 286,15€ en autónomos podría permitirse al menos una habitación en un piso comparti…	309.0	True	full
792279	792279	60454db854784b0038cd7cab	2021-03-07 22:03:30	[]	[]	Sun Mar 07 22:00:24 +0000 2021	[]	[{"url":"https://t.co/Pr6EYzF6Hz","expanded_url":"http://w-j.co/s/dc9d2","display_url":"w-j.co/s/dc9d2","indices":[222,245]}]	A judge dismissed Pastor James Coates' appeal on Friday. He will remain in jail until his trial starts in May. Unsure how a Canadian pastor's arrest affects Americans? Learn more about his case and its implications here: https://t.co/Pr6EYzF6Hz https://t.co/VjLiZoK8Gx	37946.0	RT @WestJournalism: A judge dismissed Pastor James Coates' appeal on Friday. He will remain in jail until his trial starts in May. Unsure h…	39.0	True	full
792280	792280	60454db854784b0038cd7cb5	2021-03-07 22:03:30	[]	[{"url":"https://t.co/PJR4X4Yi6G","expanded_url":"https://twitter.com/i/events/1366842391299117056","display_url":"twitter.com/i/events/13668…","indices":[142,165]}]		[]	[]			Texas and Mississippi lift mask mandates and say all businesses can open at 100% capacity, as health officials warn… https://t.co/aoQqrYVZ9w	1699.0	True	full
792281	792281	60454db854784b0038cd7cbb	2021-03-07 22:03:30	[]	[]	Sun Mar 07 14:26:56 +0000 2021	[]	[{"url":"https://t.co/79Q6sKKhlZ","expanded_url":"https://twitter.com/ftovar432/status/1368553302003171331","display_url":"twitter.com/ftovar432/stat…","indices":[280,303]}]	El gobierno ha decidido terminar de llevarse la nómina universitaria. ¿Consultaron a las autoridades de las universidades autónomas en sus simulacros de diálogo? Se llevan una nómina vacía porque salario no hay. Al hacerlo, violan la Constitución e insultan el legado de Bolívar. https://t.co/79Q6sKKhlZ	14923.0	RT @sketa0: El gobierno ha decidido terminar de llevarse la nómina universitaria. ¿Consultaron a las autoridades de las universidades autón…	54.0	True	full
792282	792282	60454db854784b0038cd7cbf	2021-03-07 22:03:30	[]	[]	Sat Mar 06 11:30:00 +0000 2021	[{"text":"AHAIC2021","indices":[134,144]}]	[{"url":"https://t.co/ZwYQW2qJPo","expanded_url":"https://bit.ly/2YmaIW0","display_url":"bit.ly/2YmaIW0","indices":[168,191]}]	Meet the speakers for this insightful session on, Vaccine Research, Development and Manufacturing on the African continent during the #AHAIC2021. Register to attend: https://t.co/ZwYQW2qJPo @BeingLolem @RichardMihigo @ISSERUG @karimbendhaou @PATHtweets South Africa, @GSK https://t.co/s35FcO30Vi	41125.0	RT @Amref_Worldwide: Meet the speakers for this insightful session on, Vaccine Research, Development and Manufacturing on the African conti…	20.0	True	full
792283	792283	60454db854784b0038cd7cc1	2021-03-07 22:03:30	[]	[]	Sun Mar 07 14:59:11 +0000 2021	[{"text":"design","indices":[4,11]},{"text":"cherries","indices":[12,21]},{"text":"GraphicDesign","indices":[22,36]},{"text":"pattern","indices":[37,45]},{"text":"teepublic","indices":[104,114]},{"text":"mask","indices":[115,120]},{"text":"masks","indices":[121,127]},{"text":"facemask","indices":[128,137]},{"text":"patterns","indices":[138,147]},{"text":"art","indices":[148,152]},{"text":"shoppin…	[{"url":"https://t.co/sLVGgv6HzF","expanded_url":"https://www.teepublic.com/mask/20008507-cherries-graphic-pattern-art","display_url":"teepublic.com/mask/20008507-…","indices":[80,103]}]	New #design #cherries #GraphicDesign #pattern is available on @teepublic store. https://t.co/sLVGgv6HzF #teepublic #mask #masks #facemask #patterns #art #shopping #artwork #giftideas https://t.co/kH1N6sGzlF	3399.0	RT @HumbleAttitude1: New #design #cherries #GraphicDesign #pattern is available on @teepublic store. https://t.co/sLVGgv6HzF #teepublic #ma…	10470.0	True	full
792284	792284	60454db854784b0038cd7cc3	2021-03-07 22:03:30	[]	[]	Sun Mar 07 19:04:30 +0000 2021	[]	[{"url":"https://t.co/opHgeOv5rH","expanded_url":"http://ow.ly/bxsJ30rzIuG","display_url":"ow.ly/bxsJ30rzIuG","indices":[213,236]}]	A solo horas de la marcha del 8M, las policías mujeres de la CDMX se preparan y hoy disfrutan a sus familiares; mañana será un día muy pesado, habrá que soportar golpes, insultos e inclusive que les lancen fuego. https://t.co/opHgeOv5rH	189061.0	RT @guruchuirer: A solo horas de la marcha del 8M, las policías mujeres de la CDMX se preparan y hoy disfrutan a sus familiares; mañana ser…	275.0	True	full
792285	792285	60454db854784b0038cd7ccf	2021-03-07 22:03:31	[]	[{"url":"https://t.co/jcUzh1sUDr","expanded_url":"https://digital.olivesoftware.com/Olive/ODN/SanFranciscoChronicle/shared/ShowArticle.aspx?doc=HSFC%2F2021%2F03%2F07&entity=Ar00700&sk=CD7BF42B&mode=text","display_url":"digital.olivesoftware.com/Olive/ODN/SanF…","indices":[233,256]}]		[]	[]			@henrymcmaster Removing face mask mandate is premature Mr. McMaster. 2020's flu season has been better than past be… https://t.co/KtWZT7r0tl	217.0	True	full
792286	792286	60454db854784b0038cd7cd7	2021-03-07 22:03:31	[]	[]	Sun Mar 07 05:06:33 +0000 2021	[{"text":"Detroit","indices":[198,206]},{"text":"DetroitCovidVaccine","indices":[207,227]},{"text":"JohnsonAndJohnson","indices":[228,246]}]	[{"url":"https://t.co/N5BCVZNUbp","expanded_url":"https://tinyurl.com/cnndugganarticle","display_url":"tinyurl.com/cnndugganartic…","indices":[248,271]}]	Fact-checking from @CNN shows the lack of foresight behind the Mayor’s decisions to initially reject the J&amp;J vaccine. We need a Mayor who understands the weight of his words. We deserve better. #Detroit #DetroitCovidVaccine #JohnsonAndJohnson https://t.co/N5BCVZNUbp	122.0	RT @AA313Detroit: Fact-checking from @CNN shows the lack of foresight behind the Mayor’s decisions to initially reject the J&amp;J vaccine. We…	2415.0	True	full
792287	792287	60454db854784b0038cd7ce5	2021-03-07 22:03:31	[]	[]	Sun Mar 07 21:42:04 +0000 2021	[{"text":"Colombiano","indices":[110,121]},{"text":"AntiUribistaSigueAntiUribista","indices":[206,236]}]	[{"url":"https://t.co/AKzkEFhLfd","expanded_url":"https://www.semana.com/nacion/articulo/uribe-propone-nuevos-impuestos-para-la-pandemia/202128/","display_url":"semana.com/nacion/articul…","indices":[238,261]}]	Un ex presidiario en Colombia da órdenes como ejecutivo. @AlvaroUribeVel está decidido a acabar con el pueblo #Colombiano. Un decrépito viejo prostático, no puede seguir jodiendo a 50 millones de personas. #AntiUribistaSigueAntiUribista https://t.co/AKzkEFhLfd	1269.0	RT @Heli63121850: Un ex presidiario en Colombia da órdenes como ejecutivo. @AlvaroUribeVel está decidido a acabar con el pueblo #Colombiano…	107.0	True	full
792288	792288	60454db854784b0038cd7ce7	2021-03-07 22:03:31	[]	[]	Sun Mar 07 00:38:51 +0000 2021	[{"text":"StopPassSanitaire","indices":[229,247]}]	[{"url":"https://t.co/tHir1fJqw4","expanded_url":"https://nypost.com/2021/03/02/new-yorkers-must-flash-covid-19-passport-to-enter-venues-under-new-program/","display_url":"nypost.com/2021/03/02/new…","indices":[250,273]}]	💥Tandis que des Etats mettent fin aux restrictions sans conditions, le gouverneur de New-York met en place un horrible passeport sanitaire conditionnant l'accès aux spectacles et services qui pourra prendre la forme d'un QR code #StopPassSanitaire https://t.co/tHir1fJqw4	9716.0	RT @aragon_jb: 💥Tandis que des Etats mettent fin aux restrictions sans conditions, le gouverneur de New-York met en place un horrible passe…	146.0	True	full
792289	792289	60454db954784b0038cd7d0d	2021-03-07 22:03:31	[]	[]	Sun Mar 07 20:00:00 +0000 2021	[{"text":"EsNoticia","indices":[0,10]},{"text":"Sputnik","indices":[54,62]},{"text":"COVID19","indices":[73,81]},{"text":"CuidémonosMás","indices":[157,171]}]	[{"url":"https://t.co/0DGP3qIzKm","expanded_url":"https://bit.ly/2O06Ad7","display_url":"bit.ly/2O06Ad7","indices":[183,206]}]	#EsNoticia || Presidente @NicolasMaduro recibe vacuna #Sputnik contra el #COVID19, luego de ser vacunado el personal de salud y otros sectores priorizados. #CuidémonosMás Leer más: https://t.co/0DGP3qIzKm https://t.co/ifXxKUwMiA	355914.0	RT @ViceVenezuela: #EsNoticia || Presidente @NicolasMaduro recibe vacuna #Sputnik contra el #COVID19, luego de ser vacunado el personal de…	15.0	True	full
792290	792290	60454db954784b0038cd7d15	2021-03-07 22:03:31	[{"text":"LongCovid","indices":[45,55]}]	[{"url":"https://t.co/oHbB33NFNL","expanded_url":"https://www.nih.gov/about-nih/who-we-are/nih-director/statements/nih-launches-new-initiative-study-long-covid","display_url":"nih.gov/about-nih/who-…","indices":[262,285]}]		[]	[]			Serious bucks (&gt;$1bn) being allocated for #LongCovid research in the States And they're calling it PASC! "Post-Acu… https://t.co/ZAOLLHTtar	106.0	True	full
792291	792291	60454dba54784b0038cd7d61	2021-03-07 22:03:32	[]	[]	Wed Feb 10 08:18:27 +0000 2021	[{"text":"PrincessDiana","indices":[212,226]}]	[{"url":"https://t.co/GeOKPREctE","expanded_url":"http://diana-award.org.uk/nomination-centre/","display_url":"diana-award.org.uk/nomination-cen…","indices":[188,211]}]	Nominating for The Diana Award is easy, and its impact is tremendous. Get your nomination in by 12th march 2021 to ensure your young person is recognised for their work! Nominate now: https://t.co/GeOKPREctE #PrincessDiana https://t.co/ZPLTyu2sTW	32386.0	RT @DianaAward: Nominating for The Diana Award is easy, and its impact is tremendous. Get your nomination in by 12th march 2021 to ensure…	8.0	True	full
792292	792292	60454dba54784b0038cd7d63	2021-03-07 22:03:32	[]	[]	Fri Feb 26 14:01:04 +0000 2021	[]	[{"url":"https://t.co/gn5oPVwMPh","expanded_url":"https://bit.ly/2QN1Pl0","display_url":"bit.ly/2QN1Pl0","indices":[245,268]}]	A year ago, researchers at both McMaster and @usask isolated and studied the virus behind COVID-19. It seems only right that our two research powerhouses are working together now to build on that work and accelerate vaccine research and trials. https://t.co/gn5oPVwMPh	73457.0	RT @McMasterU: A year ago, researchers at both McMaster and @usask isolated and studied the virus behind COVID-19. It seems only right that…	175.0	True	full
792293	792293	60454dba54784b0038cd7d91	2021-03-07 22:03:33	[]	[]	Sun Mar 07 18:30:56 +0000 2021	[]	[{"url":"https://t.co/Am5u27Har9","expanded_url":"https://twitter.com/lordivan22/status/1368573224892645380?s=19","display_url":"twitter.com/lordivan22/sta…","indices":[259,282]}]	@governoparana O vírus não foi isolado, impossível desenvolver vacina. Não existe vacina. Por isso não passam nos testes. A Sociedade Brasileira de Imunologia declarou oficialmente que nem uma vacina imuniza, apenas reduz sintomas. Estão inoculando a doença. https://t.co/Am5u27Har9	746.0	RT @TheCrown38: @governoparana O vírus não foi isolado, impossível desenvolver vacina. Não existe vacina. Por isso não passam nos testes. A…	746.0	True	full
792294	792294	60454dba54784b0038cd7d99	2021-03-07 22:03:33	[]	[]	Sun Mar 07 11:11:58 +0000 2021	[{"text":"Crypto","indices":[204,211]},{"text":"Giveaway","indices":[213,222]},{"text":"Werewolf","indices":[224,233]},{"text":"Bitcoin","indices":[235,243]},{"text":"blockchain","indices":[244,255]}]	[{"url":"https://t.co/XbfE30k3yW","expanded_url":"https://t.me/WerewolfAirdropBot","display_url":"t.me/WerewolfAirdro…","indices":[179,202]}]	📌Werewolf Airdrop is live! 📌Start the airdrop bot below and complete the tasks to earn 10 WWC [~$15] 📌Also, you can invite your friends and earn 3 WWC [~$4.5] per invite. 👉 https://t.co/XbfE30k3yW #Crypto #Giveaway #Werewolf #Bitcoin #blockchain	23001.0	RT @WerewolfXchange: 📌Werewolf Airdrop is live! 📌Start the airdrop bot below and complete the tasks to earn 10 WWC [~$15] 📌Also, you ca…	15.0	True	full
792295	792295	60454dbb54784b0038cd7dcf	2021-03-07 22:03:34	[]	[]	Sun Mar 07 20:40:57 +0000 2021	[]	[{"url":"https://t.co/Ru2cP54Ehk","expanded_url":"https://bylinetimes.com/2021/01/15/will-an-unholy-alliance-of-anti-vaxxers-and-government-incompetence-grab-defeat-from-the-jaws-of-victory/","display_url":"bylinetimes.com/2021/01/15/wil…","indices":[121,144]}]	Will an Unholy Alliance of Anti-Vaxxers and Government Incompetence Grab Defeat from the Jaws of Victory? – Byline Times https://t.co/Ru2cP54Ehk	65324.0	RT @BylineTimes: Will an Unholy Alliance of Anti-Vaxxers and Government Incompetence Grab Defeat from the Jaws of Victory? – Byline Times h…	65324.0	True	full
792296	792296	60454dbb54784b0038cd7dd9	2021-03-07 22:03:34	[]	[]	Sun Mar 07 16:25:25 +0000 2021	[]	[{"url":"https://t.co/ERbmNt1vie","expanded_url":"https://www.francesoir.fr/opinions-tribunes/covid-quand-lansm-danse-le-bambalaba-avec-lilly","display_url":"francesoir.fr/opinions-tribu…","indices":[257,280]}]	"La famille @LillyPadFR : la mère, comité de direction Lilly🇫🇷 le père, député LREM la fille, pôle santé Matignon le mari, directeur ARS Ile-de-France le frère, au cabinet à l’Elysée. Les complotistes vont se poser des questions totalement déplacées !" ⬇️ https://t.co/ERbmNt1vie	56037.0	RT @france_soir: "La famille @LillyPadFR : la mère, comité de direction Lilly🇫🇷 le père, député LREM la fille, pôle santé Matignon le mari…	832.0	True	full
792297	792297	60454dbb54784b0038cd7ddd	2021-03-07 22:03:34	[]	[]	Sun Mar 07 22:03:28 +0000 2021	[{"text":"VitaminD","indices":[197,206]},{"text":"healthy","indices":[207,215]},{"text":"natural","indices":[216,224]},{"text":"health","indices":[225,232]},{"text":"organic","indices":[233,241]},{"text":"COVID19","indices":[242,250]},{"text":"Foodie","indices":[251,258]}]	[{"url":"https://t.co/chAiryPvn1","expanded_url":"https://www.wellnatured.ca/4-unique-foods-that-boost-your-immune-system-backed-by-science/","display_url":"wellnatured.ca/4-unique-foods…","indices":[259,282]}]	If you're interested in natural &amp; alternative health, remember the healing power of food! After all, we are what we eat! Science &amp; data show there are many foods that support immune health #VitaminD #healthy #natural #health #organic #COVID19 #Foodie https://t.co/chAiryPvn1	33.0	RT @well_natured: If you're interested in natural &amp; alternative health, remember the healing power of food! After all, we are what we eat!…	7873.0	True	full
792298	792298	60454dbb54784b0038cd7de1	2021-03-07 22:03:33	[{"text":"allstonapartments","indices":[230,248]},{"text":"apartmentforrentinallston","indices":[249,275]}]	[{"url":"https://t.co/NrqJG0lEHv","expanded_url":"http://dlvr.it/Rv95Dw","display_url":"dlvr.it/Rv95Dw","indices":[206,229]}]		[]	[]			Allston Apartment for rent 4 Bedrooms 2 Baths Boston - $2,650: Awesome 4 bedroom 2 bath room in Allston Located on… https://t.co/z6ldwi6im4	755.0	True	full
792299	792299	60454dbb54784b0038cd7de9	2021-03-07 22:03:34	[]	[]	Sun Mar 07 22:03:00 +0000 2021	[{"text":"COVID19","indices":[26,34]},{"text":"RosalindaSepulveda","indices":[215,234]},{"text":"PaulinaRebolledo","indices":[235,252]}]	[{"url":"https://t.co/mqaN2tJAwq","expanded_url":"https://youtu.be/_Y7klFZpU7E","display_url":"youtu.be/_Y7klFZpU7E","indices":[256,279]}]	Reconocer las secuelas de #COVID19 es el 1er paso, una mirada los más de 50efectos descritos y q puedes hacer ante ellos con las científicas @sandralopezleon @taliawegman @svillapol @carol_perelman @angelica_cuapio #RosalindaSepulveda #PaulinaRebolledo ➡️https://t.co/mqaN2tJAwq https://t.co/eHuJH6ggBf	3644.0	RT @carol_perelman: Reconocer las secuelas de #COVID19 es el 1er paso, una mirada los más de 50efectos descritos y q puedes hacer ante ello…	1616.0	True	full
792300	792300	60454dbb54784b0038cd7ded	2021-03-07 22:03:34	[]	[{"url":"https://t.co/JRnlxUbwQm","expanded_url":"https://ischinaresponsibleforcovid19outbreak.blogspot.com/","display_url":"…nsibleforcovid19outbreak.blogspot.com","indices":[149,172]},{"url":"https://t.co/VM5ltI22UO","expanded_url":"https://workfromhomeduringcovid19pandemic.blogspot.com/","display_url":"…omeduringcovid19pandemic.blogspot.com","indices":[253,276]}]		[]	[]			@JamieKay22 The virus of Covid19 rapidly changing, revolving in new environment and makes the innovation of vaccine… https://t.co/NcrusM7z5d	77.0	True	full
792301	792301	60454dbc54784b0038cd7e03	2021-03-07 22:03:34	[]	[]	Sun Mar 07 21:37:03 +0000 2021	[{"text":"ChavezAmorYPatria","indices":[112,130]}]	[{"url":"https://t.co/fjetgb2kW3","expanded_url":"https://mazo4f.com/237215","display_url":"mazo4f.com/237215","indices":[87,110]}]	Comisión presidencial contra el Covid-19 afina estrategias para atender a la población https://t.co/fjetgb2kW3 #ChavezAmorYPatria https://t.co/zuJdAYX7B3	584064.0	RT @ConElMazoDando: Comisión presidencial contra el Covid-19 afina estrategias para atender a la población https://t.co/fjetgb2kW3 #Chavez…	22.0	True	full
792302	792302	60454dbc54784b0038cd7e21	2021-03-07 22:03:34	[{"text":"G1","indices":[93,96]},{"text":"G1PR","indices":[97,102]}]	[{"url":"https://t.co/erEKn7OCxL","expanded_url":"https://glo.bo/3rvd1mM","display_url":"glo.bo/3rvd1mM","indices":[103,126]}]		[]	[]			Governo interdita 21 empresas em 24 h no Paraná em fiscalização de decreto contra a Covid-19 #G1 #G1PR… https://t.co/M87APdRt7l	268047.0	True	full
792303	792303	60454dbc54784b0038cd7e2b	2021-03-07 22:03:35	[]	[]	Sun Mar 07 21:15:16 +0000 2021	[{"text":"COVID19","indices":[9,17]}]	[{"url":"https://t.co/zrP4pBLXNq","expanded_url":"http://www.canotify.ca.gov","display_url":"canotify.ca.gov","indices":[110,133]}]	Activate #COVID19 exposure alerts for your Android devices with this easy, step-by-step guide. Learn more at https://t.co/zrP4pBLXNq https://t.co/bXfSvojM3w	87388.0	RT @CAPublicHealth: Activate #COVID19 exposure alerts for your Android devices with this easy, step-by-step guide. Learn more at https://t…	1072.0	True	full
792304	792304	60454dbc54784b0038cd7e3d	2021-03-07 22:03:35	[]	[]	Sun Mar 07 19:09:27 +0000 2021	[]	[{"url":"https://t.co/2LEw8uh7av","expanded_url":"https://twitter.com/MercyMuroki/status/1368302474956791811","display_url":"twitter.com/MercyMuroki/st…","indices":[267,290]}]	Hubo un tiempo en que luchar contra el mal era poder, querer, estar juntos y aprender de lo q cada uno podía aportar, de sus singularidades, virtudes, defectos. Esa valiente niña... Hoy, las unis prestigiosas celebran el equal but separate. No es progreso. NO LO ES. https://t.co/2LEw8uh7av https://t.co/0RLHNrjJz7	7873.0	RT @ElnAlfaro: Hubo un tiempo en que luchar contra el mal era poder, querer, estar juntos y aprender de lo q cada uno podía aportar, de sus…	9130.0	True	full
792305	792305	60454dbc54784b0038cd7e4d	2021-03-07 22:03:35	[]	[]	Tue Feb 23 09:54:32 +0000 2021	[{"text":"MachineLearning","indices":[74,90]},{"text":"DataScience","indices":[91,103]},{"text":"Python","indices":[104,111]},{"text":"AI","indices":[112,115]},{"text":"100DaysOfCode","indices":[116,130]},{"text":"IoT","indices":[131,135]},{"text":"flutter","indices":[136,144]},{"text":"javascript","indices":[145,156]},{"text":"Serverless","indices":[157,168]},{"text":"CyberSecurity","indices":[1…	[{"url":"https://t.co/NS1bOl1KAO","expanded_url":"https://www.analyticsinsight.net/make-way-for-cloud-based-ai-mobile-applications/","display_url":"analyticsinsight.net/make-way-for-c…","indices":[48,71]}]	MAKE WAY FOR CLOUD-BASED AI MOBILE APPLICATIONS https://t.co/NS1bOl1KAO #MachineLearning #DataScience #Python #AI #100DaysOfCode #IoT #flutter #javascript #Serverless #CyberSecurity #tech #DDoS #DeepLearning #fintech #COVID19 #data #RPA #IIoT #5G #Cloud #mobile #applications	9026.0	RT @HarbRimah: MAKE WAY FOR CLOUD-BASED AI MOBILE APPLICATIONS https://t.co/NS1bOl1KAO #MachineLearning #DataScience #Python #AI #100Days…	1139.0	True	full
792306	792306	60454dbc54784b0038cd7e51	2021-03-07 22:03:35	[]	[]	Sun Mar 07 15:32:55 +0000 2021	[{"text":"Senegal","indices":[0,8]},{"text":"MackySall","indices":[73,83]}]	[{"url":"https://t.co/GhqoSHFuCp","expanded_url":"https://www.archyde.com/macky-dreams-of-being-a-dictator-the-press-is-on-the-side-by-mame-birame-wathie/","display_url":"archyde.com/macky-dreams-o…","indices":[171,194]}]	#Senegal: Control the media. This is the will expressed by the regime of #MackySall which no longer even hides its disastrous designs. Macky dreams of being a dictator. 📂https://t.co/GhqoSHFuCp https://t.co/z7FB8th4Br	15058.0	RT @snowlions: #Senegal: Control the media. This is the will expressed by the regime of #MackySall which no longer even hides its disastrou…	998.0	True	full
792307	792307	60454dbd54784b0038cd7e7d	2021-03-07 22:03:35	[]	[]	Sun Mar 07 20:55:43 +0000 2021	[]	[{"url":"https://t.co/dbDbCmKVHP","expanded_url":"https://www.fda.gov/media/144414/download","display_url":"fda.gov/media/144414/d…","indices":[252,275]}]	Just a friendly reminder that currently: "There is no U.S. Food and Drug Administration (FDA) approved vaccine to prevent COVID-19". Meaning, if you have taken this "experimental" injection (as Pfizer itself calls it) you are part of the experiment. https://t.co/dbDbCmKVHP https://t.co/uU4Bg7HXy9	1853.0	RT @YoureAllDunces: Just a friendly reminder that currently: "There is no U.S. Food and Drug Administration (FDA) approved vaccine to preve…	27.0	True	full
792308	792308	60454dbd54784b0038cd7e7f	2021-03-07 22:03:35	[]	[]	Sun Mar 07 21:57:00 +0000 2021	[]	[{"url":"https://t.co/HxNlSmb1hA","expanded_url":"https://www.cjr.org/opinion/op-ed-vaccine-hesitancy.php","display_url":"cjr.org/opinion/op-ed-…","indices":[200,223]}]	Ordinary journalistic practices can unintentionally exacerbate the public health crisis by amplifying the very mis- and disinformation it seeks to counter. @vivian on how to cover vaccine hesitancy: https://t.co/HxNlSmb1hA	153788.0	RT @CJR: Ordinary journalistic practices can unintentionally exacerbate the public health crisis by amplifying the very mis- and disinforma…	9890.0	True	full
792309	792309	60454dbd54784b0038cd7e85	2021-03-07 22:03:35	[]	[]	Sun Mar 07 21:48:52 +0000 2021	[]	[{"url":"https://t.co/4Pb7qxkItS","expanded_url":"https://www.nytimes.com/interactive/2021/03/06/us/coronavirus-variant-sequencing.html?smid=tw-share","display_url":"nytimes.com/interactive/20…","indices":[253,276]}]	Looking at variants as fraction of total # of cases is misleading when sequencing is ramping up. We should look at % of sequences coming back as particular variant. Even that % biased by the fact that we tend to sequence the cases that look suspicious. https://t.co/4Pb7qxkItS	30328.0	RT @JenniferNuzzo: Looking at variants as fraction of total # of cases is misleading when sequencing is ramping up. We should look at % of…	256.0	True	full
792310	792310	60454dbd54784b0038cd7e8d	2021-03-07 22:03:36	[]	[]	Sun Mar 07 21:42:01 +0000 2021	[]	[{"url":"https://t.co/e96k8yDMdu","expanded_url":"https://abre.ai/cidL","display_url":"abre.ai/cidL","indices":[0,23]},{"url":"https://t.co/e96k8yDMdu","expanded_url":"https://abre.ai/cidL","display_url":"abre.ai/cidL","indices":[257,280]}]	https://t.co/e96k8yDMdu Para mídia o Presidente mandar uma missão a Israel testar um spray que pode curar o COVID é um absurdo. Mas Doria aumentar em 90 milhões o gasto em publicidade em meio à pandemia é normal. Tem q alimentar a $mprensa pra se promover https://t.co/e96k8yDMdu	10327.0	RT @claudinha_jp: https://t.co/e96k8yDMdu Para mídia o Presidente mandar uma missão a Israel testar um spray que pode curar o COVID é um ab…	2274.0	True	full
792311	792311	60454dbd54784b0038cd7e95	2021-03-07 22:03:36	[]	[]	Sun Mar 07 10:59:28 +0000 2021	[]	[{"url":"https://t.co/4xHzb87C19","expanded_url":"https://twitter.com/localbandita/status/1368345638212141058","display_url":"twitter.com/localbandita/s…","indices":[280,303]}]	@hilarybennmp @alexsobel This has been a issue in our community for many years now , Universities cannot control their contracted students , it put strain on council , students dont even take notice of current government laws are guidelines during this pandemic , we need change https://t.co/4xHzb87C19	184.0	RT @HeadingleyVoice: @hilarybennmp @alexsobel This has been a issue in our community for many years now , Universities cannot control their…	20.0	True	full
792312	792312	60454dbe54784b0038cd7eb1	2021-03-07 22:03:36	[]	[]	Sun Mar 07 10:00:20 +0000 2021	[]	[{"url":"https://t.co/aZnA6BeprW","expanded_url":"https://www.theguardian.com/society/2021/mar/04/rise-in-food-banks-in-uk-schools-highlights-depth-of-covid-crisis-survey?CMP=Share_iOSApp_Other","display_url":"theguardian.com/society/2021/m…","indices":[150,173]}]	How is it possible we are spending £200bn on a weapon that will never be fired instead of ensuring all children get a nourishing hot, meal in school https://t.co/aZnA6BeprW	7300.0	RT @JennyRathbone: How is it possible we are spending £200bn on a weapon that will never be fired instead of ensuring all children get a no…	3296.0	True	full
792313	792313	60454dbe54784b0038cd7ec1	2021-03-07 22:03:36	[]	[]	Sun Mar 07 12:45:00 +0000 2021	[]	[{"url":"https://t.co/nF99va8Un2","expanded_url":"https://www.sinembargo.mx/06-03-2021/3947612","display_url":"sinembargo.mx/06-03-2021/394…","indices":[97,120]}]	Banco Azteca gana millones con el dinero público para los pobres y sus datos personales: Proceso https://t.co/nF99va8Un2 https://t.co/N1keC2d638	1532467.0	RT @SinEmbargoMX: Banco Azteca gana millones con el dinero público para los pobres y sus datos personales: Proceso https://t.co/nF99va8Un2…	273.0	True	full
792314	792314	60454dbe54784b0038cd7ed9	2021-03-07 22:03:36	[]	[]	Sun Mar 07 17:34:07 +0000 2021	[{"text":"GOLD","indices":[60,65]},{"text":"GoldenGlobes","indices":[66,79]},{"text":"craft","indices":[81,87]},{"text":"jewelry","indices":[88,96]},{"text":"Sales","indices":[97,103]},{"text":"Trending","indices":[105,114]},{"text":"trendthis","indices":[115,125]},{"text":"TrendingNow","indices":[126,138]},{"text":"trend","indices":[139,145]},{"text":"jewelrydesign","indices":[146,160]},{"text":…	[{"url":"https://t.co/8keVBLIl3a","expanded_url":"http://craftdlondon.com/?ref=bb-xw5p8y","display_url":"craftdlondon.com/?ref=bb-xw5p8y","indices":[34,57]}]	Use code👉CDCRAFTS👈 to get 15% off https://t.co/8keVBLIl3a . #GOLD #GoldenGlobes #craft #jewelry #Sales #Trending #trendthis #TrendingNow #trend #jewelrydesign #EfYam #deal #Deals #rings #LoveIsInTheAir #love #couples #couplechallenge #CoupleGoals #crafting #London #WomansDay https://t.co/5LFmOlljHz	8.0	RT @xoxoo_anne: Use code👉CDCRAFTS👈 to get 15% off https://t.co/8keVBLIl3a . #GOLD #GoldenGlobes #craft #jewelry #Sales #Trending #trendth…	8.0	True	full
792315	792315	60454dbe54784b0038cd7ee7	2021-03-07 22:03:37	[]	[]	Sun Mar 07 15:09:48 +0000 2021	[{"text":"heraldry","indices":[266,275]}]	[{"url":"https://t.co/aOttLAoTSK","expanded_url":"https://youtu.be/pFN3w26gjtE","display_url":"youtu.be/pFN3w26gjtE","indices":[241,264]}]	Twenty years ago on March 15, 2001, the Chief Herald of Ireland based at @NLIreland presented the Genealogical Society of Ireland with a Grant of Arms. A formal civic reception was hosted by @dlrcc on July 23 2001 to mark this occasion. https://t.co/aOttLAoTSK #heraldry	2905.0	RT @GenSocIreland: Twenty years ago on March 15, 2001, the Chief Herald of Ireland based at @NLIreland presented the Genealogical Society o…	40466.0	True	full
792316	792316	60454dbe54784b0038cd7eeb	2021-03-07 22:03:37	[]	[]	Sun Mar 07 15:11:25 +0000 2021	[]	[{"url":"https://t.co/SFdUQVgooI","expanded_url":"https://www.washingtonpost.com/opinions/2021/03/07/wanted-voting-rights-campaign-chief/","display_url":"washingtonpost.com/opinions/2021/…","indices":[265,288]}]	“After the pandemic is behind us &amp; the economy is on a trajectory to recover, there will be no more important task than preserving the cornerstone of democracy, the right to vote. It will require a whole of government effort &amp; a national, popular campaign” https://t.co/SFdUQVgooI	2462.0	RT @takingaction4us: “After the pandemic is behind us &amp; the economy is on a trajectory to recover, there will be no more important task tha…	13125.0	True	full
792317	792317	60454dbf54784b0038cd7f09	2021-03-07 22:03:37	[]	[]	Sun Mar 07 18:31:06 +0000 2021	[]	[{"url":"https://t.co/Am5u27Har9","expanded_url":"https://twitter.com/lordivan22/status/1368573224892645380?s=19","display_url":"twitter.com/lordivan22/sta…","indices":[259,282]}]	@governoparana O vírus não foi isolado, impossível desenvolver vacina. Não existe vacina. Por isso não passam nos testes. A Sociedade Brasileira de Imunologia declarou oficialmente que nem uma vacina imuniza, apenas reduz sintomas. Estão inoculando a doença. https://t.co/Am5u27Har9	746.0	RT @TheCrown38: @governoparana O vírus não foi isolado, impossível desenvolver vacina. Não existe vacina. Por isso não passam nos testes. A…	746.0	True	full
792318	792318	60454dbf54784b0038cd7f19	2021-03-07 22:03:37	[]	[]	Sun Mar 07 21:43:04 +0000 2021	[]	[{"url":"https://t.co/5kjmfrM7ox","expanded_url":"http://www.eltelevisero.com/2021/03/verguenza-isabel-san-sebastian-causa-estupor-por-sus-ataques-a-irene-montero-ante-el-8-m/","display_url":"eltelevisero.com/2021/03/vergue…","indices":[151,174]}]	Repugnante la machista miserable de Isabel San Sebastián @isanseba faltando al respeto a Irene Montero, Ministra de Igualdad del Gobierno de España. https://t.co/5kjmfrM7ox	63352.0	RT @Famelica_legion: Repugnante la machista miserable de Isabel San Sebastián @isanseba faltando al respeto a Irene Montero, Ministra de Ig…	2845.0	True	full
792319	792319	60454dbf54784b0038cd7f65	2021-03-07 22:03:38	[]	[]	Sun Mar 07 21:16:17 +0000 2021	[{"text":"UCI","indices":[207,211]}]	[{"url":"https://t.co/7tbZZ90vDB","expanded_url":"https://recruit.ap.uci.edu/JPF06561","display_url":"recruit.ap.uci.edu/JPF06561","indices":[255,278]}]	Postdocs on the job market....if you missed this ad, there is still time to apply until 03/12 (but apply today 03/07 for full consideration)! Tenure-track job in the Dept of Dev &amp; Cell Bio at @UCIrvine. #UCI is a great place for stem cell research. https://t.co/7tbZZ90vDB	1251.0	RT @phataks: Postdocs on the job market....if you missed this ad, there is still time to apply until 03/12 (but apply today 03/07 for full…	1050.0	True	full
792320	792320	60454dc054784b0038cd7f6b	2021-03-07 22:03:38	[]	[]	Sun Mar 07 19:19:54 +0000 2021	[]	[{"url":"https://t.co/SFcE6WL3BW","expanded_url":"https://www.thetimes.co.uk/article/queen-praises-dedication-to-duty-during-pandemic-as-royal-family-braces-itself-for-harry-and-meghan-s-oprah-interview-lshlc79cf?utm_medium=Social&utm_source=Twitter#Echobox=1615140652","display_url":"thetimes.co.uk/article/queen-…","indices":[202,225]}]	The Queen highlighted the “selfless dedication to duty” witnessed during the pandemic today as the royal family braced itself for criticism following an interview with the Duke and Duchess of Sussex. https://t.co/SFcE6WL3BW	1523815.0	RT @thetimes: The Queen highlighted the “selfless dedication to duty” witnessed during the pandemic today as the royal family braced itself…	1136.0	True	full
792321	792321	60454dc054784b0038cd7f71	2021-03-07 22:03:38	[]	[]	Sun Mar 07 21:00:00 +0000 2021	[]	[{"url":"https://t.co/WRiO08M83d","expanded_url":"https://www.clips4sale.com/studio/60551/mistress-lola-femdom-fetish","display_url":"clips4sale.com/studio/60551/m…","indices":[194,217]},{"url":"https://t.co/HD0UGd1mnC","expanded_url":"https://iwantclips.com/store/36543/MistressLolaRuin","display_url":"iwantclips.com/store/36543/Mi…","indices":[218,241]}]	Brand New Clip! ♀️ Thigh Fucker ♀️ Today is your lucky day. You are going to fuck me, yes its true. No not my pussy you silly little slave, you only get to hump my thighs... Available on... https://t.co/WRiO08M83d https://t.co/HD0UGd1mnC https://t.co/f3nh9uVHUK	41686.0	RT @LolaRuin: Brand New Clip! ♀️ Thigh Fucker ♀️ Today is your lucky day. You are going to fuck me, yes its true. No not my pussy you si…	45.0	True	full
792322	792322	60454dc054784b0038cd7f79	2021-03-07 22:03:38	[]	[]	Sun Mar 07 21:10:00 +0000 2021	[{"text":"NotiMippCI","indices":[0,11]},{"text":"CuidémonosMás","indices":[113,127]}]	[{"url":"https://t.co/HdWF81ZfYH","expanded_url":"https://bit.ly/3boxMuW","display_url":"bit.ly/3boxMuW","indices":[88,111]}]	#NotiMippCI 📰🗞| Presidente Maduro recibe vacuna Sputnik-V contra el COVID-19. Lea más ⏩ https://t.co/HdWF81ZfYH #CuidémonosMás https://t.co/T2jSVYmp17	250998.0	RT @Mippcivzla: #NotiMippCI 📰🗞| Presidente Maduro recibe vacuna Sputnik-V contra el COVID-19. Lea más ⏩ https://t.co/HdWF81ZfYH #Cuidémono…	81.0	True	full
792323	792323	60454dc054784b0038cd7f87	2021-03-07 22:03:38	[]	[]	Sun Mar 07 15:32:55 +0000 2021	[{"text":"Senegal","indices":[0,8]},{"text":"MackySall","indices":[73,83]}]	[{"url":"https://t.co/GhqoSHFuCp","expanded_url":"https://www.archyde.com/macky-dreams-of-being-a-dictator-the-press-is-on-the-side-by-mame-birame-wathie/","display_url":"archyde.com/macky-dreams-o…","indices":[171,194]}]	#Senegal: Control the media. This is the will expressed by the regime of #MackySall which no longer even hides its disastrous designs. Macky dreams of being a dictator. 📂https://t.co/GhqoSHFuCp https://t.co/z7FB8th4Br	15058.0	RT @snowlions: #Senegal: Control the media. This is the will expressed by the regime of #MackySall which no longer even hides its disastrou…	35.0	True	full
792324	792324	60454dc054784b0038cd7fa5	2021-03-07 22:03:39	[]	[]	Sun Mar 07 21:22:09 +0000 2021	[]	[{"url":"https://t.co/ZFQTyyBDou","expanded_url":"https://www.thetimes.co.uk/article/experts-find-no-evidence-that-covid-transmitted-on-field-m0wz072qk?utm_medium=Social&utm_source=Twitter#Echobox=1615091227","display_url":"thetimes.co.uk/article/expert…","indices":[257,280]}]	Not a single case of on-field transmission of Covid-19 has been found in football, rugby, or American football. If accurate, such findings could provide a strong argument that outdoor sports, at all levels, can be played with minimal risk to participants. https://t.co/ZFQTyyBDou	9730.0	RT @laurasportslaw: Not a single case of on-field transmission of Covid-19 has been found in football, rugby, or American football. If accu…	283.0	True	full
792325	792325	60454dc054784b0038cd7fad	2021-03-07 22:03:39	[]	[]	Sun Mar 07 22:00:22 +0000 2021	[{"text":"Analysis","indices":[0,9]}]	[{"url":"https://t.co/EOXiiiEX2l","expanded_url":"https://www.cbc.ca/1.5938504","display_url":"cbc.ca/1.5938504","indices":[141,164]}]	#Analysis by Don Murray: The Czech Republic was the poster child of Europe at the start of the pandemic. Now, its situation is catastrophic. https://t.co/EOXiiiEX2l	3070930.0	RT @CBCNews: #Analysis by Don Murray: The Czech Republic was the poster child of Europe at the start of the pandemic. Now, its situation is…	628.0	True	full
792326	792326	60454dc154784b0038cd7fe1	2021-03-07 22:03:39	[]	[]	Sun Mar 07 21:20:00 +0000 2021	[{"text":"NotiMippCI","indices":[0,11]},{"text":"CuidémonosMás","indices":[139,153]}]	[{"url":"https://t.co/H5CbOSNG9T","expanded_url":"https://bit.ly/3sXcgDs","display_url":"bit.ly/3sXcgDs","indices":[114,137]}]	#NotiMippCI 📰🗞| Todo el pueblo venezolano será inmunizado contra la COVID-19, afirmó presidente Maduro. Lea más ⏩ https://t.co/H5CbOSNG9T #CuidémonosMás https://t.co/DS2oSuLnc5	250998.0	RT @Mippcivzla: #NotiMippCI 📰🗞| Todo el pueblo venezolano será inmunizado contra la COVID-19, afirmó presidente Maduro. Lea más ⏩ https://t…	70.0	True	full
792327	792327	60454dc154784b0038cd7fe5	2021-03-07 22:03:39	[]	[]	Sun Mar 07 22:02:34 +0000 2021	[]	[{"url":"https://t.co/jfVK8MYRNF","expanded_url":"https://www.abc.net.au/news/2021-03-08/language-country-birth-recorded-covid-vaccine-positive-test/13219288","display_url":"abc.net.au/news/2021-03-0…","indices":[256,279]}]	Everyone deserves access to health information. We must learn the lessons of the pandemic, and look to the strengths within multicultural communities so the vaccination program keeps each of us, and all of us, safe. More great reporting @steph_dalzell https://t.co/jfVK8MYRNF	11921.0	RT @andrewjgiles: Everyone deserves access to health information. We must learn the lessons of the pandemic, and look to the strengths wit…	422.0	True	full
792328	792328	60454dc154784b0038cd7fe9	2021-03-07 22:03:39	[]	[]	Sun Mar 07 18:14:01 +0000 2021	[{"text":"VacunaRusa","indices":[91,102]},{"text":"VacunaSpurtnik5","indices":[103,119]},{"text":"Vacuna","indices":[120,127]},{"text":"Venezuela","indices":[128,138]}]	[{"url":"https://t.co/H1tVjHOIVJ","expanded_url":"https://www.vicepresidenciasocial.org/2021/03/llegando-el-segundo-lote-de-vacunas.html","display_url":"vicepresidenciasocial.org/2021/03/llegan…","indices":[66,89]}]	Llegando el segundo lote de vacunas Sputnik-V contra el COVID-19 https://t.co/H1tVjHOIVJ #VacunaRusa #VacunaSpurtnik5 #Vacuna #Venezuela https://t.co/cB8NUBdTjL	108672.0	RT @hogardepatria: Llegando el segundo lote de vacunas Sputnik-V contra el COVID-19 https://t.co/H1tVjHOIVJ #VacunaRusa #VacunaSpurtnik5…	27.0	True	full
792329	792329	60454dc154784b0038cd8011	2021-03-07 22:03:40	[]	[]	Sun Mar 07 13:07:30 +0000 2021	[]	[{"url":"https://t.co/soyfUAhmIL","expanded_url":"https://twitter.com/julioguzmanperu/status/1368213408076664838","display_url":"twitter.com/julioguzmanper…","indices":[280,303]}]	Nada mas patetico que un político desesperado.Guzman pasa de mostrarse condescendiente con Vero a mentir con lo de Fernandez y divagar con la izquierda y los fusilamientos. Yo también he trabajado en el Estado y creo q el problema son tecnocratas que no quieren que nada cambie https://t.co/soyfUAhmIL	7198.0	RT @AnahiDurandG: Nada mas patetico que un político desesperado.Guzman pasa de mostrarse condescendiente con Vero a mentir con lo de Ferna…	81.0	True	full
792330	792330	60454dc154784b0038cd801f	2021-03-07 22:03:40	[]	[]	Sun Mar 07 06:06:02 +0000 2021	[]	[{"url":"https://t.co/wKqjlGn3hc","expanded_url":"https://trib.al/PrFheLi","display_url":"trib.al/PrFheLi","indices":[188,211]}]	S.F.'s Ferry Building reflects how our civic landscape has been altered during the past year by the coronavirus pandemic — and the efforts to keep it at bay. More from @johnkingsfchron: https://t.co/wKqjlGn3hc	249835.0	RT @sfchronicle: S.F.'s Ferry Building reflects how our civic landscape has been altered during the past year by the coronavirus pandemic —…	307.0	True	full
792331	792331	60454dc254784b0038cd8037	2021-03-07 22:03:40	[]	[]	Sun Mar 07 20:05:00 +0000 2021	[{"text":"NotiMippCI","indices":[0,11]},{"text":"CuidémonosMás","indices":[136,150]}]	[{"url":"https://t.co/2hZkzfAQ0n","expanded_url":"https://bit.ly/38kUlyF","display_url":"bit.ly/38kUlyF","indices":[111,134]}]	#NotiMippCI 📰🗞| Gobierno nacional hace seguimiento de casos positivos de nueva variante de COVID-19. Lea más ⏩ https://t.co/2hZkzfAQ0n #CuidémonosMás https://t.co/EYrK6UAUGv	250998.0	RT @Mippcivzla: #NotiMippCI 📰🗞| Gobierno nacional hace seguimiento de casos positivos de nueva variante de COVID-19. Lea más ⏩ https://t.co…	15.0	True	full
792332	792332	60454dc254784b0038cd8059	2021-03-07 22:03:41	[]	[]	Sun Mar 07 22:00:18 +0000 2021	[]	[{"url":"https://t.co/oVsPNDAhNU","expanded_url":"http://OttawaPublicHealth.ca/HomeCareVaccine","display_url":"OttawaPublicHealth.ca/HomeCareVaccine","indices":[249,272]}]	Reminder: we are currently using automated phone calls to contact Ottawa's home-care patients in some higher-priority neighbourhoods who are soon able to get their vaccine. If you get a call, kindly answer &amp; follow the instructions. Thank you. https://t.co/oVsPNDAhNU https://t.co/fyxfzkMFBK	112770.0	RT @OttawaHealth: Reminder: we are currently using automated phone calls to contact Ottawa's home-care patients in some higher-priority nei…	7925.0	True	full
792333	792333	60454dc254784b0038cd8061	2021-03-07 22:03:41	[]	[]	Sun Mar 07 21:45:41 +0000 2021	[]	[{"url":"https://t.co/Xc8Yf8CWa0","expanded_url":"https://www.theguardian.com/world/2021/mar/07/china-calls-on-us-to-drop-trump-era-sanctions-and-warns-against-bullying","display_url":"theguardian.com/world/2021/mar…","indices":[258,281]}]	Total ridiculousness from the Chinese Communist Party's Foreign Minister Wang Yi. Wang Yi: it's your regime that is the bully, and if sanctions are ever to be lifted rather than increased, your regime needs to stop its genocidal &amp; repressive behaviour https://t.co/Xc8Yf8CWa0	97503.0	RT @benedictrogers: Total ridiculousness from the Chinese Communist Party's Foreign Minister Wang Yi. Wang Yi: it's your regime that is th…	22.0	True	full
792334	792334	60454dc354784b0038cd8079	2021-03-07 22:03:41	[]	[{"url":"https://t.co/i6ek6aM13K","expanded_url":"https://www.iges.or.jp/en/pub/15-degrees-lifestyles-2019/en","display_url":"iges.or.jp/en/pub/15-degr…","indices":[156,179]}]		[]	[]			@cashandcarrots @Donna_Dean @TheLabAndField To limit warming to 1.5C, by 2030 we need to have a carbon footprint of… https://t.co/mf7XRYrkCb	232.0	True	full
792335	792335	60454dc354784b0038cd8089	2021-03-07 22:03:41	[]	[{"url":"https://t.co/JRnlxUbwQm","expanded_url":"https://ischinaresponsibleforcovid19outbreak.blogspot.com/","display_url":"…nsibleforcovid19outbreak.blogspot.com","indices":[148,171]},{"url":"https://t.co/VM5ltI22UO","expanded_url":"https://workfromhomeduringcovid19pandemic.blogspot.com/","display_url":"…omeduringcovid19pandemic.blogspot.com","indices":[252,275]}]		[]	[]			@Ease2Ease The virus of Covid19 rapidly changing, revolving in new environment and makes the innovation of vaccine… https://t.co/0nVmbELVg7	77.0	True	full
792336	792336	60454dc354784b0038cd808f	2021-03-07 22:03:42	[]	[]	Sun Mar 07 21:09:53 +0000 2021	[{"text":"ENVIVO","indices":[0,7]}]	[{"url":"https://t.co/tqMKHfl0b4","expanded_url":"http://bit.ly/teleSUR","display_url":"bit.ly/teleSUR","indices":[110,133]}]	#ENVIVO | Presidente de Venezuela, @NicolasMaduro, ofrece balance de contención y prevención de la Covid-19 → https://t.co/tqMKHfl0b4 https://t.co/yLEfpxzEAO	1971164.0	RT @teleSURtv: #ENVIVO | Presidente de Venezuela, @NicolasMaduro, ofrece balance de contención y prevención de la Covid-19 → https://t.co/t…	543.0	True	full
792337	792337	60454dc354784b0038cd8093	2021-03-07 22:03:42	[]	[]	Sun Mar 07 16:07:19 +0000 2021	[]	[{"url":"https://t.co/n5LOGfp3p3","expanded_url":"https://www.bbc.co.uk/news/uk-56312621","display_url":"bbc.co.uk/news/uk-563126…","indices":[216,239]}]	Covid: UK must prepare for 'hard winter' of flu - expert All relabelled as Covid .. This warning is to tell you the NHS will be swamped and if you don’t lock down it will collapse .. Stop believing this shit please https://t.co/n5LOGfp3p3	16020.0	RT @SeanCollins66: Covid: UK must prepare for 'hard winter' of flu - expert All relabelled as Covid .. This warning is to tell you the NHS…	35.0	True	full
792338	792338	60454dc354784b0038cd809f	2021-03-07 22:03:42	[{"text":"OperationBreatheFreshCleanAir","indices":[27,57]},{"text":"EnviroklenzAirPurifiers","indices":[60,84]},{"text":"COVID19","indices":[163,171]},{"text":"COVIDisAirborne","indices":[234,250]}]	[{"url":"https://t.co/CpLgauIzmr","expanded_url":"https://enviroklenzairpurifiers.com/enviroklenz-mobile-air-system-promotion/?ap_id=SOSSTSE","display_url":"enviroklenzairpurifiers.com/enviroklenz-mo…","indices":[87,110]},{"url":"https://t.co/vBN1OIlFVo","expanded_url":"https://youtu.be/xhu0JZez4Dk","display_url":"youtu.be/xhu0JZez4Dk","indices":[113,136]}]		[]	[]			@emezones @viralvideovlogs #OperationBreatheFreshCleanAir 👈 #EnviroklenzAirPurifiers 👈 https://t.co/CpLgauIzmr 👈… https://t.co/OBgDt1uduv	1474.0	True	full
792339	792339	60454dc354784b0038cd80ab	2021-03-07 22:03:42	[]	[]	Sun Mar 07 15:32:55 +0000 2021	[{"text":"Senegal","indices":[0,8]},{"text":"MackySall","indices":[73,83]}]	[{"url":"https://t.co/GhqoSHFuCp","expanded_url":"https://www.archyde.com/macky-dreams-of-being-a-dictator-the-press-is-on-the-side-by-mame-birame-wathie/","display_url":"archyde.com/macky-dreams-o…","indices":[171,194]}]	#Senegal: Control the media. This is the will expressed by the regime of #MackySall which no longer even hides its disastrous designs. Macky dreams of being a dictator. 📂https://t.co/GhqoSHFuCp https://t.co/z7FB8th4Br	15064.0	RT @snowlions: #Senegal: Control the media. This is the will expressed by the regime of #MackySall which no longer even hides its disastrou…	1657.0	True	full
792340	792340	60454dc354784b0038cd80bb	2021-03-07 22:03:42	[]	[]	Sun Mar 07 22:00:41 +0000 2021	[]	[{"url":"https://t.co/wAnew3eOQI","expanded_url":"http://ow.ly/mHVe50DMbfk","display_url":"ow.ly/mHVe50DMbfk","indices":[156,179]}]	El enemigo quiere taparte la boca con esta pandemia pero la iglesia del Señor está más viva que nunca ¡Recuerda que Él te sostiene! - Recibe esta palabra: https://t.co/wAnew3eOQI https://t.co/pfaMn5P1MQ	594082.0	RT @enlacetv: El enemigo quiere taparte la boca con esta pandemia pero la iglesia del Señor está más viva que nunca ¡Recuerda que Él te sos…	18.0	True	full
792341	792341	60454dc354784b0038cd80cf	2021-03-07 22:03:42	[]	[]	Sun Mar 07 20:44:25 +0000 2021	[]	[{"url":"https://t.co/THyPYrFd0c","expanded_url":"http://apne.ws/UX8cTYG","display_url":"apne.ws/UX8cTYG","indices":[239,262]}]	BREAKING: New York Senate Majority Leader Andrea Stewart-Cousins has called for Gov. Andrew Cuomo to resign amid mounting allegations of sexual harassment and undercounting COVID-19 deaths in nursing homes. Cuomo has refused to step down. https://t.co/THyPYrFd0c	15098348.0	RT @AP: BREAKING: New York Senate Majority Leader Andrea Stewart-Cousins has called for Gov. Andrew Cuomo to resign amid mounting allegatio…	171.0	True	full
792342	792342	60454dc354784b0038cd80d3	2021-03-07 22:03:42	[]	[]	Sun Mar 07 20:33:45 +0000 2021	[{"text":"Pfizer","indices":[31,38]}]	[{"url":"https://t.co/zcNMV5yeDq","expanded_url":"https://assets.publishing.service.gov.uk/government/uploads/system/uploads/attachment_data/file/966631/COVID-19_mRNA_Pfizer-_BioNTech_Vaccine_Analysis_Print__2_.pdf","display_url":"assets.publishing.service.gov.uk/government/upl…","indices":[255,278]}]	🇬🇧Rapport de Pharmacovigilance #Pfizer 212 morts 85 179 accidents 20 fausses couches 2033 Troubles sanguins 1032 Cardiaque 466 Immunité 1863 Infection 11565 Muscle,tissu 16107 Système nerveux 1235 Psychiatrique 338 Reproduction,Sein dt 992 vasculaire https://t.co/zcNMV5yeDq	2494.0	RT @LeahCMa: 🇬🇧Rapport de Pharmacovigilance #Pfizer 212 morts 85 179 accidents 20 fausses couches 2033 Troubles sanguins 1032 Cardiaque 4…	161.0	True	full
792343	792343	60454dc454784b0038cd8113	2021-03-07 22:03:43	[]	[]	Sun Mar 07 10:38:27 +0000 2021	[{"text":"Tigray","indices":[132,139]}]	[{"url":"https://t.co/lF8LkoyCry","expanded_url":"https://www.dw.com/en/anger-and-collective-trauma-scar-ethiopias-tigray-region/a-56794452","display_url":"dw.com/en/anger-and-c…","indices":[259,282]}]	Recommended reading from @dwnews for UN Security Council before its 11 March meeting when it will discuss the devastating crisis in #Tigray. UNSC exists to address threats to peace &amp; security. It must demand humanitarian access for beleaguered civilians: https://t.co/lF8LkoyCry	218021.0	RT @HelenClarkNZ: Recommended reading from @dwnews for UN Security Council before its 11 March meeting when it will discuss the devastating…	4.0	True	full
792344	792344	60454dc454784b0038cd8131	2021-03-07 22:03:43	[]	[]	Sun Mar 07 15:44:37 +0000 2021	[]	[{"url":"https://t.co/CB1STVk1ca","expanded_url":"https://www.wsj.com/articles/russian-disinformation-campaign-aims-to-undermine-confidence-in-pfizer-other-covid-19-vaccines-u-s-officials-say-11615129200?reflink=desktopwebshare_twitter","display_url":"wsj.com/articles/russi…","indices":[167,190]}]	"Russian disinformation campaign aims to undermine confidence in Pfizer, other Covid-19 vaccines, U.S. officials say" excellent new work coming from @SecureDemocracy https://t.co/CB1STVk1ca via @WSJ	203495.0	RT @selectedwisdom: "Russian disinformation campaign aims to undermine confidence in Pfizer, other Covid-19 vaccines, U.S. officials say" e…	213.0	True	full
792345	792345	60454dc554784b0038cd814f	2021-03-07 22:03:43	[]	[]	Sun Mar 07 21:26:38 +0000 2021	[]	[{"url":"https://t.co/gxfrH38Wra","expanded_url":"https://www.extra.com.pe/actualidad/que-es-y-como-funciona-covax-facility-para-adquirir-vacunas-contra-el-covid-19/","display_url":"extra.com.pe/actualidad/que…","indices":[236,259]}]	Comparto la entrevista realizada por Vladimir Rendón @alanocturna10, publicada hoy en el diario ⁦@EXTRA_Peru⁩, con la que preparó el artículo intitulado “¿Qué es y cómo funciona Covax Facility para adquirir vacunas contra el Covid-19?” https://t.co/gxfrH38Wra	19735.0	RT @ErnesBustamante: Comparto la entrevista realizada por Vladimir Rendón @alanocturna10, publicada hoy en el diario ⁦@EXTRA_Peru⁩, con la…	145.0	True	full
792346	792346	60454dc554784b0038cd8155	2021-03-07 22:03:43	[]	[]	Wed Mar 03 10:22:49 +0000 2021	[]	[{"url":"https://t.co/iJKiaTs7u7","expanded_url":"https://www.sciencemag.org/news/2021/03/critics-slam-letter-prestigious-journal-downplayed-covid-19-risks-swedish","display_url":"sciencemag.org/news/2021/03/c…","indices":[257,280]}]	"The main concern is not that children may end up in ICUs, but that schools may accelerate community spread. [...] Arguing about whether schools are “safe” has slowed down efforts to find ways to reduce the risk of viral spread in classrooms and hallways." https://t.co/iJKiaTs7u7	18136.0	RT @FLAHAULT: "The main concern is not that children may end up in ICUs, but that schools may accelerate community spread. [...] Arguing ab…	1.0	True	full
792347	792347	60454dc554784b0038cd816f	2021-03-07 22:03:43	[]	[]	Sun Mar 07 00:57:10 +0000 2021	[{"text":"ZeroCovid","indices":[55,65]},{"text":"NoCovid","indices":[261,269]},{"text":"Nullinzidenz","indices":[270,283]}]	[{"url":"https://t.co/zlXM0K8TSe","expanded_url":"https://twitter.com/markumei/status/1368311331443597315","display_url":"twitter.com/markumei/statu…","indices":[284,307]}]	@Pflegeherz1 @Dr_Emergencydoc Wir brauchen das, was in #ZeroCovid-Ländern von Anfang an stattgefunden hat! Dagegen leugnen Politik, Medien und wahrnehmbare Wissenschaft in D die erfolgreiche Eliminierung des Virus in zahlreichen Ländern. Nur so normales Leben! #NoCovid #Nullinzidenz https://t.co/zlXM0K8TSe	986.0	RT @markumei: @Pflegeherz1 @Dr_Emergencydoc Wir brauchen das, was in #ZeroCovid-Ländern von Anfang an stattgefunden hat! Dagegen leugnen Po…	51.0	True	full
792348	792348	60454dc554784b0038cd8175	2021-03-07 22:03:43	[{"text":"Cryptocurency","indices":[0,14]},{"text":"ETH","indices":[15,19]},{"text":"BTC","indices":[20,24]},{"text":"NFT","indices":[31,35]}]	[{"url":"https://t.co/pegVVsSwLD","expanded_url":"https://medium.com/originprotocol/samsung-keystore-sdk-react-native-wrapper-65b73294cf33","display_url":"medium.com/originprotocol…","indices":[136,159]}]		[]	[]			#Cryptocurency #ETH #BTC $OUSD #NFT 13 reasons why $OGN is pumping? Reason 1 &gt; @OriginProtocol is partnered with… https://t.co/pipIzx3CDN	81.0	True	full
792349	792349	60454dc654784b0038cd81a5	2021-03-07 22:03:44	[]	[]	Sun Mar 07 13:47:45 +0000 2021	[]	[{"url":"https://t.co/AQVBI4A056","expanded_url":"https://brasilsemmedo.com/estao-enganando-a-populacao-percam-o-medo-do-tratamento-precoce/","display_url":"brasilsemmedo.com/estao-enganand…","indices":[121,144]}]	A médica infectologista Roberta Lacerda dá uma verdadeira aula sobre a eficácia do tratamento precoce contra a Covid-19. https://t.co/AQVBI4A056	306199.0	RT @JornalBSM: A médica infectologista Roberta Lacerda dá uma verdadeira aula sobre a eficácia do tratamento precoce contra a Covid-19. htt…	573.0	True	full
792350	792350	60454dc654784b0038cd81db	2021-03-07 22:03:45	[]	[]	Sun Mar 07 21:30:00 +0000 2021	[]	[{"url":"https://t.co/QVa7I8lgLh","expanded_url":"http://jacobinmag.com/2021/03/amazon-union-bessemer-alabama-election-consultants","display_url":"jacobinmag.com/2021/03/amazon…","indices":[200,223]}]	Around half of US nonunion workers would join a union if they could, yet just 10.8 percent of workers belong to a union today. Between those two figures is the union-avoidance industry doing its job. https://t.co/QVa7I8lgLh	337123.0	RT @jacobinmag: Around half of US nonunion workers would join a union if they could, yet just 10.8 percent of workers belong to a union tod…	35.0	True	full
792351	792351	60454dc654784b0038cd81ed	2021-03-07 22:03:45	[]	[]	Sat Mar 06 17:32:02 +0000 2021	[]	[{"url":"https://t.co/nObp8UxGZD","expanded_url":"http://apne.ws/WVM9Tso","display_url":"apne.ws/WVM9Tso","indices":[246,269]}]	An exhausted Senate narrowly approved a $1.9 trillion COVID-19 relief bill as President Biden and his Democratic allies notched a victory they called crucial for hoisting the country out of the pandemic and economic doldrums. The vote was 50-49. https://t.co/nObp8UxGZD	15098348.0	RT @AP: An exhausted Senate narrowly approved a $1.9 trillion COVID-19 relief bill as President Biden and his Democratic allies notched a v…	436.0	True	full
792352	792352	60454dc754784b0038cd81ff	2021-03-07 22:03:45	[]	[]	Sun Mar 07 19:29:22 +0000 2021	[]	[{"url":"https://t.co/574e14zOJd","expanded_url":"https://www.floridadems.org/2021/03/07/corrupt-and-ineffective-from-the-start-governor-desantis-disastrous-vaccine-rollout/","display_url":"floridadems.org/2021/03/07/cor…","indices":[180,203]}]	Governor DeSantis has has let political favoritism guide the vaccine rollout from the very beginning, but recent reporting has shown just how corrupt the whole process has been.👇 https://t.co/574e14zOJd	78966.0	RT @FlaDems: Governor DeSantis has has let political favoritism guide the vaccine rollout from the very beginning, but recent reporting has…	37079.0	True	full
792353	792353	60454dc754784b0038cd8201	2021-03-07 22:03:45	[]	[]	Sun Mar 07 20:20:00 +0000 2021	[{"text":"NotiMippCI","indices":[0,11]},{"text":"CuidémonosMás","indices":[115,129]}]	[{"url":"https://t.co/pHJNyhcOhy","expanded_url":"https://bit.ly/38eM7rx","display_url":"bit.ly/38eM7rx","indices":[90,113]}]	#NotiMippCI 📰🗞| 100.000 maestros recibirán vacuna Sinopharm contra el COVID-19. Lea más ⏩ https://t.co/pHJNyhcOhy #CuidémonosMás https://t.co/Jn7K7kMM61	250998.0	RT @Mippcivzla: #NotiMippCI 📰🗞| 100.000 maestros recibirán vacuna Sinopharm contra el COVID-19. Lea más ⏩ https://t.co/pHJNyhcOhy #Cuidémo…	80.0	True	full
792354	792354	60454dc754784b0038cd8205	2021-03-07 22:03:45	[]	[]	Sun Mar 07 01:49:44 +0000 2021	[]	[{"url":"https://t.co/itgVtDCmvD","expanded_url":"https://www.thedailynewstimes.com/2021/03/01/trumps-doj-charge-family-ppp-covid-relief-fraud/","display_url":"thedailynewstimes.com/2021/03/01/tru…","indices":[151,174]}]	Dear @IsabelCGuzman @Potus @CatherineLhamon @TheObserver Did Trump’s DOJ falsely charge an innocent, Charlotte, NC family with PPP COVID-Relief Fraud https://t.co/itgVtDCmvD	53685.0	RT @weightlosstipsp: Dear @IsabelCGuzman @Potus @CatherineLhamon @TheObserver Did Trump’s DOJ falsely charge an innocent, Charlotte, NC fa…	3.0	True	full
792355	792355	60454dc754784b0038cd820f	2021-03-07 22:03:45	[]	[]	Sun Mar 07 22:00:53 +0000 2021	[{"text":"HoldOn","indices":[155,162]},{"text":"HoldOnPromoParty","indices":[163,180]}]	[{"url":"https://t.co/ianorS13id","expanded_url":"http://open.spotify.com/playlist/2FcXY","display_url":"open.spotify.com/playlist/2FcXY","indices":[201,224]},{"url":"https://t.co/OYBkcwIAVH","expanded_url":"http://music.apple.com/mx/playlist/ho","display_url":"music.apple.com/mx/playlist/ho","indices":[248,271]}]	¡INICIAMOS! 🎉 Aquí las playlists para hacer stream, recuerden utilizar Shazam mientras reproducen las playlists. ➡️ Compartan sus SS y utilicen los HS: #HoldOn #HoldOnPromoParty playlist spotify: https://t.co/ianorS13id… playlist apple music: https://t.co/OYBkcwIAVH… https://t.co/pBZGhL2zAs	1061.0	RT @jdblatam: ¡INICIAMOS! 🎉 Aquí las playlists para hacer stream, recuerden utilizar Shazam mientras reproducen las playlists. ➡️ Compart…	1920.0	True	full
792356	792356	60454dc754784b0038cd8219	2021-03-07 22:03:45	[]	[]	Sun Mar 07 21:02:37 +0000 2021	[{"text":"IWD2021","indices":[16,24]},{"text":"auspol","indices":[224,231]}]	[{"url":"https://t.co/4C8C36pCUw","expanded_url":"https://grattan.edu.au/report/womens-work/","display_url":"grattan.edu.au/report/womens-…","indices":[200,223]}]	As we celebrate #IWD2021 let’s recognise the economic pain women have borne through the COVID crisis. My new @GrattanInst report w @danielleiwood &amp; @TomisCrowley shows what govts can do about it: https://t.co/4C8C36pCUw #auspol	390.0	RT @_kgriffiths: As we celebrate #IWD2021 let’s recognise the economic pain women have borne through the COVID crisis. My new @GrattanInst…	27607.0	True	full
792357	792357	60454dc754784b0038cd823d	2021-03-07 22:03:46	[]	[]	Sun Mar 07 22:00:04 +0000 2021	[{"text":"BeginTo90M","indices":[180,191]},{"text":"StreamForJK","indices":[194,206]}]	[{"url":"https://t.co/tf8LLmBNMF","expanded_url":"https://open.spotify.com/playlist/5lhWey58zn7EnZk7nikOIb?si=xO0eZN5xRhS9m3il8mp-yA","display_url":"open.spotify.com/playlist/5lhWe…","indices":[223,246]}]	BEGIN STREAM PARTY❕ Seguimos con nuestro stream party enfocado en llevar a Begin a los 90M de reproducciones en Spotify lo antes posible! únanse dejando abajo sus capturas usando #BeginTo90M y #StreamForJK ! — playlist: https://t.co/tf8LLmBNMF Meta: 150 respuestas. @BTS_twt https://t.co/4XYVrPRfAN	762.0	RT @JKteamlatam: BEGIN STREAM PARTY❕ Seguimos con nuestro stream party enfocado en llevar a Begin a los 90M de reproducciones en Spotify l…	572.0	True	full
792358	792358	60454dc754784b0038cd8241	2021-03-07 22:03:46	[]	[{"url":"https://t.co/e0n5N02cdQ","expanded_url":"https://www.nationalgeographic.com/science/article/coronavirus-origins-misinformation-yan-report-fact-check-cvd","display_url":"nationalgeographic.com/science/articl…","indices":[187,210]}]		[]	[]			@atrupar "the report was funded by the Rule of Law Society, a nonprofit organization founded by former chief White… https://t.co/03YFlIb72I	101.0	True	full
792359	792359	60454dc754784b0038cd8243	2021-03-07 22:03:46	[]	[{"url":"https://t.co/HaW7gZEbuK","expanded_url":"https://garbage-eater144.tumblr.com/post/645025953618198528/the-warfstace-automated-interview-captions","display_url":"garbage-eater144.tumblr.com/post/645025953…","indices":[235,258]}]		[]	[]			@pissiplier it was difficult for me and i have fine hearing, no problems w processing audio, and english is my firs… https://t.co/KzCT0HLGVB	488.0	True	full
792360	792360	60454dc854784b0038cd8267	2021-03-07 22:03:46	[]	[{"url":"https://t.co/5Yp6g02Nbs","expanded_url":"https://www.wate.com/health/coronavirus/covid-19-vaccine/6-on-your-side-are-you-eligible-in-phase-1c-population-for-covid-19-vaccination/","display_url":"wate.com/health/coronav…","indices":[236,259]}]		[]	[]			The Tennessee Department of Health announced it will move into the state's next vaccination phase tomorrow. Wonder… https://t.co/y97AND5eEe	1446.0	True	full
792361	792361	60454dc854784b0038cd8295	2021-03-07 22:03:47	[]	[]	Sat Feb 27 08:49:40 +0000 2021	[]	[{"url":"https://t.co/OsqnDLMgl4","expanded_url":"https://www.lemonde.fr/planete/article/2021/02/27/covid-19-la-france-autorise-un-traitement-par-anticorps-monoclonaux-a-l-efficacite-non-etablie_6071375_3244.html","display_url":"lemonde.fr/planete/articl…","indices":[245,268]}]	. ⁦@olivierveran⁩ autorise un traitement par anticorps monoclonaux à l’efficacité discutée à 2000€ mais refuse pour l’instant l’ivermectine à 4 € qui divise la mortalité par 6 selon les études scientifiques. ▶️Tout cela finira devant la justice https://t.co/OsqnDLMgl4	14858.0	RT @PhilippeMurer: . ⁦@olivierveran⁩ autorise un traitement par anticorps monoclonaux à l’efficacité discutée à 2000€ mais refuse pour l’in…	222.0	True	full
792362	792362	60454dc854784b0038cd829b	2021-03-07 22:03:47	[]	[]	Fri Mar 05 17:46:16 +0000 2021	[{"text":"commerces","indices":[18,28]},{"text":"couvrefeu","indices":[66,76]},{"text":"cités","indices":[108,114]},{"text":"Macron","indices":[215,222]}]	[{"url":"https://t.co/51aHbCsiID","expanded_url":"https://twitter.com/bfmtv/status/1367728343949455363","display_url":"twitter.com/bfmtv/status/1…","indices":[281,304]}]	On sanctionne les #commerces qui ne respectent pas (ou si peu) le #couvrefeu mais on ferme les yeux sur ces #cités qui le violent outrageusement en se livrant à la guerre urbaine et aux pires trafics. La devise de #Macron ? Faible avec les crapules, fort avec les petites gens ! https://t.co/51aHbCsiID	43438.0	RT @OuchikhKarim: On sanctionne les #commerces qui ne respectent pas (ou si peu) le #couvrefeu mais on ferme les yeux sur ces #cités qui le…	6065.0	True	full
792363	792363	60454dc854784b0038cd82a3	2021-03-07 22:03:47	[]	[]	Sun Mar 07 21:00:00 +0000 2021	[]	[{"url":"https://t.co/QiWqczUPvy","expanded_url":"https://politi.co/3sW6IsN","display_url":"politi.co/3sW6IsN","indices":[199,222]}]	Republican mayors in Texas, Arizona, Florida and Oklahoma are among those backing Biden's state and local government funding plan as part of the COVID relief bill, defying Republicans in Washington. https://t.co/QiWqczUPvy	1161310.0	RT @kylegriffin1: Republican mayors in Texas, Arizona, Florida and Oklahoma are among those backing Biden's state and local government fund…	910.0	True	full
792364	792364	60454dc954784b0038cd82a5	2021-03-07 22:03:47	[]	[{"url":"https://t.co/KqBR0wNMIm","expanded_url":"https://www1.folha.uol.com.br/amp/equilibrioesaude/2021/03/pfizer-confirma-que-governo-rejeitou-oferta-de-70-milhoes-de-doses-de-vacinas.shtml#click=https://t.co/ALGzrouKr7","display_url":"www1.folha.uol.com.br/amp/equilibrio…","indices":[128,151]}]		[]	[]			Pfizer confirma que governo rejeitou em 2020 oferta de 70 milhões de doses de vacinas - 07/03/2021 - Equilíbrio e S… https://t.co/lSQV9E3F6H	1254.0	True	full
792365	792365	60454dc954784b0038cd82b5	2021-03-07 22:03:47	[]	[]	Fri Mar 05 03:20:36 +0000 2021	[{"text":"sfm","indices":[113,117]},{"text":"sfmoney","indices":[118,126]},{"text":"sfmnews","indices":[127,135]},{"text":"sfmairdrop","indices":[136,147]}]	[{"url":"https://t.co/KjOyUy2u7h","expanded_url":"https://t.me/SfmoneyAirdropBot","display_url":"t.me/SfmoneyAirdrop…","indices":[88,111]}]	𝗔𝗶𝗿𝗱𝗿𝗼𝗽: 𝗦𝗙𝗠𝗢𝗡𝗘𝗬 (𝗦𝗙𝗠) 𝗥𝗲𝘄𝗮𝗿𝗱: 10 SFM (50$) for Join 𝗥𝗲𝗳𝗲𝗿𝗿𝗮𝗹: 3 SFM (15$) Start bot: https://t.co/KjOyUy2u7h #sfm #sfmoney #sfmnews #sfmairdrop https://t.co/oSuHY9yaPr	36964.0	RT @SFMONEY_SFM: 𝗔𝗶𝗿𝗱𝗿𝗼𝗽: 𝗦𝗙𝗠𝗢𝗡𝗘𝗬 (𝗦𝗙𝗠) 𝗥𝗲𝘄𝗮𝗿𝗱: 10 SFM (50$) for Join 𝗥𝗲𝗳𝗲𝗿𝗿𝗮𝗹: 3 SFM (15$) Start bot: https://t.co/KjOyUy2u7h #sfm #sfm…	2057.0	True	full
792366	792366	60454dc954784b0038cd82e1	2021-03-07 22:03:48	[]	[]	Sun Mar 07 14:21:11 +0000 2021	[]	[{"url":"https://t.co/0SvGEaoUwS","expanded_url":"https://elcomercio.pe/politica/actualidad/covid-19-ernesto-bustamante-sobre-datos-de-la-vacuna-no-hubo-ninguna-intencion-de-alarmar-a-nadie-sinopharm-vacuna-fuerza-popular-noticia/","display_url":"elcomercio.pe/politica/actua…","indices":[226,249]}]	El candidato @ErnesBustamante sin experiencia en investigación clínica se manda a sembrar alarmas, lo mínimo en que se puede calificar esto es como una irresponsabilidad brutal (aunque con los antecedentes de los 🍊🍊 difícil) https://t.co/0SvGEaoUwS	2553.0	RT @cugartegil: El candidato @ErnesBustamante sin experiencia en investigación clínica se manda a sembrar alarmas, lo mínimo en que se pue…	5320.0	True	full
792367	792367	60454dc954784b0038cd82e7	2021-03-07 22:03:48	[]	[]	Wed Feb 24 17:50:28 +0000 2021	[{"text":"STREAMFOR_JIMIN","indices":[253,269]}]	[{"url":"https://t.co/wDQWgHALs3","expanded_url":"https://open.spotify.com/playlist/6QN886EszertGfGLRxYFVL?si=qHVcRrgVQZelRudriQjf1Q&utm_source=copy-link","display_url":"open.spotify.com/playlist/6QN88…","indices":[86,109]},{"url":"https://t.co/qYZ3rUegQh","expanded_url":"https://open.spotify.com/playlist/1B9C2DO5IUewOVmfPBskQw?si=PdLsCz-mTIKkOAhVTV6-lg&utm_source=copy-link","display_url":"open.s…	🎶 Hoy es miércoles así que toca stream party enfocado en Jimin. • Playlist Spotify: https://t.co/wDQWgHALs3 https://t.co/qYZ3rUegQh https://t.co/BP3H1KvgDw https://t.co/WVe9NAFUQR https://t.co/sl0hlht2U4 https://t.co/JJj6uQv323 Dejen sus capturas. #STREAMFOR_JIMIN @BTS_twt https://t.co/d1qOj360LG	8500.0	RT @hobxtanlev: 🎶 Hoy es miércoles así que toca stream party enfocado en Jimin. • Playlist Spotify: https://t.co/wDQWgHALs3 https://t.co…	1.0	True	full
792368	792368	60454dc954784b0038cd82fd	2021-03-07 22:03:48	[]	[]	Mon Mar 01 20:14:16 +0000 2021	[{"text":"TaraxaTokenSale","indices":[251,267]}]	[{"url":"https://t.co/LmbpsP5b5d","expanded_url":"https://token.taraxa.io/","display_url":"token.taraxa.io","indices":[201,224]},{"url":"https://t.co/0EB2oubQjp","expanded_url":"https://medium.com/taraxa-project/announcing-taraxas-public-sale-b801b5519d0d","display_url":"medium.com/taraxa-project…","indices":[226,249]}]	🚀🚀🚀 Today we're thrilled to announce the $TARA token sale! 📅 March 4 - March 15: pre-registration opens on March 4, 2021, 6PM PST. 💸 Three sale options. 🛂 KYC required. For details, head over to: https://t.co/LmbpsP5b5d https://t.co/0EB2oubQjp #TaraxaTokenSale https://t.co/RweQHSSnPA	11554.0	RT @taraxa_project: 🚀🚀🚀 Today we're thrilled to announce the $TARA token sale! 📅 March 4 - March 15: pre-registration opens on March 4, 2…	590.0	True	full
792369	792369	60454dca54784b0038cd831b	2021-03-07 22:03:48	[]	[]	Fri Mar 05 06:14:47 +0000 2021	[]	[{"url":"https://t.co/DrCCh773Cz","expanded_url":"https://karmacolonialism.org/sacrificing-education-on-the-altar-of-francophonie/","display_url":"karmacolonialism.org/sacrificing-ed…","indices":[251,274]}]	In a vain effort to spread its language, France undermined education in its former African colonies. It stopped only after realizing that it was shooting itself in the foot. A 4-minute read reveals a largely unknown chapter of neo-colonial history. https://t.co/DrCCh773Cz	294758.0	RT @k_colonialism: In a vain effort to spread its language, France undermined education in its former African colonies. It stopped only af…	1168.0	True	full
792370	792370	60454dca54784b0038cd832d	2021-03-07 22:03:49	[]	[{"url":"https://t.co/JRnlxUbwQm","expanded_url":"https://ischinaresponsibleforcovid19outbreak.blogspot.com/","display_url":"…nsibleforcovid19outbreak.blogspot.com","indices":[150,173]},{"url":"https://t.co/VM5ltI22UO","expanded_url":"https://workfromhomeduringcovid19pandemic.blogspot.com/","display_url":"…omeduringcovid19pandemic.blogspot.com","indices":[254,277]}]		[]	[]			@DailyMailUK The virus of Covid19 rapidly changing, revolving in new environment and makes the innovation of vaccin… https://t.co/F0q5E7ItJ4	77.0	True	full
792371	792371	60454dca54784b0038cd8341	2021-03-07 22:03:49	[]	[]	Thu Mar 04 15:08:33 +0000 2021	[{"text":"pathology","indices":[257,267]},{"text":"gipath","indices":[268,275]}]	[{"url":"https://t.co/9dAHI0MD4A","expanded_url":"https://bit.ly/3eaxr0G","display_url":"bit.ly/3eaxr0G","indices":[233,256]}]	GIPS continues to make its educational materials free for all. Here is our latest Case of the Month: A 58-year-old white male presented with a 2-month history of persistent abdominal pain and 30 pounds weight loss in 3 months. Link: https://t.co/9dAHI0MD4A #pathology #gipath https://t.co/nNsjPvueGn	2362.0	RT @USGIPS: GIPS continues to make its educational materials free for all. Here is our latest Case of the Month: A 58-year-old white male p…	665.0	True	full
792372	792372	60454dca54784b0038cd8349	2021-03-07 22:03:49	[]	[]	Sun Mar 07 22:03:34 +0000 2021	[{"text":"G1","indices":[93,96]},{"text":"G1PR","indices":[97,102]}]	[{"url":"https://t.co/erEKn7OCxL","expanded_url":"https://glo.bo/3rvd1mM","display_url":"glo.bo/3rvd1mM","indices":[103,126]}]	Governo interdita 21 empresas em 24 h no Paraná em fiscalização de decreto contra a Covid-19 #G1 #G1PR https://t.co/erEKn7OCxL https://t.co/4rTvK1WY7l	268047.0	RT @g1parana: Governo interdita 21 empresas em 24 h no Paraná em fiscalização de decreto contra a Covid-19 #G1 #G1PR https://t.co/erEKn7OCx…	7047.0	True	full
792373	792373	60454dca54784b0038cd8351	2021-03-07 22:03:49	[]	[]	Wed Feb 10 08:18:27 +0000 2021	[{"text":"PrincessDiana","indices":[212,226]}]	[{"url":"https://t.co/GeOKPREctE","expanded_url":"http://diana-award.org.uk/nomination-centre/","display_url":"diana-award.org.uk/nomination-cen…","indices":[188,211]}]	Nominating for The Diana Award is easy, and its impact is tremendous. Get your nomination in by 12th march 2021 to ensure your young person is recognised for their work! Nominate now: https://t.co/GeOKPREctE #PrincessDiana https://t.co/ZPLTyu2sTW	32386.0	RT @DianaAward: Nominating for The Diana Award is easy, and its impact is tremendous. Get your nomination in by 12th march 2021 to ensure…	7.0	True	full
792374	792374	60454dca54784b0038cd8359	2021-03-07 22:03:49	[]	[]	Sun Mar 07 21:20:03 +0000 2021	[]	[{"url":"https://t.co/6MUWiAiuoA","expanded_url":"https://www.chicagobusiness.com/manufacturing/biggest-hydrogen-fuel-cell-component-factory-us-coming-bolingbrook","display_url":"chicagobusiness.com/manufacturing/…","indices":[161,184]}]	The Bolingbrook facility could produce enough fuel-cell membrane electrodes for up to 12,000 trucks a year and will be the largest plant of its kind in the U.S. https://t.co/6MUWiAiuoA	216489.0	RT @CrainsChicago: The Bolingbrook facility could produce enough fuel-cell membrane electrodes for up to 12,000 trucks a year and will be t…	1409.0	True	full
792375	792375	60454dcb54784b0038cd8375	2021-03-07 22:03:49	[]	[]	Sun Mar 07 15:01:00 +0000 2021	[{"text":"8M2021","indices":[273,280]}]	[{"url":"https://t.co/rXgtioqbCT","expanded_url":"https://www.elsaltodiario.com/8marzo/te-hemos-cuidado-nos-cuidamos-este-8m","display_url":"elsaltodiario.com/8marzo/te-hemo…","indices":[249,272]}]	Limpiar y cuidar, atender y curar. Los sectores que han puesto el cuerpo en la primera línea de contención contra el covid-19 están altamente feminizados. @EmmaGasco parte del reconocimiento y de la rabia para recordar algo esencial: sabemos cuidar https://t.co/rXgtioqbCT #8M2021 https://t.co/vMJF7HyhpA	172298.0	RT @ElSaltoDiario: Limpiar y cuidar, atender y curar. Los sectores que han puesto el cuerpo en la primera línea de contención contra el cov…	36.0	True	full
792376	792376	60454dcb54784b0038cd8387	2021-03-07 22:03:49	[]	[]	Sun Mar 07 17:16:00 +0000 2021	[]	[{"url":"https://t.co/2QbUBvn1Ad","expanded_url":"https://www.msnbc.com/opinion/biden-s-covid-stimulus-bill-isn-t-nearly-enough-save-n1259453?icid=msd_topgrid","display_url":"msnbc.com/opinion/biden-…","indices":[170,193]}]	The 2022 midterms are coming. Will the Dems have done enough to maintain a majority? @DeanObeidallah writes, “Go big or you are done.” Read the full story on @MSNBCDaily https://t.co/2QbUBvn1Ad	8390.0	RT @ZerlinaShow: The 2022 midterms are coming. Will the Dems have done enough to maintain a majority? @DeanObeidallah writes, “Go big or yo…	6244.0	True	full
792377	792377	60454dcb54784b0038cd8389	2021-03-07 22:03:49	[]	[]	Sun Mar 07 17:40:03 +0000 2021	[]	[{"url":"https://t.co/gc7KfKxdC2","expanded_url":"https://twitter.com/davidmweissman/status/1368604992022720514?s=20","display_url":"twitter.com/davidmweissman…","indices":[254,277]}]	Attn: trolls who contacted me to call me 'old hag', 'bitch', 'ugly' and 'lesbian' last week after I suggested that 40% of Covid-19 cases caught the virus from someone who was asymptomatic at the time. (I stand corrected by the way - CDC says it's 50%.) https://t.co/gc7KfKxdC2	120563.0	RT @trishgreenhalgh: Attn: trolls who contacted me to call me 'old hag', 'bitch', 'ugly' and 'lesbian' last week after I suggested that 40%…	186.0	True	full
792378	792378	60454dcb54784b0038cd8397	2021-03-07 22:03:50	[]	[]	Sun Mar 07 22:03:04 +0000 2021	[]	[{"url":"https://t.co/RwxlzcPT7V","expanded_url":"https://wired.trib.al/RY4DYGb","display_url":"wired.trib.al/RY4DYGb","indices":[212,235]}]	The $1.6 million SSC Tuatara was designed with the goal of setting the world record for fastest production car. A few months ago, this 1,750-horsepower hypercar accomplished its mission at 331.15 miles per hour: https://t.co/RwxlzcPT7V 📸: James Lipman/SSC North America	10369069.0	RT @WIRED: The $1.6 million SSC Tuatara was designed with the goal of setting the world record for fastest production car. A few months ago…	477.0	True	full
792379	792379	60454dcb54784b0038cd8399	2021-03-07 22:03:50	[]	[]	Sun Mar 07 20:10:00 +0000 2021	[{"text":"NotiMippCI","indices":[0,11]},{"text":"CuidémonosMás","indices":[123,137]}]	[{"url":"https://t.co/6RmmSi6rWH","expanded_url":"https://bit.ly/38fZTKw","display_url":"bit.ly/38fZTKw","indices":[98,121]}]	#NotiMippCI 📰🗞| Venezuela recibió segundo lote de vacunas Sputnik-V contra el COVID-19. Lea más ⏩ https://t.co/6RmmSi6rWH #CuidémonosMás https://t.co/WiJ2emNW6d	250998.0	RT @Mippcivzla: #NotiMippCI 📰🗞| Venezuela recibió segundo lote de vacunas Sputnik-V contra el COVID-19. Lea más ⏩ https://t.co/6RmmSi6rWH…	15.0	True	full
792380	792380	60454dcb54784b0038cd83af	2021-03-07 22:03:50	[]	[]	Sun Mar 07 12:06:59 +0000 2021	[]	[{"url":"https://t.co/jiWKBDeUMm","expanded_url":"https://twitter.com/TomMcIlroy/status/1368519392011546627?s=20","display_url":"twitter.com/TomMcIlroy/sta…","indices":[133,156]}]	Glad to see Australia finally suspend its military engagement with Myanmar. Next step should be targeted sanctions on coup leaders. https://t.co/jiWKBDeUMm	25404.0	RT @PearsonElaine: Glad to see Australia finally suspend its military engagement with Myanmar. Next step should be targeted sanctions on co…	2743.0	True	full
792381	792381	60454dcc54784b0038cd83e5	2021-03-07 22:03:51	[]	[]	Sun Mar 07 09:26:02 +0000 2021	[]	[{"url":"https://t.co/XI6O1DKcFW","expanded_url":"https://dailyexpose.co.uk/2021/03/04/face-coverings-are-unsafe-and-ineffective-evidence/","display_url":"dailyexpose.co.uk/2021/03/04/fac…","indices":[178,201]}]	𝗣𝗟𝗘𝗔𝗦𝗘 𝗦𝗛𝗔𝗥𝗘 𝗧𝗢 𝗠𝗔𝗞𝗘 𝗔𝗟𝗟 𝗣𝗔𝗥𝗘𝗡𝗧𝗦 𝗔𝗪𝗔𝗥𝗘 Any parent that is happy or not bothered about their child wearing a mask all day, every day in school from tomorrow needs to read this... https://t.co/XI6O1DKcFW	4696.0	RT @thedaily_expose: 𝗣𝗟𝗘𝗔𝗦𝗘 𝗦𝗛𝗔𝗥𝗘 𝗧𝗢 𝗠𝗔𝗞𝗘 𝗔𝗟𝗟 𝗣𝗔𝗥𝗘𝗡𝗧𝗦 𝗔𝗪𝗔𝗥𝗘 Any parent that is happy or not bothered about their child wearing a mask all d…	4210.0	True	full
792382	792382	60454dcc54784b0038cd83eb	2021-03-07 22:03:51	[]	[]	Sun Mar 07 21:54:16 +0000 2021	[{"text":"historypodcasts","indices":[153,169]},{"text":"PodcastRecommendations","indices":[170,193]},{"text":"PodNation","indices":[194,204]},{"text":"PodernFamily","indices":[205,218]}]	[{"url":"https://t.co/GoB4NfTZnv","expanded_url":"https://twitter.com/i/lists/1368679969652674564?s=20","display_url":"twitter.com/i/lists/136867…","indices":[93,116]}]	We created a list of the 15 History podcasts we recommended in our last episode of podworld. https://t.co/GoB4NfTZnv Which show do you think is missing? #historypodcasts #PodcastRecommendations #PodNation #PodernFamily	740.0	RT @podpodworld: We created a list of the 15 History podcasts we recommended in our last episode of podworld. https://t.co/GoB4NfTZnv Which…	7473.0	True	full
792383	792383	60454dcc54784b0038cd83f9	2021-03-07 22:03:51	[]	[]	Sun Mar 07 21:10:00 +0000 2021	[{"text":"NotiMippCI","indices":[0,11]},{"text":"CuidémonosMás","indices":[113,127]}]	[{"url":"https://t.co/HdWF81ZfYH","expanded_url":"https://bit.ly/3boxMuW","display_url":"bit.ly/3boxMuW","indices":[88,111]}]	#NotiMippCI 📰🗞| Presidente Maduro recibe vacuna Sputnik-V contra el COVID-19. Lea más ⏩ https://t.co/HdWF81ZfYH #CuidémonosMás https://t.co/T2jSVYmp17	250998.0	RT @Mippcivzla: #NotiMippCI 📰🗞| Presidente Maduro recibe vacuna Sputnik-V contra el COVID-19. Lea más ⏩ https://t.co/HdWF81ZfYH #Cuidémono…	70.0	True	full
792384	792384	60454dcd54784b0038cd842b	2021-03-07 22:03:51	[]	[]	Sun Mar 07 21:26:49 +0000 2021	[]	[{"url":"https://t.co/cy1MJInNIc","expanded_url":"https://twitter.com/jorgevillenal/status/1368647431995461632?s=20","display_url":"twitter.com/jorgevillenal/…","indices":[257,280]}]	Esta s la noticia q la mafia mediatica quiere desaparecer la muerte d enfermera, Mónica Vásquez Bardales, quien presentó graves complicaciones luego d recibir la primera dosis dla vacuna d Sinopharm contra el COVID-19, en el Hospital III Iquitos d EsSalud. https://t.co/cy1MJInNIc https://t.co/X5eOlBNiZ7	469.0	RT @rayfull6: Esta s la noticia q la mafia mediatica quiere desaparecer la muerte d enfermera, Mónica Vásquez Bardales, quien presentó grav…	32623.0	True	full
792385	792385	60454dcd54784b0038cd8441	2021-03-07 22:03:51	[]	[]	Sun Mar 07 22:03:11 +0000 2021	[{"text":"Infografía","indices":[0,11]}]	[{"url":"https://t.co/cTmYKok1VA","expanded_url":"http://bit.ly/38dZ0Cy","display_url":"bit.ly/38dZ0Cy","indices":[175,198]}]	#Infografía | En este infográfico se muestran los resultados de las principales aerolíneas europeas y americanas en tiempo de covid-19. Ampliamos información en este enlace: https://t.co/cTmYKok1VA https://t.co/ukMPoJl5qo	31415.0	RT @Eleconomistanet: #Infografía | En este infográfico se muestran los resultados de las principales aerolíneas europeas y americanas en t…	860379.0	True	full
792386	792386	60454dcd54784b0038cd8457	2021-03-07 22:03:52	[]	[]	Sun Mar 07 18:45:07 +0000 2021	[{"text":"sponsored","indices":[180,190]}]	[{"url":"https://t.co/2GwEb4b1de","expanded_url":"https://bestbuy.7tiv.net/mario35","display_url":"bestbuy.7tiv.net/mario35","indices":[192,215]}]	Celebrate 35 years of Super Mario Bros. and save up to 35% on select Mario games at Best Buy! Follow us &amp; RT for a chance to win a $120 Best Buy gift card! Ends 3/13 9PM EST. #sponsored https://t.co/2GwEb4b1de https://t.co/qbcKVuSEd5	406912.0	RT @videogamedeals: Celebrate 35 years of Super Mario Bros. and save up to 35% on select Mario games at Best Buy! Follow us &amp; RT for a cha…	32.0	True	full
792387	792387	60454dcd54784b0038cd8463	2021-03-07 22:03:52	[{"text":"UNSC","indices":[116,121]},{"text":"TigrayGenocide","indices":[206,221]}]	[{"url":"https://t.co/IT7nOd2QeN","expanded_url":"https://www.latimes.com/world-nation/story/2021-02-11/troops-accused-of-mass-rape-in-ethiopias-tigray-conflict","display_url":"latimes.com/world-nation/s…","indices":[259,282]}]		[]	[]			For 15 days, Mehrawit was abducted, starved &amp; left with rape injuries so bad that she can’t walk. Why isn’t the… https://t.co/1zQdSxHQzg	19.0	True	full
792388	792388	60454dce54784b0038cd8483	2021-03-07 22:03:52	[]	[]	Sun Mar 07 21:48:42 +0000 2021	[]	[{"url":"https://t.co/Db7zlB5PDU","expanded_url":"https://payhip.com/b/QpK9","display_url":"payhip.com/b/QpK9","indices":[26,49]}]	TKS X PDRXN Editing Pack https://t.co/Db7zlB5PDU This pack contains: 80 + Presets 45 + CC's 170 + Overlays 100 + SFX's 45 + Transitions 7 Render Configs 4 Use Code 3 Edited By Templates Musics for Highlights Clips of @'lorenzoscaldini Clips of @'bthogg Free copy every 15 rt's	262.0	RT @tksftn: TKS X PDRXN Editing Pack https://t.co/Db7zlB5PDU This pack contains: 80 + Presets 45 + CC's 170 + Overlays 100 + SFX's 45 +…	485.0	True	full
792389	792389	60454dce54784b0038cd8489	2021-03-07 22:03:52	[]	[]	Sun Mar 07 13:35:07 +0000 2021	[]	[{"url":"https://t.co/fq6dRVX4MA","expanded_url":"https://github.com/goncy/reancy","display_url":"github.com/goncy/reancy","indices":[214,237]}]	Voy a tomarme mi tiempo para generar buen contenido para este workshop y para encontrar una modalidad donde la gente sin cupo pueda seguir el contenido sin perderse mucho. Por eso decidí abrir el repo del workshop https://t.co/fq6dRVX4MA ✨ (sigue 👇)	5324.0	RT @goncy: Voy a tomarme mi tiempo para generar buen contenido para este workshop y para encontrar una modalidad donde la gente sin cupo pu…	12539.0	True	full
792390	792390	60454dce54784b0038cd848b	2021-03-07 22:03:52	[]	[]	Sun Mar 07 21:45:26 +0000 2021	[]	[{"url":"https://t.co/eDMENiUmKT","expanded_url":"https://twitter.com/niusmarco/status/1368669814319951880?s=21","display_url":"twitter.com/niusmarco/stat…","indices":[105,128]}]	@DianeDelavallee Mais biensûr regardons ces chiffres en face pharmaco pour 🇪🇺 et 🇬🇧(juste pour Pfizer ) https://t.co/eDMENiUmKT	2494.0	RT @LeahCMa: @DianeDelavallee Mais biensûr regardons ces chiffres en face pharmaco pour 🇪🇺 et 🇬🇧(juste pour Pfizer ) https://t.co/eDMENiUm…	161.0	True	full
792391	792391	60454dce54784b0038cd84a1	2021-03-07 22:03:53	[]	[]	Sun Mar 07 22:03:01 +0000 2021	[]	[{"url":"https://t.co/NLurAQwiLT","expanded_url":"https://twitter.com/Artpricott/status/1368676900080648194","display_url":"twitter.com/Artpricott/sta…","indices":[261,284]}]	Todas las semanas alguien me dice que las cosas de mi tienda son muy caras. Que si láminas a 30€ y pegatinas a 5€. Con ese dinero se paga: -La producción. -Mi cuota de autónomo y el iva. -Los regalitos que adjunto siempre. -El empaquetado bonito. -Que yo viva. https://t.co/NLurAQwiLT	2430.0	RT @ThandaArt: Todas las semanas alguien me dice que las cosas de mi tienda son muy caras. Que si láminas a 30€ y pegatinas a 5€. Con ese d…	1006.0	True	full
792392	792392	60454dcf54784b0038cd84fd	2021-03-07 22:03:54	[]	[]	Sun Mar 07 21:30:00 +0000 2021	[]	[{"url":"https://t.co/QVa7I8lgLh","expanded_url":"http://jacobinmag.com/2021/03/amazon-union-bessemer-alabama-election-consultants","display_url":"jacobinmag.com/2021/03/amazon…","indices":[200,223]}]	Around half of US nonunion workers would join a union if they could, yet just 10.8 percent of workers belong to a union today. Between those two figures is the union-avoidance industry doing its job. https://t.co/QVa7I8lgLh	337123.0	RT @jacobinmag: Around half of US nonunion workers would join a union if they could, yet just 10.8 percent of workers belong to a union tod…	3186.0	True	full
792393	792393	60454dcf54784b0038cd8501	2021-03-07 22:03:54	[]	[]	Sat Mar 06 17:31:34 +0000 2021	[]	[{"url":"https://t.co/LyqnGJUytz","expanded_url":"https://on.msnbc.com/30m4jvf","display_url":"on.msnbc.com/30m4jvf","indices":[257,280]}]	BREAKING: Senate passes $1.9T coronavirus relief package that includes $1,400 checks, $300/wk jobless benefits through summer, a child allowance of up to $3,600 for one year, $350B for state aid, $34B to expand ACA subsidies, $14B for vaccine distribution. https://t.co/LyqnGJUytz https://t.co/NcCusMF3z9	4148217.0	RT @MSNBC: BREAKING: Senate passes $1.9T coronavirus relief package that includes $1,400 checks, $300/wk jobless benefits through summer, a…	436.0	True	full
792394	792394	60454dcf54784b0038cd8513	2021-03-07 22:03:54	[]	[]	Sun Mar 07 21:49:30 +0000 2021	[]	[{"url":"https://t.co/zyT2J96FP9","expanded_url":"https://www.facebook.com/250564885324943/posts/1418653091849444/","display_url":"facebook.com/25056488532494…","indices":[247,270]}]	El evento Fanmeting para el Solo de ROSÉ será los días 20-21 de marzo a las 7pm. ¡Solo habrá 20 ganadores! Sera vía ZOOM y durante 30 minutos podrás hablar con ella. Es necesario haber comprado el mini álbum del 3 al 15 de Marzo para participar https://t.co/zyT2J96FP9 https://t.co/SQYz4mxFww	194.0	RT @CiaBlack1: El evento Fanmeting para el Solo de ROSÉ será los días 20-21 de marzo a las 7pm. ¡Solo habrá 20 ganadores! Sera vía ZOOM y…	2543.0	True	full
792395	792395	60454dcf54784b0038cd8517	2021-03-07 22:03:54	[]	[]	Sun Mar 07 12:32:05 +0000 2021	[]	[{"url":"https://t.co/VZsGtH2RGr","expanded_url":"https://bbc.in/30g3yUv","display_url":"bbc.in/30g3yUv","indices":[133,156]}]	Chile está vacunando contra la covid-19 a una mayor velocidad que todos los países de América Latina y que los de la Unión Europea. https://t.co/VZsGtH2RGr	4287898.0	RT @bbcmundo: Chile está vacunando contra la covid-19 a una mayor velocidad que todos los países de América Latina y que los de la Unión Eu…	58.0	True	full
792396	792396	60454dd054784b0038cd854f	2021-03-07 22:03:54	[]	[]	Sun Mar 07 22:00:16 +0000 2021	[]	[{"url":"https://t.co/bTspS5bLwG","expanded_url":"https://www.diarioshow.com/entrevistas/Que-es-de-la-vida-de-Martin-Pepa-el-ex-Gran-Hermano-20210225-0015.html","display_url":"diarioshow.com/entrevistas/Qu…","indices":[228,251]}]	💥[EXCLUSIVO]💥 ¿Qué es de la vida de Martín Pepa, el ex "Gran Hermano" que compró 15 kilos de lechuga? &gt;&gt;&gt; El ex participante del reality recordó el divertido episodio y habló sobre su presente como productor de medios. https://t.co/bTspS5bLwG	782546.0	RT @cronica: 💥[EXCLUSIVO]💥 ¿Qué es de la vida de Martín Pepa, el ex "Gran Hermano" que compró 15 kilos de lechuga? &gt;&gt;&gt; El ex participante d…	1211.0	True	full
792397	792397	60454dd054784b0038cd8579	2021-03-07 22:03:55	[]	[]	Sun Mar 07 10:06:44 +0000 2021	[{"text":"Ridge","indices":[41,47]}]	[{"url":"https://t.co/Z32cq1M0ob","expanded_url":"https://twitter.com/RidgeOnSunday/status/1368486241876983810","display_url":"twitter.com/RidgeOnSunday/…","indices":[281,304]}]	On what basis does Gavin Williamson tell #Ridge that school safety measures were "incredibly successful" in reducing cases? Infections in schools rose in Sept, fell briefly over half term, and by Dec 18 school children had the highest prevalence of infection across all age groups https://t.co/Z32cq1M0ob	16303.0	RT @Zubhaque: On what basis does Gavin Williamson tell #Ridge that school safety measures were "incredibly successful" in reducing cases? I…	333.0	True	full
792398	792398	60454dd054784b0038cd857f	2021-03-07 22:03:55	[]	[]	Sun Mar 07 21:17:28 +0000 2021	[]	[{"url":"https://t.co/ocGu1DobrX","expanded_url":"https://medium.com/surviving-covid-19/we-hate-you-now-d0fca14e3b82","display_url":"medium.com/surviving-covi…","indices":[213,236]}]	Many friendships and relationships broke this year. Some broke over incompatible risk tolerance, but many more broke over (un)willingness to make personal sacrifices for collective good. Anger is understandable: https://t.co/ocGu1DobrX	67676.0	RT @mikamckinnon: Many friendships and relationships broke this year. Some broke over incompatible risk tolerance, but many more broke ove…	5029.0	True	full
792399	792399	60454dd154784b0038cd85a9	2021-03-07 22:03:55	[]	[{"url":"https://t.co/ScpLT8i3Xw","expanded_url":"https://tramoatramo.org/archicofradia-sacramental-de-jesus-nazareno/la-archicofradia-sacramental-de-ntro-padre-jesus-nazareno-comienza-con-sus-solemnes-cultos/","display_url":"tramoatramo.org/archicofradia-…","indices":[94,117]}]		[]	[]			La Archicofradia Sacramental de Ntro. Padre Jesús Nazareno comienza con sus Solemnes Cultos.… https://t.co/99bdjoUccJ	60.0	True	full
792400	792400	60454dd154784b0038cd85b1	2021-03-07 22:03:56	[]	[]	Sun Feb 28 10:42:31 +0000 2021	[{"text":"SocialistSunday","indices":[6,22]}]	[{"url":"https://t.co/J3by2w8ED2","expanded_url":"https://bellacaledonia.org.uk/2020/05/24/freedom-come-all-ye-performed-by-karine-polwart-in-the-italian-chapel-orkney/","display_url":"bellacaledonia.org.uk/2020/05/24/fre…","indices":[129,152]}]	Happy #SocialistSunday - wanting an independent Socialist Scotland that supports ALL its citizens. Where no one is left behind. https://t.co/J3by2w8ED2	1570.0	RT @OrkneyVole: Happy #SocialistSunday - wanting an independent Socialist Scotland that supports ALL its citizens. Where no one is left beh…	2858.0	True	full
792401	792401	60454dd154784b0038cd85cf	2021-03-07 22:03:56	[]	[]	Sun Mar 07 19:33:55 +0000 2021	[]	[{"url":"https://t.co/sV1tMeRis4","expanded_url":"https://fortune.com/longform/covid-vaccine-resistant-variant-pfizer-ceo-albert-bourla/","display_url":"fortune.com/longform/covid…","indices":[127,150]}]	@ADuferret Les titulaires d'un passeport seront les futurs contaminés, le vaccin ne protège pas de l'aveu même du père Bourla. https://t.co/sV1tMeRis4 . Le PDG de Pfizer pense qu'une variante de COVID résistante aux vaccins est `` probable ''	921.0	RT @AlainPatrickM: @ADuferret Les titulaires d'un passeport seront les futurs contaminés, le vaccin ne protège pas de l'aveu même du père B…	119.0	True	full
792402	792402	60454dd154784b0038cd85d5	2021-03-07 22:03:56	[]	[]	Sun Mar 07 22:00:53 +0000 2021	[{"text":"HoldOn","indices":[155,162]},{"text":"HoldOnPromoParty","indices":[163,180]}]	[{"url":"https://t.co/ianorS13id","expanded_url":"http://open.spotify.com/playlist/2FcXY","display_url":"open.spotify.com/playlist/2FcXY","indices":[201,224]},{"url":"https://t.co/OYBkcwIAVH","expanded_url":"http://music.apple.com/mx/playlist/ho","display_url":"music.apple.com/mx/playlist/ho","indices":[248,271]}]	¡INICIAMOS! 🎉 Aquí las playlists para hacer stream, recuerden utilizar Shazam mientras reproducen las playlists. ➡️ Compartan sus SS y utilicen los HS: #HoldOn #HoldOnPromoParty playlist spotify: https://t.co/ianorS13id… playlist apple music: https://t.co/OYBkcwIAVH… https://t.co/pBZGhL2zAs	1061.0	RT @jdblatam: ¡INICIAMOS! 🎉 Aquí las playlists para hacer stream, recuerden utilizar Shazam mientras reproducen las playlists. ➡️ Compart…	1180.0	True	full
792403	792403	60454dd154784b0038cd85dd	2021-03-07 22:03:56	[]	[]	Sun Mar 07 20:01:40 +0000 2021	[{"text":"covid","indices":[195,201]},{"text":"vaccine","indices":[202,210]}]	[{"url":"https://t.co/ufP2wt6UKi","expanded_url":"http://ow.ly/DCJa50DSkjY","display_url":"ow.ly/DCJa50DSkjY","indices":[211,234]}]	Not Giving in to Covid Fatigue: Thanks to the reckless fool who got kicked out of the White House, the U.S. leads the entire world in the number of COVID-19 cases - 28 million. @JamalaRogersSTL #covid #vaccine https://t.co/ufP2wt6UKi https://t.co/fkjx62bwaB	30090.0	RT @DickandSharon: Not Giving in to Covid Fatigue: Thanks to the reckless fool who got kicked out of the White House, the U.S. leads the en…	2958.0	True	full
792404	792404	60454dd254784b0038cd85f3	2021-03-07 22:03:56	[]	[{"url":"https://t.co/zriPvZXrYJ","expanded_url":"http://www.lukesland.co.uk","display_url":"lukesland.co.uk","indices":[143,166]},{"url":"https://t.co/jgeN72XGQg","expanded_url":"https://www.instagram.com/p/CMIjOMprBe8/?igshid=1p1nn9y2nl9pr","display_url":"instagram.com/p/CMIjOMprBe8/…","indices":[187,210]}]		[]	[]			Lukesland will open for its Spring season on Sunday 14th March from 11am - 5pm and then on Suns and Weds till mid J… https://t.co/VqBCzfvXeI	369.0	True	full
792405	792405	60454dd254784b0038cd8627	2021-03-07 22:03:57	[]	[]	Sun Mar 07 21:00:00 +0000 2021	[{"text":"Infografía","indices":[119,130]}]	[{"url":"https://t.co/dV1zFpbbnm","expanded_url":"http://bit.ly/3bc3lrM","display_url":"bit.ly/3bc3lrM","indices":[134,157]}]	Falso que en México haya pocos vacunados contra el COVID-19; respecto a otras naciones somos el número 4 de América (+ #Infografía) https://t.co/dV1zFpbbnm	148303.0	RT @Revolucion3_0: Falso que en México haya pocos vacunados contra el COVID-19; respecto a otras naciones somos el número 4 de América (+ #…	469.0	True	full
792406	792406	60454dd254784b0038cd8637	2021-03-07 22:03:57	[{"text":"Ethiopia","indices":[31,40]},{"text":"Ethiopia","indices":[62,71]},{"text":"TigrayGenocide","indices":[187,202]},{"text":"MonaLisaAbraha","indices":[203,218]},{"text":"MeToo","indices":[219,225]},{"text":"WomensHistoryMonth","indices":[226,245]},{"text":"WomensDay","indices":[246,256]}]	[{"url":"https://t.co/0qmuw372yJ","expanded_url":"https://ctt.ec/3br68+","display_url":"ctt.ec/3br68+","indices":[258,281]}]		[]	[]			“It was painful. I thought the #Ethiopia|n military stood for #Ethiopia &amp;its people, but they did nothing as Eritre… https://t.co/497aIyGooA	0.0	True	full
792407	792407	60454dd254784b0038cd863d	2021-03-07 22:03:57	[]	[]	Sun Mar 07 14:06:14 +0000 2021	[]	[{"url":"https://t.co/Q5UJfa2oxo","expanded_url":"https://abcn.ws/3sRCZ40","display_url":"abcn.ws/3sRCZ40","indices":[146,169]}]	BREAKING: More than two-thirds of Americans (68%) approve of Pres. Joe Biden's handling of the COVID-19 pandemic, per a new @ABC News/Ipsos poll. https://t.co/Q5UJfa2oxo	16563847.0	RT @ABC: BREAKING: More than two-thirds of Americans (68%) approve of Pres. Joe Biden's handling of the COVID-19 pandemic, per a new @ABC N…	0.0	True	full
792408	792408	60454dd254784b0038cd8641	2021-03-07 22:03:57	[]	[]	Sun Mar 07 22:03:10 +0000 2021	[]	[{"url":"https://t.co/W4H0KAc1gh","expanded_url":"https://bit.ly/3qreb1p","display_url":"bit.ly/3qreb1p","indices":[153,176]}]	El dramático testimonio de Araceli González luego de superar el coronavirus: “No se lo deseo a nadie: tengo a mi tío en coma y a mi sobrinito internado” https://t.co/W4H0KAc1gh	370228.0	RT @teleshowcom: El dramático testimonio de Araceli González luego de superar el coronavirus: “No se lo deseo a nadie: tengo a mi tío en co…	624.0	True	full
792409	792409	60454dd354784b0038cd8655	2021-03-07 22:03:57	[]	[]	Wed Dec 23 20:18:43 +0000 2020	[]	[{"url":"https://t.co/ifJLlRKU2c","expanded_url":"https://bit.ly/3mrAhik","display_url":"bit.ly/3mrAhik","indices":[252,275]}]	Until every person in the U.S. can get a COVID-19 vaccine, continue to wear a mask, keep at least 6 feet between yourself and others, avoid crowds, and wash your hands often. Learn more about who should get vaccinated first while supplies are limited: https://t.co/ifJLlRKU2c.	3740981.0	RT @CDCgov: Until every person in the U.S. can get a COVID-19 vaccine, continue to wear a mask, keep at least 6 feet between yourself and o…	191.0	True	full
792410	792410	60454dd354784b0038cd8659	2021-03-07 22:03:57	[]	[]	Sun Mar 07 22:00:20 +0000 2021	[]	[{"url":"https://t.co/h6eceY9hAS","expanded_url":"https://brasil.elpais.com/brasil/2021-03-07/rio-de-janeiro-adota-lockdown-envergonhado-enquanto-infeccoes-pela-covid-19-aceleram.html?ssm=TW_BR_CM&utm_medium=Social&utm_source=Twitter#Echobox=1615137612","display_url":"brasil.elpais.com/brasil/2021-03…","indices":[202,225]}]	Especialistas da saúde criticam timidez das medidas no Rio de Janeiro e o caos no transporte público da capital fluminense, que impõe aglomerações aos passageiros num momento de agravamento da pandemia https://t.co/h6eceY9hAS	771857.0	RT @elpais_brasil: Especialistas da saúde criticam timidez das medidas no Rio de Janeiro e o caos no transporte público da capital fluminen…	19.0	True	full
792411	792411	60454dd354784b0038cd8661	2021-03-07 22:03:57	[]	[]	Sun Mar 07 21:16:38 +0000 2021	[{"text":"EveryTestHelps","indices":[149,164]},{"text":"COVID19Vic","indices":[206,217]},{"text":"COVID19VicData","indices":[218,233]}]	[{"url":"https://t.co/2vKbgKZgn3","expanded_url":"https://www.dhhs.vic.gov.au/victorian-coronavirus-covid-19-data","display_url":"dhhs.vic.gov.au/victorian-coro…","indices":[180,203]}]	Yesterday there were no new local cases and 1 case acquired overseas reported. 9,993 test results were received. Thank you to those who got tested - #EveryTestHelps. More later: https://t.co/2vKbgKZgn3 #COVID19Vic #COVID19VicData https://t.co/JkgTBqBTzp	203492.0	RT @VicGovDH: Yesterday there were no new local cases and 1 case acquired overseas reported. 9,993 test results were received. Thank you to…	422.0	True	full
792412	792412	60454dd354784b0038cd8675	2021-03-07 22:03:57	[]	[]	Sun Mar 07 19:32:16 +0000 2021	[]	[{"url":"https://t.co/KVwJVhk3Q7","expanded_url":"https://www.marketwatch.com/story/a-15-minimum-wage-could-cut-government-spending-on-welfare-programs-by-up-to-30-billion-study-finds-11612290567?reflink=mw_share_twitter","display_url":"marketwatch.com/story/a-15-min…","indices":[118,141]}]	@laurenboebert A $15 minimum wage could cut government spending on welfare programs by up to $30 billion, study finds https://t.co/KVwJVhk3Q7	19660.0	RT @tbluvoter: @laurenboebert A $15 minimum wage could cut government spending on welfare programs by up to $30 billion, study finds https:…	1393.0	True	full
792413	792413	60454dd354784b0038cd8691	2021-03-07 22:03:58	[]	[]	Sun Mar 07 13:20:39 +0000 2021	[]	[{"url":"https://t.co/u0ck3yTgFY","expanded_url":"https://fr.timesofisrael.com/un-4e-confinement-nest-pas-exclu-avec-la-hausse-du-taux-de-transmission-ash/","display_url":"fr.timesofisrael.com/un-4e-confinem…","indices":[209,232]}]	Israël 🇮🇱: malgré la vaccination la plus avancée dans le monde, le taux de transmission du covid est passé au dessus de 1. Ça parle déjà de 4ème confinement alors qu’ils ne sont pas encore sortis du 3ème 🤡🤡🤡 https://t.co/u0ck3yTgFY	668.0	RT @LoLoWarn: Israël 🇮🇱: malgré la vaccination la plus avancée dans le monde, le taux de transmission du covid est passé au dessus de 1. Ça…	716.0	True	full
792414	792414	60454dd354784b0038cd8697	2021-03-07 22:03:58	[]	[]	Sat Mar 06 15:34:20 +0000 2021	[{"text":"Ukrainians","indices":[16,27]},{"text":"COVID19","indices":[60,68]},{"text":"vaccine","indices":[72,80]},{"text":"poll","indices":[93,98]}]	[{"url":"https://t.co/VOYh2v4HcV","expanded_url":"https://bit.ly/2MQWvOP","display_url":"bit.ly/2MQWvOP","indices":[99,122]}]	Only quarter of #Ukrainians ready to get vaccinated against #COVID19 if #vaccine available – #poll https://t.co/VOYh2v4HcV https://t.co/HfZPQnJhu9	2629.0	RT @UnianInfo: Only quarter of #Ukrainians ready to get vaccinated against #COVID19 if #vaccine available – #poll https://t.co/VOYh2v4HcV h…	33.0	True	full
792415	792415	60454dd354784b0038cd8699	2021-03-07 22:03:58	[]	[]	Sun Mar 07 14:52:44 +0000 2021	[]	[{"url":"https://t.co/XEMXATGiL8","expanded_url":"https://www.facebook.com/viverdebyJose","display_url":"facebook.com/viverdebyJose","indices":[242,265]}]	Gente, un amigo necesita mucha ayuda, tuvo Covid y la está pasando muy mal económicamente. Él tiene un puesto de venta de plantas que ha tenido que cerrar pues no puede seguir pagando el alquiler, ahora vende por delivery. les dejo su página https://t.co/XEMXATGiL8	326.0	RT @lanociva: Gente, un amigo necesita mucha ayuda, tuvo Covid y la está pasando muy mal económicamente. Él tiene un puesto de venta de pla…	94.0	True	full
792416	792416	60454dd454784b0038cd86a1	2021-03-07 22:03:58	[]	[]	Sun Mar 07 17:48:27 +0000 2021	[]	[{"url":"https://t.co/jA7NVNX7VD","expanded_url":"https://twitter.com/CPNArgentina/status/1368616425028485124","display_url":"twitter.com/CPNArgentina/s…","indices":[246,269]}]	Cada vez es más difícil tener una PYME en la Ciudad de Buenos Aires. Hace 14 años que gobierna el PRO y empresarios y comerciantes padecen el gobierno de una fuerza política a la cual no le importan ni la producción ni el trabajo. Buen informe 👇 https://t.co/jA7NVNX7VD	9340.0	RT @DamianRegalini: Cada vez es más difícil tener una PYME en la Ciudad de Buenos Aires. Hace 14 años que gobierna el PRO y empresarios y c…	235.0	True	full
792417	792417	60454dd454784b0038cd86ad	2021-03-07 22:03:58	[]	[]	Sun Mar 07 21:53:02 +0000 2021	[]	[{"url":"https://t.co/kfvKunEFQS","expanded_url":"http://dlvr.it/Rv94Mf","display_url":"dlvr.it/Rv94Mf","indices":[103,126]}]	Democrat Congressman Allegedly Failed To Disclose Stock Trades During Pandemic: ‘Extremely Concerning’ https://t.co/kfvKunEFQS https://t.co/xPtEDcmfLX	553231.0	RT @realDailyWire: Democrat Congressman Allegedly Failed To Disclose Stock Trades During Pandemic: ‘Extremely Concerning’ https://t.co/kfvK…	1563.0	True	full
792418	792418	60454dd454784b0038cd86b3	2021-03-07 22:03:58	[]	[]	Sun Mar 07 19:29:22 +0000 2021	[]	[{"url":"https://t.co/574e14zOJd","expanded_url":"https://www.floridadems.org/2021/03/07/corrupt-and-ineffective-from-the-start-governor-desantis-disastrous-vaccine-rollout/","display_url":"floridadems.org/2021/03/07/cor…","indices":[180,203]}]	Governor DeSantis has has let political favoritism guide the vaccine rollout from the very beginning, but recent reporting has shown just how corrupt the whole process has been.👇 https://t.co/574e14zOJd	78966.0	RT @FlaDems: Governor DeSantis has has let political favoritism guide the vaccine rollout from the very beginning, but recent reporting has…	5181.0	True	full
792419	792419	60454dd454784b0038cd86bd	2021-03-07 22:03:59	[]	[]	Sun Mar 07 13:32:02 +0000 2021	[{"text":"Formosa","indices":[81,89]}]	[{"url":"https://t.co/wLCMH2VsvN","expanded_url":"https://www.infobae.com/politica/2021/03/07/en-25-anos-de-gobernador-gildo-insfran-nunca-revelo-sus-bienes-ni-su-sueldo/","display_url":"infobae.com/politica/2021/…","indices":[235,258]}]	En 25 años de gobernador, Gildo Insfrán nunca reveló sus bienes ni su sueldo. En #Formosa no hay ley de Etica en la función pública ni se creó la Fiscalía de Investigaciones Administrativas. Tampoco hay ley de Acceso a la Información 👇https://t.co/wLCMH2VsvN	144901.0	RT @marielfitz: En 25 años de gobernador, Gildo Insfrán nunca reveló sus bienes ni su sueldo. En #Formosa no hay ley de Etica en la función…	622.0	True	full
792420	792420	60454dd454784b0038cd86c7	2021-03-07 22:03:59	[]	[]	Sun Mar 07 16:11:16 +0000 2021	[]	[{"url":"https://t.co/736qcKRF2i","expanded_url":"https://www.nytimes.com/2021/03/07/opinion/pandemic-wall-fitness-running.html?referringSource=articleShare","display_url":"nytimes.com/2021/03/07/opi…","indices":[192,215]}]	I often hear how people succeed when they’ve already done it (and it sounds easy in hindsight). So I wrote about what it’s like at the start, when it’s uncertain and hard. Maybe you relate? https://t.co/736qcKRF2i	29480.0	RT @lindsaycrouse: I often hear how people succeed when they’ve already done it (and it sounds easy in hindsight). So I wrote about what it…	2397.0	True	full
792421	792421	60454dd454784b0038cd86e1	2021-03-07 22:03:59	[]	[]	Sun Mar 07 15:00:02 +0000 2021	[{"text":"펜타곤","indices":[105,109]},{"text":"PENTAGON","indices":[110,119]},{"text":"LOVE_or_TAKE","indices":[120,133]}]	[{"url":"https://t.co/LYeq4cTtkY","expanded_url":"https://youtu.be/KEFEa3wkmgQ","display_url":"youtu.be/KEFEa3wkmgQ","indices":[53,76]}]	[📽] 11th Mini Album [LOVE or TAKE] Audio Snippet ▶ https://t.co/LYeq4cTtkY 2021.03.15. 18:00 (KST) #펜타곤 #PENTAGON #LOVE_or_TAKE https://t.co/Qp49Lm7XvF	1105949.0	RT @CUBE_PTG: [📽] 11th Mini Album [LOVE or TAKE] Audio Snippet ▶ https://t.co/LYeq4cTtkY 2021.03.15. 18:00 (KST) #펜타곤 #PENTAGON #LOVE…	100.0	True	full
792422	792422	60454dd554784b0038cd86f7	2021-03-07 22:03:59	[]	[]	Sun Mar 07 19:34:09 +0000 2021	[]	[{"url":"https://t.co/aoT42bpSny","expanded_url":"https://twitter.com/xxcmialovely?s=09","display_url":"twitter.com/xxcmialovely?s…","indices":[216,239]}]	¡¡REPORTE MASIVO!! Esta cuenta esta haciendo comentarios sumamente 0fensiv0s y r4cistas hacia 🅱➕$ Reportar por cuenta h4ckeada/sp4m/sus tweets son 4busivos e 1nc1tan al 0di0 ❌REPORTA, BLOQUEAR Y NO INTERACTUAR❌ https://t.co/aoT42bpSny -🌞 https://t.co/iCZaXhPl0C	20258.0	RT @bts_reportes: ¡¡REPORTE MASIVO!! Esta cuenta esta haciendo comentarios sumamente 0fensiv0s y r4cistas hacia 🅱➕$ Reportar por cuenta…	136.0	True	full
792423	792423	60454dd554784b0038cd8747	2021-03-07 22:04:00	[]	[]	Sun Mar 07 20:01:40 +0000 2021	[{"text":"covid","indices":[195,201]},{"text":"vaccine","indices":[202,210]}]	[{"url":"https://t.co/ufP2wt6UKi","expanded_url":"http://ow.ly/DCJa50DSkjY","display_url":"ow.ly/DCJa50DSkjY","indices":[211,234]}]	Not Giving in to Covid Fatigue: Thanks to the reckless fool who got kicked out of the White House, the U.S. leads the entire world in the number of COVID-19 cases - 28 million. @JamalaRogersSTL #covid #vaccine https://t.co/ufP2wt6UKi https://t.co/fkjx62bwaB	30090.0	RT @DickandSharon: Not Giving in to Covid Fatigue: Thanks to the reckless fool who got kicked out of the White House, the U.S. leads the en…	62334.0	True	full
792424	792424	60454dd654784b0038cd8765	2021-03-07 22:04:00	[]	[]	Sun Mar 07 20:43:18 +0000 2021	[]	[{"url":"https://t.co/g1x8vWY33o","expanded_url":"https://bit.ly/3rm9Qh8","display_url":"bit.ly/3rm9Qh8","indices":[185,208]}]	PSA: Tired of wearing the same ol' boring mask? Take a peek at @LeboArt's new line of reusable masks. You buy one, they donate one to a local charity - how 'bout that?! Check them out: https://t.co/g1x8vWY33o https://t.co/kMZCVvINEW	4661.0	RT @angelresto28: PSA: Tired of wearing the same ol' boring mask? Take a peek at @LeboArt's new line of reusable masks. You buy one, they d…	1473.0	True	full
792425	792425	60454dd654784b0038cd8767	2021-03-07 22:04:00	[]	[{"url":"https://t.co/l7oxn97XyX","expanded_url":"https://www.cnas.org/publications/commentary/sharper-civil-military-relations","display_url":"cnas.org/publications/c…","indices":[179,202]}]		[]	[]			The so-called civil-military divide has increasingly defined the relationship between America's civil society and i… https://t.co/0j81S3azLq	50456.0	True	full
792426	792426	60454dd654784b0038cd8773	2021-03-07 22:04:00	[]	[]	Sun Mar 07 20:03:44 +0000 2021	[]	[{"url":"https://t.co/ry2ksefUMq","expanded_url":"https://www.bbc.co.uk/news/uk-56312621","display_url":"bbc.co.uk/news/uk-563126…","indices":[155,178]}]	"The UK must prepare for a "hard winter" because the population immunity to respiratory viruses other than Covid could be lower than usual" Noooo waaaay https://t.co/ry2ksefUMq	8201.0	RT @jadenozzz: "The UK must prepare for a "hard winter" because the population immunity to respiratory viruses other than Covid could be lo…	69.0	True	full
792427	792427	60454dd654784b0038cd877b	2021-03-07 22:04:00	[{"text":"CAHighSierra","indices":[4,17]},{"text":"powder","indices":[45,52]}]	[{"url":"https://t.co/mXXfl9yzJQ","expanded_url":"https://qoo.ly/3b4htf","display_url":"qoo.ly/3b4htf","indices":[244,267]}]		[]	[]			The #CAHighSierra is known for its legendary #powder &amp; star-studded resorts. BUT, you don’t have to hit the “big bo… https://t.co/m01OW09jS2	566.0	True	full
792428	792428	60454dd654784b0038cd878d	2021-03-07 22:04:01	[]	[]	Sun Mar 07 16:48:07 +0000 2021	[]	[{"url":"https://t.co/1OmWcRrCRP","expanded_url":"https://www.nytimes.com/2021/03/07/us/florida-family-coronavirus-death.html?referringSource=articleShare","display_url":"nytimes.com/2021/03/07/us/…","indices":[215,238]}]	I spoke to Patrick Hidalgo about the Florida primary on Feb. 20, 2020. Eleven days later he was dead, shocking everyone who knew him. His funeral drew hundreds of people before the country shut down... 1/7 (thread) https://t.co/1OmWcRrCRP	28774.0	RT @PatriciaMazzei: I spoke to Patrick Hidalgo about the Florida primary on Feb. 20, 2020. Eleven days later he was dead, shocking everyone…	86.0	True	full
792429	792429	60454dd654784b0038cd87a1	2021-03-07 22:04:01	[]	[]	Sun Mar 07 21:26:49 +0000 2021	[]	[{"url":"https://t.co/cy1MJInNIc","expanded_url":"https://twitter.com/jorgevillenal/status/1368647431995461632?s=20","display_url":"twitter.com/jorgevillenal/…","indices":[257,280]}]	Esta s la noticia q la mafia mediatica quiere desaparecer la muerte d enfermera, Mónica Vásquez Bardales, quien presentó graves complicaciones luego d recibir la primera dosis dla vacuna d Sinopharm contra el COVID-19, en el Hospital III Iquitos d EsSalud. https://t.co/cy1MJInNIc https://t.co/X5eOlBNiZ7	469.0	RT @rayfull6: Esta s la noticia q la mafia mediatica quiere desaparecer la muerte d enfermera, Mónica Vásquez Bardales, quien presentó grav…	92.0	True	full
792430	792430	60454dd754784b0038cd87bd	2021-03-07 22:04:01	[]	[]	Sun Mar 07 19:47:38 +0000 2021	[{"text":"الخبر_الان","indices":[0,11]}]	[{"url":"https://t.co/MAIPbMXUUp","expanded_url":"https://wa.me/message/RHYE63HQDEKCD1","display_url":"wa.me/message/RHYE63…","indices":[233,256]}]	#الخبر_الان لايكات انستغرام 1k بـ 25 ريال 5k بـ 100 ريال 10k بـ 180 ريال مشاهدات انستغرام 10k بـ 15 ريال 50k بـ 60 ريال 100k بـ 110 ريال متابعين انستغرام 10k بـ 150 ريال 50k بـ 600 ريال 100k بـ 1100 ريال للتواصل وطلب الخدمة https://t.co/MAIPbMXUUp https://t.co/wpFujh0FuD	1556.0	RT @baqat_ad: #الخبر_الان لايكات انستغرام 1k بـ 25 ريال 5k بـ 100 ريال 10k بـ 180 ريال مشاهدات انستغرام 10k بـ 15 ريال 50k بـ 60 ريال 10…	4139.0	True	full
792431	792431	60454dd754784b0038cd87bf	2021-03-07 22:04:01	[]	[]	Sun Mar 07 21:47:41 +0000 2021	[]	[{"url":"https://t.co/Jm3GkGAtCP","expanded_url":"https://twitter.com/craigtimes/status/1368677233179639818","display_url":"twitter.com/craigtimes/sta…","indices":[155,178]}]	When they don't want you to see what you should be seeing or know what you should be knowing, it usually means they're doing what they shouldn't be doing. https://t.co/Jm3GkGAtCP	3902.0	RT @DavidJNeal: When they don't want you to see what you should be seeing or know what you should be knowing, it usually means they're doin…	16864.0	True	full
792432	792432	60454dd754784b0038cd87d3	2021-03-07 22:04:02	[]	[]	Sun Mar 07 21:30:00 +0000 2021	[]	[{"url":"https://t.co/QVa7I8lgLh","expanded_url":"http://jacobinmag.com/2021/03/amazon-union-bessemer-alabama-election-consultants","display_url":"jacobinmag.com/2021/03/amazon…","indices":[200,223]}]	Around half of US nonunion workers would join a union if they could, yet just 10.8 percent of workers belong to a union today. Between those two figures is the union-avoidance industry doing its job. https://t.co/QVa7I8lgLh	337123.0	RT @jacobinmag: Around half of US nonunion workers would join a union if they could, yet just 10.8 percent of workers belong to a union tod…	2677.0	True	full
792433	792433	60454dd754784b0038cd87d7	2021-03-07 22:04:02	[]	[]	Sun Mar 07 22:01:45 +0000 2021	[]	[{"url":"https://t.co/fN22UjUjfT","expanded_url":"https://twitter.com/tompreciousalb/status/1368680378882547724","display_url":"twitter.com/tompreciousalb…","indices":[256,279]}]	My colleague Pat Burke also rightfully points out that 50 years ago it took less time to travel by train from Buffalo to Albany than it does now. A disgrace. Invest in NYS infrastructure - Stock Transfer Tax now!!! Time for a new Center-Left govt in NYS!! https://t.co/fN22UjUjfT	1647.0	RT @PhilSteck: My colleague Pat Burke also rightfully points out that 50 years ago it took less time to travel by train from Buffalo to Alb…	430.0	True	full
792434	792434	60454dd754784b0038cd87db	2021-03-07 22:04:02	[{"text":"machinelearning","indices":[224,240]},{"text":"earthquakes","indices":[241,253]},{"text":"materialsscience","indices":[254,271]}]	[{"url":"https://t.co/X1DGvueun9","expanded_url":"https://lnkd.in/eZ_9FnJ","display_url":"lnkd.in/eZ_9FnJ","indices":[198,221]}]		[]	[]			In our new paper, we apply an ML model to predict the approach to material fracture. We show that the model outperf… https://t.co/7MOj2MLCC4	8.0	True	full
792435	792435	60454dd754784b0038cd87e1	2021-03-07 22:04:02	[]	[]	Sun Mar 07 21:00:13 +0000 2021	[]	[{"url":"https://t.co/R7u5YYWovk","expanded_url":"https://bit.ly/3sUCiXP","display_url":"bit.ly/3sUCiXP","indices":[230,253]}]	Local leaders cannot impose fines or jail time for people who don’t follow mask mandates. Cities will have to ban maskless people from entering city-owned property or escort people out if they remove face coverings once inside. https://t.co/R7u5YYWovk	271370.0	RT @TexasTribune: Local leaders cannot impose fines or jail time for people who don’t follow mask mandates. Cities will have to ban maskl…	1961.0	True	full
792436	792436	60454dd754784b0038cd87f1	2021-03-07 22:04:02	[]	[]	Sun Mar 07 15:49:53 +0000 2021	[]	[{"url":"https://t.co/mUTPFr0V9e","expanded_url":"https://www.nydailynews.com/new-york/nyc-crime/ny-manhattan-purse-snatchers-ambush-manhattan-20210307-m4hy5krsync6nhpomoq6x235iu-story.html","display_url":"nydailynews.com/new-york/nyc-c…","indices":[250,273]}]	A pack of muggers ambushed three women within 15 minutes, pushing them to the ground and driving off with their purses. This began about 8:20 p.m. on Tuesday. starting on the Upper West Side then moving to the Upper East Side. The car had NJ plates. https://t.co/mUTPFr0V9e	1689.0	RT @CrimeInNYC: A pack of muggers ambushed three women within 15 minutes, pushing them to the ground and driving off with their purses. Thi…	280.0	True	full
792437	792437	60454dd854784b0038cd881b	2021-03-07 22:04:02	[]	[{"url":"https://t.co/JRnlxUbwQm","expanded_url":"https://ischinaresponsibleforcovid19outbreak.blogspot.com/","display_url":"…nsibleforcovid19outbreak.blogspot.com","indices":[153,176]},{"url":"https://t.co/VM5ltI22UO","expanded_url":"https://workfromhomeduringcovid19pandemic.blogspot.com/","display_url":"…omeduringcovid19pandemic.blogspot.com","indices":[257,280]}]		[]	[]			@BlackKnight10k The virus of Covid19 rapidly changing, revolving in new environment and makes the innovation of vac… https://t.co/WcYQEcHdDA	77.0	True	full
792438	792438	60454dd854784b0038cd8833	2021-03-07 22:04:02	[]	[]	Sun Mar 07 22:03:33 +0000 2021	[{"text":"allstonapartments","indices":[230,248]},{"text":"apartmentforrentinallston","indices":[249,275]}]	[{"url":"https://t.co/NrqJG0lEHv","expanded_url":"http://dlvr.it/Rv95Dw","display_url":"dlvr.it/Rv95Dw","indices":[206,229]}]	Allston Apartment for rent 4 Bedrooms 2 Baths Boston - $2,650: Awesome 4 bedroom 2 bath room in Allston Located on Barrows Street hardwood floors Nice sized bedrooms Eat in kitchen Don't wait until its to… https://t.co/NrqJG0lEHv #allstonapartments #apartmentforrentinallston https://t.co/C36W37hW8q	755.0	RT @allstonpads: Allston Apartment for rent 4 Bedrooms 2 Baths Boston - $2,650: Awesome 4 bedroom 2 bath room in Allston Located on Barrows…	877.0	True	full
792439	792439	60454dd854784b0038cd883d	2021-03-07 22:04:03	[]	[]	Sat Mar 06 16:09:05 +0000 2021	[{"text":"COVID19","indices":[267,275]}]	[{"url":"https://t.co/0Fupw9JInP","expanded_url":"https://bit.ly/3sYLQkr","display_url":"bit.ly/3sYLQkr","indices":[243,266]}]	In this open letter I am appealing to the @WHO and all stakeholders involved, no matter their conviction, to immediately declare such action as THE SINGLE MOST IMPORTANT PUBLIC HEALTH EMERGENCY OF INTERNATIONAL CONCERN. Please read and share: https://t.co/0Fupw9JInP #COVID19 https://t.co/I24mSjpVKM	1674.0	RT @GVDBossche: In this open letter I am appealing to the @WHO and all stakeholders involved, no matter their conviction, to immediately de…	183.0	True	full
792440	792440	60454dd854784b0038cd8841	2021-03-07 22:04:03	[]	[]	Sun Mar 07 21:10:10 +0000 2021	[]	[{"url":"https://t.co/RvGoT9LlYo","expanded_url":"http://bit.ly/GISHEcuador","display_url":"bit.ly/GISHEcuador","indices":[166,189]}]	Anything donated above the goal will go to providing food baskets &amp; much-needed COVID medical support to these families in remote, hard-hit areas. So keep at it! https://t.co/RvGoT9LlYo	2902949.0	RT @mishacollins: Anything donated above the goal will go to providing food baskets &amp; much-needed COVID medical support to these families i…	394.0	True	full
792441	792441	60454dd854784b0038cd884b	2021-03-07 22:04:03	[]	[]	Sun Mar 07 21:33:00 +0000 2021	[]	[{"url":"https://t.co/i51n6Zxu5P","expanded_url":"https://www.reuters.com/article/us-health-coronavirus-paraguay/fire-smoke-gunshots-in-paraguay-capital-as-pandemic-response-ignites-protests-idUSKBN2AY017?il=0","display_url":"reuters.com/article/us-hea…","indices":[253,276]}]	COVID cases are spiking in Paraguay, but vaccines are still nowhere to be found. Recent reports indicate that "less than 0.1%" of Paraguayan citizens are vaccinated. Paraguay’s politicians are too busy filling their pockets to worry about vaccinations. https://t.co/i51n6Zxu5P	321825.0	RT @steve_hanke: COVID cases are spiking in Paraguay, but vaccines are still nowhere to be found. Recent reports indicate that "less than 0…	87.0	True	full
792442	792442	60454dd954784b0038cd8857	2021-03-07 22:04:03	[{"text":"OperationBreatheFreshCleanAir","indices":[53,83]},{"text":"EnviroklenzAirPurifiers","indices":[86,110]},{"text":"COVID19","indices":[189,197]},{"text":"COVIDisAirborne","indices":[260,276]}]	[{"url":"https://t.co/CpLgauIzmr","expanded_url":"https://enviroklenzairpurifiers.com/enviroklenz-mobile-air-system-promotion/?ap_id=SOSSTSE","display_url":"enviroklenzairpurifiers.com/enviroklenz-mo…","indices":[113,136]},{"url":"https://t.co/vBN1OIlFVo","expanded_url":"https://youtu.be/xhu0JZez4Dk","display_url":"youtu.be/xhu0JZez4Dk","indices":[139,162]}]		[]	[]			@jdanielgguar @viralvideovlogs @gobqro @qromunicipio #OperationBreatheFreshCleanAir 👈 #EnviroklenzAirPurifiers 👈… https://t.co/hD0MBHey68	1474.0	True	full
792443	792443	60454dd954784b0038cd886b	2021-03-07 22:04:03	[]	[]	Sat Mar 06 18:12:32 +0000 2021	[]	[{"url":"https://t.co/b7jSv8j3pt","expanded_url":"https://www.theatlantic.com/ideas/archive/2021/03/university-texas-will-confront-its-history-not-its-donors/618217/?utm_campaign=the-atlantic&utm_medium=social&utm_term=2021-03-06T15%3A13%3A03&utm_source=twitter&utm_content=edit-promo","display_url":"theatlantic.com/ideas/archive/…","indices":[249,272]}]	The University of Texas insisted to black students it would fight for social justice. But when that fight pissed off some wealthy, white donors, their response was unfortunately predictable. My column for @TheAtlantic on the school song controversy https://t.co/b7jSv8j3pt	1421878.0	RT @jemelehill: The University of Texas insisted to black students it would fight for social justice. But when that fight pissed off some w…	1831.0	True	full
792444	792444	60454dd954784b0038cd8879	2021-03-07 22:04:03	[]	[{"url":"https://t.co/e2qJkjCxJv","expanded_url":"https://www.manchestereveningnews.co.uk/news/greater-manchester-news/nhs-pay-protest-somehow-ended-19985224?utm_source=twitter.com&utm_medium=social&utm_campaign=sharebar","display_url":"manchestereveningnews.co.uk/news/greater-m…","indices":[181,204]}]		[]	[]			It was a socially distanced and risk assessed protest. $0 people came. But it's against the law "The NHS pay pr… https://t.co/KJxv8ZXt7B	4441.0	True	full
792445	792445	60454dd954784b0038cd8881	2021-03-07 22:04:04	[]	[]	Sun Mar 07 20:10:16 +0000 2021	[{"text":"PFIZER","indices":[0,7]},{"text":"Moderna","indices":[8,16]}]	[{"url":"https://t.co/9cwmHBAOOW","expanded_url":"https://www.francesoir.fr/societe-sante/vaccination-usa-les-rapports-dincidents-indesirables-montrent-966-deces-suite-la","display_url":"francesoir.fr/societe-sante/…","indices":[254,277]}]	#PFIZER #Moderna "Les 966 décès représentent 5% du nombre total de rapports d'événements indésirables. Parmi ceux qui sont décédés, 86 (8,9%) sont décédés le jour même où ils ont été vaccinés. 129 autres personnes (13,4%) sont décédées en un jour. " https://t.co/9cwmHBAOOW	13213.0	RT @CorinneReverbel: #PFIZER #Moderna "Les 966 décès représentent 5% du nombre total de rapports d'événements indésirables. Parmi ceux qu…	57.0	True	full
792446	792446	60454dd954784b0038cd88a3	2021-03-07 22:04:04	[]	[]	Sun Mar 07 20:24:24 +0000 2021	[]	[{"url":"https://t.co/qtfv9qdBlv","expanded_url":"https://dailyexpose.co.uk/2021/03/07/number-of-women-who-have-lost-baby-as-a-result-of-covid-jab-doubles/","display_url":"dailyexpose.co.uk/2021/03/07/num…","indices":[243,266]}]	Statistically these women stood no chance of suffering from serious illness.....due to Covid-19, now sadly they have to suffer the misery of losing their unborn children. How many more women need to suffer a miscarriage to stop this madness? https://t.co/qtfv9qdBlv	1627.0	RT @alisonfletch1: Statistically these women stood no chance of suffering from serious illness.....due to Covid-19, now sadly they have to…	227.0	True	full
792447	792447	60454dd954784b0038cd88bb	2021-03-07 22:04:04	[]	[]	Sun Mar 07 17:45:18 +0000 2021	[]	[{"url":"https://t.co/RnJdjBBOly","expanded_url":"https://www.bbc.com/news/uk-56313199","display_url":"bbc.com/news/uk-563131…","indices":[233,256]}]	The government spent almost £40 billion on the test and trace system But apparently they can only afford £3.50 extra a week for the NHS nurses who have risked their lives for 12 months If you believe this, you’ll believe anything https://t.co/RnJdjBBOly	653602.0	RT @NHSMillion: The government spent almost £40 billion on the test and trace system But apparently they can only afford £3.50 extra a wee…	49.0	True	full
792448	792448	60454dda54784b0038cd88c7	2021-03-07 22:04:04	[]	[]	Sun Mar 07 18:30:48 +0000 2021	[{"text":"Covid19","indices":[226,234]},{"text":"ViPol","indices":[235,241]}]	[{"url":"https://t.co/nXjwoFZWRA","expanded_url":"https://youtu.be/kzbdH6I33X4","display_url":"youtu.be/kzbdH6I33X4","indices":[201,224]}]	« La personne qui vit aujourd’hui pour défendre son commerce, qui a besoin de revenus pour nourrir sa famille et payer son loyer, ce n’est pas moins vital que le reste. » Intégralité de l’émission 👉🏻 https://t.co/nXjwoFZWRA #Covid19 #ViPol https://t.co/AJLbBC2GqX	383818.0	RT @MarionMarechal: « La personne qui vit aujourd’hui pour défendre son commerce, qui a besoin de revenus pour nourrir sa famille et payer…	114.0	True	full
792449	792449	60454dda54784b0038cd88c9	2021-03-07 22:04:04	[]	[]	Sun Mar 07 19:21:47 +0000 2021	[]	[{"url":"https://t.co/1LZOgcdspV","expanded_url":"https://www.skynews.com.au/details/_6237779143001","display_url":"skynews.com.au/details/_62377…","indices":[142,165]}]	The Queen has praised frontline NHS workers for their selfless dedication to duty during the pandemic as part of a Commonwealth Day message. https://t.co/1LZOgcdspV	526487.0	RT @SkyNewsAust: The Queen has praised frontline NHS workers for their selfless dedication to duty during the pandemic as part of a Commonw…	256.0	True	full
792450	792450	60454dda54784b0038cd88df	2021-03-07 22:04:04	[]	[]	Sun Mar 07 22:00:37 +0000 2021	[{"text":"LoMejorDeLaSemana4P","indices":[212,232]}]	[{"url":"https://t.co/0TnYrMKuR7","expanded_url":"https://4pelagatos.com/2021/03/03/metro-mesa-servida-para-yunda-y-sus-socios/","display_url":"4pelagatos.com/2021/03/03/met…","indices":[233,256]}]	El Municipio operará el metro, el peor de los escenarios para el proyecto. Todo apunta a que será un botín político y que se ha dejado la mesa servida para que Yunda y compañía hagan de las suyas. El análisis en #LoMejorDeLaSemana4P https://t.co/0TnYrMKuR7	155760.0	RT @4pelagatos4: El Municipio operará el metro, el peor de los escenarios para el proyecto. Todo apunta a que será un botín político y que…	15.0	True	full
792451	792451	60454dda54784b0038cd88e1	2021-03-07 22:04:04	[]	[]	Sun Mar 07 21:37:51 +0000 2021	[{"text":"BSC","indices":[20,24]},{"text":"BinanceSmartChain","indices":[25,43]},{"text":"YieldFarming","indices":[45,58]},{"text":"cryptocurrency","indices":[59,74]},{"text":"Bitcoin","indices":[75,83]},{"text":"Binance","indices":[84,92]},{"text":"crypto","indices":[103,110]},{"text":"yieldfarm","indices":[111,121]}]	[{"url":"https://t.co/DVOKi2Ctdl","expanded_url":"https://twitter.com/JamesBo22352766/status/1368677014270574596","display_url":"twitter.com/JamesBo2235276…","indices":[122,145]}]	Always DYOR! $MOLT #BSC #BinanceSmartChain #YieldFarming #cryptocurrency #Bitcoin #Binance $BTC $ETH #crypto #yieldfarm https://t.co/DVOKi2Ctdl	46.0	RT @moltenswap: Always DYOR! $MOLT #BSC #BinanceSmartChain #YieldFarming #cryptocurrency #Bitcoin #Binance $BTC $ETH #crypto #yieldfarm h…	3.0	True	full
792452	792452	60454dda54784b0038cd88eb	2021-03-07 22:04:05	[]	[]	Sun Mar 07 21:54:03 +0000 2021	[]	[{"url":"https://t.co/uGefXYBC4q","expanded_url":"https://bbc.in/3bjl80a","display_url":"bbc.in/3bjl80a","indices":[226,249]}]	¿Conoces casos en los que una pareja ha estado expuesta al coronavirus, y mientras que uno se contagia el otro no? Científicos están tratando de descubrir ahora qué hace que unos sean más vulnerables al SARS-CoV-2 que otros. https://t.co/uGefXYBC4q	4287898.0	RT @bbcmundo: ¿Conoces casos en los que una pareja ha estado expuesta al coronavirus, y mientras que uno se contagia el otro no? Científico…	1538.0	True	full
792453	792453	60454dda54784b0038cd88f7	2021-03-07 22:04:05	[]	[]	Sun Mar 07 17:16:29 +0000 2021	[{"text":"COVID19","indices":[105,113]},{"text":"BTSLoveMyself","indices":[230,244]},{"text":"BTSARMY","indices":[245,253]}]	[{"url":"https://t.co/ZxzliVXzPX","expanded_url":"https://youtu.be/ksKl_MkOXbg","display_url":"youtu.be/ksKl_MkOXbg","indices":[255,278]}]	💜 Los mensajes de solidaridad de @BTS_twt han dado esperanza a muchos niños, niñas y jóvenes durante la #COVID19. Al entrar en el segundo año de la pandemia, renovamos nuestro compromiso de crear un mundo más amable y seguro. #BTSLoveMyself #BTSARMY https://t.co/ZxzliVXzPX	105369.0	RT @uniceflac: 💜 Los mensajes de solidaridad de @BTS_twt han dado esperanza a muchos niños, niñas y jóvenes durante la #COVID19. Al entra…	963.0	True	full
792454	792454	60454dda54784b0038cd88f9	2021-03-07 22:04:05	[]	[]	Sun Mar 07 21:56:26 +0000 2021	[]	[{"url":"https://t.co/yv32i1Z04I","expanded_url":"https://apnews.com/article/new-york-andrew-cuomo-coronavirus-pandemic-94297d6a68a6229240eb49f24d675cc4","display_url":"apnews.com/article/new-yo…","indices":[181,204]}]	“In a brief conversation Sunday prior to the press conference, Cuomo told Stewart-Cousins that he wouldn’t quit and they would have to impeach him if they wanted him out of office” https://t.co/yv32i1Z04I	234715.0	RT @JonLemire: “In a brief conversation Sunday prior to the press conference, Cuomo told Stewart-Cousins that he wouldn’t quit and they wou…	192.0	True	full
792455	792455	60454dda54784b0038cd8903	2021-03-07 22:04:05	[]	[]	Sun Mar 07 08:18:26 +0000 2021	[]	[{"url":"https://t.co/BjgS92mPOu","expanded_url":"https://www.ft.com/content/0e63541a-8b6d-4bec-8b59-b391bf44a492?fbclid=IwAR1a5ubGa0y3WcG-_IS-kr3yNyaQSDmoaslu-aDc27idNBJ09L6jdYxuLxc","display_url":"ft.com/content/0e6354…","indices":[211,234]}]	The @FT is doing outstanding reporting on the links between poverty/insecure employment, housing and Covid. Their article last week on the Kent variant was excellent and so is this. Not behind paywall either 👏 https://t.co/BjgS92mPOu	510.0	RT @feeclandee: The @FT is doing outstanding reporting on the links between poverty/insecure employment, housing and Covid. Their article l…	1027.0	True	full
792456	792456	60454dda54784b0038cd8905	2021-03-07 22:04:05	[]	[]	Sun Mar 07 22:03:00 +0000 2021	[]	[{"url":"https://t.co/0D4jXgq5bP","expanded_url":"https://twitter.com/lukeobrien/status/1368580568611512320","display_url":"twitter.com/lukeobrien/sta…","indices":[182,205]}]	In 2012 to me,, Ali was just another Twitter troll. The GOP made trolling its governing principle, got 7 people killed and almost overthrew an election they lost by 7 million votes. https://t.co/0D4jXgq5bP	356730.0	RT @LOLGOP: In 2012 to me,, Ali was just another Twitter troll. The GOP made trolling its governing principle, got 7 people killed and almo…	141.0	True	full
792457	792457	60454dda54784b0038cd8915	2021-03-07 22:04:05	[{"text":"SouthAfrica","indices":[70,82]},{"text":"absa","indices":[83,88]},{"text":"petermatlare","indices":[89,102]},{"text":"covid19","indices":[103,111]}]	[{"url":"https://t.co/ubNZ5jzD2P","expanded_url":"https://www.news24.com/fin24/companies/absa-deputy-ceo-peter-matlare-has-died-from-covid-19-complications-20210307","display_url":"news24.com/fin24/companie…","indices":[112,135]}]		[]	[]			Absa Deputy CEO Peter Matlare has died from Covid-19 complications 🇿🇦 #SouthAfrica #absa #petermatlare #covid19… https://t.co/0ptoVCZC1N	667.0	True	full
792458	792458	60454dda54784b0038cd8917	2021-03-07 22:04:05	[]	[]	Fri Mar 05 16:44:36 +0000 2021	[]	[{"url":"https://t.co/fcXMlzYxbm","expanded_url":"http://nyc.gov/vaccinejobs","display_url":"nyc.gov/vaccinejobs","indices":[256,279]}]	NYC is hiring for jobs supporting vaccination. Healthcare experience not required for many positions (e.g. site management, operations, client services). Clinical roles available as well. You can fill out an interest form to begin the screening process: https://t.co/fcXMlzYxbm	58298.0	RT @MarkLevineNYC: NYC is hiring for jobs supporting vaccination. Healthcare experience not required for many positions (e.g. site managem…	2223.0	True	full
792459	792459	60454ddb54784b0038cd8927	2021-03-07 22:04:05	[{"text":"COVID19","indices":[37,45]},{"text":"texas","indices":[137,143]},{"text":"veterans","indices":[144,153]},{"text":"couples","indices":[154,162]},{"text":"couples","indices":[189,197]},{"text":"veterans","indices":[198,207]},{"text":"texas","indices":[208,214]}]	[{"url":"https://t.co/BS7xZYFf1P","expanded_url":"http://bit.ly/warmthforkids","display_url":"bit.ly/warmthforkids","indices":[113,136]},{"url":"https://t.co/mXi1zlxd9y","expanded_url":"http://Breakthroughtherapytexas.com","display_url":"Breakthroughtherapytexas.com","indices":[165,188]}]		[]	[]			Stressing about your children during #COVID19? Warmth and affection inspires positive outcomes for children. ❤️… https://t.co/dYy0dO46zJ	6.0	True	full
792460	792460	60454ddb54784b0038cd8947	2021-03-07 22:04:05	[]	[]	Sun Mar 07 21:43:31 +0000 2021	[]	[{"url":"https://t.co/E2odm0keEo","expanded_url":"https://petition.parliament.uk/petitions/561476","display_url":"petition.parliament.uk/petitions/5614…","indices":[289,312]}]	@JohnHardy_1 @mondoreally Johnson, Gove &amp; Co lied on industrial scale about Brexit impact. Now they're having to concoct dodgy stats to protect those lies. Shockingly, B Johnson is sole arbiter of Ministerial Code with its standards of "honesty" &amp; "integrity". So, we're stuffed! https://t.co/E2odm0keEo	971.0	RT @Corporalhumble: @JohnHardy_1 @mondoreally Johnson, Gove &amp; Co lied on industrial scale about Brexit impact. Now they're having to concoc…	1924.0	True	full
792461	792461	60454ddb54784b0038cd895b	2021-03-07 22:04:06	[]	[]	Sun Mar 07 22:01:35 +0000 2021	[]	[{"url":"https://t.co/1lkbjiVNji","expanded_url":"https://youtu.be/0kd-FH2bfSI","display_url":"youtu.be/0kd-FH2bfSI","indices":[107,130]}]	Definir con precisión el movimiento IDM y sus influencias puede llegar a ser tan complicado como absurdo. https://t.co/1lkbjiVNji https://t.co/1KHjNGSi7R	24175.0	RT @musicradarclan: Definir con precisión el movimiento IDM y sus influencias puede llegar a ser tan complicado como absurdo. https://t.co…	261.0	True	full
792462	792462	60454ddb54784b0038cd8969	2021-03-07 22:04:06	[]	[]	Sun Mar 07 00:08:04 +0000 2021	[{"text":"academic","indices":[42,51]},{"text":"architects","indices":[52,63]},{"text":"architecturaleducation","indices":[145,168]},{"text":"pedagogies","indices":[185,196]}]	[{"url":"https://t.co/6qFn4at4PS","expanded_url":"https://bit.ly/2JLc1ra","display_url":"bit.ly/2JLc1ra","indices":[210,233]}]	A platform from which a new generation of #academic #architects can evolve, SCI-Arc's Design Theory and Pedagogy program examines the history of #architecturaleducation and its current #pedagogies. More here: https://t.co/6qFn4at4PS https://t.co/UXFeUffirI	23668.0	RT @sciarc: A platform from which a new generation of #academic #architects can evolve, SCI-Arc's Design Theory and Pedagogy program examin…	1.0	True	full
792463	792463	60454ddc54784b0038cd8983	2021-03-07 22:04:06	[]	[]	Sun Mar 07 21:20:00 +0000 2021	[{"text":"NotiMippCI","indices":[0,11]},{"text":"CuidémonosMás","indices":[139,153]}]	[{"url":"https://t.co/H5CbOSNG9T","expanded_url":"https://bit.ly/3sXcgDs","display_url":"bit.ly/3sXcgDs","indices":[114,137]}]	#NotiMippCI 📰🗞| Todo el pueblo venezolano será inmunizado contra la COVID-19, afirmó presidente Maduro. Lea más ⏩ https://t.co/H5CbOSNG9T #CuidémonosMás https://t.co/DS2oSuLnc5	250998.0	RT @Mippcivzla: #NotiMippCI 📰🗞| Todo el pueblo venezolano será inmunizado contra la COVID-19, afirmó presidente Maduro. Lea más ⏩ https://t…	253.0	True	full
792464	792464	60454ddc54784b0038cd8987	2021-03-07 22:04:06	[]	[]	Sun Mar 07 18:50:00 +0000 2021	[{"text":"CuidémosnosMás","indices":[83,98]}]	[{"url":"https://t.co/RwL0156JiI","expanded_url":"https://www.vtv.gob.ve/arriba-venezuela-segundo-lote-vacuna-rusa-sputnik-v-covid-19/","display_url":"vtv.gob.ve/arriba-venezue…","indices":[100,123]}]	Arriba a Venezuela el segundo lote de la vacuna rusa Sputnik V contra la COVID-19 #CuidémosnosMás https://t.co/RwL0156JiI https://t.co/YUvsYovKt5	1812133.0	RT @VTVcanal8: Arriba a Venezuela el segundo lote de la vacuna rusa Sputnik V contra la COVID-19 #CuidémosnosMás https://t.co/RwL0156JiI…	24.0	True	full
792465	792465	60454ddc54784b0038cd8999	2021-03-07 22:04:06	[]	[{"url":"https://t.co/FxVCmuiH3P","expanded_url":"http://chng.it/grfvVvsj","display_url":"chng.it/grfvVvsj","indices":[186,209]}]		[]	[]			@FredSPinheiro @LFeministe @passarosErosas @faiscaforte @zeroig @AkaFigliollo Vocês já assinaram? Organização d… https://t.co/usSlLSh6qw	2311.0	True	full
792466	792466	60454ddc54784b0038cd89bd	2021-03-07 22:04:07	[]	[]	Sat Mar 06 14:05:02 +0000 2021	[{"text":"wiunion","indices":[247,255]},{"text":"wiright","indices":[256,264]},{"text":"wipolitics","indices":[265,276]}]	[{"url":"https://t.co/DbAGXuftcL","expanded_url":"https://www.idausa.org/campaign/wild-animals-and-habitats/latest-news/wolves-in-wisconsin-hunted/","display_url":"idausa.org/campaign/wild-…","indices":[223,246]}]	In three days, hunters killed 20% of Wisconsin's entire wolf population. The use of traps, night vision &amp; dogs was disgraceful. The wolves are endangered but Trump removed their protection in its final days in office. https://t.co/DbAGXuftcL #wiunion #wiright #wipolitics	10656.0	RT @SpudLovr: In three days, hunters killed 20% of Wisconsin's entire wolf population. The use of traps, night vision &amp; dogs was disgracefu…	506.0	True	full
792467	792467	60454ddc54784b0038cd89bf	2021-03-07 22:04:07	[]	[]	Sun Mar 07 20:20:00 +0000 2021	[{"text":"NotiMippCI","indices":[0,11]},{"text":"CuidémonosMás","indices":[115,129]}]	[{"url":"https://t.co/pHJNyhcOhy","expanded_url":"https://bit.ly/38eM7rx","display_url":"bit.ly/38eM7rx","indices":[90,113]}]	#NotiMippCI 📰🗞| 100.000 maestros recibirán vacuna Sinopharm contra el COVID-19. Lea más ⏩ https://t.co/pHJNyhcOhy #CuidémonosMás https://t.co/Jn7K7kMM61	250998.0	RT @Mippcivzla: #NotiMippCI 📰🗞| 100.000 maestros recibirán vacuna Sinopharm contra el COVID-19. Lea más ⏩ https://t.co/pHJNyhcOhy #Cuidémo…	1641.0	True	full
792468	792468	60454ddd54784b0038cd89e9	2021-03-07 22:04:07	[]	[]	Sun Mar 07 22:04:02 +0000 2021	[{"text":"machinelearning","indices":[224,240]},{"text":"earthquakes","indices":[241,253]},{"text":"materialsscience","indices":[254,271]}]	[{"url":"https://t.co/X1DGvueun9","expanded_url":"https://lnkd.in/eZ_9FnJ","display_url":"lnkd.in/eZ_9FnJ","indices":[198,221]}]	In our new paper, we apply an ML model to predict the approach to material fracture. We show that the model outperforms previous methods, and study its implications for earthquake predictability. https://t.co/X1DGvueun9 #machinelearning #earthquakes #materialsscience	8.0	RT @kastellane: In our new paper, we apply an ML model to predict the approach to material fracture. We show that the model outperforms pre…	1194.0	True	full
792469	792469	60454ddd54784b0038cd89fd	2021-03-07 22:04:07	[]	[]	Sun Mar 07 21:34:11 +0000 2021	[{"text":"Covid19","indices":[55,63]},{"text":"CuidémonosMás","indices":[176,190]}]	[{"url":"https://t.co/V5QpOSkPGg","expanded_url":"https://www.pscp.tv/w/cxPlhzFkclFlWkdwTWxCS2J8MW5BS0VMQmdXWXZ4TFWgrFBsKCqJbXmdX2fgX846Gz8CFD3QLz3AoVDcfnYa","display_url":"pscp.tv/w/cxPlhzFkclFl…","indices":[191,214]}]	En las últimas 24 horas se han registrado 453 casos de #Covid19 "todos comunitarios" y la lamentable cifra de seis fallecidos, informa la Vicepresidenta Ejecutiva @drodriven2 #CuidémonosMás https://t.co/V5QpOSkPGg	414765.0	RT @CancilleriaVE: En las últimas 24 horas se han registrado 453 casos de #Covid19 "todos comunitarios" y la lamentable cifra de seis falle…	543.0	True	full
792470	792470	60454ddd54784b0038cd8a01	2021-03-07 22:04:07	[]	[]	Sun Mar 07 11:11:58 +0000 2021	[{"text":"Crypto","indices":[204,211]},{"text":"Giveaway","indices":[213,222]},{"text":"Werewolf","indices":[224,233]},{"text":"Bitcoin","indices":[235,243]},{"text":"blockchain","indices":[244,255]}]	[{"url":"https://t.co/XbfE30k3yW","expanded_url":"https://t.me/WerewolfAirdropBot","display_url":"t.me/WerewolfAirdro…","indices":[179,202]}]	📌Werewolf Airdrop is live! 📌Start the airdrop bot below and complete the tasks to earn 10 WWC [~$15] 📌Also, you can invite your friends and earn 3 WWC [~$4.5] per invite. 👉 https://t.co/XbfE30k3yW #Crypto #Giveaway #Werewolf #Bitcoin #blockchain	23003.0	RT @WerewolfXchange: 📌Werewolf Airdrop is live! 📌Start the airdrop bot below and complete the tasks to earn 10 WWC [~$15] 📌Also, you ca…	0.0	True	full
792471	792471	60454ddd54784b0038cd8a17	2021-03-07 22:04:08	[]	[]	Sun Mar 07 20:20:00 +0000 2021	[{"text":"NotiMippCI","indices":[0,11]},{"text":"CuidémonosMás","indices":[115,129]}]	[{"url":"https://t.co/pHJNyhcOhy","expanded_url":"https://bit.ly/38eM7rx","display_url":"bit.ly/38eM7rx","indices":[90,113]}]	#NotiMippCI 📰🗞| 100.000 maestros recibirán vacuna Sinopharm contra el COVID-19. Lea más ⏩ https://t.co/pHJNyhcOhy #CuidémonosMás https://t.co/Jn7K7kMM61	250998.0	RT @Mippcivzla: #NotiMippCI 📰🗞| 100.000 maestros recibirán vacuna Sinopharm contra el COVID-19. Lea más ⏩ https://t.co/pHJNyhcOhy #Cuidémo…	15.0	True	full
792472	792472	60454ddd54784b0038cd8a19	2021-03-07 22:04:08	[]	[]	Thu Mar 04 04:10:54 +0000 2021	[{"text":"FamiliesBelongTogether","indices":[213,236]},{"text":"ReopenUSHavEmbassy","indices":[237,256]},{"text":"ContinueCubanCFRP","indices":[257,275]}]	[{"url":"https://t.co/NCQHExAAgk","expanded_url":"https://twitter.com/jany843/status/1367229804928520195","display_url":"twitter.com/jany843/status…","indices":[276,299]}]	Comienza el mes de marzo, un mes que evoca la lucha por la emancipación femenina.Queremos invitar a todas las mujeres luchadoras a que hagan sentir su voz desde Twitter para pedir por la reunificación familiar ♥️ #FamiliesBelongTogether #ReopenUSHavEmbassy #ContinueCubanCFRP https://t.co/NCQHExAAgk https://t.co/pS82ufKSnt	380.0	RT @geormarisvaness: Comienza el mes de marzo, un mes que evoca la lucha por la emancipación femenina.Queremos invitar a todas las mujeres…	135.0	True	full
792473	792473	60454ddd54784b0038cd8a23	2021-03-07 22:04:08	[]	[]	Sun Mar 07 15:08:00 +0000 2021	[{"text":"COVID19","indices":[114,122]},{"text":"CrimeCongress","indices":[146,160]}]	[{"url":"https://t.co/pNN9ZqlIyW","expanded_url":"https://news.un.org/en/story/2021/03/1086642","display_url":"news.un.org/en/story/2021/…","indices":[177,200]}]	Declaration on strengthened prevention, justice responses to tackle growing crime threats &amp; promote inclusive #COVID19 recovery agreed as @UN #CrimeCongress opens in Kyoto. https://t.co/pNN9ZqlIyW @UNCrimeCongress @UNODC	544184.0	RT @UN_News_Centre: Declaration on strengthened prevention, justice responses to tackle growing crime threats &amp; promote inclusive #COVID19…	2476.0	True	full
792474	792474	60454ddd54784b0038cd8a29	2021-03-07 22:04:08	[]	[]	Sun Mar 07 02:11:58 +0000 2021	[]	[{"url":"https://t.co/FpwFiORAJ4","expanded_url":"https://www.huffp.st/hdzLz1q","display_url":"huffp.st/hdzLz1q","indices":[162,185]}]	“If this isn’t public corruption, I don’t know what is," said Agricultural Commissioner Nikki Fried, referring to reported vaccine distribution by Gov. DeSantis. https://t.co/FpwFiORAJ4	1457258.0	RT @HuffPostPol: “If this isn’t public corruption, I don’t know what is," said Agricultural Commissioner Nikki Fried, referring to reported…	673.0	True	full
792475	792475	60454dde54784b0038cd8a49	2021-03-07 22:04:08	[]	[]	Sun Mar 07 20:01:40 +0000 2021	[{"text":"covid","indices":[195,201]},{"text":"vaccine","indices":[202,210]}]	[{"url":"https://t.co/ufP2wt6UKi","expanded_url":"http://ow.ly/DCJa50DSkjY","display_url":"ow.ly/DCJa50DSkjY","indices":[211,234]}]	Not Giving in to Covid Fatigue: Thanks to the reckless fool who got kicked out of the White House, the U.S. leads the entire world in the number of COVID-19 cases - 28 million. @JamalaRogersSTL #covid #vaccine https://t.co/ufP2wt6UKi https://t.co/fkjx62bwaB	30090.0	RT @DickandSharon: Not Giving in to Covid Fatigue: Thanks to the reckless fool who got kicked out of the White House, the U.S. leads the en…	2946.0	True	full
792476	792476	60454dde54784b0038cd8a5f	2021-03-07 22:04:09	[]	[]	Sun Mar 07 17:50:11 +0000 2021	[]	[{"url":"https://t.co/gw2894WdEX","expanded_url":"https://www.nytimes.com/interactive/2021/03/06/sports/coronavirus-canceled-sports.html","display_url":"nytimes.com/interactive/20…","indices":[253,276]}]	An oral history of the three days last March when the sports world collapsed under the weight of the coronavirus, with contributions from more than a dozen @NYTSports journalists, and this illustration of a contemplative Adam Silver texting in his car: https://t.co/gw2894WdEX https://t.co/sjLtpcN2b1	10355.0	RT @andrewkeh: An oral history of the three days last March when the sports world collapsed under the weight of the coronavirus, with contr…	15883.0	True	full
792477	792477	60454dde54784b0038cd8a7f	2021-03-07 22:04:09	[]	[]	Sun Mar 07 21:50:04 +0000 2021	[]	[{"url":"https://t.co/BBotAdb4tg","expanded_url":"https://103fm.tt/news/4-new-cases-of-covid-19-3/","display_url":"103fm.tt/news/4-new-cas…","indices":[132,155]}]	Four new cases of COVID-19 have been recorded. Two persons have also recovered from the virus, leaving 98 active cases in T&amp;T. https://t.co/BBotAdb4tg	2472.0	RT @103FMTrinidad: Four new cases of COVID-19 have been recorded. Two persons have also recovered from the virus, leaving 98 active cases i…	849.0	True	full
792478	792478	60454dde54784b0038cd8a83	2021-03-07 22:04:09	[{"text":"ArtificialIntelligence","indices":[108,131]},{"text":"AI","indices":[132,135]},{"text":"DataScience","indices":[136,148]},{"text":"MachineLearning","indices":[149,165]},{"text":"BigData","indices":[166,174]},{"text":"DeepLearning","indices":[175,188]},{"text":"NLP","indices":[189,193]},{"text":"Robots","indices":[194,201]},{"text":"IoT","indices":[202,206]}]	[{"url":"https://t.co/6YjPZhfvtW","expanded_url":"https://ift.tt/38epTpD","display_url":"ift.tt/38epTpD","indices":[83,106]}]		[]	[]			FDA authorizes new test to detect past Covid-19 infections - STAT Read more here: https://t.co/6YjPZhfvtW… https://t.co/gNT92xqitq	368.0	True	full
792479	792479	60454ddf54784b0038cd8a93	2021-03-07 22:04:09	[]	[]	Sun Mar 07 12:36:00 +0000 2021	[]	[{"url":"https://t.co/EL8lQK6mRz","expanded_url":"https://www.dailyrecord.co.uk/news/scottish-news/nicola-sturgeon-accused-hiding-care-23622022?utm_source=twitter.com&utm_medium=social&utm_campaign=sharebar","display_url":"dailyrecord.co.uk/news/scottish-…","indices":[244,267]}]	I’ve reached a stage where I no longer believe a single word or statistic that comes out of @ScotGovFM, her ministers and her Covid advisors at Chez Pinocchio ... “Nicola Sturgeon accused of 'hiding' 300 care home deaths in figures loophole” https://t.co/EL8lQK6mRz	3214.0	RT @Fyrishsunset: I’ve reached a stage where I no longer believe a single word or statistic that comes out of @ScotGovFM, her ministers and…	1728.0	True	full
792480	792480	60454ddf54784b0038cd8aab	2021-03-07 22:04:10	[]	[]	Sun Mar 07 21:45:59 +0000 2021	[]	[{"url":"https://t.co/AecDgXTO63","expanded_url":"https://twitter.com/RealDMitchell/status/1368517676759449600","display_url":"twitter.com/RealDMitchell/…","indices":[285,308]}]	Guardian: 'If deaths are being incorrectly registered &amp; there’s evidence of inclination to ascribe death to Covid on insufficient evidence, it’s the job of the press to expose that. Criticising @MailOnline for departing from approved Covid-safety liturgy, is fatuous mud-slinging' https://t.co/AecDgXTO63	3202.0	RT @ukmfa1: Guardian: 'If deaths are being incorrectly registered &amp; there’s evidence of inclination to ascribe death to Covid on insufficie…	521.0	True	full
792481	792481	60454ddf54784b0038cd8aaf	2021-03-07 22:04:10	[]	[]	Fri Mar 05 18:01:01 +0000 2021	[]	[{"url":"https://t.co/VckCdtdPTG","expanded_url":"http://ow.ly/fN0W50DR4Xd","display_url":"ow.ly/fN0W50DR4Xd","indices":[155,178]}]	Read highlights from this week’s issue of PNAS: We study early SARS-CoV-2 transmission into and within Europe and examine the rise of longevity in humans. https://t.co/VckCdtdPTG	137460.0	RT @PNASNews: Read highlights from this week’s issue of PNAS: We study early SARS-CoV-2 transmission into and within Europe and examine the…	15230.0	True	full
792482	792482	60454ddf54784b0038cd8ac1	2021-03-07 22:04:10	[]	[]	Sun Mar 07 13:56:56 +0000 2021	[{"text":"Merkel","indices":[22,29]}]	[{"url":"https://t.co/5zsiWmxKwb","expanded_url":"https://reitschuster.de/post/merkel-und-das-europa-der-schuldnerlaender/","display_url":"reitschuster.de/post/merkel-un…","indices":[257,280]}]	Ihre Anhänger priesen #Merkel einst als mächtigste Frau der Welt. Aber nach 15 Jahren zeigen nackte Zahlen und nüchterne Fakten, wie viel Unheil die Kanzlerin international angerichtet hat. Eine Bilanz, vierter Teil heute: Wie sie Europa zugrunde richtete. https://t.co/5zsiWmxKwb	69377.0	RT @reitschuster: Ihre Anhänger priesen #Merkel einst als mächtigste Frau der Welt. Aber nach 15 Jahren zeigen nackte Zahlen und nüchterne…	251.0	True	full
792483	792483	60454ddf54784b0038cd8ac3	2021-03-07 22:04:10	[]	[]	Tue Mar 02 15:36:04 +0000 2021	[{"text":"Covid19","indices":[101,109]},{"text":"TrumpGenocide","indices":[215,229]}]	[{"url":"https://t.co/MbAj9qT9B5","expanded_url":"https://thedailyedge.substack.com/p/the-trump-genocide","display_url":"thedailyedge.substack.com/p/the-trump-ge…","indices":[230,253]}]	You know who actually did shut it down coming in from China? Japan. South Korea. Taiwan. Singapore. #Covid19 Deaths per 1M population, March 2, 2021: Taiwan: 0.4 Singapore: 5 South Korea: 31 Japan: 63 USA: 1,587 #TrumpGenocide https://t.co/MbAj9qT9B5	191755.0	RT @TheDailyEdge: You know who actually did shut it down coming in from China? Japan. South Korea. Taiwan. Singapore. #Covid19 Deaths per…	1036.0	True	full
792484	792484	60454ddf54784b0038cd8acb	2021-03-07 22:04:10	[]	[]	Sun Mar 07 22:03:49 +0000 2021	[]	[{"url":"https://t.co/HFUasP3aQU","expanded_url":"https://www.rawstory.com/anti-mask-protest-child-abuse/","display_url":"rawstory.com/anti-mask-prot…","indices":[121,144]}]	Follow Up Post 😷😡 'Very close to child abuse': Doctor attacks protest where parents force children to burn masks 😡😷 https://t.co/HFUasP3aQU	27994.0	RT @aroseblush: Follow Up Post 😷😡 'Very close to child abuse': Doctor attacks protest where parents force children to burn masks 😡😷 ht…	2877.0	True	full
792485	792485	60454ddf54784b0038cd8acd	2021-03-07 22:04:10	[]	[]	Sun Mar 07 21:55:02 +0000 2021	[]	[{"url":"https://t.co/A3NY7jJmwr","expanded_url":"http://bit.ly/2Zr1uIX","display_url":"bit.ly/2Zr1uIX","indices":[118,141]}]	📌ARCHIVO| ¿Deberían las escuelas de Derecho preguntar a sus estudiantes cómo pagarán sus gastos durante sus estudios? https://t.co/A3NY7jJmwr https://t.co/UCYEJ3Dn1j	14639.0	RT @microjuris: 📌ARCHIVO| ¿Deberían las escuelas de Derecho preguntar a sus estudiantes cómo pagarán sus gastos durante sus estudios? https…	1764.0	True	full
792486	792486	60454ddf54784b0038cd8ad1	2021-03-07 22:04:10	[]	[]	Thu Mar 04 15:30:56 +0000 2021	[{"text":"LAIpublic21","indices":[0,12]}]	[{"url":"https://t.co/2ElDKNacff","expanded_url":"https://www.eventbrite.ie/e/managing-your-mental-health-through-the-covid-19-pandemic-tickets-143984309947","display_url":"eventbrite.ie/e/managing-you…","indices":[135,158]}]	#LAIpublic21 10 March, 11am Managing Your Mental Health through the COVID-19 Pandemic with Dr Keith Gaynor Please register to attend: https://t.co/2ElDKNacff	3737.0	RT @LAIonline: #LAIpublic21 10 March, 11am Managing Your Mental Health through the COVID-19 Pandemic with Dr Keith Gaynor Please register…	940.0	True	full
792487	792487	60454de054784b0038cd8aef	2021-03-07 22:04:10	[]	[]	Sun Mar 07 21:46:19 +0000 2021	[]	[{"url":"https://t.co/3fu2QgIA9J","expanded_url":"https://twitter.com/ABC7NY/status/1368660295770644480","display_url":"twitter.com/ABC7NY/status/…","indices":[119,142]}]	.@NYGovCuomo is really out here like "COVID rates are down, let's bring them back up to improve my approval rating!" 🤬 https://t.co/3fu2QgIA9J	7392.0	RT @NYCDSA_Ecosoc: .@NYGovCuomo is really out here like "COVID rates are down, let's bring them back up to improve my approval rating!" 🤬 h…	4214.0	True	full
792488	792488	60454de054784b0038cd8b03	2021-03-07 22:04:10	[]	[]	Sat Mar 06 18:48:40 +0000 2021	[]	[{"url":"https://t.co/z9fGQErVK1","expanded_url":"https://www.frontiersin.org/articles/10.3389/fimmu.2021.587146/full","display_url":"frontiersin.org/articles/10.33…","indices":[148,171]}]	The Relevance of a Physical Active Lifestyle and Physical Fitness on Immune Defense: Mitigating Disease Burden, With Focus on COVID-19 Consequences https://t.co/z9fGQErVK1 Effects of Exercise-Mediated Immune Response on Respiratory Diseases @_atanas_	7633.0	RT @erlesen: The Relevance of a Physical Active Lifestyle and Physical Fitness on Immune Defense: Mitigating Disease Burden, With Focus on…	3133.0	True	full
792489	792489	60454de054784b0038cd8b11	2021-03-07 22:04:11	[]	[]	Sun Mar 07 13:03:41 +0000 2021	[]	[{"url":"https://t.co/1FqKiwMkkK","expanded_url":"https://www.lanacion.com.ar/opinion/un-discurso-k-con-k-de-khrushchev-nid07032021/","display_url":"lanacion.com.ar/opinion/un-dis…","indices":[241,264]}]	"Transcurrido casi 1/3 de su mandato el Gobierno está debilitado por el mal manejo de la pandemia, el escándalo del vacunatorio vip y una brutal caída en la actividad económica." Mi artículo en LN de hoy Un discurso K, con K de Khrushchev https://t.co/1FqKiwMkkK via @LANACION	32398.0	RT @gsandleris: "Transcurrido casi 1/3 de su mandato el Gobierno está debilitado por el mal manejo de la pandemia, el escándalo del vacunat…	59.0	True	full
792490	792490	60454de054784b0038cd8b17	2021-03-07 22:04:11	[]	[]	Sat Mar 06 05:02:07 +0000 2021	[]	[{"url":"https://t.co/vKc7FEJWOD","expanded_url":"https://cnn.it/3bmAyka","display_url":"cnn.it/3bmAyka","indices":[150,173]}]	"I'm tired, I'm stressed, and I feel lazy," says one sixth grader. Here's what psychologists say the pandemic is doing to children, and how to help: https://t.co/vKc7FEJWOD https://t.co/x0bAq9VorK	53138616.0	RT @CNN: "I'm tired, I'm stressed, and I feel lazy," says one sixth grader. Here's what psychologists say the pandemic is doing to childre…	436.0	True	full
792491	792491	60454de054784b0038cd8b21	2021-03-07 22:04:11	[]	[{"url":"https://t.co/GUHDmCguW8","expanded_url":"https://dailyexpose.co.uk/2021/03/07/criminal-neglect-lockdown-and-nhs-have-caused-astronomical-increase-in-deaths-occurring-at-home-according-to-ons-data/","display_url":"dailyexpose.co.uk/2021/03/07/cri…","indices":[139,162]}]		[]	[]			CRIMINAL NEGLECT – Lockdown and NHS have caused astronomical increase in deaths occurring at home according to ONS… https://t.co/pIkdtpqxS7	81.0	True	full
792492	792492	60454de054784b0038cd8b2d	2021-03-07 22:04:11	[]	[]	Sun Mar 07 19:19:29 +0000 2021	[{"text":"auspol","indices":[142,149]}]	[{"url":"https://t.co/ZEqqoWtFkJ","expanded_url":"https://www.michaelwest.com.au/vaccine-hoarders-poor-countries-at-risk-as-australia-co-block-covid-vaccine/","display_url":"michaelwest.com.au/vaccine-hoarde…","indices":[151,174]}]	100 countries support an IP waiver while Australia, UK, US, EU play into hands of Big Pharma, refuse to expedite Covid vaccine to Third World #auspol https://t.co/ZEqqoWtFkJ	59266.0	RT @MichaelWestBiz: 100 countries support an IP waiver while Australia, UK, US, EU play into hands of Big Pharma, refuse to expedite Covid…	4543.0	True	full
792493	792493	60454de154784b0038cd8b43	2021-03-07 22:04:11	[]	[]	Sun Mar 07 15:00:02 +0000 2021	[{"text":"펜타곤","indices":[105,109]},{"text":"PENTAGON","indices":[110,119]},{"text":"LOVE_or_TAKE","indices":[120,133]}]	[{"url":"https://t.co/LYeq4cTtkY","expanded_url":"https://youtu.be/KEFEa3wkmgQ","display_url":"youtu.be/KEFEa3wkmgQ","indices":[53,76]}]	[📽] 11th Mini Album [LOVE or TAKE] Audio Snippet ▶ https://t.co/LYeq4cTtkY 2021.03.15. 18:00 (KST) #펜타곤 #PENTAGON #LOVE_or_TAKE https://t.co/Qp49Lm7XvF	1105949.0	RT @CUBE_PTG: [📽] 11th Mini Album [LOVE or TAKE] Audio Snippet ▶ https://t.co/LYeq4cTtkY 2021.03.15. 18:00 (KST) #펜타곤 #PENTAGON #LOVE…	530.0	True	full
792494	792494	60454de154784b0038cd8b4f	2021-03-07 22:04:11	[]	[]	Sun Mar 07 18:18:13 +0000 2021	[]	[{"url":"https://t.co/qLV8jvlWim","expanded_url":"https://dailyexpose.co.uk/2021/03/07/criminal-neglect-lockdown-and-nhs-have-caused-astronomical-increase-in-deaths-occurring-at-home-according-to-ons-data/","display_url":"dailyexpose.co.uk/2021/03/07/cri…","indices":[120,143]}]	CRIMINAL NEGLECT – Lockdown and NHS have caused astronomical increase in deaths occurring at home according to ONS data https://t.co/qLV8jvlWim	4696.0	RT @thedaily_expose: CRIMINAL NEGLECT – Lockdown and NHS have caused astronomical increase in deaths occurring at home according to ONS dat…	5034.0	True	full
792495	792495	60454de154784b0038cd8b69	2021-03-07 22:04:12	[]	[]	Sun Mar 07 18:20:00 +0000 2021	[{"text":"CuidémosnosMás","indices":[91,106]}]	[{"url":"https://t.co/eSATZpsCuf","expanded_url":"https://www.vtv.gob.ve/en-miranda-activan-medidas-especiales-ante-presencia-de-variante-brasilena-del-sars-cov-2/","display_url":"vtv.gob.ve/en-miranda-act…","indices":[108,131]}]	En Miranda activan medidas especiales ante presencia de variante brasileña del SARS-CoV-2 #CuidémosnosMás https://t.co/eSATZpsCuf https://t.co/4HXWNsOlus	1812133.0	RT @VTVcanal8: En Miranda activan medidas especiales ante presencia de variante brasileña del SARS-CoV-2 #CuidémosnosMás https://t.co/eSA…	24.0	True	full
792496	792496	60454de154784b0038cd8b75	2021-03-07 22:04:11	[]	[]	Sun Mar 07 09:38:01 +0000 2021	[]	[{"url":"https://t.co/gIAhIserJ4","expanded_url":"https://bylinetimes.com/2021/03/05/owner-firm-steve-dechan-awarded-275-million-covid-contracts-donates-thousands-conservatives/","display_url":"bylinetimes.com/2021/03/05/own…","indices":[119,142]}]	Over £900 million of our money has been given to companies who have donated £8.2 million to the Conservative Party. 🤨 https://t.co/gIAhIserJ4	103123.0	RT @BestForBritain: Over £900 million of our money has been given to companies who have donated £8.2 million to the Conservative Party. 🤨…	59.0	True	full
792497	792497	60454de154784b0038cd8b83	2021-03-07 22:04:12	[]	[]	Wed Feb 24 23:49:51 +0000 2021	[]	[{"url":"https://t.co/zFNAmXA8ME","expanded_url":"https://twitter.com/WhitlockJason/status/1364673073358716933","display_url":"twitter.com/WhitlockJason/…","indices":[153,176]}]	Brilliant of Tucker Carlson to expose the race issue as being manufactured to distract us from the true problem — the economic loss of the middle class. https://t.co/zFNAmXA8ME	6005.0	RT @Abettervision: Brilliant of Tucker Carlson to expose the race issue as being manufactured to distract us from the true problem — the ec…	64.0	True	full
792498	792498	60454de154784b0038cd8b8f	2021-03-07 22:04:12	[]	[]	Fri Mar 05 10:32:57 +0000 2021	[]	[{"url":"https://t.co/dRZvsiSWla","expanded_url":"https://www.recoverytrial.net/news/recovery-trial-closes-recruitment-to-colchicine-treatment-for-patients-hospitalised-with-covid-19","display_url":"recoverytrial.net/news/recovery-…","indices":[247,270]}]	⛔Breaking news⛔ 🔥RECOVERY trial closes recruitment to colchicine treatment for patients hospitalised with COVID-19🔥 The DMC saw no convincing evidence that further recruitment would provide conclusive proof of worthwhile mortality benefit overall https://t.co/dRZvsiSWla	22471.0	RT @ABsteward: ⛔Breaking news⛔ 🔥RECOVERY trial closes recruitment to colchicine treatment for patients hospitalised with COVID-19🔥 The DMC…	136.0	True	full
792499	792499	60454de154784b0038cd8b91	2021-03-07 22:04:12	[]	[]	Sun Mar 07 20:01:40 +0000 2021	[{"text":"covid","indices":[195,201]},{"text":"vaccine","indices":[202,210]}]	[{"url":"https://t.co/ufP2wt6UKi","expanded_url":"http://ow.ly/DCJa50DSkjY","display_url":"ow.ly/DCJa50DSkjY","indices":[211,234]}]	Not Giving in to Covid Fatigue: Thanks to the reckless fool who got kicked out of the White House, the U.S. leads the entire world in the number of COVID-19 cases - 28 million. @JamalaRogersSTL #covid #vaccine https://t.co/ufP2wt6UKi https://t.co/fkjx62bwaB	30090.0	RT @DickandSharon: Not Giving in to Covid Fatigue: Thanks to the reckless fool who got kicked out of the White House, the U.S. leads the en…	52293.0	True	full
792500	792500	60454de254784b0038cd8b9b	2021-03-07 22:04:12	[]	[]	Sun Mar 07 11:27:54 +0000 2021	[{"text":"CuidémosnosMás","indices":[121,136]}]	[{"url":"https://t.co/X83MHlHIMK","expanded_url":"https://bit.ly/2MS9JuK","display_url":"bit.ly/2MS9JuK","indices":[96,119]}]	Todo el pueblo venezolano será inmunizado contra la COVID-19, afirmó presidente @NicolasMaduro https://t.co/X83MHlHIMK #CuidémosnosMás https://t.co/rkxH9gMhae	437486.0	RT @CarnetDLaPatria: Todo el pueblo venezolano será inmunizado contra la COVID-19, afirmó presidente @NicolasMaduro https://t.co/X83MHlHIM…	18.0	True	full
792501	792501	60454de254784b0038cd8bd5	2021-03-07 22:04:13	[]	[]	Sun Mar 07 12:34:53 +0000 2021	[{"text":"Buenosdías","indices":[1,12]},{"text":"EspinoAlbar","indices":[85,97]},{"text":"PaísdeAltamira","indices":[171,186]},{"text":"AtentosalRitmodelaNaturaleza","indices":[235,264]},{"text":"MuseoSinPrisas","indices":[265,280]}]	[{"url":"https://t.co/hTB8rX43Jv","expanded_url":"https://youtu.be/wbslpPKqvzI","display_url":"youtu.be/wbslpPKqvzI","indices":[210,233]}]	¡#Buenosdías! Aunque parezca un arbusto poco acogedor por sus espinas, las ramas del #EspinoAlbar forman un refugio para muchos animales. Tras el invierno pondrá color al #PaísdeAltamira ¿Hacemos una pausa? ▶️https://t.co/hTB8rX43Jv #AtentosalRitmodelaNaturaleza #MuseoSinPrisas https://t.co/uV3bu38FiZ	16333.0	RT @museodealtamira: ¡#Buenosdías! Aunque parezca un arbusto poco acogedor por sus espinas, las ramas del #EspinoAlbar forman un refugio pa…	28.0	True	full
792502	792502	60454de254784b0038cd8bdf	2021-03-07 22:04:13	[]	[]	Sun Mar 07 22:00:20 +0000 2021	[]	[{"url":"https://t.co/h6eceY9hAS","expanded_url":"https://brasil.elpais.com/brasil/2021-03-07/rio-de-janeiro-adota-lockdown-envergonhado-enquanto-infeccoes-pela-covid-19-aceleram.html?ssm=TW_BR_CM&utm_medium=Social&utm_source=Twitter#Echobox=1615137612","display_url":"brasil.elpais.com/brasil/2021-03…","indices":[202,225]}]	Especialistas da saúde criticam timidez das medidas no Rio de Janeiro e o caos no transporte público da capital fluminense, que impõe aglomerações aos passageiros num momento de agravamento da pandemia https://t.co/h6eceY9hAS	771857.0	RT @elpais_brasil: Especialistas da saúde criticam timidez das medidas no Rio de Janeiro e o caos no transporte público da capital fluminen…	41.0	True	full
792503	792503	60454de354784b0038cd8c1b	2021-03-07 22:04:13	[]	[]	Sun Mar 07 21:10:20 +0000 2021	[]	[{"url":"https://t.co/kDHzqsGufg","expanded_url":"https://abc17news.com/news/crime/shooting/2021/03/02/fayette-man-charged-with-manslaughter-in-shooting-death-of-15-year-old-son/","display_url":"abc17news.com/news/crime/sho…","indices":[258,281]}]	Fayette, MO - 2/20/21 15 y.o. Kevin Cash Valencia died from an accidental shooting at home. His dad allegedly pointed the gun at his son "dry firing" but it was loaded, striking Kevin in the head. Kevin was a freshman BB player &amp; youngest of 4 children. https://t.co/kDHzqsGufg https://t.co/QoS0XHPr1D	155295.0	RT @Cleavon_MD: Fayette, MO - 2/20/21 15 y.o. Kevin Cash Valencia died from an accidental shooting at home. His dad allegedly pointed the g…	32.0	True	full
792504	792504	60454de354784b0038cd8c23	2021-03-07 22:04:14	[]	[]	Sat Mar 06 10:17:11 +0000 2021	[{"text":"ToryCorruption","indices":[0,15]},{"text":"coronavirus","indices":[26,38]}]	[{"url":"https://t.co/daMPUJ68KQ","expanded_url":"http://www.arcadis.com","display_url":"arcadis.com","indices":[61,84]}]	#ToryCorruption &amp; the #coronavirus scandal "The Thread!" https://t.co/daMPUJ68KQ NE Director @GavinBarwell Awarded 1.5million consultancy contract via VIP fast track. https://t.co/8YmHvLio0b	46971.0	RT @mi6rogue: #ToryCorruption &amp; the #coronavirus scandal "The Thread!" https://t.co/daMPUJ68KQ NE Director @GavinBarwell Awarded 1.5millio…	1.0	True	full
792505	792505	60454de354784b0038cd8c27	2021-03-07 22:04:13	[]	[{"url":"https://t.co/JRnlxUbwQm","expanded_url":"https://ischinaresponsibleforcovid19outbreak.blogspot.com/","display_url":"…nsibleforcovid19outbreak.blogspot.com","indices":[151,174]},{"url":"https://t.co/VM5ltI22UO","expanded_url":"https://workfromhomeduringcovid19pandemic.blogspot.com/","display_url":"…omeduringcovid19pandemic.blogspot.com","indices":[255,278]}]		[]	[]			@TeaRoomBetty The virus of Covid19 rapidly changing, revolving in new environment and makes the innovation of vacci… https://t.co/0peeazubyI	77.0	True	full
792506	792506	60454de354784b0038cd8c29	2021-03-07 22:04:14	[]	[]	Sun Mar 07 13:04:00 +0000 2021	[{"text":"AFP","indices":[225,229]}]	[{"url":"https://t.co/2SwcgVH6TQ","expanded_url":"http://u.afp.com/UGEr","display_url":"u.afp.com/UGEr","indices":[230,253]}]	Israel volvió casi a la normalidad hoy, cuando faltan 15 días para las elecciones, gracias a las nuevas medidas para salir del confinamiento que permiten el retorno a la escuela, sentarse en un café o comer en un restaurante #AFP https://t.co/2SwcgVH6TQ https://t.co/RRVo7lEEfv	491649.0	RT @AFPespanol: Israel volvió casi a la normalidad hoy, cuando faltan 15 días para las elecciones, gracias a las nuevas medidas para salir…	9243.0	True	full
792507	792507	60454de354784b0038cd8c33	2021-03-07 22:04:14	[]	[{"url":"https://t.co/5YkxIJuj1N","expanded_url":"https://www.cnwl.nhs.uk/news/cnwl-partner-among-winners-years-mayors-award-kensington-and-chelsea","display_url":"cnwl.nhs.uk/news/cnwl-part…","indices":[257,280]}]		[]	[]			Many thanks to our partners CNWL @CNWLNHS for sharing our latest news. We appreciate all the support from our club… https://t.co/wkFVUBShtu	647.0	True	full
792508	792508	60454de354784b0038cd8c41	2021-03-07 22:04:14	[]	[]	Sun Mar 07 20:52:46 +0000 2021	[{"text":"wtpBLUE","indices":[262,270]},{"text":"DemVoice1","indices":[271,281]}]	[{"url":"https://t.co/7qfBCpkVsI","expanded_url":"https://www.forbes.com/sites/michaelpeck/2020/09/01/china-has-the-worlds-largest-navy-and-its-getting-better-pentagon-warns/?sh=28b1d7a37933","display_url":"forbes.com/sites/michaelp…","indices":[238,261]}]	Regan years shipping jobs &amp; manufacturing to China for lower labor costs - AKA Trickle down Economy: 2021 Defense Dept. to Congress - China now has the world’s largest navy with an overall battle force of 350 ships &amp; submarines..https://t.co/7qfBCpkVsI #wtpBLUE #DemVoice1 (3)	9151.0	RT @KneiserJoe: Regan years shipping jobs &amp; manufacturing to China for lower labor costs - AKA Trickle down Economy: 2021 Defense Dept. to…	905.0	True	full
792509	792509	60454de354784b0038cd8c43	2021-03-07 22:04:14	[]	[]	Sun Mar 07 18:50:03 +0000 2021	[]	[{"url":"https://t.co/wpTIkDCUJW","expanded_url":"https://nyti.ms/3qpCpci","display_url":"nyti.ms/3qpCpci","indices":[140,163]}]	In Israel, Green Pass holders, meaning people over 16 who are fully vaccinated, are now able to enjoy a variety of pre-pandemic activities. https://t.co/wpTIkDCUJW	49568091.0	RT @nytimes: In Israel, Green Pass holders, meaning people over 16 who are fully vaccinated, are now able to enjoy a variety of pre-pandemi…	4517.0	True	full
792510	792510	60454de454784b0038cd8c55	2021-03-07 22:04:14	[]	[]	Sun Mar 07 19:45:44 +0000 2021	[]	[{"url":"https://t.co/Oh0TV3GtU7","expanded_url":"http://instagram.com/xrenatoluiz","display_url":"instagram.com/xrenatoluiz","indices":[117,140]}]	⚠ SORTEIO para ganhar a skin do @SantosFCeSports ⚠ REGRAS: ⚠ Me seguir aqui no Twitter ⚠ Me seguir lá no instagram: https://t.co/Oh0TV3GtU7 ⚠ RT &amp; FAV No post Resultado dia: 15/03 https://t.co/rQextCgnFd	7805.0	RT @rhZ_R6: ⚠ SORTEIO para ganhar a skin do @SantosFCeSports ⚠ REGRAS: ⚠ Me seguir aqui no Twitter ⚠ Me seguir lá no instagram: https://t.…	148.0	True	full
792511	792511	60454de454784b0038cd8c5f	2021-03-07 22:04:14	[{"text":"Covid","indices":[23,29]}]	[{"url":"https://t.co/k9fXs5AsdW","expanded_url":"https://workersliberty.org/blogs/2021-03-07/make-testing-available-all","display_url":"workersliberty.org/blogs/2021-03-…","indices":[117,140]}]		[]	[]			NEW ON THE BLOG: TfL’s #Covid testing centres must be accessible to ALL staff, including outsourced workers. | More… https://t.co/Dl1oqReMzp	638.0	True	full
792512	792512	60454de454784b0038cd8c7d	2021-03-07 22:04:15	[{"text":"AudioDramaSunday","indices":[36,53]}]	[{"url":"https://t.co/NFTLQNbi5m","expanded_url":"http://blakeskyepi.com","display_url":"blakeskyepi.com","indices":[65,88]}]		[]	[]			Hey you know what you should do for #AudioDramaSunday? Check out https://t.co/NFTLQNbi5m and listen to our show! We… https://t.co/D6pCKfgpUB	208.0	True	full
792513	792513	60454de454784b0038cd8c85	2021-03-07 22:04:15	[]	[]	Sun Mar 07 21:40:00 +0000 2021	[{"text":"COVID19","indices":[26,34]}]	[{"url":"https://t.co/PRYUhYq2Op","expanded_url":"http://globalhealth5050.org/covid19","display_url":"globalhealth5050.org/covid19","indices":[255,278]}]	Sex-disaggregated data on #COVID19 vaccinations will be vital to an equitable recovery - but in our early searches, we only found a handful of countries reporting this. We've began collecting this data globally and will be adding it to our dashboard soon https://t.co/PRYUhYq2Op	6645.0	RT @GlobalHlth5050: Sex-disaggregated data on #COVID19 vaccinations will be vital to an equitable recovery - but in our early searches, we…	13087.0	True	full
792514	792514	60454de554784b0038cd8cb5	2021-03-07 22:04:15	[]	[]	Sun Mar 07 22:00:04 +0000 2021	[{"text":"BeginTo90M","indices":[180,191]},{"text":"StreamForJK","indices":[194,206]}]	[{"url":"https://t.co/tf8LLmBNMF","expanded_url":"https://open.spotify.com/playlist/5lhWey58zn7EnZk7nikOIb?si=xO0eZN5xRhS9m3il8mp-yA","display_url":"open.spotify.com/playlist/5lhWe…","indices":[223,246]}]	BEGIN STREAM PARTY❕ Seguimos con nuestro stream party enfocado en llevar a Begin a los 90M de reproducciones en Spotify lo antes posible! únanse dejando abajo sus capturas usando #BeginTo90M y #StreamForJK ! — playlist: https://t.co/tf8LLmBNMF Meta: 150 respuestas. @BTS_twt https://t.co/4XYVrPRfAN	764.0	RT @JKteamlatam: BEGIN STREAM PARTY❕ Seguimos con nuestro stream party enfocado en llevar a Begin a los 90M de reproducciones en Spotify l…	1274.0	True	full
792515	792515	60454de554784b0038cd8cc9	2021-03-07 22:04:15	[]	[]	Sun Mar 07 21:34:52 +0000 2021	[]	[{"url":"https://t.co/Fwm0rUHqah","expanded_url":"https://twitter.com/jpkiekens/status/1368384881445793792","display_url":"twitter.com/jpkiekens/stat…","indices":[281,304]}]	Dr Bossche, ex-GAVI virologist on CV19 vacc risks. 'Humanity is now facing “a global catastrophe" because of vaccines which spur "viral immune escape,” prompting weakened natural immunity, vaccine resistance to variants, turn recipitents into asymptomatic carriers who shed virus' https://t.co/Fwm0rUHqah	3202.0	RT @ukmfa1: Dr Bossche, ex-GAVI virologist on CV19 vacc risks. 'Humanity is now facing “a global catastrophe" because of vaccines which spu…	1528.0	True	full
792516	792516	60454de554784b0038cd8cd1	2021-03-07 22:04:15	[]	[]	Sun Mar 07 14:30:00 +0000 2021	[{"text":"NotiMippCI","indices":[0,11]}]	[{"url":"https://t.co/ahXJKZVI1D","expanded_url":"https://bit.ly/3qrjZHX","display_url":"bit.ly/3qrjZHX","indices":[105,128]}]	#NotiMippCI 📰🗞| Limitados actos y movilizaciones públicas por variante brasilera del COVID-19. Lea más ⏩ https://t.co/ahXJKZVI1D https://t.co/bBGvSYXwy2	250998.0	RT @Mippcivzla: #NotiMippCI 📰🗞| Limitados actos y movilizaciones públicas por variante brasilera del COVID-19. Lea más ⏩ https://t.co/ahXJK…	0.0	True	full
792517	792517	60454de554784b0038cd8cd5	2021-03-07 22:04:15	[]	[{"url":"https://t.co/nC7R7YISxm","expanded_url":"https://solidarites-sante.gouv.fr/professionnels/article/dgs-urgent","display_url":"solidarites-sante.gouv.fr/professionnels…","indices":[243,266]}]		[]	[]			Les medecins libéraux qui avaient prévu de passer commande en vaccin AZ, et avaient fixé des rv en conséquence, ne… https://t.co/RS2jpVQXcn	7304.0	True	full
792518	792518	60454de554784b0038cd8cf5	2021-03-07 22:04:16	[]	[]	Sun Mar 07 21:47:58 +0000 2021	[]	[{"url":"https://t.co/kA9WAl6Osb","expanded_url":"https://www.aljazeera.com/news/2021/2/26/navajo-nation-sees-community-immunitycoming-120k-jabs-given","display_url":"aljazeera.com/news/2021/2/26…","indices":[147,170]}]	The Navajo Nation is moving closer to becoming the first area in the United States to administer the first vaccine dose to its entire population. https://t.co/kA9WAl6Osb	6042.0	RT @DecoherenceWave: The Navajo Nation is moving closer to becoming the first area in the United States to administer the first vaccine dos…	3368.0	True	full
792519	792519	60454de554784b0038cd8d01	2021-03-07 22:04:16	[]	[]	Sun Mar 07 21:43:08 +0000 2021	[{"text":"KCA","indices":[197,201]},{"text":"VoteBTS","indices":[202,210]}]	[{"url":"https://t.co/jazvaYgxOf","expanded_url":"https://cutt.ly/azs4FSu","display_url":"cutt.ly/azs4FSu","indices":[122,145]}]	INFO📈🎶 @BTS_twt BTS ha ganado más de mil millones de vistas en sus videos musicales en YouTube en lo que va del 2021🔥🥳 🔹https://t.co/jazvaYgxOf ~ARMY continuemos reproduciendo todos sus MVs✊🏼💜 #KCA #VoteBTS Mili🍀 Cr. btsyoutubedata https://t.co/MXFYdwEIDP	93211.0	RT @BB_Votaciones: INFO📈🎶 @BTS_twt BTS ha ganado más de mil millones de vistas en sus videos musicales en YouTube en lo que va del 2021🔥🥳…	87.0	True	full
792520	792520	60454de654784b0038cd8d03	2021-03-07 22:04:16	[{"text":"Coronavirus_News","indices":[101,118]}]	[{"url":"https://t.co/9necPk5R2m","expanded_url":"https://www.iweller.com/coronavirus/coronavirus-live-news-uk-daily-deaths-at-lowest-since-october-israels-covid-curbs-nearly-over/","display_url":"iweller.com/coronavirus/co…","indices":[249,272]}]		[]	[]			Coronavirus live news: UK daily deaths at lowest since October; Israel's Covid curbs 'nearly over' -… https://t.co/MSlQWXPP62	58.0	True	full
792521	792521	60454de654784b0038cd8d13	2021-03-07 22:04:16	[]	[]	Sun Mar 07 21:54:03 +0000 2021	[]	[{"url":"https://t.co/uGefXYBC4q","expanded_url":"https://bbc.in/3bjl80a","display_url":"bbc.in/3bjl80a","indices":[226,249]}]	¿Conoces casos en los que una pareja ha estado expuesta al coronavirus, y mientras que uno se contagia el otro no? Científicos están tratando de descubrir ahora qué hace que unos sean más vulnerables al SARS-CoV-2 que otros. https://t.co/uGefXYBC4q	4287899.0	RT @bbcmundo: ¿Conoces casos en los que una pareja ha estado expuesta al coronavirus, y mientras que uno se contagia el otro no? Científico…	45.0	True	full
792522	792522	60454de654784b0038cd8d27	2021-03-07 22:04:16	[]	[]	Sun Mar 07 22:04:11 +0000 2021	[]	[{"url":"https://t.co/S4J1CFLPj3","expanded_url":"https://twitter.com/carlazambelli38/status/1368668123092647940","display_url":"twitter.com/carlazambelli3…","indices":[121,144]}]	Na segunda guerra foi estrela amarela na roupa dos judeus! Próximo passo: campos de concentração/contenção/quarentena... https://t.co/S4J1CFLPj3	336.0	RT @kurotusche: Na segunda guerra foi estrela amarela na roupa dos judeus! Próximo passo: campos de concentração/contenção/quarentena... ht…	6333.0	True	full
792523	792523	60454de654784b0038cd8d41	2021-03-07 22:04:17	[]	[]	Sun Mar 07 22:01:57 +0000 2021	[]	[{"url":"https://t.co/vuqQ5PQ1na","expanded_url":"https://www.nytimes.com/interactive/2021/world/covid-vaccinations-tracker.html","display_url":"nytimes.com/interactive/20…","indices":[236,259]}]	Segundo o The New York Times, o Brasil é o 1º país dos BRICS e o 2º país da América Latina com MAIS doses de vacina contra Covid-19 aplicadas a cada 100 habitantes. Esse tipo de boa notícia você não verá em grande parte da imprensa. https://t.co/vuqQ5PQ1na	24304.0	RT @gilsonmachadont: Segundo o The New York Times, o Brasil é o 1º país dos BRICS e o 2º país da América Latina com MAIS doses de vacina co…	5202.0	True	full
792524	792524	60454de654784b0038cd8d69	2021-03-07 22:04:17	[]	[]	Sun Mar 07 10:42:43 +0000 2021	[]	[{"url":"https://t.co/sMdzse0h44","expanded_url":"https://www.elmundo.es/papel/lideres/2021/03/07/6042280721efa038358b45f9.html","display_url":"elmundo.es/papel/lideres/…","indices":[256,279]}]	Lecciones de la pandemia @harari_yuval: "El virus debería servir como llamada de atención. Si no podemos unirnos para defender los intereses comunes de la humanidad, ¿cómo podremos sobrevivir al cambio climático o el auge de la inteligencia artificial?" https://t.co/sMdzse0h44	35304.0	RT @Papel_EM: Lecciones de la pandemia @harari_yuval: "El virus debería servir como llamada de atención. Si no podemos unirnos para defend…	7107.0	True	full
792525	792525	60454de754784b0038cd8d85	2021-03-07 22:04:18	[]	[]	Sat Mar 06 23:23:18 +0000 2021	[]	[{"url":"https://t.co/Ig0D0ejGdp","expanded_url":"https://www.facebook.com/109676207334904/posts/271519527817237/?sfnsn=scwspmo","display_url":"facebook.com/10967620733490…","indices":[224,247]}]	Te invitamos a leer y difundir el artículo "EDUCACIÓN A DISTANCIA, OTRO DAÑO COLATERAL DEL COVID." Por Elaida Ignacio Jerónimo, dirigente seccional de Antorcha Magisterial en Puebla Capital.En nuestra página de Facebook https://t.co/Ig0D0ejGdp https://t.co/DJjmQg3RlV	2403.0	RT @AntorchaMagis: Te invitamos a leer y difundir el artículo "EDUCACIÓN A DISTANCIA, OTRO DAÑO COLATERAL DEL COVID." Por Elaida Ignaci…	79.0	True	full
792526	792526	60454de754784b0038cd8d8f	2021-03-07 22:04:18	[]	[]	Sat Mar 06 18:48:40 +0000 2021	[]	[{"url":"https://t.co/z9fGQErVK1","expanded_url":"https://www.frontiersin.org/articles/10.3389/fimmu.2021.587146/full","display_url":"frontiersin.org/articles/10.33…","indices":[148,171]}]	The Relevance of a Physical Active Lifestyle and Physical Fitness on Immune Defense: Mitigating Disease Burden, With Focus on COVID-19 Consequences https://t.co/z9fGQErVK1 Effects of Exercise-Mediated Immune Response on Respiratory Diseases @_atanas_	7633.0	RT @erlesen: The Relevance of a Physical Active Lifestyle and Physical Fitness on Immune Defense: Mitigating Disease Burden, With Focus on…	3133.0	True	full
792527	792527	60454de754784b0038cd8db3	2021-03-07 22:04:18	[]	[]	Sun Mar 07 21:39:23 +0000 2021	[]	[{"url":"https://t.co/QaIzMeqpnl","expanded_url":"http://bit.ly/GISHEcuador","display_url":"bit.ly/GISHEcuador","indices":[259,282]}]	ASTOUNDING! Thank you for supporting these Indigenous women in their fight to save their ancestral land &amp; help their community recover. Every donation over the goal provides food baskets &amp; medical support to combat COVID in these remote communities! https://t.co/QaIzMeqpnl	99977.0	RT @GISH: ASTOUNDING! Thank you for supporting these Indigenous women in their fight to save their ancestral land &amp; help their community r…	106.0	True	full
792528	792528	60454de854784b0038cd8dcb	2021-03-07 22:04:18	[]	[{"url":"https://t.co/uTrkplthHd","expanded_url":"https://clips.twitch.tv/CreativeKathishSwanPraiseIt-miFXKLaWmJwfax_j","display_url":"clips.twitch.tv/CreativeKathis…","indices":[222,245]}]		[]	[]			Gran Stream el de hoy con bastantes momentos meme. Mil gracias a @FrannyAM_ por sus consejos para Strats tope safe… https://t.co/7n3zi3vmca	34.0	True	full
792529	792529	60454de854784b0038cd8dd7	2021-03-07 22:04:18	[]	[]	Sun Mar 07 15:32:55 +0000 2021	[{"text":"Senegal","indices":[0,8]},{"text":"MackySall","indices":[73,83]}]	[{"url":"https://t.co/GhqoSHFuCp","expanded_url":"https://www.archyde.com/macky-dreams-of-being-a-dictator-the-press-is-on-the-side-by-mame-birame-wathie/","display_url":"archyde.com/macky-dreams-o…","indices":[171,194]}]	#Senegal: Control the media. This is the will expressed by the regime of #MackySall which no longer even hides its disastrous designs. Macky dreams of being a dictator. 📂https://t.co/GhqoSHFuCp https://t.co/z7FB8th4Br	15059.0	RT @snowlions: #Senegal: Control the media. This is the will expressed by the regime of #MackySall which no longer even hides its disastrou…	1015.0	True	full
792530	792530	60454de854784b0038cd8de1	2021-03-07 22:04:18	[]	[]	Sun Mar 07 22:00:25 +0000 2021	[]	[{"url":"https://t.co/dqKvWF4cMw","expanded_url":"https://youtu.be/AGvB6RSGyO0","display_url":"youtu.be/AGvB6RSGyO0","indices":[125,148]},{"url":"https://t.co/zz7p9qCjF3","expanded_url":"https://twitter.com/ip1na/status/1291087897173647361?s=19","display_url":"twitter.com/ip1na/status/1…","indices":[171,194]}]	podría alguna chica pintar el nombre de《Ángela Saucedo》en el muro del Palacio Nacional? su historia contada por sus padres: https://t.co/dqKvWF4cMw hilo de su historia: https://t.co/zz7p9qCjF3	36.0	RT @lu_pptx: podría alguna chica pintar el nombre de《Ángela Saucedo》en el muro del Palacio Nacional? su historia contada por sus padres: h…	36.0	True	full
792531	792531	60454de854784b0038cd8df5	2021-03-07 22:04:19	[]	[]	Sun Mar 07 21:00:00 +0000 2021	[]	[{"url":"https://t.co/QiWqczUPvy","expanded_url":"https://politi.co/3sW6IsN","display_url":"politi.co/3sW6IsN","indices":[199,222]}]	Republican mayors in Texas, Arizona, Florida and Oklahoma are among those backing Biden's state and local government funding plan as part of the COVID relief bill, defying Republicans in Washington. https://t.co/QiWqczUPvy	1161243.0	RT @kylegriffin1: Republican mayors in Texas, Arizona, Florida and Oklahoma are among those backing Biden's state and local government fund…	220.0	True	full
792532	792532	60454de954784b0038cd8e2d	2021-03-07 22:04:19	[]	[]	Sun Mar 07 22:01:02 +0000 2021	[]	[{"url":"https://t.co/tmVyZBadSZ","expanded_url":"https://bit.ly/3qeVVbd","display_url":"bit.ly/3qeVVbd","indices":[99,122]}]	Além de sofrer com a pandemia descontrolada, povos indígenas têm suas terras ameaçadas. Leia mais: https://t.co/tmVyZBadSZ https://t.co/Q3pxJ7ooDy	287903.0	RT @luizaerundina: Além de sofrer com a pandemia descontrolada, povos indígenas têm suas terras ameaçadas. Leia mais: https://t.co/tmVyZBad…	243.0	True	full
792533	792533	60454de954784b0038cd8e3b	2021-03-07 22:04:19	[]	[]	Sun Mar 07 21:32:22 +0000 2021	[]	[{"url":"https://t.co/8W2ENt9977","expanded_url":"http://kilmainhamcongregationalchurch.ie/","display_url":"kilmainhamcongregationalchurch.ie","indices":[163,186]}]	@philipoconnor I really hope that it won’t Philip…the Church is a protected structure and a building of national significance. You can read about its history here https://t.co/8W2ENt9977 anyone can submit an observation so please make your views known. We have until 22 March!	1974.0	RT @annetteclancy: @philipoconnor I really hope that it won’t Philip…the Church is a protected structure and a building of national signifi…	17696.0	True	full
792534	792534	60454de954784b0038cd8e67	2021-03-07 22:04:20	[]	[]	Sun Mar 07 20:01:40 +0000 2021	[{"text":"covid","indices":[195,201]},{"text":"vaccine","indices":[202,210]}]	[{"url":"https://t.co/ufP2wt6UKi","expanded_url":"http://ow.ly/DCJa50DSkjY","display_url":"ow.ly/DCJa50DSkjY","indices":[211,234]}]	Not Giving in to Covid Fatigue: Thanks to the reckless fool who got kicked out of the White House, the U.S. leads the entire world in the number of COVID-19 cases - 28 million. @JamalaRogersSTL #covid #vaccine https://t.co/ufP2wt6UKi https://t.co/fkjx62bwaB	30090.0	RT @DickandSharon: Not Giving in to Covid Fatigue: Thanks to the reckless fool who got kicked out of the White House, the U.S. leads the en…	28964.0	True	full
792535	792535	60454de954784b0038cd8e6d	2021-03-07 22:04:20	[]	[{"url":"https://t.co/L5IvDniFpB","expanded_url":"https://www.cell.com/immunity/fulltext/S1074-7613(21)00079-0","display_url":"cell.com/immunity/fullt…","indices":[219,242]}]		[]	[]			'Longitudinal analyses of the rhesus macaque antibody repertoire responses during immunization indicated rapid line… https://t.co/28eHDH3RE2	4497.0	True	full
792536	792536	60454dea54784b0038cd8eab	2021-03-07 22:04:21	[]	[]	Sun Mar 07 02:39:00 +0000 2021	[]	[{"url":"https://t.co/RgrTHWU0Aj","expanded_url":"https://bit.ly/3ehmL0m","display_url":"bit.ly/3ehmL0m","indices":[180,203]}]	.@RicardoBSalinas cobra solo por el manejo de las cuentas de los beneficiarios de los programas sociales. 💸 🔍 Incluso accede a las bases de datos y utiliza sus datos personales. https://t.co/RgrTHWU0Aj	115251.0	RT @laoctavadigital: .@RicardoBSalinas cobra solo por el manejo de las cuentas de los beneficiarios de los programas sociales. 💸 🔍 Incluso…	24.0	True	full
792537	792537	60454dea54784b0038cd8ebd	2021-03-07 22:04:21	[{"text":"covidprevention","indices":[155,171]},{"text":"maskmandates","indices":[172,185]},{"text":"TAMU","indices":[186,191]},{"text":"ASPPH","indices":[192,198]},{"text":"TIPH","indices":[199,204]},{"text":"TAMUSPH","indices":[205,213]},{"text":"TAMUHealth","indices":[214,225]}]	[{"url":"https://t.co/eJP4SHOOuJ","expanded_url":"https://www.dallasnews.com/news/education/2021/03/05/caught-off-guard-students-and-faculty-worry-about-the-impact-texas-lifted-mask-mandate-will-have/","display_url":"dallasnews.com/news/education…","indices":[129,152]}]		[]	[]			‘Caught off guard’: Students and faculty worry about the impact Texas’ lifted mask mandate will have @TAMU_SPH Dr.… https://t.co/xL0sq4WBmY	3839.0	True	full
792538	792538	60454dea54784b0038cd8ec5	2021-03-07 22:04:21	[]	[]	Sun Mar 07 16:09:45 +0000 2021	[]	[{"url":"https://t.co/uHX6IzOM7V","expanded_url":"https://elcomercio.pe/tecnologia/ciencias/sinopharm-covid-19-pandemia-peru-la-eficacia-y-la-efectividad-de-las-vacunas-por-elmer-huerta-noticia/","display_url":"elcomercio.pe/tecnologia/cie…","indices":[255,278]}]	Cuando las mentiras quieren tomar el lugar d la verdad...la prensa tiene q ser un lugar d certidumbre, el grupo EC lo es??? SINOPHARM | COVID-19 | PANDEMIA |PERÚ | La eficacia y la efectividad de las vacunas, por Elmer Huerta| TECNOLOGIA|EL COMERCIO PERÚ https://t.co/uHX6IzOM7V	53117.0	RT @AlcortaLourdes: Cuando las mentiras quieren tomar el lugar d la verdad...la prensa tiene q ser un lugar d certidumbre, el grupo EC lo e…	2642.0	True	full
792539	792539	60454dea54784b0038cd8ec9	2021-03-07 22:04:21	[]	[]	Sun Mar 07 21:52:24 +0000 2021	[{"text":"CuidèmonosMàs","indices":[0,14]},{"text":"ModoActivo","indices":[39,50]},{"text":"CombatientesDigitales","indices":[52,74]}]	[{"url":"https://t.co/vcN428lrHB","expanded_url":"https://twitter.com/Mippcivzla/status/1368679852060987397","display_url":"twitter.com/Mippcivzla/sta…","indices":[234,257]}]	#CuidèmonosMàs para minimizar el Covid #ModoActivo #CombatientesDigitales @Mippcivzla @viejoroye @chuchu50286898 @quiskillosa @kfuenma @SobrePC @TuMacho @Roziellth @irailuz @NYabbour @JoseePatria @GemaPSUV @GyliLopez @Natalia_PSUV https://t.co/vcN428lrHB	1595.0	RT @TuMacho: #CuidèmonosMàs para minimizar el Covid #ModoActivo #CombatientesDigitales @Mippcivzla @viejoroye @chuchu50286898 @quiskillo…	2088.0	True	full
792540	792540	60454dea54784b0038cd8ed1	2021-03-07 22:04:21	[]	[]	Sun Mar 07 22:02:51 +0000 2021	[{"text":"ForoAnticorrupción","indices":[23,42]},{"text":"Elecciones2021","indices":[124,139]}]	[{"url":"https://t.co/slHOdpCKKl","expanded_url":"http://bit.ly/3b5zCRe","display_url":"bit.ly/3b5zCRe","indices":[251,274]}]	🔴 Participa del primer #ForoAnticorrupción organizado por Contraloría. Tres días en los que candidatos presidenciales a las #Elecciones2021 expondrán sus iniciativas anticorrupción. Agenda tu participación y haz tus preguntas a los candidatos aquí 👉🏻 https://t.co/slHOdpCKKl https://t.co/UPdEygRd2W	273518.0	RT @ContraloriaPeru: 🔴 Participa del primer #ForoAnticorrupción organizado por Contraloría. Tres días en los que candidatos presidenciales…	45.0	True	full
792541	792541	60454deb54784b0038cd8ee3	2021-03-07 22:04:21	[]	[{"url":"https://t.co/qyXvac8Uhq","expanded_url":"http://latinamas.com/vota","display_url":"latinamas.com/vota","indices":[128,151]}]		[]	[]			RETO 3: Lograr 15,000 VOTOS EN LA PAGINA entre todos aca abajo en el tweet, ir comentando segun votan. (EJ: +25, +5… https://t.co/FUaq0XwZBw	18466.0	True	full
792542	792542	60454deb54784b0038cd8eed	2021-03-07 22:04:21	[]	[]	Sun Mar 07 18:54:53 +0000 2021	[]	[{"url":"https://t.co/LaPtmrdfQ6","expanded_url":"https://www.miamiherald.com/news/coronavirus/article249760473.html","display_url":"miamiherald.com/news/coronavir…","indices":[237,260]}]	Our top priority must be to get shots in arms as fast as possible and ensure no available vaccine supply goes unused. I urge the Governor to expand eligibility requirements to meet the great demand in our community and across the state. https://t.co/LaPtmrdfQ6	24922.0	RT @MayorDaniella: Our top priority must be to get shots in arms as fast as possible and ensure no available vaccine supply goes unused. I…	198133.0	True	full
792543	792543	60454deb54784b0038cd8ef9	2021-03-07 22:04:21	[]	[]	Sat Mar 06 19:58:17 +0000 2021	[{"text":"COVID19","indices":[15,23]},{"text":"GenderParity","indices":[74,87]},{"text":"Women","indices":[131,137]},{"text":"COVID19","indices":[162,170]},{"text":"IWD2021","indices":[199,207]},{"text":"SDGs","indices":[283,288]}]	[{"url":"https://t.co/VBJY7Ll9x9","expanded_url":"http://unwo.men/GpL830qjJbO","display_url":"unwo.men/GpL830qjJbO","indices":[259,282]}]	An analysis of #COVID19 task forces from 87 countries found only 3.5% had #GenderParity. For a better &amp; more inclusive future, #Women must be involved in the #COVID19 response &amp; recovery. On #IWD2021 , join us to demand more women in decision-making! https://t.co/VBJY7Ll9x9 #SDGs https://t.co/VitYJgsU8e	3461.0	RT @MatthBurkhalter: An analysis of #COVID19 task forces from 87 countries found only 3.5% had #GenderParity. For a better &amp; more inclusive…	376.0	True	full
792544	792544	60454deb54784b0038cd8efd	2021-03-07 22:04:21	[]	[]	Sun Mar 07 19:59:36 +0000 2021	[]	[{"url":"https://t.co/bVDghdkamq","expanded_url":"https://diariocorreo.pe/peru/loreto-murio-enfermera-que-presento-complicaciones-tras-recibir-vacuna-china-sinopharm-nnpp-noticia/","display_url":"diariocorreo.pe/peru/loreto-mu…","indices":[125,148]}]	Loreto: Enfermera que recibió la primera dosis de la vacuna Sinopharm falleció tras presentar complicaciones por coronavirus https://t.co/bVDghdkamq a través de @diariocorreo	42120.0	RT @alvarosarco: Loreto: Enfermera que recibió la primera dosis de la vacuna Sinopharm falleció tras presentar complicaciones por coronavir…	425.0	True	full
792545	792545	60454deb54784b0038cd8f03	2021-03-07 22:04:21	[]	[]	Wed Mar 03 05:35:21 +0000 2021	[]	[{"url":"https://t.co/BEQnZERLs8","expanded_url":"https://twitter.com/Nlechoppa1/status/1366833068468822016","display_url":"twitter.com/Nlechoppa1/sta…","indices":[281,304]}]	White sage is ENDANGERED due to its booming popularity in 'spiritual wellness' and 'witchy' circles, taking it away from indigenous communities that have been using them for centuries. Its use is appropriation- there are many alternatives, such as rosemary, cedar, and sandalwood. https://t.co/BEQnZERLs8	5432.0	RT @GARDENSVEIL: White sage is ENDANGERED due to its booming popularity in 'spiritual wellness' and 'witchy' circles, taking it away from i…	17.0	True	full
792546	792546	60454deb54784b0038cd8f0b	2021-03-07 22:04:22	[]	[]	Sun Mar 07 10:00:38 +0000 2021	[{"text":"Airdrop","indices":[6,14]},{"text":"Airdrops","indices":[225,234]},{"text":"crypto","indices":[235,242]},{"text":"Bitcoin","indices":[243,251]},{"text":"Werewolf","indices":[252,261]},{"text":"AirdropDet","indices":[262,273]}]	[{"url":"https://t.co/j1f9JMBpf1","expanded_url":"https://t.me/WerewolfAirdropBot","display_url":"t.me/WerewolfAirdro…","indices":[115,138]},{"url":"https://t.co/THxvXZ3Ihg","expanded_url":"https://youtu.be/rX_ndORi5lI","display_url":"youtu.be/rX_ndORi5lI","indices":[200,223]}]	🔍 New #Airdrop: Werewolf 💲 Total Reward: Up to 10 WWC [~$15]+3 WWC [~$4.5] per referral 🔴 Start the airdrop bot: https://t.co/j1f9JMBpf1 🔘 Do the tasks on the bot and submit your data. 🔘 Details: https://t.co/THxvXZ3Ihg #Airdrops #crypto #Bitcoin #Werewolf #AirdropDet	253082.0	RT @AirdropDet: 🔍 New #Airdrop: Werewolf 💲 Total Reward: Up to 10 WWC [~$15]+3 WWC [~$4.5] per referral 🔴 Start the airdrop bot: https://…	195.0	True	full
792547	792547	60454deb54784b0038cd8f0d	2021-03-07 22:04:22	[]	[]	Sun Mar 07 14:20:20 +0000 2021	[]	[{"url":"https://t.co/jOOgVAtTAp","expanded_url":"http://bit.ly/Vacuna_Docente","display_url":"bit.ly/Vacuna_Docente","indices":[218,241]}]	El miércoles 10 de marzo comienza la vacunación contra el COVID-19 para docentes y no docentes de escuelas públicas y privadas de la Ciudad. Podés conocer las etapas del plan, los grupos de prioridad y empadronarte en https://t.co/jOOgVAtTAp.	1626461.0	RT @horaciorlarreta: El miércoles 10 de marzo comienza la vacunación contra el COVID-19 para docentes y no docentes de escuelas públicas y…	3337.0	True	full
792548	792548	60454deb54784b0038cd8f27	2021-03-07 22:04:22	[]	[]	Sun Mar 07 10:39:20 +0000 2021	[]	[{"url":"https://t.co/Khb3IrKcSD","expanded_url":"https://www.lafm.com.co/politica/timochenko-anuncio-su-respaldo-ivan-cepeda-tras-decision-sobre-caso-uribe","display_url":"lafm.com.co/politica/timoc…","indices":[253,276]}]	Alguien esperaba que Timo respaldara a la Fiscalía, que condenó a las FARC por sus horrendos crímenes? Claro es que la JEP es lo de ellos! Que como además no les da cárcel! Timochenko anunció su respaldó a Iván Cepeda tras decisión sobre caso Uribe https://t.co/Khb3IrKcSD	687899.0	RT @CGurisattiNTN24: Alguien esperaba que Timo respaldara a la Fiscalía, que condenó a las FARC por sus horrendos crímenes? Claro es que la…	2641.0	True	full
792549	792549	60454dec54784b0038cd8f3d	2021-03-07 22:04:22	[]	[]	Sun Mar 07 04:00:00 +0000 2021	[{"text":"Astros","indices":[10,17]}]	[{"url":"https://t.co/ZItshQnu96","expanded_url":"https://www.mlb.com/news/jose-altuve-al-pedrique-discuss-relationship/c-274367276","display_url":"mlb.com/news/jose-altu…","indices":[144,167]}]	3/6/2007: #Astros scout Al Pedrique signs 16-year-old José Altuve as an amateur free agent in his native Venezuela for a $15,000 signing bonus. https://t.co/ZItshQnu96 https://t.co/UZEjK3OnIX	12004.0	RT @AstrosDaily: 3/6/2007: #Astros scout Al Pedrique signs 16-year-old José Altuve as an amateur free agent in his native Venezuela for a $…	381.0	True	full
792550	792550	60454dec54784b0038cd8f41	2021-03-07 22:04:22	[{"text":"ncaaw","indices":[212,218]}]	[{"url":"https://t.co/YHVdeArYro","expanded_url":"http://apne.ws/1snAWh5","display_url":"apne.ws/1snAWh5","indices":[220,243]}]		[]	[]			Aliyah Boston had 27 points and 10 rebounds as No. 7 South Carolina pulled away to beat No. 16 Georgia 67-62 and wi… https://t.co/khFEU34jdf	252759.0	True	full
792551	792551	60454dec54784b0038cd8f4d	2021-03-07 22:04:22	[]	[]	Sun Mar 07 21:13:19 +0000 2021	[]	[{"url":"https://t.co/yU8if25FZh","expanded_url":"https://fr.news.yahoo.com/covid-19-%C3%A0-barcelone-r%C3%A9union-173823632.html?soc_src=social-sh&soc_trk=tw&tsrc=twtr","display_url":"fr.news.yahoo.com/covid-19-%C3%A…","indices":[166,189]}]	Covid-19: à Barcelone, réunion de famille face à la mer pour un patient en soins intensifs nous les bords de mer on les interdit aux personnes en bonne santé ... https://t.co/yU8if25FZh via @Yahoo	43651.0	RT @DIVIZIO1: Covid-19: à Barcelone, réunion de famille face à la mer pour un patient en soins intensifs nous les bords de mer on les in…	59.0	True	full
792552	792552	60454dec54784b0038cd8f8d	2021-03-07 22:04:23	[]	[]	Sun Mar 07 17:58:55 +0000 2021	[]	[{"url":"https://t.co/bQaWDKMyxQ","expanded_url":"https://www.thestar.com/life/together/people/2021/03/07/generations-of-love.html?utm_source=Twitter&utm_medium=SocialMedia&utm_campaign=Life&utm_content=star-together-generations-of-love&utm_source=twitter&source=torontostar&utm_medium=SocialMedia&utm_campaign=&utm_campaign_id=&utm_content=","display_url":"thestar.com/life/together/…","indices":[2…	A Holocaust survivor Francis Sacks received the COVID-19 vaccine from a very special doctor: her granddaughter. “She gave my dad life and then he gave me life and now I’m helping her to survive. That’s not lost on me.” https://t.co/bQaWDKMyxQ	1130436.0	RT @AuschwitzMuseum: A Holocaust survivor Francis Sacks received the COVID-19 vaccine from a very special doctor: her granddaughter. “She…	126.0	True	full
792553	792553	60454ded54784b0038cd8f97	2021-03-07 22:04:23	[]	[]	Fri Nov 06 17:37:34 +0000 2020	[{"text":"COVID19","indices":[214,222]}]	[{"url":"https://t.co/dXwzjOdC5z","expanded_url":"https://www.abc.net.au/news/2020-11-03/uruguay-unified-response-to-coronavirus-latin-america/12838608","display_url":"abc.net.au/news/2020-11-0…","indices":[252,275]}]	Uruguay is another pandemic success story. Despite porous borders with severely affected nations like Brazil, the country has recorded only 3082 cases and 58 deaths. It proves even non-island nations can suppress #COVID19. This article describes how. https://t.co/dXwzjOdC5z	37464.0	RT @DrZoeHyde: Uruguay is another pandemic success story. Despite porous borders with severely affected nations like Brazil, the country ha…	256.0	True	full
792554	792554	60454ded54784b0038cd8f9b	2021-03-07 22:04:23	[]	[{"url":"https://t.co/jmoHK6Ix3H","expanded_url":"https://www.pasionvinotinto.net/deportes-tolima-busca-su-septima-victoria-en-la-liga/","display_url":"pasionvinotinto.net/deportes-tolim…","indices":[198,221]}]		[]	[]			¡ANTECEDENTE VINOTINTO!⚽️ Deportes Tolima ganó siete de sus últimos nueve duelos ante Boyacá Chicó, el último enfre… https://t.co/U2d8wyjd2H	2792.0	True	full
792555	792555	60454ded54784b0038cd8faf	2021-03-07 22:04:23	[]	[]	Tue Dec 08 18:51:53 +0000 2020	[]	[{"url":"https://t.co/HQxwfF0UR3","expanded_url":"https://youtu.be/k0Smw70ygRQ","display_url":"youtu.be/k0Smw70ygRQ","indices":[235,258]}]	🔥 CONCOURS 🔥 Gagnez un disque dur externe collector @Seagate aux couleurs du Master Chief de Halo, d'une taille de 2To et compatible avec toute la gamme Xbox. 👉 FOLLOW + RT @JeuxActu + votre meilleur comm' dans cette vidéo YouTube : https://t.co/HQxwfF0UR3 TAS le 15/12 https://t.co/9nXU8KYWn4	96957.0	RT @JeuxActu: 🔥 CONCOURS 🔥 Gagnez un disque dur externe collector @Seagate aux couleurs du Master Chief de Halo, d'une taille de 2To et co…	418.0	True	full
792556	792556	60454ded54784b0038cd8fb1	2021-03-07 22:04:23	[]	[]	Sun Mar 07 21:53:02 +0000 2021	[]	[{"url":"https://t.co/kfvKunEFQS","expanded_url":"http://dlvr.it/Rv94Mf","display_url":"dlvr.it/Rv94Mf","indices":[103,126]}]	Democrat Congressman Allegedly Failed To Disclose Stock Trades During Pandemic: ‘Extremely Concerning’ https://t.co/kfvKunEFQS https://t.co/xPtEDcmfLX	553358.0	RT @realDailyWire: Democrat Congressman Allegedly Failed To Disclose Stock Trades During Pandemic: ‘Extremely Concerning’ https://t.co/kfvK…	150.0	True	full
792557	792557	60454ded54784b0038cd8fd9	2021-03-07 22:04:24	[]	[]	Sun Feb 28 16:03:21 +0000 2021	[]	[{"url":"https://t.co/uDY1hIaz4D","expanded_url":"http://Onlyfans.com/kazakiluana","display_url":"Onlyfans.com/kazakiluana","indices":[234,257]}]	🐻🗯 Galera! Desde os meus 12 anos fantasiava essa cena! Aos 15 comprava revistas escondido. O DVD vinha junto mas ficava puto porque não tinha como assistir! Os meus sonhos de antigamente se tornaram a realidade dos meus dias de hoje. https://t.co/uDY1hIaz4D https://t.co/kb7ZwWeNWr	237909.0	RT @kazakiluana: 🐻🗯 Galera! Desde os meus 12 anos fantasiava essa cena! Aos 15 comprava revistas escondido. O DVD vinha junto mas ficava pu…	165.0	True	full
792558	792558	60454dee54784b0038cd8fff	2021-03-07 22:04:24	[]	[]	Sun Mar 07 18:45:07 +0000 2021	[{"text":"sponsored","indices":[180,190]}]	[{"url":"https://t.co/2GwEb4b1de","expanded_url":"https://bestbuy.7tiv.net/mario35","display_url":"bestbuy.7tiv.net/mario35","indices":[192,215]}]	Celebrate 35 years of Super Mario Bros. and save up to 35% on select Mario games at Best Buy! Follow us &amp; RT for a chance to win a $120 Best Buy gift card! Ends 3/13 9PM EST. #sponsored https://t.co/2GwEb4b1de https://t.co/qbcKVuSEd5	406925.0	RT @videogamedeals: Celebrate 35 years of Super Mario Bros. and save up to 35% on select Mario games at Best Buy! Follow us &amp; RT for a cha…	5.0	True	full
792559	792559	60454dee54784b0038cd9019	2021-03-07 22:04:25	[]	[]	Sun Mar 07 16:00:15 +0000 2021	[]	[{"url":"https://t.co/cZ09y8PWSk","expanded_url":"https://bit.ly/38cHvSS","display_url":"bit.ly/38cHvSS","indices":[245,268]}]	In Austin, Dallas, Houston, San Antonio and El Paso, people will still be required to wear a mask to enter city-owned indoor spaces. This includes libraries, police and fire department headquarters, convention centers and transportation hubs. https://t.co/cZ09y8PWSk	271370.0	RT @TexasTribune: In Austin, Dallas, Houston, San Antonio and El Paso, people will still be required to wear a mask to enter city-owned ind…	138.0	True	full
792560	792560	60454dee54784b0038cd902f	2021-03-07 22:04:25	[]	[]	Tue Feb 09 10:46:55 +0000 2021	[{"text":"CyL","indices":[74,78]}]	[{"url":"https://t.co/KIJ4Zi3MNl","expanded_url":"http://bit.ly/3r5nDrI","display_url":"bit.ly/3r5nDrI","indices":[254,277]}]	El periodista @PLechugaMallo nos explica la exposición 'Prensa escrita en #CyL en tiempos de la COVID-19', actualmente en Aranda de Duero y que organiza el @ILCyL, Ayto. Aranda y @periodistascyl. @culturacyl ➡️Aquí puedes ver la entrevista completa: https://t.co/KIJ4Zi3MNl https://t.co/eTgBkkaqVp	4165.0	RT @ILCyL: El periodista @PLechugaMallo nos explica la exposición 'Prensa escrita en #CyL en tiempos de la COVID-19', actualmente en Aranda…	179.0	True	full
792561	792561	60454def54784b0038cd903b	2021-03-07 22:04:25	[]	[]	Sun Mar 07 20:21:25 +0000 2021	[]	[{"url":"https://t.co/NQs4hU3pKy","expanded_url":"https://us02web.zoom.us/j/81386886823","display_url":"us02web.zoom.us/j/81386886823","indices":[208,231]}]	GSWMI is inviting you for its monthly Global Communion service. When: Friday, March 12, 2021 Time: 06:00 PM West Central Africa Theme: Strengthened to Soar Please click the link below to join the webinar: https://t.co/NQs4hU3pKy Webinar ID: 813 8688 6823	130388.0	RT @GbengaWemimo: GSWMI is inviting you for its monthly Global Communion service. When: Friday, March 12, 2021 Time: 06:00 PM West Central…	479.0	True	full
792562	792562	60454def54784b0038cd903f	2021-03-07 22:04:25	[]	[]	Sun Mar 07 20:01:40 +0000 2021	[{"text":"covid","indices":[195,201]},{"text":"vaccine","indices":[202,210]}]	[{"url":"https://t.co/ufP2wt6UKi","expanded_url":"http://ow.ly/DCJa50DSkjY","display_url":"ow.ly/DCJa50DSkjY","indices":[211,234]}]	Not Giving in to Covid Fatigue: Thanks to the reckless fool who got kicked out of the White House, the U.S. leads the entire world in the number of COVID-19 cases - 28 million. @JamalaRogersSTL #covid #vaccine https://t.co/ufP2wt6UKi https://t.co/fkjx62bwaB	30090.0	RT @DickandSharon: Not Giving in to Covid Fatigue: Thanks to the reckless fool who got kicked out of the White House, the U.S. leads the en…	30090.0	True	full
792563	792563	60454def54784b0038cd904f	2021-03-07 22:04:25	[]	[]	Sun Mar 07 21:30:03 +0000 2021	[]	[{"url":"https://t.co/Zc1GTI0sn7","expanded_url":"http://ow.ly/BmEn50DSnj9","display_url":"ow.ly/BmEn50DSnj9","indices":[255,278]}]	Managua se ubica como uno de los cinco con más casos sospechosos de covid-19 registrados. Según el registro del Observatorio la capital ha registrado 387 contagios sospechosos, seguido de Matagalpa con 151, Rivas con 128, León con 115 y Estelí con 108 ⬇️ https://t.co/Zc1GTI0sn7	153688.0	RT @confidencial_ni: Managua se ubica como uno de los cinco con más casos sospechosos de covid-19 registrados. Según el registro del Observ…	84.0	True	full
792564	792564	60454def54784b0038cd9055	2021-03-07 22:04:25	[]	[]	Sun Mar 07 10:39:20 +0000 2021	[]	[{"url":"https://t.co/Khb3IrKcSD","expanded_url":"https://www.lafm.com.co/politica/timochenko-anuncio-su-respaldo-ivan-cepeda-tras-decision-sobre-caso-uribe","display_url":"lafm.com.co/politica/timoc…","indices":[253,276]}]	Alguien esperaba que Timo respaldara a la Fiscalía, que condenó a las FARC por sus horrendos crímenes? Claro es que la JEP es lo de ellos! Que como además no les da cárcel! Timochenko anunció su respaldó a Iván Cepeda tras decisión sobre caso Uribe https://t.co/Khb3IrKcSD	687899.0	RT @CGurisattiNTN24: Alguien esperaba que Timo respaldara a la Fiscalía, que condenó a las FARC por sus horrendos crímenes? Claro es que la…	2684.0	True	full
792565	792565	60454def54784b0038cd9069	2021-03-07 22:04:26	[]	[]	Sun Mar 07 21:55:54 +0000 2021	[{"text":"Entérate","indices":[0,9]}]	[{"url":"https://t.co/v8zeRNHJnr","expanded_url":"https://jesustorresnoticias.com/pobreza-y-violencia-legado-de-la-pandemia-para-mujeres-de-america-latina/","display_url":"jesustorresnoticias.com/pobreza-y-viol…","indices":[84,107]}]	#Entérate Pobreza y violencia, legado de la pandemia para mujeres de América Latina https://t.co/v8zeRNHJnr vía @Jesús Torres Noticias https://t.co/i0P1yVaeUp	2114.0	RT @jesustorresnoti: #Entérate Pobreza y violencia, legado de la pandemia para mujeres de América Latina https://t.co/v8zeRNHJnr vía @Jesús…	3428.0	True	full
792566	792566	60454def54784b0038cd906d	2021-03-07 22:04:25	[]	[{"url":"https://t.co/EJ5yQLC4Az","expanded_url":"https://news.sky.com/story/covid-19-uk-records-another-drop-in-coronavirus-infections-as-number-of-first-jabs-hits-22-2-million-12239145","display_url":"news.sky.com/story/covid-19…","indices":[37,60]}]		[]	[]			@atstimson @robinince @WanderingGaia https://t.co/EJ5yQLC4Az The UK has recorded a further 82 coronavirus deaths a… https://t.co/r8s5zbQ5JX	12959.0	True	full
792567	792567	60454df054784b0038cd9097	2021-03-07 22:04:26	[]	[]	Sun Mar 07 20:47:45 +0000 2021	[{"text":"VotaYoloAventuras","indices":[241,259]},{"text":"KCA","indices":[260,264]}]	[{"url":"https://t.co/E0cHS1fMOv","expanded_url":"https://kca.mundonick.com/vota/","display_url":"kca.mundonick.com/vota/","indices":[181,204]}]	¡Hola, soy el capitán! 👀 Hoy es el último día para votar, haremos una dinámica epicarda, le enviaremos SALUDOS PERSONALIZADOS a los 3 Aventureros que dejen más votos en la página: https://t.co/E0cHS1fMOv Y dejen sus 100 votos en este tuit #VotaYoloAventuras #KCA Envíen cap.	356395.0	RT @YoloAventuras: ¡Hola, soy el capitán! 👀 Hoy es el último día para votar, haremos una dinámica epicarda, le enviaremos SALUDOS PERSONAL…	17.0	True	full
792568	792568	60454df054784b0038cd90ab	2021-03-07 22:04:26	[]	[]	Sun Mar 07 21:57:05 +0000 2021	[]	[{"url":"https://t.co/lBBkQ1vm40","expanded_url":"https://www.texasmonthly.com/bbq/barbecue-mask-mandate-announcement/?utm_source=Twitter&utm_medium=Social&utm_campaign=Web%20Social&utm_content=BBQReactMaskMandate","display_url":"texasmonthly.com/bbq/barbecue-m…","indices":[180,203]}]	"It's like wrapping a brisket at 130 degrees and saying it's good enough because the bark is set." Barbecue joint owners react to the end of the mask mandate, in their own words: https://t.co/lBBkQ1vm40	210539.0	RT @TexasMonthly: "It's like wrapping a brisket at 130 degrees and saying it's good enough because the bark is set." Barbecue joint owners…	67.0	True	full
792569	792569	60454df054784b0038cd90af	2021-03-07 22:04:26	[]	[]	Sun Mar 07 22:01:12 +0000 2021	[]	[{"url":"https://t.co/4DYeaLbi2H","expanded_url":"https://twitter.com/bridgezu/status/1367563078947246082","display_url":"twitter.com/bridgezu/statu…","indices":[273,296]}]	Quienes hemos sido profes de niños, niñas y adolescentes, sabemos que cuando son criados así desarrollan un gran talento para la morronguería y para mentirle a sus padres. Los valores no se inculcan humillando, ni a través de la imposición de la autoridad ciega y sorda. https://t.co/4DYeaLbi2H	10790.0	RT @Mariaporia: Quienes hemos sido profes de niños, niñas y adolescentes, sabemos que cuando son criados así desarrollan un gran talento pa…	363.0	True	full
792570	792570	60454df154784b0038cd90f3	2021-03-07 22:04:27	[]	[]	Sun Mar 07 20:55:00 +0000 2021	[{"text":"NotiMippCI","indices":[0,11]},{"text":"CuidémonosMás","indices":[130,144]}]	[{"url":"https://t.co/ahXJKZE6D3","expanded_url":"https://bit.ly/3qrjZHX","display_url":"bit.ly/3qrjZHX","indices":[105,128]}]	#NotiMippCI 📰🗞| Limitados actos y movilizaciones públicas por variante brasilera del COVID-19. Lea más ⏩ https://t.co/ahXJKZE6D3 #CuidémonosMás https://t.co/qrFYVzJsth	250998.0	RT @Mippcivzla: #NotiMippCI 📰🗞| Limitados actos y movilizaciones públicas por variante brasilera del COVID-19. Lea más ⏩ https://t.co/ahXJK…	70.0	True	full
792571	792571	60454df154784b0038cd9103	2021-03-07 22:04:27	[]	[{"url":"https://t.co/r8kljR9Xcc","expanded_url":"https://dtudo1pouco.com/al-sadd-de-pedro-ro-ro-e-campeao-do-catar/","display_url":"dtudo1pouco.com/al-sadd-de-ped…","indices":[119,142]}]		[]	[]			O Al-Sadd venceu este domingo o Umm-Salal por 0x3 e sagrou-se campeão nacional do Catar pela 15.ª vez na sua histór… https://t.co/76FLvx8vKE	1628.0	True	full
792572	792572	60454df154784b0038cd9107	2021-03-07 22:04:27	[]	[]	Sat Mar 06 23:34:10 +0000 2021	[]	[{"url":"https://t.co/3RYkFD6Ou5","expanded_url":"https://fr.news.yahoo.com/covid-19-%C3%AEle-france-faut-081504005.html?soc_src=social-sh&soc_trk=tw&tsrc=twtr","display_url":"fr.news.yahoo.com/covid-19-%C3%A…","indices":[122,145]}]	c'est criminel ! juste criminel de confiner sans la moindre preuve d'efficacité ! rien nada! et encore moins le week end https://t.co/3RYkFD6Ou5 via @Yahoo	43651.0	RT @DIVIZIO1: c'est criminel ! juste criminel de confiner sans la moindre preuve d'efficacité ! rien nada! et encore moins le week end htt…	538.0	True	full
792573	792573	60454df154784b0038cd9113	2021-03-07 22:04:28	[]	[]	Fri Mar 05 23:47:04 +0000 2021	[{"text":"covid19","indices":[175,183]},{"text":"vaccines","indices":[184,193]}]	[{"url":"https://t.co/x0UbFArsNX","expanded_url":"https://www.washingtonpost.com/opinions/2021/03/05/where-is-cdcs-guidance-vaccinated-americans/","display_url":"washingtonpost.com/opinions/2021/…","indices":[260,283]}]	CDC's continuing delay in issuing guidance for what vaccinated people can do illustrates a broader problem: Public health has chosen caution over celebration when it comes to #covid19 #vaccines. This needs to change. Here's why &amp; how @PostOpinions (1/4) https://t.co/x0UbFArsNX	155766.0	RT @DrLeanaWen: CDC's continuing delay in issuing guidance for what vaccinated people can do illustrates a broader problem: Public health h…	14847.0	True	full
792574	792574	60454df154784b0038cd911b	2021-03-07 22:04:28	[]	[]	Sat Mar 06 05:56:30 +0000 2021	[]	[{"url":"https://t.co/ZYQ0d8TaNB","expanded_url":"https://www.youtube.com/watch?v=6wZnsWjJ6Qw","display_url":"youtube.com/watch?v=6wZnsW…","indices":[175,198]}]	Our END OF EVANGELION IN 5 MINUTES video now officially has Japanese subtitles! Send it to all your friends in Japan and enjoy the End of the World in its multilingual glory! https://t.co/ZYQ0d8TaNB https://t.co/Ymlyi4RWEP	61294.0	RT @mega64: Our END OF EVANGELION IN 5 MINUTES video now officially has Japanese subtitles! Send it to all your friends in Japan and enjoy…	931.0	True	full
792575	792575	60454df254784b0038cd9157	2021-03-07 22:04:28	[]	[]	Sun Mar 07 21:59:06 +0000 2021	[]	[{"url":"https://t.co/rN07OEYzYN","expanded_url":"https://www.lefigaro.fr/actualite-france/covid-19-les-pompiers-de-paris-en-renfort-de-la-vaccination-20210306","display_url":"lefigaro.fr/actualite-fran…","indices":[187,210]}]	Cela fait près d'un an qu'on s'appuie sur le BMPM à Marseille Je prend moins cher que Mac Kinsey pour de meilleurs conseils Covid-19 : les pompiers de Paris en renfort de la vaccination https://t.co/rN07OEYzYN via @Le_Figaro	18183.0	RT @EChabriere: Cela fait près d'un an qu'on s'appuie sur le BMPM à Marseille Je prend moins cher que Mac Kinsey pour de meilleurs conseils…	229.0	True	full
792576	792576	60454df254784b0038cd9159	2021-03-07 22:04:28	[]	[{"url":"https://t.co/9LUoKiX7Hk","expanded_url":"https://trib.al/G0ntsDF","display_url":"trib.al/G0ntsDF","indices":[204,227]}]		[]	[]			El candidato presidencial de Ecuador, Guillermo Lasso, habló con Telemundo 47 sobre sus propuestas políticas desde… https://t.co/PmYfDhlxda	29879.0	True	full
792577	792577	60454df254784b0038cd915f	2021-03-07 22:04:28	[]	[]	Sun Mar 07 15:23:40 +0000 2021	[]	[{"url":"https://t.co/KNOPphC87k","expanded_url":"https://twitter.com/sampancher/status/1368579763611328516","display_url":"twitter.com/sampancher/sta…","indices":[189,212]}]	Continua o cursinho israelense de como bolsonaristas devem se comportar na pandemia. Falou em foto, o ministro logo se assanhou, afinal está lá para isso. Mas não era bem como ele pensava. https://t.co/KNOPphC87k	1495399.0	RT @FMouraBrasil: Continua o cursinho israelense de como bolsonaristas devem se comportar na pandemia. Falou em foto, o ministro logo se as…	57.0	True	full
792578	792578	60454df254784b0038cd9191	2021-03-07 22:04:29	[]	[]	Sun Mar 07 21:59:19 +0000 2021	[{"text":"abhealth","indices":[46,55]}]	[{"url":"https://t.co/fgElKVAvNY","expanded_url":"https://vancouversun.com/news/local-news/as-north-vancouver-private-surgery-centre-goes-bust-another-springs-up-in-victoria","display_url":"vancouversun.com/news/local-new…","indices":[0,23]}]	https://t.co/fgElKVAvNY .@jkenney .@UCPCaucus #abhealth This will waste tax dollars. This will kill the public system. Call the Premier's office and voice your opposition.	292.0	RT @ChezGreenMD: https://t.co/fgElKVAvNY .@jkenney .@UCPCaucus #abhealth This will waste tax dollars. This will kill the public system. Ca…	275.0	True	full
[truncated: 131,420 more rows]
