# Supplementary material for: Low credibility URL sharing on Twitter during reporting linking rare blood clots with the Oxford/AstraZeneca COVID-19 vaccine
Source: PLoS One. 2024 Jan 19;19(1):e0296444. doi: 10.1371/journal.pone.0296444 (PMC10798519; doi:10.1371/journal.pone.0296444)
Supplement: S8 File — (CSV) [file pone.0296444.s010.csv]

	Unnamed: 0	_id	created_at	extended_tweet.entities.hashtags	URL	retweeted_status.created_at	retweeted_status.extended_tweet.entities.hashtags	RTURL	retweeted_status.extended_tweet.full_text	retweeted_status.user.followers_count	text	user.followers_count	indicator	origin
924000	924000	60463eb84161a2003990c246	2021-03-08 15:11:47	[]	[]	Mon Mar 08 14:43:41 +0000 2021	[]	[{"url":"https://t.co/OIel152pVO","expanded_url":"http://youtu.be/UEY4G_E536k","display_url":"youtu.be/UEY4G_E536k","indices":[217,240]}]	@JuanGomezJurado 💜💜Mil gracias, @JuanGomezJurado! “Será mejor que no lo cuentes” habla de dos madres dispuestas a cualquier cosa por salvar la vida de sus hijos.Un thriller con un final que te cortará la respiración. https://t.co/OIel152pVO Ebook: disponible en Amazon y Kobo Tapa blanda: Amazon https://t.co/z2eStn1Xto	90.0	RT @benas_paula: @JuanGomezJurado 💜💜Mil gracias, @JuanGomezJurado! “Será mejor que no lo cuentes” habla de dos madres dispuestas a cualquie…	603.0	True	full
924001	924001	60463eb84161a2003990c248	2021-03-08 15:11:47	[]	[]	Mon Mar 08 14:51:53 +0000 2021	[{"text":"Covid_19","indices":[0,9]},{"text":"social","indices":[151,158]},{"text":"protection","indices":[159,170]},{"text":"pandemic","indices":[191,200]},{"text":"NonStandard","indices":[205,217]},{"text":"SelfEmployed","indices":[236,249]}]	[{"url":"https://t.co/K647YiyTnv","expanded_url":"http://etui.org/ZoB","display_url":"etui.org/ZoB","indices":[262,285]}]	#Covid_19 has shown that strong social security measures are essential to mitigate the disastrous social impacts &amp; job losses. Find out more about #social #protection measures during the #pandemic for #NonStandard workers &amp; the #SelfEmployed @OSE_be ↪️ https://t.co/K647YiyTnv https://t.co/aZRmcaom5Q	10984.0	RT @ETUI_org: #Covid_19 has shown that strong social security measures are essential to mitigate the disastrous social impacts &amp; job losses…	5315.0	True	full
924002	924002	60463eb84161a2003990c24c	2021-03-08 15:11:47	[]	[]	Mon Mar 08 09:31:47 +0000 2021	[]	[{"url":"https://t.co/JoDbzHVSd5","expanded_url":"https://trib.al/NrFAkTs","display_url":"trib.al/NrFAkTs","indices":[141,164]}]	Goldman Sachs Group is seeing substantial demand for digital assets from institutions as it works to restart its cryptocurrency trading desk https://t.co/JoDbzHVSd5	281644.0	RT @crypto: Goldman Sachs Group is seeing substantial demand for digital assets from institutions as it works to restart its cryptocurrency…	4348.0	True	full
924003	924003	60463eb84161a2003990c252	2021-03-08 15:11:47	[]	[]	Mon Mar 08 15:03:14 +0000 2021	[{"text":"InternationalWomensDay","indices":[6,29]},{"text":"GenerationEquality","indices":[37,56]},{"text":"IWD2021","indices":[183,191]}]	[{"url":"https://t.co/m49CWWcTtU","expanded_url":"https://twitter.com/i/broadcasts/1mrxmwgvvRBGy","display_url":"twitter.com/i/broadcasts/1…","indices":[216,239]}]	Happy #InternationalWomensDay! Join #GenerationEquality to celebrate women in leadership who are shaping an equal future and recovery from the pandemic. Join the conversation with #IWD2021. 🎬 Watch live here 🎬 https://t.co/m49CWWcTtU	1992257.0	RT @UN_Women: Happy #InternationalWomensDay! Join #GenerationEquality to celebrate women in leadership who are shaping an equal future and…	2209.0	True	full
924004	924004	60463eb84161a2003990c266	2021-03-08 15:11:47	[{"text":"VHHH","indices":[250,255]}]	[{"url":"https://t.co/qmU9qMXr9f","expanded_url":"https://hubs.ly/H0HT7GZ0","display_url":"hubs.ly/H0HT7GZ0","indices":[256,279]}]		[]	[]			For the last year we’ve been TELLING you best practices to help you get through the pandemic. But this week, we wan… https://t.co/osENRTvB7V	3253.0	True	full
924005	924005	60463eb94161a2003990c28e	2021-03-08 15:11:47	[]	[]	Mon Mar 08 15:11:32 +0000 2021	[{"text":"ACTUALIZACIÓN","indices":[3,17]},{"text":"coronavirus","indices":[122,134]},{"text":"canarias","indices":[135,144]}]	[{"url":"https://t.co/FQkeSmEdnJ","expanded_url":"https://www.eldiario.es/canariasahora/sociedad/canarias-notifica-152-casos-covid-19-ultimas-24-horas-lamenta-muertes-enfermedad_1_7285700.html","display_url":"eldiario.es/canariasahora/…","indices":[145,168]}]	🔴🔴 #ACTUALIZACIÓN Canarias notifica 152 casos de COVID-19 en las últimas 24 horas y lamenta dos muertes por la enfermedad #coronavirus #canarias https://t.co/FQkeSmEdnJ	80209.0	RT @Cahora: 🔴🔴 #ACTUALIZACIÓN Canarias notifica 152 casos de COVID-19 en las últimas 24 horas y lamenta dos muertes por la enfermedad #coro…	18.0	True	full
924006	924006	60463eb94161a2003990c2c0	2021-03-08 15:11:48	[]	[]	Mon Mar 08 14:06:17 +0000 2021	[]	[{"url":"https://t.co/TpLaujSQii","expanded_url":"https://www.courier-journal.com/story/news/local/2021/03/08/covid-19-vaccine-safe-pregnant-women-new-data-shows-norton-doctor/6918310002/","display_url":"courier-journal.com/story/news/loc…","indices":[83,106]}]	COVID Watch: New data shows vaccine safe for pregnant women, Norton physician says https://t.co/TpLaujSQii via @courierjournal ⁦@d_yetter⁩ ⁦@ladd_sarah⁩	32512.0	RT @joesonka: COVID Watch: New data shows vaccine safe for pregnant women, Norton physician says https://t.co/TpLaujSQii via @courierjourna…	192.0	True	full
924007	924007	60463eba4161a2003990c2ce	2021-03-08 15:11:48	[]	[]	Mon Mar 08 14:41:38 +0000 2021	[]	[{"url":"https://t.co/9YSNBCxmJn","expanded_url":"https://reut.rs/38h7Sak","display_url":"reut.rs/38h7Sak","indices":[229,252]}]	Pope defends Iraqi trip despite COVID-19 risk, says God will provide. In onboard talk, also says he realizes that some conservative Catholics might see his meeting with Grand Ayatollah Ali al-Sistani, as “one step from heresy”. https://t.co/9YSNBCxmJn https://t.co/5qswVSfZFJ	5550.0	RT @PhilipPullella: Pope defends Iraqi trip despite COVID-19 risk, says God will provide. In onboard talk, also says he realizes that some…	185.0	True	full
924008	924008	60463eba4161a2003990c2d6	2021-03-08 15:11:48	[]	[]	Fri Mar 05 11:07:05 +0000 2021	[{"text":"SeccionesICAM","indices":[19,33]},{"text":"DerechoFarmaceútico","indices":[35,55]},{"text":"Pandemia","indices":[63,72]},{"text":"vacunas","indices":[135,143]}]	[{"url":"https://t.co/FEUqR2EWzk","expanded_url":"https://web.icam.es/events/seccion-de-derecho-farmaceutico-pandemia-y-priorizacion-de-recursos-escasos-de-los-respiradores-a-las-vacunas/","display_url":"web.icam.es/events/seccion…","indices":[167,190]}]	Próxima jornada de #SeccionesICAM- #DerechoFarmaceútico sobre "#Pandemia y priorización de recursos escasos: de los respiradores a las #vacunas", ¡no te la pierdas! 💊💉https://t.co/FEUqR2EWzk https://t.co/EOXUs4K7ZV	25064.0	RT @icam_es: Próxima jornada de #SeccionesICAM- #DerechoFarmaceútico sobre "#Pandemia y priorización de recursos escasos: de los respirador…	150.0	True	full
924009	924009	60463eba4161a2003990c2e0	2021-03-08 15:11:48	[]	[]	Mon Mar 08 15:11:21 +0000 2021	[{"text":"Corona","indices":[135,142]},{"text":"Infektion","indices":[143,153]},{"text":"Familie","indices":[154,162]},{"text":"Bayern","indices":[163,170]},{"text":"Beschimpfungen","indices":[171,186]}]	[{"url":"https://t.co/Mqc7xWo3uU","expanded_url":"https://www.merkur.de/lokales/garmisch-partenkirchen/kruen-ort370475/corona-infektion-bayern-quarantaene-infizierte-familie-beleidigung-impfung-kruen-gap-90232488.html","display_url":"merkur.de/lokales/garmis…","indices":[111,134]}]	„Corona-Brocken“ und Virenschleudern: Familie nach Infektion übel beschimpft - bis heute keine Entschuldigung. https://t.co/Mqc7xWo3uU #Corona #Infektion #Familie #Bayern #Beschimpfungen	29661.0	RT @merkur_de: „Corona-Brocken“ und Virenschleudern: Familie nach Infektion übel beschimpft - bis heute keine Entschuldigung. https://t.co/…	71695.0	True	full
924010	924010	60463eba4161a2003990c2e4	2021-03-08 15:11:48	[]	[]	Mon Mar 08 11:01:19 +0000 2021	[{"text":"inspo","indices":[113,119]},{"text":"IWD2021","indices":[173,181]},{"text":"ThinkLandscape","indices":[210,225]}]	[{"url":"https://t.co/vEuyBqQcIT","expanded_url":"http://ow.ly/hkmI50DPWU3","display_url":"ow.ly/hkmI50DPWU3","indices":[185,208]}]	Our very own @BirdLife_CEO is the first Latin American woman to serve as CEO of BirdLife International. Get more #inspo from her &amp; 15 other women restoring the Earth! 🌍 #IWD2021 ➡️ https://t.co/vEuyBqQcIT #ThinkLandscape https://t.co/xCkWxqpmVw	82493.0	RT @BirdLife_News: Our very own @BirdLife_CEO is the first Latin American woman to serve as CEO of BirdLife International. Get more #inspo…	164.0	True	full
924011	924011	60463eba4161a2003990c2e8	2021-03-08 15:11:48	[{"text":"MujeresEnRevolucion","indices":[173,193]},{"text":"FelizDiaDeLaMujer","indices":[194,212]},{"text":"DiaInternacionalDeLaM","indices":[214,236]},{"text":"8Marzo","indices":[237,244]},{"text":"MujerCubana","indices":[245,257]},{"text":"CubaEsCultura","indices":[258,272]},{"text":"BNCJM","indices":[273,279]}]	[{"url":"https://t.co/Z8cWehaJjR","expanded_url":"https://bit.ly/3cbdTXp","display_url":"bit.ly/3cbdTXp","indices":[132,155]}]		[]	[]			Noticias - BNCJM - 120 Aniversario BNCJM- Remembranzas fotográficas: valiosas bibliotecarias. En el Día Internacion… https://t.co/huXEomdBlE	394.0	True	full
924012	924012	60463eba4161a2003990c2fc	2021-03-08 15:11:48	[]	[]	Mon Mar 08 12:56:38 +0000 2021	[]	[{"url":"https://t.co/4ADKSj6WyX","expanded_url":"https://www.newsweek.com/68-americans-support-bidens-pandemic-response-most-say-lifting-covid-restrictions-too-fast-1574327","display_url":"newsweek.com/68-americans-s…","indices":[119,142]}]	According to an ABC News/Ipsos poll released Sunday, 68% of Americans support President Joe Biden's pandemic response. https://t.co/4ADKSj6WyX	778676.0	RT @joncoopertweets: According to an ABC News/Ipsos poll released Sunday, 68% of Americans support President Joe Biden's pandemic response.…	65.0	True	full
924013	924013	60463eba4161a2003990c308	2021-03-08 15:11:48	[]	[]	Sun Mar 07 22:52:29 +0000 2021	[]	[{"url":"https://t.co/o0SAz7QHq2","expanded_url":"https://twitter.com/tomcottonar/status/1368285244416262145","display_url":"twitter.com/tomcottonar/st…","indices":[139,162]}]	He also got checks under the two previous Covid relief bills which were signed into law by Donald Trump - and both of which you voted for. https://t.co/o0SAz7QHq2	1049978.0	RT @mehdirhasan: He also got checks under the two previous Covid relief bills which were signed into law by Donald Trump - and both of whic…	73.0	True	full
924014	924014	60463eba4161a2003990c314	2021-03-08 15:11:49	[]	[]	Sun Mar 07 14:36:02 +0000 2021	[{"text":"NotiMippCI","indices":[0,11]},{"text":"CuidémonosMás","indices":[114,128]}]	[{"url":"https://t.co/HdWF81ZfYH","expanded_url":"https://bit.ly/3boxMuW","display_url":"bit.ly/3boxMuW","indices":[88,111]}]	#NotiMippCI 📰🗞| Presidente Maduro recibe vacuna Sputnik-V contra el COVID-19. Lea más ⏩ https://t.co/HdWF81ZfYH #CuidémonosMás https://t.co/TWFOK5dG6J	251171.0	RT @Mippcivzla: #NotiMippCI 📰🗞| Presidente Maduro recibe vacuna Sputnik-V contra el COVID-19. Lea más ⏩ https://t.co/HdWF81ZfYH #Cuidémon…	19.0	True	full
924015	924015	60463eba4161a2003990c324	2021-03-08 15:11:49	[]	[]	Mon Mar 08 15:10:04 +0000 2021	[{"text":"Vaccination","indices":[197,209]},{"text":"Israel","indices":[213,220]},{"text":"StopCrimeContreHumanite","indices":[228,252]}]	[{"url":"https://t.co/H8MkDS8GmI","expanded_url":"https://infovf.com/video/info-questions-live-mars-2021--7435.html","display_url":"infovf.com/video/info-que…","indices":[253,276]}]	L’info en questions : l’émission hebdomadaire qui permet de s’informer RÉELLEMENT. Invité : Le Docteur Cancérologue Chirurgien Gérard Delépine 👍 Retour sur les conséquences CATASTROPHIQUES de la #Vaccination en #Israel ⚠️💉☠️ #StopCrimeContreHumanite https://t.co/H8MkDS8GmI	1323.0	RT @Soniadoubi655: L’info en questions : l’émission hebdomadaire qui permet de s’informer RÉELLEMENT. Invité : Le Docteur Cancérologue Chi…	783.0	True	full
924016	924016	60463ebb4161a2003990c33e	2021-03-08 15:11:49	[]	[]	Mon Mar 08 14:57:27 +0000 2021	[{"text":"COVID19","indices":[153,161]}]	[{"url":"https://t.co/uA2Pa8s991","expanded_url":"https://twitter.com/JasonSCampbell/status/1368934052561100804","display_url":"twitter.com/JasonSCampbell…","indices":[163,186]}]	Republicans are willing to fight a hundred times harder to protect fictional characters than they are to protect real American families suffering during #COVID19. https://t.co/uA2Pa8s991	58797.0	RT @themaxburns: Republicans are willing to fight a hundred times harder to protect fictional characters than they are to protect real Amer…	341.0	True	full
924017	924017	60463ebb4161a2003990c360	2021-03-08 15:11:49	[{"text":"ForaBolsonaro","indices":[111,125]},{"text":"InternationalWomensDay","indices":[155,178]}]	[{"url":"https://t.co/Ajfl0Cf6UL","expanded_url":"https://www.brasil247.com/brasil/hospital-das-forcas-armadas-tem-90-de-ocupacao-da-uti-e-conteiner-para-guardar-mortos","display_url":"brasil247.com/brasil/hospita…","indices":[87,110]}]		[]	[]			Hospital das Forças Armadas tem 90% de ocupação da UTI e contêiner para guardar mortos https://t.co/Ajfl0Cf6UL… https://t.co/cLy1Hb3X3k	22243.0	True	full
924018	924018	60463ebb4161a2003990c364	2021-03-08 15:11:50	[]	[]	Mon Mar 08 15:00:03 +0000 2021	[]	[{"url":"https://t.co/vcTchmbHiv","expanded_url":"https://www.homefieldapparel.com/collections/vintage-texas-tech-apparel-store?rsc=744662","display_url":"homefieldapparel.com/collections/vi…","indices":[201,224]}]	Introducing the new Texas Tech vintage line from @HomefieldApparl ‼️ Incredibly comfortable, officially licensed vintage Texas Tech designs. Get 15% off your first purchase with "RRS" at checkout: https://t.co/vcTchmbHiv https://t.co/zCJo5bgcaE	22941.0	RT @RedRaiderSports: Introducing the new Texas Tech vintage line from @HomefieldApparl ‼️ Incredibly comfortable, officially licensed vinta…	1682.0	True	full
924019	924019	60463ebb4161a2003990c372	2021-03-08 15:11:50	[]	[]	Mon Mar 08 15:00:02 +0000 2021	[{"text":"펜타곤","indices":[110,114]},{"text":"PENTAGON","indices":[115,124]},{"text":"LOVE_or_TAKE","indices":[125,138]}]	[{"url":"https://t.co/OL8RCgua6f","expanded_url":"https://youtu.be/z2JJhLmfXZE","display_url":"youtu.be/z2JJhLmfXZE","indices":[58,81]}]	[📽] 11th Mini Album [LOVE or TAKE] Concept Trailer #1 ▶ https://t.co/OL8RCgua6f 2021.03.15. 18:00 (KST) #펜타곤 #PENTAGON #LOVE_or_TAKE https://t.co/yfHJnD7wEp	1106542.0	RT @CUBE_PTG: [📽] 11th Mini Album [LOVE or TAKE] Concept Trailer #1 ▶ https://t.co/OL8RCgua6f 2021.03.15. 18:00 (KST) #펜타곤 #PENTAGON…	287.0	True	full
924020	924020	60463ebb4161a2003990c37a	2021-03-08 15:11:50	[]	[]	Mon Mar 08 10:52:05 +0000 2021	[{"text":"IWD2021","indices":[189,197]}]	[{"url":"https://t.co/3z2SRi2Rgu","expanded_url":"https://twitter.com/StandardBankSZ/status/1368857752529997827","display_url":"twitter.com/StandardBankSZ…","indices":[198,221]}]	EWSC Technical Services Director Nontombi Motsa" In these times of uncertainty, we must support the empowerment of young women so that they become established in their chosen career paths" #IWD2021 https://t.co/3z2SRi2Rgu	2815.0	RT @EWSC_Water: EWSC Technical Services Director Nontombi Motsa" In these times of uncertainty, we must support the empowerment of young wo…	3978.0	True	full
924021	924021	60463ebc4161a2003990c390	2021-03-08 15:11:50	[]	[]	Mon Mar 08 12:46:49 +0000 2021	[{"text":"STOPokupas","indices":[121,132]},{"text":"leyantiocupas","indices":[133,147]}]	[{"url":"https://t.co/7LL2AbEW1V","expanded_url":"https://www.20minutos.es/noticia/4609879/0/solucion-usan-francia-contra-okupas/","display_url":"20minutos.es/noticia/460987…","indices":[148,171]}]	En Francia la ley establece un castigo de un año de prisión y una multa de 15.000 euros por ocupación ilegal de vivienda #STOPokupas #leyantiocupas https://t.co/7LL2AbEW1V	2903.0	RT @jaliroller: En Francia la ley establece un castigo de un año de prisión y una multa de 15.000 euros por ocupación ilegal de vivienda #S…	2428.0	True	full
924022	924022	60463ebc4161a2003990c392	2021-03-08 15:11:50	[{"text":"Brigadistas","indices":[0,12]},{"text":"UAS","indices":[13,17]}]	[{"url":"https://t.co/VM9XHExxiT","expanded_url":"https://bit.ly/30qR78p","display_url":"bit.ly/30qR78p","indices":[163,186]}]		[]	[]			#Brigadistas #UAS Alrededor de 300 brigadistas de la UAS, salieron a cuatro municipios de Sinaloa para coadyuvar y… https://t.co/TJNKIljsep	1494.0	True	full
924023	924023	60463ebc4161a2003990c394	2021-03-08 15:11:50	[]	[]	Mon Mar 08 14:31:58 +0000 2021	[]	[{"url":"https://t.co/OLxUQ47tTg","expanded_url":"https://www.wsj.com/articles/the-covid-welfare-state-11615154022","display_url":"wsj.com/articles/the-c…","indices":[250,273]}]	Re: the $1.9 trillion bill, quote: “The goal of this De­mo­c­ra­tic pro­gram isn’t Covid re­lief. The point is to ex­pand and so­lid­ify the role of gov­ern­ment as the guar­an­tor of every Amer­ican’s in­come un­linked to any oblig­a­tion to work.” https://t.co/OLxUQ47tTg	1161388.0	RT @brithume: Re: the $1.9 trillion bill, quote: “The goal of this De­mo­c­ra­tic pro­gram isn’t Covid re­lief. The point is to ex­pand and…	7912.0	True	full
924024	924024	60463ebc4161a2003990c398	2021-03-08 15:11:50	[]	[{"url":"https://t.co/me0Z5MGIjI","expanded_url":"https://www.thestar.com/opinion/star-columnists/2021/03/08/york-school-board-releases-its-strategy-to-combat-anti-black-racism-and-end-a-culture-of-low-expectations-and-throwaway-kids.html","display_url":"thestar.com/opinion/star-c…","indices":[212,235]}]		[]	[]			“We already know what to do. The question is do we want to do it? It’s one thing to accept the disparity is there.… https://t.co/ptkGZQTE0F	16540.0	True	full
924025	924025	60463ebc4161a2003990c3ac	2021-03-08 15:11:50	[{"text":"superspreader","indices":[24,38]}]	[{"url":"https://t.co/h6CBBUMpDA","expanded_url":"https://www.newsbreakapp.com/n/0YoySY2f?s=a2&pd=07x8YyN5&hl=en_US","display_url":"newsbreakapp.com/n/0YoySY2f?s=a…","indices":[154,177]}]		[]	[]			@JoeBiden is creating a #superspreader event at our southern border. Fact Check: Are COVID-Positive Migrants Allow… https://t.co/6nvY1QRr8j	16.0	True	full
924026	924026	60463ebc4161a2003990c3b0	2021-03-08 15:11:50	[{"text":"Immigrants","indices":[0,11]},{"text":"COVID19","indices":[75,83]},{"text":"ACTION","indices":[148,155]},{"text":"Coverage4All","indices":[231,244]}]	[{"url":"https://t.co/BLUvl4Hvbi","expanded_url":"http://www.coverage4all.info","display_url":"coverage4all.info","indices":[252,275]}]		[]	[]			#Immigrants make up 1/3 of the essential workforce leading the response to #COVID19. The Community is dying because… https://t.co/33bPNR2GMm	1587.0	True	full
924027	924027	60463ebc4161a2003990c3ba	2021-03-08 15:11:50	[]	[]	Mon Mar 08 00:00:12 +0000 2021	[]	[{"url":"https://t.co/fdtOS8Dg6T","expanded_url":"https://m.facebook.com/story.php?story_fbid=3075207029376426&id=1402437823320030","display_url":"m.facebook.com/story.php?stor…","indices":[213,236]}]	Les comparto un vídeo para que nuestro pueblo esté informado de la nueva variante del Covid-19, surgida en Brasil. Tengamos conciencia y enfrentemos con disciplina esta amenaza a la salud pública en nuestro país. https://t.co/fdtOS8Dg6T	3878410.0	RT @NicolasMaduro: Les comparto un vídeo para que nuestro pueblo esté informado de la nueva variante del Covid-19, surgida en Brasil. Tenga…	23.0	True	full
924028	924028	60463ebc4161a2003990c3d0	2021-03-08 15:11:51	[]	[]	Sat Mar 06 22:14:25 +0000 2021	[]	[{"url":"https://t.co/RPuUm9pCfs","expanded_url":"https://forms.gle/sH87uJJCA2F4XaV58","display_url":"forms.gle/sH87uJJCA2F4Xa…","indices":[255,278]}]	It's almost a year since class of 2020 graduated and I know the "real world" hit my fellow first-gen hard given the pandemic/recession/politics. I want to start sharing those stories again and center us. Help me start to do that by filling out this form: https://t.co/RPuUm9pCfs	705.0	RT @zipporahosei: It's almost a year since class of 2020 graduated and I know the "real world" hit my fellow first-gen hard given the pande…	1733.0	True	full
924029	924029	60463ebd4161a2003990c3e0	2021-03-08 15:11:51	[]	[]	Mon Mar 08 14:30:15 +0000 2021	[]	[{"url":"https://t.co/LvLVOv2b3H","expanded_url":"https://labour.org.uk/bright-future-taskforce-2/","display_url":"labour.org.uk/bright-future-…","indices":[252,275]}]	Today @Keir_Starmer and I have announced Labour's Bright Future Taskforce! We'll be working with young people, unions, education experts and charities to ensure every child can recover from the pandemic and achieve their potential! Find out more here 👉https://t.co/LvLVOv2b3H https://t.co/1xCg8wFbR7	49454.0	RT @KateGreenSU: Today @Keir_Starmer and I have announced Labour's Bright Future Taskforce! We'll be working with young people, unions, edu…	411.0	True	full
924030	924030	60463ebd4161a2003990c3fa	2021-03-08 15:11:51	[{"text":"facemask","indices":[104,113]},{"text":"kidsbacktoschool","indices":[114,131]},{"text":"Masks","indices":[132,138]},{"text":"Health","indices":[139,146]},{"text":"disposable","indices":[147,158]},{"text":"Medical","indices":[159,167]}]	[{"url":"https://t.co/D8IRLpxVMr","expanded_url":"https://www.besthomedeco.com/product/best-dr-talbots-disposable-kids-face-mask-for-personal-health-2021/","display_url":"besthomedeco.com/product/best-d…","indices":[79,102]}]		[]	[]			Best Dr. Talbots Disposable Kids Face Mask for best health 2021. Learn more... https://t.co/D8IRLpxVMr #facemask… https://t.co/drqE1mGBfL	2.0	True	full
924031	924031	60463ebd4161a2003990c3fe	2021-03-08 15:11:51	[]	[]	Wed Mar 03 15:13:56 +0000 2021	[{"text":"Covid19","indices":[49,57]},{"text":"Europe","indices":[62,69]},{"text":"vaccins","indices":[171,179]},{"text":"vaccin","indices":[209,216]},{"text":"vaccine","indices":[240,248]},{"text":"deaths","indices":[249,256]}]	[{"url":"https://t.co/Agfk08M8CJ","expanded_url":"http://www.adrreports.eu/fr/search_subst.html#","display_url":"adrreports.eu/fr/search_subs…","indices":[257,280]}]	Plus de 2600 MORTS déclarés après la vaccination #Covid19 en #Europe, Pfizer Astrazeneca et moderna. Pas une fake news: chiffres officiels de la base de suivi EUDRA des #vaccins. Cherchez la substance Covid #vaccin, avant-dernier onglet. #vaccine #deaths https://t.co/Agfk08M8CJ https://t.co/B7BeO8wbID	14438.0	RT @momotchiii: Plus de 2600 MORTS déclarés après la vaccination #Covid19 en #Europe, Pfizer Astrazeneca et moderna. Pas une fake news: c…	71.0	True	full
924032	924032	60463ebd4161a2003990c408	2021-03-08 15:11:51	[]	[]	Mon Mar 08 14:09:03 +0000 2021	[{"text":"FeministRecovery","indices":[215,232]},{"text":"IWD2021","indices":[247,255]}]	[{"url":"https://t.co/M5ZlGb2pdU","expanded_url":"https://bit.ly/3sXG82q","display_url":"bit.ly/3sXG82q","indices":[256,279]}]	Today, we celebrate the accomplishments of women everywhere and recommit to building a future where they can do - and be - anything they dream of. As we look to build back better from this pandemic, that's what our #FeministRecovery is all about. #IWD2021 https://t.co/M5ZlGb2pdU https://t.co/Ibia1259AY	5582241.0	RT @JustinTrudeau: Today, we celebrate the accomplishments of women everywhere and recommit to building a future where they can do - and be…	78.0	True	full
924033	924033	60463ebd4161a2003990c416	2021-03-08 15:11:51	[]	[]	Mon Mar 08 15:01:35 +0000 2021	[{"text":"Iran","indices":[117,122]},{"text":"ChooseToChallenge2021","indices":[216,238]}]	[{"url":"https://t.co/aB1oqzJrsp","expanded_url":"https://www.pscp.tv/Maryam_Rajavi/1vAxRwbEzXgKl?t=54m38s","display_url":"pscp.tv/Maryam_Rajavi/…","indices":[240,263]}]	Member/Irish Parl. @CarrollJennifer: Core of our legislative is the role of women and we push for equality-change in #Iran. Mutual age of girls to boys 9, 15 and we believe that women are in forefront of this battle #ChooseToChallenge2021 https://t.co/aB1oqzJrsp	20779.0	RT @4FreedominIran: Member/Irish Parl. @CarrollJennifer: Core of our legislative is the role of women and we push for equality-change in #I…	583.0	True	full
924034	924034	60463ebd4161a2003990c42e	2021-03-08 15:11:52	[]	[]	Mon Mar 08 11:10:09 +0000 2021	[{"text":"InternationalWomensDay","indices":[15,38]},{"text":"IWD2021","indices":[56,64]},{"text":"COVID19","indices":[172,180]}]	[{"url":"https://t.co/nCc1OpOAUz","expanded_url":"https://www.cogconsortium.uk/cog-uk-celebrates-international-womens-day/","display_url":"cogconsortium.uk/cog-uk-celebra…","indices":[228,251]}]	🧵 (1/6) Happy #InternationalWomensDay ♀️ To celebrate #IWD2021 we’re highlighting some of the many women whose work has been critical to the consortium’s response to the #COVID19 pandemic 😷 ⬇️ Read our blog to learn more ⬇️ https://t.co/nCc1OpOAUz	14988.0	RT @CovidGenomicsUK: 🧵 (1/6) Happy #InternationalWomensDay ♀️ To celebrate #IWD2021 we’re highlighting some of the many women whose work…	280.0	True	full
924035	924035	60463ebe4161a2003990c446	2021-03-08 15:11:52	[]	[]	Mon Mar 08 13:33:45 +0000 2021	[{"text":"InternationalWomensDay","indices":[145,168]}]	[{"url":"https://t.co/dqExQEKmrM","expanded_url":"https://youtu.be/AKWjIWJzT7Q","display_url":"youtu.be/AKWjIWJzT7Q","indices":[121,144]}]	It's International Women's Day! Discover its history in this video by Origins: Current Events in Historical Perspective. https://t.co/dqExQEKmrM #InternationalWomensDay @OriginsOSU	2153.0	RT @osuhistorydept: It's International Women's Day! Discover its history in this video by Origins: Current Events in Historical Perspective…	1582.0	True	full
924036	924036	60463ebe4161a2003990c448	2021-03-08 15:11:52	[]	[]	Thu Feb 11 16:42:49 +0000 2021	[{"text":"Onlyfans","indices":[25,34]}]	[{"url":"https://t.co/edEKPeQcUL","expanded_url":"http://ONLYFANS.COM/DANIELMONTERRE6","display_url":"ONLYFANS.COM/DANIELMONTERRE6","indices":[62,85]}]	Amanecí de buenas!! 🔥 mi #Onlyfans a solo $70 PESOS mex 💦😈👅 https://t.co/edEKPeQcUL Enjoy more than 120 +3 new videos where I squirt and fill many bareback asses with milk 😈😈🔥 https://t.co/WVHnnwiNgm	129187.0	RT @danielmonterre6: Amanecí de buenas!! 🔥 mi #Onlyfans a solo $70 PESOS mex 💦😈👅 https://t.co/edEKPeQcUL Enjoy more than 120 +3 new vid…	17.0	True	full
924037	924037	60463ebe4161a2003990c44a	2021-03-08 15:11:52	[]	[]	Mon Mar 08 14:33:16 +0000 2021	[{"text":"CuarentenaRadicalReforzada","indices":[116,143]}]	[{"url":"https://t.co/t9Dg1pa3sv","expanded_url":"https://www.vtv.gob.ve/covid-19-dia-357-casos-07032021/","display_url":"vtv.gob.ve/covid-19-dia-3…","indices":[145,168]}]	Día 357 | Lucha contra la COVID-19: Venezuela registra 453 casos comunitarios y suma 134.394 pacientes recuperados #CuarentenaRadicalReforzada https://t.co/t9Dg1pa3sv https://t.co/sZAjjSpbxa	1812301.0	RT @VTVcanal8: Día 357 | Lucha contra la COVID-19: Venezuela registra 453 casos comunitarios y suma 134.394 pacientes recuperados #Cuarent…	1597.0	True	full
924038	924038	60463ebe4161a2003990c45c	2021-03-08 15:11:52	[]	[]	Mon Mar 08 15:00:02 +0000 2021	[{"text":"펜타곤","indices":[110,114]},{"text":"PENTAGON","indices":[115,124]},{"text":"LOVE_or_TAKE","indices":[125,138]}]	[{"url":"https://t.co/OL8RCgua6f","expanded_url":"https://youtu.be/z2JJhLmfXZE","display_url":"youtu.be/z2JJhLmfXZE","indices":[58,81]}]	[📽] 11th Mini Album [LOVE or TAKE] Concept Trailer #1 ▶ https://t.co/OL8RCgua6f 2021.03.15. 18:00 (KST) #펜타곤 #PENTAGON #LOVE_or_TAKE https://t.co/yfHJnD7wEp	1106528.0	RT @CUBE_PTG: [📽] 11th Mini Album [LOVE or TAKE] Concept Trailer #1 ▶ https://t.co/OL8RCgua6f 2021.03.15. 18:00 (KST) #펜타곤 #PENTAGON…	85.0	True	full
924039	924039	60463ebe4161a2003990c47a	2021-03-08 15:11:52	[]	[]	Mon Mar 08 14:00:01 +0000 2021	[]	[{"url":"https://t.co/vEuJjpvO1A","expanded_url":"http://bit.ly/smartpiggy","display_url":"bit.ly/smartpiggy","indices":[69,92]}]	15 Siblings Of Piggies Means Total Chaos | Kritter Klub Full Video👉 https://t.co/vEuJjpvO1A Follow @Kritter_Klub to brighten up your feed with daily animal videos❣ https://t.co/JCOcJUpJBV	3303.0	RT @Kritter_Klub: 15 Siblings Of Piggies Means Total Chaos | Kritter Klub Full Video👉 https://t.co/vEuJjpvO1A Follow @Kritter_Klub to bri…	3778.0	True	full
924040	924040	60463ebe4161a2003990c47e	2021-03-08 15:11:52	[]	[]	Sun Mar 07 18:50:46 +0000 2021	[]	[{"url":"https://t.co/m7oeepDJdc","expanded_url":"https://gizmodo.uol.com.br/surto-tifo-2a-guerra-mundial-pode-nos-ensinar/#:~:text=H%C3%A1%20tr%C3%AAs%20anos%2C%20ele%20encontrou,um%20espa%C3%A7o%20prec%C3%A1rio%2C%20com%20mais","display_url":"gizmodo.uol.com.br/surto-tifo-2a-…","indices":[145,168]}]	Durante o Holocausto, os nazistas deixavam surtos de Tifo se alastrarem propositalmente para disseminar os judeus. Isso lembra alguma coisa? 🤔 https://t.co/m7oeepDJdc	293.0	RT @AvisaoPolitica: Durante o Holocausto, os nazistas deixavam surtos de Tifo se alastrarem propositalmente para disseminar os judeus. Iss…	384.0	True	full
924041	924041	60463ebe4161a2003990c484	2021-03-08 15:11:53	[]	[]	Mon Mar 08 14:37:38 +0000 2021	[]	[{"url":"https://t.co/GyNnu6hqty","expanded_url":"http://dozz.es/9lc8a3","display_url":"dozz.es/9lc8a3","indices":[129,152]}]	La fortaleza de mujer de Noemí Vásquez, que superó al COVID-19 y ahora apunta a Tokio 2020: “Somos más que nuestra discapacidad” https://t.co/GyNnu6hqty	15001.0	RT @dt_elcomercio: La fortaleza de mujer de Noemí Vásquez, que superó al COVID-19 y ahora apunta a Tokio 2020: “Somos más que nuestra disca…	26360.0	True	full
924042	924042	60463ebe4161a2003990c48a	2021-03-08 15:11:53	[]	[]	Mon Mar 08 15:00:02 +0000 2021	[{"text":"펜타곤","indices":[110,114]},{"text":"PENTAGON","indices":[115,124]},{"text":"LOVE_or_TAKE","indices":[125,138]}]	[{"url":"https://t.co/OL8RCgua6f","expanded_url":"https://youtu.be/z2JJhLmfXZE","display_url":"youtu.be/z2JJhLmfXZE","indices":[58,81]}]	[📽] 11th Mini Album [LOVE or TAKE] Concept Trailer #1 ▶ https://t.co/OL8RCgua6f 2021.03.15. 18:00 (KST) #펜타곤 #PENTAGON #LOVE_or_TAKE https://t.co/yfHJnD7wEp	1106528.0	RT @CUBE_PTG: [📽] 11th Mini Album [LOVE or TAKE] Concept Trailer #1 ▶ https://t.co/OL8RCgua6f 2021.03.15. 18:00 (KST) #펜타곤 #PENTAGON…	619.0	True	full
924043	924043	60463ebe4161a2003990c494	2021-03-08 15:11:53	[]	[]	Mon Mar 08 14:15:06 +0000 2021	[{"text":"ableg","indices":[243,249]},{"text":"abhealth","indices":[250,259]}]	[{"url":"https://t.co/qp5i8qSnj8","expanded_url":"https://globalnews.ca/news/7680572/alberta-covid-response-review-ndp-ucp-report/","display_url":"globalnews.ca/news/7680572/a…","indices":[219,242]}]	Jason Kenney and the UCP are blocking a report on how they handled the first wave of COVID-19. They are hiding the truth from you. This is wrong. Tell the Premier how you feel, email him directly: Premier@gov.ab.ca. https://t.co/qp5i8qSnj8 #ableg #abhealth	152857.0	RT @RachelNotley: Jason Kenney and the UCP are blocking a report on how they handled the first wave of COVID-19. They are hiding the truth…	17.0	True	full
924044	924044	60463ebf4161a2003990c4a2	2021-03-08 15:11:53	[]	[]	Mon Mar 08 14:04:00 +0000 2021	[]	[{"url":"https://t.co/keG7kellI9","expanded_url":"https://buff.ly/3bWataQ","display_url":"buff.ly/3bWataQ","indices":[256,279]}]	NEWS ALERT! Next week marks 1 year since Covid lockdowns began and we want to support you through it. For the week of March 15-19, Plucky will host a Coach-a-thon, during which the coaching team will offer as many free 30-min coaching sessions as we can: https://t.co/keG7kellI9	1127.0	RT @BePlucky: NEWS ALERT! Next week marks 1 year since Covid lockdowns began and we want to support you through it. For the week of March 1…	164.0	True	full
924045	924045	60463ebf4161a2003990c4ae	2021-03-08 15:11:53	[]	[]	Mon Mar 08 13:08:02 +0000 2021	[]	[{"url":"https://t.co/Ch6YoEtCml","expanded_url":"http://www.francesoir.fr/societe-sante/le-conseil-de-leurope-affirme-que-la-vaccination-ne-doit-etre-ni-obligatoire-ni?fbclid=IwAR0ZyF7apWCJZkr-_hl-UDtP4sqPUsFVPHYd4P1UKuOiQ0vHvkozvO5mRiE","display_url":"francesoir.fr/societe-sante/…","indices":[249,272]}]	OBLIGATION et PASSEPORT VACCINAL: Les expériences médicales involontaires sont interdites par la Convention de Nuremberg. Article publié le 03/03/2021 Le Conseil de l'Europe affirme que la vaccination ne doit être ni obligatoire ni discriminatoire https://t.co/Ch6YoEtCml	12177.0	RT @conspjustice: OBLIGATION et PASSEPORT VACCINAL: Les expériences médicales involontaires sont interdites par la Convention de Nuremberg.…	23.0	True	full
924046	924046	60463ebf4161a2003990c4b6	2021-03-08 15:11:53	[]	[]	Sun Mar 07 10:00:38 +0000 2021	[{"text":"Airdrop","indices":[6,14]},{"text":"Airdrops","indices":[225,234]},{"text":"crypto","indices":[235,242]},{"text":"Bitcoin","indices":[243,251]},{"text":"Werewolf","indices":[252,261]},{"text":"AirdropDet","indices":[262,273]}]	[{"url":"https://t.co/j1f9JMBpf1","expanded_url":"https://t.me/WerewolfAirdropBot","display_url":"t.me/WerewolfAirdro…","indices":[115,138]},{"url":"https://t.co/THxvXZ3Ihg","expanded_url":"https://youtu.be/rX_ndORi5lI","display_url":"youtu.be/rX_ndORi5lI","indices":[200,223]}]	🔍 New #Airdrop: Werewolf 💲 Total Reward: Up to 10 WWC [~$15]+3 WWC [~$4.5] per referral 🔴 Start the airdrop bot: https://t.co/j1f9JMBpf1 🔘 Do the tasks on the bot and submit your data. 🔘 Details: https://t.co/THxvXZ3Ihg #Airdrops #crypto #Bitcoin #Werewolf #AirdropDet	258616.0	RT @AirdropDet: 🔍 New #Airdrop: Werewolf 💲 Total Reward: Up to 10 WWC [~$15]+3 WWC [~$4.5] per referral 🔴 Start the airdrop bot: https://…	2.0	True	full
924047	924047	60463ebf4161a2003990c4ba	2021-03-08 15:11:53	[{"text":"biochar","indices":[26,34]}]	[{"url":"https://t.co/Kx3HXSqD2e","expanded_url":"http://woodbioenergymagazine.com/humboldt-sawmill-gains-biochar-certificate/","display_url":"woodbioenergymagazine.com/humboldt-sawmi…","indices":[220,243]}]		[]	[]			Through the production of #biochar, a byproduct of its Scotia, California cogeneration plant, Humboldt Sawmill is p… https://t.co/QU4SQ16LO2	248.0	True	full
924048	924048	60463ebf4161a2003990c4bc	2021-03-08 15:11:53	[]	[{"url":"https://t.co/rW92wcO5ff","expanded_url":"http://bit.ly/2PKcXBH","display_url":"bit.ly/2PKcXBH","indices":[210,233]}]		[]	[]			@karol "A year into the pandemic, we easily forget that the lockdowns and other draconian restrictions were imposed… https://t.co/10oo90m4nK	14.0	True	full
924049	924049	60463ebf4161a2003990c4c2	2021-03-08 15:11:53	[]	[]	Sun Mar 07 21:55:46 +0000 2021	[]	[{"url":"https://t.co/I6QsEbDfJl","expanded_url":"https://twitter.com/kyrstensinema/status/1368622475102224384","display_url":"twitter.com/kyrstensinema/…","indices":[130,153]}]	You know what would have helped me get of my brutally violent marriage with my kids much sooner, Kyrsten...a living fucking wage. https://t.co/I6QsEbDfJl	58728.0	RT @BethLynch2020: You know what would have helped me get of my brutally violent marriage with my kids much sooner, Kyrsten...a living fuck…	21.0	True	full
924050	924050	60463ebf4161a2003990c4dc	2021-03-08 15:11:54	[]	[]	Mon Mar 08 13:46:45 +0000 2021	[]	[{"url":"https://t.co/LkN6NRBVzT","expanded_url":"https://nymag.com/intelligencer/article/all-the-lies-they-told-us-about-the-filibuster.html","display_url":"nymag.com/intelligencer/…","indices":[252,275]}]	Eliminate the filibuster. It does not promote debate--it stifles it. It stops candidates from delivering what they promised, which undermines trust in government. It was racist in its origins &amp; still is. This piece from @jonathanchait says it all. https://t.co/LkN6NRBVzT	546358.0	RT @RepJayapal: Eliminate the filibuster. It does not promote debate--it stifles it. It stops candidates from delivering what they promised…	3477.0	True	full
924051	924051	60463ec04161a2003990c4fa	2021-03-08 15:11:54	[]	[]	Sun Mar 07 23:44:12 +0000 2021	[{"text":"RER","indices":[137,141]},{"text":"NoisyLeSec","indices":[142,153]},{"text":"CNews","indices":[161,167]},{"text":"BFMTV","indices":[168,174]},{"text":"LCI","indices":[182,186]},{"text":"FranceInfo","indices":[192,203]},{"text":"FrancaisReveillezVous","indices":[217,239]}]	[{"url":"https://t.co/ruflsnO24O","expanded_url":"https://twitter.com/DamienRieu/status/1368488217863979011","display_url":"twitter.com/DamienRieu/sta…","indices":[240,263]}]	Apparemment ça n'intéresse pas du tout les médias d'info en continu… la propagande gouvernementale sur la vaccination bat son plein… 🥴🙄🤢 #RER #NoisyLeSec @CNEWS #CNews #BFMTV @BFMTV #LCI @LCI #FranceInfo @franceinfo #FrancaisReveillezVous https://t.co/ruflsnO24O	11816.0	RT @GaucheMafia: Apparemment ça n'intéresse pas du tout les médias d'info en continu… la propagande gouvernementale sur la vaccination bat…	1257.0	True	full
924052	924052	60463ec04161a2003990c510	2021-03-08 15:11:54	[]	[]	Mon Mar 08 14:16:42 +0000 2021	[{"text":"GloboNews","indices":[93,103]},{"text":"CanaisGlobo","indices":[110,122]}]	[{"url":"https://t.co/bFwcwLpLU9","expanded_url":"http://glo.bo/39WjXAu","display_url":"glo.bo/39WjXAu","indices":[124,147]}]	AO VIVO: governo fala sobre a compra e fabricação de vacinas contra a Covid. ➡ Assista na #GloboNews e nos #CanaisGlobo: https://t.co/bFwcwLpLU9 https://t.co/rbGPyLlSxA	4601473.0	RT @GloboNews: AO VIVO: governo fala sobre a compra e fabricação de vacinas contra a Covid. ➡ Assista na #GloboNews e nos #CanaisGlobo:…	37.0	True	full
924053	924053	60463ec04161a2003990c520	2021-03-08 15:11:54	[]	[]	Sat Mar 06 19:59:06 +0000 2021	[]	[{"url":"https://t.co/86O5PrMpfF","expanded_url":"https://www.wsj.com/articles/vindication-for-ron-desantis-11614986751","display_url":"wsj.com/articles/vindi…","indices":[195,218]}]	“Florida Gov. Ron DeSantis was vilified for rejecting harsh lockdowns. But Florida’s Covid-19 numbers are better than California’s or New York’s, and its economy thrives,” writes @AllysiaFinley https://t.co/86O5PrMpfF	3355559.0	RT @jaketapper: “Florida Gov. Ron DeSantis was vilified for rejecting harsh lockdowns. But Florida’s Covid-19 numbers are better than Calif…	29.0	True	full
924054	924054	60463ec04161a2003990c52a	2021-03-08 15:11:54	[{"text":"smallcapsdaily","indices":[147,162]},{"text":"smallcaps","indices":[163,173]},{"text":"microcap","indices":[174,183]},{"text":"stocks","indices":[184,191]},{"text":"trading","indices":[192,200]},{"text":"profits","indices":[201,209]}]	[{"url":"https://t.co/GMZCj2ZTX8","expanded_url":"https://finance.yahoo.com/news/chromadex-appoints-preventative-medicine-specialist-113100809.html","display_url":"finance.yahoo.com/news/chromadex…","indices":[123,146]}]		[]	[]			$CDXC ChromaDex Appoints Preventative Medicine Specialist Dr. David L. Katz to its Scientific Advisory Board Busine… https://t.co/y3sg2p2YKQ	515.0	True	full
924055	924055	60463ec04161a2003990c538	2021-03-08 15:11:55	[]	[]	Mon Mar 08 10:02:17 +0000 2021	[{"text":"WeWomenAreWater","indices":[233,249]},{"text":"IWD2021","indices":[250,258]}]	[{"url":"https://t.co/wnXzSsD4Lt","expanded_url":"http://bit.ly/3sNxDXB","display_url":"bit.ly/3sNxDXB","indices":[209,232]}]	After getting hit by Hurricanes Eta &amp; Iota during the pandemic, the women of Honduras’ Sula Valley continue to resist hydroelectric plants in an area long considered the heart of transnational occupation: https://t.co/wnXzSsD4Lt #WeWomenAreWater #IWD2021 https://t.co/VWulhcFMmI	4202.0	RT @IWRAW_AP: After getting hit by Hurricanes Eta &amp; Iota during the pandemic, the women of Honduras’ Sula Valley continue to resist hydroel…	62.0	True	full
924056	924056	60463ec14161a2003990c554	2021-03-08 15:11:55	[]	[]	Mon Mar 08 12:27:41 +0000 2021	[]	[{"url":"https://t.co/MzoQsANmVZ","expanded_url":"https://twitter.com/elmostrador/status/1366741649737547776","display_url":"twitter.com/elmostrador/st…","indices":[279,302]}]	Mañana se vota extensión de estado de catástrofe por la pandemia del Covid. No votaré a favor si Gobierno no explica qué tiene que ver la pandemia y estado de excepción, con enviar al ejército a la Araucanía a patrullajes y control militar de mapuches. Están pasando 🐈 x liebre. https://t.co/MzoQsANmVZ	16006.0	RT @LeoSotoChile: Mañana se vota extensión de estado de catástrofe por la pandemia del Covid. No votaré a favor si Gobierno no explica qué…	532.0	True	full
924057	924057	60463ec14161a2003990c564	2021-03-08 15:11:55	[]	[]	Mon Mar 08 15:11:07 +0000 2021	[]	[{"url":"https://t.co/vdndTgg3N7","expanded_url":"https://www.politico.com/news/2021/03/08/security-review-capitol-building-recommendations-474335","display_url":"politico.com/news/2021/03/0…","indices":[164,187]}]	AND Honore wants the Capitol Police to grow its meager intelligence unit to be able to process the rising threats to lawmakers both in DC and in their districts. https://t.co/vdndTgg3N7	149402.0	RT @kyledcheney: AND Honore wants the Capitol Police to grow its meager intelligence unit to be able to process the rising threats to lawma…	176.0	True	full
924058	924058	60463ec14161a2003990c566	2021-03-08 15:11:55	[]	[]	Tue Feb 23 21:23:43 +0000 2021	[]	[{"url":"https://t.co/RsB3Uy7Ldm","expanded_url":"https://www.google.com/url?q=https://www.nytimes.com/1974/06/09/archives/milestone-pact-is-signed-by-us-and-saudi-arabia-acclaimed-by.html&sa=U&ved=2ahUKEwil36rv9oDvAhXk4uAKHV5LBU8QFjAAegQIBRAB&usg=AOvVaw3Jihp5OWIiq_8g8XDphuIy","display_url":"google.com/url?q=https://…","indices":[256,279]}]	حتى لا ينسب الفضل لغير أهله سبب إرتفاع النفط هو الإتفاق الموقع بين المملكة وأمريكا 08 يونيو 1974 وقام بالتوقيع الامير وقتها فهد بن عبدالعزيز نيابة عن المملكة وهنري كسينجر نيابة عن امريكا ومن ثم أقر الاتفاق بين الملك فيصل والرئيس نيكسون يوم 15 يونيو 1974 https://t.co/RsB3Uy7Ldm	15210.0	RT @0Ill0: حتى لا ينسب الفضل لغير أهله سبب إرتفاع النفط هو الإتفاق الموقع بين المملكة وأمريكا 08 يونيو 1974 وقام بالتوقيع الامير وقتها فهد…	550.0	True	full
924059	924059	60463ec14161a2003990c580	2021-03-08 15:11:55	[]	[]	Mon Mar 08 03:24:48 +0000 2021	[]	[{"url":"https://t.co/qvMs24j2iM","expanded_url":"https://youtu.be/othjCx1wb-I","display_url":"youtu.be/othjCx1wb-I","indices":[176,199]}]	Si ustedes quieren saber que otros momentos covidiotas hubo este primer año de pandemia, no se pierdan: COVIDIOTAS: Los mejores momentos 2020-2021 HOY • 21:45 hrs • YouTube https://t.co/qvMs24j2iM https://t.co/08QKkUiZgp	71381.0	RT @MrDoctorOficial: Si ustedes quieren saber que otros momentos covidiotas hubo este primer año de pandemia, no se pierdan: COVIDIOTAS: L…	405.0	True	full
924060	924060	60463ec14161a2003990c584	2021-03-08 15:11:55	[]	[]	Mon Mar 08 13:57:20 +0000 2021	[{"text":"COVID19","indices":[77,85]},{"text":"InternationalWomensDay","indices":[165,188]}]	[{"url":"https://t.co/6eYERqgTuF","expanded_url":"https://www.ryerson.ca/news-events/news/2021/03/celebrating-women-leaders-at-the-forefront-of-the-pandemic-response/","display_url":"ryerson.ca/news-events/ne…","indices":[189,212]}]	Women leaders around the world have been applauded for their handling of the #COVID19 crisis. Here's a look at how women have faced the challenges of the past year. #InternationalWomensDay https://t.co/6eYERqgTuF	59472.0	RT @RyersonU: Women leaders around the world have been applauded for their handling of the #COVID19 crisis. Here's a look at how women have…	539.0	True	full
924061	924061	60463ec14161a2003990c588	2021-03-08 15:11:55	[]	[]	Mon Mar 08 12:59:27 +0000 2021	[]	[{"url":"https://t.co/4fJIpeEyDQ","expanded_url":"https://twitter.com/publico_es/status/1368887303838572550?s=19","display_url":"twitter.com/publico_es/sta…","indices":[179,202]}]	Atención, que Bárcenas está desencriptando sus papeles y le ha dicho al juez que el tal M.Rajoy al que le entregaba sobresueldos era... SIÉNTATE SI ESTÁS DE PIE... Mariano Rajoy. https://t.co/4fJIpeEyDQ	583115.0	RT @gerardotc: Atención, que Bárcenas está desencriptando sus papeles y le ha dicho al juez que el tal M.Rajoy al que le entregaba sobresue…	207.0	True	full
924062	924062	60463ec14161a2003990c58c	2021-03-08 15:11:56	[]	[]	Mon Mar 08 14:13:42 +0000 2021	[]	[{"url":"https://t.co/f0yA0NSKOK","expanded_url":"https://www.washingtonpost.com/health/2021/03/07/republicans-covid-vaccine/?tid=ss_tw","display_url":"washingtonpost.com/health/2021/03…","indices":[142,165]}]	Vaccine hesitancy among Republican voters. We need exemplars from across the political spectrum to urge Americans to get a COVID 19 vaccine. https://t.co/f0yA0NSKOK	13326.0	RT @sgadarian: Vaccine hesitancy among Republican voters. We need exemplars from across the political spectrum to urge Americans to get a C…	511.0	True	full
924063	924063	60463ec14161a2003990c5a4	2021-03-08 15:11:56	[]	[]	Mon Mar 08 15:00:02 +0000 2021	[{"text":"펜타곤","indices":[110,114]},{"text":"PENTAGON","indices":[115,124]},{"text":"LOVE_or_TAKE","indices":[125,138]}]	[{"url":"https://t.co/OL8RCgua6f","expanded_url":"https://youtu.be/z2JJhLmfXZE","display_url":"youtu.be/z2JJhLmfXZE","indices":[58,81]}]	[📽] 11th Mini Album [LOVE or TAKE] Concept Trailer #1 ▶ https://t.co/OL8RCgua6f 2021.03.15. 18:00 (KST) #펜타곤 #PENTAGON #LOVE_or_TAKE https://t.co/yfHJnD7wEp	1106542.0	RT @CUBE_PTG: [📽] 11th Mini Album [LOVE or TAKE] Concept Trailer #1 ▶ https://t.co/OL8RCgua6f 2021.03.15. 18:00 (KST) #펜타곤 #PENTAGON…	422.0	True	full
924064	924064	60463ec24161a2003990c5b0	2021-03-08 15:11:56	[]	[]	Sun Mar 07 18:00:19 +0000 2021	[]	[{"url":"https://t.co/sLOqWkzzaA","expanded_url":"http://bit.ly/3vb8B71","display_url":"bit.ly/3vb8B71","indices":[184,207]}]	"He was a pillar of strength around whom the family coalesced." Absa's Deputy CEO Peter Matlare's family pay tribute to him after he died of Covid-related complications on Sunday. https://t.co/sLOqWkzzaA	188205.0	RT @Fin24: "He was a pillar of strength around whom the family coalesced." Absa's Deputy CEO Peter Matlare's family pay tribute to him af…	1137.0	True	full
924065	924065	60463ec24161a2003990c5b4	2021-03-08 15:11:56	[]	[]	Mon Mar 08 13:46:45 +0000 2021	[]	[{"url":"https://t.co/LkN6NRBVzT","expanded_url":"https://nymag.com/intelligencer/article/all-the-lies-they-told-us-about-the-filibuster.html","display_url":"nymag.com/intelligencer/…","indices":[252,275]}]	Eliminate the filibuster. It does not promote debate--it stifles it. It stops candidates from delivering what they promised, which undermines trust in government. It was racist in its origins &amp; still is. This piece from @jonathanchait says it all. https://t.co/LkN6NRBVzT	546358.0	RT @RepJayapal: Eliminate the filibuster. It does not promote debate--it stifles it. It stops candidates from delivering what they promised…	23.0	True	full
924066	924066	60463ec24161a2003990c5b8	2021-03-08 15:11:56	[]	[]	Mon Feb 15 14:28:23 +0000 2021	[]	[{"url":"https://t.co/suKySEyZfw","expanded_url":"https://corporatewatch.org/product/tech-a-guide-to-the-politics-and-philosophy-of-technology/","display_url":"corporatewatch.org/product/tech-a…","indices":[257,280]}]	Technology is seen both as our saviour and liberator (a pandemic halting vaccine or a cure for cancer) and as our enemy and slave master (artificially intelligent robot uprisings or Big Brother social control). Let’s dig a little deeper. Free to download!: https://t.co/suKySEyZfw https://t.co/XDGJgVsYp3	10099.0	RT @CorpWatchUK: Technology is seen both as our saviour and liberator (a pandemic halting vaccine or a cure for cancer) and as our enemy an…	8712.0	True	full
924067	924067	60463ec24161a2003990c5c8	2021-03-08 15:11:56	[]	[{"url":"https://t.co/tr1QGoCKz9","expanded_url":"https://www.wsj.com/articles/russian-disinformation-campaign-aims-to-undermine-confidence-in-pfizer-other-covid-19-vaccines-u-s-officials-say-11615129200?reflink=desktopwebshare_twitter","display_url":"wsj.com/articles/russi…","indices":[134,157]}]		[]	[]			@KremlinRussia_E Russian disinformation campaign aims to undermine confidence in Pfizer, other Covid-19 vaccines, U… https://t.co/E1jte5pCPT	6924.0	True	full
924068	924068	60463ec24161a2003990c5d6	2021-03-08 15:11:57	[]	[]	Mon Mar 08 15:11:06 +0000 2021	[]	[{"url":"https://t.co/UHj6MiCBkz","expanded_url":"https://g1.globo.com/sp/santos-regiao/noticia/2021/03/08/mae-de-jair-bolsonaro-recebe-a-segunda-dose-da-vacina-contra-a-covid-19.ghtml","display_url":"g1.globo.com/sp/santos-regi…","indices":[208,231]}]	A mãe do presidente Jair Bolsonaro recebeu a segunda dose da vacina contra a Covid-19. O imunizante é a Coronavac, produzida pelo instituto Butantan e atacada em diversas ocasiões pelo filho de dona Olinda. https://t.co/UHj6MiCBkz	47208.0	RT @SamPancher: A mãe do presidente Jair Bolsonaro recebeu a segunda dose da vacina contra a Covid-19. O imunizante é a Coronavac, produzid…	476.0	True	full
924069	924069	60463ec24161a2003990c5f4	2021-03-08 15:11:57	[]	[]	Mon Mar 08 14:07:19 +0000 2021	[{"text":"DiaInternacionalDeLaMujer","indices":[195,221]}]	[{"url":"https://t.co/WaGS3JGuxb","expanded_url":"https://cnnespanol.cnn.com/2021/03/08/dia-de-la-mujer-violencia-trabajo-educacion-salud/","display_url":"cnnespanol.cnn.com/2021/03/08/dia…","indices":[171,194]}]	En este Día Internacional de la Mujer subrayamos cinco desigualdades que la pandemia de covid-19 empeoró para las mujeres. ¿Cuál añadirías? Mira los datos completos aquí: https://t.co/WaGS3JGuxb #DiaInternacionalDeLaMujer https://t.co/tA8Dx7xIU0	19505712.0	RT @CNNEE: En este Día Internacional de la Mujer subrayamos cinco desigualdades que la pandemia de covid-19 empeoró para las mujeres. ¿Cuál…	388.0	True	full
924070	924070	60463ec34161a2003990c608	2021-03-08 15:11:57	[]	[]	Mon Mar 08 14:27:05 +0000 2021	[]	[{"url":"https://t.co/oVyX1UrXEX","expanded_url":"https://trib.al/9S4Y8xA","display_url":"trib.al/9S4Y8xA","indices":[173,196]}]	A recent study published Friday confirms that COVID-19 cases and deaths decreased after states enacted mask mandates — and increased after they reopened on-premises dining. https://t.co/oVyX1UrXEX	8700239.0	RT @NPR: A recent study published Friday confirms that COVID-19 cases and deaths decreased after states enacted mask mandates — and increas…	89.0	True	full
924071	924071	60463ec34161a2003990c60a	2021-03-08 15:11:57	[]	[]	Mon Mar 08 15:00:00 +0000 2021	[{"text":"HernandodeSoto","indices":[21,36]},{"text":"HernandoPresidente","indices":[208,227]},{"text":"DeSotoSabe","indices":[228,239]},{"text":"Victoria21","indices":[240,251]}]	[{"url":"https://t.co/NTR1qDlYcO","expanded_url":"https://twitter.com/xafu/status/1368678426241024006","display_url":"twitter.com/xafu/status/13…","indices":[252,275]}]	En Plan ofrecido por #HernandodeSoto al actual gobierno ya se está implementando en Brasil. El equipo se ha reunido con los expertos que manejaron la pandemia (con éxito) en Israel. Y el Presidente Sagasti? #HernandoPresidente #DeSotoSabe #Victoria21 https://t.co/NTR1qDlYcO	13.0	RT @21avanzapais: En Plan ofrecido por #HernandodeSoto al actual gobierno ya se está implementando en Brasil. El equipo se ha reunido con l…	28.0	True	full
924072	924072	60463ec34161a2003990c60e	2021-03-08 15:11:57	[]	[]	Mon Mar 08 12:27:14 +0000 2021	[{"text":"MakeTaxesWorkForWomen","indices":[90,112]},{"text":"IWD2021","indices":[113,121]},{"text":"StoptheBleeding","indices":[123,139]},{"text":"InternationalWomensDay","indices":[140,163]}]	[{"url":"https://t.co/E6087NAAD0","expanded_url":"https://taxjusticeafrica.net/wp-content/uploads/2021/03/Press-release_GDOA-2021.pdf","display_url":"taxjusticeafrica.net/wp-content/upl…","indices":[167,190]}]	''Calling governments to make taxes work for women whom covid19 crisis hits the hardest'' #MakeTaxesWorkForWomen #IWD2021 #StoptheBleeding #InternationalWomensDay 👉https://t.co/E6087NAAD0 https://t.co/gDzYBTpWlF	7303.0	RT @TaxJusticeAfric: ''Calling governments to make taxes work for women whom covid19 crisis hits the hardest'' #MakeTaxesWorkForWomen #IWD2…	425.0	True	full
924073	924073	60463ec34161a2003990c614	2021-03-08 15:11:57	[]	[]	Mon Mar 08 14:50:20 +0000 2021	[{"text":"MEpolitics","indices":[130,141]}]	[{"url":"https://t.co/wNYSRnPraZ","expanded_url":"https://twitter.com/mebeacon/status/1367094554978050048","display_url":"twitter.com/mebeacon/statu…","indices":[142,165]}]	Penobscot County Jail now reporting that at least two incarcerated people have tested positive with COVID after a staff outbreak. #MEpolitics https://t.co/wNYSRnPraZ	1935.0	RT @mebeacon: Penobscot County Jail now reporting that at least two incarcerated people have tested positive with COVID after a staff outbr…	527.0	True	full
924074	924074	60463ec34161a2003990c61e	2021-03-08 15:11:57	[]	[]	Mon Mar 08 14:27:05 +0000 2021	[]	[{"url":"https://t.co/oVyX1UrXEX","expanded_url":"https://trib.al/9S4Y8xA","display_url":"trib.al/9S4Y8xA","indices":[173,196]}]	A recent study published Friday confirms that COVID-19 cases and deaths decreased after states enacted mask mandates — and increased after they reopened on-premises dining. https://t.co/oVyX1UrXEX	8700239.0	RT @NPR: A recent study published Friday confirms that COVID-19 cases and deaths decreased after states enacted mask mandates — and increas…	55906.0	True	full
924075	924075	60463ec34161a2003990c624	2021-03-08 15:11:57	[]	[]	Mon Mar 08 12:59:27 +0000 2021	[]	[{"url":"https://t.co/4fJIpeEyDQ","expanded_url":"https://twitter.com/publico_es/status/1368887303838572550?s=19","display_url":"twitter.com/publico_es/sta…","indices":[179,202]}]	Atención, que Bárcenas está desencriptando sus papeles y le ha dicho al juez que el tal M.Rajoy al que le entregaba sobresueldos era... SIÉNTATE SI ESTÁS DE PIE... Mariano Rajoy. https://t.co/4fJIpeEyDQ	583115.0	RT @gerardotc: Atención, que Bárcenas está desencriptando sus papeles y le ha dicho al juez que el tal M.Rajoy al que le entregaba sobresue…	986.0	True	full
924076	924076	60463ec34161a2003990c638	2021-03-08 15:11:57	[]	[]	Mon Mar 08 14:26:10 +0000 2021	[]	[{"url":"https://t.co/F0t6dwRjrd","expanded_url":"https://oglobo.globo.com/sociedade/vacina/falha-tecnica-na-fiocruz-atrasou-processamento-de-lotes-da-vacina-de-oxford-emperrou-calendario-de-vacinacao-1-24914174?utm_source=Twitter&utm_medium=Social&utm_campaign=compartilhar","display_url":"oglobo.globo.com/sociedade/vaci…","indices":[151,174]}]	SERÁ QUE ESTÁ HAVENDO ALGUMA SABOTAGEM? Falha técnica na Fiocruz atrasou processamento de lotes da vacina de Oxford e emperrou calendário de vacinação https://t.co/F0t6dwRjrd	169366.0	RT @BrazilFight: SERÁ QUE ESTÁ HAVENDO ALGUMA SABOTAGEM? Falha técnica na Fiocruz atrasou processamento de lotes da vacina de Oxford e empe…	151.0	True	full
924077	924077	60463ec34161a2003990c63a	2021-03-08 15:11:58	[]	[]	Sun Mar 07 23:11:14 +0000 2021	[{"text":"Ausschuss","indices":[97,107]},{"text":"Investigativ","indices":[108,121]},{"text":"Info","indices":[122,127]},{"text":"Medien","indices":[128,135]},{"text":"Politik","indices":[136,144]}]	[{"url":"https://t.co/ikR7SNIqAt","expanded_url":"https://2020news.de/studie-mit-einem-medikament-gegen-erwartete-schwere-corona-impfschaeden/","display_url":"2020news.de/studie-mit-ein…","indices":[73,96]}]	Studie mit einem Medikament gegen “erwartete” schwere Corona-Impfschäden https://t.co/ikR7SNIqAt #Ausschuss #Investigativ #Info #Medien #Politik	793.0	RT @_2020news: Studie mit einem Medikament gegen “erwartete” schwere Corona-Impfschäden https://t.co/ikR7SNIqAt #Ausschuss #Investigativ #I…	712.0	True	full
924078	924078	60463ec34161a2003990c658	2021-03-08 15:11:58	[]	[]	Mon Mar 08 14:48:00 +0000 2021	[]	[{"url":"https://t.co/9G8Ud4ExQ0","expanded_url":"https://www.huffpost.com/entry/a-million-people-could-lose-their-pensions-without-help-from-congress_n_5ce5be5fe4b0547bd131edbd","display_url":"huffpost.com/entry/a-millio…","indices":[241,264]}]	@kylegriffin1 2/2 After years of trying and failing to pass a fix in Congress, Democrats decided to attach one to the COVID-19 relief plan Link to article with supplemental info on the crisis on govt backed multi-employer insurance plans https://t.co/9G8Ud4ExQ0	32446.0	RT @MaggieJordanACN: @kylegriffin1 2/2 After years of trying and failing to pass a fix in Congress, Democrats decided to attach one to the…	4723.0	True	full
924079	924079	60463ec44161a2003990c660	2021-03-08 15:11:58	[]	[]	Thu Mar 04 16:41:21 +0000 2021	[]	[{"url":"https://t.co/k2xvTSeCh4","expanded_url":"https://twitter.com/lgb1964/status/1367511122119598083/photo/1","display_url":"pic.twitter.com/k2xvTSeCh4","indices":[161,184]}]	@GregAbbott_TX I think that for everyone who dies from Covid in the next 4 weeks their family should file a civil lawsuit against you for reckless endangerment. https://t.co/k2xvTSeCh4	541.0	RT @lgb1964: @GregAbbott_TX I think that for everyone who dies from Covid in the next 4 weeks their family should file a civil lawsuit agai…	12324.0	True	full
924080	924080	60463ec44161a2003990c66c	2021-03-08 15:11:58	[]	[]	Thu Mar 04 22:27:53 +0000 2021	[{"text":"COVID19","indices":[14,22]},{"text":"B117","indices":[45,50]},{"text":"B117","indices":[167,172]}]	[{"url":"https://t.co/tCl7seMpee","expanded_url":"https://twitter.com/MartinJuhl2/status/1367591914900312076","display_url":"twitter.com/MartinJuhl2/st…","indices":[281,304]}]	🇬🇧 Variant of #COVID19 and Hospitalizations #B117 increased risk of hospitalization by about 60% ... pretty uniform across characteristics. Relative to old variant, #B117 more likely to infect low-risk groups in 🇩🇰. So overall risk of hospitalizations decreased (insignificant). https://t.co/tCl7seMpee	1365.0	RT @ProfPHansen: 🇬🇧 Variant of #COVID19 and Hospitalizations #B117 increased risk of hospitalization by about 60% ... pretty uniform acros…	949.0	True	full
924081	924081	60463ec44161a2003990c68a	2021-03-08 15:11:58	[]	[]	Mon Mar 08 14:31:58 +0000 2021	[]	[{"url":"https://t.co/OLxUQ47tTg","expanded_url":"https://www.wsj.com/articles/the-covid-welfare-state-11615154022","display_url":"wsj.com/articles/the-c…","indices":[250,273]}]	Re: the $1.9 trillion bill, quote: “The goal of this De­mo­c­ra­tic pro­gram isn’t Covid re­lief. The point is to ex­pand and so­lid­ify the role of gov­ern­ment as the guar­an­tor of every Amer­ican’s in­come un­linked to any oblig­a­tion to work.” https://t.co/OLxUQ47tTg	1161388.0	RT @brithume: Re: the $1.9 trillion bill, quote: “The goal of this De­mo­c­ra­tic pro­gram isn’t Covid re­lief. The point is to ex­pand and…	137.0	True	full
924082	924082	60463ec44161a2003990c68c	2021-03-08 15:11:58	[]	[]	Mon Mar 01 13:17:02 +0000 2021	[]	[{"url":"https://t.co/uJFh6bA6rZ","expanded_url":"http://onlyfans.com/northernladx","display_url":"onlyfans.com/northernladx","indices":[137,160]}]	Retweet if I can send you nudes when I’m horny. The full video is available on Onlyfan’s, its currently 50% off, less than $5 a month : https://t.co/uJFh6bA6rZ https://t.co/nrQ3oGKw8y	57619.0	RT @northernladxxx: Retweet if I can send you nudes when I’m horny. The full video is available on Onlyfan’s, its currently 50% off, less…	2841.0	True	full
924083	924083	60463ec44161a2003990c6a8	2021-03-08 15:11:59	[]	[]	Sun Mar 07 18:36:38 +0000 2021	[]	[{"url":"https://t.co/LtISEFVKXJ","expanded_url":"https://www.gofundme.com/f/ayuda-a-la-dra-berna-a-recuperarse-de-covid19?utm_source=twitter&utm_medium=social&utm_campaign=p_cp+share-sheet","display_url":"gofundme.com/f/ayuda-a-la-d…","indices":[170,193]}]	Es para mí mamá, ella es médico del seguro social de Chacao. Necesitamos ayuda porfavor. Si no tienen la capacidad de colaborar difundamos esto lo más posible. Gracias! https://t.co/LtISEFVKXJ	234.0	RT @VerniJavier: Es para mí mamá, ella es médico del seguro social de Chacao. Necesitamos ayuda porfavor. Si no tienen la capacidad de cola…	1458.0	True	full
924084	924084	60463ec44161a2003990c6ac	2021-03-08 15:11:59	[]	[]	Sun Mar 07 13:48:24 +0000 2021	[]	[{"url":"https://t.co/5cB72eeqIY","expanded_url":"https://www.independent.co.uk/voices/international-womens-day-pandemic-discrimination-coronavirus-b1811802.html","display_url":"independent.co.uk/voices/interna…","indices":[254,277]}]	I call on leaders to take 6 gender equality steps: Ensure equal representation. Invest in the care economy. Remove barriers to women’s full economic inclusion. Repeal all discriminatory laws. Address violence against women. Call out systemic bias. https://t.co/5cB72eeqIY	1189791.0	RT @antonioguterres: I call on leaders to take 6 gender equality steps: Ensure equal representation. Invest in the care economy. Remove…	57.0	True	full
924085	924085	60463ec44161a2003990c6b4	2021-03-08 15:11:59	[]	[{"url":"https://t.co/CkGawYMVKC","expanded_url":"https://on.wsj.com/3cggLlw","display_url":"on.wsj.com/3cggLlw","indices":[151,174]}]		[]	[]			The $1.9 trillion Covid-19 aid package should allow the U.S. economy to return to full employment in 2022, Treasury… https://t.co/oQumEbMqE9	18682141.0	True	full
924086	924086	60463ec54161a2003990c6c2	2021-03-08 15:11:59	[]	[]	Sat Mar 06 16:50:00 +0000 2021	[{"text":"DistintivoEscudo","indices":[7,24]},{"text":"HidalgoMásFuerte","indices":[226,243]}]	[{"url":"https://t.co/jAo8k6StFw","expanded_url":"http://distintivoescudo.hidalgo.gob.mx","display_url":"distintivoescudo.hidalgo.gob.mx","indices":[201,224]}]	Con el #DistintivoEscudo el @gobiernohidalgo reconoce a las empresas que aplican los protocolos de bioseguridad para cuidar la salud de sus trabajadores y clientes. ¡Registra a tu MiPyME o negocio en https://t.co/jAo8k6StFw! #HidalgoMásFuerte https://t.co/KtDCpTaETW	272276.0	RT @omarfayad: Con el #DistintivoEscudo el @gobiernohidalgo reconoce a las empresas que aplican los protocolos de bioseguridad para cuidar…	316.0	True	full
924087	924087	60463ec54161a2003990c6c4	2021-03-08 15:11:59	[]	[]	Mon Mar 08 14:58:08 +0000 2021	[]	[{"url":"https://t.co/LWlLzqPACO","expanded_url":"https://twitter.com/GoogleWalkout/status/1368925368900534274","display_url":"twitter.com/GoogleWalkout/…","indices":[277,300]}]	Have you been watching Google's attacks on their own Ethical AI team, worrying about the implications for AI research and society, but feeling helpless to do anything about it? If you are a researcher (student or otherwise) in AI, @GoogleWalkout has some concrete suggestions: https://t.co/LWlLzqPACO	20077.0	RT @emilymbender: Have you been watching Google's attacks on their own Ethical AI team, worrying about the implications for AI research and…	1347.0	True	full
924088	924088	60463ec54161a2003990c6d0	2021-03-08 15:11:59	[]	[]	Mon Mar 08 14:56:11 +0000 2021	[]	[{"url":"https://t.co/HgXv8v9IA4","expanded_url":"https://www.oantagonista.com/brasil/bolsonaro-pode-ser-afastado-da-gestao-da-pandemia/","display_url":"oantagonista.com/brasil/bolsona…","indices":[249,272]}]	É o que ele mais quer. SE fizerem isso, em pouco tempo, ele vai dizer que não foi o responsável pelo morticínio e ainda dirá que poderia ter salvado vidas e não deixaram. E o gado vai aplaudir e repetir e o povo incauto vai acreditar e nele votar! https://t.co/HgXv8v9IA4	1611.0	RT @TinocoFra: É o que ele mais quer. SE fizerem isso, em pouco tempo, ele vai dizer que não foi o responsável pelo morticínio e ainda dirá…	153.0	True	full
924089	924089	60463ec54161a2003990c6d8	2021-03-08 15:11:59	[]	[{"url":"https://t.co/bSISFsK36E","expanded_url":"https://www.amazon.com/dp/B08D9HSF8F?tag=funkoshopaler-20&linkCode=osi&th=1&psc=1","display_url":"amazon.com/dp/B08D9HSF8F?…","indices":[0,23]}]		[]	[]			https://t.co/bSISFsK36E Deluxe : Avengers Assemble Series - Iron Man Amazon 1 Of 6 &amp; : Avengers Game - Iron Ma… https://t.co/z5h2ube26K	3813.0	True	full
924090	924090	60463ec54161a2003990c6fc	2021-03-08 15:11:59	[]	[{"url":"https://t.co/CHf8pS7tGz","expanded_url":"https://www.youtube.com/watch?v=m8EHqNeiqyE","display_url":"youtube.com/watch?v=m8EHqN…","indices":[129,152]}]		[]	[]			Oh my God plagiarism level 999 its super duper obvious. Please check this out! @layzhang @lay_studio @SMTOWNGLOBAL… https://t.co/PSBoVdtwEa	127.0	True	full
924091	924091	60463ec54161a2003990c700	2021-03-08 15:11:59	[]	[{"url":"https://t.co/4aHbGfigFF","expanded_url":"https://www.israelnationalnews.com/News/News.aspx/297051","display_url":"israelnationalnews.com/News/News.aspx…","indices":[42,65]}]		[]	[]			@LondonBreed @SF_DPH @SF_emergency @sfgov https://t.co/4aHbGfigFF People might want to inform themselves first. In… https://t.co/yEH9JqsRat	240.0	True	full
924092	924092	60463ec64161a2003990c71a	2021-03-08 15:12:00	[]	[]	Sun Mar 07 22:43:08 +0000 2021	[{"text":"DíaInternacionalDeLaMujer","indices":[75,101]}]	[{"url":"https://t.co/Mwz1sq7IWo","expanded_url":"https://wapo.st/3sIA8KS","display_url":"wapo.st/3sIA8KS","indices":[255,278]}]	Los clubes recordarán cifras de violencia de género cuando se conmemore el #DíaInternacionalDeLaMujer Lo harán en sus redes, con sus hashtags, pero lo que aún no saben es qué hacer hacia dentro, cuando las denuncian van contra sus futbolistas ✒️@alejwall https://t.co/Mwz1sq7IWo	33334.0	RT @postopinion_es: Los clubes recordarán cifras de violencia de género cuando se conmemore el #DíaInternacionalDeLaMujer Lo harán en sus r…	392.0	True	full
924093	924093	60463ec64161a2003990c726	2021-03-08 15:12:00	[]	[]	Thu Mar 04 01:50:23 +0000 2021	[{"text":"AEWDynamite","indices":[59,71]},{"text":"AEWDyanmite","indices":[72,84]},{"text":"AEW","indices":[85,89]},{"text":"MAFS","indices":[90,95]},{"text":"MarriedAtFirstSight","indices":[96,116]},{"text":"TheChallenge36","indices":[117,132]},{"text":"AEWonTNT","indices":[133,142]},{"text":"WWENXT","indices":[143,150]},{"text":"Shaq","indices":[151,156]},{"text":"TraitorMarco","indices":[157,1…	[{"url":"https://t.co/Ja72WCexjF","expanded_url":"https://bit.ly/3bf2ExW","display_url":"bit.ly/3bf2ExW","indices":[34,57]}]	Get the Best Medicare Assistance! https://t.co/Ja72WCexjF #AEWDynamite #AEWDyanmite #AEW #MAFS #MarriedAtFirstSight #TheChallenge36 #AEWonTNT #WWENXT #Shaq #TraitorMarco #love #traffic #Texas #Mizzou #mnwildfirst #COVID #my600lblife #TikTok #CovidVaccine #WearAMask https://t.co/7pggrS3bQz	128.0	RT @toppioneers: Get the Best Medicare Assistance! https://t.co/Ja72WCexjF #AEWDynamite #AEWDyanmite #AEW #MAFS #MarriedAtFirstSight #TheC…	15.0	True	full
924094	924094	60463ec64161a2003990c728	2021-03-08 15:12:00	[]	[]	Mon Mar 08 12:59:27 +0000 2021	[]	[{"url":"https://t.co/4fJIpeEyDQ","expanded_url":"https://twitter.com/publico_es/status/1368887303838572550?s=19","display_url":"twitter.com/publico_es/sta…","indices":[179,202]}]	Atención, que Bárcenas está desencriptando sus papeles y le ha dicho al juez que el tal M.Rajoy al que le entregaba sobresueldos era... SIÉNTATE SI ESTÁS DE PIE... Mariano Rajoy. https://t.co/4fJIpeEyDQ	583115.0	RT @gerardotc: Atención, que Bárcenas está desencriptando sus papeles y le ha dicho al juez que el tal M.Rajoy al que le entregaba sobresue…	7.0	True	full
924095	924095	60463ec64161a2003990c72a	2021-03-08 15:12:00	[]	[]	Wed Nov 11 20:47:00 +0000 2020	[{"text":"workathomemoms","indices":[221,236]},{"text":"mombloggers","indices":[237,249]},{"text":"wahm","indices":[250,255]}]	[{"url":"https://t.co/dt6dFC8tX4","expanded_url":"https://singlemombloggers.com/work-at-home-with-kids","display_url":"singlemombloggers.com/work-at-home-w…","indices":[256,279]}]	Working at home already has its challenges and rewards. Add kids to the mix, and those challenges multiply. It’s hard, but it can be done! I’ve gathered real work-from-home moms to share our 10 best tips to show you how. #workathomemoms #mombloggers #wahm https://t.co/dt6dFC8tX4	1412.0	RT @heathercottrll: Working at home already has its challenges and rewards. Add kids to the mix, and those challenges multiply. It’s hard,…	1412.0	True	full
924096	924096	60463ec64161a2003990c734	2021-03-08 15:12:00	[]	[]	Mon Mar 08 13:18:40 +0000 2021	[]	[{"url":"https://t.co/LFWAhQv3aF","expanded_url":"https://terrabrasilnoticias.com/2021/03/ministro-fabio-faria-diz-que-fatima-bezerra-pagou-salarios-com-verba-da-covid-19-eu-lembro-a-quantidade-de-dinheiro-que-foram-para-os-estados/","display_url":"terrabrasilnoticias.com/2021/03/minist…","indices":[158,181]}]	Ministro Fábio Faria, diz que a petista, Fátima Bezerra, pagou salários com verba da Covid-19: “Eu lembro a quantidade de dinheiro que foram para os estados” https://t.co/LFWAhQv3aF via @TerraBrasilnot	70797.0	RT @MarcosQuezado1: Ministro Fábio Faria, diz que a petista, Fátima Bezerra, pagou salários com verba da Covid-19: “Eu lembro a quantidade…	1562.0	True	full
924097	924097	60463ec64161a2003990c73a	2021-03-08 15:12:00	[]	[]	Wed Mar 03 08:00:33 +0000 2021	[{"text":"singapore","indices":[170,180]},{"text":"esg","indices":[181,185]},{"text":"climatechange","indices":[186,200]},{"text":"moodys","indices":[201,208]}]	[{"url":"https://t.co/VLXsXayilh","expanded_url":"https://bityl.co/5ndV","display_url":"bityl.co/5ndV","indices":[146,169]}]	Moody’s ESG Solutions Group Opens Singapore Office: "Moody’s ESG Solutions Group has opened a new office in Singapore through its affiliate, V.E. https://t.co/VLXsXayilh #singapore #esg #climatechange #moodys https://t.co/2b1OtMAd2T	111.0	RT @EarthWake_APAC: Moody’s ESG Solutions Group Opens Singapore Office: "Moody’s ESG Solutions Group has opened a new office in Singapore t…	893.0	True	full
924098	924098	60463ec64161a2003990c744	2021-03-08 15:12:00	[]	[]	Mon Mar 08 15:00:02 +0000 2021	[{"text":"펜타곤","indices":[110,114]},{"text":"PENTAGON","indices":[115,124]},{"text":"LOVE_or_TAKE","indices":[125,138]}]	[{"url":"https://t.co/OL8RCgua6f","expanded_url":"https://youtu.be/z2JJhLmfXZE","display_url":"youtu.be/z2JJhLmfXZE","indices":[58,81]}]	[📽] 11th Mini Album [LOVE or TAKE] Concept Trailer #1 ▶ https://t.co/OL8RCgua6f 2021.03.15. 18:00 (KST) #펜타곤 #PENTAGON #LOVE_or_TAKE https://t.co/yfHJnD7wEp	1106528.0	RT @CUBE_PTG: [📽] 11th Mini Album [LOVE or TAKE] Concept Trailer #1 ▶ https://t.co/OL8RCgua6f 2021.03.15. 18:00 (KST) #펜타곤 #PENTAGON…	171.0	True	full
924099	924099	60463ec64161a2003990c748	2021-03-08 15:12:00	[]	[{"url":"https://t.co/waxC6PgXcA","expanded_url":"https://www.youtube.com/watch?v=i3tKLKVLoeA","display_url":"youtube.com/watch?v=i3tKLK…","indices":[154,177]}]		[]	[]			Deputy Leader @SallyLongford highlights the impact of successive government cuts tovlocal government funding across… https://t.co/MYLJw7CiBf	180.0	True	full
924100	924100	60463ec64161a2003990c750	2021-03-08 15:12:00	[]	[{"url":"https://t.co/Dj0KWRaxMS","expanded_url":"https://ourworldindata.org/covid-vaccinations","display_url":"ourworldindata.org/covid-vaccinat…","indices":[248,271]}]		[]	[]			07.03.21 COVID-19 "Impfkampagne" in 🇩🇪 u 🇪🇺: 🌎: 🇪🇺 auf Platz 50! 🇩🇪 auf Platz 54! Nach über 2 Monaten seit dem Be… https://t.co/UGDygeXsJj	6.0	True	full
924101	924101	60463ec64161a2003990c756	2021-03-08 15:12:00	[{"text":"COVID19","indices":[8,16]}]	[{"url":"https://t.co/b14YfJyxPH","expanded_url":"https://1.azdhs.gov/3v6gzxR","display_url":"1.azdhs.gov/3v6gzxR","indices":[186,209]}]		[]	[]			Today’s #COVID19 dashboard update adds 783 cases and no deaths. FREE saliva testing continues throughout Arizona in… https://t.co/aCz8MHWyn8	41833.0	True	full
924102	924102	60463ec64161a2003990c75a	2021-03-08 15:12:00	[]	[]	Mon Mar 08 14:57:00 +0000 2021	[]	[{"url":"https://t.co/eIPEBg6grG","expanded_url":"https://open.spotify.com/playlist/7hOjAOHsNn8mUNVIW8Ygw3?si=9qfxCtsYQvu2Y5XieWFs2g","display_url":"open.spotify.com/playlist/7hOjA…","indices":[92,115]},{"url":"https://t.co/pemUWwKMmm","expanded_url":"https://youtube.com/playlist?list=PLXiL0Jk1eqPrTp4xg7UiUwjmivToZamvG","display_url":"youtube.com/playlist?list=…","indices":[119,142]}]	Today is MONday and we have a lot to do! First of all our playlist to support our boys! 🎠 https://t.co/eIPEBg6grG 🎠 https://t.co/pemUWwKMmm Remember you just have to press play and allow the playlist to do its job! @OfficialMonstaX https://t.co/6g3q8Eur41	1320.0	RT @atita0311: Today is MONday and we have a lot to do! First of all our playlist to support our boys! 🎠 https://t.co/eIPEBg6grG 🎠 https…	390.0	True	full
924103	924103	60463ec64161a2003990c75e	2021-03-08 15:12:01	[]	[]	Mon Mar 08 12:47:01 +0000 2021	[]	[{"url":"https://t.co/APGhYfBP0j","expanded_url":"https://open.spotify.com/album/2qehskW9lYGWfYb0xPZkrS?si=YTao7eNbRse-4YE3KpB5xA","display_url":"open.spotify.com/album/2qehskW9…","indices":[159,182]}]	[SPOTIFY 📊] 🌍 GLOBAL #24. Dynamite (+3) — 1,929,227 plays🔻 #110. Life Goes On (+17) — 887,278 plays🔻 🇺🇲 US #101. Dynamite (+3) — 253,467 plays🔻 (@BTS_twt) https://t.co/APGhYfBP0j	1678902.0	RT @BTS_Billboard: [SPOTIFY 📊] 🌍 GLOBAL #24. Dynamite (+3) — 1,929,227 plays🔻 #110. Life Goes On (+17) — 887,278 plays🔻 🇺🇲 US #101. Dyna…	2.0	True	full
924104	924104	60463ec74161a2003990c7a8	2021-03-08 15:12:01	[]	[]	Mon Mar 08 15:00:02 +0000 2021	[{"text":"الجمارك_السعودية","indices":[0,17]},{"text":"لبنان","indices":[91,97]}]	[{"url":"https://t.co/oYDhFODHtw","expanded_url":"https://www.alriyadh.com/1873833","display_url":"alriyadh.com/1873833","indices":[99,122]}]	#الجمارك_السعودية: إحباط عملية تهريب 15 مليون حبة كبتاجون مُخبأة في إرسالية «عنب» قادمة من #لبنان https://t.co/oYDhFODHtw https://t.co/ztmLRlQu6J	4582936.0	RT @AlRiyadh: #الجمارك_السعودية: إحباط عملية تهريب 15 مليون حبة كبتاجون مُخبأة في إرسالية «عنب» قادمة من #لبنان https://t.co/oYDhFODHtw ht…	137.0	True	full
924105	924105	60463ec74161a2003990c7c2	2021-03-08 15:12:02	[]	[]	Mon Mar 08 14:02:02 +0000 2021	[{"text":"FluTV","indices":[195,201]}]	[{"url":"https://t.co/SsSsAfT4RL","expanded_url":"https://youtu.be/Ag3weH0188Y","display_url":"youtu.be/Ag3weH0188Y","indices":[211,234]}]	Neste Dia Internacional da Mulher, o Fluminense presta homenagem e agradece a todas as mulheres que arriscam suas vidas na linha de frente do combate à covid-19. Assista ao vídeo, na íntegra, na #FluTV &gt;&gt; https://t.co/SsSsAfT4RL https://t.co/Ge8gUmnPX0	1333103.0	RT @FluminenseFC: Neste Dia Internacional da Mulher, o Fluminense presta homenagem e agradece a todas as mulheres que arriscam suas vidas n…	2158.0	True	full
924106	924106	60463ec74161a2003990c7c6	2021-03-08 15:12:02	[]	[{"url":"https://t.co/1YBhSKJBoG","expanded_url":"https://www.thestar.com/opinion/editorials/2021/03/08/covid-19-produced-a-she-cession-now-we-need-a-she-covery.html","display_url":"thestar.com/opinion/editor…","indices":[238,261]}]		[]	[]			Happy international women’s day, the pandemic’s economic impact disproportionately has been felt by women, and any… https://t.co/fntTNEvzU1	45069.0	True	full
924107	924107	60463ec74161a2003990c7c8	2021-03-08 15:12:02	[{"text":"MedTwitter","indices":[116,127]},{"text":"obesity","indices":[128,136]}]	[{"url":"https://t.co/MLEIVs1BD7","expanded_url":"https://www.ama-assn.org/delivering-care/public-health/what-doctors-wish-patients-knew-about-obesity-during-pandemic","display_url":"ama-assn.org/delivering-car…","indices":[137,160]}]		[]	[]			“When we're in solitude, stress goes up and when stress goes up, storage of fat goes up, so find a way to connect."… https://t.co/rIn1I45pOr	10.0	True	full
924108	924108	60463ec84161a2003990c7d2	2021-03-08 15:12:02	[{"text":"COVID19Pandemic","indices":[102,118]}]	[{"url":"https://t.co/lgxYJsbeQe","expanded_url":"https://www.gov.uk/foreign-travel-advice/luxembourg","display_url":"gov.uk/foreign-travel…","indices":[119,142]}]		[]	[]			Luxembourg: Addition of information on extension to domestic COVID-19 measures ('Coronavirus' page) -… https://t.co/GmrAQ6Lu3i	80.0	True	full
924109	924109	60463ec84161a2003990c7e0	2021-03-08 15:12:02	[]	[]	Mon Mar 08 15:09:04 +0000 2021	[{"text":"GetMoreInsights","indices":[80,96]},{"text":"CoolerData","indices":[97,108]},{"text":"Data","indices":[109,114]},{"text":"IoT","indices":[115,119]},{"text":"AI","indices":[120,123]},{"text":"Web","indices":[124,128]},{"text":"SocialMedia","indices":[129,141]},{"text":"Cloud","indices":[142,148]}]	[{"url":"https://t.co/crA9Y88zyz","expanded_url":"http://dlvr.it/RvCWLC","display_url":"dlvr.it/RvCWLC","indices":[56,79]}]	15 Habits I Stole from Highly Effective Data Scientists https://t.co/crA9Y88zyz #GetMoreInsights #CoolerData #Data #IoT #AI #Web #SocialMedia #Cloud https://t.co/C8n3wVH13V	116.0	RT @CoolerData: 15 Habits I Stole from Highly Effective Data Scientists https://t.co/crA9Y88zyz #GetMoreInsights #CoolerData #Data #IoT #AI…	490.0	True	full
924110	924110	60463ec84161a2003990c7f0	2021-03-08 15:12:02	[]	[]	Mon Mar 08 15:01:32 +0000 2021	[]	[{"url":"https://t.co/MNFdoJ0sxz","expanded_url":"https://bit.ly/3sYuVyD","display_url":"bit.ly/3sYuVyD","indices":[112,135]}]	Competitive survival game Rust is finally making its way to consoles this spring after being delayed last year. https://t.co/MNFdoJ0sxz https://t.co/G3qx1kUdms	7969432.0	RT @IGN: Competitive survival game Rust is finally making its way to consoles this spring after being delayed last year. https://t.co/MNFdo…	67.0	True	full
924111	924111	60463ec84161a2003990c7fe	2021-03-08 15:12:02	[{"text":"Hyde","indices":[110,115]}]	[{"url":"https://t.co/NY2r7rtUDU","expanded_url":"https://thefederalist.com/2021/03/07/evangelicals-for-biden-feel-used-and-betrayed-by-biden-fulfilling-his-radical-abortion-promises/","display_url":"thefederalist.com/2021/03/07/eva…","indices":[234,257]}]		[]	[]			Pro-Life Evangelicals for Biden feel "used and betrayed" after Biden flips on his decades-long support of the #Hyde… https://t.co/ykKDgkn3h7	113808.0	True	full
924112	924112	60463ec84161a2003990c80e	2021-03-08 15:12:02	[]	[]	Mon Mar 08 01:57:45 +0000 2021	[{"text":"Florida","indices":[0,8]},{"text":"MOG","indices":[241,245]}]	[{"url":"https://t.co/ceVdO3WHVV","expanded_url":"https://www.miamiherald.com/opinion/editorials/article249701743.html","display_url":"miamiherald.com/opinion/editor…","indices":[247,270]}]	#Florida blocked public access to COVID data From exorbitant fees to obtain public records to mothballing requests until threatened with a lawsuit, the state has tried to prevent access to information that rightfully belongs to the public #MOG https://t.co/ceVdO3WHVV	49012.0	RT @mog7546: #Florida blocked public access to COVID data From exorbitant fees to obtain public records to mothballing requests until thre…	3100.0	True	full
924113	924113	60463ec84161a2003990c818	2021-03-08 15:12:03	[]	[]	Mon Mar 08 14:27:05 +0000 2021	[]	[{"url":"https://t.co/oVyX1UrXEX","expanded_url":"https://trib.al/9S4Y8xA","display_url":"trib.al/9S4Y8xA","indices":[173,196]}]	A recent study published Friday confirms that COVID-19 cases and deaths decreased after states enacted mask mandates — and increased after they reopened on-premises dining. https://t.co/oVyX1UrXEX	8699026.0	RT @NPR: A recent study published Friday confirms that COVID-19 cases and deaths decreased after states enacted mask mandates — and increas…	337.0	True	full
924114	924114	60463ec84161a2003990c826	2021-03-08 15:12:03	[]	[]	Mon Mar 08 13:40:00 +0000 2021	[{"text":"SexyLiberal","indices":[132,144]},{"text":"AppleTV","indices":[196,204]},{"text":"SlingTV","indices":[207,215]}]	[{"url":"https://t.co/b5tEE0PknP","expanded_url":"http://StephanieMiller.com","display_url":"StephanieMiller.com","indices":[260,283]}]	One step away from COVID relief and we will talk about it with @rudepundit, @EricBoehlert &amp; @margaretcho! Join us 9a to 12n ET! #SexyLiberal Listen: @SXMProgress 127 Watch: @freespeechtv on #AppleTV / #SlingTV / @Roku Audio: @WCPT820 on @tunein Video: https://t.co/b5tEE0PknP https://t.co/sQKaEjFeWH	137374.0	RT @StephMillerShow: One step away from COVID relief and we will talk about it with @rudepundit, @EricBoehlert &amp; @margaretcho! Join us 9a t…	496.0	True	full
924115	924115	60463ec84161a2003990c828	2021-03-08 15:12:03	[]	[]	Mon Mar 08 14:15:12 +0000 2021	[]	[{"url":"https://t.co/L8Dtkzk7Uk","expanded_url":"https://distrokid.com/hyperfollow/otarine/the-return","display_url":"distrokid.com/hyperfollow/ot…","indices":[215,238]}]	Hey everyone, my single “The Return” should be OUT NOW on SPOTIFY! I’ve created a special canvas video specifically for its release on the service! Check out the track on your streaming service of choice over here: https://t.co/L8Dtkzk7Uk https://t.co/73GmJWpeES	655.0	RT @OtarineMusic: Hey everyone, my single “The Return” should be OUT NOW on SPOTIFY! I’ve created a special canvas video specifically for i…	204.0	True	full
924116	924116	60463ec94161a2003990c82c	2021-03-08 15:12:03	[]	[]	Mon Mar 08 12:54:36 +0000 2021	[{"text":"DeFi","indices":[15,20]},{"text":"BKC","indices":[21,25]},{"text":"eth2","indices":[26,31]}]	[{"url":"https://t.co/RQPMhjazG2","expanded_url":"http://buckscake.com","display_url":"buckscake.com","indices":[229,252]}]	💎DISTRIBUTION💎 #DeFi #BKC #eth2 Initial BKCs will be distributed during a pre-sale event, during which a part of received ETH will be swapped for BKC giving the project its first "price pump". After the pre-sale ends... More at https://t.co/RQPMhjazG2 https://t.co/BOAAAxBdZU	11974.0	RT @bucks_cake: 💎DISTRIBUTION💎 #DeFi #BKC #eth2 Initial BKCs will be distributed during a pre-sale event, during which a part of received…	4.0	True	full
924117	924117	60463ec94161a2003990c852	2021-03-08 15:12:03	[{"text":"ETH","indices":[7,11]},{"text":"huobi","indices":[38,44]},{"text":"ETHEREUM","indices":[113,122]},{"text":"ETH","indices":[132,136]}]	[{"url":"https://t.co/8F1ZUDvSJO","expanded_url":"https://clankapp.com/tx/eth/0xaa6c32d64a801ea7f2a3df800fd05098ff617d56ddba1d4fe2ffcab2060d4bdc?uuid=MTE5OTg1NDYxMTk5ODU0NjAwMDEwNmV0aGVyZXVt","display_url":"clankapp.com/tx/eth/0xaa6c3…","indices":[147,170]}]		[]	[]			💰2,833 #ETH (4,876,557 USD) move from #huobi to unknown wallet Date : 2021-03-08 15:11:10 (GMT 0) Blockchain :… https://t.co/B4X2KP4goy	5664.0	True	full
924118	924118	60463ec94161a2003990c868	2021-03-08 15:12:03	[]	[]	Sun Mar 07 18:00:00 +0000 2021	[]	[{"url":"https://t.co/tImzBEjlwz","expanded_url":"https://abre.ai/cidF","display_url":"abre.ai/cidF","indices":[257,280]}]	Assim que a CIÊNCIA comprovar definitivamente os efeitos benéficos do tratamento precoce contra COVID, representarei no Ministério Público contra todos os militantes de esquerda que se escondem atrás da profissão de jornalista. Têm que pagar pelas mortes! https://t.co/tImzBEjlwz	672195.0	RT @marcofeliciano: Assim que a CIÊNCIA comprovar definitivamente os efeitos benéficos do tratamento precoce contra COVID, representarei no…	146.0	True	full
924119	924119	60463ec94161a2003990c872	2021-03-08 15:12:04	[]	[{"url":"https://t.co/DNJ3RsBe7J","expanded_url":"https://rwjf.ws/2XUQkLE","display_url":"rwjf.ws/2XUQkLE","indices":[118,141]}]		[]	[]			A consistent focus on health equity has helped these Culture of Health Prize-winning communities respond to COVID-1… https://t.co/M8pcHctHo1	124811.0	True	full
924120	924120	60463ec94161a2003990c884	2021-03-08 15:12:04	[]	[{"url":"https://t.co/tr1QGoCKz9","expanded_url":"https://www.wsj.com/articles/russian-disinformation-campaign-aims-to-undermine-confidence-in-pfizer-other-covid-19-vaccines-u-s-officials-say-11615129200?reflink=desktopwebshare_twitter","display_url":"wsj.com/articles/russi…","indices":[134,157]}]		[]	[]			@KremlinRussia_E Russian disinformation campaign aims to undermine confidence in Pfizer, other Covid-19 vaccines, U… https://t.co/IxdIqirL9A	6924.0	True	full
924121	924121	60463ec94161a2003990c886	2021-03-08 15:12:04	[]	[]	Mon Mar 08 14:40:10 +0000 2021	[]	[{"url":"https://t.co/TXeHoaNB2s","expanded_url":"https://twitter.com/toadmeister/status/1368930051887165440","display_url":"twitter.com/toadmeister/st…","indices":[252,275]}]	So Toby constantly complains that the media is “unfair” to his lockdown scepticism, but uses his big media platform to amplify a nurse who accuses the NHS of lying about capacity without naming her, making it impossible for anyone to rebut her charge. https://t.co/TXeHoaNB2s https://t.co/kJEUDMxOWj	65664.0	RT @mikegove12: So Toby constantly complains that the media is “unfair” to his lockdown scepticism, but uses his big media platform to ampl…	1425.0	True	full
924122	924122	60463ec94161a2003990c890	2021-03-08 15:12:04	[{"text":"HeroesWeek","indices":[5,16]}]	[{"url":"https://t.co/lEsN6UGziM","expanded_url":"https://bit.ly/3uQa5Dn","display_url":"bit.ly/3uQa5Dn","indices":[246,269]}]		[]	[]			It's #HeroesWeek! Thank you to the many "heroes" who have served on the frontlines of the coronavirus pandemic: med… https://t.co/XrCYLyhet8	15808.0	True	full
924123	924123	60463eca4161a2003990c89e	2021-03-08 15:12:04	[]	[]	Mon Mar 08 14:54:58 +0000 2021	[{"text":"NPY","indices":[222,226]},{"text":"NosConecta","indices":[227,238]}]	[{"url":"https://t.co/s0OTiKTyvO","expanded_url":"http://npy.com.py/en-vivo/","display_url":"npy.com.py/en-vivo/","indices":[198,221]}]	🗣 Julio César Borba, ministro @msaludpy: "Hice una recomendación a @MaritoAbdo para una suspensión de clases de al menos 2 semanas en las zonas más afectadas por los contagios del covid". En vivo: https://t.co/s0OTiKTyvO #NPY #NosConecta	170952.0	RT @npyoficial: 🗣 Julio César Borba, ministro @msaludpy: "Hice una recomendación a @MaritoAbdo para una suspensión de clases de al menos 2…	1983.0	True	full
924124	924124	60463eca4161a2003990c8aa	2021-03-08 15:12:04	[]	[]	Mon Mar 08 12:59:39 +0000 2021	[]	[{"url":"https://t.co/zYjkFvX9rd","expanded_url":"https://podcasts.apple.com/us/podcast/ep-826-only-neanderthal-can-believe-mask-stops-virus/id1065050908?i=1000511752553","display_url":"podcasts.apple.com/us/podcast/ep-…","indices":[197,220]}]	Stephen Petty, a certified industrial hygienist, tells me he'd get in trouble with OSHA if he told companies they could avoid Asbestos exposure (50 times the size of SARS-CoV-2 virions) with masks https://t.co/zYjkFvX9rd	93928.0	RT @RMConservative: Stephen Petty, a certified industrial hygienist, tells me he'd get in trouble with OSHA if he told companies they could…	6292.0	True	full
924125	924125	60463eca4161a2003990c8c2	2021-03-08 15:12:04	[]	[]	Sun Mar 07 16:39:37 +0000 2021	[]	[{"url":"https://t.co/rdnweIfdKN","expanded_url":"https://cfc.charite.de/fileadmin/user_upload/microsites/kompetenzzentren/cfc/Landing_Page/Artikel-Berliner-Zeitung-20201103.pdf","display_url":"cfc.charite.de/fileadmin/user…","indices":[198,221]}]	@KlarKarl1 Verlinkt auf der Homepage der Charité: Leitende Immunologin Prof. Dr. Scheibenbogen empfiehlt aufgrund der Studienlage für Covid PAUSCHAL für alle Erwachsenen 800-1000 IE Vit.D TÄGLICH. https://t.co/rdnweIfdKN	88.0	RT @SebastianHantel: @KlarKarl1 Verlinkt auf der Homepage der Charité: Leitende Immunologin Prof. Dr. Scheibenbogen empfiehlt aufgrund der…	752.0	True	full
924126	924126	60463eca4161a2003990c8c8	2021-03-08 15:12:04	[]	[{"url":"https://t.co/Yik1Ch8kVp","expanded_url":"https://twitter.com/SherylNYT/status/1368310442968424449","display_url":"twitter.com/SherylNYT/stat…","indices":[174,197]}]		[]	[]			@SherylNYT @ChrisDHamby This is what "deregulation for deregulation's sake" begets. What do people think was going… https://t.co/vMlH1myZoa	853.0	True	full
924127	924127	60463eca4161a2003990c8d0	2021-03-08 15:12:05	[]	[]	Mon Mar 08 14:36:54 +0000 2021	[{"text":"Loughborough","indices":[43,56]},{"text":"dogs","indices":[256,261]},{"text":"England","indices":[262,270]},{"text":"pets","indices":[271,276]}]	[{"url":"https://t.co/RWawpYI3T1","expanded_url":"https://www.dogstrust.org.uk/rehoming/dogs/dog/filters/~~~~~d~~/1244910/claudia","display_url":"dogstrust.org.uk/rehoming/dogs/…","indices":[232,255]}]	Please retweet to help Claudia find a home #Loughborough 🇬🇧 Lovely Crossbreed aged 4, looking for an active home, can live with children aged 15+ and another dog if they can cope with her bouncy nature, see full details or APPLY🐶✅👇 https://t.co/RWawpYI3T1 #dogs #England #pets https://t.co/jKA2PYrQ46	32099.0	RT @AdoptionsUk: Please retweet to help Claudia find a home #Loughborough 🇬🇧 Lovely Crossbreed aged 4, looking for an active home, can live…	800.0	True	full
924128	924128	60463eca4161a2003990c8de	2021-03-08 15:12:05	[]	[]	Mon Mar 01 23:24:06 +0000 2021	[{"text":"EmpowerWomen","indices":[65,78]},{"text":"COVID19","indices":[91,99]}]	[{"url":"https://t.co/Q5Cyu7mrCS","expanded_url":"http://archewell.com/iwd","display_url":"archewell.com/iwd","indices":[192,215]}]	Thank you to the Archewell Foundation for supporting our work to #EmpowerWomen through our #COVID19 Emergency Relief and Community Resiliency Fund. To learn more and donate to our fund, visit https://t.co/Q5Cyu7mrCS https://t.co/mQaEBvkv77	17471.0	RT @YWCAUSA: Thank you to the Archewell Foundation for supporting our work to #EmpowerWomen through our #COVID19 Emergency Relief and Commu…	3221.0	True	full
924129	924129	60463ecb4161a2003990c908	2021-03-08 15:12:05	[]	[]	Mon Mar 08 15:00:02 +0000 2021	[{"text":"펜타곤","indices":[110,114]},{"text":"PENTAGON","indices":[115,124]},{"text":"LOVE_or_TAKE","indices":[125,138]}]	[{"url":"https://t.co/OL8RCgua6f","expanded_url":"https://youtu.be/z2JJhLmfXZE","display_url":"youtu.be/z2JJhLmfXZE","indices":[58,81]}]	[📽] 11th Mini Album [LOVE or TAKE] Concept Trailer #1 ▶ https://t.co/OL8RCgua6f 2021.03.15. 18:00 (KST) #펜타곤 #PENTAGON #LOVE_or_TAKE https://t.co/yfHJnD7wEp	1106528.0	RT @CUBE_PTG: [📽] 11th Mini Album [LOVE or TAKE] Concept Trailer #1 ▶ https://t.co/OL8RCgua6f 2021.03.15. 18:00 (KST) #펜타곤 #PENTAGON…	506.0	True	full
924130	924130	60463ecb4161a2003990c910	2021-03-08 15:12:05	[]	[]	Mon Mar 08 07:53:56 +0000 2021	[{"text":"mujeresSP","indices":[27,37]},{"text":"8M2021","indices":[55,62]}]	[{"url":"https://t.co/QyRm5KofgV","expanded_url":"https://wp.me/pavoqG-1iE","display_url":"wp.me/pavoqG-1iE","indices":[189,212]}]	No te pierdas este post de #mujeresSP para celebrar el #8M2021 en el que @pilarmorgar con una divertida encuesta dibuja qué mueve a las mujeres de la asociación y sus valores. ¡Descúbrelo! https://t.co/QyRm5KofgV Magnífica entrada🙌🏼🙌🏼	269.0	RT @BeaBesango: No te pierdas este post de #mujeresSP para celebrar el #8M2021 en el que @pilarmorgar con una divertida encuesta dibuja qué…	2393.0	True	full
924131	924131	60463ecb4161a2003990c920	2021-03-08 15:12:05	[]	[{"url":"https://t.co/RaDrcnASWa","expanded_url":"https://www.ft.com/content/5f279604-5719-11ea-a528-dd0f971febbc","display_url":"ft.com/content/5f2796…","indices":[214,237]}]		[]	[]			And, of course, my colleague @Michael_Pooler and I have for years been digging into the unstable finances of Sanjee… https://t.co/wyG8RZdrL0	14749.0	True	full
924132	924132	60463ecb4161a2003990c928	2021-03-08 15:12:05	[]	[]	Mon Mar 08 14:41:40 +0000 2021	[]	[{"url":"https://t.co/nLRxf6r8PD","expanded_url":"https://www.supremecourt.gov/orders/courtorders/030821zor_8n59.pdf","display_url":"supremecourt.gov/orders/courtor…","indices":[247,270]}]	The court denied another petition filed by former President Trump relating to the 2020 elections -- this one against the Wisconsin Elections Commission. No action on the challenge to the Mississippi law that bans most abortions after 15 weeks. https://t.co/nLRxf6r8PD	474309.0	RT @SCOTUSblog: The court denied another petition filed by former President Trump relating to the 2020 elections -- this one against the Wi…	14983.0	True	full
924133	924133	60463ecc4161a2003990c93c	2021-03-08 15:12:06	[]	[{"url":"https://t.co/QZ5PXiLBIF","expanded_url":"https://lnkd.in/d7E-epR","display_url":"lnkd.in/d7E-epR","indices":[232,255]},{"url":"https://t.co/xMVJqUtgMc","expanded_url":"https://lnkd.in/dnnrJrR","display_url":"lnkd.in/dnnrJrR","indices":[256,279]}]		[]	[]			Even before COVID there was a trend to design more flexible buildings, but it’s accelerating. And the tools and pro… https://t.co/FkC1IMGCwZ	393.0	True	full
924134	924134	60463ecc4161a2003990c93e	2021-03-08 15:12:06	[]	[]	Mon Mar 08 15:02:50 +0000 2021	[{"text":"WomenUnited","indices":[10,22]},{"text":"COVID19","indices":[124,132]},{"text":"IWD2021","indices":[262,270]}]	[{"url":"https://t.co/YT2A6ATNHK","expanded_url":"https://www.unitedwayeo.ca/news-and-stories/covid-19-highlights-need-for-womens-supports/","display_url":"unitedwayeo.ca/news-and-stori…","indices":[238,261]}]	Thanks to #WomenUnited donors, we’ve made a difference in the lives of vulnerable women through the increased challenges of #COVID19. 💜 See how local women-led, grassroots initiatives pivoted over the past year to support at-risk women: https://t.co/YT2A6ATNHK #IWD2021	10620.0	RT @UnitedWayEO: Thanks to #WomenUnited donors, we’ve made a difference in the lives of vulnerable women through the increased challenges o…	254.0	True	full
924135	924135	60463ecc4161a2003990c958	2021-03-08 15:12:06	[{"text":"AbolishTheMonarchy","indices":[137,156]},{"text":"MeghanandHarryonOprah","indices":[157,179]},{"text":"MeghanMarkle","indices":[180,193]},{"text":"PrinceAndrew","indices":[194,207]}]	[{"url":"https://t.co/X6I7P7ZAHQ","expanded_url":"https://twitter.com/i/status/1368701444459802631","display_url":"twitter.com/i/status/13687…","indices":[248,271]}]		[]	[]			@SteveBakerHW @profpauldolan look at the poverty boris johnson has created truly shameful @bbclaurak laura are… https://t.co/avQk8oeXWK	95.0	True	full
924136	924136	60463ecc4161a2003990c95e	2021-03-08 15:12:06	[]	[]	Mon Mar 08 14:51:56 +0000 2021	[{"text":"ActualidadDL","indices":[2,15]}]	[{"url":"https://t.co/C1v0iSRevo","expanded_url":"https://buff.ly/3rt7jSq","display_url":"buff.ly/3rt7jSq","indices":[224,247]}]	| #ActualidadDL| Una mujer protestó desnuda en la mañana de este lunes frente al Palacio Nacional en demanda del pago de sus prestaciones laborales, luego de ser desvinculada del Ministerio de Obras Públicas. Ampliar aquí https://t.co/C1v0iSRevo https://t.co/5l9Tpyuuc0	1325494.0	RT @DiarioLibre: | #ActualidadDL| Una mujer protestó desnuda en la mañana de este lunes frente al Palacio Nacional en demanda del pago de s…	323.0	True	full
924137	924137	60463ecc4161a2003990c964	2021-03-08 15:12:06	[]	[]	Mon Mar 08 12:52:08 +0000 2021	[]	[{"url":"https://t.co/ugOTjgf7Pl","expanded_url":"https://www.nature.com/articles/s41598-021-84092-1","display_url":"nature.com/articles/s4159…","indices":[165,188]}]	‘With our results, we were not able to explain if COVID-19 mortality is reduced by staying at home in ~ 98% of the comparisons after epidemiological weeks 9 to 34.’ https://t.co/ugOTjgf7Pl	103857.0	RT @naomirwolf: ‘With our results, we were not able to explain if COVID-19 mortality is reduced by staying at home in ~ 98% of the comparis…	52.0	True	full
924138	924138	60463ecd4161a2003990c9ba	2021-03-08 15:12:07	[{"text":"LKA","indices":[153,157]},{"text":"SriLanka","indices":[158,167]},{"text":"Education","indices":[168,178]}]	[{"url":"https://t.co/uZpuRSeThP","expanded_url":"https://www.lankaeducation.com/schools-opening-dates-in-sri-lanka/","display_url":"lankaeducation.com/schools-openin…","indices":[128,151]}]		[]	[]			Health Officials granted permission to reopen Grade 5, O/L &amp; A/L classes in the Western Province from next Monday M… https://t.co/PHsd9ZFCAe	536.0	True	full
924139	924139	60463ecd4161a2003990c9c6	2021-03-08 15:12:07	[]	[{"url":"https://t.co/OJs8uVvprn","expanded_url":"https://fredericksburg.com/news/state-and-regional/virginia-officials-won-t-say-why-they-didn-t-do-autopsy-of-gloucester-woman-who/article_8a4f5b1b-8eff-5f4a-b52a-8ed1041dd519.html?utm_campaign=snd-autopilot&utm_medium=social&utm_source=twitter_NewsInTheBurg","display_url":"fredericksburg.com/news/state-and…","indices":[209,232]}]		[]	[]			The family of a woman who died shortly after receiving a coronavirus vaccine had a private autopsy performed on her… https://t.co/vNZdhx5YTv	14122.0	True	full
924140	924140	60463ecd4161a2003990c9d4	2021-03-08 15:12:08	[]	[]	Mon Mar 08 14:09:31 +0000 2021	[]	[{"url":"https://t.co/MpQFG1u4RA","expanded_url":"https://gazetabrasil.com.br/brasil/sao-paulo/cidade-de-sp-obriga-moradores-com-covid-a-usarem-pulseiras-de-identificacao/","display_url":"gazetabrasil.com.br/brasil/sao-pau…","indices":[148,171]}]	A prefeitura de Nova Granada, cidade do interior de São Paulo (SP), prevê uma multa de R$ 300 caso o paciente retire a pulseira por conta própria. https://t.co/MpQFG1u4RA	60852.0	RT @SigaGazetaBR: A prefeitura de Nova Granada, cidade do interior de São Paulo (SP), prevê uma multa de R$ 300 caso o paciente retire a pu…	2452.0	True	full
924141	924141	60463ecd4161a2003990c9dc	2021-03-08 15:12:08	[]	[]	Mon Mar 08 14:23:15 +0000 2021	[]	[{"url":"https://t.co/sXsdb7e4kO","expanded_url":"https://www.youtube.com/watch?v=Rx4VK66nlYQ","display_url":"youtube.com/watch?v=Rx4VK6…","indices":[179,202]}]	Cuando se necesita recordar 24/7 que hay una pandemia, quizás no sea tan pandemia. Cuando se necesita recordar que determinada vacuna es buena, quizás es porque no lo es tanto. https://t.co/sXsdb7e4kO	28199.0	RT @JavierVillamor: Cuando se necesita recordar 24/7 que hay una pandemia, quizás no sea tan pandemia. Cuando se necesita recordar que det…	153.0	True	full
924142	924142	60463ecd4161a2003990c9f4	2021-03-08 15:12:08	[]	[]	Mon Mar 08 14:15:00 +0000 2021	[{"text":"Perú","indices":[122,127]},{"text":"Radiodifusión","indices":[128,142]},{"text":"Locución","indices":[143,152]},{"text":"RadioModa","indices":[153,163]}]	[{"url":"https://t.co/ksAFMPCV1Y","expanded_url":"http://bit.ly/2MW6BOu","display_url":"bit.ly/2MW6BOu","indices":[96,119]}]	🇵🇪 Carloncho habría sido suspendido de la Radio por sus comentarios machistas 📰Nota Completa➡️ https://t.co/ksAFMPCV1Y #Perú #Radiodifusión #Locución #RadioModa @angelesdeRadios @chachaduran @MarchaLatam https://t.co/D6WUqzl77m	15030.0	RT @deRadios: 🇵🇪 Carloncho habría sido suspendido de la Radio por sus comentarios machistas 📰Nota Completa➡️ https://t.co/ksAFMPCV1Y #Pe…	4791.0	True	full
924143	924143	60463ece4161a2003990ca06	2021-03-08 15:12:08	[]	[{"url":"https://t.co/eWbkR5G3cF","expanded_url":"https://youtu.be/DawyMdbRQSU","display_url":"youtu.be/DawyMdbRQSU","indices":[174,197]}]		[]	[]			@AnthonyMigchels @kaatje1919 @AmorFati2021 @Sivasin2 @JFB21668214 Meanwhile, hier is James Corbett over deze disinf… https://t.co/3E92by8nNG	391.0	True	full
924144	924144	60463ece4161a2003990ca14	2021-03-08 15:12:08	[]	[]	Sat Mar 06 13:00:00 +0000 2021	[]	[{"url":"https://t.co/ydkySBm9Ix","expanded_url":"http://Onlyfans.com/kisscat","display_url":"Onlyfans.com/kisscat","indices":[2,25]},{"url":"https://t.co/ydkySBm9Ix","expanded_url":"http://Onlyfans.com/kisscat","display_url":"Onlyfans.com/kisscat","indices":[157,180]}]	🌶️https://t.co/ydkySBm9Ix -30% for First Month 🎬 +192 full vids 📷 +470 photos 🔞Snapchat Archive ✨Hot Sexy post Everyday 🔥🤤😍 😍Get all + new everyday ---&gt; https://t.co/ydkySBm9Ix https://t.co/jalZUMpPFq	37083.0	RT @KissCat_model: 🌶️https://t.co/ydkySBm9Ix -30% for First Month 🎬 +192 full vids 📷 +470 photos 🔞Snapchat Archive ✨Hot Sexy post Everyday…	72559.0	True	full
924145	924145	60463ece4161a2003990ca18	2021-03-08 15:12:08	[]	[]	Mon Mar 08 15:10:05 +0000 2021	[{"text":"ableg","indices":[205,211]},{"text":"abhealth","indices":[212,221]}]	[{"url":"https://t.co/ofnIJV6tFa","expanded_url":"https://edmonton.ctvnews.ca/alberta-reports-largest-number-of-covid-19-variant-cases-on-sunday-1.5337510","display_url":"edmonton.ctvnews.ca/alberta-report…","indices":[223,246]}]	Alberta saw its highest count of new COVID-19 variant cases to date on Sunday. Friends, please be safe. You do not want to be infected with this virus and you do not want to pass it onto your loved ones. #ableg #abhealth https://t.co/ofnIJV6tFa	152857.0	RT @RachelNotley: Alberta saw its highest count of new COVID-19 variant cases to date on Sunday. Friends, please be safe. You do not want…	838.0	True	full
924146	924146	60463ece4161a2003990ca1a	2021-03-08 15:12:08	[]	[]	Mon Mar 08 14:34:29 +0000 2021	[]	[{"url":"https://t.co/wS8ImcGgjT","expanded_url":"https://www.youtube.com/watch?v=4yk51HOjq4g&ab_channel=ProfSteveKeen","display_url":"youtube.com/watch?v=4yk51H…","indices":[220,243]},{"url":"https://t.co/5TsX4jJqJv","expanded_url":"https://twitter.com/SteveRattner/status/1368885945886474245","display_url":"twitter.com/SteveRattner/s…","indices":[244,267]}]	A point I've been making for many months re: the $1.9T COVID relief package versus $1.9T GOP tax cuts. Every deficit is good for someone. The relevant question is, "For whom?" See here at 28:30 from my recent OECD talk. https://t.co/wS8ImcGgjT https://t.co/5TsX4jJqJv	123135.0	RT @StephanieKelton: A point I've been making for many months re: the $1.9T COVID relief package versus $1.9T GOP tax cuts. Every deficit i…	2811.0	True	full
924147	924147	60463ece4161a2003990ca2c	2021-03-08 15:12:08	[]	[]	Mon Mar 08 15:00:02 +0000 2021	[{"text":"펜타곤","indices":[110,114]},{"text":"PENTAGON","indices":[115,124]},{"text":"LOVE_or_TAKE","indices":[125,138]}]	[{"url":"https://t.co/OL8RCgua6f","expanded_url":"https://youtu.be/z2JJhLmfXZE","display_url":"youtu.be/z2JJhLmfXZE","indices":[58,81]}]	[📽] 11th Mini Album [LOVE or TAKE] Concept Trailer #1 ▶ https://t.co/OL8RCgua6f 2021.03.15. 18:00 (KST) #펜타곤 #PENTAGON #LOVE_or_TAKE https://t.co/yfHJnD7wEp	1106528.0	RT @CUBE_PTG: [📽] 11th Mini Album [LOVE or TAKE] Concept Trailer #1 ▶ https://t.co/OL8RCgua6f 2021.03.15. 18:00 (KST) #펜타곤 #PENTAGON…	386.0	True	full
924148	924148	60463ece4161a2003990ca32	2021-03-08 15:12:09	[]	[]	Mon Mar 08 14:52:19 +0000 2021	[]	[{"url":"https://t.co/aW3xV2CVLO","expanded_url":"https://weownit.org.uk/act-now/stop-matt-hancocks-private-takeover-nhs","display_url":"weownit.org.uk/act-now/stop-m…","indices":[127,150]}]	Matt Hancock's proposed reforms to our NHS would see even more American-style privatisation. Don't let him get away with it. https://t.co/aW3xV2CVLO	35585.0	RT @We_OwnIt: Matt Hancock's proposed reforms to our NHS would see even more American-style privatisation. Don't let him get away with it.…	79.0	True	full
924149	924149	60463ece4161a2003990ca3e	2021-03-08 15:12:09	[]	[]	Mon Mar 08 15:10:16 +0000 2021	[]	[{"url":"https://t.co/vgoND1XLma","expanded_url":"https://bit.ly/3bttEK9","display_url":"bit.ly/3bttEK9","indices":[130,153]}]	Un grupo internacional de científicos cuestionó a la OMS y pidió una nueva investigación sobre el origen del coronavirus en China https://t.co/vgoND1XLma	2914336.0	RT @infobae: Un grupo internacional de científicos cuestionó a la OMS y pidió una nueva investigación sobre el origen del coronavirus en Ch…	276.0	True	full
924150	924150	60463ece4161a2003990ca46	2021-03-08 15:12:09	[]	[]	Mon Mar 08 15:03:19 +0000 2021	[]	[{"url":"https://t.co/7mC4JonjQG","expanded_url":"https://www.cnn.com/2021/03/08/health/us-coronavirus-monday/index.html","display_url":"cnn.com/2021/03/08/hea…","indices":[142,165]}]	"This is sort of like we've been running this really long marathon, and we're 100 yards from the finish line and we sit down and we give up" https://t.co/7mC4JonjQG	656682.0	RT @ChrisCillizza: "This is sort of like we've been running this really long marathon, and we're 100 yards from the finish line and we sit…	16.0	True	full
924151	924151	60463ecf4161a2003990ca76	2021-03-08 15:12:09	[]	[]	Mon Mar 08 14:16:27 +0000 2021	[{"text":"Idaho","indices":[65,71]},{"text":"IdahosShame","indices":[189,201]}]	[{"url":"https://t.co/Y69HqkbTeI","expanded_url":"https://kidotalkradio.com/idaho-mask-burning-rally-photos/","display_url":"kidotalkradio.com/idaho-mask-bur…","indices":[235,258]}]	Another one of the times I am SO ASHAMED to admit that I live in #Idaho. How can these anti-science idiots be so clueless? Please do me a favor &amp; share this example of Idaho's shame! #IdahosShame Idaho Mask Burning Rally Photos https://t.co/Y69HqkbTeI	285206.0	RT @mcspocky: Another one of the times I am SO ASHAMED to admit that I live in #Idaho. How can these anti-science idiots be so clueless?…	72.0	True	full
924152	924152	60463ecf4161a2003990ca7e	2021-03-08 15:12:09	[]	[]	Sat Mar 06 19:25:11 +0000 2021	[{"text":"Tampa","indices":[38,44]},{"text":"LA","indices":[51,54]},{"text":"SF","indices":[62,65]},{"text":"LA","indices":[74,77]},{"text":"LA","indices":[108,111]},{"text":"LasVegas","indices":[121,130]},{"text":"DateLA","indices":[140,147]}]	[{"url":"https://t.co/mfYEq4Fdzw","expanded_url":"http://RS-AVS.ch","display_url":"RS-AVS.ch","indices":[0,23]},{"url":"https://t.co/80hu86aNYt","expanded_url":"http://silastar.com","display_url":"silastar.com","indices":[179,202]},{"url":"https://t.co/SdO0KomuB7","expanded_url":"http://switter.at/@sexysilastar","display_url":"switter.at/@sexysilastar","indices":[203,226]},{"url":"https://t.co/gB…	https://t.co/mfYEq4Fdzw @sexysilastar #Tampa 3/5-8 #LA 3/9-13 #SF 3/14-16 #LA 3/17-30 Unavailable 3/31-4/14 #LA 4/15-5/7 #LasVegas 5/8-10 / #DateLA / 754-307-4407 pa@silastar.com https://t.co/80hu86aNYt https://t.co/SdO0KomuB7 https://t.co/gBUlpN6YtQ / @rsavsCathy https://t.co/c6pBBRV0Pi	15751.0	RT @CathyfromRSAVS: https://t.co/mfYEq4Fdzw @sexysilastar #Tampa 3/5-8 #LA 3/9-13 #SF 3/14-16 #LA 3/17-30 Unavailable 3/31-4/14 #LA 4/15-5/…	981.0	True	full
924153	924153	60463ecf4161a2003990ca86	2021-03-08 15:12:10	[]	[]	Sun Mar 07 15:19:55 +0000 2021	[]	[{"url":"https://t.co/mgILRXTtev","expanded_url":"https://www.mirror.co.uk/news/uk-news/breaking-organiser-nurses-pay-protest-23623460.amp?111=&__twitter_impression=true","display_url":"mirror.co.uk/news/uk-news/b…","indices":[131,154]}]	This is shocking. Anti-maskers gather in their hundreds together almost weekly without this level of action. Police punching down. https://t.co/mgILRXTtev	14083.0	RT @MikeHolden42: This is shocking. Anti-maskers gather in their hundreds together almost weekly without this level of action. Police punch…	3559.0	True	full
924154	924154	60463ecf4161a2003990ca8c	2021-03-08 15:12:10	[{"text":"InternationalWomensDay","indices":[113,136]},{"text":"IWD2021","indices":[137,145]}]	[{"url":"https://t.co/jgBgPAdm6a","expanded_url":"https://www.wsj.com/articles/international-womens-day-caps-a-year-like-no-other-for-working-women-11615213205","display_url":"wsj.com/articles/inter…","indices":[147,170]}]		[]	[]			How women are coping with Covid-19 and the long-term impact the pandemic could have on their careers longer term… https://t.co/yLoNzPrBps	2512.0	True	full
924155	924155	60463ecf4161a2003990caac	2021-03-08 15:12:10	[]	[]	Mon Mar 08 14:23:57 +0000 2021	[]	[{"url":"https://t.co/VV3BoUTtJB","expanded_url":"http://bit.ly/3v6DUzK","display_url":"bit.ly/3v6DUzK","indices":[192,215]}]	Racism now covert, says Indian student Rashmi Samant who was Oxford union Resident elect, but pulled out facing backlash over ‘racist’ social media posts ThePrint's @soniyaagrawal21 reports https://t.co/VV3BoUTtJB	2414091.0	RT @ShekharGupta: Racism now covert, says Indian student Rashmi Samant who was Oxford union Resident elect, but pulled out facing backlash…	0.0	True	full
924156	924156	60463ed04161a2003990cac4	2021-03-08 15:12:10	[]	[{"url":"https://t.co/THdJeNr15t","expanded_url":"https://www.washingtonpost.com/nation/2021/03/07/idaho-mask-burning/?tid=ss_tw","display_url":"washingtonpost.com/nation/2021/03…","indices":[139,162]}]		[]	[]			i hear this is good training for burning books.... Anti-maskers encouraged kids to burn their face coverings on the… https://t.co/lcuie88rkA	649.0	True	full
924157	924157	60463ed04161a2003990cac8	2021-03-08 15:12:10	[]	[{"url":"https://t.co/2zL2vZZZOh","expanded_url":"http://a.msn.com/05/en-us/BB1el18z?ocid=st","display_url":"a.msn.com/05/en-us/BB1el…","indices":[82,105]}]		[]	[]			U.S. Risks a 'Fourth Wave' Fueled by Variants and Eased Restrictions, Fauci Warns https://t.co/2zL2vZZZOh Should t… https://t.co/N0nRQtX1yL	803.0	True	full
924158	924158	60463ed04161a2003990cad2	2021-03-08 15:12:10	[]	[{"url":"https://t.co/2EqI0dIv16","expanded_url":"https://act.webull.com/ni/74kpcBbqDltF/jtd/inviteUs/","display_url":"act.webull.com/ni/74kpcBbqDlt…","indices":[68,91]},{"url":"https://t.co/f1ZptSEQiT","expanded_url":"https://accounts.binance.us/en/register?ref=53531865","display_url":"accounts.binance.us/en/register?re…","indices":[169,192]}]		[]	[]			@JimXugle @mono_traderl @RobinhoodApp @Ray14Richard @YourVoiceAtIRS https://t.co/2EqI0dIv16 Move off RH. Do a tran… https://t.co/bErmAo7bjc	9.0	True	full
924159	924159	60463ed04161a2003990cadc	2021-03-08 15:12:10	[]	[{"url":"https://t.co/eYfNq1ezQ1","expanded_url":"http://ow.ly/ubrW50DT29W","display_url":"ow.ly/ubrW50DT29W","indices":[254,277]}]		[]	[]			Just announced: Join us for a LIVE webcast and Q&amp;A with Seraj Bharwani and the former Head of P&amp;C Marketing, Media… https://t.co/GsWAc8jqOx	1956.0	True	full
924160	924160	60463ed04161a2003990caec	2021-03-08 15:12:10	[{"text":"Predicción","indices":[12,23]},{"text":"temperaturas","indices":[27,40]},{"text":"hoy","indices":[64,68]}]	[{"url":"https://t.co/nsPnVRKMGx","expanded_url":"http://www.aemet.es/es/eltiempo/prediccion/temperaturas?dia=hoy&zona=can","display_url":"aemet.es/es/eltiempo/pr…","indices":[94,117]}]		[]	[]			@AEMET_Esp #Predicción de #temperaturas máximas y mínimas para #hoy y sus variaciones (1/2).… https://t.co/QIfJj17VWL	48.0	True	full
924161	924161	60463ed14161a2003990cb08	2021-03-08 15:12:11	[]	[]	Mon Mar 08 06:55:32 +0000 2021	[]	[{"url":"https://t.co/fOvu1Q2xmJ","expanded_url":"https://propub.li/3baS2zP","display_url":"propub.li/3baS2zP","indices":[253,276]}]	Private executioners paid in cash. Middle-of-the-night killings. False or incomplete justifications. ProPublica obtained court records showing how the outgoing administration used its final days to execute the most federal prisoners since World War II. https://t.co/fOvu1Q2xmJ	921842.0	RT @propublica: Private executioners paid in cash. Middle-of-the-night killings. False or incomplete justifications. ProPublica obtained co…	571.0	True	full
924162	924162	60463ed14161a2003990cb18	2021-03-08 15:12:11	[]	[]	Mon Mar 08 14:02:02 +0000 2021	[{"text":"FluTV","indices":[195,201]}]	[{"url":"https://t.co/SsSsAfT4RL","expanded_url":"https://youtu.be/Ag3weH0188Y","display_url":"youtu.be/Ag3weH0188Y","indices":[211,234]}]	Neste Dia Internacional da Mulher, o Fluminense presta homenagem e agradece a todas as mulheres que arriscam suas vidas na linha de frente do combate à covid-19. Assista ao vídeo, na íntegra, na #FluTV &gt;&gt; https://t.co/SsSsAfT4RL https://t.co/Ge8gUmnPX0	1333103.0	RT @FluminenseFC: Neste Dia Internacional da Mulher, o Fluminense presta homenagem e agradece a todas as mulheres que arriscam suas vidas n…	359.0	True	full
924163	924163	60463ed14161a2003990cb3c	2021-03-08 15:12:11	[]	[{"url":"https://t.co/482AsCNkb7","expanded_url":"https://licc.org.uk/events/theology-slam-live-final/","display_url":"licc.org.uk/events/theolog…","indices":[200,223]}]		[]	[]			Join us online next week for the 2021 @TheologySlam live final! We'll hear from three up-and-coming young theologia… https://t.co/8LaSPwYLMK	41948.0	True	full
924164	924164	60463ed14161a2003990cb50	2021-03-08 15:12:12	[]	[]	Mon Mar 08 12:50:00 +0000 2021	[{"text":"NotiMippCI","indices":[0,11]}]	[{"url":"https://t.co/6RmmSio3lh","expanded_url":"https://bit.ly/38fZTKw","display_url":"bit.ly/38fZTKw","indices":[98,121]}]	#NotiMippCI 📰🗞| Venezuela recibió segundo lote de vacunas Sputnik-V contra el COVID-19. Lea más ⏩ https://t.co/6RmmSio3lh https://t.co/rbRMR51eqM	251171.0	RT @Mippcivzla: #NotiMippCI 📰🗞| Venezuela recibió segundo lote de vacunas Sputnik-V contra el COVID-19. Lea más ⏩ https://t.co/6RmmSio3lh h…	0.0	True	full
924165	924165	60463ed14161a2003990cb5a	2021-03-08 15:12:12	[]	[]	Mon Mar 08 15:00:02 +0000 2021	[{"text":"펜타곤","indices":[110,114]},{"text":"PENTAGON","indices":[115,124]},{"text":"LOVE_or_TAKE","indices":[125,138]}]	[{"url":"https://t.co/OL8RCgua6f","expanded_url":"https://youtu.be/z2JJhLmfXZE","display_url":"youtu.be/z2JJhLmfXZE","indices":[58,81]}]	[📽] 11th Mini Album [LOVE or TAKE] Concept Trailer #1 ▶ https://t.co/OL8RCgua6f 2021.03.15. 18:00 (KST) #펜타곤 #PENTAGON #LOVE_or_TAKE https://t.co/yfHJnD7wEp	1106542.0	RT @CUBE_PTG: [📽] 11th Mini Album [LOVE or TAKE] Concept Trailer #1 ▶ https://t.co/OL8RCgua6f 2021.03.15. 18:00 (KST) #펜타곤 #PENTAGON…	161.0	True	full
924166	924166	60463ed24161a2003990cb6a	2021-03-08 15:12:12	[]	[]	Mon Mar 08 14:09:31 +0000 2021	[]	[{"url":"https://t.co/MpQFG1u4RA","expanded_url":"https://gazetabrasil.com.br/brasil/sao-paulo/cidade-de-sp-obriga-moradores-com-covid-a-usarem-pulseiras-de-identificacao/","display_url":"gazetabrasil.com.br/brasil/sao-pau…","indices":[148,171]}]	A prefeitura de Nova Granada, cidade do interior de São Paulo (SP), prevê uma multa de R$ 300 caso o paciente retire a pulseira por conta própria. https://t.co/MpQFG1u4RA	60852.0	RT @SigaGazetaBR: A prefeitura de Nova Granada, cidade do interior de São Paulo (SP), prevê uma multa de R$ 300 caso o paciente retire a pu…	716.0	True	full
924167	924167	60463ed24161a2003990cb76	2021-03-08 15:12:12	[]	[]	Mon Mar 08 15:07:29 +0000 2021	[]	[{"url":"https://t.co/GOB6KS8VG6","expanded_url":"https://www.politico.com/news/magazine/2021/03/08/josh-rogin-chaos-under-heaven-wuhan-lab-book-excerpt-474322?cid=apn","display_url":"politico.com/news/magazine/…","indices":[257,280]}]	Was Covid leaked from the Wuhan virology lab? Troubling facts: 1. The coincidence that the outbreak started near China's main lab on coronaviruses. 2. The lab's leading researcher was at first worried. 3. The lab was doing secret gain-of-function research. https://t.co/GOB6KS8VG6 https://t.co/siXFXxlvE0	434649.0	RT @KenRoth: Was Covid leaked from the Wuhan virology lab? Troubling facts: 1. The coincidence that the outbreak started near China's main…	195.0	True	full
924168	924168	60463ed24161a2003990cb82	2021-03-08 15:12:12	[]	[]	Mon Mar 08 15:00:02 +0000 2021	[{"text":"펜타곤","indices":[110,114]},{"text":"PENTAGON","indices":[115,124]},{"text":"LOVE_or_TAKE","indices":[125,138]}]	[{"url":"https://t.co/OL8RCgua6f","expanded_url":"https://youtu.be/z2JJhLmfXZE","display_url":"youtu.be/z2JJhLmfXZE","indices":[58,81]}]	[📽] 11th Mini Album [LOVE or TAKE] Concept Trailer #1 ▶ https://t.co/OL8RCgua6f 2021.03.15. 18:00 (KST) #펜타곤 #PENTAGON #LOVE_or_TAKE https://t.co/yfHJnD7wEp	1106528.0	RT @CUBE_PTG: [📽] 11th Mini Album [LOVE or TAKE] Concept Trailer #1 ▶ https://t.co/OL8RCgua6f 2021.03.15. 18:00 (KST) #펜타곤 #PENTAGON…	311.0	True	full
924169	924169	60463ed24161a2003990cb88	2021-03-08 15:12:12	[]	[]	Mon Mar 08 13:46:17 +0000 2021	[{"text":"GC","indices":[14,17]},{"text":"COVID19","indices":[41,49]},{"text":"Autochtones","indices":[71,83]},{"text":"TousEnsemble","indices":[253,266]}]	[{"url":"https://t.co/tqFMjJaiY4","expanded_url":"http://ow.ly/2qVq50DSUTN","display_url":"ow.ly/2qVq50DSUTN","indices":[229,252]}]	Le 5 mars, le #GC a fait le point sur la #COVID19 dans les communautés #Autochtones. Plus de 480 communautés des Premières Nations, des Inuits et des territoires ont reçu le vaccin, et plus de 127 000 doses ont été administrées. https://t.co/tqFMjJaiY4 #TousEnsemble https://t.co/mgrIes94kA	1377.0	RT @Min_ServAutoch: Le 5 mars, le #GC a fait le point sur la #COVID19 dans les communautés #Autochtones. Plus de 480 communautés des Premiè…	1575.0	True	full
924170	924170	60463ed24161a2003990cb8c	2021-03-08 15:12:12	[]	[]	Mon Mar 08 15:11:27 +0000 2021	[{"text":"IWD2021","indices":[0,8]}]	[{"url":"https://t.co/PsZyZgmNwx","expanded_url":"https://mft.nhs.uk/2021/02/11/international-day-of-women-and-girls-in-science-profile-professor-jacky-smith/?utm_source=Twitter&utm_campaign=IWD2021","display_url":"mft.nhs.uk/2021/02/11/int…","indices":[255,278]}]	#IWD2021 Professor Jacky Smith is an Honorary Consultant at @WythenshaweHosp Following years of research, she is on the verge of discovering the first ever treatment for chronic cough. Read more about her in our web profile for @WomenScienceDay 👇 https://t.co/PsZyZgmNwx https://t.co/4gGOKw6uRU	3888.0	RT @MFT_Research: #IWD2021 Professor Jacky Smith is an Honorary Consultant at @WythenshaweHosp Following years of research, she is on…	9348.0	True	full
924171	924171	60463ed24161a2003990cbac	2021-03-08 15:12:13	[]	[]	Mon Mar 08 14:23:48 +0000 2021	[{"text":"COVID19","indices":[73,81]},{"text":"NoEsNecesarioHacerFila","indices":[195,218]},{"text":"TrabajandoJuntos","indices":[220,237]},{"text":"LaPrevenciónEsNuestraFuerza","indices":[238,266]}]	[{"url":"https://t.co/UMaOwUl2qw","expanded_url":"http://vacunacion.cdmx.gob.mx","display_url":"vacunacion.cdmx.gob.mx","indices":[124,147]}]	Ha iniciado el ingreso de adultos mayores que recibirán la vacuna contra #COVID19 en las sedes de @AlcaldiaMHmx. Ingresa a https://t.co/UMaOwUl2qw, y conoce cuándo y dónde te toca. Recuerda que #NoEsNecesarioHacerFila #TrabajandoJuntos #LaPrevenciónEsNuestraFuerza https://t.co/9fEN1rMIbp	1053299.0	RT @SGIRPC_CDMX: Ha iniciado el ingreso de adultos mayores que recibirán la vacuna contra #COVID19 en las sedes de @AlcaldiaMHmx. Ingresa…	2024.0	True	full
924172	924172	60463ed34161a2003990cbc6	2021-03-08 15:12:13	[]	[{"url":"https://t.co/mAxrGJZvQF","expanded_url":"https://catholicmasses.org/a-prayer-amid-an-epidemic-by-kerry-weber/","display_url":"catholicmasses.org/a-prayer-amid-…","indices":[189,212]}]		[]	[]			A Prayer Amid an Epidemic By Kerry WeberMarch 13, 2020 Jesus Christ, you traveled through towns and villages “curi… https://t.co/C8E2Sq7zq3	84.0	True	full
924173	924173	60463ed34161a2003990cbc8	2021-03-08 15:12:13	[]	[{"url":"https://t.co/EyHczMybLQ","expanded_url":"https://ledoymipalabra.com/fernando-esteche-otro-vacunado-vip/","display_url":"ledoymipalabra.com/fernando-estec…","indices":[181,204]}]		[]	[]			El militante kirchnerista dijo que recibió la vacuna contra el Covid por ser docente universitario, aunque se adela… https://t.co/ka8eeNYmkd	29358.0	True	full
924174	924174	60463ed34161a2003990cbd8	2021-03-08 15:12:13	[{"text":"HealthPlusCare","indices":[140,155]},{"text":"covid","indices":[178,184]},{"text":"digital","indices":[186,194]},{"text":"transformation","indices":[195,210]}]	[{"url":"https://t.co/ekXRxj9sr6","expanded_url":"https://publicpolicyprojects.com/publications/digitisation-of-healthcare-and-medical-technologies/","display_url":"publicpolicyprojects.com/publications/d…","indices":[254,277]}]		[]	[]			A webinar on ‘Digitisation and Medical Technologies’, chaired by @hssood recently marked the launch of a new… https://t.co/xb1pBoqer7	137.0	True	full
924175	924175	60463ed34161a2003990cbfc	2021-03-08 15:12:14	[]	[]	Mon Mar 08 15:00:02 +0000 2021	[{"text":"펜타곤","indices":[110,114]},{"text":"PENTAGON","indices":[115,124]},{"text":"LOVE_or_TAKE","indices":[125,138]}]	[{"url":"https://t.co/OL8RCgua6f","expanded_url":"https://youtu.be/z2JJhLmfXZE","display_url":"youtu.be/z2JJhLmfXZE","indices":[58,81]}]	[📽] 11th Mini Album [LOVE or TAKE] Concept Trailer #1 ▶ https://t.co/OL8RCgua6f 2021.03.15. 18:00 (KST) #펜타곤 #PENTAGON #LOVE_or_TAKE https://t.co/yfHJnD7wEp	1106528.0	RT @CUBE_PTG: [📽] 11th Mini Album [LOVE or TAKE] Concept Trailer #1 ▶ https://t.co/OL8RCgua6f 2021.03.15. 18:00 (KST) #펜타곤 #PENTAGON…	913.0	True	full
924176	924176	60463ed34161a2003990cc06	2021-03-08 15:12:14	[{"text":"starbalmsg","indices":[175,186]},{"text":"camphorfree","indices":[187,199]}]	[{"url":"https://t.co/48wSEw6tGv","expanded_url":"https://shopee.sg/joelchewjz","display_url":"shopee.sg/joelchewjz","indices":[133,156]}]		[]	[]			To commemorate this collaboration, Starbalm will be having a 15% off on all products purchased via their @shopee_sg… https://t.co/CzToXje9I5	1031.0	True	full
924177	924177	60463ed34161a2003990cc0a	2021-03-08 15:12:14	[]	[{"url":"https://t.co/R7nTkCOPWS","expanded_url":"https://millersmilitarymoments.com/episode-15-3-pools/","display_url":"millersmilitarymoments.com/episode-15-3-p…","indices":[122,145]}]		[]	[]			Show Notes for Episode 15: 3 Pools in Iraq Summary, images and links! Learn about my favorite pool in Iraq in 2… https://t.co/9cl3afNnM2	70.0	True	full
924178	924178	60463ed34161a2003990cc12	2021-03-08 15:12:14	[]	[]	Mon Mar 08 14:13:10 +0000 2021	[]	[{"url":"https://t.co/2rNiXw2bxe","expanded_url":"https://terrabrasilnoticias.com/2021/03/ministro-fabio-faria-diz-que-fatima-bezerra-pagou-salarios-com-verba-da-covid-19-eu-lembro-a-quantidade-de-dinheiro-que-foram-para-os-estados/","display_url":"terrabrasilnoticias.com/2021/03/minist…","indices":[145,168]}]	Ministro Fábio Faria diz que Fátima Bezerra pagou salários com verba da Covid-19: “Eu lembro a quantidade de dinheiro que foram para os estados” https://t.co/2rNiXw2bxe	33984.0	RT @antoniana0805: Ministro Fábio Faria diz que Fátima Bezerra pagou salários com verba da Covid-19: “Eu lembro a quantidade de dinheiro qu…	351.0	True	full
924179	924179	60463ed44161a2003990cc3e	2021-03-08 15:12:14	[]	[]	Mon Mar 08 13:46:45 +0000 2021	[]	[{"url":"https://t.co/LkN6NRBVzT","expanded_url":"https://nymag.com/intelligencer/article/all-the-lies-they-told-us-about-the-filibuster.html","display_url":"nymag.com/intelligencer/…","indices":[252,275]}]	Eliminate the filibuster. It does not promote debate--it stifles it. It stops candidates from delivering what they promised, which undermines trust in government. It was racist in its origins &amp; still is. This piece from @jonathanchait says it all. https://t.co/LkN6NRBVzT	546266.0	RT @RepJayapal: Eliminate the filibuster. It does not promote debate--it stifles it. It stops candidates from delivering what they promised…	427.0	True	full
924180	924180	60463ed44161a2003990cc42	2021-03-08 15:12:14	[]	[{"url":"https://t.co/C6ClbGEgWK","expanded_url":"https://www.poder360.com.br/opiniao/coronavirus/tributar-os-ricos-para-uma-sociedade-mais-solidaria-e-feminista/","display_url":"poder360.com.br/opiniao/corona…","indices":[239,262]}]		[]	[]			"(...) tributar os mais ricos abriria o caminho para sociedades mais solidárias e cuidadosas com os mais vulnerávei… https://t.co/bVk6fGNk0b	7637.0	True	full
924181	924181	60463ed44161a2003990cc5c	2021-03-08 15:12:14	[]	[]	Sun Mar 07 20:29:17 +0000 2021	[]	[{"url":"https://t.co/h1ZWzl2zuO","expanded_url":"https://thomhartmann.substack.com/p/why-the-republicans-will-only-talk","display_url":"thomhartmann.substack.com/p/why-the-repu…","indices":[255,278]}]	FDR @ GOP: "They imported the propaganda technique invented by the dictators abroad... Never use a small falsehood; always a big one, for its very fantastic nature would make it more credible if only you keep repeating it over and over and over again.” https://t.co/h1ZWzl2zuO	137019.0	RT @Thom_Hartmann: FDR @ GOP: "They imported the propaganda technique invented by the dictators abroad... Never use a small falsehood; alw…	3596.0	True	full
924182	924182	60463ed44161a2003990cc70	2021-03-08 15:12:15	[]	[]	Mon Mar 08 15:11:25 +0000 2021	[{"text":"Covid19","indices":[34,42]},{"text":"COVID19","indices":[145,153]},{"text":"Corona_lsa","indices":[243,254]}]	[{"url":"https://t.co/IO3ySmIF68","expanded_url":"http://lsaurl.de/r7pe","display_url":"lsaurl.de/r7pe","indices":[255,278]}]	Update 8. März: 63.076 bestätigte #Covid19-Fälle in @SachsenAnhalt , 140 mehr als gestern. Derzeit etwa 3.695 Infizierte. 91 Intensivbetten mit #COVID19-Patienten belegt, 43 werden beatmet. 122.866 Erstimpfungen &amp; 61.019 Zweitimpfungen. #Corona_lsa https://t.co/IO3ySmIF68	2019.0	RT @Soziales_ST: Update 8. März: 63.076 bestätigte #Covid19-Fälle in @SachsenAnhalt , 140 mehr als gestern. Derzeit etwa 3.695 Infizierte.…	14634.0	True	full
924183	924183	60463ed54161a2003990cc84	2021-03-08 15:12:15	[]	[]	Mon Mar 08 15:00:02 +0000 2021	[{"text":"펜타곤","indices":[110,114]},{"text":"PENTAGON","indices":[115,124]},{"text":"LOVE_or_TAKE","indices":[125,138]}]	[{"url":"https://t.co/OL8RCgua6f","expanded_url":"https://youtu.be/z2JJhLmfXZE","display_url":"youtu.be/z2JJhLmfXZE","indices":[58,81]}]	[📽] 11th Mini Album [LOVE or TAKE] Concept Trailer #1 ▶ https://t.co/OL8RCgua6f 2021.03.15. 18:00 (KST) #펜타곤 #PENTAGON #LOVE_or_TAKE https://t.co/yfHJnD7wEp	1106542.0	RT @CUBE_PTG: [📽] 11th Mini Album [LOVE or TAKE] Concept Trailer #1 ▶ https://t.co/OL8RCgua6f 2021.03.15. 18:00 (KST) #펜타곤 #PENTAGON…	82.0	True	full
924184	924184	60463ed54161a2003990cc88	2021-03-08 15:12:15	[]	[]	Sun Mar 07 20:21:18 +0000 2021	[{"text":"COVID19","indices":[160,168]},{"text":"IWD2021","indices":[199,207]}]	[{"url":"https://t.co/yUPXUbu2S1","expanded_url":"https://www.ncr-iran.org/en/news/iran-news-in-brief-news/iran-news-in-brief-march-7-2021/","display_url":"ncr-iran.org/en/news/iran-n…","indices":[210,233]}]	With a collapsed economy, women breadwinners and retirees are victims to this theocratic system. The mullahs want to bring on the most pressure possible during #COVID19. - Their voices must be heard #IWD2021 https://t.co/yUPXUbu2S1 https://t.co/NKEbC657Zd	20779.0	RT @4FreedominIran: With a collapsed economy, women breadwinners and retirees are victims to this theocratic system. The mullahs want to br…	568.0	True	full
924185	924185	60463ed54161a2003990cc92	2021-03-08 15:12:15	[]	[]	Mon Mar 08 15:00:05 +0000 2021	[]	[{"url":"https://t.co/A6eker4FVF","expanded_url":"https://www.fox5vegas.com/coronavirus/summerlin-pharmacy-prepares-to-vaccinate-homebound-seniors/article_357141a4-7e1c-11eb-b2f1-03d71f7411b0.html?block_id=995840","display_url":"fox5vegas.com/coronavirus/su…","indices":[120,143]}]	Refill Pharmacy in Summerlin is preparing to make house calls to vaccinate seniors who are unable to leave their homes. https://t.co/A6eker4FVF	256448.0	RT @FOX5Vegas: Refill Pharmacy in Summerlin is preparing to make house calls to vaccinate seniors who are unable to leave their homes. http…	5.0	True	full
924186	924186	60463ed54161a2003990cc94	2021-03-08 15:12:15	[]	[]	Mon Mar 08 10:56:40 +0000 2021	[]	[{"url":"https://t.co/SZEp0htzOm","expanded_url":"https://thearmageddontimes.com/2021/03/02/lawyers-prepare-second-round-of-nuremburg-trials-to-prosecute-all-who-perpetuated-the-global-coronavirus-scam/","display_url":"thearmageddontimes.com/2021/03/02/law…","indices":[136,159]}]	Lawyers prepare second round of Nuremburg Trials to prosecute all who perpetuated the global coronavirus scam – The Armageddon Times https://t.co/SZEp0htzOm	13828.0	RT @BillTufts: Lawyers prepare second round of Nuremburg Trials to prosecute all who perpetuated the global coronavirus scam – The Armaged…	634.0	True	full
924187	924187	60463ed54161a2003990ccba	2021-03-08 15:12:16	[]	[]	Mon Mar 08 14:25:57 +0000 2021	[{"text":"InternationalWomensDay","indices":[0,23]}]	[{"url":"https://t.co/4YVCPw9dsb","expanded_url":"https://futureofgood.co/iwd-2021/","display_url":"futureofgood.co/iwd-2021/","indices":[259,282]}]	#InternationalWomensDay brings another milestone: the 1 year anniversary of COVID-19. Social &amp; economic gains on gender equality we have worked on for decades are vanishing before our eyes, says @andreamdicks @JesTomlin @jesshoussian @PauletteSenior1 👇 https://t.co/4YVCPw9dsb	5276.0	RT @futureofgood: #InternationalWomensDay brings another milestone: the 1 year anniversary of COVID-19. Social &amp; economic gains on gender…	5597.0	True	full
924188	924188	60463ed64161a2003990ccec	2021-03-08 15:12:16	[]	[]	Sat Mar 06 19:59:06 +0000 2021	[]	[{"url":"https://t.co/86O5PrMpfF","expanded_url":"https://www.wsj.com/articles/vindication-for-ron-desantis-11614986751","display_url":"wsj.com/articles/vindi…","indices":[195,218]}]	“Florida Gov. Ron DeSantis was vilified for rejecting harsh lockdowns. But Florida’s Covid-19 numbers are better than California’s or New York’s, and its economy thrives,” writes @AllysiaFinley https://t.co/86O5PrMpfF	3356289.0	RT @jaketapper: “Florida Gov. Ron DeSantis was vilified for rejecting harsh lockdowns. But Florida’s Covid-19 numbers are better than Calif…	204.0	True	full
924189	924189	60463ed64161a2003990cd00	2021-03-08 15:12:16	[]	[]	Mon Mar 08 13:07:33 +0000 2021	[]	[{"url":"https://t.co/JeSBWxSIac","expanded_url":"https://terrabrasilnoticias.com/2021/03/ministro-fabio-faria-diz-que-fatima-bezerra-pagou-salarios-com-verba-da-covid-19-eu-lembro-a-quantidade-de-dinheiro-que-foram-para-os-estados/","display_url":"terrabrasilnoticias.com/2021/03/minist…","indices":[256,279]}]	Min @fabiofaria5555 C/ uma ou outra exceção penso que a maioria deles fizeram isso e piores. Exemplo: verbas p/ a impren$a lixo. Min Fábio Faria diz que Fátima Bezerra pagou salários c/ verba da Covid: “Eu lembro a qte de dinheiro que foram p/ os estados” https://t.co/JeSBWxSIac	17199.0	RT @Jambock67: Min @fabiofaria5555 C/ uma ou outra exceção penso que a maioria deles fizeram isso e piores. Exemplo: verbas p/ a impren$a l…	1047.0	True	full
924190	924190	60463ed64161a2003990cd10	2021-03-08 15:12:16	[]	[]	Mon Mar 08 15:00:02 +0000 2021	[{"text":"펜타곤","indices":[110,114]},{"text":"PENTAGON","indices":[115,124]},{"text":"LOVE_or_TAKE","indices":[125,138]}]	[{"url":"https://t.co/OL8RCgua6f","expanded_url":"https://youtu.be/z2JJhLmfXZE","display_url":"youtu.be/z2JJhLmfXZE","indices":[58,81]}]	[📽] 11th Mini Album [LOVE or TAKE] Concept Trailer #1 ▶ https://t.co/OL8RCgua6f 2021.03.15. 18:00 (KST) #펜타곤 #PENTAGON #LOVE_or_TAKE https://t.co/yfHJnD7wEp	1106528.0	RT @CUBE_PTG: [📽] 11th Mini Album [LOVE or TAKE] Concept Trailer #1 ▶ https://t.co/OL8RCgua6f 2021.03.15. 18:00 (KST) #펜타곤 #PENTAGON…	320.0	True	full
924191	924191	60463ed64161a2003990cd14	2021-03-08 15:12:16	[{"text":"CGDTalks","indices":[240,249]},{"text":"ChooseToChallenge","indices":[250,268]}]	[{"url":"https://t.co/242IVfoNAZ","expanded_url":"https://www.cgdev.org/blog/its-been-year-schools-started-close-due-covid-19","display_url":"cgdev.org/blog/its-been-…","indices":[216,239]}]		[]	[]			@CGDev @ilo With the closing of schools and childcare centers, that burden on women will only have increased. Schoo… https://t.co/de9fL9Af6m	24271.0	True	full
924192	924192	60463ed64161a2003990cd1a	2021-03-08 15:12:16	[{"text":"DiaInternacionalDeLaMujer","indices":[32,58]},{"text":"8M2021","indices":[205,212]},{"text":"SeñalCoparmex","indices":[213,227]}]	[{"url":"https://t.co/WJk87oRECc","expanded_url":"https://cpmx.me/2Ou0qlk","display_url":"cpmx.me/2Ou0qlk","indices":[230,253]}]		[]	[]			México es por sus mujeres. Este #DiaInternacionalDeLaMujer, hacemos un llamado a que como sociedad protejamos su vi… https://t.co/Wfh5qW4EUE	2569.0	True	full
924193	924193	60463ed64161a2003990cd1e	2021-03-08 15:12:17	[]	[]	Mon Mar 08 15:02:26 +0000 2021	[{"text":"CMSI","indices":[106,111]},{"text":"MSIs","indices":[112,117]},{"text":"HBCUs","indices":[118,124]},{"text":"highered","indices":[125,134]}]	[{"url":"https://t.co/7ZKkiQLJHy","expanded_url":"https://newsone.com/4101895/nba-hbcus-and-covid-19-relief-efforts-all-star-game/","display_url":"newsone.com/4101895/nba-hb…","indices":[137,160]}]	“The basketball league has committed to donating $3 million to HBCUs and pandemic relief initiatives.” 👏 #CMSI #MSIs #HBCUs #highered https://t.co/7ZKkiQLJHy	4596.0	RT @CenterForMSIs: “The basketball league has committed to donating $3 million to HBCUs and pandemic relief initiatives.” 👏 #CMSI #MSIs #H…	9211.0	True	full
924194	924194	60463ed64161a2003990cd24	2021-03-08 15:12:17	[]	[]	Mon Mar 08 15:07:53 +0000 2021	[{"text":"8M","indices":[269,272]},{"text":"8M2021","indices":[273,280]}]	[{"url":"https://t.co/w3Y96z9zRG","expanded_url":"https://ojo-publico.com/especiales/impacto-economico-de-la-pandemia-en-las-mujeres/","display_url":"ojo-publico.com/especiales/imp…","indices":[243,266]}]	La Comisión Económica para América Latina y el Caribe señaló que las mujeres dedican, en promedio, tres veces más tiempo a trabajos no remunerados en hogar que sus pares hombres. En este reportaje te explicamos la situación en América Latina: https://t.co/w3Y96z9zRG #8M #8M2021	125101.0	RT @Ojo_Publico: La Comisión Económica para América Latina y el Caribe señaló que las mujeres dedican, en promedio, tres veces más tiempo a…	443.0	True	full
924195	924195	60463ed74161a2003990cd6c	2021-03-08 15:12:17	[]	[{"url":"https://t.co/sDrlmtoIGr","expanded_url":"https://www.infobae.com/politica/2021/03/08/fernando-esteche-tambien-se-vacuno-contra-el-coronavirus-en-su-condicion-de-docente-universitario/","display_url":"infobae.com/politica/2021/…","indices":[156,179]}]		[]	[]			No se qué es mas grave, que se haya adelantado cuatro grupos en el orden establecido por el Consejo Federal o que e… https://t.co/fbCNdfl9RI	11382.0	True	full
924196	924196	60463ed74161a2003990cd6e	2021-03-08 15:12:17	[{"text":"precisionpublichealth","indices":[216,238]},{"text":"genomics","indices":[239,248]},{"text":"covid19","indices":[249,257]}]	[{"url":"https://t.co/xNbc4QC0rH","expanded_url":"https://www.rockefellerfoundation.org/report/accelerating-national-genomic-surveillance/","display_url":"rockefellerfoundation.org/report/acceler…","indices":[258,281]}]		[]	[]			One secret weapon has helped beat every disease outbreak in the last century. It is not masks or social distancing… https://t.co/wJwcfEBzgV	3254.0	True	full
924197	924197	60463ed74161a2003990cd7e	2021-03-08 15:12:18	[]	[{"url":"https://t.co/bsEGb3j9UZ","expanded_url":"https://electionwiz.com/2021/03/07/chinese-firm-mining-dna-through-covid-tests-was-funded-by-the-bill-gates-foundation/","display_url":"electionwiz.com/2021/03/07/chi…","indices":[227,250]}]		[]	[]			ChiComs collecting your 🇺🇸 DNA? Why? For the pending invasion? Chinese firm using COVID tests to ‘mine’ DNA data w… https://t.co/5YWReZ6aBa	1044.0	True	full
924198	924198	60463ed74161a2003990cd82	2021-03-08 15:12:18	[{"text":"COVID19","indices":[24,32]},{"text":"Canarias","indices":[36,45]},{"text":"Tenerife","indices":[54,63]},{"text":"GranCanaria","indices":[64,76]},{"text":"Lanzarote","indices":[77,87]},{"text":"Fuerteventura","indices":[88,102]},{"text":"LaPalma","indices":[103,111]},{"text":"LaGomera","indices":[112,121]},{"text":"ElHierro","indices":[122,131]}]	[{"url":"https://t.co/r6CEbOJpIM","expanded_url":"https://cvcanarias.com/islas","display_url":"cvcanarias.com/islas","indices":[133,156]}]		[]	[]			🇮🇨 Actualización diaria #COVID19 en #Canarias - ISLAS #Tenerife #GranCanaria #Lanzarote #Fuerteventura #LaPalma… https://t.co/mh1oHzoNaJ	1221.0	True	full
924199	924199	60463ed84161a2003990cd8e	2021-03-08 15:12:18	[]	[]	Mon Mar 08 14:04:51 +0000 2021	[{"text":"IWD2021","indices":[13,21]}]	[{"url":"https://t.co/cbnU98ISpR","expanded_url":"https://youtu.be/_y2bZvyLrhg","display_url":"youtu.be/_y2bZvyLrhg","indices":[253,276]}]	To celebrate #IWD2021, @ucl spoke to three students who won the international Schmidt Futures competition. The winners, including @UCLbasc student Yvette, talk about their winning proposals to help build back from COVID-19 and their vision for women: https://t.co/cbnU98ISpR	3473.0	RT @ArtsHumsUCL: To celebrate #IWD2021, @ucl spoke to three students who won the international Schmidt Futures competition. The winners,…	3016.0	True	full
924200	924200	60463ed84161a2003990cda8	2021-03-08 15:12:18	[]	[{"url":"https://t.co/YJCfadFemX","expanded_url":"https://www.abingdon-witney.ac.uk/coronavirus-college-information","display_url":"abingdon-witney.ac.uk/coronavirus-co…","indices":[133,156]}]		[]	[]			The Abingdon Campus Testing Team 😁👏 All COVID-19 Re-opening and Testing Guidance for students and parents/carers c… https://t.co/p8J2sPrB9H	3272.0	True	full
924201	924201	60463ed84161a2003990cdb2	2021-03-08 15:12:18	[]	[]	Mon Mar 08 14:26:08 +0000 2021	[]	[{"url":"https://t.co/rGFaGi612R","expanded_url":"http://ow.ly/eCDz50DSXHl","display_url":"ow.ly/eCDz50DSXHl","indices":[246,269]}]	Health Facilities Scotland has launched Frameworks Scotland 3, for delivery of new build, refurbishment and backlog maintenance projects across NHS Scotland. A great example of the opportunity that exists for suppliers in the healthcare sector. https://t.co/rGFaGi612R	23.0	RT @hcicontracts: Health Facilities Scotland has launched Frameworks Scotland 3, for delivery of new build, refurbishment and backlog maint…	893.0	True	full
924202	924202	60463ed84161a2003990cdbc	2021-03-08 15:12:18	[{"text":"FrankMiller","indices":[28,40]},{"text":"MoonKnight","indices":[168,179]}]	[{"url":"https://t.co/0C6nf8l6GJ","expanded_url":"https://www.comics.org/series/2562/covers/","display_url":"comics.org/series/2562/co…","indices":[104,127]}]		[]	[]			ahhhhh, that was some EARLY #FrankMiller stuff...very cool. Three of the four covers can be seen here:… https://t.co/yJQAa4FQy2	208.0	True	full
924203	924203	60463ed84161a2003990cdda	2021-03-08 15:12:19	[]	[{"url":"https://t.co/LQfzmLZnzO","expanded_url":"https://www.zacnetwork.org/covid-19-new-zealand-to-only-use-pfizer-vaccine/","display_url":"zacnetwork.org/covid-19-new-z…","indices":[102,125]}]		[]	[]			New post (Covid-19: New Zealand to only use Pfizer vaccine) has been published on Zacnetwork Health -… https://t.co/vLIPMVW8H1	42.0	True	full
924204	924204	60463ed84161a2003990cde2	2021-03-08 15:12:19	[]	[]	Mon Mar 08 15:02:35 +0000 2021	[{"text":"COVID19","indices":[35,43]}]	[{"url":"https://t.co/jNzp4ZmqbX","expanded_url":"http://bit.ly/3vfFb7I","display_url":"bit.ly/3vfFb7I","indices":[257,280]}]	Se confirmaron 873 nuevos casos de #COVID19, para un acumulado de 56566. 4451 casos activos 4382 evolución clínica estable 29 pacientes en estado crítico 40 pacientes en estado grave 350 fallecidos (2 en el día) 51709 pacientes recuperados 2 evacuados https://t.co/jNzp4ZmqbX https://t.co/mSBMdBkgE2	109992.0	RT @MINSAPCuba: Se confirmaron 873 nuevos casos de #COVID19, para un acumulado de 56566. 4451 casos activos 4382 evolución clínica establ…	2793.0	True	full
924205	924205	60463ed84161a2003990cde6	2021-03-08 15:12:19	[]	[]	Mon Mar 08 13:08:02 +0000 2021	[]	[{"url":"https://t.co/Ch6YoEtCml","expanded_url":"http://www.francesoir.fr/societe-sante/le-conseil-de-leurope-affirme-que-la-vaccination-ne-doit-etre-ni-obligatoire-ni?fbclid=IwAR0ZyF7apWCJZkr-_hl-UDtP4sqPUsFVPHYd4P1UKuOiQ0vHvkozvO5mRiE","display_url":"francesoir.fr/societe-sante/…","indices":[249,272]}]	OBLIGATION et PASSEPORT VACCINAL: Les expériences médicales involontaires sont interdites par la Convention de Nuremberg. Article publié le 03/03/2021 Le Conseil de l'Europe affirme que la vaccination ne doit être ni obligatoire ni discriminatoire https://t.co/Ch6YoEtCml	12177.0	RT @conspjustice: OBLIGATION et PASSEPORT VACCINAL: Les expériences médicales involontaires sont interdites par la Convention de Nuremberg.…	9432.0	True	full
924206	924206	60463ed94161a2003990cdec	2021-03-08 15:12:19	[]	[]	Mon Mar 08 14:36:00 +0000 2021	[{"text":"COVID19","indices":[6,14]},{"text":"topolli","indices":[220,228]}]	[{"url":"https://t.co/AtFQwaAKmv","expanded_url":"https://www.toronto.ca/home/covid-19/covid-19-how-you-can-help/covid-19-spread-the-word/","display_url":"toronto.ca/home/covid-19/…","indices":[132,155]}]	Great #COVID19 awareness resources from @TOPublicHealth translated into 28 languages - help us share them with those who need them! https://t.co/AtFQwaAKmv @SAHealthNetwork @torontosouthlip @NewCdnMedia @Ethnicchannels #topolli	184.0	RT @LAD_Canada: Great #COVID19 awareness resources from @TOPublicHealth translated into 28 languages - help us share them with those who ne…	307.0	True	full
924207	924207	60463ed94161a2003990ce08	2021-03-08 15:12:19	[]	[]	Mon Mar 08 14:40:43 +0000 2021	[{"text":"InternationalWomensDay","indices":[91,114]}]	[{"url":"https://t.co/5oTUCqWT9X","expanded_url":"https://www.economist.com/graphic-detail/2021/03/08/how-covid-19-triggered-americas-first-female-recession-in-50-years","display_url":"economist.com/graphic-detail…","indices":[255,278]}]	Women and especially mothers have been hit hard by the economic impact of the pandemic. On #InternationalWomensDay I've written about what some experts call a "she-cession", America’s first female recession in 50 years. My latest piece for @TheEconomist: https://t.co/5oTUCqWT9X	5183.0	RT @MarieSegger: Women and especially mothers have been hit hard by the economic impact of the pandemic. On #InternationalWomensDay I've wr…	34.0	True	full
924208	924208	60463ed94161a2003990ce0a	2021-03-08 15:12:19	[{"text":"AfterSaigonsFall","indices":[170,187]}]	[{"url":"https://t.co/FFahBjQvOF","expanded_url":"http://www.cambridge.org/9781108488389","display_url":"cambridge.org/9781108488389","indices":[218,241]}]		[]	[]			To learn more about how these women and their NGOs shaped US policy, and how refugee politics influenced postwar US… https://t.co/eunjW8J0hU	1200.0	True	full
924209	924209	60463ed94161a2003990ce12	2021-03-08 15:12:19	[]	[{"url":"https://t.co/XLiHkKu1qk","expanded_url":"https://oyosm.com/Viera_Vieira1","display_url":"oyosm.com/Viera_Vieira1","indices":[63,86]}]		[]	[]			@Viera_Vieira1 Hey! Friend 🤝 You're all set!, your download's https://t.co/XLiHkKu1qk , save this link as bookmark… https://t.co/AhFgn80mgg	134387.0	True	full
924210	924210	60463ed94161a2003990ce14	2021-03-08 15:12:20	[]	[]	Mon Mar 08 14:22:43 +0000 2021	[]	[{"url":"https://t.co/9BJiEgvkRm","expanded_url":"https://www.thedailybeast.com/the-johnson-and-johnson-vaccine-might-be-the-best-one-yet","display_url":"thedailybeast.com/the-johnson-an…","indices":[255,278]}]	As a Covid survivor (Libyan strain) and vaccinated bullet proof, plane crash proof, drone proof, bomb proof curmudgeon I can bring good news. Hit up CVS and get on the list. The one shot is ridiculously easy despite the confusion currently in the system. https://t.co/9BJiEgvkRm	17323.0	RT @RYP__: As a Covid survivor (Libyan strain) and vaccinated bullet proof, plane crash proof, drone proof, bomb proof curmudgeon I can bri…	1515.0	True	full
924211	924211	60463ed94161a2003990ce1a	2021-03-08 15:12:19	[{"text":"agROBOfood","indices":[1,12]},{"text":"webinars","indices":[13,22]},{"text":"OpenCall","indices":[31,40]}]	[{"url":"https://t.co/xu8WEGMw8p","expanded_url":"https://bit.ly/3enyHNU","display_url":"bit.ly/3enyHNU","indices":[259,282]}]		[]	[]			🤖#agROBOfood #webinars🤖 Our 2⃣ #OpenCall is ongoing🏃&amp; to make sure that DIHs &amp; SMEs have all the information ℹ️ for… https://t.co/dITTOANiUV	813.0	True	full
924212	924212	60463ed94161a2003990ce24	2021-03-08 15:12:20	[{"text":"NFT","indices":[15,19]},{"text":"NFTArt","indices":[133,140]},{"text":"PhotoArt","indices":[141,150]},{"text":"ViewArt","indices":[151,159]},{"text":"Toronto","indices":[160,168]},{"text":"ETH","indices":[180,184]},{"text":"BTC","indices":[185,189]},{"text":"LTC","indices":[190,194]},{"text":"XLM","indices":[195,199]},{"text":"DOGE","indices":[200,205]},{"text":"CryptoArt","indices":[20…	[{"url":"https://t.co/nFZYOFcAQz","expanded_url":"https://mintable.app/art/item/CN-Tower-Views-Toronto-Views/kZm9D8Kv4LzFR8X","display_url":"mintable.app/art/item/CN-To…","indices":[107,130]}]		[]	[]			Check out this #NFT for sale on @mcuban's @mintable_app! Pick up 'CN Tower Views' before its swooped up!… https://t.co/j26Rj8N0p3	403.0	True	full
924213	924213	60463ed94161a2003990ce38	2021-03-08 15:12:20	[]	[]	Mon Mar 08 15:00:02 +0000 2021	[{"text":"펜타곤","indices":[110,114]},{"text":"PENTAGON","indices":[115,124]},{"text":"LOVE_or_TAKE","indices":[125,138]}]	[{"url":"https://t.co/OL8RCgua6f","expanded_url":"https://youtu.be/z2JJhLmfXZE","display_url":"youtu.be/z2JJhLmfXZE","indices":[58,81]}]	[📽] 11th Mini Album [LOVE or TAKE] Concept Trailer #1 ▶ https://t.co/OL8RCgua6f 2021.03.15. 18:00 (KST) #펜타곤 #PENTAGON #LOVE_or_TAKE https://t.co/yfHJnD7wEp	1106528.0	RT @CUBE_PTG: [📽] 11th Mini Album [LOVE or TAKE] Concept Trailer #1 ▶ https://t.co/OL8RCgua6f 2021.03.15. 18:00 (KST) #펜타곤 #PENTAGON…	156.0	True	full
924214	924214	60463ed94161a2003990ce3a	2021-03-08 15:12:20	[]	[]	Mon Mar 08 14:28:39 +0000 2021	[]	[{"url":"https://t.co/zhFUA4tVqv","expanded_url":"https://twitter.com/SenRonJohnson/status/1368618479507677185","display_url":"twitter.com/SenRonJohnson/…","indices":[292,315]}]	Americans can't get near the U.S. Capitol to visit their elected representatives because of Nancy Pelosi's wall &amp; restrictions. But illegal aliens &amp; cartels can cross over our southern border on a daily basis &amp; disappear into thousands of American communities across the nation. https://t.co/zhFUA4tVqv	290385.0	RT @RepAndyBiggsAZ: Americans can't get near the U.S. Capitol to visit their elected representatives because of Nancy Pelosi's wall &amp; restr…	299.0	True	full
924215	924215	60463eda4161a2003990ce44	2021-03-08 15:12:20	[]	[{"url":"https://t.co/TGAjgkAcYf","expanded_url":"https://www.yorkpress.co.uk/news/19128469.plans-drawn-partially-privatise-york-e-say-mp-staff/","display_url":"yorkpress.co.uk/news/19128469.…","indices":[254,277]}]		[]	[]			‘York Central MP Rachael Maskell claimed York Teaching Hospital NHS Foundation Trust was being 'irresponsible' by s… https://t.co/Nr1o54SoUU	2497.0	True	full
924216	924216	60463eda4161a2003990ce5c	2021-03-08 15:12:20	[]	[{"url":"https://t.co/dpmCoQJtIK","expanded_url":"https://instagram.com/unitedxmodels?igshid=wzpzi4hb2f1d","display_url":"instagram.com/unitedxmodels?…","indices":[144,167]}]		[]	[]			@SandraS43369309 Hey x ❤ Your OF has Mindblowing Content 🔥 Dm me for its Promotion on my promo network on instagram… https://t.co/zts7BTFSX3	25.0	True	full
924217	924217	60463eda4161a2003990ce70	2021-03-08 15:12:20	[{"text":"GoodToGreat","indices":[188,200]}]	[{"url":"https://t.co/K6ZSVYOomZ","expanded_url":"https://www.youtube.com/watch?v=_6YqmWShMhk","display_url":"youtube.com/watch?v=_6YqmW…","indices":[163,186]}]		[]	[]			The Cleveland Morning Show - Episode 17 This weeks topics include -Women's History Trivia, Covid Vaccine Update, N… https://t.co/5DhQl9g9PT	130.0	True	full
924218	924218	60463eda4161a2003990ce72	2021-03-08 15:12:20	[]	[]	Mon Mar 08 12:54:36 +0000 2021	[{"text":"DeFi","indices":[15,20]},{"text":"BKC","indices":[21,25]},{"text":"eth2","indices":[26,31]}]	[{"url":"https://t.co/RQPMhjazG2","expanded_url":"http://buckscake.com","display_url":"buckscake.com","indices":[229,252]}]	💎DISTRIBUTION💎 #DeFi #BKC #eth2 Initial BKCs will be distributed during a pre-sale event, during which a part of received ETH will be swapped for BKC giving the project its first "price pump". After the pre-sale ends... More at https://t.co/RQPMhjazG2 https://t.co/BOAAAxBdZU	12012.0	RT @bucks_cake: 💎DISTRIBUTION💎 #DeFi #BKC #eth2 Initial BKCs will be distributed during a pre-sale event, during which a part of received…	6.0	True	full
924219	924219	60463eda4161a2003990ce88	2021-03-08 15:12:21	[]	[]	Mon Mar 08 15:00:02 +0000 2021	[{"text":"펜타곤","indices":[110,114]},{"text":"PENTAGON","indices":[115,124]},{"text":"LOVE_or_TAKE","indices":[125,138]}]	[{"url":"https://t.co/OL8RCgua6f","expanded_url":"https://youtu.be/z2JJhLmfXZE","display_url":"youtu.be/z2JJhLmfXZE","indices":[58,81]}]	[📽] 11th Mini Album [LOVE or TAKE] Concept Trailer #1 ▶ https://t.co/OL8RCgua6f 2021.03.15. 18:00 (KST) #펜타곤 #PENTAGON #LOVE_or_TAKE https://t.co/yfHJnD7wEp	1106528.0	RT @CUBE_PTG: [📽] 11th Mini Album [LOVE or TAKE] Concept Trailer #1 ▶ https://t.co/OL8RCgua6f 2021.03.15. 18:00 (KST) #펜타곤 #PENTAGON…	736.0	True	full
924220	924220	60463edb4161a2003990cea4	2021-03-08 15:12:21	[]	[]	Mon Mar 08 15:06:37 +0000 2021	[{"text":"CommonwealthDay","indices":[138,154]}]	[{"url":"https://t.co/ti038wculN","expanded_url":"https://youtu.be/ef-Io-_ynIU","display_url":"youtu.be/ef-Io-_ynIU","indices":[196,219]}]	The Prince of Wales on how Commonwealth nations have worked together following the COVID-19 pandemic. HRH spoke at @wabbey for @BBCOne's #CommonwealthDay programme - watch the message in full ➡️ https://t.co/ti038wculN https://t.co/bAGxUQkKBQ	941137.0	RT @ClarenceHouse: The Prince of Wales on how Commonwealth nations have worked together following the COVID-19 pandemic. HRH spoke at @wab…	28.0	True	full
924221	924221	60463edb4161a2003990cec6	2021-03-08 15:12:21	[{"text":"AbolishTheMonarchy","indices":[150,169]},{"text":"MeghanandHarryonOprah","indices":[170,192]},{"text":"MeghanMarkle","indices":[193,206]},{"text":"PrinceAndrew","indices":[207,220]}]	[{"url":"https://t.co/X6I7P7ZAHQ","expanded_url":"https://twitter.com/i/status/1368701444459802631","display_url":"twitter.com/i/status/13687…","indices":[261,284]}]		[]	[]			@UKHofficial @SteveBakerHW @RobertJenrick look at the poverty boris johnson has created truly shameful… https://t.co/BiJY0fQvvK	95.0	True	full
924222	924222	60463edb4161a2003990ceca	2021-03-08 15:12:21	[]	[{"url":"https://t.co/7G2K5qY5RT","expanded_url":"https://bit.ly/35HtV9k","display_url":"bit.ly/35HtV9k","indices":[182,205]}]		[]	[]			TODAY at 5Pm is the deadline for the JC CARES Business Grant Program. Eligible businesses can apply for funding to… https://t.co/YIdHV09mHa	3507.0	True	full
924223	924223	60463edb4161a2003990cece	2021-03-08 15:12:21	[]	[]	Mon Mar 08 13:03:25 +0000 2021	[]	[{"url":"https://t.co/yjZiWUQzKU","expanded_url":"https://www.washingtonpost.com/health/2021/03/07/republicans-covid-vaccine/","display_url":"washingtonpost.com/health/2021/03…","indices":[176,199]}]	NEW: Almost one-third of Republicans tell pollsters they ‘definitely won’t’ get vaccinated — a number that isn’t budging. Meet the GOP voters who could decide herd immunity. https://t.co/yjZiWUQzKU	156731.0	RT @ddiamond: NEW: Almost one-third of Republicans tell pollsters they ‘definitely won’t’ get vaccinated — a number that isn’t budging. M…	722.0	True	full
924224	924224	60463edb4161a2003990ced0	2021-03-08 15:12:21	[]	[]	Mon Mar 08 14:05:19 +0000 2021	[{"text":"DYOR","indices":[195,200]}]	[{"url":"https://t.co/IDyuyEXQl0","expanded_url":"https://twitter.com/astrologycrypto/status/1367657186004934656","display_url":"twitter.com/astrologycrypt…","indices":[267,290]}]	We are working together with multiple developers to get a brand new website and to launch our decentralized encrypted messaging app Metis running on the $JUP blockchain on March 17th. Start your #DYOR with this amazing research thread. @cz_binance are you following? https://t.co/IDyuyEXQl0	9953.0	RT @JUP_Project: We are working together with multiple developers to get a brand new website and to launch our decentralized encrypted mess…	59.0	True	full
924225	924225	60463edb4161a2003990cee2	2021-03-08 15:12:22	[]	[]	Mon Mar 08 15:11:42 +0000 2021	[{"text":"COVID19","indices":[33,41]},{"text":"CuarentenaRadicalReforzada","indices":[212,239]}]	[{"url":"https://t.co/Pjac2rrTyB","expanded_url":"https://twitter.com/AbgJoangel28/status/1368723959437475840","display_url":"twitter.com/AbgJoangel28/s…","indices":[240,263]}]	🇻🇪🙄 Ya sabes, si te contagias de #COVID19 es porque No hay gasoil y si te mueres por coronavirus es también por el gasoil🤣 😉Están claros porque está gente que sigue a @jguaido💩 están marcados por el fracaso 🤣 #CuarentenaRadicalReforzada https://t.co/Pjac2rrTyB	13290.0	RT @skfbrando: 🇻🇪🙄 Ya sabes, si te contagias de #COVID19 es porque No hay gasoil y si te mueres por coronavirus es también por el gasoil🤣…	126.0	True	full
924226	924226	60463edb4161a2003990cefe	2021-03-08 15:12:22	[]	[]	Mon Mar 08 15:11:22 +0000 2021	[]	[{"url":"https://t.co/wKQeZk3gyW","expanded_url":"https://twitter.com/TheLocalItaly/status/1368937597507141637","display_url":"twitter.com/TheLocalItaly/…","indices":[205,228]}]	This has nothing to do with health and everything to do with power. Italy has 2/3 of the number of active COVID cases we had in mid-December and 2/3 the number in ICU. We should be opening, not closing. https://t.co/wKQeZk3gyW	17491.0	RT @tdwilliamsrome: This has nothing to do with health and everything to do with power. Italy has 2/3 of the number of active COVID cases…	2472.0	True	full
924227	924227	60463edb4161a2003990cf00	2021-03-08 15:12:22	[{"text":"thrift","indices":[81,88]},{"text":"moms","indices":[89,94]},{"text":"ebaydeals","indices":[95,105]},{"text":"eBayROCteam","indices":[106,118]},{"text":"ROCteam","indices":[119,127]},{"text":"teddyfur","indices":[128,137]},{"text":"Retweet","indices":[138,146]}]	[{"url":"https://t.co/8B95cvztSn","expanded_url":"https://www.ebay.com/itm/254894823116","display_url":"ebay.com/itm/2548948231…","indices":[148,171]}]		[]	[]			Teddy Fur Gloves Youth Two in One Knit Full Gloves and Half Gloves New with Tags #thrift #moms #ebaydeals… https://t.co/9IctMBsoZe	5429.0	True	full
924228	924228	60463edc4161a2003990cf14	2021-03-08 15:12:22	[]	[]	Mon Mar 08 00:41:34 +0000 2021	[]	[{"url":"https://t.co/MdISxuVxts","expanded_url":"https://twitter.com/axios/status/1368700988010491908","display_url":"twitter.com/axios/status/1…","indices":[245,268]}]	Integrity is important. No political position, leader, or party is worth jeopardizing our democracy. Trump inspired an insurrection that shook this nation to its very foundation &amp; how folks can continue to “idolize” him is unfathomable. https://t.co/MdISxuVxts	743811.0	RT @harrisonjaime: Integrity is important. No political position, leader, or party is worth jeopardizing our democracy. Trump inspired…	206.0	True	full
924229	924229	60463edc4161a2003990cf16	2021-03-08 15:12:22	[{"text":"ARS","indices":[248,252]}]	[{"url":"https://t.co/3WeDBTUky1","expanded_url":"https://www.20minutes.fr/societe/2993623-20210308-coronavirus-ile-france-ars-donne-ordre-ferme-hopitaux-deprogrammer-40-interventions","display_url":"20minutes.fr/societe/299362…","indices":[255,278]}]		[]	[]			Alors l'ARS île de France ordonne la déprogrammation des autres pathologies que le Covid par manque de place en réa… https://t.co/q0cNrUbvhS	605.0	True	full
924230	924230	60463edc4161a2003990cf1a	2021-03-08 15:12:22	[]	[{"url":"https://t.co/csIXjQIiFZ","expanded_url":"https://www.westminstercab.org.uk/","display_url":"westminstercab.org.uk","indices":[143,166]}]		[]	[]			This international women’s day I’ve been looking out our impact on women @WestminsterCAB . 72% of takers of our Cov… https://t.co/eZ5KqLNgIt	1112.0	True	full
924231	924231	60463edc4161a2003990cf24	2021-03-08 15:12:22	[]	[]	Mon Mar 08 15:08:30 +0000 2021	[]	[{"url":"https://t.co/vICYf0ILU5","expanded_url":"https://www.etui.org/publications/non-standard-workers-and-self-employed-eu","display_url":"etui.org/publications/n…","indices":[256,279]}]	After Sunak failed to raise sick pay in the budget, new @ETUI_org research shows 8 countries have increased sick pay during the pandemic - 🇧🇪🇫🇮🇱🇻🇲🇹🇷🇴🇸🇪🇸🇮🇸🇰 The UK already had one of the lowest rates of sick pay in Europe and is now falling further behind https://t.co/vICYf0ILU5 https://t.co/2TLtc6sUCo	4710.0	RT @LEJ88: After Sunak failed to raise sick pay in the budget, new @ETUI_org research shows 8 countries have increased sick pay during the…	2420.0	True	full
924232	924232	60463edc4161a2003990cf2e	2021-03-08 15:12:23	[]	[]	Mon Mar 08 12:43:27 +0000 2021	[]	[{"url":"https://t.co/tGk3Kjvvlq","expanded_url":"https://www.reuters.com/article/us-italy-politics-mckinsey-idUSKBN2AY0N4","display_url":"reuters.com/article/us-ita…","indices":[257,280]}]	Au moment où on apprend que Mac Kinsey s’immisce partout en Macronie, même chose en Italie avec le gouvernement du banquier Draghi ! Mac Kinsey va s’occuper de mettre en conformité la politique italienne avec le plan de relance européen Covid : ça promet ! https://t.co/tGk3Kjvvlq	228064.0	RT @f_philippot: Au moment où on apprend que Mac Kinsey s’immisce partout en Macronie, même chose en Italie avec le gouvernement du banquie…	22.0	True	full
924233	924233	60463edc4161a2003990cf40	2021-03-08 15:12:22	[{"text":"IWD2021","indices":[62,70]}]	[{"url":"https://t.co/WiJ679oWla","expanded_url":"https://lnkd.in/d7X5Eea","display_url":"lnkd.in/d7X5Eea","indices":[249,272]}]		[]	[]			Merci à toutes les femmes dans nos vies, à la fois lors de la #IWD2021 et chaque jour. Les femmes sont aux avant-po… https://t.co/c5QADn5CY0	207.0	True	full
924234	924234	60463edc4161a2003990cf44	2021-03-08 15:12:23	[]	[{"url":"https://t.co/txlbnxGESB","expanded_url":"https://www.nytimes.com/interactive/2021/03/06/sports/coronavirus-canceled-sports.html?smid=tw-share","display_url":"nytimes.com/interactive/20…","indices":[253,276]}]		[]	[]			"Susan! You have to wake up! Mr. Trump is closing the borders! You have a flight home in one hour!" From… https://t.co/6cH4kmF6Bh	12955.0	True	full
924235	924235	60463edd4161a2003990cf82	2021-03-08 15:12:23	[]	[]	Mon Mar 08 14:59:27 +0000 2021	[]	[{"url":"https://t.co/CUuA3J2sZA","expanded_url":"http://paypal.me/fallensaberu","display_url":"paypal.me/fallensaberu","indices":[258,281]}]	hey im ebi and im a black nb lesbian, recenetly my family has been on a tight budget so im doing my best to be able to provide for me &amp; my brother since i currently dont have a job and i cant take comms. you arent obligated to donate but its appreciated https://t.co/CUuA3J2sZA	1531.0	RT @ganyureal: hey im ebi and im a black nb lesbian, recenetly my family has been on a tight budget so im doing my best to be able to provi…	77.0	True	full
924236	924236	60463edd4161a2003990cf8a	2021-03-08 15:12:23	[]	[]	Mon Mar 08 11:52:40 +0000 2021	[]	[{"url":"https://t.co/QW6MYv50BF","expanded_url":"https://cordopolis.eldiario.es/cordoba-hoy/local/empresaria-recibe-peinetas-cubetazos-agua-protesta-empleados-incumplimientos-laborales_1_7284542.html","display_url":"cordopolis.eldiario.es/cordoba-hoy/lo…","indices":[125,148]}]	VÍDEO | Una empresaria recibe con 'peinetas' y cubetazos de agua una protesta de sus empleados por incumplimientos laborales https://t.co/QW6MYv50BF	54942.0	RT @cordopolis_es: VÍDEO | Una empresaria recibe con 'peinetas' y cubetazos de agua una protesta de sus empleados por incumplimientos labor…	3252.0	True	full
924237	924237	60463edd4161a2003990cf8e	2021-03-08 15:12:23	[{"text":"Plantation","indices":[0,11]},{"text":"COVID19","indices":[18,26]},{"text":"COVIDー19","indices":[150,159]}]	[{"url":"https://t.co/iv96yd2sMa","expanded_url":"https://youtu.be/zw9J_I3VT3Y","display_url":"youtu.be/zw9J_I3VT3Y","indices":[37,60]}]		[]	[]			#Plantation Drive #COVID19 MEMORIAL https://t.co/iv96yd2sMa via @YouTube Through this initiative @motherhelpage wi… https://t.co/n4Tp70HP5A	19.0	True	full
924238	924238	60463edd4161a2003990cf94	2021-03-08 15:12:24	[]	[]	Mon Mar 08 15:12:16 +0000 2021	[{"text":"Frankfurt","indices":[13,23]},{"text":"Party","indices":[69,75]},{"text":"Corona","indices":[84,91]},{"text":"Polizei","indices":[97,105]},{"text":"Hafenpark","indices":[124,134]}]	[{"url":"https://t.co/wXmMKNxlXW","expanded_url":"https://www.fnp.de/frankfurt/frankfurt-illegale-party-corona-ostend-hafenpark-polizei-anonyme-kritik-zr-90231264.html","display_url":"fnp.de/frankfurt/fran…","indices":[172,195]}]	Im Ostend in #Frankfurt veranstalten hunderte Menschen eine illegale #Party – trotz #Corona. Die #Polizei löst die Feier im #Hafenpark auf. Der Vorfall soll Folgen haben. https://t.co/wXmMKNxlXW	25350.0	RT @fnp_zeitung: Im Ostend in #Frankfurt veranstalten hunderte Menschen eine illegale #Party – trotz #Corona. Die #Polizei löst die Feier i…	27438.0	True	full
924239	924239	60463edd4161a2003990cf96	2021-03-08 15:12:24	[]	[]	Mon Mar 08 15:12:00 +0000 2021	[{"text":"COVID19","indices":[8,16]}]	[{"url":"https://t.co/b14YfJyxPH","expanded_url":"https://1.azdhs.gov/3v6gzxR","display_url":"1.azdhs.gov/3v6gzxR","indices":[186,209]}]	Today’s #COVID19 dashboard update adds 783 cases and no deaths. FREE saliva testing continues throughout Arizona in partnership w/@ASUBiodesign. Use agency code SALIVATEST to register: https://t.co/b14YfJyxPH https://t.co/Lab3eezFxI	41833.0	RT @AZDHS: Today’s #COVID19 dashboard update adds 783 cases and no deaths. FREE saliva testing continues throughout Arizona in partnership…	218907.0	True	full
924240	924240	60463edd4161a2003990cfa4	2021-03-08 15:12:24	[]	[]	Mon Mar 08 15:00:02 +0000 2021	[{"text":"펜타곤","indices":[110,114]},{"text":"PENTAGON","indices":[115,124]},{"text":"LOVE_or_TAKE","indices":[125,138]}]	[{"url":"https://t.co/OL8RCgua6f","expanded_url":"https://youtu.be/z2JJhLmfXZE","display_url":"youtu.be/z2JJhLmfXZE","indices":[58,81]}]	[📽] 11th Mini Album [LOVE or TAKE] Concept Trailer #1 ▶ https://t.co/OL8RCgua6f 2021.03.15. 18:00 (KST) #펜타곤 #PENTAGON #LOVE_or_TAKE https://t.co/yfHJnD7wEp	1106542.0	RT @CUBE_PTG: [📽] 11th Mini Album [LOVE or TAKE] Concept Trailer #1 ▶ https://t.co/OL8RCgua6f 2021.03.15. 18:00 (KST) #펜타곤 #PENTAGON…	104.0	True	full
924241	924241	60463edd4161a2003990cfb0	2021-03-08 15:12:24	[]	[]	Mon Mar 08 14:49:59 +0000 2021	[]	[{"url":"https://t.co/xakhyqfI2G","expanded_url":"https://www.dropbox.com/s/0e4qzu1bllu3aky/Happy%20Birthday%20to%20Somebody.%20mov.mov?dl=0","display_url":"dropbox.com/s/0e4qzu1bllu3…","indices":[225,248]}]	I’ve tried to write a tweet to accompany this video that we shot last year on my birthday of March 11 in which I turn 39 and eight of 16 people got sick with the Covid afterwards anyway enjoy my album will be coming out soon https://t.co/xakhyqfI2G	147619.0	RT @QuestionAnders: I’ve tried to write a tweet to accompany this video that we shot last year on my birthday of March 11 in which I turn 3…	23.0	True	full
924242	924242	60463ede4161a2003990cfb6	2021-03-08 15:12:24	[]	[{"url":"https://t.co/Q3ShFKqQDJ","expanded_url":"https://www.youtube.com/watch?v=v9GRkZMTqCs","display_url":"youtube.com/watch?v=v9GRkZ…","indices":[256,279]}]		[]	[]			GEOLOGICAL REALITIES TEXAS FREEZE SANDY KATRINA IRMA MARIA HAVREY DORIAN YASA CALIFORNIA FIRES BURNED AND DROWNE… https://t.co/dP7JN6sjEn	60.0	True	full
924243	924243	60463ede4161a2003990cfc0	2021-03-08 15:12:24	[]	[]	Mon Mar 08 15:00:02 +0000 2021	[{"text":"펜타곤","indices":[110,114]},{"text":"PENTAGON","indices":[115,124]},{"text":"LOVE_or_TAKE","indices":[125,138]}]	[{"url":"https://t.co/OL8RCgua6f","expanded_url":"https://youtu.be/z2JJhLmfXZE","display_url":"youtu.be/z2JJhLmfXZE","indices":[58,81]}]	[📽] 11th Mini Album [LOVE or TAKE] Concept Trailer #1 ▶ https://t.co/OL8RCgua6f 2021.03.15. 18:00 (KST) #펜타곤 #PENTAGON #LOVE_or_TAKE https://t.co/yfHJnD7wEp	1106528.0	RT @CUBE_PTG: [📽] 11th Mini Album [LOVE or TAKE] Concept Trailer #1 ▶ https://t.co/OL8RCgua6f 2021.03.15. 18:00 (KST) #펜타곤 #PENTAGON…	2.0	True	full
924244	924244	60463ede4161a2003990cfc6	2021-03-08 15:12:24	[]	[]	Mon Mar 08 14:31:58 +0000 2021	[]	[{"url":"https://t.co/OLxUQ47tTg","expanded_url":"https://www.wsj.com/articles/the-covid-welfare-state-11615154022","display_url":"wsj.com/articles/the-c…","indices":[250,273]}]	Re: the $1.9 trillion bill, quote: “The goal of this De­mo­c­ra­tic pro­gram isn’t Covid re­lief. The point is to ex­pand and so­lid­ify the role of gov­ern­ment as the guar­an­tor of every Amer­ican’s in­come un­linked to any oblig­a­tion to work.” https://t.co/OLxUQ47tTg	1161388.0	RT @brithume: Re: the $1.9 trillion bill, quote: “The goal of this De­mo­c­ra­tic pro­gram isn’t Covid re­lief. The point is to ex­pand and…	26.0	True	full
924245	924245	60463ede4161a2003990cfe8	2021-03-08 15:12:25	[]	[]	Mon Mar 08 14:56:29 +0000 2021	[]	[{"url":"https://t.co/3neSE6SFLr","expanded_url":"https://twitter.com/JRD0000/status/1368920091941801984","display_url":"twitter.com/JRD0000/status…","indices":[220,243]}]	👏 👏 👏 Maybe all the pressure is coming to bear on the Zero COVID Cult Crew. I dare say nothing will come from this as it isn’t part of the narrative but at least it is being questioned. Well done Senator Ronan Mullen https://t.co/3neSE6SFLr	1778.0	RT @ThreadsIrish: 👏 👏 👏 Maybe all the pressure is coming to bear on the Zero COVID Cult Crew. I dare say nothing will come from this as it…	23.0	True	full
924246	924246	60463ede4161a2003990cff2	2021-03-08 15:12:25	[{"text":"XiaoZhan","indices":[49,58]},{"text":"Crypto","indices":[59,66]},{"text":"COVID19","indices":[67,75]},{"text":"JacksonWang","indices":[76,88]},{"text":"HappyWomensDay","indices":[89,104]},{"text":"HAPPYSUGADAY","indices":[105,118]},{"text":"GenerationEquality","indices":[119,138]},{"text":"DaughtersOfKenya","indices":[139,156]},{"text":"Feminism","indices":[157,166]},{"text":"Internatio…	[{"url":"https://t.co/lBmTvZOKrD","expanded_url":"https://www.fiverr.com/s2/c374b90268","display_url":"fiverr.com/s2/c374b90268","indices":[8,31]}]		[]	[]			@Bossip https://t.co/lBmTvZOKrD check out my gig #XiaoZhan #Crypto #COVID19 #JacksonWang #HappyWomensDay… https://t.co/3IOOG94ync	11.0	True	full
924247	924247	60463ede4161a2003990d004	2021-03-08 15:12:25	[]	[]	Mon Mar 08 15:00:02 +0000 2021	[{"text":"펜타곤","indices":[110,114]},{"text":"PENTAGON","indices":[115,124]},{"text":"LOVE_or_TAKE","indices":[125,138]}]	[{"url":"https://t.co/OL8RCgua6f","expanded_url":"https://youtu.be/z2JJhLmfXZE","display_url":"youtu.be/z2JJhLmfXZE","indices":[58,81]}]	[📽] 11th Mini Album [LOVE or TAKE] Concept Trailer #1 ▶ https://t.co/OL8RCgua6f 2021.03.15. 18:00 (KST) #펜타곤 #PENTAGON #LOVE_or_TAKE https://t.co/yfHJnD7wEp	1106528.0	RT @CUBE_PTG: [📽] 11th Mini Album [LOVE or TAKE] Concept Trailer #1 ▶ https://t.co/OL8RCgua6f 2021.03.15. 18:00 (KST) #펜타곤 #PENTAGON…	127.0	True	full
924248	924248	60463edf4161a2003990d00a	2021-03-08 15:12:25	[]	[]	Mon Mar 08 07:32:18 +0000 2021	[]	[{"url":"https://t.co/WHaMolBGul","expanded_url":"https://abettervision.medium.com/early-treatment-of-covid-19-review-of-a-tragically-censored-online-physician-resource-91864652f67a","display_url":"abettervision.medium.com/early-treatmen…","indices":[141,164]}]	@AI_Clayton All practising physicians should know about this early treatment website, which I (a medical librarian) have recently reviewed: https://t.co/WHaMolBGul	6039.0	RT @Abettervision: @AI_Clayton All practising physicians should know about this early treatment website, which I (a medical librarian) have…	15495.0	True	full
924249	924249	60463edf4161a2003990d00e	2021-03-08 15:12:25	[]	[{"url":"https://t.co/VoCcn9xBtp","expanded_url":"https://twitter.com/AngelNinoQ/status/1368881874584604672?s=20","display_url":"twitter.com/AngelNinoQ/sta…","indices":[108,131]},{"url":"https://t.co/cbmUDF89Cx","expanded_url":"https://elpais.com/sociedad/dia-de-la-mujer/2020-03-08/ciudadanos-expulsado-del-8-m-mientras-psoe-y-unidas-podemos-buscan-recuperar-una-imagen-de-unidad.html","display_url…		[]	[]			@evacortesilustr @PabloEchenique Pero todas, no solo las que les interesa a algunas, a algunos y a algunes… https://t.co/NN0wtDRt8n	55.0	True	full
924250	924250	60463edf4161a2003990d038	2021-03-08 15:12:25	[{"text":"HappyBirthdaySUGA","indices":[69,87]},{"text":"HappyBirthdayYoongi","indices":[89,109]},{"text":"HappySUGAday","indices":[110,123]},{"text":"OurMusicYoongi","indices":[124,139]},{"text":"윤기야넌누구보다_밝게빛나","indices":[140,154]},{"text":"KingYoongiDay","indices":[155,169]},{"text":"DaeguWordsmithDay","indices":[170,188]},{"text":"OurFirstLoveSUGA","indices":[189,206]},{"text":"ThatSameMoonlig…	[{"url":"https://t.co/qgw1lBD4wo","expanded_url":"https://twitter.com/TaetaeMole_1/status/1368942549902233600/photo/1","display_url":"pic.twitter.com/qgw1lBD4wo","indices":[226,249]}]		[]	[]			Happiest birthday lil meow meow 🥺🥺🥺💞💞💞 Ps: its my favourite picture #HappyBirthdaySUGA #HappyBirthdayYoongi… https://t.co/yXMpl2cdYm	259.0	True	full
924251	924251	60463edf4161a2003990d044	2021-03-08 15:12:25	[]	[]	Mon Mar 08 07:36:49 +0000 2021	[{"text":"InternationalWomensDay","indices":[103,126]},{"text":"MaryamInspiresWomen","indices":[128,148]}]	[{"url":"https://t.co/J7OYdrWjU9","expanded_url":"https://www.amnesty.org/en/latest/news/2021/03/women-leaders-in-south-asia-responding-to-the-pandemic/","display_url":"amnesty.org/en/latest/news…","indices":[149,172]}]	A look at how some brave women from South Asia have been at the forefront, responding to the pandemic. #InternationalWomensDay #MaryamInspiresWomen https://t.co/J7OYdrWjU9	1022.0	RT @RajuGentleman4: A look at how some brave women from South Asia have been at the forefront, responding to the pandemic. #InternationalWo…	3124.0	True	full
924252	924252	60463ee04161a2003990d07a	2021-03-08 15:12:26	[]	[]	Mon Mar 08 08:47:39 +0000 2021	[]	[{"url":"https://t.co/owIs84eNPg","expanded_url":"https://www.dailymaverick.co.za/article/2021-03-08-revealed-the-uk-supported-the-coup-in-bolivia-to-gain-access-to-its-white-gold/","display_url":"dailymaverick.co.za/article/2021-0…","indices":[256,279]}]	Revealed: The UK supported the coup in Bolivia to gain access to its ‘white gold’ --My latest for @declassifieduk based on new Foreign Office documents we obtained outlining activities of the UK embassy in La Paz before / after the coup of November 2019. https://t.co/owIs84eNPg	23052.0	RT @kennardmatt: Revealed: The UK supported the coup in Bolivia to gain access to its ‘white gold’ --My latest for @declassifieduk based o…	281.0	True	full
924253	924253	60463ee04161a2003990d080	2021-03-08 15:12:26	[]	[{"url":"https://t.co/FlefkkwnRR","expanded_url":"https://www.adultempire.com/3123078/the-handyman-porn-videos.html?partner_ID=20847798","display_url":"adultempire.com/3123078/the-ha…","indices":[128,151]}]		[]	[]			Check this one out @hotmaturetrisha &amp; @Claire69Knight with Josh in "The Handyman" a film by @IPDaily here at… https://t.co/fGXdV6gwiA	49336.0	True	full
924254	924254	60463ee04161a2003990d092	2021-03-08 15:12:26	[]	[]	Mon Mar 08 15:03:14 +0000 2021	[]	[{"url":"https://t.co/d7bzEE7rrX","expanded_url":"http://quakemedia.com/laura","display_url":"quakemedia.com/laura","indices":[219,242]}]	“We are now in a nearly post-pandemic period, and we’re being told by Dr. Fauci and others that in fact it’s not going to end.” -- @repdarrellissa on The Laura Ingraham Show. Listen by subscribing to @QuakeMedia today: https://t.co/d7bzEE7rrX	3724978.0	RT @IngrahamAngle: “We are now in a nearly post-pandemic period, and we’re being told by Dr. Fauci and others that in fact it’s not going t…	60.0	True	full
924255	924255	60463ee04161a2003990d094	2021-03-08 15:12:26	[{"text":"Isreal","indices":[208,215]},{"text":"vaccine","indices":[216,224]},{"text":"COVID19","indices":[225,233]},{"text":"EEOC","indices":[234,239]},{"text":"ADA","indices":[240,244]},{"text":"TitleVII","indices":[245,254]}]	[{"url":"https://t.co/OaJIO7bclv","expanded_url":"https://bit.ly/3cam5He","display_url":"bit.ly/3cam5He","indices":[184,207]}]		[]	[]			The Israeli Parliament passed a new bill allowing the Israeli Health Ministry to share the names, addresses, and te… https://t.co/fFAKsaVD6M	225.0	True	full
924256	924256	60463ee04161a2003990d098	2021-03-08 15:12:27	[]	[]	Mon Mar 08 13:37:25 +0000 2021	[]	[{"url":"https://t.co/Q0WTK3eINv","expanded_url":"https://nypost.com/2021/03/07/texas-shows-the-way-on-covid-rationality/","display_url":"nypost.com/2021/03/07/tex…","indices":[192,215]}]	As for mask mandates, if these are going to become a semi-permanent feature of life in our societies, then we need to have a ­rational, open discussion about that. My two cents: No. Hell no. https://t.co/Q0WTK3eINv	78376.0	RT @bethanyshondark: As for mask mandates, if these are going to become a semi-permanent feature of life in our societies, then we need to…	1663.0	True	full
924257	924257	60463ee04161a2003990d09c	2021-03-08 15:12:27	[]	[]	Mon Mar 08 15:04:04 +0000 2021	[{"text":"climatechange","indices":[205,219]},{"text":"ecologicaltransition","indices":[220,241]},{"text":"biodiversity","indices":[242,255]}]	[{"url":"https://t.co/6hPLkQyrhi","expanded_url":"https://www.economist.com/leaders/2021/03/06/how-to-make-a-social-safety-net-for-the-post-covid-world?utm_campaign=the-economist-today","display_url":"economist.com/leaders/2021/0…","indices":[256,279]}]	"... in an economy facing technological disruption"... just that, really? In March 2021, and @TheEconomist can still publish a "Leaders" editorial on "remaking the social contract" that fails to mention: #climatechange #ecologicaltransition #biodiversity https://t.co/6hPLkQyrhi	2706.0	RT @BenjaminJullien: "... in an economy facing technological disruption"... just that, really? In March 2021, and @TheEconomist can still…	61.0	True	full
924258	924258	60463ee04161a2003990d0a0	2021-03-08 15:12:26	[]	[{"url":"https://t.co/447NLcLZ6W","expanded_url":"https://bit.ly/2PBQAOL","display_url":"bit.ly/2PBQAOL","indices":[164,187]}]		[]	[]			The 2021 Chevy Bolt EV is ready to exceed your every expectation with its ability to get up and go from 0 to 60 in… https://t.co/bp4372XTDc	148.0	True	full
924259	924259	60463ee14161a2003990d0c2	2021-03-08 15:12:27	[]	[]	Mon Mar 08 15:00:02 +0000 2021	[{"text":"펜타곤","indices":[110,114]},{"text":"PENTAGON","indices":[115,124]},{"text":"LOVE_or_TAKE","indices":[125,138]}]	[{"url":"https://t.co/OL8RCgua6f","expanded_url":"https://youtu.be/z2JJhLmfXZE","display_url":"youtu.be/z2JJhLmfXZE","indices":[58,81]}]	[📽] 11th Mini Album [LOVE or TAKE] Concept Trailer #1 ▶ https://t.co/OL8RCgua6f 2021.03.15. 18:00 (KST) #펜타곤 #PENTAGON #LOVE_or_TAKE https://t.co/yfHJnD7wEp	1106528.0	RT @CUBE_PTG: [📽] 11th Mini Album [LOVE or TAKE] Concept Trailer #1 ▶ https://t.co/OL8RCgua6f 2021.03.15. 18:00 (KST) #펜타곤 #PENTAGON…	173.0	True	full
924260	924260	60463ee14161a2003990d0c6	2021-03-08 15:12:27	[]	[]	Mon Mar 08 14:48:00 +0000 2021	[]	[{"url":"https://t.co/YeuxOvjoOB","expanded_url":"http://www.ipasme.gob.ve/images/Documentos/Fondoeditorial/CH%C3%81VEZ-FEMINISTA-FEI-2017.pdf","display_url":"ipasme.gob.ve/images/Documen…","indices":[256,279]}]	📕 Comparto este libro -prólogo de Nicolás Maduro y prefacio de María León- que da cuenta de cómo en sus discursos se va constituyendo "el Chávez feminista que paralelamente estimula al pueblo y a la dirigencia revolucionaria a entenderse como feministas." https://t.co/YeuxOvjoOB https://t.co/CHzRkiYtzD	362014.0	RT @taniapsuv: 📕 Comparto este libro -prólogo de Nicolás Maduro y prefacio de María León- que da cuenta de cómo en sus discursos se va cons…	1047.0	True	full
924261	924261	60463ee14161a2003990d0ca	2021-03-08 15:12:27	[]	[]	Mon Mar 08 04:06:50 +0000 2021	[{"text":"COVID19","indices":[43,51]},{"text":"PRIME","indices":[171,177]},{"text":"healthequity","indices":[198,211]}]	[{"url":"https://t.co/QW3WTFQ3FW","expanded_url":"http://tiny.ucsf.edu/UCPRIME","display_url":"tiny.ucsf.edu/UCPRIME","indices":[257,280]}]	Health inequities have been exacerbated by #COVID19. @UofCalifornia PRIME is vital to reducing disparities in CA. @AsmPhilTing, @AsmKevinMcCarty, @DavidChiu , please fund #PRIME students to promote #healthequity, workforce diversity, and healthcare access. https://t.co/QW3WTFQ3FW	3.0	RT @Dra_Cynchy: Health inequities have been exacerbated by #COVID19. @UofCalifornia PRIME is vital to reducing disparities in CA. @AsmPhilT…	155.0	True	full
924262	924262	60463ee14161a2003990d0e6	2021-03-08 15:12:28	[]	[]	Mon Mar 08 14:43:41 +0000 2021	[]	[{"url":"https://t.co/OIel152pVO","expanded_url":"http://youtu.be/UEY4G_E536k","display_url":"youtu.be/UEY4G_E536k","indices":[217,240]}]	@JuanGomezJurado 💜💜Mil gracias, @JuanGomezJurado! “Será mejor que no lo cuentes” habla de dos madres dispuestas a cualquier cosa por salvar la vida de sus hijos.Un thriller con un final que te cortará la respiración. https://t.co/OIel152pVO Ebook: disponible en Amazon y Kobo Tapa blanda: Amazon https://t.co/z2eStn1Xto	90.0	RT @benas_paula: @JuanGomezJurado 💜💜Mil gracias, @JuanGomezJurado! “Será mejor que no lo cuentes” habla de dos madres dispuestas a cualquie…	3.0	True	full
924263	924263	60463ee14161a2003990d0e8	2021-03-08 15:12:28	[]	[]	Mon Mar 08 15:12:16 +0000 2021	[{"text":"Frankfurt","indices":[13,23]},{"text":"Party","indices":[69,75]},{"text":"Corona","indices":[84,91]},{"text":"Polizei","indices":[97,105]},{"text":"Hafenpark","indices":[124,134]}]	[{"url":"https://t.co/wXmMKNxlXW","expanded_url":"https://www.fnp.de/frankfurt/frankfurt-illegale-party-corona-ostend-hafenpark-polizei-anonyme-kritik-zr-90231264.html","display_url":"fnp.de/frankfurt/fran…","indices":[172,195]}]	Im Ostend in #Frankfurt veranstalten hunderte Menschen eine illegale #Party – trotz #Corona. Die #Polizei löst die Feier im #Hafenpark auf. Der Vorfall soll Folgen haben. https://t.co/wXmMKNxlXW	25350.0	RT @fnp_zeitung: Im Ostend in #Frankfurt veranstalten hunderte Menschen eine illegale #Party – trotz #Corona. Die #Polizei löst die Feier i…	4400.0	True	full
924264	924264	60463ee14161a2003990d0f6	2021-03-08 15:12:28	[]	[]	Mon Mar 08 15:03:14 +0000 2021	[]	[{"url":"https://t.co/d7bzEE7rrX","expanded_url":"http://quakemedia.com/laura","display_url":"quakemedia.com/laura","indices":[219,242]}]	“We are now in a nearly post-pandemic period, and we’re being told by Dr. Fauci and others that in fact it’s not going to end.” -- @repdarrellissa on The Laura Ingraham Show. Listen by subscribing to @QuakeMedia today: https://t.co/d7bzEE7rrX	3724978.0	RT @IngrahamAngle: “We are now in a nearly post-pandemic period, and we’re being told by Dr. Fauci and others that in fact it’s not going t…	81.0	True	full
924265	924265	60463ee14161a2003990d112	2021-03-08 15:12:28	[]	[]	Mon Mar 08 13:13:00 +0000 2021	[]	[{"url":"https://t.co/tmVM7Mq97g","expanded_url":"https://earlyvote.labour.org.uk/","display_url":"earlyvote.labour.org.uk","indices":[210,233]}]	If you think it's a disgrace that @BorisJohnson is cutting the pay of our NHS heroes then sign up to vote from home today and send him a message in May's elections. Vote Early, Vote Safety and Vote From Home: https://t.co/tmVM7Mq97g https://t.co/yooJh9zH4P	272347.0	RT @AngelaRayner: If you think it's a disgrace that @BorisJohnson is cutting the pay of our NHS heroes then sign up to vote from home today…	108.0	True	full
924266	924266	60463ee14161a2003990d118	2021-03-08 15:12:28	[]	[]	Mon Mar 08 15:07:48 +0000 2021	[]	[{"url":"https://t.co/H6JcfK6KHt","expanded_url":"https://www.jns.org/arab-news-outlet-releases-iranian-drone-footage-of-israeli-cargo-ship-after-attack/","display_url":"jns.org/arab-news-outl…","indices":[242,265]}]	Iran admits it had its drones spying on MV Helios Ray, the Israeli cargo ship, in the Gulf of Oman but claims the explosion that damaged the the ship “were not caused by an external missiles attack, but elements from inside the ship itself,” https://t.co/H6JcfK6KHt https://t.co/a9IoBKxJou	138945.0	RT @AdamMilstein: Iran admits it had its drones spying on MV Helios Ray, the Israeli cargo ship, in the Gulf of Oman but claims the explosi…	1433.0	True	full
924267	924267	60463ee24161a2003990d124	2021-03-08 15:12:28	[]	[]	Mon Mar 08 06:21:14 +0000 2021	[{"text":"TwitterChat","indices":[10,22]},{"text":"GullyChat","indices":[201,211]}]	[{"url":"https://t.co/Z05ufMzWiJ","expanded_url":"https://bit.ly/2OeR10W","display_url":"bit.ly/2OeR10W","indices":[254,277]}]	Adgully's #TwitterChat turned its focus on the topic “Creating A More Conducive Environment For Women In Post-Pandemic Times” .@CNNnews18 .@PRCAIndia .@NEPA_GoI .@PoliceWaliPblic .@Infobip .@ZupeeQuiz #GullyChat Here are the Insights of the discussion- https://t.co/Z05ufMzWiJ https://t.co/xZ8fa9P3kZ	4992.0	RT @adgully: Adgully's #TwitterChat turned its focus on the topic “Creating A More Conducive Environment For Women In Post-Pandemic Times”…	12703.0	True	full
924268	924268	60463ee24161a2003990d13a	2021-03-08 15:12:28	[]	[]	Mon Mar 08 14:27:48 +0000 2021	[{"text":"TRIPSWaiver","indices":[244,256]}]	[{"url":"https://t.co/HLI3s9K7FD","expanded_url":"https://www.theguardian.com/commentisfree/2021/mar/05/vaccination-covid-vaccines-rich-nations","display_url":"theguardian.com/commentisfree/…","indices":[257,280]}]	"We need to ensure sustainable vaccine supply chains for the long term that are vastly bigger than what we have now. This will become even more important if we have to vaccinate people with boosters or reformulate vaccines to tackle variants." #TRIPSWaiver https://t.co/HLI3s9K7FD	1946.0	RT @citizenstrade: "We need to ensure sustainable vaccine supply chains for the long term that are vastly bigger than what we have now. Thi…	3381.0	True	full
924269	924269	60463ee24161a2003990d15a	2021-03-08 15:12:29	[]	[]	Wed Mar 03 15:36:56 +0000 2021	[{"text":"ElSalvador","indices":[0,11]}]	[{"url":"https://t.co/hErqzDStwi","expanded_url":"https://www.laprensagrafica.com/economia/Banca-continuara-con-la-compra-de-LETES-dice-ABANSA-20210302-0176.html","display_url":"laprensagrafica.com/economia/Banca…","indices":[204,227]}]	#ElSalvador | Este mes, Hacienda debe cancelar $444.7 millones por las LETES colocadas en marzo del año pasado, para financiar gastos de la emergencia por la covid-19, como la entrega de un bono de $300. https://t.co/hErqzDStwi vía @prensagrafica	14911.0	RT @LPGEconomia: #ElSalvador | Este mes, Hacienda debe cancelar $444.7 millones por las LETES colocadas en marzo del año pasado, para finan…	8.0	True	full
924270	924270	60463ee24161a2003990d160	2021-03-08 15:12:29	[]	[]	Sat Feb 27 15:02:07 +0000 2021	[]	[{"url":"https://t.co/c4fJlMWcWz","expanded_url":"https://docs.google.com/forms/d/e/1FAIpQLScPyjY0YCUbWaO1u-Q77hS-m85RmNhqYc4GS5-QaqSKAiIjTg/viewform?usp=sf_link","display_url":"docs.google.com/forms/d/e/1FAI…","indices":[251,274]}]	Carat Prints Polaroid Replicas Seventeen Museum/Bazaar PH ONLY 🇵🇭 All items are unofficial (NO WATERMARKS) 💵: 40 pesos each with freebies 📆DOO: March 10 📆DOP: March 15 MOP: GCASH MOD: gogoxpress/Shopee Checkout (sf) ETA: 1-3 WEEKS AFTER DOP Form: https://t.co/c4fJlMWcWz https://t.co/2j29x27DDa	1363.0	RT @caratprints: Carat Prints Polaroid Replicas Seventeen Museum/Bazaar PH ONLY 🇵🇭 All items are unofficial (NO WATERMARKS) 💵: 40 pesos e…	1363.0	True	full
924271	924271	60463ee24161a2003990d162	2021-03-08 15:12:29	[]	[]	Mon Mar 08 11:17:00 +0000 2021	[{"text":"Concours","indices":[0,9]}]	[{"url":"https://t.co/U9jLSPLoj9","expanded_url":"http://bit.ly/3rgRdeH","display_url":"bit.ly/3rgRdeH","indices":[169,192]}]	#Concours 🔥 Tentez de remporter 1 ensemble de produits dérivés @_ABYstyle. Au total 1 gagnant. Pour participer : ✔️Follow @HypergamesA ✔️RT le tweet TAS le 15/03 à 17h 👉https://t.co/U9jLSPLoj9 https://t.co/KEIY4RN8F6	65315.0	RT @HypergamesA: #Concours 🔥 Tentez de remporter 1 ensemble de produits dérivés @_ABYstyle. Au total 1 gagnant. Pour participer : ✔️Follow…	138.0	True	full
924272	924272	60463ee24161a2003990d164	2021-03-08 15:12:29	[]	[]	Mon Mar 08 15:02:12 +0000 2021	[{"text":"NoNosQuedaOtra","indices":[42,57]},{"text":"la990","indices":[151,157]}]	[{"url":"https://t.co/zcoWA9MtCo","expanded_url":"http://hamartia.com.ar","display_url":"hamartia.com.ar","indices":[102,125]}]	📡Radio!!! Al aire 🎯 Revista Hamartia con #NoNosQuedaOtra en 📻 @La990Radio. Sintonizanos también en 📣 https://t.co/zcoWA9MtCo y la aplicación movil de #la990. ⏰ 12 a 13 hs, ☎ 📲 15-3828-0990 https://t.co/DU2F3UhN1x	8121.0	RT @RevistaHamartia: 📡Radio!!! Al aire 🎯 Revista Hamartia con #NoNosQuedaOtra en 📻 @La990Radio. Sintonizanos también en 📣 https://t.co/zco…	1926.0	True	full
924273	924273	60463ee34161a2003990d17c	2021-03-08 15:12:29	[]	[]	Mon Mar 08 12:54:36 +0000 2021	[{"text":"DeFi","indices":[15,20]},{"text":"BKC","indices":[21,25]},{"text":"eth2","indices":[26,31]}]	[{"url":"https://t.co/RQPMhjazG2","expanded_url":"http://buckscake.com","display_url":"buckscake.com","indices":[229,252]}]	💎DISTRIBUTION💎 #DeFi #BKC #eth2 Initial BKCs will be distributed during a pre-sale event, during which a part of received ETH will be swapped for BKC giving the project its first "price pump". After the pre-sale ends... More at https://t.co/RQPMhjazG2 https://t.co/BOAAAxBdZU	11977.0	RT @bucks_cake: 💎DISTRIBUTION💎 #DeFi #BKC #eth2 Initial BKCs will be distributed during a pre-sale event, during which a part of received…	1.0	True	full
924274	924274	60463ee34161a2003990d1b0	2021-03-08 15:12:30	[]	[]	Mon Mar 08 09:00:02 +0000 2021	[{"text":"WOODZ","indices":[108,114]},{"text":"조승연","indices":[115,119]},{"text":"SΣT","indices":[120,124]},{"text":"FEEL_LIKE","indices":[125,135]},{"text":"210315_Release","indices":[136,151]}]	[{"url":"https://t.co/iO8PrQDnq7","expanded_url":"https://youtu.be/o_-AjfTYNQU","display_url":"youtu.be/o_-AjfTYNQU","indices":[57,80]}]	WOODZ(조승연) Single Album [SET] FEEL LIKE M/V TEASER ▶ https://t.co/iO8PrQDnq7 2021. 03. 15 Coming Soon #WOODZ #조승연 #SΣT #FEEL_LIKE #210315_Release https://t.co/k8S3ab6QdJ	299894.0	RT @c_woodzofficial: WOODZ(조승연) Single Album [SET] FEEL LIKE M/V TEASER ▶ https://t.co/iO8PrQDnq7 2021. 03. 15 Coming Soon #WOODZ #조승…	181.0	True	full
924275	924275	60463ee34161a2003990d1ba	2021-03-08 15:12:30	[]	[]	Mon Mar 08 14:27:55 +0000 2021	[]	[{"url":"https://t.co/cgDtcbPHX5","expanded_url":"https://bit.ly/3bqEz7e","display_url":"bit.ly/3bqEz7e","indices":[256,279]}]	Norwegian investment firm allocates $58M to Bitcoin and crypto ventures Aker ASA has created a new subsidiary firm to hold Bitcoin on its balance sheet and invest in other companies in the crypto space. Aker ASA, a $6 billion Oslo Børs-listed holding c… https://t.co/cgDtcbPHX5 https://t.co/q7nFnk3Lnq	397.0	RT @newscryptobtc: Norwegian investment firm allocates $58M to Bitcoin and crypto ventures Aker ASA has created a new subsidiary firm to h…	0.0	True	full
924276	924276	60463ee34161a2003990d1be	2021-03-08 15:12:30	[]	[]	Mon Mar 08 14:00:01 +0000 2021	[]	[{"url":"https://t.co/vEuJjpvO1A","expanded_url":"http://bit.ly/smartpiggy","display_url":"bit.ly/smartpiggy","indices":[69,92]}]	15 Siblings Of Piggies Means Total Chaos | Kritter Klub Full Video👉 https://t.co/vEuJjpvO1A Follow @Kritter_Klub to brighten up your feed with daily animal videos❣ https://t.co/JCOcJUpJBV	3303.0	RT @Kritter_Klub: 15 Siblings Of Piggies Means Total Chaos | Kritter Klub Full Video👉 https://t.co/vEuJjpvO1A Follow @Kritter_Klub to bri…	70.0	True	full
924277	924277	60463ee34161a2003990d1ca	2021-03-08 15:12:30	[]	[]	Mon Mar 08 13:30:01 +0000 2021	[{"text":"COVID19","indices":[85,93]}]	[{"url":"https://t.co/9RMhaGNoG9","expanded_url":"https://cutt.ly/MlZ38j6","display_url":"cutt.ly/MlZ38j6","indices":[256,279]}]	@sedenered con @davidiglesias__ participará en el "2º Congreso Nac. Multidisciplinar #COVID19" junto a otras 70 SSCC. Nos vemos en la mesa "Formación y especialización: ¿solución a corto plazo?" * 12 abril * 16:00-18:00 * Canal 4 Programa ya disponible https://t.co/9RMhaGNoG9 https://t.co/i2GH0nyiUM	2321.0	RT @sedenered: @sedenered con @davidiglesias__ participará en el "2º Congreso Nac. Multidisciplinar #COVID19" junto a otras 70 SSCC. Nos v…	320.0	True	full
924278	924278	60463ee34161a2003990d1cc	2021-03-08 15:12:30	[]	[]	Mon Mar 08 15:02:45 +0000 2021	[{"text":"RT","indices":[232,235]}]	[{"url":"https://t.co/YmVrr8xGCC","expanded_url":"https://www.eluniversal.com.mx/opinion/manuel-velasco-coello/violencia-de-genero-la-otra-pandemia","display_url":"eluniversal.com.mx/opinion/manuel…","indices":[237,260]}]	La violencia contra las mujeres constituye el gran dique que está frenando el desarrollo de nuestro país. Quitarlo representa liberar todo el potencial de la sociedad mexicana. Comparto mi artículo publicado en ⁦@El_Universal_Mx⁩. #RT. https://t.co/YmVrr8xGCC	170657.0	RT @VelascoM_: La violencia contra las mujeres constituye el gran dique que está frenando el desarrollo de nuestro país. Quitarlo represent…	381.0	True	full
924279	924279	60463ee44161a2003990d1d8	2021-03-08 15:12:30	[]	[]	Mon Mar 08 08:20:45 +0000 2021	[]	[{"url":"https://t.co/IrtBAfafY3","expanded_url":"https://nmfb.com.ng/covid-19-support/","display_url":"nmfb.com.ng/covid-19-suppo…","indices":[115,138]}]	COVID-19 TARGETED CREDIT FACILITY APPLICATION REOPENED FOR FRESH APPLICATIONS. TO APPLY, KINDLY USE THE LINK BELOW https://t.co/IrtBAfafY3 https://t.co/iV2UUfb0JR	51882.0	RT @NirsalMFB: COVID-19 TARGETED CREDIT FACILITY APPLICATION REOPENED FOR FRESH APPLICATIONS. TO APPLY, KINDLY USE THE LINK BELOW https://t…	1085.0	True	full
924280	924280	60463ee44161a2003990d1f0	2021-03-08 15:12:30	[]	[]	Mon Mar 08 15:00:02 +0000 2021	[{"text":"펜타곤","indices":[110,114]},{"text":"PENTAGON","indices":[115,124]},{"text":"LOVE_or_TAKE","indices":[125,138]}]	[{"url":"https://t.co/OL8RCgua6f","expanded_url":"https://youtu.be/z2JJhLmfXZE","display_url":"youtu.be/z2JJhLmfXZE","indices":[58,81]}]	[📽] 11th Mini Album [LOVE or TAKE] Concept Trailer #1 ▶ https://t.co/OL8RCgua6f 2021.03.15. 18:00 (KST) #펜타곤 #PENTAGON #LOVE_or_TAKE https://t.co/yfHJnD7wEp	1106542.0	RT @CUBE_PTG: [📽] 11th Mini Album [LOVE or TAKE] Concept Trailer #1 ▶ https://t.co/OL8RCgua6f 2021.03.15. 18:00 (KST) #펜타곤 #PENTAGON…	1264.0	True	full
924281	924281	60463ee44161a2003990d1f6	2021-03-08 15:12:30	[{"text":"DiaInternacionalDeLaMujer","indices":[226,252]},{"text":"CuarentenaRadicalReforzada","indices":[253,280]}]	[{"url":"https://t.co/aAHaVooLeq","expanded_url":"https://meet.jit.si/OchodeMarzo","display_url":"meet.jit.si/OchodeMarzo","indices":[140,163]},{"url":"https://t.co/KGvVpX9Jre","expanded_url":"https://youtu.be/w95N_WqoYdo","display_url":"youtu.be/w95N_WqoYdo","indices":[201,224]}]		[]	[]			🗣️ AHORA || Nuestro conversatorio: "Protagonismo de la mujer en la comunidad del Software Libre: retos durante la p… https://t.co/mPQMgsStIx	6696.0	True	full
924282	924282	60463ee44161a2003990d1fc	2021-03-08 15:12:31	[]	[]	Mon Mar 08 15:12:16 +0000 2021	[{"text":"Frankfurt","indices":[13,23]},{"text":"Party","indices":[69,75]},{"text":"Corona","indices":[84,91]},{"text":"Polizei","indices":[97,105]},{"text":"Hafenpark","indices":[124,134]}]	[{"url":"https://t.co/wXmMKNxlXW","expanded_url":"https://www.fnp.de/frankfurt/frankfurt-illegale-party-corona-ostend-hafenpark-polizei-anonyme-kritik-zr-90231264.html","display_url":"fnp.de/frankfurt/fran…","indices":[172,195]}]	Im Ostend in #Frankfurt veranstalten hunderte Menschen eine illegale #Party – trotz #Corona. Die #Polizei löst die Feier im #Hafenpark auf. Der Vorfall soll Folgen haben. https://t.co/wXmMKNxlXW	25350.0	RT @fnp_zeitung: Im Ostend in #Frankfurt veranstalten hunderte Menschen eine illegale #Party – trotz #Corona. Die #Polizei löst die Feier i…	11613.0	True	full
924283	924283	60463ee44161a2003990d21a	2021-03-08 15:12:31	[]	[]	Mon Mar 08 12:52:40 +0000 2021	[{"text":"GOP","indices":[111,115]},{"text":"InternationalWomensDay","indices":[236,259]}]	[{"url":"https://t.co/w9WRMUWIDI","expanded_url":"http://tinyurl.com/4bn3fsv6","display_url":"tinyurl.com/4bn3fsv6","indices":[261,284]}]	In today's @washingtonpost, I wrote about Orange County, CA, and what its recent election of 2 Korean American #GOP women to Congress suggests about the future of American conservatism &amp; why both parties should care. @madebyhistory #InternationalWomensDay https://t.co/w9WRMUWIDI	1972.0	RT @janehongphd: In today's @washingtonpost, I wrote about Orange County, CA, and what its recent election of 2 Korean American #GOP women…	53.0	True	full
924284	924284	60463ee44161a2003990d224	2021-03-08 15:12:31	[]	[]	Mon Mar 08 14:28:39 +0000 2021	[]	[{"url":"https://t.co/zhFUA4tVqv","expanded_url":"https://twitter.com/SenRonJohnson/status/1368618479507677185","display_url":"twitter.com/SenRonJohnson/…","indices":[292,315]}]	Americans can't get near the U.S. Capitol to visit their elected representatives because of Nancy Pelosi's wall &amp; restrictions. But illegal aliens &amp; cartels can cross over our southern border on a daily basis &amp; disappear into thousands of American communities across the nation. https://t.co/zhFUA4tVqv	290385.0	RT @RepAndyBiggsAZ: Americans can't get near the U.S. Capitol to visit their elected representatives because of Nancy Pelosi's wall &amp; restr…	1000.0	True	full
924285	924285	60463ee54161a2003990d238	2021-03-08 15:12:31	[]	[]	Mon Mar 08 15:00:02 +0000 2021	[{"text":"펜타곤","indices":[110,114]},{"text":"PENTAGON","indices":[115,124]},{"text":"LOVE_or_TAKE","indices":[125,138]}]	[{"url":"https://t.co/OL8RCgua6f","expanded_url":"https://youtu.be/z2JJhLmfXZE","display_url":"youtu.be/z2JJhLmfXZE","indices":[58,81]}]	[📽] 11th Mini Album [LOVE or TAKE] Concept Trailer #1 ▶ https://t.co/OL8RCgua6f 2021.03.15. 18:00 (KST) #펜타곤 #PENTAGON #LOVE_or_TAKE https://t.co/yfHJnD7wEp	1106542.0	RT @CUBE_PTG: [📽] 11th Mini Album [LOVE or TAKE] Concept Trailer #1 ▶ https://t.co/OL8RCgua6f 2021.03.15. 18:00 (KST) #펜타곤 #PENTAGON…	596.0	True	full
924286	924286	60463ee54161a2003990d260	2021-03-08 15:12:31	[]	[]	Sun Mar 07 13:42:39 +0000 2021	[]	[{"url":"https://t.co/zXBncMRz00","expanded_url":"https://twitter.com/swgannon/status/1368480926313938945","display_url":"twitter.com/swgannon/statu…","indices":[222,245]}]	As a diplomat, I am quite interested by this new method of negotiation the UK has been experimenting since Brexit : insulting the other side, reneging on its signature, breaking international law. Quite innovative indeed. https://t.co/zXBncMRz00	81185.0	RT @GerardAraud: As a diplomat, I am quite interested by this new method of negotiation the UK has been experimenting since Brexit : insult…	2014.0	True	full
924287	924287	60463ee54161a2003990d274	2021-03-08 15:12:32	[]	[]	Mon Mar 08 13:58:27 +0000 2021	[{"text":"InternationalWomensDay","indices":[5,28]},{"text":"COVID19","indices":[45,53]},{"text":"ChooseToChallenge","indices":[247,265]}]	[{"url":"https://t.co/LdMdHdhrgP","expanded_url":"http://bit.ly/3bouwQ7","display_url":"bit.ly/3bouwQ7","indices":[223,246]}]	This #InternationalWomensDay reminds us that #COVID19 has further exacerbated many existing gender inequalities. This post from @FSGtweets highlights 7 key issues affecting women &amp; girls and what you can do about them. https://t.co/LdMdHdhrgP #ChooseToChallenge	3665.0	RT @philanthropyPHL: This #InternationalWomensDay reminds us that #COVID19 has further exacerbated many existing gender inequalities. This…	1661.0	True	full
924288	924288	60463ee54161a2003990d278	2021-03-08 15:12:31	[{"text":"nurses","indices":[48,55]},{"text":"publichealth","indices":[155,168]},{"text":"COVID19","indices":[170,178]},{"text":"HealthcareHeroes","indices":[179,196]},{"text":"healthcareworkers","indices":[197,215]},{"text":"mapoli","indices":[216,223]},{"text":"patientsafety","indices":[224,238]}]	[{"url":"https://t.co/BM3iBiGzNy","expanded_url":"http://massnurses.org/StVincentNurses","display_url":"massnurses.org/StVincentNurses","indices":[6,29]}]		[]	[]			Go to https://t.co/BM3iBiGzNy to learn more abt #nurses who care about patient safety @tenethealth not so much. Car… https://t.co/ugyCxFoJFK	1767.0	True	full
924289	924289	60463ee64161a2003990d28c	2021-03-08 15:12:32	[{"text":"مطاعم_تبوك","indices":[109,120]},{"text":"تبوك","indices":[121,126]},{"text":"تبوك_الان","indices":[127,137]}]	[{"url":"https://t.co/PRgPTZqU7h","expanded_url":"https://instagram.com/hopes_cafe?igshid=k0sexgb86b5j","display_url":"instagram.com/hopes_cafe?igs…","indices":[84,107]}]		[]	[]			🚩خصم 15% بمناسبة اليوم العالمي للمرأه كافيه هوبز☕ 📍المروج مقابل الممشى 🔹️انستقرام https://t.co/PRgPTZqU7h… https://t.co/RYsep2fTxE	13254.0	True	full
924290	924290	60463ee64161a2003990d28e	2021-03-08 15:12:32	[]	[]	Mon Mar 08 12:18:14 +0000 2021	[]	[{"url":"https://t.co/xpQpBuPRru","expanded_url":"https://twitter.com/Bruno_A83/status/1361393406250000395","display_url":"twitter.com/Bruno_A83/stat…","indices":[253,276]}]	Fala Galera! Rifa para ajudar no tratamento da minha esposa. Camisa de jogo doada e autografada pelo atacante @Pedro9oficial Cada número da Rifa custa R$ 15,00. Cada N° tá da 5 Chances de ganhar. A Rifa contém 200 números. Correrá pela loteria federal. https://t.co/xpQpBuPRru https://t.co/2XB9w0Mzw5	679.0	RT @Bruno_A83: Fala Galera! Rifa para ajudar no tratamento da minha esposa. Camisa de jogo doada e autografada pelo atacante @Pedro9oficial…	308.0	True	full
924291	924291	60463ee64161a2003990d2a4	2021-03-08 15:12:32	[]	[]	Mon Mar 08 13:02:35 +0000 2021	[{"text":"LOÚLTIMO","indices":[1,10]}]	[{"url":"https://t.co/LE1xH87IKx","expanded_url":"http://larepublica.pe/sociedad/2021/03/08/lince-la-primera-adulta-mayor-vacunada-tiene-104-anos/","display_url":"larepublica.pe/sociedad/2021/…","indices":[186,209]}]	🚨#LOÚLTIMO | Lince: la primera adulta mayor vacunada tiene 104 años María Eudocia Araya viuda de Montenegro es la primera adulta mayor en ser inmunizada contra la COVID-19 en el Perú. https://t.co/LE1xH87IKx	2350641.0	RT @larepublica_pe: 🚨#LOÚLTIMO | Lince: la primera adulta mayor vacunada tiene 104 años María Eudocia Araya viuda de Montenegro es la prim…	181.0	True	full
924292	924292	60463ee64161a2003990d2ac	2021-03-08 15:12:32	[]	[]	Mon Mar 08 14:44:38 +0000 2021	[]	[{"url":"https://t.co/8LuBtvxvoc","expanded_url":"http://cnn.it/3c9EAf3","display_url":"cnn.it/3c9EAf3","indices":[245,268]}]	The Covid-19 relief bill is “going to give every working class and middle class family a $3,000 check for every child that they have, that is an extraordinary policy,” Rep. @RoKhanna says as he is confident that the bill will pass in the House. https://t.co/8LuBtvxvoc https://t.co/NHL5r6rM3s	353400.0	RT @NewDay: The Covid-19 relief bill is “going to give every working class and middle class family a $3,000 check for every child that they…	2519.0	True	full
924293	924293	60463ee64161a2003990d2b4	2021-03-08 15:12:32	[]	[]	Mon Mar 08 05:40:50 +0000 2021	[{"text":"US","indices":[19,22]},{"text":"Ethiopia","indices":[123,132]},{"text":"Tigray","indices":[182,189]},{"text":"TPLF","indices":[202,207]}]	[{"url":"https://t.co/PwhaZmfCYp","expanded_url":"https://www.washingtonexaminer.com/news/lloyd-austin-protect-troops-iraq-missile-strike?utm_source=msn&utm_medium=referral&utm_campaign=msn_feed","display_url":"washingtonexaminer.com/news/lloyd-aus…","indices":[262,285]}]	Hon. Lloyd Austin, #US Defense Sec. "..protect troops overseas; we’ll strike..at a time &amp;place of our own choosing.." #Ethiopia has a right to protect its troops as happened in #Tigray region when #TPLF unleashed instruction &amp;terror. Hon. @SecBlinken https://t.co/PwhaZmfCYp	53138.0	RT @NeaminZeleke: Hon. Lloyd Austin, #US Defense Sec. "..protect troops overseas; we’ll strike..at a time &amp;place of our own choosing.." #E…	3.0	True	full
924294	924294	60463ee64161a2003990d2b6	2021-03-08 15:12:32	[]	[{"url":"https://t.co/uzfsrGXvdX","expanded_url":"http://voces.org.sv/internacional/onu-mujeres-conmemora-el-dia-internacional-de-la-mujer/","display_url":"voces.org.sv/internacional/…","indices":[165,188]}]		[]	[]			ONU Mujeres conmemorará este 8 de marzo el Día Internacional de la Mujer bajo el tema: “Mujeres que Lideran: Por un… https://t.co/UgWJsLy40t	2868.0	True	full
924295	924295	60463ee64161a2003990d2dc	2021-03-08 15:12:33	[]	[]	Mon Mar 08 14:41:12 +0000 2021	[]	[{"url":"https://t.co/9WqabFk5pk","expanded_url":"https://www.economist.com/the-americas/2021/03/06/vaccination-is-going-well-in-chile-why-not-its-neighbours","display_url":"economist.com/the-americas/2…","indices":[251,274]}]	Habiendo vacunado a casi el 20 % de sus adultos, Chile, el país con 6ta mejor performance del mundo en vacunación contra el Covid va en camino de cumplir su meta de inocular al 80% de sus 19 millones de habitantes para el 30 de Junio ⁦@TheEconomist⁩ https://t.co/9WqabFk5pk	945538.0	RT @Cris_noticias: Habiendo vacunado a casi el 20 % de sus adultos, Chile, el país con 6ta mejor performance del mundo en vacunación contra…	1158.0	True	full
924296	924296	60463ee64161a2003990d2de	2021-03-08 15:12:33	[]	[]	Sat May 09 12:12:23 +0000 2020	[]	[{"url":"https://t.co/cFv2ndo8YY","expanded_url":"https://doyoubangtan.wordpress.com/2020/05/06/eight-iu-ft-suga/","display_url":"doyoubangtan.wordpress.com/2020/05/06/eig…","indices":[129,152]}]	SG: We've suddenly become islands, now, right, because of the coronavirus. I hope we can be sure to meet again on this island. https://t.co/cFv2ndo8YY	293398.0	RT @doyou_bangtan: SG: We've suddenly become islands, now, right, because of the coronavirus. I hope we can be sure to meet again on this i…	872.0	True	full
924297	924297	60463ee74161a2003990d2e8	2021-03-08 15:12:33	[]	[]	Mon Mar 08 15:00:02 +0000 2021	[{"text":"펜타곤","indices":[110,114]},{"text":"PENTAGON","indices":[115,124]},{"text":"LOVE_or_TAKE","indices":[125,138]}]	[{"url":"https://t.co/OL8RCgua6f","expanded_url":"https://youtu.be/z2JJhLmfXZE","display_url":"youtu.be/z2JJhLmfXZE","indices":[58,81]}]	[📽] 11th Mini Album [LOVE or TAKE] Concept Trailer #1 ▶ https://t.co/OL8RCgua6f 2021.03.15. 18:00 (KST) #펜타곤 #PENTAGON #LOVE_or_TAKE https://t.co/yfHJnD7wEp	1106542.0	RT @CUBE_PTG: [📽] 11th Mini Album [LOVE or TAKE] Concept Trailer #1 ▶ https://t.co/OL8RCgua6f 2021.03.15. 18:00 (KST) #펜타곤 #PENTAGON…	291.0	True	full
924298	924298	60463ee74161a2003990d2f0	2021-03-08 15:12:33	[]	[]	Sun Mar 07 22:34:43 +0000 2021	[{"text":"CuidémosnosMás","indices":[111,126]}]	[{"url":"https://t.co/HhfCkxZyrm","expanded_url":"https://www.vtv.gob.ve/venezuela-entra-semana-cuarentena-radical-77-coronavirus-variante-brasilera-covid19/","display_url":"vtv.gob.ve/venezuela-entr…","indices":[128,151]}]	Venezuela entra en Semana de Cuarentena Radical 7+7 contra el coronavirus y la variante brasilera de COVID-19 #CuidémosnosMás https://t.co/HhfCkxZyrm https://t.co/LJTzSVJxXB	1812301.0	RT @VTVcanal8: Venezuela entra en Semana de Cuarentena Radical 7+7 contra el coronavirus y la variante brasilera de COVID-19 #CuidémosnosM…	626.0	True	full
924299	924299	60463ee74161a2003990d300	2021-03-08 15:12:33	[]	[]	Mon Mar 08 11:43:32 +0000 2021	[{"text":"Schulen","indices":[20,28]},{"text":"Aerosole","indices":[44,53]},{"text":"Kähler","indices":[64,71]},{"text":"AITAsk","indices":[90,97]},{"text":"Lüften","indices":[113,120]},{"text":"twlz","indices":[210,215]},{"text":"kmk","indices":[216,220]},{"text":"rki","indices":[221,225]}]	[{"url":"https://t.co/SUpclkFwu3","expanded_url":"https://www.sueddeutsche.de/muenchen/landkreismuenchen/muenchen-neubiberg-schule-coronavirus-aerosole-1.5227418","display_url":"sueddeutsche.de/muenchen/landk…","indices":[226,249]}]	Infektionsgefahr in #Schulen über belastete #Aerosole Professor #Kähler schließt sich der #AITAsk Bewertung an: "#Lüften alleine reicht nicht. Die Schulen wurden ja lange zugemacht, weil es eben nicht reicht". #twlz #kmk #rki https://t.co/SUpclkFwu3	1431.0	RT @WeingartenDE: Infektionsgefahr in #Schulen über belastete #Aerosole Professor #Kähler schließt sich der #AITAsk Bewertung an: "#Lüften…	292.0	True	full
924300	924300	60463ee74161a2003990d330	2021-03-08 15:12:34	[]	[]	Mon Mar 08 09:02:18 +0000 2021	[{"text":"쯔위","indices":[174,177]},{"text":"ツウィ","indices":[178,182]},{"text":"TZUYU","indices":[183,189]},{"text":"จื่อวี","indices":[190,197]},{"text":"子瑜","indices":[198,201]},{"text":"트와이스","indices":[203,208]},{"text":"TWICE","indices":[209,215]}]	[{"url":"https://t.co/R3XTCWyeq7","expanded_url":"http://youtu.be/kbr66gtfViw","display_url":"youtu.be/kbr66gtfViw","indices":[149,172]}]	Tzuyu Stans please Stream This Tzuyu 'ICSM' Fancam to 1 million views! Its currently at 977k ,it just 30k views and we reach one million 🙏🏻🙇🏻‍♀️ 🔗 https://t.co/R3XTCWyeq7 #쯔위 #ツウィ #TZUYU #จื่อวี #子瑜 #트와이스 #TWICE https://t.co/eUPaimWrzv	77.0	RT @tzuyu_zone: Tzuyu Stans please Stream This Tzuyu 'ICSM' Fancam to 1 million views! Its currently at 977k ,it just 30k views and we reac…	107.0	True	full
924301	924301	60463ee74161a2003990d332	2021-03-08 15:12:34	[]	[]	Fri Mar 05 03:20:36 +0000 2021	[{"text":"sfm","indices":[113,117]},{"text":"sfmoney","indices":[118,126]},{"text":"sfmnews","indices":[127,135]},{"text":"sfmairdrop","indices":[136,147]}]	[{"url":"https://t.co/KjOyUy2u7h","expanded_url":"https://t.me/SfmoneyAirdropBot","display_url":"t.me/SfmoneyAirdrop…","indices":[88,111]}]	𝗔𝗶𝗿𝗱𝗿𝗼𝗽: 𝗦𝗙𝗠𝗢𝗡𝗘𝗬 (𝗦𝗙𝗠) 𝗥𝗲𝘄𝗮𝗿𝗱: 10 SFM (50$) for Join 𝗥𝗲𝗳𝗲𝗿𝗿𝗮𝗹: 3 SFM (15$) Start bot: https://t.co/KjOyUy2u7h #sfm #sfmoney #sfmnews #sfmairdrop https://t.co/oSuHY9yaPr	39673.0	RT @SFMONEY_SFM: 𝗔𝗶𝗿𝗱𝗿𝗼𝗽: 𝗦𝗙𝗠𝗢𝗡𝗘𝗬 (𝗦𝗙𝗠) 𝗥𝗲𝘄𝗮𝗿𝗱: 10 SFM (50$) for Join 𝗥𝗲𝗳𝗲𝗿𝗿𝗮𝗹: 3 SFM (15$) Start bot: https://t.co/KjOyUy2u7h #sfm #sfm…	11.0	True	full
924302	924302	60463ee74161a2003990d33e	2021-03-08 15:12:34	[]	[]	Mon Mar 08 14:18:15 +0000 2021	[{"text":"MarcioLabre","indices":[174,186]},{"text":"lockdown","indices":[187,196]},{"text":"LockdownNao","indices":[197,209]},{"text":"opovoprecisatrabalhar","indices":[210,232]},{"text":"RiodeJaneiro","indices":[233,246]}]	[{"url":"https://t.co/cLFfgNbfTg","expanded_url":"https://www.instagram.com/tv/CMKOzWWgXQ5/?igshid=4hhd6wyddqzq","display_url":"instagram.com/tv/CMKOzWWgXQ5…","indices":[149,172]}]	Cada prefeito agora, que está na onda de acreditar que o lockdown é a solução, está escolhendo um lockdown pra chamar de seu. ⭕ ASSISTA NA ÍNTEGRA: https://t.co/cLFfgNbfTg #MarcioLabre #lockdown #LockdownNao #opovoprecisatrabalhar #RiodeJaneiro https://t.co/HWM5gZJ5tz	90717.0	RT @marciolabre: Cada prefeito agora, que está na onda de acreditar que o lockdown é a solução, está escolhendo um lockdown pra chamar de s…	2474.0	True	full
924303	924303	60463ee74161a2003990d340	2021-03-08 15:12:34	[]	[]	Mon Mar 08 15:00:02 +0000 2021	[{"text":"펜타곤","indices":[110,114]},{"text":"PENTAGON","indices":[115,124]},{"text":"LOVE_or_TAKE","indices":[125,138]}]	[{"url":"https://t.co/OL8RCgua6f","expanded_url":"https://youtu.be/z2JJhLmfXZE","display_url":"youtu.be/z2JJhLmfXZE","indices":[58,81]}]	[📽] 11th Mini Album [LOVE or TAKE] Concept Trailer #1 ▶ https://t.co/OL8RCgua6f 2021.03.15. 18:00 (KST) #펜타곤 #PENTAGON #LOVE_or_TAKE https://t.co/yfHJnD7wEp	1106542.0	RT @CUBE_PTG: [📽] 11th Mini Album [LOVE or TAKE] Concept Trailer #1 ▶ https://t.co/OL8RCgua6f 2021.03.15. 18:00 (KST) #펜타곤 #PENTAGON…	93.0	True	full
924304	924304	60463ee84161a2003990d34a	2021-03-08 15:12:34	[]	[]	Mon Mar 08 15:00:02 +0000 2021	[{"text":"펜타곤","indices":[110,114]},{"text":"PENTAGON","indices":[115,124]},{"text":"LOVE_or_TAKE","indices":[125,138]}]	[{"url":"https://t.co/OL8RCgua6f","expanded_url":"https://youtu.be/z2JJhLmfXZE","display_url":"youtu.be/z2JJhLmfXZE","indices":[58,81]}]	[📽] 11th Mini Album [LOVE or TAKE] Concept Trailer #1 ▶ https://t.co/OL8RCgua6f 2021.03.15. 18:00 (KST) #펜타곤 #PENTAGON #LOVE_or_TAKE https://t.co/yfHJnD7wEp	1106528.0	RT @CUBE_PTG: [📽] 11th Mini Album [LOVE or TAKE] Concept Trailer #1 ▶ https://t.co/OL8RCgua6f 2021.03.15. 18:00 (KST) #펜타곤 #PENTAGON…	736.0	True	full
924305	924305	60463ee84161a2003990d350	2021-03-08 15:12:34	[]	[{"url":"https://t.co/soPlZaK89O","expanded_url":"https://zenodo.org/record/4073131","display_url":"zenodo.org/record/4073131","indices":[52,75]}]		[]	[]			@USNavy CoVID-19 Scientific Reports on the Truth ! https://t.co/soPlZaK89O (Please scan the QR code for CoVID-19 t… https://t.co/KxRra3virJ	32.0	True	full
924306	924306	60463ee84161a2003990d356	2021-03-08 15:12:34	[]	[]	Mon Mar 08 11:55:30 +0000 2021	[]	[{"url":"https://t.co/5wXKXpIuTA","expanded_url":"https://twitter.com/PoliticsForAlI/status/1368558215101812739","display_url":"twitter.com/PoliticsForAlI…","indices":[231,254]}]	Remember all those lot saying players celebrating goals was a problem? As expected, it was nothing but miserable twats doing their bit to spread their miserable shit on everyone else. Glad less and less people listen to these lot. https://t.co/5wXKXpIuTA	3003.0	RT @DT1884: Remember all those lot saying players celebrating goals was a problem? As expected, it was nothing but miserable twats doing th…	103.0	True	full
924307	924307	60463ee84161a2003990d38c	2021-03-08 15:12:35	[]	[]	Mon Mar 08 15:01:32 +0000 2021	[]	[{"url":"https://t.co/MNFdoJ0sxz","expanded_url":"https://bit.ly/3sYuVyD","display_url":"bit.ly/3sYuVyD","indices":[112,135]}]	Competitive survival game Rust is finally making its way to consoles this spring after being delayed last year. https://t.co/MNFdoJ0sxz https://t.co/G3qx1kUdms	7969436.0	RT @IGN: Competitive survival game Rust is finally making its way to consoles this spring after being delayed last year. https://t.co/MNFdo…	2.0	True	full
924308	924308	60463ee84161a2003990d394	2021-03-08 15:12:35	[]	[]	Mon Mar 08 04:06:13 +0000 2021	[{"text":"8M","indices":[125,128]}]	[{"url":"https://t.co/fFO3fvGakw","expanded_url":"https://bit.ly/2Oahwoo","display_url":"bit.ly/2Oahwoo","indices":[140,163]}]	Esta noche, colectivas feministas proyectaron en la fachada de Palacio Nacional tres de sus principales exigencias previo al #8M. &gt;&gt; https://t.co/fFO3fvGakw https://t.co/UjIVGPEcL1	107310.0	RT @CCNews__: Esta noche, colectivas feministas proyectaron en la fachada de Palacio Nacional tres de sus principales exigencias previo al…	15.0	True	full
924309	924309	60463ee84161a2003990d3a0	2021-03-08 15:12:35	[]	[]	Thu Nov 26 14:16:37 +0000 2020	[]	[{"url":"https://t.co/V0f0H0Wk6V","expanded_url":"https://www.gofundme.com/f/safe-and-secure-living?sharetype=teams&member=6835484&utm_medium=copy_link&utm_source=customer&utm_campaign=p_na+share-sheet&rcid=c576e586f1e4431cad96b06784e79785","display_url":"gofundme.com/f/safe-and-sec…","indices":[254,277]}]	Hi im a Black queer person, caregiver for my mom and grandma who both passed away in the same month. I was laid off due to covid and was attacked in my home. I need a safe place to live and any donation or signal boost is appreciated🙏🏾💚 cashapp: $dgood1 https://t.co/V0f0H0Wk6V	188.0	RT @oshunsambience: Hi im a Black queer person, caregiver for my mom and grandma who both passed away in the same month. I was laid off due…	20.0	True	full
924310	924310	60463ee94161a2003990d3cc	2021-03-08 15:12:35	[]	[]	Mon Mar 08 12:54:36 +0000 2021	[{"text":"DeFi","indices":[15,20]},{"text":"BKC","indices":[21,25]},{"text":"eth2","indices":[26,31]}]	[{"url":"https://t.co/RQPMhjazG2","expanded_url":"http://buckscake.com","display_url":"buckscake.com","indices":[229,252]}]	💎DISTRIBUTION💎 #DeFi #BKC #eth2 Initial BKCs will be distributed during a pre-sale event, during which a part of received ETH will be swapped for BKC giving the project its first "price pump". After the pre-sale ends... More at https://t.co/RQPMhjazG2 https://t.co/BOAAAxBdZU	11978.0	RT @bucks_cake: 💎DISTRIBUTION💎 #DeFi #BKC #eth2 Initial BKCs will be distributed during a pre-sale event, during which a part of received…	54.0	True	full
924311	924311	60463ee94161a2003990d3ce	2021-03-08 15:12:35	[]	[]	Mon Mar 08 15:11:07 +0000 2021	[]	[{"url":"https://t.co/vdndTgg3N7","expanded_url":"https://www.politico.com/news/2021/03/08/security-review-capitol-building-recommendations-474335","display_url":"politico.com/news/2021/03/0…","indices":[164,187]}]	AND Honore wants the Capitol Police to grow its meager intelligence unit to be able to process the rising threats to lawmakers both in DC and in their districts. https://t.co/vdndTgg3N7	149690.0	RT @kyledcheney: AND Honore wants the Capitol Police to grow its meager intelligence unit to be able to process the rising threats to lawma…	80.0	True	full
924312	924312	60463ee94161a2003990d3d0	2021-03-08 15:12:35	[]	[]	Mon Mar 08 15:00:00 +0000 2021	[{"text":"FloorFinds","indices":[78,89]}]	[{"url":"https://t.co/hRPDOrBpZF","expanded_url":"http://youtu.be/yK0PtS9Rprk","display_url":"youtu.be/yK0PtS9Rprk","indices":[247,270]}]	Happy International Women’s Day! 🚺 I invited @SimoneSimons to talk with me on #FloorFinds. We have both been around for a while now, us ladies in the male metal world. How has this been and is there a change between 15/20 years ago and today? 👉🏻 https://t.co/hRPDOrBpZF https://t.co/ixrzZUlATz	130640.0	RT @FloorJansen_: Happy International Women’s Day! 🚺 I invited @SimoneSimons to talk with me on #FloorFinds. We have both been around for a…	1114.0	True	full
924313	924313	60463ee94161a2003990d3d2	2021-03-08 15:12:35	[]	[]	Mon Mar 08 14:51:05 +0000 2021	[{"text":"6AM","indices":[0,4]}]	[{"url":"https://t.co/KS82dSW0rv","expanded_url":"http://bit.ly/3caYExv","display_url":"bit.ly/3caYExv","indices":[219,242]}]	#6AM | En entrevista con 6AM Hoy Por Hoy, la alcaldesa Claudia López habló sobre la posibilidad de que en Bogotá se produzcan vacunas, una de esas sería la del COVID-19. Escuche las declaraciones de @ClaudiaLopez aquí https://t.co/KS82dSW0rv https://t.co/UWh75u5AA3	3810704.0	RT @CaracolRadio: #6AM | En entrevista con 6AM Hoy Por Hoy, la alcaldesa Claudia López habló sobre la posibilidad de que en Bogotá se produ…	25.0	True	full
924314	924314	60463ee94161a2003990d3e2	2021-03-08 15:12:36	[]	[]	Mon Mar 08 11:54:25 +0000 2021	[]	[{"url":"https://t.co/CCQGTr7oWS","expanded_url":"https://www.fdesouche.com/2021/03/08/allemagne-une-jeune-militante-pro-migrants-agee-de-15-ans-violee-par-mohamad-et-schadi-deux-syriens-a-qui-elle-portait-assistance/","display_url":"fdesouche.com/2021/03/08/all…","indices":[135,158]}]	Allemagne : une jeune militante pro-migrants âgée de 15 ans violée par Mohamad et Schadi, deux Syriens à qui elle portait assistance - https://t.co/CCQGTr7oWS https://t.co/rLTY9nwBDk	86753.0	RT @F_Desouche: Allemagne : une jeune militante pro-migrants âgée de 15 ans violée par Mohamad et Schadi, deux Syriens à qui elle portait a…	3.0	True	full
924315	924315	60463ee94161a2003990d3fa	2021-03-08 15:12:36	[]	[]	Mon Mar 08 12:20:00 +0000 2021	[]	[{"url":"https://t.co/2Oaa5FbpuL","expanded_url":"https://twitter.com/demswatchdog/status/1368644246476103684","display_url":"twitter.com/demswatchdog/s…","indices":[144,167]}]	Today is the 48th day that Biden has refused to fight for a $15/hr minimum wage, choosing instead to pretend that he can't do what he promised. https://t.co/2Oaa5FbpuL	73711.0	RT @WaitingOnBiden: Today is the 48th day that Biden has refused to fight for a $15/hr minimum wage, choosing instead to pretend that he ca…	35.0	True	full
924316	924316	60463eea4161a2003990d3fe	2021-03-08 15:12:36	[]	[{"url":"https://t.co/I8kMEfVzHT","expanded_url":"https://news.un.org/en/story/2021/03/1086452?fbclid=IwAR1O5CwdwALdP_Yg9GeYoOdve_EadGs-OhwNZlwzBZaQzyVar7r5JHLKwPg","display_url":"news.un.org/en/story/2021/…","indices":[248,271]}]		[]	[]			A UN rights expert has told the UN council anti Muslim discrimination and hostility has reached pandemic proportion… https://t.co/vt7Ie4E95o	251.0	True	full
924317	924317	60463eea4161a2003990d418	2021-03-08 15:12:36	[]	[]	Mon Mar 08 15:00:02 +0000 2021	[{"text":"펜타곤","indices":[110,114]},{"text":"PENTAGON","indices":[115,124]},{"text":"LOVE_or_TAKE","indices":[125,138]}]	[{"url":"https://t.co/OL8RCgua6f","expanded_url":"https://youtu.be/z2JJhLmfXZE","display_url":"youtu.be/z2JJhLmfXZE","indices":[58,81]}]	[📽] 11th Mini Album [LOVE or TAKE] Concept Trailer #1 ▶ https://t.co/OL8RCgua6f 2021.03.15. 18:00 (KST) #펜타곤 #PENTAGON #LOVE_or_TAKE https://t.co/yfHJnD7wEp	1106542.0	RT @CUBE_PTG: [📽] 11th Mini Album [LOVE or TAKE] Concept Trailer #1 ▶ https://t.co/OL8RCgua6f 2021.03.15. 18:00 (KST) #펜타곤 #PENTAGON…	818.0	True	full
924318	924318	60463eea4161a2003990d42a	2021-03-08 15:12:36	[]	[]	Sun Mar 07 15:32:55 +0000 2021	[{"text":"Senegal","indices":[0,8]},{"text":"MackySall","indices":[73,83]}]	[{"url":"https://t.co/GhqoSHFuCp","expanded_url":"https://www.archyde.com/macky-dreams-of-being-a-dictator-the-press-is-on-the-side-by-mame-birame-wathie/","display_url":"archyde.com/macky-dreams-o…","indices":[171,194]}]	#Senegal: Control the media. This is the will expressed by the regime of #MackySall which no longer even hides its disastrous designs. Macky dreams of being a dictator. 📂https://t.co/GhqoSHFuCp https://t.co/z7FB8th4Br	15562.0	RT @snowlions: #Senegal: Control the media. This is the will expressed by the regime of #MackySall which no longer even hides its disastrou…	1350.0	True	full
924319	924319	60463eea4161a2003990d44a	2021-03-08 15:12:37	[]	[]	Mon Mar 08 08:30:00 +0000 2021	[{"text":"LaRevista","indices":[3,13]},{"text":"coronavirus","indices":[127,139]}]	[{"url":"https://t.co/iKwsp8CMlA","expanded_url":"https://www.redaccionmedica.com/la-revista/noticias/fatiga-pandemica-covid-espana-reformula-concepto-adaptarlo-oms-3515","display_url":"redaccionmedica.com/la-revista/not…","indices":[167,190]}]	En #LaRevista | ‼️ @sanidadgob advierte de un incremento de personas que "no aceptan las restricciones" destinadas a frenar el #coronavirus ✏️ Lo cuenta @admateos https://t.co/iKwsp8CMlA	79304.0	RT @redaccionmedica: En #LaRevista | ‼️ @sanidadgob advierte de un incremento de personas que "no aceptan las restricciones" destinadas a f…	7.0	True	full
924320	924320	60463eea4161a2003990d454	2021-03-08 15:12:37	[]	[{"url":"https://t.co/iOmb6ukwTu","expanded_url":"https://news.microsoft.com/2014/09/15/minecraft-to-join-microsoft/","display_url":"news.microsoft.com/2014/09/15/min…","indices":[232,255]}]		[]	[]			@HardcoreMetal89 @Romudeth Minecraft as an IP was flat out promised during their intent to acquire. No studio since… https://t.co/TDuCyo7OYe	203.0	True	full
924321	924321	60463eea4161a2003990d45a	2021-03-08 15:12:37	[]	[]	Mon Mar 08 14:44:28 +0000 2021	[]	[{"url":"https://t.co/0sO174sHmg","expanded_url":"https://twitter.com/ANVAC_/status/1368889828096450562","display_url":"twitter.com/ANVAC_/status/…","indices":[256,279]}]	vox_es: RT @vox_es: Gracias @ANVAC_ por recordar a las víctimas mortales y económicas que el Gobierno y sus medios de comunicación quieren que olvidemos. El Gobierno que ocultó el virus a los españoles, ahora condena a millones de trabajadores a la ruin… https://t.co/0sO174sHmg	3566.0	RT @IDLanza: vox_es: RT @vox_es: Gracias @ANVAC_ por recordar a las víctimas mortales y económicas que el Gobierno y sus medios de comunica…	1197.0	True	full
924322	924322	60463eea4161a2003990d45e	2021-03-08 15:12:37	[]	[]	Mon Mar 08 14:35:55 +0000 2021	[{"text":"NFT","indices":[45,49]},{"text":"cryptoart","indices":[113,123]},{"text":"WomensDay","indices":[124,134]}]	[{"url":"https://t.co/lN81J6rAmp","expanded_url":"https://www.hicetnunc.xyz/objkt/2068","display_url":"hicetnunc.xyz/objkt/2068","indices":[137,160]}]	Celebrate women's day! 💖 Especial and proud #NFT available at @hicetnunc2000 for 1 $XTZ ✨ 15 units available — #cryptoart #WomensDay https://t.co/lN81J6rAmp https://t.co/JYck1nfGVg	1003.0	RT @alicetiglesias: Celebrate women's day! 💖 Especial and proud #NFT available at @hicetnunc2000 for 1 $XTZ ✨ 15 units available — #crypt…	1700.0	True	full
924323	924323	60463eeb4161a2003990d484	2021-03-08 15:12:37	[]	[]	Mon Mar 08 11:59:27 +0000 2021	[]	[{"url":"https://t.co/ilQPG8MOjX","expanded_url":"https://www.excelsior.com.mx/opinion/pascal-beltran-del-rio/el-presidente-y-las-mujeres/1436542","display_url":"excelsior.com.mx/opinion/pascal…","indices":[234,257]}]	El Presidente se ha convencido a sí mismo de que todo aquel que discrepa de él se convierte en “adversario”, eufemismo que emplea para nombrar a sus enemigos. Las mujeres organizadas no son la excepción. Mi Bitácora de este lunes 👉 https://t.co/ilQPG8MOjX	717003.0	RT @beltrandelrio: El Presidente se ha convencido a sí mismo de que todo aquel que discrepa de él se convierte en “adversario”, eufemismo q…	131.0	True	full
924324	924324	60463eeb4161a2003990d48e	2021-03-08 15:12:37	[]	[{"url":"https://t.co/7BnN6mjXyK","expanded_url":"https://www.sciencedaily.com/releases/2021/03/210302150016.htm","display_url":"sciencedaily.com/releases/2021/…","indices":[225,248]}]		[]	[]			Related to Topic 8 Cardiovascular system. COVID-19 can kill heart muscle cells, interfere with contraction: Study r… https://t.co/XEJxD5O6Q2	380.0	True	full
924325	924325	60463eeb4161a2003990d4a0	2021-03-08 15:12:38	[]	[]	Mon Mar 08 15:08:03 +0000 2021	[]	[{"url":"https://t.co/KV18lo3M6e","expanded_url":"https://youtu.be/56XZhypBR6I","display_url":"youtu.be/56XZhypBR6I","indices":[133,156]}]	LUNES. POR SI TE LO PERDISTE 😟😃 ¿Qué es el CIGB-2020? La vacuna que desarrolla Cuba para respuesta inmune innata ante el coronavirus https://t.co/KV18lo3M6e	5744.0	RT @CIGBCuba: LUNES. POR SI TE LO PERDISTE 😟😃 ¿Qué es el CIGB-2020? La vacuna que desarrolla Cuba para respuesta inmune innata ante el coro…	343.0	True	full
924326	924326	60463eeb4161a2003990d4aa	2021-03-08 15:12:38	[{"text":"UTSCPandeMicProject","indices":[247,267]}]	[{"url":"https://t.co/ab7Zxnmi9q","expanded_url":"http://pandemic-project.eventbrite.ca","display_url":"pandemic-project.eventbrite.ca","indices":[203,226]}]		[]	[]			A sneak peek of the ACM Theatre production! 👀 🎟️Did you get your tickets yet? Opening night is on March 25th! Thi… https://t.co/ET8REjSuZx	534.0	True	full
924327	924327	60463eeb4161a2003990d4b2	2021-03-08 15:12:38	[]	[]	Mon Mar 08 15:00:02 +0000 2021	[{"text":"펜타곤","indices":[110,114]},{"text":"PENTAGON","indices":[115,124]},{"text":"LOVE_or_TAKE","indices":[125,138]}]	[{"url":"https://t.co/OL8RCgua6f","expanded_url":"https://youtu.be/z2JJhLmfXZE","display_url":"youtu.be/z2JJhLmfXZE","indices":[58,81]}]	[📽] 11th Mini Album [LOVE or TAKE] Concept Trailer #1 ▶ https://t.co/OL8RCgua6f 2021.03.15. 18:00 (KST) #펜타곤 #PENTAGON #LOVE_or_TAKE https://t.co/yfHJnD7wEp	1106528.0	RT @CUBE_PTG: [📽] 11th Mini Album [LOVE or TAKE] Concept Trailer #1 ▶ https://t.co/OL8RCgua6f 2021.03.15. 18:00 (KST) #펜타곤 #PENTAGON…	282.0	True	full
924328	924328	60463eeb4161a2003990d4b8	2021-03-08 15:12:38	[]	[]	Mon Mar 08 15:06:40 +0000 2021	[]	[{"url":"https://t.co/4mFHL7wtaW","expanded_url":"https://covid19.gleamproject.org/mobility","display_url":"covid19.gleamproject.org/mobility","indices":[256,279]}]	This is super interesting data on the amount of close contacts people have. Suggests that there aren't terribly large state-by-state differences. e.g. in "locked down" California, the total duration of close contacts is highly similar to the US overall. https://t.co/4mFHL7wtaW https://t.co/9TgFHtxxjo	3643057.0	RT @NateSilver538: This is super interesting data on the amount of close contacts people have. Suggests that there aren't terribly large st…	346.0	True	full
924329	924329	60463eec4161a2003990d4c6	2021-03-08 15:12:38	[]	[]	Mon Mar 08 15:12:17 +0000 2021	[{"text":"IWD2021","indices":[248,256]}]	[{"url":"https://t.co/8SgqfIXGBJ","expanded_url":"https://www.unicef.org/protection/child-marriage","display_url":"unicef.org/protection/chi…","indices":[257,280]}]	10 million additional girls are at risk of child marriage due to COVID-19. International Women’s Day is a key moment to remind ourselves of what these girls have to lose if we do not act urgently – their education, their health and their futures. #IWD2021 https://t.co/8SgqfIXGBJ	82285.0	RT @unicefchief: 10 million additional girls are at risk of child marriage due to COVID-19. International Women’s Day is a key moment to r…	695.0	True	full
924330	924330	60463eec4161a2003990d4d6	2021-03-08 15:12:38	[]	[{"url":"https://t.co/IqQQ2uNwWq","expanded_url":"https://twitter.com/AnnieClaireBO/status/1367889833465634818","display_url":"twitter.com/AnnieClaireBO/…","indices":[40,63]},{"url":"https://t.co/3gCE48My7f","expanded_url":"https://www.canada.ca/en/public-health/services/diseases/2019-novel-coronavirus-infection/prevention-risks/covid-19-vaccine-treatment/vaccine-rollout.html#a4b","display_url":"…		[]	[]			@RickAnderson @AnitaOakville Answer per https://t.co/IqQQ2uNwWq looks like add'l 3.5 m is more AstraZeneca from Ser… https://t.co/E3IRchNrmS	360.0	True	full
924331	924331	60463eec4161a2003990d4de	2021-03-08 15:12:38	[]	[]	Mon Mar 08 13:44:15 +0000 2021	[]	[{"url":"https://t.co/ehTC7uwKnJ","expanded_url":"https://twitter.com/COVID19Tracking/status/1368736331816259585","display_url":"twitter.com/COVID19Trackin…","indices":[230,253]}]	All key US COVID metrics remain in decline. The 7-day average for cases is the lowest since Oct. 19. And yesterday was the first day with &lt;1,000 deaths since Nov. 29. The decline in hospitalizations has been steady and robust. https://t.co/ehTC7uwKnJ	3643178.0	RT @NateSilver538: All key US COVID metrics remain in decline. The 7-day average for cases is the lowest since Oct. 19. And yesterday was t…	275.0	True	full
924332	924332	60463eec4161a2003990d4e8	2021-03-08 15:12:38	[]	[]	Mon Mar 08 15:00:02 +0000 2021	[{"text":"펜타곤","indices":[110,114]},{"text":"PENTAGON","indices":[115,124]},{"text":"LOVE_or_TAKE","indices":[125,138]}]	[{"url":"https://t.co/OL8RCgua6f","expanded_url":"https://youtu.be/z2JJhLmfXZE","display_url":"youtu.be/z2JJhLmfXZE","indices":[58,81]}]	[📽] 11th Mini Album [LOVE or TAKE] Concept Trailer #1 ▶ https://t.co/OL8RCgua6f 2021.03.15. 18:00 (KST) #펜타곤 #PENTAGON #LOVE_or_TAKE https://t.co/yfHJnD7wEp	1106528.0	RT @CUBE_PTG: [📽] 11th Mini Album [LOVE or TAKE] Concept Trailer #1 ▶ https://t.co/OL8RCgua6f 2021.03.15. 18:00 (KST) #펜타곤 #PENTAGON…	1.0	True	full
924333	924333	60463eed4161a2003990d518	2021-03-08 15:12:39	[]	[]	Mon Mar 08 14:02:43 +0000 2021	[{"text":"JuntasPodemos","indices":[0,14]},{"text":"8M2021","indices":[29,36]},{"text":"EspecialPMV","indices":[235,247]}]	[{"url":"https://t.co/mZ088Yordk","expanded_url":"https://migravenezuela.com/web/articulo/especial--la-tenacidad-de-las-mujeres-migrantes-en-colombia/2519","display_url":"migravenezuela.com/web/articulo/e…","indices":[249,272]}]	#JuntasPodemos conmemorar el #8M2021. Conoce las historias de cuatro migrantes venezolanas que relatan sus avatares y luchas personales para superar la violencia de género en diferentes regiones del país. Ingresa aquí para ver nuestro #EspecialPMV ➡https://t.co/mZ088Yordk https://t.co/79XpoxSjf4	5606.0	RT @migravenezuela: #JuntasPodemos conmemorar el #8M2021. Conoce las historias de cuatro migrantes venezolanas que relatan sus avatares y l…	371.0	True	full
924334	924334	60463eed4161a2003990d548	2021-03-08 15:12:39	[]	[]	Mon Mar 08 02:31:36 +0000 2021	[{"text":"RespectShakira","indices":[147,162]}]	[{"url":"https://t.co/QlvvbuyhpA","expanded_url":"https://twitter.com/shakiracarla/status/1368709635029438467","display_url":"twitter.com/shakiracarla/s…","indices":[163,186]}]	No puedo creer que haya gente tan enferma como para insultar a una persona que nunca ha sido problemática y mucho menos se mete con otras personas #RespectShakira https://t.co/QlvvbuyhpA	0.0	RT @LuisHer43700437: No puedo creer que haya gente tan enferma como para insultar a una persona que nunca ha sido problemática y mucho meno…	1206.0	True	full
924335	924335	60463eed4161a2003990d54a	2021-03-08 15:12:39	[]	[]	Mon Mar 08 14:59:15 +0000 2021	[]	[{"url":"https://t.co/me0Z5MGIjI","expanded_url":"https://www.thestar.com/opinion/star-columnists/2021/03/08/york-school-board-releases-its-strategy-to-combat-anti-black-racism-and-end-a-culture-of-low-expectations-and-throwaway-kids.html","display_url":"thestar.com/opinion/star-c…","indices":[253,276]}]	If I could take everyone's attention from Meghan/Oprah for a sec. Other stories of anti-Black racism reside at heart of a new strategy being released today by York District School Board, Canada's first such. Some 800 people contributed to its creation. https://t.co/me0Z5MGIjI	16540.0	RT @ShreeParadkar: If I could take everyone's attention from Meghan/Oprah for a sec. Other stories of anti-Black racism reside at heart of…	804.0	True	full
924336	924336	60463eed4161a2003990d56a	2021-03-08 15:12:40	[]	[{"url":"https://t.co/1CXLVtRgJ2","expanded_url":"https://twitter.com/icaito/status/1368757103469367297","display_url":"twitter.com/icaito/status/…","indices":[174,197]}]		[]	[]			But this would mean there is corruption even at the state &amp; maybe the precinct levels. 🤔 Hmm....kinda like the sta… https://t.co/KnTceaA0Z3	744.0	True	full
924337	924337	60463eed4161a2003990d570	2021-03-08 15:12:40	[]	[]	Mon Mar 08 08:47:39 +0000 2021	[]	[{"url":"https://t.co/owIs84eNPg","expanded_url":"https://www.dailymaverick.co.za/article/2021-03-08-revealed-the-uk-supported-the-coup-in-bolivia-to-gain-access-to-its-white-gold/","display_url":"dailymaverick.co.za/article/2021-0…","indices":[256,279]}]	Revealed: The UK supported the coup in Bolivia to gain access to its ‘white gold’ --My latest for @declassifieduk based on new Foreign Office documents we obtained outlining activities of the UK embassy in La Paz before / after the coup of November 2019. https://t.co/owIs84eNPg	23052.0	RT @kennardmatt: Revealed: The UK supported the coup in Bolivia to gain access to its ‘white gold’ --My latest for @declassifieduk based o…	333.0	True	full
924338	924338	60463eee4161a2003990d574	2021-03-08 15:12:40	[]	[]	Mon Mar 08 14:07:19 +0000 2021	[{"text":"DiaInternacionalDeLaMujer","indices":[195,221]}]	[{"url":"https://t.co/WaGS3JGuxb","expanded_url":"https://cnnespanol.cnn.com/2021/03/08/dia-de-la-mujer-violencia-trabajo-educacion-salud/","display_url":"cnnespanol.cnn.com/2021/03/08/dia…","indices":[171,194]}]	En este Día Internacional de la Mujer subrayamos cinco desigualdades que la pandemia de covid-19 empeoró para las mujeres. ¿Cuál añadirías? Mira los datos completos aquí: https://t.co/WaGS3JGuxb #DiaInternacionalDeLaMujer https://t.co/tA8Dx7xIU0	19505715.0	RT @CNNEE: En este Día Internacional de la Mujer subrayamos cinco desigualdades que la pandemia de covid-19 empeoró para las mujeres. ¿Cuál…	1100.0	True	full
924339	924339	60463eee4161a2003990d578	2021-03-08 15:12:40	[]	[]	Mon Mar 08 14:41:21 +0000 2021	[]	[{"url":"https://t.co/nXGW1PXw7d","expanded_url":"http://lavoz.gal/1zkff1","display_url":"lavoz.gal/1zkff1","indices":[139,162]}]	Andrew Cuomo rechaza dimitir ante las denuncias de acoso a varias mujeres y a las dudas sobre su gestión de la pandemia en los geriátricos https://t.co/nXGW1PXw7d	383871.0	RT @lavozdegalicia: Andrew Cuomo rechaza dimitir ante las denuncias de acoso a varias mujeres y a las dudas sobre su gestión de la pandemia…	2794.0	True	full
924340	924340	60463eee4161a2003990d5aa	2021-03-08 15:12:41	[]	[]	Mon Mar 08 15:00:02 +0000 2021	[{"text":"펜타곤","indices":[110,114]},{"text":"PENTAGON","indices":[115,124]},{"text":"LOVE_or_TAKE","indices":[125,138]}]	[{"url":"https://t.co/OL8RCgua6f","expanded_url":"https://youtu.be/z2JJhLmfXZE","display_url":"youtu.be/z2JJhLmfXZE","indices":[58,81]}]	[📽] 11th Mini Album [LOVE or TAKE] Concept Trailer #1 ▶ https://t.co/OL8RCgua6f 2021.03.15. 18:00 (KST) #펜타곤 #PENTAGON #LOVE_or_TAKE https://t.co/yfHJnD7wEp	1106528.0	RT @CUBE_PTG: [📽] 11th Mini Album [LOVE or TAKE] Concept Trailer #1 ▶ https://t.co/OL8RCgua6f 2021.03.15. 18:00 (KST) #펜타곤 #PENTAGON…	64.0	True	full
924341	924341	60463eee4161a2003990d5ca	2021-03-08 15:12:41	[]	[{"url":"https://t.co/reWRb05QWg","expanded_url":"https://www.ultimahora.com/salud-sugiere-suspension-clases-presenciales-zonas-criticas-n2930626.html","display_url":"ultimahora.com/salud-sugiere-…","indices":[218,241]}]		[]	[]			El ministro de Salud, Julio Borba, explicó que emitió una recomendación al Ministerio de Educación para la suspensi… https://t.co/GiFcqdBp0B	1052885.0	True	full
924342	924342	60463eef4161a2003990d5d4	2021-03-08 15:12:41	[]	[]	Mon Mar 08 15:06:45 +0000 2021	[]	[{"url":"https://t.co/Z7uBDWegHk","expanded_url":"https://t.me/DiamanteCasino","display_url":"t.me/DiamanteCasino","indices":[140,163]}]	Vayan entrando al Telegram de Diamante Casino. Ahí necesito que me digan sus preferencias comentarios, daré giveaways y consejos...GRATIS👀 https://t.co/Z7uBDWegHk https://t.co/6a6CYxHF6w	44704.0	RT @ElDiamanteNegr: Vayan entrando al Telegram de Diamante Casino. Ahí necesito que me digan sus preferencias comentarios, daré giveaways…	174.0	True	full
924343	924343	60463eef4161a2003990d5e4	2021-03-08 15:12:41	[]	[{"url":"https://t.co/ptyst2wTj4","expanded_url":"https://bolton-le-sands.net/air-quality","display_url":"bolton-le-sands.net/air-quality","indices":[47,70]}]		[]	[]			Air quality has deteriorated: PM2.5@12-35µg/m³ https://t.co/ptyst2wTj4 This is considered acceptable; however, ther… https://t.co/X07LsxWgwA	6.0	True	full
924344	924344	60463eef4161a2003990d60a	2021-03-08 15:12:42	[]	[{"url":"https://t.co/XU1gcbuxce","expanded_url":"https://www.sltrib.com/news/2021/03/07/what-covid-changes-will/","display_url":"sltrib.com/news/2021/03/0…","indices":[126,149]}]		[]	[]			I was quoted in this local news article about what will we keep or want to lose when the pandemic is over? What do… https://t.co/M6mdM1kLMz	732.0	True	full
924345	924345	60463ef04161a2003990d62c	2021-03-08 15:12:42	[]	[]	Mon Mar 08 15:09:00 +0000 2021	[]	[{"url":"https://t.co/Z3Vxqo4q4B","expanded_url":"https://twitter.com/redouad/status/1368932517173071877","display_url":"twitter.com/redouad/status…","indices":[163,186]}]	Chile, el segundo país del mundo que mayor porcentaje de su población vacunó la semana pasada. Los invito a etiquetar al que no estará contento por esta noticia. https://t.co/Z3Vxqo4q4B	56467.0	RT @Josefcolagos: Chile, el segundo país del mundo que mayor porcentaje de su población vacunó la semana pasada. Los invito a etiquetar al…	1255.0	True	full
924346	924346	60463ef04161a2003990d630	2021-03-08 15:12:42	[]	[]	Sun Mar 07 21:04:06 +0000 2021	[{"text":"EnVivo","indices":[0,7]}]	[{"url":"https://t.co/1mJBH8GlCl","expanded_url":"https://www.pscp.tv/NicolasMaduro/1nAKELBgWYvxL?t=","display_url":"pscp.tv/NicolasMaduro/…","indices":[134,157]}]	#EnVivo 📹 | Presidente @NicolasMaduro lidera jornada de trabajo para presentar el balance de la lucha contra la pandemia del COVID-19 https://t.co/1mJBH8GlCl	1186669.0	RT @PresidencialVen: #EnVivo 📹 | Presidente @NicolasMaduro lidera jornada de trabajo para presentar el balance de la lucha contra la pandem…	1597.0	True	full
924347	924347	60463ef04161a2003990d636	2021-03-08 15:12:42	[]	[]	Mon Mar 08 14:08:00 +0000 2021	[]	[{"url":"https://t.co/DUv0lHRkei","expanded_url":"https://www.vice.com/en/article/pkdkz9/mcdonalds-secretive-intel-team-spies-on-fight-for-15-workers","display_url":"vice.com/en/article/pkd…","indices":[146,169]}]	McDonald’s collects ‘strategic intelligence’ on workers advocating for a $15 minimum wage, including ‘how and where will FF$15 attack the brand.’ https://t.co/DUv0lHRkei	12539.0	RT @InternetFF: McDonald’s collects ‘strategic intelligence’ on workers advocating for a $15 minimum wage, including ‘how and where will FF…	1736.0	True	full
924348	924348	60463ef04161a2003990d63c	2021-03-08 15:12:42	[]	[]	Mon Mar 08 15:05:56 +0000 2021	[]	[{"url":"https://t.co/ryIRlIMqD4","expanded_url":"https://www.baltimoresun.com/opinion/op-ed/bs-ed-op-02210-congressional-expertise-20190220-story.html","display_url":"baltimoresun.com/opinion/op-ed/…","indices":[167,190]}]	Time to restore what Newt Gingrich gutted. He knew what he was doing— as an enemy of caring, effective government-Congress cut its brain power decades ago, what now? https://t.co/ryIRlIMqD4	184224.0	RT @KatrinaNation: Time to restore what Newt Gingrich gutted. He knew what he was doing— as an enemy of caring, effective government-Congr…	374.0	True	full
924349	924349	60463ef04161a2003990d640	2021-03-08 15:12:42	[]	[{"url":"https://t.co/ncgzKr7i4H","expanded_url":"https://www.nbcnews.com/news/amp/ncna1259282","display_url":"nbcnews.com/news/amp/ncna1…","indices":[177,200]}]		[]	[]			@Politics_Polls @Ipsos @ABC And for you assholes that don't like Fox News, here ya go"After Border Patrol release,… https://t.co/C4W6sk9kXT	1.0	True	full
924350	924350	60463ef04161a2003990d666	2021-03-08 15:12:43	[]	[]	Mon Mar 08 14:43:55 +0000 2021	[{"text":"tsx","indices":[258,262]},{"text":"well","indices":[263,268]},{"text":"EMR","indices":[269,273]}]	[{"url":"https://t.co/Sk9ZPmjToj","expanded_url":"https://www.well.company/for-investors/news-releases/well-health-to-boost-its-digital-health-saas-revenue-and-to-expand-emr-business-to-international-markets-with-proposed-acquisition-of-intrahealth-","display_url":"well.company/for-investors/…","indices":[233,256]}]	“The proposed acquisition of Intrahealth expands WELL into a multi-product EMR company that can service small primary healthcare clinics right up to large hospitals and health authorities," said Hamed Shahbazi, CEO of WELL Details: https://t.co/Sk9ZPmjToj #tsx #well #EMR https://t.co/ERHEWIjFJq	1287.0	RT @wellhealthcorp: “The proposed acquisition of Intrahealth expands WELL into a multi-product EMR company that can service small primary h…	30.0	True	full
924351	924351	60463ef14161a2003990d696	2021-03-08 15:12:43	[{"text":"Basketball","indices":[75,86]},{"text":"Football","indices":[87,96]},{"text":"Boxing","indices":[102,109]},{"text":"AntiGrip","indices":[118,127]},{"text":"TheProfessor","indices":[235,248]},{"text":"BLACKOWNED","indices":[249,260]}]	[{"url":"https://t.co/Bh2C79Wk9k","expanded_url":"https://amzn.to/3nrW1vw","display_url":"amzn.to/3nrW1vw","indices":[7,30]}]		[]	[]			Source:https://t.co/Bh2C79Wk9k Check out this Product made for Sports like #Basketball,#Football, and #Boxing … the… https://t.co/bZNtXdPwMp	3847.0	True	full
924352	924352	60463ef14161a2003990d6a6	2021-03-08 15:12:43	[]	[]	Mon Mar 08 15:00:02 +0000 2021	[{"text":"펜타곤","indices":[110,114]},{"text":"PENTAGON","indices":[115,124]},{"text":"LOVE_or_TAKE","indices":[125,138]}]	[{"url":"https://t.co/OL8RCgua6f","expanded_url":"https://youtu.be/z2JJhLmfXZE","display_url":"youtu.be/z2JJhLmfXZE","indices":[58,81]}]	[📽] 11th Mini Album [LOVE or TAKE] Concept Trailer #1 ▶ https://t.co/OL8RCgua6f 2021.03.15. 18:00 (KST) #펜타곤 #PENTAGON #LOVE_or_TAKE https://t.co/yfHJnD7wEp	1106528.0	RT @CUBE_PTG: [📽] 11th Mini Album [LOVE or TAKE] Concept Trailer #1 ▶ https://t.co/OL8RCgua6f 2021.03.15. 18:00 (KST) #펜타곤 #PENTAGON…	130.0	True	full
924353	924353	60463ef14161a2003990d6a8	2021-03-08 15:12:43	[]	[]	Mon Mar 08 15:04:34 +0000 2021	[{"text":"8Mar","indices":[0,5]},{"text":"CuarentenaRadicalReforzada","indices":[220,247]},{"text":"FelizLunes","indices":[248,259]}]	[{"url":"https://t.co/hGLSXL6lOL","expanded_url":"https://bit.ly/3kSx0ta","display_url":"bit.ly/3kSx0ta","indices":[196,219]}]	#8Mar El protector del estado Mérida, @JEHYSONGUZMAN precisó que el CDI brinda atención médica a más de 70.000 merideños y, próximamente, se sumará a las jornadas de vacunación contra el COVID-19 https://t.co/hGLSXL6lOL #CuarentenaRadicalReforzada #FelizLunes	2049.0	RT @DIARIOVEAHOY: #8Mar El protector del estado Mérida, @JEHYSONGUZMAN precisó que el CDI brinda atención médica a más de 70.000 merideños…	563.0	True	full
924354	924354	60463ef14161a2003990d6b2	2021-03-08 15:12:43	[]	[]	Mon Mar 08 15:00:02 +0000 2021	[{"text":"펜타곤","indices":[110,114]},{"text":"PENTAGON","indices":[115,124]},{"text":"LOVE_or_TAKE","indices":[125,138]}]	[{"url":"https://t.co/OL8RCgua6f","expanded_url":"https://youtu.be/z2JJhLmfXZE","display_url":"youtu.be/z2JJhLmfXZE","indices":[58,81]}]	[📽] 11th Mini Album [LOVE or TAKE] Concept Trailer #1 ▶ https://t.co/OL8RCgua6f 2021.03.15. 18:00 (KST) #펜타곤 #PENTAGON #LOVE_or_TAKE https://t.co/yfHJnD7wEp	1106542.0	RT @CUBE_PTG: [📽] 11th Mini Album [LOVE or TAKE] Concept Trailer #1 ▶ https://t.co/OL8RCgua6f 2021.03.15. 18:00 (KST) #펜타곤 #PENTAGON…	177.0	True	full
924355	924355	60463ef14161a2003990d6d4	2021-03-08 15:12:44	[]	[]	Mon Mar 08 15:08:43 +0000 2021	[]	[{"url":"https://t.co/k23LpCgKFV","expanded_url":"https://twitter.com/kaitlancollins/status/1368937765732298752","display_url":"twitter.com/kaitlancollins…","indices":[151,174]}]	Thank you oh exhaulted CDC. Praise be on government for your guidance for without you we are lost. We eagerly await what permissions you will give us. https://t.co/k23LpCgKFV	259082.0	RT @redsteeze: Thank you oh exhaulted CDC. Praise be on government for your guidance for without you we are lost. We eagerly await what per…	1421.0	True	full
924356	924356	60463ef14161a2003990d6d6	2021-03-08 15:12:44	[]	[{"url":"https://t.co/81tV7wCuXb","expanded_url":"https://twitter.com/Ninacharters/status/1368753566240899077","display_url":"twitter.com/Ninacharters/s…","indices":[383,406]}]		[]	[]			@DataDrivenMD @KenyaBradshaw @selmekki @GYamey @arotherham @ConorPWilliams @karinchenoweth @ellisonreport… https://t.co/zO5nkZ2bL0	8922.0	True	full
924357	924357	60463ef14161a2003990d6da	2021-03-08 15:12:44	[]	[]	Sun Mar 07 15:00:02 +0000 2021	[{"text":"펜타곤","indices":[105,109]},{"text":"PENTAGON","indices":[110,119]},{"text":"LOVE_or_TAKE","indices":[120,133]}]	[{"url":"https://t.co/LYeq4cTtkY","expanded_url":"https://youtu.be/KEFEa3wkmgQ","display_url":"youtu.be/KEFEa3wkmgQ","indices":[53,76]}]	[📽] 11th Mini Album [LOVE or TAKE] Audio Snippet ▶ https://t.co/LYeq4cTtkY 2021.03.15. 18:00 (KST) #펜타곤 #PENTAGON #LOVE_or_TAKE https://t.co/Qp49Lm7XvF	1106528.0	RT @CUBE_PTG: [📽] 11th Mini Album [LOVE or TAKE] Audio Snippet ▶ https://t.co/LYeq4cTtkY 2021.03.15. 18:00 (KST) #펜타곤 #PENTAGON #LOVE…	4.0	True	full
924358	924358	60463ef14161a2003990d6dc	2021-03-08 15:12:44	[]	[]	Mon Mar 08 11:30:00 +0000 2021	[{"text":"SiBienEnsemble","indices":[198,213]}]	[{"url":"https://t.co/MoEg1ohDXi","expanded_url":"http://b.fr/Rglmt-Jeu-Bose-Earbuds","display_url":"b.fr/Rglmt-Jeu-Bose…","indices":[249,272]}]	Découvrez la sélection de produits Bose pour vous accompagner dans votre entrainement quotidien et tentez de gagner les écouteurs BOSE sport Earbuds ! 🤩 Pour les gagner : RT &amp; Follow @Boulanger #SiBienEnsemble TAS : le 15/03 Règlement du jeu : https://t.co/MoEg1ohDXi	138785.0	RT @boulanger: Découvrez la sélection de produits Bose pour vous accompagner dans votre entrainement quotidien et tentez de gagner les écou…	5692.0	True	full
924359	924359	60463ef24161a2003990d6e6	2021-03-08 15:12:44	[]	[]	Mon Mar 08 15:00:02 +0000 2021	[{"text":"펜타곤","indices":[110,114]},{"text":"PENTAGON","indices":[115,124]},{"text":"LOVE_or_TAKE","indices":[125,138]}]	[{"url":"https://t.co/OL8RCgua6f","expanded_url":"https://youtu.be/z2JJhLmfXZE","display_url":"youtu.be/z2JJhLmfXZE","indices":[58,81]}]	[📽] 11th Mini Album [LOVE or TAKE] Concept Trailer #1 ▶ https://t.co/OL8RCgua6f 2021.03.15. 18:00 (KST) #펜타곤 #PENTAGON #LOVE_or_TAKE https://t.co/yfHJnD7wEp	1106542.0	RT @CUBE_PTG: [📽] 11th Mini Album [LOVE or TAKE] Concept Trailer #1 ▶ https://t.co/OL8RCgua6f 2021.03.15. 18:00 (KST) #펜타곤 #PENTAGON…	2832.0	True	full
924360	924360	60463ef24161a2003990d6ee	2021-03-08 15:12:44	[]	[]	Sun Mar 07 01:30:00 +0000 2021	[{"text":"publiclands","indices":[218,230]}]	[{"url":"https://t.co/SfE8dTVJlu","expanded_url":"https://guardiansaction.org/rewilding","display_url":"guardiansaction.org/rewilding","indices":[232,255]}]	Did you know there are enough roads on National Forest System lands to circle Earth at the equator nearly 15 times? Unfortunately, too many @forestservice roads look like this, so urge the agency to restore and rewild #publiclands: https://t.co/SfE8dTVJlu @WildPlacesGuard https://t.co/qph2PAyMqc	19136.0	RT @wildearthguard: Did you know there are enough roads on National Forest System lands to circle Earth at the equator nearly 15 times? Unf…	1298.0	True	full
924361	924361	60463ef24161a2003990d6f8	2021-03-08 15:12:44	[{"text":"RomanesqueHall","indices":[24,39]},{"text":"Budapestmuseums","indices":[40,56]}]	[{"url":"https://t.co/wx7hToCB2z","expanded_url":"https://www.museeum.com/meet-the-jewel-in-the-crown-of-budapest-museums-restored-in-its-full-glory/","display_url":"museeum.com/meet-the-jewel…","indices":[0,23]}]		[]	[]			https://t.co/wx7hToCB2z #RomanesqueHall #Budapestmuseums Meet the jewel in the crown of Budapest museums restored i… https://t.co/RNDypTEcgD	148.0	True	full
924362	924362	60463ef24161a2003990d6fa	2021-03-08 15:12:44	[]	[]	Mon Mar 08 14:56:59 +0000 2021	[{"text":"CuarentenaRadicalReforzada","indices":[76,103]}]	[{"url":"https://t.co/Mb0fPC6Q6w","expanded_url":"https://www.vtv.gob.ve/presidente-sirio-bashar-al-assad-esposa-positivos-covid-19/","display_url":"vtv.gob.ve/presidente-sir…","indices":[105,128]}]	Presidente sirio Bashar al-Assad y su esposa resultan positivos a COVID-19 #CuarentenaRadicalReforzada https://t.co/Mb0fPC6Q6w https://t.co/CFKXVGyqms	1812301.0	RT @VTVcanal8: Presidente sirio Bashar al-Assad y su esposa resultan positivos a COVID-19 #CuarentenaRadicalReforzada https://t.co/Mb0fPC…	361.0	True	full
924363	924363	60463ef24161a2003990d700	2021-03-08 15:12:44	[]	[]	Mon Mar 08 15:08:43 +0000 2021	[]	[{"url":"https://t.co/k23LpCgKFV","expanded_url":"https://twitter.com/kaitlancollins/status/1368937765732298752","display_url":"twitter.com/kaitlancollins…","indices":[151,174]}]	Thank you oh exhaulted CDC. Praise be on government for your guidance for without you we are lost. We eagerly await what permissions you will give us. https://t.co/k23LpCgKFV	259082.0	RT @redsteeze: Thank you oh exhaulted CDC. Praise be on government for your guidance for without you we are lost. We eagerly await what per…	161.0	True	full
924364	924364	60463ef24161a2003990d70e	2021-03-08 15:12:44	[]	[]	Mon Mar 08 12:54:07 +0000 2021	[{"text":"DiaInternacionalMujeres","indices":[0,24]},{"text":"generacionigualdad","indices":[217,236]},{"text":"MujeresEnCiencia","indices":[238,255]},{"text":"COVID19","indices":[257,265]}]	[{"url":"https://t.co/6Z5tWILYXL","expanded_url":"https://www.paho.org/es/eventos/webinar-dia-internacional-mujer-2021","display_url":"paho.org/es/eventos/web…","indices":[192,215]}]	#DiaInternacionalMujeres 💜 Busque, informe e incluya a mujeres lideresas de comunidades, pueblos y ciudades. 💜 Infórmese en nuestra conversación, en vivo, 11 am 💜 Enlaces para conectarse: https://t.co/6Z5tWILYXL #generacionigualdad #MujeresEnCiencia #COVID19 https://t.co/9OVzb1cwlH	39577.0	RT @OPSOMSPeru: #DiaInternacionalMujeres 💜 Busque, informe e incluya a mujeres lideresas de comunidades, pueblos y ciudades. 💜 Infórmese…	327.0	True	full
924365	924365	60463ef24161a2003990d714	2021-03-08 15:12:44	[]	[]	Mon Mar 08 15:10:16 +0000 2021	[]	[{"url":"https://t.co/sqaDFb6iuA","expanded_url":"https://twitter.com/drgauravchandra/status/1368939340525666308","display_url":"twitter.com/drgauravchandr…","indices":[109,132]}]	$ENZC Check out the tags from the COO on Today's PR!!! Massive Business is coming! Make no mistake about it! https://t.co/sqaDFb6iuA https://t.co/v9a4zGGuS2	7692.0	RT @OtcRock: $ENZC Check out the tags from the COO on Today's PR!!! Massive Business is coming! Make no mistake about it! https://t.co/sqaD…	337.0	True	full
924366	924366	60463ef24161a2003990d718	2021-03-08 15:12:44	[]	[{"url":"https://t.co/vXRri4FDHz","expanded_url":"http://chng.it/JnnvFdvv","display_url":"chng.it/JnnvFdvv","indices":[105,128]}]		[]	[]			Boris Johnson: For nursery practitioners to be able to get the Covid 19 vaccination - Sign the Petition!… https://t.co/yNp1fxyMcQ	8593.0	True	full
924367	924367	60463ef24161a2003990d722	2021-03-08 15:12:45	[]	[]	Mon Mar 08 15:09:30 +0000 2021	[{"text":"الحظر_الجزئي","indices":[50,63]},{"text":"استجواب_رييس_الوزراء","indices":[113,134]},{"text":"يوم_المراه_العالمي","indices":[135,154]},{"text":"WomensDay","indices":[155,165]},{"text":"القادسيه_الكويت","indices":[167,183]},{"text":"كورونا","indices":[184,191]}]	[{"url":"https://t.co/RoXVFqLx7j","expanded_url":"https://www.moci.shop/Associations/WebPages/index.aspx","display_url":"moci.shop/Associations/W…","indices":[88,111]}]	لحجز موعد التسوق في الجمعيات التعاونية أثناء فترة #الحظر_الجزئي ..ادﺧﻞ ﻋﻠﻰ اﻟﺮاﺑﻂ اﻵﺗﻲ https://t.co/RoXVFqLx7j #استجواب_رييس_الوزراء #يوم_المراه_العالمي #WomensDay #القادسيه_الكويت #كورونا https://t.co/u1TyxJxaHe	33174.0	RT @ImeGrop: لحجز موعد التسوق في الجمعيات التعاونية أثناء فترة #الحظر_الجزئي ..ادﺧﻞ ﻋﻠﻰ اﻟﺮاﺑﻂ اﻵﺗﻲ https://t.co/RoXVFqLx7j #استجواب_رييس…	71.0	True	full
924368	924368	60463ef24161a2003990d726	2021-03-08 15:12:45	[]	[]	Mon Mar 08 14:32:06 +0000 2021	[]	[{"url":"https://t.co/COqqHzncZr","expanded_url":"https://www1.folha.uol.com.br/colunas/painel/2021/03/prefeito-de-natal-afrouxa-medidas-restritivas-mesmo-com-84-pacientes-na-fila-por-uti.shtml","display_url":"www1.folha.uol.com.br/colunas/painel…","indices":[221,244]}]	Agora sim, podemos elogiar com foto e tudo o desempenho do Prefeito de Natal que afrouxou as medidas restritivas mesmo com 84 pacientes na fila por UTI. Resta saber se ele vai ocultar as críticas no perfil da @folha tbm https://t.co/COqqHzncZr	7151.0	RT @Uefyerryeni: Agora sim, podemos elogiar com foto e tudo o desempenho do Prefeito de Natal que afrouxou as medidas restritivas mesmo com…	550.0	True	full
924369	924369	60463ef24161a2003990d72c	2021-03-08 15:12:45	[]	[]	Mon Mar 08 14:18:42 +0000 2021	[]	[{"url":"https://t.co/0ffKWdZyQl","expanded_url":"https://www.statnews.com/2021/03/08/a-pandemic-expert-weighs-in-on-the-long-road-ahead-for-covid-19-vaccine-distribution/","display_url":"statnews.com/2021/03/08/a-p…","indices":[253,276]}]	Pre-Covid, the world made 3.5B-5.5B doses of vaccines a year — in total. This year manufacturers are trying to make 10-14B doses of Covid vax. Can they do it without cannibalizing production of other vaccines? @DrRHatchett tells me folks are concerned. https://t.co/0ffKWdZyQl	209024.0	RT @HelenBranswell: Pre-Covid, the world made 3.5B-5.5B doses of vaccines a year — in total. This year manufacturers are trying to make 10-…	1194.0	True	full
924370	924370	60463ef24161a2003990d732	2021-03-08 15:12:45	[]	[]	Mon Mar 08 04:06:13 +0000 2021	[{"text":"8M","indices":[125,128]}]	[{"url":"https://t.co/fFO3fvGakw","expanded_url":"https://bit.ly/2Oahwoo","display_url":"bit.ly/2Oahwoo","indices":[140,163]}]	Esta noche, colectivas feministas proyectaron en la fachada de Palacio Nacional tres de sus principales exigencias previo al #8M. &gt;&gt; https://t.co/fFO3fvGakw https://t.co/UjIVGPEcL1	107307.0	RT @CCNews__: Esta noche, colectivas feministas proyectaron en la fachada de Palacio Nacional tres de sus principales exigencias previo al…	2138.0	True	full
924371	924371	60463ef24161a2003990d73a	2021-03-08 15:12:45	[]	[]	Mon Mar 08 15:08:36 +0000 2021	[{"text":"Cuba","indices":[129,134]}]	[{"url":"https://t.co/BsnGuD4Jwm","expanded_url":"http://www.granma.cu/deportes/2021-03-05/extrano-muchisimo-a-mi-hija-pero-sabemos-que-es-por-una-buena-causa-05-03-2021-23-03-15","display_url":"granma.cu/deportes/2021-…","indices":[135,158]}]	La corredora Omara Durand confimó a este diario, desde Dubai, que correrá los cien, 200 y 400 metros, en el Gran Premio de Túnez #Cuba https://t.co/BsnGuD4Jwm	210300.0	RT @Granma_Digital: La corredora Omara Durand confimó a este diario, desde Dubai, que correrá los cien, 200 y 400 metros, en el Gran Premio…	155.0	True	full
924372	924372	60463ef24161a2003990d73c	2021-03-08 15:12:45	[]	[]	Mon Mar 08 14:27:00 +0000 2021	[]	[{"url":"https://t.co/KNwz5g2WsW","expanded_url":"https://austin.eater.com/2021/3/4/22313886/austin-restaurants-reopening-workers-vaccine-decision","display_url":"austin.eater.com/2021/3/4/22313…","indices":[153,176]}]	Service workers across Austin — and Texas — have been abandoned by Gov. Abbott’s undoing of safety measures while COVID-19 is still a significant threat https://t.co/KNwz5g2WsW	43299.0	RT @EaterAustin: Service workers across Austin — and Texas — have been abandoned by Gov. Abbott’s undoing of safety measures while COVID-19…	302.0	True	full
924373	924373	60463ef34161a2003990d742	2021-03-08 15:12:45	[]	[{"url":"https://t.co/aU76lKhsHF","expanded_url":"https://twitter.com/NumbersMuncher/status/1368676834993446912?s=19","display_url":"twitter.com/NumbersMuncher…","indices":[49,72]}]		[]	[]			@NumbersMuncher @CrimeTravellers Unbelievable! https://t.co/aU76lKhsHF @GOP @GOPLeader @LeaderMcConnell @DNC… https://t.co/h4VCs6pHGU	507.0	True	full
924374	924374	60463ef34161a2003990d748	2021-03-08 15:12:45	[]	[]	Mon Mar 08 15:00:02 +0000 2021	[{"text":"펜타곤","indices":[110,114]},{"text":"PENTAGON","indices":[115,124]},{"text":"LOVE_or_TAKE","indices":[125,138]}]	[{"url":"https://t.co/OL8RCgua6f","expanded_url":"https://youtu.be/z2JJhLmfXZE","display_url":"youtu.be/z2JJhLmfXZE","indices":[58,81]}]	[📽] 11th Mini Album [LOVE or TAKE] Concept Trailer #1 ▶ https://t.co/OL8RCgua6f 2021.03.15. 18:00 (KST) #펜타곤 #PENTAGON #LOVE_or_TAKE https://t.co/yfHJnD7wEp	1106528.0	RT @CUBE_PTG: [📽] 11th Mini Album [LOVE or TAKE] Concept Trailer #1 ▶ https://t.co/OL8RCgua6f 2021.03.15. 18:00 (KST) #펜타곤 #PENTAGON…	196.0	True	full
924375	924375	60463ef34161a2003990d74a	2021-03-08 15:12:45	[]	[]	Mon Mar 08 15:03:19 +0000 2021	[]	[{"url":"https://t.co/7mC4JonjQG","expanded_url":"https://www.cnn.com/2021/03/08/health/us-coronavirus-monday/index.html","display_url":"cnn.com/2021/03/08/hea…","indices":[142,165]}]	"This is sort of like we've been running this really long marathon, and we're 100 yards from the finish line and we sit down and we give up" https://t.co/7mC4JonjQG	656682.0	RT @ChrisCillizza: "This is sort of like we've been running this really long marathon, and we're 100 yards from the finish line and we sit…	73.0	True	full
924376	924376	60463ef34161a2003990d758	2021-03-08 15:12:45	[]	[{"url":"https://t.co/G4FjmhgEv2","expanded_url":"https://washingtonmonthly.com/2021/03/08/biden-won-big-with-senate-passage-of-covid-plan-now-what/","display_url":"washingtonmonthly.com/2021/03/08/bid…","indices":[215,238]}]		[]	[]			...all that is to say that Biden's address matters. The act of prioritizing matters. I'm concerned the slow start… https://t.co/VwqQwyimHP	23494.0	True	full
924377	924377	60463ef34161a2003990d762	2021-03-08 15:12:45	[]	[]	Mon Mar 08 15:00:02 +0000 2021	[{"text":"펜타곤","indices":[110,114]},{"text":"PENTAGON","indices":[115,124]},{"text":"LOVE_or_TAKE","indices":[125,138]}]	[{"url":"https://t.co/OL8RCgua6f","expanded_url":"https://youtu.be/z2JJhLmfXZE","display_url":"youtu.be/z2JJhLmfXZE","indices":[58,81]}]	[📽] 11th Mini Album [LOVE or TAKE] Concept Trailer #1 ▶ https://t.co/OL8RCgua6f 2021.03.15. 18:00 (KST) #펜타곤 #PENTAGON #LOVE_or_TAKE https://t.co/yfHJnD7wEp	1106528.0	RT @CUBE_PTG: [📽] 11th Mini Album [LOVE or TAKE] Concept Trailer #1 ▶ https://t.co/OL8RCgua6f 2021.03.15. 18:00 (KST) #펜타곤 #PENTAGON…	35.0	True	full
924378	924378	60463ef34161a2003990d768	2021-03-08 15:12:46	[]	[]	Sat Mar 06 22:07:00 +0000 2021	[]	[{"url":"https://t.co/J8ZXXSST33","expanded_url":"http://lakdawalla.com/emily/images/m2020/sol00014.html","display_url":"lakdawalla.com/emily/images/m…","indices":[223,246]}]	Just updated the Perseverance images for sol 15. Yestersol, Perseverance drove another 37.17 meters to the southeast. Total rover odometry is 43.67 meters. This Navcam view is low contrast because sun is behind the rover. https://t.co/J8ZXXSST33 https://t.co/p4FcQZkccp	173165.0	RT @elakdawalla: Just updated the Perseverance images for sol 15. Yestersol, Perseverance drove another 37.17 meters to the southeast. Tota…	1609.0	True	full
924379	924379	60463ef34161a2003990d778	2021-03-08 15:12:46	[]	[]	Mon Mar 08 10:39:31 +0000 2021	[{"text":"EstadoDeAlarma","indices":[64,79]},{"text":"ToqueDeQueda","indices":[80,93]},{"text":"Covid19","indices":[94,102]},{"text":"Covid_19","indices":[103,112]},{"text":"COVIDー19","indices":[113,122]},{"text":"ElInternadoLasCumbres","indices":[123,145]},{"text":"8M","indices":[146,149]},{"text":"ElInternado","indices":[150,162]},{"text":"LasCumbres","indices":[163,174]},{"text":"FelizLunes","…	[{"url":"https://t.co/Gx5mSh3YpN","expanded_url":"http://obamaschannel.blogspot.com/2021/03/el-internado-las-cumbres-critica.html?m=1","display_url":"obamaschannel.blogspot.com/2021/03/el-int…","indices":[39,62]}]	"El internado:Las cumbres" (crítica): https://t.co/Gx5mSh3YpN #EstadoDeAlarma #ToqueDeQueda #Covid19 #Covid_19 #COVIDー19 #ElInternadoLasCumbres #8M #ElInternado #LasCumbres @jjaranaz94 #FelizLunes #FelizSemana #8M2021 #DiaInternacionalDeLaMujer #InternationalWomensDay #IWD2021 https://t.co/vKtUYy5Wmy	114.0	RT @TrasElValle_OBC: "El internado:Las cumbres" (crítica): https://t.co/Gx5mSh3YpN #EstadoDeAlarma #ToqueDeQueda #Covid19 #Covid_19 #COVI…	176.0	True	full
924380	924380	60463ef34161a2003990d77e	2021-03-08 15:12:46	[]	[]	Mon Mar 08 14:13:38 +0000 2021	[{"text":"diainternacionaldamulher","indices":[86,111]}]	[{"url":"https://t.co/PMjXSzZF23","expanded_url":"https://twitter.com/fatimabezerra/status/1368906717522587650","display_url":"twitter.com/fatimabezerra/…","indices":[123,146]}]	Parabéns governadora Fátima pela competência e amor pelo seu povo do RN Parabéns pelo #diainternacionaldamulher . 💖 13ijo! https://t.co/PMjXSzZF23	8550.0	RT @LuaSantis: Parabéns governadora Fátima pela competência e amor pelo seu povo do RN Parabéns pelo #diainternacionaldamulher . 💖 13ijo! h…	357.0	True	full
924381	924381	60463ef34161a2003990d786	2021-03-08 15:12:46	[]	[]	Mon Mar 08 09:44:17 +0000 2021	[]	[{"url":"https://t.co/vfQCxLkq7z","expanded_url":"https://blogs.elconfidencial.com/economia/laissez-faire/2021-03-08/inflacion-vuelve-economia-mercados-analisis_2981272/","display_url":"blogs.elconfidencial.com/economia/laiss…","indices":[130,153]}]	Llevamos varias semanas hablando sobre el posible regreso de la inflación tras casi 15 años de estancamiento de precios. ¿Vuelve? https://t.co/vfQCxLkq7z	283328.0	RT @juanrallo: Llevamos varias semanas hablando sobre el posible regreso de la inflación tras casi 15 años de estancamiento de precios. ¿Vu…	560.0	True	full
924382	924382	60463ef44161a2003990d7a6	2021-03-08 15:12:46	[]	[]	Mon Mar 08 12:50:58 +0000 2021	[]	[{"url":"https://t.co/zlJD0Y3911","expanded_url":"https://wanted-pedo.com/new/tulle-17-ans-de-reclusion-criminelle-pour-le-viol-de-ses-enfants/","display_url":"wanted-pedo.com/new/tulle-17-a…","indices":[249,272]}]	Un père de 47ans, qui comparaissait depuis lundi 15 février devant la cour d’assises de la Corrèze, à Tulle, pour répondre du viol de son fils et de sa fille, a été condamné le 17 février à 17ans de prison et a été déchu de son autorité parentale. https://t.co/zlJD0Y3911	2314.0	RT @WantedPedo: Un père de 47ans, qui comparaissait depuis lundi 15 février devant la cour d’assises de la Corrèze, à Tulle, pour répondre…	35.0	True	full
924383	924383	60463ef44161a2003990d7ac	2021-03-08 15:12:46	[]	[]	Sun Mar 07 09:24:47 +0000 2021	[]	[{"url":"https://t.co/CgM6QPSrHP","expanded_url":"https://www.rtl.fr/actu/bien-etre/emmanuel-macron-veut-rendre-la-vaccination-obligatoire-pour-les-soignants-7900004491","display_url":"rtl.fr/actu/bien-etre…","indices":[225,248]}]	Mon salaire est en échange de la mise à disposition de ma force de travail au sein de l’hôpital pour dispenser des soins. Il n’a jamais été écrit que mon salaire était en échange d’un abandon de ma souveraineté corporelle. https://t.co/CgM6QPSrHP	6448.0	RT @manni477: Mon salaire est en échange de la mise à disposition de ma force de travail au sein de l’hôpital pour dispenser des soins. Il…	8.0	True	full
924384	924384	60463ef44161a2003990d7bc	2021-03-08 15:12:46	[]	[]	Mon Mar 08 14:43:33 +0000 2021	[]	[{"url":"https://t.co/QbZwBBEzMu","expanded_url":"https://justthenews.com/politics-policy/coronavirus/prisoners-will-be-able-receive-1400-payments-under-latest-covid-relief","display_url":"justthenews.com/politics-polic…","indices":[222,245]}]	Do you know who's paying the room, board &amp; guards for felons in prison? We are! Now, Democrats are spending our grandchildren's money to send "COVID-19" relief checks to prisoners? What in Tarnation are they doing? https://t.co/QbZwBBEzMu	150769.0	RT @DFBHarvard: Do you know who's paying the room, board &amp; guards for felons in prison? We are! Now, Democrats are spending our grandchild…	638.0	True	full
924385	924385	60463ef44161a2003990d7be	2021-03-08 15:12:46	[]	[]	Mon Mar 08 08:32:28 +0000 2021	[]	[{"url":"https://t.co/cAaSYFS5kq","expanded_url":"https://www.bbc.co.uk/news/in-pictures-56152069","display_url":"bbc.co.uk/news/in-pictur…","indices":[256,279]}]	This took me some time to pull together but super pleased with the response to this piece for International Women's Day. Still in awe of the beautiful art @azuravesta, @RadhikaPatnala and @NujuumArts created in a bid to demystify the science around covid. https://t.co/cAaSYFS5kq	4368.0	RT @dhrutishah: This took me some time to pull together but super pleased with the response to this piece for International Women's Day. St…	3448.0	True	full
924386	924386	60463ef44161a2003990d7ca	2021-03-08 15:12:46	[]	[]	Wed Mar 03 07:17:12 +0000 2021	[]	[{"url":"https://t.co/kfSC2eTh8D","expanded_url":"https://docs.google.com/forms/d/e/1FAIpQLSfLtt2-pFz150MR2YI4rP6s7XwFJmlBwTNQif4HGdf5Bhq9Ag/viewform?usp=sf_link","display_url":"docs.google.com/forms/d/e/1FAI…","indices":[239,262]}]	Carat Prints 3.3 Stickers Sale! PH ONLY 🇵🇭 All items are unofficial 🌻 ALL SETS FOR 50 EACH PESOS ONLY 🐝 DOO: March 10, 2021 🐝 DOP: March 15, 2021 MOP: GCASH MOD: gogoxpress/Shopee Checkout (sf only) ETA: 1-3 WEEKS AFTER THE DOP Form: https://t.co/kfSC2eTh8D https://t.co/z0MOplAAER	1363.0	RT @caratprints: Carat Prints 3.3 Stickers Sale! PH ONLY 🇵🇭 All items are unofficial 🌻 ALL SETS FOR 50 EACH PESOS ONLY 🐝 DOO: March 10, 2…	1363.0	True	full
924387	924387	60463ef44161a2003990d7cc	2021-03-08 15:12:46	[]	[{"url":"https://t.co/Q6KTNvUJZJ","expanded_url":"http://ow.ly/6Tjs50DT0y7","display_url":"ow.ly/6Tjs50DT0y7","indices":[221,244]}]		[]	[]			DPH Commissioner Bharel on the new COVID-19 equity initiative in 20 Massachusetts cities: "We are there to raise t… https://t.co/Rt6qpr0vPW	58810.0	True	full
924388	924388	60463ef44161a2003990d7d2	2021-03-08 15:12:47	[]	[]	Mon Mar 08 14:53:14 +0000 2021	[]	[{"url":"https://t.co/FVFPUNIyCj","expanded_url":"https://www.rtbf.be/info/belgique/detail_coronavirus-le-chomage-a-plus-augmente-chez-les-hommes-que-chez-les-femmes-en-wallonie-mais-ces-statistiques-cachent-une-autre-realite?id=10714458","display_url":"rtbf.be/info/belgique/…","indices":[137,160]}]	Coronavirus: le chômage a plus augmenté chez les hommes que chez les femmes en Wallonie, mais ces statistiques cachent une autre réalité https://t.co/FVFPUNIyCj via ⁦@RTBFinfo⁩	4920.0	RT @LaurentHenrard: Coronavirus: le chômage a plus augmenté chez les hommes que chez les femmes en Wallonie, mais ces statistiques cachent…	2711.0	True	full
924389	924389	60463ef44161a2003990d7e4	2021-03-08 15:12:47	[]	[]	Mon Mar 08 02:56:06 +0000 2021	[]	[{"url":"https://t.co/RWSYx7YdJF","expanded_url":"http://coviddynamic.caltech.edu","display_url":"coviddynamic.caltech.edu","indices":[62,85]},{"url":"https://t.co/5Qst57t5jc","expanded_url":"http://psyarxiv.com/75eyx/","display_url":"psyarxiv.com/75eyx/","indices":[246,269]}]	Last April, we launched the COVID-Dynamic longitudinal study (https://t.co/RWSYx7YdJF) to characterize 1000+ U.S. residents’ psychological, emotional, attitudinal, and behavioral changes across 2020. We are thrilled to announce our 1st preprint! https://t.co/5Qst57t5jc https://t.co/8IExsPmPWJ	306.0	RT @NeuroDamian: Last April, we launched the COVID-Dynamic longitudinal study (https://t.co/RWSYx7YdJF) to characterize 1000+ U.S. resident…	5332.0	True	full
924390	924390	60463ef44161a2003990d7ec	2021-03-08 15:12:47	[]	[]	Thu Mar 04 23:54:27 +0000 2021	[]	[{"url":"https://t.co/Oi7i2fvlcN","expanded_url":"https://www.thechinastory.org/covid-19-has-led-to-widespread-incidents-of-anti-asian-racism-in-australia/","display_url":"thechinastory.org/covid-19-has-l…","indices":[126,149]}]	COVID-19 has led to widespread incidents of anti-Asian racism in Australia by Osmond Chiu (@redrabbleroz) on 10 August 2020: https://t.co/Oi7i2fvlcN	12336.0	RT @The_ChinaStory: COVID-19 has led to widespread incidents of anti-Asian racism in Australia by Osmond Chiu (@redrabbleroz) on 10 August…	261.0	True	full
924391	924391	60463ef54161a2003990d7f2	2021-03-08 15:12:47	[]	[]	Mon Mar 08 15:03:40 +0000 2021	[{"text":"GLEICHSTELLUNG","indices":[10,25]},{"text":"ZivilgesellschaftGestaltenWir","indices":[74,104]},{"text":"CoronaZeit","indices":[105,116]},{"text":"Diversitätsoffenheit","indices":[117,138]},{"text":"Wissen","indices":[139,146]},{"text":"BerichteReports","indices":[147,163]},{"text":"LeseFunde","indices":[164,174]}]	[{"url":"https://t.co/UCHmyUXaiG","expanded_url":"http://ow.ly/QzDd50DSZCQ","display_url":"ow.ly/QzDd50DSZCQ","indices":[49,72]},{"url":"https://t.co/NKUVNYXzcs","expanded_url":"https://www.boeckler.de/pdf/p_wsi_report_64_2021.pdf","display_url":"boeckler.de/pdf/p_wsi_repo…","indices":[210,233]}]	STAND DER #GLEICHSTELLUNG. Ein Jahr mit Corona ➔ https://t.co/UCHmyUXaiG #ZivilgesellschaftGestaltenWir #CoronaZeit #Diversitätsoffenheit #Wissen #BerichteReports #LeseFunde pdf via @WSIInstitut @boeckler_de: https://t.co/NKUVNYXzcs https://t.co/2wOoigGV7y	249.0	RT @ZivilGes030: STAND DER #GLEICHSTELLUNG. Ein Jahr mit Corona ➔ https://t.co/UCHmyUXaiG #ZivilgesellschaftGestaltenWir #CoronaZeit #Dive…	689.0	True	full
924392	924392	60463ef54161a2003990d7f6	2021-03-08 15:12:47	[]	[]	Mon Mar 08 14:44:37 +0000 2021	[{"text":"MineDaiWeek2021","indices":[60,76]}]	[{"url":"https://t.co/8g18WuX1hz","expanded_url":"https://open.spotify.com/track/6etBdfhxvEavBQ61XEa6zR?si=Xbg122BcQaW8IRCD-TuJpA","display_url":"open.spotify.com/track/6etBdfhx…","indices":[189,212]}]	CW nonexplicit g*re/s*icide Uhh Y3 spoilers - - - - - - - - #MineDaiWeek2021 day 2 - Ghost I can’t think of anything to say other than god that scene hurt despite its silliness and uh this https://t.co/8g18WuX1hz https://t.co/BWRLkz3EL8	35.0	RT @electricmayh3m: CW nonexplicit g*re/s*icide Uhh Y3 spoilers - - - - - - - - #MineDaiWeek2021 day 2 - Ghost I can’t think of anything to…	128.0	True	full
924393	924393	60463ef54161a2003990d7fe	2021-03-08 15:12:47	[]	[]	Mon Mar 08 13:09:11 +0000 2021	[{"text":"pandemic","indices":[75,84]},{"text":"cdnpoli","indices":[146,154]}]	[{"url":"https://t.co/pQzFLaOAEa","expanded_url":"https://www.blacklocks.ca/senator-says-agency-misled/","display_url":"blacklocks.ca/senator-says-a…","indices":[122,145]}]	Liberal appointee @SenateCA says @GovCanHealth clearly misled lawmakers on #pandemic preparedness: "There was a huge gap" https://t.co/pQzFLaOAEa #cdnpoli @EricForestSen @PattyHajdu https://t.co/2imNiGotg4	12950.0	RT @mindingottawa: Liberal appointee @SenateCA says @GovCanHealth clearly misled lawmakers on #pandemic preparedness: "There was a huge gap…	79.0	True	full
924394	924394	60463ef54161a2003990d800	2021-03-08 15:12:47	[]	[]	Mon Mar 08 15:01:09 +0000 2021	[]	[{"url":"https://t.co/ezTlfxrIgF","expanded_url":"https://m.facebook.com/story.php?story_fbid=2794251487557995&id=100009195134398","display_url":"m.facebook.com/story.php?stor…","indices":[100,123]}]	تجديد حبس الاستاذ الكاتب جمال الجمل 15 يوما على ذمة التحقيق فى القضية 977 لسنة 2017 أمن دولة عليا https://t.co/ezTlfxrIgF https://t.co/0xocq9y8dA	148985.0	RT @NasserAmi: تجديد حبس الاستاذ الكاتب جمال الجمل 15 يوما على ذمة التحقيق فى القضية 977 لسنة 2017 أمن دولة عليا https://t.co/ezTlfxrIgF…	1673.0	True	full
924395	924395	60463ef54161a2003990d812	2021-03-08 15:12:47	[]	[]	Mon Mar 08 14:34:08 +0000 2021	[]	[{"url":"https://t.co/43hRy2qr3G","expanded_url":"https://twitter.com/FernandoCesar/status/1368658302209507331","display_url":"twitter.com/FernandoCesar/…","indices":[274,297]}]	Lockdown serve para isso aqui. Para impedir o colapso do sistema de saúde e dar chance de quem está nessa fila crescente por UTI ter um tratamento digno. Um acidente de carro a menos é um leito a mais. Um caso a menos hoje são milhares de casos evitados em algumas semanas. https://t.co/43hRy2qr3G	1149046.0	RT @oatila: Lockdown serve para isso aqui. Para impedir o colapso do sistema de saúde e dar chance de quem está nessa fila crescente por UT…	5.0	True	full
924396	924396	60463ef54161a2003990d834	2021-03-08 15:12:48	[]	[]	Mon Mar 08 10:37:41 +0000 2021	[{"text":"EstadoDeAlarma","indices":[67,82]},{"text":"ToqueDeQueda","indices":[83,96]},{"text":"Covid19","indices":[97,105]},{"text":"Covid_19","indices":[106,115]},{"text":"COVIDー19","indices":[116,125]},{"text":"ElInternadoLasCumbres","indices":[126,148]},{"text":"8M","indices":[149,152]},{"text":"ElInternado","indices":[153,165]},{"text":"LasCumbres","indices":[166,177]},{"text":"FelizLunes","…	[{"url":"https://t.co/PivnQs3VyM","expanded_url":"http://obamaschannel.blogspot.com/2021/03/el-internado-las-cumbres-critica.html?m=1","display_url":"obamaschannel.blogspot.com/2021/03/el-int…","indices":[42,65]}]	"El internado: Las cumbres" 🦅 (crítica): https://t.co/PivnQs3VyM #EstadoDeAlarma #ToqueDeQueda #Covid19 #Covid_19 #COVIDー19 #ElInternadoLasCumbres #8M #ElInternado #LasCumbres @TrasElValle_OBC #FelizLunes #FelizSemana #8M2021 #DiaInternacionalDeLaMujer #InternationalWomensDay https://t.co/AFBZ0IeZ0e	176.0	RT @jjaranaz94: "El internado: Las cumbres" 🦅 (crítica): https://t.co/PivnQs3VyM #EstadoDeAlarma #ToqueDeQueda #Covid19 #Covid_19 #COVIDー…	176.0	True	full
924397	924397	60463ef54161a2003990d83a	2021-03-08 15:12:48	[]	[]	Mon Mar 08 11:17:00 +0000 2021	[{"text":"Concours","indices":[0,9]}]	[{"url":"https://t.co/U9jLSPLoj9","expanded_url":"http://bit.ly/3rgRdeH","display_url":"bit.ly/3rgRdeH","indices":[169,192]}]	#Concours 🔥 Tentez de remporter 1 ensemble de produits dérivés @_ABYstyle. Au total 1 gagnant. Pour participer : ✔️Follow @HypergamesA ✔️RT le tweet TAS le 15/03 à 17h 👉https://t.co/U9jLSPLoj9 https://t.co/KEIY4RN8F6	65315.0	RT @HypergamesA: #Concours 🔥 Tentez de remporter 1 ensemble de produits dérivés @_ABYstyle. Au total 1 gagnant. Pour participer : ✔️Follow…	118.0	True	full
924398	924398	60463ef54161a2003990d83c	2021-03-08 15:12:48	[{"text":"ExposureNotification","indices":[213,234]}]	[{"url":"https://t.co/ULqTWJFxNH","expanded_url":"https://www.lfph.io/webinars/optimizing-nhs-covid-19-app/","display_url":"lfph.io/webinars/optim…","indices":[250,273]}]		[]	[]			That being said, you should come to our upcoming event! The proper subject line should be "Optimizing and understan… https://t.co/ija1sFCYJ8	679.0	True	full
924399	924399	60463ef54161a2003990d842	2021-03-08 15:12:48	[]	[]	Mon Mar 08 13:09:15 +0000 2021	[]	[{"url":"https://t.co/LZeiR6V67o","expanded_url":"https://twitter.com/ddiamond/status/1368910223944134656","display_url":"twitter.com/ddiamond/statu…","indices":[203,226]}]	Incredible that one of the two major political parties, from the top down, demonstrably resisted doing anything to beat the pandemic (masks, lockdowns) and they’re not universally openly reviled for it. https://t.co/LZeiR6V67o	20549.0	RT @JoeBerkowitz: Incredible that one of the two major political parties, from the top down, demonstrably resisted doing anything to beat t…	118.0	True	full
924400	924400	60463ef64161a2003990d84a	2021-03-08 15:12:48	[]	[{"url":"https://t.co/nSoVI3Al2G","expanded_url":"https://www.theatlantic.com/health/archive/2021/03/pfizer-moderna-and-johnson-johnson-vaccines-compared/618226/","display_url":"theatlantic.com/health/archive…","indices":[265,288]}]		[]	[]			The claim that the vaccines have proved perfectly &amp; equally effective at preventing hospitalization &amp; death? It’s j… https://t.co/cSOTiByjsu	214.0	True	full
924401	924401	60463ef64161a2003990d864	2021-03-08 15:12:48	[]	[]	Mon Mar 08 15:10:49 +0000 2021	[]	[{"url":"https://t.co/kvXLm0M1Dz","expanded_url":"https://mars.nasa.gov/mars2020/mission/where-is-the-rover/?fbclid=IwAR0gcsd_874UHAPQxLXnO71A-qtKwwacoBTZEQbARfij87vGvJe8erpZOIE","display_url":"mars.nasa.gov/mars2020/missi…","indices":[104,127]}]	Per-C may take the route towards the Impact Zones of its Heatshield, Skycrane &amp; Parachutes 🔴🙂 __ ¹²https://t.co/kvXLm0M1Dz ¹🖼️²🖼️ https://t.co/6T7ZBMsRz4	850.0	RT @SpacesFuture: Per-C may take the route towards the Impact Zones of its Heatshield, Skycrane &amp; Parachutes 🔴🙂 __ ¹²https://t.co/kvXLm0M1…	2560.0	True	full
924402	924402	60463ef64161a2003990d868	2021-03-08 15:12:48	[]	[]	Mon Mar 08 15:01:06 +0000 2021	[{"text":"COVID19","indices":[118,126]},{"text":"IWD2021","indices":[198,206]},{"text":"FeministRecovery","indices":[207,224]}]	[{"url":"https://t.co/yRwm0PbLad","expanded_url":"http://ow.ly/3Afh50DSyoc","display_url":"ow.ly/3Afh50DSyoc","indices":[174,197]}]	This International Women’s Day, let’s make a lasting pledge to advance gender-equality and an inclusive recovery from #COVID19 for all Canadians. Get your pledge frame here: https://t.co/yRwm0PbLad #IWD2021 #FeministRecovery https://t.co/AQI1rnMCUo	31905.0	RT @Women_Canada: This International Women’s Day, let’s make a lasting pledge to advance gender-equality and an inclusive recovery from #CO…	592.0	True	full
924403	924403	60463ef64161a2003990d87a	2021-03-08 15:12:49	[]	[]	Mon Mar 08 12:56:38 +0000 2021	[]	[{"url":"https://t.co/4ADKSj6WyX","expanded_url":"https://www.newsweek.com/68-americans-support-bidens-pandemic-response-most-say-lifting-covid-restrictions-too-fast-1574327","display_url":"newsweek.com/68-americans-s…","indices":[119,142]}]	According to an ABC News/Ipsos poll released Sunday, 68% of Americans support President Joe Biden's pandemic response. https://t.co/4ADKSj6WyX	778676.0	RT @joncoopertweets: According to an ABC News/Ipsos poll released Sunday, 68% of Americans support President Joe Biden's pandemic response.…	1917.0	True	full
924404	924404	60463ef64161a2003990d882	2021-03-08 15:12:49	[]	[]	Mon Mar 08 12:54:36 +0000 2021	[{"text":"DeFi","indices":[15,20]},{"text":"BKC","indices":[21,25]},{"text":"eth2","indices":[26,31]}]	[{"url":"https://t.co/RQPMhjazG2","expanded_url":"http://buckscake.com","display_url":"buckscake.com","indices":[229,252]}]	💎DISTRIBUTION💎 #DeFi #BKC #eth2 Initial BKCs will be distributed during a pre-sale event, during which a part of received ETH will be swapped for BKC giving the project its first "price pump". After the pre-sale ends... More at https://t.co/RQPMhjazG2 https://t.co/BOAAAxBdZU	11979.0	RT @bucks_cake: 💎DISTRIBUTION💎 #DeFi #BKC #eth2 Initial BKCs will be distributed during a pre-sale event, during which a part of received…	419.0	True	full
924405	924405	60463ef64161a2003990d886	2021-03-08 15:12:49	[]	[]	Mon Mar 08 15:06:40 +0000 2021	[{"text":"Pandemia","indices":[43,52]},{"text":"LeyPresupuesto2021","indices":[87,106]},{"text":"GlosaExtension","indices":[112,127]},{"text":"ExtensionBecas","indices":[190,205]},{"text":"BecariasAbandonadas","indices":[213,233]},{"text":"DiaInternacionalDeLaMujer","indices":[234,260]},{"text":"8Marzo2021","indices":[261,272]}]	[{"url":"https://t.co/nxt8AzpTT6","expanded_url":"https://twitter.com/redeschilenas/status/1368934589079711747","display_url":"twitter.com/redeschilenas/…","indices":[273,296]}]	Ha pasado casi 1 año desde el inicio de la #Pandemia y 3 meses desde la vigencia de la #LeyPresupuesto2021 y la #GlosaExtension, y respuestas cuando @AnidInforma @min_ciencia @acouvecorrea? #ExtensionBecas Ahora! #BecariasAbandonadas #DiaInternacionalDeLaMujer #8Marzo2021 https://t.co/nxt8AzpTT6	1730.0	RT @comisionbecas: Ha pasado casi 1 año desde el inicio de la #Pandemia y 3 meses desde la vigencia de la #LeyPresupuesto2021 y la #GlosaEx…	9628.0	True	full
924406	924406	60463ef64161a2003990d894	2021-03-08 15:12:49	[]	[]	Fri Mar 05 21:01:14 +0000 2021	[{"text":"TerrierNation","indices":[250,264]},{"text":"RingIT","indices":[267,274]}]	[{"url":"https://t.co/rzdXL95fJV","expanded_url":"http://ow.ly/n6Ts50DRgkI","display_url":"ow.ly/n6Ts50DRgkI","indices":[75,98]},{"url":"https://t.co/RaRpBHJPV3","expanded_url":"http://ow.ly/rSr050DRgkH","display_url":"ow.ly/rSr050DRgkH","indices":[119,142]},{"url":"https://t.co/teyqmCnycV","expanded_url":"http://ow.ly/IKuK50DRgkK","display_url":"ow.ly/IKuK50DRgkK","indices":[161,184]},{"url":"ht…	Your Hiram Terriers are back in action. Here's all you need to know 🔽 🗞️: https://t.co/rzdXL95fJV COVID-19 Protocols: https://t.co/RaRpBHJPV3 Spectator Policy: https://t.co/teyqmCnycV Fan Cutouts: https://t.co/REmptQOwVZ 📺: https://t.co/dHJs177GYi #TerrierNation | #RingIT🔔 https://t.co/0RpuDH7P53	2831.0	RT @Hiram_Athletics: Your Hiram Terriers are back in action. Here's all you need to know 🔽 🗞️: https://t.co/rzdXL95fJV COVID-19 Protocols:…	390.0	True	full
924407	924407	60463ef64161a2003990d89e	2021-03-08 15:12:49	[]	[]	Mon Mar 08 14:18:07 +0000 2021	[{"text":"msg","indices":[45,49]},{"text":"Corona","indices":[120,127]}]	[{"url":"https://t.co/biAp6CnoBs","expanded_url":"https://www.computerwoche.de/a/low-code-ist-doch-eher-ein-hype,3550591","display_url":"computerwoche.de/a/low-code-ist…","indices":[141,164]}]	Dr. Stephan Frohnhoff, Vorstandsvorsitzender #msg, verrät im @COMPUTERWOCHE-Interview, wie er das Unternehmen durch die #Corona-Krise führt⬇️https://t.co/biAp6CnoBs	1029.0	RT @msg_group: Dr. Stephan Frohnhoff, Vorstandsvorsitzender #msg, verrät im @COMPUTERWOCHE-Interview, wie er das Unternehmen durch die #Cor…	41.0	True	full
924408	924408	60463ef64161a2003990d8a4	2021-03-08 15:12:49	[]	[]	Mon Mar 08 15:00:02 +0000 2021	[{"text":"펜타곤","indices":[110,114]},{"text":"PENTAGON","indices":[115,124]},{"text":"LOVE_or_TAKE","indices":[125,138]}]	[{"url":"https://t.co/OL8RCgua6f","expanded_url":"https://youtu.be/z2JJhLmfXZE","display_url":"youtu.be/z2JJhLmfXZE","indices":[58,81]}]	[📽] 11th Mini Album [LOVE or TAKE] Concept Trailer #1 ▶ https://t.co/OL8RCgua6f 2021.03.15. 18:00 (KST) #펜타곤 #PENTAGON #LOVE_or_TAKE https://t.co/yfHJnD7wEp	1106542.0	RT @CUBE_PTG: [📽] 11th Mini Album [LOVE or TAKE] Concept Trailer #1 ▶ https://t.co/OL8RCgua6f 2021.03.15. 18:00 (KST) #펜타곤 #PENTAGON…	113.0	True	full
924409	924409	60463ef64161a2003990d8a6	2021-03-08 15:12:49	[]	[]	Wed Mar 03 07:17:21 +0000 2021	[]	[{"url":"https://t.co/kfSC2eTh8D","expanded_url":"https://docs.google.com/forms/d/e/1FAIpQLSfLtt2-pFz150MR2YI4rP6s7XwFJmlBwTNQif4HGdf5Bhq9Ag/viewform?usp=sf_link","display_url":"docs.google.com/forms/d/e/1FAI…","indices":[239,262]}]	Carat Prints 3.3 Stickers Sale! PH ONLY 🇵🇭 All items are unofficial 🌻 ALL SETS FOR 50 EACH PESOS ONLY 🐝 DOO: March 10, 2021 🐝 DOP: March 15, 2021 MOP: GCASH MOD: gogoxpress/Shopee Checkout (sf only) ETA: 1-3 WEEKS AFTER THE DOP Form: https://t.co/kfSC2eTh8D https://t.co/NzZu1KVGKd	1363.0	RT @caratprints: Carat Prints 3.3 Stickers Sale! PH ONLY 🇵🇭 All items are unofficial 🌻 ALL SETS FOR 50 EACH PESOS ONLY 🐝 DOO: March 10, 2…	1363.0	True	full
924410	924410	60463ef74161a2003990d8b0	2021-03-08 15:12:49	[]	[]	Mon Mar 08 14:59:11 +0000 2021	[{"text":"IWD2021","indices":[43,51]},{"text":"peoplesbailout","indices":[246,261]}]	[{"url":"https://t.co/JfS3IMNKbZ","expanded_url":"http://bit.ly/bread-roses-21","display_url":"bit.ly/bread-roses-21","indices":[220,243]}]	Join us tonight @ 7PM EST for @pplsbailout #IWD2021 livestream event: Bread &amp; Roses: Demanding Care &amp; Relief. We’ll hear from organizers + leaders taking action for the COVID relief our communities need. RSVP: https://t.co/JfS3IMNKbZ #peoplesbailout https://t.co/NY6Ie0AqaF	7680.0	RT @HighlanderCtr: Join us tonight @ 7PM EST for @pplsbailout #IWD2021 livestream event: Bread &amp; Roses: Demanding Care &amp; Relief. We’ll hear…	678.0	True	full
924411	924411	60463ef74161a2003990d8c8	2021-03-08 15:12:49	[]	[]	Mon Mar 08 14:13:43 +0000 2021	[]	[{"url":"https://t.co/QY1GrJaujX","expanded_url":"https://caballerodecastilla.blogspot.com/2021/03/tres-dibujantes-espanolas-y-sus-obras.html","display_url":"caballerodecastilla.blogspot.com/2021/03/tres-d…","indices":[119,142]}]	Nueva reseña en el blog Caballero de Castilla: Tres autoras españolas y su obra: Con @coco__glez, @HRandt y @YuliaMad: https://t.co/QY1GrJaujX https://t.co/vUaDS3s54H	335.0	RT @SantiagoBobillo: Nueva reseña en el blog Caballero de Castilla: Tres autoras españolas y su obra: Con @coco__glez, @HRandt y @YuliaMad:…	22116.0	True	full
924412	924412	60463ef74161a2003990d8d0	2021-03-08 15:12:49	[]	[]	Mon Mar 08 10:18:09 +0000 2021	[]	[{"url":"https://t.co/jJyqJTSZ5U","expanded_url":"https://www.eveningexpress.co.uk/fp/news/local/union-street-beachfront-plans/","display_url":"eveningexpress.co.uk/fp/news/local/…","indices":[161,184]}]	📰 EXCLUSIVE: Aberdeen City Council’s administration is proposing a £150m regeneration of the city centre and beach are as part of its capital plan. Read more: https://t.co/jJyqJTSZ5U	1231.0	RT @jamiehallEE: 📰 EXCLUSIVE: Aberdeen City Council’s administration is proposing a £150m regeneration of the city centre and beach are as…	914.0	True	full
924413	924413	60463ef74161a2003990d8d2	2021-03-08 15:12:49	[]	[{"url":"https://t.co/CkUtWj7kyi","expanded_url":"https://www.atlanticcouncil.org/blogs/new-atlanticist/its-time-to-change-the-way-we-talk-about-women-in-conflicts/","display_url":"atlanticcouncil.org/blogs/new-atla…","indices":[187,210]}]		[]	[]			For IWD, check out NAEI's own Aude Darnal's blog post on how mistaken assumptions about women in conflict often sha… https://t.co/FpFkOqIrje	13427.0	True	full
924414	924414	60463ef74161a2003990d8de	2021-03-08 15:12:49	[]	[]	Mon Mar 08 15:11:42 +0000 2021	[{"text":"COVID19","indices":[33,41]},{"text":"CuarentenaRadicalReforzada","indices":[212,239]}]	[{"url":"https://t.co/Pjac2rrTyB","expanded_url":"https://twitter.com/AbgJoangel28/status/1368723959437475840","display_url":"twitter.com/AbgJoangel28/s…","indices":[240,263]}]	🇻🇪🙄 Ya sabes, si te contagias de #COVID19 es porque No hay gasoil y si te mueres por coronavirus es también por el gasoil🤣 😉Están claros porque está gente que sigue a @jguaido💩 están marcados por el fracaso 🤣 #CuarentenaRadicalReforzada https://t.co/Pjac2rrTyB	13290.0	RT @skfbrando: 🇻🇪🙄 Ya sabes, si te contagias de #COVID19 es porque No hay gasoil y si te mueres por coronavirus es también por el gasoil🤣…	4992.0	True	full
924415	924415	60463ef74161a2003990d8ea	2021-03-08 15:12:49	[]	[]	Mon Mar 08 15:11:36 +0000 2021	[{"text":"SmartNews","indices":[153,163]}]	[{"url":"https://t.co/n7lk0sDrlR","expanded_url":"https://www.businessinsider.com/covid-cases-surge-fauci-osterholm-gounder-states-relax-mask-mandates-2021-3","display_url":"businessinsider.com/covid-cases-su…","indices":[165,188]}]	3 top health experts say the US is on the brink of another COVID-19 surge thanks to the variant first found in the UK, just as states relax restrictions #SmartNews https://t.co/n7lk0sDrlR	5351.0	RT @Megresistor: 3 top health experts say the US is on the brink of another COVID-19 surge thanks to the variant first found in the UK, jus…	574.0	True	full
924416	924416	60463ef84161a2003990d916	2021-03-08 15:12:50	[]	[]	Mon Mar 08 15:11:42 +0000 2021	[{"text":"COVID19","indices":[33,41]},{"text":"CuarentenaRadicalReforzada","indices":[212,239]}]	[{"url":"https://t.co/Pjac2rrTyB","expanded_url":"https://twitter.com/AbgJoangel28/status/1368723959437475840","display_url":"twitter.com/AbgJoangel28/s…","indices":[240,263]}]	🇻🇪🙄 Ya sabes, si te contagias de #COVID19 es porque No hay gasoil y si te mueres por coronavirus es también por el gasoil🤣 😉Están claros porque está gente que sigue a @jguaido💩 están marcados por el fracaso 🤣 #CuarentenaRadicalReforzada https://t.co/Pjac2rrTyB	13290.0	RT @skfbrando: 🇻🇪🙄 Ya sabes, si te contagias de #COVID19 es porque No hay gasoil y si te mueres por coronavirus es también por el gasoil🤣…	5882.0	True	full
924417	924417	60463ef84161a2003990d92a	2021-03-08 15:12:50	[]	[{"url":"https://t.co/g1wyPBv4L3","expanded_url":"https://buytickets.at/dublinvirtualbingo","display_url":"buytickets.at/dublinvirtualb…","indices":[133,156]},{"url":"https://t.co/9c29xUnKE5","expanded_url":"https://bit.ly/30dBUHy","display_url":"bit.ly/30dBUHy","indices":[171,194]}]		[]	[]			Get ready for Bingo!! Our Lucky number 14 is now worth an extra €120.00 !! As we play our 2nd game for Purple House… https://t.co/Qgr0HAyohr	30.0	True	full
924418	924418	60463ef84161a2003990d92e	2021-03-08 15:12:51	[{"text":"NEO","indices":[8,12]},{"text":"NEO","indices":[122,126]},{"text":"NEO","indices":[136,140]}]	[{"url":"https://t.co/n4W9yJQzad","expanded_url":"https://clankapp.com/tx/neo/a26ffe37411004f90e9b0541b99e775cf528d4222cc9c772549e31e250694191?uuid=1409439985","display_url":"clankapp.com/tx/neo/a26ffe3…","indices":[151,174]}]		[]	[]			💰60,634 #NEO (2,321,370 USD) move from unknown wallet to unknown wallet Date : 2021-03-08 15:12:15 (GMT 0) Blockc… https://t.co/trTg1eZp7m	5665.0	True	full
924419	924419	60463ef84161a2003990d932	2021-03-08 15:12:51	[]	[]	Mon Mar 08 15:00:02 +0000 2021	[{"text":"펜타곤","indices":[110,114]},{"text":"PENTAGON","indices":[115,124]},{"text":"LOVE_or_TAKE","indices":[125,138]}]	[{"url":"https://t.co/OL8RCgua6f","expanded_url":"https://youtu.be/z2JJhLmfXZE","display_url":"youtu.be/z2JJhLmfXZE","indices":[58,81]}]	[📽] 11th Mini Album [LOVE or TAKE] Concept Trailer #1 ▶ https://t.co/OL8RCgua6f 2021.03.15. 18:00 (KST) #펜타곤 #PENTAGON #LOVE_or_TAKE https://t.co/yfHJnD7wEp	1106528.0	RT @CUBE_PTG: [📽] 11th Mini Album [LOVE or TAKE] Concept Trailer #1 ▶ https://t.co/OL8RCgua6f 2021.03.15. 18:00 (KST) #펜타곤 #PENTAGON…	87.0	True	full
924420	924420	60463ef84161a2003990d934	2021-03-08 15:12:51	[]	[{"url":"https://t.co/V8KFd6ya5F","expanded_url":"https://www.instagram.com/p/CMKY-EoFZJj/?igshid=lrk00bfyvack","display_url":"instagram.com/p/CMKY-EoFZJj/…","indices":[149,172]}]		[]	[]			Reconociendo la importancia de la mujer en nuestra sociedad e invitando a las mujeres a disfrutar de su poderosa en… https://t.co/IvtSGtY1W6	92.0	True	full
924421	924421	60463ef84161a2003990d93a	2021-03-08 15:12:51	[]	[]	Mon Mar 08 14:26:00 +0000 2021	[]	[{"url":"https://t.co/WDUCWKenyk","expanded_url":"https://www.publico.es/politica/alumnos-instituto-ramiro-maetzu-muestran-rechazo-visita-ortega-smith-instalaciones.html?utm_source=twitter&utm_medium=social&utm_campaign=publico","display_url":"publico.es/politica/alumn…","indices":[133,156]}]	Los alumnos del Instituto Ramiro de Maetzu muestran su rechazo a la visita de Ortega Smith a sus instalaciones Por @NikoRubioMateos https://t.co/WDUCWKenyk	1067526.0	RT @publico_es: Los alumnos del Instituto Ramiro de Maetzu muestran su rechazo a la visita de Ortega Smith a sus instalaciones Por @NikoRu…	298.0	True	full
924422	924422	60463ef84161a2003990d93c	2021-03-08 15:12:51	[]	[{"url":"https://t.co/nejN18XhC8","expanded_url":"https://www.washingtonpost.com/health/2021/03/07/republicans-covid-vaccine/","display_url":"washingtonpost.com/health/2021/03…","indices":[249,272]}]		[]	[]			@GOP @marcorubio @LeaderMcConnell @SenTedCruz @IvankaTrump @EricTrump U all created this Fn nightmare allowing tRum… https://t.co/88beWJLai7	1504.0	True	full
924423	924423	60463ef84161a2003990d944	2021-03-08 15:12:51	[]	[]	Mon Mar 08 15:05:09 +0000 2021	[{"text":"8M","indices":[0,3]},{"text":"Infografía","indices":[6,17]},{"text":"MujeresRurales","indices":[91,106]}]	[{"url":"https://t.co/UlzbRySHf1","expanded_url":"https://bit.ly/3eljqgO","display_url":"bit.ly/3eljqgO","indices":[251,274]}]	#8M👩‍🌾#Infografía | Responsables de + de la mitad de producción de alimentos del país, las #MujeresRurales y sus aportes continúan invisibilizados ❗Hoy, Día Internacional de la Mujer, urge tomar medidas para su desarrollo📌Revisa nuestra infografía ► https://t.co/UlzbRySHf1 https://t.co/fHBtQlErlR	19808.0	RT @CEPES_RURAL: #8M👩‍🌾#Infografía | Responsables de + de la mitad de producción de alimentos del país, las #MujeresRurales y sus aportes c…	685.0	True	full
924424	924424	60463ef84161a2003990d946	2021-03-08 15:12:51	[]	[]	Sun Mar 07 22:44:36 +0000 2021	[]	[{"url":"https://t.co/XknsmSoTcp","expanded_url":"https://www.clarin.com/zonales/todavia-pocos-mayores-60-anos-vacunados-coronavirus-region_0_87naD6Rc_.amp.html?__twitter_impression=true","display_url":"clarin.com/zonales/todavi…","indices":[177,200]}]	Este escándalo no puede seguir creciendo. Tiene que haber consecuencias al manejo discrecional y partidario que hace el gobierno de @Kicillofok en la provincia de Buenos Aires. https://t.co/XknsmSoTcp	8398.0	RT @PabloOliveraDaS: Este escándalo no puede seguir creciendo. Tiene que haber consecuencias al manejo discrecional y partidario que hace e…	200.0	True	full
924425	924425	60463ef84161a2003990d94a	2021-03-08 15:12:51	[]	[]	Mon Mar 08 05:53:19 +0000 2021	[]	[{"url":"https://t.co/1I5zy8q0K3","expanded_url":"https://twitter.com/ianmacewan/status/1368679622544478208","display_url":"twitter.com/ianmacewan/sta…","indices":[122,145]}]	This single digital image created 3x more CO2 emissions than my car has in its entire 300,000mi existence + manufacturing https://t.co/1I5zy8q0K3	1057.0	RT @GoshRae: This single digital image created 3x more CO2 emissions than my car has in its entire 300,000mi existence + manufacturing http…	46.0	True	full
924426	924426	60463ef84161a2003990d94e	2021-03-08 15:12:51	[]	[]	Mon Mar 08 15:10:02 +0000 2021	[]	[{"url":"https://t.co/bwjgivkCIR","expanded_url":"https://lemediaen442.fr/la-minute-bouffonnerie-de-laurent-alexandre/","display_url":"lemediaen442.fr/la-minute-bouf…","indices":[253,276]}]	Le spécialiste des Dieux et des inutiles, Laurent Alexandre a encore frappé ! Cette fois il insulte et demande la démission des infirmières qui refusent la vaccination. [Merci pour vos infos et pour votre interview @LeMediaEn442 et @DubreuilhMarcel 🖒😘] https://t.co/bwjgivkCIR	12210.0	RT @FrammeryChloe: Le spécialiste des Dieux et des inutiles, Laurent Alexandre a encore frappé ! Cette fois il insulte et demande la démiss…	87.0	True	full
924427	924427	60463ef94161a2003990d95e	2021-03-08 15:12:51	[]	[]	Mon Mar 08 14:54:16 +0000 2021	[]	[{"url":"https://t.co/eQrLRnO2ri","expanded_url":"https://twitter.com/bernardino_f/status/1368935728906989571","display_url":"twitter.com/bernardino_f/s…","indices":[281,304]}]	Somos Brasileiras. Somos Brasileiros. Não somos inimigos do Estado Brasileiro. O Estado Brasileiro ñ está em guerra contra sua população. Mesmo q fossemos inimigos, adversários, capturados teríamos a proteção da Convenção de Genebra. Assine. Direito à saúde e ñ exposição à peste. https://t.co/eQrLRnO2ri	1770.0	RT @EFeij: Somos Brasileiras. Somos Brasileiros. Não somos inimigos do Estado Brasileiro. O Estado Brasileiro ñ está em guerra contra sua p…	508.0	True	full
924428	924428	60463ef94161a2003990d96a	2021-03-08 15:12:51	[]	[]	Mon Mar 08 14:39:37 +0000 2021	[{"text":"COVID19","indices":[247,255]}]	[{"url":"https://t.co/eLzF6HQfnq","expanded_url":"https://www.politico.com/news/magazine/2021/03/08/josh-rogin-chaos-under-heaven-wuhan-lab-book-excerpt-474322","display_url":"politico.com/news/magazine/…","indices":[257,280]}]	If left-wing Politico says this, you know the narrative is changing: Wuhan Institute of Virology “has engaged in classified research, including laboratory animal experiments, on behalf of the Chinese military since at least 2017.” @DrLiMengYAN1 #COVID19 https://t.co/eLzF6HQfnq	59188.0	RT @LawrenceSellin: If left-wing Politico says this, you know the narrative is changing: Wuhan Institute of Virology “has engaged in classi…	71.0	True	full
924429	924429	60463ef94161a2003990d974	2021-03-08 15:12:51	[]	[]	Mon Mar 08 15:00:02 +0000 2021	[{"text":"펜타곤","indices":[110,114]},{"text":"PENTAGON","indices":[115,124]},{"text":"LOVE_or_TAKE","indices":[125,138]}]	[{"url":"https://t.co/OL8RCgua6f","expanded_url":"https://youtu.be/z2JJhLmfXZE","display_url":"youtu.be/z2JJhLmfXZE","indices":[58,81]}]	[📽] 11th Mini Album [LOVE or TAKE] Concept Trailer #1 ▶ https://t.co/OL8RCgua6f 2021.03.15. 18:00 (KST) #펜타곤 #PENTAGON #LOVE_or_TAKE https://t.co/yfHJnD7wEp	1106528.0	RT @CUBE_PTG: [📽] 11th Mini Album [LOVE or TAKE] Concept Trailer #1 ▶ https://t.co/OL8RCgua6f 2021.03.15. 18:00 (KST) #펜타곤 #PENTAGON…	630.0	True	full
924430	924430	60463ef94161a2003990d976	2021-03-08 15:12:51	[]	[]	Mon Mar 08 15:12:29 +0000 2021	[]	[{"url":"https://t.co/vckIyCyxLK","expanded_url":"https://poetavoliodecespedes.blogspot.com/2013/06/mar-de-mujer-de-federicocarlos-volio.html","display_url":"poetavoliodecespedes.blogspot.com/2013/06/mar-de…","indices":[0,23]},{"url":"https://t.co/rQpjGlyrx1","expanded_url":"https://twitter.com/FedericoVolio/status/1368819169869914112","display_url":"twitter.com/FedericoVolio/…","indices":[237,26…	https://t.co/vckIyCyxLK MAR DE MUJER Suenan sus olas como vientos de trenes arremolinados y como ecos musicales de las cuerdas sus corrientes estiradas del aroma marino al transcurso reciclador. Federico Carlos volio @FedericoVolio https://t.co/rQpjGlyrx1	48819.0	RT @FedericoVolio: https://t.co/vckIyCyxLK MAR DE MUJER Suenan sus olas como vientos de trenes arremolinados y como ecos musicales de la…	48819.0	True	full
924431	924431	60463ef94161a2003990d97a	2021-03-08 15:12:51	[{"text":"mRNA","indices":[7,12]}]	[{"url":"https://t.co/xpgKHEK7EA","expanded_url":"https://www.jhsph.edu/covid-19/articles/what-you-need-to-know-about-the-johnson-and-johnson-vaccine.html","display_url":"jhsph.edu/covid-19/artic…","indices":[249,272]}]		[]	[]			Unlike #mRNA vaccines, which must be stored at -20 degrees C, adenovirus vaccines can be refrigerated for up to thr… https://t.co/SHe3CMRQkQ	4388.0	True	full
924432	924432	60463ef94161a2003990d982	2021-03-08 15:12:52	[]	[]	Mon Mar 08 13:00:04 +0000 2021	[]	[{"url":"https://t.co/bOhEiGWTGA","expanded_url":"https://nbcnews.to/3qn7HAp","display_url":"nbcnews.to/3qn7HAp","indices":[135,158]}]	BREAKING: Syria's President Assad and his wife, Asma, test positive for Covid-19 and are experiencing "mild symptoms," statement says. https://t.co/bOhEiGWTGA	8386366.0	RT @NBCNews: BREAKING: Syria's President Assad and his wife, Asma, test positive for Covid-19 and are experiencing "mild symptoms," stateme…	31.0	True	full
924433	924433	60463ef94161a2003990d99c	2021-03-08 15:12:52	[]	[]	Mon Mar 08 15:12:17 +0000 2021	[{"text":"IWD2021","indices":[248,256]}]	[{"url":"https://t.co/8SgqfIXGBJ","expanded_url":"https://www.unicef.org/protection/child-marriage","display_url":"unicef.org/protection/chi…","indices":[257,280]}]	10 million additional girls are at risk of child marriage due to COVID-19. International Women’s Day is a key moment to remind ourselves of what these girls have to lose if we do not act urgently – their education, their health and their futures. #IWD2021 https://t.co/8SgqfIXGBJ	82274.0	RT @unicefchief: 10 million additional girls are at risk of child marriage due to COVID-19. International Women’s Day is a key moment to r…	42.0	True	full
924434	924434	60463ef94161a2003990d99e	2021-03-08 15:12:52	[]	[]	Mon Mar 08 12:26:11 +0000 2021	[{"text":"8M2021","indices":[7,14]},{"text":"luchan","indices":[60,67]},{"text":"objetivos","indices":[99,109]},{"text":"8M","indices":[140,143]},{"text":"GegePirat","indices":[164,174]},{"text":"PatriDelSoto","indices":[177,190]},{"text":"estamosjuntasenesto","indices":[216,236]},{"text":"girlpower","indices":[237,247]},{"text":"igualdad","indices":[248,257]}]	[{"url":"https://t.co/Jp7ZdQFJ5z","expanded_url":"https://m.youtube.com/watch?v=e2PQHxgE4Js&feature=youtu.be","display_url":"m.youtube.com/watch?v=e2PQHx…","indices":[258,281]}]	Hoy es #8M2021 y @Mar_flamenca, @PatriHerrera1 y sus chicas #luchan como cada día por alcanzar sus #objetivos: no quieren ser una foto cada #8M 💪🤽‍♀️8️⃣Ⓜ️ ¡Gracias #GegePirat y #PatriDelSoto por hacernos partícipes! #estamosjuntasenesto #girlpower #igualdad https://t.co/Jp7ZdQFJ5z	1648.0	RT @cnboadilla: Hoy es #8M2021 y @Mar_flamenca, @PatriHerrera1 y sus chicas #luchan como cada día por alcanzar sus #objetivos: no quieren s…	565.0	True	full
924435	924435	60463ef94161a2003990d9a6	2021-03-08 15:12:52	[]	[{"url":"https://t.co/UY57uEMfic","expanded_url":"https://www.esdiario.com/chismografo/362457405/La-segunda-dosis-de-la-vacuna-antiCovid-pasa-factura-a-la-Infanta-Elena.html","display_url":"esdiario.com/chismografo/36…","indices":[184,207]}]		[]	[]			Parece que la polémica está haciendo mella en la hermana del Rey Felipe después de varias semanas de dimes y direte… https://t.co/FyoCWcrJF3	2065.0	True	full
924436	924436	60463ef94161a2003990d9aa	2021-03-08 15:12:52	[]	[]	Mon Mar 08 15:00:00 +0000 2021	[{"text":"FloorFinds","indices":[78,89]}]	[{"url":"https://t.co/hRPDOrBpZF","expanded_url":"http://youtu.be/yK0PtS9Rprk","display_url":"youtu.be/yK0PtS9Rprk","indices":[247,270]}]	Happy International Women’s Day! 🚺 I invited @SimoneSimons to talk with me on #FloorFinds. We have both been around for a while now, us ladies in the male metal world. How has this been and is there a change between 15/20 years ago and today? 👉🏻 https://t.co/hRPDOrBpZF https://t.co/ixrzZUlATz	130640.0	RT @FloorJansen_: Happy International Women’s Day! 🚺 I invited @SimoneSimons to talk with me on #FloorFinds. We have both been around for a…	394.0	True	full
924437	924437	60463efa4161a2003990d9be	2021-03-08 15:12:52	[]	[]	Mon Mar 08 12:59:27 +0000 2021	[]	[{"url":"https://t.co/4fJIpeEyDQ","expanded_url":"https://twitter.com/publico_es/status/1368887303838572550?s=19","display_url":"twitter.com/publico_es/sta…","indices":[179,202]}]	Atención, que Bárcenas está desencriptando sus papeles y le ha dicho al juez que el tal M.Rajoy al que le entregaba sobresueldos era... SIÉNTATE SI ESTÁS DE PIE... Mariano Rajoy. https://t.co/4fJIpeEyDQ	583115.0	RT @gerardotc: Atención, que Bárcenas está desencriptando sus papeles y le ha dicho al juez que el tal M.Rajoy al que le entregaba sobresue…	14.0	True	full
924438	924438	60463efa4161a2003990d9d0	2021-03-08 15:12:52	[]	[]	Mon Mar 08 15:08:27 +0000 2021	[]	[{"url":"https://t.co/dDzvZpfReL","expanded_url":"https://www.crowdfunder.co.uk/covidinquirynow?utm_source=www.covidfamiliesforjustice.org&utm_medium=widget&utm_content=click&utm_campaign=Help%20Covid-Bereaved%20Families%20Campaign%20%26%20Save%20Lives","display_url":"crowdfunder.co.uk/covidinquiryno…","indices":[273,296]}]	@DoubleDownNews Thank you for highlighting the need for an independent, judge-led statutory inquiry. We shouldn't have to wait decades for answers about what happened during the pandemic. You can support Covid-19 Bereaved Families for justice with their campaign below: https://t.co/dDzvZpfReL	15231.0	RT @CovidJusticeUk: @DoubleDownNews Thank you for highlighting the need for an independent, judge-led statutory inquiry. We shouldn't have…	128474.0	True	full
924439	924439	60463efa4161a2003990d9d4	2021-03-08 15:12:52	[]	[]	Sat Mar 06 18:29:04 +0000 2021	[]	[{"url":"https://t.co/mw4vR6KPIw","expanded_url":"https://cointelegraph.com/news/apple-pay-integration-and-staking-3-0-launch-push-coti-price-to-a-new-high","display_url":"cointelegraph.com/news/apple-pay…","indices":[159,182]}]	$COTI spiked to a new 2021 high after its Staking 3.0 launch and recent integrations with ApplePay and $SUSHI boosted investor’s excitement about the project. https://t.co/mw4vR6KPIw	683613.0	RT @Cointelegraph: $COTI spiked to a new 2021 high after its Staking 3.0 launch and recent integrations with ApplePay and $SUSHI boosted in…	148.0	True	full
924440	924440	60463efa4161a2003990d9e4	2021-03-08 15:12:53	[]	[]	Mon Mar 08 14:35:57 +0000 2021	[{"text":"CuarentenaRadicalReforzada","indices":[109,136]}]	[{"url":"https://t.co/csIX36IzoV","expanded_url":"https://www.facebook.com/1570390426549013/posts/2778966689024708/?app=fbl","display_url":"facebook.com/15703904265490…","indices":[84,107]}]	¡Entérate! Qué vacuna Covid-19 piden los indígenas ecuatorianos Más información ➡️ https://t.co/csIX36IzoV #CuarentenaRadicalReforzada @NicolasMaduro @YIMMYSPSUVWAYUU @dcabellor @aloha_nunez @jorgerpsuv https://t.co/Mi9n18vbjn	4403.0	RT @ParlaIndigenaVe: ¡Entérate! Qué vacuna Covid-19 piden los indígenas ecuatorianos Más información ➡️ https://t.co/csIX36IzoV #Cuarente…	79.0	True	full
924441	924441	60463efa4161a2003990d9f6	2021-03-08 15:12:53	[]	[]	Mon Mar 08 14:43:27 +0000 2021	[{"text":"WhatsApp","indices":[127,136]}]	[{"url":"https://t.co/8LmzwwXs1S","expanded_url":"http://onlyFans.com/andreitamilf","display_url":"onlyFans.com/andreitamilf","indices":[71,94]},{"url":"https://t.co/qcTOhWufqm","expanded_url":"http://Wa.me/593963979130","display_url":"Wa.me/593963979130","indices":[189,212]}]	Mis amores gracias por sus buenos deseos, no olviden de seguirme en mi https://t.co/8LmzwwXs1S O únete a mi grupo privado de #WhatsApp solo da clip al anlace para recibir la información https://t.co/qcTOhWufqm https://t.co/dlJmSia1rm	2563.0	RT @andreamnew2021: Mis amores gracias por sus buenos deseos, no olviden de seguirme en mi https://t.co/8LmzwwXs1S O únete a mi grupo pri…	545.0	True	full
924442	924442	60463efa4161a2003990d9fe	2021-03-08 15:12:53	[]	[]	Thu Mar 04 01:12:42 +0000 2021	[{"text":"brownsuedeinsider","indices":[58,76]},{"text":"GomerPB","indices":[81,89]},{"text":"DCRIOTS","indices":[155,163]},{"text":"CapitolRiots","indices":[164,177]}]	[{"url":"https://t.co/Qntas8vp9H","expanded_url":"https://seditionhunters.org/15-afo/","display_url":"seditionhunters.org/15-afo/","indices":[193,216]}]	We do not give up!! Say hello to the face of FBI 15-Photo #brownsuedeinsider aka #GomerPB Please contact the FBI if you know this person! @Detrumpify_org #DCRIOTS #CapitolRiots More images at https://t.co/Qntas8vp9H https://t.co/GGecDMcEjV	16974.0	RT @SeditionHunters: We do not give up!! Say hello to the face of FBI 15-Photo #brownsuedeinsider aka #GomerPB Please contact the FBI if yo…	16838.0	True	full
924443	924443	60463efa4161a2003990da08	2021-03-08 15:12:53	[{"text":"XiaoZhan","indices":[51,60]},{"text":"Crypto","indices":[61,68]},{"text":"COVID19","indices":[69,77]},{"text":"JacksonWang","indices":[78,90]},{"text":"HappyWomensDay","indices":[91,106]},{"text":"HAPPYSUGADAY","indices":[107,120]},{"text":"GenerationEquality","indices":[121,140]},{"text":"DaughtersOfKenya","indices":[141,158]},{"text":"Feminism","indices":[159,168]},{"text":"Internatio…	[{"url":"https://t.co/lBmTvZOKrD","expanded_url":"https://www.fiverr.com/s2/c374b90268","display_url":"fiverr.com/s2/c374b90268","indices":[10,33]}]		[]	[]			@abline11 https://t.co/lBmTvZOKrD check out my gig #XiaoZhan #Crypto #COVID19 #JacksonWang #HappyWomensDay… https://t.co/kkh97b1YWK	11.0	True	full
924444	924444	60463efb4161a2003990da1a	2021-03-08 15:12:53	[]	[]	Mon Mar 08 09:00:02 +0000 2021	[{"text":"WOODZ","indices":[108,114]},{"text":"조승연","indices":[115,119]},{"text":"SΣT","indices":[120,124]},{"text":"FEEL_LIKE","indices":[125,135]},{"text":"210315_Release","indices":[136,151]}]	[{"url":"https://t.co/iO8PrQDnq7","expanded_url":"https://youtu.be/o_-AjfTYNQU","display_url":"youtu.be/o_-AjfTYNQU","indices":[57,80]}]	WOODZ(조승연) Single Album [SET] FEEL LIKE M/V TEASER ▶ https://t.co/iO8PrQDnq7 2021. 03. 15 Coming Soon #WOODZ #조승연 #SΣT #FEEL_LIKE #210315_Release https://t.co/k8S3ab6QdJ	299894.0	RT @c_woodzofficial: WOODZ(조승연) Single Album [SET] FEEL LIKE M/V TEASER ▶ https://t.co/iO8PrQDnq7 2021. 03. 15 Coming Soon #WOODZ #조승…	855.0	True	full
924445	924445	60463efb4161a2003990da2a	2021-03-08 15:12:53	[]	[]	Sun Mar 07 14:29:35 +0000 2021	[{"text":"Crime","indices":[57,63]},{"text":"Ukrainian","indices":[88,98]}]	[{"url":"https://t.co/DJ5N4n5Qyg","expanded_url":"https://cutt.ly/VzaBJzy","display_url":"cutt.ly/VzaBJzy","indices":[252,275]}]	📢 We open an exhibition project “Being yourself is not a #Crime!” about the children of #Ukrainian political prisoners. 🔓 Its purpose is to intensify Ukraine’s diplomatic struggle for the release of all political prisoners of the Kremlin. Read more: https://t.co/DJ5N4n5Qyg	95425.0	RT @MFA_Ukraine: 📢 We open an exhibition project “Being yourself is not a #Crime!” about the children of #Ukrainian political prisoners. 🔓…	9340.0	True	full
924446	924446	60463efb4161a2003990da32	2021-03-08 15:12:53	[]	[]	Mon Mar 08 14:46:45 +0000 2021	[{"text":"BringBackRashmiSamant","indices":[0,22]}]	[{"url":"https://t.co/9PvqiVgkTk","expanded_url":"https://youtu.be/iHv9kQYsPFA","display_url":"youtu.be/iHv9kQYsPFA","indices":[229,252]}]	#BringBackRashmiSamant You cannot even imagine how dangerous the anti-Hindu system is. @Twitter account of Oxford University President Elect Rashmi Samant was suspended saying that Rashmi had created an account under 13 years https://t.co/9PvqiVgkTk https://t.co/nO6lXEfsSd	17684.0	RT @MediaHarshVT: #BringBackRashmiSamant You cannot even imagine how dangerous the anti-Hindu system is. @Twitter account of Oxford Univer…	140.0	True	full
924447	924447	60463efb4161a2003990da4a	2021-03-08 15:12:53	[]	[]	Mon Mar 08 14:12:34 +0000 2021	[]	[{"url":"https://t.co/kfPiuxRD2C","expanded_url":"https://www.auf.org.uy/la-refundacion-y-consolidacion-de-la-seleccion-bajo-la-gestion-de-tabarez-15-anos-de-aprendizaje/","display_url":"auf.org.uy/la-refundacion…","indices":[115,138]}]	📃 Presentamos el informe realizado por @AHIFU2019 sobre los 1⃣5⃣ años de Oscar Tabárez al frente de @Uruguay. ℹ️ https://t.co/kfPiuxRD2C https://t.co/uSxUsJccnV	716202.0	RT @Uruguay: 📃 Presentamos el informe realizado por @AHIFU2019 sobre los 1⃣5⃣ años de Oscar Tabárez al frente de @Uruguay. ℹ️ https://t.c…	416859.0	True	full
924448	924448	60463efb4161a2003990da4e	2021-03-08 15:12:53	[]	[]	Sat Mar 06 18:50:00 +0000 2021	[{"text":"NotiMippCI","indices":[0,11]},{"text":"EscudoBolivariano2021","indices":[112,134]}]	[{"url":"https://t.co/HdWF82gRnh","expanded_url":"https://bit.ly/3boxMuW","display_url":"bit.ly/3boxMuW","indices":[88,111]}]	#NotiMippCI 📰🗞| Presidente Maduro recibe vacuna Sputnik-V contra el COVID-19. Lea más ⏩ https://t.co/HdWF82gRnh #EscudoBolivariano2021 https://t.co/sVZKbxDcjR	251171.0	RT @Mippcivzla: #NotiMippCI 📰🗞| Presidente Maduro recibe vacuna Sputnik-V contra el COVID-19. Lea más ⏩ https://t.co/HdWF82gRnh #EscudoBoli…	494.0	True	full
924449	924449	60463efb4161a2003990da52	2021-03-08 15:12:53	[]	[]	Mon Mar 08 15:12:48 +0000 2021	[{"text":"ExposureNotification","indices":[213,234]}]	[{"url":"https://t.co/ULqTWJFxNH","expanded_url":"https://www.lfph.io/webinars/optimizing-nhs-covid-19-app/","display_url":"lfph.io/webinars/optim…","indices":[250,273]}]	That being said, you should come to our upcoming event! The proper subject line should be "Optimizing and understanding the impact of the NHS COVID-19 app" and it's going to be a detailed exploration of the NHS's #ExposureNotification app. March 17! https://t.co/ULqTWJFxNH	679.0	RT @jennydove: That being said, you should come to our upcoming event! The proper subject line should be "Optimizing and understanding the…	360.0	True	full
924450	924450	60463efb4161a2003990da5e	2021-03-08 15:12:54	[]	[]	Mon Mar 08 11:22:52 +0000 2021	[{"text":"COVID19","indices":[40,48]},{"text":"InternationalWomensDay","indices":[53,76]},{"text":"womeninpeacekeeping","indices":[94,114]}]	[{"url":"https://t.co/3xihdIUGfr","expanded_url":"http://shorturl.at/kxCJV","display_url":"shorturl.at/kxCJV","indices":[248,271]}]	Women are on the frontlines of fighting #COVID19. On #InternationalWomensDay, I'm inspired by #womeninpeacekeeping, who adjusted and continue to help some of the world’s most vulnerable populations. See 8 things they have learned: @UNPeacekeeping https://t.co/3xihdIUGfr	15232898.0	RT @NancyAjram: Women are on the frontlines of fighting #COVID19. On #InternationalWomensDay, I'm inspired by #womeninpeacekeeping, who adj…	9.0	True	full
924451	924451	60463efc4161a2003990da64	2021-03-08 15:12:54	[]	[]	Mon Mar 08 02:47:19 +0000 2021	[]	[{"url":"https://t.co/uU3lhmpP7K","expanded_url":"https://twitter.com/CPC_HQ/status/1368652786120990720","display_url":"twitter.com/CPC_HQ/status/…","indices":[251,274]}]	...this is a very serious accusation that is a total "LIE"...the Liberals have done everything that is humanely possible under the circumstances while dealing with a worldwide vaccine shortage...and properly dealing with the working people's needs... https://t.co/uU3lhmpP7K	2063.0	RT @raymatt53916310: ...this is a very serious accusation that is a total "LIE"...the Liberals have done everything that is humanely possib…	3678.0	True	full
924452	924452	60463efc4161a2003990da6a	2021-03-08 15:12:54	[]	[]	Mon Mar 08 15:00:02 +0000 2021	[{"text":"펜타곤","indices":[110,114]},{"text":"PENTAGON","indices":[115,124]},{"text":"LOVE_or_TAKE","indices":[125,138]}]	[{"url":"https://t.co/OL8RCgua6f","expanded_url":"https://youtu.be/z2JJhLmfXZE","display_url":"youtu.be/z2JJhLmfXZE","indices":[58,81]}]	[📽] 11th Mini Album [LOVE or TAKE] Concept Trailer #1 ▶ https://t.co/OL8RCgua6f 2021.03.15. 18:00 (KST) #펜타곤 #PENTAGON #LOVE_or_TAKE https://t.co/yfHJnD7wEp	1106528.0	RT @CUBE_PTG: [📽] 11th Mini Album [LOVE or TAKE] Concept Trailer #1 ▶ https://t.co/OL8RCgua6f 2021.03.15. 18:00 (KST) #펜타곤 #PENTAGON…	12.0	True	full
924453	924453	60463efc4161a2003990da72	2021-03-08 15:12:54	[{"text":"COVID19","indices":[3,11]},{"text":"DíaDeLaMujer","indices":[104,117]},{"text":"AméricaLatina","indices":[195,209]}]	[{"url":"https://t.co/ng0exohPp0","expanded_url":"https://blogs.iadb.org/igualdad/es/oportunidad-transformar-empleo-femenino/","display_url":"blogs.iadb.org/igualdad/es/op…","indices":[223,246]}]		[]	[]			El #COVID19 ha impactado fuertemente la posición de las mujeres en el mundo del trabajo. Con motivo del… https://t.co/Up0ndkUDLg	260.0	True	full
924454	924454	60463efc4161a2003990da82	2021-03-08 15:12:54	[]	[]	Mon Mar 08 12:54:36 +0000 2021	[{"text":"DeFi","indices":[15,20]},{"text":"BKC","indices":[21,25]},{"text":"eth2","indices":[26,31]}]	[{"url":"https://t.co/RQPMhjazG2","expanded_url":"http://buckscake.com","display_url":"buckscake.com","indices":[229,252]}]	💎DISTRIBUTION💎 #DeFi #BKC #eth2 Initial BKCs will be distributed during a pre-sale event, during which a part of received ETH will be swapped for BKC giving the project its first "price pump". After the pre-sale ends... More at https://t.co/RQPMhjazG2 https://t.co/BOAAAxBdZU	12015.0	RT @bucks_cake: 💎DISTRIBUTION💎 #DeFi #BKC #eth2 Initial BKCs will be distributed during a pre-sale event, during which a part of received…	0.0	True	full
924455	924455	60463efc4161a2003990da86	2021-03-08 15:12:54	[]	[]	Sun Mar 07 20:51:16 +0000 2021	[]	[{"url":"https://t.co/4aWoQgagNj","expanded_url":"https://medicalxpress.com/news/2021-03-ivermectin-symptom-resolution-mild-covid-.html","display_url":"medicalxpress.com/news/2021-03-i…","indices":[179,202]}]	The very last sentence of this article is the only line of truth in the whole thing, and says it all: "Several authors disclosed financial ties to the pharmaceutical industry." https://t.co/4aWoQgagNj	1137.0	RT @jaysanchezdorta: The very last sentence of this article is the only line of truth in the whole thing, and says it all: "Several author…	2621.0	True	full
924456	924456	60463efc4161a2003990da98	2021-03-08 15:12:54	[]	[]	Mon Mar 08 14:08:22 +0000 2021	[]	[{"url":"https://t.co/OSn8HHQLDg","expanded_url":"http://desacato.info/pandemia-trouxe-mais-pobreza-e-violencia-para-as-mulheres-da-america-latina-diz-onu/","display_url":"desacato.info/pandemia-troux…","indices":[85,108]}]	Pandemia trouxe mais pobreza e violência para as mulheres da América Latina, diz ONU https://t.co/OSn8HHQLDg via @https://twitter.com/desacatobrasil	14731.0	RT @Fabiopf08Fabio: Pandemia trouxe mais pobreza e violência para as mulheres da América Latina, diz ONU https://t.co/OSn8HHQLDg via @https…	1292.0	True	full
924457	924457	60463efc4161a2003990da9a	2021-03-08 15:12:54	[]	[]	Sun Mar 07 14:04:00 +0000 2021	[{"text":"COVID19","indices":[66,74]}]	[{"url":"https://t.co/lkqGjh2eqr","expanded_url":"http://bit.ly/3qazpAp","display_url":"bit.ly/3qazpAp","indices":[233,256]}]	Indigenous communities in the Amazon region have been hit hard by #COVID19, with many losing their livelihoods &amp; suffering from food insecurity. Humanitarians are supporting the Governments' response to help those most in need. https://t.co/lkqGjh2eqr via @UNOCHA_Americas	13668296.0	RT @UN: Indigenous communities in the Amazon region have been hit hard by #COVID19, with many losing their livelihoods &amp; suffering from foo…	11.0	True	full
924458	924458	60463efc4161a2003990dabc	2021-03-08 15:12:55	[]	[{"url":"https://t.co/lunpJtuOBp","expanded_url":"https://www.landesfrauenrat-nds.de/neuigkeiten/wir-muessen-wieder-lauter-werden/?bt=0&fbclid=IwAR18RKugHrfCcN0fKmF0Y3wegDOFjXhQAt8NBla5o8mO29MzMhVnxp0kzZc","display_url":"landesfrauenrat-nds.de/neuigkeiten/wi…","indices":[233,256]}]		[]	[]			Ta Taaa: Unser Podcast ist da! Sind Frauen die Verliererinnen der Pandemie? Wie erleben sie die Auswirkungen in ihr… https://t.co/QQMu6Spr6u	104.0	True	full
924459	924459	60463efc4161a2003990dac8	2021-03-08 15:12:55	[{"text":"InternationalWomensDay","indices":[89,112]},{"text":"EU","indices":[114,117]}]	[{"url":"https://t.co/CibvgYSpJV","expanded_url":"https://bit.ly/3elOInI","display_url":"bit.ly/3elOInI","indices":[256,279]}]		[]	[]			Impressed with stories of powerful women supported by @EUKosovo at today's event marking #InternationalWomensDay.… https://t.co/G8F311u8x7	964.0	True	full
924460	924460	60463efc4161a2003990daca	2021-03-08 15:12:55	[]	[]	Mon Mar 08 15:05:23 +0000 2021	[{"text":"COVID19","indices":[15,23]},{"text":"JournéeInternationaleDesFemmes","indices":[200,231]},{"text":"JIF2021","indices":[259,267]}]	[{"url":"https://t.co/JvyFlWjrM3","expanded_url":"https://news.ontario.ca/fr/statement/60592/lontario-celebre-la-journee-internationale-des-femmes","display_url":"news.ontario.ca/fr/statement/6…","indices":[233,256]}]	La pandémie de #COVID19 a mis en valeur les contributions importantes des femmes et le fardeau disproportionné qui pèse sur elles. Déclaration de la ministre associée @JillDunlop1 à l’occasion de la #JournéeInternationaleDesFemmes: https://t.co/JvyFlWjrM3 #JIF2021 https://t.co/aB1ldxmg4S	520.0	RT @FemmesON: La pandémie de #COVID19 a mis en valeur les contributions importantes des femmes et le fardeau disproportionné qui pèse sur e…	29.0	True	full
924461	924461	60463efd4161a2003990dad4	2021-03-08 15:12:55	[]	[]	Sun Mar 07 23:30:11 +0000 2021	[]	[{"url":"https://t.co/3NV42bGlRz","expanded_url":"https://bit.ly/3qokK4H","display_url":"bit.ly/3qokK4H","indices":[119,142]}]	Algunos locales ofrecen recargas gratuitas. Otros tienen tarifas económicas para no afectar a pacientes con COVID-19. https://t.co/3NV42bGlRz	648282.0	RT @tromepe: Algunos locales ofrecen recargas gratuitas. Otros tienen tarifas económicas para no afectar a pacientes con COVID-19. https:/…	0.0	True	full
924462	924462	60463efd4161a2003990dae4	2021-03-08 15:12:55	[]	[]	Mon Mar 08 09:48:12 +0000 2021	[{"text":"8M2021","indices":[110,117]}]	[{"url":"https://t.co/fUCi51HKhK","expanded_url":"https://youtu.be/tGa3W-VibnU","display_url":"youtu.be/tGa3W-VibnU","indices":[186,209]}]	A día de hoy sigue siendo necesario reivindicar el papel de la mujer en la ciencia. Por eso, desde AsBAn este #8M2021 os esperamos a las 19:15 en directo en nuestro canal de Youtube. 🌐 https://t.co/fUCi51HKhK https://t.co/E2RugPp51K	2008.0	RT @AsBAn_: A día de hoy sigue siendo necesario reivindicar el papel de la mujer en la ciencia. Por eso, desde AsBAn este #8M2021 os espera…	139.0	True	full
924463	924463	60463efd4161a2003990db04	2021-03-08 15:12:55	[]	[]	Mon Mar 08 13:54:54 +0000 2021	[]	[{"url":"https://t.co/2d9x2dHg2E","expanded_url":"https://twitter.com/ashishkjha/status/1368921156426723339","display_url":"twitter.com/ashishkjha/sta…","indices":[276,299]}]	This is an important point. Things are getting a bit better as a result of the vaccination roll-out (and possibly other factors) and so the response is, let's loosen things up a bit! Understandable, but this is the most high-impact time to adhere to public health measures. https://t.co/2d9x2dHg2E	485152.0	RT @JuddLegum: This is an important point. Things are getting a bit better as a result of the vaccination roll-out (and possibly other fact…	67.0	True	full
924464	924464	60463efd4161a2003990db08	2021-03-08 15:12:55	[]	[{"url":"https://t.co/NnynEQ69JK","expanded_url":"http://www.drugbank.com","display_url":"drugbank.com","indices":[152,175]}]		[]	[]			@FineGael @SimonHarrisTD Poisoning millions with GMO biotech. Nobody consented to that. There are no COVID vaccine… https://t.co/rMPwC14hZb	6.0	True	full
924465	924465	60463efd4161a2003990db1a	2021-03-08 15:12:56	[]	[]	Mon Mar 08 07:35:43 +0000 2021	[]	[{"url":"https://t.co/ZL6rF3TkqC","expanded_url":"https://richieallen.co.uk/1st-court-case-against-mandatory-vaccination-attorney-interview/","display_url":"richieallen.co.uk/1st-court-case…","indices":[131,154]}]	Well done Spiro Skouras. Great catch. New Mexico man is suing Doña Ana county over plans to mandate vaccines for first responders. https://t.co/ZL6rF3TkqC	38853.0	RT @BBGRichie: Well done Spiro Skouras. Great catch. New Mexico man is suing Doña Ana county over plans to mandate vaccines for first respo…	1828.0	True	full
924466	924466	60463efe4161a2003990db26	2021-03-08 15:12:56	[]	[]	Mon Mar 08 12:58:54 +0000 2021	[{"text":"WorldBestTacha","indices":[196,211]}]	[{"url":"https://t.co/QZrFkG5xJN","expanded_url":"https://instagram.com/natachaakide_foundation?igshid=gpmvxtsb5krp","display_url":"instagram.com/natachaakide_f…","indices":[171,194]}]	@Wikipedia Yes it’s @Symply_Tacha She has a foundation called the Natacha Akide Foundation 1000 pads for young girls COVID relief meals Skills Acquisition scheme https://t.co/QZrFkG5xJN #WorldBestTacha AMERICA CAME TO TACHA https://t.co/g7A8WKUTZf	4262.0	RT @BritishTitan_: @Wikipedia Yes it’s @Symply_Tacha She has a foundation called the Natacha Akide Foundation 1000 pads for young girls…	453.0	True	full
924467	924467	60463efe4161a2003990db2c	2021-03-08 15:12:56	[]	[]	Mon Mar 08 15:00:02 +0000 2021	[{"text":"펜타곤","indices":[110,114]},{"text":"PENTAGON","indices":[115,124]},{"text":"LOVE_or_TAKE","indices":[125,138]}]	[{"url":"https://t.co/OL8RCgua6f","expanded_url":"https://youtu.be/z2JJhLmfXZE","display_url":"youtu.be/z2JJhLmfXZE","indices":[58,81]}]	[📽] 11th Mini Album [LOVE or TAKE] Concept Trailer #1 ▶ https://t.co/OL8RCgua6f 2021.03.15. 18:00 (KST) #펜타곤 #PENTAGON #LOVE_or_TAKE https://t.co/yfHJnD7wEp	1106542.0	RT @CUBE_PTG: [📽] 11th Mini Album [LOVE or TAKE] Concept Trailer #1 ▶ https://t.co/OL8RCgua6f 2021.03.15. 18:00 (KST) #펜타곤 #PENTAGON…	1581.0	True	full
924468	924468	60463efe4161a2003990db32	2021-03-08 15:12:56	[]	[]	Sun Mar 07 17:22:09 +0000 2021	[]	[{"url":"https://t.co/TZE2UgrgGY","expanded_url":"https://maxkaiser.com.mx/2021/03/06/quiero-aprender-ensename/","display_url":"maxkaiser.com.mx/2021/03/06/qui…","indices":[255,278]}]	Le pedí a mi hija de 15 años que leyera mi texto, y al final me dijo: “Me da mucho gusto que quieras aprender” Mi texto ya construyó el puente más importante que necesitaba! Ya valió la pena! Se los dejo aquí, espero lo puedan leer y compartir🙏🏻RT👇🏼 https://t.co/TZE2UgrgGY	114860.0	RT @MaxKaiser75: Le pedí a mi hija de 15 años que leyera mi texto, y al final me dijo: “Me da mucho gusto que quieras aprender” Mi texto…	1765.0	True	full
924469	924469	60463efe4161a2003990db5c	2021-03-08 15:12:57	[]	[]	Mon Mar 08 15:00:02 +0000 2021	[{"text":"펜타곤","indices":[110,114]},{"text":"PENTAGON","indices":[115,124]},{"text":"LOVE_or_TAKE","indices":[125,138]}]	[{"url":"https://t.co/OL8RCgua6f","expanded_url":"https://youtu.be/z2JJhLmfXZE","display_url":"youtu.be/z2JJhLmfXZE","indices":[58,81]}]	[📽] 11th Mini Album [LOVE or TAKE] Concept Trailer #1 ▶ https://t.co/OL8RCgua6f 2021.03.15. 18:00 (KST) #펜타곤 #PENTAGON #LOVE_or_TAKE https://t.co/yfHJnD7wEp	1106542.0	RT @CUBE_PTG: [📽] 11th Mini Album [LOVE or TAKE] Concept Trailer #1 ▶ https://t.co/OL8RCgua6f 2021.03.15. 18:00 (KST) #펜타곤 #PENTAGON…	446.0	True	full
924470	924470	60463efe4161a2003990db5e	2021-03-08 15:12:57	[]	[]	Mon Mar 08 14:48:01 +0000 2021	[]	[{"url":"https://t.co/R56Kef80aq","expanded_url":"https://www.youtube.com/watch?v=K349QsBNMBw&t","display_url":"youtube.com/watch?v=K349Qs…","indices":[251,274]}]	Good Morning!! if you have like 3 hours to kill in the next week watch idolm@ster Sidem on crunc- no watch the Sidem live 3rd concert on youtube Sidem has some of the best imas concerts imo and its free to watch for the week! so if you were curious https://t.co/R56Kef80aq	395.0	RT @EliseIsSapphic: Good Morning!! if you have like 3 hours to kill in the next week watch idolm@ster Sidem on crunc- no watch the Sidem l…	309.0	True	full
924471	924471	60463eff4161a2003990db8c	2021-03-08 15:12:57	[]	[]	Mon Mar 08 14:32:02 +0000 2021	[]	[{"url":"https://t.co/HIEEVMzf3i","expanded_url":"https://www.washingtonpost.com/opinions/2021/03/08/biden-grasped-what-media-did-not/?tid=ss_tw","display_url":"washingtonpost.com/opinions/2021/…","indices":[210,233]}]	now that Biden has one major victory under his belt and the prospect of covid-19 and economic recovery ahead, the media might want to stop underestimating him. He and his team seem to know what they are doing. https://t.co/HIEEVMzf3i	581945.0	RT @JRubinBlogger: now that Biden has one major victory under his belt and the prospect of covid-19 and economic recovery ahead, the media…	292.0	True	full
924472	924472	60463eff4161a2003990db9e	2021-03-08 15:12:57	[]	[]	Mon Mar 08 12:46:39 +0000 2021	[]	[{"url":"https://t.co/RlGJvb89mu","expanded_url":"https://www.express.co.uk/news/politics/1402194/snp-news-nicola-sturgeon-Scotland-government-funding-Covid-holyrood-latest?utm_source=traffic.outbrain&utm_medium=traffic.outbrain&utm_term=traffic.outbrain&utm_content=traffic.outbrain&utm_campaign=traffic.outbrain","display_url":"express.co.uk/news/politics/…","indices":[236,259]}]	"Where's the money, Nicola? Sturgeon told to come clean on £2.7BN of unallocated UK cash QUESTIONS have been raised over how the SNP spent £9.7billion of "Union" funding from the UK Government, Scotland's Auditor General has warned." https://t.co/RlGJvb89mu	2425.0	RT @Philosophy_the: "Where's the money, Nicola? Sturgeon told to come clean on £2.7BN of unallocated UK cash QUESTIONS have been raised ov…	1055.0	True	full
924473	924473	60463eff4161a2003990dbaa	2021-03-08 15:12:57	[]	[]	Mon Mar 08 10:09:56 +0000 2021	[]	[{"url":"https://t.co/OoMrM1EcqO","expanded_url":"https://twitter.com/primalpeter1960/status/1368676590821998592","display_url":"twitter.com/primalpeter196…","indices":[275,298]}]	Masks trap the common cold virus in all it varieties. No specific killer sARS Covid 2 aka Corona virus has EVER been found or Isolated to date, as confirmed by the hse and countless others, has it ? If evidence is found that it does exist can someone report it immediately. https://t.co/OoMrM1EcqO	712.0	RT @IrelandsPeace: Masks trap the common cold virus in all it varieties. No specific killer sARS Covid 2 aka Corona virus has EVER been fo…	331.0	True	full
924474	924474	60463eff4161a2003990dbac	2021-03-08 15:12:57	[]	[]	Fri Mar 05 10:31:04 +0000 2021	[]	[{"url":"https://t.co/Z9ZCxv3Uck","expanded_url":"https://www.bestvibe.com/1359-unimat-ring-move-vibrating-prostate-massager.html","display_url":"bestvibe.com/1359-unimat-ri…","indices":[123,146]}]	✋Are you still using your hands? 👅Enjoy it alone, without the help of others Buy here, using "TW1" to get 15% money off https://t.co/Z9ZCxv3Uck https://t.co/OMEKvHyUl4	7.0	RT @Davidmonin1: ✋Are you still using your hands? 👅Enjoy it alone, without the help of others Buy here, using "TW1" to get 15% money off…	23030.0	True	full
924475	924475	60463eff4161a2003990dbb0	2021-03-08 15:12:57	[]	[]	Mon Mar 08 14:17:43 +0000 2021	[]	[{"url":"https://t.co/xP35iPQgnP","expanded_url":"https://twitter.com/cbsnews/status/1368818832454877184","display_url":"twitter.com/cbsnews/status…","indices":[146,169]}]	Siguen las reacciones internacionales al mayúsculo pancho de @lopezobrador_ , y todas son incuestionablemente críticas de sus posturas machistas. https://t.co/xP35iPQgnP	259213.0	RT @jorgeberry: Siguen las reacciones internacionales al mayúsculo pancho de @lopezobrador_ , y todas son incuestionablemente críticas de s…	205.0	True	full
924476	924476	60463eff4161a2003990dbb8	2021-03-08 15:12:57	[]	[]	Mon Mar 08 14:34:44 +0000 2021	[]	[{"url":"https://t.co/441C7Ifpmf","expanded_url":"https://www.cnn.com/world/live-news/coronavirus-pandemic-vaccine-updates-03-08-21/index.html","display_url":"cnn.com/world/live-new…","indices":[139,162]}]	The US CDC is expected to release guidelines for people who have been fully vaccinated against Covid-19 at 11 a.m. ET today. Live updates: https://t.co/441C7Ifpmf	41620.0	RT @RamCNN: The US CDC is expected to release guidelines for people who have been fully vaccinated against Covid-19 at 11 a.m. ET today. Li…	6574.0	True	full
924477	924477	60463eff4161a2003990dbba	2021-03-08 15:12:57	[]	[]	Mon Mar 08 14:09:03 +0000 2021	[{"text":"FeministRecovery","indices":[215,232]},{"text":"IWD2021","indices":[247,255]}]	[{"url":"https://t.co/M5ZlGb2pdU","expanded_url":"https://bit.ly/3sXG82q","display_url":"bit.ly/3sXG82q","indices":[256,279]}]	Today, we celebrate the accomplishments of women everywhere and recommit to building a future where they can do - and be - anything they dream of. As we look to build back better from this pandemic, that's what our #FeministRecovery is all about. #IWD2021 https://t.co/M5ZlGb2pdU https://t.co/Ibia1259AY	5582241.0	RT @JustinTrudeau: Today, we celebrate the accomplishments of women everywhere and recommit to building a future where they can do - and be…	1503.0	True	full
924478	924478	60463f004161a2003990dbe6	2021-03-08 15:12:58	[]	[]	Mon Mar 08 14:49:59 +0000 2021	[]	[{"url":"https://t.co/F5rAHPM5b0","expanded_url":"https://saude.estadao.com.br/noticias/geral,pfizer-antecipa-cronograma-e-entregara-14-milhoes-de-doses-ao-brasil-ate-junho-diz-guedes,70003640364?utm_source=estadao:twitter&utm_medium=link","display_url":"saude.estadao.com.br/noticias/geral…","indices":[143,166]}]	[Desesperada, a economia corre atrás da saúde] Pfizer antecipará cronograma e entregará 14 milhões de doses ao Brasil até junho, diz Guedes https://t.co/F5rAHPM5b0	1181213.0	RT @BlogdoNoblat: [Desesperada, a economia corre atrás da saúde] Pfizer antecipará cronograma e entregará 14 milhões de doses ao Brasil at…	379.0	True	full
924479	924479	60463f004161a2003990dbe8	2021-03-08 15:12:58	[]	[]	Mon Mar 08 12:14:54 +0000 2021	[{"text":"8M2021","indices":[224,231]},{"text":"DerechosParaTodas","indices":[232,250]}]	[{"url":"https://t.co/cm2VxURsju","expanded_url":"https://youtu.be/FP83uvXRjVk","display_url":"youtu.be/FP83uvXRjVk","indices":[253,276]}]	♀️No te pierdas este retrato con las voces de 11 mujeres distintas. Han soportado, también en pandemia, el peso del machismo. Sirva su testimonio este 8 de marzo como homenaje a la vida, la lucha y la dignidad de todas #8M2021 #DerechosParaTodas https://t.co/cm2VxURsju https://t.co/PwehMoDTiK	30104.0	RT @MasMadrid__: ♀️No te pierdas este retrato con las voces de 11 mujeres distintas. Han soportado, también en pandemia, el peso del mach…	480.0	True	full
924480	924480	60463f004161a2003990dbea	2021-03-08 15:12:58	[]	[]	Mon Mar 08 13:30:12 +0000 2021	[]	[{"url":"https://t.co/XzEulCuV7y","expanded_url":"https://nyti.ms/3t49jkz","display_url":"nyti.ms/3t49jkz","indices":[218,241]}]	President Biden will sign an executive order on Monday establishing a Gender Policy Council in the White House. The council will report directly to the president, making it the most powerful body of its kind to date. https://t.co/XzEulCuV7y	49573425.0	RT @nytimes: President Biden will sign an executive order on Monday establishing a Gender Policy Council in the White House. The council w…	1613.0	True	full
924481	924481	60463f004161a2003990dbf2	2021-03-08 15:12:58	[]	[{"url":"https://t.co/8b0NygEvQS","expanded_url":"https://bit.ly/2ObNxfQ","display_url":"bit.ly/2ObNxfQ","indices":[236,259]}]		[]	[]			NEW: @AspenSantaFeBal is dissolving its dance company, after 25-year run touring the world to wide acclaim, citing… https://t.co/OVMOXTVshF	13371.0	True	full
924482	924482	60463f004161a2003990dbfa	2021-03-08 15:12:58	[]	[]	Mon Mar 08 14:53:33 +0000 2021	[]	[{"url":"https://t.co/IzBqMbcwQa","expanded_url":"http://dlvr.it/RvCSZw","display_url":"dlvr.it/RvCSZw","indices":[254,277]}]	Brenna_Hanson: I am a pretty girl who loves traveling and meeting new people. I consider myself very cheerful and fun ... and I love sex !! In all its forms. I am the sweetest girl, like a girlfriend, but in bed I am a bitch. I will make your fantasies… https://t.co/IzBqMbcwQa	474.0	RT @anal_sex_teen: Brenna_Hanson: I am a pretty girl who loves traveling and meeting new people. I consider myself very cheerful and fun ..…	903.0	True	full
924483	924483	60463f004161a2003990dc14	2021-03-08 15:12:58	[]	[]	Sun Mar 07 10:00:38 +0000 2021	[{"text":"Airdrop","indices":[6,14]},{"text":"Airdrops","indices":[225,234]},{"text":"crypto","indices":[235,242]},{"text":"Bitcoin","indices":[243,251]},{"text":"Werewolf","indices":[252,261]},{"text":"AirdropDet","indices":[262,273]}]	[{"url":"https://t.co/j1f9JMBpf1","expanded_url":"https://t.me/WerewolfAirdropBot","display_url":"t.me/WerewolfAirdro…","indices":[115,138]},{"url":"https://t.co/THxvXZ3Ihg","expanded_url":"https://youtu.be/rX_ndORi5lI","display_url":"youtu.be/rX_ndORi5lI","indices":[200,223]}]	🔍 New #Airdrop: Werewolf 💲 Total Reward: Up to 10 WWC [~$15]+3 WWC [~$4.5] per referral 🔴 Start the airdrop bot: https://t.co/j1f9JMBpf1 🔘 Do the tasks on the bot and submit your data. 🔘 Details: https://t.co/THxvXZ3Ihg #Airdrops #crypto #Bitcoin #Werewolf #AirdropDet	258676.0	RT @AirdropDet: 🔍 New #Airdrop: Werewolf 💲 Total Reward: Up to 10 WWC [~$15]+3 WWC [~$4.5] per referral 🔴 Start the airdrop bot: https://…	2.0	True	full
924484	924484	60463f004161a2003990dc2e	2021-03-08 15:12:59	[]	[]	Mon Mar 08 15:11:49 +0000 2021	[{"text":"Cepillín","indices":[0,9]}]	[{"url":"https://t.co/UuZR6Nzokr","expanded_url":"https://youtu.be/60RgNrU7i88","display_url":"youtu.be/60RgNrU7i88","indices":[145,168]}]	#Cepillín intubado y en estado de coma inducido. Fue diagnosticado con cáncer de columna vertebral, tiene neumonía e insuficiencia cardiaca... https://t.co/UuZR6Nzokr a través de @YouTube	298628.0	RT @GAINFANTE: #Cepillín intubado y en estado de coma inducido. Fue diagnosticado con cáncer de columna vertebral, tiene neumonía e insufic…	13.0	True	full
924485	924485	60463f004161a2003990dc34	2021-03-08 15:12:59	[]	[]	Mon Mar 08 15:11:06 +0000 2021	[]	[{"url":"https://t.co/UHj6MiCBkz","expanded_url":"https://g1.globo.com/sp/santos-regiao/noticia/2021/03/08/mae-de-jair-bolsonaro-recebe-a-segunda-dose-da-vacina-contra-a-covid-19.ghtml","display_url":"g1.globo.com/sp/santos-regi…","indices":[208,231]}]	A mãe do presidente Jair Bolsonaro recebeu a segunda dose da vacina contra a Covid-19. O imunizante é a Coronavac, produzida pelo instituto Butantan e atacada em diversas ocasiões pelo filho de dona Olinda. https://t.co/UHj6MiCBkz	47222.0	RT @SamPancher: A mãe do presidente Jair Bolsonaro recebeu a segunda dose da vacina contra a Covid-19. O imunizante é a Coronavac, produzid…	165.0	True	full
924486	924486	60463f014161a2003990dc42	2021-03-08 15:12:59	[]	[]	Mon Mar 08 13:01:57 +0000 2021	[]	[{"url":"https://t.co/5iiZiXmrWI","expanded_url":"http://ow.ly/RAVw50DSCWt","display_url":"ow.ly/RAVw50DSCWt","indices":[120,143]}]	Thousands of people who visited a Covid-19 vaccination site in the US received wrong dosage - report | @BISouthAfrica https://t.co/5iiZiXmrWI https://t.co/0rWeqmGnyR	3879938.0	RT @News24: Thousands of people who visited a Covid-19 vaccination site in the US received wrong dosage - report | @BISouthAfrica https:/…	921.0	True	full
924487	924487	60463f014161a2003990dc4e	2021-03-08 15:12:59	[]	[]	Sun Mar 07 18:36:38 +0000 2021	[]	[{"url":"https://t.co/LtISEFVKXJ","expanded_url":"https://www.gofundme.com/f/ayuda-a-la-dra-berna-a-recuperarse-de-covid19?utm_source=twitter&utm_medium=social&utm_campaign=p_cp+share-sheet","display_url":"gofundme.com/f/ayuda-a-la-d…","indices":[170,193]}]	Es para mí mamá, ella es médico del seguro social de Chacao. Necesitamos ayuda porfavor. Si no tienen la capacidad de colaborar difundamos esto lo más posible. Gracias! https://t.co/LtISEFVKXJ	234.0	RT @VerniJavier: Es para mí mamá, ella es médico del seguro social de Chacao. Necesitamos ayuda porfavor. Si no tienen la capacidad de cola…	60.0	True	full
924488	924488	60463f014161a2003990dc5a	2021-03-08 15:12:59	[]	[]	Mon Mar 08 15:05:42 +0000 2021	[]	[{"url":"https://t.co/DuCDe0nDhF","expanded_url":"https://twitter.com/TheBlock__/status/1368929781887156225?s=19","display_url":"twitter.com/TheBlock__/sta…","indices":[272,295]}]	@DigitalChamber PayPal acquires Curv, Curv is fully integrated with Stellar xlm crypto blockchain. $1.4 trillion money manager Franklin Templeton is also building a money market on Stellar blockchain. btc eth ltc xrp trx USD invest finance ETF fund bank business stocks https://t.co/DuCDe0nDhF	191.0	RT @_Hodl_XLM: @DigitalChamber PayPal acquires Curv, Curv is fully integrated with Stellar xlm crypto blockchain. $1.4 trillion money manag…	1009.0	True	full
924489	924489	60463f014161a2003990dc64	2021-03-08 15:12:59	[]	[]	Mon Mar 08 15:05:00 +0000 2021	[{"text":"JoeManchin","indices":[5,16]},{"text":"MinimumWage","indices":[75,87]},{"text":"stimulusPackage","indices":[136,152]},{"text":"BernieSanders","indices":[206,220]}]	[{"url":"https://t.co/gWjmlVP0JK","expanded_url":"https://www.ntd.com/manchin-says-hell-continue-to-back-11-minimum-wage-hike_577860.html","display_url":"ntd.com/manchin-says-h…","indices":[231,254]}]	Sen. #JoeManchin said Sunday that he will continue to push for the federal #MinimumWage to be increased to $11 as part of the CCP virus #stimulusPackage, down from the $15 per hour minimum proposed by Sen. #BernieSanders (I-Vt.). https://t.co/gWjmlVP0JK	69383.0	RT @news_ntd: Sen. #JoeManchin said Sunday that he will continue to push for the federal #MinimumWage to be increased to $11 as part of the…	2068.0	True	full
924490	924490	60463f014161a2003990dc68	2021-03-08 15:12:59	[]	[{"url":"https://t.co/PkKoMBhBlh","expanded_url":"https://www.marchforchange.uk/long_covid_petition","display_url":"marchforchange.uk/long_covid_pet…","indices":[192,215]}]		[]	[]			Thousands of frontline workers are still living with the long-term debilitating effects of long Covid. Join me in… https://t.co/tKGHNdJ6ZH	15.0	True	full
924491	924491	60463f014161a2003990dc78	2021-03-08 15:13:00	[]	[]	Mon Mar 08 15:06:37 +0000 2021	[{"text":"CommonwealthDay","indices":[138,154]}]	[{"url":"https://t.co/ti038wculN","expanded_url":"https://youtu.be/ef-Io-_ynIU","display_url":"youtu.be/ef-Io-_ynIU","indices":[196,219]}]	The Prince of Wales on how Commonwealth nations have worked together following the COVID-19 pandemic. HRH spoke at @wabbey for @BBCOne's #CommonwealthDay programme - watch the message in full ➡️ https://t.co/ti038wculN https://t.co/bAGxUQkKBQ	941138.0	RT @ClarenceHouse: The Prince of Wales on how Commonwealth nations have worked together following the COVID-19 pandemic. HRH spoke at @wab…	1215.0	True	full
924492	924492	60463f014161a2003990dc88	2021-03-08 15:13:00	[{"text":"BMOC","indices":[232,237]},{"text":"HealthEquity","indices":[238,251]}]	[{"url":"https://t.co/QgJIHFfT9L","expanded_url":"https://www.cnn.com/2021/03/02/opinions/childrens-mental-health-during-the-pandemic-beers/index.html","display_url":"cnn.com/2021/03/02/opi…","indices":[252,275]}]		[]	[]			"Young people have to wake up every morning having to decide whether, I'm going to do my homework or support my fam… https://t.co/5CkHOymwg5	1086.0	True	full
924493	924493	60463f024161a2003990dca0	2021-03-08 15:13:00	[]	[]	Mon Mar 08 15:12:55 +0000 2021	[{"text":"corona","indices":[85,92]},{"text":"deutschland","indices":[93,105]},{"text":"eu","indices":[106,109]},{"text":"Impfstoff","indices":[110,120]}]	[{"url":"https://t.co/gDsF6ImfQC","expanded_url":"https://www.hna.de/politik/corona-deutschland-test-selbsttest-impfungen-jens-spahn-olaf-scholz-covid-kassel-news-90231149.html","display_url":"hna.de/politik/corona…","indices":[122,145]}]	Die EU erwartet mehr Impfstoff. Deutschland könnte mehrere Millionen Dosen erhalten. #corona #deutschland #eu #Impfstoff https://t.co/gDsF6ImfQC	11613.0	RT @HNA_online: Die EU erwartet mehr Impfstoff. Deutschland könnte mehrere Millionen Dosen erhalten. #corona #deutschland #eu #Impfstoff h…	0.0	True	full
924494	924494	60463f024161a2003990dcb6	2021-03-08 15:13:00	[]	[]	Thu Oct 15 08:44:53 +0000 2020	[{"text":"SparkDeFi","indices":[59,69]},{"text":"SFUEL","indices":[74,80]}]	[{"url":"https://t.co/S5l3cqlhVR","expanded_url":"https://medium.com/theecosystem/sparkdefi-innovative-cryptocurrency-based-fintech-platform-64ca71c9e71d?source=friends_link&sk=2696684dfdbc5ccf021936587bd57d2b","display_url":"medium.com/theecosystem/s…","indices":[82,105]},{"url":"https://t.co/iy3tzgzKEt","expanded_url":"https://twitter.com/sparkpointio/status/1316650355652919296","display_url":"…	SparkDeFi website and roadmap launched! 🚀 Know more about #SparkDeFi and #SFUEL: https://t.co/S5l3cqlhVR by @ricozuniga. https://t.co/iy3tzgzKEt	12101.0	RT @SparkDeFi: SparkDeFi website and roadmap launched! 🚀 Know more about #SparkDeFi and #SFUEL: https://t.co/S5l3cqlhVR by @ricozuniga. ht…	6.0	True	full
924495	924495	60463f024161a2003990dcde	2021-03-08 15:13:01	[]	[]	Mon Mar 08 15:05:13 +0000 2021	[{"text":"MondayMotivation","indices":[0,17]},{"text":"COVID19","indices":[71,79]},{"text":"VaccineReady","indices":[127,140]},{"text":"SleeveUp","indices":[178,187]}]	[{"url":"https://t.co/mMpSoUvjp9","expanded_url":"https://www.cdc.gov/coronavirus/2019-ncov/vaccines/index.html","display_url":"cdc.gov/coronavirus/20…","indices":[153,176]}]	#MondayMotivation: Protect yourself and your loved ones by getting the #COVID19 vaccine. Build your vaccine confidence and get #VaccineReady by visiting https://t.co/mMpSoUvjp9. #SleeveUp https://t.co/6C4WF4gw4n	71116.0	RT @MinorityHealth: #MondayMotivation: Protect yourself and your loved ones by getting the #COVID19 vaccine. Build your vaccine confidence…	147.0	True	full
924496	924496	60463f024161a2003990dce8	2021-03-08 15:13:01	[]	[]	Mon Mar 08 14:55:08 +0000 2021	[]	[{"url":"https://t.co/rUocewSoRT","expanded_url":"https://ici.radio-canada.ca/nouvelle/1775190/effets-secondaires-vaccin-covid-19-quebecois-pourraient-renoncer-deuxieme-dose-etude?fromApp=appInfoIos&partageApp=appInfoiOS&accesVia=partage","display_url":"ici.radio-canada.ca/nouvelle/17751…","indices":[174,197]}]	Jusqu’à 39 % des Québécois adultes pourraient renoncer à leur deuxième dose de vaccin contre la COVID-19 si des effets secondaires surviennent lors de la première injection. https://t.co/rUocewSoRT	16846.0	RT @FredericArnould: Jusqu’à 39 % des Québécois adultes pourraient renoncer à leur deuxième dose de vaccin contre la COVID-19 si des effets…	432.0	True	full
924497	924497	60463f034161a2003990dd02	2021-03-08 15:13:01	[]	[]	Sun Feb 28 16:05:10 +0000 2021	[]	[{"url":"https://t.co/n0QR1rq1vA","expanded_url":"https://twitter.com/amazonnews/status/1362906717089001475","display_url":"twitter.com/amazonnews/sta…","indices":[151,174]}]	Not sure how well this Amazon propaganda is working when all the comments are dunking on Bezos and their union busting. ... Twitter, do your thing! 💫✨ https://t.co/n0QR1rq1vA	36898.0	RT @BRRN_Fed: Not sure how well this Amazon propaganda is working when all the comments are dunking on Bezos and their union busting. ... T…	9419.0	True	full
924498	924498	60463f034161a2003990dd04	2021-03-08 15:13:01	[]	[]	Mon Mar 08 14:07:19 +0000 2021	[{"text":"DiaInternacionalDeLaMujer","indices":[195,221]}]	[{"url":"https://t.co/WaGS3JGuxb","expanded_url":"https://cnnespanol.cnn.com/2021/03/08/dia-de-la-mujer-violencia-trabajo-educacion-salud/","display_url":"cnnespanol.cnn.com/2021/03/08/dia…","indices":[171,194]}]	En este Día Internacional de la Mujer subrayamos cinco desigualdades que la pandemia de covid-19 empeoró para las mujeres. ¿Cuál añadirías? Mira los datos completos aquí: https://t.co/WaGS3JGuxb #DiaInternacionalDeLaMujer https://t.co/tA8Dx7xIU0	19505716.0	RT @CNNEE: En este Día Internacional de la Mujer subrayamos cinco desigualdades que la pandemia de covid-19 empeoró para las mujeres. ¿Cuál…	27.0	True	full
924499	924499	60463f034161a2003990dd06	2021-03-08 15:13:01	[]	[]	Mon Mar 08 15:05:00 +0000 2021	[]	[{"url":"https://t.co/RYjzhzBHUf","expanded_url":"http://bit.ly/FakeHistoryHunt","display_url":"bit.ly/FakeHistoryHunt","indices":[240,263]}]	“The pandemic flooded Twitter with pictures that many people thought were related to the Spanish Flu (but weren't) and pictures of ‘medieval’ plague doctors with beaked masks (who weren't medieval, but 17th century),” says @fakehistoryhunt https://t.co/RYjzhzBHUf	361403.0	RT @HistoryExtra: “The pandemic flooded Twitter with pictures that many people thought were related to the Spanish Flu (but weren't) and pi…	3086.0	True	full
924500	924500	60463f034161a2003990dd0e	2021-03-08 15:13:01	[{"text":"capitalmarketsauthority","indices":[181,205]},{"text":"greenbonds","indices":[206,217]},{"text":"kenyasvision","indices":[218,231]},{"text":"nairobistockexchange","indices":[232,253]},{"text":"policyguidancenote","indices":[254,273]}]	[{"url":"https://t.co/w86w69NHjy","expanded_url":"https://thechamber.press/kenyan-capital-markets-authority-launches-green-bonds/?utm_source=ReviveOldPost&utm_medium=social&utm_campaign=ReviveOldPost","display_url":"thechamber.press/kenyan-capital…","indices":[157,180]}]		[]	[]			Kenyan Capital Markets Authority Launches Green Bonds The Kenyan capital market has received a boost with the intro… https://t.co/PoxDLZib4D	26.0	True	full
924501	924501	60463f034161a2003990dd16	2021-03-08 15:13:01	[]	[{"url":"https://t.co/YRwYHlhRIn","expanded_url":"https://readersupportednews.org/opinion2/277-75/68195-forget-15-an-hour-the-minimum-wage-should-be-24","display_url":"readersupportednews.org/opinion2/277-7…","indices":[54,77]}]		[]	[]			Forget $15 an Hour - the Minimum Wage Should Be $24 / https://t.co/YRwYHlhRIn / Jon Schwarz, The Intercept / March… https://t.co/kDlWLn9iNw	3.0	True	full
924502	924502	60463f034161a2003990dd26	2021-03-08 15:13:01	[]	[]	Mon Mar 08 15:11:32 +0000 2021	[{"text":"WeGotUs","indices":[222,230]},{"text":"FreeThemAll","indices":[231,243]}]	[{"url":"https://t.co/zvzpG6OrQ4","expanded_url":"https://twitter.com/COVIDBailOutNYC/status/1367920213530972161","display_url":"twitter.com/COVIDBailOutNY…","indices":[277,300]}]	Reach out to us **TODAY** to send packets to folks on Rikers (and the Boat) about claiming their stimulus checks! You'll need at least 10 regular envelopes + 15 stamps. ➡️ Email us at covidbailout [at] gmail [dot] com. #WeGotUs #FreeThemAll Image credit: @TDAbolitionist 🙏 https://t.co/zvzpG6OrQ4 https://t.co/nIw1p4Vxwi	2160.0	RT @COVIDBailOutNYC: Reach out to us **TODAY** to send packets to folks on Rikers (and the Boat) about claiming their stimulus checks! You…	1689.0	True	full
924503	924503	60463f034161a2003990dd40	2021-03-08 15:13:02	[]	[]	Mon Mar 08 14:00:01 +0000 2021	[]	[{"url":"https://t.co/vEuJjpvO1A","expanded_url":"http://bit.ly/smartpiggy","display_url":"bit.ly/smartpiggy","indices":[69,92]}]	15 Siblings Of Piggies Means Total Chaos | Kritter Klub Full Video👉 https://t.co/vEuJjpvO1A Follow @Kritter_Klub to brighten up your feed with daily animal videos❣ https://t.co/JCOcJUpJBV	3303.0	RT @Kritter_Klub: 15 Siblings Of Piggies Means Total Chaos | Kritter Klub Full Video👉 https://t.co/vEuJjpvO1A Follow @Kritter_Klub to bri…	279.0	True	full
924504	924504	60463f044161a2003990dd56	2021-03-08 15:13:02	[]	[{"url":"https://t.co/6QvLsA8HO3","expanded_url":"https://www.asturiasmundial.com/noticia/119223/ningun-fallecimiento-127-nuevos-casos-coronavirus-asturias/#.YEY-9aNYgGs.twitter","display_url":"asturiasmundial.com/noticia/119223…","indices":[86,109]}]		[]	[]			Ningún fallecimiento y 127 nuevos casos de coronavirus en Asturias. Asturias Mundial. https://t.co/6QvLsA8HO3 Canga… https://t.co/JVyKkuPjtO	60365.0	True	full
924505	924505	60463f044161a2003990dd6a	2021-03-08 15:13:02	[]	[{"url":"https://t.co/IIvEnDxlvA","expanded_url":"https://buff.ly/3egqdIt","display_url":"buff.ly/3egqdIt","indices":[101,124]}]		[]	[]			As tests continue, @CATSRideTransit says its Gold Line streetcar in Charlotte will open this spring.… https://t.co/aoi2EF6RnT	19221.0	True	full
924506	924506	60463f044161a2003990dd80	2021-03-08 15:13:02	[]	[{"url":"https://t.co/rOYplWW7Ro","expanded_url":"http://dlvr.it/RvCX0M","display_url":"dlvr.it/RvCX0M","indices":[256,279]}]		[]	[]			[Stigmabase AM] Latin America, Italy suffered surging levels of poverty in 2020 due to COVID-19: According to a rep… https://t.co/1xn23dbrjO	4159.0	True	full
924507	924507	60463f044161a2003990dd92	2021-03-08 15:13:03	[]	[]	Mon Mar 08 15:11:59 +0000 2021	[]	[{"url":"https://t.co/CkGawYMVKC","expanded_url":"https://on.wsj.com/3cggLlw","display_url":"on.wsj.com/3cggLlw","indices":[151,174]}]	The $1.9 trillion Covid-19 aid package should allow the U.S. economy to return to full employment in 2022, Treasury Secretary Janet Yellen said Monday https://t.co/CkGawYMVKC	18681882.0	RT @WSJ: The $1.9 trillion Covid-19 aid package should allow the U.S. economy to return to full employment in 2022, Treasury Secretary Jane…	997.0	True	full
924508	924508	60463f044161a2003990dd94	2021-03-08 15:13:03	[]	[]	Mon Mar 08 14:20:46 +0000 2021	[]	[{"url":"https://t.co/KO5eP980SA","expanded_url":"https://bc.ctvnews.ca/how-do-i-get-the-coronavirus-vaccine-in-b-c-1.5322336","display_url":"bc.ctvnews.ca/how-do-i-get-t…","indices":[187,210]}]	Today's the day when B.C. call centres will open to begin booking vaccine appointments for people aged 90 and older and Indigenous people aged 65 and older. Here's what you need to know. https://t.co/KO5eP980SA	313488.0	RT @CTVVancouver: Today's the day when B.C. call centres will open to begin booking vaccine appointments for people aged 90 and older and I…	189.0	True	full
924509	924509	60463f044161a2003990dd98	2021-03-08 15:13:03	[]	[]	Mon Mar 08 15:09:25 +0000 2021	[]	[{"url":"https://t.co/KgVOw01Sw5","expanded_url":"https://twitter.com/hansilowang/status/1368937013500665864","display_url":"twitter.com/hansilowang/st…","indices":[131,154]}]	This is Gina Raimondo’s responsibility now - and when it’s over, Rhode Island stands to lose one of its 2 seats in the U.S. House. https://t.co/KgVOw01Sw5	4380.0	RT @projomike: This is Gina Raimondo’s responsibility now - and when it’s over, Rhode Island stands to lose one of its 2 seats in the U.S.…	1733.0	True	full
924510	924510	60463f054161a2003990ddb8	2021-03-08 15:13:03	[]	[]	Mon Mar 08 15:06:07 +0000 2021	[]	[{"url":"https://t.co/t8aDinm2XO","expanded_url":"https://www.elplural.com/sociedad/tribunales/caja-b-pp-barcenas-afirma-sobresueldos-rajoy-ministros-ofrecieron-dinero-cambiar-papeles_261381102","display_url":"elplural.com/sociedad/tribu…","indices":[132,155]}]	Bárcenas afirma que dio sobresueldos a Rajoy y varios ministros, y que le ofrecieron dinero para cambiar sus papeles via @El_Plural https://t.co/t8aDinm2XO	10112.0	RT @VICTORI43762463: Bárcenas afirma que dio sobresueldos a Rajoy y varios ministros, y que le ofrecieron dinero para cambiar sus papeles v…	475.0	True	full
924511	924511	60463f054161a2003990ddc8	2021-03-08 15:13:03	[]	[]	Mon Mar 08 10:58:51 +0000 2021	[{"text":"InternationalWomensDay","indices":[6,29]}]	[{"url":"https://t.co/gVWvlfazqm","expanded_url":"https://www.play-cricket.com/website/division/93743","display_url":"play-cricket.com/website/divisi…","indices":[76,99]}]	Happy #InternationalWomensDay ! In 2020 @HuttonCCWomen won the COVID Cup https://t.co/gVWvlfazqm losing only one game in the process. We can't wait to see women and girls playing cricket for Hutton in 2021! https://t.co/ByjKavWgqd	1118.0	RT @Hutton1864: Happy #InternationalWomensDay ! In 2020 @HuttonCCWomen won the COVID Cup https://t.co/gVWvlfazqm losing only one game in…	2707.0	True	full
924512	924512	60463f054161a2003990dddc	2021-03-08 15:13:03	[]	[{"url":"https://t.co/0LG0OeB3rq","expanded_url":"https://twitter.com/Rorjordan_/status/1368941672143458305/photo/1","display_url":"pic.twitter.com/0LG0OeB3rq","indices":[249,272]}]		[]	[]			"Feliz día a todas las mujeres" les desea este sujeto que las odia, que les dice que jamás podrán decidir sobre sus… https://t.co/HxIGSLLgRH	257.0	True	full
924513	924513	60463f054161a2003990ddec	2021-03-08 15:13:03	[]	[{"url":"https://t.co/JzuyOef9qO","expanded_url":"https://www.finextra.com/pressarticle/86506/openbank-doubles-client-acquisition-during-the-pandemic-to-reach-15-million-customers?utm_medium=rssfinextra&utm_source=finextrafeed","display_url":"finextra.com/pressarticle/8…","indices":[87,110]}]		[]	[]			Openbank doubles client acquisition during the pandemic to reach 1.5 million customers https://t.co/JzuyOef9qO by… https://t.co/f4kerneOfN	12041.0	True	full
924514	924514	60463f054161a2003990ddf0	2021-03-08 15:13:04	[]	[]	Mon Mar 08 11:59:34 +0000 2021	[]	[{"url":"https://t.co/DHG2mN3oLi","expanded_url":"https://www.eldiario.es/sociedad/ultima-hora-coronavirus-actualidad-politica-8-de-marzo_6_7283839_1064665.html","display_url":"eldiario.es/sociedad/ultim…","indices":[157,180]}]	El Sindicato de Estudiantes se concentra en la Puerta del Sol: "No estamos haciendo nada malo, estamos defendiendo la libertad de expresión y la democracia" https://t.co/DHG2mN3oLi	1071404.0	RT @iescolar: El Sindicato de Estudiantes se concentra en la Puerta del Sol: "No estamos haciendo nada malo, estamos defendiendo la liberta…	235.0	True	full
924515	924515	60463f054161a2003990ddf2	2021-03-08 15:13:04	[]	[]	Mon Mar 08 15:00:48 +0000 2021	[{"text":"backtoschool","indices":[10,23]}]	[{"url":"https://t.co/ds2oXgsXt9","expanded_url":"https://www.youtube.com/watch?v=OTUJlr_rMfY","display_url":"youtube.com/watch?v=OTUJlr…","indices":[189,212]},{"url":"https://t.co/N6dcowthcc","expanded_url":"http://gov.uk/backtoschool","display_url":"gov.uk/backtoschool","indices":[213,236]}]	It’s been #backtoschool today so do you and your kids know the latest on practical guidance for returning to the classroom? Watch this great video from NHS doctor and TV presenter Dr Ranj: https://t.co/ds2oXgsXt9 https://t.co/N6dcowthcc	3003.0	RT @SH_CCG: It’s been #backtoschool today so do you and your kids know the latest on practical guidance for returning to the classroom? Wat…	273.0	True	full
924516	924516	60463f054161a2003990ddf4	2021-03-08 15:13:04	[]	[{"url":"https://t.co/5RJGPW9VxK","expanded_url":"http://dlvr.it/RvCX3k","display_url":"dlvr.it/RvCX3k","indices":[246,269]}]		[]	[]			[Stigmabase AM] Workers worry about safety, stress as states ease mask rules: COVID-19 has disproportionately affec… https://t.co/fjldO04vRu	4159.0	True	full
924517	924517	60463f064161a2003990de10	2021-03-08 15:13:04	[]	[]	Mon Mar 08 15:12:55 +0000 2021	[{"text":"corona","indices":[85,92]},{"text":"deutschland","indices":[93,105]},{"text":"eu","indices":[106,109]},{"text":"Impfstoff","indices":[110,120]}]	[{"url":"https://t.co/gDsF6ImfQC","expanded_url":"https://www.hna.de/politik/corona-deutschland-test-selbsttest-impfungen-jens-spahn-olaf-scholz-covid-kassel-news-90231149.html","display_url":"hna.de/politik/corona…","indices":[122,145]}]	Die EU erwartet mehr Impfstoff. Deutschland könnte mehrere Millionen Dosen erhalten. #corona #deutschland #eu #Impfstoff https://t.co/gDsF6ImfQC	11613.0	RT @HNA_online: Die EU erwartet mehr Impfstoff. Deutschland könnte mehrere Millionen Dosen erhalten. #corona #deutschland #eu #Impfstoff h…	600.0	True	full
924518	924518	60463f064161a2003990de2a	2021-03-08 15:13:04	[]	[]	Mon Mar 08 13:23:50 +0000 2021	[]	[{"url":"https://t.co/18RQlIk8Zt","expanded_url":"https://popular.info/p/the-empire-strikes-back","display_url":"popular.info/p/the-empire-s…","indices":[220,243]}]	1. In the last two months, the @USChamber has dramatically changed its view on members of Congress who tried to overturn the election and install Trump for a second term. I have receipts. Follow along if interested. https://t.co/18RQlIk8Zt	485154.0	RT @JuddLegum: 1. In the last two months, the @USChamber has dramatically changed its view on members of Congress who tried to overturn the…	118.0	True	full
924519	924519	60463f064161a2003990de3c	2021-03-08 15:13:04	[]	[{"url":"https://t.co/ZwV7yZUO49","expanded_url":"http://dlvr.it/RvCX3z","display_url":"dlvr.it/RvCX3z","indices":[256,279]}]		[]	[]			[Stigmabase AM] Black Americans' hesitancy to get COVID-19 vaccine reflected in state, local numbers: While COVID-1… https://t.co/q416NmQHbA	4159.0	True	full
924520	924520	60463f064161a2003990de3e	2021-03-08 15:13:04	[]	[]	Mon Mar 08 02:31:50 +0000 2021	[{"text":"BeYouNique_PHGOs","indices":[0,17]}]	[{"url":"https://t.co/jTBQCyXM55","expanded_url":"https://www.cognitoforms.com/BeYouNiqueShop/SECUREDAssortedSealedUnsealedAlbums","display_url":"cognitoforms.com/BeYouNiqueShop…","indices":[201,224]},{"url":"https://t.co/9n1edbv7M3","expanded_url":"https://www.cognitoforms.com/BeYouNiqueShop/TINGIItemsmostlyPhotocards","display_url":"cognitoforms.com/BeYouNiqueShop…","indices":[238,261]}]	#BeYouNique_PHGOs [WTS/LFB] Assorted Sealed/Unsealed Albums &amp; Photocards/Postcards ~PLS HELP RT~ Groups: BTS, NCT, StrayKids, Treasure, &amp; Blackpink (Rose) Price Range: 80 - 850 pesos Albums: https://t.co/jTBQCyXM55 Photocards: https://t.co/9n1edbv7M3 DOP: March 15 https://t.co/a8dpszO8an	2243.0	RT @Be_YouNiqueShop: #BeYouNique_PHGOs [WTS/LFB] Assorted Sealed/Unsealed Albums &amp; Photocards/Postcards ~PLS HELP RT~ Groups: BTS, NCT, St…	269.0	True	full
924521	924521	60463f064161a2003990de52	2021-03-08 15:13:05	[{"text":"Myanmar","indices":[49,57]},{"text":"MyanmarTerroristMilitary","indices":[208,233]}]	[{"url":"https://t.co/GxFfJg5dzb","expanded_url":"https://j.mp/3ch3hq1","display_url":"j.mp/3ch3hq1","indices":[184,207]}]		[]	[]			Security forces shot dead two people in northern #Myanmar on Monday, local media reported, as the military governme… https://t.co/dMNNamrheq	2204.0	True	full
924522	924522	60463f074161a2003990de5c	2021-03-08 15:13:05	[]	[{"url":"https://t.co/Q9QwS9u2yy","expanded_url":"https://www.instagram.com/tv/CMJ8AkAJv8_/?utm_source=ig_web_button_share_sheet","display_url":"instagram.com/tv/CMJ8AkAJv8_…","indices":[196,219]}]		[]	[]			The Corona Quilt Project is an almost year long community art initiative that is now live - a remarkable textile jo… https://t.co/hqlrZ1OxVm	2829.0	True	full
924523	924523	60463f074161a2003990de66	2021-03-08 15:13:05	[{"text":"COVID19","indices":[151,159]}]	[{"url":"https://t.co/qGHTPRoMZg","expanded_url":"http://bit.ly/3itUJyx","display_url":"bit.ly/3itUJyx","indices":[127,150]}]		[]	[]			An @MIT study explains how coronaviruses' constant vibrations and shape-changing behavior can successfully infect h… https://t.co/XsyQd6JIr7	29312.0	True	full
924524	924524	60463f074161a2003990de6e	2021-03-08 15:13:05	[]	[]	Mon Mar 08 14:46:45 +0000 2021	[{"text":"BringBackRashmiSamant","indices":[0,22]}]	[{"url":"https://t.co/9PvqiVgkTk","expanded_url":"https://youtu.be/iHv9kQYsPFA","display_url":"youtu.be/iHv9kQYsPFA","indices":[229,252]}]	#BringBackRashmiSamant You cannot even imagine how dangerous the anti-Hindu system is. @Twitter account of Oxford University President Elect Rashmi Samant was suspended saying that Rashmi had created an account under 13 years https://t.co/9PvqiVgkTk https://t.co/nO6lXEfsSd	17684.0	RT @MediaHarshVT: #BringBackRashmiSamant You cannot even imagine how dangerous the anti-Hindu system is. @Twitter account of Oxford Univer…	1.0	True	full
924525	924525	60463f074161a2003990de70	2021-03-08 15:13:05	[]	[{"url":"https://t.co/zCXSUAp5pf","expanded_url":"https://tucson.com/news/local/aids-argument-used-as-arizona-house-votes-to-let-businesses-ignore-mask-mandates/article_77272972-17bc-53db-ad50-4f6bf3a81721.html","display_url":"tucson.com/news/local/aid…","indices":[210,233]}]		[]	[]			AIDS argument used as Arizona House votes to let businesses ignore mask mandates (Does ⁦@JosephChaplik⁩ know AIDS i… https://t.co/fDgv8GReSK	1946.0	True	full
924526	924526	60463f074161a2003990de7c	2021-03-08 15:13:05	[]	[{"url":"https://t.co/4Johdeu2tT","expanded_url":"https://www.mirror.co.uk/news/uk-news/100-incredible-women-iwd-nhs-23627900","display_url":"mirror.co.uk/news/uk-news/1…","indices":[110,133]},{"url":"https://t.co/hSk77ld49f","expanded_url":"https://us02web.zoom.us/meeting/register/tZUlcuqprj0uHtSDLgqHSzEJxCshBoiUmece","display_url":"us02web.zoom.us/meeting/regist…","indices":[255,278]}]		[]	[]			Congratulations to Maia Thomas No 37 in the Daily Mirror's 100 Incredible Women for International Women's Day… https://t.co/fBm9igVI77	15001.0	True	full
924527	924527	60463f074161a2003990de82	2021-03-08 15:13:05	[]	[]	Sun Mar 07 16:35:29 +0000 2021	[]	[{"url":"https://t.co/TGZf8RNZxp","expanded_url":"https://medium.com/@michael.levitt/the-excess-burden-of-death-from-coronavirus-covid-19-is-closer-to-a-month-than-to-a-year-83fca74455b4","display_url":"medium.com/@michael.levit…","indices":[196,219]},{"url":"https://t.co/qUjTXFoYwk","expanded_url":"https://twitter.com/MLevitt_NP2013/status/1346588504692641792?s=20","display_url":"twitter.com/MLe…	Terrific point. This is why I have often expressed excess deaths in 2020 (year of Covid19) as months of normal death. A month is 1/12 or 8.5% This was predicted 22 March from Diamond Princess https://t.co/TGZf8RNZxp and https://t.co/qUjTXFoYwk Close to actual outcome.	84090.0	RT @MLevitt_NP2013: Terrific point. This is why I have often expressed excess deaths in 2020 (year of Covid19) as months of normal death.…	150.0	True	full
924528	924528	60463f074161a2003990de88	2021-03-08 15:13:05	[]	[]	Mon Mar 08 13:23:31 +0000 2021	[{"text":"onpoli","indices":[182,189]},{"text":"wearelivingalie","indices":[190,206]},{"text":"nomorelockdowns","indices":[207,223]}]	[{"url":"https://t.co/xYjlE6vacX","expanded_url":"https://drtrozzi.com/dr-trozzi-covid-19-testimony/","display_url":"drtrozzi.com/dr-trozzi-covi…","indices":[225,248]}]	Please read this powerful indictment by a Canadian Physcian regarding his experiences during covid. The fear narrative of PH is dispelled. Dr. Trozzi Covid-19 Testimony – Dr. Trozzi #onpoli #wearelivingalie #nomorelockdowns https://t.co/xYjlE6vacX	30069.0	RT @randyhillier: Please read this powerful indictment by a Canadian Physcian regarding his experiences during covid. The fear narrative of…	201.0	True	full
924529	924529	60463f074161a2003990de90	2021-03-08 15:13:05	[{"text":"gaming","indices":[264,271]},{"text":"news","indices":[272,277]}]	[{"url":"https://t.co/YF8HVfWtfb","expanded_url":"http://dlvr.it/RvCX33","display_url":"dlvr.it/RvCX33","indices":[186,209]},{"url":"https://t.co/9AaTTqXITl","expanded_url":"http://bit.ly/etsydeals","display_url":"bit.ly/etsydeals","indices":[213,236]},{"url":"https://t.co/mfR4u1I3JG","expanded_url":"http://cryptogator.co","display_url":"cryptogator.co","indices":[240,263]}]		[]	[]			US Box Office Scores Highest Weekend Gross For Nearly A Year: The US box office has enjoyed its best weekend since… https://t.co/ebkR8fZpPh	9568.0	True	full
924530	924530	60463f074161a2003990de9a	2021-03-08 15:13:05	[]	[]	Mon Mar 08 14:55:32 +0000 2021	[{"text":"covidlong","indices":[112,122]},{"text":"ApresJ20","indices":[174,183]}]	[{"url":"https://t.co/q5yfp8zBoF","expanded_url":"https://leblob.fr/actualites/covid-long-1-milliard-de-dollars-investis-dans-la-recherche-aux-etats-unis","display_url":"leblob.fr/actualites/cov…","indices":[254,277]}]	Et pendant ce temps, en France, toujours la même inertie et aucun investissement dans la recherche consacrée au #covidlong. Dîtes monsieur @olivierveran, croyez-vous que les #ApresJ20 acceptent de ne s'en tenir qu'à des promesses, sans actes concrets ? https://t.co/q5yfp8zBoF	677.0	RT @foret_bruno: Et pendant ce temps, en France, toujours la même inertie et aucun investissement dans la recherche consacrée au #covidlong…	110.0	True	full
924531	924531	60463f074161a2003990dea6	2021-03-08 15:13:06	[]	[]	Mon Mar 08 15:00:02 +0000 2021	[{"text":"펜타곤","indices":[110,114]},{"text":"PENTAGON","indices":[115,124]},{"text":"LOVE_or_TAKE","indices":[125,138]}]	[{"url":"https://t.co/OL8RCgua6f","expanded_url":"https://youtu.be/z2JJhLmfXZE","display_url":"youtu.be/z2JJhLmfXZE","indices":[58,81]}]	[📽] 11th Mini Album [LOVE or TAKE] Concept Trailer #1 ▶ https://t.co/OL8RCgua6f 2021.03.15. 18:00 (KST) #펜타곤 #PENTAGON #LOVE_or_TAKE https://t.co/yfHJnD7wEp	1106528.0	RT @CUBE_PTG: [📽] 11th Mini Album [LOVE or TAKE] Concept Trailer #1 ▶ https://t.co/OL8RCgua6f 2021.03.15. 18:00 (KST) #펜타곤 #PENTAGON…	64.0	True	full
924532	924532	60463f074161a2003990deb2	2021-03-08 15:13:06	[]	[]	Mon Mar 08 14:32:02 +0000 2021	[]	[{"url":"https://t.co/HIEEVMzf3i","expanded_url":"https://www.washingtonpost.com/opinions/2021/03/08/biden-grasped-what-media-did-not/?tid=ss_tw","display_url":"washingtonpost.com/opinions/2021/…","indices":[210,233]}]	now that Biden has one major victory under his belt and the prospect of covid-19 and economic recovery ahead, the media might want to stop underestimating him. He and his team seem to know what they are doing. https://t.co/HIEEVMzf3i	581945.0	RT @JRubinBlogger: now that Biden has one major victory under his belt and the prospect of covid-19 and economic recovery ahead, the media…	106.0	True	full
924533	924533	60463f074161a2003990deb4	2021-03-08 15:13:06	[]	[]	Mon Mar 08 13:46:45 +0000 2021	[]	[{"url":"https://t.co/LkN6NRBVzT","expanded_url":"https://nymag.com/intelligencer/article/all-the-lies-they-told-us-about-the-filibuster.html","display_url":"nymag.com/intelligencer/…","indices":[252,275]}]	Eliminate the filibuster. It does not promote debate--it stifles it. It stops candidates from delivering what they promised, which undermines trust in government. It was racist in its origins &amp; still is. This piece from @jonathanchait says it all. https://t.co/LkN6NRBVzT	546359.0	RT @RepJayapal: Eliminate the filibuster. It does not promote debate--it stifles it. It stops candidates from delivering what they promised…	8365.0	True	full
924534	924534	60463f084161a2003990decc	2021-03-08 15:13:06	[]	[]	Thu Mar 04 13:33:28 +0000 2021	[]	[{"url":"https://t.co/DDMLf6XeNz","expanded_url":"https://www.nytimes.com/2021/03/04/us/politics/republicans-workers-covid-bill.html","display_url":"nytimes.com/2021/03/04/us/…","indices":[235,258]}]	“Reporting” from @nytimes on GOP &amp; blue collar voters that ignores my Blue Collar Bonus to raise wages of every worker making below national median, says nothing about trade reform, immigration, or direct covid relief for workers 🤔https://t.co/DDMLf6XeNz	614274.0	RT @HawleyMO: “Reporting” from @nytimes on GOP &amp; blue collar voters that ignores my Blue Collar Bonus to raise wages of every worker making…	87.0	True	full
924535	924535	60463f084161a2003990ded2	2021-03-08 15:13:06	[]	[]	Mon Mar 08 15:00:02 +0000 2021	[{"text":"travail","indices":[183,191]},{"text":"covid19","indices":[192,200]},{"text":"pandemie","indices":[201,210]},{"text":"inégalités","indices":[211,222]},{"text":"8Mars2021","indices":[223,233]}]	[{"url":"https://t.co/REHfrAzUPY","expanded_url":"https://bit.ly/3ngxjyo","display_url":"bit.ly/3ngxjyo","indices":[158,181]}]	Anasthasie Mael, promotrice culturelle : Les femmes sont tout autant talentueuses que les hommes. @greve_feministe S'abonner à la revue Travailler au Futur : https://t.co/REHfrAzUPY #travail #covid19 #pandemie #inégalités #8Mars2021 https://t.co/V2TYRcGGHx	302.0	RT @T_au_futur: Anasthasie Mael, promotrice culturelle : Les femmes sont tout autant talentueuses que les hommes. @greve_feministe S'abonne…	2312.0	True	full
924536	924536	60463f084161a2003990dee2	2021-03-08 15:13:06	[{"text":"VaccineHesitancy","indices":[0,17]},{"text":"TellUs","indices":[245,252]},{"text":"WestBerks","indices":[253,263]}]	[{"url":"https://t.co/PwJB5Az9SV","expanded_url":"https://bit.ly/3uYuwOq","display_url":"bit.ly/3uYuwOq","indices":[220,243]}]		[]	[]			#VaccineHesitancy :-Black people, younger adults, people living in deprived areas of England, parents of children u… https://t.co/72xIVQ8wnT	2322.0	True	full
924537	924537	60463f084161a2003990dee6	2021-03-08 15:13:06	[]	[{"url":"https://t.co/avKBPOumXW","expanded_url":"https://bit.ly/3j2JQnN","display_url":"bit.ly/3j2JQnN","indices":[229,252]}]		[]	[]			With weight room sessions, open gym floor and outdoor recreation programs, there is something for everyone! Visit o… https://t.co/o4RumrviTa	4659.0	True	full
924538	924538	60463f084161a2003990dee8	2021-03-08 15:13:06	[]	[]	Mon Mar 08 12:35:38 +0000 2021	[]	[{"url":"https://t.co/J2KXyqqCyv","expanded_url":"https://www.cnews.fr/monde/2021-03-08/direct-coronavirus-les-medecins-generalistes-ne-pourront-pas-recevoir-de-vaccins","display_url":"cnews.fr/monde/2021-03-…","indices":[257,280]}]	L'ARS donne l'ordre aux hôpitaux et cliniques franciliens de déprogrammer 40% de leurs activités médicales et chirurgicales, pour augmenter le nombre de lits de réanimation. Alors que 30% des lits ont été fermés en IDF depuis 1 an ! C'est une ignominie ! https://t.co/J2KXyqqCyv	21006.0	RT @dragonduclos: L'ARS donne l'ordre aux hôpitaux et cliniques franciliens de déprogrammer 40% de leurs activités médicales et chirurgical…	4435.0	True	full
924539	924539	60463f084161a2003990deea	2021-03-08 15:13:06	[]	[{"url":"https://t.co/R1KofC4FKZ","expanded_url":"http://dlvr.it/RvCX44","display_url":"dlvr.it/RvCX44","indices":[109,132]}]		[]	[]			El ETF de Bitcoin de Galaxy Digital se lanzará esta semana: sus ejecutivos buscan 'oportunidades atractivas'… https://t.co/pv6Ab8bqOQ	866.0	True	full
924540	924540	60463f094161a2003990df42	2021-03-08 15:13:07	[]	[]	Mon Mar 08 15:00:02 +0000 2021	[{"text":"펜타곤","indices":[110,114]},{"text":"PENTAGON","indices":[115,124]},{"text":"LOVE_or_TAKE","indices":[125,138]}]	[{"url":"https://t.co/OL8RCgua6f","expanded_url":"https://youtu.be/z2JJhLmfXZE","display_url":"youtu.be/z2JJhLmfXZE","indices":[58,81]}]	[📽] 11th Mini Album [LOVE or TAKE] Concept Trailer #1 ▶ https://t.co/OL8RCgua6f 2021.03.15. 18:00 (KST) #펜타곤 #PENTAGON #LOVE_or_TAKE https://t.co/yfHJnD7wEp	1106528.0	RT @CUBE_PTG: [📽] 11th Mini Album [LOVE or TAKE] Concept Trailer #1 ▶ https://t.co/OL8RCgua6f 2021.03.15. 18:00 (KST) #펜타곤 #PENTAGON…	135.0	True	full
924541	924541	60463f094161a2003990df48	2021-03-08 15:13:07	[]	[]	Mon Mar 08 10:41:46 +0000 2021	[{"text":"TouchdownAirplane","indices":[0,18]},{"text":"COVAX","indices":[74,80]}]	[{"url":"https://t.co/EOVhIROGNi","expanded_url":"https://uni.cf/38kVshB","display_url":"uni.cf/38kVshB","indices":[186,209]}]	#TouchdownAirplane The first batch of 468,000 COVID-19 vaccines under the #COVAX initiative has arrived. This is exciting news and big congratulations to @MoPHofficial. 👏 👏 👏 Read more: https://t.co/EOVhIROGNi @CEPIvaccines, @GAVI, @UNICEFSupply, @UNICEFROSA @UNICEF https://t.co/trxqHsivwN	66736.0	RT @UNICEFAfg: #TouchdownAirplane The first batch of 468,000 COVID-19 vaccines under the #COVAX initiative has arrived. This is exciting ne…	5.0	True	full
924542	924542	60463f094161a2003990df4e	2021-03-08 15:13:08	[]	[]	Sun Feb 14 09:07:24 +0000 2021	[]	[{"url":"https://t.co/c4fJlMWcWz","expanded_url":"https://docs.google.com/forms/d/e/1FAIpQLScPyjY0YCUbWaO1u-Q77hS-m85RmNhqYc4GS5-QaqSKAiIjTg/viewform?usp=sf_link","display_url":"docs.google.com/forms/d/e/1FAI…","indices":[253,276]}]	Carat Prints Polaroid Replicas Shining Diamond / Huya PH ONLY 🇵🇭 All items are unofficial 💵: 40 pesos each with freebies 📆DOO: March 10, 2021 📆DOP March 15, 2021 MOP: GCASH MOD: Gogoxpress/Shopee Checkout (for sf only) ETA: 1-3 WEEKS AFTER THE DOP https://t.co/c4fJlMWcWz https://t.co/xuH0ypr6Gs	1363.0	RT @caratprints: Carat Prints Polaroid Replicas Shining Diamond / Huya PH ONLY 🇵🇭 All items are unofficial 💵: 40 pesos each with freebies…	1363.0	True	full
924543	924543	60463f094161a2003990df50	2021-03-08 15:13:07	[]	[]	Sun Mar 07 15:58:39 +0000 2021	[{"text":"R2PforMyanmar","indices":[180,194]},{"text":"Mar7Coup","indices":[195,204]},{"text":"WhatsHappeningInMyanmar","indices":[205,229]}]	[{"url":"https://t.co/cQCpmld5e4","expanded_url":"https://youtu.be/B0gSzPrx_mU","display_url":"youtu.be/B0gSzPrx_mU","indices":[245,268]}]	Australia cuts its defense pact with Myanmar after over 50 protestors were killed since Feb 1. Meanwhile, the junta's tactics become more brutal with nightly raids on dissenters. #R2PforMyanmar #Mar7Coup #WhatsHappeningInMyanmar Subscribe!👇👇 https://t.co/cQCpmld5e4	5909657.0	RT @YourAnonCentral: Australia cuts its defense pact with Myanmar after over 50 protestors were killed since Feb 1. Meanwhile, the junta's…	26.0	True	full
924544	924544	60463f094161a2003990df5a	2021-03-08 15:13:07	[{"text":"NITUmx","indices":[151,158]}]	[{"url":"https://t.co/34bX2pih4U","expanded_url":"https://www.nitu.mx/index.php/2021/03/07/despegar-es-reconocida-por-sus-ventas-de-ecommerce-en-el-sector-turistico/","display_url":"nitu.mx/index.php/2021…","indices":[74,97]}]		[]	[]			Despegar es reconocida por sus ventas de ecommerce en el sector turístico https://t.co/34bX2pih4U @DespegarMx… https://t.co/0MXRyK3c3V	837.0	True	full
924545	924545	60463f094161a2003990df66	2021-03-08 15:13:08	[]	[]	Mon Mar 08 15:12:55 +0000 2021	[{"text":"corona","indices":[85,92]},{"text":"deutschland","indices":[93,105]},{"text":"eu","indices":[106,109]},{"text":"Impfstoff","indices":[110,120]}]	[{"url":"https://t.co/gDsF6ImfQC","expanded_url":"https://www.hna.de/politik/corona-deutschland-test-selbsttest-impfungen-jens-spahn-olaf-scholz-covid-kassel-news-90231149.html","display_url":"hna.de/politik/corona…","indices":[122,145]}]	Die EU erwartet mehr Impfstoff. Deutschland könnte mehrere Millionen Dosen erhalten. #corona #deutschland #eu #Impfstoff https://t.co/gDsF6ImfQC	11613.0	RT @HNA_online: Die EU erwartet mehr Impfstoff. Deutschland könnte mehrere Millionen Dosen erhalten. #corona #deutschland #eu #Impfstoff h…	796.0	True	full
924546	924546	60463f0a4161a2003990df7e	2021-03-08 15:13:08	[]	[]	Mon Mar 08 15:00:02 +0000 2021	[{"text":"펜타곤","indices":[110,114]},{"text":"PENTAGON","indices":[115,124]},{"text":"LOVE_or_TAKE","indices":[125,138]}]	[{"url":"https://t.co/OL8RCgua6f","expanded_url":"https://youtu.be/z2JJhLmfXZE","display_url":"youtu.be/z2JJhLmfXZE","indices":[58,81]}]	[📽] 11th Mini Album [LOVE or TAKE] Concept Trailer #1 ▶ https://t.co/OL8RCgua6f 2021.03.15. 18:00 (KST) #펜타곤 #PENTAGON #LOVE_or_TAKE https://t.co/yfHJnD7wEp	1106542.0	RT @CUBE_PTG: [📽] 11th Mini Album [LOVE or TAKE] Concept Trailer #1 ▶ https://t.co/OL8RCgua6f 2021.03.15. 18:00 (KST) #펜타곤 #PENTAGON…	681.0	True	full
924547	924547	60463f0a4161a2003990df80	2021-03-08 15:13:08	[]	[]	Mon Mar 08 14:55:46 +0000 2021	[]	[{"url":"https://t.co/acxWIVDqWg","expanded_url":"http://bit.ly/3rtQU07","display_url":"bit.ly/3rtQU07","indices":[179,202]}]	Wow , I Just Found A Store That Pimps Your Wall 😮. Thinking Of Getting The Best Wall Arts ? This Store Got You Covered For 15-20% Discount 😮❤️❤️ Go Get Your Wall Art Here Now 👉🏾https://t.co/acxWIVDqWg	11378.0	RT @Staqk_G: Wow , I Just Found A Store That Pimps Your Wall 😮. Thinking Of Getting The Best Wall Arts ? This Store Got You Covered For 1…	1.0	True	full
924548	924548	60463f0a4161a2003990df82	2021-03-08 15:13:08	[]	[]	Mon Mar 08 13:50:21 +0000 2021	[{"text":"madrid","indices":[98,105]},{"text":"DiaInternacionalDeLaMujer","indices":[190,216]}]	[{"url":"https://t.co/E1MbHoWogD","expanded_url":"http://secretosdemadrid.es/calles-de-madrid-con-nombre-de-mujer/","display_url":"secretosdemadrid.es/calles-de-madr…","indices":[166,189]}]	Además de las más conocidas, hay muchas mujeres cuyas historias y vidas dieron nombre a calles de #madrid. En este artículo repasamos sus placas y os hablo de ellas: https://t.co/E1MbHoWogD #DiaInternacionalDeLaMujer https://t.co/n53drU4AGX	775295.0	RT @SecretosdeMadri: Además de las más conocidas, hay muchas mujeres cuyas historias y vidas dieron nombre a calles de #madrid. En este art…	139.0	True	full
924549	924549	60463f0a4161a2003990df90	2021-03-08 15:13:08	[]	[]	Mon Mar 08 01:30:03 +0000 2021	[]	[{"url":"https://t.co/ek2zJKQCBl","expanded_url":"https://bit.ly/2PM0kpT","display_url":"bit.ly/2PM0kpT","indices":[250,273]}]	The Chef Ann Foundation has new resources for school districts: bulk meal pack ideas and home recipe cards. These downloads are available as part of their ongoing Emergency Feeding support for school food teams serving during COVID. View them here: https://t.co/ek2zJKQCBl	165.0	RT @NoKidHungryGA: The Chef Ann Foundation has new resources for school districts: bulk meal pack ideas and home recipe cards. These downlo…	193.0	True	full
924550	924550	60463f0a4161a2003990df98	2021-03-08 15:13:08	[]	[]	Mon Mar 08 13:55:12 +0000 2021	[{"text":"COVID19","indices":[183,191]},{"text":"CRISPR","indices":[197,204]}]	[{"url":"https://t.co/7PImKA11Kg","expanded_url":"http://ow.ly/9mB350DQh9c","display_url":"ow.ly/9mB350DQh9c","indices":[252,275]}]	JOIN US MARCH 17 @ 2PM ET for GEN Live--The Story of CRISPR: Walter Isaacson. We’ll talk to @WalterIsaacson about his new book The Code Breaker. We'll also hear this thoughts about #COVID19, the #CRISPR community, and more! Register today for free: https://t.co/7PImKA11Kg https://t.co/iVwTO12wQq	62786.0	RT @GENbio: JOIN US MARCH 17 @ 2PM ET for GEN Live--The Story of CRISPR: Walter Isaacson. We’ll talk to @WalterIsaacson about his new boo…	2383.0	True	full
924551	924551	60463f0a4161a2003990dfba	2021-03-08 15:13:09	[]	[]	Mon Mar 08 14:24:37 +0000 2021	[]	[{"url":"https://t.co/MZnIBkkw2n","expanded_url":"https://www.themarshallproject.org/2021/03/08/many-juvenile-jails-are-now-almost-entirely-filled-with-young-people-of-color","display_url":"themarshallproject.org/2021/03/08/man…","indices":[138,161]}]	White children were released from juvenile detention at a far higher rate than their Black peers during the early stages of the pandemic: https://t.co/MZnIBkkw2n	166743.0	RT @helenprejean: White children were released from juvenile detention at a far higher rate than their Black peers during the early stages…	32.0	True	full
924552	924552	60463f0b4161a2003990dfc8	2021-03-08 15:13:09	[]	[]	Fri Mar 05 13:54:08 +0000 2021	[]	[{"url":"https://t.co/hbPqvq40KS","expanded_url":"https://blogs.ext.vt.edu/ag-pest-advisory/lodging-and-its-effect-on-soybean-yield/","display_url":"blogs.ext.vt.edu/ag-pest-adviso…","indices":[225,248]}]	High fertility, esp manure can cause late season soybean lodging. Depending on timing this can reduce yields 10-25%! If u have experienced lodged soybeans frequently try 1) Narrow rows 2) No-till 3) Lower seeding rates https://t.co/hbPqvq40KS	328.0	RT @deutmeyer_troy: High fertility, esp manure can cause late season soybean lodging. Depending on timing this can reduce yields 10-25%!…	277.0	True	full
924553	924553	60463f0b4161a2003990dfce	2021-03-08 15:13:09	[]	[]	Mon Mar 08 15:11:59 +0000 2021	[]	[{"url":"https://t.co/CkGawYMVKC","expanded_url":"https://on.wsj.com/3cggLlw","display_url":"on.wsj.com/3cggLlw","indices":[151,174]}]	The $1.9 trillion Covid-19 aid package should allow the U.S. economy to return to full employment in 2022, Treasury Secretary Janet Yellen said Monday https://t.co/CkGawYMVKC	18682144.0	RT @WSJ: The $1.9 trillion Covid-19 aid package should allow the U.S. economy to return to full employment in 2022, Treasury Secretary Jane…	6096.0	True	full
924554	924554	60463f0b4161a2003990dfde	2021-03-08 15:13:09	[]	[]	Mon Mar 08 14:14:17 +0000 2021	[]	[{"url":"https://t.co/Q52rfdpXqz","expanded_url":"https://www.wsj.com/articles/russian-disinformation-campaign-aims-to-undermine-confidence-in-pfizer-other-covid-19-vaccines-u-s-officials-say-11615129200?reflink=desktopwebshare_twitter","display_url":"wsj.com/articles/russi…","indices":[117,140]}]	Russian disinformation campaign aims to undermine confidence in Pfizer, other Covid-19 vaccines, U.S. officials say https://t.co/Q52rfdpXqz via @WSJ	833161.0	RT @jonathanvswan: Russian disinformation campaign aims to undermine confidence in Pfizer, other Covid-19 vaccines, U.S. officials say htt…	53.0	True	full
924555	924555	60463f0b4161a2003990dff4	2021-03-08 15:13:09	[]	[]	Fri Mar 05 13:48:00 +0000 2021	[{"text":"Tampa","indices":[38,44]},{"text":"LA","indices":[51,54]},{"text":"SF","indices":[62,65]},{"text":"LA","indices":[74,77]},{"text":"LA","indices":[108,111]},{"text":"LasVegas","indices":[121,130]},{"text":"DateLA","indices":[140,147]}]	[{"url":"https://t.co/mfYEq4Fdzw","expanded_url":"http://RS-AVS.ch","display_url":"RS-AVS.ch","indices":[0,23]},{"url":"https://t.co/80hu86aNYt","expanded_url":"http://silastar.com","display_url":"silastar.com","indices":[179,202]},{"url":"https://t.co/SdO0KomuB7","expanded_url":"http://switter.at/@sexysilastar","display_url":"switter.at/@sexysilastar","indices":[203,226]},{"url":"https://t.co/gB…	https://t.co/mfYEq4Fdzw @sexysilastar #Tampa 3/5-8 #LA 3/9-13 #SF 3/14-16 #LA 3/17-30 Unavailable 3/31-4/14 #LA 4/15-5/7 #LasVegas 5/8-10 / #DateLA / 754-307-4407 pa@silastar.com https://t.co/80hu86aNYt https://t.co/SdO0KomuB7 https://t.co/gBUlpN6YtQ / @rsavsCathy https://t.co/ghTv3N7moU	15751.0	RT @CathyfromRSAVS: https://t.co/mfYEq4Fdzw @sexysilastar #Tampa 3/5-8 #LA 3/9-13 #SF 3/14-16 #LA 3/17-30 Unavailable 3/31-4/14 #LA 4/15-5/…	981.0	True	full
924556	924556	60463f0b4161a2003990dffa	2021-03-08 15:13:09	[]	[]	Mon Mar 08 14:10:50 +0000 2021	[]	[{"url":"https://t.co/Axlg538Smv","expanded_url":"https://twitter.com/ElHuffPost/status/1368874302808981505","display_url":"twitter.com/ElHuffPost/sta…","indices":[281,304]}]	Una parte nada desdeñable de las feministas ha votado habitualmente al PSOE, incluso cuando en otros aspectos, por moderado, no satisfacía sus convicciones. ¿Espera el @PSOE que siga siendo así cuando se insulta, desde las instituciones y bajo su Gobierno, a todo el M. Feminista? https://t.co/Axlg538Smv	7241.0	RT @AnaPofemi_nista: Una parte nada desdeñable de las feministas ha votado habitualmente al PSOE, incluso cuando en otros aspectos, por mod…	86.0	True	full
924557	924557	60463f0b4161a2003990e00c	2021-03-08 15:13:10	[]	[]	Mon Mar 08 14:53:49 +0000 2021	[{"text":"ExcludedUK","indices":[579,590]},{"text":"Yeovil","indices":[684,691]},{"text":"Somerset","indices":[692,701]}]	[{"url":"https://t.co/88uVcyWWei","expanded_url":"https://inews.co.uk/news/business/covid-financial-aid-deaths-prompt-suicide-training-excluded-uk-791873?ito=twitter_share_article-top&ito=twitter_share_article-top&__twitter_impression=true&ito=twitter_share_article-top&__twitter_impression=true&ito=twitter_share_article-top&__twitter_impression=true","display_url":"inews.co.uk/news/business/…","i…	@MarcusFysh @YeovilRealNews @bbcsomerset @BorisJohnson @RishiSunak @TracyBrabin @CliftonBrown_MP @William_Wragg @EstherMcVey1 @PBottomleyMP @PhilipDaviesUK @MartinSLewis @300 @bernardjenkin @Bill_Esterson @amessd_southend @Simon4NDorset @DavidDavisMP @karlmccartney @Metcalfe_SBET @alisonthewliss @S_Hammond @timfarron @RLong_Bailey @PaulaBarkerMP @neill_bob @OwenThompson @ChiOnwurah @CharlesWalker…	1523.0	RT @TimExcludedUK: @MarcusFysh @YeovilRealNews @bbcsomerset @BorisJohnson @RishiSunak @TracyBrabin @CliftonBrown_MP @William_Wragg @EstherM…	339.0	True	full
924558	924558	60463f0b4161a2003990e018	2021-03-08 15:13:10	[]	[]	Sun Mar 07 17:28:52 +0000 2021	[]	[{"url":"https://t.co/rYpgPc30l1","expanded_url":"https://support.musicares.org","display_url":"support.musicares.org","indices":[253,276]}]	We all miss live music 🎶, but not more that the thousands of people behind the scenes who have been out of work for a year. Join us on March 12 as we celebrate those in music most impacted by the pandemic. Get your Music On A Mission tickets today at https://t.co/rYpgPc30l1 https://t.co/Irw7aDoZsP	36951.0	RT @MusiCares: We all miss live music 🎶, but not more that the thousands of people behind the scenes who have been out of work for a year.…	0.0	True	full
924559	924559	60463f0c4161a2003990e034	2021-03-08 15:13:10	[]	[]	Mon Mar 08 14:49:46 +0000 2021	[{"text":"COVID19","indices":[17,25]}]	[{"url":"https://t.co/nkksNlvKLU","expanded_url":"https://vaccineto.ca/sites","display_url":"vaccineto.ca/sites","indices":[207,230]}]	Eligible for the #COVID19 vaccine but not sure how to book in Toronto? New website launched today that allows eligible people to pre-register. Please tell everyone and anyone you know over the age of 80! https://t.co/nkksNlvKLU	2738.0	RT @Brian_M_Wong: Eligible for the #COVID19 vaccine but not sure how to book in Toronto? New website launched today that allows eligible…	366.0	True	full
924560	924560	60463f0c4161a2003990e040	2021-03-08 15:13:10	[]	[]	Mon Mar 08 15:00:04 +0000 2021	[{"text":"Opinión","indices":[0,8]}]	[{"url":"https://t.co/D8UORJOk2g","expanded_url":"https://bit.ly/3eiPnpO","display_url":"bit.ly/3eiPnpO","indices":[208,231]}]	#Opinión | "Lo que actualmente tenemos son alcaldes que deben una explicación de por qué se van, un Congreso que no justifica sus autorizaciones y un inminente robo de puestos para Morena", escribe @obdulioA https://t.co/D8UORJOk2g	151387.0	RT @LaRazon_mx: #Opinión | "Lo que actualmente tenemos son alcaldes que deben una explicación de por qué se van, un Congreso que no justifi…	18975.0	True	full
924561	924561	60463f0c4161a2003990e046	2021-03-08 15:13:10	[]	[]	Mon Mar 08 13:37:28 +0000 2021	[]	[{"url":"https://t.co/Omxt4VsIcr","expanded_url":"https://www.gazetadopovo.com.br/rodrigo-constantino/e-descobriram-que-a-ameaca-autoritaria-nao-vinha-de-bolsonaro-mas-sim-dos-tucanos/","display_url":"gazetadopovo.com.br/rodrigo-consta…","indices":[248,271]}]	Nessa pandemia, fomos obrigados a colocar máscaras. Mas a verdade é que muitas máscaras caíram. Em especial a desses autoritários que se vendem como democratas tolerantes, mas desejam o controle pleno de nossas vidas e tentam intimidar opositores. https://t.co/Omxt4VsIcr	711007.0	RT @Rconstantino: Nessa pandemia, fomos obrigados a colocar máscaras. Mas a verdade é que muitas máscaras caíram. Em especial a desses auto…	7613.0	True	full
924562	924562	60463f0c4161a2003990e048	2021-03-08 15:13:10	[{"text":"IWD2021","indices":[272,280]}]	[{"url":"https://t.co/HAYcYTY9ZR","expanded_url":"https://buff.ly/30pZd0Q","display_url":"buff.ly/30pZd0Q","indices":[248,271]}]		[]	[]			Covid-19 is disproportionally affecting women but even before the pandemic, progress in tech was painfully slow. Un… https://t.co/5xUZvjVSlh	22436.0	True	full
924563	924563	60463f0c4161a2003990e04c	2021-03-08 15:13:10	[]	[{"url":"https://t.co/thEAgzb9JA","expanded_url":"https://bit.ly/3qww6DD","display_url":"bit.ly/3qww6DD","indices":[257,280]}]		[]	[]			Rollout will begin with the new Chromecast with Google TV in the US, then go international The Chromecast with Goog… https://t.co/5TDWw09LeO	3992.0	True	full
924564	924564	60463f0d4161a2003990e082	2021-03-08 15:13:11	[]	[]	Mon Mar 08 14:25:50 +0000 2021	[{"text":"DeFi","indices":[22,27]},{"text":"ToTheMoon","indices":[128,138]}]	[{"url":"https://t.co/aedy8Myw8N","expanded_url":"https://youtu.be/I9HgNs0xoM0","display_url":"youtu.be/I9HgNs0xoM0","indices":[148,171]}]	It's crazy! We are in #DeFi Naut's Spotlight! ❤ We have a feeling that this pre-IDO week is going to be massive! Let's take it #ToTheMoon, guys!🚀🌕 https://t.co/aedy8Myw8N	36174.0	RT @BlockchainCutie: It's crazy! We are in #DeFi Naut's Spotlight! ❤ We have a feeling that this pre-IDO week is going to be massive! Let'…	0.0	True	full
924565	924565	60463f0d4161a2003990e08c	2021-03-08 15:13:11	[]	[]	Mon Mar 08 15:00:02 +0000 2021	[{"text":"펜타곤","indices":[110,114]},{"text":"PENTAGON","indices":[115,124]},{"text":"LOVE_or_TAKE","indices":[125,138]}]	[{"url":"https://t.co/OL8RCgua6f","expanded_url":"https://youtu.be/z2JJhLmfXZE","display_url":"youtu.be/z2JJhLmfXZE","indices":[58,81]}]	[📽] 11th Mini Album [LOVE or TAKE] Concept Trailer #1 ▶ https://t.co/OL8RCgua6f 2021.03.15. 18:00 (KST) #펜타곤 #PENTAGON #LOVE_or_TAKE https://t.co/yfHJnD7wEp	1106528.0	RT @CUBE_PTG: [📽] 11th Mini Album [LOVE or TAKE] Concept Trailer #1 ▶ https://t.co/OL8RCgua6f 2021.03.15. 18:00 (KST) #펜타곤 #PENTAGON…	18.0	True	full
924566	924566	60463f0d4161a2003990e0aa	2021-03-08 15:13:11	[]	[{"url":"https://t.co/1AwkENjY0c","expanded_url":"https://www.thedenverchannel.com/news/local-news/this-was-a-revolt-cu-students-blame-frustration-over-covid-19-restrictions-for-saturdays-riot","display_url":"thedenverchannel.com/news/local-new…","indices":[123,146]}]		[]	[]			I hear Texas is nice. 'This was a revolt': CU students blame frustration over COVID-19 restrictions for Saturday… https://t.co/N0Sugh0dkV	524.0	True	full
924567	924567	60463f0d4161a2003990e0ae	2021-03-08 15:13:11	[]	[]	Mon Mar 08 15:04:17 +0000 2021	[{"text":"COVID19","indices":[4,12]},{"text":"InternationalWomensDay","indices":[153,176]},{"text":"IWD2021","indices":[268,276]}]	[{"url":"https://t.co/qYylYtMzbb","expanded_url":"https://news.ontario.ca/en/statement/60591/ontario-celebrates-international-womens-day","display_url":"news.ontario.ca/en/statement/6…","indices":[242,265]}]	The #COVID19 pandemic has highlighted both the significant contributions women have made and the disproportionate burdens that they carry. Recognizing #InternationalWomensDay, Associate Minister @JillDunlop1 issued the following statement: https://t.co/qYylYtMzbb #IWD2021 https://t.co/vm1UTBoBPi	7830.0	RT @WomenON: The #COVID19 pandemic has highlighted both the significant contributions women have made and the disproportionate burdens that…	412.0	True	full
924568	924568	60463f0d4161a2003990e0c2	2021-03-08 15:13:12	[]	[]	Mon Mar 08 15:10:00 +0000 2021	[{"text":"8M2021","indices":[0,7]},{"text":"RedForbes","indices":[171,181]}]	[{"url":"https://t.co/Cai0qUUUP0","expanded_url":"https://bit.ly/30lqFgr","display_url":"bit.ly/30lqFgr","indices":[182,205]}]	#8M2021 En los países menos progresistas, como es el caso de México y América Latina, la pandemia ha mostrado la cara más oscura de la desigualdad. @ArleneRU escribe en #RedForbes https://t.co/Cai0qUUUP0	683902.0	RT @Forbes_Mexico: #8M2021 En los países menos progresistas, como es el caso de México y América Latina, la pandemia ha mostrado la cara má…	218.0	True	full
924569	924569	60463f0d4161a2003990e0c8	2021-03-08 15:13:12	[]	[]	Mon Mar 08 12:14:48 +0000 2021	[{"text":"ATVNoticiasEdiciónMatinal","indices":[0,26]},{"text":"Coronavirus","indices":[27,39]}]	[{"url":"https://t.co/4U9FfHdmzz","expanded_url":"https://www.atv.pe/noticia/covid-19-en-peru-inicia-proceso-de-vacunacion-en-adultos-mayores","display_url":"atv.pe/noticia/covid-…","indices":[200,223]}]	#ATVNoticiasEdiciónMatinal #Coronavirus | "Todo el personal de Padomi está correctamente identificado", dijo al respecto la presidenta de EsSalud, Fiorella Molinelli, quien atendió a nuestro programa https://t.co/4U9FfHdmzz	1230269.0	RT @atv_noticias: #ATVNoticiasEdiciónMatinal #Coronavirus | "Todo el personal de Padomi está correctamente identificado", dijo al respecto…	14443.0	True	full
924570	924570	60463f0e4161a2003990e10a	2021-03-08 15:13:12	[]	[{"url":"https://t.co/TbyvuDXC6O","expanded_url":"http://Telegraph.co.uk","display_url":"Telegraph.co.uk","indices":[190,213]},{"url":"https://t.co/CS4d031QPF","expanded_url":"https://www.telegraph.co.uk/politics/2021/03/08/business-leaders-warn-nicola-sturgeon-covid-economic-firestorm/","display_url":"telegraph.co.uk/politics/2021/…","indices":[214,237]}]		[]	[]			Ah the Tell 'em Crap stirring the pot again as teflon tories panic levels rise. Sturgeon survived the propaganda… https://t.co/ZFDfz00Z8l	73.0	True	full
924571	924571	60463f0e4161a2003990e110	2021-03-08 15:13:12	[]	[]	Mon Mar 08 14:30:21 +0000 2021	[{"text":"COVID19","indices":[31,39]},{"text":"StoptheSpread","indices":[87,101]},{"text":"GetTheTestBoston","indices":[235,252]}]	[{"url":"https://t.co/J4OakgojUM","expanded_url":"http://boston.gov/covid19-testing","display_url":"boston.gov/covid19-testing","indices":[211,234]}]	While the state rollout of the #COVID19 vaccine continues, one big way you can help us #StoptheSpread is by getting tested. We have free testing sites this week in Dorchester, Hyde Park, and Jamaica Plain. ➡️ https://t.co/J4OakgojUM #GetTheTestBoston https://t.co/xfJjjltSlQ	334785.0	RT @CityOfBoston: While the state rollout of the #COVID19 vaccine continues, one big way you can help us #StoptheSpread is by getting teste…	35701.0	True	full
924572	924572	60463f0e4161a2003990e11e	2021-03-08 15:13:13	[]	[]	Mon Mar 08 15:03:17 +0000 2021	[]	[{"url":"https://t.co/LCsrHepmxu","expanded_url":"https://www.agenciaelvigia.com.ar/noticias/avellaneda/2021/el-enre-prorrogo-la-prohibicion-de-cortar-el-suministro-de-luz-por-deudas-generadas-durante-la-pandemia/","display_url":"agenciaelvigia.com.ar/noticias/avell…","indices":[123,146]}]	El ENRE prorrogó la prohibición de cortar el suministro de luz por deudas generadas durante la pandemia | Agencia El Vigía https://t.co/LCsrHepmxu	69853.0	RT @AgenciaElVigia: El ENRE prorrogó la prohibición de cortar el suministro de luz por deudas generadas durante la pandemia | Agencia El Vi…	3082.0	True	full
924573	924573	60463f0e4161a2003990e124	2021-03-08 15:13:13	[{"text":"BRML3","indices":[117,123]},{"text":"Negócios","indices":[124,133]}]	[{"url":"https://t.co/myTosrD3iw","expanded_url":"https://comoinvestir.thecap.com.br/br-malls-brml3-tem-metade-dos-seus-shoppings-fechados/","display_url":"comoinvestir.thecap.com.br/br-malls-brml3…","indices":[135,158]}]		[]	[]			Desde o último sábado, apenas 15 shoppings do portfólio da companhia continuarão abertos, ainda que com restrições.… https://t.co/o7SHZF81Hh	1059.0	True	full
924574	924574	60463f0e4161a2003990e136	2021-03-08 15:13:13	[]	[]	Mon Mar 08 14:26:02 +0000 2021	[{"text":"Weltfrauentag","indices":[21,35]},{"text":"InternationalWomensDay","indices":[195,218]}]	[{"url":"https://t.co/sa4NPorw7H","expanded_url":"https://buff.ly/2OaKdl8","display_url":"buff.ly/2OaKdl8","indices":[171,194]}]	Während die Welt den #Weltfrauentag inmitten einer Pandemie begeht, ist klar: Die Corona-Krise trägt das Gesicht einer Frau, schreibt UN-Generalsekretär @antonioguterres. https://t.co/sa4NPorw7H #InternationalWomensDay https://t.co/n3oemcJgZC	645618.0	RT @faznet: Während die Welt den #Weltfrauentag inmitten einer Pandemie begeht, ist klar: Die Corona-Krise trägt das Gesicht einer Frau, sc…	29.0	True	full
924575	924575	60463f0f4161a2003990e140	2021-03-08 15:13:13	[{"text":"group","indices":[14,20]},{"text":"position","indices":[87,96]},{"text":"maltawinds","indices":[119,130]},{"text":"Palumbo","indices":[131,139]},{"text":"TOP500","indices":[140,147]},{"text":"Campania","indices":[148,157]},{"text":"PwC","indices":[158,162]},{"text":"industry","indices":[163,172]},{"text":"pandemic","indices":[173,182]}]	[{"url":"https://t.co/ExHFjCuaML","expanded_url":"http://maltawinds.com/2021/03/08/campanias-top-500-palumbo-group-ranks-in-46th-place/","display_url":"maltawinds.com/2021/03/08/cam…","indices":[184,207]}]		[]	[]			This year the #group ranked in at 46th place having successfully climbed from the 70th #position of the previous ye… https://t.co/xYBYdLoTHL	265.0	True	full
924576	924576	60463f0f4161a2003990e156	2021-03-08 15:13:13	[]	[]	Fri Mar 05 14:38:29 +0000 2021	[]	[{"url":"https://t.co/tbPBDt9Ofo","expanded_url":"https://www.xataka.com/p/231840","display_url":"xataka.com/p/231840","indices":[158,181]}]	El falso SMS de Fedex lleva detrás un sofisticado y peligrosísimo virus de Android: cómo funciona para lograr robar dinero de la app del banco a sus víctimas https://t.co/tbPBDt9Ofo https://t.co/TwbvYkgHdJ	1435853.0	RT @xataka: El falso SMS de Fedex lleva detrás un sofisticado y peligrosísimo virus de Android: cómo funciona para lograr robar dinero de l…	16.0	True	full
924577	924577	60463f0f4161a2003990e166	2021-03-08 15:13:13	[]	[{"url":"https://t.co/E8XXWPGJSq","expanded_url":"https://bit.ly/3kUXw57","display_url":"bit.ly/3kUXw57","indices":[253,276]}]		[]	[]			With significant headway in the vaccine distribution and certain states already lifting COVID-19 restrictions, U.S.… https://t.co/ns2RtYIwAT	4100.0	True	full
924578	924578	60463f0f4161a2003990e17c	2021-03-08 15:13:14	[]	[]	Mon Mar 08 15:07:44 +0000 2021	[]	[{"url":"https://t.co/OKrp2wLv2f","expanded_url":"https://twitter.com/iamsteranko/status/1368790896372813827","display_url":"twitter.com/iamsteranko/st…","indices":[199,222]}]	Please report this tweet and account for targeted harassment against a group of people. He repeatedly perpetuates a narrative that increases the risk of hate crimes against people of Asian heritage. https://t.co/OKrp2wLv2f	7934.0	RT @AaronMeyers: Please report this tweet and account for targeted harassment against a group of people. He repeatedly perpetuates a narrat…	684.0	True	full
924579	924579	60463f104161a2003990e19a	2021-03-08 15:13:14	[]	[]	Mon Mar 08 03:00:04 +0000 2021	[{"text":"PENTAGON","indices":[0,9]},{"text":"펜타곤","indices":[146,150]},{"text":"LOVE_or_TAKE","indices":[151,164]}]	[{"url":"https://t.co/KBFwIqit2P","expanded_url":"https://lnk.to/LOVEorTAKE","display_url":"lnk.to/LOVEorTAKE","indices":[96,119]}]	#PENTAGON 11th Mini Album [LOVE or TAKE] IS COMING! 🔥🔥 PRE-SAVE it on @Spotify, UNIVERSE 💜💖 ▶ https://t.co/KBFwIqit2P 2021.03.15. 18:00 (KST) #펜타곤 #LOVE_or_TAKE	1106528.0	RT @CUBE_PTG: #PENTAGON 11th Mini Album [LOVE or TAKE] IS COMING! 🔥🔥 PRE-SAVE it on @Spotify, UNIVERSE 💜💖 ▶ https://t.co/KBFwIqit2P 2021…	1278.0	True	full
924580	924580	60463f104161a2003990e1b0	2021-03-08 15:13:14	[]	[]	Mon Mar 08 15:03:20 +0000 2021	[]	[{"url":"https://t.co/0hvyhQHcwd","expanded_url":"https://missionlocal.org/2021/03/san-francisco-pandemic-year-anniversary/","display_url":"missionlocal.org/2021/03/san-fr…","indices":[228,251]}]	"Our pandemic year" Covid-19 and the recession haven't led to more people than usual exiting California. But they *have* led to an exodus from San Francisco. It's not all wealthy newcomers. And it's not over. From @esksf https://t.co/0hvyhQHcwd	35949.0	RT @MLNow: "Our pandemic year" Covid-19 and the recession haven't led to more people than usual exiting California. But they *have* led t…	4655.0	True	full
924581	924581	60463f104161a2003990e1bc	2021-03-08 15:13:14	[{"text":"Chelsea","indices":[118,126]}]	[{"url":"https://t.co/y2D3VPhLrH","expanded_url":"https://cutt.ly/PremierLeague","display_url":"cutt.ly/PremierLeague","indices":[93,116]}]		[]	[]			💥👕Prenez vous sans tarder la tenue de match de votre club uniquement à 15 euros 🛒 🅱🅾🆄🆃🅸🆀🆄🅴 ➩… https://t.co/CKtvpocOZw	1797.0	True	full
924582	924582	60463f104161a2003990e1c0	2021-03-08 15:13:14	[]	[]	Mon Mar 08 13:29:21 +0000 2021	[]	[{"url":"https://t.co/HaTijN1PT5","expanded_url":"https://bit.ly/3c5DdOj","display_url":"bit.ly/3c5DdOj","indices":[261,284]}]	On International Women's Day, let's celebrate the courageous women vaccinating children against polio during a pandemic. Despite the impossible, these heroic women vaccinators went door-to-door to protect children. We thank you &amp; celebrate you. @UNICEFUSA: https://t.co/HaTijN1PT5 https://t.co/aoUn8GyG5D	886128.0	RT @SofiaCarson: On International Women's Day, let's celebrate the courageous women vaccinating children against polio during a pandemic. D…	65.0	True	full
924583	924583	60463f104161a2003990e1c2	2021-03-08 15:13:14	[]	[{"url":"https://t.co/rbsBesEcKQ","expanded_url":"https://trib.al/O2IyDwO","display_url":"trib.al/O2IyDwO","indices":[128,151]}]		[]	[]			H-E-B officials announced Friday it would continue its mask enforcement policy once Texas' mask mandate is lifted o… https://t.co/2e6CJWgHmx	142.0	True	full
924584	924584	60463f104161a2003990e1c4	2021-03-08 15:13:14	[]	[{"url":"https://t.co/pySnDypi3V","expanded_url":"https://web.eventossantamarta.com/2021/03/08/essmar-entrega-nuevo-parque-automotor/?utm_source=rss&utm_medium=rss&utm_campaign=essmar-entrega-nuevo-parque-automotor","display_url":"web.eventossantamarta.com/2021/03/08/ess…","indices":[255,278]}]		[]	[]			Essmar entrega nuevo parque automotor En pro de la calidad en la prestación de los servicios de cada una de sus ár… https://t.co/9JQwo6lo68	3571.0	True	full
924585	924585	60463f104161a2003990e1d0	2021-03-08 15:13:14	[{"text":"mujeresemprendedoras","indices":[25,46]},{"text":"DiaInternacionalDeLaMujer","indices":[253,279]}]	[{"url":"https://t.co/rnvFmtoyix","expanded_url":"http://afacturar.com","display_url":"afacturar.com","indices":[229,252]}]		[]	[]			A toda esta comunidad de #mujeresemprendedoras, luchadoras, soñadoras, triunfadoras, madres, hijas, hermanas, que d… https://t.co/cbs0564nrl	731.0	True	full
924586	924586	60463f104161a2003990e1d4	2021-03-08 15:13:14	[]	[{"url":"https://t.co/e87te9JLZN","expanded_url":"https://twitter.com/georgebrauchler/status/1368184854324641793?s=21","display_url":"twitter.com/georgebrauchle…","indices":[171,194]}]		[]	[]			hey @GeorgeBrauchler remember contesting the mask mandate on the same day a bunch of frat dudes rioted with not a m… https://t.co/Wtmxjwrjv6	511.0	True	full
924587	924587	60463f104161a2003990e1ea	2021-03-08 15:13:15	[]	[]	Mon Mar 08 14:53:41 +0000 2021	[]	[{"url":"https://t.co/9D9PINSska","expanded_url":"http://vaccinate.oklahoma.gov","display_url":"vaccinate.oklahoma.gov","indices":[105,128]}]	All of Phases 1 and 2 of Oklahoma’s vaccine distribution plan are now eligible to be vaccinated. Check https://t.co/9D9PINSska to register and see if you’re eligible — you may be eligible and not realize it! https://t.co/3DBPKGXj2x	8416.0	RT @KOCODillon: All of Phases 1 and 2 of Oklahoma’s vaccine distribution plan are now eligible to be vaccinated. Check https://t.co/9D9PI…	598.0	True	full
924588	924588	60463f104161a2003990e1ec	2021-03-08 15:13:15	[]	[]	Mon Mar 01 08:07:00 +0000 2021	[]	[{"url":"https://t.co/XxIbDylc5x","expanded_url":"http://bit.ly/302ZCpQ","display_url":"bit.ly/302ZCpQ","indices":[198,221]}]	Marking yet another significant appointment under its ‘Reinvent’ agenda – the appointment of @aizaazreen is another step forward for @mymdec to inculcate a high performing, high-impact organisation https://t.co/XxIbDylc5x	9695.0	RT @DNewsAsia: Marking yet another significant appointment under its ‘Reinvent’ agenda – the appointment of @aizaazreen is another step for…	2051.0	True	full
924589	924589	60463f104161a2003990e1ee	2021-03-08 15:13:15	[]	[]	Mon Mar 08 15:00:02 +0000 2021	[{"text":"펜타곤","indices":[110,114]},{"text":"PENTAGON","indices":[115,124]},{"text":"LOVE_or_TAKE","indices":[125,138]}]	[{"url":"https://t.co/OL8RCgua6f","expanded_url":"https://youtu.be/z2JJhLmfXZE","display_url":"youtu.be/z2JJhLmfXZE","indices":[58,81]}]	[📽] 11th Mini Album [LOVE or TAKE] Concept Trailer #1 ▶ https://t.co/OL8RCgua6f 2021.03.15. 18:00 (KST) #펜타곤 #PENTAGON #LOVE_or_TAKE https://t.co/yfHJnD7wEp	1106542.0	RT @CUBE_PTG: [📽] 11th Mini Album [LOVE or TAKE] Concept Trailer #1 ▶ https://t.co/OL8RCgua6f 2021.03.15. 18:00 (KST) #펜타곤 #PENTAGON…	28.0	True	full
[truncated: 131,409 more rows]
