# Supplementary material for: Low credibility URL sharing on Twitter during reporting linking rare blood clots with the Oxford/AstraZeneca COVID-19 vaccine
Source: PLoS One. 2024 Jan 19;19(1):e0296444. doi: 10.1371/journal.pone.0296444 (PMC10798519; doi:10.1371/journal.pone.0296444)
Supplement: S9 File — (CSV) [file pone.0296444.s011.csv]

	Unnamed: 0	_id	created_at	extended_tweet.entities.hashtags	URL	retweeted_status.created_at	retweeted_status.extended_tweet.entities.hashtags	RTURL	retweeted_status.extended_tweet.full_text	retweeted_status.user.followers_count	text	user.followers_count	indicator	origin
1056000	1056000	604687914161a20039aad6f8	2021-03-08 20:22:36	[]	[]	Sat Mar 06 11:34:02 +0000 2021	[]	[{"url":"https://t.co/eQF3VsqhpA","expanded_url":"https://www.amazon.co.uk/52-Times-Britain-was-Bellend/dp/0751582891","display_url":"amazon.co.uk/52-Times-Brita…","indices":[239,262]}]	If you haven't got the hardback of 52 TIMES BRITAIN WAS A BELLEND with its 2 small penises, can I tempt you to buy the paperback version with its 1 massive penis? Out 27 May, with a brand new chapter, for just £6.55 if you pre-order now https://t.co/eQF3VsqhpA https://t.co/eSddcvWe9L	279899.0	RT @JimMFelton: If you haven't got the hardback of 52 TIMES BRITAIN WAS A BELLEND with its 2 small penises, can I tempt you to buy the pape…	1579.0	True	full
1056001	1056001	604687914161a20039aad708	2021-03-08 20:22:36	[]	[]	Mon Mar 01 13:15:41 +0000 2021	[]	[{"url":"https://t.co/CByJFKnugV","expanded_url":"https://urbanland.uli.org/economy-markets-trends/paris-embracing-the-compact-density-of-15-minute-neighborhoods/?utm_source=realmagnet&utm_medium=email&utm_campaign=HQ%20Urban%20Land%202%2F22%2F21","display_url":"urbanland.uli.org/economy-market…","indices":[207,230]}]	Paris Mayor @Anne_Hidalgo is making the French capital a '15-minute city' – a concept that will reduce the need for cars, increase space for greenery, boost local businesses and bring communities together. https://t.co/CByJFKnugV	576.0	RT @natureisaright: Paris Mayor @Anne_Hidalgo is making the French capital a '15-minute city' – a concept that will reduce the need for car…	7.0	True	full
1056002	1056002	604687924161a20039aad732	2021-03-08 20:22:36	[]	[]	Mon Mar 08 17:21:22 +0000 2021	[{"text":"BTS","indices":[234,238]},{"text":"방탄소년단","indices":[239,245]}]	[{"url":"https://t.co/jNAIHfw4mK","expanded_url":"https://www.charitybuzz.com/catalog_items/auction-bts-outfits-from-life-goes-on-music-video-2179008","display_url":"charitybuzz.com/catalog_items/…","indices":[200,223]}]	BTS donated their LGO MV outfits "to a Grammy Week auction to benefit the Grammy Museum and its music education initiatives." The estimated bid is $30,000 and the auction ends on March 23 3:01 EDT. 🔗https://t.co/jNAIHfw4mK @BTS_twt #BTS #방탄소년단 https://t.co/6jOakLmxhD	160447.0	RT @modooborahae: BTS donated their LGO MV outfits "to a Grammy Week auction to benefit the Grammy Museum and its music education initiativ…	243.0	True	full
1056003	1056003	604687924161a20039aad73c	2021-03-08 20:22:37	[]	[]	Mon Mar 08 20:17:34 +0000 2021	[{"text":"Houston","indices":[80,88]},{"text":"HoustonTX","indices":[263,273]},{"text":"Texas","indices":[274,280]}]	[{"url":"https://t.co/K4AAzGdTUk","expanded_url":"http://news.rice.edu/2021/03/08/rice-stadium-to-become-a-community-vaccination-site/","display_url":"news.rice.edu/2021/03/08/ric…","indices":[239,262]}]	Rice Stadium is about to become a community vaccination site serving the entire #Houston area. The clinic, one of several operated by Baylor St. Luke’s Medical Center, will heavily emphasize vaccinating underserved populations in Houston. https://t.co/K4AAzGdTUk #HoustonTX #Texas https://t.co/WkNLEuspaW	9120.0	RT @RiceUNews: Rice Stadium is about to become a community vaccination site serving the entire #Houston area. The clinic, one of several op…	64.0	True	full
1056004	1056004	604687924161a20039aad74a	2021-03-08 20:22:37	[]	[]	Mon Mar 08 16:00:06 +0000 2021	[]	[{"url":"https://t.co/n1uFqLU8Em","expanded_url":"https://buff.ly/3sQPLzW","display_url":"buff.ly/3sQPLzW","indices":[254,277]}]	I'm just gobsmacked by this: LA is turning down unlimited federal funds to provide housing for homeless people during COVID. If our leaders can't muster the political will to tackle homelessness when the price tag is literally FREE, when will they ever? https://t.co/n1uFqLU8Em	184726.0	RT @adamconover: I'm just gobsmacked by this: LA is turning down unlimited federal funds to provide housing for homeless people during COVI…	898.0	True	full
1056005	1056005	604687924161a20039aad74e	2021-03-08 20:22:37	[]	[]	Mon Mar 08 17:05:39 +0000 2021	[{"text":"ysw","indices":[235,239]},{"text":"onpoli","indices":[240,247]},{"text":"topoli","indices":[264,271]}]	[{"url":"https://t.co/vE0rMWh5BA","expanded_url":"https://www.ontariondp.ca/news/york-south-weston-mustnt-be-left-behind-vaccine-rollout-hassan-ford","display_url":"ontariondp.ca/news/york-sout…","indices":[210,233]}]	Residents in my community were neglected by the Ford government in its failure to establish sufficient local testing facilities, and folks are now worried they will be denied access to local vaccination sites. https://t.co/vE0rMWh5BA. #ysw #onpoli @TOPublicHealth #topoli	5080.0	RT @FaisalHassanNDP: Residents in my community were neglected by the Ford government in its failure to establish sufficient local testing f…	301.0	True	full
1056006	1056006	604687934161a20039aad78a	2021-03-08 20:22:37	[]	[{"url":"https://t.co/8E8ygwttDq","expanded_url":"https://twitter.com/dw_espanol/status/1368984861793419264","display_url":"twitter.com/dw_espanol/sta…","indices":[108,131]}]		[]	[]			@RPPNoticias Porque no persiguen a Vicarra y toda su mafia. Compramos la vacuna más cara y menos eficiente.… https://t.co/R636ZBoA4O	47.0	True	full
1056007	1056007	604687934161a20039aad792	2021-03-08 20:22:37	[]	[{"url":"https://t.co/BVMQ1bjOUc","expanded_url":"https://www.aljazeera.com/news/2021/3/8/syrias-president-assad-and-his-wife-test-positive-for-covid-19","display_url":"aljazeera.com/news/2021/3/8/…","indices":[238,261]}]		[]	[]			My friend Haytham was his classmate in medical school in Syria. He tells me, Assad is a wonderful human being. I wi… https://t.co/tXUCH4v2lm	3240.0	True	full
1056008	1056008	604687934161a20039aad794	2021-03-08 20:22:37	[]	[{"url":"https://t.co/I70dAeR81S","expanded_url":"http://guarulhos.sp.leg.br/mudanca-para-sede-propria-impede-sessoes-ordinarias-nessa-semana","display_url":"guarulhos.sp.leg.br/mudanca-para-s…","indices":[245,268]}]		[]	[]			A Câmara de Guarulhos entra na segunda semana do processo de mudança para a sede própria, na Vila Augusta (Av. Guar… https://t.co/PeE9yAplRi	1851.0	True	full
1056009	1056009	604687934161a20039aad79c	2021-03-08 20:22:38	[]	[]	Mon Mar 08 15:13:59 +0000 2021	[{"text":"DOWS","indices":[1,6]}]	[{"url":"https://t.co/LmxeY3ZMRi","expanded_url":"https://www.gate.io/trade/DOWS_USDT/?ch=en_sm_0321","display_url":"gate.io/trade/DOWS_USD…","indices":[187,210]},{"url":"https://t.co/2lPnh2k0LR","expanded_url":"http://gate.io/en/article/19708/?ch=en_sm_0321","display_url":"gate.io/en/article/197…","indices":[221,244]}]	🎉#DOWS Bonanza Week has begun! @shadows_defi 😍 Deposit &amp; trade DOWS to win a share of $15,000 in rewards🤑 ⏳Duration: March 7, 07:00 UTC, 2021---March 14, 07:00 UTC, 2021 🔸Trade: https://t.co/LmxeY3ZMRi 🔸Details: https://t.co/2lPnh2k0LR https://t.co/8RMmZ4cSCQ	90412.0	RT @gate_io: 🎉#DOWS Bonanza Week has begun! @shadows_defi 😍 Deposit &amp; trade DOWS to win a share of $15,000 in rewards🤑 ⏳Duration: March 7…	168.0	True	full
1056010	1056010	604687934161a20039aad79e	2021-03-08 20:22:38	[]	[]	Mon Mar 08 18:12:44 +0000 2021	[{"text":"WIC","indices":[107,111]},{"text":"BIOM4180","indices":[220,229]},{"text":"InternationalWomensDay","indices":[232,255]}]	[{"url":"https://t.co/YnvjIlt6PP","expanded_url":"https://www.ahajournals.org/doi/10.1161/JAHA.120.019321","display_url":"ahajournals.org/doi/10.1161/JA…","indices":[256,279]}]	A 2021 study found that twitter has become a vital arena for the promotion/advocacy of women in cardiology #WIC, with an immense ⬆️ of the WIC community from 2016 to 2019! Very proud to be part of this community through #BIOM4180 💜 #InternationalWomensDay https://t.co/YnvjIlt6PP	81.0	RT @ksantoscardio: A 2021 study found that twitter has become a vital arena for the promotion/advocacy of women in cardiology #WIC, with an…	19.0	True	full
1056011	1056011	604687934161a20039aad7be	2021-03-08 20:22:38	[]	[]	Sat Jan 02 13:48:44 +0000 2021	[]	[{"url":"https://t.co/mSG6c3JkZF","expanded_url":"http://www.gov.uk","display_url":"gov.uk","indices":[247,270]}]	@Thomas_Binder @mdcbiscuit Try the governments own website where Covid19 was downgraded in January 2020 as NOT being a high consequence infectious disease. (letter attached from the body they mention). They can’t keep getting away with this evil. https://t.co/mSG6c3JkZF https://t.co/nVvOyFa8GI	1302.0	RT @Bronwen6720: @Thomas_Binder @mdcbiscuit Try the governments own website where Covid19 was downgraded in January 2020 as NOT being a hig…	1751.0	True	full
1056012	1056012	604687944161a20039aad7e0	2021-03-08 20:22:38	[]	[{"url":"https://t.co/JH3ds4oN3d","expanded_url":"https://podcasts.apple.com/us/podcast/178-march-madness-with-jon-laster/id1310057289?i=1000511992617","display_url":"podcasts.apple.com/us/podcast/178…","indices":[204,227]},{"url":"https://t.co/esa0n7IRjU","expanded_url":"https://thelaughbutton.com/podcasts/4-corners-podcast-with-lenny-marcus","display_url":"thelaughbutton.com/podcasts/4-cor…","i…		[]	[]			This week on the @4Cpodcast: @LennyMarcusNYC and @NeilTheSecurity check in with Jon @RealJonLaster to talk some 4C'… https://t.co/ekksVfb7KT	133.0	True	full
1056013	1056013	604687944161a20039aad7e4	2021-03-08 20:22:38	[]	[{"url":"https://t.co/foYYw65vAJ","expanded_url":"https://instagram.com/unitedxmodels?igshid=wzpzi4hb2f1d","display_url":"instagram.com/unitedxmodels?…","indices":[141,164]}]		[]	[]			@ropebunnniie Hey x ❤ Your OF has Mindblowing Content 🔥 Dm me for its Promotion on my promo network on instagram 🔞… https://t.co/860TFVLa9d	1.0	True	full
1056014	1056014	604687944161a20039aad7ec	2021-03-08 20:22:38	[]	[]	Mon Mar 08 19:40:06 +0000 2021	[{"text":"COVID19","indices":[99,107]}]	[{"url":"https://t.co/h70uetinDq","expanded_url":"https://www.cnbc.com/2021/03/06/covid-stimulus-update-senate-passes-1point9-trillion-relief-bill.html","display_url":"cnbc.com/2021/03/06/cov…","indices":[198,221]}]	Tomorrow, I will join my colleagues in the House in voting again for the American Rescue Plan Act. #COVID19 has knocked our country down, and it’s up to the government to pick people back up again. https://t.co/h70uetinDq	129101.0	RT @CongressmanRaja: Tomorrow, I will join my colleagues in the House in voting again for the American Rescue Plan Act. #COVID19 has knocke…	63.0	True	full
1056015	1056015	604687944161a20039aad7f4	2021-03-08 20:22:39	[]	[]	Mon Mar 08 18:56:38 +0000 2021	[]	[{"url":"https://t.co/U4Hqe7GJ0E","expanded_url":"http://www.cnn.com/2021/03/08/politics/fact-check-tom-cotton-prisoners-pandemic-relief-checks-trump-biden/index.html","display_url":"cnn.com/2021/03/08/pol…","indices":[255,278]}]	Fox News led its website with this headline: “FUNDING CONVICTED KILLERS. Democratic COVID bill gives mass murderers taxpayer money right out of your pocket.” Fox didn’t do that when Trump signed two GOP-approved Covid bills that sent money to prisoners: https://t.co/U4Hqe7GJ0E	1240040.0	RT @ddale8: Fox News led its website with this headline: “FUNDING CONVICTED KILLERS. Democratic COVID bill gives mass murderers taxpayer mo…	165.0	True	full
1056016	1056016	604687944161a20039aad7fa	2021-03-08 20:22:39	[]	[]	Mon Mar 08 11:41:57 +0000 2021	[]	[{"url":"https://t.co/gV2RjnOhD0","expanded_url":"http://m.elnuevosiglo.com.co/articulos/03-07-2021-sus-espaldas","display_url":"m.elnuevosiglo.com.co/articulos/03-0…","indices":[156,179]}]	Colombia es el país en donde los poderosos se salen con la suya bajo el argumento de que todo fue a sus espaldas... Mi columna hoy en el @ElNuevoSiglo 👇🏼 https://t.co/gV2RjnOhD0	1341008.0	RT @ZuluagaCamila: Colombia es el país en donde los poderosos se salen con la suya bajo el argumento de que todo fue a sus espaldas... Mi c…	151.0	True	full
1056017	1056017	604687944161a20039aad804	2021-03-08 20:22:39	[]	[]	Mon Mar 08 19:42:00 +0000 2021	[{"text":"SABCNews","indices":[208,217]}]	[{"url":"https://t.co/PBKWNw4SsU","expanded_url":"https://www.sabcnews.com/sabcnews/eskom-pursuing-civil-action-against-brian-molefe-and-other-executives-for-losses-through-alleged-state-capture/","display_url":"sabcnews.com/sabcnews/eskom…","indices":[184,207]}]	Eskom is pursuing civil action against its former CEO Brian Molefe and other former executives, with an aim of recovering billions of rands that were lost due to alleged state capture https://t.co/PBKWNw4SsU #SABCNews	1858360.0	RT @SABCNews: Eskom is pursuing civil action against its former CEO Brian Molefe and other former executives, with an aim of recovering bil…	77.0	True	full
1056018	1056018	604687944161a20039aad818	2021-03-08 20:22:39	[]	[]	Mon Mar 08 12:54:36 +0000 2021	[{"text":"DeFi","indices":[15,20]},{"text":"BKC","indices":[21,25]},{"text":"eth2","indices":[26,31]}]	[{"url":"https://t.co/RQPMhjazG2","expanded_url":"http://buckscake.com","display_url":"buckscake.com","indices":[229,252]}]	💎DISTRIBUTION💎 #DeFi #BKC #eth2 Initial BKCs will be distributed during a pre-sale event, during which a part of received ETH will be swapped for BKC giving the project its first "price pump". After the pre-sale ends... More at https://t.co/RQPMhjazG2 https://t.co/BOAAAxBdZU	13594.0	RT @bucks_cake: 💎DISTRIBUTION💎 #DeFi #BKC #eth2 Initial BKCs will be distributed during a pre-sale event, during which a part of received…	2.0	True	full
1056019	1056019	604687944161a20039aad81e	2021-03-08 20:22:39	[]	[{"url":"https://t.co/2Ov7Lo6nNI","expanded_url":"https://www.semana.com/nacion/articulo/gimnasios-le-solicitan-al-gobierno-catalogar-el-ejercicio-como-actividad-esencial-ante-eventual-tercer-pico-de-covid-19/202150/?utm_medium=Social&utm_campaign=Echobox&utm_source=Twitter#Echobox=1615223670","display_url":"semana.com/nacion/articul…","indices":[120,143]}]		[]	[]			Gimnasios le solicitan al Gobierno catalogar el ejercicio como actividad esencial ante eventual tercer pico de covi… https://t.co/Ti42vwl87q	4620980.0	True	full
1056020	1056020	604687954161a20039aad82c	2021-03-08 20:22:39	[]	[]	Mon Mar 08 14:38:13 +0000 2021	[]	[{"url":"https://t.co/R5Hx3Y36Tg","expanded_url":"https://www.cbsnews.com/news/covid-pandemic-recession-low-wage-workers-60-minutes-2021-03-07/","display_url":"cbsnews.com/news/covid-pan…","indices":[197,220]}]	This is in Ohio! These people are our neighbors! Why do Jim Jordan and Rob Park Portman refuse to do anything about it?? Inside the COVID-19 recession, one of the most unequal in modern history. https://t.co/R5Hx3Y36Tg	14334.0	RT @TheJordanWatch: This is in Ohio! These people are our neighbors! Why do Jim Jordan and Rob Park Portman refuse to do anything about it?…	400.0	True	full
1056021	1056021	604687954161a20039aad834	2021-03-08 20:22:39	[]	[]	Mon Mar 08 14:56:59 +0000 2021	[{"text":"CuarentenaRadicalReforzada","indices":[76,103]}]	[{"url":"https://t.co/Mb0fPC6Q6w","expanded_url":"https://www.vtv.gob.ve/presidente-sirio-bashar-al-assad-esposa-positivos-covid-19/","display_url":"vtv.gob.ve/presidente-sir…","indices":[105,128]}]	Presidente sirio Bashar al-Assad y su esposa resultan positivos a COVID-19 #CuarentenaRadicalReforzada https://t.co/Mb0fPC6Q6w https://t.co/CFKXVGyqms	1812378.0	RT @VTVcanal8: Presidente sirio Bashar al-Assad y su esposa resultan positivos a COVID-19 #CuarentenaRadicalReforzada https://t.co/Mb0fPC…	180.0	True	full
1056022	1056022	604687954161a20039aad83e	2021-03-08 20:22:39	[]	[]	Mon Mar 08 18:11:42 +0000 2021	[{"text":"IWD2021","indices":[5,13]}]	[{"url":"https://t.co/fGstnak6x6","expanded_url":"https://togetherrising.org/its-the-two-year-anniversary-of-the-most-important-story-weve-ever-told/","display_url":"togetherrising.org/its-the-two-ye…","indices":[251,274]}]	This #IWD2021 we’re celebrating the incredible advocate Erika Pinheiro on the two-year anniversary of when you —through Together Rising and Erika’s organization @AlOtroLado_Org — miraculously found 90 parents who’d been separated from their children: https://t.co/fGstnak6x6 https://t.co/M5TtzcnuY6	15583.0	RT @togetherrising: This #IWD2021 we’re celebrating the incredible advocate Erika Pinheiro on the two-year anniversary of when you —through…	17609.0	True	full
1056023	1056023	604687954161a20039aad840	2021-03-08 20:22:39	[]	[]	Mon Mar 08 20:03:08 +0000 2021	[{"text":"congregationalsong","indices":[31,50]},{"text":"covid","indices":[246,252]}]	[{"url":"https://t.co/vMNn8ovGTD","expanded_url":"https://congregationalsong.org/covid-updates-congregational-song/","display_url":"congregationalsong.org/covid-updates-…","indices":[222,245]}]	Fauci is on record saying that #congregationalsong would likely be safe again once 70% to 85% of the U.S. Population is vaccinated. We'll continue following recs &amp; guidelines while tracking vaccination % on this page: https://t.co/vMNn8ovGTD #covid	354.0	RT @centercongsong: Fauci is on record saying that #congregationalsong would likely be safe again once 70% to 85% of the U.S. Population is…	53.0	True	full
1056024	1056024	604687954161a20039aad842	2021-03-08 20:22:39	[]	[]	Mon Mar 08 19:21:51 +0000 2021	[]	[{"url":"https://t.co/cDn2KssGRF","expanded_url":"https://www.lemediatv.fr/emissions/2021/covid-19-la-fabrique-des-pandemies-W_8vVvh-QNqdUXgZldRVkg","display_url":"lemediatv.fr/emissions/2021…","indices":[232,255]}]	COVID-19 : LA FABRIQUE DES PANDEMIES Dans ce nouveau numéro d'Etat d'urgence, @RemikenzoPages reçoit Marie-Monique Robin, auteure de La Fabrique des pandémies : préserver la biodiversité, un impératif pour la santé planétaire. 👉 https://t.co/cDn2KssGRF @m2rfilms https://t.co/mDjMf5GBv5	120192.0	RT @LeMediaTV: COVID-19 : LA FABRIQUE DES PANDEMIES Dans ce nouveau numéro d'Etat d'urgence, @RemikenzoPages reçoit Marie-Monique Robin, a…	18.0	True	full
1056025	1056025	604687954161a20039aad846	2021-03-08 20:22:39	[]	[]	Mon Mar 08 19:58:03 +0000 2021	[{"text":"8M2021","indices":[9,16]}]	[{"url":"https://t.co/h48eXuO3RA","expanded_url":"https://agoraeuropa.com/paises/europa-a-rotina-de-brasileiras-que-atuam-na-linha-de-frente-da-pandemia/","display_url":"agoraeuropa.com/paises/europa-…","indices":[253,276]}]	🇪🇺 Neste #8M2021, eu e a @daivivatti contamos histórias de brasileiras que atravessaram o oceano em busca de novas oportunidades e jamais imaginaram enfrentar um vírus que já matou mais de 650 mil pessoas somente no continente europeu. @agora_europa https://t.co/h48eXuO3RA	2209.0	RT @amandalimajor: 🇪🇺 Neste #8M2021, eu e a @daivivatti contamos histórias de brasileiras que atravessaram o oceano em busca de novas oport…	1643.0	True	full
1056026	1056026	604687954161a20039aad850	2021-03-08 20:22:39	[]	[{"url":"https://t.co/BGlqaMliMf","expanded_url":"https://cutt.ly/Tzh3DpX","display_url":"cutt.ly/Tzh3DpX","indices":[25,48]}]		[]	[]			1917 - Sam Mendes (2019) https://t.co/BGlqaMliMf Un trabajo que consigue algo muy complicado a estas alturas en el… https://t.co/SmtYazsAQp	12618.0	True	full
1056027	1056027	604687954161a20039aad854	2021-03-08 20:22:40	[]	[]	Thu Feb 25 08:37:02 +0000 2021	[]	[{"url":"https://t.co/1v4B40zU1T","expanded_url":"https://mol.im/a/9297449","display_url":"mol.im/a/9297449","indices":[193,216]}]	Please share this incredibly important article from ⁦@DavidRoseUK⁩ ⁦@DavidDavisMP⁩ has also mentioned this in parliament. Ivermectin could cut Covid deaths by up to 75%, research suggests https://t.co/1v4B40zU1T	74265.0	RT @BreesAnna: Please share this incredibly important article from ⁦@DavidRoseUK⁩ ⁦@DavidDavisMP⁩ has also mentioned this in parliament.…	5.0	True	full
1056028	1056028	604687954161a20039aad85c	2021-03-08 20:22:40	[{"text":"rewarddollars","indices":[197,211]},{"text":"makemoneyfromhome","indices":[212,230]},{"text":"stayathome","indices":[231,242]}]	[{"url":"https://t.co/OzVt4S7rDm","expanded_url":"https://ref.rewarddollars.co/Raphman","display_url":"ref.rewarddollars.co/Raphman","indices":[173,196]}]		[]	[]			Hi all, I'm inviting you all to join RewardDollars, a site that lets you earn money with social media. I just earne… https://t.co/ND7FEut9HU	3.0	True	full
1056029	1056029	604687954161a20039aad860	2021-03-08 20:22:40	[]	[]	Mon Mar 08 20:18:12 +0000 2021	[]	[{"url":"https://t.co/yq8ZNZM6Cf","expanded_url":"https://www.taxpolicycenter.org/taxvox/pandemic-bill-would-cut-taxes-average-3000-most-relief-going-low-and-middle-income-households","display_url":"taxpolicycenter.org/taxvox/pandemi…","indices":[117,140]}]	President Trump's first major economic legislation vs. President Biden's, in @TaxPolicyCenter distributional tables: https://t.co/yq8ZNZM6Cf https://t.co/x0LkoenmgF	40456.0	RT @jimtankersley: President Trump's first major economic legislation vs. President Biden's, in @TaxPolicyCenter distributional tables: htt…	204.0	True	full
1056030	1056030	604687954161a20039aad86e	2021-03-08 20:22:40	[]	[{"url":"https://t.co/Efy5GMLu1Q","expanded_url":"https://bit.ly/38nIyQ1","display_url":"bit.ly/38nIyQ1","indices":[256,279]}]		[]	[]			Last week, Thrive in the 05 hosted a virtual Business Forum featuring three local business owners as panelists. The… https://t.co/PD9YYfaKRK	116.0	True	full
1056031	1056031	604687954161a20039aad878	2021-03-08 20:22:40	[]	[]	Mon Mar 08 20:11:32 +0000 2021	[]	[{"url":"https://t.co/K5Avu7xeUP","expanded_url":"https://m.jpost.com/breaking-news/pfizer-ceo-albert-bourla-calls-israel-worlds-lab-in-interview-to-nbc-660349","display_url":"m.jpost.com/breaking-news/…","indices":[246,269]}]	According to the FDA’s adverse reporting system, 3 dozen cases of spontaneous miscarriages or stillbirths occurred after taking the Covid-19 vaccination. This raises ethical concerns about offering pregnant women experimental biological agents. https://t.co/K5Avu7xeUP https://t.co/c6ppO5B3Ew	232848.0	RT @drsimonegold: According to the FDA’s adverse reporting system, 3 dozen cases of spontaneous miscarriages or stillbirths occurred after…	701.0	True	full
1056032	1056032	604687964161a20039aad884	2021-03-08 20:22:40	[]	[{"url":"https://t.co/hIpnUUny86","expanded_url":"https://outline.com/zv373M","display_url":"outline.com/zv373M","indices":[192,215]}]		[]	[]			Grupos prioritários já podem se cadastrar para receber a vacina contra Covid-19 no Ceará Para realizar o cadastrame… https://t.co/xFeVcLRzT3	957.0	True	full
1056033	1056033	604687964161a20039aad88c	2021-03-08 20:22:40	[]	[]	Mon Mar 08 08:20:45 +0000 2021	[]	[{"url":"https://t.co/IrtBAfafY3","expanded_url":"https://nmfb.com.ng/covid-19-support/","display_url":"nmfb.com.ng/covid-19-suppo…","indices":[115,138]}]	COVID-19 TARGETED CREDIT FACILITY APPLICATION REOPENED FOR FRESH APPLICATIONS. TO APPLY, KINDLY USE THE LINK BELOW https://t.co/IrtBAfafY3 https://t.co/iV2UUfb0JR	52472.0	RT @NirsalMFB: COVID-19 TARGETED CREDIT FACILITY APPLICATION REOPENED FOR FRESH APPLICATIONS. TO APPLY, KINDLY USE THE LINK BELOW https://t…	8.0	True	full
1056034	1056034	604687964161a20039aad8b2	2021-03-08 20:22:41	[]	[]	Mon Mar 08 17:00:12 +0000 2021	[]	[{"url":"https://t.co/rYpHzqLggO","expanded_url":"https://twitter.com/heitorbrunini1/status/1368969722058903552","display_url":"twitter.com/heitorbrunini1…","indices":[211,234]}]	Vc sabia? Governo gasta R$ 15 milhões com leite condensado; valor é cinco vezes superior a tudo que o Inpe recebeu para fazer o monitoramento por satélite de toda a Amazônia, Pantanal e demais regiões do País https://t.co/rYpHzqLggO	380.0	RT @BolsonarosFatos: Vc sabia? Governo gasta R$ 15 milhões com leite condensado; valor é cinco vezes superior a tudo que o Inpe recebeu par…	127.0	True	full
1056035	1056035	604687964161a20039aad8b4	2021-03-08 20:22:41	[]	[]	Mon Mar 08 20:20:19 +0000 2021	[]	[{"url":"https://t.co/88uI8CbrMV","expanded_url":"https://twitter.com/sohpienbf/status/1248761703623528449","display_url":"twitter.com/sohpienbf/stat…","indices":[121,144]}]	Sometimes people randomly like my old posts and that happened to this one today. Its kinda funny to see that I'm now gay https://t.co/88uI8CbrMV	1505.0	RT @sohpienbf: Sometimes people randomly like my old posts and that happened to this one today. Its kinda funny to see that I'm now gay htt…	613.0	True	full
1056036	1056036	604687964161a20039aad8bc	2021-03-08 20:22:41	[]	[]	Mon Mar 08 20:15:00 +0000 2021	[{"text":"NLRB","indices":[116,121]},{"text":"POTUS","indices":[122,128]},{"text":"EmpLaw","indices":[129,136]}]	[{"url":"https://t.co/6y6SgeKflW","expanded_url":"https://bit.ly/3l8fVM5","display_url":"bit.ly/3l8fVM5","indices":[149,172]}]	"Labor and Employment Outlook Deep Dive: Changes at the National Labor Relations Board" Webinar March 15 at Noon ET #NLRB #POTUS #EmpLaw @VarnumLaw https://t.co/6y6SgeKflW	35101.0	RT @natlawreview: "Labor and Employment Outlook Deep Dive: Changes at the National Labor Relations Board" Webinar March 15 at Noon ET #NLRB…	1370.0	True	full
1056037	1056037	604687964161a20039aad8e0	2021-03-08 20:22:41	[{"text":"Pandemie","indices":[116,125]},{"text":"TransfoNum","indices":[126,137]},{"text":"iot","indices":[138,142]},{"text":"mobile","indices":[143,150]},{"text":"apps","indices":[151,156]}]	[{"url":"https://t.co/CwVOa5MXq2","expanded_url":"https://www.lemagit.fr/actualites/252496997/Secteur-aerien-la-crise-accelere-aussi-la-transformation-numerique","display_url":"lemagit.fr/actualites/252…","indices":[158,181]}]		[]	[]			« Tous les services essentiels aux clients, de la réservation à l’arrivée, sont en train de devenir sans contact. »… https://t.co/yQJ2njhbD4	231.0	True	full
1056038	1056038	604687964161a20039aad8e8	2021-03-08 20:22:41	[]	[{"url":"https://t.co/gEUfDTqEVd","expanded_url":"https://stocktwits.com/Jamtrades/message/300959558","display_url":"stocktwits.com/Jamtrades/mess…","indices":[230,253]}]		[]	[]			$GPS Gap said to consider sale of China business, Bloomberg says Gap is weighing options, including a possible sale… https://t.co/Wx2R6g7wB4	3161.0	True	full
1056039	1056039	604687974161a20039aad8ec	2021-03-08 20:22:41	[{"text":"ClashRoyale","indices":[0,12]},{"text":"CuartosdeFinal","indices":[46,61]}]	[{"url":"https://t.co/hL4zIF6Rya","expanded_url":"https://trovo.live/National_TV","display_url":"trovo.live/National_TV","indices":[211,234]}]		[]	[]			#ClashRoyale | ¡RECUERDA! Mañana en directo, #CuartosdeFinal 📆 9/3 ⌚ 19:00🇪🇸 15:00🇦🇷 12:00🇲🇽 @zerozoneclub 🆚… https://t.co/FU9GjQBH3j	2475.0	True	full
1056040	1056040	604687974161a20039aad8f2	2021-03-08 20:22:41	[]	[]	Mon Mar 08 17:00:04 +0000 2021	[]	[{"url":"https://t.co/q2Su1XpW4L","expanded_url":"https://keyt.com/health/2021/03/08/fully-vaccinated-people-can-gather-without-masks-cdc-says/","display_url":"keyt.com/health/2021/03…","indices":[152,175]}]	NEW THIS MORNING: Fully-vaccinated Americans can gather with other vaccinated people indoors without wearing a mask or social distancing, the CDC says. https://t.co/q2Su1XpW4L	44623.0	RT @KEYTNC3: NEW THIS MORNING: Fully-vaccinated Americans can gather with other vaccinated people indoors without wearing a mask or social…	53.0	True	full
1056041	1056041	604687974161a20039aad8f8	2021-03-08 20:22:41	[]	[]	Sun Mar 07 12:39:28 +0000 2021	[{"text":"Covid","indices":[26,32]},{"text":"Pfizer","indices":[77,84]},{"text":"Moderna","indices":[88,96]},{"text":"i24NEWS","indices":[139,147]}]	[{"url":"https://t.co/PFQPwkF5wg","expanded_url":"https://twitter.com/i24NEWS_FR/status/1368535238255800321","display_url":"twitter.com/i24NEWS_FR/sta…","indices":[148,171]}]	cf. : "Vaccins contre le #Covid-19: les profits faramineux des laboratoires #Pfizer et #Moderna ► Détails avec @LoicStecher, journaliste #i24NEWS https://t.co/PFQPwkF5wg"	1300.0	RT @jeanrossignol: cf. : "Vaccins contre le #Covid-19: les profits faramineux des laboratoires #Pfizer et #Moderna ► Détails avec @LoicSt…	1300.0	True	full
1056042	1056042	604687974161a20039aad902	2021-03-08 20:22:41	[{"text":"OnlyinTheBend","indices":[188,202]}]	[{"url":"https://t.co/7B9rUsjhGm","expanded_url":"https://bit.ly/38gUKRp","display_url":"bit.ly/38gUKRp","indices":[163,186]}]		[]	[]			Mask wearing isn't only one of the best ways to protect yourself and others from spreading coronavirus, it's mandat… https://t.co/LpPsZcNiE0	7479.0	True	full
1056043	1056043	604687974161a20039aad906	2021-03-08 20:22:41	[]	[]	Mon Mar 08 20:17:41 +0000 2021	[{"text":"Represion8M","indices":[166,178]},{"text":"Represión8M","indices":[179,191]}]	[{"url":"https://t.co/LtZFSqV6id","expanded_url":"https://www.facebook.com/bhPAZm/videos/497542911253125/","display_url":"facebook.com/bhPAZm/videos/…","indices":[193,216]}]	La Brigada Marabunta quedó en encapsulada en reforma. Una de nuestras compañeras ya fue agredida por las granaderas, le abrieron la frente con golpes de sus escudos. #Represion8M #Represión8M https://t.co/LtZFSqV6id https://t.co/bBpwk7ukXa	13493.0	RT @FridaGomezP: La Brigada Marabunta quedó en encapsulada en reforma. Una de nuestras compañeras ya fue agredida por las granaderas, le ab…	329.0	True	full
1056044	1056044	604687974161a20039aad93a	2021-03-08 20:22:42	[]	[]	Fri Mar 05 03:20:36 +0000 2021	[{"text":"sfm","indices":[113,117]},{"text":"sfmoney","indices":[118,126]},{"text":"sfmnews","indices":[127,135]},{"text":"sfmairdrop","indices":[136,147]}]	[{"url":"https://t.co/KjOyUy2u7h","expanded_url":"https://t.me/SfmoneyAirdropBot","display_url":"t.me/SfmoneyAirdrop…","indices":[88,111]}]	𝗔𝗶𝗿𝗱𝗿𝗼𝗽: 𝗦𝗙𝗠𝗢𝗡𝗘𝗬 (𝗦𝗙𝗠) 𝗥𝗲𝘄𝗮𝗿𝗱: 10 SFM (50$) for Join 𝗥𝗲𝗳𝗲𝗿𝗿𝗮𝗹: 3 SFM (15$) Start bot: https://t.co/KjOyUy2u7h #sfm #sfmoney #sfmnews #sfmairdrop https://t.co/oSuHY9yaPr	40377.0	RT @SFMONEY_SFM: 𝗔𝗶𝗿𝗱𝗿𝗼𝗽: 𝗦𝗙𝗠𝗢𝗡𝗘𝗬 (𝗦𝗙𝗠) 𝗥𝗲𝘄𝗮𝗿𝗱: 10 SFM (50$) for Join 𝗥𝗲𝗳𝗲𝗿𝗿𝗮𝗹: 3 SFM (15$) Start bot: https://t.co/KjOyUy2u7h #sfm #sfm…	23.0	True	full
1056045	1056045	604687984161a20039aad94e	2021-03-08 20:22:42	[{"text":"SputnikV","indices":[119,128]}]	[{"url":"https://t.co/STIT2nVoJw","expanded_url":"https://twitter.com/dyctiostelium/status/1364080443809701888?s=20","display_url":"twitter.com/dyctiostelium/…","indices":[185,208]}]		[]	[]			@Heraldos2 Ah, sí, me lo mandó @Marita637 Uff. Nostápadre. Pero tampoco es sorprendente: la información que hay so… https://t.co/9iT9SPjhZr	5660.0	True	full
1056046	1056046	604687984161a20039aad95e	2021-03-08 20:22:42	[]	[]	Fri Mar 05 08:14:05 +0000 2021	[]	[{"url":"https://t.co/gdrHxVcqQa","expanded_url":"https://www.vozpopuli.com/espana/vacunas-moderna-sanidad.html","display_url":"vozpopuli.com/espana/vacunas…","indices":[248,271]}]	Mientras nos distraen con lo de la vacunación de las infantas, han “desaparecido” 28.000 vacunas del circuito oficial. Pero esto a la izquierda no le importa porque para ellos erradicar “la Corona” es mas importante que erradicar “el Coronavirus”. https://t.co/gdrHxVcqQa	84047.0	RT @MarcosdeQuinto: Mientras nos distraen con lo de la vacunación de las infantas, han “desaparecido” 28.000 vacunas del circuito oficial.…	18.0	True	full
1056047	1056047	604687984161a20039aad982	2021-03-08 20:22:43	[]	[]	Mon Mar 08 13:17:48 +0000 2021	[]	[{"url":"https://t.co/49r6Whmy02","expanded_url":"https://twitter.com/estendenciavzl/status/1368775193842302983","display_url":"twitter.com/estendenciavzl…","indices":[166,189]}]	Esta sociedad es hipócrita cuantos he visto que critican Esto . Pero ponen el reggaetón con letras asquerosas en las fiestas de sus hijos pequeños y lo normalizan https://t.co/49r6Whmy02	2112.0	RT @__agm7: Esta sociedad es hipócrita cuantos he visto que critican Esto . Pero ponen el reggaetón con letras asquerosas en las fiestas…	1774.0	True	full
1056048	1056048	604687994161a20039aad992	2021-03-08 20:22:43	[]	[]	Mon Mar 08 13:09:16 +0000 2021	[{"text":"8M2021","indices":[219,226]}]	[{"url":"https://t.co/Q4GtQH5FcT","expanded_url":"https://desalineados.com/2021/03/rompan-todo/1317/","display_url":"desalineados.com/2021/03/rompan…","indices":[229,252]}]	Les invitamos a leer "Rompan todo" ✊ El artículo de @cubalondra que te invita reflexionar sobre los abusos que han sufrido las mujeres, pero sobre todo a ser parte de una lucha por la reivindicación de sus DERECHOS 👇 #8M2021 https://t.co/Q4GtQH5FcT https://t.co/rqft8YhjoI	3376.0	RT @desalineadosec: Les invitamos a leer "Rompan todo" ✊ El artículo de @cubalondra que te invita reflexionar sobre los abusos que han suf…	18002.0	True	full
1056049	1056049	604687994161a20039aad9a2	2021-03-08 20:22:43	[]	[]	Mon Mar 08 20:09:32 +0000 2021	[{"text":"IWD","indices":[29,33]},{"text":"thisishow","indices":[245,255]}]	[{"url":"https://t.co/ofNIdGBuOk","expanded_url":"https://bit.ly/3jFYUpY","display_url":"bit.ly/3jFYUpY","indices":[257,280]}]	I’m excited to share on this #IWD I am an official published author! I’m extremely honored to be included w/diverse feminist writers inspiring a beautiful post COVID-19 world in THIS IS HOW WE COME BACK STRONGER, an anthology by @feministpress. #thisishow https://t.co/ofNIdGBuOk https://t.co/xP2m5ypvQ7	7452.0	RT @Ms_EagleHeart: I’m excited to share on this #IWD I am an official published author! I’m extremely honored to be included w/diverse femi…	10147.0	True	full
1056050	1056050	604687994161a20039aad9b4	2021-03-08 20:22:43	[]	[]	Mon Mar 08 17:12:04 +0000 2021	[]	[{"url":"https://t.co/jT6PZU7R6u","expanded_url":"http://blbrd.cm/zMm6dcR","display_url":"blbrd.cm/zMm6dcR","indices":[143,166]}]	.@BTS_twt, @PostMalone and more have donated items to a Grammy Week auction to benefit the Grammy Museum and its music education initiatives. https://t.co/jT6PZU7R6u	10912391.0	RT @billboard: .@BTS_twt, @PostMalone and more have donated items to a Grammy Week auction to benefit the Grammy Museum and its music educa…	4.0	True	full
1056051	1056051	604687994161a20039aad9b8	2021-03-08 20:22:43	[]	[{"url":"https://t.co/xSO3GY6Uq6","expanded_url":"https://www.theatlantic.com/health/archive/2021/03/pfizer-moderna-and-johnson-johnson-vaccines-compared/618226/","display_url":"theatlantic.com/health/archive…","indices":[238,261]}]		[]	[]			A balanced article about vaccine differences and efficacy. Yes, take any vaccine you can, but it's also not fair to… https://t.co/1WT226gZ6f	1632.0	True	full
1056052	1056052	604687994161a20039aad9c4	2021-03-08 20:22:44	[]	[]	Mon Mar 08 14:22:00 +0000 2021	[]	[{"url":"https://t.co/05dKtipCfU","expanded_url":"https://opiniontoday.substack.com","display_url":"opiniontoday.substack.com","indices":[259,282]}]	OPINION TODAY Biden's approval on COVID-19 steady as country wary about reopening ... Fewer than 1 in 5 support 'defund the police' movement ... How Republicans misunderstand the 2020 turnout story ... The complexity of vaccine hesitancy ... &amp; much more: https://t.co/05dKtipCfU https://t.co/ciXZ8Sy69u	5002.0	RT @OpinionToday: OPINION TODAY Biden's approval on COVID-19 steady as country wary about reopening ... Fewer than 1 in 5 support 'defund t…	5199.0	True	full
1056053	1056053	604687994161a20039aad9cc	2021-03-08 20:22:44	[]	[]	Mon Mar 08 15:53:33 +0000 2021	[{"text":"ENTRETENIMIENTO","indices":[0,16]}]	[{"url":"https://t.co/qQ66WRcAgK","expanded_url":"https://porlacalledelmedio.com/racismo-pensamientos-suicidas-y-decepcion-las-explosivas-revelaciones-de-los-duques-de-sunssex","display_url":"porlacalledelmedio.com/racismo-pensam…","indices":[154,177]}]	#ENTRETENIMIENTO | El racismo dentro de la corona británica y pensamientos suicidas de parte de Meghan Markle fueron de las revelaciones más impactantes. https://t.co/qQ66WRcAgK	3647.0	RT @plcdelmedio: #ENTRETENIMIENTO | El racismo dentro de la corona británica y pensamientos suicidas de parte de Meghan Markle fueron de la…	1855.0	True	full
1056054	1056054	604687994161a20039aad9d0	2021-03-08 20:22:44	[]	[]	Mon Mar 08 19:58:04 +0000 2021	[]	[{"url":"https://t.co/cq1I7vIxzU","expanded_url":"https://www.liberation.fr/societe/sante/covid-a-lecole-il-ny-a-plus-de-protocole-il-est-a-la-fois-insuffisant-et-inapplicable-20210308_VXRNUL5GNZCR7G46S6KPAP45U4/","display_url":"liberation.fr/societe/sante/…","indices":[175,198]}]	"Covid à l’école : «Il n’y a plus de protocole, il est à la fois insuffisant et inapplicable»" M. Blanquer est une catastrophe pour l'Ecole. Catastrophe sur TOUS les plans. https://t.co/cq1I7vIxzU	12086.0	RT @ProfToujours: "Covid à l’école : «Il n’y a plus de protocole, il est à la fois insuffisant et inapplicable»" M. Blanquer est une cata…	35.0	True	full
1056055	1056055	604687994161a20039aad9d8	2021-03-08 20:22:44	[]	[]	Mon Mar 08 20:16:35 +0000 2021	[{"text":"COVID19","indices":[23,31]},{"text":"vaccine","indices":[125,133]}]	[{"url":"https://t.co/7O9Xi78ZuH","expanded_url":"https://covid.cdc.gov/covid-data-tracker/#vaccinations","display_url":"covid.cdc.gov/covid-data-tra…","indices":[237,260]}]	Officially, 28,813,424 #COVID19 cases have been reported to @CDCgov . And 92 million people have received at least 1 dose of #vaccine . So vaccination rates are running about 3 times the cumulative caseload -- we're on a roll, America! https://t.co/7O9Xi78ZuH https://t.co/tDqin0KvpT	239510.0	RT @Laurie_Garrett: Officially, 28,813,424 #COVID19 cases have been reported to @CDCgov . And 92 million people have received at least 1 do…	53997.0	True	full
1056056	1056056	604687994161a20039aad9de	2021-03-08 20:22:44	[]	[]	Mon Mar 08 17:37:09 +0000 2021	[{"text":"8M2021","indices":[136,143]}]	[{"url":"https://t.co/rWIqFs9jaR","expanded_url":"https://elcomercio.pe/somos/historias/dia-de-la-mujer-mi-mama-es-enfermera-y-asi-ha-cambiado-nuestra-vida-en-estos-casi-365-dias-de-pandemia-hospital-militar-central-coronavirus-noticia/","display_url":"elcomercio.pe/somos/historia…","indices":[110,133]}]	Mi mamá es enfermera y así ha cambiado nuestra vida en estos casi 365 días de pandemia (vía @vanessacruzadoa) https://t.co/rWIqFs9jaR #8M2021	389497.0	RT @SomosElComercio: Mi mamá es enfermera y así ha cambiado nuestra vida en estos casi 365 días de pandemia (vía @vanessacruzadoa) https://…	3770.0	True	full
1056057	1056057	604687994161a20039aad9e2	2021-03-08 20:22:44	[]	[]	Mon Mar 08 10:06:59 +0000 2021	[]	[{"url":"https://t.co/jDsWJYwK7s","expanded_url":"https://www.reuters.com/article/us-health-coronavirus-ema-idUSKBN2AZ0RO","display_url":"reuters.com/article/us-hea…","indices":[140,163]}]	A ver si lo entienden de una buena vez. La Agencia Regulatoria de Europa ha pedido a los países miembros q NO autoricen TODAVÍA la Sputnik. https://t.co/jDsWJYwK7s	67755.0	RT @spitta1969: A ver si lo entienden de una buena vez. La Agencia Regulatoria de Europa ha pedido a los países miembros q NO autoricen TOD…	1554.0	True	full
1056058	1056058	604687994161a20039aad9e4	2021-03-08 20:22:44	[]	[]	Mon Mar 08 18:11:35 +0000 2021	[]	[{"url":"https://t.co/PELjvgHJJQ","expanded_url":"https://fierasfierras.com/","display_url":"fierasfierras.com","indices":[225,248]}]	Unas chavas en CDMX buscaron a la voz original de fieeerro viejo que vendaaan y les traen un nuevo perifoneo. Bravas, Fieras Fierras, resignificando los clásicos sonidos de la capital. 💜 Acá se pueden descargar sus audios: https://t.co/PELjvgHJJQ 📢 https://t.co/jabv6Ba967	6057.0	RT @wendyselene: Unas chavas en CDMX buscaron a la voz original de fieeerro viejo que vendaaan y les traen un nuevo perifoneo. Bravas, Fier…	97.0	True	full
1056059	1056059	6046879a4161a20039aada00	2021-03-08 20:22:44	[]	[]	Mon Mar 08 20:17:21 +0000 2021	[{"text":"nasdaq","indices":[15,22]},{"text":"tech","indices":[23,28]},{"text":"money","indices":[29,35]}]	[{"url":"https://t.co/hPJNQZ8HFE","expanded_url":"https://cutt.ly/PossibilityChangeMedicineGenerations","display_url":"cutt.ly/PossibilityCha…","indices":[72,95]}]	Sponsored Post #nasdaq #tech #money Could this be the one? See it here! https://t.co/hPJNQZ8HFE These other companies said they are licensing its sublingual film technology to deliver enhanced bioavailability of the active drug. Check disclaimer on my profile and landing page.	63.0	RT @zeonsivif: Sponsored Post #nasdaq #tech #money Could this be the one? See it here! https://t.co/hPJNQZ8HFE These other companies said t…	368.0	True	full
1056060	1056060	6046879a4161a20039aada12	2021-03-08 20:22:44	[]	[]	Mon Mar 08 15:55:50 +0000 2021	[{"text":"IWD2021","indices":[18,26]},{"text":"coronavirus","indices":[202,214]}]	[{"url":"https://t.co/Px8fbY8C6a","expanded_url":"https://www.ucl.ac.uk/news/2021/mar/celebrating-our-academics-international-womens-day","display_url":"ucl.ac.uk/news/2021/mar/…","indices":[236,259]}]	In celebration of #IWD2021, @UCL is highlighting some of the incredible achievements of UCL women over the last year, bringing together a snapshot of their contributions to the world in response to the #coronavirus pandemic and beyond. https://t.co/Px8fbY8C6a	52005.0	RT @uclnews: In celebration of #IWD2021, @UCL is highlighting some of the incredible achievements of UCL women over the last year, bringing…	350.0	True	full
1056061	1056061	6046879a4161a20039aada20	2021-03-08 20:22:45	[]	[]	Mon Mar 08 19:46:39 +0000 2021	[]	[{"url":"https://t.co/RmVqgcCFbg","expanded_url":"https://abcn.ws/30uphrD","display_url":"abcn.ws/30uphrD","indices":[222,245]}]	Thousands of women marched through the center of Ukraine’s capital on International Women’s Day to draw attention to domestic violence, which has risen sharply amid restrictions imposed to block the spread of coronavirus. https://t.co/RmVqgcCFbg	16566493.0	RT @ABC: Thousands of women marched through the center of Ukraine’s capital on International Women’s Day to draw attention to domestic viol…	48.0	True	full
1056062	1056062	6046879a4161a20039aada32	2021-03-08 20:22:45	[]	[]	Sun Mar 07 19:46:48 +0000 2021	[]	[{"url":"https://t.co/0oHqrGQesK","expanded_url":"https://www1.folha.uol.com.br/colunas/mathias-alencastro/2021/03/spray-contra-covid-e-novo-episodio-da-diplomacia-da-tranqueira-entre-brasil-e-israel.shtml","display_url":"www1.folha.uol.com.br/colunas/mathia…","indices":[257,280]}]	Spray milagroso é novo episódio da diplomacia da "tranqueira" entre Brasil e Israel.Itamaraty organizava viagem p alimentar 'delírio negacionista' enquanto '10 mil brasileiros morreram'.Como diplomatas conseguem dormir à noite, pergunta Mathias Alencastro: https://t.co/0oHqrGQesK	1629703.0	RT @monicabergamo: Spray milagroso é novo episódio da diplomacia da "tranqueira" entre Brasil e Israel.Itamaraty organizava viagem p alimen…	56.0	True	full
1056063	1056063	6046879a4161a20039aada3a	2021-03-08 20:22:45	[]	[]	Fri Mar 05 17:30:00 +0000 2021	[]	[{"url":"https://t.co/Xj0IhMZKfk","expanded_url":"https://www.prospectmagazine.co.uk/world/abolish-borders-immigration-trump-wall-mexico-pandemic","display_url":"prospectmagazine.co.uk/world/abolish-…","indices":[148,171]}]	Borders are often presented as immutable and almost natural. But these arbitrary lines cause precarity, suffering and death, @MayaGoodfellow argues https://t.co/Xj0IhMZKfk	53035.0	RT @prospect_uk: Borders are often presented as immutable and almost natural. But these arbitrary lines cause precarity, suffering and deat…	51513.0	True	full
1056064	1056064	6046879a4161a20039aada40	2021-03-08 20:22:45	[]	[]	Mon Mar 08 14:01:56 +0000 2021	[{"text":"Sarıyer","indices":[60,68]},{"text":"sariyerposta","indices":[69,82]},{"text":"Sarıyerhaber","indices":[83,96]},{"text":"Pazartesi","indices":[97,107]},{"text":"coronavirus","indices":[108,120]},{"text":"normallesme","indices":[121,133]},{"text":"denetim","indices":[134,142]},{"text":"haberler","indices":[143,152]},{"text":"SonDakika","indices":[153,163]},{"text":"SONDAKIKA","indices":[…	[{"url":"https://t.co/mgt84nNqNx","expanded_url":"https://www.sariyerposta.com/kultur-sanat/luz-art-cafe-de-karma-resim-sergisi-h63335.html","display_url":"sariyerposta.com/kultur-sanat/l…","indices":[36,59]}]	LUZ ART CAFE'DE KARMA RESİM SERGİSİ https://t.co/mgt84nNqNx #Sarıyer #sariyerposta #Sarıyerhaber #Pazartesi #coronavirus #normallesme #denetim #haberler #SonDakika #SONDAKIKA #güncel #gündem #journalism #journalist #newspaper #sanat #sergi #LuzArtCafe	1416.0	RT @sariyerposta: LUZ ART CAFE'DE KARMA RESİM SERGİSİ https://t.co/mgt84nNqNx #Sarıyer #sariyerposta #Sarıyerhaber #Pazartesi #coronavirus…	1416.0	True	full
1056065	1056065	6046879a4161a20039aada42	2021-03-08 20:22:45	[]	[]	Mon Mar 08 18:42:45 +0000 2021	[]	[{"url":"https://t.co/Gs7T4tbVbk","expanded_url":"https://www.publico.es/politica/8m-gobierno-ayuso-prohibe-visita-irene-montero-instituto-publico-madrid.html","display_url":"publico.es/politica/8m-go…","indices":[222,245]}]	Las políticas de Díaz Ayuso para controlar la pandemia en la Comunidad de Madrid: - Miles de turistas franceses de borrachera por la capital:✅ - Que la Ministra de Igualdad visite un instituto público con motivo del 8M:❌ https://t.co/Gs7T4tbVbk	6841.0	RT @Toni_Valero: Las políticas de Díaz Ayuso para controlar la pandemia en la Comunidad de Madrid: - Miles de turistas franceses de borrac…	13302.0	True	full
1056066	1056066	6046879b4161a20039aada54	2021-03-08 20:22:45	[]	[]	Mon Mar 08 20:16:16 +0000 2021	[]	[{"url":"https://t.co/UlEhIlOL4r","expanded_url":"http://ct.gov/covidvaccine","display_url":"ct.gov/covidvaccine","indices":[176,199]}]	Attention all Connecticut residents 55 and over: You are now eligible to receive the COVID-19 vaccine. ✅It's safe ✅It's effective ✅It's saving lives For more info, visit https://t.co/UlEhIlOL4r or call 1-877-918-2224 https://t.co/GPsMQhj2ek	74298.0	RT @GovNedLamont: Attention all Connecticut residents 55 and over: You are now eligible to receive the COVID-19 vaccine. ✅It's safe ✅It…	7783.0	True	full
1056067	1056067	6046879b4161a20039aada60	2021-03-08 20:22:45	[]	[]	Mon Mar 08 19:20:09 +0000 2021	[]	[{"url":"https://t.co/vcczk6YHAk","expanded_url":"http://bit.ly/3kWTo4t","display_url":"bit.ly/3kWTo4t","indices":[104,127]}]	⭕ El ministro de Salud de Corrientes transportaba vacunas contra el coronavirus sin logística sanitaria https://t.co/vcczk6YHAk https://t.co/vFYhHUSHhS	2821742.0	RT @C5N: ⭕ El ministro de Salud de Corrientes transportaba vacunas contra el coronavirus sin logística sanitaria https://t.co/vcczk6YHAk ht…	822.0	True	full
1056068	1056068	6046879b4161a20039aada6a	2021-03-08 20:22:45	[]	[]	Mon Mar 08 12:33:02 +0000 2021	[{"text":"Covid","indices":[61,67]},{"text":"Pozoblanco","indices":[99,110]}]	[{"url":"https://t.co/VzMle0tNQS","expanded_url":"https://elquincenaldelospedroches.es/area-sanitaria-norte-suma-un-fallecido-por-covid-16-contagios-10-pozoblanco-ultimas-horas/","display_url":"elquincenaldelospedroches.es/area-sanitaria…","indices":[221,244]}]	CORONAVIRUS || El Área Sanitaria Norte suma un fallecido por #Covid y 16 contagios, 10 de ellos en #Pozoblanco, en las últimas horas. La cifra total de fallecidos desde que comenzó la pandemia en el área norte es de 129. https://t.co/VzMle0tNQS	6934.0	RT @ElQuincenal: CORONAVIRUS || El Área Sanitaria Norte suma un fallecido por #Covid y 16 contagios, 10 de ellos en #Pozoblanco, en las últ…	6934.0	True	full
1056069	1056069	6046879b4161a20039aada6c	2021-03-08 20:22:45	[]	[]	Mon Mar 08 20:00:00 +0000 2021	[{"text":"Buñuel","indices":[172,179]}]	[{"url":"https://t.co/OYnOsfp8WL","expanded_url":"http://bit.ly/BLT-CinetecaNacional","display_url":"bit.ly/BLT-CinetecaNa…","indices":[114,137]}]	¡Visita la Sala 10 de la @CinetecaMexico y descubre la gran historia de Luis al convertirse en Buñuel! 🎟️Boletos: https://t.co/OYnOsfp8WL 🕜Funciones: 15:15 y 17:15 hrs #Buñuel en el Laberinto de las Tortugas 🐢 https://t.co/c1sAqDrjLD	497.0	RT @TulipPicturesmx: ¡Visita la Sala 10 de la @CinetecaMexico y descubre la gran historia de Luis al convertirse en Buñuel! 🎟️Boletos: http…	1414.0	True	full
1056070	1056070	6046879b4161a20039aada76	2021-03-08 20:22:45	[]	[]	Sun Mar 07 07:36:20 +0000 2021	[{"text":"OMS","indices":[4,8]},{"text":"COVAX","indices":[9,15]},{"text":"Vaccin","indices":[16,23]},{"text":"BigPharma","indices":[230,240]}]	[{"url":"https://t.co/H7DpX69BqM","expanded_url":"https://www.msf.fr/communiques-presse/covid-19-l-omc-doit-renoncer-aux-brevets-sur-les-biens-essentiels-pour-lutter-contre-la-pandemie","display_url":"msf.fr/communiques-pr…","indices":[257,280]},{"url":"https://t.co/P1zu8WwY0f","expanded_url":"https://twitter.com/jeanrossignol/status/1368230574687719426","display_url":"twitter.com/jeanrossignol/……	1. #OMS #COVAX #Vaccin On assiste aujourd'hui à un pilonnage anti "licence obligatoire", en particulier d'économistes endormis. Peuchère Ce mécanisme a déjà été utilisé pour lutter contre le SIDA en 2001 (heureusement), et les #BigPharma ont du se plier https://t.co/H7DpX69BqM https://t.co/P1zu8WwY0f https://t.co/3X7w0yd1PF	1300.0	RT @jeanrossignol: 1. #OMS #COVAX #Vaccin On assiste aujourd'hui à un pilonnage anti "licence obligatoire", en particulier d'économistes…	1300.0	True	full
1056071	1056071	6046879b4161a20039aada82	2021-03-08 20:22:46	[]	[]	Thu Feb 25 23:03:42 +0000 2021	[{"text":"vaccination","indices":[81,93]},{"text":"covid19","indices":[99,107]}]	[{"url":"https://t.co/iX3LOWBqhC","expanded_url":"https://odysee.com/@AlexandraHenrionCaude:7/comprendre-les-sp-cificit-s-de-la:2","display_url":"odysee.com/@AlexandraHenr…","indices":[248,271]}]	Mon émission "La DISPUTATIO scientifique" avec l'invité Dr Hélène Banoun" sur la #vaccination anti-#covid19 est en ligne! Face aux fâcheuses habitudes de censures, retrouvez ma chaine YT (lien existant), en allant sur odyssee , et ABONNEZ-VOUS ⤵️ https://t.co/iX3LOWBqhC	28332.0	RT @CaudeHenrion: Mon émission "La DISPUTATIO scientifique" avec l'invité Dr Hélène Banoun" sur la #vaccination anti-#covid19 est en ligne!…	1755.0	True	full
1056072	1056072	6046879b4161a20039aada84	2021-03-08 20:22:46	[]	[{"url":"https://t.co/2J7YfnhfUC","expanded_url":"https://www.biorxiv.org/content/10.1101/2021.03.05.433935v1","display_url":"biorxiv.org/content/10.110…","indices":[206,229]}]		[]	[]			Odd use of the term “improve,” here. For such traits as “educational attainment,” it is mostly wiped out. Just a fl… https://t.co/gCqtRtjIWH	473.0	True	full
1056073	1056073	6046879b4161a20039aada88	2021-03-08 20:22:46	[]	[]	Mon Mar 08 12:56:38 +0000 2021	[]	[{"url":"https://t.co/4ADKSj6WyX","expanded_url":"https://www.newsweek.com/68-americans-support-bidens-pandemic-response-most-say-lifting-covid-restrictions-too-fast-1574327","display_url":"newsweek.com/68-americans-s…","indices":[119,142]}]	According to an ABC News/Ipsos poll released Sunday, 68% of Americans support President Joe Biden's pandemic response. https://t.co/4ADKSj6WyX	778808.0	RT @joncoopertweets: According to an ABC News/Ipsos poll released Sunday, 68% of Americans support President Joe Biden's pandemic response.…	21.0	True	full
1056074	1056074	6046879c4161a20039aadaac	2021-03-08 20:22:46	[]	[]	Mon Mar 08 14:08:51 +0000 2021	[]	[{"url":"https://t.co/Ac7rhUDxQP","expanded_url":"https://twitter.com/bbcpersian/status/1368917105807097862","display_url":"twitter.com/bbcpersian/sta…","indices":[273,296]}]	The most expensive Persian language news network gets only 2 likes and 8 people watch its programs 😂🤣. The British government spends millions of pounds a year on the television network that the Iranian people hate. I think the era of smart politicians in the UK is over. https://t.co/Ac7rhUDxQP	9223.0	RT @Saman15216939: The most expensive Persian language news network gets only 2 likes and 8 people watch its programs 😂🤣. The British gove…	3383.0	True	full
1056075	1056075	6046879c4161a20039aadaae	2021-03-08 20:22:46	[]	[]	Mon Mar 08 19:00:09 +0000 2021	[]	[{"url":"https://t.co/hMzuUn0BGj","expanded_url":"https://bit.ly/30plPik","display_url":"bit.ly/30plPik","indices":[187,210]}]	If you’re a GI Bill® student with questions about how the COVID-19 emergency impacts your education benefits, check out this fact sheet from @DeptVetAffairs for resources that can help 👉 https://t.co/hMzuUn0BGj https://t.co/nCiakoUysG	222614.0	RT @FAFSA: If you’re a GI Bill® student with questions about how the COVID-19 emergency impacts your education benefits, check out this fac…	4092.0	True	full
1056076	1056076	6046879c4161a20039aadab6	2021-03-08 20:22:46	[]	[]	Mon Mar 08 19:54:00 +0000 2021	[]	[{"url":"https://t.co/ZOVBORmEvT","expanded_url":"https://www.francetvinfo.fr/sante/maladie/coronavirus/etats-unis-les-personnes-vaccinees-contre-le-covid-19-peuvent-se-reunir-sans-masque_4325213.html","display_url":"francetvinfo.fr/sante/maladie/…","indices":[97,120]}]	Etats-Unis : les personnes vaccinées contre le Covid-19 peuvent désormais se réunir sans masque https://t.co/ZOVBORmEvT https://t.co/49ARlxqZ4f	1821541.0	RT @franceinfo: Etats-Unis : les personnes vaccinées contre le Covid-19 peuvent désormais se réunir sans masque https://t.co/ZOVBORmEvT ht…	39.0	True	full
1056077	1056077	6046879c4161a20039aadade	2021-03-08 20:22:47	[]	[]	Mon Mar 08 19:09:41 +0000 2021	[]	[{"url":"https://t.co/eSSh2KNZFv","expanded_url":"https://cnn.it/30mnIfl","display_url":"cnn.it/30mnIfl","indices":[177,200]}]	Wyoming Gov. Mark Gordon announces that he is removing the statewide mask requirement and allowing restaurants, bars, theaters, and gyms to resume normal operations on March 16 https://t.co/eSSh2KNZFv	61073551.0	RT @cnnbrk: Wyoming Gov. Mark Gordon announces that he is removing the statewide mask requirement and allowing restaurants, bars, theaters,…	205.0	True	full
1056078	1056078	6046879c4161a20039aadae6	2021-03-08 20:22:47	[]	[{"url":"https://t.co/9005Dh3FuN","expanded_url":"https://elpasomatters.org/subscribe/","display_url":"elpasomatters.org/subscribe/","indices":[207,230]}]		[]	[]			7/ @elpasomatters will keep an eye on how the data dashboard affects decision-making and vaccine distribution. Fol… https://t.co/iZMo9c6n0I	1698.0	True	full
1056079	1056079	6046879c4161a20039aadae8	2021-03-08 20:22:47	[]	[]	Mon Mar 08 00:20:05 +0000 2021	[]	[{"url":"https://t.co/TMDbFNUhho","expanded_url":"http://www.dmpcollections.bigcartel.com","display_url":"dmpcollections.bigcartel.com","indices":[258,281]}]	@desiree_chanel @koatedndrip_ DMP COLLECTIONS is a more then a small business , it’s a safe place for queens and kings all around the world ! Use code “ HOTGIRL “ for 15% off your entire purchase We have lashes , lipgloss &amp; lipgloss bundles available ✨ https://t.co/TMDbFNUhho	228.0	RT @dmpcollectionss: @desiree_chanel @koatedndrip_ DMP COLLECTIONS is a more then a small business , it’s a safe place for queens and king…	213.0	True	full
1056080	1056080	6046879d4161a20039aadb04	2021-03-08 20:22:47	[]	[]	Mon Mar 08 14:32:00 +0000 2021	[]	[{"url":"https://t.co/ErBxI1mDK2","expanded_url":"https://ourworldindata.org/covid-vaccinations#how-many-covid-19-vaccine-doses-are-administered-daily","display_url":"ourworldindata.org/covid-vaccinat…","indices":[257,280]}]	Countries that performed the most COVID vaccinations in the last week: 🇮🇱 Israel: 7.3% of population 🇨🇱 Chile: 6.6% 🇺🇸 US: 4.5% 🇭🇺 Hungary: 3.7% 🇬🇧 UK: 3.6% 🇷🇸 Serbia: 3.2% 🇩🇴 Dominican Rep: 3% 🇧🇭 Bahrain: 2.9% 🇶🇦 Qatar: 2.7% 🇦🇪 UAE: 2.6% 🇪🇪 Estonia: 2.5% https://t.co/ErBxI1mDK2	20340.0	RT @redouad: Countries that performed the most COVID vaccinations in the last week: 🇮🇱 Israel: 7.3% of population 🇨🇱 Chile: 6.6% 🇺🇸 US: 4.…	179.0	True	full
1056081	1056081	6046879d4161a20039aadb1e	2021-03-08 20:22:47	[{"text":"conservation","indices":[26,39]}]	[{"url":"https://t.co/Be2sWe7WbI","expanded_url":"https://michellenijhuis.com/events-media","display_url":"michellenijhuis.com/events-media","indices":[236,259]}]		[]	[]			"An engrossing history of #conservation and its accomplishments…@nijhuism makes a significant contribution to the l… https://t.co/8Jua2YkNFg	234912.0	True	full
1056082	1056082	6046879d4161a20039aadb22	2021-03-08 20:22:47	[]	[]	Mon Mar 08 18:42:24 +0000 2021	[]	[{"url":"https://t.co/6OEchJjFu1","expanded_url":"https://recruit.ap.uci.edu/JPF06515","display_url":"recruit.ap.uci.edu/JPF06515","indices":[101,124]},{"url":"https://t.co/JEp2XxJUQO","expanded_url":"https://recruit.ap.uci.edu/JPF06507","display_url":"recruit.ap.uci.edu/JPF06507","indices":[140,163]},{"url":"https://t.co/KRm6o6BJ7a","expanded_url":"http://www.roberthuntlab.org","display_url":"ro…	The lab is growing! We are looking for postdocs and another technician to join the lab! Postdoc ad: https://t.co/6OEchJjFu1 Technician ad: https://t.co/JEp2XxJUQO Check out the lab website to see what we're up to: https://t.co/KRm6o6BJ7a	1296.0	RT @hunt_lab: The lab is growing! We are looking for postdocs and another technician to join the lab! Postdoc ad: https://t.co/6OEchJjFu1…	137.0	True	full
1056083	1056083	6046879d4161a20039aadb2c	2021-03-08 20:22:48	[]	[]	Mon Mar 08 12:08:17 +0000 2021	[]	[{"url":"https://t.co/VUntQAVEUG","expanded_url":"https://youtu.be/OyiAW8ySlZk","display_url":"youtu.be/OyiAW8ySlZk","indices":[126,149]}]	توثيق سينمائي عن اغلاق الحرم ٧٣ يوم في ازمة كورونا وتدرج الحظر على المدينة الى الحظر الكلي بتاريخ ٨ شعبان ١٤٤١ اللهم لك الحمد https://t.co/VUntQAVEUG https://t.co/zUAhYVUEyv	256.0	RT @Alhummedi999: توثيق سينمائي عن اغلاق الحرم ٧٣ يوم في ازمة كورونا وتدرج الحظر على المدينة الى الحظر الكلي بتاريخ ٨ شعبان ١٤٤١ اللهم لك ا…	1591.0	True	full
1056084	1056084	6046879d4161a20039aadb2e	2021-03-08 20:22:48	[]	[]	Mon Mar 08 20:20:18 +0000 2021	[]	[{"url":"https://t.co/VNLYkbPNM6","expanded_url":"https://twitter.com/ufabc/status/1369019854204846080","display_url":"twitter.com/ufabc/status/1…","indices":[248,271]}]	A bebezinha tem só 15 anos, vai debutar agora e tá em vários rankings internacionais. Com abordagem inovadora interdisciplinar, apelidada de UniLula por ter sido criado na importante região onde o ex-futuro-presidente começou a carreira política. https://t.co/VNLYkbPNM6	20649.0	RT @tarciziosilva: A bebezinha tem só 15 anos, vai debutar agora e tá em vários rankings internacionais. Com abordagem inovadora interdisc…	108.0	True	full
1056085	1056085	6046879d4161a20039aadb4a	2021-03-08 20:22:48	[]	[]	Mon Mar 08 19:44:06 +0000 2021	[]	[{"url":"https://t.co/ihSd0cGCtx","expanded_url":"https://sz.de/1.5228899?utm_source=Twitter&utm_medium=twitterbot&utm_campaign=1.5228899","display_url":"sz.de/1.5228899?utm_…","indices":[195,218]}]	Im Zuge der Korruptionsaffäre um Georg Nüßlein wegen Geschäften mit Corona-Schutzmasken reagiert nun auch die CSU-Landtagsfraktion. Abgeordnete sollen mögliche Profite mit Corona-Gütern melden: https://t.co/ihSd0cGCtx	47788.0	RT @SZ_Bayern: Im Zuge der Korruptionsaffäre um Georg Nüßlein wegen Geschäften mit Corona-Schutzmasken reagiert nun auch die CSU-Landtagsfr…	123.0	True	full
1056086	1056086	6046879d4161a20039aadb54	2021-03-08 20:22:48	[]	[]	Mon Mar 08 19:53:43 +0000 2021	[{"text":"IWD2021","indices":[157,165]},{"text":"InternationalWomensDay","indices":[166,189]}]	[{"url":"https://t.co/0CkWzxbzPo","expanded_url":"https://www.freepressjournal.in/india/international-womens-day-2021-meet-gagandeep-kang-the-vaccine-queen-of-india","display_url":"freepressjournal.in/india/internat…","indices":[190,213]}]	“Science is incomplete without women as leaders and subjects for investigation.” “Vaccine queen” and Vice-Chair of the CEPI Board @GKangInd in @fpjindia 🇮🇳 #IWD2021 #InternationalWomensDay https://t.co/0CkWzxbzPo	34750.0	RT @CEPIvaccines: “Science is incomplete without women as leaders and subjects for investigation.” “Vaccine queen” and Vice-Chair of the C…	1442.0	True	full
1056087	1056087	6046879d4161a20039aadb5c	2021-03-08 20:22:48	[]	[]	Mon Mar 08 19:38:41 +0000 2021	[]	[{"url":"https://t.co/7JUxi2rYo9","expanded_url":"https://www.cbsnews.com/news/kamala-harris-covid-response-vaccine-inequities-funding/","display_url":"cbsnews.com/news/kamala-ha…","indices":[256,279]}]	The initiative, called Advancing Health Literacy to Enhance Equitable Community Responses to COVID-19, will be run by HHS' Office of Minority Health and will provide grants to localities partnering with community-based organizations. Read more here --&gt; https://t.co/7JUxi2rYo9	34966.0	RT @SymoneSanders46: The initiative, called Advancing Health Literacy to Enhance Equitable Community Responses to COVID-19, will be run by…	2282.0	True	full
1056088	1056088	6046879e4161a20039aadb6c	2021-03-08 20:22:48	[]	[]	Mon Mar 08 18:56:53 +0000 2021	[{"text":"TrumpIsALoser","indices":[235,249]}]	[{"url":"https://t.co/5csBfiobFy","expanded_url":"https://thehill.com/regulation/court-battles/542082-supreme-court-rejects-final-trump-bid-to-nullify-2020-election","display_url":"thehill.com/regulation/cou…","indices":[251,274]}]	BIDEN WINS AGAIN! The SCOTUS denied to take up a lawsuit from Trump alleging Wisconsin officials violated the Constitution by expanding absentee voting amid the pandemic, rejecting Trump's final pending challenge over his 2020 loss. #TrumpIsALoser https://t.co/5csBfiobFy	471640.0	RT @TheDemCoalition: BIDEN WINS AGAIN! The SCOTUS denied to take up a lawsuit from Trump alleging Wisconsin officials violated the Constit…	827.0	True	full
1056089	1056089	6046879e4161a20039aadb8a	2021-03-08 20:22:48	[{"text":"CruzRojaResponde","indices":[100,117]},{"text":"FelizLunes","indices":[131,142]},{"text":"CrisisSocial","indices":[143,156]},{"text":"Pandemia","indices":[157,166]}]	[{"url":"https://t.co/ET0IQGaUyx","expanded_url":"https://www.digitalfarocanarias.com/index.php/2021/03/08/mas-del-67-de-las-personas-atendidas-por-cruz-roja-en-2020-fueron-mujeres/","display_url":"digitalfarocanarias.com/index.php/2021…","indices":[76,99]}]		[]	[]			Más del 67% de las personas atendidas por Cruz Roja en 2020 fueron mujeres https://t.co/ET0IQGaUyx… https://t.co/nhFFHA1x4s	971.0	True	full
1056090	1056090	6046879e4161a20039aadb90	2021-03-08 20:22:49	[]	[]	Fri Mar 05 13:00:00 +0000 2021	[]	[{"url":"https://t.co/ydkySBm9Ix","expanded_url":"http://Onlyfans.com/kisscat","display_url":"Onlyfans.com/kisscat","indices":[2,25]},{"url":"https://t.co/ydkySBm9Ix","expanded_url":"http://Onlyfans.com/kisscat","display_url":"Onlyfans.com/kisscat","indices":[157,180]}]	🌶️https://t.co/ydkySBm9Ix -30% for First Month 🎬 +192 full vids 📷 +470 photos 🔞Snapchat Archive ✨Hot Sexy post Everyday 🔥🤤😍 😍Get all + new everyday ---&gt; https://t.co/ydkySBm9Ix https://t.co/1HSkV2Gvo5	37279.0	RT @KissCat_model: 🌶️https://t.co/ydkySBm9Ix -30% for First Month 🎬 +192 full vids 📷 +470 photos 🔞Snapchat Archive ✨Hot Sexy post Everyday…	174434.0	True	full
1056091	1056091	6046879e4161a20039aadb98	2021-03-08 20:22:49	[]	[]	Mon Mar 08 16:32:52 +0000 2021	[{"text":"ocsbMerci","indices":[192,202]}]	[{"url":"https://t.co/wzwe8zN1ic","expanded_url":"https://www.ocsb.ca/2021/03/08/lets-say-merci-this-month/","display_url":"ocsb.ca/2021/03/08/let…","indices":[245,268]}]	🎉 We'd like to say MERCI to our fantastic staff who have been pivoting non-stop during this pandemic! ✨ Now it's your turn! Brighten someone's day by sharing your gratitude with the hashtag #ocsbMerci OR fill out the form (there's a prize!): https://t.co/wzwe8zN1ic https://t.co/SAUnwwQUd6	24268.0	RT @OttCatholicSB: 🎉 We'd like to say MERCI to our fantastic staff who have been pivoting non-stop during this pandemic! ✨ Now it's your…	1725.0	True	full
1056092	1056092	6046879e4161a20039aadba2	2021-03-08 20:22:49	[]	[]	Mon Mar 08 20:22:24 +0000 2021	[]	[{"url":"https://t.co/XduqfBGmIy","expanded_url":"http://page36news.com","display_url":"page36news.com","indices":[191,214]}]	Covid-19 Vaccine: Nigerian Governors' Wives Urge The Federal And State Governments To Make Sure Women Receive The Vaccine, And Not Be Sidelined In Its Distribution Around The Country. VISIT https://t.co/XduqfBGmIy https://t.co/zFb64oqdZR	20509.0	RT @page36news: Covid-19 Vaccine: Nigerian Governors' Wives Urge The Federal And State Governments To Make Sure Women Receive The Vaccine,…	5913.0	True	full
1056093	1056093	6046879e4161a20039aadbaa	2021-03-08 20:22:49	[]	[{"url":"https://t.co/BhFSOzYP1y","expanded_url":"https://www.mediavillage.com/article/calling-all-female-creative-directors/","display_url":"mediavillage.com/article/callin…","indices":[184,207]}]		[]	[]			Considering contributions made by women, David Alberts acknowledges the need for more Female Creative Directors, te… https://t.co/CrwQv3C4IK	1411.0	True	full
1056094	1056094	6046879e4161a20039aadbbe	2021-03-08 20:22:49	[]	[]	Mon Mar 08 09:00:02 +0000 2021	[{"text":"WOODZ","indices":[108,114]},{"text":"조승연","indices":[115,119]},{"text":"SΣT","indices":[120,124]},{"text":"FEEL_LIKE","indices":[125,135]},{"text":"210315_Release","indices":[136,151]}]	[{"url":"https://t.co/iO8PrQDnq7","expanded_url":"https://youtu.be/o_-AjfTYNQU","display_url":"youtu.be/o_-AjfTYNQU","indices":[57,80]}]	WOODZ(조승연) Single Album [SET] FEEL LIKE M/V TEASER ▶ https://t.co/iO8PrQDnq7 2021. 03. 15 Coming Soon #WOODZ #조승연 #SΣT #FEEL_LIKE #210315_Release https://t.co/k8S3ab6QdJ	300056.0	RT @c_woodzofficial: WOODZ(조승연) Single Album [SET] FEEL LIKE M/V TEASER ▶ https://t.co/iO8PrQDnq7 2021. 03. 15 Coming Soon #WOODZ #조승…	400.0	True	full
1056095	1056095	6046879f4161a20039aadbd6	2021-03-08 20:22:49	[]	[]	Sun Mar 07 17:35:52 +0000 2021	[]	[{"url":"https://t.co/NPZ1JCKaUg","expanded_url":"https://www1.folha.uol.com.br/equilibrioesaude/2021/03/pfizer-confirma-que-governo-rejeitou-oferta-de-70-milhoes-de-doses-de-vacinas.shtml?utm_source=twitter&utm_medium=social&utm_campaign=twfolha","display_url":"www1.folha.uol.com.br/equilibrioesau…","indices":[236,259]}]	A vacinação já poderia ter sido iniciada no Brasil em dezembro de 2020 e teríamos hoje mais doses de vacinas disponíveis. Infelizmente, não houve interesse por parte do governo federal pela vida do brasileiro e pela economia do país. https://t.co/NPZ1JCKaUg	461010.0	RT @joaoamoedonovo: A vacinação já poderia ter sido iniciada no Brasil em dezembro de 2020 e teríamos hoje mais doses de vacinas disponívei…	1703.0	True	full
1056096	1056096	6046879f4161a20039aadbd8	2021-03-08 20:22:49	[]	[]	Mon Mar 08 20:16:16 +0000 2021	[]	[{"url":"https://t.co/UlEhIlOL4r","expanded_url":"http://ct.gov/covidvaccine","display_url":"ct.gov/covidvaccine","indices":[176,199]}]	Attention all Connecticut residents 55 and over: You are now eligible to receive the COVID-19 vaccine. ✅It's safe ✅It's effective ✅It's saving lives For more info, visit https://t.co/UlEhIlOL4r or call 1-877-918-2224 https://t.co/GPsMQhj2ek	74298.0	RT @GovNedLamont: Attention all Connecticut residents 55 and over: You are now eligible to receive the COVID-19 vaccine. ✅It's safe ✅It…	206.0	True	full
1056097	1056097	6046879f4161a20039aadbe4	2021-03-08 20:22:49	[]	[{"url":"https://t.co/rBDkYA2dHP","expanded_url":"https://www.newyorker.com/magazine/2021/03/15/how-to-apologize","display_url":"newyorker.com/magazine/2021/…","indices":[226,249]}]		[]	[]			When my mother was in the hospital, my daughter and I had to clear out the home she wouldn’t return to. Then she re… https://t.co/l1MfQjrsiU	132898.0	True	full
1056098	1056098	6046879f4161a20039aadbe6	2021-03-08 20:22:49	[]	[]	Mon Mar 08 20:20:06 +0000 2021	[]	[{"url":"https://t.co/qAvzb0dIkj","expanded_url":"https://www.vox.com/policy-and-politics/2021/3/8/22319784/student-loan-debt-stimulus-bill?utm_campaign=vox&utm_content=chorus&utm_medium=social&utm_source=twitter","display_url":"vox.com/policy-and-pol…","indices":[201,224]}]	The Covid-19 relief package makes canceled student debt tax-free. It knocks a barrier out of the way for Biden to forgive student debt — but it is a big deal for student borrowers even if he doesn’t. https://t.co/qAvzb0dIkj	1021815.0	RT @voxdotcom: The Covid-19 relief package makes canceled student debt tax-free. It knocks a barrier out of the way for Biden to forgive st…	16630.0	True	full
1056099	1056099	6046879f4161a20039aadbf0	2021-03-08 20:22:50	[]	[]	Mon Mar 08 00:20:19 +0000 2021	[]	[{"url":"https://t.co/TMDbFNUhho","expanded_url":"http://www.dmpcollections.bigcartel.com","display_url":"dmpcollections.bigcartel.com","indices":[254,277]}]	@More2LifeB @koatedndrip_ DMP COLLECTIONS is a more then a small business , it’s a safe place for queens and kings all around the world ! Use code “ HOTGIRL “ for 15% off your entire purchase We have lashes , lipgloss &amp; lipgloss bundles available ✨ https://t.co/TMDbFNUhho	228.0	RT @dmpcollectionss: @More2LifeB @koatedndrip_ DMP COLLECTIONS is a more then a small business , it’s a safe place for queens and kings al…	213.0	True	full
1056100	1056100	6046879f4161a20039aadbfe	2021-03-08 20:22:50	[]	[]	Mon Mar 08 20:03:19 +0000 2021	[{"text":"podcast","indices":[81,89]},{"text":"PodernFamily","indices":[90,103]},{"text":"PodNation","indices":[104,114]},{"text":"PodcastRecommendations","indices":[115,138]}]	[{"url":"https://t.co/s6FR51aqk5","expanded_url":"https://podcasts.apple.com/us/podcast/episode-22-freezing-toys-and-winning-games/id1530840316?i=1000512079595","display_url":"podcasts.apple.com/us/podcast/epi…","indices":[140,163]}]	This weeks episode contains my 4 year old's "secret" to winning any board game😆😆 #podcast #PodernFamily #PodNation #PodcastRecommendations https://t.co/s6FR51aqk5	130.0	RT @potentpuffin: This weeks episode contains my 4 year old's "secret" to winning any board game😆😆 #podcast #PodernFamily #PodNation #Podca…	2725.0	True	full
1056101	1056101	6046879f4161a20039aadc06	2021-03-08 20:22:50	[]	[]	Mon Mar 08 20:16:05 +0000 2021	[]	[{"url":"https://t.co/V33JC4pZdf","expanded_url":"https://realcontextnews.com/coronavirus-exposes-us-as-unprepared-for-biowarfare-bioterrorism-highlighting-traditional-u-s-weakness-in-unconventional-asymmetric-warfare/","display_url":"realcontextnews.com/coronavirus-ex…","indices":[161,184]},{"url":"https://t.co/3k6i6VO7OE","expanded_url":"https://realcontextnews.com/the-history-of-russias-cyberw…	@KatrinaNation As Biden weighs America's response to Russian cyberwarfare, recent history tells NATO it should add cyberwarfare to its Article 5, as I note here https://t.co/V33JC4pZdf https://t.co/3k6i6VO7OE	2659.0	RT @bfry1981: @KatrinaNation As Biden weighs America's response to Russian cyberwarfare, recent history tells NATO it should add cyberwarfa…	2926.0	True	full
1056102	1056102	6046879f4161a20039aadc0c	2021-03-08 20:22:50	[]	[{"url":"https://t.co/etsrAJtUEI","expanded_url":"https://www.forbes.com/sites/goldiechan/2021/02/15/5-heartwarming-storytelling-lessons-from-mr-rogers/?ss=careers&sh=50bb056f3805","display_url":"forbes.com/sites/goldiech…","indices":[158,181]}]		[]	[]			Mr. Rodgers was a source of comfort and joy to generations of children and adults. Here are five beautiful storytel… https://t.co/WGRRIU3rM2	67.0	True	full
1056103	1056103	604687a04161a20039aadc22	2021-03-08 20:22:50	[]	[]	Mon Mar 08 19:11:51 +0000 2021	[{"text":"COVID19","indices":[152,160]},{"text":"EscuchaMásConversaMás","indices":[162,184]}]	[{"url":"https://t.co/vXSL1QPdYT","expanded_url":"https://forms.gle/8njVnosJbu42D4fK8","display_url":"forms.gle/8njVnosJbu42D4…","indices":[204,227]}]	¡Refuerza tus vínculos afectivos y familiares! 👨‍👩‍👧‍👦 Aprende a afrontar de manera asertiva las dificultades presentadas por la crisis sanitaria de la #COVID19. #EscuchaMásConversaMás Te esperamos en: https://t.co/vXSL1QPdYT https://t.co/TdmIFoDo74	386263.0	RT @MunicipioQuito: ¡Refuerza tus vínculos afectivos y familiares! 👨‍👩‍👧‍👦 Aprende a afrontar de manera asertiva las dificultades presentad…	63838.0	True	full
1056104	1056104	604687a04161a20039aadc26	2021-03-08 20:22:50	[]	[]	Sun Mar 07 00:33:02 +0000 2021	[{"text":"Cuba","indices":[248,253]}]	[{"url":"https://t.co/IhjoVHbIHR","expanded_url":"https://youtu.be/vANzOaQ84rc","display_url":"youtu.be/vANzOaQ84rc","indices":[255,278]}]	Utilizaron la frase Patria y vida de nuestro máximo lider para continuar con sus intentos de truncar la unidad de nuestro pueblo pero su sabiduría no lo permitirá. ¡Patria o muerte! prevalecerá en la continuidad de proteger la soberanía de nuestra #Cuba👇 https://t.co/IhjoVHbIHR	2603.0	RT @Pasion40045108: Utilizaron la frase Patria y vida de nuestro máximo lider para continuar con sus intentos de truncar la unidad de nuest…	704.0	True	full
1056105	1056105	604687a04161a20039aadc40	2021-03-08 20:22:50	[{"text":"SOLAR","indices":[0,6]},{"text":"solarenergy","indices":[7,19]},{"text":"RooftopSolar","indices":[20,33]},{"text":"PV","indices":[74,77]},{"text":"UK","indices":[113,116]}]	[{"url":"https://t.co/HxMHIoNFBS","expanded_url":"https://www.power-technology.com/features/will-the-pandemic-trigger-a-boon-for-rooftop-solar/","display_url":"power-technology.com/features/will-…","indices":[206,229]}]		[]	[]			#SOLAR #solarenergy #RooftopSolar 27% year-on-year increase in new solar #PV capacity compared with 2019 in the… https://t.co/JyxiplYgfz	18.0	True	full
1056106	1056106	604687a04161a20039aadc4a	2021-03-08 20:22:51	[]	[]	Mon Mar 08 18:33:33 +0000 2021	[{"text":"Merkel","indices":[26,33]},{"text":"Reichelt","indices":[124,133]},{"text":"Massenmedien","indices":[201,214]},{"text":"Diktatur","indices":[237,246]},{"text":"Corona","indices":[247,254]}]	[{"url":"https://t.co/XRsT98vo4F","expanded_url":"https://reitschuster.de/post/nach-hammer-kritik-an-merkel-bild-chef-unter-fehlverhalten-verdacht/","display_url":"reitschuster.de/post/nach-hamm…","indices":[255,278]}]	Und schon wieder soll ein #Merkel Kritiker mit dubiosen weichen Themen aus dem Weg geräumt werden. Diesmal trifft es Julian #Reichelt @jreichelt von der @BILD, die aus der Phalanx der regierungstreuen #Massenmedien auszuscheren beginnt. #Diktatur #Corona https://t.co/XRsT98vo4F	1848.0	RT @NLPete007: Und schon wieder soll ein #Merkel Kritiker mit dubiosen weichen Themen aus dem Weg geräumt werden. Diesmal trifft es Julian…	365.0	True	full
1056107	1056107	604687a04161a20039aadc52	2021-03-08 20:22:51	[]	[]	Mon Mar 08 16:25:26 +0000 2021	[{"text":"Daughtry","indices":[146,155]},{"text":"LiveMusic","indices":[156,166]},{"text":"NewMusic","indices":[167,176]},{"text":"StaySafe","indices":[177,186]},{"text":"StayStrong","indices":[187,198]}]	[{"url":"https://t.co/0cezTLSjCA","expanded_url":"https://gigs.live/events/daughtry-live-nashville","display_url":"gigs.live/events/daughtr…","indices":[116,139]}]	THIS FRIDAY ⚡ DAUGHTRY ⚡ FULL BAND LIVESTREAM NEW SONGS 🤘 VIRTUAL FAN WALL 🤘 LIVE Q&amp;A 🎟️ FOR TICKETS VISIT: https://t.co/0cezTLSjCA 🎟️⠀ ⠀ #Daughtry #LiveMusic #NewMusic #StaySafe #StayStrong @CHRIS_Daughtry @TheCatRoom @elviofernandes @TheRealJoshPaul @BrandonMaclin https://t.co/PmBIdzFtHs	27271.0	RT @Daughtry_News: THIS FRIDAY ⚡ DAUGHTRY ⚡ FULL BAND LIVESTREAM NEW SONGS 🤘 VIRTUAL FAN WALL 🤘 LIVE Q&amp;A 🎟️ FOR TICKETS VISIT: https://…	220.0	True	full
1056108	1056108	604687a04161a20039aadc66	2021-03-08 20:22:51	[]	[]	Mon Mar 08 19:57:08 +0000 2021	[]	[{"url":"https://t.co/Y303CMP0bk","expanded_url":"https://mla.confex.com/mla/2022/webprogrampreliminary/Session11282.html","display_url":"mla.confex.com/mla/2022/webpr…","indices":[151,174]}]	A week left to apply for the panels organized by the Late 18th Century forum--"Attachment and Critique" and "Democracy and its Discontents." JOIN US!! https://t.co/Y303CMP0bk	1100.0	RT @cweiss_smith: A week left to apply for the panels organized by the Late 18th Century forum--"Attachment and Critique" and "Democracy an…	3292.0	True	full
1056109	1056109	604687a04161a20039aadc6c	2021-03-08 20:22:51	[]	[]	Mon Mar 08 20:14:03 +0000 2021	[]	[{"url":"https://t.co/3ZDL5Id5Xr","expanded_url":"http://apne.ws/hHLcauh","display_url":"apne.ws/hHLcauh","indices":[233,256]},{"url":"https://t.co/eFQokreZYZ","expanded_url":"http://apne.ws/PAVCo7F","display_url":"apne.ws/PAVCo7F","indices":[257,280]}]	The first person Kimberly Montgomery lost to COVID-19 was her aunt. Since then, 14 other people in the Milwaukee woman's world succumbed to the coronavirus. All but one was Black, like Montgomery. More on the pandemic's first year: https://t.co/3ZDL5Id5Xr https://t.co/eFQokreZYZ	15099840.0	RT @AP: The first person Kimberly Montgomery lost to COVID-19 was her aunt. Since then, 14 other people in the Milwaukee woman's world succ…	1266.0	True	full
1056110	1056110	604687a04161a20039aadc70	2021-03-08 20:22:51	[]	[]	Mon Mar 08 19:50:46 +0000 2021	[]	[{"url":"https://t.co/DmNpnI0pRE","expanded_url":"https://saude.estadao.com.br/noticias/geral,deixar-que-a-covid-prolifere-e-como-comprar-um-bilhete-de-loteria-para-o-virus,70003639974?utm_source=estadao:twitter&utm_medium=link","display_url":"saude.estadao.com.br/noticias/geral…","indices":[257,280]}]	Durante sua entrevista o médico, professor de Harvard, diz estar chocado que um Presidente possa preferir a morte em vez de fazer um bem a seu país e a humanidade. 'Deixar que a covid prolifere é como comprar um bilhete de loteria para o vírus' @estadao: https://t.co/DmNpnI0pRE	1611.0	RT @TinocoFra: Durante sua entrevista o médico, professor de Harvard, diz estar chocado que um Presidente possa preferir a morte em vez de…	1457.0	True	full
1056111	1056111	604687a14161a20039aadc7c	2021-03-08 20:22:51	[]	[]	Mon Mar 08 20:16:12 +0000 2021	[]	[{"url":"https://t.co/feG2l5ad28","expanded_url":"https://www.taxpolicycenter.org/model-estimates/american-rescue-plan-act-2021-senate-version-february-2021/t21-0039-major-individual","display_url":"taxpolicycenter.org/model-estimate…","indices":[183,206]}]	Tax Policy Center analysis shows that Biden covid-bill would raise incomes of lowest earning fifth of Americans by 20%, or $2,810 each for highest earning fifth: .7%, or $1,900 each https://t.co/feG2l5ad28	466629.0	RT @JohnJHarwood: Tax Policy Center analysis shows that Biden covid-bill would raise incomes of lowest earning fifth of Americans by 20%, o…	102287.0	True	full
1056112	1056112	604687a14161a20039aadc7e	2021-03-08 20:22:51	[]	[]	Mon Mar 08 20:20:17 +0000 2021	[{"text":"Cepillin","indices":[16,25]},{"text":"stocks","indices":[26,33]},{"text":"crypto","indices":[34,41]}]	[{"url":"https://t.co/Tc0UjU9CbD","expanded_url":"https://cutt.ly/PotentialDevelopmentsInCryptocurrencyRelatedMarkets","display_url":"cutt.ly/PotentialDevel…","indices":[187,210]}]	Sponsored Post: #Cepillin #stocks #crypto It is said that digital wallet could help its users convert their cryptocurrencies into cash instantly. Got amazed by this news? read more here: https://t.co/Tc0UjU9CbD Check disclaimer on profile &amp;landing page.	21.0	RT @lalanilolo: Sponsored Post: #Cepillin #stocks #crypto It is said that digital wallet could help its users convert their cryptocurrencie…	20.0	True	full
1056113	1056113	604687a14161a20039aadc94	2021-03-08 20:22:51	[]	[]	Mon Mar 08 17:12:04 +0000 2021	[]	[{"url":"https://t.co/jT6PZU7R6u","expanded_url":"http://blbrd.cm/zMm6dcR","display_url":"blbrd.cm/zMm6dcR","indices":[143,166]}]	.@BTS_twt, @PostMalone and more have donated items to a Grammy Week auction to benefit the Grammy Museum and its music education initiatives. https://t.co/jT6PZU7R6u	10912391.0	RT @billboard: .@BTS_twt, @PostMalone and more have donated items to a Grammy Week auction to benefit the Grammy Museum and its music educa…	910.0	True	full
1056114	1056114	604687a14161a20039aadcb4	2021-03-08 20:22:52	[]	[]	Mon Mar 08 16:30:08 +0000 2021	[{"text":"COVID19","indices":[22,30]},{"text":"phishing","indices":[108,117]},{"text":"FPM2021","indices":[170,178]}]	[{"url":"https://t.co/GtpqNJgBmc","expanded_url":"https://cyber.gc.ca/en/guidance/dont-take-bait-recognize-and-avoid-phishing-attacks","display_url":"cyber.gc.ca/en/guidance/do…","indices":[146,169]}]	Protect yourself from #COVID19 scams. Be wary of suspicious links – don’t click on them. Know how to spot #phishing and spear-phishing message: https://t.co/GtpqNJgBmc #FPM2021 https://t.co/jRhANNRbk1	16080.0	RT @cybercentre_ca: Protect yourself from #COVID19 scams. Be wary of suspicious links – don’t click on them. Know how to spot #phishing a…	487.0	True	full
1056115	1056115	604687a14161a20039aadcba	2021-03-08 20:22:52	[]	[]	Mon Mar 08 20:19:01 +0000 2021	[{"text":"LYNXSilverLine","indices":[144,159]}]	[{"url":"https://t.co/wBCjkgLZ7G","expanded_url":"https://publicinput.com/SilverLine","display_url":"publicinput.com/SilverLine","indices":[235,258]}]	La opinión pública es una parte importante del proceso de toma de decisiones. Asegúrese de compartir sus comentarios con el equipo del proyecto #LYNXSilverLine. La encuesta finaliza el 11 de marzo. Envíe sus valiosos comentarios aquí: https://t.co/wBCjkgLZ7G https://t.co/9I6NC1nqTn	6186.0	RT @CATSRideTransit: La opinión pública es una parte importante del proceso de toma de decisiones. Asegúrese de compartir sus comentarios c…	827.0	True	full
1056116	1056116	604687a14161a20039aadcc8	2021-03-08 20:22:52	[{"text":"8M","indices":[4,7]},{"text":"EsTiempoDeEquidad","indices":[257,275]}]	[{"url":"https://t.co/tHs37sNdz5","expanded_url":"https://bit.ly/2MYabaZ","display_url":"bit.ly/2MYabaZ","indices":[232,255]}]		[]	[]			Hoy #8M renovamos nuestro compromiso con la construcción de un país más justo y equitativo.💪🏽 Para lograrlo, nuestr… https://t.co/wEtyA5FJFq	292514.0	True	full
1056117	1056117	604687a24161a20039aadccc	2021-03-08 20:22:52	[]	[]	Fri Mar 05 06:14:47 +0000 2021	[]	[{"url":"https://t.co/DrCCh773Cz","expanded_url":"https://karmacolonialism.org/sacrificing-education-on-the-altar-of-francophonie/","display_url":"karmacolonialism.org/sacrificing-ed…","indices":[251,274]}]	In a vain effort to spread its language, France undermined education in its former African colonies. It stopped only after realizing that it was shooting itself in the foot. A 4-minute read reveals a largely unknown chapter of neo-colonial history. https://t.co/DrCCh773Cz	295550.0	RT @k_colonialism: In a vain effort to spread its language, France undermined education in its former African colonies. It stopped only af…	2.0	True	full
1056118	1056118	604687a24161a20039aadcd6	2021-03-08 20:22:52	[]	[]	Mon Mar 08 14:07:06 +0000 2021	[]	[{"url":"https://t.co/mwbCQEpTRC","expanded_url":"https://www.infobae.com/politica/2021/03/08/fernando-esteche-tambien-se-vacuno-contra-el-coronavirus-en-su-condicion-de-docente-universitario/","display_url":"infobae.com/politica/2021/…","indices":[119,142]}]	Esto va mas alla de la politica y de la ideologia. Habiendo medicos y abuelos sin vacunar hacer esto es de mala gente. https://t.co/mwbCQEpTRC	7233.0	RT @mistermiga: Esto va mas alla de la politica y de la ideologia. Habiendo medicos y abuelos sin vacunar hacer esto es de mala gente. http…	65.0	True	full
1056119	1056119	604687a24161a20039aadcda	2021-03-08 20:22:52	[]	[]	Mon Mar 08 18:55:03 +0000 2021	[]	[{"url":"https://t.co/U4Hqe7GJ0E","expanded_url":"http://www.cnn.com/2021/03/08/politics/fact-check-tom-cotton-prisoners-pandemic-relief-checks-trump-biden/index.html","display_url":"cnn.com/2021/03/08/pol…","indices":[216,239]}]	Sen. Tom Cotton keeps attacking Democrats for letting prisoners get pandemic relief money. But prisoners also got pandemic relief money from the two check bills Trump signed in 2020. Cotton voted for both of them: https://t.co/U4Hqe7GJ0E	1240231.0	RT @ddale8: Sen. Tom Cotton keeps attacking Democrats for letting prisoners get pandemic relief money. But prisoners also got pandemic re…	62.0	True	full
1056120	1056120	604687a24161a20039aadce4	2021-03-08 20:22:52	[]	[]	Mon Mar 08 20:21:47 +0000 2021	[]	[{"url":"https://t.co/oZXIrdAEH7","expanded_url":"https://twitter.com/eixopolitico/status/1369000710084427776","display_url":"twitter.com/eixopolitico/s…","indices":[224,247]}]	Brazilian stock exchange falls after Lula is cleared to run for President in 2022. Meanwhile the current President has turned Brazil into the worst place for covid in the world, killing hundreds of thousands. Broken system. https://t.co/oZXIrdAEH7	6851.0	RT @Hezbolsonaro: Brazilian stock exchange falls after Lula is cleared to run for President in 2022. Meanwhile the current President has tu…	407.0	True	full
1056121	1056121	604687a24161a20039aadce8	2021-03-08 20:22:52	[]	[]	Mon Mar 08 20:00:02 +0000 2021	[{"text":"SAW","indices":[66,70]}]	[{"url":"https://t.co/vOBFxkRTc4","expanded_url":"https://youtu.be/bMRyIVnobe8","display_url":"youtu.be/bMRyIVnobe8","indices":[225,248]}]	Después de casi 4 años por fin hablamos de nuestra SAGA favorita. #SAW la película que recuperó y reinventó el thriller policiaco desde Seven. Analizamos la hipocresía de John (Jigsaw) y sus trampas QUE EMPIECE EL VIDEO 🧠🤘🏿 🤡https://t.co/vOBFxkRTc4 https://t.co/BggZO6Cz2C	5250.0	RT @RottenEdgar: Después de casi 4 años por fin hablamos de nuestra SAGA favorita. #SAW la película que recuperó y reinventó el thriller po…	21.0	True	full
1056122	1056122	604687a24161a20039aadd0a	2021-03-08 20:22:53	[]	[]	Mon Mar 08 19:39:18 +0000 2021	[]	[{"url":"https://t.co/DK7E5hoyn6","expanded_url":"https://rebelne.ws/306FWBL","display_url":"rebelne.ws/306FWBL","indices":[98,121]}]	“We're certainly working on the idea of vaccine passports with our G7 partners." PREVIOUS STORY: https://t.co/DK7E5hoyn6 https://t.co/i7DyztyBbz	197381.0	RT @RebelNewsOnline: “We're certainly working on the idea of vaccine passports with our G7 partners." PREVIOUS STORY: https://t.co/DK7E5ho…	60.0	True	full
1056123	1056123	604687a34161a20039aadd2e	2021-03-08 20:22:53	[{"text":"DernièreHeure","indices":[191,205]},{"text":"Coronavirus","indices":[206,218]}]	[{"url":"https://t.co/lJGKfgKzbC","expanded_url":"https://journallesoir.ca/2021/03/08/la-vaccination-massive-va-commencer-jeudi/","display_url":"journallesoir.ca/2021/03/08/la-…","indices":[165,188]}]		[]	[]			La vaccination massive va commencer jeudi - L'arrivage de 11 400 doses additionnelles des vaccins au cours des proc… https://t.co/SGKvwvyGmq	296.0	True	full
1056124	1056124	604687a34161a20039aadd40	2021-03-08 20:22:54	[]	[]	Mon Mar 08 19:55:13 +0000 2021	[{"text":"COVID19","indices":[217,225]}]	[{"url":"https://t.co/IR303vv1Jf","expanded_url":"https://bit.ly/3v59EoR","display_url":"bit.ly/3v59EoR","indices":[227,250]},{"url":"https://t.co/4JIta1qdFm","expanded_url":"https://twitter.com/WHCOVIDResponse/status/1368955723942490115","display_url":"twitter.com/WHCOVIDRespons…","indices":[251,274]}]	I know people want to get back to doing the things they enjoy with the people they love. CDC's new guidance provides recommendations on activities that can be resumed for people who have been fully vaccinated against #COVID19: https://t.co/IR303vv1Jf https://t.co/4JIta1qdFm	281400.0	RT @CDCDirector: I know people want to get back to doing the things they enjoy with the people they love. CDC's new guidance provides recom…	127.0	True	full
1056125	1056125	604687a34161a20039aadd46	2021-03-08 20:22:54	[]	[{"url":"https://t.co/miNFpPwFdI","expanded_url":"https://actualidadtenerife.es/norte/inicia-los-realejos-vacunacion-contra-covid-19-mayores-80/","display_url":"actualidadtenerife.es/norte/inicia-l…","indices":[120,143]}]		[]	[]			Se inicia en Los Realejos la fase de vacunación contra el COVID-19 en mayores de 80 años @Los_Realejos… https://t.co/8DdRDOBid6	2557.0	True	full
1056126	1056126	604687a34161a20039aadd4e	2021-03-08 20:22:54	[]	[]	Mon Mar 08 20:09:00 +0000 2021	[]	[{"url":"https://t.co/sHwENOSuOT","expanded_url":"https://www.latimes.com/world-nation/story/2021-03-08/la-na-arizona-snowbirds-vaccine","display_url":"latimes.com/world-nation/s…","indices":[141,164]}]	Snowbirds flock south in the winter for warmer weather, using up COVID-19 vaccines in this Arizona desert town. Read @kurtisalee's latest: https://t.co/sHwENOSuOT	3802457.0	RT @latimes: Snowbirds flock south in the winter for warmer weather, using up COVID-19 vaccines in this Arizona desert town. Read @kurtis…	648.0	True	full
1056127	1056127	604687a34161a20039aadd50	2021-03-08 20:22:54	[]	[]	Mon Mar 08 20:22:15 +0000 2021	[{"text":"IWD2021","indices":[7,15]},{"text":"Iran","indices":[165,170]},{"text":"ChooseToChallenge","indices":[205,223]}]	[{"url":"https://t.co/P0gT0rAsTI","expanded_url":"https://www.express.co.uk/news/world/1407083/Iran-news-women-prison-international-womens-day-iran-latest","display_url":"express.co.uk/news/world/140…","indices":[224,247]}]	On the #IWD2021, SCORES of MPs, peers &amp; women's rights activists from the UK ask the UK Gov't to honour its post-Brexit "Global Britain" pledge by focussing its #Iran policy on human rights @FCDOGovUK #ChooseToChallenge https://t.co/P0gT0rAsTI https://t.co/ViP1YJnegT	6771.0	RT @DowlatNowrouzi: On the #IWD2021, SCORES of MPs, peers &amp; women's rights activists from the UK ask the UK Gov't to honour its post-Brexit…	2246.0	True	full
1056128	1056128	604687a34161a20039aadd7e	2021-03-08 20:22:54	[]	[]	Mon Mar 08 18:11:35 +0000 2021	[]	[{"url":"https://t.co/PELjvgHJJQ","expanded_url":"https://fierasfierras.com/","display_url":"fierasfierras.com","indices":[225,248]}]	Unas chavas en CDMX buscaron a la voz original de fieeerro viejo que vendaaan y les traen un nuevo perifoneo. Bravas, Fieras Fierras, resignificando los clásicos sonidos de la capital. 💜 Acá se pueden descargar sus audios: https://t.co/PELjvgHJJQ 📢 https://t.co/jabv6Ba967	6058.0	RT @wendyselene: Unas chavas en CDMX buscaron a la voz original de fieeerro viejo que vendaaan y les traen un nuevo perifoneo. Bravas, Fier…	98.0	True	full
1056129	1056129	604687a44161a20039aadd96	2021-03-08 20:22:54	[]	[]	Mon Mar 08 19:40:54 +0000 2021	[]	[{"url":"https://t.co/cqYbNHCCGu","expanded_url":"https://www.youtube.com/watch?v=fHe4lx5wtg4","display_url":"youtube.com/watch?v=fHe4lx…","indices":[234,257]}]	Democrat Gretchen Whitmer promised transparency, but has given Michigan the exact opposite. Whitmer paid $155,000 in hush money to her former health director to cover up her disastrous COVID response. Whitmer needs to come clean! https://t.co/cqYbNHCCGu	933207.0	RT @GOPChairwoman: Democrat Gretchen Whitmer promised transparency, but has given Michigan the exact opposite. Whitmer paid $155,000 in h…	116.0	True	full
1056130	1056130	604687a44161a20039aaddba	2021-03-08 20:22:54	[]	[]	Sun Mar 07 17:58:42 +0000 2021	[]	[{"url":"https://t.co/lJptzHv3Xi","expanded_url":"https://twitter.com/VillegasPoljak/status/1236416849828511745","display_url":"twitter.com/VillegasPoljak…","indices":[281,304]}]	Hace un año le entregué, en nombre del Pdte @NicolasMaduro, la Orden Francisco de Miranda en su 1era Clase con ocasión de sus 80 años. Fue poco antes de la cuarentena. Doce meses después, le reitero cada palabra de admiración y agradecimiento al poeta cumpleañero Gustavo Pereira. https://t.co/lJptzHv3Xi	1083616.0	RT @VillegasPoljak: Hace un año le entregué, en nombre del Pdte @NicolasMaduro, la Orden Francisco de Miranda en su 1era Clase con ocasión…	76716.0	True	full
1056131	1056131	604687a44161a20039aaddbc	2021-03-08 20:22:55	[]	[]	Mon Mar 08 15:21:02 +0000 2021	[{"text":"DíaDeLaMujer","indices":[111,124]},{"text":"InternationalWomensDay","indices":[126,149]}]	[{"url":"https://t.co/2jAQHQqvgh","expanded_url":"http://bit.ly/1Er7xOo","display_url":"bit.ly/1Er7xOo","indices":[150,173]}]	Estas nueve mujeres dieron un gran ejemplo a la Iglesia y al mundo con su vida. Conoce sus testimonios en este #DíaDeLaMujer. #InternationalWomensDay https://t.co/2jAQHQqvgh	372273.0	RT @aciprensa: Estas nueve mujeres dieron un gran ejemplo a la Iglesia y al mundo con su vida. Conoce sus testimonios en este #DíaDeLaMujer…	178.0	True	full
1056132	1056132	604687a44161a20039aaddc4	2021-03-08 20:22:55	[]	[{"url":"https://t.co/pbCPVw6INr","expanded_url":"https://jornal.usp.br/ciencias/pandemia-vs-educacao/","display_url":"jornal.usp.br/ciencias/pande…","indices":[248,271]}]		[]	[]			Não há uma resposta simples e clara. “As pessoas discutem esse assunto com os pés no Brasil, mas a cabeça na Europa… https://t.co/1z5s6MXQGb	1089.0	True	full
1056133	1056133	604687a44161a20039aaddc6	2021-03-08 20:22:55	[]	[]	Wed Feb 10 14:47:16 +0000 2021	[{"text":"BonoProtecciónFamiliar","indices":[3,26]},{"text":"RedProtecciónSocial","indices":[166,186]}]	[{"url":"https://t.co/Ymy0rqEJRJ","expanded_url":"https://youtu.be/kczy-qpt4fo","display_url":"youtu.be/kczy-qpt4fo","indices":[246,269]}]	El #BonoProtecciónFamiliar consiste en USD 120 que se entregarán por una sola vez. Buscamos garantizar el consumo de los hogares más vulnerables. Estamos frente a la #RedProtecciónSocial más amplia de la historia del país. Entrevista completa en https://t.co/Ymy0rqEJRJ https://t.co/kAxhthIqa3	7853.0	RT @TaianoVicente2: El #BonoProtecciónFamiliar consiste en USD 120 que se entregarán por una sola vez. Buscamos garantizar el consumo de lo…	9.0	True	full
1056134	1056134	604687a44161a20039aadde0	2021-03-08 20:22:55	[]	[]	Mon Mar 08 19:09:41 +0000 2021	[]	[{"url":"https://t.co/eSSh2KNZFv","expanded_url":"https://cnn.it/30mnIfl","display_url":"cnn.it/30mnIfl","indices":[177,200]}]	Wyoming Gov. Mark Gordon announces that he is removing the statewide mask requirement and allowing restaurants, bars, theaters, and gyms to resume normal operations on March 16 https://t.co/eSSh2KNZFv	61073554.0	RT @cnnbrk: Wyoming Gov. Mark Gordon announces that he is removing the statewide mask requirement and allowing restaurants, bars, theaters,…	1006.0	True	full
1056135	1056135	604687a54161a20039aaddf4	2021-03-08 20:22:55	[]	[]	Mon Mar 08 12:00:04 +0000 2021	[]	[{"url":"https://t.co/r7rFEROSCA","expanded_url":"https://terrabrasilnoticias.com/2021/03/ministro-fabio-faria-diz-que-fatima-bezerra-pagou-salarios-com-verba-da-covid-19-eu-lembro-a-quantidade-de-dinheiro-que-foram-para-os-estados/","display_url":"terrabrasilnoticias.com/2021/03/minist…","indices":[145,168]}]	Ministro Fábio Faria diz que Fátima Bezerra pagou salários com verba da Covid-19: “Eu lembro a quantidade de dinheiro que foram para os estados” https://t.co/r7rFEROSCA	7676.0	RT @TerraBrasilnot: Ministro Fábio Faria diz que Fátima Bezerra pagou salários com verba da Covid-19: “Eu lembro a quantidade de dinheiro q…	1968.0	True	full
1056136	1056136	604687a54161a20039aaddf8	2021-03-08 20:22:55	[]	[]	Mon Mar 08 19:32:21 +0000 2021	[{"text":"YellowFever","indices":[25,37]},{"text":"SARSCoV2","indices":[44,53]},{"text":"VaccinePassports","indices":[84,101]},{"text":"Britain","indices":[140,148]},{"text":"DowningStreetBriefing","indices":[156,178]}]	[{"url":"https://t.co/8ud4ob9K9s","expanded_url":"https://uk.news.yahoo.com/vaccine-passports-feature-life-foreign-170220413.html","display_url":"uk.news.yahoo.com/vaccine-passpo…","indices":[257,280]}]	Your daily reminder that #YellowFever &amp; #SARSCoV2 is not an argument for global #VaccinePassports. @BorisJohnson continues to mislead #Britain at the #DowningStreetBriefing by using this false equivalency. We must continue to refute this nonsense. https://t.co/8ud4ob9K9s	3541.0	RT @Stop_CommonPass: Your daily reminder that #YellowFever &amp; #SARSCoV2 is not an argument for global #VaccinePassports. @BorisJohnson con…	1653.0	True	full
1056137	1056137	604687a54161a20039aaddfe	2021-03-08 20:22:55	[]	[]	Mon Mar 08 00:50:01 +0000 2021	[{"text":"Italy","indices":[38,44]},{"text":"volcano","indices":[58,66]}]	[{"url":"https://t.co/PRxePFUAt9","expanded_url":"https://www.ntd.com/etna-keeps-up-its-spectacular-explosions-ash-rains-on-towns_577781.html","display_url":"ntd.com/etna-keeps-up-…","indices":[206,229]}]	A particularly spectacular blast from #Italy’s Mount Etna #volcano belched out a towering cloud of ash and lava stone Sunday onto Sicilian villages, the latest in a series of explosions since mid-February. https://t.co/PRxePFUAt9	69392.0	RT @news_ntd: A particularly spectacular blast from #Italy’s Mount Etna #volcano belched out a towering cloud of ash and lava stone Sunday…	7.0	True	full
1056138	1056138	604687a64161a20039aade2e	2021-03-08 20:22:56	[]	[]	Mon Mar 08 18:29:10 +0000 2021	[]	[{"url":"https://t.co/BWbm5JR2gx","expanded_url":"https://thehill.com/policy/energy-environment/542089-biden-administration-to-propose-revocation-of-trump-bird-rule-in#.YEZsg1-5TLk.twitter","display_url":"thehill.com/policy/energy-…","indices":[245,268]}]	Biden administration to propose revocation of Trump bird rule 🐦📣 “The Biden administration will propose a new rule taking aim at its predecessor's rollback of protections for migratory birds, an Interior Department spokesperson said Monday.” https://t.co/BWbm5JR2gx https://t.co/o4WqobqVgq	38566.0	RT @2021_free: Biden administration to propose revocation of Trump bird rule 🐦📣 “The Biden administration will propose a new rule taking…	3974.0	True	full
1056139	1056139	604687a64161a20039aade30	2021-03-08 20:22:56	[{"text":"Kuwait","indices":[79,86]},{"text":"AlShaheedpark","indices":[87,101]},{"text":"walking","indices":[102,110]},{"text":"KuwaitTimes","indices":[112,124]},{"text":"KuwaitNews","indices":[125,136]},{"text":"Covid19","indices":[137,145]},{"text":"coronavirus","indices":[146,158]},{"text":"pandemic","indices":[159,168]}]	[{"url":"https://t.co/0Z1yToM7ab","expanded_url":"https://news.kuwaittimes.net/website/al-shaheed-park-open-for-walking/","display_url":"news.kuwaittimes.net/website/al-sha…","indices":[33,56]}]		[]	[]			Al-Shaheed park open for walking https://t.co/0Z1yToM7ab via @kuwaittimesnews #Kuwait #AlShaheedpark #walking… https://t.co/4CfoQC61ez	24054.0	True	full
1056140	1056140	604687a64161a20039aade32	2021-03-08 20:22:56	[]	[]	Mon Mar 08 04:30:27 +0000 2021	[]	[{"url":"https://t.co/9iMVAnlYe4","expanded_url":"http://www.beehive.govt.nz/release/govt-purchases-enough-pfizer-vaccines-whole-country","display_url":"beehive.govt.nz/release/govt-p…","indices":[149,172]}]	The Pfizer covid19 vaccine has shown excellent efficacy and safety, so I’m pleased we can now offer it to all New Zealanders, including seniors. https://t.co/9iMVAnlYe4	7279.0	RT @drayeshaverrall: The Pfizer covid19 vaccine has shown excellent efficacy and safety, so I’m pleased we can now offer it to all New Zeal…	3489.0	True	full
1056141	1056141	604687a64161a20039aade44	2021-03-08 20:22:56	[{"text":"SianBrooke","indices":[46,57]},{"text":"InternationalWomensDay","indices":[207,230]}]	[{"url":"https://t.co/i5RlftJ4K9","expanded_url":"https://www.heyuguys.com/body-of-water-interview-sian-brooke/","display_url":"heyuguys.com/body-of-water-…","indices":[232,255]}]		[]	[]			Talking with @notreallygeeky2 made me look up #SianBrooke latest work. Made me quite annoyed cause her film looks a… https://t.co/IiSvswo5km	2671.0	True	full
1056142	1056142	604687a64161a20039aade46	2021-03-08 20:22:56	[{"text":"RickkysTrips","indices":[23,36]}]	[{"url":"https://t.co/1XPScd3vVA","expanded_url":"https://www.segurospromo.com.br/?utm_medium=afiliado&pcrid=4385&utm_source=twitter&cupom=DESTINO","display_url":"segurospromo.com.br/?utm_medium=af…","indices":[220,243]}]		[]	[]			⚠️Tem promoção nova da #RickkysTrips! São 15% OFF no seguro viagem com o cupom DESTINO + 5% de desconto para pagam… https://t.co/pxjZP14KQ7	176.0	True	full
1056143	1056143	604687a64161a20039aade48	2021-03-08 20:22:56	[]	[]	Mon Mar 08 17:36:47 +0000 2021	[]	[{"url":"https://t.co/JeO8AVlz2w","expanded_url":"https://www.presstelegram.com/2021/03/08/environmental-racism-why-long-beach-residents-of-color-have-worse-health-outcomes/","display_url":"presstelegram.com/2021/03/08/env…","indices":[169,192]}]	As Long Beach pursues a more equitable future for all of its residents, one major hurdle will be the environmental hazards that disproportionately harm people of color. https://t.co/JeO8AVlz2w	1901.0	RT @hemdash: As Long Beach pursues a more equitable future for all of its residents, one major hurdle will be the environmental hazards tha…	496.0	True	full
1056144	1056144	604687a64161a20039aade58	2021-03-08 20:22:56	[]	[]	Mon Mar 08 11:00:47 +0000 2021	[]	[{"url":"https://t.co/uriRS4SIlo","expanded_url":"https://twitter.com/bozhobg/status/1368475407662669825","display_url":"twitter.com/bozhobg/status…","indices":[120,143]}]	I'm not advocating for a return of the USSR but the idea its failure was related to "basic economics" is dumb and lazy https://t.co/uriRS4SIlo	39892.0	RT @UnlearnEcon: I'm not advocating for a return of the USSR but the idea its failure was related to "basic economics" is dumb and lazy ht…	116.0	True	full
1056145	1056145	604687a64161a20039aade5c	2021-03-08 20:22:56	[]	[]	Fri Feb 26 09:20:39 +0000 2021	[]	[{"url":"https://t.co/FlzCgfmAl7","expanded_url":"https://mg.co.za/news/2021-02-25-qa-sessions-media-isnt-dying-its-changing/?utm_medium=Social&utm_source=Twitter#Echobox=1614330188","display_url":"mg.co.za/news/2021-02-2…","indices":[215,238]}]	Phuti Mahanyele-Dabengwa, chief executive of global internet company Naspers, has held senior posts in investment and development banking. She tells Tshegofatso Mathe about her family life in Soweto and her career. https://t.co/FlzCgfmAl7	1082209.0	RT @mailandguardian: Phuti Mahanyele-Dabengwa, chief executive of global internet company Naspers, has held senior posts in investment and…	42.0	True	full
1056146	1056146	604687a64161a20039aade66	2021-03-08 20:22:56	[]	[]	Mon Mar 08 14:49:20 +0000 2021	[]	[{"url":"https://t.co/6sLxyCJUGm","expanded_url":"https://www.protocol.com/policy/big-tech-domestic-extremism","display_url":"protocol.com/policy/big-tec…","indices":[255,278]}]	NEW: Big Tech spent years banishing ISIS from their platforms, while domestic violent extremism festered and grew. Then came the Capitol riot. The inside story of why tech's fight against domestic threats lagged behind its fight against foreign ones. https://t.co/6sLxyCJUGm	18525.0	RT @issielapowsky: NEW: Big Tech spent years banishing ISIS from their platforms, while domestic violent extremism festered and grew. The…	46604.0	True	full
1056147	1056147	604687a64161a20039aade6c	2021-03-08 20:22:56	[{"text":"Chicago","indices":[116,124]},{"text":"comedy","indices":[125,132]},{"text":"Illinois","indices":[133,142]},{"text":"COVID19","indices":[143,151]},{"text":"Travel","indices":[152,159]},{"text":"travelban","indices":[160,170]}]	[{"url":"https://t.co/snZ3SalJvs","expanded_url":"https://www.thechicagomachine.com/new-blog-1/oklatucky-the-caribbean-and-the-29-other-states-on-chicagos-travel-order","display_url":"thechicagomachine.com/new-blog-1/okl…","indices":[91,114]}]		[]	[]			Oklatucky, The Caribbean, and the 29 Other States On Chicago's Travel Order Full Article: https://t.co/snZ3SalJvs… https://t.co/WR5vy8mUE1	111.0	True	full
1056148	1056148	604687a64161a20039aade72	2021-03-08 20:22:57	[]	[]	Mon Mar 08 16:30:21 +0000 2021	[{"text":"COVID19","indices":[0,8]}]	[{"url":"https://t.co/FJMon7WlFO","expanded_url":"https://bit.ly/3btJaFU","display_url":"bit.ly/3btJaFU","indices":[233,256]}]	#COVID19 vaccines are effective at protecting you from getting sick. Based on what we know, people who have been fully vaccinated can start to do some things that they had stopped doing because of the pandemic. To learn more, visit: https://t.co/FJMon7WlFO. https://t.co/AjnGbe62us	3743792.0	RT @CDCgov: #COVID19 vaccines are effective at protecting you from getting sick. Based on what we know, people who have been fully vaccinat…	3706.0	True	full
1056149	1056149	604687a64161a20039aade76	2021-03-08 20:22:57	[]	[]	Mon Mar 08 18:55:03 +0000 2021	[]	[{"url":"https://t.co/U4Hqe7GJ0E","expanded_url":"http://www.cnn.com/2021/03/08/politics/fact-check-tom-cotton-prisoners-pandemic-relief-checks-trump-biden/index.html","display_url":"cnn.com/2021/03/08/pol…","indices":[216,239]}]	Sen. Tom Cotton keeps attacking Democrats for letting prisoners get pandemic relief money. But prisoners also got pandemic relief money from the two check bills Trump signed in 2020. Cotton voted for both of them: https://t.co/U4Hqe7GJ0E	1240231.0	RT @ddale8: Sen. Tom Cotton keeps attacking Democrats for letting prisoners get pandemic relief money. But prisoners also got pandemic re…	6885.0	True	full
1056150	1056150	604687a64161a20039aade90	2021-03-08 20:22:57	[]	[]	Mon Feb 15 21:37:52 +0000 2021	[{"text":"ecmo","indices":[92,97]},{"text":"nofilter","indices":[114,123]},{"text":"covid_19","indices":[124,133]},{"text":"healthcareheroes","indices":[134,151]},{"text":"healthcareworkers","indices":[152,170]}]	[{"url":"https://t.co/Ck9pDVW9sE","expanded_url":"https://www.instagram.com/p/CLVAVsdjZxG/?igshid=1akch939d891r","display_url":"instagram.com/p/CLVAVsdjZxG/…","indices":[171,194]}]	Gotta love this dedicated team taking care of ecmo patients. Couldn’t do it without you all #ecmo @nicopantaloons #nofilter #covid_19 #healthcareheroes #healthcareworkers https://t.co/Ck9pDVW9sE	95.0	RT @drraycleemd: Gotta love this dedicated team taking care of ecmo patients. Couldn’t do it without you all #ecmo @nicopantaloons #nofilte…	2063.0	True	full
1056151	1056151	604687a64161a20039aade96	2021-03-08 20:22:57	[]	[]	Mon Mar 08 20:18:51 +0000 2021	[]	[{"url":"https://t.co/Vcc9IImxU3","expanded_url":"https://dailyexpose.co.uk/2021/03/02/the-dodgy-dealings-of-pfizer-exposed/","display_url":"dailyexpose.co.uk/2021/03/02/the…","indices":[165,188]}]	The Dodgy Dealings Pfizer Exposed ⬇️ Pfizer made ransom demands, requiring Brazil to waive the sovereignty of its assets abroad to cover for Pfizer’s negligence. https://t.co/Vcc9IImxU3	2454.0	RT @BoliqueAna: The Dodgy Dealings Pfizer Exposed ⬇️ Pfizer made ransom demands, requiring Brazil to waive the sovereignty of its assets…	781.0	True	full
1056152	1056152	604687a64161a20039aade9a	2021-03-08 20:22:57	[]	[]	Mon Mar 08 17:30:00 +0000 2021	[{"text":"Elephant","indices":[0,9]}]	[{"url":"https://t.co/Laa5TQG88K","expanded_url":"https://www.sheldrickwildlifetrust.org/news/fieldnotes/february-2021","display_url":"sheldrickwildlifetrust.org/news/fieldnote…","indices":[192,215]}]	#Elephant calf stuck in a water trough is rescued and reunited with its mother. The full operation (which has a happy ending) was captured on our night-vision cameras. Read the full story at: https://t.co/Laa5TQG88K https://t.co/9PKhvigUlH	204169.0	RT @SheldrickTrust: #Elephant calf stuck in a water trough is rescued and reunited with its mother. The full operation (which has a happy e…	169.0	True	full
1056153	1056153	604687a74161a20039aadeae	2021-03-08 20:22:57	[]	[{"url":"https://t.co/GAyHoEKFKM","expanded_url":"https://www.firstcoastnews.com/article/news/health/coronavirus/vaccine/when-can-children-under-the-age-of-16-get-vaccinated-shots/77-aa74495e-c6a8-4f2f-8992-6b5b2c23a2d0","display_url":"firstcoastnews.com/article/news/h…","indices":[255,278]}]		[]	[]			“We should hopefully have data in children in about 6 months or a little bit sooner that can then be submitted to t… https://t.co/B3TZ66bU5S	453.0	True	full
1056154	1056154	604687a74161a20039aadeb2	2021-03-08 20:22:57	[]	[]	Mon Mar 08 20:12:52 +0000 2021	[]	[{"url":"https://t.co/OsZW9lNWiX","expanded_url":"https://www.youtube.com/watch?v=Pt9Bmc7hnuc","display_url":"youtube.com/watch?v=Pt9Bmc…","indices":[118,141]}]	Chris Bishop reminds me of that petulant child in the back seat driving their dad mad over his covid nitpicking rants https://t.co/OsZW9lNWiX	2051.0	RT @LetsKeepMoving2: Chris Bishop reminds me of that petulant child in the back seat driving their dad mad over his covid nitpicking rants…	1770.0	True	full
1056155	1056155	604687a74161a20039aadeb4	2021-03-08 20:22:57	[]	[{"url":"https://t.co/wym4PzfPQG","expanded_url":"https://democraticac.de/?p=70690","display_url":"democraticac.de/?p=70690","indices":[214,237]}]		[]	[]			ظاهرة التضخم الركودي و انعكاساتها على الاقتصاد الليبي: دراسة تحليلية للعلاقات الخطية و غير الخطية للمحددات المالية… https://t.co/XPUaY2aK8p	59114.0	True	full
1056156	1056156	604687a74161a20039aadeb6	2021-03-08 20:22:57	[]	[{"url":"https://t.co/84Rly6BEjS","expanded_url":"https://bit.ly/3qtc8tI","display_url":"bit.ly/3qtc8tI","indices":[105,128]},{"url":"https://t.co/0Z2LZGsgJV","expanded_url":"https://bit.ly/3bs32Jl","display_url":"bit.ly/3bs32Jl","indices":[238,261]}]		[]	[]			Government of Canada Designates March 11, 2021 as a National Day of Observance for COVID-19 Statement -… https://t.co/3HYUSMBywu	2603.0	True	full
1056157	1056157	604687a74161a20039aadee4	2021-03-08 20:22:58	[]	[]	Mon Mar 08 18:43:09 +0000 2021	[{"text":"Alunmos","indices":[33,41]},{"text":"profesores","indices":[45,56]},{"text":"MundoX","indices":[105,112]}]	[{"url":"https://t.co/ElO0CLejFb","expanded_url":"https://mundoxxx.com/scene/8199252/escuelita-part-3","display_url":"mundoxxx.com/scene/8199252/…","indices":[114,137]}]	Desatada y Caliente .....no deja #Alunmos ni #profesores que no pasen por sus nalgas @celeztecruz EN #MundoX https://t.co/ElO0CLejFb https://t.co/pWaQVUbvCs	140979.0	RT @mundoXoficial: Desatada y Caliente .....no deja #Alunmos ni #profesores que no pasen por sus nalgas @celeztecruz EN #MundoX https:…	11.0	True	full
1056158	1056158	604687a84161a20039aadef6	2021-03-08 20:22:58	[]	[]	Mon Mar 08 12:16:48 +0000 2021	[{"text":"MaskNazi","indices":[120,129]}]	[{"url":"https://t.co/75s1HDzzQt","expanded_url":"https://www.cdc.gov/mmwr/volumes/70/wr/mm7010e3.htm","display_url":"cdc.gov/mmwr/volumes/7…","indices":[229,252]}]	When the most comprehensive American study of mask mandates explicitly states masks are 99.3% ineffective, where do the #MaskNazi types go from here? They focus on the .7% rate as though it were NOT statistically insignificant. https://t.co/75s1HDzzQt	4031.0	RT @HipHopThinker: When the most comprehensive American study of mask mandates explicitly states masks are 99.3% ineffective, where do the…	596.0	True	full
1056159	1056159	604687a84161a20039aadf08	2021-03-08 20:22:58	[]	[]	Mon Mar 08 20:19:29 +0000 2021	[]	[{"url":"https://t.co/f9RqhjfIMP","expanded_url":"https://twitter.com/shippensburgU/status/1369016121668603912","display_url":"twitter.com/shippensburgU/…","indices":[201,224]}]	If only this wasn't an empty sentiment. Sen. Shaheen voted against the $15 minimum wage, which would have raised the living standards of 19 million women. Jeanne should not be an alumnus we celebrate. https://t.co/f9RqhjfIMP	15.0	RT @IanThompson2000: If only this wasn't an empty sentiment. Sen. Shaheen voted against the $15 minimum wage, which would have raised the l…	72.0	True	full
1056160	1056160	604687a84161a20039aadf38	2021-03-08 20:22:59	[]	[]	Mon Mar 08 18:55:03 +0000 2021	[]	[{"url":"https://t.co/U4Hqe7GJ0E","expanded_url":"http://www.cnn.com/2021/03/08/politics/fact-check-tom-cotton-prisoners-pandemic-relief-checks-trump-biden/index.html","display_url":"cnn.com/2021/03/08/pol…","indices":[216,239]}]	Sen. Tom Cotton keeps attacking Democrats for letting prisoners get pandemic relief money. But prisoners also got pandemic relief money from the two check bills Trump signed in 2020. Cotton voted for both of them: https://t.co/U4Hqe7GJ0E	1240040.0	RT @ddale8: Sen. Tom Cotton keeps attacking Democrats for letting prisoners get pandemic relief money. But prisoners also got pandemic re…	750.0	True	full
1056161	1056161	604687a84161a20039aadf48	2021-03-08 20:22:59	[]	[]	Mon Mar 08 20:12:14 +0000 2021	[]	[{"url":"https://t.co/80tILoZMyN","expanded_url":"https://willowwren-comms.uwu.ai/","display_url":"willowwren-comms.uwu.ai","indices":[254,277]}]	Gonna have a lot more bills soon so its time to post my comms page again :0 Want art of your oc or favorite character? I'll do it! I'm chill drawing most things and I like to branch out so click below if you're curious! (RTs would also be great tho!!!) https://t.co/80tILoZMyN	22.0	RT @willow_wrens: Gonna have a lot more bills soon so its time to post my comms page again :0 Want art of your oc or favorite character? I…	21.0	True	full
1056162	1056162	604687a94161a20039aadf70	2021-03-08 20:22:59	[]	[{"url":"https://t.co/D9VtFRIo44","expanded_url":"https://youtu.be/rEi01-9Ya0c","display_url":"youtu.be/rEi01-9Ya0c","indices":[193,216]}]		[]	[]			@NYGovCuomo Abt your "trust" speech Consider: Same corps/individuals that generated 400k Opiod deaths are now charg… https://t.co/o4pCCIWI1X	367.0	True	full
1056163	1056163	604687a94161a20039aadf72	2021-03-08 20:22:59	[{"text":"SideHustle","indices":[186,197]},{"text":"Entrepreneur","indices":[199,212]}]	[{"url":"https://t.co/sCcxllpZgs","expanded_url":"https://www.cnbc.com/2021/02/15/bumble-ceo-whitney-wolfe-herds-advice-on-starting-a-side-hustle.html","display_url":"cnbc.com/2021/02/15/bum…","indices":[213,236]}]		[]	[]			Anything can be monetized. @itstaylorlocke says it's all about finding where your passions and talent overlap and h… https://t.co/uxYTe6YQL9	3474.0	True	full
1056164	1056164	604687a94161a20039aadf80	2021-03-08 20:23:00	[]	[]	Mon Mar 08 12:56:38 +0000 2021	[]	[{"url":"https://t.co/4ADKSj6WyX","expanded_url":"https://www.newsweek.com/68-americans-support-bidens-pandemic-response-most-say-lifting-covid-restrictions-too-fast-1574327","display_url":"newsweek.com/68-americans-s…","indices":[119,142]}]	According to an ABC News/Ipsos poll released Sunday, 68% of Americans support President Joe Biden's pandemic response. https://t.co/4ADKSj6WyX	778808.0	RT @joncoopertweets: According to an ABC News/Ipsos poll released Sunday, 68% of Americans support President Joe Biden's pandemic response.…	933.0	True	full
1056165	1056165	604687a94161a20039aadf98	2021-03-08 20:23:00	[]	[]	Mon Mar 08 13:18:44 +0000 2021	[]	[{"url":"https://t.co/ljZ6i9mCo4","expanded_url":"https://drtrozzi.com/dr-trozzi-covid-19-testimony/","display_url":"drtrozzi.com/dr-trozzi-covi…","indices":[122,145]}]	Share this like crazy!!!! Another Canadian Doctor is speaking up....bless you Dr. Trozzi....I pray more will come forward https://t.co/ljZ6i9mCo4	334.0	RT @kisslady69: Share this like crazy!!!! Another Canadian Doctor is speaking up....bless you Dr. Trozzi....I pray more will come forward h…	245.0	True	full
1056166	1056166	604687a94161a20039aadf9e	2021-03-08 20:23:00	[]	[]	Mon Mar 08 13:40:13 +0000 2021	[]	[{"url":"https://t.co/r0rnINVNda","expanded_url":"https://www.thenation.com/article/society/jing-fong-chinatown/","display_url":"thenation.com/article/societ…","indices":[168,191]}]	Was it only the pandemic that felled Chinatown's largest restaurant, or was it policies that have made the neighborhood vulnerable for years? My story for @thenation: https://t.co/r0rnINVNda	32897.0	RT @wilfredchan: Was it only the pandemic that felled Chinatown's largest restaurant, or was it policies that have made the neighborhood vu…	10410.0	True	full
1056167	1056167	604687aa4161a20039aadfaa	2021-03-08 20:23:00	[]	[]	Mon Mar 08 16:49:36 +0000 2021	[]	[{"url":"https://t.co/tao0Dqypc6","expanded_url":"https://twitter.com/ericlevitz/status/1368938652454297601","display_url":"twitter.com/ericlevitz/sta…","indices":[276,299]}]	The bill is filled with things like this. Crisis created possibility, but the social democratic faction of the party (congressionally represented by Bernie/Warren/Jayapal/AOC) seized the moment—and Biden/Klain are encouraging liberal-left coalition building, not limiting it. https://t.co/tao0Dqypc6	15107.0	RT @yeselson: The bill is filled with things like this. Crisis created possibility, but the social democratic faction of the party (congres…	2008.0	True	full
1056168	1056168	604687aa4161a20039aadfac	2021-03-08 20:23:00	[]	[]	Mon Mar 08 06:20:10 +0000 2021	[]	[{"url":"https://t.co/xgnEMrtoUl","expanded_url":"https://twitter.com/Drmartyufml/status/1368685539294085121","display_url":"twitter.com/Drmartyufml/st…","indices":[270,293]}]	En gros, le gouvernement s'est offert un coup de com' ce week-end... sans avoir les stocks pour alimenter à la fois les pharmacies, les centres de vaccination et les médecins libéraux. Qui n'auront donc pas les doses pour vacciner les patients programmés cette semaine. https://t.co/xgnEMrtoUl	34193.0	RT @Padre_Pio: En gros, le gouvernement s'est offert un coup de com' ce week-end... sans avoir les stocks pour alimenter à la fois les phar…	219.0	True	full
1056169	1056169	604687aa4161a20039aadfae	2021-03-08 20:23:00	[{"text":"basketball","indices":[112,123]},{"text":"basketballcamp","indices":[124,139]},{"text":"basketballmom","indices":[140,154]},{"text":"basketballtraining","indices":[155,174]},{"text":"ballislife","indices":[175,186]},{"text":"compete","indices":[187,195]},{"text":"stafford","indices":[196,205]},{"text":"springbreak","indices":[206,218]},{"text":"springbreak2021","indices":[219,235]},{"te…	[{"url":"https://t.co/kNLfyT41uv","expanded_url":"http://www.crossoverathletics.net","display_url":"crossoverathletics.net","indices":[88,111]}]		[]	[]			ONE WEEK away from spring break camp Spots are going fast, sign up before its too late! https://t.co/kNLfyT41uv… https://t.co/k3LrRPSnFH	1180.0	True	full
1056170	1056170	604687aa4161a20039aadfb0	2021-03-08 20:23:00	[]	[]	Sat Feb 27 14:35:11 +0000 2021	[{"text":"KYFI","indices":[181,186]},{"text":"Airdrop","indices":[187,195]},{"text":"Bitcoin","indices":[196,204]}]	[{"url":"https://t.co/6d25SUhP9k","expanded_url":"http://t.me/KYFI_Airdrop_bot","display_url":"t.me/KYFI_Airdrop_b…","indices":[156,179]}]	KYFI Airdrop ⭐️ 1 KYFI = 300 USD 🔸 For Completing the tasks - Get 0.1 KYFI ($30) 👫 For Each Valid Refer - Get 0.05 KYFI ($15) Start Bot For Join Airdrop: https://t.co/6d25SUhP9k #KYFI #Airdrop #Bitcoin https://t.co/Zzfj6lUS4W	17816.0	RT @Money_earn_Fi: KYFI Airdrop ⭐️ 1 KYFI = 300 USD 🔸 For Completing the tasks - Get 0.1 KYFI ($30) 👫 For Each Valid Refer - Get 0.05 KYFI…	2555.0	True	full
1056171	1056171	604687aa4161a20039aadfc0	2021-03-08 20:23:00	[{"text":"DiaInternacionalDeLaMujerTrabajadora","indices":[205,242]}]	[{"url":"https://t.co/HDwY4e9K6U","expanded_url":"https://www.newtral.es/por-que-las-mujeres-se-enfrentan-a-un-mayor-riesgo-de-coger-coronavirus-debido-a-su-genero/20200314/","display_url":"newtral.es/por-que-las-mu…","indices":[245,268]}]		[]	[]			👩🏾‍⚕️ El 71% del personal de farmacia son mujeres. 🧑🏻‍💼El 93% del personal de limpieza (oficinas, hoteles, casas)… https://t.co/wixgE2GF9z	2776.0	True	full
1056172	1056172	604687aa4161a20039aadfc2	2021-03-08 20:23:00	[]	[]	Mon Mar 08 20:20:52 +0000 2021	[]	[{"url":"https://t.co/UthYwn2teY","expanded_url":"https://www.diariodesevilla.es/sevilla/Arranca-vacunacion-covid-19-guardias-civiles-provincia-Sevilla_0_1553846262.html?utm_source=twitter.com&utm_medium=socialshare&utm_campaign=mobile_web","display_url":"diariodesevilla.es/sevilla/Arranc…","indices":[146,169]}]	Arranca la vacunación contra el covid-19 de los guardias civiles de la provincia de Sevilla vía @diariosevilla @AUGC_Sevilla @AUGC_Andalucia https://t.co/UthYwn2teY	62262.0	RT @AUGC_Comunica: Arranca la vacunación contra el covid-19 de los guardias civiles de la provincia de Sevilla vía @diariosevilla @AUGC_S…	1554.0	True	full
1056173	1056173	604687aa4161a20039aadfd8	2021-03-08 20:23:01	[]	[]	Mon Mar 08 17:35:54 +0000 2021	[]	[{"url":"https://t.co/9I59f3OzWi","expanded_url":"https://www.nytimes.com/2021/03/08/us/politics/lincoln-project-weaver.html","display_url":"nytimes.com/2021/03/08/us/…","indices":[148,171]}]	NEW: A deep dive on the Lincoln Project's finances and its handling of John Weaver's harassment of young men, from me, @dannyhakim, and @Jo_Becker. https://t.co/9I59f3OzWi	20032.0	RT @MaggieAstor: NEW: A deep dive on the Lincoln Project's finances and its handling of John Weaver's harassment of young men, from me, @da…	5289.0	True	full
1056174	1056174	604687aa4161a20039aadfda	2021-03-08 20:23:01	[]	[]	Mon Mar 08 20:22:24 +0000 2021	[]	[{"url":"https://t.co/XduqfBGmIy","expanded_url":"http://page36news.com","display_url":"page36news.com","indices":[191,214]}]	Covid-19 Vaccine: Nigerian Governors' Wives Urge The Federal And State Governments To Make Sure Women Receive The Vaccine, And Not Be Sidelined In Its Distribution Around The Country. VISIT https://t.co/XduqfBGmIy https://t.co/zFb64oqdZR	20509.0	RT @page36news: Covid-19 Vaccine: Nigerian Governors' Wives Urge The Federal And State Governments To Make Sure Women Receive The Vaccine,…	3082.0	True	full
1056175	1056175	604687aa4161a20039aadfdc	2021-03-08 20:23:01	[]	[]	Mon Mar 08 19:30:04 +0000 2021	[{"text":"COVID19","indices":[92,100]}]	[{"url":"https://t.co/zDDkZlSEmM","expanded_url":"https://brook.gs/3uKl5Cg","display_url":"brook.gs/3uKl5Cg","indices":[221,244]}]	Detroit is “realizing the importance of meeting people where they are” when rolling out the #COVID19 vaccine, @SociologistRay told @AP. Read more about the pandemic’s impact on the city in his latest co-authored report: https://t.co/zDDkZlSEmM	22808.0	RT @BrookingsGov: Detroit is “realizing the importance of meeting people where they are” when rolling out the #COVID19 vaccine, @Sociologis…	102.0	True	full
1056176	1056176	604687aa4161a20039aadfe0	2021-03-08 20:23:01	[]	[]	Mon Mar 08 07:54:50 +0000 2021	[]	[{"url":"https://t.co/XEsSptNyGK","expanded_url":"https://www.nytimes.com/interactive/2021/03/05/us/covid-deaths.html?referringSource=articleShare","display_url":"nytimes.com/interactive/20…","indices":[192,215]}]	This is the most devastating story I have ever read/watched in the ⁦@nytimes⁩. It may bring you to tears but damnit it’s so necessary with how flip many people still are about this pandemic. https://t.co/XEsSptNyGK	21167.0	RT @jeligon: This is the most devastating story I have ever read/watched in the ⁦@nytimes⁩. It may bring you to tears but damnit it’s so ne…	9.0	True	full
1056177	1056177	604687aa4161a20039aadff2	2021-03-08 20:23:01	[{"text":"Covid19","indices":[0,8]},{"text":"Anguilla","indices":[31,40]},{"text":"Macao","indices":[41,47]},{"text":"Chad","indices":[48,53]},{"text":"Mongolia","indices":[54,63]},{"text":"DominicanRepublic","indices":[64,82]}]	[{"url":"https://t.co/r2c6znyH7A","expanded_url":"https://www.trackcorona.live","display_url":"trackcorona.live","indices":[103,126]}]		[]	[]			#Covid19 confirmed cases in: #Anguilla #Macao #Chad #Mongolia #DominicanRepublic Data provided by… https://t.co/esmk8nldID	12.0	True	full
1056178	1056178	604687aa4161a20039aadff8	2021-03-08 20:23:01	[]	[]	Mon Mar 08 05:40:50 +0000 2021	[{"text":"US","indices":[19,22]},{"text":"Ethiopia","indices":[123,132]},{"text":"Tigray","indices":[182,189]},{"text":"TPLF","indices":[202,207]}]	[{"url":"https://t.co/PwhaZmfCYp","expanded_url":"https://www.washingtonexaminer.com/news/lloyd-austin-protect-troops-iraq-missile-strike?utm_source=msn&utm_medium=referral&utm_campaign=msn_feed","display_url":"washingtonexaminer.com/news/lloyd-aus…","indices":[262,285]}]	Hon. Lloyd Austin, #US Defense Sec. "..protect troops overseas; we’ll strike..at a time &amp;place of our own choosing.." #Ethiopia has a right to protect its troops as happened in #Tigray region when #TPLF unleashed instruction &amp;terror. Hon. @SecBlinken https://t.co/PwhaZmfCYp	53275.0	RT @NeaminZeleke: Hon. Lloyd Austin, #US Defense Sec. "..protect troops overseas; we’ll strike..at a time &amp;place of our own choosing.." #E…	18.0	True	full
1056179	1056179	604687aa4161a20039aae002	2021-03-08 20:23:01	[]	[{"url":"https://t.co/w0aBixDKMC","expanded_url":"https://medium.com/@tminstitute/racial-disparities-in-new-york-states-vaccine-distribution-da32d9e87fa","display_url":"medium.com/@tminstitute/r…","indices":[256,279]}]		[]	[]			Black and Latinx people comprise half of all COVID-19 deaths in New York, but have received less than 20% of the st… https://t.co/K2KGYEE6Fe	6906.0	True	full
1056180	1056180	604687aa4161a20039aae004	2021-03-08 20:23:01	[]	[]	Mon Mar 08 17:38:40 +0000 2021	[]	[{"url":"https://t.co/sIzP9hYvUs","expanded_url":"https://www.theatlantic.com/ideas/archive/2021/02/how-public-health-messaging-backfired/618147/","display_url":"theatlantic.com/ideas/archive/…","indices":[257,280]}]	Lemme add from my last article. I think vaccinated people should keep up *public* precautions not because I think they are still at high risk, but because we shouldn't have two classes of people while there's community spread/people without vaccine access. https://t.co/sIzP9hYvUs https://t.co/i7wJkPr3La	440437.0	RT @zeynep: Lemme add from my last article. I think vaccinated people should keep up *public* precautions not because I think they are stil…	687.0	True	full
1056181	1056181	604687ab4161a20039aae016	2021-03-08 20:23:01	[{"text":"VR","indices":[53,56]},{"text":"COVID19","indices":[150,158]}]	[{"url":"https://t.co/PLosylYwDb","expanded_url":"https://zd.net/3qkPGmk","display_url":"zd.net/3qkPGmk","indices":[171,194]}]		[]	[]			Universities and medical institutions are turning to #VR to bridge the training gap for nursing and medical student… https://t.co/Ng0nysPIZR	1319.0	True	full
1056182	1056182	604687ab4161a20039aae018	2021-03-08 20:23:01	[]	[]	Mon Mar 08 15:11:25 +0000 2021	[{"text":"Coronavirus","indices":[10,22]}]	[{"url":"https://t.co/701y6UzPi8","expanded_url":"https://www.n-tv.de/22409091","display_url":"n-tv.de/22409091","indices":[251,274]}]	Positiver #Coronavirus-Nebeneffekt Wie der krasse Absatzeinbruch bei Erkältungs-, Durchfall- und Läusemitteln nahe legt, sind diese Krankheiten in den ersten 9 Monaten 2020 deutlich zurück gegangen. Schuld daran sind die Maßnahmen gegen Corona. /TN https://t.co/701y6UzPi8	29295.0	RT @watch_union: Positiver #Coronavirus-Nebeneffekt Wie der krasse Absatzeinbruch bei Erkältungs-, Durchfall- und Läusemitteln nahe legt,…	1007.0	True	full
1056183	1056183	604687ab4161a20039aae01e	2021-03-08 20:23:01	[{"text":"politics","indices":[129,138]},{"text":"videos","indices":[139,146]}]	[{"url":"https://t.co/QVn56C4BtE","expanded_url":"https://sociafy.me/bath-body-works-fight-over-masks-mask-fascists-get-violent-louder-with-crowder/?utm_source=rss&utm_medium=rss&utm_campaign=bath-body-works-fight-over-masks-mask-fascists-get-violent-louder-with-crowder","display_url":"sociafy.me/bath-body-work…","indices":[105,128]}]		[]	[]			Bath &amp; Body Works FIGHT OVER MASKS! Mask-Fascists Get Violent | Louder With Crowder - via: @scrowder… https://t.co/7XzFePKt9R	37895.0	True	full
1056184	1056184	604687ab4161a20039aae020	2021-03-08 20:23:01	[]	[]	Mon Mar 08 18:11:35 +0000 2021	[]	[{"url":"https://t.co/PELjvgHJJQ","expanded_url":"https://fierasfierras.com/","display_url":"fierasfierras.com","indices":[225,248]}]	Unas chavas en CDMX buscaron a la voz original de fieeerro viejo que vendaaan y les traen un nuevo perifoneo. Bravas, Fieras Fierras, resignificando los clásicos sonidos de la capital. 💜 Acá se pueden descargar sus audios: https://t.co/PELjvgHJJQ 📢 https://t.co/jabv6Ba967	6057.0	RT @wendyselene: Unas chavas en CDMX buscaron a la voz original de fieeerro viejo que vendaaan y les traen un nuevo perifoneo. Bravas, Fier…	257.0	True	full
1056185	1056185	604687ab4161a20039aae022	2021-03-08 20:23:01	[]	[]	Mon Mar 08 20:19:24 +0000 2021	[]	[{"url":"https://t.co/hd8rThKFJp","expanded_url":"https://twitter.com/PressSec/status/1367825692205998081","display_url":"twitter.com/PressSec/statu…","indices":[216,239]}]	I look forward to working with the White House to repeal the AUMFs that have been abused for years by presidents of both parties. It’s time for Congress to reassert its constitutional power and end the forever wars. https://t.co/hd8rThKFJp	506591.0	RT @SenJeffMerkley: I look forward to working with the White House to repeal the AUMFs that have been abused for years by presidents of bot…	489.0	True	full
1056186	1056186	604687ab4161a20039aae024	2021-03-08 20:23:01	[]	[]	Mon Mar 08 19:32:53 +0000 2021	[{"text":"OurTopRapstar","indices":[197,211]},{"text":"SugaBehindTelepathy","indices":[212,232]},{"text":"UAReMYLightSuga","indices":[233,249]}]	[{"url":"https://t.co/w6FRGMRgm1","expanded_url":"https://youtu.be/BflFNMl_UWY","display_url":"youtu.be/BflFNMl_UWY","indices":[104,127]}]	INFO📈🎶 @BTS_twt 'Dynamite (Choreography ver.)' ha llegado a los 120 millones de vistas en YouTube 🎊🥳 📍https://t.co/w6FRGMRgm1 ~ARMY sigamos con el stream, ¿Ustedes ya se saben la coreografía?🤔 #OurTopRapstar #SugaBehindTelepathy #UAReMYLightSuga Mili🍀 https://t.co/wxynB0n8M8	93493.0	RT @BB_Votaciones: INFO📈🎶 @BTS_twt 'Dynamite (Choreography ver.)' ha llegado a los 120 millones de vistas en YouTube 🎊🥳 📍https://t.co/w6F…	213.0	True	full
1056187	1056187	604687ab4161a20039aae038	2021-03-08 20:23:01	[]	[]	Mon Mar 08 18:20:05 +0000 2021	[{"text":"COVIDVaccine","indices":[60,73]}]	[{"url":"https://t.co/Cmr4rntz7r","expanded_url":"https://www.kff.org/coronavirus-covid-19/poll-finding/kff-covid-19-vaccine-monitor-february-2021","display_url":"kff.org/coronavirus-co…","indices":[259,282]}]	A persistent minority remain most reluctant about getting a #COVIDVaccine. 7% say they would “only if required” for work, school or other activities. 15% say they will definitely not get vaccinated. This group is disproportionately rural &amp; Republican: https://t.co/Cmr4rntz7r https://t.co/q4I3FNS7tz	110606.0	RT @KFF: A persistent minority remain most reluctant about getting a #COVIDVaccine. 7% say they would “only if required” for work, school…	3721.0	True	full
1056188	1056188	604687ab4161a20039aae03c	2021-03-08 20:23:01	[]	[]	Mon Mar 08 19:15:45 +0000 2021	[]	[{"url":"https://t.co/xXoXRzQhzC","expanded_url":"http://bit.ly/3brE8tl","display_url":"bit.ly/3brE8tl","indices":[261,284]}]	NEW: Our "Missing in the Margins" data estimates now include Puerto Rico &amp; the Bureau of Indian Education. On the blog, @FlamboyanFDN's Carlos Rodriguez Silvestre shares why Puerto Rico can't be left out of the discussion on the pandemic learning crisis. https://t.co/xXoXRzQhzC	20262.0	RT @bellwethered: NEW: Our "Missing in the Margins" data estimates now include Puerto Rico &amp; the Bureau of Indian Education. On the blog,…	3509.0	True	full
1056189	1056189	604687ab4161a20039aae03e	2021-03-08 20:23:01	[]	[]	Mon Mar 08 18:29:10 +0000 2021	[]	[{"url":"https://t.co/BWbm5JR2gx","expanded_url":"https://thehill.com/policy/energy-environment/542089-biden-administration-to-propose-revocation-of-trump-bird-rule-in#.YEZsg1-5TLk.twitter","display_url":"thehill.com/policy/energy-…","indices":[245,268]}]	Biden administration to propose revocation of Trump bird rule 🐦📣 “The Biden administration will propose a new rule taking aim at its predecessor's rollback of protections for migratory birds, an Interior Department spokesperson said Monday.” https://t.co/BWbm5JR2gx https://t.co/o4WqobqVgq	38568.0	RT @2021_free: Biden administration to propose revocation of Trump bird rule 🐦📣 “The Biden administration will propose a new rule taking…	789.0	True	full
1056190	1056190	604687ab4161a20039aae04a	2021-03-08 20:23:02	[]	[]	Mon Mar 08 00:51:29 +0000 2021	[]	[{"url":"https://t.co/h1ZWzl2zuO","expanded_url":"https://thomhartmann.substack.com/p/why-the-republicans-will-only-talk","display_url":"thomhartmann.substack.com/p/why-the-repu…","indices":[254,277]}]	Joe Biden said Greg Abbott’s decision to lift that state’s mask mandate, condemning thousands of Texans to die a horrible, gurgling, strangling death suffocating in their own lung fluid, was an example of “Neanderthal thinking.” The GOP has a reply... https://t.co/h1ZWzl2zuO	137009.0	RT @Thom_Hartmann: Joe Biden said Greg Abbott’s decision to lift that state’s mask mandate, condemning thousands of Texans to die a horribl…	10342.0	True	full
1056191	1056191	604687ab4161a20039aae04e	2021-03-08 20:23:02	[]	[]	Mon Mar 08 19:42:43 +0000 2021	[{"text":"MiColumna","indices":[49,59]}]	[{"url":"https://t.co/nRxbx41MIt","expanded_url":"https://www.washingtonpost.com/es/post-opinion/2021/03/07/amlo-lopez-gatell-mentira-covid-19-gobierno-mexicano/","display_url":"washingtonpost.com/es/post-opinio…","indices":[102,125]}]	El gobierno de AMLO se hace adicto a la mentira. #MiColumna de hoy en @postopinion_es @washingtonpost https://t.co/nRxbx41MIt https://t.co/IEQnGKVvbF	8665740.0	RT @CarlosLoret: El gobierno de AMLO se hace adicto a la mentira. #MiColumna de hoy en @postopinion_es @washingtonpost https://t.co/nRxbx41…	94.0	True	full
1056192	1056192	604687ab4161a20039aae052	2021-03-08 20:23:02	[]	[]	Mon Mar 08 19:55:13 +0000 2021	[{"text":"COVID19","indices":[217,225]}]	[{"url":"https://t.co/IR303vv1Jf","expanded_url":"https://bit.ly/3v59EoR","display_url":"bit.ly/3v59EoR","indices":[227,250]}]	I know people want to get back to doing the things they enjoy with the people they love. CDC's new guidance provides recommendations on activities that can be resumed for people who have been fully vaccinated against #COVID19: https://t.co/IR303vv1Jf	281400.0	RT @CDCDirector: I know people want to get back to doing the things they enjoy with the people they love. CDC's new guidance provides recom…	161.0	True	full
1056193	1056193	604687ab4161a20039aae062	2021-03-08 20:23:02	[]	[]	Mon Mar 08 20:22:15 +0000 2021	[{"text":"IWD2021","indices":[7,15]},{"text":"Iran","indices":[165,170]},{"text":"ChooseToChallenge","indices":[205,223]}]	[{"url":"https://t.co/P0gT0rAsTI","expanded_url":"https://www.express.co.uk/news/world/1407083/Iran-news-women-prison-international-womens-day-iran-latest","display_url":"express.co.uk/news/world/140…","indices":[224,247]}]	On the #IWD2021, SCORES of MPs, peers &amp; women's rights activists from the UK ask the UK Gov't to honour its post-Brexit "Global Britain" pledge by focussing its #Iran policy on human rights @FCDOGovUK #ChooseToChallenge https://t.co/P0gT0rAsTI https://t.co/ViP1YJnegT	6771.0	RT @DowlatNowrouzi: On the #IWD2021, SCORES of MPs, peers &amp; women's rights activists from the UK ask the UK Gov't to honour its post-Brexit…	1554.0	True	full
1056194	1056194	604687ac4161a20039aae066	2021-03-08 20:23:02	[]	[]	Mon Mar 08 19:16:34 +0000 2021	[]	[{"url":"https://t.co/vSeuW9bI33","expanded_url":"https://twitter.com/dispatchalerts/status/1368991177127694339","display_url":"twitter.com/dispatchalerts…","indices":[274,297]}]	.@60Minutes story on Columbus keeps running through my head. One of my parents growing up didn't have stable housing, so we essentially lived at the barnett library during visitations. To hear from kids and young adults who got cut off from that critical resource breaks me https://t.co/vSeuW9bI33	20432.0	RT @mh4oh: .@60Minutes story on Columbus keeps running through my head. One of my parents growing up didn't have stable housing, so we esse…	3178.0	True	full
1056195	1056195	604687ac4161a20039aae070	2021-03-08 20:23:02	[{"text":"ActiveSurveillance","indices":[104,123]},{"text":"PatientSafety","indices":[124,138]},{"text":"RealWorldData","indices":[139,153]}]	[{"url":"https://t.co/x4kMZmvwqz","expanded_url":"https://bit.ly/2OtWIrL","display_url":"bit.ly/2OtWIrL","indices":[79,102]}]		[]	[]			What's the best way to monitor the safety of COVID-19 vaccines? Find out here: https://t.co/x4kMZmvwqz… https://t.co/VS2pWeQM6k	1504.0	True	full
1056196	1056196	604687ac4161a20039aae078	2021-03-08 20:23:02	[]	[]	Mon Mar 08 18:46:43 +0000 2021	[]	[{"url":"https://t.co/9rwaHJPeFT","expanded_url":"https://www.youtube.com/watch?v=qtOfQq1MRAo&list=PLEbhOtC9klbDG22n--rCDbv02-n8l6agL&index=2","display_url":"youtube.com/watch?v=qtOfQq…","indices":[212,235]}]	Live in 15 minutes. Unlike mainstream media I’ll actually be going through this 1.9 trillion nonsensical Covid relief bill. Also I’ll be making fun of Bernie Sanders for being absolutely terrible. Do tune in! https://t.co/9rwaHJPeFT https://t.co/k8KZdw81Qx	925108.0	RT @RubinReport: Live in 15 minutes. Unlike mainstream media I’ll actually be going through this 1.9 trillion nonsensical Covid relief bill…	465.0	True	full
1056197	1056197	604687ac4161a20039aae07a	2021-03-08 20:23:02	[]	[]	Mon Mar 08 17:00:48 +0000 2021	[{"text":"TenganMemoria","indices":[181,195]},{"text":"8M2021","indices":[197,204]}]	[{"url":"https://t.co/7uleDYze7q","expanded_url":"https://wp.me/pbiqPq-fyo","display_url":"wp.me/pbiqPq-fyo","indices":[207,230]}]	¿Y Atenco? ¿Y Ernestina Ascencio?¿Y los aumentos en feminicidios durante sus gobiernos? ¡Ah! Pero ahora con un discurso más que hipocrita se desgarran las vestiduras por una valla. #TenganMemoria #8M2021 https://t.co/7uleDYze7q	107741.0	RT @elgatopolitico_: ¿Y Atenco? ¿Y Ernestina Ascencio?¿Y los aumentos en feminicidios durante sus gobiernos? ¡Ah! Pero ahora con un discurs…	509.0	True	full
1056198	1056198	604687ac4161a20039aae07c	2021-03-08 20:23:02	[]	[]	Mon Mar 08 18:51:37 +0000 2021	[{"text":"Brasil","indices":[19,26]}]	[{"url":"https://t.co/x4IbMqAZNq","expanded_url":"https://g1.globo.com/politica/noticia/2021/03/08/fachin-anula-condenacoes-de-lula-relacionadas-a-operacao-lava-jato.ghtml","display_url":"g1.globo.com/politica/notic…","indices":[238,261]}]	🔴 Corte Suprema de #Brasil decide anular todas las condenaciones penales del expresidente LULA vinculadas a la Operación Lava Jato y al ex juez y ex ministro de Bolsonaro Sergio Moro en Curitiba. Lula rescata sus derechos políticos. 🇧🇷 https://t.co/x4IbMqAZNq	115284.0	RT @PauloAbrao: 🔴 Corte Suprema de #Brasil decide anular todas las condenaciones penales del expresidente LULA vinculadas a la Operación La…	347.0	True	full
1056199	1056199	604687ac4161a20039aae080	2021-03-08 20:23:02	[]	[]	Mon Mar 08 17:30:00 +0000 2021	[{"text":"Elephant","indices":[0,9]}]	[{"url":"https://t.co/Laa5TQG88K","expanded_url":"https://www.sheldrickwildlifetrust.org/news/fieldnotes/february-2021","display_url":"sheldrickwildlifetrust.org/news/fieldnote…","indices":[192,215]}]	#Elephant calf stuck in a water trough is rescued and reunited with its mother. The full operation (which has a happy ending) was captured on our night-vision cameras. Read the full story at: https://t.co/Laa5TQG88K https://t.co/9PKhvigUlH	204169.0	RT @SheldrickTrust: #Elephant calf stuck in a water trough is rescued and reunited with its mother. The full operation (which has a happy e…	970.0	True	full
1056200	1056200	604687ac4161a20039aae0a8	2021-03-08 20:23:03	[{"text":"KackenGegenDasVirus","indices":[162,182]}]	[{"url":"https://t.co/0GdQN3j7rj","expanded_url":"https://www.mdr.de/wissen/mensch-alltag/corona-abwasser-fruehwarnsystem-100.html","display_url":"mdr.de/wissen/mensch-…","indices":[237,260]}]		[]	[]			Durch das besondere Verfahren lassen sich sogar Vorhersagen über die Viruslast treffen. Hiermit können wiederum Rüc… https://t.co/UrBuTUWf6W	147.0	True	full
1056201	1056201	604687ac4161a20039aae0b6	2021-03-08 20:23:03	[]	[]	Mon Mar 08 20:00:00 +0000 2021	[]	[{"url":"https://t.co/KXl2ZEm6fm","expanded_url":"https://twitter.com/MSNBC/status/1368917173821964289","display_url":"twitter.com/MSNBC/status/1…","indices":[194,217]}]	I'm calling on @POTUS to lay out his plan for providing a desperately needed raise to 32 million Americans. No one can survive on $7.25/hour — it’s time to make the minimum wage a LIVING wage. https://t.co/KXl2ZEm6fm	546454.0	RT @RepJayapal: I'm calling on @POTUS to lay out his plan for providing a desperately needed raise to 32 million Americans. No one can sur…	3965.0	True	full
1056202	1056202	604687ac4161a20039aae0b8	2021-03-08 20:23:03	[]	[]	Mon Mar 08 20:20:38 +0000 2021	[]	[{"url":"https://t.co/d6AWOzG2lp","expanded_url":"http://infobae.com","display_url":"infobae.com","indices":[108,131]}]	🔴 AHORA | Coronavirus en la Argentina: confirmaron 241 muertes y 5.058 nuevos casos en las últimas 24 horas https://t.co/d6AWOzG2lp https://t.co/6ca5Y6vDFY	2914443.0	RT @infobae: 🔴 AHORA | Coronavirus en la Argentina: confirmaron 241 muertes y 5.058 nuevos casos en las últimas 24 horas https://t.co/d6AWO…	512.0	True	full
1056203	1056203	604687ad4161a20039aae0da	2021-03-08 20:23:04	[]	[]	Mon Mar 08 18:04:12 +0000 2021	[{"text":"8M2021","indices":[21,28]},{"text":"Argentina","indices":[68,78]},{"text":"Brasil","indices":[80,87]},{"text":"Colombia","indices":[89,98]},{"text":"CostaRica","indices":[100,110]},{"text":"Ecuador","indices":[112,120]},{"text":"México","indices":[122,129]},{"text":"Perú","indices":[132,137]}]	[{"url":"https://t.co/ApDSweY9UU","expanded_url":"https://psishort.link/8hd","display_url":"psishort.link/8hd","indices":[241,264]}]	📣 NUEVA PUBLICACIÓN #8M2021 La @NodoXXI, la ISP y sus afiliadas en #Argentina, #Brasil, #Colombia, #CostaRica, #Ecuador, #México y #Perú divulgan el estudio "Trabajo, cuidados y violencia de género en los servicios públicos" ¡Descárgalo! https://t.co/ApDSweY9UU https://t.co/eCtOOGrtnE	839.0	RT @ISPinteramerica: 📣 NUEVA PUBLICACIÓN #8M2021 La @NodoXXI, la ISP y sus afiliadas en #Argentina, #Brasil, #Colombia, #CostaRica, #Ecuad…	352.0	True	full
1056204	1056204	604687ad4161a20039aae0ee	2021-03-08 20:23:04	[]	[]	Mon Mar 08 20:08:13 +0000 2021	[{"text":"internationalwomensday2021","indices":[218,245]}]	[{"url":"https://t.co/Hc8fAER1NH","expanded_url":"https://actionnetwork.org/letters/tell-your-mp-that-the-nhs-deserves-better/?fbclid=IwAR1JICkvtmJkbnNVGoM6oSUxqp9-yoExpoNF8QyiPz4_jZbKMLqmU-ShKhI","display_url":"actionnetwork.org/letters/tell-y…","indices":[248,271]}]	77% of NHS staff members are women. Do something active to speak up for them today- urge your MP to attend our emergency briefing about NHS pay. Click below, it takes 30 seconds! And then please RT 🙏 @EveryDoctorUK #internationalwomensday2021 https://t.co/Hc8fAER1NH	106237.0	RT @JujuliaGrace: 77% of NHS staff members are women. Do something active to speak up for them today- urge your MP to attend our emergency…	5442.0	True	full
1056205	1056205	604687ad4161a20039aae0f6	2021-03-08 20:23:04	[]	[]	Mon Mar 08 20:22:24 +0000 2021	[]	[{"url":"https://t.co/XduqfBGmIy","expanded_url":"http://page36news.com","display_url":"page36news.com","indices":[191,214]}]	Covid-19 Vaccine: Nigerian Governors' Wives Urge The Federal And State Governments To Make Sure Women Receive The Vaccine, And Not Be Sidelined In Its Distribution Around The Country. VISIT https://t.co/XduqfBGmIy https://t.co/zFb64oqdZR	20509.0	RT @page36news: Covid-19 Vaccine: Nigerian Governors' Wives Urge The Federal And State Governments To Make Sure Women Receive The Vaccine,…	4015.0	True	full
1056206	1056206	604687ad4161a20039aae100	2021-03-08 20:23:04	[]	[]	Mon Mar 08 17:42:02 +0000 2021	[{"text":"ChavezAmorYPatria","indices":[144,162]}]	[{"url":"https://t.co/FZnLP6FBXU","expanded_url":"https://mazo4f.com/237238","display_url":"mazo4f.com/237238","indices":[119,142]}]	¡Éxito en sus tareas!: Cabello destacó designaciones de Pedro Infante y Héctor Rodríguez como vicepresidentes del Psuv https://t.co/FZnLP6FBXU #ChavezAmorYPatria https://t.co/GZzuPDmUdM	584277.0	RT @ConElMazoDando: ¡Éxito en sus tareas!: Cabello destacó designaciones de Pedro Infante y Héctor Rodríguez como vicepresidentes del Psuv…	164.0	True	full
1056207	1056207	604687ad4161a20039aae106	2021-03-08 20:23:04	[]	[]	Mon Mar 08 19:49:39 +0000 2021	[]	[{"url":"https://t.co/qFnHudpZhE","expanded_url":"https://youtu.be/nyu1vn9lzNA","display_url":"youtu.be/nyu1vn9lzNA","indices":[255,278]}]	Episode 4 of "Know Your Creator" Premiers LIVE in 15 Minutes! Come and Join @MixupMidweek @Wandering_Dutch As he talks to this weeks guest @Porshapwr @SeasonedGaming about his gaming history, history of Seasoned Gaming &amp; More! Join us in chat! 🙏👇👇 https://t.co/qFnHudpZhE	2542.0	RT @Wandering_Dutch: Episode 4 of "Know Your Creator" Premiers LIVE in 15 Minutes! Come and Join @MixupMidweek @Wandering_Dutch As he talk…	3335.0	True	full
1056208	1056208	604687ad4161a20039aae112	2021-03-08 20:23:04	[]	[{"url":"https://t.co/vRq9tY7aCg","expanded_url":"https://www.thetimes-tribune.com/news/business/disney-world-workers-get-spit-on-yelled-at-and-pushed-trying-to-enforce-covid-safety/article_307f4ced-4e7a-5bf1-aab3-522890680c1d.html#utm_campaign=blox&utm_source=twitter&utm_medium=social","display_url":"thetimes-tribune.com/news/business/…","indices":[191,214]}]		[]	[]			Several confrontations have arose on Disney property in recent weeks as some guests have angrily refused to follow… https://t.co/yx14lzjzlm	40152.0	True	full
1056209	1056209	604687ae4161a20039aae134	2021-03-08 20:23:04	[]	[]	Mon Mar 08 16:07:07 +0000 2021	[]	[{"url":"https://t.co/QWaEdafZOj","expanded_url":"http://apne.ws/IAdqZXA","display_url":"apne.ws/IAdqZXA","indices":[162,185]}]	BREAKING: Fully-vaccinated people can gather with those at low risk for the coronavirus without masks but should still cover their faces in public, the CDC says. https://t.co/QWaEdafZOj	15099291.0	RT @AP: BREAKING: Fully-vaccinated people can gather with those at low risk for the coronavirus without masks but should still cover their…	855.0	True	full
1056210	1056210	604687ae4161a20039aae138	2021-03-08 20:23:04	[]	[]	Wed Mar 03 15:15:22 +0000 2021	[{"text":"OPS","indices":[0,4]}]	[{"url":"https://t.co/FzfqH1FLi2","expanded_url":"https://bit.ly/3reBAEv","display_url":"bit.ly/3reBAEv","indices":[97,120]}]	#OPS insta a detectar a tiempo los defectos congénitos en el día mundial dedicado a este tema ➡️ https://t.co/FzfqH1FLi2 La organización insta en esta fecha a detectar a tiempo los defectos congénitos y proporcionar apoyo y atención continua a los recién nacidos y a sus familias https://t.co/HaLbiDU18V	18057.0	RT @InfomedCuba: #OPS insta a detectar a tiempo los defectos congénitos en el día mundial dedicado a este tema ➡️ https://t.co/FzfqH1FLi2…	144.0	True	full
1056211	1056211	604687ae4161a20039aae13e	2021-03-08 20:23:04	[{"text":"animación2d","indices":[122,134]}]	[{"url":"https://t.co/XvKafKwioG","expanded_url":"https://animacionparaadultos.es/2019-saigon-sur-marne/","display_url":"animacionparaadultos.es/2019-saigon-su…","indices":[194,217]}]		[]	[]			2019: Saïgon sur Marne. 9/10 Atípico y enternecedor documental en el que la nieta / cineasta entrevista a sus abue… https://t.co/BinKS9QsgV	876.0	True	full
1056212	1056212	604687ae4161a20039aae152	2021-03-08 20:23:05	[]	[]	Mon Mar 08 00:21:10 +0000 2021	[]	[{"url":"https://t.co/TMDbFNUhho","expanded_url":"http://www.dmpcollections.bigcartel.com","display_url":"dmpcollections.bigcartel.com","indices":[259,282]}]	@tinylittIeworld @koatedndrip_ DMP COLLECTIONS is a more then a small business , it’s a safe place for queens and kings all around the world ! Use code “ HOTGIRL “ for 15% off your entire purchase We have lashes , lipgloss &amp; lipgloss bundles available ✨ https://t.co/TMDbFNUhho	228.0	RT @dmpcollectionss: @tinylittIeworld @koatedndrip_ DMP COLLECTIONS is a more then a small business , it’s a safe place for queens and kin…	213.0	True	full
1056213	1056213	604687af4161a20039aae176	2021-03-08 20:23:05	[]	[]	Mon Mar 08 19:12:41 +0000 2021	[{"text":"antisemitism","indices":[158,171]}]	[{"url":"https://t.co/cmzC4y87ub","expanded_url":"https://antisemitism.org/caa-to-write-to-st-pauls-school-over-speaking-invitation-to-disgraced-peer-shami-chakrabarti-who-authored-whitewash-report-into-labour-antisemitism/","display_url":"antisemitism.org/caa-to-write-t…","indices":[255,278]}]	What example is @StPaulsSchool setting inviting Baroness Chakrabarti to talk about “equality between people” despite her disgraceful report which whitewashed #antisemitism in @UKLabour? Soon after its publication she was given a peerage by @JeremyCorbyn. https://t.co/cmzC4y87ub	20346.0	RT @antisemitism: What example is @StPaulsSchool setting inviting Baroness Chakrabarti to talk about “equality between people” despite her…	827.0	True	full
1056214	1056214	604687af4161a20039aae178	2021-03-08 20:23:05	[]	[]	Mon Mar 08 19:42:14 +0000 2021	[]	[{"url":"https://t.co/JsK5ujUsto","expanded_url":"https://twitter.com/AZDHS/status/1368945002982768642","display_url":"twitter.com/AZDHS/status/1…","indices":[234,257]}]	About 13,000 COVID-19 vaccine appointments opened up Saturday morning for the @uarizona site... There are still appointments available today.. it will be interesting to see if @AZDHS opens it up to 55+ like the other state-run sites. https://t.co/JsK5ujUsto	3530.0	RT @PriscillaCasper: About 13,000 COVID-19 vaccine appointments opened up Saturday morning for the @uarizona site... There are still appoin…	79750.0	True	full
1056215	1056215	604687af4161a20039aae18c	2021-03-08 20:23:05	[]	[]	Mon Mar 08 19:36:57 +0000 2021	[]	[{"url":"https://t.co/z0Qq5N1Phr","expanded_url":"https://twitter.com/BernieSanders/status/1368986051201601538","display_url":"twitter.com/BernieSanders/…","indices":[239,262]}]	Newsom is also a centrist Dem and a privileged white man who hasn't done much of anything besides help out other wealthy people. If he had been an actual "progressive" then maybe the Republicans wouldn't be gaining traction to recall him. https://t.co/z0Qq5N1Phr	12654.0	RT @glowingcanary: Newsom is also a centrist Dem and a privileged white man who hasn't done much of anything besides help out other wealthy…	4211.0	True	full
1056216	1056216	604687af4161a20039aae18e	2021-03-08 20:23:05	[]	[{"url":"https://t.co/9JiD1J6fWJ","expanded_url":"https://www.facebook.com/SeanHannity/videos/794586257800848/","display_url":"facebook.com/SeanHannity/vi…","indices":[0,23]}]		[]	[]			https://t.co/9JiD1J6fWJ biden iis now gong to be killing Americn people and its owr responsibility too get him out… https://t.co/VM3uekfzUZ	2.0	True	full
1056217	1056217	604687af4161a20039aae1a8	2021-03-08 20:23:06	[]	[]	Mon Mar 08 18:11:35 +0000 2021	[]	[{"url":"https://t.co/PELjvgHJJQ","expanded_url":"https://fierasfierras.com/","display_url":"fierasfierras.com","indices":[225,248]}]	Unas chavas en CDMX buscaron a la voz original de fieeerro viejo que vendaaan y les traen un nuevo perifoneo. Bravas, Fieras Fierras, resignificando los clásicos sonidos de la capital. 💜 Acá se pueden descargar sus audios: https://t.co/PELjvgHJJQ 📢 https://t.co/jabv6Ba967	6058.0	RT @wendyselene: Unas chavas en CDMX buscaron a la voz original de fieeerro viejo que vendaaan y les traen un nuevo perifoneo. Bravas, Fier…	434.0	True	full
1056218	1056218	604687af4161a20039aae1ae	2021-03-08 20:23:06	[]	[]	Mon Mar 08 14:13:31 +0000 2021	[{"text":"DandoData","indices":[0,10]},{"text":"8M2021","indices":[190,197]},{"text":"NiUnaMas","indices":[198,207]},{"text":"NiUnaMenos","indices":[208,219]}]	[{"url":"https://t.co/d3FKMT4Fhk","expanded_url":"https://www.periodicocentral.mx/2021/dandodata/item/4402-mujeres-inseguras-en-casa-miles-sufren-violencia-familiar-en-puebla","display_url":"periodicocentral.mx/2021/dandodata…","indices":[221,244]}]	#DandoData Durante el confinamiento, muchas mujeres tuvieron que convivir con sus agresores y hubo más víctimas de violencia familiar, ellas no pudieron estar seguras en sus propias casas. #8M2021 #NiUnaMas #NiUnaMenos https://t.co/d3FKMT4Fhk	1183.0	RT @elena_domse: #DandoData Durante el confinamiento, muchas mujeres tuvieron que convivir con sus agresores y hubo más víctimas de violenc…	438.0	True	full
1056219	1056219	604687af4161a20039aae1b0	2021-03-08 20:23:06	[]	[]	Mon Mar 08 20:13:10 +0000 2021	[]	[{"url":"https://t.co/g4iTLLiR5J","expanded_url":"https://dcist.com/story/21/03/08/residents-allege-racial-discrimination-maryland-vaccination-sites-covid-vaccine-montgomery-county/","display_url":"dcist.com/story/21/03/08…","indices":[219,242]}]	Several Latinx and Black Marylanders say they were asked inappropriately for Social Security numbers or proof of employment before receiving a vaccine at retail pharmacies in three counties. Me for @DCist/@wamu885: https://t.co/g4iTLLiR5J	8605.0	RT @allyschweitzer: Several Latinx and Black Marylanders say they were asked inappropriately for Social Security numbers or proof of employ…	132.0	True	full
1056220	1056220	604687af4161a20039aae1b2	2021-03-08 20:23:05	[]	[{"url":"https://t.co/CN19dTrhhh","expanded_url":"https://www.cnn.com/world/live-news/coronavirus-pandemic-vaccine-updates-03-08-21/h_fe5e96696bfcf4c7a60864ce01c80410","display_url":"cnn.com/world/live-new…","indices":[256,279]}]		[]	[]			The governor saying "continue to take personal responsibility for their actions and stay diligent" is so infuriatin… https://t.co/wxexT0F4SR	302.0	True	full
1056221	1056221	604687af4161a20039aae1be	2021-03-08 20:23:06	[]	[]	Mon Mar 08 20:10:43 +0000 2021	[{"text":"No15VoteNo","indices":[249,260]},{"text":"SendItBackfor15","indices":[261,277]}]	[{"url":"https://t.co/CQIFGLugfU","expanded_url":"https://twitter.com/demswatchdog/status/1368644246476103684","display_url":"twitter.com/demswatchdog/s…","indices":[278,301]}]	@AOC @JamaalBowmanNY @AyannaPressley @RoKhanna And he won't unless you force him. The lives of countless Americans can be improved with a single action. It's time to take it. Vote "NO" on the COVID-19 relief bill until it includes $15 minimum wage. #No15VoteNo #SendItBackfor15 https://t.co/CQIFGLugfU	2238.0	RT @ForceTheVoteM4A: @AOC @JamaalBowmanNY @AyannaPressley @RoKhanna And he won't unless you force him. The lives of countless Americans can…	3.0	True	full
1056222	1056222	604687b04161a20039aae1d4	2021-03-08 20:23:06	[]	[]	Tue Mar 02 17:02:14 +0000 2021	[]	[{"url":"https://t.co/NUFrwoR6IC","expanded_url":"http://bit.ly/3d9AoxJ","display_url":"bit.ly/3d9AoxJ","indices":[257,280]}]	If anyone's been wanting a better view of my backside~ It's always so difficult to pose for these xD I hope you guys are enjoying them though c: I still love that my boobs are so big its easy to see them from behind If you want more, check out my Patreon! https://t.co/NUFrwoR6IC https://t.co/109aPnov2y	15360.0	RT @CarnivalousWalt: If anyone's been wanting a better view of my backside~ It's always so difficult to pose for these xD I hope you guys a…	1031.0	True	full
1056223	1056223	604687b04161a20039aae1da	2021-03-08 20:23:06	[]	[]	Mon Mar 08 17:22:00 +0000 2021	[{"text":"Impfung","indices":[211,219]}]	[{"url":"https://t.co/Jj39ASc583","expanded_url":"https://www.rnd.de/gesundheit/corona-impfstoffe-schwabischer-arzt-startet-petition-gegen-wegwerfen-der-reste-NLUCGWS6NSDUYV6DDBA3L3JI5Y.html","display_url":"rnd.de/gesundheit/cor…","indices":[220,243]}]	Dass Reste der Corona-Impfstoffe entsorgt werden, findet ein schwäbischer Impfarzt völlig unverständlich. Er meint, dass Hunderttausende zusätzlich geimpft werden können, würde eine Dosis nicht entsorgt werden. #Impfung https://t.co/Jj39ASc583	24989.0	RT @RND_de: Dass Reste der Corona-Impfstoffe entsorgt werden, findet ein schwäbischer Impfarzt völlig unverständlich. Er meint, dass Hunder…	78.0	True	full
1056224	1056224	604687b04161a20039aae1e8	2021-03-08 20:23:06	[]	[]	Mon Mar 08 19:44:41 +0000 2021	[{"text":"WeCanDoIt","indices":[161,171]}]	[{"url":"https://t.co/ItwDxXxJke","expanded_url":"http://bit.ly/claudialeitteyt","display_url":"bit.ly/claudialeitteyt","indices":[187,210]}]	"Carnaval Claudia Leitte: We can do it" estreia na próxima segunda, dia 15/03, no meu canal no Youtube. Uma minissérie sobre o que somos e o que podemos ser! 💪 #WeCanDoIt Inscreva-se: https://t.co/ItwDxXxJke https://t.co/EEKmASJOP8	14665040.0	RT @ClaudiaLeitte: "Carnaval Claudia Leitte: We can do it" estreia na próxima segunda, dia 15/03, no meu canal no Youtube. Uma minissérie s…	187.0	True	full
1056225	1056225	604687b04161a20039aae1f2	2021-03-08 20:23:06	[]	[]	Mon Mar 08 18:11:35 +0000 2021	[]	[{"url":"https://t.co/PELjvgHJJQ","expanded_url":"https://fierasfierras.com/","display_url":"fierasfierras.com","indices":[225,248]}]	Unas chavas en CDMX buscaron a la voz original de fieeerro viejo que vendaaan y les traen un nuevo perifoneo. Bravas, Fieras Fierras, resignificando los clásicos sonidos de la capital. 💜 Acá se pueden descargar sus audios: https://t.co/PELjvgHJJQ 📢 https://t.co/jabv6Ba967	6057.0	RT @wendyselene: Unas chavas en CDMX buscaron a la voz original de fieeerro viejo que vendaaan y les traen un nuevo perifoneo. Bravas, Fier…	67.0	True	full
1056226	1056226	604687b04161a20039aae1f6	2021-03-08 20:23:06	[]	[]	Sun Mar 07 14:59:30 +0000 2021	[{"text":"CuidémonosMás","indices":[96,110]}]	[{"url":"https://t.co/lIWYoXEbLo","expanded_url":"https://bit.ly/3uZM6lg","display_url":"bit.ly/3uZM6lg","indices":[71,94]}]	Venezuela recibió segundo lote de vacunas Sputnik-V contra el COVID-19 https://t.co/lIWYoXEbLo #CuidémonosMás Carnet de la patria https://t.co/czKFVGYwV9	437808.0	RT @CarnetDLaPatria: Venezuela recibió segundo lote de vacunas Sputnik-V contra el COVID-19 https://t.co/lIWYoXEbLo #CuidémonosMás Carnet…	9.0	True	full
1056227	1056227	604687b04161a20039aae21e	2021-03-08 20:23:07	[]	[]	Mon Mar 08 19:23:10 +0000 2021	[{"text":"8M","indices":[50,53]}]	[{"url":"https://t.co/nQj5uTUTCs","expanded_url":"http://caso.hipo.has.mp","display_url":"caso.hipo.has.mp","indices":[256,279]}]	Acciones concretas para colaborar a la lucha este #8M. @mariaFFreijo y Santi Maratea están organizando una colecta para @MadresTrata, una ONG de madres, familiares y amigos de víctimas de trata. En sus redes tienen mucha más información. Alias para donar: https://t.co/nQj5uTUTCs https://t.co/YYV5IyvEcX	3881.0	RT @agusmonti: Acciones concretas para colaborar a la lucha este #8M. @mariaFFreijo y Santi Maratea están organizando una colecta para @Mad…	1760.0	True	full
1056228	1056228	604687b14161a20039aae23a	2021-03-08 20:23:07	[]	[]	Mon Mar 08 18:00:38 +0000 2021	[]	[{"url":"https://t.co/6oLU5GGmob","expanded_url":"https://inews.co.uk/opinion/leaked-labour-report-reveals-shocking-racism-sexism-black-mps-419969","display_url":"inews.co.uk/opinion/leaked…","indices":[110,133]},{"url":"https://t.co/ljqfTu1B3T","expanded_url":"https://labourlist.org/2021/02/forde-inquiry-report-delayed-indefinitely-chair-tells-labour-general-secretary/","display_url":"labourlist…	@larymary60 . "The leaked Labour report reveals a shocking level of racism and sexism towards its black MPs" https://t.co/6oLU5GGmob Feb 2021 "Forde Inquiry report (into 'Centrist' electoral sabotage and racism) delayed indefinitely, chair tells Labour Party." https://t.co/ljqfTu1B3T	3060.0	RT @iwaslabour: @larymary60 . "The leaked Labour report reveals a shocking level of racism and sexism towards its black MPs" https://t.co/…	1746.0	True	full
1056229	1056229	604687b14161a20039aae244	2021-03-08 20:23:07	[]	[]	Mon Mar 08 18:41:55 +0000 2021	[]	[{"url":"https://t.co/yMKj8ZiJpL","expanded_url":"https://hcqmeta.com","display_url":"hcqmeta.com","indices":[141,164]},{"url":"https://t.co/wNIAvHaxsg","expanded_url":"https://ivmmeta.com","display_url":"ivmmeta.com","indices":[179,202]}]	These web pages provide real-time metanalysis of results from trials investigating the efficacy of HCQ and Ivermectin against COVID: - HCQ: https://t.co/yMKj8ZiJpL - Ivermectin: https://t.co/wNIAvHaxsg So far, Ivermectin turns out to be much more effective than HCQ.	25302.0	RT @NikolovScience: These web pages provide real-time metanalysis of results from trials investigating the efficacy of HCQ and Ivermectin a…	296.0	True	full
1056230	1056230	604687b14161a20039aae248	2021-03-08 20:23:07	[]	[]	Mon Mar 08 19:57:33 +0000 2021	[]	[{"url":"https://t.co/c0iuqYPTnT","expanded_url":"https://www.swissinfo.ch/eng/politics/digital-identity-scheme-faces-scepticism-around-data-privacy/46399636","display_url":"swissinfo.ch/eng/politics/d…","indices":[256,279]}]	Although 🇨🇭 is highly likely the most corrupt state after Washington D.C, we are the only country with an element of direct democracy. If we don't manage to end corona-bullshit, nobody can. Yesterday, we shot down digital identity, next will be Covid law. https://t.co/c0iuqYPTnT	37923.0	RT @Thomas_Binder: Although 🇨🇭 is highly likely the most corrupt state after Washington D.C, we are the only country with an element of dir…	350.0	True	full
1056231	1056231	604687b14161a20039aae256	2021-03-08 20:23:08	[]	[]	Mon Mar 08 19:30:00 +0000 2021	[]	[{"url":"https://t.co/ESsGk0mjbd","expanded_url":"https://elpais.com/sociedad/2021-03-06/la-natalidad-se-desploma-en-espana-por-el-confinamiento.html","display_url":"elpais.com/sociedad/2021-…","indices":[255,278]}]	La pandemia complica el crecimiento de las familias. Este artículo de @el_pais nos muestra la ya conocida caída de la natalidad, acrecentada ahora por la situación pandemia. Una de entre otras razones que lleva a ello podría ser la incertidumbre laboral. https://t.co/ESsGk0mjbd https://t.co/cr6UfURVEP	181.0	RT @CISocFamilia: La pandemia complica el crecimiento de las familias. Este artículo de @el_pais nos muestra la ya conocida caída de la nat…	602.0	True	full
1056232	1056232	604687b14161a20039aae258	2021-03-08 20:23:08	[]	[{"url":"https://t.co/nlP58qqCt4","expanded_url":"https://jamanetwork.com/journals/jama/fullarticle/2777389","display_url":"jamanetwork.com/journals/jama/…","indices":[131,154]}]		[]	[]			@PabloAlbertoFl7 @DentalIsidro @Ayllineli @carloschillcce @Carla_MD @Alvaro_Cholay No, la ivermectina no funciona c… https://t.co/rjN0CaLjMq	118.0	True	full
1056233	1056233	604687b14161a20039aae264	2021-03-08 20:23:08	[]	[]	Mon Mar 08 15:01:00 +0000 2021	[]	[{"url":"https://t.co/2xTUu2N1G2","expanded_url":"https://newsbusters.org/blogs/nb/rich-noyes/2021/03/08/study-tv-smothers-cuomo-nursing-home-deaths-harassment-charges","display_url":"newsbusters.org/blogs/nb/rich-…","indices":[242,265]}]	Literally thousands of New Yorkers died in nursing homes under orders from Andrew Cuomo. But a new MRC study shows that networks have only given 15 minutes of coverage to Cuomo's nursing home scandal... over the course of nearly ten months. https://t.co/2xTUu2N1G2	200034.0	RT @theMRC: Literally thousands of New Yorkers died in nursing homes under orders from Andrew Cuomo. But a new MRC study shows that networ…	592.0	True	full
1056234	1056234	604687b14161a20039aae274	2021-03-08 20:23:08	[]	[]	Mon Mar 08 12:54:36 +0000 2021	[{"text":"DeFi","indices":[15,20]},{"text":"BKC","indices":[21,25]},{"text":"eth2","indices":[26,31]}]	[{"url":"https://t.co/RQPMhjazG2","expanded_url":"http://buckscake.com","display_url":"buckscake.com","indices":[229,252]}]	💎DISTRIBUTION💎 #DeFi #BKC #eth2 Initial BKCs will be distributed during a pre-sale event, during which a part of received ETH will be swapped for BKC giving the project its first "price pump". After the pre-sale ends... More at https://t.co/RQPMhjazG2 https://t.co/BOAAAxBdZU	13597.0	RT @bucks_cake: 💎DISTRIBUTION💎 #DeFi #BKC #eth2 Initial BKCs will be distributed during a pre-sale event, during which a part of received…	61.0	True	full
1056235	1056235	604687b14161a20039aae27a	2021-03-08 20:23:08	[]	[]	Mon Mar 08 20:20:05 +0000 2021	[{"text":"covid19","indices":[210,218]}]	[{"url":"https://t.co/215Jv4AFgN","expanded_url":"https://www.wsj.com/articles/russian-disinformation-campaign-aims-to-undermine-confidence-in-pfizer-other-covid-19-vaccines-u-s-officials-say-11615129200","display_url":"wsj.com/articles/russi…","indices":[219,242]}]	Dirty Russian politics at play as Russia spreads disinformation to undermine confidence in Pfizer and other Western vaccines, using online publications that have questioned the vaccines development and safety. #covid19 https://t.co/215Jv4AFgN	139089.0	RT @AdamMilstein: Dirty Russian politics at play as Russia spreads disinformation to undermine confidence in Pfizer and other Western vacci…	1297.0	True	full
1056236	1056236	604687b24161a20039aae288	2021-03-08 20:23:08	[]	[]	Mon Mar 08 18:11:35 +0000 2021	[]	[{"url":"https://t.co/PELjvgHJJQ","expanded_url":"https://fierasfierras.com/","display_url":"fierasfierras.com","indices":[225,248]}]	Unas chavas en CDMX buscaron a la voz original de fieeerro viejo que vendaaan y les traen un nuevo perifoneo. Bravas, Fieras Fierras, resignificando los clásicos sonidos de la capital. 💜 Acá se pueden descargar sus audios: https://t.co/PELjvgHJJQ 📢 https://t.co/jabv6Ba967	6058.0	RT @wendyselene: Unas chavas en CDMX buscaron a la voz original de fieeerro viejo que vendaaan y les traen un nuevo perifoneo. Bravas, Fier…	31.0	True	full
1056237	1056237	604687b24161a20039aae28a	2021-03-08 20:23:08	[]	[]	Mon Mar 08 20:05:00 +0000 2021	[{"text":"ICYMI","indices":[0,6]},{"text":"cdnpoli","indices":[135,143]}]	[{"url":"https://t.co/kgnM69PUjZ","expanded_url":"https://tnc.news/2021/03/06/furey-canadians-have-a-right-to-have-an-opinion/","display_url":"tnc.news/2021/03/06/fur…","indices":[146,169]}]	#ICYMI @anthonyfurey says whether it’s COVID-19, climate change or Middle Eastern politics, Canadians have a right to have an opinion. #cdnpoli https://t.co/kgnM69PUjZ	42211.0	RT @TrueNorthCentre: #ICYMI @anthonyfurey says whether it’s COVID-19, climate change or Middle Eastern politics, Canadians have a right to…	112.0	True	full
1056238	1056238	604687b24161a20039aae294	2021-03-08 20:23:08	[]	[{"url":"https://t.co/lr8F4jrHZb","expanded_url":"https://www.pembroketoday.ca/2021/03/08/thursday-will-be-national-day-of-observance-for-the-covid-19-pandemic/","display_url":"pembroketoday.ca/2021/03/08/thu…","indices":[215,238]}]		[]	[]			This Thursday is going to be a national day of observance for the COVID-19 pandemic. Prime Minister Justin Trudeau… https://t.co/5amQkQKAmr	2289.0	True	full
1056239	1056239	604687b24161a20039aae29a	2021-03-08 20:23:08	[]	[]	Mon Mar 08 19:56:27 +0000 2021	[]	[{"url":"https://t.co/MyxAaWxe5l","expanded_url":"https://politikapolitika.com/2021/03/08/chetnik-collaboration-and-acts-of-genocide-in-the-former-yugoslavia-an-interview-with-balkans-scholar-stevan-bozanich/","display_url":"politikapolitika.com/2021/03/08/che…","indices":[260,283]}]	“[In 1941] Stevan Moljević articulated an idea of ‘Greater Serbia’ and the ‘cleansing’ of non-Serb peoples: Croats, Muslims, Albanians, Jews, and others.” Terrific historical discussion of the Chetnik movement by @stevanbozanich &amp; its contemporary echoes. https://t.co/MyxAaWxe5l	41087.0	RT @JasminMuj: “[In 1941] Stevan Moljević articulated an idea of ‘Greater Serbia’ and the ‘cleansing’ of non-Serb peoples: Croats, Muslims,…	370.0	True	full
1056240	1056240	604687b24161a20039aae2c0	2021-03-08 20:23:09	[]	[{"url":"https://t.co/J5rgqUFDxQ","expanded_url":"https://pacificlegal.org/press-release/brewpubs-and-restaurants-sue-gov-beshear-for-unlawful-covid-orders/","display_url":"pacificlegal.org/press-release/…","indices":[139,162]}]		[]	[]			“While the governor does have the authority to respond to emergencies, that power isn’t unlimited and can’t be used… https://t.co/huGi7p4E2q	672.0	True	full
1056241	1056241	604687b24161a20039aae2c2	2021-03-08 20:23:09	[]	[]	Mon Mar 08 20:14:44 +0000 2021	[]	[{"url":"https://t.co/dzqfCBsWrW","expanded_url":"https://bit.ly/1oFwEI4","display_url":"bit.ly/1oFwEI4","indices":[96,119]}]	[AHORA] El ministro de Salud de Corrientes chocó y tenía vacunas contra el Covid-19 en su auto. https://t.co/dzqfCBsWrW https://t.co/vUFGqogWFy	5246695.0	RT @todonoticias: [AHORA] El ministro de Salud de Corrientes chocó y tenía vacunas contra el Covid-19 en su auto. https://t.co/dzqfCBsWrW h…	163.0	True	full
1056242	1056242	604687b24161a20039aae2d0	2021-03-08 20:23:09	[]	[]	Sat Mar 06 16:39:00 +0000 2021	[{"text":"COVID19","indices":[0,8]},{"text":"Picardie","indices":[45,54]},{"text":"Somme","indices":[98,104]}]	[{"url":"https://t.co/UCcTWSHFJK","expanded_url":"https://premium.courrier-picard.fr/id171433/article/2021-03-06/picardie-un-coup-daccelerateur-sur-la-vaccination-ce-week-end","display_url":"premium.courrier-picard.fr/id171433/artic…","indices":[251,274]}]	#COVID19 Vaccination. Coup d’accélérateur en #Picardie. Douze centres ouverts ce week-end dans la #Somme. Au @CHUAmiens nord, il reste des créneaux pour dimanche. Martine a pu avoir sa 1re dose. Enfin. "Quand on m’a appelé, j’ai retrouvé le sourire". https://t.co/UCcTWSHFJK https://t.co/FlBNBjJ8PG	824.0	RT @grivallain: #COVID19 Vaccination. Coup d’accélérateur en #Picardie. Douze centres ouverts ce week-end dans la #Somme. Au @CHUAmiens nor…	365.0	True	full
1056243	1056243	604687b24161a20039aae2dc	2021-03-08 20:23:09	[]	[]	Mon Mar 08 18:40:37 +0000 2021	[]	[{"url":"https://t.co/QUbeWVB5dS","expanded_url":"https://twitter.com/cliffordlevy/status/1368985728114429959","display_url":"twitter.com/cliffordlevy/s…","indices":[195,218]}]	.@ProjectLincoln should shut down, absent full disclosure of its finances. As this detailed story shows, there's simply too much money that hasn't been accounted for, and, I fear, never will be. https://t.co/QUbeWVB5dS	1780919.0	RT @gtconway3d: .@ProjectLincoln should shut down, absent full disclosure of its finances. As this detailed story shows, there's simply too…	2070.0	True	full
1056244	1056244	604687b34161a20039aae2e6	2021-03-08 20:23:09	[]	[{"url":"https://t.co/foYYw65vAJ","expanded_url":"https://instagram.com/unitedxmodels?igshid=wzpzi4hb2f1d","display_url":"instagram.com/unitedxmodels?…","indices":[144,167]}]		[]	[]			@JaneHop73768837 Hey x ❤ Your OF has Mindblowing Content 🔥 Dm me for its Promotion on my promo network on instagram… https://t.co/VQ4ooBL6u2	1.0	True	full
1056245	1056245	604687b34161a20039aae2e8	2021-03-08 20:23:09	[]	[]	Mon Mar 08 20:14:44 +0000 2021	[]	[{"url":"https://t.co/dzqfCBsWrW","expanded_url":"https://bit.ly/1oFwEI4","display_url":"bit.ly/1oFwEI4","indices":[96,119]}]	[AHORA] El ministro de Salud de Corrientes chocó y tenía vacunas contra el Covid-19 en su auto. https://t.co/dzqfCBsWrW https://t.co/vUFGqogWFy	5246695.0	RT @todonoticias: [AHORA] El ministro de Salud de Corrientes chocó y tenía vacunas contra el Covid-19 en su auto. https://t.co/dzqfCBsWrW h…	18.0	True	full
1056246	1056246	604687b34161a20039aae2fe	2021-03-08 20:23:09	[]	[]	Mon Mar 08 20:22:50 +0000 2021	[{"text":"twitchstreamer","indices":[127,142]},{"text":"smallstreamer","indices":[143,157]},{"text":"RoadToAffiliate","indices":[158,174]},{"text":"ColdWar","indices":[175,183]},{"text":"outbreak","indices":[184,193]}]	[{"url":"https://t.co/1N4h3Dhc0l","expanded_url":"http://Twitch.tv/wuzzletooths","display_url":"Twitch.tv/wuzzletooths","indices":[194,217]},{"url":"https://t.co/xh8GL138JG","expanded_url":"https://www.twitch.tv/wuzzletooths?sr=a","display_url":"twitch.tv/wuzzletooths?s…","indices":[257,280]}]	@DukeStars @bluedogzoo @Xrated_Sinister @RaggedyDoctor13 @twitchpromoters Gonna be shredding OUTBREAK!! why come say wassup!! #twitchstreamer #smallstreamer #RoadToAffiliate #ColdWar #outbreak https://t.co/1N4h3Dhc0l Watch wuzzletooths with me on Twitch! https://t.co/xh8GL138JG	71.0	RT @Mattwalmsley9: @DukeStars @bluedogzoo @Xrated_Sinister @RaggedyDoctor13 @twitchpromoters Gonna be shredding OUTBREAK!! why come say wa…	1519.0	True	full
1056247	1056247	604687b34161a20039aae30e	2021-03-08 20:23:10	[]	[]	Mon Mar 08 18:35:20 +0000 2021	[]	[{"url":"https://t.co/aoYPU4KO9T","expanded_url":"https://youtu.be/40nDvoYBP6w","display_url":"youtu.be/40nDvoYBP6w","indices":[133,156]}]	@monsterhunter Due note the roar at the end is just Chameleos, it's the same as its always been now just slightly pitch shifted down https://t.co/aoYPU4KO9T Go to the 4 second mark and hear them back to back. They are the same.	7.0	RT @Monster_Huntres: @monsterhunter Due note the roar at the end is just Chameleos, it's the same as its always been now just slightly pitc…	40.0	True	full
1056248	1056248	604687b34161a20039aae316	2021-03-08 20:23:10	[]	[]	Mon Mar 08 20:12:22 +0000 2021	[]	[{"url":"https://t.co/A4ofZRueUH","expanded_url":"https://twitter.com/KateForbesMSP/status/1368889273999650816","display_url":"twitter.com/KateForbesMSP/…","indices":[212,235]}]	All paid for with COVID relief funds provided by the UK Government in Westminster for the purpose of providing aid to struggling Scottish businesses. Misappropriated and used as pre-election bribes. Shameless. https://t.co/A4ofZRueUH	414.0	RT @BoardroomBoy: All paid for with COVID relief funds provided by the UK Government in Westminster for the purpose of providing aid to str…	2076.0	True	full
1056249	1056249	604687b44161a20039aae338	2021-03-08 20:23:10	[]	[]	Mon Mar 08 20:19:21 +0000 2021	[{"text":"boneworks","indices":[16,26]},{"text":"VR","indices":[44,47]}]	[{"url":"https://t.co/SgWjW16Mpu","expanded_url":"http://twitch.tv/brickplayz","display_url":"twitch.tv/brickplayz","indices":[86,109]}]	Going live with #boneworks its been a while #VR but lets get back into it!!! Only on https://t.co/SgWjW16Mpu @cgndotus @BeConvergence @sme_rt @SmallStreamersC	1114.0	RT @Brickslair: Going live with #boneworks its been a while #VR but lets get back into it!!! Only on https://t.co/SgWjW16Mpu @cgndotus @…	22323.0	True	full
1056250	1056250	604687b44161a20039aae342	2021-03-08 20:23:10	[]	[]	Mon Mar 08 16:18:27 +0000 2021	[]	[{"url":"https://t.co/oP7XRfrN2C","expanded_url":"https://twitter.com/JonLemire/status/1368959068736520194","display_url":"twitter.com/JonLemire/stat…","indices":[125,148]}]	Seven weeks ago, only about 8% of people over 65 had been vaccinated. We're now at approximately 60%. In just seven weeks. https://t.co/oP7XRfrN2C	366040.0	RT @WHCOS: Seven weeks ago, only about 8% of people over 65 had been vaccinated. We're now at approximately 60%. In just seven weeks. htt…	80.0	True	full
1056251	1056251	604687b44161a20039aae346	2021-03-08 20:23:10	[]	[]	Mon Mar 08 20:17:21 +0000 2021	[{"text":"nasdaq","indices":[15,22]},{"text":"tech","indices":[23,28]},{"text":"money","indices":[29,35]}]	[{"url":"https://t.co/hPJNQZ8HFE","expanded_url":"https://cutt.ly/PossibilityChangeMedicineGenerations","display_url":"cutt.ly/PossibilityCha…","indices":[72,95]}]	Sponsored Post #nasdaq #tech #money Could this be the one? See it here! https://t.co/hPJNQZ8HFE These other companies said they are licensing its sublingual film technology to deliver enhanced bioavailability of the active drug. Check disclaimer on my profile and landing page.	63.0	RT @zeonsivif: Sponsored Post #nasdaq #tech #money Could this be the one? See it here! https://t.co/hPJNQZ8HFE These other companies said t…	38.0	True	full
1056252	1056252	604687b44161a20039aae34c	2021-03-08 20:23:10	[]	[]	Mon Mar 08 18:55:03 +0000 2021	[]	[{"url":"https://t.co/U4Hqe7GJ0E","expanded_url":"http://www.cnn.com/2021/03/08/politics/fact-check-tom-cotton-prisoners-pandemic-relief-checks-trump-biden/index.html","display_url":"cnn.com/2021/03/08/pol…","indices":[216,239]}]	Sen. Tom Cotton keeps attacking Democrats for letting prisoners get pandemic relief money. But prisoners also got pandemic relief money from the two check bills Trump signed in 2020. Cotton voted for both of them: https://t.co/U4Hqe7GJ0E	1240040.0	RT @ddale8: Sen. Tom Cotton keeps attacking Democrats for letting prisoners get pandemic relief money. But prisoners also got pandemic re…	157.0	True	full
1056253	1056253	604687b44161a20039aae356	2021-03-08 20:23:11	[]	[]	Mon Mar 08 19:45:14 +0000 2021	[]	[{"url":"https://t.co/Ned99hUPv5","expanded_url":"https://www.lemonde.fr/planete/article/2021/03/06/covid-19-a-court-terme-l-effet-positif-des-vaccins-risque-de-ne-pas-suffire-pour-compenser-l-impact-deletere-des-variants_6072159_3244.html","display_url":"lemonde.fr/planete/articl…","indices":[129,152]}]	Covid-19 : « A court terme, l’effet positif des vaccins risque de ne pas suffire pour compenser l’impact délétère des variants » https://t.co/Ned99hUPv5 via @lemondefr	13206.0	RT @DgCostagliola: Covid-19 : « A court terme, l’effet positif des vaccins risque de ne pas suffire pour compenser l’impact délétère des va…	173.0	True	full
1056254	1056254	604687b44161a20039aae35c	2021-03-08 20:23:10	[]	[]	Mon Mar 08 19:22:02 +0000 2021	[{"text":"InternationalWomensDay","indices":[110,133]}]	[{"url":"https://t.co/i6dvk1ZIdE","expanded_url":"https://www.unhcr.org/news/stories/2021/3/6042455f4/kenyan-powerhouse-improving-womens-lives-australia.html","display_url":"unhcr.org/news/stories/2…","indices":[255,278]}]	Women have stood at the front lines of the Covid-19 crisis, bravely leading response and recovery efforts. On #InternationalWomensDay let us pay tribute to the leadership and contributions of women who are working to build a better and more equal future. https://t.co/i6dvk1ZIdE	56938.0	RT @GillianTriggs: Women have stood at the front lines of the Covid-19 crisis, bravely leading response and recovery efforts. On #Internati…	1600.0	True	full
1056255	1056255	604687b44161a20039aae372	2021-03-08 20:23:11	[]	[]	Mon Mar 08 20:20:15 +0000 2021	[{"text":"Fiscalía","indices":[0,9]},{"text":"Cali","indices":[102,107]}]	[{"url":"https://t.co/lqFIY4PXBZ","expanded_url":"https://bit.ly/3t1t8ZH","display_url":"bit.ly/3t1t8ZH","indices":[206,229]}]	#Fiscalía logró la judicialización de dos hombres que habrían participado en asalto a dos personas en #Cali. Las víctimas fueron intimidadas con armas cortopunzantes y despojadas de sus celulares y dinero. https://t.co/lqFIY4PXBZ	974256.0	RT @FiscaliaCol: #Fiscalía logró la judicialización de dos hombres que habrían participado en asalto a dos personas en #Cali. Las víctimas…	2373.0	True	full
1056256	1056256	604687b44161a20039aae376	2021-03-08 20:23:11	[]	[{"url":"https://t.co/cyp183g1Vq","expanded_url":"https://createforeducation.org/educator-well-being-a-new-role-for-teachers-unions-part-4/","display_url":"createforeducation.org/educator-well-…","indices":[260,283]}]		[]	[]			CREATE for Ed. is an outstanding provider of evidence-based prgms to help educators cultivate resilience &amp; well-bei… https://t.co/GTAFRWVLbR	1955.0	True	full
1056257	1056257	604687b44161a20039aae37c	2021-03-08 20:23:11	[]	[]	Tue Mar 02 15:47:02 +0000 2021	[{"text":"GrowthHacking","indices":[94,108]},{"text":"Entrepreneur","indices":[109,122]},{"text":"GrowthStrategy","indices":[123,138]},{"text":"SmallBiz","indices":[139,148]},{"text":"Startup","indices":[149,157]},{"text":"SmallBusiness","indices":[158,172]}]	[{"url":"https://t.co/iuDCFaK4q6","expanded_url":"http://dlvr.it/RtpjrL","display_url":"dlvr.it/RtpjrL","indices":[70,93]}]	4 Ways to Combat Pandemic Fatigue and Feel Productive and Happy Again https://t.co/iuDCFaK4q6 #GrowthHacking #Entrepreneur #GrowthStrategy #SmallBiz #Startup #SmallBusiness https://t.co/HRhnjMTnNV	1034.0	RT @Business__Club: 4 Ways to Combat Pandemic Fatigue and Feel Productive and Happy Again https://t.co/iuDCFaK4q6 #GrowthHacking #Entrepren…	3265.0	True	full
1056258	1056258	604687b44161a20039aae38e	2021-03-08 20:23:11	[]	[{"url":"https://t.co/dNg5mwELkv","expanded_url":"https://revistapurgante.com/las-mujeres-que-me-preceden/","display_url":"revistapurgante.com/las-mujeres-qu…","indices":[238,261]}]		[]	[]			⚫️ «Hoy pienso inevitablemente en las tres mujeres que me preceden: en mi bisabuela, mi abuelita y mi mamá. Pienso… https://t.co/lZUx8Gf2PR	2427.0	True	full
1056259	1056259	604687b54161a20039aae3ba	2021-03-08 20:23:11	[]	[]	Mon Mar 08 14:57:12 +0000 2021	[]	[{"url":"https://t.co/8GVOJpyFBh","expanded_url":"https://nmfbloans.nmfb.com.ng/covid19tcfhousehold","display_url":"nmfbloans.nmfb.com.ng/covid19tcfhous…","indices":[226,249]}]	I Am Elated To Announce That The CBN's COVID-19 Relief Fund To Nigerian Households &amp; Businesses Has Opened Its Portal For New And Registered Applicants! If You Would Like To Participate, Please Visit The Website Below: https://t.co/8GVOJpyFBh All The Very Best! 🇳🇬🇳🇬🤝🏽🇳🇬🇳🇬 https://t.co/cRvPVyPhnq	65550.0	RT @AjuriNgelale: I Am Elated To Announce That The CBN's COVID-19 Relief Fund To Nigerian Households &amp; Businesses Has Opened Its Portal For…	132.0	True	full
1056260	1056260	604687b54161a20039aae3cc	2021-03-08 20:23:12	[]	[]	Mon Mar 08 19:44:51 +0000 2021	[]	[{"url":"https://t.co/GKBTd6M5mL","expanded_url":"https://www.cbsnews.com/news/migrant-children-shelters-pre-pandemic-levels/","display_url":"cbsnews.com/news/migrant-c…","indices":[171,194]}]	With record-breaking numbers of unaccompanied migrant children arriving at our southern border, the Biden Administration should call this situation what it is—a crisis! https://t.co/GKBTd6M5mL	44297.0	RT @RepMarkGreen: With record-breaking numbers of unaccompanied migrant children arriving at our southern border, the Biden Administration…	1701.0	True	full
1056261	1056261	604687b54161a20039aae3d6	2021-03-08 20:23:12	[]	[]	Wed Mar 03 22:45:57 +0000 2021	[]	[{"url":"https://t.co/w5LOXE9tMT","expanded_url":"https://www.poder360.com.br/poderdata/poderdata-mostra-rejeicao-a-bolsonaro-e-ao-governo-ainda-em-alta-e-estavel/","display_url":"poder360.com.br/poderdata/pode…","indices":[226,249]}]	Pesquisa @PoderData_ mostra que o governo Bolsonaro (@jairbolsonaro) é rejeitado por 51% e aprovado por 40%. As taxas tiveram leves oscilações em 15 dias, sempre dentro da margem de erro de 2 pontos percentuais. 🔹Saiba mais: https://t.co/w5LOXE9tMT https://t.co/ySrirrHzAR	2330.0	RT @poderdata_: Pesquisa @PoderData_ mostra que o governo Bolsonaro (@jairbolsonaro) é rejeitado por 51% e aprovado por 40%. As taxas tiver…	3954.0	True	full
1056262	1056262	604687b54161a20039aae3e2	2021-03-08 20:23:12	[]	[]	Mon Mar 08 20:22:06 +0000 2021	[{"text":"IRS","indices":[21,25]}]	[{"url":"https://t.co/QEOTR16csj","expanded_url":"https://www.forbes.com/sites/irswatch/2021/03/06/operation-hidden-treasure-is-here-if-you-have-unreported-crypto-its-time-to-get-legal-advice","display_url":"forbes.com/sites/irswatch…","indices":[175,198]}]	Gotta hand it to the #IRS on their choice of operation names. They are looking for those "hidden treasures" and they have the tools required to go on that treasure hunt... 🔍 https://t.co/QEOTR16csj	57587.0	RT @coinbureau: Gotta hand it to the #IRS on their choice of operation names. They are looking for those "hidden treasures" and they have t…	1016.0	True	full
1056263	1056263	604687b64161a20039aae3f4	2021-03-08 20:23:12	[]	[{"url":"https://t.co/J0tIoCSVLS","expanded_url":"https://dailycaller.com/2021/03/08/joe-scarborough-jonathan-lemire-ashish-jha-reopening-schools-coronavirus-vaccine-pandemic/","display_url":"dailycaller.com/2021/03/08/joe…","indices":[106,129]}]		[]	[]			‘Open The Damn Schools’: Joe Scarborough Says Some Trump Critics Are Now The Ones ‘Not Following Science’… https://t.co/gVqrW8RWWi	0.0	True	full
1056264	1056264	604687b64161a20039aae406	2021-03-08 20:23:12	[]	[]	Mon Mar 08 19:11:57 +0000 2021	[]	[{"url":"https://t.co/OIePVLjjLn","expanded_url":"https://www.bhiva.org/SARS-CoV-2-vaccine-advice-for-adults-living-with-HIV-plain-english-version-update","display_url":"bhiva.org/SARS-CoV-2-vac…","indices":[257,280]}]	A friend who is a Genitourinary medicine physician in UK has asked me to share this information on HIV and AIDS and Covid-19 vaccines. Advice for adults living with HIV: British guidance. Zim has 1,5 million HIV positive folks so RETWEET for visibility.👇🏿 https://t.co/OIePVLjjLn	184192.0	RT @daddyhope: A friend who is a Genitourinary medicine physician in UK has asked me to share this information on HIV and AIDS and Covid-19…	249.0	True	full
1056265	1056265	604687b64161a20039aae410	2021-03-08 20:23:12	[]	[]	Mon Mar 08 19:20:00 +0000 2021	[{"text":"CuarentenaRadicalReforzada","indices":[111,138]}]	[{"url":"https://t.co/HhfCkxHX2M","expanded_url":"https://www.vtv.gob.ve/venezuela-entra-semana-cuarentena-radical-77-coronavirus-variante-brasilera-covid19/","display_url":"vtv.gob.ve/venezuela-entr…","indices":[140,163]}]	Venezuela entra en Semana de Cuarentena Radical 7+7 contra el coronavirus y la variante brasilera de COVID-19 #CuarentenaRadicalReforzada https://t.co/HhfCkxHX2M https://t.co/GYPFovzVGm	1812378.0	RT @VTVcanal8: Venezuela entra en Semana de Cuarentena Radical 7+7 contra el coronavirus y la variante brasilera de COVID-19 #CuarentenaRa…	72.0	True	full
1056266	1056266	604687b64161a20039aae416	2021-03-08 20:23:12	[]	[]	Mon Mar 08 15:00:02 +0000 2021	[{"text":"펜타곤","indices":[110,114]},{"text":"PENTAGON","indices":[115,124]},{"text":"LOVE_or_TAKE","indices":[125,138]}]	[{"url":"https://t.co/OL8RCgua6f","expanded_url":"https://youtu.be/z2JJhLmfXZE","display_url":"youtu.be/z2JJhLmfXZE","indices":[58,81]}]	[📽] 11th Mini Album [LOVE or TAKE] Concept Trailer #1 ▶ https://t.co/OL8RCgua6f 2021.03.15. 18:00 (KST) #펜타곤 #PENTAGON #LOVE_or_TAKE https://t.co/yfHJnD7wEp	1106795.0	RT @CUBE_PTG: [📽] 11th Mini Album [LOVE or TAKE] Concept Trailer #1 ▶ https://t.co/OL8RCgua6f 2021.03.15. 18:00 (KST) #펜타곤 #PENTAGON…	938.0	True	full
1056267	1056267	604687b64161a20039aae418	2021-03-08 20:23:12	[{"text":"pandemic","indices":[4,13]},{"text":"covid19","indices":[87,95]},{"text":"CFPB","indices":[96,101]},{"text":"consumercomplaints","indices":[102,121]},{"text":"consumerprotection","indices":[122,141]}]	[{"url":"https://t.co/ffNLy33vUW","expanded_url":"https://uspirg.org/news/usp/study-cfpb-complaints-shattered-records-2020-exposing-how-covid-19-pandemic-battered","display_url":"uspirg.org/news/usp/study…","indices":[63,86]}]		[]	[]			The #pandemic caused a 50% increase in complaints to the CFPB. https://t.co/ffNLy33vUW #covid19 #CFPB… https://t.co/zIsO33DnUI	179.0	True	full
1056268	1056268	604687b64161a20039aae422	2021-03-08 20:23:12	[]	[]	Thu Mar 04 09:19:37 +0000 2021	[{"text":"URBACTfest","indices":[13,24]},{"text":"TransferNetworks","indices":[207,224]}]	[{"url":"https://t.co/kX6uBbzwS2","expanded_url":"http://bit.ly/URBACTtransfer","display_url":"bit.ly/URBACTtransfer","indices":[257,280]}]	Our flagship #URBACTfest will be back in June 2021, in a virtual edition! You wouldn’t want to miss it, so save the dates: 15-17 June! Registrations will open in the 1st week of April. Meanwhile, follow our #TransferNetworks in sharing good urban practice! https://t.co/kX6uBbzwS2 https://t.co/Llv6Vv1KzN	16224.0	RT @URBACT: Our flagship #URBACTfest will be back in June 2021, in a virtual edition! You wouldn’t want to miss it, so save the dates: 15-1…	2221.0	True	full
1056269	1056269	604687b64161a20039aae440	2021-03-08 20:23:13	[]	[]	Mon Mar 08 20:22:28 +0000 2021	[{"text":"Covid","indices":[416,422]}]	[{"url":"https://t.co/rQRz7HZyAE","expanded_url":"https://outline.com/PE7JHN","display_url":"outline.com/PE7JHN","indices":[392,415]},{"url":"https://t.co/3BNwQE9BmR","expanded_url":"https://politica.estadao.com.br/noticias/geral,pdt-pede-interdicao-de-bolsonaro-por-falta-de-capacidade-mental-para-seguir-como-presidente,70003640515","display_url":"politica.estadao.com.br/noticias/geral…","indices…	@TaschnerNatalia @emeryfs @MarceloNLeite @leandrotessler @Lobo_Lele @mellziland @bollemdb @dogarrett @binerighetti @lorenagbarberia @hertonescobar @gabrielalves038 @gabilotta @veramagalhaes @marivarella @PauloLotufo @otavio_ranzani @MBittencourtMD @PauloBoggio @PilatiRonaldo @Virology_FAMERP PDT pede interdição de Bolsonaro por falta de 'capacidade mental' p/ seguir como presidente Leia:➡️https:/…	871.0	RT @denio_vale: @TaschnerNatalia @emeryfs @MarceloNLeite @leandrotessler @Lobo_Lele @mellziland @bollemdb @dogarrett @binerighetti @lorenag…	31874.0	True	full
1056270	1056270	604687b74161a20039aae464	2021-03-08 20:23:13	[]	[]	Mon Mar 08 19:39:14 +0000 2021	[{"text":"cruise","indices":[128,135]},{"text":"travel","indices":[136,143]}]	[{"url":"https://t.co/snIFZMK2Jo","expanded_url":"https://www.royalcaribbeanblog.com/2021/03/08/royal-caribbean-re-evaluating-its-cruise-ship-health-protocols-following-stellar-vaccine","display_url":"royalcaribbeanblog.com/2021/03/08/roy…","indices":[104,127]}]	The vaccine's impact has been incredible, and it looks like cruise ship protocols could be changing too https://t.co/snIFZMK2Jo #cruise #travel	32047.0	RT @theRCLblog: The vaccine's impact has been incredible, and it looks like cruise ship protocols could be changing too https://t.co/snIFZM…	75.0	True	full
1056271	1056271	604687b74161a20039aae484	2021-03-08 20:23:13	[]	[{"url":"https://t.co/2s1rlvyV8e","expanded_url":"https://twitter.com/SenRonJohnson/status/1368618479507677185?s=20","display_url":"twitter.com/SenRonJohnson/…","indices":[125,148]}]		[]	[]			@FOXLA We are going to need a lot more vaccines. Why did @JoeBiden open our borders during a pandemic. Why didn't h… https://t.co/zCXGJjJ4UO	4.0	True	full
1056272	1056272	604687b74161a20039aae496	2021-03-08 20:23:14	[]	[]	Mon Mar 08 02:56:53 +0000 2021	[]	[{"url":"https://t.co/UdJPoU8mb2","expanded_url":"https://www.bloombergquint.com/economy-finance/government-may-keep-large-state-owned-banks-under-its-controlbq-exclusive","display_url":"bloombergquint.com/economy-financ…","indices":[196,219]}]	Exclusive: Official records show that the Indian government may potentially look at privatising as many as 6 state-owned banks, with an eye on selling stake in smaller-sized lenders. Read here: https://t.co/UdJPoU8mb2	26088.0	RT @someshjha7: Exclusive: Official records show that the Indian government may potentially look at privatising as many as 6 state-owned ba…	932.0	True	full
1056273	1056273	604687b84161a20039aae4b0	2021-03-08 20:23:14	[]	[]	Mon Mar 08 20:14:03 +0000 2021	[]	[{"url":"https://t.co/3ZDL5Id5Xr","expanded_url":"http://apne.ws/hHLcauh","display_url":"apne.ws/hHLcauh","indices":[233,256]},{"url":"https://t.co/eFQokreZYZ","expanded_url":"http://apne.ws/PAVCo7F","display_url":"apne.ws/PAVCo7F","indices":[257,280]}]	The first person Kimberly Montgomery lost to COVID-19 was her aunt. Since then, 14 other people in the Milwaukee woman's world succumbed to the coronavirus. All but one was Black, like Montgomery. More on the pandemic's first year: https://t.co/3ZDL5Id5Xr https://t.co/eFQokreZYZ	15099840.0	RT @AP: The first person Kimberly Montgomery lost to COVID-19 was her aunt. Since then, 14 other people in the Milwaukee woman's world succ…	51.0	True	full
1056274	1056274	604687b84161a20039aae4b2	2021-03-08 20:23:14	[]	[]	Mon Mar 08 19:48:27 +0000 2021	[{"text":"Iran","indices":[0,5]},{"text":"Coronavirus","indices":[6,18]},{"text":"Iranian","indices":[142,150]}]	[{"url":"https://t.co/TulmdfMh4F","expanded_url":"https://bit.ly/3emNpon","display_url":"bit.ly/3emNpon","indices":[39,62]}]	#Iran,#Coronavirus Takes227,300 Lives https://t.co/TulmdfMh4F @WHO.@DrTedros.@ECDC_Outbreaks.@MSF.@WHOEMRO.@WHOatEU.@rki_de.@antonioguterres,#Iranian.@USABehFarsi.@AlArabiya_Fa.@VOAIran.@dw_persian.@SR_Farsi_Dari.@RFI_Fa.@ReutersIran.@euronews_pe.@IranIntl.@RadioFarda_.@EKH_Fa	343.0	RT @VahidMokhtarip1: #Iran,#Coronavirus Takes227,300 Lives https://t.co/TulmdfMh4F @WHO.@DrTedros.@ECDC_Outbreaks.@MSF.@WHOEMRO.@WHOatEU.@…	203.0	True	full
1056275	1056275	604687b84161a20039aae4be	2021-03-08 20:23:14	[]	[]	Mon Mar 08 19:40:13 +0000 2021	[]	[{"url":"https://t.co/sWsMGqBxUe","expanded_url":"https://www.theatlantic.com/magazine/archive/2021/04/unlocking-the-mysteries-of-long-covid/618076/","display_url":"theatlantic.com/magazine/archi…","indices":[247,270]}]	Breathwork is key. “In early November, 7 months after getting sick, she began doing the breathwork... inhaling through the nose for 4 counts and exhaling for 6 in the morning, and in the evening, inhaling for 4, holding for 4, and exhaling for 4” https://t.co/sWsMGqBxUe	240452.0	RT @B52Malmet: Breathwork is key. “In early November, 7 months after getting sick, she began doing the breathwork... inhaling through the n…	406.0	True	full
1056276	1056276	604687b84161a20039aae4c2	2021-03-08 20:23:14	[]	[]	Mon Mar 08 18:01:55 +0000 2021	[]	[{"url":"https://t.co/4vo0TpJvp5","expanded_url":"https://twitter.com/cnnbrk/status/1368955647904133124","display_url":"twitter.com/cnnbrk/status/…","indices":[206,229]}]	Horrible framing. CDC doesn't "give" freedom. CDC gives **advice** on limiting infectious diseases, which everybody else must weigh against additional evidence and other individual and societal priorities. https://t.co/4vo0TpJvp5	43120.0	RT @philipaklein: Horrible framing. CDC doesn't "give" freedom. CDC gives **advice** on limiting infectious diseases, which everybody else…	129.0	True	full
1056277	1056277	604687b84161a20039aae4cc	2021-03-08 20:23:14	[{"text":"DiaInternacionalDeLaMujer","indices":[0,26]}]	[{"url":"https://t.co/ikjnUR6jQg","expanded_url":"http://bit.ly/2PKiXue","display_url":"bit.ly/2PKiXue","indices":[151,174]}]		[]	[]			#DiaInternacionalDeLaMujer | La futbolista guatemalteca que milita en la Roma, envió un mensaje a las mujeres para… https://t.co/uLztpEleKE	4631.0	True	full
1056278	1056278	604687b84161a20039aae4ce	2021-03-08 20:23:14	[]	[]	Mon Mar 08 19:20:53 +0000 2021	[{"text":"vaccine","indices":[169,177]}]	[{"url":"https://t.co/DgMz9U7H0k","expanded_url":"http://podvaccine.azdhs.gov","display_url":"podvaccine.azdhs.gov","indices":[118,141]}]	The @uarizona vaccine pod has appointments left to book thru Sunday. You must be 65 and older. To get your shot go to https://t.co/DgMz9U7H0k or call 844-542-8201 @KVOA #vaccine https://t.co/0nZREYGsLa	1714.0	RT @EricMillerFink: The @uarizona vaccine pod has appointments left to book thru Sunday. You must be 65 and older. To get your shot go to h…	79750.0	True	full
1056279	1056279	604687b84161a20039aae4d6	2021-03-08 20:23:15	[]	[]	Mon Mar 08 18:12:17 +0000 2021	[{"text":"8M2021","indices":[189,196]}]	[{"url":"https://t.co/iE3pFLitL1","expanded_url":"https://bit.ly/2OgUOLf","display_url":"bit.ly/2OgUOLf","indices":[197,220]}]	VÍDEO | Este 8-M, el mural feminista de Ciudad Lineal de Madrid ha amanecido cubierto de pintura negra. Pero los vecinos han impreso un cartel con las 15 mujeres y lo han pegado en el muro #8M2021 https://t.co/iE3pFLitL1 https://t.co/c0XObC6Amg	7998206.0	RT @el_pais: VÍDEO | Este 8-M, el mural feminista de Ciudad Lineal de Madrid ha amanecido cubierto de pintura negra. Pero los vecinos han i…	47.0	True	full
1056280	1056280	604687b84161a20039aae4d8	2021-03-08 20:23:15	[]	[]	Mon Mar 08 17:12:04 +0000 2021	[]	[{"url":"https://t.co/jT6PZU7R6u","expanded_url":"http://blbrd.cm/zMm6dcR","display_url":"blbrd.cm/zMm6dcR","indices":[143,166]}]	.@BTS_twt, @PostMalone and more have donated items to a Grammy Week auction to benefit the Grammy Museum and its music education initiatives. https://t.co/jT6PZU7R6u	10912390.0	RT @billboard: .@BTS_twt, @PostMalone and more have donated items to a Grammy Week auction to benefit the Grammy Museum and its music educa…	323.0	True	full
1056281	1056281	604687b84161a20039aae4dc	2021-03-08 20:23:15	[]	[]	Mon Mar 08 20:17:21 +0000 2021	[{"text":"nasdaq","indices":[15,22]},{"text":"tech","indices":[23,28]},{"text":"money","indices":[29,35]}]	[{"url":"https://t.co/hPJNQZ8HFE","expanded_url":"https://cutt.ly/PossibilityChangeMedicineGenerations","display_url":"cutt.ly/PossibilityCha…","indices":[72,95]}]	Sponsored Post #nasdaq #tech #money Could this be the one? See it here! https://t.co/hPJNQZ8HFE These other companies said they are licensing its sublingual film technology to deliver enhanced bioavailability of the active drug. Check disclaimer on my profile and landing page.	63.0	RT @zeonsivif: Sponsored Post #nasdaq #tech #money Could this be the one? See it here! https://t.co/hPJNQZ8HFE These other companies said t…	113.0	True	full
1056282	1056282	604687b84161a20039aae4e2	2021-03-08 20:23:15	[]	[]	Mon Mar 08 20:23:12 +0000 2021	[{"text":"PSHE","indices":[254,259]}]	[{"url":"https://t.co/5ty7xjO5cU","expanded_url":"https://innovativeenterprise.co.uk/portfolio/dwell/","display_url":"innovativeenterprise.co.uk/portfolio/dwel…","indices":[261,284]}]	It’s time to reinvent work, life and society. Since Covid and Brexit are set to radically change our work and economy for the next few years, isn’t it time to really think about what housing, work &amp; leisure looks like? DWELL is our new workshop. #PSHE https://t.co/5ty7xjO5cU	11836.0	RT @EnterpriseSBox: It’s time to reinvent work, life and society. Since Covid and Brexit are set to radically change our work and economy…	2053.0	True	full
1056283	1056283	604687b84161a20039aae4ec	2021-03-08 20:23:15	[]	[]	Mon Mar 08 20:17:07 +0000 2021	[{"text":"IWD2021","indices":[243,251]},{"text":"8M2021","indices":[252,259]},{"text":"8demarzo","indices":[260,269]}]	[{"url":"https://t.co/YZPo7zoEum","expanded_url":"https://www.publico.es/sociedad/crisis-coronavirus-vuelve-meter-mujeres-casa-crecer-desigualdad.html?utm_source=twitter&utm_medium=social&utm_campaign=web","display_url":"publico.es/sociedad/crisi…","indices":[203,226]}]	La crisis del coronavirus vuelve a meter a las mujeres en casa y hace crecer la desigualdad, Sin redes de apoyo familiar y social, con empleos más precarios y una enorme carga de cuidados a sus espaldas https://t.co/YZPo7zoEum vía @publico_es #IWD2021 #8M2021 #8demarzo	15054.0	RT @AndaluciaSinVOX: La crisis del coronavirus vuelve a meter a las mujeres en casa y hace crecer la desigualdad, Sin redes de apoyo famili…	1318.0	True	full
1056284	1056284	604687b84161a20039aae4ee	2021-03-08 20:23:15	[]	[]	Mon Mar 08 19:50:23 +0000 2021	[]	[{"url":"https://t.co/T8DbKAl0F9","expanded_url":"https://www.facebook.com/statesman/videos/916543672488771","display_url":"facebook.com/statesman/vide…","indices":[173,196]}]	@GovAbbott @hjnchoi LIVE: Protesters have gathered at the Texas Capitol to advocate for unvaccinated essential workers after @GovAbbott lifted Texas' statewide mask mandate https://t.co/T8DbKAl0F9 https://t.co/3mYpyKNehl	318827.0	RT @statesman: @GovAbbott @hjnchoi LIVE: Protesters have gathered at the Texas Capitol to advocate for unvaccinated essential workers after…	278.0	True	full
1056285	1056285	604687b84161a20039aae4f2	2021-03-08 20:23:15	[]	[{"url":"https://t.co/hRH5vB0Ive","expanded_url":"https://econojournal.com.ar/2021/03/bernal-les-adelanto-a-las-transportistas-de-gas-que-sus-tarifas-seguiran-congeladas/","display_url":"econojournal.com.ar/2021/03/bernal…","indices":[245,268]}]		[]	[]			$TGN $TGS El interventor les expresó a Transportadora Gas del Norte y Transportadora Gas del Sur que no les autoriz… https://t.co/CwuBR8e4ba	1197.0	True	full
1056286	1056286	604687b84161a20039aae506	2021-03-08 20:23:15	[]	[]	Sun Mar 07 14:13:54 +0000 2021	[]	[{"url":"https://t.co/myFZlhiL6Z","expanded_url":"https://www.washingtonexaminer.com/news/homeland-security-test-migrants-coronavirus-southern-border","display_url":"washingtonexaminer.com/news/homeland-…","indices":[145,168]}]	'DHS won’t test thousands of migrants before releasing into US and is relying on border communities.' From @CassMorrison94 and @Anna_Giaritelli: https://t.co/myFZlhiL6Z	418802.0	RT @ByronYork: 'DHS won’t test thousands of migrants before releasing into US and is relying on border communities.' From @CassMorrison94 a…	2.0	True	full
1056287	1056287	604687b94161a20039aae50a	2021-03-08 20:23:15	[]	[{"url":"https://t.co/e7uj3AYofp","expanded_url":"https://bit.ly/3sZC95t","display_url":"bit.ly/3sZC95t","indices":[158,181]}]		[]	[]			Joe Biden will deliver his first primetime address as president on Thursday, commemorating one year since the COVID… https://t.co/iBUr10LDwd	46388.0	True	full
1056288	1056288	604687b94161a20039aae510	2021-03-08 20:23:15	[]	[]	Mon Mar 08 19:48:15 +0000 2021	[]	[{"url":"https://t.co/nPPPFGDw7j","expanded_url":"https://trib.al/YPhT1l3","display_url":"trib.al/YPhT1l3","indices":[138,161]}]	The top Roman Catholic authority on Long Island issued a statement last week saying the newest COVID-19 vaccine is "morally compromised." https://t.co/nPPPFGDw7j	4636.0	RT @RiverheadPatch: The top Roman Catholic authority on Long Island issued a statement last week saying the newest COVID-19 vaccine is "mor…	512.0	True	full
1056289	1056289	604687b94161a20039aae51a	2021-03-08 20:23:15	[]	[]	Mon Mar 08 11:56:05 +0000 2021	[{"text":"Simply","indices":[71,78]},{"text":"tweetuk","indices":[160,168]},{"text":"ebayfinds","indices":[169,179]},{"text":"ebaydeals","indices":[180,190]},{"text":"WorkFromHome","indices":[191,204]},{"text":"workingfromhome","indices":[205,221]},{"text":"lockdown","indices":[222,231]},{"text":"Lockdown3","indices":[232,242]},{"text":"lockdownuk","indices":[243,254]},{"text":"office","indices":…	[{"url":"https://t.co/8fECuXTvP8","expanded_url":"https://ebay.us/67fgvb","display_url":"ebay.us/67fgvb","indices":[79,102]}]	Academic A4 Diary 2021-2022 Mid Week to View Year Planner Appointments #Simply https://t.co/8fECuXTvP8 via @eBay @eBay_retweeter @EbayBoostNow @smallbizshoutUK #tweetuk #ebayfinds #ebaydeals #WorkFromHome #workingfromhome #lockdown #Lockdown3 #lockdownuk #office #home #homeoffice	600.0	RT @DirectMorgan: Academic A4 Diary 2021-2022 Mid Week to View Year Planner Appointments #Simply https://t.co/8fECuXTvP8 via @eBay @eBay_re…	806.0	True	full
1056290	1056290	604687b94161a20039aae520	2021-03-08 20:23:15	[]	[]	Mon Mar 08 20:23:00 +0000 2021	[]	[{"url":"https://t.co/cbLKLZnIIU","expanded_url":"https://amzn.to/3fBc46s","display_url":"amzn.to/3fBc46s","indices":[98,121]},{"url":"https://t.co/U7icQ6Cphz","expanded_url":"https://bit.ly/3v7Uu1U","display_url":"bit.ly/3v7Uu1U","indices":[131,154]}]	Club Mocchi Mocchi The Legend of Zelda Octorok Mega 15 inch Plush Stuffed Toy is $22.49 on Amazon https://t.co/cbLKLZnIIU Best Buy https://t.co/U7icQ6Cphz https://t.co/pL2P5V4iKJ	878538.0	RT @Wario64: Club Mocchi Mocchi The Legend of Zelda Octorok Mega 15 inch Plush Stuffed Toy is $22.49 on Amazon https://t.co/cbLKLZnIIU Best…	15.0	True	full
1056291	1056291	604687b94161a20039aae52e	2021-03-08 20:23:16	[]	[]	Fri Mar 05 09:01:21 +0000 2021	[]	[{"url":"https://t.co/JWi6prkTjV","expanded_url":"https://therake.com/rolex-1982-submariner-5513-maxi-dial-mk-v.html","display_url":"therake.com/rolex-1982-sub…","indices":[156,179]}]	The Submariner is perhaps the most iconic of all Rolexes, and the watch that earned Rolex its reputation as a watchmaker of unparalleled skill and finesse: https://t.co/JWi6prkTjV https://t.co/TY1NLwhRhI	17085.0	RT @TheRakeMagazine: The Submariner is perhaps the most iconic of all Rolexes, and the watch that earned Rolex its reputation as a watchmak…	4666.0	True	full
1056292	1056292	604687b94161a20039aae560	2021-03-08 20:23:16	[]	[]	Sun Mar 07 22:26:08 +0000 2021	[]	[{"url":"https://t.co/W5Z5z1YpX1","expanded_url":"https://www.google.com/amp/s/www.teenvogue.com/story/15-dollar-minimum-wage-biden-students/amp","display_url":"google.com/amp/s/www.teen…","indices":[270,293]}]	@kyrstensinema You could help foster kids who work by ⬆️ the minimum wage @SenatorSinema: “higher wages could be particularly beneficial for students and young people who often work minimum-wage jobs to pay for college tuition or other living expenses while in school” https://t.co/W5Z5z1YpX1	4620.0	RT @RepresentMeAZ: @kyrstensinema You could help foster kids who work by ⬆️ the minimum wage @SenatorSinema: “higher wages could be partic…	35545.0	True	full
1056293	1056293	604687ba4161a20039aae56c	2021-03-08 20:23:16	[]	[]	Mon Mar 08 18:46:50 +0000 2021	[]	[{"url":"https://t.co/M5ZQoUNdte","expanded_url":"https://www.theguardian.com/world/2020/apr/17/lula-bolsonaro-brazil-to-slaughterhouse-covid-19-coronavirus","display_url":"theguardian.com/world/2020/apr…","indices":[195,218]}]	Bolsonaro was leading Brazil to the slaughterhouse with his Covid response, @LulaOficial told me last year. Now he’ll likely have a chance to make him pay for those actions at the next election. https://t.co/M5ZQoUNdte	70369.0	RT @tomphillipsin: Bolsonaro was leading Brazil to the slaughterhouse with his Covid response, @LulaOficial told me last year. Now he’ll li…	1027.0	True	full
1056294	1056294	604687ba4161a20039aae58e	2021-03-08 20:23:17	[]	[]	Mon Mar 08 09:28:16 +0000 2021	[{"text":"bookreview","indices":[226,237]}]	[{"url":"https://t.co/0RLJwXsjsZ","expanded_url":"https://frombelgiumwithbooklove.com/they-say-the-sea-keeps-its-secrets-the-lamplighters-by-emma-stonex-bookreview/","display_url":"frombelgiumwithbooklove.com/they-say-the-s…","indices":[238,261]}]	'A brilliant mystery, shining a light on a profession that no longer exists but still speaks to the imagination. Highly recommended.' writes @kellyvandamme They say the sea keeps its secrets: The Lamplighters by Emma Stonex #bookreview https://t.co/0RLJwXsjsZ	11136.0	RT @swirlandthread: 'A brilliant mystery, shining a light on a profession that no longer exists but still speaks to the imagination. Highly…	3206.0	True	full
1056295	1056295	604687ba4161a20039aae59a	2021-03-08 20:23:17	[{"text":"DebesSaber","indices":[0,11]}]	[{"url":"https://t.co/grojlSuEU0","expanded_url":"https://criteriohidalgo.com/noticias/ofrece-salud-de-hidalgo-hospitales-para-evitar-aglomeraciones-en-vacunacion","display_url":"criteriohidalgo.com/noticias/ofrec…","indices":[248,271]}]		[]	[]			#DebesSaber Con el objetivo de evitar aglomeraciones en la vacunación contra Covid-19 en Pachuca, Alejandro Efraín… https://t.co/FrkzbFdT42	45372.0	True	full
1056296	1056296	604687ba4161a20039aae598	2021-03-08 20:23:17	[]	[]	Mon Mar 08 20:20:17 +0000 2021	[{"text":"Cepillin","indices":[16,25]},{"text":"stocks","indices":[26,33]},{"text":"crypto","indices":[34,41]}]	[{"url":"https://t.co/Tc0UjU9CbD","expanded_url":"https://cutt.ly/PotentialDevelopmentsInCryptocurrencyRelatedMarkets","display_url":"cutt.ly/PotentialDevel…","indices":[187,210]}]	Sponsored Post: #Cepillin #stocks #crypto It is said that digital wallet could help its users convert their cryptocurrencies into cash instantly. Got amazed by this news? read more here: https://t.co/Tc0UjU9CbD Check disclaimer on profile &amp;landing page.	23.0	RT @lalanilolo: Sponsored Post: #Cepillin #stocks #crypto It is said that digital wallet could help its users convert their cryptocurrencie…	142.0	True	full
1056297	1056297	604687ba4161a20039aae5a2	2021-03-08 20:23:17	[]	[]	Tue Apr 07 17:50:00 +0000 2020	[]	[{"url":"https://t.co/8DormBdtOq","expanded_url":"https://bit.ly/2JZg1E1","display_url":"bit.ly/2JZg1E1","indices":[252,275]}]	Un video de la enfermera Molly Lixey se ha viralizado en Estados Unidos. En la grabación, la mujer explicó por qué el uso de guantes constituye un peligro frente a la infección por el coronavirus, usando pintura y un celular representado con un cartón https://t.co/8DormBdtOq https://t.co/ANl22bSdNO	4620981.0	RT @RevistaSemana: Un video de la enfermera Molly Lixey se ha viralizado en Estados Unidos. En la grabación, la mujer explicó por qué el us…	1507.0	True	full
1056298	1056298	604687ba4161a20039aae5b6	2021-03-08 20:23:17	[]	[{"url":"https://t.co/aFlJwrY7C5","expanded_url":"https://www.bible.com/bible/1588/pro.3.14-15.amp","display_url":"bible.com/bible/1588/pro…","indices":[212,235]}]		[]	[]			“For wisdom’s profit is better than the profit of silver, And her gain is better than fine gold. She is more precio… https://t.co/3wmUblGorR	1061.0	True	full
1056299	1056299	604687bb4161a20039aae5c2	2021-03-08 20:23:17	[]	[]	Mon Mar 08 00:02:42 +0000 2021	[{"text":"CTBot","indices":[244,250]}]	[{"url":"https://t.co/AcIirvtX7s","expanded_url":"https://t.me/Rewardiqabot?start=r09426050620","display_url":"t.me/Rewardiqabot?s…","indices":[80,103]}]	🚀 Airdrop: Rewardiqa 💰 Value: $ 105 👥 Referral: $ 35 💸 15 + 5 REW Start Bot : https://t.co/AcIirvtX7s 📖 Step-by-step guide: 🔹 Join telegram Group and Channel 🔹 Follow our Twitter &amp; retweet the pinned post 🔹 Subscribe &amp; like YouTube #CTBot Adrop Ram 300 TATM 20 https://t.co/Jg3xIfMUDk	316.0	RT @MalesMikirrr006: 🚀 Airdrop: Rewardiqa 💰 Value: $ 105 👥 Referral: $ 35 💸 15 + 5 REW Start Bot : https://t.co/AcIirvtX7s 📖 Step-by-ste…	44.0	True	full
1056300	1056300	604687bb4161a20039aae5cc	2021-03-08 20:23:17	[]	[{"url":"https://t.co/1o6KeUOQVx","expanded_url":"https://www.cnbc.com/2021/03/08/covid-cdc-study-finds-roughly-78percent-of-people-hospitalized-were-overweight-or-obese.html","display_url":"cnbc.com/2021/03/08/cov…","indices":[118,141]}]		[]	[]			Uh oh, we're not supposed to discuss weight in this country. You bring up weight and it will be labeled fat shamin… https://t.co/m4zCx5XWyX	635.0	True	full
1056301	1056301	604687bb4161a20039aae5d0	2021-03-08 20:23:17	[]	[]	Mon Mar 08 11:06:43 +0000 2021	[{"text":"tweetuk","indices":[156,164]},{"text":"ebayfinds","indices":[165,175]},{"text":"ebaydeals","indices":[176,186]},{"text":"WorkFromHome","indices":[187,200]},{"text":"workingfromhome","indices":[201,217]},{"text":"lockdown","indices":[218,227]},{"text":"Lockdown3","indices":[228,238]},{"text":"lockdownuk","indices":[239,250]},{"text":"office","indices":[251,258]},{"text":"home","indices":…	[{"url":"https://t.co/zhjJCYMLJT","expanded_url":"https://ebay.us/k1M6P8","display_url":"ebay.us/k1M6P8","indices":[75,98]}]	Academic A4 Diary 2021-2022 Mid Day A Page Year Planner With Appointments https://t.co/zhjJCYMLJT via @eBay @eBay_retweeter @EbayBoostNow @smallbizshoutUK #tweetuk #ebayfinds #ebaydeals #WorkFromHome #workingfromhome #lockdown #Lockdown3 #lockdownuk #office #home #homeoffice	600.0	RT @DirectMorgan: Academic A4 Diary 2021-2022 Mid Day A Page Year Planner With Appointments https://t.co/zhjJCYMLJT via @eBay @eBay_retwee…	806.0	True	full
1056302	1056302	604687bb4161a20039aae5d4	2021-03-08 20:23:17	[]	[]	Mon Mar 08 19:07:57 +0000 2021	[{"text":"COVIDdisparities","indices":[254,271]}]	[{"url":"https://t.co/rzEgBsGf0W","expanded_url":"https://lsa.umich.edu/cscs/news-events/all-events.detail.html/82461-21106111.html","display_url":"lsa.umich.edu/cscs/news-even…","indices":[230,253]}]	Join us tomorrow for our seminar with CSCS alum Jon Zelner (Epidemiology @umichsph) "Where models meet morality: What role should complexity science play in addressing racial and socioeconomic disparities in the COVID-19 crisis?" https://t.co/rzEgBsGf0W #COVIDdisparities @jzelner https://t.co/AOkWmbJIXZ	905.0	RT @UMICHCS: Join us tomorrow for our seminar with CSCS alum Jon Zelner (Epidemiology @umichsph) "Where models meet morality: What role sho…	503.0	True	full
1056303	1056303	604687bb4161a20039aae5e4	2021-03-08 20:23:17	[{"text":"women","indices":[20,26]},{"text":"science","indices":[74,82]},{"text":"technology","indices":[87,98]},{"text":"covid19","indices":[108,116]},{"text":"inspiration","indices":[164,176]}]	[{"url":"https://t.co/LkqjJX90S0","expanded_url":"https://www.bbc.com/news/in-pictures-56152069","display_url":"bbc.com/news/in-pictur…","indices":[179,202]}]		[]	[]			BBC portraits three #women that are using art and expertise in the fields #science and #technology to fight… https://t.co/S1yjQ5zksx	194.0	True	full
1056304	1056304	604687bb4161a20039aae5fc	2021-03-08 20:23:18	[]	[]	Mon Mar 08 20:09:05 +0000 2021	[]	[{"url":"https://t.co/PKFjuU3lwA","expanded_url":"http://www.thehistoryblog.com/archives/54537","display_url":"thehistoryblog.com/archives/54537","indices":[223,246]}]	This gets better the more you learn: they were topless because the female medic present had seen infection due to dirty fabric pushed into wounds. So she made them strip. She also insisted they hug and kiss afterwards 😉 https://t.co/PKFjuU3lwA https://t.co/ikvJNHLhxO	2694.0	RT @chronicleflask: This gets better the more you learn: they were topless because the female medic present had seen infection due to dirty…	388.0	True	full
1056305	1056305	604687bb4161a20039aae612	2021-03-08 20:23:18	[]	[]	Mon Mar 08 19:23:06 +0000 2021	[]	[{"url":"https://t.co/fmY3CavBDw","expanded_url":"https://www.eltelegrafo.com.ec/noticias/economia/8/lasso-tiene-49-empresas-en-paraisos-fiscales","display_url":"eltelegrafo.com.ec/noticias/econo…","indices":[252,275]}]	Por el feriado bancario mis padres perdieron el único bien que lograron adquirir… Su angustia y sufrimiento son imposibles de borrar. Tampoco olvido que hubo miles de casos más dolorosos (mientras el señor Lasso ‘reflexionaba’ 15 días en la playa). https://t.co/fmY3CavBDw	46224.0	RT @Sandinin: Por el feriado bancario mis padres perdieron el único bien que lograron adquirir… Su angustia y sufrimiento son imposibles de…	142.0	True	full
1056306	1056306	604687bc4161a20039aae624	2021-03-08 20:23:18	[]	[]	Mon Mar 08 19:56:32 +0000 2021	[]	[{"url":"https://t.co/jHxHLz12iQ","expanded_url":"https://7thinningstretch.cc/","display_url":"7thinningstretch.cc","indices":[157,180]}]	While @ALWS_Shelby is still a go, COVID-19 &amp; financial concerns have forced the cancellation of this year's 7th Inning Stretch Festival. More details at https://t.co/jHxHLz12iQ	6589.0	RT @legionbaseball: While @ALWS_Shelby is still a go, COVID-19 &amp; financial concerns have forced the cancellation of this year's 7th Inning…	691.0	True	full
1056307	1056307	604687bc4161a20039aae632	2021-03-08 20:23:18	[]	[]	Mon Mar 08 20:20:17 +0000 2021	[{"text":"Cepillin","indices":[16,25]},{"text":"stocks","indices":[26,33]},{"text":"crypto","indices":[34,41]}]	[{"url":"https://t.co/Tc0UjU9CbD","expanded_url":"https://cutt.ly/PotentialDevelopmentsInCryptocurrencyRelatedMarkets","display_url":"cutt.ly/PotentialDevel…","indices":[187,210]}]	Sponsored Post: #Cepillin #stocks #crypto It is said that digital wallet could help its users convert their cryptocurrencies into cash instantly. Got amazed by this news? read more here: https://t.co/Tc0UjU9CbD Check disclaimer on profile &amp;landing page.	23.0	RT @lalanilolo: Sponsored Post: #Cepillin #stocks #crypto It is said that digital wallet could help its users convert their cryptocurrencie…	26.0	True	full
1056308	1056308	604687bc4161a20039aae634	2021-03-08 20:23:18	[]	[]	Mon Mar 08 07:38:01 +0000 2021	[]	[{"url":"https://t.co/HCnBmxcvHv","expanded_url":"https://guyboulianne.com/2021/03/08/alfred-russel-wallace-quarante-cinq-ans-de-statistiques-denregistrement-prouvant-que-la-vaccination-est-a-la-fois-inutile-et-dangereuse","display_url":"guyboulianne.com/2021/03/08/alf…","indices":[256,279]}]	En 1885, Alfred R. Wallace publiait “Quarante-cinq ans de statistiques prouvant que la vaccination est inutile et dangereuse” : « L’application de la vaccination par amende et l’emprisonnement des parents réticents est un despotisme cruel et criminel. » : https://t.co/HCnBmxcvHv https://t.co/N2bnrD2lIF	5766.0	RT @guyboulianne: En 1885, Alfred R. Wallace publiait “Quarante-cinq ans de statistiques prouvant que la vaccination est inutile et dangere…	463.0	True	full
1056309	1056309	604687bc4161a20039aae646	2021-03-08 20:23:19	[]	[]	Tue Mar 02 21:53:10 +0000 2021	[]	[{"url":"https://t.co/kJgiMNEu0N","expanded_url":"https://bit.ly/3bbs5jy","display_url":"bit.ly/3bbs5jy","indices":[158,181]}]	Join us on March 17th when ACORD &amp; @InsurtechE host a discussion on life insurance products and processes in the age of COVID and beyond. Register today! https://t.co/kJgiMNEu0N https://t.co/yPs5use8go	494.0	RT @ACORD_Standards: Join us on March 17th when ACORD &amp; @InsurtechE host a discussion on life insurance products and processes in the age o…	494.0	True	full
1056310	1056310	604687bc4161a20039aae64c	2021-03-08 20:23:19	[]	[]	Mon Mar 08 20:19:32 +0000 2021	[]	[{"url":"https://t.co/9jMQASoNVO","expanded_url":"https://cointelegraph.com/news/price-analysis-3-8-btc-eth-bnb-ada-dot-xrp-uni-link-ltc-bch","display_url":"cointelegraph.com/news/price-ana…","indices":[120,143]}]	Bitcoin may retest its all-time high and altcoins could follow if the bulls can notch a daily $BTC close above $52,050. https://t.co/9jMQASoNVO	684063.0	RT @Cointelegraph: Bitcoin may retest its all-time high and altcoins could follow if the bulls can notch a daily $BTC close above $52,050.…	114.0	True	full
1056311	1056311	604687bc4161a20039aae650	2021-03-08 20:23:19	[]	[]	Sun Feb 14 12:50:39 +0000 2021	[{"text":"ufotwitter","indices":[0,11]}]	[{"url":"https://t.co/xprfSCFdOW","expanded_url":"https://www.amazon.com/Initiated-Depression-Delusions-Psychosis-Paralysis/dp/0578796589/ref=tmm_pap_swatch_0?_encoding=UTF8&qid=&sr=","display_url":"amazon.com/Initiated-Depr…","indices":[251,274]}]	#ufotwitter I was on the TR for Gimbal in 2015. Accepting the powerful truth that underlies the phenomenon is the hardest thing Ive ever done. It was a dark, painful, and terrifying journey but now I know who and what I am. My ebook is free Feb 15-17 https://t.co/xprfSCFdOW	5.0	RT @Matthew82571642: #ufotwitter I was on the TR for Gimbal in 2015. Accepting the powerful truth that underlies the phenomenon is the hard…	501.0	True	full
1056312	1056312	604687bc4161a20039aae656	2021-03-08 20:23:19	[]	[]	Mon Mar 08 19:00:34 +0000 2021	[{"text":"CSEthesigns","indices":[245,257]}]	[{"url":"https://t.co/tDugOS5cO9","expanded_url":"http://csethesigns.scot","display_url":"csethesigns.scot","indices":[220,243]}]	The time children spend online has increased during the pandemic. So have reports of child sexual exploitation. We all have a role to play in helping to keep young people in Scotland safe. For advice and support visit https://t.co/tDugOS5cO9 #CSEthesigns https://t.co/7tSt6ETNs7	362839.0	RT @scotgov: The time children spend online has increased during the pandemic. So have reports of child sexual exploitation. We all have a…	0.0	True	full
1056313	1056313	604687bc4161a20039aae65c	2021-03-08 20:23:19	[]	[]	Mon Mar 08 16:28:21 +0000 2021	[{"text":"TribuneScientifique","indices":[1,21]}]	[{"url":"https://t.co/Zse35Xq7qL","expanded_url":"http://ctiapchcholet.blogspot.com/2021/03/covid-19-projet-de-vaccination.html","display_url":"ctiapchcholet.blogspot.com/2021/03/covid-…","indices":[260,283]}]	🧐#TribuneScientifique J'ai l'honneur de relayer la lettre du Dr Amine UMLIL (Pharmacien des hôpitaux, PH&amp;Juriste) sur le projet de vaccination "obligatoire" adressée @olivierveran cc @EmmanuelMacron @JeanCASTEX @AssembleeNat @publicsenat @HAS_sante @ansm https://t.co/Zse35Xq7qL	28310.0	RT @CaudeHenrion: 🧐#TribuneScientifique J'ai l'honneur de relayer la lettre du Dr Amine UMLIL (Pharmacien des hôpitaux, PH&amp;Juriste) sur le…	1117.0	True	full
1056314	1056314	604687bd4161a20039aae676	2021-03-08 20:23:19	[]	[]	Fri Mar 05 23:19:51 +0000 2021	[]	[{"url":"https://t.co/Eoj4XbU0LF","expanded_url":"https://trib.al/rcmdgta","display_url":"trib.al/rcmdgta","indices":[162,185]}]	Lake County prepared to administer COVID-19 shots as fast as vaccine arrives; ‘We could give tens of thousands of doses a week if we had the vaccine to cover it’ https://t.co/Eoj4XbU0LF	9917.0	RT @newssun: Lake County prepared to administer COVID-19 shots as fast as vaccine arrives; ‘We could give tens of thousands of doses a week…	94.0	True	full
1056315	1056315	604687bd4161a20039aae67e	2021-03-08 20:23:19	[]	[]	Mon Mar 08 20:10:00 +0000 2021	[{"text":"NotiMippCI","indices":[0,11]},{"text":"CuarentenaRadicalReforzada","indices":[123,150]}]	[{"url":"https://t.co/Q8QgoULjXE","expanded_url":"https://bit.ly/3kWEA5R","display_url":"bit.ly/3kWEA5R","indices":[99,122]}]	#NotiMippCI 📰🗞| Venezuela detectó 453 nuevos casos por COVID-19 en las últimas 24 horas. Lea más ⏩ https://t.co/Q8QgoULjXE #CuarentenaRadicalReforzada https://t.co/NOPzUgSiDP	251243.0	RT @Mippcivzla: #NotiMippCI 📰🗞| Venezuela detectó 453 nuevos casos por COVID-19 en las últimas 24 horas. Lea más ⏩ https://t.co/Q8QgoULjXE…	86.0	True	full
1056316	1056316	604687bd4161a20039aae680	2021-03-08 20:23:19	[]	[{"url":"https://t.co/BKU0r79m4g","expanded_url":"http://shorturl.at/yDZ25","display_url":"shorturl.at/yDZ25","indices":[220,243]}]		[]	[]			“...although international law considers all Israeli settlements built on usurped Palestinian land illegal, the JNF… https://t.co/VsBJIizKQL	15.0	True	full
1056317	1056317	604687bd4161a20039aae68a	2021-03-08 20:23:19	[]	[]	Mon Mar 08 20:05:00 +0000 2021	[]	[{"url":"https://t.co/MMbndBiu1B","expanded_url":"https://www.nippon.com/es/guide-to-japan/sakura00130033/","display_url":"nippon.com/es/guide-to-ja…","indices":[181,204]}]	En el pasado, la importancia del Negoro-ji fue tal que incluso el misionero portugués Luís Fróis lo menciona en sus escritos. Hoy 7.000 cerezos embellecen este templo en primavera. https://t.co/MMbndBiu1B	32171.0	RT @nippon_es: En el pasado, la importancia del Negoro-ji fue tal que incluso el misionero portugués Luís Fróis lo menciona en sus escritos…	146.0	True	full
1056318	1056318	604687bd4161a20039aae6a2	2021-03-08 20:23:20	[]	[]	Mon Mar 08 17:12:04 +0000 2021	[]	[{"url":"https://t.co/jT6PZU7R6u","expanded_url":"http://blbrd.cm/zMm6dcR","display_url":"blbrd.cm/zMm6dcR","indices":[143,166]}]	.@BTS_twt, @PostMalone and more have donated items to a Grammy Week auction to benefit the Grammy Museum and its music education initiatives. https://t.co/jT6PZU7R6u	10912390.0	RT @billboard: .@BTS_twt, @PostMalone and more have donated items to a Grammy Week auction to benefit the Grammy Museum and its music educa…	159.0	True	full
1056319	1056319	604687bd4161a20039aae6b2	2021-03-08 20:23:20	[]	[]	Mon Mar 08 01:36:08 +0000 2021	[{"text":"RebirthOfANation","indices":[0,17]},{"text":"GuerrillaFunk","indices":[64,78]},{"text":"deadprez","indices":[126,135]},{"text":"hiphop","indices":[275,282]},{"text":"rise","indices":[283,288]}]	[{"url":"https://t.co/DpV6uPaR3G","expanded_url":"http://www.guerrillafunk.shop","display_url":"guerrillafunk.shop","indices":[210,233]}]	#RebirthOfANation, my collab w @PublicEnemyFTP, was released on #GuerrillaFunk 15 yrs ago today. Produced by me, it features #deadprez, @WestCoastKAM @realmcren @The_Daughters &amp; @TheImmortalTech. Avail @ https://t.co/DpV6uPaR3G. Major S/O to all &amp; esp. @MrChuckD. #hiphop #rise https://t.co/rjx7LzNbLp	20280.0	RT @paris_gfr: #RebirthOfANation, my collab w @PublicEnemyFTP, was released on #GuerrillaFunk 15 yrs ago today. Produced by me, it feature…	1.0	True	full
1056320	1056320	604687bd4161a20039aae6b6	2021-03-08 20:23:20	[{"text":"StopVaccinePassports","indices":[226,247]}]	[{"url":"https://t.co/H0u9ijY9Fg","expanded_url":"https://stopvaccinepassports.co.uk","display_url":"stopvaccinepassports.co.uk","indices":[248,271]}]		[]	[]			TAKE ACTION: I’ve emailed my MP, now will you email yours? Tell MPs to stand against vaccine passports and say NO t… https://t.co/BT2anN3uW7	573.0	True	full
1056321	1056321	604687bd4161a20039aae6be	2021-03-08 20:23:20	[]	[]	Mon Mar 08 19:09:41 +0000 2021	[]	[{"url":"https://t.co/eSSh2KNZFv","expanded_url":"https://cnn.it/30mnIfl","display_url":"cnn.it/30mnIfl","indices":[177,200]}]	Wyoming Gov. Mark Gordon announces that he is removing the statewide mask requirement and allowing restaurants, bars, theaters, and gyms to resume normal operations on March 16 https://t.co/eSSh2KNZFv	61072063.0	RT @cnnbrk: Wyoming Gov. Mark Gordon announces that he is removing the statewide mask requirement and allowing restaurants, bars, theaters,…	351.0	True	full
1056322	1056322	604687bd4161a20039aae6d0	2021-03-08 20:23:20	[]	[]	Mon Mar 08 11:54:25 +0000 2021	[]	[{"url":"https://t.co/CCQGTr7oWS","expanded_url":"https://www.fdesouche.com/2021/03/08/allemagne-une-jeune-militante-pro-migrants-agee-de-15-ans-violee-par-mohamad-et-schadi-deux-syriens-a-qui-elle-portait-assistance/","display_url":"fdesouche.com/2021/03/08/all…","indices":[135,158]}]	Allemagne : une jeune militante pro-migrants âgée de 15 ans violée par Mohamad et Schadi, deux Syriens à qui elle portait assistance - https://t.co/CCQGTr7oWS https://t.co/rLTY9nwBDk	86763.0	RT @F_Desouche: Allemagne : une jeune militante pro-migrants âgée de 15 ans violée par Mohamad et Schadi, deux Syriens à qui elle portait a…	382.0	True	full
1056323	1056323	604687be4161a20039aae6d8	2021-03-08 20:23:20	[]	[]	Mon Mar 08 18:55:03 +0000 2021	[]	[{"url":"https://t.co/U4Hqe7GJ0E","expanded_url":"http://www.cnn.com/2021/03/08/politics/fact-check-tom-cotton-prisoners-pandemic-relief-checks-trump-biden/index.html","display_url":"cnn.com/2021/03/08/pol…","indices":[216,239]}]	Sen. Tom Cotton keeps attacking Democrats for letting prisoners get pandemic relief money. But prisoners also got pandemic relief money from the two check bills Trump signed in 2020. Cotton voted for both of them: https://t.co/U4Hqe7GJ0E	1240231.0	RT @ddale8: Sen. Tom Cotton keeps attacking Democrats for letting prisoners get pandemic relief money. But prisoners also got pandemic re…	4.0	True	full
1056324	1056324	604687be4161a20039aae6e2	2021-03-08 20:23:20	[]	[]	Mon Mar 08 15:32:58 +0000 2021	[]	[{"url":"https://t.co/D30EBQ1wwt","expanded_url":"https://www.diben.org.py/index.php/noticias/requisitos-para-solicitar-medicamentos-para-pacientes-con-covid-en-uti","display_url":"diben.org.py/index.php/noti…","indices":[241,264]}]	REQUISITOS PARA SOLICITAR MEDICAMENTOS PARA PACIENTES CON COVID-19 Gestión para solicitar la ayuda: Enviar vía WhatsApp de la DIBEN al 0961 120 122 los datos y documentos en formato legible, sin tachaduras, mencionados a continuación 👇👇👇 https://t.co/D30EBQ1wwt https://t.co/lgir8huO8s	8095.0	RT @DIBENPARAGUAY: REQUISITOS PARA SOLICITAR MEDICAMENTOS PARA PACIENTES CON COVID-19 Gestión para solicitar la ayuda: Enviar vía WhatsAp…	71.0	True	full
1056325	1056325	604687be4161a20039aae6ea	2021-03-08 20:23:20	[]	[]	Mon Mar 08 09:17:24 +0000 2021	[]	[{"url":"https://t.co/YCdbAAJo1e","expanded_url":"https://twitter.com/joejglenton/status/1368841525224964098","display_url":"twitter.com/joejglenton/st…","indices":[163,186]}]	"Britain’s Foreign Office appears to have paid Oxford-based company to optimise ‘exploitation’ of Bolivia’s lithium deposits the month after Morales fled country" https://t.co/YCdbAAJo1e	1060.0	RT @jimcaris: "Britain’s Foreign Office appears to have paid Oxford-based company to optimise ‘exploitation’ of Bolivia’s lithium deposits…	288.0	True	full
1056326	1056326	604687be4161a20039aae6ec	2021-03-08 20:23:20	[{"text":"CovidVaccine","indices":[34,47]}]	[{"url":"https://t.co/MGN6YPjAh4","expanded_url":"https://www.youtube.com/watch?v=ZJZxiNxYLpc&t=2490s","display_url":"youtube.com/watch?v=ZJZxiN…","indices":[191,214]}]		[]	[]			@JohnJuma2121 @Covid19Crusher The #CovidVaccine aren't even effective (new figures show 19-29% which would never ge… https://t.co/VYCMsvypx2	6890.0	True	full
1056327	1056327	604687be4161a20039aae6f0	2021-03-08 20:23:20	[]	[]	Mon Mar 08 12:00:02 +0000 2021	[{"text":"DiorAW21","indices":[143,152]}]	[{"url":"https://t.co/C0sJH95fKx","expanded_url":"http://on.dior.com/aw2021-22","display_url":"on.dior.com/aw2021-22","indices":[234,257]}]	The long, unsettling shadows that fill the Château de Versailles and its parkland after nightfall offer a clue to the atmospheric theme of the #DiorAW21 collection by Maria Grazia Churi taking place at 2.30pm CET today on Twitter and https://t.co/C0sJH95fKx. https://t.co/IFjd4oppO8	8301143.0	RT @Dior: The long, unsettling shadows that fill the Château de Versailles and its parkland after nightfall offer a clue to the atmospheric…	744.0	True	full
1056328	1056328	604687be4161a20039aae6f6	2021-03-08 20:23:20	[]	[{"url":"https://t.co/5PcFiI5kTI","expanded_url":"https://soumaisnoticias.com/covid-19-tocantins-chega-a-1-594-mortes-e-total-de-infectados-passa-de-1193-mil/","display_url":"soumaisnoticias.com/covid-19-tocan…","indices":[198,221]}]		[]	[]			Covid-19: Tocantins chega a 1.594 mortes e total de infectados passa de 119,3 mil. Segundo boletim diário, estado r… https://t.co/6wEzmpvE8N	570.0	True	full
1056329	1056329	604687be4161a20039aae704	2021-03-08 20:23:20	[]	[{"url":"https://t.co/NHVuaxW3ky","expanded_url":"https://youtu.be/dMDkDvjv0SE","display_url":"youtu.be/dMDkDvjv0SE","indices":[119,142]}]		[]	[]			Forget the CDC! Haven't you always wondered what insight on the vaccine might be shed by hit 90's tv series, Seinfe… https://t.co/bx7CBPSUOW	52.0	True	full
1056330	1056330	604687be4161a20039aae70a	2021-03-08 20:23:21	[]	[{"url":"https://t.co/XWpNQ4XH7y","expanded_url":"https://www.tn.gov/humanservices/news/2021/3/8/next-round-of-p-ebt-headed-to-qualifying-tennessee-children.html","display_url":"tn.gov/humanservices/…","indices":[143,166]}]		[]	[]			The Pandemic Electronic Benefits Transfer program is coming back for round 3 for families. For eligibility guidelin… https://t.co/Au2N5SBteX	1286.0	True	full
1056331	1056331	604687be4161a20039aae710	2021-03-08 20:23:21	[]	[]	Mon Mar 08 05:43:33 +0000 2021	[]	[{"url":"https://t.co/1VRJ6VmlhM","expanded_url":"https://www.straitstimes.com/business/companies-markets/ryde-targets-200m-catalist-ipo-in-2022-to-add-100-staff","display_url":"straitstimes.com/business/compa…","indices":[245,268]}]	Southeast Asia's first ride-hailing IPO might not be Grab or Gojek, but instead Singapore's Ryde It wants to go public in the next year in Singapore, albeit at a modest valuation of US$150M/SG$200M Worth noting that its investors include Sea https://t.co/1VRJ6VmlhM	30335.0	RT @jonrussell: Southeast Asia's first ride-hailing IPO might not be Grab or Gojek, but instead Singapore's Ryde It wants to go public in…	65.0	True	full
1056332	1056332	604687be4161a20039aae716	2021-03-08 20:23:21	[]	[]	Mon Mar 08 19:20:09 +0000 2021	[]	[{"url":"https://t.co/vcczk6YHAk","expanded_url":"http://bit.ly/3kWTo4t","display_url":"bit.ly/3kWTo4t","indices":[104,127]}]	⭕ El ministro de Salud de Corrientes transportaba vacunas contra el coronavirus sin logística sanitaria https://t.co/vcczk6YHAk https://t.co/vFYhHUSHhS	2821742.0	RT @C5N: ⭕ El ministro de Salud de Corrientes transportaba vacunas contra el coronavirus sin logística sanitaria https://t.co/vcczk6YHAk ht…	116.0	True	full
1056333	1056333	604687be4161a20039aae722	2021-03-08 20:23:21	[]	[]	Mon Mar 08 17:41:17 +0000 2021	[]	[{"url":"https://t.co/AWn2YwiP61","expanded_url":"https://www.eldiario.es/sociedad/ultima-hora-coronavirus-actualidad-politica-8-de-marzo_6_7283839_1064718.html","display_url":"eldiario.es/sociedad/ultim…","indices":[167,190]}]	El Madrid de Ayuso es abrirle la Comunidad a miles de turistas en Semana Santa y cerrarle las puertas de una escuela a la Ministra de Igualdad. ¿Libertad para quién? https://t.co/AWn2YwiP61	81030.0	RT @Jaumeasens: El Madrid de Ayuso es abrirle la Comunidad a miles de turistas en Semana Santa y cerrarle las puertas de una escuela a la M…	100.0	True	full
1056334	1056334	604687be4161a20039aae736	2021-03-08 20:23:21	[{"text":"food","indices":[183,188]},{"text":"cities","indices":[189,196]},{"text":"COVID19","indices":[197,205]}]	[{"url":"https://t.co/6oUgXnxBqs","expanded_url":"https://www.nybooks.com/daily/2021/03/04/chinatown-long-covid/","display_url":"nybooks.com/daily/2021/03/…","indices":[146,169]}]		[]	[]			@nybooks on Covid's impact upon Chinatown...Like the urban office district, is the pandemic calling last rites on t… https://t.co/1Hrvt3oLxe	4860.0	True	full
1056335	1056335	604687bf4161a20039aae744	2021-03-08 20:23:21	[]	[]	Mon Mar 08 18:59:02 +0000 2021	[{"text":"VotoRosa","indices":[90,99]},{"text":"GobiernoMisogino","indices":[100,117]},{"text":"MexicanasAlGritoDeGuerra","indices":[119,144]}]	[{"url":"https://t.co/PmauYBkSUi","expanded_url":"https://www.elfinanciero.com.mx/nacional/feminicidios-en-gobierno-de-amlo-con-cifra-record","display_url":"elfinanciero.com.mx/nacional/femin…","indices":[147,170]}]	Porque este es un gobierno de promesas y puro atole para sus chimpachairos atolizados.... #VotoRosa #GobiernoMisogino #MexicanasAlGritoDeGuerra https://t.co/PmauYBkSUi	3125.0	RT @AngelRuizZ: Porque este es un gobierno de promesas y puro atole para sus chimpachairos atolizados.... #VotoRosa #GobiernoMisogino #Mex…	6216.0	True	full
1056336	1056336	604687bf4161a20039aae74a	2021-03-08 20:23:21	[]	[]	Mon Mar 08 15:00:02 +0000 2021	[{"text":"펜타곤","indices":[110,114]},{"text":"PENTAGON","indices":[115,124]},{"text":"LOVE_or_TAKE","indices":[125,138]}]	[{"url":"https://t.co/OL8RCgua6f","expanded_url":"https://youtu.be/z2JJhLmfXZE","display_url":"youtu.be/z2JJhLmfXZE","indices":[58,81]}]	[📽] 11th Mini Album [LOVE or TAKE] Concept Trailer #1 ▶ https://t.co/OL8RCgua6f 2021.03.15. 18:00 (KST) #펜타곤 #PENTAGON #LOVE_or_TAKE https://t.co/yfHJnD7wEp	1106832.0	RT @CUBE_PTG: [📽] 11th Mini Album [LOVE or TAKE] Concept Trailer #1 ▶ https://t.co/OL8RCgua6f 2021.03.15. 18:00 (KST) #펜타곤 #PENTAGON…	217.0	True	full
1056337	1056337	604687bf4161a20039aae772	2021-03-08 20:23:22	[]	[]	Mon Mar 08 17:34:16 +0000 2021	[{"text":"ChooseToChallenge","indices":[227,245]},{"text":"Womeninmanufacturing","indices":[246,267]}]	[{"url":"https://t.co/DwtMX076lr","expanded_url":"https://twitter.com/farmermegzz/status/1368973225934262272","display_url":"twitter.com/farmermegzz/st…","indices":[268,291]}]	“If you can see me, you can be me.” @rhonda_barnet A large focus of today’s @cme_mec 4th annual Women in Manufacturing Success Forum has been on showing other young women and girls that a career in Manufacturing is possible. #ChooseToChallenge #Womeninmanufacturing https://t.co/DwtMX076lr	23745.0	RT @farmermegzz: “If you can see me, you can be me.” @rhonda_barnet A large focus of today’s @cme_mec 4th annual Women in Manufacturing S…	510.0	True	full
1056338	1056338	604687bf4161a20039aae78a	2021-03-08 20:23:22	[]	[]	Sat Mar 06 13:11:00 +0000 2021	[{"text":"WomensDay2021","indices":[0,14]},{"text":"pandemic","indices":[136,145]},{"text":"autism","indices":[187,194]}]	[{"url":"https://t.co/PeDeGoVBFU","expanded_url":"https://bit.ly/2OqGuQ7","display_url":"bit.ly/2OqGuQ7","indices":[248,271]}]	#WomensDay2021 | "I was exhausted but put a brave face for my family." Meet Mugdha Kalra who beat all the odds thrown at her during the #pandemic, all while parenting her child who is on #autism spectrum. @MythreyeeRamesh's report. Read more here: https://t.co/PeDeGoVBFU https://t.co/AHy0SBJVoa	638464.0	RT @TheQuint: #WomensDay2021 | "I was exhausted but put a brave face for my family." Meet Mugdha Kalra who beat all the odds thrown at her…	1771.0	True	full
1056339	1056339	604687c04161a20039aae792	2021-03-08 20:23:22	[]	[]	Mon Mar 08 16:09:18 +0000 2021	[{"text":"ChooseToChallenge","indices":[181,199]},{"text":"IWD2021","indices":[215,223]},{"text":"savetheclassof2021","indices":[235,254]}]	[{"url":"https://t.co/jZ7sG7uGFX","expanded_url":"http://bit.ly/3aYtOcd","display_url":"bit.ly/3aYtOcd","indices":[265,288]}]	Stats show the pandemic has impacted women, young people &amp; the least advantaged the most. That means the futures of teenage girls from poor homes have been hit hardest of all. #ChooseToChallenge it with us on #IWD2021 &amp; help #savetheclassof2021 Join us: https://t.co/jZ7sG7uGFX https://t.co/oG4vWuR0mc	11330.0	RT @TheGirlsNet: Stats show the pandemic has impacted women, young people &amp; the least advantaged the most. That means the futures of teenag…	866.0	True	full
1056340	1056340	604687c04161a20039aae7d6	2021-03-08 20:23:23	[]	[]	Mon Mar 08 20:17:07 +0000 2021	[]	[{"url":"https://t.co/ZfupUqw6j5","expanded_url":"https://twitter.com/oliverdarcy/status/1369015174473089027","display_url":"twitter.com/oliverdarcy/st…","indices":[165,188]}]	The ‘journalist’ who claims to support freedom of the press, spends his time telling Fox News how to run its programming and pressuring cable providers to ban them. https://t.co/ZfupUqw6j5	14212.0	RT @johnnydollar01: The ‘journalist’ who claims to support freedom of the press, spends his time telling Fox News how to run its programmin…	8935.0	True	full
1056341	1056341	604687c04161a20039aae7d8	2021-03-08 20:23:23	[]	[]	Mon Mar 08 19:10:18 +0000 2021	[{"text":"COVID19","indices":[48,56]}]	[{"url":"https://t.co/aL6xND4Ncr","expanded_url":"https://www.businessinsider.com/cdc-guidance-what-can-covid-19-vaccinated-people-do-2021-3","display_url":"businessinsider.com/cdc-guidance-w…","indices":[238,261]}]	Actualización importante de las recomendaciones #COVID19: Las personas con esquema completo de vacunación pueden convivir con otras que también tengan esquema completo en lugares cerrados sin cubrebocas. Un paso más hacia la normalidad. https://t.co/aL6xND4Ncr	20944.0	RT @DrChavezDiaz: Actualización importante de las recomendaciones #COVID19: Las personas con esquema completo de vacunación pueden convivi…	971.0	True	full
1056342	1056342	604687c14161a20039aae7f0	2021-03-08 20:23:23	[]	[]	Mon Mar 08 19:32:35 +0000 2021	[]	[{"url":"https://t.co/7tlCCVMfaR","expanded_url":"https://twitter.com/saijoukoo?s=21","display_url":"twitter.com/saijoukoo?s=21","indices":[176,199]}]	¡¡REPORTE MASIVO!! Estas cuentas estan ensuc1and0🔎 de 🅱➕$ Reportar por cuenta h4ckeada/sp4m/sus tweets son 4busivos e 1nc1tan al 0di0 ❌REPORTAR, BLOQUEAR Y NO INTERACTUAR❌ https://t.co/7tlCCVMfaR -🌞 https://t.co/MfGDEGyQ9X	20381.0	RT @bts_reportes: ¡¡REPORTE MASIVO!! Estas cuentas estan ensuc1and0🔎 de 🅱➕$ Reportar por cuenta h4ckeada/sp4m/sus tweets son 4busivos e 1…	109.0	True	full
1056343	1056343	604687c14161a20039aae7f8	2021-03-08 20:23:23	[]	[]	Mon Mar 08 12:52:41 +0000 2021	[]	[{"url":"https://t.co/34K28tk65c","expanded_url":"https://m.focus.de/gesundheit/coronavirus/verbraucher-werden-getaeuscht-trotz-euronorm-149-millionen-ffp2-masken-schuetzen-nicht-gegen-feine-aerosole_id_13055815.html","display_url":"m.focus.de/gesundheit/cor…","indices":[122,145]}]	"Ein unvorstellbarer Betrug fliegt endlich auf! Was wir bereits seit letztem Jahr darstellen wird Mainstream." Verweis https://t.co/34K28tk65c	4472.0	RT @contra_hoch10: "Ein unvorstellbarer Betrug fliegt endlich auf! Was wir bereits seit letztem Jahr darstellen wird Mainstream." Verweis…	712.0	True	full
1056344	1056344	604687c14161a20039aae80a	2021-03-08 20:23:23	[]	[]	Mon Mar 08 17:31:24 +0000 2021	[]	[{"url":"https://t.co/1s7LIIDIus","expanded_url":"https://www.gofundme.com/f/p72wbj","display_url":"gofundme.com/f/p72wbj","indices":[151,174]}]	anyway i didnt expect this joke to get more than like 12 retweets but while yall here please share or donate to this tribes pandemic relief fund 👇🏾👇🏾👇🏾https://t.co/1s7LIIDIus	4479.0	RT @redsunO21: anyway i didnt expect this joke to get more than like 12 retweets but while yall here please share or donate to this tribes…	154.0	True	full
1056345	1056345	604687c14161a20039aae810	2021-03-08 20:23:24	[]	[]	Mon Mar 08 19:20:46 +0000 2021	[]	[{"url":"https://t.co/woR2KHAGbH","expanded_url":"https://twitter.com/LGBTSQIA?s=09","display_url":"twitter.com/LGBTSQIA?s=09","indices":[199,222]},{"url":"https://t.co/uwt2xuz3ut","expanded_url":"https://twitter.com/trendtaegi?s=09","display_url":"twitter.com/trendtaegi?s=09","indices":[223,246]}]	¡¡REPORTE MASIVO!! Estas cuentas estan ensuciando🔎 de 🐿 y asumiendo su s3xualidad Reportar por cuenta h4ckeada/sp4m/sus tweets son 4busivos e 1nc1tan al 0di0 ❌REPORTA, BLOQUEAR Y NO INTERACTUAR❌ https://t.co/woR2KHAGbH https://t.co/uwt2xuz3ut -🌞 https://t.co/f9LlEDhZDd	20377.0	RT @bts_reportes: ¡¡REPORTE MASIVO!! Estas cuentas estan ensuciando🔎 de 🐿 y asumiendo su s3xualidad Reportar por cuenta h4ckeada/sp4m/sus…	238.0	True	full
1056346	1056346	604687c14161a20039aae818	2021-03-08 20:23:24	[]	[]	Mon Mar 08 16:45:09 +0000 2021	[]	[{"url":"https://t.co/0PyedMatGY","expanded_url":"https://www.dailyrecord.co.uk/ayrshire/parent-fears-kids-return-ayrshire-23629571","display_url":"dailyrecord.co.uk/ayrshire/paren…","indices":[153,176]}]	Parent fears kids' return to Ayrshire primary school after full class in quarantine due to Covid outbreak - Daily Record ⁦@Parents_Utd⁩ ⁦@UKActionteam⁩ https://t.co/0PyedMatGY	3528.0	RT @DmodosCutter: Parent fears kids' return to Ayrshire primary school after full class in quarantine due to Covid outbreak - Daily Record…	903.0	True	full
1056347	1056347	604687c14161a20039aae81e	2021-03-08 20:23:24	[]	[]	Mon Mar 08 19:45:14 +0000 2021	[]	[{"url":"https://t.co/Ned99hUPv5","expanded_url":"https://www.lemonde.fr/planete/article/2021/03/06/covid-19-a-court-terme-l-effet-positif-des-vaccins-risque-de-ne-pas-suffire-pour-compenser-l-impact-deletere-des-variants_6072159_3244.html","display_url":"lemonde.fr/planete/articl…","indices":[129,152]}]	Covid-19 : « A court terme, l’effet positif des vaccins risque de ne pas suffire pour compenser l’impact délétère des variants » https://t.co/Ned99hUPv5 via @lemondefr	13206.0	RT @DgCostagliola: Covid-19 : « A court terme, l’effet positif des vaccins risque de ne pas suffire pour compenser l’impact délétère des va…	136.0	True	full
1056348	1056348	604687c14161a20039aae822	2021-03-08 20:23:24	[]	[]	Mon Mar 08 20:14:44 +0000 2021	[]	[{"url":"https://t.co/dzqfCBsWrW","expanded_url":"https://bit.ly/1oFwEI4","display_url":"bit.ly/1oFwEI4","indices":[96,119]}]	[AHORA] El ministro de Salud de Corrientes chocó y tenía vacunas contra el Covid-19 en su auto. https://t.co/dzqfCBsWrW https://t.co/vUFGqogWFy	5246695.0	RT @todonoticias: [AHORA] El ministro de Salud de Corrientes chocó y tenía vacunas contra el Covid-19 en su auto. https://t.co/dzqfCBsWrW h…	1178.0	True	full
1056349	1056349	604687c14161a20039aae82a	2021-03-08 20:23:24	[]	[]	Fri Mar 05 12:31:25 +0000 2021	[{"text":"Bundestag","indices":[249,259]},{"text":"AfD","indices":[260,264]}]	[{"url":"https://t.co/Rui0foxKeY","expanded_url":"https://www.facebook.com/JoergSchneiderMdB/photos/a.1590246357712936/5037659729638231/","display_url":"facebook.com/JoergSchneider…","indices":[265,288]}]	Maßlose Enttäuschung &amp; Wut! Die aktuellen Corona-Beschlüsse zeugen von Planlosigkeit der Lockdown-Politik unserer Regierung. Wir müssen den Menschen endlich ihre Freiheiten zurückgeben &amp; das geht nur mit einer tragfähigen Öffnungsstrategie! #Bundestag #AfD https://t.co/Rui0foxKeY https://t.co/rkTFA7yATe	5897.0	RT @Schneider_AfD: Maßlose Enttäuschung &amp; Wut! Die aktuellen Corona-Beschlüsse zeugen von Planlosigkeit der Lockdown-Politik unserer Regier…	1137.0	True	full
1056350	1056350	604687c14161a20039aae834	2021-03-08 20:23:24	[]	[]	Mon Mar 08 17:28:57 +0000 2021	[]	[{"url":"https://t.co/Stst9AfT1h","expanded_url":"https://www.charitybuzz.com/catalog_items/auction-bts-outfits-from-life-goes-on-music-video-2179008","display_url":"charitybuzz.com/catalog_items/…","indices":[232,255]}]	— @BTS_twt ha donado sus trajes del MV "Life Goes On" para una subasta en beneficio de la Fundación del Museo Grammy y sus iniciativas de educación musical. Valor estimado: $30,000 La subasta finaliza el 23 de marzo. © __gaciria https://t.co/Stst9AfT1h	73793.0	RT @sugadboy: — @BTS_twt ha donado sus trajes del MV "Life Goes On" para una subasta en beneficio de la Fundación del Museo Grammy y sus in…	0.0	True	full
1056351	1056351	604687c14161a20039aae838	2021-03-08 20:23:24	[]	[]	Mon Mar 08 16:15:53 +0000 2021	[{"text":"COVID19","indices":[107,115]},{"text":"Cuba","indices":[124,129]},{"text":"DiaInternacionalDeLaMujer","indices":[210,236]},{"text":"MujerCubana","indices":[237,249]}]	[{"url":"https://t.co/xxg4EsqB99","expanded_url":"http://www.cubadebate.cu/especiales/2021/03/08/cubanas-mas-alla-de-las-postales-video/","display_url":"cubadebate.cu/especiales/202…","indices":[250,273]}]	Las cubanas confirman cada jornada su protagonismo en el país que viven. Tras casi doce meses desde que la #COVID19 llegó a #Cuba, este marzo celebramos un Día Internacional de la Mujer a la fuerza diferente. #DiaInternacionalDeLaMujer #MujerCubana https://t.co/xxg4EsqB99	62439.0	RT @cubadebatecu: Las cubanas confirman cada jornada su protagonismo en el país que viven. Tras casi doce meses desde que la #COVID19 llegó…	950.0	True	full
1056352	1056352	604687c14161a20039aae842	2021-03-08 20:23:24	[]	[]	Mon Mar 08 20:12:51 +0000 2021	[]	[{"url":"https://t.co/LIkPWSI9zZ","expanded_url":"https://www.theatlantic.com/health/archive/2021/03/what-pandemic-doing-our-brains/618221/","display_url":"theatlantic.com/health/archive…","indices":[199,222]}]	"Sometimes I imagine myself as a Sim, a diamond-shaped cursor hovering above my head as I go about my day. Tasks appear, and I do them." Late-Stage Pandemic Is Messing With Your Brain, The Atlantic https://t.co/LIkPWSI9zZ https://t.co/D0O4IhMqOB	8886.0	RT @ChristophKappes: "Sometimes I imagine myself as a Sim, a diamond-shaped cursor hovering above my head as I go about my day. Tasks appea…	656.0	True	full
1056353	1056353	604687c24161a20039aae84a	2021-03-08 20:23:24	[]	[]	Mon Mar 08 19:40:03 +0000 2021	[]	[{"url":"https://t.co/p4COKITkQs","expanded_url":"https://twitter.com/TendenciaPe/status/1368999672879198210","display_url":"twitter.com/TendenciaPe/st…","indices":[274,297]}]	Los comunistas se arañan porque Cecilia García le dijo en su cara lo que es Mirtha Vasquez,la peor presidente del congreso de la historia,se han destapado muchos actos de corrupción en pandemia y la interina iluminando el congreso de morado,tiene encarpetadas las denuncias https://t.co/p4COKITkQs	9391.0	RT @CharitoABC: Los comunistas se arañan porque Cecilia García le dijo en su cara lo que es Mirtha Vasquez,la peor presidente del congreso…	98.0	True	full
1056354	1056354	604687c24161a20039aae84c	2021-03-08 20:23:24	[{"text":"corona","indices":[126,133]},{"text":"Coronabritanica","indices":[134,150]},{"text":"MeghanMarkle","indices":[151,164]},{"text":"príncipeHarry","indices":[165,179]}]	[{"url":"https://t.co/dg6WtaAQmc","expanded_url":"https://surflorida.com/asi-fue-la-primera-reaccion-en-redes-sociales-de-la-corona-britanica-tras-la-entrevista-de-meghan-markle-y-el-principe-harry/","display_url":"surflorida.com/asi-fue-la-pri…","indices":[181,204]}]		[]	[]			Así fue la primera reacción en redes sociales de la corona británica tras la entrevista de Meghan Markle y el prínc… https://t.co/RCPrcveBny	25368.0	True	full
1056355	1056355	604687c24161a20039aae854	2021-03-08 20:23:24	[]	[]	Mon Mar 08 20:13:10 +0000 2021	[]	[{"url":"https://t.co/g4iTLLiR5J","expanded_url":"https://dcist.com/story/21/03/08/residents-allege-racial-discrimination-maryland-vaccination-sites-covid-vaccine-montgomery-county/","display_url":"dcist.com/story/21/03/08…","indices":[219,242]}]	Several Latinx and Black Marylanders say they were asked inappropriately for Social Security numbers or proof of employment before receiving a vaccine at retail pharmacies in three counties. Me for @DCist/@wamu885: https://t.co/g4iTLLiR5J	8605.0	RT @allyschweitzer: Several Latinx and Black Marylanders say they were asked inappropriately for Social Security numbers or proof of employ…	275.0	True	full
1056356	1056356	604687c24161a20039aae85a	2021-03-08 20:23:24	[]	[]	Sun Mar 07 21:33:03 +0000 2021	[]	[{"url":"https://t.co/zfRvbk3IlC","expanded_url":"https://twitter.com/arianaathomas/status/1368674616802217987","display_url":"twitter.com/arianaathomas/…","indices":[279,302]}]	The U.S never shut down. Never gave people PPE. Never gave people enough money for lost wages or hazard pay. People are still going out. Clubs still packed. People don’t wanna wear masks. People don’t wanna get tested. I 100% understand how we in the same position a year later. https://t.co/zfRvbk3IlC	5055.0	RT @nellythamenace: The U.S never shut down. Never gave people PPE. Never gave people enough money for lost wages or hazard pay. People are…	314.0	True	full
1056357	1056357	604687c24161a20039aae85c	2021-03-08 20:23:24	[]	[]	Mon Mar 08 14:08:27 +0000 2021	[{"text":"th123","indices":[267,273]}]	[{"url":"https://t.co/T0qgg2PZMJ","expanded_url":"http://hisouten.challonge.com/sokusat200","display_url":"hisouten.challonge.com/sokusat200","indices":[174,197]},{"url":"https://t.co/Fig4WCPfzv","expanded_url":"http://matcherino.com/tournaments/43586/overview","display_url":"matcherino.com/tournaments/43…","indices":[210,233]},{"url":"https://t.co/KFEzHvqBP9","expanded_url":"http://twitch.tv/tes…	Soku Saturday is nearing its 200th event! We have a prize pool of over $1k and a raffle for participants of this monumental tournament this weekend. Don't miss it! Bracket: https://t.co/T0qgg2PZMJ Matcherino: https://t.co/Fig4WCPfzv Stream: https://t.co/KFEzHvqBP9 #th123 https://t.co/ngdQiQX6j4	379.0	RT @Tessiro48: Soku Saturday is nearing its 200th event! We have a prize pool of over $1k and a raffle for participants of this monumental…	95.0	True	full
1056358	1056358	604687c24161a20039aae866	2021-03-08 20:23:24	[]	[]	Sat Mar 06 14:10:55 +0000 2021	[]	[{"url":"https://t.co/WdjE4NuW0H","expanded_url":"https://twitter.com/DadEducator/status/1368010334569525252","display_url":"twitter.com/DadEducator/st…","indices":[269,292]}]	In contrast to restaurants tweeting hateful stuff about public health officials, here are a bunch of restaurants in Renfrew that have voluntarily closed indoor dining because they don't want their customers and staff to get sick from covid. This sector needs support. https://t.co/WdjE4NuW0H	60825.0	RT @DFisman: In contrast to restaurants tweeting hateful stuff about public health officials, here are a bunch of restaurants in Renfrew th…	6620.0	True	full
1056359	1056359	604687c24161a20039aae882	2021-03-08 20:23:25	[]	[{"url":"https://t.co/ANZvWVASdN","expanded_url":"https://www.dinergie.com/coronavirus-le-qr-code-outil-indispensable-pour-esperer-reprendre-une-vie-normale/","display_url":"dinergie.com/coronavirus-le…","indices":[243,266]}]		[]	[]			High-Tech Coronavirus : Le QR Code, outil indispensable pour espérer reprendre une vie normale ? EPIDEMIE Les Franç… https://t.co/x2zgW7CPjt	419.0	True	full
1056360	1056360	604687c24161a20039aae88a	2021-03-08 20:23:25	[]	[]	Mon Mar 08 08:58:51 +0000 2021	[]	[{"url":"https://t.co/AcBnakPTP7","expanded_url":"https://esradio.libertaddigital.com/fonoteca/2021-03-08/federico-a-las-7-aniversario-del-8-m-en-el-que-el-gobierno-permitio-los-contagios-6716767.html","display_url":"esradio.libertaddigital.com/fonoteca/2021-…","indices":[163,186]}]	Editorial de Federico Jiménez Losantos en @eslamananadeFJL: “El 8-M del año pasado el Gobierno y sus TV echaron a la calle a miles de mujeres para contagiarlas”. https://t.co/AcBnakPTP7 https://t.co/3IUcPG6KPZ	178309.0	RT @esRadio: Editorial de Federico Jiménez Losantos en @eslamananadeFJL: “El 8-M del año pasado el Gobierno y sus TV echaron a la calle a m…	2162.0	True	full
1056361	1056361	604687c24161a20039aae88c	2021-03-08 20:23:25	[]	[{"url":"https://t.co/FfFIK25qeq","expanded_url":"https://www.theguardian.com/commentisfree/2021/mar/02/not-ashamed-medication-got-me-through-pandemic-but-need-talking-therapies-too","display_url":"theguardian.com/commentisfree/…","indices":[197,220]}]		[]	[]			@TraceyH09624274 @jonathanstea My letter refers to the personal account by @jenny_stevens of her own recent experie… https://t.co/Z9fe4Foj9Y	6102.0	True	full
1056362	1056362	604687c24161a20039aae892	2021-03-08 20:23:25	[]	[]	Mon Mar 08 20:14:56 +0000 2021	[{"text":"WomensHistoryMonth","indices":[167,186]}]	[{"url":"https://t.co/wat0mpuL5H","expanded_url":"https://communities.theiet.org/communities/events/item/214/15/26954","display_url":"communities.theiet.org/communities/ev…","indices":[142,165]}]	Check out this event - Magnificent Women and their Revolutionary Machines: a new look at the history of women in engineering @IETCommunities https://t.co/wat0mpuL5H #WomensHistoryMonth	1142.0	RT @ARALearning: Check out this event - Magnificent Women and their Revolutionary Machines: a new look at the history of women in engineeri…	3832.0	True	full
1056363	1056363	604687c34161a20039aae8a2	2021-03-08 20:23:25	[]	[{"url":"https://t.co/yuWbZmWGgs","expanded_url":"https://www.fluoridefreepeel.ca/fois-reveal-that-health-science-institutions-around-the-world-have-no-record-of-sars-cov-2-isolation-purification/","display_url":"fluoridefreepeel.ca/fois-reveal-th…","indices":[25,48]}]		[]	[]			@omhamad61 @saeedtawfiqi https://t.co/yuWbZmWGgs تكشف FOIs حرية المعلومات أن المؤسسات الصحية / العلمية في جميع أ… https://t.co/VoDQHt1aWS	418.0	True	full
1056364	1056364	604687c34161a20039aae8a4	2021-03-08 20:23:25	[]	[]	Mon Mar 08 20:13:10 +0000 2021	[]	[{"url":"https://t.co/g4iTLLiR5J","expanded_url":"https://dcist.com/story/21/03/08/residents-allege-racial-discrimination-maryland-vaccination-sites-covid-vaccine-montgomery-county/","display_url":"dcist.com/story/21/03/08…","indices":[219,242]}]	Several Latinx and Black Marylanders say they were asked inappropriately for Social Security numbers or proof of employment before receiving a vaccine at retail pharmacies in three counties. Me for @DCist/@wamu885: https://t.co/g4iTLLiR5J	8605.0	RT @allyschweitzer: Several Latinx and Black Marylanders say they were asked inappropriately for Social Security numbers or proof of employ…	746.0	True	full
1056365	1056365	604687c34161a20039aae8a6	2021-03-08 20:23:25	[]	[]	Wed Dec 30 16:06:13 +0000 2020	[{"text":"US","indices":[230,233]},{"text":"GDP","indices":[234,238]},{"text":"coronavirus","indices":[239,251]},{"text":"SMBs","indices":[252,257]},{"text":"Hospitality","indices":[258,270]},{"text":"RT","indices":[271,274]}]	[{"url":"https://t.co/34ji88Jabt","expanded_url":"https://www.insurancejournal.com/news/national/2020/12/14/593838.htm","display_url":"insurancejournal.com/news/national/…","indices":[205,228]}]	The COVID-19 pandemic could result in net losses from $3.2 trillion &amp; up to $4.8 trillion in U.S. real GDP over the course of 2 years, a new University of Southern California @USC study finds &gt;&gt; https://t.co/34ji88Jabt #US #GDP #coronavirus #SMBs #Hospitality #RT @InsuranceJourn https://t.co/dHe4XxPgrh	3679.0	RT @arhqadri: The COVID-19 pandemic could result in net losses from $3.2 trillion &amp; up to $4.8 trillion in U.S. real GDP over the course of…	3679.0	True	full
1056366	1056366	604687c34161a20039aae8c0	2021-03-08 20:23:25	[]	[{"url":"https://t.co/5C25JsKj7y","expanded_url":"https://willcountyhealth.org/public-notice-2/","display_url":"willcountyhealth.org/public-notice-…","indices":[0,23]}]		[]	[]			https://t.co/5C25JsKj7y PUBLIC NOTICE The Will County Board of Health COVID-19 Response Committee will be meeting… https://t.co/4xN446I3Sk	3241.0	True	full
1056367	1056367	604687c34161a20039aae8de	2021-03-08 20:23:26	[]	[]	Mon Mar 08 18:03:18 +0000 2021	[]	[{"url":"https://t.co/qckftAHkt3","expanded_url":"https://congressoemfoco.uol.com.br/governo/oposicao-lei-rouanet-lockdown-pandemia/","display_url":"congressoemfoco.uol.com.br/governo/oposic…","indices":[204,227]}]	Segundo o site Congresso em Foco, a bancada petista do Senado quer que o MPF me processe criminalmente. Meu terrível crime? Não liberar dinheiro público para evento cultural que não pode ser realizado. https://t.co/qckftAHkt3 https://t.co/wmnPnSYMXP	20775.0	RT @andreporci: Segundo o site Congresso em Foco, a bancada petista do Senado quer que o MPF me processe criminalmente. Meu terrível crime?…	2099.0	True	full
1056368	1056368	604687c34161a20039aae8e0	2021-03-08 20:23:26	[]	[]	Mon Mar 08 16:00:48 +0000 2021	[]	[{"url":"https://t.co/DzdJuRfh3I","expanded_url":"https://twitter.com/juradomonic/status/1368954344662577160","display_url":"twitter.com/juradomonic/st…","indices":[161,184]}]	Oye, @FiscaliaCDMX. Me están amenazando en Twitter por ponerlos en evidencia... por sus evidencias. Dicen que me va a llegar mi hora, que mejor me porte bien. https://t.co/DzdJuRfh3I	279949.0	RT @vampipe: Oye, @FiscaliaCDMX. Me están amenazando en Twitter por ponerlos en evidencia... por sus evidencias. Dicen que me va a llegar…	114.0	True	full
1056369	1056369	604687c34161a20039aae8e2	2021-03-08 20:23:26	[]	[]	Mon Mar 08 18:00:44 +0000 2021	[{"text":"YIELDers","indices":[14,23]},{"text":"YIELDApp","indices":[150,159]}]	[{"url":"https://t.co/SyjVarPKto","expanded_url":"http://YIELD.App","display_url":"YIELD.App","indices":[42,65]},{"url":"https://t.co/D3GRugUhiI","expanded_url":"http://app.yield.app","display_url":"app.yield.app","indices":[161,184]}]	🚀 Over 15,000 #YIELDers have signed up on https://t.co/SyjVarPKto today! 🚀 Join us to unlock your crypto’s full potential and earn up to 20% APY on #YIELDApp: https://t.co/D3GRugUhiI https://t.co/iFl6h8H2Dc	24493.0	RT @YIELDapp: 🚀 Over 15,000 #YIELDers have signed up on https://t.co/SyjVarPKto today! 🚀 Join us to unlock your crypto’s full potential a…	67508.0	True	full
1056370	1056370	604687c34161a20039aae8e4	2021-03-08 20:23:26	[]	[]	Mon Mar 08 18:33:03 +0000 2021	[]	[{"url":"https://t.co/5cB72eeqIY","expanded_url":"https://www.independent.co.uk/voices/international-womens-day-pandemic-discrimination-coronavirus-b1811802.html","display_url":"independent.co.uk/voices/interna…","indices":[197,220]}]	As we recover from this crisis, the world has an opportunity to leave behind generations of entrenched &amp; systemic discrimination against women and girls. It is time to build an equal future. https://t.co/5cB72eeqIY	1190164.0	RT @antonioguterres: As we recover from this crisis, the world has an opportunity to leave behind generations of entrenched &amp; systemic disc…	454.0	True	full
1056371	1056371	604687c44161a20039aae90c	2021-03-08 20:23:26	[]	[]	Mon Mar 08 20:00:01 +0000 2021	[]	[{"url":"https://t.co/Rfhd2DbNO2","expanded_url":"http://bit.ly/PT-FidelisPaixao","display_url":"bit.ly/PT-FidelisPaix…","indices":[178,201]}]	PT e luta ambiental perdem Fidelis Paixão para o Covid-19. Ele era um dos principais quadros da militância do Setorial de Meio Ambiente e Desenvolvimento do Pará. 📲 Saiba mais: https://t.co/Rfhd2DbNO2	967155.0	RT @ptbrasil: PT e luta ambiental perdem Fidelis Paixão para o Covid-19. Ele era um dos principais quadros da militância do Setorial de Mei…	2771.0	True	full
1056372	1056372	604687c44161a20039aae90e	2021-03-08 20:23:26	[]	[]	Mon Mar 08 19:20:09 +0000 2021	[]	[{"url":"https://t.co/vcczk6YHAk","expanded_url":"http://bit.ly/3kWTo4t","display_url":"bit.ly/3kWTo4t","indices":[104,127]}]	⭕ El ministro de Salud de Corrientes transportaba vacunas contra el coronavirus sin logística sanitaria https://t.co/vcczk6YHAk https://t.co/vFYhHUSHhS	2821742.0	RT @C5N: ⭕ El ministro de Salud de Corrientes transportaba vacunas contra el coronavirus sin logística sanitaria https://t.co/vcczk6YHAk ht…	106.0	True	full
1056373	1056373	604687c44161a20039aae910	2021-03-08 20:23:26	[]	[]	Mon Mar 08 16:06:50 +0000 2021	[]	[{"url":"https://t.co/mz02DvAZxe","expanded_url":"https://www.cadizcf.com/noticia/cadiz-y-el-salvador-unen-aun-mas-sus-vinculos","display_url":"cadizcf.com/noticia/cadiz-…","indices":[150,173]}]	💛🇸🇻 Cádiz y El Salvador unen aún más sus vínculos ✍️ Nuestro club firma un convenio con el INDES para fomentar el fútbol entre los salvadoreños ➡️ https://t.co/mz02DvAZxe https://t.co/otdS6Y2teV	166291.0	RT @Cadiz_CF: 💛🇸🇻 Cádiz y El Salvador unen aún más sus vínculos ✍️ Nuestro club firma un convenio con el INDES para fomentar el fútbol en…	17.0	True	full
1056374	1056374	604687c44161a20039aae916	2021-03-08 20:23:26	[]	[]	Mon Mar 08 20:14:55 +0000 2021	[]	[{"url":"https://t.co/V73kDiF2SS","expanded_url":"https://www.nytimes.com/2021/03/07/us/florida-family-coronavirus-death.html","display_url":"nytimes.com/2021/03/07/us/…","indices":[181,204]}]	Unable to obtain definitive proof, families are left with the uneasy feeling that, had it not been for the pandemic, their loved one might still be alive. In today's paper --&gt; https://t.co/V73kDiF2SS	28788.0	RT @PatriciaMazzei: Unable to obtain definitive proof, families are left with the uneasy feeling that, had it not been for the pandemic, th…	166207.0	True	full
1056375	1056375	604687c44161a20039aae91a	2021-03-08 20:23:26	[]	[]	Mon Mar 08 15:18:47 +0000 2021	[{"text":"IWD2021","indices":[43,51]}]	[{"url":"https://t.co/j9clFh4gvz","expanded_url":"https://www.ywcatoronto.org/blog/Marking-International-Womens-Day-in-a-Pandemic","display_url":"ywcatoronto.org/blog/Marking-I…","indices":[253,276]}]	Confession: I was ambivalent about marking #IWD2021: The pandemic has disproportionately impacted women. Frontline staff are woefully underpaid. Care work is still not valued as hard work. How do we celebrate? My @YWCAToronto colleagues changed my tune https://t.co/j9clFh4gvz	17133.0	RT @sarahboesveld: Confession: I was ambivalent about marking #IWD2021: The pandemic has disproportionately impacted women. Frontline staff…	14398.0	True	full
1056376	1056376	604687c44161a20039aae92c	2021-03-08 20:23:26	[]	[]	Mon Mar 08 20:04:02 +0000 2021	[]	[{"url":"https://t.co/jPmEp4hpo1","expanded_url":"https://fal.cn/3dRP2","display_url":"fal.cn/3dRP2","indices":[209,232]}]	A Colorado Walmart asked a customer to purchase her beauty products BEFORE continuing shopping! The increased surveillance of Black products is DISCRIMINATORY. Walmart needs to change its policy IMMEDIATELY! https://t.co/jPmEp4hpo1 https://t.co/oejSU39o5W	714674.0	RT @AttorneyCrump: A Colorado Walmart asked a customer to purchase her beauty products BEFORE continuing shopping! The increased surveillan…	331.0	True	full
1056377	1056377	604687c44161a20039aae94a	2021-03-08 20:23:27	[]	[]	Mon Mar 08 20:03:03 +0000 2021	[]	[{"url":"https://t.co/pa1OSyM28u","expanded_url":"https://twitter.com/gtconway3d/status/1368995084402913281","display_url":"twitter.com/gtconway3d/sta…","indices":[250,273]}]	I mean, considering his spouse, it seems really quite impossible to believe that George Conway doesn't understand the grifting nature of many political consultants. Let's be clear, there's no pre-2016 world where KAC saw herself as diehard Trumpist. https://t.co/pa1OSyM28u	701.0	RT @DouglasLukasik: I mean, considering his spouse, it seems really quite impossible to believe that George Conway doesn't understand the g…	59.0	True	full
1056378	1056378	604687c54161a20039aae964	2021-03-08 20:23:27	[]	[]	Mon Mar 08 14:32:00 +0000 2021	[]	[{"url":"https://t.co/ErBxI1mDK2","expanded_url":"https://ourworldindata.org/covid-vaccinations#how-many-covid-19-vaccine-doses-are-administered-daily","display_url":"ourworldindata.org/covid-vaccinat…","indices":[257,280]}]	Countries that performed the most COVID vaccinations in the last week: 🇮🇱 Israel: 7.3% of population 🇨🇱 Chile: 6.6% 🇺🇸 US: 4.5% 🇭🇺 Hungary: 3.7% 🇬🇧 UK: 3.6% 🇷🇸 Serbia: 3.2% 🇩🇴 Dominican Rep: 3% 🇧🇭 Bahrain: 2.9% 🇶🇦 Qatar: 2.7% 🇦🇪 UAE: 2.6% 🇪🇪 Estonia: 2.5% https://t.co/ErBxI1mDK2	20340.0	RT @redouad: Countries that performed the most COVID vaccinations in the last week: 🇮🇱 Israel: 7.3% of population 🇨🇱 Chile: 6.6% 🇺🇸 US: 4.…	799.0	True	full
1056379	1056379	604687c54161a20039aae972	2021-03-08 20:23:27	[]	[]	Mon Mar 08 16:49:28 +0000 2021	[]	[{"url":"https://t.co/91Ch89snbO","expanded_url":"https://www.forbes.com/sites/markjoyella/2021/03/07/maria-bartiromo-says-coronavirus-originated-in-a-wuhan-lab/","display_url":"forbes.com/sites/markjoye…","indices":[261,284]}]	Summary: @MariaBartiromo who knows nothing about viruses believes it came from lab. @WHO experts spent a month in China &amp; visited labs say it’s “extremely unlikely” &amp; found evidence for spillover via wildlife farms. “You decide!” Nice work @standupkid! https://t.co/91Ch89snbO	25580.0	RT @PeterDaszak: Summary: @MariaBartiromo who knows nothing about viruses believes it came from lab. @WHO experts spent a month in China &amp;…	80.0	True	full
1056380	1056380	604687c54161a20039aae976	2021-03-08 20:23:27	[]	[]	Thu Feb 11 14:53:38 +0000 2021	[{"text":"RedProtecciónSocial","indices":[80,100]},{"text":"BonoProtecciónFamiliar","indices":[172,195]}]	[{"url":"https://t.co/plXg7btoyO","expanded_url":"https://bit.ly/3qonNdo","display_url":"bit.ly/3qonNdo","indices":[240,263]}]	¡Por ti y por tu familia, el Gobierno Nacional continúa con la ampliación de la #RedProtecciónSocial 👨‍👩‍👧‍👦! Alrededor de 480 000 hogares en vulnerabilidad recibirán el #BonoProtecciónFamiliar de USD 120. Conoce si eres beneficiario: 🌐 https://t.co/plXg7btoyO 📞 1800 002 002 https://t.co/JMFWah1dW3	343.0	RT @jespinozam12: ¡Por ti y por tu familia, el Gobierno Nacional continúa con la ampliación de la #RedProtecciónSocial 👨‍👩‍👧‍👦! Alrededor…	9.0	True	full
1056381	1056381	604687c54161a20039aae980	2021-03-08 20:23:28	[]	[]	Mon Mar 08 19:30:00 +0000 2021	[{"text":"CuarentenaRadicalReforzada","indices":[109,136]}]	[{"url":"https://t.co/tyVRBhlzZj","expanded_url":"https://www.vtv.gob.ve/alba-tcp-denuncia-politicas-guerreristas/","display_url":"vtv.gob.ve/alba-tcp-denun…","indices":[138,161]}]	ALBA-TCP denuncia políticas guerreristas y dominación de EE.UU. ante crisis mundial causada por la COVID-19 #CuarentenaRadicalReforzada https://t.co/tyVRBhlzZj https://t.co/MBlge7I5pr	1812378.0	RT @VTVcanal8: ALBA-TCP denuncia políticas guerreristas y dominación de EE.UU. ante crisis mundial causada por la COVID-19 #CuarentenaRadi…	1105.0	True	full
1056382	1056382	604687c54161a20039aae988	2021-03-08 20:23:28	[]	[]	Thu Mar 04 16:57:10 +0000 2021	[]	[{"url":"https://t.co/3uCfJ2RDJ2","expanded_url":"https://kaceykells.wixsite.com/kellcey/single-post/a-balanced-and-strong-society-cannot-treat-girls-and-women-as-a-weak-link-kacey-kells-kellcey","display_url":"kaceykells.wixsite.com/kellcey/single…","indices":[239,262]}]	"A balanced and strong society cannot treat girls and women as a weak link; rather, it must see them as a full part of the community. A society cannot achieve all its potential if such discriminations remain" Kacey Kells: Kellcey, p.362 https://t.co/3uCfJ2RDJ2 https://t.co/aYCbnTID0g	14607.0	RT @KaceyKells: "A balanced and strong society cannot treat girls and women as a weak link; rather, it must see them as a full part of the…	22122.0	True	full
1056383	1056383	604687c54161a20039aae996	2021-03-08 20:23:28	[]	[]	Mon Mar 08 19:21:50 +0000 2021	[]	[{"url":"https://t.co/lcTq4iEHfd","expanded_url":"https://www.thesun.co.uk/news/14193753/police-dont-want-enforce-covid-rules?utm_source=twitter&utm_medium=social&utm_campaign=sharebarweb","display_url":"thesun.co.uk/news/14193753/…","indices":[216,239]}]	Ken Marsh (Metropolitan Police Federation) slams rules forced on us by @BorisJohnson @pritipatel "Police don't want to police this. We have had enough of this. It is not policeable. It is not manageable." (Marsh) https://t.co/lcTq4iEHfd	9992.0	RT @KPCResearch: Ken Marsh (Metropolitan Police Federation) slams rules forced on us by @BorisJohnson @pritipatel "Police don't want to p…	3778.0	True	full
1056384	1056384	604687c54161a20039aae9a8	2021-03-08 20:23:28	[]	[]	Mon Mar 08 15:01:06 +0000 2021	[{"text":"IWD2021","indices":[0,8]},{"text":"COVID19","indices":[84,92]}]	[{"url":"https://t.co/KwQS10vId2","expanded_url":"https://buff.ly/3ehPGRD","display_url":"buff.ly/3ehPGRD","indices":[252,275]}]	#IWD2021 fact: Racialized women in Canada have been disproportionately impacted by #COVID19 closures. In July 2020, racialized women’s unemployment rate was 17.4% while the rate for white women was 9.2%. See @ScottKatherineJ's latest report for more: https://t.co/KwQS10vId2 https://t.co/0e3YhYIoKS	30312.0	RT @ccpa: #IWD2021 fact: Racialized women in Canada have been disproportionately impacted by #COVID19 closures. In July 2020, racialized w…	3259.0	True	full
1056385	1056385	604687c64161a20039aae9b4	2021-03-08 20:23:28	[]	[]	Mon Mar 08 12:32:42 +0000 2021	[{"text":"BackTo60","indices":[209,218]},{"text":"50sWomen","indices":[220,229]},{"text":"InternationalWomensDay","indices":[230,253]}]	[{"url":"https://t.co/FD0olLBU51","expanded_url":"https://davidhencke.com/2021/01/15/revealed-the-poor-health-in-old-age-scandal/","display_url":"davidhencke.com/2021/01/15/rev…","indices":[256,279]}]	📢Revealed: The poor health in old age scandal Jan15, 2021 @davidhencke "For a woman it is actually worse – chances of having an extra five years healthy retirement is receding and getting worse by the day" #BackTo60 #50sWomen #InternationalWomensDay https://t.co/FD0olLBU51	3249.0	RT @terryelaineh1: 📢Revealed: The poor health in old age scandal Jan15, 2021 @davidhencke "For a woman it is actually worse – chances of…	889.0	True	full
1056386	1056386	604687c64161a20039aae9c2	2021-03-08 20:23:28	[]	[]	Mon Mar 08 19:56:25 +0000 2021	[{"text":"CuarentenaRadicalReforzada","indices":[96,123]},{"text":"MujeresEnDefensaDeLaPatria","indices":[125,152]}]	[{"url":"https://t.co/8L07FzhGMI","expanded_url":"https://bit.ly/2OuovIC","display_url":"bit.ly/2OuovIC","indices":[72,95]}]	Venezuela detectó 453 nuevos casos por COVID-19 en las últimas 24 horas https://t.co/8L07FzhGMI #CuarentenaRadicalReforzada #MujeresEnDefensaDeLaPatria https://t.co/WEmsUsw9oG	3261.0	RT @glendimar2512: Venezuela detectó 453 nuevos casos por COVID-19 en las últimas 24 horas https://t.co/8L07FzhGMI #CuarentenaRadicalReforz…	65.0	True	full
1056387	1056387	604687c64161a20039aae9d2	2021-03-08 20:23:28	[]	[]	Sun Mar 07 08:27:07 +0000 2021	[]	[{"url":"https://t.co/PKguLb0Utv","expanded_url":"http://www.vatican.va/content/francesco/es/events/event.dir.html/content/vaticanevents/es/2021/3/7/iraq-preghiera.html","display_url":"vatican.va/content/france…","indices":[225,248]}]	Señor, Te confiamos a aquellos cuya vida terrena se ha visto abreviada por la mano violenta de sus hermanos, y te suplicamos también por los que han lastimado; que se arrepientan, alcanzados por la fuerza de tu misericordia. https://t.co/PKguLb0Utv	18664562.0	RT @Pontifex_es: Señor, Te confiamos a aquellos cuya vida terrena se ha visto abreviada por la mano violenta de sus hermanos, y te suplicam…	71.0	True	full
1056388	1056388	604687c64161a20039aae9e4	2021-03-08 20:23:29	[]	[]	Mon Mar 08 14:28:20 +0000 2021	[]	[{"url":"https://t.co/ULRW8f1ZaT","expanded_url":"https://www.newyorker.com/magazine/2021/03/15/what-is-happening-to-the-republicans","display_url":"newyorker.com/magazine/2021/…","indices":[217,240]}]	“The Federalists collapsed because they appealed to an increasingly narrow demographic. The Whigs were destroyed by their own internal incoherence. To a striking degree both these issues confront the Trump-era GOP.” https://t.co/ULRW8f1ZaT	371874.0	RT @jelani9: “The Federalists collapsed because they appealed to an increasingly narrow demographic. The Whigs were destroyed by their own…	435.0	True	full
1056389	1056389	604687c64161a20039aae9fe	2021-03-08 20:23:29	[]	[{"url":"https://t.co/zpiN3pMfJt","expanded_url":"https://elcomercio.pe/somos/fotos/principe-harry-meghan-markle-el-favorito-de-la-familia-real-entrevista-con-oprah-diana-de-gales-reina-isabel-aptz-noticia/","display_url":"elcomercio.pe/somos/fotos/pr…","indices":[94,117]}]		[]	[]			Príncipe Harry: 15 razones que lo convierten en nuestro favorito de la familia real británica… https://t.co/ryixpU68IZ	2627.0	True	full
1056390	1056390	604687c74161a20039aaea12	2021-03-08 20:23:29	[]	[{"url":"https://t.co/EOkB2UtEAi","expanded_url":"http://bit.ly/38nnhWF","display_url":"bit.ly/38nnhWF","indices":[229,252]}]		[]	[]			Debido a que ya se inició con este proceso, son muchos los ciudadanos que se preguntan cuándo comenzarán a recibir… https://t.co/HPX4juzyh0	1315929.0	True	full
1056391	1056391	604687c74161a20039aaea24	2021-03-08 20:23:29	[]	[]	Mon Mar 08 17:38:04 +0000 2021	[]	[{"url":"https://t.co/D5Ykd3uEmJ","expanded_url":"https://bit.ly/2ZWvZa3","display_url":"bit.ly/2ZWvZa3","indices":[201,224]}]	Join our Board of Trustees! All We Can is seeking new trustees to help guide its work to end poverty and injustice in some of the world's most vulnerable communities. Find out more about apply today: https://t.co/D5Ykd3uEmJ https://t.co/E9K8TAHOol	3041.0	RT @allwecanuk: Join our Board of Trustees! All We Can is seeking new trustees to help guide its work to end poverty and injustice in some…	1160.0	True	full
1056392	1056392	604687c74161a20039aaea30	2021-03-08 20:23:29	[]	[]	Mon Mar 08 20:09:42 +0000 2021	[]	[{"url":"https://t.co/3Awi5a48H3","expanded_url":"https://twitter.com/obsaludasturias/status/1369016475160354825","display_url":"twitter.com/obsaludasturia…","indices":[119,142]}]	Más vacunados con pauta completa en Asturias que contagiados acumulados en toda la pandemia ¿El principio del fin? 💉😍 https://t.co/3Awi5a48H3	20107.0	RT @DadosdeLaplace: Más vacunados con pauta completa en Asturias que contagiados acumulados en toda la pandemia ¿El principio del fin? 💉😍…	402.0	True	full
1056393	1056393	604687c74161a20039aaea3e	2021-03-08 20:23:29	[]	[{"url":"https://t.co/rFx1ZOuQNP","expanded_url":"https://www.itv.com/news/london/2021-03-08/covid-poll-reveals-anxiety-as-schools-reopen-before-all-teachers-are-vaccinated?utm_source=NewsApp&utm_medium=SocialShare","display_url":"itv.com/news/london/20…","indices":[154,177]}]		[]	[]			As a teacher I fail to see why my job is more at risk than any other. It is best to protect by age, and to vaccinat… https://t.co/4UHDmdVTwA	198.0	True	full
1056394	1056394	604687c74161a20039aaea54	2021-03-08 20:23:30	[]	[]	Mon Mar 08 19:56:15 +0000 2021	[{"text":"CuarentenaRadicalReforzada","indices":[86,113]},{"text":"MujeresEnDefensaDeLaPatria","indices":[116,143]}]	[{"url":"https://t.co/H283ZbEaKl","expanded_url":"https://bit.ly/3rxmiee","display_url":"bit.ly/3rxmiee","indices":[62,85]}]	Región Capital concentra el 50% de casos activos de COVID-19 https://t.co/H283ZbEaKl #CuarentenaRadicalReforzada #MujeresEnDefensaDeLaPatria https://t.co/kyxaPpaNW5	3261.0	RT @glendimar2512: Región Capital concentra el 50% de casos activos de COVID-19 https://t.co/H283ZbEaKl #CuarentenaRadicalReforzada #Muj…	65.0	True	full
1056395	1056395	604687c74161a20039aaea6a	2021-03-08 20:23:30	[]	[]	Mon Mar 08 18:16:55 +0000 2021	[]	[{"url":"https://t.co/g9Wfbyg7G9","expanded_url":"https://www.cdc.gov/coronavirus/2019-ncov/vaccines/fully-vaccinated.html","display_url":"cdc.gov/coronavirus/20…","indices":[98,121]}]	Thank you to the CDC for issuing its first guidelines on what you can do after getting vaccinated https://t.co/g9Wfbyg7G9 This is a critical step that will both encourage more people to get vaccinated, and help people make informed decisions that will keep our communities safe. https://t.co/9BgSsmekCS	16109.0	RT @luckytran: Thank you to the CDC for issuing its first guidelines on what you can do after getting vaccinated https://t.co/g9Wfbyg7G9 T…	9586.0	True	full
1056396	1056396	604687c84161a20039aaea90	2021-03-08 20:23:30	[]	[]	Mon Mar 08 19:50:05 +0000 2021	[]	[{"url":"https://t.co/2PfvnuSXY0","expanded_url":"https://youtu.be/xiD6KzueSlI","display_url":"youtu.be/xiD6KzueSlI","indices":[205,228]}]	@carlsmythe Has ‘your’ unique ‘rapid’ precision test gone into full use yet Carl ?. I asked you 2 days ago,no response as yet . Paraytec lead Covid-19 Professor on sensitivity and specificity of vario... https://t.co/2PfvnuSXY0 via @YouTube @KayVonPaul @Rhonda52807071 @doritmi	52.0	RT @Equalman57: @carlsmythe Has ‘your’ unique ‘rapid’ precision test gone into full use yet Carl ?. I asked you 2 days ago,no response as…	1050.0	True	full
1056397	1056397	604687c84161a20039aaea92	2021-03-08 20:23:30	[]	[{"url":"https://t.co/nIUXyxzusW","expanded_url":"https://youtu.be/FQPp9betLC8","display_url":"youtu.be/FQPp9betLC8","indices":[106,129]}]		[]	[]			La quiero como las mujeres de los pañuelos, porque en sus sueños viven mis sueños… https://t.co/MUagyxjdS8	1203.0	True	full
1056398	1056398	604687c84161a20039aaea9c	2021-03-08 20:23:30	[]	[]	Mon Mar 08 20:20:17 +0000 2021	[{"text":"Spain","indices":[15,21]},{"text":"SpainInEnglish","indices":[232,247]}]	[{"url":"https://t.co/09y4CKL2sS","expanded_url":"https://www.spainenglish.com/2021/03/08/covid-19-vaccinations-in-spain/","display_url":"spainenglish.com/2021/03/08/cov…","indices":[248,271]}]	Up to 8 March, #Spain has now administered at least one jab of the Covid-19 vaccine to 9.9% of its population (4,471,577 jabs). 1,383,488 people have now received a second jab (2.8% of the population). Figures per region in report. #SpainInEnglish https://t.co/09y4CKL2sS	3752.0	RT @SpainMMG: Up to 8 March, #Spain has now administered at least one jab of the Covid-19 vaccine to 9.9% of its population (4,471,577 jabs…	19318.0	True	full
1056399	1056399	604687c84161a20039aaeab8	2021-03-08 20:23:31	[]	[]	Sun Mar 07 13:57:05 +0000 2021	[{"text":"7Mar","indices":[12,17]},{"text":"CuidémosnosMás","indices":[218,233]}]	[{"url":"https://t.co/S9l7fw3pQ6","expanded_url":"https://www.youtube.com/watch?v=Ypcp791aTg4","display_url":"youtube.com/watch?v=Ypcp79…","indices":[243,266]}]	Hoy domingo #7Mar el Ministro @VillegasPoljak entrevistará a la Ministra de Ciencia y Tecnología @Gabrielasjr integrante de la Comisión Presidencial para la supervisión y control del Covid-19 en Venezuela Hora: 10 AM #CuidémosnosMás Enlaces https://t.co/S9l7fw3pQ6 https://t.co/XyPvh5p23i	437808.0	RT @CarnetDLaPatria: Hoy domingo #7Mar el Ministro @VillegasPoljak entrevistará a la Ministra de Ciencia y Tecnología @Gabrielasjr integran…	9.0	True	full
1056400	1056400	604687c94161a20039aaeac4	2021-03-08 20:23:31	[]	[]	Mon Mar 08 20:13:10 +0000 2021	[]	[{"url":"https://t.co/g4iTLLiR5J","expanded_url":"https://dcist.com/story/21/03/08/residents-allege-racial-discrimination-maryland-vaccination-sites-covid-vaccine-montgomery-county/","display_url":"dcist.com/story/21/03/08…","indices":[219,242]}]	Several Latinx and Black Marylanders say they were asked inappropriately for Social Security numbers or proof of employment before receiving a vaccine at retail pharmacies in three counties. Me for @DCist/@wamu885: https://t.co/g4iTLLiR5J	8605.0	RT @allyschweitzer: Several Latinx and Black Marylanders say they were asked inappropriately for Social Security numbers or proof of employ…	877.0	True	full
1056401	1056401	604687c94161a20039aaeacc	2021-03-08 20:23:31	[]	[]	Mon Mar 08 18:26:11 +0000 2021	[]	[{"url":"https://t.co/p9JmpS2CNb","expanded_url":"https://www.theguardian.com/society/2021/mar/05/anger-grows-at-offer-of-1-pay-rise-for-nhs-staff","display_url":"theguardian.com/society/2021/m…","indices":[202,225]}]	We think NHS staff deserve so much better than 1% Please RT and follow if you do too and help us make some noise about this Together we might be able to persuade the government to do the right thing https://t.co/p9JmpS2CNb	653609.0	RT @NHSMillion: We think NHS staff deserve so much better than 1% Please RT and follow if you do too and help us make some noise about thi…	178.0	True	full
1056402	1056402	604687c94161a20039aaead0	2021-03-08 20:23:31	[]	[]	Mon Mar 08 17:39:27 +0000 2021	[]	[{"url":"https://t.co/KPV58fex5F","expanded_url":"https://www.carersuk.org/news-and-campaigns/press-releases/carers-uk-responds-to-nhs-england-s-standard-operating-procedure-on-unpaid-carers","display_url":"carersuk.org/news-and-campa…","indices":[244,267]}]	Today NHS England has published its Standard Operating Procedure for deploying the COVID-19 vaccine to unpaid carers in England, explaining the process by which carers will get their vaccinations. We welcome the detail - read our comment here: https://t.co/KPV58fex5F	64164.0	RT @CarersUK: Today NHS England has published its Standard Operating Procedure for deploying the COVID-19 vaccine to unpaid carers in Engla…	118.0	True	full
1056403	1056403	604687c94161a20039aaead2	2021-03-08 20:23:31	[]	[]	Thu Feb 11 07:37:51 +0000 2021	[{"text":"OnThisDay","indices":[43,53]}]	[{"url":"https://t.co/9M6q6gZfkM","expanded_url":"https://www.theguardian.com/uk-news/2014/sep/21/mark-ashton-gay-pride-film","display_url":"theguardian.com/uk-news/2014/s…","indices":[219,242]}]	Mark Ashton died of AIDS related pneumonia #OnThisDay 34 years. He was 26 yo. Although his life was short, he had a massive impact and his role as the co-founder of the @LGSMpride has been immortalised in @PrideMovieUK https://t.co/9M6q6gZfkM	238.0	RT @equal_gay: Mark Ashton died of AIDS related pneumonia #OnThisDay 34 years. He was 26 yo. Although his life was short, he had a massive…	19.0	True	full
1056404	1056404	604687c94161a20039aaead4	2021-03-08 20:23:31	[]	[]	Sun Mar 07 17:20:05 +0000 2021	[]	[{"url":"https://t.co/mXezOhkAOO","expanded_url":"https://gadgets.ndtv.com/social-networking/features/how-to-cleanup-your-twitter-account-from-free-follower-spam-and-revoke-other-apps-1649320","display_url":"gadgets.ndtv.com/social-network…","indices":[264,287]}]	Good morning. This is your daily reminder..no clicky clicky on these DM links. It’s is a viral worm disguised as an IG link &amp; will spread the infection to your followers. Accounts sending this need to revoke third party apps, update password &amp; add 2fa.👇 https://t.co/mXezOhkAOO https://t.co/Hm8HZ8eSsf	1379.0	RT @BurrdDoh: Good morning. This is your daily reminder..no clicky clicky on these DM links. It’s is a viral worm disguised as an IG link…	2110.0	True	full
1056405	1056405	604687c94161a20039aaeae6	2021-03-08 20:23:32	[]	[]	Mon Mar 08 14:03:36 +0000 2021	[{"text":"MakeAIEthical","indices":[186,200]}]	[{"url":"https://t.co/NCs5586qeY","expanded_url":"http://bit.ly/MakeAIEthical","display_url":"bit.ly/MakeAIEthical","indices":[206,229]}]	Google has chosen to dismantle its AI ethics work, making it clear that the company will only tolerate research that supports its bottom line. This is a matter of urgent public concern. #MakeAIEthical 1/35 https://t.co/NCs5586qeY	10094.0	RT @GoogleWalkout: Google has chosen to dismantle its AI ethics work, making it clear that the company will only tolerate research that sup…	151.0	True	full
1056406	1056406	604687c94161a20039aaeaf0	2021-03-08 20:23:32	[]	[]	Mon Mar 08 20:09:41 +0000 2021	[]	[{"url":"https://t.co/K3LSkPxs8D","expanded_url":"https://twitter.com/CuendetV/status/1368960332501291009?s=19","display_url":"twitter.com/CuendetV/statu…","indices":[123,146]}]	@ADv_in21 @trinacrie @besse_pascale @txipironcito En complément ce thread majeur sur les effets de cette expérimentation 😱 https://t.co/K3LSkPxs8D	1178.0	RT @internetophile: @ADv_in21 @trinacrie @besse_pascale @txipironcito En complément ce thread majeur sur les effets de cette expérimentatio…	2123.0	True	full
1056407	1056407	604687c94161a20039aaeaf2	2021-03-08 20:23:32	[]	[]	Mon Mar 08 20:22:09 +0000 2021	[]	[{"url":"https://t.co/U2ySSKzhUT","expanded_url":"https://twitter.com/joelevin12/status/1368919928204562439","display_url":"twitter.com/joelevin12/sta…","indices":[141,164]}]	Interesting. My report on the song found: - it pisses off the players who make millions of dollars fo your university - and it does not slap https://t.co/U2ySSKzhUT	18734.0	RT @byDavidGardner: Interesting. My report on the song found: - it pisses off the players who make millions of dollars fo your university -…	228.0	True	full
1056408	1056408	604687c94161a20039aaeaf4	2021-03-08 20:23:32	[]	[]	Mon Mar 08 20:22:27 +0000 2021	[]	[{"url":"https://t.co/pjDNVLQ8ET","expanded_url":"https://twitter.com/ChalecosAmarill/status/1368983361113513985","display_url":"twitter.com/ChalecosAmaril…","indices":[227,250]}]	Este día se conmemora la lucha de miles de mujeres que lucharon por la reinvidicación de nuestros derechos, y sobre todo recordar ese nefasto día donde 120 mujeres fueron calcinadas por protestar por un derecho salarial justo. https://t.co/pjDNVLQ8ET	354.0	RT @Leoclaviak: Este día se conmemora la lucha de miles de mujeres que lucharon por la reinvidicación de nuestros derechos, y sobre todo re…	3118.0	True	full
1056409	1056409	604687ca4161a20039aaeb1e	2021-03-08 20:23:32	[]	[]	Mon Mar 08 20:03:19 +0000 2021	[]	[{"url":"https://t.co/pyLDZFczLl","expanded_url":"https://www.texasmonthly.com/the-culture/university-texas-report-will-find-that-its-alma-mater-the-eyes-of-texas-no-racist-intent/?utm_source=Twitter&utm_medium=Social&utm_campaign=Web%20Social&utm_content=EyesofTexasReport","display_url":"texasmonthly.com/the-culture/un…","indices":[230,253]}]	Tomorrow morning, UT will release the findings of a commission created to examine the history of "The Eyes of Texas." @TexasMonthly has learned that the panel failed to uncover any "racist intent" in the song's lyrics. More here: https://t.co/pyLDZFczLl	210562.0	RT @TexasMonthly: Tomorrow morning, UT will release the findings of a commission created to examine the history of "The Eyes of Texas." @Te…	104.0	True	full
1056410	1056410	604687ca4161a20039aaeb20	2021-03-08 20:23:32	[]	[{"url":"https://t.co/lZGdSD8LF0","expanded_url":"https://t.me/SafePal_SFP_Airdrop_bot?start=r0027073916","display_url":"t.me/SafePal_SFP_Ai…","indices":[211,234]}]		[]	[]			📊Tokens for joining Social Media will be updated after verifying manually by bounty manager at the end of airdrop.… https://t.co/2pm2i0IF3o	27.0	True	full
1056411	1056411	604687ca4161a20039aaeb26	2021-03-08 20:23:32	[{"text":"digitaltransformation","indices":[94,116]},{"text":"NHS","indices":[128,132]}]	[{"url":"https://t.co/TdYQ8gRlnx","expanded_url":"https://www.digitalhealth.net/2021/03/sarah-wilkinson-named-most-influential-person-in-uk-it/","display_url":"digitalhealth.net/2021/03/sarah-…","indices":[134,157]}]		[]	[]			👏👏 Congratulations to Sarah Wilkinson - named most influential person in UK IT! 💻💻 Pioneering… https://t.co/E4VpSUE2on	908.0	True	full
1056412	1056412	604687ca4161a20039aaeb2e	2021-03-08 20:23:32	[]	[]	Mon Mar 08 20:01:02 +0000 2021	[{"text":"Neuinfektionen","indices":[47,62]},{"text":"RKI","indices":[110,114]},{"text":"Nachtestungen","indices":[160,174]}]	[{"url":"https://t.co/3DTIskrmZ2","expanded_url":"https://www.mimikama.at/aktuelles/rki-nachtestungen-neuinfektionen/","display_url":"mimikama.at/aktuelles/rki-…","indices":[201,224]}]	Das RKI zählt positive Nachtestungen nicht als #Neuinfektionen! Durch ein Video kursiert die Behauptung, das #RKI würde positiv auf Corona getestete Fälle bei #Nachtestungen als neue Fälle erfassen. https://t.co/3DTIskrmZ2	34528.0	RT @ZDDK_: Das RKI zählt positive Nachtestungen nicht als #Neuinfektionen! Durch ein Video kursiert die Behauptung, das #RKI würde positiv…	339.0	True	full
1056413	1056413	604687ca4161a20039aaeb32	2021-03-08 20:23:32	[]	[{"url":"https://t.co/SO1KJN9BNT","expanded_url":"http://columbiamasksc.info/","display_url":"columbiamasksc.info","indices":[225,248]}]		[]	[]			@wis10 Columbians, Lexington is lifting their mask ordinance--why can't we? Are we worth less than them? Let the… https://t.co/vguMVsvuz3	3.0	True	full
1056414	1056414	604687ca4161a20039aaeb52	2021-03-08 20:23:33	[]	[]	Mon Mar 08 20:01:34 +0000 2021	[{"text":"Proraso","indices":[71,79]},{"text":"protection","indices":[181,192]},{"text":"PreShaveCream","indices":[260,274]}]	[{"url":"https://t.co/EQiOozBG52","expanded_url":"http://proraso-usa.com","display_url":"proraso-usa.com","indices":[212,235]},{"url":"https://t.co/CiIS7yRB7V","expanded_url":"http://bit.ly/ProrasoPreShaveCream","display_url":"bit.ly/ProrasoPreShav…","indices":[236,259]}]	Did you know our Pre-Shave Cream was the first-ever product created by #Proraso? Its rich, thick texture preps the skin for a close shave while softening the beard and adding extra #protection. Protect your skin https://t.co/EQiOozBG52 https://t.co/CiIS7yRB7V #PreShaveCream https://t.co/HN3BzkKjic	1964.0	RT @ProrasoUSA: Did you know our Pre-Shave Cream was the first-ever product created by #Proraso? Its rich, thick texture preps the skin for…	5913.0	True	full
1056415	1056415	604687ca4161a20039aaeb5c	2021-03-08 20:23:33	[]	[]	Mon Mar 08 18:55:03 +0000 2021	[]	[{"url":"https://t.co/U4Hqe7GJ0E","expanded_url":"http://www.cnn.com/2021/03/08/politics/fact-check-tom-cotton-prisoners-pandemic-relief-checks-trump-biden/index.html","display_url":"cnn.com/2021/03/08/pol…","indices":[216,239]}]	Sen. Tom Cotton keeps attacking Democrats for letting prisoners get pandemic relief money. But prisoners also got pandemic relief money from the two check bills Trump signed in 2020. Cotton voted for both of them: https://t.co/U4Hqe7GJ0E	1240231.0	RT @ddale8: Sen. Tom Cotton keeps attacking Democrats for letting prisoners get pandemic relief money. But prisoners also got pandemic re…	113.0	True	full
1056416	1056416	604687ca4161a20039aaeb64	2021-03-08 20:23:33	[{"text":"SIDS","indices":[230,235]},{"text":"VIDSDeath","indices":[268,278]}]	[{"url":"https://t.co/tTSLOMaAyh","expanded_url":"https://news.bloomberglaw.com/health-law-and-business/federal-circuit-strikes-vaccine-act-award-for-sids-death","display_url":"news.bloomberglaw.com/health-law-and…","indices":[242,265]}]		[]	[]			"The close temporal proximity between a v@ccine and the fever and death of a healthy baby presents a reasonable lik… https://t.co/W2nPGyBVhM	1820.0	True	full
1056417	1056417	604687ca4161a20039aaeb6c	2021-03-08 20:23:33	[]	[]	Mon Mar 08 20:08:38 +0000 2021	[{"text":"Chainlink","indices":[3,13]}]	[{"url":"https://t.co/IHyUrx5zTv","expanded_url":"https://app.santiment.net/charts?settings=%7B%22slug%22%3A%22chainlink%22%2C%22interval%22%3A%224h%22%2C%22from%22%3A%222020-09-08T07%3A00%3A00.000Z%22%2C%22to%22%3A%222021-03-09T07%3A59%3A59.999Z%22%2C%22timeRange%22%3A%226m%22%7D&widgets=%5B%7B%22widget%22%3A%22ChartWidget%22%2C%22metrics%22%3A%5B%22price_usd%22%2C%22whale_transaction_count%22%5…	🔗🐳 #Chainlink is rolling, +11.6% the past 24 hours and +19.2% the past week. Though Sundays are typically low volume, our Whale Transaction metric saw 1,391 $LINK transactions of &gt; $100,000 yesterday, the 2nd largest whale tx day in its 3.5-year history. https://t.co/IHyUrx5zTv https://t.co/IKuQ2ndgG6	51074.0	RT @santimentfeed: 🔗🐳 #Chainlink is rolling, +11.6% the past 24 hours and +19.2% the past week. Though Sundays are typically low volume, ou…	2494.0	True	full
1056418	1056418	604687ca4161a20039aaeb6e	2021-03-08 20:23:33	[]	[]	Mon Mar 08 20:14:44 +0000 2021	[]	[{"url":"https://t.co/dzqfCBsWrW","expanded_url":"https://bit.ly/1oFwEI4","display_url":"bit.ly/1oFwEI4","indices":[96,119]}]	[AHORA] El ministro de Salud de Corrientes chocó y tenía vacunas contra el Covid-19 en su auto. https://t.co/dzqfCBsWrW https://t.co/vUFGqogWFy	5246695.0	RT @todonoticias: [AHORA] El ministro de Salud de Corrientes chocó y tenía vacunas contra el Covid-19 en su auto. https://t.co/dzqfCBsWrW h…	441.0	True	full
1056419	1056419	604687ca4161a20039aaeb78	2021-03-08 20:23:33	[]	[{"url":"https://t.co/ZPqNawiHK9","expanded_url":"https://buff.ly/3qmFZUA","display_url":"buff.ly/3qmFZUA","indices":[200,223]}]		[]	[]			"'Actually, lady,' I said to myself, 'you had no idea how much worse it could get!" @LAGurwitch was hilarious talk… https://t.co/ULUZ0zEf9r	6523.0	True	full
1056420	1056420	604687cb4161a20039aaeb8a	2021-03-08 20:23:33	[]	[]	Mon Mar 08 08:26:17 +0000 2021	[{"text":"convocatoria","indices":[16,29]}]	[{"url":"https://t.co/kE12dnGlJ3","expanded_url":"https://bit.ly/3cfSg8p","display_url":"bit.ly/3cfSg8p","indices":[252,275]}]	📢Apertura de la #convocatoria TIC Cámaras 2021 ✅ Para pymes y autónom@s ✅ Presentación de solicitudes x sede electrónica del 9 de marzo a las 9 h hasta 15 marzo ✅ Sorteo ante notario ✅ Ayudas para desarrollar planes de implantación d soluciones TIC ▶️ https://t.co/kE12dnGlJ3 https://t.co/rq0EoF38z8	4510.0	RT @camaraofcordoba: 📢Apertura de la #convocatoria TIC Cámaras 2021 ✅ Para pymes y autónom@s ✅ Presentación de solicitudes x sede electróni…	210.0	True	full
1056421	1056421	604687cb4161a20039aaeb90	2021-03-08 20:23:33	[]	[]	Fri Mar 05 11:25:24 +0000 2021	[{"text":"FANB","indices":[0,5]},{"text":"5Mar","indices":[91,96]},{"text":"GNBLara","indices":[98,106]},{"text":"ChavezAhoraySiempre","indices":[107,127]},{"text":"ChavezViveEnLaFANB","indices":[128,147]}]	[{"url":"https://t.co/FlUVN8h2Au","expanded_url":"https://www.vtv.gob.ve/fanb-ratifica-soberania-venezuela-defensa-espacios-geograficos/","display_url":"vtv.gob.ve/fanb-ratifica-…","indices":[206,229]}]	#FANB ratifica soberanía de Venezuela para ejercer la defensa de sus espacios geográficos. #5Mar #GNBLara #ChavezAhoraySiempre #ChavezViveEnLaFANB .@NicolasMaduro .@cmdtegralgnb .@GNBGDjuvenal .@GNB_Lara https://t.co/FlUVN8h2Au https://t.co/FwIM0zM0Ed	827.0	RT @D122gnbcarora: #FANB ratifica soberanía de Venezuela para ejercer la defensa de sus espacios geográficos. #5Mar #GNBLara #ChavezAhoray…	1.0	True	full
1056422	1056422	604687cb4161a20039aaebb8	2021-03-08 20:23:34	[]	[]	Mon Mar 08 18:31:19 +0000 2021	[]	[{"url":"https://t.co/tokuLJrtMb","expanded_url":"https://www.medrxiv.org/content/10.1101/2021.03.05.21252997v1","display_url":"medrxiv.org/content/10.110…","indices":[242,265]}]	$AYTU Positive Aytu Biosciences sponsored study results posted in the medRxiv journal titled "Endotracheal application of ultraviolet A light in critically ill severe acute respiratory syndrome coronavirus-2 patients: A first-in-human study" https://t.co/tokuLJrtMb https://t.co/pmHTXNBSVX	63108.0	RT @TradeHawk: $AYTU Positive Aytu Biosciences sponsored study results posted in the medRxiv journal titled "Endotracheal application of ul…	45.0	True	full
1056423	1056423	604687cb4161a20039aaebc2	2021-03-08 20:23:34	[]	[]	Mon Mar 08 18:25:49 +0000 2021	[]	[{"url":"https://t.co/2RLoKVhXrD","expanded_url":"https://twitter.com/PeterStefanovi2/status/1368976211297370117","display_url":"twitter.com/PeterStefanovi…","indices":[202,225]}]	Am loving the utter truth labelling what they are saying as "complete bollocks" certainly the time for mincing words is passed, hear hear 👏 every time I hear a government minister all they spout is CB! https://t.co/2RLoKVhXrD	531.0	RT @AlexLunness: Am loving the utter truth labelling what they are saying as "complete bollocks" certainly the time for mincing words is pa…	342.0	True	full
1056424	1056424	604687cc4161a20039aaebd6	2021-03-08 20:23:34	[]	[]	Sun Mar 07 22:23:23 +0000 2021	[]	[{"url":"https://t.co/mRmAl7RkJD","expanded_url":"https://www.entregrillosychapulines.com/?p=187163","display_url":"entregrillosychapulines.com/?p=187163","indices":[250,273]}]	¡Ya no vacunarán! Luego de la muerte de una persona, suspenden vacunas de AstraZeneca en Austria Luego de la muerte de una mujer de 49 años, quien tras recibir la vacuna de AstraZeneca contra el Covid-19 tuvo problemas de coagulación, Austria d ... https://t.co/mRmAl7RkJD https://t.co/ilUgNefw4q	6125.0	RT @hiramrodriguez1: ¡Ya no vacunarán! Luego de la muerte de una persona, suspenden vacunas de AstraZeneca en Austria Luego de la muerte d…	18116.0	True	full
1056425	1056425	604687cc4161a20039aaebdc	2021-03-08 20:23:34	[]	[]	Mon Mar 08 12:26:25 +0000 2021	[]	[{"url":"https://t.co/MzefsLFKCx","expanded_url":"https://twitter.com/danidelarosa/status/1368882862771081219?s=19","display_url":"twitter.com/danidelarosa/s…","indices":[167,190]}]	Nuestro alcalde se posicionadel lado de quienes arruinan nuestra entidad. Se necesita INTERVENCIÓN, los actuales gestores son responsables de todo lo que ha ocurrido. https://t.co/MzefsLFKCx	52.0	RT @ugtenaspanias: Nuestro alcalde se posicionadel lado de quienes arruinan nuestra entidad. Se necesita INTERVENCIÓN, los actuales gestore…	100.0	True	full
1056426	1056426	604687cc4161a20039aaebe0	2021-03-08 20:23:34	[]	[{"url":"https://t.co/leBYden6QI","expanded_url":"https://www.vox.com/22252693/who-has-died-from-covid-19-in-america","display_url":"vox.com/22252693/who-h…","indices":[219,242]}]		[]	[]			People who thought they wouldn’t be impacted, or who couldn’t protect themselves, passed the virus on, and on, and… https://t.co/zX0XEyBToH	69.0	True	full
1056427	1056427	604687cc4161a20039aaebee	2021-03-08 20:23:34	[]	[]	Mon Mar 08 20:15:00 +0000 2021	[]	[{"url":"https://t.co/lYIom90ll2","expanded_url":"https://www.ausdoc.com.au/news/vaccine-rollout-most-gp-practices-will-get-50-doses-week","display_url":"ausdoc.com.au/news/vaccine-r…","indices":[142,165]}]	The Federal Minister for Health says the idea is for as many patients as possible to receive the AstraZeneca vaccine from their usual doctor https://t.co/lYIom90ll2	20085.0	RT @australiandr: The Federal Minister for Health says the idea is for as many patients as possible to receive the AstraZeneca vaccine from…	5199.0	True	full
1056428	1056428	604687cc4161a20039aaec1a	2021-03-08 20:23:35	[]	[]	Mon Mar 08 20:02:27 +0000 2021	[{"text":"PERU","indices":[0,5]}]	[{"url":"https://t.co/Mi5DB4aaGE","expanded_url":"https://cpj.org/2021/03/peruvian-congressional-candidate-files-criminal-defamation-suit-against-2-journalists-over-coverage-of-sexual-harassment-allegations/","display_url":"cpj.org/2021/03/peruvi…","indices":[251,274]}]	#PERU: The Committee to Protect Journalists today condemned a criminal defamation lawsuit filed against Peruvian journalists Graciela Tiburcio and Luciana Távara, and called on Peru to reform its laws to drop criminal penalties for speech. @WaykaPeru https://t.co/Mi5DB4aaGE	14937.0	RT @CPJAmericas: #PERU: The Committee to Protect Journalists today condemned a criminal defamation lawsuit filed against Peruvian journalis…	614.0	True	full
1056429	1056429	604687cc4161a20039aaec30	2021-03-08 20:23:35	[]	[{"url":"https://t.co/foYYw65vAJ","expanded_url":"https://instagram.com/unitedxmodels?igshid=wzpzi4hb2f1d","display_url":"instagram.com/unitedxmodels?…","indices":[140,163]}]		[]	[]			@JonesShylee Hey x ❤ Your OF has Mindblowing Content 🔥 Dm me for its Promotion on my promo network on instagram 🔞 J… https://t.co/wAvSlssjLQ	1.0	True	full
1056430	1056430	604687cc4161a20039aaec36	2021-03-08 20:23:35	[]	[]	Mon Mar 08 09:00:08 +0000 2021	[]	[{"url":"https://t.co/ajrx35zChf","expanded_url":"https://blog.wazirx.com/highest-trader-kaun-marathon-wrx-inr-3rd-year-special/","display_url":"blog.wazirx.com/highest-trader…","indices":[255,278]}]	⚡ ₹5,00,000 worth $WRX up for grabs ⚡ We're running a Highest Trader Kaun Marathon with prizes of ₹5,00,000 for top 120 traders! We're giving away 25 WRX each to 3 lucky people who: 1. Retweet this tweet 2. Reply to this tweet &amp; mention 3 friends https://t.co/ajrx35zChf	65891.0	RT @WazirXIndia: ⚡ ₹5,00,000 worth $WRX up for grabs ⚡ We're running a Highest Trader Kaun Marathon with prizes of ₹5,00,000 for top 120 t…	19.0	True	full
1056431	1056431	604687cd4161a20039aaec3e	2021-03-08 20:23:35	[]	[]	Mon Mar 08 16:34:31 +0000 2021	[]	[{"url":"https://t.co/zFbXLl1SmA","expanded_url":"http://www.handmadebyhalie.com","display_url":"handmadebyhalie.com","indices":[140,163]}]	I haven’t been very active lately because I am in the process of moving this month, but my 15% off sale is still going !! Use code LOVE 💜✨ https://t.co/zFbXLl1SmA ☮️&amp;💜 https://t.co/i15d6lTUaS	1397.0	RT @halielain: I haven’t been very active lately because I am in the process of moving this month, but my 15% off sale is still going !! Us…	9580.0	True	full
1056432	1056432	604687cd4161a20039aaec50	2021-03-08 20:23:36	[]	[]	Mon Mar 08 19:38:52 +0000 2021	[]	[{"url":"https://t.co/LApI14UviF","expanded_url":"http://t.me/AnonymeCitoyen","display_url":"t.me/AnonymeCitoyen","indices":[193,216]}]	Manifestation devant le Parlement à Bucarest en Roumanie contre une loi sur la vaccination débattue à l'Assemblée et qui prévoit d'instaurer une vaccination obligatoire selon les manifestants. https://t.co/LApI14UviF https://t.co/uWac3N3eDp	12433.0	RT @AnonymecitoyenS: Manifestation devant le Parlement à Bucarest en Roumanie contre une loi sur la vaccination débattue à l'Assemblée et q…	213.0	True	full
1056433	1056433	604687cd4161a20039aaec54	2021-03-08 20:23:35	[]	[{"url":"https://t.co/f8PV9gnWsK","expanded_url":"https://twitter.com/_rl_w/status/1369020703547211776?s=21","display_url":"twitter.com/_rl_w/status/1…","indices":[175,198]}]		[]	[]			@themariefonseca @BentleytheDog I think voting against the covid bill is not the best thing right now. What they s… https://t.co/kE9F1zWlfS	2252.0	True	full
1056434	1056434	604687cd4161a20039aaec5a	2021-03-08 20:23:36	[]	[]	Mon Mar 08 20:22:53 +0000 2021	[{"text":"EU","indices":[103,106]},{"text":"Nato","indices":[107,112]},{"text":"Europe","indices":[113,120]},{"text":"coronavirus","indices":[121,133]},{"text":"COVID19","indices":[134,142]},{"text":"UN","indices":[143,146]},{"text":"USA","indices":[147,151]},{"text":"washington","indices":[152,163]},{"text":"Biden","indices":[164,170]}]	[{"url":"https://t.co/HXS1fx2APW","expanded_url":"https://www.mideastdiscourse.com/2021/03/08/eu-to-lose-up-to-e100-billion-due-to-vaccination-failures-wary-investors-no-sign-of-reopenings/","display_url":"mideastdiscourse.com/2021/03/08/eu-…","indices":[173,196]}]	EU to lose up to €100 billion due to vaccination failures, wary investors &amp; no sign of reopenings #EU #Nato #Europe #coronavirus #COVID19 #UN #USA #washington #Biden https://t.co/HXS1fx2APW	314.0	RT @news_mideast: EU to lose up to €100 billion due to vaccination failures, wary investors &amp; no sign of reopenings #EU #Nato #Europe #cor…	292.0	True	full
1056435	1056435	604687cd4161a20039aaec6e	2021-03-08 20:23:36	[]	[]	Mon Mar 08 19:42:43 +0000 2021	[{"text":"MiColumna","indices":[49,59]}]	[{"url":"https://t.co/nRxbx41MIt","expanded_url":"https://www.washingtonpost.com/es/post-opinion/2021/03/07/amlo-lopez-gatell-mentira-covid-19-gobierno-mexicano/","display_url":"washingtonpost.com/es/post-opinio…","indices":[102,125]}]	El gobierno de AMLO se hace adicto a la mentira. #MiColumna de hoy en @postopinion_es @washingtonpost https://t.co/nRxbx41MIt https://t.co/IEQnGKVvbF	8665740.0	RT @CarlosLoret: El gobierno de AMLO se hace adicto a la mentira. #MiColumna de hoy en @postopinion_es @washingtonpost https://t.co/nRxbx41…	70.0	True	full
1056436	1056436	604687cd4161a20039aaec7a	2021-03-08 20:23:36	[]	[]	Fri Mar 05 19:40:14 +0000 2021	[{"text":"saopaulo","indices":[139,148]},{"text":"pandemia","indices":[149,158]}]	[{"url":"https://t.co/UqZiOzy44R","expanded_url":"https://cultura.uol.com.br/noticias/17282_jair-bolsonaro-parece-ter-alergia-ao-mundo-real-diz-doria-sobre-pior-fase-da-pandemia-de-covid-19.html","display_url":"cultura.uol.com.br/noticias/17282…","indices":[160,183]}]	"Que presidente é este que nós elegemos para o Brasil? Que tristeza, que vergonha. Uma vergonha mundial", disse o governador de São Paulo. #saopaulo #pandemia https://t.co/UqZiOzy44R	162288.0	RT @jornal_cultura: "Que presidente é este que nós elegemos para o Brasil? Que tristeza, que vergonha. Uma vergonha mundial", disse o gover…	15.0	True	full
1056437	1056437	604687cd4161a20039aaec82	2021-03-08 20:23:36	[]	[]	Sun Nov 29 10:06:20 +0000 2020	[]	[{"url":"https://t.co/7MJm1B7GI7","expanded_url":"https://jbhandleyblog.com/home/2020/6/19/vaccinessavetheworld","display_url":"jbhandleyblog.com/home/2020/6/19…","indices":[265,288]}]	1/ Probably one of the most important articles you will ever read. Brilliant, eye opening &amp; combines all the relevant data &amp; information. I was already aware of many things that it mentions, because ever since this covid debacle i have been researching .. https://t.co/7MJm1B7GI7	1184.0	RT @B33Mello: 1/ Probably one of the most important articles you will ever read. Brilliant, eye opening &amp; combines all the relevant data &amp;…	1751.0	True	full
1056438	1056438	604687cd4161a20039aaec84	2021-03-08 20:23:36	[]	[]	Mon Mar 08 19:14:55 +0000 2021	[]	[{"url":"https://t.co/TKRCiPLtCZ","expanded_url":"https://twitter.com/JustinTrudeau/status/1368991789638709253","display_url":"twitter.com/JustinTrudeau/…","indices":[234,257]}]	One year ago and up until a week ago all flights from China were green lighted by you and your cabal. Now and as Covid becomes very treatable and on the decline you put Canadian travelers in hotel jails. You are some kind of stupid. https://t.co/TKRCiPLtCZ	9292.0	RT @jamesholden007: One year ago and up until a week ago all flights from China were green lighted by you and your cabal. Now and as Covid…	519.0	True	full
1056439	1056439	604687ce4161a20039aaecae	2021-03-08 20:23:36	[]	[]	Mon Mar 08 16:01:01 +0000 2021	[{"text":"FFXIV","indices":[4,10]}]	[{"url":"https://t.co/f4ENSkgocq","expanded_url":"http://sqex.to/vO4bw","display_url":"sqex.to/vO4bw","indices":[158,181]}]	The #FFXIV Moogle Treasure Trove returns Monday, March 15! ✨ Many prizes await, so be sure to collect and redeem those irregular tomes of esoterics, kupo! 🎁 https://t.co/f4ENSkgocq https://t.co/q3wFugT4cF	327765.0	RT @FF_XIV_EN: The #FFXIV Moogle Treasure Trove returns Monday, March 15! ✨ Many prizes await, so be sure to collect and redeem those irre…	32.0	True	full
1056440	1056440	604687ce4161a20039aaecb8	2021-03-08 20:23:36	[{"text":"Europe","indices":[0,7]},{"text":"Environment","indices":[131,143]},{"text":"Etna","indices":[144,149]}]	[{"url":"https://t.co/A5Xwt2yN7S","expanded_url":"https://www.businessinsider.in/science/environment/news/europes-tallest-active-volcano-has-been-spewing-lava-for-three-weeks-and-now-its-raining-stones-and-ash-on-the-villages-below/articleshow/81389837.cms","display_url":"businessinsider.in/science/enviro…","indices":[152,175]}]		[]	[]			#Europe’s tallest active volcano has been spewing lava for three weeks — and now its raining stones and ash on the… https://t.co/YZtlI860ez	16640.0	True	full
1056441	1056441	604687ce4161a20039aaeccc	2021-03-08 20:23:37	[]	[]	Mon Mar 08 20:23:20 +0000 2021	[{"text":"CovidVaccine","indices":[34,47]}]	[{"url":"https://t.co/MGN6YPjAh4","expanded_url":"https://www.youtube.com/watch?v=ZJZxiNxYLpc&t=2490s","display_url":"youtube.com/watch?v=ZJZxiN…","indices":[191,214]}]	@JohnJuma2121 @Covid19Crusher The #CovidVaccine aren't even effective (new figures show 19-29% which would never get approval) and probaby the most dangerous thing anyone could do right now! https://t.co/MGN6YPjAh4	6890.0	RT @JaniceW78256134: @JohnJuma2121 @Covid19Crusher The #CovidVaccine aren't even effective (new figures show 19-29% which would never get a…	6890.0	True	full
1056442	1056442	604687ce4161a20039aaecd0	2021-03-08 20:23:37	[]	[]	Mon Mar 08 19:41:02 +0000 2021	[]	[{"url":"https://t.co/Pr7lSMBlxT","expanded_url":"http://play.hbomax.com/page/urn:hbo:page:GXkNXsArG_o7CZgEAABfH:type:series","display_url":"play.hbomax.com/page/urn:hbo:p…","indices":[156,179]}]	@hbomax Infinity Train is an amazing HBO Max show with many women in its cast and crew. It also has 100% on Rotten Tomatoes. Everyone should check it out! https://t.co/Pr7lSMBlxT https://t.co/kqI6FOu57V	100.0	RT @AtticusTheCorgi: @hbomax Infinity Train is an amazing HBO Max show with many women in its cast and crew. It also has 100% on Rotten Tom…	159.0	True	full
1056443	1056443	604687ce4161a20039aaece0	2021-03-08 20:23:37	[]	[]	Mon Mar 08 20:11:32 +0000 2021	[]	[{"url":"https://t.co/K5Avu7xeUP","expanded_url":"https://m.jpost.com/breaking-news/pfizer-ceo-albert-bourla-calls-israel-worlds-lab-in-interview-to-nbc-660349","display_url":"m.jpost.com/breaking-news/…","indices":[246,269]}]	According to the FDA’s adverse reporting system, 3 dozen cases of spontaneous miscarriages or stillbirths occurred after taking the Covid-19 vaccination. This raises ethical concerns about offering pregnant women experimental biological agents. https://t.co/K5Avu7xeUP https://t.co/c6ppO5B3Ew	232526.0	RT @drsimonegold: According to the FDA’s adverse reporting system, 3 dozen cases of spontaneous miscarriages or stillbirths occurred after…	1560.0	True	full
1056444	1056444	604687ce4161a20039aaece4	2021-03-08 20:23:37	[]	[]	Mon Mar 08 20:14:13 +0000 2021	[]	[{"url":"https://t.co/qEHrZ2W0Yb","expanded_url":"http://cos.lv/uswS50DTqj8","display_url":"cos.lv/uswS50DTqj8","indices":[130,153]}]	Soundgarden's Superunknown was released on this day in 1994. Nearly 30 years later, the LP remains a raging staple of its times: https://t.co/qEHrZ2W0Yb https://t.co/CNUcunBnd6	235715.0	RT @consequence: Soundgarden's Superunknown was released on this day in 1994. Nearly 30 years later, the LP remains a raging staple of its…	145.0	True	full
1056445	1056445	604687ce4161a20039aaece6	2021-03-08 20:23:37	[]	[]	Mon Mar 08 16:15:22 +0000 2021	[]	[{"url":"https://t.co/Bk8HGPNMTT","expanded_url":"https://www.eldiario.es/sociedad/toneladas-factura-ambiental-furor-viajeros-emerito-miles-extra-co2-expulsadas-vuelos-privados-lujo_1_7278346.html","display_url":"eldiario.es/sociedad/tonel…","indices":[118,141]}]	El rey Juan Carlos emitió con sus vuelos privados en una década tanto CO2 como un habitante español medio en 586 años https://t.co/Bk8HGPNMTT	1071422.0	RT @iescolar: El rey Juan Carlos emitió con sus vuelos privados en una década tanto CO2 como un habitante español medio en 586 años https:/…	539.0	True	full
1056446	1056446	604687ce4161a20039aaecea	2021-03-08 20:23:37	[]	[]	Mon Mar 08 20:16:02 +0000 2021	[{"text":"8Mar","indices":[0,5]},{"text":"CuarentenaRadicalReforzada","indices":[94,121]}]	[{"url":"https://t.co/GQkc2yYlUC","expanded_url":"https://www.lechuguinos.com/brasil-colapso-uci-covid-19/","display_url":"lechuguinos.com/brasil-colapso…","indices":[123,146]}]	#8Mar ¡PREOCUPANTE! Brasil se asoma al abismo de un colapso de las UCI por casos de Covid-19 #CuarentenaRadicalReforzada https://t.co/GQkc2yYlUC	121245.0	RT @Lechuguinos_com: #8Mar ¡PREOCUPANTE! Brasil se asoma al abismo de un colapso de las UCI por casos de Covid-19 #CuarentenaRadicalReforz…	2324.0	True	full
1056447	1056447	604687ce4161a20039aaecec	2021-03-08 20:23:37	[]	[]	Mon Mar 08 14:51:30 +0000 2021	[]	[{"url":"https://t.co/0eJQ2lWFNK","expanded_url":"https://www.economist.com/graphic-detail/2021/03/06/new-data-show-that-leading-covid-19-vaccines-have-similarly-high-efficacy","display_url":"economist.com/graphic-detail…","indices":[257,280]}]	سؤال متكرر: متوفر أمامي أكسفورد و فايزر- أيهما أفضل؟ الإجابة: اللقاح الأفضل هو الذي سيستقر به الحال في كتفك. بعد استخدام اللقاح، يتم قياس فعاليته على الأرض. تشير نتائج خرجت لنا من إنجلترا واسكتلندا إلى أن فعالية كلا اللقاحين متقاربة جدا بعد الجرعة الأولى. https://t.co/0eJQ2lWFNK https://t.co/pvWoicXVb7	24057.0	RT @virolvlog: سؤال متكرر: متوفر أمامي أكسفورد و فايزر- أيهما أفضل؟ الإجابة: اللقاح الأفضل هو الذي سيستقر به الحال في كتفك. بعد استخدام ال…	216.0	True	full
1056448	1056448	604687cf4161a20039aaecf2	2021-03-08 20:23:37	[]	[{"url":"https://t.co/aofr8yxVBn","expanded_url":"https://fb.me/e/3dbMIsp8d","display_url":"fb.me/e/3dbMIsp8d","indices":[207,230]}]		[]	[]			Join me live tomorrow night at 8pm, from @stpatricks200, Belfast. I'll be speaking on what the rodmap to recovery f… https://t.co/8os4ymi4cU	1141.0	True	full
1056449	1056449	604687cf4161a20039aaed06	2021-03-08 20:23:37	[]	[{"url":"https://t.co/jtWn6uUNvq","expanded_url":"https://bit.ly/3rviud8","display_url":"bit.ly/3rviud8","indices":[127,150]}]		[]	[]			La primera reacción en redes sociales de la corona británica tras la explosiva entrevista de Meghan Markle y el prí… https://t.co/4mlkL3qHns	1266666.0	True	full
1056450	1056450	604687cf4161a20039aaed0c	2021-03-08 20:23:37	[]	[]	Mon Mar 08 18:01:55 +0000 2021	[]	[{"url":"https://t.co/4vo0TpJvp5","expanded_url":"https://twitter.com/cnnbrk/status/1368955647904133124","display_url":"twitter.com/cnnbrk/status/…","indices":[206,229]}]	Horrible framing. CDC doesn't "give" freedom. CDC gives **advice** on limiting infectious diseases, which everybody else must weigh against additional evidence and other individual and societal priorities. https://t.co/4vo0TpJvp5	43120.0	RT @philipaklein: Horrible framing. CDC doesn't "give" freedom. CDC gives **advice** on limiting infectious diseases, which everybody else…	874.0	True	full
1056451	1056451	604687cf4161a20039aaed14	2021-03-08 20:23:38	[]	[]	Mon Mar 08 19:28:09 +0000 2021	[]	[{"url":"https://t.co/MvQKk4BqGE","expanded_url":"https://www.eldiestro.es/2021/03/tremenda-metedura-de-pata-en-el-programa-de-iker-jimenez-de-una-doctora-sobre-la-vacuna-de-oxford-conozco-esa-vacuna-antes-de-que-viniera-el-covid/","display_url":"eldiestro.es/2021/03/tremen…","indices":[151,174]}]	Tremenda metedura de pata en el programa de Iker Jiménez de una doctora sobre la vacuna de Oxford: “Conozco esa vacuna antes de que viniera el COVID…” https://t.co/MvQKk4BqGE a través de @ElDiestro_	3207.0	RT @brass_piss: Tremenda metedura de pata en el programa de Iker Jiménez de una doctora sobre la vacuna de Oxford: “Conozco esa vacuna ante…	755.0	True	full
1056452	1056452	604687cf4161a20039aaed18	2021-03-08 20:23:38	[]	[]	Wed Mar 03 17:07:47 +0000 2021	[]	[{"url":"https://t.co/O8TfZ93d0H","expanded_url":"https://twitter.com/lgraymc/status/1365434315467874306?s=21","display_url":"twitter.com/lgraymc/status…","indices":[118,141]}]	@maritstiles Please have a look at my thread about our efforts to get asymptomatic testing at our school last week. https://t.co/O8TfZ93d0H	196.0	RT @LGrayMc: @maritstiles Please have a look at my thread about our efforts to get asymptomatic testing at our school last week. https://…	92.0	True	full
1056453	1056453	604687cf4161a20039aaed24	2021-03-08 20:23:38	[]	[]	Mon Mar 08 07:52:43 +0000 2021	[{"text":"lockdown","indices":[82,91]}]	[{"url":"https://t.co/oByxFVAR4I","expanded_url":"https://www.nature.com/articles/s41598-021-84092-1.pdf?fbclid=IwAR18IhXaJ4QQzJa0f02Q-_Kasu8Evvbd6twGpP2gBIFQdZ9n_EqKFlqcxEA","display_url":"nature.com/articles/s4159…","indices":[127,150]}]	Zuhause bleiben bringt nix. Wieder eine Studie, die zeigt, wie wenig sinnvoll ein #lockdown ist. Bitte lesen @rudi_anschober https://t.co/oByxFVAR4I	15620.0	RT @M_T_Franz: Zuhause bleiben bringt nix. Wieder eine Studie, die zeigt, wie wenig sinnvoll ein #lockdown ist. Bitte lesen @rudi_anschober…	367.0	True	full
1056454	1056454	604687cf4161a20039aaed28	2021-03-08 20:23:38	[]	[{"url":"https://t.co/lH1VdSoP9g","expanded_url":"https://missionlocal.org/2021/03/san-francisco-pandemic-year-anniversary/","display_url":"missionlocal.org/2021/03/san-fr…","indices":[152,175]}]		[]	[]			It’s a good thing we have @EskSF, because most people capable of writing something like this can’t afford to work i… https://t.co/CfZkEepItY	491.0	True	full
1056455	1056455	604687cf4161a20039aaed3a	2021-03-08 20:23:38	[]	[]	Mon Mar 08 19:43:34 +0000 2021	[]	[{"url":"https://t.co/JsZeM4koAy","expanded_url":"https://exame.com/invest/ibovespa-afunda-e-dolar-dispara-com-decisao-de-fachin-sobre-lula/","display_url":"exame.com/invest/ibovesp…","indices":[185,208]}]	- 250 mil mortos, pior momento da pandemia, presidente negacionista e antivacina, povo passando fome. Mercado: recorde histórico - Lula pode concorrer à presidência Mercado: PÂNICO https://t.co/JsZeM4koAy	1830.0	RT @chicorubensp: - 250 mil mortos, pior momento da pandemia, presidente negacionista e antivacina, povo passando fome. Mercado: recorde h…	600.0	True	full
1056456	1056456	604687d04161a20039aaed5a	2021-03-08 20:23:38	[{"text":"fiqueemcasa","indices":[116,128]},{"text":"shinyNosepass","indices":[129,143]},{"text":"Nosepass","indices":[144,153]},{"text":"friendscode","indices":[154,166]},{"text":"pokemongo","indices":[167,177]},{"text":"pokemongobrasil","indices":[178,194]},{"text":"pokemonfriendscode","indices":[195,214]},{"text":"pokemongofriends","indices":[215,232]},{"text":"pokemixoficial","indices":[233,2…	[{"url":"https://t.co/X5GSBRU0i2","expanded_url":"https://instagr.am/p/CMK5-58lRtM/","display_url":"instagr.am/p/CMK5-58lRtM/","indices":[249,272]}]		[]	[]			Preparados para pegar seu Nosepass shiny??? O evento "Em busca de Lendas" começa terça, 09 de março, 10h (local). ⠀… https://t.co/Ro1amOloxC	1517.0	True	full
1056457	1056457	604687d04161a20039aaed76	2021-03-08 20:23:38	[]	[]	Mon Mar 08 18:46:21 +0000 2021	[{"text":"TheInvestigation","indices":[10,27]},{"text":"TobiasLindholm","indices":[29,44]},{"text":"ElCasoDelSubmarino","indices":[109,128]}]	[{"url":"https://t.co/sieo5dzcix","expanded_url":"https://comunidadravenheart.blogspot.com/2021/02/the-investigation-el-caso-del-submarino.html?m=1","display_url":"comunidadravenheart.blogspot.com/2021/02/the-in…","indices":[187,210]}]	Reseña de #TheInvestigation. #TobiasLindholm nos trae una interesante miniserie inspirada en un crimen real, #ElCasoDelSubmarino, centrando su atención en la labor de sus investigadores https://t.co/sieo5dzcix . https://t.co/oVeBgWElA8	4401.0	RT @RavenHeartWeb: Reseña de #TheInvestigation. #TobiasLindholm nos trae una interesante miniserie inspirada en un crimen real, #ElCasoDelS…	1833.0	True	full
1056458	1056458	604687d04161a20039aaed82	2021-03-08 20:23:38	[]	[]	Mon Mar 08 20:01:39 +0000 2021	[{"text":"JUNTASSOMOSMASFUERTES","indices":[118,140]}]	[{"url":"https://t.co/0vTBxEw5Wt","expanded_url":"https://twitter.com/AMITI_WIT/status/1369007580949995524","display_url":"twitter.com/AMITI_WIT/stat…","indices":[141,164]}]	Es un honor formar parte de un grupo de mujeres maravillosas en @AMITI_WIT que con un fin común hemos logrado tanto!! #JUNTASSOMOSMASFUERTES https://t.co/0vTBxEw5Wt	612.0	RT @BarbyQx: Es un honor formar parte de un grupo de mujeres maravillosas en @AMITI_WIT que con un fin común hemos logrado tanto!! #JUNTASS…	530.0	True	full
1056459	1056459	604687d04161a20039aaed9c	2021-03-08 20:23:39	[]	[]	Mon Mar 08 20:20:41 +0000 2021	[]	[{"url":"https://t.co/FTXsfH7Dna","expanded_url":"https://www.businessinsider.in/science/health/news/pfizer-and-modernas-covid-19-shots-were-10-times-less-effective-against-the-variant-first-found-in-south-africa-in-a-new-study/articleshow/81398951.cms?utm_source=social_Twitter&utm_medium=social_sharing&utm_campaign=Click_through_social_share","display_url":"businessinsider.in/science/health…","i…	A new lab study reveals troubling signs that Pfizer and Moderna's COVID-19 shots could be far less effective against the variant first found in South Africa https://t.co/FTXsfH7Dna via @BiIndia	24572.0	RT @EndGameWW3: A new lab study reveals troubling signs that Pfizer and Moderna's COVID-19 shots could be far less effective against the va…	17.0	True	full
1056460	1056460	604687d14161a20039aaedae	2021-03-08 20:23:39	[]	[]	Mon Mar 08 17:43:40 +0000 2021	[]	[{"url":"https://t.co/xlKio1Ivh2","expanded_url":"https://twitter.com/14ymedio/status/1368979536428359682","display_url":"twitter.com/14ymedio/statu…","indices":[277,300]}]	Una cola de más de una semana, una tienda en dólares en el corazón de La Habana y un Día Internacional de la Mujer que llega a un país y una ciudad donde las féminas son mayoría en las largas filas, frente a los fogones y en la interminable angustia de una crisis que no cesa. https://t.co/xlKio1Ivh2	741107.0	RT @yoanisanchez: Una cola de más de una semana, una tienda en dólares en el corazón de La Habana y un Día Internacional de la Mujer que ll…	265.0	True	full
1056461	1056461	604687d14161a20039aaede8	2021-03-08 20:23:40	[{"text":"rewarddollars","indices":[197,211]},{"text":"makemoneyfromhome","indices":[212,230]},{"text":"stayathome","indices":[231,242]}]	[{"url":"https://t.co/cbySHBmYJQ","expanded_url":"https://ref.rewarddollars.co/Raphman","display_url":"ref.rewarddollars.co/Raphman","indices":[173,196]}]		[]	[]			Hi all, I'm inviting you all to join RewardDollars, a site that lets you earn money with social media. I just earne… https://t.co/8JsMMHqHAO	4.0	True	full
1056462	1056462	604687d14161a20039aaedee	2021-03-08 20:23:40	[]	[]	Mon Mar 08 17:27:05 +0000 2021	[]	[{"url":"https://t.co/p1nxD71QcP","expanded_url":"https://twitter.com/DanPriceSeattle/status/1368976190845882369","display_url":"twitter.com/DanPriceSeattl…","indices":[253,276]}]	But if a restaurant using Toast wanted to switch to us (Gravity Payments), they'd have to pay thousands of dollars in cancellation fees, much like a cable or phone company. Companies put poison pills in the fine print to prevent you from leaving them. https://t.co/p1nxD71QcP	380454.0	RT @DanPriceSeattle: But if a restaurant using Toast wanted to switch to us (Gravity Payments), they'd have to pay thousands of dollars in…	24763.0	True	full
1056463	1056463	604687d14161a20039aaedfe	2021-03-08 20:23:40	[]	[]	Mon Mar 08 20:18:05 +0000 2021	[]	[{"url":"https://t.co/QsFviUDgDt","expanded_url":"https://nbcnews.to/3rG55is","display_url":"nbcnews.to/3rG55is","indices":[255,278]}]	1 out of 3 Covid patients, or 8.4M Americans, have persistent symptoms months after they first got sick, a study shows. In post-Covid clinics across the US, doctors are scrambling to find answers and a cure for what some are calling a “second pandemic” https://t.co/QsFviUDgDt	8386840.0	RT @NBCNews: 1 out of 3 Covid patients, or 8.4M Americans, have persistent symptoms months after they first got sick, a study shows. In po…	35.0	True	full
1056464	1056464	604687d24161a20039aaee02	2021-03-08 20:23:40	[]	[]	Mon Mar 08 17:34:55 +0000 2021	[{"text":"TikTokTailgate","indices":[49,64]}]	[{"url":"https://t.co/1FrPM7fpiu","expanded_url":"https://mileyl.ink/AngelsLikeYou","display_url":"mileyl.ink/AngelsLikeYou","indices":[168,191]}]	Angels Like You video OuT NoW! Shot on 2/7/21 at #TikTokTailgate , the first out door covid compliant concert of its size since the pandemic changed our lives forever. https://t.co/1FrPM7fpiu https://t.co/rR0J8hI6hX	46167063.0	RT @MileyCyrus: Angels Like You video OuT NoW! Shot on 2/7/21 at #TikTokTailgate , the first out door covid compliant concert of its size s…	115.0	True	full
1056465	1056465	604687d24161a20039aaee08	2021-03-08 20:23:40	[]	[]	Mon Mar 08 19:08:36 +0000 2021	[]	[{"url":"https://t.co/ipAa0NPY8n","expanded_url":"https://twitter.com/ddale8/status/1368998717701947404","display_url":"twitter.com/ddale8/status/…","indices":[252,275]}]	Probably clear to many of you, but the point of this isn't to argue that prisoners should not get relief money or that Cotton's first two votes were wrong. The article includes an advocate's argument for why incarcerated people should get the funding. https://t.co/ipAa0NPY8n	1240231.0	RT @ddale8: Probably clear to many of you, but the point of this isn't to argue that prisoners should not get relief money or that Cotton's…	155.0	True	full
1056466	1056466	604687d24161a20039aaee10	2021-03-08 20:23:40	[]	[]	Mon Mar 08 19:45:29 +0000 2021	[]	[{"url":"https://t.co/PRcnqzHkLn","expanded_url":"https://www.bloomberg.com/news/articles/2021-03-08/times-square-luxury-hotel-moves-step-closer-to-foreclosure-sale?sref=IYaVtzGj","display_url":"bloomberg.com/news/articles/…","indices":[159,182]}]	A troubled hotel and retail property in Times Square took a step closer to foreclosure after a judge ruled in favor of its lender. New from @pat_clark and me. https://t.co/PRcnqzHkLn	3902.0	RT @allisonmcneely: A troubled hotel and retail property in Times Square took a step closer to foreclosure after a judge ruled in favor of…	3075.0	True	full
1056467	1056467	604687d24161a20039aaee14	2021-03-08 20:23:40	[]	[]	Mon Mar 08 20:23:20 +0000 2021	[]	[{"url":"https://t.co/NHVuaxW3ky","expanded_url":"https://youtu.be/dMDkDvjv0SE","display_url":"youtu.be/dMDkDvjv0SE","indices":[119,142]}]	Forget the CDC! Haven't you always wondered what insight on the vaccine might be shed by hit 90's tv series, Seinfeld? https://t.co/NHVuaxW3ky	52.0	RT @HelloSciCom: Forget the CDC! Haven't you always wondered what insight on the vaccine might be shed by hit 90's tv series, Seinfeld? htt…	2495.0	True	full
1056468	1056468	604687d24161a20039aaee16	2021-03-08 20:23:40	[]	[]	Wed Mar 03 20:33:03 +0000 2021	[]	[{"url":"https://t.co/9p6uQwOhdB","expanded_url":"https://www.freep.com/story/news/health/2021/03/03/michigan-coronavirus-vaccine-covid-eligibility-age/6904549002/?906","display_url":"freep.com/story/news/hea…","indices":[252,275]}]	Updated: Michigan health officials have outlined/defined underlying conditions that would make someone 50+ eligible for the COVID-19 vaccine, including: - cancer - heart conditions - Down syndrome - pregnancy - obesity and severe obesity - smoking https://t.co/9p6uQwOhdB	10853.0	RT @Dave_Boucher1: Updated: Michigan health officials have outlined/defined underlying conditions that would make someone 50+ eligible for…	1311.0	True	full
1056469	1056469	604687d24161a20039aaee20	2021-03-08 20:23:40	[]	[]	Mon Mar 08 20:10:00 +0000 2021	[{"text":"NotiMippCI","indices":[0,11]},{"text":"CuarentenaRadicalReforzada","indices":[123,150]}]	[{"url":"https://t.co/Q8QgoULjXE","expanded_url":"https://bit.ly/3kWEA5R","display_url":"bit.ly/3kWEA5R","indices":[99,122]}]	#NotiMippCI 📰🗞| Venezuela detectó 453 nuevos casos por COVID-19 en las últimas 24 horas. Lea más ⏩ https://t.co/Q8QgoULjXE #CuarentenaRadicalReforzada https://t.co/NOPzUgSiDP	251243.0	RT @Mippcivzla: #NotiMippCI 📰🗞| Venezuela detectó 453 nuevos casos por COVID-19 en las últimas 24 horas. Lea más ⏩ https://t.co/Q8QgoULjXE…	2636.0	True	full
1056470	1056470	604687d24161a20039aaee30	2021-03-08 20:23:41	[]	[]	Mon Mar 08 08:20:45 +0000 2021	[]	[{"url":"https://t.co/IrtBAfafY3","expanded_url":"https://nmfb.com.ng/covid-19-support/","display_url":"nmfb.com.ng/covid-19-suppo…","indices":[115,138]}]	COVID-19 TARGETED CREDIT FACILITY APPLICATION REOPENED FOR FRESH APPLICATIONS. TO APPLY, KINDLY USE THE LINK BELOW https://t.co/IrtBAfafY3 https://t.co/iV2UUfb0JR	52472.0	RT @NirsalMFB: COVID-19 TARGETED CREDIT FACILITY APPLICATION REOPENED FOR FRESH APPLICATIONS. TO APPLY, KINDLY USE THE LINK BELOW https://t…	1855.0	True	full
1056471	1056471	604687d24161a20039aaee34	2021-03-08 20:23:41	[]	[]	Mon Mar 08 18:55:03 +0000 2021	[]	[{"url":"https://t.co/U4Hqe7GJ0E","expanded_url":"http://www.cnn.com/2021/03/08/politics/fact-check-tom-cotton-prisoners-pandemic-relief-checks-trump-biden/index.html","display_url":"cnn.com/2021/03/08/pol…","indices":[216,239]}]	Sen. Tom Cotton keeps attacking Democrats for letting prisoners get pandemic relief money. But prisoners also got pandemic relief money from the two check bills Trump signed in 2020. Cotton voted for both of them: https://t.co/U4Hqe7GJ0E	1240231.0	RT @ddale8: Sen. Tom Cotton keeps attacking Democrats for letting prisoners get pandemic relief money. But prisoners also got pandemic re…	174.0	True	full
1056472	1056472	604687d24161a20039aaee4a	2021-03-08 20:23:41	[]	[]	Mon Mar 08 20:00:00 +0000 2021	[{"text":"Buñuel","indices":[172,179]}]	[{"url":"https://t.co/OYnOsfp8WL","expanded_url":"http://bit.ly/BLT-CinetecaNacional","display_url":"bit.ly/BLT-CinetecaNa…","indices":[114,137]}]	¡Visita la Sala 10 de la @CinetecaMexico y descubre la gran historia de Luis al convertirse en Buñuel! 🎟️Boletos: https://t.co/OYnOsfp8WL 🕜Funciones: 15:15 y 17:15 hrs #Buñuel en el Laberinto de las Tortugas 🐢 https://t.co/c1sAqDrjLD	497.0	RT @TulipPicturesmx: ¡Visita la Sala 10 de la @CinetecaMexico y descubre la gran historia de Luis al convertirse en Buñuel! 🎟️Boletos: http…	1077.0	True	full
1056473	1056473	604687d34161a20039aaee7a	2021-03-08 20:23:41	[]	[]	Mon Mar 08 16:28:25 +0000 2021	[]	[{"url":"https://t.co/lrv64a0cRX","expanded_url":"https://www.sueddeutsche.de/muenchen/landkreismuenchen/muenchen-neubiberg-schule-coronavirus-aerosole-1.5227418","display_url":"sueddeutsche.de/muenchen/landk…","indices":[225,248]}]	Warum wird nicht lauter über Luftfilter für Schulklassen und Kitas gesprochen?? Seit mind. 10 Monaten ist die Übertragung durch Aerosole bekannt! Proaktives, unbürokratisches Handeln ist angesagt! Liebe Kommunen: HANDELN! 👇 https://t.co/lrv64a0cRX	1793.0	RT @KinderdocNina: Warum wird nicht lauter über Luftfilter für Schulklassen und Kitas gesprochen?? Seit mind. 10 Monaten ist die Übertragun…	43.0	True	full
1056474	1056474	604687d34161a20039aaee92	2021-03-08 20:23:42	[]	[]	Sun Mar 07 21:03:47 +0000 2021	[{"text":"EnVivo","indices":[0,7]},{"text":"CuidémonosMás","indices":[122,136]}]	[{"url":"https://t.co/lrOd7juZ4k","expanded_url":"https://www.pscp.tv/w/1nAKELBgWYvxL","display_url":"pscp.tv/w/1nAKELBgWYvxL","indices":[137,160]}]	#EnVivo 🔴 | Pdte. @NicolasMaduro Realiza Jornada de trabajo para el balance de la lucha contra la Pandemia del Covid-19. #CuidémonosMás https://t.co/lrOd7juZ4k	251200.0	RT @Mippcivzla: #EnVivo 🔴 | Pdte. @NicolasMaduro Realiza Jornada de trabajo para el balance de la lucha contra la Pandemia del Covid-19. #…	28.0	True	full
1056475	1056475	604687d44161a20039aaeeb8	2021-03-08 20:23:42	[]	[]	Mon Mar 08 20:15:41 +0000 2021	[]	[{"url":"https://t.co/6w56NlMoJB","expanded_url":"https://www.bloomberg.com/news/articles/2021-03-08/yellen-says-inflation-problem-unlikely-to-result-from-stimulus","display_url":"bloomberg.com/news/articles/…","indices":[146,169]}]	Treasury Secretary Janet Yellen dismissed fears that Biden’s $1.9 trillion pandemic-relief bill is so big that it will cause an inflation problem https://t.co/6w56NlMoJB	12131.0	RT @jendeben: Treasury Secretary Janet Yellen dismissed fears that Biden’s $1.9 trillion pandemic-relief bill is so big that it will cause…	268.0	True	full
1056476	1056476	604687d44161a20039aaeed6	2021-03-08 20:23:43	[]	[]	Mon Mar 08 17:52:30 +0000 2021	[{"text":"zerocovid","indices":[90,100]},{"text":"COVID19","indices":[134,142]},{"text":"COVID19ireland","indices":[143,158]}]	[{"url":"https://t.co/isCamLJHNX","expanded_url":"https://twitter.com/JRD0000/status/1368920091941801984?s=19","display_url":"twitter.com/JRD0000/status…","indices":[159,182]}]	Dr. Martin Feeley, one of the few men who spoke out about the government strategy and the #zerocovid clowns. The government sacked. #COVID19 #COVID19ireland https://t.co/isCamLJHNX https://t.co/F4CwW1eNX5	2557.0	RT @last_call12: Dr. Martin Feeley, one of the few men who spoke out about the government strategy and the #zerocovid clowns. The governme…	45.0	True	full
1056477	1056477	604687d44161a20039aaeefe	2021-03-08 20:23:43	[]	[]	Mon Mar 08 16:39:27 +0000 2021	[{"text":"racism","indices":[11,18]},{"text":"CovidVaccine","indices":[180,193]}]	[{"url":"https://t.co/u6kQSYWHFW","expanded_url":"https://www.kff.org/coronavirus-covid-19/issue-brief/latest-data-on-covid-19-vaccinations-race-ethnicity/","display_url":"kff.org/coronavirus-co…","indices":[217,240]}]	Structural #racism is the fact that a bunch of white people get to spend time together now while Blacks and other minorities don't. Why? Because of inequitable distribution of the #CovidVaccine. Separate and unequal. https://t.co/u6kQSYWHFW	4311.0	RT @jabarocas: Structural #racism is the fact that a bunch of white people get to spend time together now while Blacks and other minorities…	358.0	True	full
1056478	1056478	604687d44161a20039aaef06	2021-03-08 20:23:43	[]	[]	Mon Mar 08 17:34:55 +0000 2021	[{"text":"TikTokTailgate","indices":[49,64]}]	[{"url":"https://t.co/1FrPM7fpiu","expanded_url":"https://mileyl.ink/AngelsLikeYou","display_url":"mileyl.ink/AngelsLikeYou","indices":[168,191]}]	Angels Like You video OuT NoW! Shot on 2/7/21 at #TikTokTailgate , the first out door covid compliant concert of its size since the pandemic changed our lives forever. https://t.co/1FrPM7fpiu https://t.co/rR0J8hI6hX	46166837.0	RT @MileyCyrus: Angels Like You video OuT NoW! Shot on 2/7/21 at #TikTokTailgate , the first out door covid compliant concert of its size s…	13.0	True	full
1056479	1056479	604687d44161a20039aaef0a	2021-03-08 20:23:43	[]	[]	Mon Mar 08 03:06:15 +0000 2021	[]	[{"url":"https://t.co/tnDsCBmrWz","expanded_url":"http://www.supportourstudents.ca","display_url":"supportourstudents.ca","indices":[208,231]}]	📊 Tally: 250 schools on alert or outbreak 20 at OUTBREAK TIER 2 (10+ cases) 43 on OUTBREAK (5-9 cases) 99 on ALERT (2-4 cases) 1224 schools reported cases since Aug. 30 ➡ See more details and other cases: https://t.co/tnDsCBmrWz 5/5	8490.0	RT @SOSAlberta: 📊 Tally: 250 schools on alert or outbreak 20 at OUTBREAK TIER 2 (10+ cases) 43 on OUTBREAK (5-9 cases) 99 on ALERT (2-4 ca…	827.0	True	full
1056480	1056480	604687d44161a20039aaef0c	2021-03-08 20:23:43	[]	[]	Mon Mar 08 20:17:21 +0000 2021	[{"text":"nasdaq","indices":[15,22]},{"text":"tech","indices":[23,28]},{"text":"money","indices":[29,35]}]	[{"url":"https://t.co/hPJNQZ8HFE","expanded_url":"https://cutt.ly/PossibilityChangeMedicineGenerations","display_url":"cutt.ly/PossibilityCha…","indices":[72,95]}]	Sponsored Post #nasdaq #tech #money Could this be the one? See it here! https://t.co/hPJNQZ8HFE These other companies said they are licensing its sublingual film technology to deliver enhanced bioavailability of the active drug. Check disclaimer on my profile and landing page.	63.0	RT @zeonsivif: Sponsored Post #nasdaq #tech #money Could this be the one? See it here! https://t.co/hPJNQZ8HFE These other companies said t…	36.0	True	full
1056481	1056481	604687d54161a20039aaef18	2021-03-08 20:23:43	[]	[{"url":"https://t.co/r0pvckrOds","expanded_url":"https://buff.ly/30mc5oZ","display_url":"buff.ly/30mc5oZ","indices":[250,273]}]		[]	[]			“The groups found that $4 billion of the $6 billion that Ms. Scott gave away last year could be considered pandemic… https://t.co/T9gmmBaSgo	7294.0	True	full
1056482	1056482	604687d54161a20039aaef1a	2021-03-08 20:23:43	[]	[]	Mon Mar 08 19:19:24 +0000 2021	[{"text":"CuarentenaRadicalReforzada","indices":[79,106]}]	[{"url":"https://t.co/VNytwEYwrT","expanded_url":"https://www.vtv.gob.ve/inicia-vacunacion-contra-covid-19-sector-educativo/","display_url":"vtv.gob.ve/inicia-vacunac…","indices":[108,131]}]	La Guaira | Inicia plan de vacunación del sector educativo contra la COVID-19 #CuarentenaRadicalReforzada https://t.co/VNytwEYwrT https://t.co/G56VT9oFpJ	1812378.0	RT @VTVcanal8: La Guaira | Inicia plan de vacunación del sector educativo contra la COVID-19 #CuarentenaRadicalReforzada https://t.co/VNy…	1105.0	True	full
1056483	1056483	604687d54161a20039aaef2e	2021-03-08 20:23:43	[]	[]	Mon Mar 08 20:03:04 +0000 2021	[{"text":"epilepsy","indices":[12,21]},{"text":"Covid19","indices":[37,45]}]	[{"url":"https://t.co/ctWpLdmV5k","expanded_url":"https://bit.ly/3rrV5JS","display_url":"bit.ly/3rrV5JS","indices":[254,277]}]	People with #epilepsy can now book a #Covid19 vaccine direct through the NHS. Rather than waiting for the NHS to contact you for your vaccination appointment, you can book online at a larger vaccination centre or pharmacy, now. Please follow this link https://t.co/ctWpLdmV5k	27945.0	RT @epilepsysociety: People with #epilepsy can now book a #Covid19 vaccine direct through the NHS. Rather than waiting for the NHS to cont…	801.0	True	full
1056484	1056484	604687d54161a20039aaef38	2021-03-08 20:23:44	[]	[]	Sun Mar 07 11:39:55 +0000 2021	[{"text":"CuidémosnosMás","indices":[96,111]}]	[{"url":"https://t.co/lIWYoXEbLo","expanded_url":"https://bit.ly/3uZM6lg","display_url":"bit.ly/3uZM6lg","indices":[71,94]}]	Venezuela recibió segundo lote de vacunas Sputnik-V contra el COVID-19 https://t.co/lIWYoXEbLo #CuidémosnosMás Carnet de la patria https://t.co/zTkgmOcLtQ	437808.0	RT @CarnetDLaPatria: Venezuela recibió segundo lote de vacunas Sputnik-V contra el COVID-19 https://t.co/lIWYoXEbLo #CuidémosnosMás Carnet…	9.0	True	full
1056485	1056485	604687d54161a20039aaef5e	2021-03-08 20:23:44	[]	[]	Mon Mar 08 20:12:19 +0000 2021	[]	[{"url":"https://t.co/IkZSbZeFKA","expanded_url":"https://twitter.com/sonjardupree1/status/1369016532991434753","display_url":"twitter.com/sonjardupree1/…","indices":[168,191]}]	Cuomo has the nursing home problem which is far worse than the sex harassment problem. 15,000 deaths, But I agree with u wait until the investigations r done for both! https://t.co/IkZSbZeFKA	1052.0	RT @Richardkimble45: Cuomo has the nursing home problem which is far worse than the sex harassment problem. 15,000 deaths, But I agree with…	3839.0	True	full
1056486	1056486	604687d54161a20039aaef62	2021-03-08 20:23:44	[]	[]	Mon Mar 08 20:17:44 +0000 2021	[]	[{"url":"https://t.co/HQSaGCq8le","expanded_url":"https://trib.al/rTj26aA","display_url":"trib.al/rTj26aA","indices":[155,178]}]	COVID in Pa.: CDC issues new guidelines for post-vaccine interactions; Lowest Lehigh Valley case increase in 4 months | Pa. COVID vaccine map (03/08/2021) https://t.co/HQSaGCq8le https://t.co/6Bh7EPQTzu	78329.0	RT @lehighvalley: COVID in Pa.: CDC issues new guidelines for post-vaccine interactions; Lowest Lehigh Valley case increase in 4 months | P…	18.0	True	full
1056487	1056487	604687d64161a20039aaef68	2021-03-08 20:23:44	[]	[]	Mon Mar 08 19:42:52 +0000 2021	[]	[{"url":"https://t.co/oAAzXX7OJc","expanded_url":"https://www.theatlantic.com/health/archive/2021/03/what-pandemic-doing-our-brains/618221/","display_url":"theatlantic.com/health/archive…","indices":[114,137]}]	It's not just in your mind that you're forgetting things. Well, it is in your mind but you know what I'm saying. https://t.co/oAAzXX7OJc https://t.co/VYLmVu1kGF	7597.0	RT @matthewfederman: It's not just in your mind that you're forgetting things. Well, it is in your mind but you know what I'm saying. http…	113.0	True	full
1056488	1056488	604687d64161a20039aaef6a	2021-03-08 20:23:44	[]	[]	Mon Mar 08 15:27:20 +0000 2021	[]	[{"url":"https://t.co/N3y7rkC8im","expanded_url":"https://twitter.com/bassjeffbas/status/1368896778699997184","display_url":"twitter.com/bassjeffbas/st…","indices":[198,221]}]	No. I meant what I said about that. Of course nobody wants to wear a mask but if you’re not wearing one in public just because you don’t want to, YOU ARE IGNORANT, SELFISH AND STUPID. WEAR A MASK. https://t.co/N3y7rkC8im	2023279.0	RT @Valkyrae: No. I meant what I said about that. Of course nobody wants to wear a mask but if you’re not wearing one in public just becau…	0.0	True	full
1056489	1056489	604687d64161a20039aaef70	2021-03-08 20:23:44	[]	[]	Mon Mar 08 20:00:17 +0000 2021	[{"text":"IWD2021","indices":[96,104]},{"text":"InternationalWomensDay","indices":[105,128]}]	[{"url":"https://t.co/d2EmobKd6C","expanded_url":"https://wef.ch/38lMTD8","display_url":"wef.ch/38lMTD8","indices":[52,75]}]	Investing in women is key to post-pandemic recovery https://t.co/d2EmobKd6C @AusAmbGender @dfat #IWD2021 #InternationalWomensDay https://t.co/R0449qGwrE	3993905.0	RT @wef: Investing in women is key to post-pandemic recovery https://t.co/d2EmobKd6C @AusAmbGender @dfat #IWD2021 #InternationalWomensDay h…	806.0	True	full
1056490	1056490	604687d64161a20039aaef72	2021-03-08 20:23:44	[]	[]	Mon Mar 08 20:19:52 +0000 2021	[]	[{"url":"https://t.co/EMUm6zzMaU","expanded_url":"https://twitter.com/roblevin/status/1368979925135355906","display_url":"twitter.com/roblevin/statu…","indices":[248,271]}]	For context, Comics Experience Publishing lays out its rules very clearly, and I'd say a little more than half the submissions we get break at least one of them. So you're not even standing out with your rule-breaking, just adding to the headache. https://t.co/EMUm6zzMaU	6877.0	RT @PaulAllor: For context, Comics Experience Publishing lays out its rules very clearly, and I'd say a little more than half the submissio…	777.0	True	full
1056491	1056491	604687d64161a20039aaef86	2021-03-08 20:23:44	[]	[{"url":"https://t.co/LswvUEr8n3","expanded_url":"https://www.elpasocountyhealth.org/covid-19-vaccine","display_url":"elpasocountyhealth.org/covid-19-vacci…","indices":[262,285]}]		[]	[]			@LGGATORFB71 The supply of COVID-19 vaccine(s) is very limited. This means that a vaccine is not be immediately ava… https://t.co/wY1Xs1tQRy	9574.0	True	full
1056492	1056492	604687d64161a20039aaefaa	2021-03-08 20:23:45	[]	[]	Mon Mar 08 20:22:53 +0000 2021	[{"text":"DernièreHeure","indices":[191,205]},{"text":"Coronavirus","indices":[206,218]}]	[{"url":"https://t.co/lJGKfgKzbC","expanded_url":"https://journallesoir.ca/2021/03/08/la-vaccination-massive-va-commencer-jeudi/","display_url":"journallesoir.ca/2021/03/08/la-…","indices":[165,188]}]	La vaccination massive va commencer jeudi - L'arrivage de 11 400 doses additionnelles des vaccins au cours des prochaines semaines permet d’élargir la clientèle. - https://t.co/lJGKfgKzbC - #DernièreHeure #Coronavirus	296.0	RT @JournalSoir: La vaccination massive va commencer jeudi - L'arrivage de 11 400 doses additionnelles des vaccins au cours des prochaines…	292.0	True	full
1056493	1056493	604687d64161a20039aaefa8	2021-03-08 20:23:45	[]	[]	Mon Mar 08 20:08:22 +0000 2021	[{"text":"campuskingtela","indices":[206,221]}]	[{"url":"https://t.co/A0AWVQHjgf","expanded_url":"https://www.instagram.com/p/CMK59akBYeK/?igshid=h3gqk78ej5yv","display_url":"instagram.com/p/CMK59akBYeK/…","indices":[181,204]}]	‼️ABRIMOS LAS INSCRIPCIONES‼️ A partir de mañana, martes 9️⃣ de marzo, las inscripciones de CAMPUS KINGTELA abren sus puertas en ÉLIDE Deportes. Tenéis TODA la información en: 👇🏽 https://t.co/A0AWVQHjgf #campuskingtela https://t.co/8UMoG3gA9j	182.0	RT @CampusKingtela: ‼️ABRIMOS LAS INSCRIPCIONES‼️ A partir de mañana, martes 9️⃣ de marzo, las inscripciones de CAMPUS KINGTELA abren sus…	579.0	True	full
1056494	1056494	604687d64161a20039aaefb6	2021-03-08 20:23:45	[]	[]	Mon Mar 08 19:30:35 +0000 2021	[]	[{"url":"https://t.co/GHotXXqCDV","expanded_url":"https://elordenmundial.com/mapas/los-paises-de-la-opep/","display_url":"elordenmundial.com/mapas/los-pais…","indices":[154,177]}]	Has oído hablar una y mil veces de la OPEP, pero ¿quiénes son sus países miembros? Entre todos atesoran más del 80% de las reservas de petróleo mundial. https://t.co/GHotXXqCDV https://t.co/pAjcWtVX7k	265049.0	RT @elOrdenMundial: Has oído hablar una y mil veces de la OPEP, pero ¿quiénes son sus países miembros? Entre todos atesoran más del 80% de…	2557.0	True	full
1056495	1056495	604687d64161a20039aaefc0	2021-03-08 20:23:45	[]	[]	Sat Mar 06 20:14:52 +0000 2021	[]	[{"url":"https://t.co/jE7Y2nWpkF","expanded_url":"http://STAKD.Finance","display_url":"STAKD.Finance","indices":[153,176]},{"url":"https://t.co/bIsIkbFkoY","expanded_url":"https://link.medium.com/ZWL6Y8D0oeb","display_url":"link.medium.com/ZWL6Y8D0oeb","indices":[244,267]}]	Hybrid Protocol is excited to announce its Strategic Partnership and Launch of our Public Sale on @STAKD_finance Launchpad platform ⏳The public Sale on https://t.co/jE7Y2nWpkF Launchpad will take place on 9th March, 2021. 👉 Get more details: https://t.co/bIsIkbFkoY https://t.co/RqezzjjAUO	1143.0	RT @ProtocolHybrid: Hybrid Protocol is excited to announce its Strategic Partnership and Launch of our Public Sale on @STAKD_finance Launch…	14.0	True	full
1056496	1056496	604687d74161a20039aaefc2	2021-03-08 20:23:45	[]	[]	Sun Mar 07 20:04:11 +0000 2021	[{"text":"win","indices":[182,186]},{"text":"watch","indices":[187,193]},{"text":"luxurybrand","indices":[194,206]},{"text":"britishdesigner","indices":[207,223]}]	[{"url":"https://t.co/eG5XVyo6R5","expanded_url":"http://dld.bz/jsxPV","display_url":"dld.bz/jsxPV","indices":[146,169]}]	⌚MOTHER'S DAY GIVEAWAY (ad) ⌚ Win a Rotary Rose Gold PVD Oxford Watch worth £249 To enter RT &amp; FOLLOW @RotaryWatches &amp; FrenchieMummy https://t.co/eG5XVyo6R5 ukgiveaway #win #watch #luxurybrand #britishdesigner https://t.co/hpnC6SyOBg	18554.0	RT @FrenchieMummy: ⌚MOTHER'S DAY GIVEAWAY (ad) ⌚ Win a Rotary Rose Gold PVD Oxford Watch worth £249 To enter RT &amp; FOLLOW @RotaryWatches…	0.0	True	full
1056497	1056497	604687d74161a20039aaefc6	2021-03-08 20:23:45	[]	[{"url":"https://t.co/00XAm7aiCi","expanded_url":"https://stars.library.ucf.edu/cgi/viewcontent.cgi?article=1029&context=jicrcr","display_url":"stars.library.ucf.edu/cgi/viewconten…","indices":[244,267]},{"url":"https://t.co/82knMBdqyf","expanded_url":"https://www.centerforhealthsecurity.org/our-work/publications/the-spars-pandemic-2025-2028-a-futuristic-scenario-to-facilitate-medical-countermeas…		[]	[]			@HighImpactFlix @CROWSPLAY1 That they are trying to shut down. Blaming Russia for putting out misinformation on the… https://t.co/SC9f7dXuUF	1071.0	True	full
1056498	1056498	604687d74161a20039aaefcc	2021-03-08 20:23:45	[]	[]	Mon Mar 08 12:43:27 +0000 2021	[]	[{"url":"https://t.co/tGk3Kjvvlq","expanded_url":"https://www.reuters.com/article/us-italy-politics-mckinsey-idUSKBN2AY0N4","display_url":"reuters.com/article/us-ita…","indices":[257,280]}]	Au moment où on apprend que Mac Kinsey s’immisce partout en Macronie, même chose en Italie avec le gouvernement du banquier Draghi ! Mac Kinsey va s’occuper de mettre en conformité la politique italienne avec le plan de relance européen Covid : ça promet ! https://t.co/tGk3Kjvvlq	228109.0	RT @f_philippot: Au moment où on apprend que Mac Kinsey s’immisce partout en Macronie, même chose en Italie avec le gouvernement du banquie…	138.0	True	full
1056499	1056499	604687d74161a20039aaefce	2021-03-08 20:23:45	[]	[]	Sat Apr 11 17:54:12 +0000 2020	[{"text":"bkdk","indices":[0,5]}]	[{"url":"https://t.co/YmTgcuZFwr","expanded_url":"https://archiveofourown.org/works/17645135","display_url":"archiveofourown.org/works/17645135","indices":[132,155]}]	#bkdk commission for @cinnabii based on her fic Oxygen Mask! go read it! (and the rest of her stuff nudge nudge just mind the tags) https://t.co/YmTgcuZFwr https://t.co/ahKxSnN6Wz	36954.0	RT @wildmageNSFW: #bkdk commission for @cinnabii based on her fic Oxygen Mask! go read it! (and the rest of her stuff nudge nudge just mind…	3.0	True	full
1056500	1056500	604687d74161a20039aaefd0	2021-03-08 20:23:45	[]	[]	Mon Mar 08 18:11:35 +0000 2021	[]	[{"url":"https://t.co/PELjvgHJJQ","expanded_url":"https://fierasfierras.com/","display_url":"fierasfierras.com","indices":[225,248]}]	Unas chavas en CDMX buscaron a la voz original de fieeerro viejo que vendaaan y les traen un nuevo perifoneo. Bravas, Fieras Fierras, resignificando los clásicos sonidos de la capital. 💜 Acá se pueden descargar sus audios: https://t.co/PELjvgHJJQ 📢 https://t.co/jabv6Ba967	6057.0	RT @wendyselene: Unas chavas en CDMX buscaron a la voz original de fieeerro viejo que vendaaan y les traen un nuevo perifoneo. Bravas, Fier…	145.0	True	full
1056501	1056501	604687d74161a20039aaefdc	2021-03-08 20:23:45	[]	[]	Mon Mar 08 19:40:54 +0000 2021	[]	[{"url":"https://t.co/cqYbNHCCGu","expanded_url":"https://www.youtube.com/watch?v=fHe4lx5wtg4","display_url":"youtube.com/watch?v=fHe4lx…","indices":[234,257]}]	Democrat Gretchen Whitmer promised transparency, but has given Michigan the exact opposite. Whitmer paid $155,000 in hush money to her former health director to cover up her disastrous COVID response. Whitmer needs to come clean! https://t.co/cqYbNHCCGu	933207.0	RT @GOPChairwoman: Democrat Gretchen Whitmer promised transparency, but has given Michigan the exact opposite. Whitmer paid $155,000 in h…	66.0	True	full
1056502	1056502	604687d74161a20039aaefee	2021-03-08 20:23:45	[]	[]	Mon Mar 08 15:00:02 +0000 2021	[{"text":"펜타곤","indices":[110,114]},{"text":"PENTAGON","indices":[115,124]},{"text":"LOVE_or_TAKE","indices":[125,138]}]	[{"url":"https://t.co/OL8RCgua6f","expanded_url":"https://youtu.be/z2JJhLmfXZE","display_url":"youtu.be/z2JJhLmfXZE","indices":[58,81]}]	[📽] 11th Mini Album [LOVE or TAKE] Concept Trailer #1 ▶ https://t.co/OL8RCgua6f 2021.03.15. 18:00 (KST) #펜타곤 #PENTAGON #LOVE_or_TAKE https://t.co/yfHJnD7wEp	1106795.0	RT @CUBE_PTG: [📽] 11th Mini Album [LOVE or TAKE] Concept Trailer #1 ▶ https://t.co/OL8RCgua6f 2021.03.15. 18:00 (KST) #펜타곤 #PENTAGON…	1384.0	True	full
1056503	1056503	604687d74161a20039aaeffc	2021-03-08 20:23:46	[]	[]	Mon Mar 08 18:11:35 +0000 2021	[]	[{"url":"https://t.co/PELjvgHJJQ","expanded_url":"https://fierasfierras.com/","display_url":"fierasfierras.com","indices":[225,248]}]	Unas chavas en CDMX buscaron a la voz original de fieeerro viejo que vendaaan y les traen un nuevo perifoneo. Bravas, Fieras Fierras, resignificando los clásicos sonidos de la capital. 💜 Acá se pueden descargar sus audios: https://t.co/PELjvgHJJQ 📢 https://t.co/jabv6Ba967	6057.0	RT @wendyselene: Unas chavas en CDMX buscaron a la voz original de fieeerro viejo que vendaaan y les traen un nuevo perifoneo. Bravas, Fier…	85.0	True	full
1056504	1056504	604687d74161a20039aaf004	2021-03-08 20:23:46	[]	[]	Mon Mar 08 20:23:16 +0000 2021	[{"text":"COVID19","indices":[44,52]}]	[{"url":"https://t.co/a42tBHcKoS","expanded_url":"https://news.fsu.edu/news/expert-pitches/2021/03/08/fsu-experts-available-to-reflect-on-past-year-of-covid-19-pandemic/","display_url":"news.fsu.edu/news/expert-pi…","indices":[209,232]}]	It’s been nearly a year since @WHO declared #COVID19 a pandemic. @floridastate experts are available to comment on stories related to the current state of COVID-19 and what we’ve learned over the past year. https://t.co/a42tBHcKoS	3496.0	RT @FSUResearch: It’s been nearly a year since @WHO declared #COVID19 a pandemic. @floridastate experts are available to comment on stories…	2350.0	True	full
1056505	1056505	604687d74161a20039aaf010	2021-03-08 20:23:46	[]	[]	Mon Mar 08 20:18:44 +0000 2021	[{"text":"AHORA","indices":[0,6]}]	[{"url":"https://t.co/r7wN21hs5h","expanded_url":"http://Infinita.cl","display_url":"Infinita.cl","indices":[157,180]}]	#AHORA ⚽ Carlos Heller anuncia la venta del total de sus acciones de Azul Azul y deja la Universidad de Chile tras cinco años. ¡Esto y más lo comentamos en https://t.co/r7wN21hs5h! https://t.co/Ilh9Sm7ZH8	78683.0	RT @InfinitaFM: #AHORA ⚽ Carlos Heller anuncia la venta del total de sus acciones de Azul Azul y deja la Universidad de Chile tras cinco añ…	443.0	True	full
1056506	1056506	604687d84161a20039aaf03a	2021-03-08 20:23:46	[]	[]	Mon Mar 08 19:49:53 +0000 2021	[]	[{"url":"https://t.co/Wwidjl3xON","expanded_url":"https://bit.ly/3emK9cO","display_url":"bit.ly/3emK9cO","indices":[178,201]}]	Permite EU a vacunados reunirse ya sin cubrebocas Los CDC también aconsejaron a las personas vacunadas que se hagan la prueba si desarrollan síntomas relacionados al covid. ➡️ https://t.co/Wwidjl3xON https://t.co/jYMmIkzGxf	43058.0	RT @ABCNoticiasMX: Permite EU a vacunados reunirse ya sin cubrebocas Los CDC también aconsejaron a las personas vacunadas que se hagan la…	379.0	True	full
1056507	1056507	604687d84161a20039aaf044	2021-03-08 20:23:46	[]	[]	Mon Mar 08 20:23:05 +0000 2021	[]	[{"url":"https://t.co/l92fAiAUQD","expanded_url":"https://cadenaser.com/ser/2021/03/08/sociedad/1615184740_930640.amp.html?utm_source=upday&utm_medium=referral","display_url":"cadenaser.com/ser/2021/03/08…","indices":[184,207]}]	Dr Julián Pérez Villacastín, presidente de la Sociedad Española de Cardiología @secardiologia: "El COVID-19 podrían incrementar un 58% los casos de Muerte Súbita entre los afectados". https://t.co/l92fAiAUQD https://t.co/DRdHVI1uZd	1123.0	RT @rcpEspana: Dr Julián Pérez Villacastín, presidente de la Sociedad Española de Cardiología @secardiologia: "El COVID-19 podrían incremen…	1123.0	True	full
1056508	1056508	604687d84161a20039aaf052	2021-03-08 20:23:47	[]	[]	Sat Mar 06 18:24:29 +0000 2021	[{"text":"COVID19","indices":[64,72]},{"text":"CROI2021","indices":[97,106]}]	[{"url":"https://t.co/QZW73RCLOn","expanded_url":"http://merck.us/3qkUUhR","display_url":"merck.us/3qkUUhR","indices":[120,143]}]	See the latest news from Ridgeback Biotherapeutics and Merck on #COVID19 preliminary findings at #CROI2021. Learn more: https://t.co/QZW73RCLOn $MRK https://t.co/DibWgUfJB1	205304.0	RT @Merck: See the latest news from Ridgeback Biotherapeutics and Merck on #COVID19 preliminary findings at #CROI2021. Learn more: https://…	283.0	True	full
1056509	1056509	604687d84161a20039aaf068	2021-03-08 20:23:47	[{"text":"TheLegalLowdown","indices":[95,111]},{"text":"LawSuits","indices":[112,121]},{"text":"LawSuit","indices":[122,130]},{"text":"Court","indices":[131,137]},{"text":"Lawyer","indices":[138,145]},{"text":"Litigation","indices":[146,157]},{"text":"Lawfirm","indices":[158,166]},{"text":"Justice","indices":[167,175]},{"text":"CaseLaw","indices":[176,184]},{"text":"IP","indices":[185,188]},{"tex…	[{"url":"https://t.co/GkFGZ23C5b","expanded_url":"https://www.jdsupra.com/legalnews/biden-administration-reinvigorates-the-4196838/","display_url":"jdsupra.com/legalnews/bide…","indices":[71,94]}]		[]	[]			Biden Administration Reinvigorates the Social Cost of Greenhouse Gases https://t.co/GkFGZ23C5b #TheLegalLowdown… https://t.co/hXsuZ9SX4X	1752.0	True	full
1056510	1056510	604687d84161a20039aaf076	2021-03-08 20:23:47	[]	[]	Mon Mar 08 20:22:16 +0000 2021	[]	[{"url":"https://t.co/yh8ThaCxSJ","expanded_url":"https://www.politicalflare.com/2021/03/elderly-maga-cultist-doesnt-want-vaccine-because-trump-didnt-develop-it-himself-scientists-did/","display_url":"politicalflare.com/2021/03/elderl…","indices":[213,236]}]	As sad and pathetic as that is, I can live with it. Go get your vaccine shot(s) and you can live with it too. "Elderly MAGA Cultist Doesn’t Want Vaccine Because Trump Didn’t Develop it Himself, Scientists Did" https://t.co/yh8ThaCxSJ	109055.0	RT @OMGno2trump: As sad and pathetic as that is, I can live with it. Go get your vaccine shot(s) and you can live with it too. "Elderly M…	6191.0	True	full
1056511	1056511	604687d94161a20039aaf080	2021-03-08 20:23:47	[]	[]	Mon Mar 08 20:21:59 +0000 2021	[{"text":"InternationalWomensDay","indices":[198,221]}]	[{"url":"https://t.co/ydt5m65oos","expanded_url":"https://aje.io/2zpw5","display_url":"aje.io/2zpw5","indices":[222,245]}]	We asked American mothers who left jobs, lost jobs or had their careers take a hit during the COVID pandemic about what the last year has meant to them — and taught them. Here are their stories ⤵️ #InternationalWomensDay https://t.co/ydt5m65oos	6665787.0	RT @AJEnglish: We asked American mothers who left jobs, lost jobs or had their careers take a hit during the COVID pandemic about what the…	368.0	True	full
1056512	1056512	604687d94161a20039aaf0a8	2021-03-08 20:23:48	[{"text":"TheLegalLowdown","indices":[91,107]},{"text":"LawSuits","indices":[108,117]},{"text":"LawSuit","indices":[118,126]},{"text":"Court","indices":[127,133]},{"text":"Lawyer","indices":[134,141]},{"text":"Litigation","indices":[142,153]},{"text":"Lawfirm","indices":[154,162]},{"text":"Justice","indices":[163,171]},{"text":"CaseLaw","indices":[172,180]},{"text":"IP","indices":[181,184]},{"tex…	[{"url":"https://t.co/VCGrlsxE3o","expanded_url":"https://www.jdsupra.com/legalnews/may-7th-effective-date-set-for-federal-3178741","display_url":"jdsupra.com/legalnews/may-…","indices":[67,90]}]		[]	[]			May 7th Effective Date Set For Federal Independent Contractor Rule https://t.co/VCGrlsxE3o #TheLegalLowdown… https://t.co/0FlKhy7mwn	1752.0	True	full
1056513	1056513	604687d94161a20039aaf0c8	2021-03-08 20:23:48	[]	[]	Mon Mar 08 19:32:35 +0000 2021	[]	[{"url":"https://t.co/PPgx7ECJk9","expanded_url":"https://www.independent.co.uk/news/health/covid-do-not-resuscitate-orders-b1814095.html","display_url":"independent.co.uk/news/health/co…","indices":[0,23]}]	https://t.co/PPgx7ECJk9 Today's article by @ShaunLintern Please read. I'm a signatory to the letter &amp; it's vital we all understand when treatments can work &amp; when they can't. If we do that we can remove suspicion &amp; understand the differences between neglect &amp; protection	1189.0	RT @JosephCosgrove7: https://t.co/PPgx7ECJk9 Today's article by @ShaunLintern Please read. I'm a signatory to the letter &amp; it's vital we…	108.0	True	full
1056514	1056514	604687d94161a20039aaf0cc	2021-03-08 20:23:48	[{"text":"BREXIT","indices":[0,7]},{"text":"UK","indices":[8,11]},{"text":"THEARTS","indices":[12,20]},{"text":"HUMANRIGHTS","indices":[21,33]},{"text":"UN","indices":[34,37]},{"text":"NHS","indices":[38,42]},{"text":"COVID19","indices":[43,51]}]	[{"url":"https://t.co/93a3FNBu1n","expanded_url":"https://www.youtube.com/watch?v=yFJ39nxEQCk","display_url":"youtube.com/watch?v=yFJ39n…","indices":[265,288]}]		[]	[]			#BREXIT #UK #THEARTS #HUMANRIGHTS #UN #NHS #COVID19 UNDER GESTAPO BREXIT UK RULES What do Hillsborough, Sunday Blo… https://t.co/3WiubyK7Ki	79.0	True	full
1056515	1056515	604687da4161a20039aaf0e6	2021-03-08 20:23:48	[]	[]	Mon Mar 08 19:57:33 +0000 2021	[]	[{"url":"https://t.co/c0iuqYPTnT","expanded_url":"https://www.swissinfo.ch/eng/politics/digital-identity-scheme-faces-scepticism-around-data-privacy/46399636","display_url":"swissinfo.ch/eng/politics/d…","indices":[256,279]}]	Although 🇨🇭 is highly likely the most corrupt state after Washington D.C, we are the only country with an element of direct democracy. If we don't manage to end corona-bullshit, nobody can. Yesterday, we shot down digital identity, next will be Covid law. https://t.co/c0iuqYPTnT	37848.0	RT @Thomas_Binder: Although 🇨🇭 is highly likely the most corrupt state after Washington D.C, we are the only country with an element of dir…	159.0	True	full
1056516	1056516	604687da4161a20039aaf0ec	2021-03-08 20:23:48	[]	[]	Sun Mar 07 18:13:53 +0000 2021	[{"text":"pandemic","indices":[13,22]},{"text":"COVID19","indices":[246,254]}]	[{"url":"https://t.co/iSWVbqH3FY","expanded_url":"https://bit.ly/2PDjrSJ","display_url":"bit.ly/2PDjrSJ","indices":[255,278]}]	Rationing in #pandemic? Consider 1⃣identify scarce resources 2⃣exhaust ways to integrate 3⃣be clear/involve public 4⃣prognosis/age 5⃣responsibilities 6⃣pt goals/choice 7⃣disabilities, poverty, racism 8⃣prioritize 9⃣legal coverage 🔟impact on HCWs #COVID19 https://t.co/iSWVbqH3FY https://t.co/bIoYmsSKQD	26832.0	RT @yourICM: Rationing in #pandemic? Consider 1⃣identify scarce resources 2⃣exhaust ways to integrate 3⃣be clear/involve public 4⃣prognosis…	8016.0	True	full
1056517	1056517	604687da4161a20039aaf0f4	2021-03-08 20:23:48	[]	[]	Mon Mar 08 19:20:47 +0000 2021	[]	[{"url":"https://t.co/6fhVD7YUFF","expanded_url":"https://www.pennlive.com/news/2021/03/head-of-registered-nurses-union-at-camp-hill-prison-is-pleading-for-covid-19-vaccines-we-are-begging.html","display_url":"pennlive.com/news/2021/03/h…","indices":[255,278]}]	It’s not just prison healthcare workers who are pleading for the vaccine, incarcerated people are also fighting for their lives. “The latest tally of COVID-19 cases shows that Camp Hill ZIP code leads all PA ZIP codes in new cases this week, with 357.” https://t.co/6fhVD7YUFF	4884.0	RT @AmistadLaw: It’s not just prison healthcare workers who are pleading for the vaccine, incarcerated people are also fighting for their l…	2728.0	True	full
1056518	1056518	604687da4161a20039aaf104	2021-03-08 20:23:49	[]	[]	Mon Mar 08 18:26:51 +0000 2021	[{"text":"COVID19","indices":[14,22]},{"text":"transportation","indices":[142,157]},{"text":"olderadults","indices":[186,198]},{"text":"pwd","indices":[199,203]}]	[{"url":"https://t.co/mKHRLGqGVx","expanded_url":"https://nadtc.org/covid-19-resource-center/","display_url":"nadtc.org/covid-19-resou…","indices":[226,249]}]	Check out our #COVID19 webpage for new &amp; updated resources and our newly added COVID-19 vaccine section with information from the CDC and #transportation program providing rides for #olderadults #pwd to vaccination sites. https://t.co/mKHRLGqGVx https://t.co/UbEPDRQsAx	722.0	RT @NADTCmobility: Check out our #COVID19 webpage for new &amp; updated resources and our newly added COVID-19 vaccine section with information…	634.0	True	full
1056519	1056519	604687da4161a20039aaf112	2021-03-08 20:23:49	[]	[]	Mon Mar 08 15:24:51 +0000 2021	[]	[{"url":"https://t.co/tawjyjCRCg","expanded_url":"http://www.surveymonkey.co.uk/r/acadfacposter","display_url":"surveymonkey.co.uk/r/acadfacposter","indices":[210,233]},{"url":"https://t.co/86lan6ibTI","expanded_url":"http://bit.ly/3rsXP9O","display_url":"bit.ly/3rsXP9O","indices":[256,279]}]	The deadline for submitting a poster abstract for the Academic Psychiatry Trainees Conference is fast approaching. All abstracts must be submitted by Monday 15 March! @OliSparasci Submit your abstract here - https://t.co/tawjyjCRCg Book your place now- https://t.co/86lan6ibTI https://t.co/ylNIAHb2PU	97516.0	RT @rcpsych: The deadline for submitting a poster abstract for the Academic Psychiatry Trainees Conference is fast approaching. All abstrac…	7840.0	True	full
1056520	1056520	604687da4161a20039aaf128	2021-03-08 20:23:49	[]	[]	Fri Mar 05 15:45:44 +0000 2021	[{"text":"ECR2021","indices":[167,175]},{"text":"radiology","indices":[203,213]},{"text":"AI","indices":[214,217]}]	[{"url":"https://t.co/1fP5D2XvhA","expanded_url":"https://www.auntminnieeurope.com/index.aspx?sec=ser&sub=def&pag=dis&ItemID=619885","display_url":"auntminnieeurope.com/index.aspx?sec…","indices":[178,201]}]	A scientific poster using @Volpara automated TruPGMI scoring to assess technical repeat images from the UK NHS Breast Screening Program was awarded Magna cum Laude at #ECR2021 https://t.co/1fP5D2XvhA #radiology #AI https://t.co/4Kklag3238	1062.0	RT @Volpara: A scientific poster using @Volpara automated TruPGMI scoring to assess technical repeat images from the UK NHS Breast Screenin…	94.0	True	full
1056521	1056521	604687da4161a20039aaf12c	2021-03-08 20:23:49	[]	[]	Mon Mar 08 18:11:42 +0000 2021	[{"text":"IWD2021","indices":[5,13]}]	[{"url":"https://t.co/fGstnak6x6","expanded_url":"https://togetherrising.org/its-the-two-year-anniversary-of-the-most-important-story-weve-ever-told/","display_url":"togetherrising.org/its-the-two-ye…","indices":[251,274]}]	This #IWD2021 we’re celebrating the incredible advocate Erika Pinheiro on the two-year anniversary of when you —through Together Rising and Erika’s organization @AlOtroLado_Org — miraculously found 90 parents who’d been separated from their children: https://t.co/fGstnak6x6 https://t.co/M5TtzcnuY6	15584.0	RT @togetherrising: This #IWD2021 we’re celebrating the incredible advocate Erika Pinheiro on the two-year anniversary of when you —through…	247.0	True	full
1056522	1056522	604687da4161a20039aaf12e	2021-03-08 20:23:49	[]	[]	Mon Mar 08 16:40:14 +0000 2021	[{"text":"ottnews","indices":[101,109]},{"text":"ottawa","indices":[110,117]}]	[{"url":"https://t.co/tRvS49aUoj","expanded_url":"https://ift.tt/2PLdcfR","display_url":"ift.tt/2PLdcfR","indices":[77,100]}]	How this Ottawa entrepreneur is helping cure COVID rage, one swing at a time https://t.co/tRvS49aUoj #ottnews #ottawa https://t.co/zffbiRsyAT	240558.0	RT @CBCOttawa: How this Ottawa entrepreneur is helping cure COVID rage, one swing at a time https://t.co/tRvS49aUoj #ottnews #ottawa https:…	2473.0	True	full
1056523	1056523	604687db4161a20039aaf140	2021-03-08 20:23:49	[]	[]	Wed Jul 31 14:08:26 +0000 2019	[]	[{"url":"https://t.co/mdN9YcmouZ","expanded_url":"http://viewBook.at/B005BYX77I","display_url":"viewBook.at/B005BYX77I","indices":[182,205]}]	EL LEGADO Una fascinante novela sobre una saga familiar fantásticamente ambientada, un relato con personajes perseguidos por un pasado que determinará sus trágicos destinos. Amazon: https://t.co/mdN9YcmouZ https://t.co/sMwNB5MCyz	13332.0	RT @MultiBookMarket: EL LEGADO Una fascinante novela sobre una saga familiar fantásticamente ambientada, un relato con personajes perseguid…	13332.0	True	full
1056524	1056524	604687db4161a20039aaf146	2021-03-08 20:23:49	[]	[{"url":"https://t.co/foYYw65vAJ","expanded_url":"https://instagram.com/unitedxmodels?igshid=wzpzi4hb2f1d","display_url":"instagram.com/unitedxmodels?…","indices":[143,166]}]		[]	[]			@nympho_ophelia Hey x ❤ Your OF has Mindblowing Content 🔥 Dm me for its Promotion on my promo network on instagram… https://t.co/xQeEM6JSHR	1.0	True	full
1056525	1056525	604687db4161a20039aaf164	2021-03-08 20:23:49	[]	[]	Mon Mar 08 20:06:48 +0000 2021	[]	[{"url":"https://t.co/t2OzLbHZMn","expanded_url":"https://twitter.com/business/status/1368204031944966144","display_url":"twitter.com/business/statu…","indices":[277,300]}]	NC's success in equitable vaccine distribution comes from prioritizing equity early on in the rollout. To receive shipments, every provider must use the state’s vaccine management system, which requires demographic data to finish registering someone for a shot. Learn more ⬇️ https://t.co/t2OzLbHZMn	44409.0	RT @ncdhhs: NC's success in equitable vaccine distribution comes from prioritizing equity early on in the rollout. To receive shipments, ev…	3380.0	True	full
1056526	1056526	604687db4161a20039aaf17c	2021-03-08 20:23:50	[]	[]	Mon Mar 08 16:52:13 +0000 2021	[]	[{"url":"https://t.co/oXQKzwM8tT","expanded_url":"https://thefederalist.com/2021/03/08/15-insane-things-in-democrats-h-r-1-bill-to-corrupt-elections-forever/","display_url":"thefederalist.com/2021/03/08/15-…","indices":[224,247]}]	15 Insane Things In Democrats' H.R. 1 Bill To Corrupt Elections Forever -Here are just some of the unconstitutional, absurd, nakedly partisan, and crime-indulging provisions in this bill that 220 House Democrats voted for. https://t.co/oXQKzwM8tT	24544.0	RT @MAJMO50: 15 Insane Things In Democrats' H.R. 1 Bill To Corrupt Elections Forever -Here are just some of the unconstitutional, absurd, n…	627.0	True	full
1056527	1056527	604687db4161a20039aaf180	2021-03-08 20:23:50	[]	[]	Mon Mar 08 19:32:26 +0000 2021	[]	[{"url":"https://t.co/49AAU7ysPr","expanded_url":"https://abc7ny.com/covid-vaccine-new-york-dining-nyc-restaurants/10395226/","display_url":"abc7ny.com/covid-vaccine-…","indices":[144,167]}]	Restaurants outside of NYC can increase capacity to 75% on March 19th. Make your reservations and be sure to support your local restaurants! https://t.co/49AAU7ysPr	17349.0	RT @LtGovHochulNY: Restaurants outside of NYC can increase capacity to 75% on March 19th. Make your reservations and be sure to support y…	5.0	True	full
1056528	1056528	604687db4161a20039aaf188	2021-03-08 20:23:50	[]	[]	Wed Feb 24 13:02:17 +0000 2021	[{"text":"farming","indices":[15,23]},{"text":"Covid19","indices":[84,92]},{"text":"agriculture","indices":[118,130]},{"text":"online","indices":[151,158]},{"text":"collaborative","indices":[159,173]}]	[{"url":"https://t.co/k4Vevb52Pi","expanded_url":"https://glos.onlinesurveys.ac.uk/knowledge-exchange-covid-19","display_url":"glos.onlinesurveys.ac.uk/knowledge-exch…","indices":[218,241]}]	📢We invite the #farming community to share views &amp; experiences of the impact of #Covid19 on knowledge exchange in #agriculture, to help develop an #online #collaborative platform. Take part via this 10-min survey: https://t.co/k4Vevb52Pi More info below 👇 please share widely! https://t.co/Qy8jw2d2CX	4075.0	RT @CCRI_UK: 📢We invite the #farming community to share views &amp; experiences of the impact of #Covid19 on knowledge exchange in #agriculture…	998.0	True	full
1056529	1056529	604687db4161a20039aaf18a	2021-03-08 20:23:50	[]	[]	Mon Mar 08 19:34:58 +0000 2021	[]	[{"url":"https://t.co/4GyI0kmt1e","expanded_url":"https://www.english.cam.ac.uk/seminars/twentieth.htm","display_url":"english.cam.ac.uk/seminars/twent…","indices":[257,280]}]	Another amazing @englishunicam event--Join the Contemporary Graduate Seminar on March 16, 5 pm GMT, to hear Anjuli Raza Kolb (UToronto) on 'Epidemic Empire: Timeliness and the Long Game of Research'! Email vmv22@cam.ac.uk to register or see more info here: https://t.co/4GyI0kmt1e	351.0	RT @TheoryCulture: Another amazing @englishunicam event--Join the Contemporary Graduate Seminar on March 16, 5 pm GMT, to hear Anjuli Raza…	1572.0	True	full
1056530	1056530	604687dc4161a20039aaf192	2021-03-08 20:23:50	[]	[]	Mon Mar 08 20:20:35 +0000 2021	[{"text":"writerslift","indices":[159,171]},{"text":"amwriting","indices":[172,182]},{"text":"poetry","indices":[183,190]},{"text":"NYCRadio","indices":[191,200]},{"text":"WritingCommunity","indices":[201,218]}]	[{"url":"https://t.co/KH5K050OoA","expanded_url":"https://penitpublications.com/product/crown-of-deceit-by-elena-ruiz/","display_url":"penitpublications.com/product/crown-…","indices":[110,133]},{"url":"https://t.co/FAhbbwAdrI","expanded_url":"https://www.amazon.com/Crown-Deceit-Elena-Ruiz/dp/1954004214/ref=mp_s_a_1_1?dchild=1&keywords=elena+ruiz+crown+of+deceit&qid=1615234657&sprefix=elena+ruiz&…	@MarieArtEST2017 Crown of Deceit Take off your mask. Live without fear. We are all alike. I am here........ https://t.co/KH5K050OoA https://t.co/FAhbbwAdrI #writerslift #amwriting #poetry #NYCRadio #WritingCommunity https://t.co/X9brswHaot	238.0	RT @ElenaRu76305433: @MarieArtEST2017 Crown of Deceit Take off your mask. Live without fear. We are all alike. I am here........ https://…	238.0	True	full
1056531	1056531	604687dc4161a20039aaf198	2021-03-08 20:23:50	[]	[]	Mon Mar 08 19:31:09 +0000 2021	[]	[{"url":"https://t.co/GjbbsIrz4f","expanded_url":"https://bit.ly/30ngQyi","display_url":"bit.ly/30ngQyi","indices":[256,279]}]	Escribe @cafevega: En la primera década del siglo XXI, con dos gobiernos panistas, un grupo de corporativos mineros extrajo 380 toneladas de oro de suelo mexicano, más del doble que la Corona española durante 300 años de conquista y coloniaje (1521-1821). https://t.co/GjbbsIrz4f https://t.co/sOZwbghpvG	574876.0	RT @epigmenioibarra: Escribe @cafevega: En la primera década del siglo XXI, con dos gobiernos panistas, un grupo de corporativos mineros ex…	173.0	True	full
1056532	1056532	604687dc4161a20039aaf1a8	2021-03-08 20:23:50	[]	[]	Mon Mar 08 19:20:01 +0000 2021	[]	[{"url":"https://t.co/ZpwZhHHXmu","expanded_url":"https://bit.ly/3bpRvdp","display_url":"bit.ly/3bpRvdp","indices":[183,206]}]	While the group built its reputation on the image of highly polished, heroic rescues carried out by the best of the best, a @VICEWorldNews investigation suggests a different reality. https://t.co/ZpwZhHHXmu	238571.0	RT @motherboard: While the group built its reputation on the image of highly polished, heroic rescues carried out by the best of the best,…	29484.0	True	full
1056533	1056533	604687dc4161a20039aaf1ac	2021-03-08 20:23:51	[]	[]	Sun Mar 07 23:18:05 +0000 2021	[]	[{"url":"https://t.co/WWcYz5Yc1q","expanded_url":"https://www.tabletmag.com/sections/israel-middle-east/articles/malley-in-wonderland","display_url":"tabletmag.com/sections/israe…","indices":[163,186]}]	So, say you just landed on Earth and are looking at this picture with no background. Who would you conclude Team Obama considers its ally? Here, this will help: https://t.co/WWcYz5Yc1q 2/2	8381.0	RT @AcrossTheBay: So, say you just landed on Earth and are looking at this picture with no background. Who would you conclude Team Obama co…	32.0	True	full
1056534	1056534	604687dc4161a20039aaf1ae	2021-03-08 20:23:51	[]	[]	Mon Mar 08 20:09:12 +0000 2021	[]	[{"url":"https://t.co/TRzIFOMGTq","expanded_url":"https://twitter.com/radiomitre/status/1368860474796826624","display_url":"twitter.com/radiomitre/sta…","indices":[137,160]}]	Habló la Antropóloga , que de Seguridad sabe tanto como yo se de Hacer Saltos Olímpicos Ornamentales , desde el trampolín de 15 metros . https://t.co/TRzIFOMGTq	22084.0	RT @The_Dr_Justice: Habló la Antropóloga , que de Seguridad sabe tanto como yo se de Hacer Saltos Olímpicos Ornamentales , desde el trampol…	3681.0	True	full
1056535	1056535	604687dc4161a20039aaf1b8	2021-03-08 20:23:51	[]	[]	Sun Mar 07 13:19:49 +0000 2021	[{"text":"Assange","indices":[72,80]}]	[{"url":"https://t.co/pL8cWHda4E","expanded_url":"https://WikiLeaks.shop","display_url":"WikiLeaks.shop","indices":[86,109]}]	Information is the currency of democracy - wear your support for Julian #Assange from https://t.co/pL8cWHda4E - 15% off with code RELEASEASSANGE https://t.co/GOQgc6HKQX	15411.0	RT @WikiLeaksShop: Information is the currency of democracy - wear your support for Julian #Assange from https://t.co/pL8cWHda4E - 15% off…	66.0	True	full
1056536	1056536	604687dc4161a20039aaf1ba	2021-03-08 20:23:51	[]	[]	Mon Mar 08 15:18:55 +0000 2021	[]	[{"url":"https://t.co/vzQ88dzrGJ","expanded_url":"http://them.NZ","display_url":"them.NZ","indices":[166,189]}]	@TraceyMartinMP The last time you posted was in May 2020 .The NZ First site onInstagram has not been used .The Streisand family employ people to run there sites.For https://t.co/vzQ88dzrGJ First needs the same .DJBLOGGING is offering its services free of charge for one year.	107.0	RT @marksweiss1966: @TraceyMartinMP The last time you posted was in May 2020 .The NZ First site onInstagram has not been used .The Streisa…	107.0	True	full
1056537	1056537	604687dc4161a20039aaf1be	2021-03-08 20:23:51	[]	[]	Mon Mar 08 20:08:38 +0000 2021	[{"text":"Chainlink","indices":[3,13]}]	[{"url":"https://t.co/IHyUrx5zTv","expanded_url":"https://app.santiment.net/charts?settings=%7B%22slug%22%3A%22chainlink%22%2C%22interval%22%3A%224h%22%2C%22from%22%3A%222020-09-08T07%3A00%3A00.000Z%22%2C%22to%22%3A%222021-03-09T07%3A59%3A59.999Z%22%2C%22timeRange%22%3A%226m%22%7D&widgets=%5B%7B%22widget%22%3A%22ChartWidget%22%2C%22metrics%22%3A%5B%22price_usd%22%2C%22whale_transaction_count%22%5…	🔗🐳 #Chainlink is rolling, +11.6% the past 24 hours and +19.2% the past week. Though Sundays are typically low volume, our Whale Transaction metric saw 1,391 $LINK transactions of &gt; $100,000 yesterday, the 2nd largest whale tx day in its 3.5-year history. https://t.co/IHyUrx5zTv https://t.co/IKuQ2ndgG6	51074.0	RT @santimentfeed: 🔗🐳 #Chainlink is rolling, +11.6% the past 24 hours and +19.2% the past week. Though Sundays are typically low volume, ou…	135.0	True	full
1056538	1056538	604687dc4161a20039aaf1e6	2021-03-08 20:23:51	[]	[]	Mon Mar 08 19:31:50 +0000 2021	[{"text":"BREAKING","indices":[0,9]}]	[{"url":"https://t.co/rZpW54pceu","expanded_url":"https://www.fox13news.com/news/floridians-60-and-up-will-be-eligible-for-covid-19-vaccine-starting-next-week-desantis-says?taid=60467b92c12952000165da9a&utm_campaign=trueAnthem_manual&utm_medium=trueAnthem&utm_source=twitter","display_url":"fox13news.com/news/floridian…","indices":[128,151]}]	#BREAKING: Gov. Ron DeSantis says all Floridians age 60 and up will be able to get the COVID-19 vaccine beginning next Monday.​ https://t.co/rZpW54pceu	325976.0	RT @FOX13News: #BREAKING: Gov. Ron DeSantis says all Floridians age 60 and up will be able to get the COVID-19 vaccine beginning next Monda…	202.0	True	full
1056539	1056539	604687dd4161a20039aaf1f4	2021-03-08 20:23:51	[]	[]	Mon Mar 08 17:34:55 +0000 2021	[{"text":"TikTokTailgate","indices":[49,64]}]	[{"url":"https://t.co/1FrPM7fpiu","expanded_url":"https://mileyl.ink/AngelsLikeYou","display_url":"mileyl.ink/AngelsLikeYou","indices":[168,191]}]	Angels Like You video OuT NoW! Shot on 2/7/21 at #TikTokTailgate , the first out door covid compliant concert of its size since the pandemic changed our lives forever. https://t.co/1FrPM7fpiu https://t.co/rR0J8hI6hX	46166837.0	RT @MileyCyrus: Angels Like You video OuT NoW! Shot on 2/7/21 at #TikTokTailgate , the first out door covid compliant concert of its size s…	523.0	True	full
1056540	1056540	604687dd4161a20039aaf1fc	2021-03-08 20:23:51	[]	[]	Wed Mar 03 20:48:24 +0000 2021	[]	[{"url":"https://t.co/aj1RAAF61c","expanded_url":"https://twitter.com/ReutersWorld/status/1366865925299974147","display_url":"twitter.com/ReutersWorld/s…","indices":[265,288]}]	It is outrageous that, amid a global pandemic, major pharmaceutical companies are lobbying to protect billions in profits. I urge the Biden administration to support the proposal to waive vaccine-related IP rights at the WTO to rapidly expand supplies of vaccines. https://t.co/aj1RAAF61c	12098213.0	RT @SenSanders: It is outrageous that, amid a global pandemic, major pharmaceutical companies are lobbying to protect billions in profits.…	68.0	True	full
1056541	1056541	604687dd4161a20039aaf1fe	2021-03-08 20:23:51	[]	[{"url":"https://t.co/ZVzbYRPaOx","expanded_url":"https://www.universalhub.com/2021/legal-loses-lawsuit-against-insurer-over-covid-19","display_url":"universalhub.com/2021/legal-los…","indices":[153,176]}]		[]	[]			Legal loses lawsuit against insurer over Covid-19 losses; judge says its policy only covered physical damage and th… https://t.co/jITHKlwvmd	71123.0	True	full
1056542	1056542	604687dd4161a20039aaf21e	2021-03-08 20:23:51	[]	[]	Mon Mar 08 19:00:41 +0000 2021	[]	[{"url":"https://t.co/982VxMPtN2","expanded_url":"https://www.cbc.ca/1.5940408","display_url":"cbc.ca/1.5940408","indices":[167,190]}]	A Saskatchewan Facebook group where people post photos of the northern lights and share tips on how best to capture them has exploded in popularity amid the pandemic. https://t.co/982VxMPtN2	3071159.0	RT @CBCNews: A Saskatchewan Facebook group where people post photos of the northern lights and share tips on how best to capture them has e…	351.0	True	full
1056543	1056543	604687dd4161a20039aaf226	2021-03-08 20:23:51	[]	[]	Mon Mar 08 18:04:59 +0000 2021	[{"text":"BBCFRollback","indices":[115,128]}]	[{"url":"https://t.co/6jAp4Iq6JB","expanded_url":"https://twitter.com/videogamedeals/status/1368985871567962124","display_url":"twitter.com/videogamedeals…","indices":[129,152]}]	AWWWHH SHIT ITS THAT FUCKING TIME OF THE MONTH AGAIN EVERY BLAZBLUE GAME IS ON SALE FUCKING PLAY THEM AND SUPPORT #BBCFRollback https://t.co/6jAp4Iq6JB	364.0	RT @Aerodat_: AWWWHH SHIT ITS THAT FUCKING TIME OF THE MONTH AGAIN EVERY BLAZBLUE GAME IS ON SALE FUCKING PLAY THEM AND SUPPORT #BBCFRollb…	121.0	True	full
1056544	1056544	604687dd4161a20039aaf230	2021-03-08 20:23:52	[]	[]	Mon Mar 08 18:45:23 +0000 2021	[{"text":"EsteFeminismoEsViolencia","indices":[0,25]}]	[{"url":"https://t.co/Kay88mCR1r","expanded_url":"https://rebelionenlagranja.com/noticias/espana/las-millonarias-subvenciones-al-feminismo-radical-en-mitad-de-la-crisis-por-la-pandemia-20200826","display_url":"rebelionenlagranja.com/noticias/espan…","indices":[257,280]}]	#EsteFeminismoEsViolencia + 4 millones de parados. + 900.000 trabajadores en ERTE. + 600.000 autónomos en cese de actividad. Mientras los españoles sufren la peor crisis, estas son las millonarias subvenciones a las asociaciones del feminismo radical ⬇️ https://t.co/Kay88mCR1r	435346.0	RT @vox_es: #EsteFeminismoEsViolencia + 4 millones de parados. + 900.000 trabajadores en ERTE. + 600.000 autónomos en cese de actividad.…	31.0	True	full
1056545	1056545	604687de4161a20039aaf246	2021-03-08 20:23:52	[]	[{"url":"https://t.co/BouwqvQT4u","expanded_url":"https://www.timesnownews.com/india/article/9-people-drug-rape-15-year-old-girl-for-8-days-in-rajasthans-jhalawar/729787","display_url":"timesnownews.com/india/article/…","indices":[252,275]}]		[]	[]			tw // child rape @DrRGAnandIND @yashwant22jain @RosyTaba2 @AnuChau02382005 @SangeetaBeniwa3 @SiddhuVijender… https://t.co/8ofwuFFuwq	0.0	True	full
1056546	1056546	604687de4161a20039aaf25c	2021-03-08 20:23:52	[]	[{"url":"https://t.co/5R1GMY2G23","expanded_url":"https://secure.everyaction.com/DCWfxf2sGkmES8dYNpAxLg2?ceid=15295688&snw=2&ref=c6b89877-110d-4a5c-b457-46a1706d1fcb#","display_url":"secure.everyaction.com/DCWfxf2sGkmES8…","indices":[206,229]}]		[]	[]			Join @FAMMFoundation for a conversation about the CARES Act, home confinement, and what happens next for the 7,000… https://t.co/Ks6ubrzmJo	18.0	True	full
1056547	1056547	604687de4161a20039aaf264	2021-03-08 20:23:52	[]	[]	Mon Mar 08 20:11:32 +0000 2021	[]	[{"url":"https://t.co/K5Avu7xeUP","expanded_url":"https://m.jpost.com/breaking-news/pfizer-ceo-albert-bourla-calls-israel-worlds-lab-in-interview-to-nbc-660349","display_url":"m.jpost.com/breaking-news/…","indices":[246,269]}]	According to the FDA’s adverse reporting system, 3 dozen cases of spontaneous miscarriages or stillbirths occurred after taking the Covid-19 vaccination. This raises ethical concerns about offering pregnant women experimental biological agents. https://t.co/K5Avu7xeUP https://t.co/c6ppO5B3Ew	232849.0	RT @drsimonegold: According to the FDA’s adverse reporting system, 3 dozen cases of spontaneous miscarriages or stillbirths occurred after…	14.0	True	full
1056548	1056548	604687de4161a20039aaf26c	2021-03-08 20:23:52	[]	[]	Mon Mar 08 18:01:55 +0000 2021	[]	[{"url":"https://t.co/4vo0TpJvp5","expanded_url":"https://twitter.com/cnnbrk/status/1368955647904133124","display_url":"twitter.com/cnnbrk/status/…","indices":[206,229]}]	Horrible framing. CDC doesn't "give" freedom. CDC gives **advice** on limiting infectious diseases, which everybody else must weigh against additional evidence and other individual and societal priorities. https://t.co/4vo0TpJvp5	43116.0	RT @philipaklein: Horrible framing. CDC doesn't "give" freedom. CDC gives **advice** on limiting infectious diseases, which everybody else…	83.0	True	full
1056549	1056549	604687de4161a20039aaf280	2021-03-08 20:23:53	[]	[]	Mon Mar 08 19:42:43 +0000 2021	[{"text":"MiColumna","indices":[49,59]}]	[{"url":"https://t.co/nRxbx41MIt","expanded_url":"https://www.washingtonpost.com/es/post-opinion/2021/03/07/amlo-lopez-gatell-mentira-covid-19-gobierno-mexicano/","display_url":"washingtonpost.com/es/post-opinio…","indices":[102,125]}]	El gobierno de AMLO se hace adicto a la mentira. #MiColumna de hoy en @postopinion_es @washingtonpost https://t.co/nRxbx41MIt https://t.co/IEQnGKVvbF	8665780.0	RT @CarlosLoret: El gobierno de AMLO se hace adicto a la mentira. #MiColumna de hoy en @postopinion_es @washingtonpost https://t.co/nRxbx41…	4915.0	True	full
1056550	1056550	604687de4161a20039aaf282	2021-03-08 20:23:53	[]	[]	Mon Mar 08 20:18:36 +0000 2021	[]	[{"url":"https://t.co/vqgYoWjo2g","expanded_url":"http://bit.ly/2PBZ0We","display_url":"bit.ly/2PBZ0We","indices":[102,125]}]	Comisión COVID-19 pide a Gobierno que entidad internacional realice auditoría a ensayo de Sinopharm ► https://t.co/vqgYoWjo2g https://t.co/JnY12Or0FN	1315929.0	RT @Gestionpe: Comisión COVID-19 pide a Gobierno que entidad internacional realice auditoría a ensayo de Sinopharm ► https://t.co/vqgYoWjo2…	12.0	True	full
1056551	1056551	604687de4161a20039aaf284	2021-03-08 20:23:53	[]	[]	Mon Mar 08 15:38:22 +0000 2021	[]	[{"url":"https://t.co/U8eIlRinXu","expanded_url":"https://my.corehr.com/pls/uoxrecruit/erq_jobspec_version_4.display_form?p_company=10&p_internal_external=E&p_display_in_irish=N&p_process_type=&p_applicant_no=&p_form_profile_detail=&p_display_apply_ind=Y&p_refresh_search=Y&p_recruitment_id=149923","display_url":"my.corehr.com/pls/uoxrecruit…","indices":[250,273]}]	Oxford is hiring a new Associate Professor in African Studies with research interests in social science, history or cultural studies. Early career researchers, women and POC folks especially encouraged to apply. Come help me decolonise this place! https://t.co/U8eIlRinXu	13895.0	RT @SimuChigudu: Oxford is hiring a new Associate Professor in African Studies with research interests in social science, history or cultur…	516.0	True	full
1056552	1056552	604687df4161a20039aaf2aa	2021-03-08 20:23:53	[]	[]	Mon Mar 08 20:21:00 +0000 2021	[]	[{"url":"https://t.co/eJRlfVfkdv","expanded_url":"https://caretas.pe/economia/la-cepal-propone-un-ingreso-de-emergencia-para-14-millones-de-mujeres-latinoamericanas/","display_url":"caretas.pe/economia/la-ce…","indices":[232,255]}]	La pandemia profundizó las brechas estructurales de desigualdad en la región, provocando la pérdida de más del 40% del empleo doméstico remunerado en 2020 y una caída de la tasa de ocupación femenina del 39,5% en Perú. @cepal_onu https://t.co/eJRlfVfkdv	733443.0	RT @Caretas: La pandemia profundizó las brechas estructurales de desigualdad en la región, provocando la pérdida de más del 40% del empleo…	1328.0	True	full
1056553	1056553	604687df4161a20039aaf2bc	2021-03-08 20:23:53	[]	[]	Sun Mar 07 07:08:21 +0000 2021	[]	[{"url":"https://t.co/OwGxEoKY1N","expanded_url":"https://reseauinternational.net/une-etude-du-gouvernement-britannique-confirme-le-risque-lie-au-vaccin-covid-19-les-infections-augmentent-en-deux-semaines/","display_url":"reseauinternational.net/une-etude-du-g…","indices":[125,148]}]	Une étude du gouvernement britannique confirme le risque lié au vaccin Covid-19 : les infections augmentent en deux semaines https://t.co/OwGxEoKY1N	16214.0	RT @reseau_internat: Une étude du gouvernement britannique confirme le risque lié au vaccin Covid-19 : les infections augmentent en deux se…	63.0	True	full
1056554	1056554	604687df4161a20039aaf2be	2021-03-08 20:23:53	[]	[]	Mon Mar 08 19:20:46 +0000 2021	[]	[{"url":"https://t.co/woR2KHAGbH","expanded_url":"https://twitter.com/LGBTSQIA?s=09","display_url":"twitter.com/LGBTSQIA?s=09","indices":[199,222]},{"url":"https://t.co/uwt2xuz3ut","expanded_url":"https://twitter.com/trendtaegi?s=09","display_url":"twitter.com/trendtaegi?s=09","indices":[223,246]}]	¡¡REPORTE MASIVO!! Estas cuentas estan ensuciando🔎 de 🐿 y asumiendo su s3xualidad Reportar por cuenta h4ckeada/sp4m/sus tweets son 4busivos e 1nc1tan al 0di0 ❌REPORTA, BLOQUEAR Y NO INTERACTUAR❌ https://t.co/woR2KHAGbH https://t.co/uwt2xuz3ut -🌞 https://t.co/f9LlEDhZDd	20381.0	RT @bts_reportes: ¡¡REPORTE MASIVO!! Estas cuentas estan ensuciando🔎 de 🐿 y asumiendo su s3xualidad Reportar por cuenta h4ckeada/sp4m/sus…	45.0	True	full
1056555	1056555	604687df4161a20039aaf2ce	2021-03-08 20:23:54	[]	[]	Sun Mar 07 19:42:02 +0000 2021	[{"text":"ChavezAmorYPatria","indices":[144,162]}]	[{"url":"https://t.co/FZnLP6FBXU","expanded_url":"https://mazo4f.com/237238","display_url":"mazo4f.com/237238","indices":[119,142]}]	¡Éxito en sus tareas!: Cabello destacó designaciones de Pedro Infante y Héctor Rodríguez como vicepresidentes del Psuv https://t.co/FZnLP6FBXU #ChavezAmorYPatria https://t.co/rTglpiyx8y	584277.0	RT @ConElMazoDando: ¡Éxito en sus tareas!: Cabello destacó designaciones de Pedro Infante y Héctor Rodríguez como vicepresidentes del Psuv…	28.0	True	full
1056556	1056556	604687df4161a20039aaf2e0	2021-03-08 20:23:54	[]	[]	Mon Mar 08 15:35:50 +0000 2021	[]	[{"url":"https://t.co/VkeFtB6pXF","expanded_url":"https://anti-empire.com/plague-of-death-54-in-an-indian-city-had-covid-19-3-out-of-4-didnt-notice-any-symptoms/","display_url":"anti-empire.com/plague-of-deat…","indices":[159,182]}]	******************** The Deadly Plague ******************** 54% Of The Residents in an Indian City Had COVID-19. Three Out of Four Didn’t Notice Any Symptoms. https://t.co/VkeFtB6pXF	2407.0	RT @MarkAlanMarks1: ******************** The Deadly Plague ******************** 54% Of The Residents in an Indian City Had COVID-19. Three…	317.0	True	full
1056557	1056557	604687df4161a20039aaf2e2	2021-03-08 20:23:54	[]	[]	Mon Mar 08 19:22:02 +0000 2021	[{"text":"InternationalWomensDay","indices":[110,133]}]	[{"url":"https://t.co/i6dvk1ZIdE","expanded_url":"https://www.unhcr.org/news/stories/2021/3/6042455f4/kenyan-powerhouse-improving-womens-lives-australia.html","display_url":"unhcr.org/news/stories/2…","indices":[255,278]}]	Women have stood at the front lines of the Covid-19 crisis, bravely leading response and recovery efforts. On #InternationalWomensDay let us pay tribute to the leadership and contributions of women who are working to build a better and more equal future. https://t.co/i6dvk1ZIdE	56938.0	RT @GillianTriggs: Women have stood at the front lines of the Covid-19 crisis, bravely leading response and recovery efforts. On #Internati…	848.0	True	full
1056558	1056558	604687e04161a20039aaf30a	2021-03-08 20:23:54	[]	[]	Mon Mar 08 11:59:20 +0000 2021	[]	[{"url":"https://t.co/BzcsLlHd4j","expanded_url":"https://epiforecasts.io/covid.german.forecasts/","display_url":"epiforecasts.io/covid.german.f…","indices":[249,272]}]	(1) Hier Übersicht, was führende Covid Modellierer wie zB ⁦@sbfnk⁩ vorhersagen, wie sich die Fallzahlen in Deutschland bis Anfang April entwickeln. Alle bis auf einen sehen steigende Fallzahlen vorher. Diese Prognosen waren meist richtig. Bedeutet: https://t.co/BzcsLlHd4j https://t.co/DxAvL5gfvh	396882.0	RT @Karl_Lauterbach: (1) Hier Übersicht, was führende Covid Modellierer wie zB ⁦@sbfnk⁩ vorhersagen, wie sich die Fallzahlen in Deutschland…	4.0	True	full
1056559	1056559	604687e04161a20039aaf30c	2021-03-08 20:23:54	[]	[]	Mon Mar 08 16:18:21 +0000 2021	[]	[{"url":"https://t.co/0sK7nG4s4Y","expanded_url":"https://www.bravofucker.com/en/videos/detail/38587?studio=2038","display_url":"bravofucker.com/en/videos/deta…","indices":[183,206]}]	🔵EXCELENTE SERVICIO☑️ Este es un buen trabajador que sabe como complacer a sus clientes, producción exclusiva de @APeloFilms para @bravofucker VÍDEO COMPLETO AQUI &gt;&gt;&gt;&gt; https://t.co/0sK7nG4s4Y https://t.co/ENfw0b92g9	23791.0	RT @barebackerobta: 🔵EXCELENTE SERVICIO☑️ Este es un buen trabajador que sabe como complacer a sus clientes, producción exclusiva de @APe…	877.0	True	full
1056560	1056560	604687e04161a20039aaf310	2021-03-08 20:23:54	[]	[]	Mon Mar 08 18:38:06 +0000 2021	[]	[{"url":"https://t.co/atSrDSUbxW","expanded_url":"https://www.univision.com/local/san-francisco-kdtv/reapertura-negocios-coronavirus-area-de-la-bahia","display_url":"univision.com/local/san-fran…","indices":[134,157]}]	Seis condados del Área de la Bahía han avanzado a la fase roja y pueden reabrir áreas interiores de restaurantes, cines y gimnasios. https://t.co/atSrDSUbxW	6256.0	RT @noticias14: Seis condados del Área de la Bahía han avanzado a la fase roja y pueden reabrir áreas interiores de restaurantes, cines y g…	35402.0	True	full
1056561	1056561	604687e04161a20039aaf314	2021-03-08 20:23:54	[]	[]	Sun Mar 07 23:04:27 +0000 2021	[{"text":"SNPCorruption","indices":[241,255]}]	[{"url":"https://t.co/oEAxge4ySI","expanded_url":"https://www.express.co.uk/news/politics/1402194/snp-news-nicola-sturgeon-Scotland-government-funding-Covid-holyrood-latest?utm_source=traffic.outbrain&utm_medium=traffic.outbrain&utm_term=traffic.outbrain&utm_content=traffic.outbrain&utm_campaign=traffic.outbrain","display_url":"express.co.uk/news/politics/…","indices":[256,279]}]	First EU wanted to know what @TheSNP @scotgov have done with over £800million (or face penalties of £190m) Now the UK gov want to know what @NicolaSturgeon and @KateForbesMSP have done with £2.7billion. This cash was to improve Scots lives! #SNPCorruption https://t.co/oEAxge4ySI	3898.0	RT @PaulMurphyLive: First EU wanted to know what @TheSNP @scotgov have done with over £800million (or face penalties of £190m) Now the UK g…	1515.0	True	full
1056562	1056562	604687e04161a20039aaf316	2021-03-08 20:23:54	[]	[]	Mon Mar 08 16:36:36 +0000 2021	[]	[{"url":"https://t.co/Zse35Xq7qL","expanded_url":"http://ctiapchcholet.blogspot.com/2021/03/covid-19-projet-de-vaccination.html","display_url":"ctiapchcholet.blogspot.com/2021/03/covid-…","indices":[257,280]}]	5/5 Et cette dernière citation: "DEVRAIT-ON ACCEPTER, par la contrainte, QUE NOTRE CORPS SOIT LE SIÈGE d’un PARI BIOLOGIQUE, d’une ROULETTE VACCINALE ?" Bref, cette lettre est à lire absolument SVP et à lire à ceux qui aiment encore se poser des questions https://t.co/Zse35Xq7qL	28332.0	RT @CaudeHenrion: 5/5 Et cette dernière citation: "DEVRAIT-ON ACCEPTER, par la contrainte, QUE NOTRE CORPS SOIT LE SIÈGE d’un PARI BIOLOGIQ…	281.0	True	full
1056563	1056563	604687e04161a20039aaf328	2021-03-08 20:23:55	[]	[]	Mon Mar 08 19:30:00 +0000 2021	[]	[{"url":"https://t.co/SWcOlUESlw","expanded_url":"https://www.opindia.com/2021/03/indias-covid-19-vaccine-supply-global-recognition-us-scientist-infectious-diseases/","display_url":"opindia.com/2021/03/indias…","indices":[140,163]}]	American Scientist Dr Hortez said India's COVID-19 vaccine rollout has 'rescued the world' by providing a large supply of low-cost vaccines https://t.co/SWcOlUESlw	522738.0	RT @OpIndia_com: American Scientist Dr Hortez said India's COVID-19 vaccine rollout has 'rescued the world' by providing a large supply of…	18.0	True	full
1056564	1056564	604687e04161a20039aaf32c	2021-03-08 20:23:55	[]	[]	Mon Mar 08 18:55:03 +0000 2021	[]	[{"url":"https://t.co/U4Hqe7GJ0E","expanded_url":"http://www.cnn.com/2021/03/08/politics/fact-check-tom-cotton-prisoners-pandemic-relief-checks-trump-biden/index.html","display_url":"cnn.com/2021/03/08/pol…","indices":[216,239]}]	Sen. Tom Cotton keeps attacking Democrats for letting prisoners get pandemic relief money. But prisoners also got pandemic relief money from the two check bills Trump signed in 2020. Cotton voted for both of them: https://t.co/U4Hqe7GJ0E	1240231.0	RT @ddale8: Sen. Tom Cotton keeps attacking Democrats for letting prisoners get pandemic relief money. But prisoners also got pandemic re…	59.0	True	full
1056565	1056565	604687e04161a20039aaf32e	2021-03-08 20:23:55	[{"text":"mammogram","indices":[16,26]},{"text":"COVID","indices":[31,37]}]	[{"url":"https://t.co/naXYrfSmPt","expanded_url":"https://sports.yahoo.com/dont-delay-mammogram-after-coronavirus-jab-102440393.html","display_url":"sports.yahoo.com/dont-delay-mam…","indices":[255,278]}]		[]	[]			Scheduling your #mammogram and #COVID vaccine appointments? "Experts have stressed women should not delay routine m… https://t.co/GaPWlc3TQP	250.0	True	full
1056566	1056566	604687e04161a20039aaf338	2021-03-08 20:23:55	[]	[]	Mon Mar 08 20:10:34 +0000 2021	[]	[{"url":"https://t.co/ddUmlBFC1H","expanded_url":"http://weartv.com/news/local/watch-live-gov-desantis-press-conference-from-tallahassee-03-08-2021","display_url":"weartv.com/news/local/wat…","indices":[115,138]}]	NEW: All Florida residents age 60 and older will be able to receive the COVID vaccine starting Monday, March 15 -- https://t.co/ddUmlBFC1H https://t.co/ld3DaV2Zuh	76711.0	RT @weartv: NEW: All Florida residents age 60 and older will be able to receive the COVID vaccine starting Monday, March 15 -- https://t.co…	56.0	True	full
1056567	1056567	604687e04161a20039aaf33a	2021-03-08 20:23:55	[{"text":"nocoded","indices":[121,129]}]	[{"url":"https://t.co/seEhYI84I7","expanded_url":"http://www.nocoded.co.uk","display_url":"nocoded.co.uk","indices":[263,286]}]		[]	[]			Because its my bday today &amp; i cant spend it with family or friends due to lockdown, I've decided to give back to th… https://t.co/f5JCuZbo4m	346.0	True	full
1056568	1056568	604687e04161a20039aaf34e	2021-03-08 20:23:55	[]	[]	Mon Mar 08 19:42:43 +0000 2021	[{"text":"MiColumna","indices":[49,59]}]	[{"url":"https://t.co/nRxbx41MIt","expanded_url":"https://www.washingtonpost.com/es/post-opinion/2021/03/07/amlo-lopez-gatell-mentira-covid-19-gobierno-mexicano/","display_url":"washingtonpost.com/es/post-opinio…","indices":[102,125]}]	El gobierno de AMLO se hace adicto a la mentira. #MiColumna de hoy en @postopinion_es @washingtonpost https://t.co/nRxbx41MIt https://t.co/IEQnGKVvbF	8665744.0	RT @CarlosLoret: El gobierno de AMLO se hace adicto a la mentira. #MiColumna de hoy en @postopinion_es @washingtonpost https://t.co/nRxbx41…	75.0	True	full
1056569	1056569	604687e14161a20039aaf36c	2021-03-08 20:23:55	[]	[]	Mon Mar 08 13:50:01 +0000 2021	[]	[{"url":"https://t.co/tAGrhzk25c","expanded_url":"https://twitter.com/publiusnv/status/1368792092953112578","display_url":"twitter.com/publiusnv/stat…","indices":[274,297]}]	Only 10 have closed😶 “Under California law, theft under $950 is considered a misdemeanor, but many prosecutors throughout the state have opted to free those charged...” In Arizona its normal to have 30-35,000 homes for sale. Rampant buying has left only 3,000 avail🤷🏻‍♂️😬 https://t.co/tAGrhzk25c	1545.0	RT @Trumper2020: Only 10 have closed😶 “Under California law, theft under $950 is considered a misdemeanor, but many prosecutors throughout…	187.0	True	full
1056570	1056570	604687e14161a20039aaf372	2021-03-08 20:23:55	[{"text":"NHS","indices":[74,78]}]	[{"url":"https://t.co/esTfmED9aB","expanded_url":"https://38d.gs/nhs-percent-tw-share","display_url":"38d.gs/nhs-percent-tw…","indices":[147,170]}]		[]	[]			I've just signed the petition demanding @MattHancock and @RishiSunak give #NHS staff a REAL payrise. 1% is just not… https://t.co/UH9rVyh3GO	5045.0	True	full
1056571	1056571	604687e14161a20039aaf398	2021-03-08 20:23:56	[]	[]	Mon Mar 08 18:03:18 +0000 2021	[]	[{"url":"https://t.co/qckftAHkt3","expanded_url":"https://congressoemfoco.uol.com.br/governo/oposicao-lei-rouanet-lockdown-pandemia/","display_url":"congressoemfoco.uol.com.br/governo/oposic…","indices":[204,227]}]	Segundo o site Congresso em Foco, a bancada petista do Senado quer que o MPF me processe criminalmente. Meu terrível crime? Não liberar dinheiro público para evento cultural que não pode ser realizado. https://t.co/qckftAHkt3 https://t.co/wmnPnSYMXP	20776.0	RT @andreporci: Segundo o site Congresso em Foco, a bancada petista do Senado quer que o MPF me processe criminalmente. Meu terrível crime?…	22.0	True	full
1056572	1056572	604687e14161a20039aaf39c	2021-03-08 20:23:56	[]	[]	Tue Jan 05 16:33:20 +0000 2021	[]	[{"url":"https://t.co/LaWkuEQN4W","expanded_url":"Https://onlyfans.com/bambambinup","display_url":"onlyfans.com/bambambinup","indices":[239,262]}]	BIM BOOM mon redémarrage en force depuis 1 mois, très actif et j’en fou PARTOUS , branlette au bord d’un terrain de foot à 15 min de leur entraînement .. imagine toi arriver sur le parking et me voir me branler,avec une ejac de malade 👅👅🔞 https://t.co/LaWkuEQN4W 5$ le mois!!🎅🏽 https://t.co/ldAqpPj4gL	92759.0	RT @xxxjasonbieber: BIM BOOM mon redémarrage en force depuis 1 mois, très actif et j’en fou PARTOUS , branlette au bord d’un terrain de foo…	3.0	True	full
1056573	1056573	604687e14161a20039aaf3b0	2021-03-08 20:23:56	[]	[]	Mon Mar 08 17:58:42 +0000 2021	[{"text":"Debilitésanitaire","indices":[45,63]},{"text":"vaccinationhasardeuse","indices":[64,86]},{"text":"Piquonsonverraaprès","indices":[87,107]},{"text":"CquiCfouquinousdirigent","indices":[108,132]},{"text":"HommeBétail","indices":[144,156]},{"text":"HommeCobaye","indices":[166,178]}]	[{"url":"https://t.co/PSQEb80ZUb","expanded_url":"https://twitter.com/LE_GENERAL_FR/status/1368879403963400194","display_url":"twitter.com/LE_GENERAL_FR/…","indices":[179,202]}]	Que dire ? Y a un moment y a plus de mots... #Debilitésanitaire #vaccinationhasardeuse #Piquonsonverraaprès #CquiCfouquinousdirigent et après l'#HommeBétail, voici l'#HommeCobaye https://t.co/PSQEb80ZUb	2491.0	RT @biomoon_: Que dire ? Y a un moment y a plus de mots... #Debilitésanitaire #vaccinationhasardeuse #Piquonsonverraaprès #CquiCfouquinousd…	2042.0	True	full
1056574	1056574	604687e24161a20039aaf3be	2021-03-08 20:23:56	[]	[]	Mon Mar 08 19:44:42 +0000 2021	[{"text":"URGENTE","indices":[2,10]}]	[{"url":"https://t.co/FSE3ja35st","expanded_url":"https://g1.globo.com/politica/noticia/2021/03/08/fachin-anula-condenacoes-de-lula-relacionadas-a-operacao-lava-jato.ghtml","display_url":"g1.globo.com/politica/notic…","indices":[252,275]}]	🔴 #URGENTE 🔴 Presidente @LulaOficial recupera sus derechos civiles y podrá ser candidato a la presidencia en 2022, cumpliendo así la promesa que hizo ante el ataúd de su nieto: "vaya con su abuela que yo probaré al pueblo brasileño que soy inocente". https://t.co/FSE3ja35st	23934.0	RT @amaurichamorro: 🔴 #URGENTE 🔴 Presidente @LulaOficial recupera sus derechos civiles y podrá ser candidato a la presidencia en 2022, cump…	1048.0	True	full
1056575	1056575	604687e24161a20039aaf3d0	2021-03-08 20:23:56	[]	[]	Mon Mar 08 15:38:22 +0000 2021	[]	[{"url":"https://t.co/U8eIlRinXu","expanded_url":"https://my.corehr.com/pls/uoxrecruit/erq_jobspec_version_4.display_form?p_company=10&p_internal_external=E&p_display_in_irish=N&p_process_type=&p_applicant_no=&p_form_profile_detail=&p_display_apply_ind=Y&p_refresh_search=Y&p_recruitment_id=149923","display_url":"my.corehr.com/pls/uoxrecruit…","indices":[250,273]}]	Oxford is hiring a new Associate Professor in African Studies with research interests in social science, history or cultural studies. Early career researchers, women and POC folks especially encouraged to apply. Come help me decolonise this place! https://t.co/U8eIlRinXu	13895.0	RT @SimuChigudu: Oxford is hiring a new Associate Professor in African Studies with research interests in social science, history or cultur…	1232.0	True	full
1056576	1056576	604687e24161a20039aaf3e4	2021-03-08 20:23:56	[]	[]	Sun Mar 07 22:49:42 +0000 2021	[{"text":"Airdrop","indices":[179,187]},{"text":"Crypto","indices":[188,195]},{"text":"Airdrops","indices":[196,205]},{"text":"cryptocurrency","indices":[206,221]}]	[{"url":"https://t.co/AUzqs8f8yQ","expanded_url":"https://t.me/Rewardiqabot?start=r0970317767","display_url":"t.me/Rewardiqabot?s…","indices":[108,131]}]	🚀 Airdrop: Rewardiqa 💰 Value: $ 105 👥 Referral: $ 35 💸 15 + 5 REW ⏰ 2 minutes Talk with the telegram bot: https://t.co/AUzqs8f8yQ 📖 Step-by-step guide: 🔹 Do some social tasks #Airdrop #Crypto #Airdrops #cryptocurrency https://t.co/2lsf7fd1sN	195204.0	RT @CryptoTownEU: 🚀 Airdrop: Rewardiqa 💰 Value: $ 105 👥 Referral: $ 35 💸 15 + 5 REW ⏰ 2 minutes Talk with the telegram bot: https://t.co/…	1.0	True	full
[truncated: 131,422 more rows]
