# Supplementary material for: Low credibility URL sharing on Twitter during reporting linking rare blood clots with the Oxford/AstraZeneca COVID-19 vaccine
Source: PLoS One. 2024 Jan 19;19(1):e0296444. doi: 10.1371/journal.pone.0296444 (PMC10798519; doi:10.1371/journal.pone.0296444)
Supplement: S10 File — (CSV) [file pone.0296444.s012.csv]

	Unnamed: 0	_id	created_at	extended_tweet.entities.hashtags	URL	retweeted_status.created_at	retweeted_status.extended_tweet.entities.hashtags	RTURL	retweeted_status.extended_tweet.full_text	retweeted_status.user.followers_count	text	user.followers_count	indicator	origin
1188000	1188000	6046da074161a20039c847a4	2021-03-09 02:14:26	[]	[]	Sun Mar 07 20:47:45 +0000 2021	[{"text":"VotaYoloAventuras","indices":[241,259]},{"text":"KCA","indices":[260,264]}]	[{"url":"https://t.co/E0cHS1fMOv","expanded_url":"https://kca.mundonick.com/vota/","display_url":"kca.mundonick.com/vota/","indices":[181,204]}]	¡Hola, soy el capitán! 👀 Hoy es el último día para votar, haremos una dinámica epicarda, le enviaremos SALUDOS PERSONALIZADOS a los 3 Aventureros que dejen más votos en la página: https://t.co/E0cHS1fMOv Y dejen sus 100 votos en este tuit #VotaYoloAventuras #KCA Envíen cap.	356581.0	RT @YoloAventuras: ¡Hola, soy el capitán! 👀 Hoy es el último día para votar, haremos una dinámica epicarda, le enviaremos SALUDOS PERSONAL…	1.0	True	full
1188001	1188001	6046da074161a20039c847be	2021-03-09 02:14:26	[]	[]	Tue Mar 09 02:08:06 +0000 2021	[]	[{"url":"https://t.co/1hPYVA9mYN","expanded_url":"https://www.nydailynews.com/opinion/ny-oped-linda-stasi-on-cuomo-scandal-20210309-o6ust7rns5bqdbrt2y5kwl4ope-story.html","display_url":"nydailynews.com/opinion/ny-ope…","indices":[253,276]}]	OPINION: Cuomo may not be perfect, but he has been the perfect man for our perilous pandemic times. How quickly the pols calling for his ouster over unproven sexual misconduct allegations have forgotten that N.Y. was COVID central, writes @lindastasi https://t.co/1hPYVA9mYN	803787.0	RT @NYDailyNews: OPINION: Cuomo may not be perfect, but he has been the perfect man for our perilous pandemic times. How quickly the pols…	980.0	True	full
1188002	1188002	6046da074161a20039c847c2	2021-03-09 02:14:26	[]	[]	Tue Mar 09 00:19:19 +0000 2021	[{"text":"FabricatedAxumMassacre","indices":[25,48]},{"text":"Eritrea","indices":[91,99]},{"text":"Africa","indices":[137,144]},{"text":"EritreaPrevails","indices":[146,162]},{"text":"TPLFLies","indices":[163,172]},{"text":"TPLFCrimes","indices":[173,184]},{"text":"Eritrea","indices":[185,193]},{"text":"EthiopiaPrevails","indices":[194,211]}]	[{"url":"https://t.co/V1jFnIT5fi","expanded_url":"https://youtu.be/WgoNW_tRCms","display_url":"youtu.be/WgoNW_tRCms","indices":[237,260]}]	Exposing the discredited #FabricatedAxumMassacre report by @amnesty to smear the nation of #Eritrea and its positive role in the Horn of #Africa. #EritreaPrevails #TPLFLies #TPLFCrimes #Eritrea #EthiopiaPrevails @JosepBorrellF @eu_eeas https://t.co/V1jFnIT5fi	11445.0	RT @hadnetkeleta: Exposing the discredited #FabricatedAxumMassacre report by @amnesty to smear the nation of #Eritrea and its positive role…	64.0	True	full
1188003	1188003	6046da074161a20039c847cc	2021-03-09 02:14:26	[]	[]	Tue Mar 09 01:19:07 +0000 2021	[{"text":"COMUNICADO","indices":[0,11]},{"text":"CuarentenaRadicalReforzada","indices":[137,164]}]	[{"url":"https://t.co/UGzDyXL1bs","expanded_url":"http://www.mppre.gob.ve/comunicado/venezuela-expresa-condolencias-solidaridad-pueblo-gobierno-guinea-ecuatorial-explosion-bata/","display_url":"mppre.gob.ve/comunicado/ven…","indices":[165,188]}]	#COMUNICADO | Venezuela expresa sus condolencias y solidaridad al pueblo y Gobierno de Guinea Ecuatorial por explosión ocurrida en Bata #CuarentenaRadicalReforzada https://t.co/UGzDyXL1bs https://t.co/95PU7rJI0h	414990.0	RT @CancilleriaVE: #COMUNICADO | Venezuela expresa sus condolencias y solidaridad al pueblo y Gobierno de Guinea Ecuatorial por explosión o…	3478.0	True	full
1188004	1188004	6046da084161a20039c847d6	2021-03-09 02:14:26	[]	[]	Mon Mar 08 21:56:43 +0000 2021	[]	[{"url":"https://t.co/KnClXj3blC","expanded_url":"https://youtu.be/ZpOzHHJmy7g","display_url":"youtu.be/ZpOzHHJmy7g","indices":[280,303]}]	@nbakic @estherschmeer DR MIKE YEADEN - Former Vice President and Chief Scientist of Pfizer - PCR tests completely useless and MUST immediately be withdrawn. Used not to detect disease but create fear. 94+% of the positive results are false-positives, if not more. (@ 27:30min). https://t.co/KnClXj3blC	922.0	RT @SymeonCosburn: @nbakic @estherschmeer DR MIKE YEADEN - Former Vice President and Chief Scientist of Pfizer - PCR tests completely usele…	500.0	True	full
1188005	1188005	6046da084161a20039c847ee	2021-03-09 02:14:26	[]	[]	Tue Mar 09 00:51:13 +0000 2021	[]	[{"url":"https://t.co/AKCboyKO79","expanded_url":"https://twitter.com/_malvao5/status/1369072948154359808","display_url":"twitter.com/_malvao5/statu…","indices":[278,301]}]	Gente, vocês sabem que eu não divulgo Vakinha por conta de pessoas mal intencionadas. Mas a mãe do Iury (editor do canal de lives + editor do cortes do balela) tá com um câncer e não tá rolando pelo SUS (tem tudo explicado na Vakinha). Quem tiver como ajudar, vai ser show ❤️ https://t.co/AKCboyKO79	155264.0	RT @LJoga: Gente, vocês sabem que eu não divulgo Vakinha por conta de pessoas mal intencionadas. Mas a mãe do Iury (editor do canal de live…	477.0	True	full
1188006	1188006	6046da084161a20039c847f4	2021-03-09 02:14:27	[]	[]	Tue Mar 09 02:07:00 +0000 2021	[]	[{"url":"https://t.co/Xug32txsob","expanded_url":"https://runrunes.org/noticias/437938/ministra-de-ciencia-y-tecnologia-dice-que-venezuela-estudia-40-moleculas-contra-el-covid-19/","display_url":"runrunes.org/noticias/43793…","indices":[254,277]}]	"Tenemos más de 40 moléculas [contra el COVID-19] en estudio en este momento", dijo la ministra Gabriela Jiménez, tras ser consultada sobre la efectividad y la "polémica" que ha causado el anuncio de Maduro sobre las gotas Carvativir y la molécula DR-10 https://t.co/Xug32txsob	2304056.0	RT @RunRunesWeb: "Tenemos más de 40 moléculas [contra el COVID-19] en estudio en este momento", dijo la ministra Gabriela Jiménez, tras ser…	439.0	True	full
1188007	1188007	6046da084161a20039c84820	2021-03-09 02:14:27	[]	[]	Tue Mar 09 02:13:15 +0000 2021	[]	[{"url":"https://t.co/cfM4Ysvy9j","expanded_url":"https://forms.gle/pj8XQDxMTFZzpf1h8","display_url":"forms.gle/pj8XQDxMTFZzpf…","indices":[243,266]}]	Ellos fueron los elegidos para que ustedes por medio de sus votos elijan a los 10 chicos que van a competir por ser el NUEVO CHICO 🆖 20/21. Mira en comentarios un poco más de cada uno de ellos y vota por tu favorito en la siguiente encuesta. https://t.co/cfM4Ysvy9j https://t.co/JPjKxzQ3xy	29906.0	RT @chicosNGmx: Ellos fueron los elegidos para que ustedes por medio de sus votos elijan a los 10 chicos que van a competir por ser el NUEV…	554.0	True	full
1188008	1188008	6046da084161a20039c84826	2021-03-09 02:14:27	[]	[]	Tue Mar 09 01:06:39 +0000 2021	[{"text":"SUGA","indices":[228,233]},{"text":"YOONGI","indices":[234,241]},{"text":"방탄소년단슈가","indices":[242,250]}]	[{"url":"https://t.co/XZvIU1kXRu","expanded_url":"https://www.myloveidol.com/articles/180397876","display_url":"myloveidol.com/articles/18039…","indices":[101,124]}]	Solamente faltan 2 M de votos para lograr el "Hada de la Caridad", no olviden dejar sus votos 🙏❣️ 🖇️https://t.co/XZvIU1kXRu ✔️ Pueden dejar sus votos en cualquier post de ARMY, arriba dejé el mío por si gustan dejarlos ahí. #SUGA #YOONGI #방탄소년단슈가 https://t.co/4RvulRwt8S	36795.0	RT @autumnplanet: Solamente faltan 2 M de votos para lograr el "Hada de la Caridad", no olviden dejar sus votos 🙏❣️ 🖇️https://t.co/XZvIU1k…	178.0	True	full
1188009	1188009	6046da094161a20039c84842	2021-03-09 02:14:27	[]	[]	Tue Mar 09 01:53:18 +0000 2021	[]	[{"url":"https://t.co/FC7P03bteB","expanded_url":"https://www.thedailybeast.com/texas-rep-dan-crenshaw-decided-the-covid-19-pandemic-was-the-perfect-time-to-buy-and-not-disclose-stocks?ref=author","display_url":"thedailybeast.com/texas-rep-dan-…","indices":[168,191]}]	NEW: Dan Crenshaw didn't buy any stocks as a congressman. Until the pandemic hit. Then he didn't disclose them, in violation of the STOCK Act. Twice. Me @thedailybeast https://t.co/FC7P03bteB	19937.0	RT @SollenbergerRC: NEW: Dan Crenshaw didn't buy any stocks as a congressman. Until the pandemic hit. Then he didn't disclose them, in viol…	118.0	True	full
1188010	1188010	6046da094161a20039c84858	2021-03-09 02:14:27	[]	[]	Mon Mar 08 18:32:58 +0000 2021	[]	[{"url":"https://t.co/o0voyz101Z","expanded_url":"https://www.vice.com/en/article/bvxev5/inside-a-massive-anti-trafficking-charitys-blundering-overseas-missions","display_url":"vice.com/en/article/bvx…","indices":[229,252]}]	Operation Underground Railroad is a massive charity that claims to save child sex slaves. In reality, people involved in its work describe an amateurish organization with lax training, outdated protocols, and (ahem) psychics: https://t.co/o0voyz101Z	13827.0	RT @katiedrumm: Operation Underground Railroad is a massive charity that claims to save child sex slaves. In reality, people involved in…	121.0	True	full
1188011	1188011	6046da094161a20039c8485e	2021-03-09 02:14:28	[]	[{"url":"https://t.co/8W88nfYPjc","expanded_url":"https://www.dailymail.co.uk/news/article-5126431/Meghan-Markle-Buckingham-Palace-aged-15.html","display_url":"dailymail.co.uk/news/article-5…","indices":[312,335]}]		[]	[]			@2351onthelist @StuartWheeler28 @georgegalloway @afneil Nov 2017 MM best friend quote 'She gets exactly what she wa… https://t.co/Ok6eQ6owOc	2423.0	True	full
1188012	1188012	6046da094161a20039c84870	2021-03-09 02:14:28	[]	[{"url":"https://t.co/i4kSw614pW","expanded_url":"http://Michigan.gov/COVIDvaccine","display_url":"Michigan.gov/COVIDvaccine","indices":[175,198]}]		[]	[]			On the journey to FDA authorization, each COVID-19 vaccine had to pass through the same thresholds of research &amp; te… https://t.co/wqR5BZJ4FU	1473.0	True	full
1188013	1188013	6046da094161a20039c84884	2021-03-09 02:14:28	[]	[]	Mon Mar 08 19:52:36 +0000 2021	[{"text":"8M","indices":[273,276]}]	[{"url":"https://t.co/YMdWeHiMty","expanded_url":"https://www.mowies.com/creation/exiliada/exiliada/1xIsF_Bfu?from=exiliada","display_url":"mowies.com/creation/exili…","indices":[248,271]}]	Rosario acaba de decir que gobierno "Ha demostrado el respaldo pleno a los derechos de la mujer", yo l@s invito a ver Exiliada, y conocer de voz de Zoilamérica, lo que hace ese gobierno con las mujeres que se atreven a denunciar a sus abusadores. https://t.co/YMdWeHiMty #8M https://t.co/rl5RuVCvh2	10456.0	RT @LeonorNica: Rosario acaba de decir que gobierno "Ha demostrado el respaldo pleno a los derechos de la mujer", yo l@s invito a ver Exili…	3560.0	True	full
1188014	1188014	6046da094161a20039c84888	2021-03-09 02:14:28	[]	[]	Tue Mar 09 02:10:00 +0000 2021	[{"text":"COVID19","indices":[115,123]}]	[{"url":"https://t.co/cZptsXsf17","expanded_url":"https://buff.ly/3sMwZtA","display_url":"buff.ly/3sMwZtA","indices":[248,271]}]	Lebanon is currently dealing with colliding crises: 👉 Economic collapse 👉 After effects of the Beirut port blast 👉 #COVID19 @SaharAtrache explains what the international community can do to help the worsening humanitarian situation. Read more: https://t.co/cZptsXsf17	301960.0	RT @RefugeesIntl: Lebanon is currently dealing with colliding crises: 👉 Economic collapse 👉 After effects of the Beirut port blast 👉 #COVID…	172.0	True	full
1188015	1188015	6046da0a4161a20039c848a0	2021-03-09 02:14:28	[]	[]	Tue Mar 09 02:11:47 +0000 2021	[]	[{"url":"https://t.co/etbMOlsonx","expanded_url":"https://www.theatlantic.com/health/archive/2021/03/what-pandemic-doing-our-brains/618221/","display_url":"theatlantic.com/health/archive…","indices":[250,273]}]	I am not alone. “A friend of mine recently confessed that the morning routine he’d comfortably maintained for a decade—wake up before 7, shower, dress, get on the subway—now feels unimaginable on a literal level: He cannot put himself back there.” https://t.co/etbMOlsonx	9054.0	RT @clearing_fog: I am not alone. “A friend of mine recently confessed that the morning routine he’d comfortably maintained for a decade—w…	508.0	True	full
1188016	1188016	6046da0a4161a20039c848aa	2021-03-09 02:14:28	[]	[]	Mon Mar 08 20:49:11 +0000 2021	[]	[{"url":"https://t.co/kDNCWOvSgP","expanded_url":"https://twitter.com/andretelesur/status/1368996051437449218","display_url":"twitter.com/andretelesur/s…","indices":[280,303]}]	¡@LulaOficial libre e inocente! En nuestro país, más temprano que tarde, la persecución política del cogobierno Moreno-Lasso, terminará. Ese día, nos encontrarán juntos y más fuertes que nunca. La justicia llegará y la verdad brillará para nuestros líderes históricos de la RC. https://t.co/kDNCWOvSgP	19479.0	RT @VickyDesintonio: ¡@LulaOficial libre e inocente! En nuestro país, más temprano que tarde, la persecución política del cogobierno Moren…	98.0	True	full
1188017	1188017	6046da0a4161a20039c848c2	2021-03-09 02:14:28	[]	[{"url":"https://t.co/GmqwbpXrrW","expanded_url":"https://twitter.com/alittlefreakey/status/1369101280044490753?s=19","display_url":"twitter.com/alittlefreakey…","indices":[188,211]}]		[]	[]			@AvaKalina @adoraonyu I haven't seen a list of countries yet, just the article snippet that says 52 countries, but… https://t.co/meuRHE0VmX	543.0	True	full
1188018	1188018	6046da0a4161a20039c848c6	2021-03-09 02:14:29	[]	[]	Mon Mar 08 21:15:04 +0000 2021	[{"text":"COVID19","indices":[0,8]}]	[{"url":"https://t.co/zYLe3H12re","expanded_url":"http://bit.ly/CDT_vaccine","display_url":"bit.ly/CDT_vaccine","indices":[242,265]}]	#COVID19 vaccines are an important tool for stopping the pandemic. As of March 8, more than 60 million people in the US had received at least one dose of COVID-19 vaccine. Of those, more than 31 million had received two doses. More data: https://t.co/zYLe3H12re. https://t.co/1Qb2NytV71	3745002.0	RT @CDCgov: #COVID19 vaccines are an important tool for stopping the pandemic. As of March 8, more than 60 million people in the US had r…	197.0	True	full
1188019	1188019	6046da0a4161a20039c848d0	2021-03-09 02:14:29	[]	[]	Mon Mar 08 22:36:01 +0000 2021	[]	[{"url":"https://t.co/f79EkzxMch","expanded_url":"https://twitter.com/FeminonymousMX/status/1369041200574062597","display_url":"twitter.com/FeminonymousMX…","indices":[239,262]}]	No pos cuando la Seguridad de una cta de Twitter es vulnerada por un grupo de mujeres.. tsss hasta en eso no le invierte el Goose de Palacio.. Los Hackers invaden tu privacidad cuando se les antoja.. no hay cortafuegos que se los impida.. https://t.co/f79EkzxMch https://t.co/WE6PE1vLN7	12138.0	RT @Dannyboy1961: No pos cuando la Seguridad de una cta de Twitter es vulnerada por un grupo de mujeres.. tsss hasta en eso no le invierte…	123.0	True	full
1188020	1188020	6046da0a4161a20039c848e4	2021-03-09 02:14:29	[]	[]	Tue Mar 09 00:57:25 +0000 2021	[]	[{"url":"https://t.co/w35zNzB9JU","expanded_url":"https://twitter.com/alesitamomoy/status/1369066319539277826","display_url":"twitter.com/alesitamomoy/s…","indices":[272,295]}]	Ahora sí, fuera máscaras. @lopezobrador_ nos muestra lo que piensa del feminismo y las mujeres. Gas lacrimógeno, francotiradores, GN y granaderos. La pobre de @Claudiashein ya no sabe cómo justificar. El crudo rostro del autoritarismo en México. Esto no se puede tolerar. https://t.co/w35zNzB9JU	259336.0	RT @jorgeberry: Ahora sí, fuera máscaras. @lopezobrador_ nos muestra lo que piensa del feminismo y las mujeres. Gas lacrimógeno, francotira…	5.0	True	full
1188021	1188021	6046da0b4161a20039c84902	2021-03-09 02:14:29	[]	[]	Tue Mar 09 01:11:41 +0000 2021	[{"text":"JISOO","indices":[193,199]},{"text":"블랙핑크","indices":[226,231]},{"text":"지수","indices":[232,235]},{"text":"블랙핑크지수","indices":[236,243]},{"text":"BLACKPINK","indices":[244,254]}]	[{"url":"https://t.co/DqIkdteF3j","expanded_url":"https://m.news.nate.com/view/20210309n05788","display_url":"m.news.nate.com/view/20210309n…","indices":[201,224]},{"url":"https://t.co/BhHQgWmp5S","expanded_url":"https://twitter.com/SonyAnimation/status/1369013658265604100","display_url":"twitter.com/SonyAnimation/…","indices":[266,289]}]	Topstarnews reported that one of the characters in the @SonyAnimation released artwork is drawing MORE attention because of its design, which seems to refer to the improved hanbok of BLACKPINK #JISOO 📎https://t.co/DqIkdteF3j #블랙핑크 #지수 #블랙핑크지수 #BLACKPINK @BLACKPINK https://t.co/BhHQgWmp5S https://t.co/baVQqZbXtj	41215.0	RT @jichu_charts: Topstarnews reported that one of the characters in the @SonyAnimation released artwork is drawing MORE attention because…	24.0	True	full
1188022	1188022	6046da0b4161a20039c84920	2021-03-09 02:14:30	[]	[]	Mon Mar 08 17:17:57 +0000 2021	[{"text":"Book","indices":[0,5]},{"text":"Sale","indices":[6,11]},{"text":"Kindle","indices":[23,30]},{"text":"Free","indices":[122,127]},{"text":"KindleUnlimited","indices":[128,144]},{"text":"Histfic","indices":[147,155]},{"text":"KU","indices":[156,159]},{"text":"Books","indices":[160,166]},{"text":"Kindle","indices":[167,174]},{"text":"Tudor","indices":[175,181]},{"text":"WeekdayReads","indic…	[{"url":"https://t.co/JAgPSHDy3S","expanded_url":"https://www.amazon.com/More-Dance-Story-Catherine-Howard-ebook/dp/B07RWLLFPN/ref=mp_s_a_1_1?keywords=No+more+time+to+dance&qid=1580583609&sr=8-1","display_url":"amazon.com/More-Dance-Sto…","indices":[213,236]}]	#Book #Sale! Just 99c! #Kindle The past will not surrender its grasp on Queen Catherine Howard... No More Time to Dance #Free #KindleUnlimited! #Histfic #KU #Books #Kindle #Tudor #WeekdayReads #lockdownreads https://t.co/JAgPSHDy3S	57962.0	RT @TudorTweep: #Book #Sale! Just 99c! #Kindle The past will not surrender its grasp on Queen Catherine Howard... No More Time to Dance #…	4247.0	True	full
1188023	1188023	6046da0b4161a20039c8493e	2021-03-09 02:14:30	[]	[]	Mon Mar 08 22:00:50 +0000 2021	[]	[{"url":"https://t.co/7fHlvXO1f3","expanded_url":"https://www.nejm.org/doi/full/10.1056/NEJMc2102017?query=featured_home","display_url":"nejm.org/doi/full/10.10…","indices":[215,238]}]	A new @NEJM report of the 3 major variants (B.1.1.7, B.1.351, P.1, each engineered in) and their neutralization assessed with serum from people vaccinated with 2 doses of @Pfizer/@BioNTech_Group is quite reassuring https://t.co/7fHlvXO1f3 https://t.co/hrh6VzK7ZM	396171.0	RT @EricTopol: A new @NEJM report of the 3 major variants (B.1.1.7, B.1.351, P.1, each engineered in) and their neutralization assessed wit…	150.0	True	full
1188024	1188024	6046da0c4161a20039c8494c	2021-03-09 02:14:30	[]	[]	Mon Mar 08 21:35:21 +0000 2021	[]	[{"url":"https://t.co/KowrjGW0vY","expanded_url":"https://www.sfgate.com/news/editorspicks/article/volunteer-California-vaccine-MyTurnVolunteer-16009060.php","display_url":"sfgate.com/news/editorspi…","indices":[186,209]}]	The state of California launched a new program Friday that gives the residents the opportunity to get vaccinated by volunteering to help get others inoculated at sites across the state. https://t.co/KowrjGW0vY	489587.0	RT @SFGate: The state of California launched a new program Friday that gives the residents the opportunity to get vaccinated by volunteerin…	297.0	True	full
1188025	1188025	6046da0c4161a20039c84950	2021-03-09 02:14:30	[]	[]	Mon Mar 08 23:31:31 +0000 2021	[]	[{"url":"https://t.co/jbAjHDuga7","expanded_url":"https://twitter.com/fabriciovelav/status/1368940394734583811","display_url":"twitter.com/fabriciovelav/…","indices":[230,253]}]	A Ricardo Patiño le sacaron una orden de prisión por llamar a la “resistencia combativa” en un evento partidista. Simón Espinoza llama a un golpe de estado en un diario nacional. ¿Le sacarán orden de prisión? ¡Hagan sus apuestas! https://t.co/jbAjHDuga7	3781630.0	RT @MashiRafael: A Ricardo Patiño le sacaron una orden de prisión por llamar a la “resistencia combativa” en un evento partidista. Simón Es…	234.0	True	full
1188026	1188026	6046da0c4161a20039c84954	2021-03-09 02:14:30	[]	[]	Tue Mar 09 00:39:59 +0000 2021	[{"text":"COVID19","indices":[28,36]}]	[{"url":"https://t.co/aAp8wfUyIS","expanded_url":"https://www.health.govt.nz/news-media/media-releases/4-cases-covid-19-managed-isolation-one-historical","display_url":"health.govt.nz/news-media/med…","indices":[201,224]}]	There are four new cases of #COVID19 in managed isolation to report today. One of the four is historical and deemed not infectious. There are no new cases in the community. Read the full update at https://t.co/aAp8wfUyIS	30570.0	RT @minhealthnz: There are four new cases of #COVID19 in managed isolation to report today. One of the four is historical and deemed not in…	6153.0	True	full
1188027	1188027	6046da0c4161a20039c84962	2021-03-09 02:14:30	[]	[]	Mon Mar 08 11:04:33 +0000 2021	[{"text":"UNOOSA","indices":[88,95]},{"text":"space","indices":[186,192]}]	[{"url":"https://t.co/6nypSzFx8N","expanded_url":"http://bit.ly/2PCyaNT","display_url":"bit.ly/2PCyaNT","indices":[259,282]}]	Our next virtual brown bag event will present the Access to Space For All Initiative of #UNOOSA, that provides a range of opportunities, particularly for developing countries, to access #space &amp; its benefits! Join us on 10 March at 12.00 CET. Register: https://t.co/6nypSzFx8N https://t.co/TzJiJwuocs	25753.0	RT @UNOOSA: Our next virtual brown bag event will present the Access to Space For All Initiative of #UNOOSA, that provides a range of oppor…	1037.0	True	full
1188028	1188028	6046da0c4161a20039c84978	2021-03-09 02:14:31	[]	[{"url":"https://t.co/3zwStA2rul","expanded_url":"https://cdreams.news/2Oi4fKp","display_url":"cdreams.news/2Oi4fKp","indices":[138,161]}]		[]	[]			"HCA and the Frists join the ranks of pandemic profiteers that have seen their fortunes soar during a time of natio… https://t.co/D1i8oDgzXf	77868.0	True	full
1188029	1188029	6046da0c4161a20039c8497e	2021-03-09 02:14:31	[]	[]	Mon Mar 08 22:54:20 +0000 2021	[{"text":"VaccineEquity","indices":[80,94]}]	[{"url":"https://t.co/lL3VnJ8Itw","expanded_url":"https://www.goodmorningamerica.com/GMA3/video/house-lawmaker-covid-19-relief-immigration-reform-76323348","display_url":"goodmorningamerica.com/GMA3/video/hou…","indices":[252,275]}]	Great to join @ABCGMA3 this morning to discuss the dire need for a living wage, #VaccineEquity, and my thoughts on the humanitarian crisis at our southern border. It's time to take bold action to solve each of these issues. Watch the full interview: https://t.co/lL3VnJ8Itw	43365.0	RT @NormaJTorres: Great to join @ABCGMA3 this morning to discuss the dire need for a living wage, #VaccineEquity, and my thoughts on the hu…	24207.0	True	full
1188030	1188030	6046da0c4161a20039c84980	2021-03-09 02:14:31	[{"text":"EllaDijoNoRenuncio","indices":[28,47]},{"text":"Finesse","indices":[234,242]},{"text":"8M2021","indices":[243,250]}]	[{"url":"https://t.co/CgANvSJMww","expanded_url":"https://twitter.com/amaliaandrade_/status/1369064552525160449","display_url":"twitter.com/amaliaandrade_…","indices":[252,275]}]		[]	[]			Un homenaje a @Tanafreckles #EllaDijoNoRenuncio a la risa, a la buena onda, a la personalidad encantadora, por mas… https://t.co/zdHfvWcZRE	12753.0	True	full
1188031	1188031	6046da0d4161a20039c849c8	2021-03-09 02:14:32	[]	[]	Tue Mar 09 01:00:01 +0000 2021	[]	[{"url":"https://t.co/2EqWoLqZ09","expanded_url":"https://mb.com.ph/2021/03/09/sb19-cancels-virtual-music-launch-after-group-was-exposed-to-someone-with-covid-19/","display_url":"mb.com.ph/2021/03/09/sb1…","indices":[189,212]}]	Filipino boy band SB19 cancelled today, March 9, its scheduled music launch of their latest single after they were exposed to someone who was tested positive for COVID-19, producers said. https://t.co/2EqWoLqZ09	302.0	RT @MBEntrtainment: Filipino boy band SB19 cancelled today, March 9, its scheduled music launch of their latest single after they were expo…	683.0	True	full
1188032	1188032	6046da0d4161a20039c849dc	2021-03-09 02:14:32	[]	[]	Tue Mar 09 01:53:18 +0000 2021	[]	[{"url":"https://t.co/FC7P03bteB","expanded_url":"https://www.thedailybeast.com/texas-rep-dan-crenshaw-decided-the-covid-19-pandemic-was-the-perfect-time-to-buy-and-not-disclose-stocks?ref=author","display_url":"thedailybeast.com/texas-rep-dan-…","indices":[168,191]}]	NEW: Dan Crenshaw didn't buy any stocks as a congressman. Until the pandemic hit. Then he didn't disclose them, in violation of the STOCK Act. Twice. Me @thedailybeast https://t.co/FC7P03bteB	19950.0	RT @SollenbergerRC: NEW: Dan Crenshaw didn't buy any stocks as a congressman. Until the pandemic hit. Then he didn't disclose them, in viol…	482.0	True	full
1188033	1188033	6046da0d4161a20039c849f6	2021-03-09 02:14:32	[]	[]	Mon Mar 08 03:20:43 +0000 2021	[{"text":"coronavirus","indices":[177,189]}]	[{"url":"https://t.co/ZXY3vTDD7H","expanded_url":"https://wsvn.com/news/local/maskless-spring-breakers-spotted-in-fort-lauderdale-miami-beach-raising-covid-concerns/?utm_medium=social&utm_source=twitter_wsvn","display_url":"wsvn.com/news/local/mas…","indices":[197,220]}]	Spring breakers spotted without face masks in crowded parts of Fort Lauderdale Beach and Miami Beach have raised concerns that the large gatherings could lead to an increase in #coronavirus cases. https://t.co/ZXY3vTDD7H	409140.0	RT @wsvn: Spring breakers spotted without face masks in crowded parts of Fort Lauderdale Beach and Miami Beach have raised concerns that th…	7.0	True	full
1188034	1188034	6046da0e4161a20039c84a0a	2021-03-09 02:14:32	[]	[]	Mon Mar 08 17:32:48 +0000 2021	[]	[{"url":"https://t.co/hYSex5xDsd","expanded_url":"https://www.nytimes.com/2021/03/08/health/vaccine-side-effects-women-men.html","display_url":"nytimes.com/2021/03/08/hea…","indices":[139,162]}]	Women are reporting more side-effects to the Covid-19 vaccines — which comes as no surprise to many immunologists. My latest for @nytimes: https://t.co/hYSex5xDsd	15290.0	RT @lindy2350: Women are reporting more side-effects to the Covid-19 vaccines — which comes as no surprise to many immunologists. My latest…	35.0	True	full
1188035	1188035	6046da0e4161a20039c84a12	2021-03-09 02:14:32	[]	[]	Tue Mar 09 00:44:07 +0000 2021	[]	[{"url":"https://t.co/djI7p9EYcr","expanded_url":"https://twitter.com/cliffordlevy/status/1368985728114429959","display_url":"twitter.com/cliffordlevy/s…","indices":[150,173]}]	It is quite strange that all of these inconvenient people (Lincoln Project, Cuomo) are suddenly being discarded right after they stopped being useful https://t.co/djI7p9EYcr	3387140.0	RT @benshapiro: It is quite strange that all of these inconvenient people (Lincoln Project, Cuomo) are suddenly being discarded right after…	59.0	True	full
1188036	1188036	6046da0e4161a20039c84a30	2021-03-09 02:14:33	[]	[{"url":"https://t.co/NvxIIP9JwN","expanded_url":"http://dlvr.it/RvFC0j","display_url":"dlvr.it/RvFC0j","indices":[206,229]}]		[]	[]			15 Times Animals Are Jerks To Other Animals: It turns out humans aren't the only ones who can be jerks to one anoth… https://t.co/DlOboPWudb	4712.0	True	full
1188037	1188037	6046da0e4161a20039c84a32	2021-03-09 02:14:33	[]	[]	Mon Mar 08 14:35:24 +0000 2021	[]	[{"url":"https://t.co/8VYwZzFS0b","expanded_url":"https://www.wecdsb.on.ca/students/student_well_being/mental_health","display_url":"wecdsb.on.ca/students/stude…","indices":[261,284]}]	.@SMHO_SMSO created great resources for families and educators to support student mental health during the COVID-19 pandemic. Visit our Student Well Being &amp; Mental Health website you will see a new section labelled "COVID-19 &amp; Mental Health Resources". https://t.co/8VYwZzFS0b https://t.co/YlMNHDieHR	9597.0	RT @WECDSB: .@SMHO_SMSO created great resources for families and educators to support student mental health during the COVID-19 pandemic. V…	328.0	True	full
1188038	1188038	6046da0e4161a20039c84a38	2021-03-09 02:14:33	[]	[]	Mon Mar 08 22:05:10 +0000 2021	[{"text":"KAI","indices":[0,4]},{"text":"엑소카이","indices":[208,213]},{"text":"카이","indices":[214,217]}]	[{"url":"https://t.co/C8NdOJ49Ka","expanded_url":"https://youtu.be/Fc-fa6cAe2c","display_url":"youtu.be/Fc-fa6cAe2c","indices":[74,97]}]	#KAI's Mmmh MV just surpassed 62M Views within 98 days and 19 hours! 🎉 🚨 https://t.co/C8NdOJ49Ka – Mmmh MV extends its record as the fastest KPop Male Debut MV and SM Soloist MV to achieve the milestone. #엑소카이 #카이 @weareoneEXO https://t.co/4L4qY1qLp9	3948.0	RT @KJITUBE: #KAI's Mmmh MV just surpassed 62M Views within 98 days and 19 hours! 🎉 🚨 https://t.co/C8NdOJ49Ka – Mmmh MV extends its reco…	94.0	True	full
1188039	1188039	6046da0e4161a20039c84a54	2021-03-09 02:14:33	[]	[]	Mon Mar 08 23:50:01 +0000 2021	[]	[{"url":"https://t.co/8BaqeQC5KE","expanded_url":"https://vaka.me/1882392","display_url":"vaka.me/1882392","indices":[251,274]}]	Oi pessoal, queda pedir ajuda pra vcs, minha mãe tem um mioma no útero e recebeu o 2° encaminhamento para churgia pelo SUS, não conseguiu vaga na primeira vez Temos que tentar algo particular, mas não temos essa condição. Quem puder ajudar, sou grato https://t.co/8BaqeQC5KE https://t.co/c72HyntFJ3	1108.0	RT @_Malvao5: Oi pessoal, queda pedir ajuda pra vcs, minha mãe tem um mioma no útero e recebeu o 2° encaminhamento para churgia pelo SUS, n…	57.0	True	full
1188040	1188040	6046da0f4161a20039c84a66	2021-03-09 02:14:33	[{"text":"PPE","indices":[132,136]},{"text":"facemask","indices":[137,146]},{"text":"masks","indices":[147,153]},{"text":"healthcare","indices":[154,165]},{"text":"health","indices":[166,173]},{"text":"research","indices":[174,183]},{"text":"environment","indices":[184,196]},{"text":"waste","indices":[197,203]},{"text":"Science","indices":[204,212]},{"text":"STEM","indices":[213,218]},{"text":"ST…	[{"url":"https://t.co/ouZJLrWtgT","expanded_url":"https://tinyurl.com/yaum64yb","display_url":"tinyurl.com/yaum64yb","indices":[60,83]}]		[]	[]			Canadian researchers looking for ways to cut down PPE waste https://t.co/ouZJLrWtgT via @CBCTheNational ht… https://t.co/XTzgn3mpYF	3159.0	True	full
1188041	1188041	6046da0f4161a20039c84a72	2021-03-09 02:14:33	[]	[]	Wed Mar 03 18:38:41 +0000 2021	[{"text":"Covid19MB","indices":[16,26]}]	[{"url":"https://t.co/5tB1jfdpkR","expanded_url":"https://bit.ly/30JvMYN","display_url":"bit.ly/30JvMYN","indices":[229,252]}]	51 new cases of #Covid19MB have been identified as of 9:30 a.m. today. These cases are located in the following RHAs: Interlake-Eastern: 3 Northern: 30 Prairie Mountain: 0 Southern Health-Santé Sud: 3 Winnipeg: 15 Learn more at https://t.co/5tB1jfdpkR. https://t.co/pKvCHnImbS	44759.0	RT @MBGov: 51 new cases of #Covid19MB have been identified as of 9:30 a.m. today. These cases are located in the following RHAs: Interlake…	9.0	True	full
1188042	1188042	6046da0f4161a20039c84a76	2021-03-09 02:14:34	[]	[]	Sun Mar 07 22:49:42 +0000 2021	[{"text":"Airdrop","indices":[179,187]},{"text":"Crypto","indices":[188,195]},{"text":"Airdrops","indices":[196,205]},{"text":"cryptocurrency","indices":[206,221]}]	[{"url":"https://t.co/AUzqs8f8yQ","expanded_url":"https://t.me/Rewardiqabot?start=r0970317767","display_url":"t.me/Rewardiqabot?s…","indices":[108,131]}]	🚀 Airdrop: Rewardiqa 💰 Value: $ 105 👥 Referral: $ 35 💸 15 + 5 REW ⏰ 2 minutes Talk with the telegram bot: https://t.co/AUzqs8f8yQ 📖 Step-by-step guide: 🔹 Do some social tasks #Airdrop #Crypto #Airdrops #cryptocurrency https://t.co/2lsf7fd1sN	195453.0	RT @CryptoTownEU: 🚀 Airdrop: Rewardiqa 💰 Value: $ 105 👥 Referral: $ 35 💸 15 + 5 REW ⏰ 2 minutes Talk with the telegram bot: https://t.co/…	1.0	True	full
1188043	1188043	6046da0f4161a20039c84a78	2021-03-09 02:14:34	[]	[]	Tue Mar 09 02:13:40 +0000 2021	[{"text":"Python","indices":[3,10]},{"text":"DataScientists","indices":[26,41]},{"text":"BigData","indices":[56,64]},{"text":"Analytics","indices":[65,75]},{"text":"DataScience","indices":[76,88]},{"text":"AI","indices":[89,92]},{"text":"MachineLearning","indices":[93,109]},{"text":"IoT","indices":[110,114]},{"text":"IIoT","indices":[115,120]},{"text":"RStats","indices":[121,128]},{"text":"JavaSc…	[{"url":"https://t.co/6kIa4XfHQb","expanded_url":"http://bit.ly/3ul6SLW","display_url":"bit.ly/3ul6SLW","indices":[257,280]}]	15 #Python Libraries That #DataScientists Need To Know. #BigData #Analytics #DataScience #AI #MachineLearning #IoT #IIoT #RStats #JavaScript #ReactJS #CloudComputing #Serverless #Linux #Mathematics #Programming #Coding #100DaysofCode #301DaysOfCode #DL #AR https://t.co/6kIa4XfHQb	8266.0	RT @3XS0: 15 #Python Libraries That #DataScientists Need To Know. #BigData #Analytics #DataScience #AI #MachineLearning #IoT #IIoT #RStats…	747.0	True	full
1188044	1188044	6046da0f4161a20039c84a98	2021-03-09 02:14:34	[]	[]	Tue Mar 09 01:26:23 +0000 2021	[]	[{"url":"https://t.co/F0yOyefoyb","expanded_url":"https://www.rebelnews.com/covid_charges_tossed_bladez_2_fadez_barbershop_allowed_to_reopen","display_url":"rebelnews.com/covid_charges_…","indices":[201,224]}]	COVID charges tossed! Bladez 2 Fadez barbershop allowed to reopen. Thank you to everyone who helped make this happen for Natalie! Fighting back works but these business owners can't do it alone. https://t.co/F0yOyefoyb	71869.0	RT @SheilaGunnReid: COVID charges tossed! Bladez 2 Fadez barbershop allowed to reopen. Thank you to everyone who helped make this happen…	41.0	True	full
1188045	1188045	6046da0f4161a20039c84aa4	2021-03-09 02:14:34	[]	[]	Tue Mar 09 01:55:36 +0000 2021	[]	[{"url":"https://t.co/a3VGvVbfTo","expanded_url":"https://g1.globo.com/jornal-nacional/noticia/2021/03/08/defesa-de-lula-diz-que-decisao-de-fachin-nao-repara-danos-causados-por-moro-e-pela-lava-jato.ghtml","display_url":"g1.globo.com/jornal-naciona…","indices":[255,278]}]	Lula fue preso injustamente, y sus derechos políticos fueron indebidamente retirados. Esto lo repetimos infinidad de veces. A la mayoría no le importaba pues están más interesados en la sintonía ideológica que en la justicia. Incluyendo la red O Globo. https://t.co/a3VGvVbfTo	35460.0	RT @leitorubin: Lula fue preso injustamente, y sus derechos políticos fueron indebidamente retirados. Esto lo repetimos infinidad de veces…	514.0	True	full
1188046	1188046	6046da104161a20039c84ac6	2021-03-09 02:14:34	[{"text":"UruguaySeVacuna","indices":[119,135]}]	[{"url":"https://t.co/u7DEUKXAqu","expanded_url":"https://www.gub.uy/uruguaysevacuna/monitor-vacuna-covid-19","display_url":"gub.uy/uruguaysevacun…","indices":[138,161]}]		[]	[]			En la web del @MSPUruguay el monitor en tiempo real del avance del plan de vacunación contra covid-19 en nuestro pa… https://t.co/sYtfKBVrbV	79.0	True	full
1188047	1188047	6046da104161a20039c84ad4	2021-03-09 02:14:34	[]	[]	Mon Mar 08 21:35:16 +0000 2021	[{"text":"WeAreWorthMoreThan1","indices":[130,150]},{"text":"NHSPay15","indices":[152,161]}]	[{"url":"https://t.co/hTytO9eRIN","expanded_url":"http://chng.it/6YBRHvhW","display_url":"chng.it/6YBRHvhW","indices":[163,186]}]	NHS staff deserve better. Please help us in our fight to gain a restorative pay raise by emailing your MP by following link below #WeAreWorthMoreThan1% #NHSPay15 https://t.co/hTytO9eRIN via @UKChange @NurseSayNO @GoodLawProject @JujuliaGrace @PeterStefanovi2 @nurses_united	903.0	RT @MatthewTovey2: NHS staff deserve better. Please help us in our fight to gain a restorative pay raise by emailing your MP by following l…	6625.0	True	full
1188048	1188048	6046da104161a20039c84ad8	2021-03-09 02:14:34	[]	[]	Mon Mar 08 23:07:04 +0000 2021	[]	[{"url":"https://t.co/GvwLBSNZs4","expanded_url":"https://nym.ag/3t1fy8K","display_url":"nym.ag/3t1fy8K","indices":[212,235]}]	Governor Cuomo's fate rests with 150 mostly unknown state lawmakers in New York's State Assembly, where any possible impeachment proceeding would begin. He's lobbying its members vigorously, reports @freedlander https://t.co/GvwLBSNZs4	79614.0	RT @intelligencer: Governor Cuomo's fate rests with 150 mostly unknown state lawmakers in New York's State Assembly, where any possible imp…	3439.0	True	full
1188049	1188049	6046da104161a20039c84ada	2021-03-09 02:14:34	[]	[]	Mon Mar 08 21:45:00 +0000 2021	[]	[{"url":"https://t.co/lY6yvxbXGJ","expanded_url":"https://www.youtube.com/watch?v=Y0ORhLyJWuc","display_url":"youtube.com/watch?v=Y0ORhL…","indices":[200,223]}]	.@mileycyrus' "Angels Like You" includes scenes from her Covid-safe concert for vaccinated frontline and healthcare workers ❤️ Live shows are closer than we think, keep looking forward ✨ ⠀⠀⠀⠀⠀⠀⠀⠀⠀ ▶️https://t.co/lY6yvxbXGJ https://t.co/ILUo7EtMWd	4101934.0	RT @Vevo: .@mileycyrus' "Angels Like You" includes scenes from her Covid-safe concert for vaccinated frontline and healthcare workers ❤️ L…	2870.0	True	full
1188050	1188050	6046da104161a20039c84ade	2021-03-09 02:14:34	[]	[]	Mon Mar 08 22:54:13 +0000 2021	[]	[{"url":"https://t.co/GhB3ngvtIj","expanded_url":"https://twitter.com/maxsawyer12/status/1369056631154212865","display_url":"twitter.com/maxsawyer12/st…","indices":[167,190]}]	This whole labeling of anyone who asks questions as 'anti vax' is very tiresome... What are the long term effects of these Covid vaccine? Please show me the studies. https://t.co/GhB3ngvtIj	344994.0	RT @ZubyMusic: This whole labeling of anyone who asks questions as 'anti vax' is very tiresome... What are the long term effects of these…	397.0	True	full
1188051	1188051	6046da104161a20039c84af8	2021-03-09 02:14:35	[]	[]	Tue Mar 09 01:00:12 +0000 2021	[]	[{"url":"https://t.co/kMl1vcrxCB","expanded_url":"https://bit.ly/3bq47kK","display_url":"bit.ly/3bq47kK","indices":[214,237]}]	French luxury giant Dior has appointed Kim Ji-soo, better known to Blackpink fans mononymously as Jisoo, its new global ambassador for both fashion and beauty, the brand has announced on its social media channels. https://t.co/kMl1vcrxCB	1839981.0	RT @BoF: French luxury giant Dior has appointed Kim Ji-soo, better known to Blackpink fans mononymously as Jisoo, its new global ambassador…	51.0	True	full
1188052	1188052	6046da104161a20039c84afc	2021-03-09 02:14:35	[]	[]	Mon Mar 08 18:36:42 +0000 2021	[]	[{"url":"https://t.co/Zjr7EcybPA","expanded_url":"http://blbrd.cm/BVYOU3I","display_url":"blbrd.cm/BVYOU3I","indices":[134,157]}]	The CDC says fully vaccinated Americans can gather with other vaccinated people indoors without wearing a mask or social distancing. https://t.co/Zjr7EcybPA	10912563.0	RT @billboard: The CDC says fully vaccinated Americans can gather with other vaccinated people indoors without wearing a mask or social dis…	1104.0	True	full
1188053	1188053	6046da104161a20039c84b04	2021-03-09 02:14:35	[]	[]	Tue Mar 09 02:11:10 +0000 2021	[{"text":"MWNB","indices":[211,216]}]	[{"url":"https://t.co/yTOG3EmULF","expanded_url":"https://www.kuer.org/podcast/news-briefs/2021-03-08/pm-news-brief-rose-park-rally-tellurium-collection-ending-mask-mandates","display_url":"kuer.org/podcast/news-b…","indices":[217,240]}]	Wyoming’s Gov. Mark Gordon announced Monday his decision to end a statewide mask mandate and to remove all restrictions on restaurants, gyms, bars and theatres. Those public health orders will end on March 16. #MWNB https://t.co/yTOG3EmULF	7611.0	RT @KUER: Wyoming’s Gov. Mark Gordon announced Monday his decision to end a statewide mask mandate and to remove all restrictions on restau…	8686.0	True	full
1188054	1188054	6046da114161a20039c84b2a	2021-03-09 02:14:35	[]	[]	Tue Mar 09 02:14:09 +0000 2021	[]	[{"url":"https://t.co/Jfr1DnZzZU","expanded_url":"https://www.thedailybeast.com/texas-rep-dan-crenshaw-decided-the-covid-19-pandemic-was-the-perfect-time-to-buy-and-not-disclose-stocks?via=twitter_page","display_url":"thedailybeast.com/texas-rep-dan-…","indices":[257,280]}]	Dan Crenshaw (R-TX) didn't buy or sell any stocks in his first 13 months as a lawmaker-- until March 2020, when he made half a dozen buys as Congress debated the largest economic relief package in history. They pretend to be populists while they get rich. https://t.co/Jfr1DnZzZU	399015.0	RT @briantylercohen: Dan Crenshaw (R-TX) didn't buy or sell any stocks in his first 13 months as a lawmaker-- until March 2020, when he mad…	1396.0	True	full
1188055	1188055	6046da114161a20039c84b2c	2021-03-09 02:14:35	[]	[]	Mon Mar 08 22:01:36 +0000 2021	[]	[{"url":"https://t.co/Qb3QZuqNNk","expanded_url":"https://www.nytimes.com/2021/03/08/health/covid-vaccine-cdc-guidelines.html","display_url":"nytimes.com/2021/03/08/hea…","indices":[225,248]}]	When we got here 47 days ago, only 14% of adults over 75 had gotten their first shot. Today -- on the day that @CDCgov announced this 👇 -- we can announce that 70% of Americans over 75 have gotten at least one shot. https://t.co/Qb3QZuqNNk	366484.0	RT @WHCOS: When we got here 47 days ago, only 14% of adults over 75 had gotten their first shot. Today -- on the day that @CDCgov announ…	247.0	True	full
1188056	1188056	6046da114161a20039c84b4a	2021-03-09 02:14:36	[]	[]	Tue Mar 09 01:52:15 +0000 2021	[]	[{"url":"https://t.co/UoclHTXSFY","expanded_url":"https://bit.ly/3qxEe6R","display_url":"bit.ly/3qxEe6R","indices":[246,269]}]	Por ahí dicen, 'cría cuervos y te sacarán los ojos'... Un hombre decidió seguir pagando el sueldo de sus empleados, aunque el local estuviera cerrado. Tiempo después, se enteró que sus empleados se fueron a otros trabajos. Esta es la historia ️► https://t.co/UoclHTXSFY https://t.co/qFiAMemtCd	7316710.0	RT @ELTIEMPO: Por ahí dicen, 'cría cuervos y te sacarán los ojos'... Un hombre decidió seguir pagando el sueldo de sus empleados, aunque el…	32.0	True	full
1188057	1188057	6046da114161a20039c84b4c	2021-03-09 02:14:36	[]	[]	Tue Mar 09 01:22:53 +0000 2021	[]	[{"url":"https://t.co/uf89K0JHyE","expanded_url":"https://twitter.com/jimtankersley/status/1369019643780882438","display_url":"twitter.com/jimtankersley/…","indices":[171,194]}]	Trump the Populist did more regressive tax cuts than a guy whose daddy was also president, but it’s nice to see the distinctions between the parties visualized like this. https://t.co/uf89K0JHyE	339568.0	RT @AdamSerwer: Trump the Populist did more regressive tax cuts than a guy whose daddy was also president, but it’s nice to see the distinc…	228.0	True	full
1188058	1188058	6046da114161a20039c84b50	2021-03-09 02:14:36	[]	[]	Tue Mar 09 01:17:57 +0000 2021	[{"text":"COMMUNITY","indices":[0,10]},{"text":"COVID19","indices":[26,34]},{"text":"Vaccine","indices":[35,43]},{"text":"healthcare","indices":[109,120]},{"text":"Etobicoke","indices":[256,266]},{"text":"topoli","indices":[267,274]},{"text":"onpoli","indices":[275,282]}]	[{"url":"https://t.co/WJybc1gd1w","expanded_url":"http://bit.ly/3emqtpa","display_url":"bit.ly/3emqtpa","indices":[232,255]}]	#COMMUNITY UPDATE: Latest #COVID19 #Vaccine Info. If you're eligible to get vaccinated, some hospitals &amp; #healthcare sector partners are accepting vaccination appointment registrations online. Check eligibility to register here https://t.co/WJybc1gd1w #Etobicoke #topoli #onpoli https://t.co/XIhcWEPwKx	238.0	RT @Friends_of_SCS: #COMMUNITY UPDATE: Latest #COVID19 #Vaccine Info. If you're eligible to get vaccinated, some hospitals &amp; #healthcare se…	137.0	True	full
1188059	1188059	6046da114161a20039c84b56	2021-03-09 02:14:36	[]	[]	Tue Mar 09 01:46:52 +0000 2021	[]	[{"url":"https://t.co/Ex1QDo3eC2","expanded_url":"http://go.nasa.gov/perseverance-raw-images","display_url":"go.nasa.gov/perseverance-r…","indices":[252,275]}]	Flexing my robotic arm and doing some more checkouts of my tools. Over the next few weeks, I’ll be focused on finishing health checks of arm instruments, and then dropping off the helicopter so it can get ready for its demo flight. Latest raw images: https://t.co/Ex1QDo3eC2 https://t.co/9aZqGg6v4a	2558782.0	RT @NASAPersevere: Flexing my robotic arm and doing some more checkouts of my tools. Over the next few weeks, I’ll be focused on finishing…	92.0	True	full
1188060	1188060	6046da114161a20039c84b60	2021-03-09 02:14:36	[{"text":"ÁConurbada","indices":[0,11]}]	[{"url":"https://t.co/3xIxOuhMf1","expanded_url":"https://atomos.com.mx/recibe-ine-certificacion-de-calidad-en-modulos-de-atencion-ciudadana/","display_url":"atomos.com.mx/recibe-ine-cer…","indices":[158,181]}]		[]	[]			#ÁConurbada 📄El 13 de febrero de 2020 se inició el proceso de certificación 👏Se completaron los trabajos a pesar… https://t.co/UhaoWKLQse	166.0	True	full
1188061	1188061	6046da124161a20039c84b74	2021-03-09 02:14:36	[]	[]	Tue Mar 09 01:24:11 +0000 2021	[{"text":"Enterate","indices":[0,9]},{"text":"Coronavirus","indices":[157,169]},{"text":"Covid_19","indices":[170,179]},{"text":"pandemia","indices":[180,189]},{"text":"Oaxaca","indices":[214,221]},{"text":"twitteroax","indices":[222,233]}]	[{"url":"https://t.co/ZFTRPvyXn5","expanded_url":"https://www.laondaoaxaca.com.mx/2021/03/enterate-caos-falta-de-informacion-filas-anticipadas-y-falta-de-coordinacion-de-autoridades-para-recibir-vacuna-anticovid-19-en-oaxaca-de-juarez-video-coronavirus-covid_19-pandemia/","display_url":"laondaoaxaca.com.mx/2021/03/entera…","indices":[190,213]}]	#Enterate Caos, falta de información, filas anticipadas y falta de coordinación de autoridades para recibir vacuna antiCovid-19 en Oaxaca de Juárez (+Video) #Coronavirus #Covid_19 #pandemia https://t.co/ZFTRPvyXn5 #Oaxaca #twitteroax	19814.0	RT @LaondaOaxaca: #Enterate Caos, falta de información, filas anticipadas y falta de coordinación de autoridades para recibir vacuna antiCo…	8.0	True	full
1188062	1188062	6046da124161a20039c84ba2	2021-03-09 02:14:37	[]	[]	Tue Jan 26 16:08:49 +0000 2021	[{"text":"Tehran","indices":[114,121]}]	[{"url":"https://t.co/jlv5qf9ASb","expanded_url":"https://deadline.com/2021/01/tehran-renewed-season-2-apple-tv-1234680250/","display_url":"deadline.com/2021/01/tehran…","indices":[143,166]}]	EXCLUSIVE: Apple TV+ has renewed its first non-English language original series, Israeli espionage thriller drama #Tehran, for a second season https://t.co/jlv5qf9ASb	953094.0	RT @DEADLINE: EXCLUSIVE: Apple TV+ has renewed its first non-English language original series, Israeli espionage thriller drama #Tehran, fo…	33.0	True	full
1188063	1188063	6046da124161a20039c84ba8	2021-03-09 02:14:37	[]	[]	Tue Mar 09 00:19:19 +0000 2021	[{"text":"FabricatedAxumMassacre","indices":[25,48]},{"text":"Eritrea","indices":[91,99]},{"text":"Africa","indices":[137,144]},{"text":"EritreaPrevails","indices":[146,162]},{"text":"TPLFLies","indices":[163,172]},{"text":"TPLFCrimes","indices":[173,184]},{"text":"Eritrea","indices":[185,193]},{"text":"EthiopiaPrevails","indices":[194,211]}]	[{"url":"https://t.co/V1jFnIT5fi","expanded_url":"https://youtu.be/WgoNW_tRCms","display_url":"youtu.be/WgoNW_tRCms","indices":[237,260]}]	Exposing the discredited #FabricatedAxumMassacre report by @amnesty to smear the nation of #Eritrea and its positive role in the Horn of #Africa. #EritreaPrevails #TPLFLies #TPLFCrimes #Eritrea #EthiopiaPrevails @JosepBorrellF @eu_eeas https://t.co/V1jFnIT5fi	11460.0	RT @hadnetkeleta: Exposing the discredited #FabricatedAxumMassacre report by @amnesty to smear the nation of #Eritrea and its positive role…	11.0	True	full
1188064	1188064	6046da124161a20039c84bb2	2021-03-09 02:14:37	[]	[]	Wed Mar 03 20:52:45 +0000 2021	[]	[{"url":"https://t.co/tcLDvSBEAz","expanded_url":"https://www.nationalpriorities.org/blog/2021/03/03/bombing-syria-vs-raising-wages-when-do-rules-apply/","display_url":"nationalpriorities.org/blog/2021/03/0…","indices":[253,276]}]	In the same week that rules went out the window to bomb Syria, the Senate parliamentarian ruled a provision to raise the minimum wage to $15/hour out of order. The US is bombing people abroad while families at home struggle to survive. @DomenicaGhanem https://t.co/tcLDvSBEAz	6587.0	RT @natpriorities: In the same week that rules went out the window to bomb Syria, the Senate parliamentarian ruled a provision to raise the…	2.0	True	full
1188065	1188065	6046da124161a20039c84bba	2021-03-09 02:14:37	[{"text":"stockmarket","indices":[137,149]},{"text":"stock","indices":[150,156]},{"text":"technicalanalysis","indices":[157,175]},{"text":"money","indices":[176,182]},{"text":"trading","indices":[183,191]},{"text":"investing","indices":[192,202]},{"text":"daytrading","indices":[203,214]},{"text":"news","indices":[215,220]},{"text":"today","indices":[221,227]}]	[{"url":"https://t.co/Sdu0pIqTrI","expanded_url":"https://srnk.us/go/2584280","display_url":"srnk.us/go/2584280","indices":[113,136]}]		[]	[]			$UBA's price moved above its 50-day Moving Average on February 9, 2021. View odds for this and other indicators:… https://t.co/u3qAeKbnk9	8961.0	True	full
1188066	1188066	6046da134161a20039c84bda	2021-03-09 02:14:37	[]	[]	Mon Mar 08 12:32:11 +0000 2021	[]	[{"url":"https://t.co/NJ7P8HkB73","expanded_url":"https://wapo.st/3qpBpF7","display_url":"wapo.st/3qpBpF7","indices":[257,280]}]	"Mentir se ha vuelto una práctica común en @lopezobrador_ y los suyos", dice @CarlosLoret. Analiza las cifras de las muertes en la pandemia, las promesas no cumplidas con las vacunas y otras contradicciones de los mismos funcionarios del gobierno mexicano. https://t.co/NJ7P8HkB73	33354.0	RT @postopinion_es: "Mentir se ha vuelto una práctica común en @lopezobrador_ y los suyos", dice @CarlosLoret. Analiza las cifras de las mu…	350.0	True	full
1188067	1188067	6046da134161a20039c84c02	2021-03-09 02:14:38	[]	[]	Mon Mar 08 14:32:02 +0000 2021	[]	[{"url":"https://t.co/HIEEVMzf3i","expanded_url":"https://www.washingtonpost.com/opinions/2021/03/08/biden-grasped-what-media-did-not/?tid=ss_tw","display_url":"washingtonpost.com/opinions/2021/…","indices":[210,233]}]	now that Biden has one major victory under his belt and the prospect of covid-19 and economic recovery ahead, the media might want to stop underestimating him. He and his team seem to know what they are doing. https://t.co/HIEEVMzf3i	581935.0	RT @JRubinBlogger: now that Biden has one major victory under his belt and the prospect of covid-19 and economic recovery ahead, the media…	7050.0	True	full
1188068	1188068	6046da134161a20039c84c06	2021-03-09 02:14:38	[]	[]	Tue Mar 09 02:13:45 +0000 2021	[]	[{"url":"https://t.co/RdYLvfum24","expanded_url":"http://msnbc.com/live","display_url":"msnbc.com/live","indices":[125,148]}]	Live on @MSNBC: CDC Dir. Walensky joins @maddow after agency releases new Covid-19 guidelines for fully vaccinated people. https://t.co/RdYLvfum24 https://t.co/QklTcPlyt0	4149061.0	RT @MSNBC: Live on @MSNBC: CDC Dir. Walensky joins @maddow after agency releases new Covid-19 guidelines for fully vaccinated people. htt…	272.0	True	full
1188069	1188069	6046da134161a20039c84c18	2021-03-09 02:14:38	[]	[]	Tue Mar 09 01:51:26 +0000 2021	[{"text":"hololive","indices":[232,241]}]	[{"url":"https://t.co/pZ8oC5msAN","expanded_url":"https://somoskudasai.com/noticias/japon/aseguran-que-hololive-production-esta-perdiendo-espectadores/","display_url":"somoskudasai.com/noticias/japon…","indices":[243,266]}]	Una publicación en un popular foro de comentarios japonés aseguró que Hololive Production ha perdido alrededor del 30% de sus espectadores en tres meses consecutivos, derivado de una disparidad entre las propias talentos virtuales. #hololive https://t.co/pZ8oC5msAN	110390.0	RT @somoskudasai: Una publicación en un popular foro de comentarios japonés aseguró que Hololive Production ha perdido alrededor del 30% de…	109.0	True	full
1188070	1188070	6046da144161a20039c84c34	2021-03-09 02:14:38	[]	[]	Tue Mar 09 02:00:01 +0000 2021	[]	[{"url":"https://t.co/EAfSsqvjmY","expanded_url":"https://www.primerahora.com/noticias/mundo/notas/mas-de-100000-personas-han-fallecidos-en-italia-por-covid-19/","display_url":"primerahora.com/noticias/mundo…","indices":[171,194]}]	Italia cuenta desde hoy con un tren totalmente medicalizado que recorrerá el país como una unidad de cuidados intensivos móvil para aligerar la presión de los hospitales. https://t.co/EAfSsqvjmY	61312.0	RT @cydmariefleming: Italia cuenta desde hoy con un tren totalmente medicalizado que recorrerá el país como una unidad de cuidados intensiv…	1746.0	True	full
1188071	1188071	6046da144161a20039c84c40	2021-03-09 02:14:38	[]	[]	Mon Mar 08 18:41:55 +0000 2021	[]	[{"url":"https://t.co/yMKj8ZiJpL","expanded_url":"https://hcqmeta.com","display_url":"hcqmeta.com","indices":[141,164]},{"url":"https://t.co/wNIAvHaxsg","expanded_url":"https://ivmmeta.com","display_url":"ivmmeta.com","indices":[179,202]}]	These web pages provide real-time metanalysis of results from trials investigating the efficacy of HCQ and Ivermectin against COVID: - HCQ: https://t.co/yMKj8ZiJpL - Ivermectin: https://t.co/wNIAvHaxsg So far, Ivermectin turns out to be much more effective than HCQ.	25315.0	RT @NikolovScience: These web pages provide real-time metanalysis of results from trials investigating the efficacy of HCQ and Ivermectin a…	3436.0	True	full
1188072	1188072	6046da144161a20039c84c62	2021-03-09 02:14:39	[]	[]	Tue Mar 09 00:38:53 +0000 2021	[{"text":"onpoli","indices":[204,211]}]	[{"url":"https://t.co/zibFweL343","expanded_url":"https://thepostmillennial.com/canada-ranks-worse-than-almost-all-developed-countries-in-covid-19-misery-index","display_url":"thepostmillennial.com/canada-ranks-w…","indices":[213,236]}]	COVID has made Canada one of the most miserable countries in the developed world, a new index says. Canada ranks worse than almost all developed countries in 'COVID-19 misery index' | The Post Millennial #onpoli https://t.co/zibFweL343	30112.0	RT @randyhillier: COVID has made Canada one of the most miserable countries in the developed world, a new index says. Canada ranks worse th…	404.0	True	full
1188073	1188073	6046da144161a20039c84c66	2021-03-09 02:14:39	[]	[{"url":"https://t.co/tHCIVR1jWj","expanded_url":"https://twitter.com/JeffreyGoldberg/status/1369106043171708933?s=20","display_url":"twitter.com/JeffreyGoldber…","indices":[241,264]}]		[]	[]			My god, this article. When it talked about everything feeling "heavy", I totally *got* it. My creativity has gone… https://t.co/JwFcqutd26	11720.0	True	full
1188074	1188074	6046da154161a20039c84c8e	2021-03-09 02:14:39	[]	[]	Mon Mar 08 15:37:33 +0000 2021	[{"text":"InternationalWomens","indices":[153,173]},{"text":"WomensMentalHealth","indices":[209,228]},{"text":"IWD2021","indices":[230,238]}]	[{"url":"https://t.co/6Us22Pc6t0","expanded_url":"https://www.thetelegram.com/news/local/iwd-women-have-shouldered-many-burdens-during-the-pandemic-and-the-stress-is-becoming-overwhelming-558071/","display_url":"thetelegram.com/news/local/iwd…","indices":[240,263]}]	Women often play the caregiver role both inside and outside the home. With blurred lines between work and home these days, the stress is piling on. This #InternationalWomens Day, let's check-in on one another #WomensMentalHealth. #IWD2021 https://t.co/6Us22Pc6t0	41398.0	RT @CMHA_NTL: Women often play the caregiver role both inside and outside the home. With blurred lines between work and home these days, th…	64.0	True	full
1188075	1188075	6046da154161a20039c84c92	2021-03-09 02:14:39	[]	[]	Sun Mar 07 21:33:03 +0000 2021	[]	[{"url":"https://t.co/zfRvbk3IlC","expanded_url":"https://twitter.com/arianaathomas/status/1368674616802217987","display_url":"twitter.com/arianaathomas/…","indices":[279,302]}]	The U.S never shut down. Never gave people PPE. Never gave people enough money for lost wages or hazard pay. People are still going out. Clubs still packed. People don’t wanna wear masks. People don’t wanna get tested. I 100% understand how we in the same position a year later. https://t.co/zfRvbk3IlC	5094.0	RT @nellythamenace: The U.S never shut down. Never gave people PPE. Never gave people enough money for lost wages or hazard pay. People are…	303.0	True	full
1188076	1188076	6046da154161a20039c84c9a	2021-03-09 02:14:39	[]	[]	Tue Mar 09 00:47:14 +0000 2021	[]	[{"url":"https://t.co/SbO95zzo3P","expanded_url":"http://YouTube.com/iamjaywalker","display_url":"YouTube.com/iamjaywalker","indices":[256,279]}]	Could really use a RT here... I’m a pro wrestler who hasn’t wrestled in a year due to COVID. So I want to build my channel instead! My goal is to get 1000 subs. If you tweet a pic to prove you’ve subbed, I’m gonna do a draw to give 1 FREE shirt away! https://t.co/SbO95zzo3P https://t.co/Wc6EGdUOQa	3596.0	RT @iamjaywalker: Could really use a RT here... I’m a pro wrestler who hasn’t wrestled in a year due to COVID. So I want to build my chann…	1734.0	True	full
1188077	1188077	6046da154161a20039c84ccc	2021-03-09 02:14:40	[]	[]	Mon Mar 08 22:50:00 +0000 2021	[{"text":"8Mar","indices":[0,5]},{"text":"CuarentenaRadicalReforzada","indices":[233,260]},{"text":"FelizLunes","indices":[261,272]}]	[{"url":"https://t.co/bZMHjADjGz","expanded_url":"https://bit.ly/3cavyyl","display_url":"bit.ly/3cavyyl","indices":[196,219]}]	#8Mar El texto también recuerda las 146 mujeres trabajadoras calcinadas por los dueños de la fábrica textil Cotton de Nueva York, mujeres valientes que lucharon por sus reivindicaciones laborales https://t.co/bZMHjADjGz @PartidoPSUV #CuarentenaRadicalReforzada #FelizLunes	2049.0	RT @DIARIOVEAHOY: #8Mar El texto también recuerda las 146 mujeres trabajadoras calcinadas por los dueños de la fábrica textil Cotton de Nue…	68.0	True	full
1188078	1188078	6046da164161a20039c84ce8	2021-03-09 02:14:40	[]	[]	Tue Mar 09 01:44:57 +0000 2021	[{"text":"AsiLoDijo","indices":[0,10]},{"text":"MujeresEnDefensaDeLaPatria","indices":[204,231]}]	[{"url":"https://t.co/phZaSWqGc9","expanded_url":"https://bit.ly/3v5mKlW","display_url":"bit.ly/3v5mKlW","indices":[253,276]}]	#AsiLoDijo || “Fue el comandante Chávez que desde el primer día levantó la voz por la mujer venezolana y le entregó todos sus derechos y empoderó a la mujer venezolana”, enfatizó el Pdte.@NicolasMaduro. #MujeresEnDefensaDeLaPatria Más detalles aquí: https://t.co/phZaSWqGc9 https://t.co/7xT40uKpKK	110413.0	RT @MinEcoFinanzas: #AsiLoDijo || “Fue el comandante Chávez que desde el primer día levantó la voz por la mujer venezolana y le entregó tod…	426.0	True	full
1188079	1188079	6046da164161a20039c84cf6	2021-03-09 02:14:40	[]	[]	Mon Mar 08 19:35:50 +0000 2021	[]	[{"url":"https://t.co/Hm0mkhbo9C","expanded_url":"https://www.hrw.org/news/2021/03/04/covid-19-pandemic-sparked-year-rights-crises","display_url":"hrw.org/news/2021/03/0…","indices":[165,188]}]	New @hrw report documents how the Covid-19 pandemic has laid bare systemic frailties in the protection of basic rights and spurred a cascade of human rights abuses: https://t.co/Hm0mkhbo9C https://t.co/LZMk2GA6Ma	1112.0	RT @NnokoMewanu: New @hrw report documents how the Covid-19 pandemic has laid bare systemic frailties in the protection of basic rights and…	3546.0	True	full
1188080	1188080	6046da164161a20039c84d00	2021-03-09 02:14:41	[]	[]	Tue Mar 09 01:00:12 +0000 2021	[]	[{"url":"https://t.co/kMl1vcrxCB","expanded_url":"https://bit.ly/3bq47kK","display_url":"bit.ly/3bq47kK","indices":[214,237]}]	French luxury giant Dior has appointed Kim Ji-soo, better known to Blackpink fans mononymously as Jisoo, its new global ambassador for both fashion and beauty, the brand has announced on its social media channels. https://t.co/kMl1vcrxCB	1839981.0	RT @BoF: French luxury giant Dior has appointed Kim Ji-soo, better known to Blackpink fans mononymously as Jisoo, its new global ambassador…	35.0	True	full
1188081	1188081	6046da164161a20039c84d1c	2021-03-09 02:14:41	[{"text":"BeginAgainwithYOON","indices":[122,141]},{"text":"강승윤_비긴어게인","indices":[142,152]}]	[{"url":"https://t.co/TcXk1Ki9Ft","expanded_url":"https://youtu.be/8sQzqUrRI5A","display_url":"youtu.be/8sQzqUrRI5A","indices":[74,97]}]		[]	[]			Omg omg omg its now available worldwide!!! Let’s all watch and cry 💖💖💖 🔗 https://t.co/TcXk1Ki9Ft BUSKING WITH SEU… https://t.co/3zbuHIm94k	348.0	True	full
1188082	1188082	6046da164161a20039c84d34	2021-03-09 02:14:41	[]	[]	Tue Mar 09 00:54:23 +0000 2021	[{"text":"ThisIsUNBC","indices":[251,262]},{"text":"COVID19","indices":[263,271]},{"text":"bcpse","indices":[272,278]}]	[{"url":"https://t.co/7NOk2if8b8","expanded_url":"https://www2.unbc.ca/coronavirus/news/update-on-unbcs-response-coronavirus-covid-19","display_url":"www2.unbc.ca/coronavirus/ne…","indices":[227,250]}]	UNBC is preparing for a full return to on-campus education in September. We are developing plans that will adhere to all provincial guidelines. Your health and well-being are our top priorities. Read the complete update at: https://t.co/7NOk2if8b8 #ThisIsUNBC #COVID19 #bcpse https://t.co/gUluf9yAcL	25552.0	RT @UNBC: UNBC is preparing for a full return to on-campus education in September. We are developing plans that will adhere to all provinc…	751.0	True	full
1188083	1188083	6046da164161a20039c84d38	2021-03-09 02:14:41	[]	[]	Thu Mar 04 00:01:04 +0000 2021	[{"text":"COVID19vaccine","indices":[18,33]}]	[{"url":"https://t.co/A0uuSM1tjn","expanded_url":"http://www.health.gov.au/initiatives-and-programs/covid-19-vaccines/covid-19-vaccine-information-in-your-language","display_url":"health.gov.au/initiatives-an…","indices":[132,155]}]	Access the latest #COVID19vaccine information in your language. Get up to date with more than 50 languages available. Find yours at https://t.co/A0uuSM1tjn https://t.co/mnOwO8x4f0	105462.0	RT @healthgovau: Access the latest #COVID19vaccine information in your language. Get up to date with more than 50 languages available. Find…	168.0	True	full
1188084	1188084	6046da174161a20039c84d46	2021-03-09 02:14:41	[]	[]	Tue Mar 09 01:42:36 +0000 2021	[]	[{"url":"https://t.co/XqKPzsgYIF","expanded_url":"https://entertain.naver.com/read?oid=609&aid=0000410450","display_url":"entertain.naver.com/read?oid=609&a…","indices":[197,220]}]	shinswave, the production company behind jinki's new musical "midnight sun," is planning on broadcasting its musicals worldwide through online livestreams that can be enjoyed anytime, anywhere ^^ https://t.co/XqKPzsgYIF https://t.co/sSleiUBjmT	8501.0	RT @alittlefreakey: shinswave, the production company behind jinki's new musical "midnight sun," is planning on broadcasting its musicals w…	267.0	True	full
1188085	1188085	6046da174161a20039c84d52	2021-03-09 02:14:41	[]	[]	Mon Mar 08 18:56:38 +0000 2021	[]	[{"url":"https://t.co/U4Hqe7GJ0E","expanded_url":"http://www.cnn.com/2021/03/08/politics/fact-check-tom-cotton-prisoners-pandemic-relief-checks-trump-biden/index.html","display_url":"cnn.com/2021/03/08/pol…","indices":[255,278]}]	Fox News led its website with this headline: “FUNDING CONVICTED KILLERS. Democratic COVID bill gives mass murderers taxpayer money right out of your pocket.” Fox didn’t do that when Trump signed two GOP-approved Covid bills that sent money to prisoners: https://t.co/U4Hqe7GJ0E	1240224.0	RT @ddale8: Fox News led its website with this headline: “FUNDING CONVICTED KILLERS. Democratic COVID bill gives mass murderers taxpayer mo…	1451.0	True	full
1188086	1188086	6046da174161a20039c84d5a	2021-03-09 02:14:41	[]	[]	Mon Mar 08 22:00:01 +0000 2021	[{"text":"Tigray","indices":[20,27]},{"text":"Ethiopia","indices":[29,38]}]	[{"url":"https://t.co/VykyJF8C8t","expanded_url":"https://n.pr/38lupCX","display_url":"n.pr/38lupCX","indices":[253,276]}]	Hearing a lot about #Tigray, #Ethiopia 🇪🇹 &amp; want to understand what's happening there? Thousands are displaced or dying, and @WFP is doing its best to get food and help to people there. @NPR has this guide to understanding the struggling region: https://t.co/VykyJF8C8t	28628.0	RT @WFPUSA: Hearing a lot about #Tigray, #Ethiopia 🇪🇹 &amp; want to understand what's happening there? Thousands are displaced or dying, and @W…	92.0	True	full
1188087	1188087	6046da174161a20039c84d66	2021-03-09 02:14:41	[]	[]	Tue Mar 09 00:39:21 +0000 2021	[]	[{"url":"https://t.co/ZWcyOBziVs","expanded_url":"https://twitter.com/reason/status/1369055624005382147","display_url":"twitter.com/reason/status/…","indices":[159,182]}]	"You know, $350,000 a year is barely middle class in many parts of America..." The amount of free money going to rich people is insane. Good show, pls listen. https://t.co/ZWcyOBziVs	97527.0	RT @nickgillespie: "You know, $350,000 a year is barely middle class in many parts of America..." The amount of free money going to rich pe…	13.0	True	full
1188088	1188088	6046da174161a20039c84d7c	2021-03-09 02:14:42	[]	[]	Mon Mar 08 10:04:04 +0000 2021	[{"text":"BTCST","indices":[13,19]}]	[{"url":"https://t.co/tWN4FZW4L3","expanded_url":"https://btcst.medium.com/btcst-to-implement-results-of-stp-4-1-10-redenomination-the-week-of-march-15-872c9ea3d5b7","display_url":"btcst.medium.com/btcst-to-imple…","indices":[184,207]}]	(1/3) 📢 Dear #BTCST Community, ✅ We are ready to start our planned upgrade to $BTCST's smart contract to effectuate the 1:10 redenomination! ⏲️ Starting time is set to be next week! https://t.co/tWN4FZW4L3	38302.0	RT @BTCST2020: (1/3) 📢 Dear #BTCST Community, ✅ We are ready to start our planned upgrade to $BTCST's smart contract to effectuate the 1:10…	6.0	True	full
1188089	1188089	6046da174161a20039c84d8a	2021-03-09 02:14:42	[]	[]	Tue Mar 09 01:49:09 +0000 2021	[]	[{"url":"https://t.co/JzCRGTtffb","expanded_url":"https://www.huffpost.com/entry/democrats-covid-19-relief-tribes_n_6046755ac5b69197db28e025","display_url":"huffpost.com/entry/democrat…","indices":[264,287]}]	The Senate-passed COVID-19 relief bill includes more than $31.2 billion for Tribes &amp; Native communities. It’s the biggest investment in those places in US history. This isn’t charity. Its the government honoring its Treaty &amp; trust obligations to Tribes. https://t.co/JzCRGTtffb	98737.0	RT @Ruth_HHopkins: The Senate-passed COVID-19 relief bill includes more than $31.2 billion for Tribes &amp; Native communities. It’s the bigges…	1398.0	True	full
1188090	1188090	6046da184161a20039c84d8e	2021-03-09 02:14:42	[]	[]	Mon Mar 08 23:18:39 +0000 2021	[{"text":"OxygenAccess","indices":[36,49]},{"text":"COVID19","indices":[54,62]},{"text":"100andChange","indices":[128,141]},{"text":"InvestInOxygen","indices":[142,157]}]	[{"url":"https://t.co/CD9w2tUuJe","expanded_url":"https://doi.org/10.1016/S0140-6736(21)00561-4","display_url":"doi.org/10.1016/S0140-…","indices":[158,181]}]	Important @TheLancet article today: #OxygenAccess and #COVID19 @WHO @UNICEF @MCRI_for_kids @CHAI_health @PATHtweets @macfound #100andChange #InvestInOxygen https://t.co/CD9w2tUuJe	781.0	RT @GrahamHamish: Important @TheLancet article today: #OxygenAccess and #COVID19 @WHO @UNICEF @MCRI_for_kids @CHAI_health @PATHtweets @ma…	572.0	True	full
1188091	1188091	6046da184161a20039c84d96	2021-03-09 02:14:42	[]	[]	Tue Mar 09 02:14:09 +0000 2021	[]	[{"url":"https://t.co/Jfr1DnZzZU","expanded_url":"https://www.thedailybeast.com/texas-rep-dan-crenshaw-decided-the-covid-19-pandemic-was-the-perfect-time-to-buy-and-not-disclose-stocks?via=twitter_page","display_url":"thedailybeast.com/texas-rep-dan-…","indices":[257,280]}]	Dan Crenshaw (R-TX) didn't buy or sell any stocks in his first 13 months as a lawmaker-- until March 2020, when he made half a dozen buys as Congress debated the largest economic relief package in history. They pretend to be populists while they get rich. https://t.co/Jfr1DnZzZU	399015.0	RT @briantylercohen: Dan Crenshaw (R-TX) didn't buy or sell any stocks in his first 13 months as a lawmaker-- until March 2020, when he mad…	370.0	True	full
1188092	1188092	6046da184161a20039c84da8	2021-03-09 02:14:42	[]	[]	Mon Mar 08 22:06:07 +0000 2021	[{"text":"COVID19","indices":[62,70]}]	[{"url":"https://t.co/rIAsm9ycLr","expanded_url":"https://www.washingtonexaminer.com/news/homeland-security-test-migrants-coronavirus-southern-border","display_url":"washingtonexaminer.com/news/homeland-…","indices":[123,146]}]	The Biden Administration: It’s not our problem if we release #COVID19 positive migrants into the community. It’s yours. https://t.co/rIAsm9ycLr	1959462.0	RT @Jim_Jordan: The Biden Administration: It’s not our problem if we release #COVID19 positive migrants into the community. It’s yours.…	1133.0	True	full
1188093	1188093	6046da184161a20039c84db0	2021-03-09 02:14:42	[]	[{"url":"https://t.co/VnpeGz9pjH","expanded_url":"https://www.npr.org/sections/coronavirus-live-updates/2021/03/08/974783644/cdc-says-its-safe-for-vaccinated-people-to-do-these-activities","display_url":"npr.org/sections/coron…","indices":[189,212]}]		[]	[]			I know it's needed but there's so much control over people's lives. It takes a lot of getting use to. CDC Guidelin… https://t.co/de7ZsysPyg	1625.0	True	full
1188094	1188094	6046da184161a20039c84dc2	2021-03-09 02:14:43	[]	[]	Tue Mar 09 02:03:30 +0000 2021	[]	[{"url":"https://t.co/4FwoOIFRTT","expanded_url":"https://www.wcax.com/2021/03/08/nh-motor-speedway-hosts-mass-vaccination-clinic/","display_url":"wcax.com/2021/03/08/nh-…","indices":[195,218]}]	"For the past several months, New Hampshire has been rolling out vaccine at fixed sites across the state. But, for the past three days, in Loudon, more than 11,000 have become fully vaccinated." https://t.co/4FwoOIFRTT	1214140.0	RT @MaddowBlog: "For the past several months, New Hampshire has been rolling out vaccine at fixed sites across the state. But, for the past…	445.0	True	full
1188095	1188095	6046da184161a20039c84dcc	2021-03-09 02:14:43	[]	[]	Mon Mar 08 14:49:50 +0000 2021	[{"text":"IWD","indices":[251,255]}]	[{"url":"https://t.co/YF9N57rMZX","expanded_url":"https://www.thestar.com/opinion/contributors/2021/03/08/this-international-womens-day-ensure-that-womens-expert-voices-are-centred-in-covid-19-recovery-plans.html","display_url":"thestar.com/opinion/contri…","indices":[259,282]}]	Wrote an op-ed for @TorontoStar with @pamelacross541 about how we don't need empty platitudes from govt, business &amp; institutions about women’s empowerment. What we need are concrete commitments to address the gender-based impacts of the pandemic. #IWD https://t.co/YF9N57rMZX	25452.0	RT @farrahsafiakhan: Wrote an op-ed for @TorontoStar with @pamelacross541 about how we don't need empty platitudes from govt, business &amp; in…	2057.0	True	full
1188096	1188096	6046da184161a20039c84dce	2021-03-09 02:14:43	[]	[]	Mon Mar 08 11:13:26 +0000 2021	[{"text":"Importante","indices":[0,11]}]	[{"url":"https://t.co/vn2HpM3z9E","expanded_url":"https://bit.ly/3sVsmgL","display_url":"bit.ly/3sVsmgL","indices":[149,172]}]	#Importante 👉 Coronavirus: ¿puede una persona infectarse con dos variantes diferentes del virus a la vez y qué ocurre si esto pasa? | BBC News Mundo https://t.co/vn2HpM3z9E	4547020.0	RT @FraseSimple: #Importante 👉 Coronavirus: ¿puede una persona infectarse con dos variantes diferentes del virus a la vez y qué ocurre si e…	233.0	True	full
1188097	1188097	6046da184161a20039c84de4	2021-03-09 02:14:43	[]	[]	Tue Mar 09 01:58:50 +0000 2021	[]	[{"url":"https://t.co/cP778XOKKy","expanded_url":"https://www.nytimes.com/2021/03/08/nyregion/cuomo-book.html","display_url":"nytimes.com/2021/03/08/nyr…","indices":[243,266]}]	NEW: Publisher halts promotion of "American Crisis" @NYGovCuomo's memoir of the pandemic, written and published during the pandemic. Paperback is also off, as Gov reels from nursing home scandal and others. w/ Texas-bound @jdavidgoodman: https://t.co/cP778XOKKy	23335.0	RT @jessemckinley: NEW: Publisher halts promotion of "American Crisis" @NYGovCuomo's memoir of the pandemic, written and published during t…	134.0	True	full
1188098	1188098	6046da194161a20039c84e00	2021-03-09 02:14:43	[{"text":"covidvaccine","indices":[85,98]}]	[{"url":"https://t.co/pJXMfG5ei0","expanded_url":"https://www.cvs.com/immunizations/covid-19-vaccine","display_url":"cvs.com/immunizations/…","indices":[99,122]}]		[]	[]			Visalia California CVS Vaccine. Rare to find several consecutive days of time slots. #covidvaccine… https://t.co/OVyGEZZw2M	100.0	True	full
1188099	1188099	6046da194161a20039c84e0c	2021-03-09 02:14:43	[]	[]	Mon Mar 08 20:47:53 +0000 2021	[{"text":"AHORA","indices":[1,7]}]	[{"url":"https://t.co/UX5vw37vfD","expanded_url":"http://minutouno.com","display_url":"minutouno.com","indices":[247,270]}]	⭕#AHORA @alferdez: "Celebro que @LulaOficial haya sido rehabilitado en todos sus derechos políticos. Se anularon las condenas en su contra que fueron dictadas con el solo fin de perseguirlo y eliminarlo de la carrera política. Se hizo Justicia!" https://t.co/UX5vw37vfD https://t.co/fF7epnXvAB	2821885.0	RT @C5N: ⭕#AHORA @alferdez: "Celebro que @LulaOficial haya sido rehabilitado en todos sus derechos políticos. Se anularon las condenas en…	52940.0	True	full
1188100	1188100	6046da194161a20039c84e12	2021-03-09 02:14:43	[]	[]	Tue Mar 09 01:46:52 +0000 2021	[]	[{"url":"https://t.co/Ex1QDo3eC2","expanded_url":"http://go.nasa.gov/perseverance-raw-images","display_url":"go.nasa.gov/perseverance-r…","indices":[252,275]}]	Flexing my robotic arm and doing some more checkouts of my tools. Over the next few weeks, I’ll be focused on finishing health checks of arm instruments, and then dropping off the helicopter so it can get ready for its demo flight. Latest raw images: https://t.co/Ex1QDo3eC2 https://t.co/9aZqGg6v4a	2558784.0	RT @NASAPersevere: Flexing my robotic arm and doing some more checkouts of my tools. Over the next few weeks, I’ll be focused on finishing…	70.0	True	full
1188101	1188101	6046da194161a20039c84e14	2021-03-09 02:14:43	[]	[]	Mon Mar 08 23:52:01 +0000 2021	[]	[{"url":"https://t.co/Itf3oDq3kL","expanded_url":"http://infob.ae/3eirRcA","display_url":"infob.ae/3eirRcA","indices":[125,148]}]	Cómo hizo Chile para obtener rápidamente suficientes vacunas contra el COVID-19 para toda su población | Por Cristián Torres https://t.co/Itf3oDq3kL https://t.co/wUboATC4Ac	2914547.0	RT @infobae: Cómo hizo Chile para obtener rápidamente suficientes vacunas contra el COVID-19 para toda su población | Por Cristián Torres h…	175.0	True	full
1188102	1188102	6046da194161a20039c84e18	2021-03-09 02:14:43	[]	[{"url":"https://t.co/4zJakrJ1Q3","expanded_url":"https://www.google.com/amp/s/www.haaretz.com/amp/israel-news/first-official-data-shows-unvaccinated-make-up-majority-of-israel-s-covid-deaths-1.9586396","display_url":"google.com/amp/s/www.haar…","indices":[172,195]}]		[]	[]			@KHDoucette @AlexBerenson @pfizer The vaccines for COVID are very effective at preventing illness and death. Berens… https://t.co/OnXYO8IiPy	25.0	True	full
1188103	1188103	6046da194161a20039c84e26	2021-03-09 02:14:44	[]	[{"url":"https://t.co/3362dxYusu","expanded_url":"http://ARMYOFGOD.COM","display_url":"ARMYOFGOD.COM","indices":[0,23]}]		[]	[]			https://t.co/3362dxYusu...COPYRIGHT(GOD{ANTI"ABORTION"[MURDER]}&amp;)NICHOLAS ALEXANDER SOPKOVICH-"GOD(ANTI'ABORTION'{M… https://t.co/ocEm715E3B	70.0	True	full
1188104	1188104	6046da194161a20039c84e36	2021-03-09 02:14:44	[]	[]	Thu Mar 04 14:24:33 +0000 2021	[]	[{"url":"https://t.co/rS3ggU1ILF","expanded_url":"http://bit.ly/3kJMJus","display_url":"bit.ly/3kJMJus","indices":[399,422]},{"url":"https://t.co/7Lxp9wKKSI","expanded_url":"https://ethiopiandigest.net/open-letter/","display_url":"ethiopiandigest.net/open-letter/","indices":[423,446]}]	@NeaminZeleke @Chinamission2un @USAmbUN @franceonu @RussiaUN @ChinaAmbUN @NDeRiviere @VNebenzya @BWoodward_UN @EstoniaUN @Niger_ONU @SVG_UN @PmTunisia @TSTirumurti @UN_PGA The UNSC must support Ethiopia in its effort to manage the conflict and humanitarian crisis in its Tigray region. Unjustifiable pressure on a friendly country allows terrorists to strive in a volatile region @USAmbUN @ETHAmbUN …	44.0	RT @CharismaZ7: @NeaminZeleke @Chinamission2un @USAmbUN @franceonu @RussiaUN @ChinaAmbUN @NDeRiviere @VNebenzya @BWoodward_UN @EstoniaUN @N…	4.0	True	full
1188105	1188105	6046da194161a20039c84e40	2021-03-09 02:14:44	[]	[]	Tue Mar 09 02:08:06 +0000 2021	[]	[{"url":"https://t.co/iJw6ytuyHr","expanded_url":"https://wap.business-standard.com/article/companies/big-bets-on-pli-schemes-to-find-pot-of-gold-at-the-end-of-the-rainbow-121030801492_1.html","display_url":"wap.business-standard.com/article/compan…","indices":[229,252]}]	The government is clearly putting all its resources behind the PLI scheme to meet its ambitious target to build scale in broad swathes of industry (13 segments have been identified) and ­form India into a global hub for exports. https://t.co/iJw6ytuyHr	125422.0	RT @prasannavishy: The government is clearly putting all its resources behind the PLI scheme to meet its ambitious target to build scale in…	229.0	True	full
1188106	1188106	6046da194161a20039c84e4a	2021-03-09 02:14:44	[{"text":"DíaInternacionaldelaMujer","indices":[0,26]},{"text":"Bitcoin","indices":[151,159]},{"text":"mujeres","indices":[164,172]}]	[{"url":"https://t.co/243F91Bv6V","expanded_url":"http://bit.ly/Usuarias-Mexo","display_url":"bit.ly/Usuarias-Mexo","indices":[199,222]}]		[]	[]			#DíaInternacionaldelaMujer La diversidad y la inclusión son cruciales para maximizar la igualdad de oportunidades.… https://t.co/CcFDrIvhLL	1791.0	True	full
1188107	1188107	6046da1a4161a20039c84e62	2021-03-09 02:14:45	[]	[]	Tue Mar 09 01:53:18 +0000 2021	[]	[{"url":"https://t.co/FC7P03bteB","expanded_url":"https://www.thedailybeast.com/texas-rep-dan-crenshaw-decided-the-covid-19-pandemic-was-the-perfect-time-to-buy-and-not-disclose-stocks?ref=author","display_url":"thedailybeast.com/texas-rep-dan-…","indices":[168,191]}]	NEW: Dan Crenshaw didn't buy any stocks as a congressman. Until the pandemic hit. Then he didn't disclose them, in violation of the STOCK Act. Twice. Me @thedailybeast https://t.co/FC7P03bteB	19950.0	RT @SollenbergerRC: NEW: Dan Crenshaw didn't buy any stocks as a congressman. Until the pandemic hit. Then he didn't disclose them, in viol…	52.0	True	full
1188108	1188108	6046da1a4161a20039c84e6a	2021-03-09 02:14:45	[]	[]	Tue Mar 09 01:01:49 +0000 2021	[]	[{"url":"https://t.co/lHViyIlfx4","expanded_url":"https://www.elciudadano.com/congreso/este-martes-el-congreso-vota-si-extendera-el-estado-de-excepcion-y-el-toque-de-queda-en-chile-uno-de-los-mas-largo-en-el-mundo-durante-la-pandemia/03/08/","display_url":"elciudadano.com/congreso/este-…","indices":[164,187]}]	👉 Este martes el Congreso vota si extenderá el Estado de excepción y el "toque de queda" en Chile, uno de los más largos en el mundo durante lo que va de pandemia: https://t.co/lHViyIlfx4	457946.0	RT @El_Ciudadano: 👉 Este martes el Congreso vota si extenderá el Estado de excepción y el "toque de queda" en Chile, uno de los más largos…	2594.0	True	full
1188109	1188109	6046da1a4161a20039c84e74	2021-03-09 02:14:45	[]	[{"url":"https://t.co/odRIaUfKr8","expanded_url":"https://trib.al/mAzAIAq","display_url":"trib.al/mAzAIAq","indices":[188,211]}]		[]	[]			Taken together, the components of the coronavirus bill represent the biggest expansion of federal help for health i… https://t.co/7HLjC6Tr43	23192.0	True	full
1188110	1188110	6046da1a4161a20039c84e78	2021-03-09 02:14:45	[]	[{"url":"https://t.co/LvFeXMC1va","expanded_url":"https://twitter.com/urgentecaramelo/status/1369031187491135492?s=19","display_url":"twitter.com/urgentecaramel…","indices":[225,248]}]		[]	[]			@AnaCarolinaSH CARAMELO PRECISA DE DUAS CIRURGIAS DE URGÊNCIA, UMA PARA CONTER A INFECÇÃO NOS NERVOS DA PATA QUE ES… https://t.co/pi1hHfWPb5	9.0	True	full
1188111	1188111	6046da1a4161a20039c84e9e	2021-03-09 02:14:45	[]	[]	Mon Mar 08 02:40:59 +0000 2021	[]	[{"url":"https://t.co/f5WhZ4G3dz","expanded_url":"https://www.launion.com.mx/opinion/estrategias/noticias/153428-el-caso-de-los-testigos-falsos.html","display_url":"launion.com.mx/opinion/estrat…","indices":[248,271]}]	Una práctica común del Sr. Capella tener un sistema clandestino de protección a delincuentes y convertirlos en testigos protegidos tal y como lo hizo con Sandu Ioan Laurentiu quien fue liberado ilegalmente el 26 de junio del 2020 bajo sus órdenes. https://t.co/f5WhZ4G3dz	386.0	RT @TudorFlorian4: Una práctica común del Sr. Capella tener un sistema clandestino de protección a delincuentes y convertirlos en testigos…	60.0	True	full
1188112	1188112	6046da1a4161a20039c84ea2	2021-03-09 02:14:45	[]	[]	Mon Mar 08 17:20:31 +0000 2021	[{"text":"BTS","indices":[208,212]}]	[{"url":"https://t.co/DW221TgGH7","expanded_url":"https://www.charitybuzz.com/catalog_items/auction-bts-outfits-from-life-goes-on-music-video-2179008","display_url":"charitybuzz.com/catalog_items/…","indices":[174,197]}]	BTS have donated their outfits from "Life Goes On" MV to a Grammy Week auction. The auction will benefit the Grammy Museum Foundation and its music education initiatives. 🔗https://t.co/DW221TgGH7 @BTS_twt #BTS https://t.co/R2yMlr6V19	46257.0	RT @BTSPressData: BTS have donated their outfits from "Life Goes On" MV to a Grammy Week auction. The auction will benefit the Grammy Muse…	3786.0	True	full
1188113	1188113	6046da1a4161a20039c84ea8	2021-03-09 02:14:45	[]	[]	Tue Mar 09 00:22:32 +0000 2021	[]	[{"url":"https://t.co/wLC1tPsyXc","expanded_url":"https://twitter.com/ELTIEMPO/status/1369068943881760774/photo/1","display_url":"pic.twitter.com/wLC1tPsyXc","indices":[255,278]}]	🚨 Karolina Cárdenas, politóloga de @SectorSalud, fue vacunada contra covid-19 a pesar de no ser parte del personal en salud priorizado ¿ahora van a salir a decir que lo que ella publicó en sus redes es falso? ¿siguen infantilizando a los bogotanos? 👉 https://t.co/wLC1tPsyXc https://t.co/gJXLQ2wJuk	22298.0	RT @PinedaRuizBog: 🚨 Karolina Cárdenas, politóloga de @SectorSalud, fue vacunada contra covid-19 a pesar de no ser parte del personal en s…	647.0	True	full
1188114	1188114	6046da1b4161a20039c84ec2	2021-03-09 02:14:46	[]	[]	Tue Mar 09 01:14:41 +0000 2021	[]	[{"url":"https://t.co/c5hjQAvuAV","expanded_url":"http://thefantasyfootballexpo.com/","display_url":"thefantasyfootballexpo.com","indices":[224,247]}]	We are excited to announce that the 2021 Fantasy Football Expo will be happening in Canton, Ohio on Sunday, August 15, 2021 from 10am - 4pm EST! Don't miss out! Be a Sponsor, Exhibitor or Attendee! Check out the link below! https://t.co/c5hjQAvuAV https://t.co/s9dbqX4P0m	534.0	RT @theffexpo: We are excited to announce that the 2021 Fantasy Football Expo will be happening in Canton, Ohio on Sunday, August 15, 2021…	877.0	True	full
1188115	1188115	6046da1b4161a20039c84ec8	2021-03-09 02:14:46	[]	[{"url":"https://t.co/iS1Emm5hFr","expanded_url":"http://Argentina.Si","display_url":"Argentina.Si","indices":[84,107]}]		[]	[]			@Princes62913309 @elisamas1 Los países en los que el Covid ha hecho estragos no son https://t.co/iS1Emm5hFr hubiera… https://t.co/E7ErdPE0TH	1655.0	True	full
1188116	1188116	6046da1b4161a20039c84edc	2021-03-09 02:14:46	[]	[]	Tue Mar 09 01:53:33 +0000 2021	[]	[{"url":"https://t.co/aT6CPbmHXB","expanded_url":"https://elexpediente.co/desastre-judicial-la-constitucion-del-91/","display_url":"elexpediente.co/desastre-judic…","indices":[254,277]}]	🆘🇨🇴Yo suelo decir que cada cual es Victima de sus propios actos e inventos. El Ex-Presidente Uribe ha estado en toda esa parte de la Historia, Indulto a M-19, Constitución del 91, Acuerdos, DESASTRE JUDICIAL: LA CONSTITUCIÓN DEL 91 via @EIExpedienteCol https://t.co/aT6CPbmHXB	11412.0	RT @RanCarcris: 🆘🇨🇴Yo suelo decir que cada cual es Victima de sus propios actos e inventos. El Ex-Presidente Uribe ha estado en toda esa pa…	1061.0	True	full
1188117	1188117	6046da1b4161a20039c84eec	2021-03-09 02:14:46	[]	[]	Tue Mar 09 02:00:00 +0000 2021	[]	[{"url":"https://t.co/h904OVUIwm","expanded_url":"https://criteriohidalgo.com/destacado/muere-medico-del-hospital-general-de-tulancingo-atendio-a-personas-con-covid-19","display_url":"criteriohidalgo.com/destacado/muer…","indices":[169,192]}]	FIDEL MIGUEL ACOSTA HERNÁNDEZ, 68, of Tulancingo, Hidalgo, Mexico 🇲🇽, died of COVID in June of 2020. He was an Oncological Surgeon at Hospital General de Tulancingo. https://t.co/h904OVUIwm https://t.co/7hdSXBP4Wx	147503.0	RT @FacesOfCOVID: FIDEL MIGUEL ACOSTA HERNÁNDEZ, 68, of Tulancingo, Hidalgo, Mexico 🇲🇽, died of COVID in June of 2020. He was an Oncologic…	50.0	True	full
1188118	1188118	6046da1c4161a20039c84f12	2021-03-09 02:14:46	[]	[]	Mon Mar 08 17:20:31 +0000 2021	[{"text":"BTS","indices":[208,212]}]	[{"url":"https://t.co/DW221TgGH7","expanded_url":"https://www.charitybuzz.com/catalog_items/auction-bts-outfits-from-life-goes-on-music-video-2179008","display_url":"charitybuzz.com/catalog_items/…","indices":[174,197]}]	BTS have donated their outfits from "Life Goes On" MV to a Grammy Week auction. The auction will benefit the Grammy Museum Foundation and its music education initiatives. 🔗https://t.co/DW221TgGH7 @BTS_twt #BTS https://t.co/R2yMlr6V19	46257.0	RT @BTSPressData: BTS have donated their outfits from "Life Goes On" MV to a Grammy Week auction. The auction will benefit the Grammy Muse…	186.0	True	full
1188119	1188119	6046da1c4161a20039c84f16	2021-03-09 02:14:46	[]	[]	Mon Mar 08 00:16:57 +0000 2021	[{"text":"레드벨벳","indices":[256,261]}]	[{"url":"https://t.co/91K9v130ID","expanded_url":"http://www.newstomato.com/ReadNews.aspx?no=1029404","display_url":"newstomato.com/ReadNews.aspx?…","indices":[231,254]}]	Red Velvet ranked #1 amongst Girl Groups (&amp; #9 overall) in Exciting DC’s poll asking ‘Which Artists performance/concert do you want to see most (not online), once Covid-19 is over?’ with 251,617 people responding to the poll! https://t.co/91K9v130ID #레드벨벳 @RVsmtown https://t.co/NPtdCOlYnm	30715.0	RT @jenniesrene: Red Velvet ranked #1 amongst Girl Groups (&amp; #9 overall) in Exciting DC’s poll asking ‘Which Artists performance/concert do…	686.0	True	full
1188120	1188120	6046da1c4161a20039c84f22	2021-03-09 02:14:46	[]	[]	Mon Mar 08 22:34:56 +0000 2021	[]	[{"url":"https://t.co/SW4DOPVt41","expanded_url":"https://www.nytimes.com/interactive/2020/us/covid-19-vaccine-doses.html","display_url":"nytimes.com/interactive/20…","indices":[238,261]}]	About 60 million people in the U.S. have received at least one dose of a Covid-19 vaccine, including about 31.3 million people who have been fully vaccinated. Currently, about 2.17 million doses a day on average are being administered. https://t.co/SW4DOPVt41	176345.0	RT @nytgraphics: About 60 million people in the U.S. have received at least one dose of a Covid-19 vaccine, including about 31.3 million pe…	5919.0	True	full
1188121	1188121	6046da1c4161a20039c84f34	2021-03-09 02:14:47	[]	[]	Mon Mar 08 22:43:57 +0000 2021	[]	[{"url":"https://t.co/z8pwpeXPJz","expanded_url":"http://www.cnn.com/2021/03/08/politics/trump-chicago-subpoena/index.html","display_url":"cnn.com/2021/03/08/pol…","indices":[256,279]}]	SCOOP: The Manhattan DA's office subpoenaed documents from an investment company that loaned Trump Org millions for its Chicago skyscraper, a sign the probe into Trump's finances continues to expand, people familiar w/ the investigation tell @KaraScannell https://t.co/z8pwpeXPJz	15363.0	RT @Pervaizistan: SCOOP: The Manhattan DA's office subpoenaed documents from an investment company that loaned Trump Org millions for its C…	75.0	True	full
1188122	1188122	6046da1d4161a20039c84f54	2021-03-09 02:14:47	[]	[]	Tue Mar 09 02:14:16 +0000 2021	[]	[{"url":"https://t.co/CMTttpO3Uf","expanded_url":"https://www.nytimes.com/2021/03/07/business/dealbook/bailout-pensions-stimulus.html","display_url":"nytimes.com/2021/03/07/bus…","indices":[256,279]}]	"The provision does not require the plans to pay back the bailout, freeze accruals or end the practices that led to their current distress" this ON ITS OWN is a massive scandal. Biden's Bailout Bill is the biggest single act of corruption in U.S. history https://t.co/CMTttpO3Uf	125039.0	RT @SteveHiltonx: "The provision does not require the plans to pay back the bailout, freeze accruals or end the practices that led to their…	5891.0	True	full
1188123	1188123	6046da1d4161a20039c84f66	2021-03-09 02:14:47	[{"text":"非接触","indices":[103,107]},{"text":"タッチレス","indices":[108,114]},{"text":"COVID19","indices":[115,123]},{"text":"新型コロナウイルス","indices":[124,134]},{"text":"新型コロナ","indices":[135,141]},{"text":"日立オムロンターミナルソリューションズ","indices":[142,162]},{"text":"日立","indices":[163,166]},{"text":"オムロン","indices":[167,172]},{"text":"日立ビルシステムエンジニアリング","indices":[173,190]}]	[{"url":"https://t.co/55OwBo5Zgh","expanded_url":"https://workinjapan.today/hightech/technology-for-preventing-the-spread-of-covid-19/","display_url":"workinjapan.today/hightech/techn…","indices":[78,101]}]		[]	[]			Technology for preventing the spread of COVID-19 with banknotes and elevators https://t.co/55OwBo5Zgh #非接触 #タッチレス… https://t.co/cBSVSqtjmf	559.0	True	full
1188124	1188124	6046da1d4161a20039c84f6a	2021-03-09 02:14:47	[]	[]	Mon Mar 08 22:00:02 +0000 2021	[]	[{"url":"https://t.co/wvwalaRoOp","expanded_url":"https://wb.md/3t1VZ04","display_url":"wb.md/3t1VZ04","indices":[237,260]}]	Experts warn that another coronavirus surge may be on the way in the U.S. as daily COVID-19 cases continue to plateau around 60,000, states begin to lift restrictions, and people embark on spring break trips this week, according to CNN. https://t.co/wvwalaRoOp https://t.co/kMTWkmBDgD	3153607.0	RT @WebMD: Experts warn that another coronavirus surge may be on the way in the U.S. as daily COVID-19 cases continue to plateau around 60,…	2026.0	True	full
1188125	1188125	6046da1d4161a20039c84f6e	2021-03-09 02:14:47	[]	[]	Tue Mar 09 01:58:28 +0000 2021	[{"text":"ATEEZ","indices":[243,249]},{"text":"에이티즈","indices":[250,255]}]	[{"url":"https://t.co/vY0BVyUmUs","expanded_url":"https://youtube.com/c/TheKPOP","display_url":"youtube.com/c/TheKPOP","indices":[204,227]}]	@ATEEZofficial Hoy ATEEZ se presentan en The Show y las vistas de la transmisión son parte del criterio (Broadcast: 15%) así que no vean la transmisión en otra parte que no sea del canal oficial Link: 🔗https://t.co/vY0BVyUmUs @ATEEZofficial #ATEEZ #에이티즈	1918.0	RT @Bangteez_16: @ATEEZofficial Hoy ATEEZ se presentan en The Show y las vistas de la transmisión son parte del criterio (Broadcast: 15%) a…	649.0	True	full
1188126	1188126	6046da1d4161a20039c84f7c	2021-03-09 02:14:47	[]	[]	Mon Mar 08 18:05:42 +0000 2021	[{"text":"AlAireQTF","indices":[238,248]}]	[{"url":"https://t.co/Jxml6MySjv","expanded_url":"https://fernandafamiliar.soy/noticias/nacional/carta-de-2500-mujeres-a-lopez-obrador/","display_url":"fernandafamiliar.soy/noticias/nacio…","indices":[250,273]}]	"Exigimos una estrategia nacional de seguridad con perspectiva de género para frenar los feminicidios, fortalecer las instituciones para denunciar la violencia de género que esta pandemia ha agudizado": 2,500 mujeres firman carta a AMLO. #AlAireQTF https://t.co/Jxml6MySjv	955713.0	RT @qtf: "Exigimos una estrategia nacional de seguridad con perspectiva de género para frenar los feminicidios, fortalecer las institucione…	294.0	True	full
1188127	1188127	6046da1d4161a20039c84f8a	2021-03-09 02:14:48	[]	[]	Tue Mar 09 02:02:19 +0000 2021	[{"text":"LastLabyrinth","indices":[23,37]},{"text":"PlayStationStore","indices":[57,74]},{"text":"PSVR","indices":[200,205]}]	[{"url":"https://t.co/AB2kiVWrWp","expanded_url":"http://bit.ly/2s9go9H","display_url":"bit.ly/2s9go9H","indices":[237,260]}]	Only 1 day left to get #LastLabyrinth for 15% off on the #PlayStationStore : Asia PlayStation Indies Sale! The sale lasts until Mar. 10th at 23:59 JST. Don't miss your chance to get your hands on the #PSVR version! HK &amp; Asia Stores: https://t.co/AB2kiVWrWp https://t.co/lbVBoVTZNt	681.0	RT @LastLabyrinthEN: Only 1 day left to get #LastLabyrinth for 15% off on the #PlayStationStore : Asia PlayStation Indies Sale! The sale la…	148.0	True	full
1188128	1188128	6046da1e4161a20039c84fbe	2021-03-09 02:14:48	[]	[]	Mon Mar 08 23:34:53 +0000 2021	[{"text":"OpCanary","indices":[180,189]},{"text":"OpCCP","indices":[190,196]}]	[{"url":"https://t.co/hOww9WlP25","expanded_url":"https://youtu.be/F84uPhp4-gA","display_url":"youtu.be/F84uPhp4-gA","indices":[260,283]}]	Zhoushan, once a focal point of the Chinese fishing industry, has depleted its resources. China's fishing fleets have now set their eyes on Chile, Colombia, Ecuador, &amp; Mexico. #OpCanary #OpCCP Will Latin America's marine sanctuaries survive? Subscribe!👇 https://t.co/hOww9WlP25	5909701.0	RT @YourAnonCentral: Zhoushan, once a focal point of the Chinese fishing industry, has depleted its resources. China's fishing fleets have…	4700.0	True	full
1188129	1188129	6046da1e4161a20039c84fde	2021-03-09 02:14:49	[]	[]	Mon Mar 08 22:47:11 +0000 2021	[]	[{"url":"https://t.co/1xsNBYSLhS","expanded_url":"https://www.eltiempo.com/salud/politologa-se-salta-la-fila-de-la-vacunacion-en-bogota-571924","display_url":"eltiempo.com/salud/politolo…","indices":[159,182]}]	ATENCIÓN La politóloga Lady Carolina Cárdenas Gutiérrez fue vacunada en Bogotá contra el covid-19 a pesar de no ser talento humano en salud de primera línea. https://t.co/1xsNBYSLhS	22599.0	RT @RonnySuarez_: ATENCIÓN La politóloga Lady Carolina Cárdenas Gutiérrez fue vacunada en Bogotá contra el covid-19 a pesar de no ser tale…	3379.0	True	full
1188130	1188130	6046da1e4161a20039c84fec	2021-03-09 02:14:49	[]	[]	Tue Mar 09 01:40:30 +0000 2021	[{"text":"HundredsofSerbians","indices":[230,249]}]	[{"url":"https://t.co/eLcElQtTyR","expanded_url":"https://apnews.com/article/novak-djokovic-belgrade-serbia-coronavirus-pandemic-roger-federer-e34d0ed51328cf6420136c6b3877eb7a","display_url":"apnews.com/article/novak-…","indices":[251,274]}]	Djokovic celebrates rankings record with fans in Belgrade @APNews 'Hundreds of Novak Djokovic supporters staged boisterous street celebrations after the Serb became the sole record-holder for most weeks as the men's world No.1' #HundredsofSerbians https://t.co/eLcElQtTyR	4578.0	RT @CristinaNcl: Djokovic celebrates rankings record with fans in Belgrade @APNews 'Hundreds of Novak Djokovic supporters staged boistero…	1094.0	True	full
1188131	1188131	6046da1e4161a20039c84fee	2021-03-09 02:14:49	[]	[]	Mon Mar 08 19:21:17 +0000 2021	[{"text":"AmLat","indices":[91,97]},{"text":"MujeresConCalle","indices":[99,115]},{"text":"8M2021","indices":[271,278]}]	[{"url":"https://t.co/aEYbu7fYBQ","expanded_url":"https://es.wikipedia.org/wiki/%C3%81ngela_Alessio_Robles","display_url":"es.wikipedia.org/wiki/%C3%81nge…","indices":[247,270]}]	😍¡Un concurso para crear biografías en Wikipedia de las mujeres que dan nombre a calles en #AmLat! #MujeresConCalle Mi contribución: la entrada para la ingeniera civil mexicana Ángela Alessio, en cuya gestión se creó el hospital COVID de La Raza: https://t.co/aEYbu7fYBQ #8M2021	2602.0	RT @espejolento: 😍¡Un concurso para crear biografías en Wikipedia de las mujeres que dan nombre a calles en #AmLat! #MujeresConCalle Mi con…	1369.0	True	full
1188132	1188132	6046da1e4161a20039c84ff0	2021-03-09 02:14:49	[]	[]	Mon Mar 08 20:35:47 +0000 2021	[]	[{"url":"https://t.co/HkTLN6WTNr","expanded_url":"https://twitter.com/bluestein/status/1369001126339690506","display_url":"twitter.com/bluestein/stat…","indices":[281,304]}]	What's going on in Georgia now is absolutely enraging. Republicans in the Georgia legislature are voting to eliminate no excuse absentee voting — a policy put into place 15 years ago by Georgia Republicans! — because Black people started to take advantage of it in greater numbers https://t.co/HkTLN6WTNr	485165.0	RT @JuddLegum: What's going on in Georgia now is absolutely enraging. Republicans in the Georgia legislature are voting to eliminate no exc…	1404.0	True	full
1188133	1188133	6046da1e4161a20039c84ff2	2021-03-09 02:14:49	[]	[{"url":"https://t.co/RElDlsspRk","expanded_url":"https://www.patheos.com/blogs/anxiousbench/2021/03/how-the-pandemic-made-me-a-better-scholar/","display_url":"patheos.com/blogs/anxiousb…","indices":[173,196]}]		[]	[]			Beautiful @anxious_bench post from @MelissaMayBorja: "The year has helped me learn to approach scholarship as a way… https://t.co/7AXUcKXemi	1066.0	True	full
1188134	1188134	6046da1e4161a20039c84ffa	2021-03-09 02:14:49	[]	[]	Fri Mar 05 12:35:47 +0000 2021	[]	[{"url":"https://t.co/UuV9RmzBdI","expanded_url":"http://bit.ly/3uYsaPK","display_url":"bit.ly/3uYsaPK","indices":[104,127]}]	Please vote for Jimin on 100 Asian Heartthrobs 2021 by Entertainment Awards How: ▫️Here’s vote link: https://t.co/UuV9RmzBdI ▫️Click the checkbox under Jimin ▫️Vote is unlimited The poll ends on March 15 12:00 noon HKG/TPE. Jimin is now behind by 16k votes so continue voting. https://t.co/r5gJjGg9Kr	10764.0	RT @JIMIN_INTL: Please vote for Jimin on 100 Asian Heartthrobs 2021 by Entertainment Awards How: ▫️Here’s vote link: https://t.co/UuV9Rm…	364.0	True	full
1188135	1188135	6046da1e4161a20039c8500a	2021-03-09 02:14:49	[]	[]	Mon Mar 08 16:38:34 +0000 2021	[{"text":"LargestVaccineDrive","indices":[0,20]},{"text":"COVID19","indices":[127,135]}]	[{"url":"https://t.co/r0DeIRrF5j","expanded_url":"https://pib.gov.in/PressReleseDetail.aspx?PRID=1703346","display_url":"pib.gov.in/PressReleseDet…","indices":[165,188]}]	#LargestVaccineDrive Nearly 17 lakh vaccine doses given till 9 pm today; Highest in a single day till now. More than 2.26 Cr #COVID19 vaccine doses administered. https://t.co/r0DeIRrF5j https://t.co/28kgypXKJ4	2187078.0	RT @MoHFW_INDIA: #LargestVaccineDrive Nearly 17 lakh vaccine doses given till 9 pm today; Highest in a single day till now. More than 2.2…	1.0	True	full
1188136	1188136	6046da1f4161a20039c8500e	2021-03-09 02:14:49	[]	[]	Mon Mar 08 10:50:07 +0000 2021	[{"text":"TRON","indices":[0,5]},{"text":"blockchain","indices":[28,39]},{"text":"TRC20","indices":[152,158]},{"text":"USDT","indices":[159,164]},{"text":"TRX","indices":[185,189]}]	[{"url":"https://t.co/359jCRYGZy","expanded_url":"https://tronfoundation.medium.com/tron-weekly-report-03-01-03-07-international-version-43409f60ed77","display_url":"tronfoundation.medium.com/tron-weekly-re…","indices":[190,213]}]	#TRON Weekly Report 1⃣TRON #blockchain height exceeded 28.14M 2⃣The total number of accounts on the TRON netwrok has reached 24 M 3⃣The circulation of #TRC20-#USDT has exceeded 15.7 B #TRX https://t.co/359jCRYGZy	627216.0	RT @Tronfoundation: #TRON Weekly Report 1⃣TRON #blockchain height exceeded 28.14M 2⃣The total number of accounts on the TRON netwrok has r…	285.0	True	full
1188137	1188137	6046da1f4161a20039c8501e	2021-03-09 02:14:49	[]	[]	Tue Mar 09 01:53:18 +0000 2021	[]	[{"url":"https://t.co/FC7P03bteB","expanded_url":"https://www.thedailybeast.com/texas-rep-dan-crenshaw-decided-the-covid-19-pandemic-was-the-perfect-time-to-buy-and-not-disclose-stocks?ref=author","display_url":"thedailybeast.com/texas-rep-dan-…","indices":[168,191]}]	NEW: Dan Crenshaw didn't buy any stocks as a congressman. Until the pandemic hit. Then he didn't disclose them, in violation of the STOCK Act. Twice. Me @thedailybeast https://t.co/FC7P03bteB	19950.0	RT @SollenbergerRC: NEW: Dan Crenshaw didn't buy any stocks as a congressman. Until the pandemic hit. Then he didn't disclose them, in viol…	410.0	True	full
1188138	1188138	6046da1f4161a20039c8502e	2021-03-09 02:14:50	[]	[]	Mon Mar 08 23:34:35 +0000 2021	[]	[{"url":"https://t.co/MVnYQGvDzp","expanded_url":"https://www.eltiempo.com/salud/politologa-se-salta-la-fila-de-la-vacunacion-en-bogota-571924","display_url":"eltiempo.com/salud/politolo…","indices":[139,162]}]	Aunque la vacunación es un derecho universal, hay reglas que se deben respetar. Joven politóloga fue vacunada en Bogotá contra el covid-19 https://t.co/MVnYQGvDzp	22854.0	RT @SaludET: Aunque la vacunación es un derecho universal, hay reglas que se deben respetar. Joven politóloga fue vacunada en Bogotá contra…	19.0	True	full
1188139	1188139	6046da1f4161a20039c85062	2021-03-09 02:14:50	[]	[]	Mon Mar 08 15:17:42 +0000 2021	[{"text":"COVID19","indices":[48,56]},{"text":"vaccine","indices":[104,112]},{"text":"lockdown","indices":[131,140]},{"text":"mentalhealth","indices":[229,242]},{"text":"WomensDay","indices":[243,253]}]	[{"url":"https://t.co/6btfcRFprk","expanded_url":"https://youtu.be/M1UyBdKvXBo","display_url":"youtu.be/M1UyBdKvXBo","indices":[254,277]}]	Embarrassing Ontario is reporting 1631 cases of #COVID19 563 new cases in Toronto. Canada, politicizing #vaccine Doug Ford Trudeau #lockdown causing business collapse, child abuse, drug addiction, domestic violence, unemployment #mentalhealth #WomensDay https://t.co/6btfcRFprk	1161.0	RT @Bodyfatcoach: Embarrassing Ontario is reporting 1631 cases of #COVID19 563 new cases in Toronto. Canada, politicizing #vaccine Doug For…	1161.0	True	full
1188140	1188140	6046da204161a20039c850b0	2021-03-09 02:14:51	[]	[]	Tue Mar 09 01:40:18 +0000 2021	[]	[{"url":"https://t.co/4mimhJACKK","expanded_url":"https://www.nytimes.com/2021/03/08/health/long-covid-asymptomatic.html?smid=tw-share","display_url":"nytimes.com/2021/03/08/hea…","indices":[175,198]}]	An analysis of electronic medical records in California found that 32 percent started with asymptomatic infections but reported troubling aftereffects weeks and months later. https://t.co/4mimhJACKK	65306.0	RT @bulldoghill: An analysis of electronic medical records in California found that 32 percent started with asymptomatic infections but rep…	1063.0	True	full
1188141	1188141	6046da204161a20039c850bc	2021-03-09 02:14:51	[]	[]	Tue Mar 09 02:14:09 +0000 2021	[]	[{"url":"https://t.co/Jfr1DnZzZU","expanded_url":"https://www.thedailybeast.com/texas-rep-dan-crenshaw-decided-the-covid-19-pandemic-was-the-perfect-time-to-buy-and-not-disclose-stocks?via=twitter_page","display_url":"thedailybeast.com/texas-rep-dan-…","indices":[257,280]}]	Dan Crenshaw (R-TX) didn't buy or sell any stocks in his first 13 months as a lawmaker-- until March 2020, when he made half a dozen buys as Congress debated the largest economic relief package in history. They pretend to be populists while they get rich. https://t.co/Jfr1DnZzZU	399015.0	RT @briantylercohen: Dan Crenshaw (R-TX) didn't buy or sell any stocks in his first 13 months as a lawmaker-- until March 2020, when he mad…	704.0	True	full
1188142	1188142	6046da204161a20039c850c0	2021-03-09 02:14:51	[]	[]	Mon Mar 08 23:59:27 +0000 2021	[]	[{"url":"https://t.co/iVd2JaRpiK","expanded_url":"https://realclearpolitics.com/coronavirus/country/united-states/","display_url":"realclearpolitics.com/coronavirus/co…","indices":[75,98]}]	Data Sources: WHO, CDC, ECDC, NHC, DXY, JHU, RCP | Population: U.S. Census https://t.co/iVd2JaRpiK States I left out due to character limits: 12) ND: 190 15) NM: 182 16) AR: 177 17) IA: 176 19) TN: 169 22) KS: 166 25) DE: 152	6663.0	RT @MaxNordau: Data Sources: WHO, CDC, ECDC, NHC, DXY, JHU, RCP | Population: U.S. Census https://t.co/iVd2JaRpiK States I left out due to…	194.0	True	full
1188143	1188143	6046da204161a20039c850c6	2021-03-09 02:14:51	[]	[]	Tue Mar 09 02:13:45 +0000 2021	[]	[{"url":"https://t.co/RdYLvfum24","expanded_url":"http://msnbc.com/live","display_url":"msnbc.com/live","indices":[125,148]}]	Live on @MSNBC: CDC Dir. Walensky joins @maddow after agency releases new Covid-19 guidelines for fully vaccinated people. https://t.co/RdYLvfum24 https://t.co/QklTcPlyt0	4149061.0	RT @MSNBC: Live on @MSNBC: CDC Dir. Walensky joins @maddow after agency releases new Covid-19 guidelines for fully vaccinated people. htt…	275.0	True	full
1188144	1188144	6046da214161a20039c850ca	2021-03-09 02:14:51	[]	[]	Sat Mar 06 20:15:14 +0000 2021	[{"text":"adopts","indices":[265,272]}]	[{"url":"https://t.co/yqbf6Nq5vL","expanded_url":"http://twitch.tv/sen_holo","display_url":"twitch.tv/sen_holo","indices":[177,200]}]	Howdy!! Got some new adopts up for grabs!! 15$ Each, Comment to claim. Buyer to receive transparent, unwatermarked file! The last three designs were preclaimed on my stream, https://t.co/yqbf6Nq5vL, where people in chat got to preclaim the adopts at a discount! #adopts https://t.co/PXTwqxLsRr	137.0	RT @senholo: Howdy!! Got some new adopts up for grabs!! 15$ Each, Comment to claim. Buyer to receive transparent, unwatermarked file! Th…	639.0	True	full
1188145	1188145	6046da214161a20039c850cc	2021-03-09 02:14:51	[]	[]	Mon Mar 08 18:11:35 +0000 2021	[]	[{"url":"https://t.co/PELjvgHJJQ","expanded_url":"https://fierasfierras.com/","display_url":"fierasfierras.com","indices":[225,248]}]	Unas chavas en CDMX buscaron a la voz original de fieeerro viejo que vendaaan y les traen un nuevo perifoneo. Bravas, Fieras Fierras, resignificando los clásicos sonidos de la capital. 💜 Acá se pueden descargar sus audios: https://t.co/PELjvgHJJQ 📢 https://t.co/jabv6Ba967	6110.0	RT @wendyselene: Unas chavas en CDMX buscaron a la voz original de fieeerro viejo que vendaaan y les traen un nuevo perifoneo. Bravas, Fier…	55.0	True	full
1188146	1188146	6046da214161a20039c850ce	2021-03-09 02:14:51	[]	[]	Tue Mar 09 00:05:00 +0000 2021	[]	[{"url":"https://t.co/h9XgUvArP5","expanded_url":"https://reut.rs/3egp0AL","display_url":"reut.rs/3egp0AL","indices":[130,153]}]	Porsche has raised its stake in electric supercar maker Rimac to 24%, saying the Croatian firm is becoming a top-tier name in EVs https://t.co/h9XgUvArP5 https://t.co/d5uj9VTBWd	23218040.0	RT @Reuters: Porsche has raised its stake in electric supercar maker Rimac to 24%, saying the Croatian firm is becoming a top-tier name in…	13.0	True	full
1188147	1188147	6046da214161a20039c850fc	2021-03-09 02:14:52	[]	[]	Mon Mar 08 13:43:53 +0000 2021	[{"text":"8Marzo2021","indices":[216,227]},{"text":"8M2021","indices":[228,235]}]	[{"url":"https://t.co/ywSbZqqsab","expanded_url":"https://ethic.es/2021/03/mujeres-pioneras-nuevos-anos-20/","display_url":"ethic.es/2021/03/mujere…","indices":[237,260]}]	Las mujeres cambiaron la historia en el pasado y continuarán haciéndolo: desde la vacuna contra la covid-19 hasta la movilización por el clima, estas son algunas de las que siguen escribiendo las páginas del futuro. #8Marzo2021 #8M2021 https://t.co/ywSbZqqsab	52630.0	RT @Ethic_: Las mujeres cambiaron la historia en el pasado y continuarán haciéndolo: desde la vacuna contra la covid-19 hasta la movilizaci…	1363.0	True	full
1188148	1188148	6046da214161a20039c850fe	2021-03-09 02:14:52	[]	[]	Tue Mar 09 02:13:19 +0000 2021	[]	[{"url":"https://t.co/5CxaGNP2U8","expanded_url":"https://twitter.com/ilustre_co/status/1369091830718095360","display_url":"twitter.com/ilustre_co/sta…","indices":[280,303]}]	Inventora del sistema de comunicaciones denominado “técnica de transmisión en el espectro ensanchado” en el q se basan todas las tecnologías inalámbricas de q disponemos en la actualidad. Actriz, ingeniera de telecomunicaciones e inventora cuyo glamour eclipsó sus otras facetas. https://t.co/5CxaGNP2U8	25107.0	RT @nrGloria: Inventora del sistema de comunicaciones denominado “técnica de transmisión en el espectro ensanchado” en el q se basan todas…	587.0	True	full
1188149	1188149	6046da214161a20039c85106	2021-03-09 02:14:52	[]	[]	Tue Mar 09 02:04:50 +0000 2021	[{"text":"LourdesJiménez","indices":[78,93]},{"text":"ElOnceEsOpinión","indices":[142,158]}]	[{"url":"https://t.co/7ASdT3NaBW","expanded_url":"https://twitter.com/i/broadcasts/1YpJkzmMWrVGj","display_url":"twitter.com/i/broadcasts/1…","indices":[161,184]}]	Hoy en @DeBuenaFe11, @gibranrr y @EstefaniaVeloz conversan con la politóloga #LourdesJiménez acerca de cuidados y maternidad en la pandemia. #ElOnceEsOpinión.. https://t.co/7ASdT3NaBW	1130369.0	RT @CanalOnceTV: Hoy en @DeBuenaFe11, @gibranrr y @EstefaniaVeloz conversan con la politóloga #LourdesJiménez acerca de cuidados y materni…	18053.0	True	full
1188150	1188150	6046da214161a20039c85108	2021-03-09 02:14:52	[]	[]	Tue Mar 09 01:54:32 +0000 2021	[{"text":"Tezos","indices":[0,6]},{"text":"XTZ","indices":[19,23]}]	[{"url":"https://t.co/KsIt4IruuB","expanded_url":"https://www.forbes.com/sites/billybambrough/2020/05/15/this-minor-cryptocurrency-is-on-track-to-smash-bitcoin-in-2020/?sh=74bfadac2a05","display_url":"forbes.com/sites/billybam…","indices":[183,206]}]	#Tezos, trading as #XTZ, has risen by 85% since the beginning of the year, adding to gains made last year and giving tezos a market capitalization of almost $1.8 billion! ⬇️read!⬇️ https://t.co/KsIt4IruuB	602.0	RT @Ruja_Tezla: #Tezos, trading as #XTZ, has risen by 85% since the beginning of the year, adding to gains made last year and giving tezos…	174.0	True	full
1188151	1188151	6046da214161a20039c8511c	2021-03-09 02:14:52	[]	[{"url":"https://t.co/IuR1wjOZ1i","expanded_url":"https://www.cnbc.com/2020/03/03/trump-donates-his-2019-q4-salary-to-help-combat-coronavirus.html","display_url":"cnbc.com/2020/03/03/tru…","indices":[272,295]}]		[]	[]			@MSNBC @maddow TRUMP, THE GUY gets hospital ships readied in 1 week gets temporary hospitals built in three days.… https://t.co/9ZuMFiI6qs	66.0	True	full
1188152	1188152	6046da224161a20039c85120	2021-03-09 02:14:52	[]	[]	Mon Mar 08 14:15:18 +0000 2021	[]	[{"url":"https://t.co/R3x1Oz02QF","expanded_url":"https://clar.in/3bso62p?fromRef=twitter","display_url":"clar.in/3bso62p?fromRe…","indices":[159,182]}]	Mientras mis viejos de más de 70 esperan turno desde hace semanas... Fernando Esteche recibió la vacuna contra el coronavirus por ser docente universitario - https://t.co/R3x1Oz02QF	110871.0	RT @claudiosavoia: Mientras mis viejos de más de 70 esperan turno desde hace semanas... Fernando Esteche recibió la vacuna contra el coron…	24.0	True	full
1188153	1188153	6046da224161a20039c8512c	2021-03-09 02:14:52	[]	[]	Tue Mar 09 01:47:31 +0000 2021	[]	[{"url":"https://t.co/R5BbgdpyhR","expanded_url":"https://www.regalhousepublishing.com/heroics/","display_url":"regalhousepublishing.com/heroics/","indices":[269,292]}]	I was raised by my maternal &amp; paternal grandmothers, who taught me my values &amp; manners from childhood to adulthood! I also have a strong wife &amp; daughters who also teach me as Matriarchs! (Her)oics: Women’s Lived Experiences During the Coronavirus Pandemic https://t.co/R5BbgdpyhR	27914.0	RT @RussDiabo: I was raised by my maternal &amp; paternal grandmothers, who taught me my values &amp; manners from childhood to adulthood! I also h…	39.0	True	full
1188154	1188154	6046da224161a20039c85132	2021-03-09 02:14:52	[{"text":"COVID19","indices":[12,20]}]	[{"url":"https://t.co/PfWZMqtkjb","expanded_url":"https://wapo.st/2OhVQGO","display_url":"wapo.st/2OhVQGO","indices":[159,182]}]		[]	[]			Experts say #COVID19 relief bill most significant legislation for Black farmers since Civil Rights Act,… https://t.co/urlCDDG81R	4273.0	True	full
1188155	1188155	6046da224161a20039c85136	2021-03-09 02:14:53	[]	[]	Mon Mar 08 18:30:00 +0000 2021	[{"text":"NotiMippCI","indices":[0,11]},{"text":"CuarentenaRadicalReforzada","indices":[123,150]}]	[{"url":"https://t.co/Q8QgoULjXE","expanded_url":"https://bit.ly/3kWEA5R","display_url":"bit.ly/3kWEA5R","indices":[99,122]}]	#NotiMippCI 📰🗞| Venezuela detectó 453 nuevos casos por COVID-19 en las últimas 24 horas. Lea más ⏩ https://t.co/Q8QgoULjXE #CuarentenaRadicalReforzada https://t.co/84HVDdhagy	251299.0	RT @Mippcivzla: #NotiMippCI 📰🗞| Venezuela detectó 453 nuevos casos por COVID-19 en las últimas 24 horas. Lea más ⏩ https://t.co/Q8QgoULjXE…	287.0	True	full
1188156	1188156	6046da224161a20039c8514e	2021-03-09 02:14:53	[]	[]	Mon Mar 08 22:20:00 +0000 2021	[{"text":"NotiMippCI","indices":[0,11]},{"text":"CuarentenaRadicalReforzada","indices":[112,139]}]	[{"url":"https://t.co/JM8CitBcn6","expanded_url":"https://bit.ly/30r6n5b","display_url":"bit.ly/30r6n5b","indices":[88,111]}]	#NotiMippCI 📰🗞| Región Capital concentra el 50% de casos activos de COVID-19. Lea más ⏩ https://t.co/JM8CitBcn6 #CuarentenaRadicalReforzada https://t.co/kOrYMDnIDP	251299.0	RT @Mippcivzla: #NotiMippCI 📰🗞| Región Capital concentra el 50% de casos activos de COVID-19. Lea más ⏩ https://t.co/JM8CitBcn6 #Cuarentena…	17.0	True	full
1188157	1188157	6046da224161a20039c85158	2021-03-09 02:14:53	[{"text":"Poshmark","indices":[42,51]},{"text":"shopmycloset","indices":[131,144]}]	[{"url":"https://t.co/ZIzF8jh6Dt","expanded_url":"https://poshmark.com/listing/6046d96eff7c5a34f450eae1?utm_campaign=referral_code%3DHSBOEHLE&utm_source=tw_sh&utm_content=feature%3Dsh_li_cl_ios%26rfuid%3Dext1%3Aaecb1731-d3cb-420e-bca3-5ea233db649e%26ext_trk%3Dbranch","display_url":"poshmark.com/listing/6046d9…","indices":[107,130]}]		[]	[]			Check out this listing I just added to my #Poshmark closet: 5/$15 Casual KIKIT Bright Green Sweatpants XL.… https://t.co/hSqgZUalmy	1361.0	True	full
1188158	1188158	6046da224161a20039c85160	2021-03-09 02:14:53	[]	[]	Mon Mar 08 18:55:03 +0000 2021	[]	[{"url":"https://t.co/U4Hqe7GJ0E","expanded_url":"http://www.cnn.com/2021/03/08/politics/fact-check-tom-cotton-prisoners-pandemic-relief-checks-trump-biden/index.html","display_url":"cnn.com/2021/03/08/pol…","indices":[216,239]}]	Sen. Tom Cotton keeps attacking Democrats for letting prisoners get pandemic relief money. But prisoners also got pandemic relief money from the two check bills Trump signed in 2020. Cotton voted for both of them: https://t.co/U4Hqe7GJ0E	1240055.0	RT @ddale8: Sen. Tom Cotton keeps attacking Democrats for letting prisoners get pandemic relief money. But prisoners also got pandemic re…	1259.0	True	full
1188159	1188159	6046da234161a20039c85188	2021-03-09 02:14:53	[]	[]	Mon Mar 08 22:39:08 +0000 2021	[{"text":"EnVivo","indices":[0,7]},{"text":"DiaInternacionalDeLaMujer","indices":[158,184]},{"text":"MujeresEnDefensaDeLaPatria","indices":[186,213]}]	[{"url":"https://t.co/DtAtoRQ5gj","expanded_url":"https://www.pscp.tv/w/1jMKgpPjQNbGL","display_url":"pscp.tv/w/1jMKgpPjQNbGL","indices":[216,239]}]	#EnVivo 🔴 | Pdte. @NicolasMaduro: Fue el Comandante Chávez quien, desde el primer día, levantó la voz por la mujer venezolana y le entregó todos sus derechos #DiaInternacionalDeLaMujer #MujeresEnDefensaDeLaPatria https://t.co/DtAtoRQ5gj	251299.0	RT @Mippcivzla: #EnVivo 🔴 | Pdte. @NicolasMaduro: Fue el Comandante Chávez quien, desde el primer día, levantó la voz por la mujer venezola…	89.0	True	full
1188160	1188160	6046da234161a20039c851ae	2021-03-09 02:14:54	[]	[]	Mon Mar 08 19:32:00 +0000 2021	[{"text":"8M2021","indices":[0,7]}]	[{"url":"https://t.co/EoVrHfR7Dx","expanded_url":"https://www.rtve.es/alacarta/videos/las-sinsombrero/exilio/5812547/","display_url":"rtve.es/alacarta/video…","indices":[216,239]}]	#8M2021 ♀ Hasta el 22 de marzo puedes disfrutar online del documental emitido en @imprescindibles sobre @lassinsombrero en el exilio, artistas españolas que se vieron obligadas a huir y retroceder en sus derechos. https://t.co/EoVrHfR7Dx	48374.0	RT @RTVE_Com: #8M2021 ♀ Hasta el 22 de marzo puedes disfrutar online del documental emitido en @imprescindibles sobre @lassinsombrero en e…	1672.0	True	full
1188161	1188161	6046da234161a20039c851be	2021-03-09 02:14:54	[]	[]	Tue Mar 09 02:11:39 +0000 2021	[]	[{"url":"https://t.co/h6jGrrOV1I","expanded_url":"https://unusualwhales.com/furus","display_url":"unusualwhales.com/furus","indices":[226,249]}]	What were @CathieDWood and @ARKInvest's biggest moves today? Buy shares: 1. $JD: 310,807 2. $BFLY: 233,248 3. $DKNG: 748,201 4. $SE: 110,382 Sold shares: 1. $TSM: 99,749 2. $BIDU: 134,423 3. $PYPL: 192,819 Check full list: https://t.co/h6jGrrOV1I https://t.co/zAJG1BS3w1	73636.0	RT @unusual_whales: What were @CathieDWood and @ARKInvest's biggest moves today? Buy shares: 1. $JD: 310,807 2. $BFLY: 233,248 3. $DKNG: 7…	29.0	True	full
1188162	1188162	6046da244161a20039c85204	2021-03-09 02:14:55	[]	[]	Tue Mar 09 01:46:52 +0000 2021	[]	[{"url":"https://t.co/Ex1QDo3eC2","expanded_url":"http://go.nasa.gov/perseverance-raw-images","display_url":"go.nasa.gov/perseverance-r…","indices":[252,275]}]	Flexing my robotic arm and doing some more checkouts of my tools. Over the next few weeks, I’ll be focused on finishing health checks of arm instruments, and then dropping off the helicopter so it can get ready for its demo flight. Latest raw images: https://t.co/Ex1QDo3eC2 https://t.co/9aZqGg6v4a	2558170.0	RT @NASAPersevere: Flexing my robotic arm and doing some more checkouts of my tools. Over the next few weeks, I’ll be focused on finishing…	12.0	True	full
1188163	1188163	6046da244161a20039c85212	2021-03-09 02:14:55	[]	[{"url":"https://t.co/IGPhG5HCT3","expanded_url":"https://www.thestar.com/amp/news/gta/2021/03/08/hard-hit-by-covid-one-toronto-neighbourhood-is-in-no-mans-land-for-vaccines-for-senior-over-80.html#click=https://t.co/GCacYUd2Ow","display_url":"thestar.com/amp/news/gta/2…","indices":[201,224]}]		[]	[]			@davidkaplanmd @GeneralHillier @BogochIsaac @allan_k_grillMD @AllianceON @OntarioCollege @afhto @TorontoStar… https://t.co/mnLQqDkMcG	16.0	True	full
1188164	1188164	6046da244161a20039c85222	2021-03-09 02:14:55	[]	[]	Mon Mar 08 16:53:15 +0000 2021	[]	[{"url":"https://t.co/G2IgAUC9gx","expanded_url":"https://www.factornueve.com/ultima-hora-fallece-cepillin-el-payaso-mas-famoso-de-latinoamerica/","display_url":"factornueve.com/ultima-hora-fa…","indices":[144,167]}]	RT falleció Cepillín, el payasito tan querido, muchos niños crecieron con sus canciones divertidas y disfrutaron su programa de TV, día triste🥺 https://t.co/G2IgAUC9gx	13888.0	RT @La_Patty_Boop: RT falleció Cepillín, el payasito tan querido, muchos niños crecieron con sus canciones divertidas y disfrutaron su prog…	1643.0	True	full
1188165	1188165	6046da244161a20039c85230	2021-03-09 02:14:55	[]	[]	Tue Mar 09 00:09:25 +0000 2021	[]	[{"url":"https://t.co/KhOTLhU1of","expanded_url":"https://www.washingtonpost.com/health/2021/03/07/republicans-covid-vaccine/","display_url":"washingtonpost.com/health/2021/03…","indices":[222,245]}]	Interesting nugget in this excellent @ddiamond piece on GOP vaccine hesitancy: The Biden administration is also researching how to reach holdout Republicans, such as by having officials appear on Fox News to tout vaccines https://t.co/KhOTLhU1of	280204.0	RT @seungminkim: Interesting nugget in this excellent @ddiamond piece on GOP vaccine hesitancy: The Biden administration is also researchin…	30.0	True	full
1188166	1188166	6046da254161a20039c8523e	2021-03-09 02:14:55	[]	[]	Tue Mar 09 02:00:00 +0000 2021	[]	[{"url":"https://t.co/h904OVUIwm","expanded_url":"https://criteriohidalgo.com/destacado/muere-medico-del-hospital-general-de-tulancingo-atendio-a-personas-con-covid-19","display_url":"criteriohidalgo.com/destacado/muer…","indices":[169,192]}]	FIDEL MIGUEL ACOSTA HERNÁNDEZ, 68, of Tulancingo, Hidalgo, Mexico 🇲🇽, died of COVID in June of 2020. He was an Oncological Surgeon at Hospital General de Tulancingo. https://t.co/h904OVUIwm https://t.co/7hdSXBP4Wx	147503.0	RT @FacesOfCOVID: FIDEL MIGUEL ACOSTA HERNÁNDEZ, 68, of Tulancingo, Hidalgo, Mexico 🇲🇽, died of COVID in June of 2020. He was an Oncologic…	638.0	True	full
1188167	1188167	6046da254161a20039c85246	2021-03-09 02:14:55	[]	[]	Mon Mar 08 23:59:26 +0000 2021	[{"text":"KidsAffectedByCovid","indices":[239,259]}]	[{"url":"https://t.co/8Aiu6wenpX","expanded_url":"https://metro.co.uk/2021/03/08/teacher-56-who-was-also-a-single-mother-is-killed-by-covid-14208375/?fbclid=IwAR2EsklTcqALoWhXhcBW8HNE1bWVcnvs18o6UHLA7XYjqn-UkYMvYgKbgjc","display_url":"metro.co.uk/2021/03/08/tea…","indices":[261,284]}]	Carol Zuckerman-56, Died March 5. Teacher, Aventura Waterways K8 Center, Miami, FL. Free spirit, devoted teacher &amp; single mom to 10-year-old Lacey. Wasn’t sure she wanted vaccine; died at home. Hope for Lacey’s sake, she wasn’t there. #KidsAffectedByCovid https://t.co/8Aiu6wenpX https://t.co/qy3tqxX0Ho	5876.0	RT @LostToCovid: Carol Zuckerman-56, Died March 5. Teacher, Aventura Waterways K8 Center, Miami, FL. Free spirit, devoted teacher &amp; single…	552.0	True	full
1188168	1188168	6046da254161a20039c8524a	2021-03-09 02:14:55	[]	[]	Mon Mar 01 22:11:47 +0000 2021	[{"text":"DataHeroAwards","indices":[44,59]},{"text":"COVID19","indices":[104,112]},{"text":"DataHeros","indices":[159,169]}]	[{"url":"https://t.co/0VdNxVdYDr","expanded_url":"https://twitter.com/LA_CV_data/status/1366471764893716480","display_url":"twitter.com/LA_CV_data/sta…","indices":[171,194]}]	It is truly an honor to be nominated by the #DataHeroAwards for my work at @LADeptHealth on Louisiana's #COVID19 dashboards, especially alongside my fellow LA #DataHeros! https://t.co/0VdNxVdYDr	92.0	RT @DrewBerens: It is truly an honor to be nominated by the #DataHeroAwards for my work at @LADeptHealth on Louisiana's #COVID19 dashboards…	239.0	True	full
1188169	1188169	6046da254161a20039c8525a	2021-03-09 02:14:55	[]	[]	Sun Mar 07 06:46:11 +0000 2021	[{"text":"COVID","indices":[41,47]},{"text":"MAGATS","indices":[184,191]}]	[{"url":"https://t.co/offVltxrxl","expanded_url":"https://secure.actblue.com/donate/ab2021","display_url":"secure.actblue.com/donate/ab2021","indices":[256,279]}]	More than 524,000 Americans have died of #COVID Not one Republican voted to pass COVID relief! We're strategically going to clean the Senate -- and the House -- of @GOP traitors and #MAGATS who just don't give a damn about Americans! Chip in $5 or $10: https://t.co/offVltxrxl	76822.0	RT @electroboyusa: More than 524,000 Americans have died of #COVID Not one Republican voted to pass COVID relief! We're strategically goi…	285.0	True	full
1188170	1188170	6046da254161a20039c85262	2021-03-09 02:14:55	[]	[{"url":"https://t.co/LvFeXMC1va","expanded_url":"https://twitter.com/urgentecaramelo/status/1369031187491135492?s=19","display_url":"twitter.com/urgentecaramel…","indices":[225,248]}]		[]	[]			@Selma44532731 CARAMELO PRECISA DE DUAS CIRURGIAS DE URGÊNCIA, UMA PARA CONTER A INFECÇÃO NOS NERVOS DA PATA QUE ES… https://t.co/6xKjacePkP	9.0	True	full
1188171	1188171	6046da254161a20039c85266	2021-03-09 02:14:55	[]	[]	Tue Mar 09 01:00:12 +0000 2021	[]	[{"url":"https://t.co/kMl1vcrxCB","expanded_url":"https://bit.ly/3bq47kK","display_url":"bit.ly/3bq47kK","indices":[214,237]}]	French luxury giant Dior has appointed Kim Ji-soo, better known to Blackpink fans mononymously as Jisoo, its new global ambassador for both fashion and beauty, the brand has announced on its social media channels. https://t.co/kMl1vcrxCB	1839981.0	RT @BoF: French luxury giant Dior has appointed Kim Ji-soo, better known to Blackpink fans mononymously as Jisoo, its new global ambassador…	46.0	True	full
1188172	1188172	6046da254161a20039c85268	2021-03-09 02:14:55	[{"text":"BTC","indices":[12,16]},{"text":"betfurysuccess","indices":[197,212]}]	[{"url":"https://t.co/6x3HBxlcP9","expanded_url":"https://betfury.io/boxes/all?r=5fc42e6552ee0a5ee44477ca","display_url":"betfury.io/boxes/all?r=5f…","indices":[173,196]}]		[]	[]			💸 Earn free #BTC and multiply crypto up to 15% monthly with @betfury_io BOXes 📦 Enjoy the easy way to get cryptocur… https://t.co/frmPABNmRd	11.0	True	full
1188173	1188173	6046da254161a20039c8527e	2021-03-09 02:14:56	[]	[]	Tue Mar 09 02:00:43 +0000 2021	[{"text":"ENHYPEN_SUNGHOON","indices":[180,197]},{"text":"SUNGHOON","indices":[198,207]},{"text":"성훈","indices":[208,211]},{"text":"엔하이픈_성훈","indices":[212,220]}]	[{"url":"https://t.co/2JaPbvLKUv","expanded_url":"https://www.nehannn.com/artist-detail/857.html","display_url":"nehannn.com/artist-detail/…","indices":[155,178]}]	[NEHAN] 030921 Sunghoon's current votes : 405❤️ Rank: #40 (-4) 🔽 * The only member in rank 40s. Goal : Increase his votes and enter top 15! Vote here: https://t.co/2JaPbvLKUv #ENHYPEN_SUNGHOON #SUNGHOON #성훈 #엔하이픈_성훈 @ENHYPEN @ENHYPEN_members https://t.co/pdAs5XQUwV	15075.0	RT @PSHFANBASE: [NEHAN] 030921 Sunghoon's current votes : 405❤️ Rank: #40 (-4) 🔽 * The only member in rank 40s. Goal : Increase his vote…	24220.0	True	full
1188174	1188174	6046da264161a20039c85294	2021-03-09 02:14:56	[]	[]	Tue Mar 09 01:48:37 +0000 2021	[]	[{"url":"https://t.co/9oLFQFHxEG","expanded_url":"https://www.propublica.org/article/the-lost-year-what-the-pandemic-cost-teenagers","display_url":"propublica.org/article/the-lo…","indices":[251,274]}]	There have been 8 NM student-athlete suicides in the past year. NM schools officials recognized sports could be played safely and begged @GovMLG to reconsider: “We’ve got districts 30 miles away doing it safely [in TX]... Allow us that opportunity” https://t.co/9oLFQFHxEG	607.0	RT @willreinert: There have been 8 NM student-athlete suicides in the past year. NM schools officials recognized sports could be played sa…	3249.0	True	full
1188175	1188175	6046da264161a20039c8529c	2021-03-09 02:14:56	[]	[]	Tue Mar 09 02:04:07 +0000 2021	[]	[{"url":"https://t.co/H6rz2TyLzM","expanded_url":"https://thoughtleadership.rbc.com/covid-further-clouded-the-outlook-for-canadian-women-at-risk-of-disruption/","display_url":"thoughtleadership.rbc.com/covid-further-…","indices":[121,144]}]	If you haven’t already, take a moment to read this report on just how much COVID-19 has impacted women in the workforce: https://t.co/H6rz2TyLzM	411.0	RT @carlingfee: If you haven’t already, take a moment to read this report on just how much COVID-19 has impacted women in the workforce: ht…	235.0	True	full
1188176	1188176	6046da264161a20039c8529e	2021-03-09 02:14:56	[]	[]	Mon Mar 08 20:18:12 +0000 2021	[]	[{"url":"https://t.co/yq8ZNZM6Cf","expanded_url":"https://www.taxpolicycenter.org/taxvox/pandemic-bill-would-cut-taxes-average-3000-most-relief-going-low-and-middle-income-households","display_url":"taxpolicycenter.org/taxvox/pandemi…","indices":[117,140]}]	President Trump's first major economic legislation vs. President Biden's, in @TaxPolicyCenter distributional tables: https://t.co/yq8ZNZM6Cf https://t.co/x0LkoenmgF	40533.0	RT @jimtankersley: President Trump's first major economic legislation vs. President Biden's, in @TaxPolicyCenter distributional tables: htt…	289.0	True	full
1188177	1188177	6046da264161a20039c852a0	2021-03-09 02:14:56	[]	[]	Tue Mar 09 02:14:09 +0000 2021	[]	[{"url":"https://t.co/Jfr1DnZzZU","expanded_url":"https://www.thedailybeast.com/texas-rep-dan-crenshaw-decided-the-covid-19-pandemic-was-the-perfect-time-to-buy-and-not-disclose-stocks?via=twitter_page","display_url":"thedailybeast.com/texas-rep-dan-…","indices":[257,280]}]	Dan Crenshaw (R-TX) didn't buy or sell any stocks in his first 13 months as a lawmaker-- until March 2020, when he made half a dozen buys as Congress debated the largest economic relief package in history. They pretend to be populists while they get rich. https://t.co/Jfr1DnZzZU	398997.0	RT @briantylercohen: Dan Crenshaw (R-TX) didn't buy or sell any stocks in his first 13 months as a lawmaker-- until March 2020, when he mad…	576.0	True	full
1188178	1188178	6046da264161a20039c852be	2021-03-09 02:14:57	[]	[]	Tue Mar 09 00:44:56 +0000 2021	[]	[{"url":"https://t.co/VOFTfXe2YL","expanded_url":"https://newsletter.banklesshq.com/p/eip-1559-on-the-horizon-market-monday-37f","display_url":"newsletter.banklesshq.com/p/eip-1559-on-…","indices":[238,261]}]	EIP 1559 is on the horizon 🌅 Here are 4 reasons why its massively bullish for Ethereum: 1. Improves fee marketplace 2. Mitigates MEV 3. Deflationary pressure on ETH 4. Directly links ETH to the growth in the Ethereum economy More 👇 https://t.co/VOFTfXe2YL	34050.0	RT @BanklessHQ: EIP 1559 is on the horizon 🌅 Here are 4 reasons why its massively bullish for Ethereum: 1. Improves fee marketplace 2.…	22.0	True	full
1188179	1188179	6046da264161a20039c852d4	2021-03-09 02:14:57	[{"text":"IWD2021","indices":[204,212]}]	[{"url":"https://t.co/omuSgi6Ia9","expanded_url":"https://www.thestar.com/life/2021/03/06/international-womens-day-was-born-of-a-labour-movement-to-combat-inhumane-work-conditions-as-the-pandemic-rages-on-that-challenge-is-more-real-than-ever.html","display_url":"thestar.com/life/2021/03/0…","indices":[215,238]}]		[]	[]			"Will the pandemic inspire people to make meaningful and substantive changes, like after the [Triangle Shirtwaist f… https://t.co/CUzJcrHIas	6017.0	True	full
1188180	1188180	6046da274161a20039c85304	2021-03-09 02:14:57	[]	[]	Mon Mar 08 18:56:38 +0000 2021	[]	[{"url":"https://t.co/U4Hqe7GJ0E","expanded_url":"http://www.cnn.com/2021/03/08/politics/fact-check-tom-cotton-prisoners-pandemic-relief-checks-trump-biden/index.html","display_url":"cnn.com/2021/03/08/pol…","indices":[255,278]}]	Fox News led its website with this headline: “FUNDING CONVICTED KILLERS. Democratic COVID bill gives mass murderers taxpayer money right out of your pocket.” Fox didn’t do that when Trump signed two GOP-approved Covid bills that sent money to prisoners: https://t.co/U4Hqe7GJ0E	1240224.0	RT @ddale8: Fox News led its website with this headline: “FUNDING CONVICTED KILLERS. Democratic COVID bill gives mass murderers taxpayer mo…	686.0	True	full
1188181	1188181	6046da274161a20039c8530e	2021-03-09 02:14:58	[]	[]	Tue Mar 09 02:14:09 +0000 2021	[]	[{"url":"https://t.co/Jfr1DnZzZU","expanded_url":"https://www.thedailybeast.com/texas-rep-dan-crenshaw-decided-the-covid-19-pandemic-was-the-perfect-time-to-buy-and-not-disclose-stocks?via=twitter_page","display_url":"thedailybeast.com/texas-rep-dan-…","indices":[257,280]}]	Dan Crenshaw (R-TX) didn't buy or sell any stocks in his first 13 months as a lawmaker-- until March 2020, when he made half a dozen buys as Congress debated the largest economic relief package in history. They pretend to be populists while they get rich. https://t.co/Jfr1DnZzZU	398997.0	RT @briantylercohen: Dan Crenshaw (R-TX) didn't buy or sell any stocks in his first 13 months as a lawmaker-- until March 2020, when he mad…	327.0	True	full
1188182	1188182	6046da274161a20039c8531c	2021-03-09 02:14:58	[]	[]	Mon Mar 08 09:47:12 +0000 2021	[{"text":"8M2021","indices":[0,7]}]	[{"url":"https://t.co/R6ED2ZVsR2","expanded_url":"https://www.sport.es/es/noticias/futbol-femenino-barca/alexia-putellas-femenino-llenara-vez-11564761","display_url":"sport.es/es/noticias/fu…","indices":[252,275]}]	#8M2021 De niña, Alexia Putellas no se planteaba ser futbolista porque las jugadoras no vivían de ello. Tampoco se imaginaba jugando en el Camp Nou y sus referentes eran hombres. Ahora es un icono del Barça. ✍🏼 Hablo con @alexiaps94 para @sport https://t.co/R6ED2ZVsR2	2104.0	RT @MariaTikas: #8M2021 De niña, Alexia Putellas no se planteaba ser futbolista porque las jugadoras no vivían de ello. Tampoco se imagin…	758.0	True	full
1188183	1188183	6046da274161a20039c85322	2021-03-09 02:14:58	[]	[{"url":"https://t.co/HtROuSPwv4","expanded_url":"https://link.springer.com/chapter/10.1007/978-981-15-7598-3_5","display_url":"link.springer.com/chapter/10.100…","indices":[257,280]}]		[]	[]			"The pursuit of ‘excellence’, ‘international standing’ and ‘world class’ status have become key drivers of ... the… https://t.co/x3u0GDmqGU	204.0	True	full
1188184	1188184	6046da274161a20039c8532c	2021-03-09 02:14:58	[]	[]	Tue Mar 09 02:13:40 +0000 2021	[{"text":"Python","indices":[3,10]},{"text":"DataScientists","indices":[26,41]},{"text":"BigData","indices":[56,64]},{"text":"Analytics","indices":[65,75]},{"text":"DataScience","indices":[76,88]},{"text":"AI","indices":[89,92]},{"text":"MachineLearning","indices":[93,109]},{"text":"IoT","indices":[110,114]},{"text":"IIoT","indices":[115,120]},{"text":"RStats","indices":[121,128]},{"text":"JavaSc…	[{"url":"https://t.co/6kIa4XfHQb","expanded_url":"http://bit.ly/3ul6SLW","display_url":"bit.ly/3ul6SLW","indices":[257,280]}]	15 #Python Libraries That #DataScientists Need To Know. #BigData #Analytics #DataScience #AI #MachineLearning #IoT #IIoT #RStats #JavaScript #ReactJS #CloudComputing #Serverless #Linux #Mathematics #Programming #Coding #100DaysofCode #301DaysOfCode #DL #AR https://t.co/6kIa4XfHQb	8267.0	RT @3XS0: 15 #Python Libraries That #DataScientists Need To Know. #BigData #Analytics #DataScience #AI #MachineLearning #IoT #IIoT #RStats…	284.0	True	full
1188185	1188185	6046da274161a20039c85336	2021-03-09 02:14:58	[]	[]	Mon Mar 08 21:35:21 +0000 2021	[]	[{"url":"https://t.co/KowrjGW0vY","expanded_url":"https://www.sfgate.com/news/editorspicks/article/volunteer-California-vaccine-MyTurnVolunteer-16009060.php","display_url":"sfgate.com/news/editorspi…","indices":[186,209]}]	The state of California launched a new program Friday that gives the residents the opportunity to get vaccinated by volunteering to help get others inoculated at sites across the state. https://t.co/KowrjGW0vY	489588.0	RT @SFGate: The state of California launched a new program Friday that gives the residents the opportunity to get vaccinated by volunteerin…	286.0	True	full
1188186	1188186	6046da284161a20039c8535a	2021-03-09 02:14:58	[]	[]	Mon Mar 08 19:45:00 +0000 2021	[{"text":"Paraguay","indices":[0,9]}]	[{"url":"https://t.co/MDm7I3C7bj","expanded_url":"https://bit.ly/3sVg6wA","display_url":"bit.ly/3sVg6wA","indices":[185,208]}]	#Paraguay | At least one citizen was killed and 20 people were injured during the protests that have shaken Asuncion in rejection of President Mario Abdo's mishandling of the pandemic. https://t.co/MDm7I3C7bj	112876.0	RT @telesurenglish: #Paraguay | At least one citizen was killed and 20 people were injured during the protests that have shaken Asuncion in…	783.0	True	full
1188187	1188187	6046da284161a20039c8535e	2021-03-09 02:14:58	[]	[]	Mon Mar 08 13:50:10 +0000 2021	[]	[{"url":"https://t.co/GWrDg3Yh4E","expanded_url":"https://www.eleconomista.com.mx/opinion/Matando-el-crecimiento-20210308-0015.html","display_url":"eleconomista.com.mx/opinion/Matand…","indices":[173,196]}]	2020 fue un pésimo año y el gobierno, con sus decisiones, muestra que sigue empecinado en que la economía no crezca a tasas altas y sostenidas| El Economista @eleconomista https://t.co/GWrDg3Yh4E	89736.0	RT @econoclasta: 2020 fue un pésimo año y el gobierno, con sus decisiones, muestra que sigue empecinado en que la economía no crezca a tasa…	69.0	True	full
1188188	1188188	6046da294161a20039c85392	2021-03-09 02:14:59	[]	[]	Mon Mar 08 14:32:02 +0000 2021	[]	[{"url":"https://t.co/HIEEVMzf3i","expanded_url":"https://www.washingtonpost.com/opinions/2021/03/08/biden-grasped-what-media-did-not/?tid=ss_tw","display_url":"washingtonpost.com/opinions/2021/…","indices":[210,233]}]	now that Biden has one major victory under his belt and the prospect of covid-19 and economic recovery ahead, the media might want to stop underestimating him. He and his team seem to know what they are doing. https://t.co/HIEEVMzf3i	581517.0	RT @JRubinBlogger: now that Biden has one major victory under his belt and the prospect of covid-19 and economic recovery ahead, the media…	618.0	True	full
1188189	1188189	6046da294161a20039c853a0	2021-03-09 02:14:59	[]	[]	Tue Mar 09 02:06:03 +0000 2021	[]	[{"url":"https://t.co/XvqUlW7O9C","expanded_url":"https://trib.al/4RG8uI5","display_url":"trib.al/4RG8uI5","indices":[124,147]}]	The pandemic transformed Instacart, one of the country’s leading grocery delivery services. It is now valued at $39 billion https://t.co/XvqUlW7O9C https://t.co/mXSWOCdAd5	16665840.0	RT @Forbes: The pandemic transformed Instacart, one of the country’s leading grocery delivery services. It is now valued at $39 billion htt…	3.0	True	full
1188190	1188190	6046da294161a20039c853a2	2021-03-09 02:14:59	[]	[]	Mon Mar 08 21:35:21 +0000 2021	[]	[{"url":"https://t.co/KowrjGW0vY","expanded_url":"https://www.sfgate.com/news/editorspicks/article/volunteer-California-vaccine-MyTurnVolunteer-16009060.php","display_url":"sfgate.com/news/editorspi…","indices":[186,209]}]	The state of California launched a new program Friday that gives the residents the opportunity to get vaccinated by volunteering to help get others inoculated at sites across the state. https://t.co/KowrjGW0vY	489571.0	RT @SFGate: The state of California launched a new program Friday that gives the residents the opportunity to get vaccinated by volunteerin…	231.0	True	full
1188191	1188191	6046da294161a20039c853a4	2021-03-09 02:14:59	[]	[]	Tue Mar 09 02:01:32 +0000 2021	[]	[{"url":"https://t.co/xIbtzSL42D","expanded_url":"https://www.theatlantic.com/health/archive/2021/03/what-pandemic-doing-our-brains/618221/","display_url":"theatlantic.com/health/archive…","indices":[226,249]}]	"This is the fog of late pandemic, and it is brutal. In the spring, we joked about the Before Times, but they were still within reach, easily accessible in our shorter-term memories." This is such a smart piece from @elcush: https://t.co/xIbtzSL42D	315056.0	RT @JeffreyGoldberg: "This is the fog of late pandemic, and it is brutal. In the spring, we joked about the Before Times, but they were sti…	222.0	True	full
1188192	1188192	6046da294161a20039c853b4	2021-03-09 02:14:59	[]	[]	Mon Mar 08 22:47:11 +0000 2021	[]	[{"url":"https://t.co/1xsNBYSLhS","expanded_url":"https://www.eltiempo.com/salud/politologa-se-salta-la-fila-de-la-vacunacion-en-bogota-571924","display_url":"eltiempo.com/salud/politolo…","indices":[159,182]}]	ATENCIÓN La politóloga Lady Carolina Cárdenas Gutiérrez fue vacunada en Bogotá contra el covid-19 a pesar de no ser talento humano en salud de primera línea. https://t.co/1xsNBYSLhS	22599.0	RT @RonnySuarez_: ATENCIÓN La politóloga Lady Carolina Cárdenas Gutiérrez fue vacunada en Bogotá contra el covid-19 a pesar de no ser tale…	106.0	True	full
1188193	1188193	6046da294161a20039c853ca	2021-03-09 02:14:59	[]	[]	Mon Mar 08 10:14:04 +0000 2021	[{"text":"Cameroon","indices":[17,26]},{"text":"COVID","indices":[83,89]}]	[{"url":"https://t.co/8MgARQ8phM","expanded_url":"https://p.dw.com/p/3qBs3?maca=en-Twitter-sharing","display_url":"p.dw.com/p/3qBs3?maca=e…","indices":[253,276]}]	My report on DW "#Cameroon's President Paul Biya, for example, appears to be using #COVID-19 as the perfect excuse to remain out of sight, as political conflicts continue to plague the country — in addition to the actual consequences of the pandemic." https://t.co/8MgARQ8phM	2750.0	RT @mimimefo: My report on DW "#Cameroon's President Paul Biya, for example, appears to be using #COVID-19 as the perfect excuse to remain…	449.0	True	full
1188194	1188194	6046da294161a20039c853d0	2021-03-09 02:14:59	[]	[]	Sat Mar 06 19:12:29 +0000 2021	[{"text":"COVID19","indices":[131,139]},{"text":"AmericanRescuePlan","indices":[258,277]}]	[{"url":"https://t.co/tCYHo3FMtk","expanded_url":"https://twitter.com/palmerreport/status/1368254551552389120","display_url":"twitter.com/palmerreport/s…","indices":[278,301]}]	Thanks to the Democrats, Americans will get $1,400 payments $300 in unemployment A higher tax credit for children $71 billion for #COVID19 aid Rent assistance Paid sick leave Help for small businesses Every Republican voted against this Remember in 2022 #AmericanRescuePlan https://t.co/tCYHo3FMtk	30920.0	RT @axidentaliberal: Thanks to the Democrats, Americans will get $1,400 payments $300 in unemployment A higher tax credit for children $71…	27896.0	True	full
1188195	1188195	6046da294161a20039c853d2	2021-03-09 02:15:00	[]	[]	Tue Mar 09 02:14:09 +0000 2021	[]	[{"url":"https://t.co/Jfr1DnZzZU","expanded_url":"https://www.thedailybeast.com/texas-rep-dan-crenshaw-decided-the-covid-19-pandemic-was-the-perfect-time-to-buy-and-not-disclose-stocks?via=twitter_page","display_url":"thedailybeast.com/texas-rep-dan-…","indices":[257,280]}]	Dan Crenshaw (R-TX) didn't buy or sell any stocks in his first 13 months as a lawmaker-- until March 2020, when he made half a dozen buys as Congress debated the largest economic relief package in history. They pretend to be populists while they get rich. https://t.co/Jfr1DnZzZU	399015.0	RT @briantylercohen: Dan Crenshaw (R-TX) didn't buy or sell any stocks in his first 13 months as a lawmaker-- until March 2020, when he mad…	645.0	True	full
1188196	1188196	6046da294161a20039c853e2	2021-03-09 02:15:00	[]	[]	Mon Mar 08 15:00:02 +0000 2021	[{"text":"펜타곤","indices":[110,114]},{"text":"PENTAGON","indices":[115,124]},{"text":"LOVE_or_TAKE","indices":[125,138]}]	[{"url":"https://t.co/OL8RCgua6f","expanded_url":"https://youtu.be/z2JJhLmfXZE","display_url":"youtu.be/z2JJhLmfXZE","indices":[58,81]}]	[📽] 11th Mini Album [LOVE or TAKE] Concept Trailer #1 ▶ https://t.co/OL8RCgua6f 2021.03.15. 18:00 (KST) #펜타곤 #PENTAGON #LOVE_or_TAKE https://t.co/yfHJnD7wEp	1107019.0	RT @CUBE_PTG: [📽] 11th Mini Album [LOVE or TAKE] Concept Trailer #1 ▶ https://t.co/OL8RCgua6f 2021.03.15. 18:00 (KST) #펜타곤 #PENTAGON…	1340.0	True	full
1188197	1188197	6046da294161a20039c853e4	2021-03-09 02:15:00	[{"text":"organisationalculture","indices":[141,163]},{"text":"operatingmodel","indices":[164,179]}]	[{"url":"https://t.co/r9XQgCP09G","expanded_url":"https://knowledge.wharton.upenn.edu/article/how-netflix-built-its-comp","display_url":"knowledge.wharton.upenn.edu/article/how-ne…","indices":[183,206]},{"url":"https://t.co/DO7N7rvCUg","expanded_url":"https://lnkd.in/dm53dTb","display_url":"lnkd.in/dm53dTb","indices":[210,233]}]		[]	[]			Interesting podcast - former chief talent officer at Netflix Patty McCord talks about how to build a culture of fre… https://t.co/ApLr2cdVTR	361.0	True	full
1188198	1188198	6046da294161a20039c853ee	2021-03-09 02:15:00	[{"text":"NoticiasTVN","indices":[164,176]}]	[{"url":"https://t.co/5CU2wKEvgt","expanded_url":"https://www.tvn-2.com/economia/economia-panamena/SBP-Indices-solvencia-liquidez-requerido_0_5802169817.html","display_url":"tvn-2.com/economia/econo…","indices":[177,200]}]		[]	[]			Según Castillo hasta ahora los fundamentos financieros del país se mantiene estables con la implementación de los p… https://t.co/N51UHHYyAT	886640.0	True	full
1188199	1188199	6046da2a4161a20039c853f6	2021-03-09 02:15:00	[]	[]	Mon Mar 08 19:00:00 +0000 2021	[{"text":"CuarentenaRadicalReforzada","indices":[154,181]}]	[{"url":"https://t.co/MSG4rQyrNN","expanded_url":"https://www.vtv.gob.ve/contradiccion-siglo-21-medidas-coercitivas-promocion-guerra/","display_url":"vtv.gob.ve/contradiccion-…","indices":[183,206]}]	Ministra para Ciencia y Tecnología: La mayor contradicción en el siglo XXI son las medidas coercitivas y la promoción de guerra en medio de una pandemia #CuarentenaRadicalReforzada https://t.co/MSG4rQyrNN https://t.co/o8SxTkJ5Lk	1812454.0	RT @VTVcanal8: Ministra para Ciencia y Tecnología: La mayor contradicción en el siglo XXI son las medidas coercitivas y la promoción de gue…	58.0	True	full
1188200	1188200	6046da2a4161a20039c8540a	2021-03-09 02:15:00	[{"text":"IWD2021","indices":[181,189]}]	[{"url":"https://t.co/j6f7Nlbx3I","expanded_url":"https://thoughtleadership.rbc.com/covid-further-clouded-the-outlook-for-canadian-women-at-risk-of-disruption/?utm_source=twitter&utm_medium=719578&utm_content=1548114&utm_campaign=HS_CB","display_url":"thoughtleadership.rbc.com/covid-further-…","indices":[190,213]}]		[]	[]			Women in Canada are at risk of prolonged unemployment as the pandemic disrupts the job market. A new RBC Economics… https://t.co/ayijqiJ4YX	69.0	True	full
1188201	1188201	6046da2a4161a20039c85430	2021-03-09 02:15:00	[]	[]	Tue Mar 09 01:51:16 +0000 2021	[]	[{"url":"https://t.co/ChEsjK5UCZ","expanded_url":"https://pdctv.info/total-de-casos-de-covid-19-llega-a-142-774-con-436-nuevos-contagios/","display_url":"pdctv.info/total-de-casos…","indices":[249,272]}]	Y si en los nros oficiales no han aumentado los casos diarios en promedio, ¿Cuál es la emergencia entonces?, ¿Qué saben ellos que no sabemos nosotros?... Total de casos de COVID-19 llega a 142.774 con 436 nuevos contagios ¿Detalles? Dale click ⬇️ https://t.co/ChEsjK5UCZ	107313.0	RT @NicmerEvans: Y si en los nros oficiales no han aumentado los casos diarios en promedio, ¿Cuál es la emergencia entonces?, ¿Qué saben el…	3008.0	True	full
1188202	1188202	6046da2a4161a20039c85434	2021-03-09 02:15:01	[]	[]	Mon Mar 08 19:42:43 +0000 2021	[{"text":"MiColumna","indices":[49,59]}]	[{"url":"https://t.co/nRxbx41MIt","expanded_url":"https://www.washingtonpost.com/es/post-opinion/2021/03/07/amlo-lopez-gatell-mentira-covid-19-gobierno-mexicano/","display_url":"washingtonpost.com/es/post-opinio…","indices":[102,125]}]	El gobierno de AMLO se hace adicto a la mentira. #MiColumna de hoy en @postopinion_es @washingtonpost https://t.co/nRxbx41MIt https://t.co/IEQnGKVvbF	8666095.0	RT @CarlosLoret: El gobierno de AMLO se hace adicto a la mentira. #MiColumna de hoy en @postopinion_es @washingtonpost https://t.co/nRxbx41…	79.0	True	full
1188203	1188203	6046da2b4161a20039c8546c	2021-03-09 02:15:01	[]	[{"url":"https://t.co/TBywOCW1ZD","expanded_url":"http://Lora.su","display_url":"Lora.su","indices":[144,167]}]		[]	[]			@raquelarbaje 😎 muchas felicidades.lamentablemente mi esposa no tiene ánimos de celebrar nada.fue cancelada,hace 4… https://t.co/Zn7fVNrpAH	16.0	True	full
1188204	1188204	6046da2b4161a20039c85488	2021-03-09 02:15:01	[]	[{"url":"https://t.co/8UMVjVhlJO","expanded_url":"https://www.saludiario.com/esta-fue-la-unica-universidad-con-0-alumnos-aceptados-en-el-enarm-2020","display_url":"saludiario.com/esta-fue-la-un…","indices":[226,249]}]		[]	[]			La única universidad que no tuvo al menos un alumno que aprobara el examen fue la Universidad del Sureste de Chiapa… https://t.co/3hDYBCboKa	10896.0	True	full
1188205	1188205	6046da2c4161a20039c854b6	2021-03-09 02:15:02	[]	[]	Tue Mar 09 02:01:45 +0000 2021	[]	[{"url":"https://t.co/pbT44xfI6h","expanded_url":"https://www.cdc.gov/mmwr/volumes/70/wr/pdfs/mm7010e3-H.pdf","display_url":"cdc.gov/mmwr/volumes/7…","indices":[168,191]},{"url":"https://t.co/UdU08FidW8","expanded_url":"https://twitter.com/NikolovScience/status/1279241996532477952?s=20","display_url":"twitter.com/NikolovScience…","indices":[269,292]}]	@richjcolbert Sorry, I don't follow your logic. Masks do essentially nothing (i.e. 1%-2%) to reduce COVID infections and deaths according to a just released CDC study: https://t.co/pbT44xfI6h However, cloth masks increase the risk of infection to the wearer 13 times! https://t.co/UdU08FidW8	25315.0	RT @NikolovScience: @richjcolbert Sorry, I don't follow your logic. Masks do essentially nothing (i.e. 1%-2%) to reduce COVID infections an…	5460.0	True	full
1188206	1188206	6046da2c4161a20039c854be	2021-03-09 02:15:02	[{"text":"FoxBusiness","indices":[235,247]}]	[{"url":"https://t.co/hMZoIUepcs","expanded_url":"https://fxn.ws/3kWMOuN","display_url":"fxn.ws/3kWMOuN","indices":[211,234]}]		[]	[]			Cuánto cuestan y cuántos ganarán las empresas fabricantes de la vacunas de Pfizer, Moderna y Johnson &amp; Johnson. Her… https://t.co/0WYL5nCeQF	8.0	True	full
1188207	1188207	6046da2c4161a20039c854c2	2021-03-09 02:15:02	[]	[{"url":"https://t.co/wFVmdpLiQO","expanded_url":"https://www.cnn.com/2021/03/08/asia/myanmar-military-hospitals-mass-strike-intl-hnk/index.html","display_url":"cnn.com/2021/03/08/asi…","indices":[256,279]}]		[]	[]			PHR "said the military's occupation of hospitals was 'a violation of international law -- which only serves to furt… https://t.co/2WCbsvKW2o	26988.0	True	full
1188208	1188208	6046da2c4161a20039c854d0	2021-03-09 02:15:02	[]	[{"url":"https://t.co/enUa7JPBQa","expanded_url":"https://www.sltrib.com/news/2021/03/08/salt-lake-city-librarys/","display_url":"sltrib.com/news/2021/03/0…","indices":[158,181]}]		[]	[]			.@SLCPL's buildings will open March 15, for the first time in a year. Main Library and six branches will offer ‘Ex… https://t.co/SMnKkjJ4Hs	13511.0	True	full
1188209	1188209	6046da2c4161a20039c854d4	2021-03-09 02:15:02	[]	[{"url":"https://t.co/FyvZTS2Qje","expanded_url":"https://bajiomedia.com/viral/se-divorcia-de-su-esposo-y-ahora-es-amiga-de-la-nueva-pareja-de-su-ex-20210308-27574.html","display_url":"bajiomedia.com/viral/se-divor…","indices":[124,147]}]		[]	[]			Una mujer se hizo mejor amiga de la actual pareja de su ex marido, y ahora crían juntos a sus seis hijos y son veci… https://t.co/LMiNEeIjdM	5992.0	True	full
1188210	1188210	6046da2c4161a20039c854da	2021-03-09 02:15:02	[{"text":"QueNoSeTePase","indices":[0,14]},{"text":"Celaya","indices":[72,79]}]	[{"url":"https://t.co/nCBiUCfSwM","expanded_url":"https://periodicocorreo.com.mx/pide-alcaldesa-evitar-aglomeraciones-en-puestos-de-vacunacion-contra-covid/","display_url":"periodicocorreo.com.mx/pide-alcaldesa…","indices":[179,202]}]		[]	[]			#QueNoSeTePase Se estará aplicando del 9 al 13 de marzo en 13 puntos de #Celaya entre ellos cuatro comunidades: Rin… https://t.co/B9wNKOV3xI	28711.0	True	full
1188211	1188211	6046da2c4161a20039c854e0	2021-03-09 02:15:02	[]	[]	Tue Mar 09 02:02:40 +0000 2021	[{"text":"8M2021","indices":[29,36]}]	[{"url":"https://t.co/jnqaIAnwos","expanded_url":"https://pst.cr/82YqC","display_url":"pst.cr/82YqC","indices":[135,158]}]	No olvidemos a estas mujeres #8M2021 Grávidas Mariposas de Chile: Mujeres Detenidas Desaparecidas que tenían un hijo en sus vientres. https://t.co/jnqaIAnwos vía @ElUniversalCL	59820.0	RT @PipeHenriquezO: No olvidemos a estas mujeres #8M2021 Grávidas Mariposas de Chile: Mujeres Detenidas Desaparecidas que tenían un hijo e…	590.0	True	full
1188212	1188212	6046da2c4161a20039c854e2	2021-03-09 02:15:02	[]	[{"url":"https://t.co/5lsrMIeMEj","expanded_url":"https://ipolitics.ca/2021/03/08/women-working-for-low-pay-have-furthest-to-go-in-post-covid-recovery-report/","display_url":"ipolitics.ca/2021/03/08/wom…","indices":[142,165]}]		[]	[]			On Monday, Finance Minister Chrystia Freeland announced a new 18-member Task Force on Women and the Economy in adva… https://t.co/FA9UWDfNBn	79141.0	True	full
1188213	1188213	6046da2c4161a20039c854e6	2021-03-09 02:15:02	[]	[{"url":"https://t.co/OvMrzjg2of","expanded_url":"http://camosun.ca/covid19","display_url":"camosun.ca/covid19","indices":[253,276]}]		[]	[]			The college has posted an update from President Sherri Bell about plans for September following a letter from Dr. B… https://t.co/xu591S1cSX	6895.0	True	full
1188214	1188214	6046da2c4161a20039c854e8	2021-03-09 02:15:03	[]	[]	Mon Feb 08 19:03:02 +0000 2021	[{"text":"StoptheDumping","indices":[227,242]}]	[{"url":"https://t.co/Dn0CP5984J","expanded_url":"http://bit.ly/EmailMP_StopDumping_TW","display_url":"bit.ly/EmailMP_StopDu…","indices":[259,282]}]	US: 1⃣ Canada: 0⃣ Canada’s regulations on cruise ship pollution lag far behind Alaska, Washington &amp; California – making its oceans the easiest place on the West Coast for ships to dump dirty waste. Time to catch up &amp; #StoptheDumping. Take action: https://t.co/Dn0CP5984J https://t.co/tAzl14oRve	17518.0	RT @standearth: US: 1⃣ Canada: 0⃣ Canada’s regulations on cruise ship pollution lag far behind Alaska, Washington &amp; California – making it…	2687.0	True	full
1188215	1188215	6046da2c4161a20039c854ea	2021-03-09 02:15:03	[]	[{"url":"https://t.co/vuHS3s3JHH","expanded_url":"https://www.witf.org/2021/03/08/cdc-says-its-safe-for-vaccinated-people-to-do-these-activities/","display_url":"witf.org/2021/03/08/cdc…","indices":[124,147]}]		[]	[]			The CDC has issued new guidance for vaccinated people, giving the green-light to relax precautions that have been i… https://t.co/2S82hjgK7I	22122.0	True	full
1188216	1188216	6046da2c4161a20039c854ee	2021-03-09 02:15:03	[]	[]	Mon Mar 08 22:01:17 +0000 2021	[{"text":"EnVivo","indices":[0,7]},{"text":"DiaInternacionalDeLaMujer","indices":[177,203]},{"text":"MujeresEnDefensaDeLaPatria","indices":[205,232]}]	[{"url":"https://t.co/DtAtoRQ5gj","expanded_url":"https://www.pscp.tv/w/1jMKgpPjQNbGL","display_url":"pscp.tv/w/1jMKgpPjQNbGL","indices":[235,258]}]	#EnVivo 🔴 | Pdte. @NicolasMaduro: El objetivo del socialismo para la mujer es garantizar sus derechos integrales, darle protección y acabar con la violencia en todas sus formas #DiaInternacionalDeLaMujer #MujeresEnDefensaDeLaPatria https://t.co/DtAtoRQ5gj	251299.0	RT @Mippcivzla: #EnVivo 🔴 | Pdte. @NicolasMaduro: El objetivo del socialismo para la mujer es garantizar sus derechos integrales, darle pro…	17.0	True	full
1188217	1188217	6046da2c4161a20039c854f4	2021-03-09 02:15:03	[]	[]	Mon Mar 08 20:35:24 +0000 2021	[]	[{"url":"https://t.co/IMX5O4tL2g","expanded_url":"https://www.scientificamerican.com/article/biden-should-push-states-and-cities-to-use-stimulus-money-for-gun-violence-prevention/","display_url":"scientificamerican.com/article/biden-…","indices":[244,267]}]	"In 2020, more Americans died from gun violence than during any previous year on record—a spike directly attributable to the pandemic." Communities of color have been hit with two pandemics, and we need comprehensive, public health solutions. https://t.co/IMX5O4tL2g	3661.0	RT @CJACTIONFUND: "In 2020, more Americans died from gun violence than during any previous year on record—a spike directly attributable to…	303.0	True	full
1188218	1188218	6046da2c4161a20039c854f8	2021-03-09 02:15:03	[]	[]	Mon Mar 08 20:18:12 +0000 2021	[]	[{"url":"https://t.co/yq8ZNZM6Cf","expanded_url":"https://www.taxpolicycenter.org/taxvox/pandemic-bill-would-cut-taxes-average-3000-most-relief-going-low-and-middle-income-households","display_url":"taxpolicycenter.org/taxvox/pandemi…","indices":[117,140]}]	President Trump's first major economic legislation vs. President Biden's, in @TaxPolicyCenter distributional tables: https://t.co/yq8ZNZM6Cf https://t.co/x0LkoenmgF	40533.0	RT @jimtankersley: President Trump's first major economic legislation vs. President Biden's, in @TaxPolicyCenter distributional tables: htt…	283.0	True	full
1188219	1188219	6046da2c4161a20039c85504	2021-03-09 02:15:03	[]	[]	Tue Mar 09 02:14:09 +0000 2021	[]	[{"url":"https://t.co/Jfr1DnZzZU","expanded_url":"https://www.thedailybeast.com/texas-rep-dan-crenshaw-decided-the-covid-19-pandemic-was-the-perfect-time-to-buy-and-not-disclose-stocks?via=twitter_page","display_url":"thedailybeast.com/texas-rep-dan-…","indices":[257,280]}]	Dan Crenshaw (R-TX) didn't buy or sell any stocks in his first 13 months as a lawmaker-- until March 2020, when he made half a dozen buys as Congress debated the largest economic relief package in history. They pretend to be populists while they get rich. https://t.co/Jfr1DnZzZU	399015.0	RT @briantylercohen: Dan Crenshaw (R-TX) didn't buy or sell any stocks in his first 13 months as a lawmaker-- until March 2020, when he mad…	12690.0	True	full
1188220	1188220	6046da2c4161a20039c85508	2021-03-09 02:15:03	[]	[]	Tue Mar 09 00:46:11 +0000 2021	[]	[{"url":"https://t.co/MQK5AL54T4","expanded_url":"https://laotradiaria.cl/","display_url":"laotradiaria.cl","indices":[134,157]}]	Desde hoy en línea el nuevo periodismo feminista de investigación @LaOtraDiaria síganlas y lean sus golpes periodísticos en este link https://t.co/MQK5AL54T4 gran esfuerzo de la colega @carolarojasn y Josefa Barraza 🙋🏽‍♀️	10053.0	RT @ErikaMontecinos: Desde hoy en línea el nuevo periodismo feminista de investigación @LaOtraDiaria síganlas y lean sus golpes periodístic…	453.0	True	full
1188221	1188221	6046da2c4161a20039c8550a	2021-03-09 02:15:03	[]	[]	Mon Mar 08 21:20:04 +0000 2021	[]	[{"url":"https://t.co/ghfxyPQZA5","expanded_url":"https://www.charitybuzz.com/catalog_items/auction-bts-outfits-from-life-goes-on-music-video-2179008","display_url":"charitybuzz.com/catalog_items/…","indices":[258,281]}]	.@BTS_twt have donated their "Life Goes On" MV outfits to a charity auction that will benefit the Grammy Museum &amp; its music education initiatives, joining fellow Grammy nominees &amp; more artists in doing so. (Estimated value: $30k) Auction held here: https://t.co/ghfxyPQZA5 https://t.co/uUBY2zfq3o	494589.0	RT @charts_k: .@BTS_twt have donated their "Life Goes On" MV outfits to a charity auction that will benefit the Grammy Museum &amp; its music e…	121.0	True	full
1188222	1188222	6046da2c4161a20039c8550c	2021-03-09 02:15:03	[]	[]	Tue Mar 09 00:23:40 +0000 2021	[]	[{"url":"https://t.co/MTdgSZUUih","expanded_url":"https://www.facebook.com/gerenciaytributos/photos/a.224931867667064/1728675067292729/","display_url":"facebook.com/gerenciaytribu…","indices":[156,179]}]	No solo se trata de no superar el 15 % de los ingresos brutos lo que requieres para deducir las remuneraciones a directores, administradores y gerentes... https://t.co/MTdgSZUUih	11954.0	RT @GyTributos: No solo se trata de no superar el 15 % de los ingresos brutos lo que requieres para deducir las remuneraciones a directores…	94.0	True	full
1188223	1188223	6046da2c4161a20039c85510	2021-03-09 02:15:03	[]	[{"url":"https://t.co/tAX7lC8ADx","expanded_url":"https://amzn.to/32uCCSU","display_url":"amzn.to/32uCCSU","indices":[206,229]}]		[]	[]			Save up to 15% on everyday essentials with @amazon Subscribe. No fees. Cancel anytime. Create your subscription. Si… https://t.co/5dVyWQUju0	12734.0	True	full
1188224	1188224	6046da2d4161a20039c85512	2021-03-09 02:15:03	[]	[{"url":"https://t.co/wsnhqUIKTj","expanded_url":"https://www.attorneyatwork.com/dont-be-afraid-to-raise-your-legal-fees","display_url":"attorneyatwork.com/dont-be-afraid…","indices":[149,172]}]		[]	[]			Stop thinking you are smarter than Netflix: Roy Ginsburg on why lawyers should not be afraid to raise rates during… https://t.co/fJvBUJeIdt	17552.0	True	full
1188225	1188225	6046da2d4161a20039c85520	2021-03-09 02:15:03	[]	[{"url":"https://t.co/195XGWY3dg","expanded_url":"https://bit.ly/3quFnfs","display_url":"bit.ly/3quFnfs","indices":[138,161]}]		[]	[]			Radisson Red wants to thank you for your service. All active military and families receive a 15% discount off by b… https://t.co/l6m9vqp4gH	62.0	True	full
1188226	1188226	6046da2d4161a20039c85522	2021-03-09 02:15:03	[{"text":"hpm","indices":[223,227]},{"text":"hapc","indices":[228,233]},{"text":"palliative","indices":[234,245]},{"text":"pallicovid","indices":[246,257]},{"text":"covid19","indices":[258,266]},{"text":"healthcare","indices":[267,278]},{"text":"health","indices":[279,286]}]	[{"url":"https://t.co/wOhSNk0mPo","expanded_url":"https://www.capc.org/blog/debriefing-with-staff-during-covid/","display_url":"capc.org/blog/debriefin…","indices":[55,78]}]		[]	[]			LATEST 'Debriefing with Staff During COVID-19' &gt;&gt;https://t.co/wOhSNk0mPo Clinicians on the front lines need a safe… https://t.co/Cyma4bvJt2	17237.0	True	full
1188227	1188227	6046da2d4161a20039c85532	2021-03-09 02:15:03	[]	[{"url":"https://t.co/20wxxD9wfo","expanded_url":"https://curiouscat.qa/5ftsleepy/post/1189348966","display_url":"curiouscat.qa/5ftsleepy/post…","indices":[125,148]}]		[]	[]			idk if its cause ive been in the fandom for almost 4 years but i could tell something was ill-intentioned the sec…… https://t.co/MrEsXJuDPY	2109.0	True	full
1188228	1188228	6046da2d4161a20039c85536	2021-03-09 02:15:03	[]	[]	Tue Mar 09 01:40:20 +0000 2021	[]	[{"url":"https://t.co/3V0Ju6mPjz","expanded_url":"https://www.jpost.com/breaking-news/pfizer-ceos-israel-visit-cancelled-because-he-is-unvaccinated-report-661100","display_url":"jpost.com/breaking-news/…","indices":[149,172]}]	"Pfizer CEO Albert Bourla has canceled his expected visit to Israel after it turned out he has not been fully vaccinated against the coronavirus..." https://t.co/3V0Ju6mPjz	68185.0	RT @HighWireTalk: "Pfizer CEO Albert Bourla has canceled his expected visit to Israel after it turned out he has not been fully vaccinated…	200.0	True	full
1188229	1188229	6046da2d4161a20039c8554a	2021-03-09 02:15:04	[]	[]	Tue Mar 09 01:17:58 +0000 2021	[]	[{"url":"https://t.co/DKSVv8z8KP","expanded_url":"https://www.cnn.com/2020/06/05/americas/mexico-femicide-coronavirus-lopez-obrador-intl/index.html","display_url":"cnn.com/2020/06/05/ame…","indices":[255,278]}]	tw // murder this article explains very well what’s happening in mexico. please take a time to read. last year 987 women and girls were murdered in the first four months of 2020. this has been going on for years and our president doesn’t care at all... https://t.co/DKSVv8z8KP	393.0	RT @mexicanrry: tw // murder this article explains very well what’s happening in mexico. please take a time to read. last year 987 women…	401.0	True	full
1188230	1188230	6046da2d4161a20039c85558	2021-03-09 02:15:03	[{"text":"MeritasUSA","indices":[207,218]},{"text":"IndependentLawFirms","indices":[219,239]}]	[{"url":"https://t.co/CYNfWVgoY5","expanded_url":"http://ow.ly/JFeL50DPDiW","display_url":"ow.ly/JFeL50DPDiW","indices":[165,188]}]		[]	[]			EEOC data collections for private sector employees, schools, local referral unions, and state/local governments are… https://t.co/RA9wlmuWYH	1302.0	True	full
1188231	1188231	6046da2d4161a20039c8555c	2021-03-09 02:15:03	[{"text":"COVID19","indices":[22,30]}]	[{"url":"https://t.co/ybTM1AbxtM","expanded_url":"http://ow.ly/sFXL50DTEYj","display_url":"ow.ly/sFXL50DTEYj","indices":[42,65]}]		[]	[]			Flights with possible #COVID19 exposures: https://t.co/ybTM1AbxtM Feb 27, Air Canada 114, Vancouver to Toronto Mar… https://t.co/q1cWAIQF1I	38595.0	True	full
1188232	1188232	6046da2d4161a20039c8555e	2021-03-09 02:15:04	[]	[]	Mon Mar 08 22:55:33 +0000 2021	[]	[{"url":"https://t.co/4BJemSl0Vu","expanded_url":"https://nyti.ms/2ODckJp","display_url":"nyti.ms/2ODckJp","indices":[195,218]}]	"Refusing to wear a mask has become a badge of political identity," writes @PaulKrugman, "a barefaced declaration that you reject liberal values like civic responsibility and belief in science." https://t.co/4BJemSl0Vu	788965.0	RT @nytopinion: "Refusing to wear a mask has become a badge of political identity," writes @PaulKrugman, "a barefaced declaration that you…	430.0	True	full
1188233	1188233	6046da2d4161a20039c85564	2021-03-09 02:15:04	[]	[{"url":"https://t.co/mbN6tjyin0","expanded_url":"https://siepr.stanford.edu/sites/default/files/publications/21-011.pdf","display_url":"siepr.stanford.edu/sites/default/…","indices":[253,276]},{"url":"https://t.co/iWwnK29Dtt","expanded_url":"https://www.osce.org/files/f/documents/7/7/477823.pdf","display_url":"osce.org/files/f/docume…","indices":[278,301]}]		[]	[]			@RepMoBrooks The Q &amp; Pillage Party are RENOWNED for race baiting &amp; fear mongering with lies + scapegoating for FAIL… https://t.co/RbcAZK451u	18.0	True	full
1188234	1188234	6046da2e4161a20039c8556a	2021-03-09 02:15:04	[]	[]	Mon Mar 08 15:00:02 +0000 2021	[{"text":"펜타곤","indices":[110,114]},{"text":"PENTAGON","indices":[115,124]},{"text":"LOVE_or_TAKE","indices":[125,138]}]	[{"url":"https://t.co/OL8RCgua6f","expanded_url":"https://youtu.be/z2JJhLmfXZE","display_url":"youtu.be/z2JJhLmfXZE","indices":[58,81]}]	[📽] 11th Mini Album [LOVE or TAKE] Concept Trailer #1 ▶ https://t.co/OL8RCgua6f 2021.03.15. 18:00 (KST) #펜타곤 #PENTAGON #LOVE_or_TAKE https://t.co/yfHJnD7wEp	1107019.0	RT @CUBE_PTG: [📽] 11th Mini Album [LOVE or TAKE] Concept Trailer #1 ▶ https://t.co/OL8RCgua6f 2021.03.15. 18:00 (KST) #펜타곤 #PENTAGON…	160.0	True	full
1188235	1188235	6046da2e4161a20039c85594	2021-03-09 02:15:04	[]	[]	Tue Mar 09 00:02:46 +0000 2021	[]	[{"url":"https://t.co/VoHulqPN2z","expanded_url":"https://twitter.com/bliblidotcom","display_url":"twitter.com/bliblidotcom","indices":[57,80]}]	Flash Giveaway $5 / Rp 70.000 1 winner Follow me and - https://t.co/VoHulqPN2z Like RT this tweet End in 120 Minutes ! Good luck all 🍀🌹 [ MOP : IDR • Paypal • Crypto • Gcash ]	15170.0	RT @itszhuu: Flash Giveaway $5 / Rp 70.000 1 winner Follow me and - https://t.co/VoHulqPN2z Like RT this tweet End in 120 Minutes ! Good…	423.0	True	full
1188236	1188236	6046da2e4161a20039c85596	2021-03-09 02:15:04	[]	[]	Tue Mar 09 01:58:50 +0000 2021	[]	[{"url":"https://t.co/cP778XOKKy","expanded_url":"https://www.nytimes.com/2021/03/08/nyregion/cuomo-book.html","display_url":"nytimes.com/2021/03/08/nyr…","indices":[243,266]}]	NEW: Publisher halts promotion of "American Crisis" @NYGovCuomo's memoir of the pandemic, written and published during the pandemic. Paperback is also off, as Gov reels from nursing home scandal and others. w/ Texas-bound @jdavidgoodman: https://t.co/cP778XOKKy	23335.0	RT @jessemckinley: NEW: Publisher halts promotion of "American Crisis" @NYGovCuomo's memoir of the pandemic, written and published during t…	1103.0	True	full
1188237	1188237	6046da2e4161a20039c855a2	2021-03-09 02:15:04	[]	[]	Mon Mar 08 23:22:21 +0000 2021	[]	[{"url":"https://t.co/ofxX7IpvsJ","expanded_url":"https://news.mt.co.kr/mtview.php?no=2021030908093399980","display_url":"news.mt.co.kr/mtview.php?no=…","indices":[135,158]}]	Kyungnam Pharmaceutical selects TWICE as new models for its representative product, Remona (레모나), to "Strengthening Global Marketing" https://t.co/ofxX7IpvsJ	18088.0	RT @twicebot_: Kyungnam Pharmaceutical selects TWICE as new models for its representative product, Remona (레모나), to "Strengthening Global M…	2200.0	True	full
1188238	1188238	6046da2e4161a20039c855a4	2021-03-09 02:15:04	[]	[]	Mon Mar 08 22:32:54 +0000 2021	[{"text":"KAI","indices":[11,15]}]	[{"url":"https://t.co/LHCYKnnn9n","expanded_url":"http://youtu.be/Fc-fa6cAe2c","display_url":"youtu.be/Fc-fa6cAe2c","indices":[66,89]}]	210308 ||• #KAI “Mmmh” MV Has Surpassed 62M Views On YouTube 🎉 🔗 https://t.co/LHCYKnnn9n •Mmmh MV Extends Its Record As The Fastest SM Solo Artist MV To Reach This Milestone. https://t.co/WzUMcTCr2t	6503.0	RT @kaischarts: 210308 ||• #KAI “Mmmh” MV Has Surpassed 62M Views On YouTube 🎉 🔗 https://t.co/LHCYKnnn9n •Mmmh MV Extends Its Record As T…	570.0	True	full
1188239	1188239	6046da2e4161a20039c855ae	2021-03-09 02:15:05	[]	[]	Tue Mar 09 01:00:12 +0000 2021	[]	[{"url":"https://t.co/kMl1vcrxCB","expanded_url":"https://bit.ly/3bq47kK","display_url":"bit.ly/3bq47kK","indices":[214,237]}]	French luxury giant Dior has appointed Kim Ji-soo, better known to Blackpink fans mononymously as Jisoo, its new global ambassador for both fashion and beauty, the brand has announced on its social media channels. https://t.co/kMl1vcrxCB	1839984.0	RT @BoF: French luxury giant Dior has appointed Kim Ji-soo, better known to Blackpink fans mononymously as Jisoo, its new global ambassador…	5.0	True	full
1188240	1188240	6046da2f4161a20039c855d2	2021-03-09 02:15:05	[]	[{"url":"https://t.co/S6VckyDSmH","expanded_url":"http://on.nbc7.com/mYfROJO","display_url":"on.nbc7.com/mYfROJO","indices":[196,219]}]		[]	[]			Starting March 15, health providers can vaccinate people with some underlying conditions -- including severe obesit… https://t.co/PagVoDAIhe	247330.0	True	full
1188241	1188241	6046da2f4161a20039c855d6	2021-03-09 02:15:05	[{"text":"NYAS","indices":[34,39]}]	[{"url":"https://t.co/lZizx4uORX","expanded_url":"https://bit.ly/2Ocl8pO","display_url":"bit.ly/2Ocl8pO","indices":[162,185]}]		[]	[]			Before then, see @RickABright at #NYAS conf this week, discussing Covid-19: Science Under Pressure, with… https://t.co/uAySfwEW3Y	472.0	True	full
1188242	1188242	6046da2f4161a20039c855e2	2021-03-09 02:15:05	[]	[]	Tue Mar 09 02:01:32 +0000 2021	[]	[{"url":"https://t.co/xIbtzSL42D","expanded_url":"https://www.theatlantic.com/health/archive/2021/03/what-pandemic-doing-our-brains/618221/","display_url":"theatlantic.com/health/archive…","indices":[226,249]}]	"This is the fog of late pandemic, and it is brutal. In the spring, we joked about the Before Times, but they were still within reach, easily accessible in our shorter-term memories." This is such a smart piece from @elcush: https://t.co/xIbtzSL42D	315143.0	RT @JeffreyGoldberg: "This is the fog of late pandemic, and it is brutal. In the spring, we joked about the Before Times, but they were sti…	345.0	True	full
1188243	1188243	6046da2f4161a20039c855e6	2021-03-09 02:15:05	[]	[{"url":"https://t.co/ZjABJ4sfjv","expanded_url":"http://cvsfamilyfoods.com","display_url":"cvsfamilyfoods.com","indices":[141,164]}]		[]	[]			Steak fries, Waffle fries, Crinkle Cut - which fries are your favorite? 🥔🥔 Best Choice French fried potatoes are O… https://t.co/N3Nqa3TuM1	39.0	True	full
1188244	1188244	6046da2f4161a20039c855e8	2021-03-09 02:15:05	[]	[]	Tue Mar 09 02:02:40 +0000 2021	[{"text":"8M2021","indices":[29,36]}]	[{"url":"https://t.co/jnqaIAnwos","expanded_url":"https://pst.cr/82YqC","display_url":"pst.cr/82YqC","indices":[135,158]}]	No olvidemos a estas mujeres #8M2021 Grávidas Mariposas de Chile: Mujeres Detenidas Desaparecidas que tenían un hijo en sus vientres. https://t.co/jnqaIAnwos vía @ElUniversalCL	59820.0	RT @PipeHenriquezO: No olvidemos a estas mujeres #8M2021 Grávidas Mariposas de Chile: Mujeres Detenidas Desaparecidas que tenían un hijo e…	614.0	True	full
1188245	1188245	6046da2f4161a20039c855f6	2021-03-09 02:15:05	[]	[]	Mon Mar 08 15:01:00 +0000 2021	[]	[{"url":"https://t.co/2xTUu2N1G2","expanded_url":"https://newsbusters.org/blogs/nb/rich-noyes/2021/03/08/study-tv-smothers-cuomo-nursing-home-deaths-harassment-charges","display_url":"newsbusters.org/blogs/nb/rich-…","indices":[242,265]}]	Literally thousands of New Yorkers died in nursing homes under orders from Andrew Cuomo. But a new MRC study shows that networks have only given 15 minutes of coverage to Cuomo's nursing home scandal... over the course of nearly ten months. https://t.co/2xTUu2N1G2	200031.0	RT @theMRC: Literally thousands of New Yorkers died in nursing homes under orders from Andrew Cuomo. But a new MRC study shows that networ…	2981.0	True	full
1188246	1188246	6046da2f4161a20039c855fe	2021-03-09 02:15:06	[]	[]	Tue Mar 09 02:14:09 +0000 2021	[]	[{"url":"https://t.co/Jfr1DnZzZU","expanded_url":"https://www.thedailybeast.com/texas-rep-dan-crenshaw-decided-the-covid-19-pandemic-was-the-perfect-time-to-buy-and-not-disclose-stocks?via=twitter_page","display_url":"thedailybeast.com/texas-rep-dan-…","indices":[257,280]}]	Dan Crenshaw (R-TX) didn't buy or sell any stocks in his first 13 months as a lawmaker-- until March 2020, when he made half a dozen buys as Congress debated the largest economic relief package in history. They pretend to be populists while they get rich. https://t.co/Jfr1DnZzZU	398997.0	RT @briantylercohen: Dan Crenshaw (R-TX) didn't buy or sell any stocks in his first 13 months as a lawmaker-- until March 2020, when he mad…	49.0	True	full
1188247	1188247	6046da304161a20039c85612	2021-03-09 02:15:06	[]	[]	Mon Mar 08 18:55:03 +0000 2021	[]	[{"url":"https://t.co/U4Hqe7GJ0E","expanded_url":"http://www.cnn.com/2021/03/08/politics/fact-check-tom-cotton-prisoners-pandemic-relief-checks-trump-biden/index.html","display_url":"cnn.com/2021/03/08/pol…","indices":[216,239]}]	Sen. Tom Cotton keeps attacking Democrats for letting prisoners get pandemic relief money. But prisoners also got pandemic relief money from the two check bills Trump signed in 2020. Cotton voted for both of them: https://t.co/U4Hqe7GJ0E	1240224.0	RT @ddale8: Sen. Tom Cotton keeps attacking Democrats for letting prisoners get pandemic relief money. But prisoners also got pandemic re…	326.0	True	full
1188248	1188248	6046da304161a20039c85616	2021-03-09 02:15:06	[]	[]	Thu Mar 04 13:33:28 +0000 2021	[]	[{"url":"https://t.co/DDMLf6XeNz","expanded_url":"https://www.nytimes.com/2021/03/04/us/politics/republicans-workers-covid-bill.html","display_url":"nytimes.com/2021/03/04/us/…","indices":[235,258]}]	“Reporting” from @nytimes on GOP &amp; blue collar voters that ignores my Blue Collar Bonus to raise wages of every worker making below national median, says nothing about trade reform, immigration, or direct covid relief for workers 🤔https://t.co/DDMLf6XeNz	613830.0	RT @HawleyMO: “Reporting” from @nytimes on GOP &amp; blue collar voters that ignores my Blue Collar Bonus to raise wages of every worker making…	774.0	True	full
1188249	1188249	6046da304161a20039c85622	2021-03-09 02:15:06	[]	[]	Mon Mar 08 09:34:15 +0000 2021	[]	[{"url":"https://t.co/tTeD4LOYUP","expanded_url":"https://twitter.com/shekhargupta/status/1368830570898227203","display_url":"twitter.com/shekhargupta/s…","indices":[276,299]}]	Always over-rated. Biden wins &amp; US demo restored! India easy prey. FH now arbiter of Indian demo. Spills out rote criticism. Quotes NYT &amp; Guha. Metrics to judge sectarian. Sees no Khalistani angle in tool kit.Highly “influential friend of India”?Too warped to be one. https://t.co/tTeD4LOYUP	18006.0	RT @KanwalSibal: Always over-rated. Biden wins &amp; US demo restored! India easy prey. FH now arbiter of Indian demo. Spills out rote criticis…	39.0	True	full
1188250	1188250	6046da304161a20039c8564a	2021-03-09 02:15:06	[]	[{"url":"https://t.co/nN9Xpw5UWN","expanded_url":"https://www.fox7austin.com/news/cdc-fully-vaccinated-people-can-gather-without-masks-should-still-cover-face-in-public?taid=6046da2aeaf59800011cce23&utm_campaign=trueanthem&utm_medium=trueanthem&utm_source=twitter","display_url":"fox7austin.com/news/cdc-fully…","indices":[171,194]}]		[]	[]			Fully-vaccinated Americans can gather with other vaccinated people indoors without wearing a mask or social distanc… https://t.co/2M9Wmd4glQ	132026.0	True	full
1188251	1188251	6046da304161a20039c8564c	2021-03-09 02:15:06	[]	[]	Mon Mar 08 12:59:27 +0000 2021	[]	[{"url":"https://t.co/4fJIpeEyDQ","expanded_url":"https://twitter.com/publico_es/status/1368887303838572550?s=19","display_url":"twitter.com/publico_es/sta…","indices":[179,202]}]	Atención, que Bárcenas está desencriptando sus papeles y le ha dicho al juez que el tal M.Rajoy al que le entregaba sobresueldos era... SIÉNTATE SI ESTÁS DE PIE... Mariano Rajoy. https://t.co/4fJIpeEyDQ	583124.0	RT @gerardotc: Atención, que Bárcenas está desencriptando sus papeles y le ha dicho al juez que el tal M.Rajoy al que le entregaba sobresue…	49.0	True	full
1188252	1188252	6046da304161a20039c85662	2021-03-09 02:15:07	[]	[]	Mon Mar 08 22:46:57 +0000 2021	[]	[{"url":"https://t.co/ukUKjYov2l","expanded_url":"https://www.orlandosentinel.com/politics/os-prem-ne-desantis-federal-money-budget-20210202-5527utpurbcfpjpr6uf2ojy3jq-story.html","display_url":"orlandosentinel.com/politics/os-pr…","indices":[206,229]}]	Weird, I thought thumbing your nose at Fauci and acting like masking is for wusses was enough to rebuild Florida’s budget on its own. Facing shortfall, fiscal hawk DeSantis reaches for a federal largesse https://t.co/ukUKjYov2l	134039.0	RT @BradMossEsq: Weird, I thought thumbing your nose at Fauci and acting like masking is for wusses was enough to rebuild Florida’s budget…	2100.0	True	full
1188253	1188253	6046da304161a20039c8567c	2021-03-09 02:15:07	[]	[{"url":"https://t.co/vUl3kE7mI8","expanded_url":"https://www.fox5atlanta.com/news/state-notifies-6300-people-who-got-vaccinated-at-coliseum-about-less-than-recommended-doses?taid=6046da2bd52b5600013a40b2&utm_campaign=trueanthem&utm_medium=trueanthem&utm_source=twitter","display_url":"fox5atlanta.com/news/state-not…","indices":[239,262]}]		[]	[]			The California Department of Health on Monday told KTVU that they are notifying about 6,300 people who got vaccinat… https://t.co/pQ5obiT0Qf	631102.0	True	full
1188254	1188254	6046da314161a20039c85686	2021-03-09 02:15:07	[]	[]	Mon Mar 08 22:30:00 +0000 2021	[{"text":"InternationalWomensDay","indices":[133,156]}]	[{"url":"https://t.co/BnDqTLE231","expanded_url":"http://spr.ly/6010HWxvG","display_url":"spr.ly/6010HWxvG","indices":[216,239]}]	Views on how science explored women's health have changed slowly, say researchers who have been part of historic investigations. For #InternationalWomensDay, we look at how science is overcoming its own blind spots. https://t.co/BnDqTLE231	297438.0	RT @American_Heart: Views on how science explored women's health have changed slowly, say researchers who have been part of historic invest…	63.0	True	full
1188255	1188255	6046da314161a20039c8568a	2021-03-09 02:15:07	[]	[]	Mon Mar 08 18:55:03 +0000 2021	[]	[{"url":"https://t.co/U4Hqe7GJ0E","expanded_url":"http://www.cnn.com/2021/03/08/politics/fact-check-tom-cotton-prisoners-pandemic-relief-checks-trump-biden/index.html","display_url":"cnn.com/2021/03/08/pol…","indices":[216,239]}]	Sen. Tom Cotton keeps attacking Democrats for letting prisoners get pandemic relief money. But prisoners also got pandemic relief money from the two check bills Trump signed in 2020. Cotton voted for both of them: https://t.co/U4Hqe7GJ0E	1240055.0	RT @ddale8: Sen. Tom Cotton keeps attacking Democrats for letting prisoners get pandemic relief money. But prisoners also got pandemic re…	11151.0	True	full
1188256	1188256	6046da314161a20039c85698	2021-03-09 02:15:07	[]	[]	Tue Mar 09 02:13:45 +0000 2021	[]	[{"url":"https://t.co/RdYLvfum24","expanded_url":"http://msnbc.com/live","display_url":"msnbc.com/live","indices":[125,148]}]	Live on @MSNBC: CDC Dir. Walensky joins @maddow after agency releases new Covid-19 guidelines for fully vaccinated people. https://t.co/RdYLvfum24 https://t.co/QklTcPlyt0	4148224.0	RT @MSNBC: Live on @MSNBC: CDC Dir. Walensky joins @maddow after agency releases new Covid-19 guidelines for fully vaccinated people. htt…	48.0	True	full
1188257	1188257	6046da314161a20039c8569a	2021-03-09 02:15:07	[]	[]	Mon Mar 08 19:17:53 +0000 2021	[{"text":"breastfeeding","indices":[33,47]},{"text":"COVID19","indices":[80,88]},{"text":"vaccines","indices":[94,103]}]	[{"url":"https://t.co/m11xDLgw0K","expanded_url":"https://www.medrxiv.org/content/10.1101/2021.03.05.21252998v1","display_url":"medrxiv.org/content/10.110…","indices":[181,204]}]	This study looked at milk from 6 #breastfeeding ppl shortly after they received #COVID19 mRNA #vaccines (5 Pfizer, 1 Moderna). 💉🤱🏻 No vaccine mRNA was detectable in breast milk. https://t.co/m11xDLgw0K	5028.0	RT @VikiLovesFACS: This study looked at milk from 6 #breastfeeding ppl shortly after they received #COVID19 mRNA #vaccines (5 Pfizer, 1 Mod…	277.0	True	full
1188258	1188258	6046da314161a20039c856a8	2021-03-09 02:15:08	[{"text":"Nacional","indices":[0,9]},{"text":"pandemia","indices":[37,46]},{"text":"MissUniverso","indices":[136,149]}]	[{"url":"https://t.co/3dUd4xa7rk","expanded_url":"https://pst.cr/vF2im","display_url":"pst.cr/vF2im","indices":[185,208]}]		[]	[]			#Nacional Después de que debido a la #pandemia se tuviera que hacer un receso en diversos certámenes y premiaciones… https://t.co/B5TpbrQWPs	462.0	True	full
1188259	1188259	6046da314161a20039c856be	2021-03-09 02:15:08	[]	[]	Tue Mar 09 02:14:09 +0000 2021	[]	[{"url":"https://t.co/Jfr1DnZzZU","expanded_url":"https://www.thedailybeast.com/texas-rep-dan-crenshaw-decided-the-covid-19-pandemic-was-the-perfect-time-to-buy-and-not-disclose-stocks?via=twitter_page","display_url":"thedailybeast.com/texas-rep-dan-…","indices":[257,280]}]	Dan Crenshaw (R-TX) didn't buy or sell any stocks in his first 13 months as a lawmaker-- until March 2020, when he made half a dozen buys as Congress debated the largest economic relief package in history. They pretend to be populists while they get rich. https://t.co/Jfr1DnZzZU	398997.0	RT @briantylercohen: Dan Crenshaw (R-TX) didn't buy or sell any stocks in his first 13 months as a lawmaker-- until March 2020, when he mad…	205.0	True	full
1188260	1188260	6046da314161a20039c856c0	2021-03-09 02:15:08	[]	[]	Tue Mar 09 00:14:06 +0000 2021	[{"text":"InternationalWomensDay","indices":[177,200]}]	[{"url":"https://t.co/vxMme0O677","expanded_url":"https://www.whitehouse.gov/briefing-room/statements-releases/2021/03/08/statement-by-president-biden-on-international-womens-day/","display_url":"whitehouse.gov/briefing-room/…","indices":[201,224]}]	“Let us recommit to the principle that our nation, and the world, is at its best when the possibilities for all of our women and girls are limitless.” — President Biden marking #InternationalWomensDay https://t.co/vxMme0O677	5058834.0	RT @WhiteHouse: “Let us recommit to the principle that our nation, and the world, is at its best when the possibilities for all of our wome…	1586.0	True	full
1188261	1188261	6046da314161a20039c856d4	2021-03-09 02:15:08	[]	[]	Mon Mar 08 22:00:20 +0000 2021	[]	[{"url":"https://t.co/OImAy9wThF","expanded_url":"https://adweek.it/3sZEZY3","display_url":"adweek.it/3sZEZY3","indices":[124,147]}]	Today, @mgmstudios unveiled its redesign of its logo—the first time that MGM's Leo the Lion has been reimagined since 1958. https://t.co/OImAy9wThF	643688.0	RT @Adweek: Today, @mgmstudios unveiled its redesign of its logo—the first time that MGM's Leo the Lion has been reimagined since 1958. htt…	71.0	True	full
1188262	1188262	6046da324161a20039c85704	2021-03-09 02:15:08	[]	[]	Mon Mar 08 23:35:59 +0000 2021	[]	[{"url":"https://t.co/B0WzyPr8Ob","expanded_url":"https://www.cnn.com/world/live-news/coronavirus-pandemic-vaccine-updates-03-08-21/h_b737b11bd67ac986214fbe97b6f79d15","display_url":"cnn.com/world/live-new…","indices":[193,216]}]	There are now more people in the U.S. who are fully vaccinated against coronavirus than the total number of confirmed infections during the pandemic, according to the latest data from the CDC. https://t.co/B0WzyPr8Ob	1179567.0	RT @kaitlancollins: There are now more people in the U.S. who are fully vaccinated against coronavirus than the total number of confirmed i…	583.0	True	full
1188263	1188263	6046da324161a20039c8572a	2021-03-09 02:15:09	[]	[]	Tue Mar 09 02:14:09 +0000 2021	[]	[{"url":"https://t.co/Jfr1DnZzZU","expanded_url":"https://www.thedailybeast.com/texas-rep-dan-crenshaw-decided-the-covid-19-pandemic-was-the-perfect-time-to-buy-and-not-disclose-stocks?via=twitter_page","display_url":"thedailybeast.com/texas-rep-dan-…","indices":[257,280]}]	Dan Crenshaw (R-TX) didn't buy or sell any stocks in his first 13 months as a lawmaker-- until March 2020, when he made half a dozen buys as Congress debated the largest economic relief package in history. They pretend to be populists while they get rich. https://t.co/Jfr1DnZzZU	399015.0	RT @briantylercohen: Dan Crenshaw (R-TX) didn't buy or sell any stocks in his first 13 months as a lawmaker-- until March 2020, when he mad…	52399.0	True	full
1188264	1188264	6046da324161a20039c8572c	2021-03-09 02:15:09	[{"text":"Bitcoin","indices":[5,13]}]	[{"url":"https://t.co/DJWTXgR7zf","expanded_url":"https://www.blockwaresolutions.com/research-and-publications/2021-bitcoin-market-outlook-40000-is-only-the-beginning","display_url":"blockwaresolutions.com/research-and-p…","indices":[261,284]}]		[]	[]			This #Bitcoin Bull Market is still in its early stages. Halving years are nice (2020) but the real moves occur the… https://t.co/R9saHwrlsx	440.0	True	full
1188265	1188265	6046da324161a20039c85732	2021-03-09 02:15:09	[]	[]	Tue Mar 09 02:00:43 +0000 2021	[]	[{"url":"https://t.co/DU4cwruD5g","expanded_url":"https://twitter.com/guruchuirer/status/1369105471374843906","display_url":"twitter.com/guruchuirer/st…","indices":[232,255]}]	¿Y los Negocios que culpa se tienen? ¿Qué se gana con esto? No entiendo. Esa pobre gente esta saliendo de la crisis de la pandemia y ahora tendrá que pagar por los daños a su propiedad, que terrible situación para los comerciantes. https://t.co/DU4cwruD5g	274790.0	RT @Edd_Campe: ¿Y los Negocios que culpa se tienen? ¿Qué se gana con esto? No entiendo. Esa pobre gente esta saliendo de la crisis de la pa…	55.0	True	full
1188266	1188266	6046da334161a20039c8573e	2021-03-09 02:15:09	[]	[]	Tue Mar 09 02:04:13 +0000 2021	[{"text":"ados","indices":[2,7]}]	[{"url":"https://t.co/re7SplIqoY","expanded_url":"https://www.huffpost.com/entry/democrats-covid-19-relief-tribes_n_6046755ac5b69197db28e025","display_url":"huffpost.com/entry/democrat…","indices":[247,270]}]	👀 #ados @joebiden @kamalaharris - “Democrats Just Approved The Biggest Investment In Native Programs In U.S. History” The Senate-passed COVID-19 relief bill includes more than $31.2 billion for tribal governments and Native American communities. https://t.co/re7SplIqoY	24594.0	RT @tonetalks: 👀 #ados @joebiden @kamalaharris - “Democrats Just Approved The Biggest Investment In Native Programs In U.S. History” The S…	1622.0	True	full
1188267	1188267	6046da334161a20039c85752	2021-03-09 02:15:09	[]	[]	Mon Mar 08 23:27:04 +0000 2021	[{"text":"DíaInternacionalDeLaMujer","indices":[6,32]},{"text":"RadioIPN","indices":[34,43]},{"text":"ProgramaEspecial","indices":[55,72]},{"text":"MujeresLíderes","indices":[73,88]},{"text":"COVID19","indices":[131,139]},{"text":"Hoy","indices":[142,146]},{"text":"ConexiónPolitécnica","indices":[200,220]}]	[{"url":"https://t.co/6rAFOF08ap","expanded_url":"http://radio.ipn.mx","display_url":"radio.ipn.mx","indices":[174,197]}]	En el #DíaInternacionalDeLaMujer #RadioIPN realizó el #ProgramaEspecial #MujeresLíderes por un futuro igualitario en el mundo del #COVID19 #Hoy ⏰ 22:00 horas 📻95.7 FM 🔗https://t.co/6rAFOF08ap #ConexiónPolitécnica https://t.co/qyWE29RA3Q	5134.0	RT @RadioIPNOficial: En el #DíaInternacionalDeLaMujer #RadioIPN realizó el #ProgramaEspecial #MujeresLíderes por un futuro igualitario en…	45.0	True	full
1188268	1188268	6046da334161a20039c8576e	2021-03-09 02:15:10	[]	[]	Mon Mar 08 22:00:20 +0000 2021	[]	[{"url":"https://t.co/OImAy9wThF","expanded_url":"https://adweek.it/3sZEZY3","display_url":"adweek.it/3sZEZY3","indices":[124,147]}]	Today, @mgmstudios unveiled its redesign of its logo—the first time that MGM's Leo the Lion has been reimagined since 1958. https://t.co/OImAy9wThF	643701.0	RT @Adweek: Today, @mgmstudios unveiled its redesign of its logo—the first time that MGM's Leo the Lion has been reimagined since 1958. htt…	669.0	True	full
1188269	1188269	6046da334161a20039c85786	2021-03-09 02:15:10	[]	[]	Tue Mar 09 01:34:18 +0000 2021	[]	[{"url":"https://t.co/OLtGq6hWrk","expanded_url":"https://nym.ag/3uZFweq","display_url":"nym.ag/3uZFweq","indices":[131,154]}]	Low wages keep women in poverty and make them vulnerable to sexual abuse. @onesarahjones writes on the need for a $15 minimum wage https://t.co/OLtGq6hWrk	1816988.0	RT @NYMag: Low wages keep women in poverty and make them vulnerable to sexual abuse. @onesarahjones writes on the need for a $15 minimum wa…	550.0	True	full
1188270	1188270	6046da344161a20039c857ae	2021-03-09 02:15:10	[]	[]	Mon Mar 08 00:00:01 +0000 2021	[{"text":"QuédateEnCasa","indices":[0,14]},{"text":"COVID19","indices":[72,80]}]	[{"url":"https://t.co/BE7JBC7ARm","expanded_url":"http://www.gob.mx/salud","display_url":"gob.mx/salud","indices":[142,165]}]	#QuédateEnCasa y sigue la transmisión de la Conferencia de Prensa sobre #COVID19. ⏰ 19:00 hrs (horario CDMX) 📲 Facebook, Twitter, YouTube 🖥️ https://t.co/BE7JBC7ARm https://t.co/yEebZUfLXb	1215349.0	RT @SSalud_mx: #QuédateEnCasa y sigue la transmisión de la Conferencia de Prensa sobre #COVID19. ⏰ 19:00 hrs (horario CDMX) 📲 Facebook, Tw…	163.0	True	full
1188271	1188271	6046da344161a20039c857b6	2021-03-09 02:15:10	[]	[]	Sat Mar 06 22:00:35 +0000 2021	[{"text":"ReflexionesApátridas","indices":[101,122]}]	[{"url":"https://t.co/UjKAESzSCA","expanded_url":"https://bit.ly/3bhDJtB","display_url":"bit.ly/3bhDJtB","indices":[251,274]}]	"Especista de mierda" escuchó @vonvonnet en un desayunador vegano, pero no se sintió aludida. En sus #ReflexionesApátridas nos cuenta este recuerdo y otros de infancia en casa de la abuela con cerditos que criaban y, claro, mataban frente a sus ojos. https://t.co/UjKAESzSCA	7528.0	RT @NotasSinPauta: "Especista de mierda" escuchó @vonvonnet en un desayunador vegano, pero no se sintió aludida. En sus #ReflexionesApátrid…	1.0	True	full
1188272	1188272	6046da344161a20039c857c8	2021-03-09 02:15:11	[]	[]	Mon Mar 08 22:00:19 +0000 2021	[]	[{"url":"https://t.co/QD7s8WYPrd","expanded_url":"https://whowhatwhy.org/2021/03/08/election-assistance-commission-investigates-ess-voting-systems/","display_url":"whowhatwhy.org/2021/03/08/ele…","indices":[264,287]}]	Voting machine vendor ES&amp;S used an uncertified method to install software for its ExpressVote touchscreens in up to 19 states &amp; conducted its own hash-validation testing, a “Fox in the henhouse” scenario per one examiner. When caught, it misled about it. https://t.co/QD7s8WYPrd	176492.0	RT @jennycohn1: Voting machine vendor ES&amp;S used an uncertified method to install software for its ExpressVote touchscreens in up to 19 stat…	397.0	True	full
1188273	1188273	6046da354161a20039c857fc	2021-03-09 02:15:11	[]	[]	Tue Mar 09 01:01:00 +0000 2021	[{"text":"cdnpoli","indices":[151,159]}]	[{"url":"https://t.co/uQLocuqURo","expanded_url":"https://tnc.news/2021/03/08/canada-working-on-vaccine-passports-with-g7-countries/","display_url":"tnc.news/2021/03/08/can…","indices":[162,185]}]	Health Minister Patty Hajdu says Canada is engaging in “very live” conversations on requiring proof of vaccination in order to travel internationally. #cdnpoli https://t.co/uQLocuqURo	42182.0	RT @TrueNorthCentre: Health Minister Patty Hajdu says Canada is engaging in “very live” conversations on requiring proof of vaccination in…	185.0	True	full
1188274	1188274	6046da354161a20039c85816	2021-03-09 02:15:12	[]	[]	Tue Jan 19 23:30:10 +0000 2021	[]	[{"url":"https://t.co/iDRLWliS2g","expanded_url":"http://uclahealth.org/vaccine","display_url":"uclahealth.org/vaccine","indices":[202,225]}]	We are committed to giving you the most up to date information about how to get vaccinated. Go to our COVID-19 vaccine information hub for more details &amp; answers to many frequently asked questions: https://t.co/iDRLWliS2g https://t.co/TYm1HyeUub	42169.0	RT @UCLAHealth: We are committed to giving you the most up to date information about how to get vaccinated. Go to our COVID-19 vaccine info…	486.0	True	full
1188275	1188275	6046da354161a20039c85818	2021-03-09 02:15:12	[]	[]	Tue Mar 09 02:11:39 +0000 2021	[]	[{"url":"https://t.co/h6jGrrOV1I","expanded_url":"https://unusualwhales.com/furus","display_url":"unusualwhales.com/furus","indices":[226,249]}]	What were @CathieDWood and @ARKInvest's biggest moves today? Buy shares: 1. $JD: 310,807 2. $BFLY: 233,248 3. $DKNG: 748,201 4. $SE: 110,382 Sold shares: 1. $TSM: 99,749 2. $BIDU: 134,423 3. $PYPL: 192,819 Check full list: https://t.co/h6jGrrOV1I https://t.co/zAJG1BS3w1	73636.0	RT @unusual_whales: What were @CathieDWood and @ARKInvest's biggest moves today? Buy shares: 1. $JD: 310,807 2. $BFLY: 233,248 3. $DKNG: 7…	388.0	True	full
1188276	1188276	6046da354161a20039c8582a	2021-03-09 02:15:12	[{"text":"voiceover","indices":[128,138]},{"text":"coach","indices":[139,145]},{"text":"speaker","indices":[146,154]},{"text":"entrepreneur","indices":[155,168]},{"text":"workfromhome","indices":[169,182]},{"text":"WFH","indices":[183,187]},{"text":"COVID19","indices":[188,196]},{"text":"source","indices":[197,204]},{"text":"ipdtl","indices":[213,219]},{"text":"acting","indices":[220,227]},{"text…	[{"url":"https://t.co/pZzaHd92s4","expanded_url":"https://youtu.be/UV9Ut0Rc6YI","display_url":"youtu.be/UV9Ut0Rc6YI","indices":[236,259]}]		[]	[]			If you are wanting to learn more from a pro, this interview on "Outside the Box" has a lot of great info! Thanks fo… https://t.co/m8tUkXQqJm	8197.0	True	full
1188277	1188277	6046da354161a20039c8582e	2021-03-09 02:15:12	[]	[]	Tue Mar 09 02:14:09 +0000 2021	[]	[{"url":"https://t.co/Jfr1DnZzZU","expanded_url":"https://www.thedailybeast.com/texas-rep-dan-crenshaw-decided-the-covid-19-pandemic-was-the-perfect-time-to-buy-and-not-disclose-stocks?via=twitter_page","display_url":"thedailybeast.com/texas-rep-dan-…","indices":[257,280]}]	Dan Crenshaw (R-TX) didn't buy or sell any stocks in his first 13 months as a lawmaker-- until March 2020, when he made half a dozen buys as Congress debated the largest economic relief package in history. They pretend to be populists while they get rich. https://t.co/Jfr1DnZzZU	398997.0	RT @briantylercohen: Dan Crenshaw (R-TX) didn't buy or sell any stocks in his first 13 months as a lawmaker-- until March 2020, when he mad…	3773.0	True	full
1188278	1188278	6046da364161a20039c85848	2021-03-09 02:15:12	[]	[]	Mon Mar 08 13:56:50 +0000 2021	[]	[{"url":"https://t.co/Gv816smYs0","expanded_url":"https://twitter.com/kenialopezr/status/1368715414272958472","display_url":"twitter.com/kenialopezr/st…","indices":[233,256]}]	Y de pronto, la derecha se volvió "feminista". Ahora resulta que hasta Brozo, que utilizaba la imagen de la mujer como objeto sexualizado en sus programas de televisión, es ahora "feministo". Tanta hipocresía revuelve las tripas. 🤮 https://t.co/Gv816smYs0	21497.0	RT @manuelhborbolla: Y de pronto, la derecha se volvió "feminista". Ahora resulta que hasta Brozo, que utilizaba la imagen de la mujer como…	1781.0	True	full
1188279	1188279	6046da364161a20039c8584e	2021-03-09 02:15:12	[]	[]	Tue Mar 09 01:24:41 +0000 2021	[]	[{"url":"https://t.co/yEA2oh15zO","expanded_url":"https://www.eltiempo.com/salud/politologa-se-salta-la-fila-de-la-vacunacion-en-bogota-571924","display_url":"eltiempo.com/salud/politolo…","indices":[178,201]}]	En @Bogota comenzó la vacunación VIP.... atentos en Cali con las Secretarias de Salud Departamental y de la Alcaldía! Joven politóloga fue vacunada en Bogotá contra el covid-19 https://t.co/yEA2oh15zO	33035.0	RT @SantiagoDeCali_: En @Bogota comenzó la vacunación VIP.... atentos en Cali con las Secretarias de Salud Departamental y de la Alcaldía!…	19.0	True	full
1188280	1188280	6046da364161a20039c85850	2021-03-09 02:15:12	[]	[]	Sun Mar 07 18:45:01 +0000 2021	[]	[{"url":"https://t.co/lEyn3LwJIK","expanded_url":"https://on.wsj.com/3qhfQ9M","display_url":"on.wsj.com/3qhfQ9M","indices":[118,141]}]	Scientists are unearthing new clues suggesting that the virus that causes Covid-19 evolved naturally to infect humans https://t.co/lEyn3LwJIK	18682991.0	RT @WSJ: Scientists are unearthing new clues suggesting that the virus that causes Covid-19 evolved naturally to infect humans https://t.co…	13526.0	True	full
1188281	1188281	6046da364161a20039c85862	2021-03-09 02:15:12	[]	[]	Tue Mar 09 02:15:07 +0000 2021	[]	[{"url":"https://t.co/R1bCNb51lt","expanded_url":"https://on.wsj.com/2PMdCTa","display_url":"on.wsj.com/2PMdCTa","indices":[157,180]}]	“The Western is American as apple pie.” As the genre regains popularity during the pandemic, the rise in productions stands to give rural economies a boost. https://t.co/R1bCNb51lt	18682992.0	RT @WSJ: “The Western is American as apple pie.” As the genre regains popularity during the pandemic, the rise in productions stands to giv…	795.0	True	full
1188282	1188282	6046da364161a20039c85882	2021-03-09 02:15:13	[]	[]	Mon Mar 08 18:55:03 +0000 2021	[]	[{"url":"https://t.co/U4Hqe7GJ0E","expanded_url":"http://www.cnn.com/2021/03/08/politics/fact-check-tom-cotton-prisoners-pandemic-relief-checks-trump-biden/index.html","display_url":"cnn.com/2021/03/08/pol…","indices":[216,239]}]	Sen. Tom Cotton keeps attacking Democrats for letting prisoners get pandemic relief money. But prisoners also got pandemic relief money from the two check bills Trump signed in 2020. Cotton voted for both of them: https://t.co/U4Hqe7GJ0E	1240224.0	RT @ddale8: Sen. Tom Cotton keeps attacking Democrats for letting prisoners get pandemic relief money. But prisoners also got pandemic re…	1483.0	True	full
1188283	1188283	6046da364161a20039c85884	2021-03-09 02:15:13	[]	[]	Mon Mar 08 10:58:10 +0000 2021	[]	[{"url":"https://t.co/AGL35NNl6x","expanded_url":"https://starmometer.com/2021/01/28/100-asian-heartthrobs-2021-elimination-round/amp/?__twitter_impression=true","display_url":"starmometer.com/2021/01/28/100…","indices":[103,126]},{"url":"https://t.co/LqxQmu2Z6d","expanded_url":"https://www.nehannn.com/artist-detail/854.html","display_url":"nehannn.com/artist-detail/…","indices":[247,270]}]	ON-GOING VOTINGS - as of MARCH 8, 2021 STARPLAY JAY (ends on 10 Mar) STARMOMETER SUNGHOON (15 March): https://t.co/AGL35NNl6x IDOLPICK (15 Mar) FANPLUS NI-KI (16 Mar) MUBEAT JAY (19 Mar) THE KKING (26 Mar) IDOLCHAMP OT7 (31 Mar) NEHANN - weekly: https://t.co/LqxQmu2Z6d (OT7) https://t.co/jt3DGMAJgf	8056.0	RT @heestheone_: ON-GOING VOTINGS - as of MARCH 8, 2021 STARPLAY JAY (ends on 10 Mar) STARMOMETER SUNGHOON (15 March): https://t.co/AGL35N…	837.0	True	full
1188284	1188284	6046da374161a20039c858ae	2021-03-09 02:15:13	[]	[]	Tue Mar 09 00:17:28 +0000 2021	[]	[{"url":"https://t.co/aBtxyNkEAk","expanded_url":"https://trib.al/cFQOFWQ","display_url":"trib.al/cFQOFWQ","indices":[167,190]}]	Some users, logging in to HBO Max to watch Tom &amp; Jerry: The Movie, were instead met by Zack Snyder's Justice League in all its glory thanks to an accidental leak. https://t.co/aBtxyNkEAk https://t.co/ovRQLRqlMy	4333037.0	RT @GameSpot: Some users, logging in to HBO Max to watch Tom &amp; Jerry: The Movie, were instead met by Zack Snyder's Justice League in all it…	207.0	True	full
1188285	1188285	6046da374161a20039c858b8	2021-03-09 02:15:13	[]	[]	Tue Mar 09 02:01:29 +0000 2021	[{"text":"ÚltimaHora","indices":[0,11]}]	[{"url":"https://t.co/KWKB40tcTp","expanded_url":"http://ow.ly/mGq050DTGbW","display_url":"ow.ly/mGq050DTGbW","indices":[248,271]}]	#ÚltimaHora | La Secretaría de Salud registró en las últimas 24 horas en México mil 877 casos confirmados de covid-19 por lo que el número de personas que se han contagiado del SARS-CoV-2 desde el inicio de la pandemia suma 2 millones 130 mil 477. https://t.co/KWKB40tcTp	4891762.0	RT @proceso: #ÚltimaHora | La Secretaría de Salud registró en las últimas 24 horas en México mil 877 casos confirmados de covid-19 por lo q…	964.0	True	full
1188286	1188286	6046da384161a20039c858d8	2021-03-09 02:15:13	[]	[]	Tue Mar 09 02:06:30 +0000 2021	[]	[{"url":"https://t.co/oS5YueX8Ba","expanded_url":"https://twitter.com/preetbharara/status/1236821983951761410","display_url":"twitter.com/preetbharara/s…","indices":[128,151]}]	One year ago today, as the severity of COVID sank in, I wrote this thread. Was an understatement. We are in better hands now. 🙏 https://t.co/oS5YueX8Ba	1716643.0	RT @PreetBharara: One year ago today, as the severity of COVID sank in, I wrote this thread. Was an understatement. We are in better hands…	861.0	True	full
1188287	1188287	6046da384161a20039c858ec	2021-03-09 02:15:14	[]	[]	Tue Mar 09 02:15:08 +0000 2021	[]	[{"url":"https://t.co/f35RtNp4TB","expanded_url":"https://7ny.tv/3qrdZir","display_url":"7ny.tv/3qrdZir","indices":[120,143]}]	There are plenty of stories of resilience and determination for women-owned businesses during the coronavirus pandemic. https://t.co/f35RtNp4TB https://t.co/DX122OvYZY	706064.0	RT @ABC7NY: There are plenty of stories of resilience and determination for women-owned businesses during the coronavirus pandemic. https:/…	1160.0	True	full
1188288	1188288	6046da384161a20039c858f0	2021-03-09 02:15:14	[]	[]	Tue Mar 09 02:00:36 +0000 2021	[{"text":"Salud","indices":[0,6]}]	[{"url":"https://t.co/EbfKtNZ7e2","expanded_url":"http://ow.ly/7ly730rzV7y","display_url":"ow.ly/7ly730rzV7y","indices":[255,278]}]	#Salud |Expertos te dicen el primer síntoma para detectar COVID en niños. Se trata del más fácil de advertir: la fiebre. Pero si los síntomas son importantes como malestar general, dolor de huesos y de cabeza, los niños deben ser trasladados al hospital. https://t.co/EbfKtNZ7e2 https://t.co/VRujl4qtLt	137363.0	RT @nvinoticiasoax: #Salud |Expertos te dicen el primer síntoma para detectar COVID en niños. Se trata del más fácil de advertir: la fiebre…	964.0	True	full
1188289	1188289	6046da384161a20039c85900	2021-03-09 02:15:14	[]	[]	Tue Mar 09 01:36:32 +0000 2021	[]	[{"url":"https://t.co/CI9BlMPdHv","expanded_url":"https://www.ctvnews.ca/health/coronavirus/coronavirus-vaccine-tracker-how-many-people-in-canada-have-received-shots-1.5247509","display_url":"ctvnews.ca/health/coronav…","indices":[189,212]}]	📍 Nearly 1.9 million Canadians have been given the first vaccine dose. 📍 569,009 have received their second dose. 📍 4.99% of Canadians vaccinated (at least once). CTV's vaccine tracker: https://t.co/CI9BlMPdHv https://t.co/AjpTZp2Vq0	118226.0	RT @CTVNationalNews: 📍 Nearly 1.9 million Canadians have been given the first vaccine dose. 📍 569,009 have received their second dose. 📍…	0.0	True	full
1188290	1188290	6046da384161a20039c85902	2021-03-09 02:15:14	[]	[]	Mon Mar 08 17:37:28 +0000 2021	[{"text":"InternationalWomensDay","indices":[5,28]},{"text":"WomanOwnedBusiness","indices":[43,62]},{"text":"business","indices":[208,217]},{"text":"WomensDay","indices":[218,228]},{"text":"smallbusiness","indices":[229,243]}]	[{"url":"https://t.co/hnofSskeAU","expanded_url":"https://www.redbubble.com/people/MarineTreasury/explore?asc=u&page=1&sortOrder=recent","display_url":"redbubble.com/people/MarineT…","indices":[245,268]}]	It's #InternationalWomensDay !! Support a #WomanOwnedBusiness! I have a lot of designs are available on products such as prints, stickers, tote bags, masks, mugs etc! Use code 'SUBSURF15' to get 15% off🤍 #business #WomensDay #smallbusiness https://t.co/hnofSskeAU https://t.co/RMcBYfk86P	803.0	RT @TreasuryMarine: It's #InternationalWomensDay !! Support a #WomanOwnedBusiness! I have a lot of designs are available on products such…	2085.0	True	full
1188291	1188291	6046da384161a20039c8590a	2021-03-09 02:15:14	[]	[]	Tue Mar 09 01:51:02 +0000 2021	[]	[{"url":"https://t.co/o0bkoCfU1o","expanded_url":"https://traficozmg.com/2021/03/mexico-registra-190-mil-923-defunciones-por-covid-19/","display_url":"traficozmg.com/2021/03/mexico…","indices":[145,168]}]	Desde Palacio Nacional, la Secretaría de Salud Federal notificó que México contabiliza un millón 675 mil 996 personas recuperadas de COVID-19 https://t.co/o0bkoCfU1o	831184.0	RT @Trafico_ZMG: Desde Palacio Nacional, la Secretaría de Salud Federal notificó que México contabiliza un millón 675 mil 996 personas recu…	238.0	True	full
1188292	1188292	6046da384161a20039c85916	2021-03-09 02:15:14	[]	[{"url":"https://t.co/rKBgwtTrNB","expanded_url":"https://cstu.io/7f7dd1","display_url":"cstu.io/7f7dd1","indices":[104,127]}]		[]	[]			How Doctors Are Using Artificial Intelligence to Battle Covid-19 | Science | Smithsonian Magazine… https://t.co/wUaAvI1NWX	1178.0	True	full
1188293	1188293	6046da384161a20039c85928	2021-03-09 02:15:15	[]	[]	Tue Mar 09 00:34:28 +0000 2021	[]	[{"url":"https://t.co/c8f1pvhF2u","expanded_url":"https://www.elnuevodia.com/noticias/legislatura/notas/el-senado-investigara-proceso-de-vacunacion-contra-covid-19-en-puerto-rico/","display_url":"elnuevodia.com/noticias/legis…","indices":[154,177]}]	El Senado investigará proceso de vacunación contra COVID-19 en Puerto Rico - ...la politiquería no cesa, ni aún en gente que uno creía eran más serios... https://t.co/c8f1pvhF2u	11575.0	RT @drcorazon2016: El Senado investigará proceso de vacunación contra COVID-19 en Puerto Rico - ...la politiquería no cesa, ni aún en gente…	82.0	True	full
1188294	1188294	6046da384161a20039c85932	2021-03-09 02:15:15	[]	[{"url":"https://t.co/NFU6LnizS8","expanded_url":"http://victorhanson.com/wordpress/the-illustrious-stanford-left-turns-against-three-of-its-own-not-on-the-left-vdhanson/","display_url":"victorhanson.com/wordpress/the-…","indices":[200,223]}]		[]	[]			Interesting insight into cancel culture on campus. "Oh, it's not censorship, because it's not the government!" The… https://t.co/Hd1T7IkhvN	10.0	True	full
1188295	1188295	6046da384161a20039c85936	2021-03-09 02:15:15	[]	[]	Tue Mar 09 02:13:45 +0000 2021	[]	[{"url":"https://t.co/RdYLvfum24","expanded_url":"http://msnbc.com/live","display_url":"msnbc.com/live","indices":[125,148]}]	Live on @MSNBC: CDC Dir. Walensky joins @maddow after agency releases new Covid-19 guidelines for fully vaccinated people. https://t.co/RdYLvfum24 https://t.co/QklTcPlyt0	4149063.0	RT @MSNBC: Live on @MSNBC: CDC Dir. Walensky joins @maddow after agency releases new Covid-19 guidelines for fully vaccinated people. htt…	25.0	True	full
1188296	1188296	6046da394161a20039c85944	2021-03-09 02:15:15	[]	[{"url":"https://t.co/hx2acLhJ1u","expanded_url":"https://la.eater.com/2021/3/8/22320260/los-angeles-county-covid-19-coronavirus-news-coming-red-tier-restrictions-indoor-dining?utm_campaign=la.eater&utm_content=entry&utm_medium=social&utm_source=twitter","display_url":"la.eater.com/2021/3/8/22320…","indices":[116,139]}]		[]	[]			Don't you threaten ME with a good time! "LA County Returns to 25 Percent Indoor Dining ‘This Week,’ Officials Say"… https://t.co/Zz5YUhI36H	1353.0	True	full
1188297	1188297	6046da394161a20039c8595a	2021-03-09 02:15:15	[]	[]	Mon Mar 08 21:39:47 +0000 2021	[{"text":"CSGOGiveaway","indices":[24,37]}]	[{"url":"https://t.co/JU5NMXOqhr","expanded_url":"https://www.youtube.com/watch?v=1CuTkWbqMfQ","display_url":"youtube.com/watch?v=1CuTkW…","indices":[96,119]}]	🦌 AK-47 | Rat Rod (15$) #CSGOGiveaway 🦌 To enter: ✅-Follow @CsgoRudolf ✅-Retweet ✅-Sub + Like https://t.co/JU5NMXOqhr (show proof🧐) Good Luck🍀-Rolling in 48 hours⏰ https://t.co/wGZuGwqLti	5926.0	RT @CsgoRudolf: 🦌 AK-47 | Rat Rod (15$) #CSGOGiveaway 🦌 To enter: ✅-Follow @CsgoRudolf ✅-Retweet ✅-Sub + Like https://t.co/JU5NMXOqhr (sh…	54.0	True	full
1188298	1188298	6046da394161a20039c85968	2021-03-09 02:15:15	[]	[]	Tue Mar 09 02:09:39 +0000 2021	[{"text":"CHOIHYUNSUK","indices":[80,92]}]	[{"url":"https://t.co/JW5AcYfc2x","expanded_url":"http://www.fanplus.co.kr/202143en/","display_url":"fanplus.co.kr/202143en/","indices":[116,139]}]	➖ CHOIHYUNSUK’s Subway AD Proposal &amp; Vote ➖ 🌷Stars born/debuted in April🌷 🏆#CHOIHYUNSUK🏆 ◾AD Proposal Guide : https://t.co/JW5AcYfc2x ◾Submission &amp; Vote Period : 15 Mar. 17:00 (KST) 📍The most "liked" AD proposal by the deadline will be selected for the subway AD. https://t.co/5AGkh1nlX1	30013.0	RT @fanplus_app: ➖ CHOIHYUNSUK’s Subway AD Proposal &amp; Vote ➖ 🌷Stars born/debuted in April🌷 🏆#CHOIHYUNSUK🏆 ◾AD Proposal Guide : https://t.…	148.0	True	full
1188299	1188299	6046da394161a20039c8596c	2021-03-09 02:15:15	[]	[]	Tue Mar 09 01:11:41 +0000 2021	[{"text":"JISOO","indices":[193,199]},{"text":"블랙핑크","indices":[226,231]},{"text":"지수","indices":[232,235]},{"text":"블랙핑크지수","indices":[236,243]},{"text":"BLACKPINK","indices":[244,254]}]	[{"url":"https://t.co/DqIkdteF3j","expanded_url":"https://m.news.nate.com/view/20210309n05788","display_url":"m.news.nate.com/view/20210309n…","indices":[201,224]}]	Topstarnews reported that one of the characters in the @SonyAnimation released artwork is drawing MORE attention because of its design, which seems to refer to the improved hanbok of BLACKPINK #JISOO 📎https://t.co/DqIkdteF3j #블랙핑크 #지수 #블랙핑크지수 #BLACKPINK @BLACKPINK https://t.co/baVQqZbXtj	41215.0	RT @jichu_charts: Topstarnews reported that one of the characters in the @SonyAnimation released artwork is drawing MORE attention because…	17.0	True	full
1188300	1188300	6046da394161a20039c85972	2021-03-09 02:15:15	[]	[]	Tue Mar 02 11:12:38 +0000 2021	[]	[{"url":"https://t.co/vAgxRG6dsb","expanded_url":"https://twitter.com/messages/compose?text=Hi%21&recipient_id=1323538719958134784","display_url":"twitter.com/messages/compo…","indices":[221,244]}]	Have your Social Media Accounts promoted by @litspamigay! Giveaway price starts at Php 15 for Twitter Promotions and Php 45 for FB, IG, YTC, TikTok, etc! inquiries? send me a message! let’s grow our accounts together🔥 https://t.co/vAgxRG6dsb	4554.0	RT @litspamigay: Have your Social Media Accounts promoted by @litspamigay! Giveaway price starts at Php 15 for Twitter Promotions and Php…	35.0	True	full
1188301	1188301	6046da394161a20039c8597e	2021-03-09 02:15:16	[]	[]	Tue Mar 09 00:41:38 +0000 2021	[]	[{"url":"https://t.co/oUwuXaYsEA","expanded_url":"https://twitter.com/cliffordlevy/status/1368985728114429959","display_url":"twitter.com/cliffordlevy/s…","indices":[186,209]}]	The greed, the gall, the grift - not surprising. The neverending sanctimony toward others, while behaving like such sleazes themselves, is befuddling. So brazen! So brash. And so gross. https://t.co/oUwuXaYsEA	2495748.0	RT @megynkelly: The greed, the gall, the grift - not surprising. The neverending sanctimony toward others, while behaving like such sleazes…	150.0	True	full
1188302	1188302	6046da394161a20039c85982	2021-03-09 02:15:16	[]	[]	Tue Mar 09 02:09:39 +0000 2021	[{"text":"CHOIHYUNSUK","indices":[80,92]}]	[{"url":"https://t.co/JW5AcYfc2x","expanded_url":"http://www.fanplus.co.kr/202143en/","display_url":"fanplus.co.kr/202143en/","indices":[116,139]}]	➖ CHOIHYUNSUK’s Subway AD Proposal &amp; Vote ➖ 🌷Stars born/debuted in April🌷 🏆#CHOIHYUNSUK🏆 ◾AD Proposal Guide : https://t.co/JW5AcYfc2x ◾Submission &amp; Vote Period : 15 Mar. 17:00 (KST) 📍The most "liked" AD proposal by the deadline will be selected for the subway AD. https://t.co/5AGkh1nlX1	30013.0	RT @fanplus_app: ➖ CHOIHYUNSUK’s Subway AD Proposal &amp; Vote ➖ 🌷Stars born/debuted in April🌷 🏆#CHOIHYUNSUK🏆 ◾AD Proposal Guide : https://t.…	1175.0	True	full
1188303	1188303	6046da394161a20039c85994	2021-03-09 02:15:16	[]	[]	Mon Mar 08 19:51:06 +0000 2021	[]	[{"url":"https://t.co/ovmW0w66u1","expanded_url":"https://bit.ly/2O6GmFQ","display_url":"bit.ly/2O6GmFQ","indices":[243,266]}]	Today, with my recommendation, the @HowardU Board of Trustees announced its unanimous decision to name the Law School Library as the Vernon E. Jordan, Jr., Esq. Law Library in honor of the Howard alumnus and Civil Rights icon. Read more here: https://t.co/ovmW0w66u1 https://t.co/5U47Lq3qHi	8633.0	RT @HUPrez17: Today, with my recommendation, the @HowardU Board of Trustees announced its unanimous decision to name the Law School Library…	585.0	True	full
1188304	1188304	6046da3a4161a20039c859b6	2021-03-09 02:15:16	[]	[]	Mon Mar 08 18:55:03 +0000 2021	[]	[{"url":"https://t.co/U4Hqe7GJ0E","expanded_url":"http://www.cnn.com/2021/03/08/politics/fact-check-tom-cotton-prisoners-pandemic-relief-checks-trump-biden/index.html","display_url":"cnn.com/2021/03/08/pol…","indices":[216,239]}]	Sen. Tom Cotton keeps attacking Democrats for letting prisoners get pandemic relief money. But prisoners also got pandemic relief money from the two check bills Trump signed in 2020. Cotton voted for both of them: https://t.co/U4Hqe7GJ0E	1240224.0	RT @ddale8: Sen. Tom Cotton keeps attacking Democrats for letting prisoners get pandemic relief money. But prisoners also got pandemic re…	875.0	True	full
1188305	1188305	6046da3a4161a20039c859c6	2021-03-09 02:15:16	[]	[]	Tue Mar 09 01:42:36 +0000 2021	[]	[{"url":"https://t.co/XqKPzsgYIF","expanded_url":"https://entertain.naver.com/read?oid=609&aid=0000410450","display_url":"entertain.naver.com/read?oid=609&a…","indices":[197,220]}]	shinswave, the production company behind jinki's new musical "midnight sun," is planning on broadcasting its musicals worldwide through online livestreams that can be enjoyed anytime, anywhere ^^ https://t.co/XqKPzsgYIF https://t.co/sSleiUBjmT	8502.0	RT @alittlefreakey: shinswave, the production company behind jinki's new musical "midnight sun," is planning on broadcasting its musicals w…	19.0	True	full
1188306	1188306	6046da3a4161a20039c859ca	2021-03-09 02:15:16	[]	[]	Tue Mar 09 01:00:12 +0000 2021	[]	[{"url":"https://t.co/kMl1vcrxCB","expanded_url":"https://bit.ly/3bq47kK","display_url":"bit.ly/3bq47kK","indices":[214,237]}]	French luxury giant Dior has appointed Kim Ji-soo, better known to Blackpink fans mononymously as Jisoo, its new global ambassador for both fashion and beauty, the brand has announced on its social media channels. https://t.co/kMl1vcrxCB	1839981.0	RT @BoF: French luxury giant Dior has appointed Kim Ji-soo, better known to Blackpink fans mononymously as Jisoo, its new global ambassador…	1.0	True	full
1188307	1188307	6046da3a4161a20039c859d0	2021-03-09 02:15:16	[]	[]	Tue Mar 09 01:54:04 +0000 2021	[]	[{"url":"https://t.co/W1G8zOcrux","expanded_url":"https://www.thedailybeast.com/texas-rep-dan-crenshaw-decided-the-covid-19-pandemic-was-the-perfect-time-to-buy-and-not-disclose-stocks?via=twitter_page","display_url":"thedailybeast.com/texas-rep-dan-…","indices":[226,249]}]	NEW: Right as the pandemic began to crest in March of 20202, Rep. Dan Crenshaw suddenly started buying stocks for the first time as a Congressman. Strangely, he did not initially disclose the transactions, as required by law. https://t.co/W1G8zOcrux	133135.0	RT @NoahShachtman: NEW: Right as the pandemic began to crest in March of 20202, Rep. Dan Crenshaw suddenly started buying stocks for the fi…	3316.0	True	full
1188308	1188308	6046da3a4161a20039c85a02	2021-03-09 02:15:17	[]	[]	Mon Mar 08 20:00:00 +0000 2021	[{"text":"8Mar","indices":[0,5]},{"text":"CuarentenaRadicalReforzada","indices":[228,255]},{"text":"FelizLunes","indices":[256,267]}]	[{"url":"https://t.co/J39uUpaMec","expanded_url":"https://bit.ly/30rrynw","display_url":"bit.ly/30rrynw","indices":[189,212]}]	#8Mar Está convencida, que el compromiso del periodismo y de quienes lo ejercen, tiene que estar orientado fundamentalmente en la solución de los problemas del pueblo y de sus trabajadores https://t.co/J39uUpaMec @orlandougueto #CuarentenaRadicalReforzada #FelizLunes	2049.0	RT @DIARIOVEAHOY: #8Mar Está convencida, que el compromiso del periodismo y de quienes lo ejercen, tiene que estar orientado fundamentalmen…	68.0	True	full
1188309	1188309	6046da3b4161a20039c85a08	2021-03-09 02:15:17	[]	[]	Mon Mar 08 18:11:35 +0000 2021	[]	[{"url":"https://t.co/PELjvgHJJQ","expanded_url":"https://fierasfierras.com/","display_url":"fierasfierras.com","indices":[225,248]}]	Unas chavas en CDMX buscaron a la voz original de fieeerro viejo que vendaaan y les traen un nuevo perifoneo. Bravas, Fieras Fierras, resignificando los clásicos sonidos de la capital. 💜 Acá se pueden descargar sus audios: https://t.co/PELjvgHJJQ 📢 https://t.co/jabv6Ba967	6110.0	RT @wendyselene: Unas chavas en CDMX buscaron a la voz original de fieeerro viejo que vendaaan y les traen un nuevo perifoneo. Bravas, Fier…	31.0	True	full
1188310	1188310	6046da3b4161a20039c85a2e	2021-03-09 02:15:17	[]	[]	Mon Mar 08 18:55:03 +0000 2021	[]	[{"url":"https://t.co/U4Hqe7GJ0E","expanded_url":"http://www.cnn.com/2021/03/08/politics/fact-check-tom-cotton-prisoners-pandemic-relief-checks-trump-biden/index.html","display_url":"cnn.com/2021/03/08/pol…","indices":[216,239]}]	Sen. Tom Cotton keeps attacking Democrats for letting prisoners get pandemic relief money. But prisoners also got pandemic relief money from the two check bills Trump signed in 2020. Cotton voted for both of them: https://t.co/U4Hqe7GJ0E	1240055.0	RT @ddale8: Sen. Tom Cotton keeps attacking Democrats for letting prisoners get pandemic relief money. But prisoners also got pandemic re…	13.0	True	full
1188311	1188311	6046da3b4161a20039c85a32	2021-03-09 02:15:17	[]	[]	Tue Mar 09 02:02:01 +0000 2021	[]	[{"url":"https://t.co/F9omxldptf","expanded_url":"https://bit.ly/30lVykT","display_url":"bit.ly/30lVykT","indices":[190,213]}]	Statisticians no longer ‘party bores’ in Covid era, says @RoyalStatSoc president @srichardson962, as pandemic sparks huge interest in the discipline and highlighted body’s vital public role https://t.co/F9omxldptf	308541.0	RT @timeshighered: Statisticians no longer ‘party bores’ in Covid era, says @RoyalStatSoc president @srichardson962, as pandemic sparks hug…	5620.0	True	full
1188312	1188312	6046da3b4161a20039c85a42	2021-03-09 02:15:18	[]	[]	Thu Dec 24 17:35:00 +0000 2020	[{"text":"COVID19","indices":[0,8]}]	[{"url":"https://t.co/UkjXgYpzWM","expanded_url":"https://bit.ly/2LTS0SX","display_url":"bit.ly/2LTS0SX","indices":[212,235]}]	#COVID19 is scary but TV won't share 30 years of research by Dr. Sheldon Cohen showing cold &amp; coronaviruses, even as Nasal Drops, sickened only 27-47% of people depending on their stress levels. Details HERE https://t.co/UkjXgYpzWM Let's RT knowledge, Not hate or fear, on Twitter https://t.co/2RPyTZrZYY	8418.0	RT @RayArmat: #COVID19 is scary but TV won't share 30 years of research by Dr. Sheldon Cohen showing cold &amp; coronaviruses, even as Nasal Dr…	5888.0	True	full
1188313	1188313	6046da3b4161a20039c85a50	2021-03-09 02:15:18	[]	[]	Tue Mar 09 01:14:22 +0000 2021	[]	[{"url":"https://t.co/QD7s8WYPrd","expanded_url":"https://whowhatwhy.org/2021/03/08/election-assistance-commission-investigates-ess-voting-systems/","display_url":"whowhatwhy.org/2021/03/08/ele…","indices":[266,289]}]	WTAH?! @EACgov⁩ approved a change order re: ES&amp;S touchscreen voting systems in up to 19 states 40 days b4 the election &amp; hid it from the public. It refused to discuss its related investigation &amp; has produced no documents in response to my January FOIA. https://t.co/QD7s8WYPrd	176335.0	RT @jennycohn1: WTAH?! @EACgov⁩ approved a change order re: ES&amp;S touchscreen voting systems in up to 19 states 40 days b4 the election &amp; hi…	3.0	True	full
1188314	1188314	6046da3b4161a20039c85a56	2021-03-09 02:15:17	[]	[{"url":"https://t.co/XVa80Yjk1H","expanded_url":"http://www.alertwildfire.org/centralcoast/index.html?camera=Axis-SLOECC","display_url":"alertwildfire.org/centralcoast/i…","indices":[97,120]}]		[]	[]			SLO County ECC, SanLuisObispo County, CA 35.3020, -120.6788 328 ft above sea level, facing north… https://t.co/roMTltJsMr	2926.0	True	full
1188315	1188315	6046da3c4161a20039c85a62	2021-03-09 02:15:18	[]	[]	Tue Mar 09 02:14:09 +0000 2021	[]	[{"url":"https://t.co/Jfr1DnZzZU","expanded_url":"https://www.thedailybeast.com/texas-rep-dan-crenshaw-decided-the-covid-19-pandemic-was-the-perfect-time-to-buy-and-not-disclose-stocks?via=twitter_page","display_url":"thedailybeast.com/texas-rep-dan-…","indices":[257,280]}]	Dan Crenshaw (R-TX) didn't buy or sell any stocks in his first 13 months as a lawmaker-- until March 2020, when he made half a dozen buys as Congress debated the largest economic relief package in history. They pretend to be populists while they get rich. https://t.co/Jfr1DnZzZU	399016.0	RT @briantylercohen: Dan Crenshaw (R-TX) didn't buy or sell any stocks in his first 13 months as a lawmaker-- until March 2020, when he mad…	2526.0	True	full
1188316	1188316	6046da3c4161a20039c85a66	2021-03-09 02:15:18	[]	[]	Tue Mar 09 01:40:54 +0000 2021	[]	[{"url":"https://t.co/snjPJEi7ln","expanded_url":"https://runrunes.org/noticias/438014/congresistas-dicen-que-apoyo-a-inmigrantes-venezolanos-es-un-golpe-a-maduro/","display_url":"runrunes.org/noticias/43801…","indices":[249,272]}]	Congresistas de ambos partidos aplaudieron el otorgamiento del Estatus de Protección Temporal a inmigrantes venezolanos anunciado por el gobierno de Joe Biden al considerarlo un "golpe" a la "dictadura" de Nicolás Maduro y un apoyo a sus "víctimas" https://t.co/snjPJEi7ln	2304056.0	RT @RunRunesWeb: Congresistas de ambos partidos aplaudieron el otorgamiento del Estatus de Protección Temporal a inmigrantes venezolanos an…	20.0	True	full
1188317	1188317	6046da3d4161a20039c85aaa	2021-03-09 02:15:18	[]	[]	Mon Mar 08 15:00:02 +0000 2021	[{"text":"펜타곤","indices":[110,114]},{"text":"PENTAGON","indices":[115,124]},{"text":"LOVE_or_TAKE","indices":[125,138]}]	[{"url":"https://t.co/OL8RCgua6f","expanded_url":"https://youtu.be/z2JJhLmfXZE","display_url":"youtu.be/z2JJhLmfXZE","indices":[58,81]}]	[📽] 11th Mini Album [LOVE or TAKE] Concept Trailer #1 ▶ https://t.co/OL8RCgua6f 2021.03.15. 18:00 (KST) #펜타곤 #PENTAGON #LOVE_or_TAKE https://t.co/yfHJnD7wEp	1106928.0	RT @CUBE_PTG: [📽] 11th Mini Album [LOVE or TAKE] Concept Trailer #1 ▶ https://t.co/OL8RCgua6f 2021.03.15. 18:00 (KST) #펜타곤 #PENTAGON…	1284.0	True	full
1188318	1188318	6046da3d4161a20039c85acc	2021-03-09 02:15:19	[]	[]	Tue Mar 09 01:00:12 +0000 2021	[]	[{"url":"https://t.co/kMl1vcrxCB","expanded_url":"https://bit.ly/3bq47kK","display_url":"bit.ly/3bq47kK","indices":[214,237]}]	French luxury giant Dior has appointed Kim Ji-soo, better known to Blackpink fans mononymously as Jisoo, its new global ambassador for both fashion and beauty, the brand has announced on its social media channels. https://t.co/kMl1vcrxCB	1839984.0	RT @BoF: French luxury giant Dior has appointed Kim Ji-soo, better known to Blackpink fans mononymously as Jisoo, its new global ambassador…	570.0	True	full
1188319	1188319	6046da3d4161a20039c85ae2	2021-03-09 02:15:19	[]	[]	Sat Feb 13 16:18:40 +0000 2021	[]	[{"url":"https://t.co/z6pC7QP7xO","expanded_url":"http://justfor.fans/Rubenmartinezxl?Source=NewFanTwitter","display_url":"justfor.fans/Rubenmartinezx…","indices":[112,135]}]	A new JFF superfan is enjoying my 120 videos, 163 posts, 45 photos. Here's a sneak peek. See ALL my content at: https://t.co/z6pC7QP7xO https://t.co/TN1Ht3uXAX	29544.0	RT @rubenmartinezxl: A new JFF superfan is enjoying my 120 videos, 163 posts, 45 photos. Here's a sneak peek. See ALL my content at: https:…	68.0	True	full
1188320	1188320	6046da3d4161a20039c85ae8	2021-03-09 02:15:19	[{"text":"amd5000tracking_region_uk","indices":[141,167]},{"text":"amd5000tracking_oos","indices":[168,188]},{"text":"Ryzen5000","indices":[189,199]},{"text":"AMD","indices":[200,204]}]	[{"url":"https://t.co/ezayIsqfuo","expanded_url":"https://amzn.to/36HpI5F","display_url":"amzn.to/36HpI5F","indices":[113,136]}]		[]	[]			Amazon (uk): Stock changed from "Only 2 left in stock." to "Available from these sellers." at 03:15:19.330+01:00… https://t.co/b7SCrV5QRJ	745.0	True	full
1188321	1188321	6046da3d4161a20039c85af8	2021-03-09 02:15:19	[]	[{"url":"https://t.co/LvFeXMC1va","expanded_url":"https://twitter.com/urgentecaramelo/status/1369031187491135492?s=19","display_url":"twitter.com/urgentecaramel…","indices":[222,245]}]		[]	[]			@caradolffo CARAMELO PRECISA DE DUAS CIRURGIAS DE URGÊNCIA, UMA PARA CONTER A INFECÇÃO NOS NERVOS DA PATA QUE ESTÁ… https://t.co/sIU1r4XRbs	9.0	True	full
1188322	1188322	6046da3d4161a20039c85afe	2021-03-09 02:15:20	[]	[]	Tue Mar 09 01:00:01 +0000 2021	[]	[{"url":"https://t.co/2EqWoLqZ09","expanded_url":"https://mb.com.ph/2021/03/09/sb19-cancels-virtual-music-launch-after-group-was-exposed-to-someone-with-covid-19/","display_url":"mb.com.ph/2021/03/09/sb1…","indices":[189,212]}]	Filipino boy band SB19 cancelled today, March 9, its scheduled music launch of their latest single after they were exposed to someone who was tested positive for COVID-19, producers said. https://t.co/2EqWoLqZ09	302.0	RT @MBEntrtainment: Filipino boy band SB19 cancelled today, March 9, its scheduled music launch of their latest single after they were expo…	12375.0	True	full
1188323	1188323	6046da3d4161a20039c85b00	2021-03-09 02:15:19	[]	[]	Mon Mar 08 19:42:43 +0000 2021	[{"text":"MiColumna","indices":[49,59]}]	[{"url":"https://t.co/nRxbx41MIt","expanded_url":"https://www.washingtonpost.com/es/post-opinion/2021/03/07/amlo-lopez-gatell-mentira-covid-19-gobierno-mexicano/","display_url":"washingtonpost.com/es/post-opinio…","indices":[102,125]}]	El gobierno de AMLO se hace adicto a la mentira. #MiColumna de hoy en @postopinion_es @washingtonpost https://t.co/nRxbx41MIt https://t.co/IEQnGKVvbF	8666096.0	RT @CarlosLoret: El gobierno de AMLO se hace adicto a la mentira. #MiColumna de hoy en @postopinion_es @washingtonpost https://t.co/nRxbx41…	25460.0	True	full
1188324	1188324	6046da3e4161a20039c85b40	2021-03-09 02:15:20	[]	[]	Mon Mar 08 17:40:09 +0000 2021	[]	[{"url":"https://t.co/KHAdtQpQFD","expanded_url":"https://www.leparisien.fr/info-paris-ile-de-france-oise/covid-19-vers-une-deprogrammation-de-40-des-operations-en-ile-de-france-afin-de-liberer-des-lits-08-03-2021-8427598.php","display_url":"leparisien.fr/info-paris-ile…","indices":[261,284]}]	40% des opérations supprimées ! Vs avez : - le cancer ? - un rein à greffer ? - une valve cardiaque HS ? MOURREZ !!... Avant l'agonie, pensez à @MartinHirsch qui a SUPPRIMÉ tant de lits pour plaire à l'UE, à @MarisolTouraine &amp; à @agnesbuzyn... https://t.co/KHAdtQpQFD	25096.0	RT @ChLECHEVALIER: 40% des opérations supprimées ! Vs avez : - le cancer ? - un rein à greffer ? - une valve cardiaque HS ? MOURR…	111.0	True	full
1188325	1188325	6046da3e4161a20039c85b4c	2021-03-09 02:15:21	[]	[]	Tue Mar 09 00:22:56 +0000 2021	[{"text":"MujeresEnDefensaDeLaPatria","indices":[130,157]}]	[{"url":"https://t.co/9T5PDJYNC7","expanded_url":"https://www.vtv.gob.ve/covid-19-dia-358-casos-08032021/","display_url":"vtv.gob.ve/covid-19-dia-3…","indices":[159,182]}]	Día 358 | Lucha contra la COVID-19: Venezuela registra 431 casos comunitarios, 5 importados y suma 134.839 pacientes recuperados #MujeresEnDefensaDeLaPatria https://t.co/9T5PDJYNC7 https://t.co/jS12Fl1JY1	1812454.0	RT @VTVcanal8: Día 358 | Lucha contra la COVID-19: Venezuela registra 431 casos comunitarios, 5 importados y suma 134.839 pacientes recuper…	287.0	True	full
1188326	1188326	6046da3e4161a20039c85b54	2021-03-09 02:15:21	[]	[]	Tue Mar 09 02:07:00 +0000 2021	[]	[{"url":"https://t.co/jvvaS3ZjSL","expanded_url":"https://www.nbcnews.com/health/health-news/cdc-releases-guidance-safe-activities-after-covid-19-vaccination-n1259969","display_url":"nbcnews.com/health/health-…","indices":[208,231]}]	"People who are fully vaccinated against Covid-19 may safely gather with small groups from other households without wearing masks or physical distancing, even if those people have not yet had their shots..." https://t.co/jvvaS3ZjSL	1214140.0	RT @MaddowBlog: "People who are fully vaccinated against Covid-19 may safely gather with small groups from other households without wearing…	436.0	True	full
1188327	1188327	6046da3e4161a20039c85b5c	2021-03-09 02:15:21	[]	[]	Mon Mar 08 19:45:00 +0000 2021	[{"text":"Paraguay","indices":[0,9]}]	[{"url":"https://t.co/MDm7I3C7bj","expanded_url":"https://bit.ly/3sVg6wA","display_url":"bit.ly/3sVg6wA","indices":[185,208]}]	#Paraguay | At least one citizen was killed and 20 people were injured during the protests that have shaken Asuncion in rejection of President Mario Abdo's mishandling of the pandemic. https://t.co/MDm7I3C7bj	112876.0	RT @telesurenglish: #Paraguay | At least one citizen was killed and 20 people were injured during the protests that have shaken Asuncion in…	17172.0	True	full
1188328	1188328	6046da3f4161a20039c85b6e	2021-03-09 02:15:21	[]	[]	Tue Mar 09 01:47:54 +0000 2021	[]	[{"url":"https://t.co/hAHDomyuD9","expanded_url":"https://twitter.com/omarzev/status/1368944132274675718","display_url":"twitter.com/omarzev/status…","indices":[217,240]}]	Willax solo es un canal chicha al servicio de la señora K y sus partidos y candidatos satélites (medios chicha al estilo de su tío Vladi). A este tipo de cosas se refiere la señora K con su slogan "volver a empezar". https://t.co/hAHDomyuD9	763086.0	RT @heduardo50: Willax solo es un canal chicha al servicio de la señora K y sus partidos y candidatos satélites (medios chicha al estilo de…	29.0	True	full
1188329	1188329	6046da3f4161a20039c85b78	2021-03-09 02:15:21	[]	[]	Mon Mar 08 19:40:54 +0000 2021	[]	[{"url":"https://t.co/cqYbNHCCGu","expanded_url":"https://www.youtube.com/watch?v=fHe4lx5wtg4","display_url":"youtube.com/watch?v=fHe4lx…","indices":[234,257]}]	Democrat Gretchen Whitmer promised transparency, but has given Michigan the exact opposite. Whitmer paid $155,000 in hush money to her former health director to cover up her disastrous COVID response. Whitmer needs to come clean! https://t.co/cqYbNHCCGu	933162.0	RT @GOPChairwoman: Democrat Gretchen Whitmer promised transparency, but has given Michigan the exact opposite. Whitmer paid $155,000 in h…	14.0	True	full
1188330	1188330	6046da3f4161a20039c85bb2	2021-03-09 02:15:22	[]	[]	Tue Mar 09 00:21:35 +0000 2021	[]	[{"url":"https://t.co/icfXt2brM9","expanded_url":"https://exchange.pancakeswap.finance/#/swap?inputCurrency=0x8850D2c68c632E3B258e612abAA8FadA7E6958E5","display_url":"exchange.pancakeswap.finance/#/swap?inputCu…","indices":[193,216]},{"url":"https://t.co/WlUZelPZi2","expanded_url":"https://pigtoken.finance","display_url":"pigtoken.finance","indices":[222,245]},{"url":"https://t.co/y1F3PgfpQV","ex…	$FEG ATH 40M mc, $PIG now 1.3M mc, 30X more to $FEG, you weak or diamond hands? This is what happened in the past 15 hours -20X -1500 new members join TG -2000 new holders -1.5M volume SWAP:https://t.co/icfXt2brM9 Web:https://t.co/WlUZelPZi2 TG:https://t.co/y1F3PgfpQV https://t.co/mIbwuRrr9B https://t.co/ZbYzjEZWTy	4503.0	RT @CaptainJackAPE: $FEG ATH 40M mc, $PIG now 1.3M mc, 30X more to $FEG, you weak or diamond hands? This is what happened in the past 15…	3.0	True	full
1188331	1188331	6046da404161a20039c85bcc	2021-03-09 02:15:22	[]	[]	Mon Mar 08 18:56:38 +0000 2021	[]	[{"url":"https://t.co/U4Hqe7GJ0E","expanded_url":"http://www.cnn.com/2021/03/08/politics/fact-check-tom-cotton-prisoners-pandemic-relief-checks-trump-biden/index.html","display_url":"cnn.com/2021/03/08/pol…","indices":[255,278]}]	Fox News led its website with this headline: “FUNDING CONVICTED KILLERS. Democratic COVID bill gives mass murderers taxpayer money right out of your pocket.” Fox didn’t do that when Trump signed two GOP-approved Covid bills that sent money to prisoners: https://t.co/U4Hqe7GJ0E	1240224.0	RT @ddale8: Fox News led its website with this headline: “FUNDING CONVICTED KILLERS. Democratic COVID bill gives mass murderers taxpayer mo…	7295.0	True	full
1188332	1188332	6046da404161a20039c85bdc	2021-03-09 02:15:22	[]	[]	Tue Mar 09 00:38:53 +0000 2021	[{"text":"onpoli","indices":[204,211]}]	[{"url":"https://t.co/zibFweL343","expanded_url":"https://thepostmillennial.com/canada-ranks-worse-than-almost-all-developed-countries-in-covid-19-misery-index","display_url":"thepostmillennial.com/canada-ranks-w…","indices":[213,236]}]	COVID has made Canada one of the most miserable countries in the developed world, a new index says. Canada ranks worse than almost all developed countries in 'COVID-19 misery index' | The Post Millennial #onpoli https://t.co/zibFweL343	30142.0	RT @randyhillier: COVID has made Canada one of the most miserable countries in the developed world, a new index says. Canada ranks worse th…	840.0	True	full
1188333	1188333	6046da404161a20039c85be0	2021-03-09 02:15:22	[]	[]	Tue Mar 09 01:40:20 +0000 2021	[]	[{"url":"https://t.co/3V0Ju6mPjz","expanded_url":"https://www.jpost.com/breaking-news/pfizer-ceos-israel-visit-cancelled-because-he-is-unvaccinated-report-661100","display_url":"jpost.com/breaking-news/…","indices":[149,172]}]	"Pfizer CEO Albert Bourla has canceled his expected visit to Israel after it turned out he has not been fully vaccinated against the coronavirus..." https://t.co/3V0Ju6mPjz	68185.0	RT @HighWireTalk: "Pfizer CEO Albert Bourla has canceled his expected visit to Israel after it turned out he has not been fully vaccinated…	8.0	True	full
1188334	1188334	6046da404161a20039c85c22	2021-03-09 02:15:23	[]	[]	Tue Mar 09 01:00:01 +0000 2021	[]	[{"url":"https://t.co/2EqWoLqZ09","expanded_url":"https://mb.com.ph/2021/03/09/sb19-cancels-virtual-music-launch-after-group-was-exposed-to-someone-with-covid-19/","display_url":"mb.com.ph/2021/03/09/sb1…","indices":[189,212]}]	Filipino boy band SB19 cancelled today, March 9, its scheduled music launch of their latest single after they were exposed to someone who was tested positive for COVID-19, producers said. https://t.co/2EqWoLqZ09	302.0	RT @MBEntrtainment: Filipino boy band SB19 cancelled today, March 9, its scheduled music launch of their latest single after they were expo…	808.0	True	full
1188335	1188335	6046da414161a20039c85c46	2021-03-09 02:15:23	[{"text":"nft","indices":[20,24]},{"text":"NFTartist","indices":[157,167]},{"text":"NFTCommunity","indices":[168,181]}]	[{"url":"https://t.co/PVujZ7ZeTB","expanded_url":"https://foundation.app/JoshCreating/the-power-of-music-4788","display_url":"foundation.app/JoshCreating/t…","indices":[183,206]}]		[]	[]			@somebody1618033 My #nft ”The Power of Music” just received its first bid on @withFND and has 18 hours left on th… https://t.co/rWWSTEMErf	223.0	True	full
1188336	1188336	6046da414161a20039c85c70	2021-03-09 02:15:24	[]	[]	Tue Mar 09 02:11:01 +0000 2021	[{"text":"Chile","indices":[33,39]},{"text":"Panamá","indices":[53,60]},{"text":"CEPAL","indices":[104,110]},{"text":"mujeres","indices":[165,173]},{"text":"COVID19","indices":[224,232]}]	[{"url":"https://t.co/kHMcP5xPMk","expanded_url":"http://bit.ly/2PFPilR","display_url":"bit.ly/2PFPilR","indices":[251,274]}]	🗓Mañana 09 de marzo ⏰15:30 hrs. #Chile / 13:30 hrs. #Panamá @aliciabarcena, Secretaria Ejecutiva de la #CEPAL interviene en evento online “Inclusión digital de las #mujeres y trabajo decente en América Latina en la era del #COVID19. Regístrate aquí: https://t.co/kHMcP5xPMk https://t.co/DMsLcg4hc6	442564.0	RT @cepal_onu: 🗓Mañana 09 de marzo ⏰15:30 hrs. #Chile / 13:30 hrs. #Panamá @aliciabarcena, Secretaria Ejecutiva de la #CEPAL interviene en…	74.0	True	full
1188337	1188337	6046da414161a20039c85c96	2021-03-09 02:15:24	[]	[]	Tue Mar 09 01:46:01 +0000 2021	[]	[{"url":"https://t.co/uKCex9GRdU","expanded_url":"https://cnn.it/3btkQUz","display_url":"cnn.it/3btkQUz","indices":[247,270]}]	The Manhattan DA's office has subpoenaed documents from an investment company that loaned the Trump Organization millions for its Chicago skyscraper in a sign the investigation into the former president's finances continues to expand, sources say https://t.co/uKCex9GRdU	53154820.0	RT @CNN: The Manhattan DA's office has subpoenaed documents from an investment company that loaned the Trump Organization millions for its…	162.0	True	full
1188338	1188338	6046da424161a20039c85c9c	2021-03-09 02:15:24	[]	[]	Sat Feb 27 08:06:09 +0000 2021	[{"text":"twink","indices":[122,128]},{"text":"boy","indices":[129,133]},{"text":"thick","indices":[134,140]},{"text":"exhib","indices":[141,147]},{"text":"big","indices":[148,152]},{"text":"bi","indices":[153,156]},{"text":"gay","indices":[157,161]},{"text":"vergon","indices":[162,169]},{"text":"verga","indices":[170,176]},{"text":"grande","indices":[177,184]},{"text":"enorme","indices":[185,192…	[{"url":"https://t.co/aMV02lbsrP","expanded_url":"http://onlyfans.com/HungTwinks","display_url":"onlyfans.com/HungTwinks","indices":[98,121]}]	My monster cock 🍆&amp;🍆 @victordeorange huge dick. in the Cruising zone 🎥💦 Full video (15 min) on https://t.co/aMV02lbsrP #twink #boy #thick #exhib #big #bi #gay #vergon #verga #grande #enorme #pollon #polla #uncut #cut #foreskin #dotado #straight #lad #stud #public #teen #xxl https://t.co/GRo1mFh0ts	212359.0	RT @HungTwinks: My monster cock 🍆&amp;🍆 @victordeorange huge dick. in the Cruising zone 🎥💦 Full video (15 min) on https://t.co/aMV02lbsrP #twin…	646.0	True	full
1188339	1188339	6046da424161a20039c85ca0	2021-03-09 02:15:24	[]	[]	Mon Mar 08 19:19:24 +0000 2021	[{"text":"CuarentenaRadicalReforzada","indices":[79,106]}]	[{"url":"https://t.co/VNytwEYwrT","expanded_url":"https://www.vtv.gob.ve/inicia-vacunacion-contra-covid-19-sector-educativo/","display_url":"vtv.gob.ve/inicia-vacunac…","indices":[108,131]}]	La Guaira | Inicia plan de vacunación del sector educativo contra la COVID-19 #CuarentenaRadicalReforzada https://t.co/VNytwEYwrT https://t.co/G56VT9oFpJ	1812454.0	RT @VTVcanal8: La Guaira | Inicia plan de vacunación del sector educativo contra la COVID-19 #CuarentenaRadicalReforzada https://t.co/VNy…	58.0	True	full
1188340	1188340	6046da424161a20039c85caa	2021-03-09 02:15:24	[]	[]	Tue Mar 09 01:43:46 +0000 2021	[]	[{"url":"https://t.co/yJ97QCBlEw","expanded_url":"https://twitter.com/SlPEARB?s=09","display_url":"twitter.com/SlPEARB?s=09","indices":[96,119]},{"url":"https://t.co/xnNoEhZ61X","expanded_url":"https://twitter.com/JORDYMARAJJBU?s=09","display_url":"twitter.com/JORDYMARAJJBU?…","indices":[122,145]},{"url":"https://t.co/V1GZyNZraD","expanded_url":"https://twitter.com/loosexrap?s=09","display_url":"…	POR FAVOR REPORTEN A TODAS ESTAS CUENTAS Y NO VAYAN A INTERACTUAR COMENTANDO SUS TWEETS O @. 📍https://t.co/yJ97QCBlEw 📍https://t.co/xnNoEhZ61X 📍https://t.co/V1GZyNZraD 📍https://t.co/VSdUQN98cM 📍https://t.co/Srv7R6d4Kt 📍https://t.co/933cfzzoRt 📍https://t.co/vqEAexidfF	4227.0	RT @REPORTES_7: POR FAVOR REPORTEN A TODAS ESTAS CUENTAS Y NO VAYAN A INTERACTUAR COMENTANDO SUS TWEETS O @. 📍https://t.co/yJ97QCBlEw 📍h…	2848.0	True	full
1188341	1188341	6046da424161a20039c85cbe	2021-03-09 02:15:25	[]	[{"url":"https://t.co/G9LgUXPOM5","expanded_url":"https://nypost.com/2021/01/15/23-die-in-norway-after-receiving-pfizer-covid-19-vaccine/","display_url":"nypost.com/2021/01/15/23-…","indices":[166,189]}]		[]	[]			@nzherald Hipkin's said Pfizer wasn't as 'effective' for over 65's so how can a 95% effectiveness be still claimed… https://t.co/NBuLQTliAW	38.0	True	full
1188342	1188342	6046da424161a20039c85cd0	2021-03-09 02:15:25	[]	[]	Mon Mar 08 15:13:29 +0000 2021	[{"text":"MiColumna","indices":[71,81]}]	[{"url":"https://t.co/nRxbx41MIt","expanded_url":"https://www.washingtonpost.com/es/post-opinion/2021/03/07/amlo-lopez-gatell-mentira-covid-19-gobierno-mexicano/","display_url":"washingtonpost.com/es/post-opinio…","indices":[127,150]}]	El gobierno de AMLO entre la incompetencia y la adicción a la mentira. #MiColumna en ⁦@postopinion_es⁩ del ⁦@washingtonpost⁩ https://t.co/nRxbx41MIt	8666096.0	RT @CarlosLoret: El gobierno de AMLO entre la incompetencia y la adicción a la mentira. #MiColumna en ⁦@postopinion_es⁩ del ⁦@washingtonpo…	94.0	True	full
1188343	1188343	6046da424161a20039c85ce6	2021-03-09 02:15:25	[]	[]	Mon Mar 08 18:55:03 +0000 2021	[]	[{"url":"https://t.co/U4Hqe7GJ0E","expanded_url":"http://www.cnn.com/2021/03/08/politics/fact-check-tom-cotton-prisoners-pandemic-relief-checks-trump-biden/index.html","display_url":"cnn.com/2021/03/08/pol…","indices":[216,239]}]	Sen. Tom Cotton keeps attacking Democrats for letting prisoners get pandemic relief money. But prisoners also got pandemic relief money from the two check bills Trump signed in 2020. Cotton voted for both of them: https://t.co/U4Hqe7GJ0E	1240224.0	RT @ddale8: Sen. Tom Cotton keeps attacking Democrats for letting prisoners get pandemic relief money. But prisoners also got pandemic re…	733.0	True	full
1188344	1188344	6046da424161a20039c85cee	2021-03-09 02:15:25	[]	[{"url":"https://t.co/vtj8ZQY9uv","expanded_url":"http://ow.ly/ggR850DTCcQ","display_url":"ow.ly/ggR850DTCcQ","indices":[99,122]}]		[]	[]			Canadá designa el 11 de marzo como Día Nacional de Respeto para conmemorar a víctimas del COVID-19… https://t.co/1946Wd0II9	12457.0	True	full
1188345	1188345	6046da424161a20039c85cf6	2021-03-09 02:15:25	[]	[]	Mon Mar 08 22:10:32 +0000 2021	[]	[{"url":"https://t.co/zT8SPt2EQJ","expanded_url":"https://www.cnbc.com/2021/03/08/covid-cdc-study-finds-roughly-78percent-of-people-hospitalized-were-overweight-or-obese.html","display_url":"cnbc.com/2021/03/08/cov…","indices":[143,166]}]	The CDC must issue obesity guidelines at once! BREAKING: CDC study finds about 78% of people hospitalized for Covid were overweight or obese https://t.co/zT8SPt2EQJ	1223316.0	RT @JackPosobiec: The CDC must issue obesity guidelines at once! BREAKING: CDC study finds about 78% of people hospitalized for Covid wer…	84.0	True	full
1188346	1188346	6046da434161a20039c85cfc	2021-03-09 02:15:25	[]	[]	Tue Mar 09 02:15:14 +0000 2021	[{"text":"COVID19","indices":[4,12]}]	[{"url":"https://t.co/uDHuWrPMzO","expanded_url":"https://www.hindustantimes.com/cities/delhi-news/covid19-hits-metro-ridership-total-vehicles-in-city-at-118mn-101615242470346.html","display_url":"hindustantimes.com/cities/delhi-n…","indices":[226,249]}]	The #COVID19 pandemic took a toll on the Delhi Metro in 2020, with its daily ridership nosediving from 5.7 million (before the lockdown in March), to one million since resuming services in the national capital on September 7 https://t.co/uDHuWrPMzO	18444.0	RT @htdelhi: The #COVID19 pandemic took a toll on the Delhi Metro in 2020, with its daily ridership nosediving from 5.7 million (before the…	7910176.0	True	full
1188347	1188347	6046da434161a20039c85d00	2021-03-09 02:15:25	[]	[]	Tue Mar 09 00:08:37 +0000 2021	[]	[{"url":"https://t.co/HX47xsRvZ7","expanded_url":"http://onlyfans.com/brookemunny","display_url":"onlyfans.com/brookemunny","indices":[112,135]},{"url":"https://t.co/3ZUseTSNKN","expanded_url":"http://brookemunny.com","display_url":"brookemunny.com","indices":[136,159]},{"url":"https://t.co/W3YxyrY3Fx","expanded_url":"https://fancentro.com/brookemunny/aboutme","display_url":"fancentro.com/brookem…	✨✨ 50% OFF | $5 ✨✨ 👉🏼1k+ Photos | 75+ Videos 👉🏼RP/Stepmom 👉🏼Snapchat &amp; 1:1 dm's 👉🏼Free 10 min video on sub! https://t.co/HX47xsRvZ7 https://t.co/3ZUseTSNKN Private Snap ($5)👻 https://t.co/W3YxyrY3Fx Videos 15% off🔻 https://t.co/UG4AXNcagG Discord 🔻 https://t.co/EnM1F5UgBM https://t.co/MXfiApRaYn	125311.0	RT @brookemunny: ✨✨ 50% OFF | $5 ✨✨ 👉🏼1k+ Photos | 75+ Videos 👉🏼RP/Stepmom 👉🏼Snapchat &amp; 1:1 dm's 👉🏼Free 10 min video on sub! https://t.co/H…	10.0	True	full
1188348	1188348	6046da434161a20039c85d1a	2021-03-09 02:15:25	[]	[]	Fri Mar 05 19:15:43 +0000 2021	[{"text":"WorkingFromHome","indices":[17,33]},{"text":"JoeBiden","indices":[172,181]}]	[{"url":"https://t.co/0a8r2R1RIU","expanded_url":"https://www.washingtonpost.com/business/2021/03/05/home-office-tax-deduction/","display_url":"washingtonpost.com/business/2021/…","indices":[248,271]}]	Trump killed the #WorkingFromHome tax break just in time for Covid. Corporations still can deduct the cost of workplaces even if they're empty! All thanks to 2017 tax bill #JoeBiden promised to repeal. Me: why isn't the repeal in the Relief bill. https://t.co/0a8r2R1RIU	22184.0	RT @P4boxers: Trump killed the #WorkingFromHome tax break just in time for Covid. Corporations still can deduct the cost of workplaces even…	33826.0	True	full
1188349	1188349	6046da434161a20039c85d26	2021-03-09 02:15:25	[]	[{"url":"https://t.co/KZQDp6x4ai","expanded_url":"https://bit.ly/2ZxViQ4","display_url":"bit.ly/2ZxViQ4","indices":[173,196]}]		[]	[]			🇮🇳ＯＰＰＡＢＥＴ🇮🇳ＯＰＰＡＢＥＴ🇮🇳 The Best Online Casino in Asia NO DEPOSIT TODAY OFFER ONLY: FREE 75 SPINS 15 GAMES, NO DEPOSIT… https://t.co/dRUXbgiLxj	0.0	True	full
1188350	1188350	6046da434161a20039c85d28	2021-03-09 02:15:26	[]	[]	Mon Mar 08 12:54:08 +0000 2021	[]	[{"url":"https://t.co/npAUTVkRUu","expanded_url":"https://www.nytimes.com/2021/03/07/learning/teens-pandemic-art.html","display_url":"nytimes.com/2021/03/07/lea…","indices":[249,272]}]	We asked young people how this year has challenged and changed them. In words, images &amp; video, here are their answers. And stay tuned: On 3/11 you can find even more in the first-ever NYT print section devoted entirely to the work of teens. https://t.co/npAUTVkRUu	33797.0	RT @NYTimesLearning: We asked young people how this year has challenged and changed them. In words, images &amp; video, here are their answers.…	1375.0	True	full
1188351	1188351	6046da434161a20039c85d2c	2021-03-09 02:15:26	[]	[]	Mon Mar 08 23:50:01 +0000 2021	[]	[{"url":"https://t.co/8BaqeQC5KE","expanded_url":"https://vaka.me/1882392","display_url":"vaka.me/1882392","indices":[251,274]}]	Oi pessoal, queda pedir ajuda pra vcs, minha mãe tem um mioma no útero e recebeu o 2° encaminhamento para churgia pelo SUS, não conseguiu vaga na primeira vez Temos que tentar algo particular, mas não temos essa condição. Quem puder ajudar, sou grato https://t.co/8BaqeQC5KE https://t.co/c72HyntFJ3	1108.0	RT @_Malvao5: Oi pessoal, queda pedir ajuda pra vcs, minha mãe tem um mioma no útero e recebeu o 2° encaminhamento para churgia pelo SUS, n…	1078.0	True	full
1188352	1188352	6046da434161a20039c85d30	2021-03-09 02:15:26	[]	[]	Mon Mar 08 23:01:00 +0000 2021	[]	[{"url":"https://t.co/w00pcOSVSA","expanded_url":"https://f4gt.com/2021/03/08/el-recorrido-de-las-mujeres-para-conquistar-su-humanidad/","display_url":"f4gt.com/2021/03/08/el-…","indices":[241,264]}]	Décadas transcurrieron antes de que las mujeres, en el mundo, tuvieran una fecha para reivindicar sus espacios y sus luchas. En esta nota, recorreremos una serie de acontecimientos, impulsados por mujeres valientes, adelantadas a su época. https://t.co/w00pcOSVSA	15429.0	RT @Factor4_GT: Décadas transcurrieron antes de que las mujeres, en el mundo, tuvieran una fecha para reivindicar sus espacios y sus luchas…	143.0	True	full
1188353	1188353	6046da434161a20039c85d38	2021-03-09 02:15:26	[]	[]	Tue Mar 09 02:08:44 +0000 2021	[]	[{"url":"https://t.co/n4ZwbJdW7Z","expanded_url":"https://www.huffpost.com/entry/democrats-covid-19-relief-tribes_n_6046755ac5b69197db28e025?ncid=engmodushpmg00000004","display_url":"huffpost.com/entry/democrat…","indices":[134,157]}]	The Senate-passed COVID-19 relief bill includes the biggest investment in tribal governments and Native communities in U.S. history. https://t.co/n4ZwbJdW7Z via @HuffPostPol	15034.0	RT @ladalavara: The Senate-passed COVID-19 relief bill includes the biggest investment in tribal governments and Native communities in U.S…	6103.0	True	full
1188354	1188354	6046da434161a20039c85d42	2021-03-09 02:15:26	[]	[]	Mon Mar 08 21:20:04 +0000 2021	[]	[{"url":"https://t.co/ghfxyPQZA5","expanded_url":"https://www.charitybuzz.com/catalog_items/auction-bts-outfits-from-life-goes-on-music-video-2179008","display_url":"charitybuzz.com/catalog_items/…","indices":[258,281]}]	.@BTS_twt have donated their "Life Goes On" MV outfits to a charity auction that will benefit the Grammy Museum &amp; its music education initiatives, joining fellow Grammy nominees &amp; more artists in doing so. (Estimated value: $30k) Auction held here: https://t.co/ghfxyPQZA5 https://t.co/uUBY2zfq3o	494590.0	RT @charts_k: .@BTS_twt have donated their "Life Goes On" MV outfits to a charity auction that will benefit the Grammy Museum &amp; its music e…	22.0	True	full
1188355	1188355	6046da434161a20039c85d46	2021-03-09 02:15:26	[]	[]	Tue Mar 09 01:58:23 +0000 2021	[{"text":"HearTheVoiceOfMyanmar","indices":[146,168]},{"text":"ShameonyouChina","indices":[169,185]},{"text":"MilkTeaAllianceMyanmar","indices":[186,209]}]	[{"url":"https://t.co/OISoNivXsd","expanded_url":"http://bit.ly/3rsbPAD","display_url":"bit.ly/3rsbPAD","indices":[222,245]}]	"By ignoring the voices of the people of Myanmar, China will eventually undermine its own economic interests in the country." Can't agree more. #HearTheVoiceOfMyanmar #ShameonyouChina #MilkTeaAllianceMyanmar Read more: https://t.co/OISoNivXsd	58.0	RT @BlueberryNomad: "By ignoring the voices of the people of Myanmar, China will eventually undermine its own economic interests in the cou…	60.0	True	full
1188356	1188356	6046da434161a20039c85d4c	2021-03-09 02:15:26	[]	[]	Mon Mar 08 21:20:04 +0000 2021	[]	[{"url":"https://t.co/ghfxyPQZA5","expanded_url":"https://www.charitybuzz.com/catalog_items/auction-bts-outfits-from-life-goes-on-music-video-2179008","display_url":"charitybuzz.com/catalog_items/…","indices":[258,281]}]	.@BTS_twt have donated their "Life Goes On" MV outfits to a charity auction that will benefit the Grammy Museum &amp; its music education initiatives, joining fellow Grammy nominees &amp; more artists in doing so. (Estimated value: $30k) Auction held here: https://t.co/ghfxyPQZA5 https://t.co/uUBY2zfq3o	494590.0	RT @charts_k: .@BTS_twt have donated their "Life Goes On" MV outfits to a charity auction that will benefit the Grammy Museum &amp; its music e…	3948.0	True	full
1188357	1188357	6046da444161a20039c85d6a	2021-03-09 02:15:26	[]	[]	Tue Mar 09 00:35:51 +0000 2021	[{"text":"freelancers","indices":[76,88]},{"text":"Freelance","indices":[116,126]},{"text":"COVID19","indices":[184,192]},{"text":"HR","indices":[275,278]}]	[{"url":"https://t.co/UVDHMmIZ6D","expanded_url":"https://fortune.com/2020/05/31/upwork-remote-work-freelancers-coronavirus/","display_url":"fortune.com/2020/05/31/upw…","indices":[91,114]}]	Via @Fortune: "Upwork CEO believes the pandemic will lead to more work with #freelancers." https://t.co/UVDHMmIZ6D #Freelance work is anticipated to grow exponentially by 2030... and #COVID19 sped-up the process. Upwork is leading the way, with more tools than ever before. #HR	89603.0	RT @TysonLester: Via @Fortune: "Upwork CEO believes the pandemic will lead to more work with #freelancers." https://t.co/UVDHMmIZ6D #Freel…	89603.0	True	full
1188358	1188358	6046da444161a20039c85d78	2021-03-09 02:15:26	[]	[]	Sat Mar 06 19:12:29 +0000 2021	[{"text":"COVID19","indices":[131,139]},{"text":"AmericanRescuePlan","indices":[258,277]}]	[{"url":"https://t.co/tCYHo3FMtk","expanded_url":"https://twitter.com/palmerreport/status/1368254551552389120","display_url":"twitter.com/palmerreport/s…","indices":[278,301]}]	Thanks to the Democrats, Americans will get $1,400 payments $300 in unemployment A higher tax credit for children $71 billion for #COVID19 aid Rent assistance Paid sick leave Help for small businesses Every Republican voted against this Remember in 2022 #AmericanRescuePlan https://t.co/tCYHo3FMtk	30920.0	RT @axidentaliberal: Thanks to the Democrats, Americans will get $1,400 payments $300 in unemployment A higher tax credit for children $71…	1900.0	True	full
1188359	1188359	6046da444161a20039c85d86	2021-03-09 02:15:27	[]	[]	Tue Mar 09 02:15:00 +0000 2021	[]	[{"url":"https://t.co/BK40PpBk83","expanded_url":"https://bc.ctvnews.ca/1-462-cases-11-deaths-of-covid-19-in-b-c-as-phone-lines-open-for-vaccine-appointments-1.5338121","display_url":"bc.ctvnews.ca/1-462-cases-11…","indices":[140,163]}]	Dr. Henry outlined a new outbreak in the province, this time at a care home where some have already had both shots of the COVID-19 vaccine. https://t.co/BK40PpBk83	313500.0	RT @CTVVancouver: Dr. Henry outlined a new outbreak in the province, this time at a care home where some have already had both shots of the…	3865.0	True	full
1188360	1188360	6046da444161a20039c85d96	2021-03-09 02:15:27	[]	[]	Mon Mar 08 12:05:00 +0000 2021	[]	[{"url":"https://t.co/mNZwkReIBR","expanded_url":"https://twitter.com/headroomcapital/status/1368873214441451527","display_url":"twitter.com/headroomcapita…","indices":[270,293]}]	🔷 $LTX 🔥 @LatticeExchange unique defi dex platform for seemless cross chain interoperability. The first that will allow seemless swapping of assets witouth wrapping them like $rune $erowan $zero $uni $cake $niox 🔷Its fucking INSANE TECH! $dag $om $paid $ocean $fsn https://t.co/mNZwkReIBR https://t.co/0940cEm443	1190.0	RT @LdudeMania: 🔷 $LTX 🔥 @LatticeExchange unique defi dex platform for seemless cross chain interoperability. The first that will allow se…	284.0	True	full
1188361	1188361	6046da444161a20039c85da2	2021-03-09 02:15:27	[]	[]	Tue Mar 09 02:14:09 +0000 2021	[]	[{"url":"https://t.co/Jfr1DnZzZU","expanded_url":"https://www.thedailybeast.com/texas-rep-dan-crenshaw-decided-the-covid-19-pandemic-was-the-perfect-time-to-buy-and-not-disclose-stocks?via=twitter_page","display_url":"thedailybeast.com/texas-rep-dan-…","indices":[257,280]}]	Dan Crenshaw (R-TX) didn't buy or sell any stocks in his first 13 months as a lawmaker-- until March 2020, when he made half a dozen buys as Congress debated the largest economic relief package in history. They pretend to be populists while they get rich. https://t.co/Jfr1DnZzZU	399015.0	RT @briantylercohen: Dan Crenshaw (R-TX) didn't buy or sell any stocks in his first 13 months as a lawmaker-- until March 2020, when he mad…	1776.0	True	full
1188362	1188362	6046da454161a20039c85dba	2021-03-09 02:15:27	[]	[]	Tue Mar 09 01:31:39 +0000 2021	[]	[{"url":"https://t.co/EaCkmdcoKx","expanded_url":"https://www.coronavirus.cchealth.org/get-vaccinated","display_url":"coronavirus.cchealth.org/get-vaccinated","indices":[122,145]}]	@chrisonsocials @GavinNewsom The guidelines have been available for months. You’re eligible in your county on March 15th. https://t.co/EaCkmdcoKx	4816.0	RT @ellewoodsgolfs: @chrisonsocials @GavinNewsom The guidelines have been available for months. You’re eligible in your county on March 15t…	199.0	True	full
1188363	1188363	6046da454161a20039c85dc0	2021-03-09 02:15:27	[]	[]	Mon Mar 08 20:38:57 +0000 2021	[]	[{"url":"https://t.co/7AJqfTPtCC","expanded_url":"https://www.nytimes.com/2021/03/08/health/vaccine-side-effects-women-men.html","display_url":"nytimes.com/2021/03/08/hea…","indices":[261,284]}]	Clinical trials need to include women &amp; test lower doses for women. Among 13.9M COVID-19 vaccine doses, 79% of reports of side effects came from women, even though 61% of doses went to women. There has been no testing yet of lower doses for COVID vaccine. https://t.co/7AJqfTPtCC	14697.0	RT @amydiehl: Clinical trials need to include women &amp; test lower doses for women. Among 13.9M COVID-19 vaccine doses, 79% of reports of sid…	4848.0	True	full
1188364	1188364	6046da454161a20039c85dc6	2021-03-09 02:15:27	[]	[]	Tue Mar 09 02:10:05 +0000 2021	[{"text":"Stockholm2021","indices":[64,78]}]	[{"url":"https://t.co/eFQHrMLnw6","expanded_url":"https://bit.ly/3sa07KX","display_url":"bit.ly/3sa07KX","indices":[258,281]}]	.@EUCouncil by progressing with negligent COVID precautions for #Stockholm2021, @ISU_Figure is putting athletes, coaches, organizers &amp; Swedish people at great risk. We urge you to investigate this matter &amp; enforce either postponement or cancelation. https://t.co/eFQHrMLnw6	510.0	RT @hanamy_: .@EUCouncil by progressing with negligent COVID precautions for #Stockholm2021, @ISU_Figure is putting athletes, coaches, orga…	568.0	True	full
1188365	1188365	6046da454161a20039c85dcc	2021-03-09 02:15:27	[]	[]	Tue Mar 09 02:15:02 +0000 2021	[]	[{"url":"https://t.co/5lsrMIeMEj","expanded_url":"https://ipolitics.ca/2021/03/08/women-working-for-low-pay-have-furthest-to-go-in-post-covid-recovery-report/","display_url":"ipolitics.ca/2021/03/08/wom…","indices":[142,165]}]	On Monday, Finance Minister Chrystia Freeland announced a new 18-member Task Force on Women and the Economy in advance of the federal budget. https://t.co/5lsrMIeMEj	79141.0	RT @ipoliticsca: On Monday, Finance Minister Chrystia Freeland announced a new 18-member Task Force on Women and the Economy in advance of…	1461.0	True	full
1188366	1188366	6046da454161a20039c85dd2	2021-03-09 02:15:27	[]	[]	Tue Mar 09 02:09:39 +0000 2021	[{"text":"CHOIHYUNSUK","indices":[80,92]}]	[{"url":"https://t.co/JW5AcYfc2x","expanded_url":"http://www.fanplus.co.kr/202143en/","display_url":"fanplus.co.kr/202143en/","indices":[116,139]}]	➖ CHOIHYUNSUK’s Subway AD Proposal &amp; Vote ➖ 🌷Stars born/debuted in April🌷 🏆#CHOIHYUNSUK🏆 ◾AD Proposal Guide : https://t.co/JW5AcYfc2x ◾Submission &amp; Vote Period : 15 Mar. 17:00 (KST) 📍The most "liked" AD proposal by the deadline will be selected for the subway AD. https://t.co/5AGkh1nlX1	30007.0	RT @fanplus_app: ➖ CHOIHYUNSUK’s Subway AD Proposal &amp; Vote ➖ 🌷Stars born/debuted in April🌷 🏆#CHOIHYUNSUK🏆 ◾AD Proposal Guide : https://t.…	781.0	True	full
1188367	1188367	6046da454161a20039c85de0	2021-03-09 02:15:28	[]	[]	Tue Mar 09 00:02:46 +0000 2021	[]	[{"url":"https://t.co/VoHulqPN2z","expanded_url":"https://twitter.com/bliblidotcom","display_url":"twitter.com/bliblidotcom","indices":[57,80]}]	Flash Giveaway $5 / Rp 70.000 1 winner Follow me and - https://t.co/VoHulqPN2z Like RT this tweet End in 120 Minutes ! Good luck all 🍀🌹 [ MOP : IDR • Paypal • Crypto • Gcash ]	15172.0	RT @itszhuu: Flash Giveaway $5 / Rp 70.000 1 winner Follow me and - https://t.co/VoHulqPN2z Like RT this tweet End in 120 Minutes ! Good…	253.0	True	full
1188368	1188368	6046da454161a20039c85de6	2021-03-09 02:15:27	[{"text":"sexybeasts","indices":[74,85]},{"text":"mexicanhottie","indices":[86,100]},{"text":"pumpiron","indices":[101,110]}]	[{"url":"https://t.co/PwWDcHaOwC","expanded_url":"https://www.instagram.com/p/CMLkzLenHdsjoq3Y0_RdRzv8Yc-ZPFLXeTnMt40/?igshid=ipx8hy5vbeo0","display_url":"instagram.com/p/CMLkzLenHdsj…","indices":[139,162]}]		[]	[]			My dumbbell COVID-19 workout. Can't wait till I get my bikini body back! #sexybeasts #mexicanhottie #pumpiron🏋🏿🏋🏿💥… https://t.co/qhIJdoLWss	11.0	True	full
1188369	1188369	6046da454161a20039c85df6	2021-03-09 02:15:28	[]	[]	Mon Mar 08 19:20:00 +0000 2021	[{"text":"CuarentenaRadicalReforzada","indices":[111,138]}]	[{"url":"https://t.co/HhfCkxHX2M","expanded_url":"https://www.vtv.gob.ve/venezuela-entra-semana-cuarentena-radical-77-coronavirus-variante-brasilera-covid19/","display_url":"vtv.gob.ve/venezuela-entr…","indices":[140,163]}]	Venezuela entra en Semana de Cuarentena Radical 7+7 contra el coronavirus y la variante brasilera de COVID-19 #CuarentenaRadicalReforzada https://t.co/HhfCkxHX2M https://t.co/GYPFovzVGm	1812454.0	RT @VTVcanal8: Venezuela entra en Semana de Cuarentena Radical 7+7 contra el coronavirus y la variante brasilera de COVID-19 #CuarentenaRa…	58.0	True	full
1188370	1188370	6046da464161a20039c85e16	2021-03-09 02:15:28	[]	[]	Tue Mar 09 01:58:50 +0000 2021	[]	[{"url":"https://t.co/cP778XOKKy","expanded_url":"https://www.nytimes.com/2021/03/08/nyregion/cuomo-book.html","display_url":"nytimes.com/2021/03/08/nyr…","indices":[243,266]}]	NEW: Publisher halts promotion of "American Crisis" @NYGovCuomo's memoir of the pandemic, written and published during the pandemic. Paperback is also off, as Gov reels from nursing home scandal and others. w/ Texas-bound @jdavidgoodman: https://t.co/cP778XOKKy	23335.0	RT @jessemckinley: NEW: Publisher halts promotion of "American Crisis" @NYGovCuomo's memoir of the pandemic, written and published during t…	2134.0	True	full
1188371	1188371	6046da464161a20039c85e1c	2021-03-09 02:15:28	[]	[]	Tue Mar 09 01:19:53 +0000 2021	[]	[{"url":"https://t.co/R6Doczx8c1","expanded_url":"https://www.revistagestion.ec/sociedad-analisis/tan-pobres-y-desiguales-como-hace-una-decada","display_url":"revistagestion.ec/sociedad-anali…","indices":[182,205]}]	¡Qué Bárbaros! Según el INEC en sectores rurales se ha reducido la pobreza por necesidades básicas. O sea que la contracción económica, el desempleo y la pandemia han sido un éxito. https://t.co/R6Doczx8c1	4035.0	RT @MARCOAFLOREST: ¡Qué Bárbaros! Según el INEC en sectores rurales se ha reducido la pobreza por necesidades básicas. O sea que la contrac…	14.0	True	full
1188372	1188372	6046da464161a20039c85e38	2021-03-09 02:15:29	[{"text":"LIVE","indices":[0,5]},{"text":"HappsChallenge","indices":[45,60]},{"text":"LIVE","indices":[61,66]},{"text":"dating","indices":[67,74]},{"text":"relationships","indices":[75,89]},{"text":"love","indices":[90,95]},{"text":"covid","indices":[96,102]},{"text":"relationshipadvice","indices":[103,122]},{"text":"men","indices":[123,127]},{"text":"women","indices":[128,134]},{"text":"singlemo…	[{"url":"https://t.co/XPLpjKpjy7","expanded_url":"https://www.pscp.tv/w/cxWAQTFXZ0tnYVpreEJ3RXZ8MU93R1dWb3lFeVFLUZIT1RuGUf14OvMIi-roz8b44kZIoO-AcxfDNa4jnAHP","display_url":"pscp.tv/w/cxWAQTFXZ0tn…","indices":[254,277]}]		[]	[]			#LIVE: DATING 101: BACK TO BASICS -EP10-21. #HappsChallenge #LIVE #dating #relationships #love #covid… https://t.co/6Shr1uEGyY	32.0	True	full
1188373	1188373	6046da464161a20039c85e4a	2021-03-09 02:15:29	[]	[]	Tue Mar 09 02:06:50 +0000 2021	[]	[{"url":"https://t.co/Ytxm2q4uVT","expanded_url":"https://saludconlupa.com/comprueba/por-que-las-reacciones-alergicas-no-justifican-el-no-vacunarse/","display_url":"saludconlupa.com/comprueba/por-…","indices":[241,264]}]	Han surgido casos aislados de personas que sufren alguna reacción alérgica después de vacunarse contra la covid-19. Pero basta revisar el escaso número de eventos alérgicos y su limitada gravedad para saber que las alarmas son innecesarias. https://t.co/Ytxm2q4uVT	16163.0	RT @saludconlupa: Han surgido casos aislados de personas que sufren alguna reacción alérgica después de vacunarse contra la covid-19. Pero…	10494.0	True	full
1188374	1188374	6046da464161a20039c85e60	2021-03-09 02:15:29	[]	[]	Tue Mar 09 02:08:18 +0000 2021	[]	[{"url":"https://t.co/fTqxoJcpwQ","expanded_url":"https://youtu.be/QQHQdeHsocM","display_url":"youtu.be/QQHQdeHsocM","indices":[135,158]},{"url":"https://t.co/p11hZb6tz5","expanded_url":"https://youtu.be/VhdIH-dQQds","display_url":"youtu.be/VhdIH-dQQds","indices":[177,200]},{"url":"https://t.co/1hA5NDaaNx","expanded_url":"https://youtu.be/GO-oOp4_cgc","display_url":"youtu.be/GO-oOp4_cgc","indices…	@ProspectsARG ¡Hola! Dejo los compactos de sus actuaciones en el finde ⬇️⬇️ son del canal de Youtube de @AlbiExpedicion Tomas Pereyra https://t.co/fTqxoJcpwQ Juan hierrezuelo https://t.co/p11hZb6tz5 Juan Fernández https://t.co/1hA5NDaaNx	3052.0	RT @isonpatoco: @ProspectsARG ¡Hola! Dejo los compactos de sus actuaciones en el finde ⬇️⬇️ son del canal de Youtube de @AlbiExpedicion To…	3.0	True	full
1188375	1188375	6046da464161a20039c85e64	2021-03-09 02:15:29	[]	[]	Tue Mar 09 01:30:14 +0000 2021	[]	[{"url":"https://t.co/2Rxdp8PoxP","expanded_url":"https://youtu.be/O8ZMxq0PH_M","display_url":"youtu.be/O8ZMxq0PH_M","indices":[114,137]}]	A judge took away custody of this man's children, ONLY because he's not pro mask. This is a problem. Full video: https://t.co/2Rxdp8PoxP https://t.co/8QmjcyJjQg	88729.0	RT @EricDJuly: A judge took away custody of this man's children, ONLY because he's not pro mask. This is a problem. Full video: https://t.…	12.0	True	full
1188376	1188376	6046da474161a20039c85e6e	2021-03-09 02:15:29	[]	[]	Mon Mar 08 22:37:20 +0000 2021	[{"text":"AmericanRescuePlan","indices":[4,23]}]	[{"url":"https://t.co/bpEIr8hJpP","expanded_url":"https://www.vox.com/22315225/covid-19-third-stimulus-medicaid-expansion-funding","display_url":"vox.com/22315225/covid…","indices":[245,268]}]	The #AmericanRescuePlan includes an additional $3.5 billion for Florida to expand Medicaid. The governor is preemptively rejecting this money for our state because he has an ideological need for poor people to not have health care. Despicable. https://t.co/bpEIr8hJpP	280750.0	RT @RepValDemings: The #AmericanRescuePlan includes an additional $3.5 billion for Florida to expand Medicaid. The governor is preemptivel…	237.0	True	full
1188377	1188377	6046da474161a20039c85e72	2021-03-09 02:15:29	[]	[]	Tue Mar 09 01:00:12 +0000 2021	[]	[{"url":"https://t.co/kMl1vcrxCB","expanded_url":"https://bit.ly/3bq47kK","display_url":"bit.ly/3bq47kK","indices":[214,237]}]	French luxury giant Dior has appointed Kim Ji-soo, better known to Blackpink fans mononymously as Jisoo, its new global ambassador for both fashion and beauty, the brand has announced on its social media channels. https://t.co/kMl1vcrxCB	1839981.0	RT @BoF: French luxury giant Dior has appointed Kim Ji-soo, better known to Blackpink fans mononymously as Jisoo, its new global ambassador…	37.0	True	full
1188378	1188378	6046da474161a20039c85e76	2021-03-09 02:15:29	[]	[]	Sun Mar 07 18:36:38 +0000 2021	[]	[{"url":"https://t.co/LtISEFVKXJ","expanded_url":"https://www.gofundme.com/f/ayuda-a-la-dra-berna-a-recuperarse-de-covid19?utm_source=twitter&utm_medium=social&utm_campaign=p_cp+share-sheet","display_url":"gofundme.com/f/ayuda-a-la-d…","indices":[170,193]}]	Es para mí mamá, ella es médico del seguro social de Chacao. Necesitamos ayuda porfavor. Si no tienen la capacidad de colaborar difundamos esto lo más posible. Gracias! https://t.co/LtISEFVKXJ	242.0	RT @VerniJavier: Es para mí mamá, ella es médico del seguro social de Chacao. Necesitamos ayuda porfavor. Si no tienen la capacidad de cola…	495.0	True	full
1188379	1188379	6046da474161a20039c85e80	2021-03-09 02:15:29	[]	[]	Mon Mar 08 21:20:04 +0000 2021	[]	[{"url":"https://t.co/ghfxyPQZA5","expanded_url":"https://www.charitybuzz.com/catalog_items/auction-bts-outfits-from-life-goes-on-music-video-2179008","display_url":"charitybuzz.com/catalog_items/…","indices":[258,281]}]	.@BTS_twt have donated their "Life Goes On" MV outfits to a charity auction that will benefit the Grammy Museum &amp; its music education initiatives, joining fellow Grammy nominees &amp; more artists in doing so. (Estimated value: $30k) Auction held here: https://t.co/ghfxyPQZA5 https://t.co/uUBY2zfq3o	494590.0	RT @charts_k: .@BTS_twt have donated their "Life Goes On" MV outfits to a charity auction that will benefit the Grammy Museum &amp; its music e…	244.0	True	full
1188380	1188380	6046da474161a20039c85e82	2021-03-09 02:15:29	[]	[]	Tue Mar 09 01:54:04 +0000 2021	[]	[{"url":"https://t.co/W1G8zOcrux","expanded_url":"https://www.thedailybeast.com/texas-rep-dan-crenshaw-decided-the-covid-19-pandemic-was-the-perfect-time-to-buy-and-not-disclose-stocks?via=twitter_page","display_url":"thedailybeast.com/texas-rep-dan-…","indices":[226,249]}]	NEW: Right as the pandemic began to crest in March of 20202, Rep. Dan Crenshaw suddenly started buying stocks for the first time as a Congressman. Strangely, he did not initially disclose the transactions, as required by law. https://t.co/W1G8zOcrux	133135.0	RT @NoahShachtman: NEW: Right as the pandemic began to crest in March of 20202, Rep. Dan Crenshaw suddenly started buying stocks for the fi…	139.0	True	full
1188381	1188381	6046da474161a20039c85e8e	2021-03-09 02:15:29	[]	[]	Mon Mar 08 23:27:04 +0000 2021	[{"text":"DíaInternacionalDeLaMujer","indices":[6,32]},{"text":"RadioIPN","indices":[34,43]},{"text":"ProgramaEspecial","indices":[55,72]},{"text":"MujeresLíderes","indices":[73,88]},{"text":"COVID19","indices":[131,139]},{"text":"Hoy","indices":[142,146]},{"text":"ConexiónPolitécnica","indices":[200,220]}]	[{"url":"https://t.co/6rAFOF08ap","expanded_url":"http://radio.ipn.mx","display_url":"radio.ipn.mx","indices":[174,197]}]	En el #DíaInternacionalDeLaMujer #RadioIPN realizó el #ProgramaEspecial #MujeresLíderes por un futuro igualitario en el mundo del #COVID19 #Hoy ⏰ 22:00 horas 📻95.7 FM 🔗https://t.co/6rAFOF08ap #ConexiónPolitécnica https://t.co/qyWE29RA3Q	5134.0	RT @RadioIPNOficial: En el #DíaInternacionalDeLaMujer #RadioIPN realizó el #ProgramaEspecial #MujeresLíderes por un futuro igualitario en…	232.0	True	full
1188382	1188382	6046da474161a20039c85ea0	2021-03-09 02:15:30	[]	[]	Tue Mar 09 02:09:46 +0000 2021	[]	[{"url":"https://t.co/Xf3neYQTbM","expanded_url":"https://www.witn.com/2021/03/09/local-economist-sees-both-good-and-bad-of-new-covid-relief-bill/","display_url":"witn.com/2021/03/09/loc…","indices":[174,197]}]	Former ECU economist Dr. Jim Kleckley says he sees both good and bad things about the $1.9 trillion COVID relief bill expected to get final Congressional approval this week. https://t.co/Xf3neYQTbM	40526.0	RT @WITN: Former ECU economist Dr. Jim Kleckley says he sees both good and bad things about the $1.9 trillion COVID relief bill expected to…	10136.0	True	full
1188383	1188383	6046da474161a20039c85ebe	2021-03-09 02:15:30	[]	[]	Tue Mar 09 02:09:39 +0000 2021	[{"text":"CHOIHYUNSUK","indices":[80,92]}]	[{"url":"https://t.co/JW5AcYfc2x","expanded_url":"http://www.fanplus.co.kr/202143en/","display_url":"fanplus.co.kr/202143en/","indices":[116,139]}]	➖ CHOIHYUNSUK’s Subway AD Proposal &amp; Vote ➖ 🌷Stars born/debuted in April🌷 🏆#CHOIHYUNSUK🏆 ◾AD Proposal Guide : https://t.co/JW5AcYfc2x ◾Submission &amp; Vote Period : 15 Mar. 17:00 (KST) 📍The most "liked" AD proposal by the deadline will be selected for the subway AD. https://t.co/5AGkh1nlX1	30013.0	RT @fanplus_app: ➖ CHOIHYUNSUK’s Subway AD Proposal &amp; Vote ➖ 🌷Stars born/debuted in April🌷 🏆#CHOIHYUNSUK🏆 ◾AD Proposal Guide : https://t.…	426.0	True	full
1188384	1188384	6046da484161a20039c85ec0	2021-03-09 02:15:30	[]	[]	Mon Mar 08 22:44:58 +0000 2021	[]	[{"url":"https://t.co/1xsNBYSLhS","expanded_url":"https://www.eltiempo.com/salud/politologa-se-salta-la-fila-de-la-vacunacion-en-bogota-571924","display_url":"eltiempo.com/salud/politolo…","indices":[200,223]}]	ATENCIÓN Nuevo caso de salto en la fila de la vacunación: la politóloga Lady Carolina Cárdenas Gutiérrez fue vacunada contra el covid-19 a pesar de no ser talento humano en salud de primera línea. https://t.co/1xsNBYSLhS	22599.0	RT @RonnySuarez_: ATENCIÓN Nuevo caso de salto en la fila de la vacunación: la politóloga Lady Carolina Cárdenas Gutiérrez fue vacunada c…	93.0	True	full
1188385	1188385	6046da484161a20039c85ec8	2021-03-09 02:15:30	[]	[]	Mon Mar 08 10:04:04 +0000 2021	[{"text":"BTCST","indices":[13,19]}]	[{"url":"https://t.co/tWN4FZW4L3","expanded_url":"https://btcst.medium.com/btcst-to-implement-results-of-stp-4-1-10-redenomination-the-week-of-march-15-872c9ea3d5b7","display_url":"btcst.medium.com/btcst-to-imple…","indices":[184,207]}]	(1/3) 📢 Dear #BTCST Community, ✅ We are ready to start our planned upgrade to $BTCST's smart contract to effectuate the 1:10 redenomination! ⏲️ Starting time is set to be next week! https://t.co/tWN4FZW4L3	38308.0	RT @BTCST2020: (1/3) 📢 Dear #BTCST Community, ✅ We are ready to start our planned upgrade to $BTCST's smart contract to effectuate the 1:10…	56.0	True	full
1188386	1188386	6046da484161a20039c85ed2	2021-03-09 02:15:30	[]	[]	Tue Mar 09 02:02:40 +0000 2021	[{"text":"8M2021","indices":[29,36]}]	[{"url":"https://t.co/jnqaIAnwos","expanded_url":"https://pst.cr/82YqC","display_url":"pst.cr/82YqC","indices":[135,158]}]	No olvidemos a estas mujeres #8M2021 Grávidas Mariposas de Chile: Mujeres Detenidas Desaparecidas que tenían un hijo en sus vientres. https://t.co/jnqaIAnwos vía @ElUniversalCL	59819.0	RT @PipeHenriquezO: No olvidemos a estas mujeres #8M2021 Grávidas Mariposas de Chile: Mujeres Detenidas Desaparecidas que tenían un hijo e…	735.0	True	full
1188387	1188387	6046da484161a20039c85eda	2021-03-09 02:15:30	[]	[]	Mon Mar 08 23:27:04 +0000 2021	[{"text":"DíaInternacionalDeLaMujer","indices":[6,32]},{"text":"RadioIPN","indices":[34,43]},{"text":"ProgramaEspecial","indices":[55,72]},{"text":"MujeresLíderes","indices":[73,88]},{"text":"COVID19","indices":[131,139]},{"text":"Hoy","indices":[142,146]},{"text":"ConexiónPolitécnica","indices":[200,220]}]	[{"url":"https://t.co/6rAFOF08ap","expanded_url":"http://radio.ipn.mx","display_url":"radio.ipn.mx","indices":[174,197]}]	En el #DíaInternacionalDeLaMujer #RadioIPN realizó el #ProgramaEspecial #MujeresLíderes por un futuro igualitario en el mundo del #COVID19 #Hoy ⏰ 22:00 horas 📻95.7 FM 🔗https://t.co/6rAFOF08ap #ConexiónPolitécnica https://t.co/qyWE29RA3Q	5134.0	RT @RadioIPNOficial: En el #DíaInternacionalDeLaMujer #RadioIPN realizó el #ProgramaEspecial #MujeresLíderes por un futuro igualitario en…	5888.0	True	full
1188388	1188388	6046da484161a20039c85ee4	2021-03-09 02:15:31	[]	[]	Mon Mar 08 18:46:24 +0000 2021	[]	[{"url":"https://t.co/7lduvNPl7Q","expanded_url":"https://bbc.in/2OA0hMY","display_url":"bbc.in/2OA0hMY","indices":[138,161]}]	Coronavirus en Paraguay: 3 claves que explican cómo este país pasó de controlar la pandemia a vivir una doble crisis política y sanitaria https://t.co/7lduvNPl7Q	4289127.0	RT @bbcmundo: Coronavirus en Paraguay: 3 claves que explican cómo este país pasó de controlar la pandemia a vivir una doble crisis política…	475.0	True	full
1188389	1188389	6046da484161a20039c85ef8	2021-03-09 02:15:31	[]	[]	Mon Mar 08 14:00:52 +0000 2021	[]	[{"url":"https://t.co/M317KsK2zG","expanded_url":"https://www.axios.com/ron-desantis-covid-vaccines-florida-ocean-reef-169b90d9-0be6-4d6f-9094-3ec2cd6e699a.html?utm_source=twitter&utm_medium=social&utm_campaign=editorial&utm_content=local-vaccination","display_url":"axios.com/ron-desantis-c…","indices":[240,263]}]	Florida Gov. Ron DeSantis said "the state was not involved" in helping to vaccinate 1,200 residents of a super-rich community in January. But both the hospital system that supplied the doses and Monroe County have contradicted his claims. https://t.co/M317KsK2zG	569197.0	RT @axios: Florida Gov. Ron DeSantis said "the state was not involved" in helping to vaccinate 1,200 residents of a super-rich community in…	21.0	True	full
1188390	1188390	6046da484161a20039c85efa	2021-03-09 02:15:31	[]	[]	Mon Mar 08 12:50:38 +0000 2021	[{"text":"BTC","indices":[9,13]},{"text":"BTCST","indices":[62,68]},{"text":"Binance","indices":[192,200]},{"text":"BSC","indices":[201,205]},{"text":"BinanceSmartChain","indices":[206,224]}]	[{"url":"https://t.co/tWN4G0dFCB","expanded_url":"https://btcst.medium.com/btcst-to-implement-results-of-stp-4-1-10-redenomination-the-week-of-march-15-872c9ea3d5b7","display_url":"btcst.medium.com/btcst-to-imple…","indices":[166,189]}]	📢Mar 8th #BTC rewards are now distributed to our community! 📋#BTCST team will implement the results of STP-4: 1:10 Redenomination during next week! 👉For more info: https://t.co/tWN4G0dFCB #Binance #BSC #BinanceSmartChain https://t.co/h6Y8n5DTIB	38815.0	RT @BTCST2020: 📢Mar 8th #BTC rewards are now distributed to our community! 📋#BTCST team will implement the results of STP-4: 1:10 Redenomi…	6.0	True	full
1188391	1188391	6046da484161a20039c85f18	2021-03-09 02:15:31	[]	[]	Tue Mar 09 02:14:09 +0000 2021	[]	[{"url":"https://t.co/Jfr1DnZzZU","expanded_url":"https://www.thedailybeast.com/texas-rep-dan-crenshaw-decided-the-covid-19-pandemic-was-the-perfect-time-to-buy-and-not-disclose-stocks?via=twitter_page","display_url":"thedailybeast.com/texas-rep-dan-…","indices":[257,280]}]	Dan Crenshaw (R-TX) didn't buy or sell any stocks in his first 13 months as a lawmaker-- until March 2020, when he made half a dozen buys as Congress debated the largest economic relief package in history. They pretend to be populists while they get rich. https://t.co/Jfr1DnZzZU	399015.0	RT @briantylercohen: Dan Crenshaw (R-TX) didn't buy or sell any stocks in his first 13 months as a lawmaker-- until March 2020, when he mad…	2128.0	True	full
1188392	1188392	6046da494161a20039c85f22	2021-03-09 02:15:31	[]	[]	Tue Mar 09 01:56:59 +0000 2021	[]	[{"url":"https://t.co/m54FLIdNP8","expanded_url":"https://twitter.com/fordnation/status/1369037740399071232","display_url":"twitter.com/fordnation/sta…","indices":[103,126]}]	You don’t register. You do some research and realize that government is playing you like a fiddle 💉☠️ https://t.co/m54FLIdNP8 https://t.co/7gIlxzRjva	2733.0	RT @ChArM91269403: You don’t register. You do some research and realize that government is playing you like a fiddle 💉☠️ https://t.co/m54F…	67.0	True	full
1188393	1188393	6046da494161a20039c85f3c	2021-03-09 02:15:32	[]	[]	Tue Mar 09 01:41:24 +0000 2021	[{"text":"onpoli","indices":[163,170]}]	[{"url":"https://t.co/XJLPa9L4Ew","expanded_url":"https://torontosun.com/opinion/columnists/furey-its-not-just-business-thats-hurting-its-all-of-society-its-life-itself","display_url":"torontosun.com/opinion/column…","indices":[139,162]}]	Thank you @anthonyfurey an important column, it disturbs me greatly that we are seeing such lack of compassion &amp; empathy during covid. https://t.co/XJLPa9L4Ew #onpoli	30142.0	RT @randyhillier: Thank you @anthonyfurey an important column, it disturbs me greatly that we are seeing such lack of compassion &amp; empathy…	133.0	True	full
1188394	1188394	6046da494161a20039c85f42	2021-03-09 02:15:32	[]	[]	Mon Mar 08 17:08:33 +0000 2021	[]	[{"url":"https://t.co/5eCwnITlNt","expanded_url":"https://twitter.com/GM_1966/status/1368971109937332224","display_url":"twitter.com/GM_1966/status…","indices":[280,303]}]	This is a woman with Cancer. She is losing days, weeks, months of what time she had left. Why is her time offered up like a sacrificial lamb to the slaughter!? Why does her having the best days not matter!? When you comply with this, you give up these people's time. ENOUGH. https://t.co/5eCwnITlNt	2919.0	RT @MinistryBackup5: This is a woman with Cancer. She is losing days, weeks, months of what time she had left. Why is her time offered up…	1984.0	True	full
1188395	1188395	6046da4a4161a20039c85f6c	2021-03-09 02:15:32	[]	[]	Mon Mar 08 20:57:24 +0000 2021	[]	[{"url":"https://t.co/VlQu9oK4XG","expanded_url":"https://kapilskhichadi.wordpress.com/2021/03/08/religious-bigotry-at-oxford-university/","display_url":"kapilskhichadi.wordpress.com/2021/03/08/rel…","indices":[246,269]}]	Students are afraid to take on the anti-India &amp; anti-Hindu profs at ⁦@UniofOxford⁩ because they are terrified. Given the huge amount of money their parents spend, they succumbed to the harassment and live in a climate of fear. It’s pathetic! https://t.co/VlQu9oK4XG	10649.0	RT @singhsahana: Students are afraid to take on the anti-India &amp; anti-Hindu profs at ⁦@UniofOxford⁩ because they are terrified. Given the h…	16.0	True	full
1188396	1188396	6046da4a4161a20039c85f7a	2021-03-09 02:15:32	[]	[]	Mon Mar 08 18:55:03 +0000 2021	[]	[{"url":"https://t.co/U4Hqe7GJ0E","expanded_url":"http://www.cnn.com/2021/03/08/politics/fact-check-tom-cotton-prisoners-pandemic-relief-checks-trump-biden/index.html","display_url":"cnn.com/2021/03/08/pol…","indices":[216,239]}]	Sen. Tom Cotton keeps attacking Democrats for letting prisoners get pandemic relief money. But prisoners also got pandemic relief money from the two check bills Trump signed in 2020. Cotton voted for both of them: https://t.co/U4Hqe7GJ0E	1240055.0	RT @ddale8: Sen. Tom Cotton keeps attacking Democrats for letting prisoners get pandemic relief money. But prisoners also got pandemic re…	206.0	True	full
1188397	1188397	6046da4a4161a20039c85f84	2021-03-09 02:15:32	[]	[]	Mon Mar 08 17:28:31 +0000 2021	[]	[{"url":"https://t.co/SCdZ2ePmUZ","expanded_url":"https://www.dw.com/en/coronavirus-children-can-be-spreaders-but-are-often-symptomless/a-56176606","display_url":"dw.com/en/coronavirus…","indices":[160,183]}]	@PKellyMLB @MrMikeFish @AP Kids are NOT less likely to transmit the virus and they don't know if vaccinated individual are less likely to transmit the virus. https://t.co/SCdZ2ePmUZ	3430.0	RT @sistercrow: @PKellyMLB @MrMikeFish @AP Kids are NOT less likely to transmit the virus and they don't know if vaccinated individual are…	592.0	True	full
1188398	1188398	6046da4a4161a20039c85f88	2021-03-09 02:15:32	[]	[]	Tue Mar 09 00:42:57 +0000 2021	[{"text":"COVID19","indices":[105,113]}]	[{"url":"https://t.co/nZXZcK0Anp","expanded_url":"https://www.usna.edu/NewsCenter/2021/02/USNA_MIDSHIPMEN_TO_RECEIVE_COVID-19_VACCINE_BEGINNING_THIS_WEEK.php","display_url":"usna.edu/NewsCenter/202…","indices":[257,280]}]	Tonight, in a virtual address to the Brigade, it was announced that midshipmen will begin to receive the #COVID19 vaccine as early as Thursday, March 11, in order for midshipmen to participate in summer training and meet Navy requirements. Read more ⬇️ https://t.co/nZXZcK0Anp	77156.0	RT @NavalAcademy: Tonight, in a virtual address to the Brigade, it was announced that midshipmen will begin to receive the #COVID19 vaccine…	123.0	True	full
1188399	1188399	6046da4a4161a20039c85f92	2021-03-09 02:15:33	[]	[]	Tue Mar 09 00:22:32 +0000 2021	[]	[{"url":"https://t.co/wLC1tPsyXc","expanded_url":"https://twitter.com/ELTIEMPO/status/1369068943881760774/photo/1","display_url":"pic.twitter.com/wLC1tPsyXc","indices":[255,278]}]	🚨 Karolina Cárdenas, politóloga de @SectorSalud, fue vacunada contra covid-19 a pesar de no ser parte del personal en salud priorizado ¿ahora van a salir a decir que lo que ella publicó en sus redes es falso? ¿siguen infantilizando a los bogotanos? 👉 https://t.co/wLC1tPsyXc https://t.co/gJXLQ2wJuk	22298.0	RT @PinedaRuizBog: 🚨 Karolina Cárdenas, politóloga de @SectorSalud, fue vacunada contra covid-19 a pesar de no ser parte del personal en s…	8233.0	True	full
1188400	1188400	6046da4a4161a20039c85f9e	2021-03-09 02:15:33	[]	[]	Mon Mar 08 15:00:02 +0000 2021	[{"text":"펜타곤","indices":[110,114]},{"text":"PENTAGON","indices":[115,124]},{"text":"LOVE_or_TAKE","indices":[125,138]}]	[{"url":"https://t.co/OL8RCgua6f","expanded_url":"https://youtu.be/z2JJhLmfXZE","display_url":"youtu.be/z2JJhLmfXZE","indices":[58,81]}]	[📽] 11th Mini Album [LOVE or TAKE] Concept Trailer #1 ▶ https://t.co/OL8RCgua6f 2021.03.15. 18:00 (KST) #펜타곤 #PENTAGON #LOVE_or_TAKE https://t.co/yfHJnD7wEp	1106928.0	RT @CUBE_PTG: [📽] 11th Mini Album [LOVE or TAKE] Concept Trailer #1 ▶ https://t.co/OL8RCgua6f 2021.03.15. 18:00 (KST) #펜타곤 #PENTAGON…	147.0	True	full
1188401	1188401	6046da4b4161a20039c85fb6	2021-03-09 02:15:33	[]	[]	Tue Mar 09 02:15:09 +0000 2021	[]	[{"url":"https://t.co/XDY9qgXwf5","expanded_url":"https://twitter.com/jazzydomenique/status/1369057852762030084","display_url":"twitter.com/jazzydomenique…","indices":[190,213]}]	This is why I'm getting my second shot on a Thursday afternoon when I don't have to be in class again until Tuesday morning. Because I also have students that I need to teach about Nazism. https://t.co/XDY9qgXwf5	9821.0	RT @emigre80: This is why I'm getting my second shot on a Thursday afternoon when I don't have to be in class again until Tuesday morning.…	2001.0	True	full
1188402	1188402	6046da4b4161a20039c85fbc	2021-03-09 02:15:33	[]	[]	Mon Mar 08 17:34:36 +0000 2021	[{"text":"SARSCoV2","indices":[123,132]}]	[{"url":"https://t.co/0n4EqY1pgC","expanded_url":"https://www.minsal.cl/nuevo-coronavirus-2019-ncov/informe-epidemiologico-covid-19/","display_url":"minsal.cl/nuevo-coronavi…","indices":[254,277]}]	🔴Hace 2 sábados se publicó en Informe Epidemiológico que el 30/01 se detectó el primer caso en Chile de la variante P.1 de #SARSCoV2 proveniente de Brasil. Hasta el 25/02 habían 14 casos. ¿Xq las autoridades del Minsal no lo comunicaron a la ciudadanía? https://t.co/0n4EqY1pgC https://t.co/tcLKvWxNh4	73547.0	RT @AndreaObaid: 🔴Hace 2 sábados se publicó en Informe Epidemiológico que el 30/01 se detectó el primer caso en Chile de la variante P.1 de…	1371.0	True	full
1188403	1188403	6046da4b4161a20039c85fbe	2021-03-09 02:15:33	[]	[]	Mon Mar 08 18:56:38 +0000 2021	[]	[{"url":"https://t.co/U4Hqe7GJ0E","expanded_url":"http://www.cnn.com/2021/03/08/politics/fact-check-tom-cotton-prisoners-pandemic-relief-checks-trump-biden/index.html","display_url":"cnn.com/2021/03/08/pol…","indices":[255,278]}]	Fox News led its website with this headline: “FUNDING CONVICTED KILLERS. Democratic COVID bill gives mass murderers taxpayer money right out of your pocket.” Fox didn’t do that when Trump signed two GOP-approved Covid bills that sent money to prisoners: https://t.co/U4Hqe7GJ0E	1240224.0	RT @ddale8: Fox News led its website with this headline: “FUNDING CONVICTED KILLERS. Democratic COVID bill gives mass murderers taxpayer mo…	569.0	True	full
1188404	1188404	6046da4b4161a20039c85fc0	2021-03-09 02:15:33	[]	[]	Tue Mar 09 01:20:06 +0000 2021	[]	[{"url":"https://t.co/2xJqBGRnCf","expanded_url":"https://www.gofundme.com/f/madhu-is-no-more-family-seeking-financial-support?utm_source=twitter&utm_medium=social&utm_campaign=m_pd+share-sheet","display_url":"gofundme.com/f/madhu-is-no-…","indices":[247,270]}]	I am shocked as I worked with him at one of the client and I remember playing with his son.. Its tragic loss. He was a gentleman and always ready to help others. Please do support the family by contributing whatever you feel comfortable with ! https://t.co/2xJqBGRnCf	382.0	RT @NowIsTheTime4It: I am shocked as I worked with him at one of the client and I remember playing with his son.. Its tragic loss. He was…	73.0	True	full
1188405	1188405	6046da4b4161a20039c85fc2	2021-03-09 02:15:33	[]	[]	Tue Mar 09 01:46:52 +0000 2021	[]	[{"url":"https://t.co/Ex1QDo3eC2","expanded_url":"http://go.nasa.gov/perseverance-raw-images","display_url":"go.nasa.gov/perseverance-r…","indices":[252,275]}]	Flexing my robotic arm and doing some more checkouts of my tools. Over the next few weeks, I’ll be focused on finishing health checks of arm instruments, and then dropping off the helicopter so it can get ready for its demo flight. Latest raw images: https://t.co/Ex1QDo3eC2 https://t.co/9aZqGg6v4a	2558185.0	RT @NASAPersevere: Flexing my robotic arm and doing some more checkouts of my tools. Over the next few weeks, I’ll be focused on finishing…	422.0	True	full
1188406	1188406	6046da4b4161a20039c85fd2	2021-03-09 02:15:33	[]	[]	Tue Mar 09 00:35:17 +0000 2021	[]	[{"url":"https://t.co/2ZOJ14xQqC","expanded_url":"https://bit.ly/3rtX947","display_url":"bit.ly/3rtX947","indices":[123,146]}]	New York venues have been cleared to reopen at 33% capacity with COVID-19 safety guidelines starting in April | 📸: @Bondio https://t.co/2ZOJ14xQqC https://t.co/zVA9jH8LYz	221131.0	RT @dancingastro: New York venues have been cleared to reopen at 33% capacity with COVID-19 safety guidelines starting in April | 📸: @Bondi…	5384.0	True	full
1188407	1188407	6046da4b4161a20039c85fdc	2021-03-09 02:15:33	[]	[]	Tue Mar 09 02:07:51 +0000 2021	[{"text":"LaCámpora","indices":[35,45]}]	[{"url":"https://t.co/S2rfTn3YTI","expanded_url":"https://twitter.com/guillermomadero/status/1368924967941849088","display_url":"twitter.com/guillermomader…","indices":[215,238]}]	Las vacunas que se pusieron los de #LaCámpora quizás hubieran servido para salvar vidas de quienes las necesitaban. Mi más sentido pésame 💐 @guillermomadero en este momento de tanto dolor. Abrazo y fuerzas familia. https://t.co/S2rfTn3YTI	20506.0	RT @JorRausch: Las vacunas que se pusieron los de #LaCámpora quizás hubieran servido para salvar vidas de quienes las necesitaban. Mi más s…	1365.0	True	full
1188408	1188408	6046da4b4161a20039c85fde	2021-03-09 02:15:33	[]	[]	Mon Mar 08 19:35:22 +0000 2021	[{"text":"8Mar","indices":[0,5]},{"text":"CuarentenaRadicalReforzada","indices":[233,260]},{"text":"FelizLunes","indices":[261,272]}]	[{"url":"https://t.co/bZMHjAUV59","expanded_url":"https://bit.ly/3cavyyl","display_url":"bit.ly/3cavyyl","indices":[196,219]}]	#8Mar El texto también recuerda las 146 mujeres trabajadoras calcinadas por los dueños de la fábrica textil Cotton de Nueva York, mujeres valientes que lucharon por sus reivindicaciones laborales https://t.co/bZMHjAUV59 @PartidoPSUV #CuarentenaRadicalReforzada #FelizLunes	2049.0	RT @DIARIOVEAHOY: #8Mar El texto también recuerda las 146 mujeres trabajadoras calcinadas por los dueños de la fábrica textil Cotton de Nue…	68.0	True	full
1188409	1188409	6046da4b4161a20039c85fe6	2021-03-09 02:15:34	[]	[]	Sun Mar 07 22:49:42 +0000 2021	[{"text":"Airdrop","indices":[179,187]},{"text":"Crypto","indices":[188,195]},{"text":"Airdrops","indices":[196,205]},{"text":"cryptocurrency","indices":[206,221]}]	[{"url":"https://t.co/AUzqs8f8yQ","expanded_url":"https://t.me/Rewardiqabot?start=r0970317767","display_url":"t.me/Rewardiqabot?s…","indices":[108,131]}]	🚀 Airdrop: Rewardiqa 💰 Value: $ 105 👥 Referral: $ 35 💸 15 + 5 REW ⏰ 2 minutes Talk with the telegram bot: https://t.co/AUzqs8f8yQ 📖 Step-by-step guide: 🔹 Do some social tasks #Airdrop #Crypto #Airdrops #cryptocurrency https://t.co/2lsf7fd1sN	195453.0	RT @CryptoTownEU: 🚀 Airdrop: Rewardiqa 💰 Value: $ 105 👥 Referral: $ 35 💸 15 + 5 REW ⏰ 2 minutes Talk with the telegram bot: https://t.co/…	42.0	True	full
1188410	1188410	6046da4b4161a20039c85ffa	2021-03-09 02:15:34	[]	[]	Tue Mar 09 02:05:55 +0000 2021	[]	[{"url":"https://t.co/KKcg4qlHmC","expanded_url":"https://twitter.com/vinguptamd/status/1363924018215096322","display_url":"twitter.com/vinguptamd/sta…","indices":[281,304]}]	A major reason why some think the J&amp;J vaccine is inferior is because *some* major news outlets keep saying it’s “64%” effective. That’s wrong and helps no one. It’s 85% + effective in keeping you out of the hospital. That’s all that matters. Why else would you take a vax? https://t.co/KKcg4qlHmC	83643.0	RT @VinGuptaMD: A major reason why some think the J&amp;J vaccine is inferior is because *some* major news outlets keep saying it’s “64%” effec…	406.0	True	full
1188411	1188411	6046da4c4161a20039c86056	2021-03-09 02:15:34	[{"text":"N95s","indices":[101,106]}]	[{"url":"https://t.co/l3LYJzst6x","expanded_url":"https://ppe-for-usa.com/Made-In-USA-N95-Box-of-25-Face-Masks-for-Consumers-p266110077","display_url":"ppe-for-usa.com/Made-In-USA-N9…","indices":[125,148]}]		[]	[]			CDC: continue wearing masks even after being vaccinated except for certain conditions. Made in USA #N95s for cons… https://t.co/NZ3Hg3gRNE	25528.0	True	full
1188412	1188412	6046da4c4161a20039c86068	2021-03-09 02:15:35	[]	[]	Tue Mar 09 02:15:08 +0000 2021	[]	[{"url":"https://t.co/f35RtNp4TB","expanded_url":"https://7ny.tv/3qrdZir","display_url":"7ny.tv/3qrdZir","indices":[120,143]}]	There are plenty of stories of resilience and determination for women-owned businesses during the coronavirus pandemic. https://t.co/f35RtNp4TB https://t.co/DX122OvYZY	706102.0	RT @ABC7NY: There are plenty of stories of resilience and determination for women-owned businesses during the coronavirus pandemic. https:/…	6618.0	True	full
1188413	1188413	6046da4c4161a20039c86078	2021-03-09 02:15:35	[]	[]	Sun Mar 07 23:24:49 +0000 2021	[]	[{"url":"https://t.co/HX47xsRvZ7","expanded_url":"http://onlyfans.com/brookemunny","display_url":"onlyfans.com/brookemunny","indices":[111,134]},{"url":"https://t.co/3ZUseTSNKN","expanded_url":"http://brookemunny.com","display_url":"brookemunny.com","indices":[135,158]},{"url":"https://t.co/W3YxyrY3Fx","expanded_url":"https://fancentro.com/brookemunny/aboutme","display_url":"fancentro.com/brookem…	✨✨50% off | $5 ✨✨ 👉🏼1k+ Photos | 75+ Videos 👉🏼RP/Stepmom 👉🏼Snapchat &amp; 1:1 dm's 👉🏼Free 10 min video on sub! https://t.co/HX47xsRvZ7 https://t.co/3ZUseTSNKN Private Snap ($5)👻 https://t.co/W3YxyrY3Fx Videos 15% off🔻 https://t.co/UG4AXNcagG Discord 🔻 https://t.co/EnM1F5UgBM https://t.co/YswJMX9ElO	125311.0	RT @brookemunny: ✨✨50% off | $5 ✨✨ 👉🏼1k+ Photos | 75+ Videos 👉🏼RP/Stepmom 👉🏼Snapchat &amp; 1:1 dm's 👉🏼Free 10 min video on sub! https://t.co/HX…	10.0	True	full
1188414	1188414	6046da4d4161a20039c86088	2021-03-09 02:15:35	[]	[]	Mon Mar 08 10:04:04 +0000 2021	[{"text":"BTCST","indices":[13,19]}]	[{"url":"https://t.co/tWN4FZW4L3","expanded_url":"https://btcst.medium.com/btcst-to-implement-results-of-stp-4-1-10-redenomination-the-week-of-march-15-872c9ea3d5b7","display_url":"btcst.medium.com/btcst-to-imple…","indices":[184,207]}]	(1/3) 📢 Dear #BTCST Community, ✅ We are ready to start our planned upgrade to $BTCST's smart contract to effectuate the 1:10 redenomination! ⏲️ Starting time is set to be next week! https://t.co/tWN4FZW4L3	38309.0	RT @BTCST2020: (1/3) 📢 Dear #BTCST Community, ✅ We are ready to start our planned upgrade to $BTCST's smart contract to effectuate the 1:10…	164.0	True	full
1188415	1188415	6046da4d4161a20039c86090	2021-03-09 02:15:35	[]	[]	Tue Mar 09 00:44:11 +0000 2021	[]	[{"url":"https://t.co/WtU6hML258","expanded_url":"https://periodismoypunto.com/2021/03/exclusivo-un-abogado-k-quedo-bajo-la-lupa-de-paraguay-luego-de-viajar-a-asuncion-junto-a-operadores-chavistas/","display_url":"periodismoypunto.com/2021/03/exclus…","indices":[254,277]}]	Desestabilizar gobiernos. Meterse en política interna de países limítrofes. Argentina exporta sus "servicios" a Paraguay. Historia increíble de @CagnacciCamilo sobre un personaje que suma poder en el Instituto Patria y la Jefa dispuesta a comprarle humo https://t.co/WtU6hML258	137195.0	RT @LuisGasulla: Desestabilizar gobiernos. Meterse en política interna de países limítrofes. Argentina exporta sus "servicios" a Paraguay.…	941.0	True	full
1188416	1188416	6046da4d4161a20039c86092	2021-03-09 02:15:35	[]	[]	Tue Mar 09 02:15:09 +0000 2021	[{"text":"Bitcoin","indices":[5,13]}]	[{"url":"https://t.co/DJWTXgR7zf","expanded_url":"https://www.blockwaresolutions.com/research-and-publications/2021-bitcoin-market-outlook-40000-is-only-the-beginning","display_url":"blockwaresolutions.com/research-and-p…","indices":[261,284]}]	This #Bitcoin Bull Market is still in its early stages. Halving years are nice (2020) but the real moves occur the following year as supply shock sets in In January we published our 2021 Market Outlook (link below) &amp; we've only become more bullish since. https://t.co/DJWTXgR7zf https://t.co/NQ2asLcDto	440.0	RT @s_chwarzynski: This #Bitcoin Bull Market is still in its early stages. Halving years are nice (2020) but the real moves occur the follo…	3231.0	True	full
1188417	1188417	6046da4d4161a20039c86098	2021-03-09 02:15:35	[]	[]	Tue Mar 09 00:20:43 +0000 2021	[{"text":"NCT127","indices":[17,24]},{"text":"LOVEHOLIC","indices":[54,64]},{"text":"KPOP","indices":[274,279]}]	[{"url":"https://t.co/4vjZFL3HoS","expanded_url":"http://bit.ly/3qniFpK","display_url":"bit.ly/3qniFpK","indices":[90,113]}]	All the editions #NCT127's latest mini-album in Japan #LOVEHOLIC are available for order. https://t.co/4vjZFL3HoS Its first pressing bonus "a CDJ exclusive bonus A4 clear poster" is available as well. If you still haven't checked it out, don't miss out this last chance. #KPOP https://t.co/CQCfk4HbZZ	30856.0	RT @CDJapan: All the editions #NCT127's latest mini-album in Japan #LOVEHOLIC are available for order. https://t.co/4vjZFL3HoS Its first p…	857.0	True	full
1188418	1188418	6046da4d4161a20039c860a2	2021-03-09 02:15:35	[]	[]	Mon Mar 08 22:58:14 +0000 2021	[{"text":"MujeresEmprendedoras","indices":[10,31]},{"text":"DiaInternacionalDeLaMujer","indices":[257,283]}]	[{"url":"https://t.co/DrtXg5gaQW","expanded_url":"https://bit.ly/30vF3T7","display_url":"bit.ly/30vF3T7","indices":[233,256]}]	Consulte "#MujeresEmprendedoras": publicación que da a conocer a mujeres que se entregan día a día, desde el mundo no-académico, pero con resultados exitosos. Los invitamos a leer sus pequeñas -y grandes- historias de vida...&gt;&gt;https://t.co/DrtXg5gaQW #DiaInternacionalDeLaMujer https://t.co/CPLyiis7fj	2066.0	RT @RedCienciaCuba: Consulte "#MujeresEmprendedoras": publicación que da a conocer a mujeres que se entregan día a día, desde el mundo no-a…	1679.0	True	full
1188419	1188419	6046da4d4161a20039c860b4	2021-03-09 02:15:36	[]	[]	Tue Mar 09 02:09:23 +0000 2021	[{"text":"nzpol","indices":[181,187]},{"text":"cannabis","indices":[188,197]},{"text":"referendum","indices":[198,209]}]	[{"url":"https://t.co/LWRlACyDp7","expanded_url":"https://www.thebigq.org/2020/11/12/the-failed-war-on-drugs-and-cannabis-referendum-2020-what-reforms-are-possible-in-its-aftermath/","display_url":"thebigq.org/2020/11/12/the…","indices":[211,234]}]	A poll conducted by the @HelenClarkFound has found 69 percent of people who voted in the cannabis referendum last year either support legalisation or decriminalisation of cannabis. #nzpol #cannabis #referendum https://t.co/LWRlACyDp7	869.0	RT @The_BigQ: A poll conducted by the @HelenClarkFound has found 69 percent of people who voted in the cannabis referendum last year either…	2806.0	True	full
1188420	1188420	6046da4d4161a20039c860bc	2021-03-09 02:15:36	[]	[{"url":"https://t.co/RVslUA1xQc","expanded_url":"https://www.chronline.com/stories/2a-boys-tennis-red-hot-bearcats-win-seventh-straight,261416","display_url":"chronline.com/stories/2a-boy…","indices":[183,206]}]		[]	[]			🎾W.F. West won its seventh straight and is one victory away from claiming the 2A EvCo title 🎾Centralia lost its sec… https://t.co/TV853xzXWQ	1518.0	True	full
1188421	1188421	6046da4d4161a20039c860c0	2021-03-09 02:15:36	[]	[]	Mon Mar 08 20:00:00 +0000 2021	[{"text":"COVID19","indices":[100,108]}]	[{"url":"https://t.co/tiB6eF0TKX","expanded_url":"https://ja.ma/38CYyxV","display_url":"ja.ma/38CYyxV","indices":[241,264]}]	In this cohort study of @MGHMedicine employees 98% had no allergic reaction after receiving an mRNA #COVID19 vaccine. 2% reported some symptoms but severe reactions consistent with anaphylaxis occurred at a rate of 2.47 per 10K vaccinations https://t.co/tiB6eF0TKX	418636.0	RT @JAMA_current: In this cohort study of @MGHMedicine employees 98% had no allergic reaction after receiving an mRNA #COVID19 vaccine. 2%…	3941.0	True	full
1188422	1188422	6046da4d4161a20039c860c6	2021-03-09 02:15:36	[]	[]	Tue Mar 09 02:13:55 +0000 2021	[{"text":"Skullcrusher","indices":[223,236]}]	[{"url":"https://t.co/hfzOIuhzvw","expanded_url":"http://www.undertheradarmag.com/news/skullcrusher_announces_new_ep_shares_video_for_title_track_storm_in_summer/","display_url":"undertheradarmag.com/news/skullcrus…","indices":[237,260]}]	Skullcrusher (@im_skullcrusher), the musical moniker of LA-based singer/songwriter Helen Ballentine, has announced a new EP, "Storm in Summer" on @secretlycndian, and shared its title track, via a video for the new single. #Skullcrusher https://t.co/hfzOIuhzvw https://t.co/wxM22f8olv	43015.0	RT @Under_Radar_Mag: Skullcrusher (@im_skullcrusher), the musical moniker of LA-based singer/songwriter Helen Ballentine, has announced a n…	607.0	True	full
1188423	1188423	6046da4d4161a20039c860ca	2021-03-09 02:15:35	[]	[{"url":"https://t.co/UUA2XPtT2o","expanded_url":"https://www.local.gov.uk/sites/default/files/documents/Vaccination%20do%20and%20donts%20by%20audience%20cohorts.pdf?fbclid=IwAR014w3dWEP6nbjT8CetMgEO2ftmThKxbfSzU4-eYuSIcJWxsz1gqm6nQhs","display_url":"local.gov.uk/sites/default/…","indices":[234,257]}]		[]	[]			This document is one of the most manipulative I have ever read, and it’s no surprise it’s been written by the NHS.… https://t.co/XeJpgUvz6v	2331.0	True	full
1188424	1188424	6046da4d4161a20039c860ce	2021-03-09 02:15:36	[]	[]	Tue Mar 09 02:06:30 +0000 2021	[]	[{"url":"https://t.co/oS5YueX8Ba","expanded_url":"https://twitter.com/preetbharara/status/1236821983951761410","display_url":"twitter.com/preetbharara/s…","indices":[128,151]}]	One year ago today, as the severity of COVID sank in, I wrote this thread. Was an understatement. We are in better hands now. 🙏 https://t.co/oS5YueX8Ba	1716643.0	RT @PreetBharara: One year ago today, as the severity of COVID sank in, I wrote this thread. Was an understatement. We are in better hands…	1496.0	True	full
1188425	1188425	6046da4d4161a20039c860d2	2021-03-09 02:15:36	[]	[]	Tue Mar 09 01:54:00 +0000 2021	[{"text":"ReinoUnido","indices":[73,84]},{"text":"Covid_19","indices":[239,248]}]	[{"url":"https://t.co/ypXshxC0o7","expanded_url":"https://bit.ly/2O6lJtq","display_url":"bit.ly/2O6lJtq","indices":[249,272]}]	La profesora de Economía e Historia Social de la Universidad de Glasgow, #ReinoUnido, Helen Yaffe, catalogó como una "noticia esperanzadora" para los países de bajos recursos el hecho de que Cuba tenga casi listas varias vacunas contra la #Covid_19 https://t.co/ypXshxC0o7	1971305.0	RT @teleSURtv: La profesora de Economía e Historia Social de la Universidad de Glasgow, #ReinoUnido, Helen Yaffe, catalogó como una "notici…	818.0	True	full
1188426	1188426	6046da4d4161a20039c860da	2021-03-09 02:15:36	[]	[]	Tue Mar 09 01:46:52 +0000 2021	[]	[{"url":"https://t.co/Ex1QDo3eC2","expanded_url":"http://go.nasa.gov/perseverance-raw-images","display_url":"go.nasa.gov/perseverance-r…","indices":[252,275]}]	Flexing my robotic arm and doing some more checkouts of my tools. Over the next few weeks, I’ll be focused on finishing health checks of arm instruments, and then dropping off the helicopter so it can get ready for its demo flight. Latest raw images: https://t.co/Ex1QDo3eC2 https://t.co/9aZqGg6v4a	2558803.0	RT @NASAPersevere: Flexing my robotic arm and doing some more checkouts of my tools. Over the next few weeks, I’ll be focused on finishing…	3.0	True	full
1188427	1188427	6046da4d4161a20039c860dc	2021-03-09 02:15:36	[]	[]	Mon Mar 08 18:55:03 +0000 2021	[]	[{"url":"https://t.co/U4Hqe7GJ0E","expanded_url":"http://www.cnn.com/2021/03/08/politics/fact-check-tom-cotton-prisoners-pandemic-relief-checks-trump-biden/index.html","display_url":"cnn.com/2021/03/08/pol…","indices":[216,239]}]	Sen. Tom Cotton keeps attacking Democrats for letting prisoners get pandemic relief money. But prisoners also got pandemic relief money from the two check bills Trump signed in 2020. Cotton voted for both of them: https://t.co/U4Hqe7GJ0E	1240224.0	RT @ddale8: Sen. Tom Cotton keeps attacking Democrats for letting prisoners get pandemic relief money. But prisoners also got pandemic re…	1521.0	True	full
1188428	1188428	6046da4d4161a20039c860e4	2021-03-09 02:15:36	[]	[]	Mon Mar 08 15:43:10 +0000 2021	[]	[{"url":"https://t.co/JODCBG2cdk","expanded_url":"https://hrealsports.substack.com/p/defund-fox-news","display_url":"hrealsports.substack.com/p/defund-fox-n…","indices":[121,144]}]	Fox News "collects more than half of the money it makes from 66 million American households that don’t use its product." https://t.co/JODCBG2cdk	61323.0	RT @ryanlcooper: Fox News "collects more than half of the money it makes from 66 million American households that don’t use its product." h…	448.0	True	full
1188429	1188429	6046da4e4161a20039c860fc	2021-03-09 02:15:36	[]	[]	Tue Mar 09 02:14:43 +0000 2021	[]	[{"url":"https://t.co/tpIbxGDbTh","expanded_url":"https://www.aei.org/technology-and-innovation/has-bitcoin-upended-the-subjective-theory-of-value/","display_url":"aei.org/technology-and…","indices":[255,278]}]	.@Jim_Harper is confused. The mkt / objective value of an item is based on the aggregation of the subjective values of all mkt participants. Then, there is its fundamental value. Bitcoin's market value is $53,366/BTC, while its FUNDAMENTAL value is ZERO. https://t.co/tpIbxGDbTh	321954.0	RT @steve_hanke: .@Jim_Harper is confused. The mkt / objective value of an item is based on the aggregation of the subjective values of all…	4934.0	True	full
1188430	1188430	6046da4e4161a20039c86108	2021-03-09 02:15:37	[]	[]	Mon Mar 08 14:11:49 +0000 2021	[{"text":"8Marzo2021","indices":[266,277]}]	[{"url":"https://t.co/aFh0BTDmEW","expanded_url":"https://bit.ly/3egyoo9","display_url":"bit.ly/3egyoo9","indices":[227,250]}]	Avanzabamos tan lento y retrocedimos tan rápido. "La Covid-19 ha agravado las desigualdades existentes entre mujeres y hombres en casi todos los ámbitos de la vida (violencia, empleo, cuidados no remunerados o participación)". https://t.co/aFh0BTDmEW @viramundeando #8Marzo2021 https://t.co/M2VWn09lFb	5805.0	RT @Welpita: Avanzabamos tan lento y retrocedimos tan rápido. "La Covid-19 ha agravado las desigualdades existentes entre mujeres y hombres…	247.0	True	full
1188431	1188431	6046da4e4161a20039c8610a	2021-03-09 02:15:36	[]	[{"url":"https://t.co/AuzwQGjQt5","expanded_url":"https://youtu.be/XW4NesMKGwM","display_url":"youtu.be/XW4NesMKGwM","indices":[188,211]}]		[]	[]			@ElectricMayhem6 @DrPepperTexan @FoxNews Or there's this! #1 DEA most wanted is already a cartel. Illegal crossers… https://t.co/VdP6P5NxV6	11.0	True	full
1188432	1188432	6046da4e4161a20039c86120	2021-03-09 02:15:37	[]	[]	Mon Mar 08 18:38:57 +0000 2021	[]	[{"url":"https://t.co/xDtZoxNN1M","expanded_url":"https://twitter.com/bdriaalnabhani/status/1226119960537247745","display_url":"twitter.com/bdriaalnabhani…","indices":[280,303]}]	أبت المنون أيها الغالي إلا أن تفارقنا يوم الاثنين ٨ من مارس ٢٠٢١ أواه يا وتد العتيك العتيد الذي فارقنا للأبد لا نقول إلا ما يرضي ربنا"إنا لله وإنا إليه راجعون" اللهم ارحم والدي وأحسن إليه وتقبله بقبول حسن واجعل قبره روضه من رياض الجنة واجعل الجنة مستقره ومأواه يالله يالله يالله https://t.co/xDtZoxNN1M	8004.0	RT @bdriaalnabhani: أبت المنون أيها الغالي إلا أن تفارقنا يوم الاثنين ٨ من مارس ٢٠٢١ أواه يا وتد العتيك العتيد الذي فارقنا للأبد لا نقول إ…	21072.0	True	full
1188433	1188433	6046da4e4161a20039c86124	2021-03-09 02:15:37	[]	[]	Mon Mar 08 18:56:38 +0000 2021	[]	[{"url":"https://t.co/U4Hqe7GJ0E","expanded_url":"http://www.cnn.com/2021/03/08/politics/fact-check-tom-cotton-prisoners-pandemic-relief-checks-trump-biden/index.html","display_url":"cnn.com/2021/03/08/pol…","indices":[255,278]}]	Fox News led its website with this headline: “FUNDING CONVICTED KILLERS. Democratic COVID bill gives mass murderers taxpayer money right out of your pocket.” Fox didn’t do that when Trump signed two GOP-approved Covid bills that sent money to prisoners: https://t.co/U4Hqe7GJ0E	1240055.0	RT @ddale8: Fox News led its website with this headline: “FUNDING CONVICTED KILLERS. Democratic COVID bill gives mass murderers taxpayer mo…	61.0	True	full
1188434	1188434	6046da4e4161a20039c86128	2021-03-09 02:15:37	[]	[{"url":"https://t.co/rbGgMwZR3a","expanded_url":"https://myturn.ca.gov/","display_url":"myturn.ca.gov","indices":[184,207]}]		[]	[]			New Appointments Added at Pomona Fairplex on 03-14 Total Appointments at Location: 37 Address: 2370 East Arrow High… https://t.co/JT57vkk9A4	200.0	True	full
1188435	1188435	6046da4e4161a20039c86130	2021-03-09 02:15:37	[]	[]	Mon Mar 08 11:54:25 +0000 2021	[]	[{"url":"https://t.co/CCQGTr7oWS","expanded_url":"https://www.fdesouche.com/2021/03/08/allemagne-une-jeune-militante-pro-migrants-agee-de-15-ans-violee-par-mohamad-et-schadi-deux-syriens-a-qui-elle-portait-assistance/","display_url":"fdesouche.com/2021/03/08/all…","indices":[135,158]}]	Allemagne : une jeune militante pro-migrants âgée de 15 ans violée par Mohamad et Schadi, deux Syriens à qui elle portait assistance - https://t.co/CCQGTr7oWS https://t.co/rLTY9nwBDk	86765.0	RT @F_Desouche: Allemagne : une jeune militante pro-migrants âgée de 15 ans violée par Mohamad et Schadi, deux Syriens à qui elle portait a…	211.0	True	full
1188436	1188436	6046da4f4161a20039c86158	2021-03-09 02:15:37	[]	[]	Mon Mar 08 17:20:31 +0000 2021	[{"text":"BTS","indices":[208,212]}]	[{"url":"https://t.co/DW221TgGH7","expanded_url":"https://www.charitybuzz.com/catalog_items/auction-bts-outfits-from-life-goes-on-music-video-2179008","display_url":"charitybuzz.com/catalog_items/…","indices":[174,197]}]	BTS have donated their outfits from "Life Goes On" MV to a Grammy Week auction. The auction will benefit the Grammy Museum Foundation and its music education initiatives. 🔗https://t.co/DW221TgGH7 @BTS_twt #BTS https://t.co/R2yMlr6V19	46257.0	RT @BTSPressData: BTS have donated their outfits from "Life Goes On" MV to a Grammy Week auction. The auction will benefit the Grammy Muse…	307.0	True	full
1188437	1188437	6046da4f4161a20039c86162	2021-03-09 02:15:38	[]	[]	Tue Mar 09 02:15:00 +0000 2021	[{"text":"OjoElectoral2021","indices":[0,17]}]	[{"url":"https://t.co/ws9ew4JQro","expanded_url":"http://bit.ly/APPLista","display_url":"bit.ly/APPLista","indices":[237,260]}]	#OjoElectoral2021 @Ojo_Publico hizo una radiografía de la lista al Parlamento de APP y halló entre sus candidatos a sus hermanos Segundo Héctor y María Grimaneza Acuña, cuyo esposo fue condenado a cuatro años de prisión por corrupción.👇 https://t.co/ws9ew4JQro https://t.co/pm763njakl	125149.0	RT @Ojo_Publico: #OjoElectoral2021 @Ojo_Publico hizo una radiografía de la lista al Parlamento de APP y halló entre sus candidatos a sus he…	39.0	True	full
1188438	1188438	6046da4f4161a20039c86170	2021-03-09 02:15:38	[]	[]	Mon Mar 08 22:39:08 +0000 2021	[{"text":"EnVivo","indices":[0,7]},{"text":"DiaInternacionalDeLaMujer","indices":[158,184]},{"text":"MujeresEnDefensaDeLaPatria","indices":[186,213]}]	[{"url":"https://t.co/DtAtoRQ5gj","expanded_url":"https://www.pscp.tv/w/1jMKgpPjQNbGL","display_url":"pscp.tv/w/1jMKgpPjQNbGL","indices":[216,239]}]	#EnVivo 🔴 | Pdte. @NicolasMaduro: Fue el Comandante Chávez quien, desde el primer día, levantó la voz por la mujer venezolana y le entregó todos sus derechos #DiaInternacionalDeLaMujer #MujeresEnDefensaDeLaPatria https://t.co/DtAtoRQ5gj	251299.0	RT @Mippcivzla: #EnVivo 🔴 | Pdte. @NicolasMaduro: Fue el Comandante Chávez quien, desde el primer día, levantó la voz por la mujer venezola…	60.0	True	full
1188439	1188439	6046da4f4161a20039c86178	2021-03-09 02:15:38	[]	[]	Tue Mar 09 01:29:02 +0000 2021	[{"text":"Autism","indices":[134,141]}]	[{"url":"https://t.co/7giw2PSvwP","expanded_url":"https://buff.ly/2N5Bjo2","display_url":"buff.ly/2N5Bjo2","indices":[110,133]}]	CAN WE STILL DO IT..? A Reflection on the Challenges of COVID-19 from an Occupational Therapist’s Perspective https://t.co/7giw2PSvwP #Autism https://t.co/96oEP7okfC	186.0	RT @Autismposts: CAN WE STILL DO IT..? A Reflection on the Challenges of COVID-19 from an Occupational Therapist’s Perspective https://t.co…	1028.0	True	full
1188440	1188440	6046da4f4161a20039c8617e	2021-03-09 02:15:38	[]	[]	Tue Mar 09 01:58:50 +0000 2021	[]	[{"url":"https://t.co/cP778XOKKy","expanded_url":"https://www.nytimes.com/2021/03/08/nyregion/cuomo-book.html","display_url":"nytimes.com/2021/03/08/nyr…","indices":[243,266]}]	NEW: Publisher halts promotion of "American Crisis" @NYGovCuomo's memoir of the pandemic, written and published during the pandemic. Paperback is also off, as Gov reels from nursing home scandal and others. w/ Texas-bound @jdavidgoodman: https://t.co/cP778XOKKy	23335.0	RT @jessemckinley: NEW: Publisher halts promotion of "American Crisis" @NYGovCuomo's memoir of the pandemic, written and published during t…	2193.0	True	full
1188441	1188441	6046da4f4161a20039c86180	2021-03-09 02:15:38	[]	[]	Tue Mar 09 02:02:44 +0000 2021	[]	[{"url":"https://t.co/IZ9xgkOYlJ","expanded_url":"https://pnsne.ws/3eiScqQ","display_url":"pnsne.ws/3eiScqQ","indices":[186,209]}]	"It's about providing more than charitable giving." A landmark bill that would make housing a human right for all Connecticut residents is making its way through the General Assembly. https://t.co/IZ9xgkOYlJ https://t.co/jscR4cADN3	55735.0	RT @PNS_News: "It's about providing more than charitable giving." A landmark bill that would make housing a human right for all Connecticu…	84.0	True	full
1188442	1188442	6046da504161a20039c861a0	2021-03-09 02:15:38	[]	[]	Tue Mar 09 01:00:01 +0000 2021	[]	[{"url":"https://t.co/B2467veJU2","expanded_url":"https://playr.gg/g/NY94WYO","display_url":"playr.gg/g/NY94WYO","indices":[196,219]}]	🚨 SECRET CODE ALERT 🚨 Enter this secret code for some BONUS entries in this giveaway! 🤓 🎁 Dell Inspiron 15 3000 (See Details) 👀 Code DELLATPI for 10,000 entries! 💞 Like + RT 🔗 Click to enter: https://t.co/B2467veJU2 https://t.co/PSIIhQvWxM	142170.0	RT @PLAYRgg: 🚨 SECRET CODE ALERT 🚨 Enter this secret code for some BONUS entries in this giveaway! 🤓 🎁 Dell Inspiron 15 3000 (See Details…	244.0	True	full
1188443	1188443	6046da504161a20039c861b4	2021-03-09 02:15:38	[]	[]	Tue Mar 09 01:48:11 +0000 2021	[{"text":"BasicIncome","indices":[86,98]},{"text":"C273","indices":[104,109]},{"text":"UBI","indices":[110,114]}]	[{"url":"https://t.co/qTlRIBkALi","expanded_url":"http://toi.in/HzH11Z94/a24gk","display_url":"toi.in/HzH11Z94/a24gk","indices":[118,141]}]	Universal Basic Income is the 'vaccine' for poverty, says researcher Scott Santens. #BasicIncome Bill #C273 #UBI https://t.co/qTlRIBkALi via @timesofindia Your determination @scottsantens is inspiring ✨	77.0	RT @lowlinora: Universal Basic Income is the 'vaccine' for poverty, says researcher Scott Santens. #BasicIncome Bill #C273 #UBI https:…	229.0	True	full
1188444	1188444	6046da504161a20039c861bc	2021-03-09 02:15:38	[{"text":"CopaDoBrasil","indices":[141,154]}]	[{"url":"https://t.co/4nhs0kAoXh","expanded_url":"https://www.tiktok.com/@everydaygoalcalls/video/6937062756210314502?_d=secCgYIASAHKAESMgowkmCsxgG3083Kty0aB7PKraBdlPlREFQpjKu60VS87W%2BT4DAsUSIUlVaI4IcRU7SAGgA%3D&language=en&preview_pb=0&sec_user_id=MS4wLjABAAAArA0CLTnI1WYcj_t2OiPIR2PLl-Ugj26Jh1GPTO2EjsP_8kVizwaOTWJ6n00QejEN&share_item_id=6937062756210314502&share_link_id=1D650A9E-BF5D-435C-BE09-…		[]	[]			Enjoy our friend @PalmeirasFanUSA calling Gabriel Menino's goal against #Gre#mio - which sealed the 2-0 score that… https://t.co/6ejgKdBDDU	169.0	True	full
1188445	1188445	6046da504161a20039c861de	2021-03-09 02:15:39	[]	[]	Mon Mar 08 20:46:14 +0000 2021	[{"text":"UTSA","indices":[197,202]},{"text":"BirdsUp","indices":[203,211]},{"text":"MasksUp","indices":[212,220]}]	[{"url":"https://t.co/QX4aN2jvau","expanded_url":"http://bit.ly/3bsz3Ba","display_url":"bit.ly/3bsz3Ba","indices":[173,196]}]	.@PresidentEighmy says UTSA will continue all COVID-19 protocols, including its face coverings requirement, after GA-34 takes effect on March 10. Read his full update here: https://t.co/QX4aN2jvau #UTSA #BirdsUp #MasksUp https://t.co/V8o38KxmnQ	74097.0	RT @UTSA: .@PresidentEighmy says UTSA will continue all COVID-19 protocols, including its face coverings requirement, after GA-34 takes eff…	5454.0	True	full
1188446	1188446	6046da504161a20039c861f4	2021-03-09 02:15:39	[]	[]	Tue Mar 09 01:54:00 +0000 2021	[{"text":"ReinoUnido","indices":[73,84]},{"text":"Covid_19","indices":[239,248]}]	[{"url":"https://t.co/ypXshxC0o7","expanded_url":"https://bit.ly/2O6lJtq","display_url":"bit.ly/2O6lJtq","indices":[249,272]}]	La profesora de Economía e Historia Social de la Universidad de Glasgow, #ReinoUnido, Helen Yaffe, catalogó como una "noticia esperanzadora" para los países de bajos recursos el hecho de que Cuba tenga casi listas varias vacunas contra la #Covid_19 https://t.co/ypXshxC0o7	1971305.0	RT @teleSURtv: La profesora de Economía e Historia Social de la Universidad de Glasgow, #ReinoUnido, Helen Yaffe, catalogó como una "notici…	1.0	True	full
1188447	1188447	6046da504161a20039c861fa	2021-03-09 02:15:39	[]	[]	Tue Mar 09 02:15:13 +0000 2021	[]	[{"url":"https://t.co/EAC212Hwra","expanded_url":"https://cnn.it/2PGGBHP","display_url":"cnn.it/2PGGBHP","indices":[174,197]}]	La capital de la provincia argentina de Formosa, en la frontera con Paraguay, volvió a ser escenario de protestas contra las nuevas restricciones sanitarias por coronavirus. https://t.co/EAC212Hwra	19507703.0	RT @CNNEE: La capital de la provincia argentina de Formosa, en la frontera con Paraguay, volvió a ser escenario de protestas contra las nue…	522.0	True	full
1188448	1188448	6046da514161a20039c86202	2021-03-09 02:15:39	[]	[]	Tue Mar 09 01:59:42 +0000 2021	[{"text":"nft","indices":[16,20]},{"text":"NFTartist","indices":[153,163]},{"text":"NFTCommunity","indices":[164,177]}]	[{"url":"https://t.co/PVujZ7ZeTB","expanded_url":"https://foundation.app/JoshCreating/the-power-of-music-4788","display_url":"foundation.app/JoshCreating/t…","indices":[179,202]}]	@evolvingeye My #nft ”The Power of Music” just received its first bid on @withFND and has 18 hours left on the auction. Thanks for looking/retweeting. #NFTartist #NFTCommunity https://t.co/PVujZ7ZeTB https://t.co/aBZMl16X2t	223.0	RT @JoshCreating: @evolvingeye My #nft ”The Power of Music” just received its first bid on @withFND and has 18 hours left on the auction.…	1005.0	True	full
1188449	1188449	6046da514161a20039c86214	2021-03-09 02:15:40	[]	[]	Tue Mar 09 01:18:00 +0000 2021	[{"text":"NoMasToquedeQueda","indices":[238,256]}]	[{"url":"https://t.co/FlLUcyPl0B","expanded_url":"https://www.elciudadano.com/congreso/este-martes-el-congreso-vota-si-extendera-el-estado-de-excepcion-y-el-toque-de-queda-en-chile-uno-de-los-mas-largo-en-el-mundo-durante-la-pandemia/03/08/","display_url":"elciudadano.com/congreso/este-…","indices":[257,280]}]	Mañana se vota en el Congreso: A tener en cuenta: 75% de los chilenos y chilenas está en desacuerdo en continuar con el “Toque de queda”, y la mayoría cree que se ha usado para el controlar el orden público y no por razones sanitarias. #NoMasToquedeQueda https://t.co/FlLUcyPl0B https://t.co/x14C7lpXNr	90174.0	RT @vagoilustrado: Mañana se vota en el Congreso: A tener en cuenta: 75% de los chilenos y chilenas está en desacuerdo en continuar con e…	101.0	True	full
1188450	1188450	6046da514161a20039c86222	2021-03-09 02:15:40	[]	[]	Mon Mar 08 17:58:21 +0000 2021	[]	[{"url":"https://t.co/BdYsbx8G1w","expanded_url":"https://www.charitybuzz.com/catalog_items/auction-bts-outfits-from-life-goes-on-music-video-2179008","display_url":"charitybuzz.com/catalog_items/…","indices":[236,259]}]	[INFO] @BTS_twt BTS ha donado sus outfits del MV de "Life Goes On" a la subasta de la Semana de los Grammy para beneficencia del Grammy Museum y sus iniciativas de educación. El valor estimado de las prendas es de $30k usd. Nota 🖇 https://t.co/BdYsbx8G1w |almostdita https://t.co/RIgLjanwcK	50399.0	RT @BangtacosMX: [INFO] @BTS_twt BTS ha donado sus outfits del MV de "Life Goes On" a la subasta de la Semana de los Grammy para benefic…	334.0	True	full
1188451	1188451	6046da514161a20039c8622e	2021-03-09 02:15:40	[]	[]	Tue Mar 09 02:03:20 +0000 2021	[{"text":"Wattsapp","indices":[146,155]},{"text":"SiguemeYTeSigo","indices":[168,183]},{"text":"Tiktok","indices":[196,203]}]	[{"url":"https://t.co/eI92K8m9pu","expanded_url":"https://vm.tiktok.com/ZSuTgvdw/","display_url":"vm.tiktok.com/ZSuTgvdw/","indices":[205,228]}]	😎 Hola sigan ami buen amigo @EdwinRo09972168 Rodriguez y te daré la mejor asesoría para que hagas realidad el auto de sus sueños.🚘 -Llama o envía #Wattsapp: 5563498186 #SiguemeYTeSigo Sígueme en #Tiktok: https://t.co/eI92K8m9pu 🏎	627.0	RT @joeelvendedord1: 😎 Hola sigan ami buen amigo @EdwinRo09972168 Rodriguez y te daré la mejor asesoría para que hagas realidad el auto de…	598.0	True	full
1188452	1188452	6046da514161a20039c8623a	2021-03-09 02:15:40	[]	[]	Mon Mar 08 15:31:57 +0000 2021	[]	[{"url":"https://t.co/GTf4wPRWPI","expanded_url":"https://twitter.com/vladimirpadrino/status/1367789664346705921","display_url":"twitter.com/vladimirpadrin…","indices":[261,284]}]	Recordar al que estafó y utilizó a los más necesitados, quien jamás disparó un tiro en defensa de la nación, HCF en el golpe de estado del 4F 1992 no tuvo los cojones para tomar Miraflores, lo peor corrompió y acabo con la FFAA. Vete al carajo @vladimirpadrino https://t.co/GTf4wPRWPI	665924.0	RT @Simonovis: Recordar al que estafó y utilizó a los más necesitados, quien jamás disparó un tiro en defensa de la nación, HCF en el golpe…	2768.0	True	full
1188453	1188453	6046da514161a20039c86240	2021-03-09 02:15:39	[]	[]	Tue Mar 02 11:12:38 +0000 2021	[]	[{"url":"https://t.co/vAgxRG6dsb","expanded_url":"https://twitter.com/messages/compose?text=Hi%21&recipient_id=1323538719958134784","display_url":"twitter.com/messages/compo…","indices":[221,244]}]	Have your Social Media Accounts promoted by @litspamigay! Giveaway price starts at Php 15 for Twitter Promotions and Php 45 for FB, IG, YTC, TikTok, etc! inquiries? send me a message! let’s grow our accounts together🔥 https://t.co/vAgxRG6dsb	4536.0	RT @litspamigay: Have your Social Media Accounts promoted by @litspamigay! Giveaway price starts at Php 15 for Twitter Promotions and Php…	251.0	True	full
1188454	1188454	6046da524161a20039c8625e	2021-03-09 02:15:40	[]	[]	Tue Mar 09 01:39:07 +0000 2021	[{"text":"TurnThePage","indices":[0,12]}]	[{"url":"https://t.co/sVI2V3xC5K","expanded_url":"https://www.huffpost.com/entry/democrats-covid-19-relief-tribes_n_6046755ac5b69197db28e025?ncid=engmodushpmg00000004","display_url":"huffpost.com/entry/democrat…","indices":[148,171]}]	#TurnThePage. The Senate-passed COVID-19 relief bill includes the biggest investment in tribal governments and Native communities in U.S. history. https://t.co/sVI2V3xC5K via @HuffPostPol	7240214.0	RT @MarkRuffalo: #TurnThePage. The Senate-passed COVID-19 relief bill includes the biggest investment in tribal governments and Native com…	242.0	True	full
1188455	1188455	6046da524161a20039c86266	2021-03-09 02:15:40	[]	[]	Tue Mar 09 01:58:50 +0000 2021	[]	[{"url":"https://t.co/cP778XOKKy","expanded_url":"https://www.nytimes.com/2021/03/08/nyregion/cuomo-book.html","display_url":"nytimes.com/2021/03/08/nyr…","indices":[243,266]}]	NEW: Publisher halts promotion of "American Crisis" @NYGovCuomo's memoir of the pandemic, written and published during the pandemic. Paperback is also off, as Gov reels from nursing home scandal and others. w/ Texas-bound @jdavidgoodman: https://t.co/cP778XOKKy	23335.0	RT @jessemckinley: NEW: Publisher halts promotion of "American Crisis" @NYGovCuomo's memoir of the pandemic, written and published during t…	3484.0	True	full
1188456	1188456	6046da524161a20039c8626a	2021-03-09 02:15:40	[]	[]	Tue Mar 09 01:37:51 +0000 2021	[]	[{"url":"https://t.co/XLOQXvcaHs","expanded_url":"https://twitter.com/ChrisCillizza/status/1369070095369179138","display_url":"twitter.com/ChrisCillizza/…","indices":[275,298]}]	The author admits that the president has been busy. But, between daily press briefings, and Mr. Biden taking questions from the media without helicopter blades whirring, I feel pretty caught up. Plus, since he is not rage tweeting or golfing, he has a lot more time to work. https://t.co/XLOQXvcaHs	2191.0	RT @JoeNewberry: The author admits that the president has been busy. But, between daily press briefings, and Mr. Biden taking questions fro…	107.0	True	full
1188457	1188457	6046da524161a20039c8626e	2021-03-09 02:15:40	[]	[]	Tue Mar 09 01:49:00 +0000 2021	[]	[{"url":"https://t.co/VcmN8yUSf3","expanded_url":"https://newsbusters.org/blogs/nb/curtis-houck/2021/03/08/royal-pain-drain-morning-networks-spend-91-mins-fawning-over-harry","display_url":"newsbusters.org/blogs/nb/curti…","indices":[245,268]}]	Morning network shows gave 91 minutes of coverage to former royals Meghan Markle and Harry Windsor's interview with Oprah. Networks' evening shows have given only 15 minutes to Andrew Cuomo's nursing home scandal over the course of ten months. https://t.co/VcmN8yUSf3	193040.0	RT @newsbusters: Morning network shows gave 91 minutes of coverage to former royals Meghan Markle and Harry Windsor's interview with Oprah.…	326.0	True	full
1188458	1188458	6046da524161a20039c86292	2021-03-09 02:15:41	[]	[]	Mon Mar 08 20:11:13 +0000 2021	[{"text":"InternationalWomensDay","indices":[35,58]}]	[{"url":"https://t.co/OU15HOwp2r","expanded_url":"https://twitter.com/approject/status/1369012548297781252","display_url":"twitter.com/approject/stat…","indices":[129,152]}]	In South Dakota, we're celebrating #InternationalWomensDay by defending women's sports! I'm excited to sign this bill very soon. https://t.co/OU15HOwp2r	386068.0	RT @govkristinoem: In South Dakota, we're celebrating #InternationalWomensDay by defending women's sports! I'm excited to sign this bill ve…	6379.0	True	full
1188459	1188459	6046da524161a20039c86294	2021-03-09 02:15:41	[]	[]	Tue Mar 09 01:28:51 +0000 2021	[]	[{"url":"https://t.co/DYpVNf9rVr","expanded_url":"https://m.huffpost.com/us/entry/us_6046755ac5b69197db28e025","display_url":"m.huffpost.com/us/entry/us_60…","indices":[221,244]}]	Democrats Just Approved The Biggest Investment In Native American Programs In U.S. History The Senate-passed COVID-19 relief bill includes more than $31.2 billion for tribal governments and Native American communities. https://t.co/DYpVNf9rVr	41601.0	RT @RedTRaccoonV2: Democrats Just Approved The Biggest Investment In Native American Programs In U.S. History The Senate-passed COVID-19 r…	1216.0	True	full
1188460	1188460	6046da524161a20039c86296	2021-03-09 02:15:41	[{"text":"COVID19","indices":[36,44]},{"text":"music","indices":[66,72]},{"text":"tellafriend","indices":[210,222]}]	[{"url":"https://t.co/qnobTHNn5j","expanded_url":"https://youtu.be/jIhf8hA5grQ","display_url":"youtu.be/jIhf8hA5grQ","indices":[186,209]}]		[]	[]			@RecordingAcad It's been a year of #COVID19 Covid SHUT DOWN live #music The loss of lives, incomes and emotional w… https://t.co/FDbHqwPRbE	31.0	True	full
1188461	1188461	6046da524161a20039c8629a	2021-03-09 02:15:41	[]	[]	Mon Mar 08 22:59:04 +0000 2021	[]	[{"url":"https://t.co/zziz4hsQ64","expanded_url":"https://bbc.in/3qwyfPQ","display_url":"bbc.in/3qwyfPQ","indices":[126,149]}]	¿Qué ha pasado en Paraguay para que en apenas un año haya pasado de controlar la pandemia a vivir una situación tan crítica? https://t.co/zziz4hsQ64	4289127.0	RT @bbcmundo: ¿Qué ha pasado en Paraguay para que en apenas un año haya pasado de controlar la pandemia a vivir una situación tan crítica?…	4.0	True	full
1188462	1188462	6046da534161a20039c862b2	2021-03-09 02:15:41	[{"text":"RejectHR1","indices":[217,227]}]	[{"url":"https://t.co/HnVwzTbylO","expanded_url":"https://freeroots.com/go/helpamerica-act","display_url":"freeroots.com/go/helpamerica…","indices":[228,251]}]		[]	[]			. @repstephmurphy @repcharliecrist @replucymcbath @Carolyn4GA7 @RepCindyAxne @RepCasten @RepUnderwood @RepCheri $1,… https://t.co/wC7EXWcI3k	49.0	True	full
1188463	1188463	6046da534161a20039c862c8	2021-03-09 02:15:41	[{"text":"StockMarket","indices":[115,127]},{"text":"Sensex","indices":[128,135]},{"text":"StartUps","indices":[136,145]},{"text":"StartUpIndia","indices":[146,159]}]	[{"url":"https://t.co/KBAtkp2QEF","expanded_url":"https://www.moneycontrol.com/news/business/moneycontrol-daily-your-essential-7-bpcl-markets-economy-xiaomi-tech-women-entrepreneurs-110-6622041.html","display_url":"moneycontrol.com/news/business/…","indices":[162,185]}]		[]	[]			Good morning! ⭐️ Start your day with these essential stories moving the world of money, markets &amp; companies.☕… https://t.co/CiLS6Nb1LH	1048290.0	True	full
1188464	1188464	6046da534161a20039c862ea	2021-03-09 02:15:42	[]	[]	Tue Mar 09 02:03:30 +0000 2021	[]	[{"url":"https://t.co/4FwoOIFRTT","expanded_url":"https://www.wcax.com/2021/03/08/nh-motor-speedway-hosts-mass-vaccination-clinic/","display_url":"wcax.com/2021/03/08/nh-…","indices":[195,218]}]	"For the past several months, New Hampshire has been rolling out vaccine at fixed sites across the state. But, for the past three days, in Loudon, more than 11,000 have become fully vaccinated." https://t.co/4FwoOIFRTT	1214140.0	RT @MaddowBlog: "For the past several months, New Hampshire has been rolling out vaccine at fixed sites across the state. But, for the past…	515.0	True	full
1188465	1188465	6046da534161a20039c862ee	2021-03-09 02:15:42	[]	[]	Tue Apr 07 02:24:51 +0000 2020	[]	[{"url":"https://t.co/FM1t2WadgN","expanded_url":"https://www.nytimes.com/2020/04/06/us/politics/coronavirus-trump-malaria-drug.html","display_url":"nytimes.com/2020/04/06/us/…","indices":[133,156]}]	Wow. NYT reports Trump himself has a financial stake in the French company that makes the brand-name version of hydroxychloroquine. https://t.co/FM1t2WadgN	54859.0	RT @IanSams: Wow. NYT reports Trump himself has a financial stake in the French company that makes the brand-name version of hydroxychloroq…	350.0	True	full
1188466	1188466	6046da544161a20039c86328	2021-03-09 02:15:43	[]	[]	Tue Mar 09 02:07:46 +0000 2021	[{"text":"TooGangster","indices":[93,105]},{"text":"AlanysOG","indices":[106,115]},{"text":"OG","indices":[118,121]},{"text":"Covid","indices":[122,128]},{"text":"Test","indices":[129,134]},{"text":"DayVlog","indices":[135,143]},{"text":"Negs","indices":[144,149]},{"text":"Travelling","indices":[150,161]},{"text":"SongWriter","indices":[162,173]},{"text":"Explorer","indices":[174,183]}]	[{"url":"https://t.co/zQNeHzgpKP","expanded_url":"https://youtu.be/EhPGUXg3Nxg","display_url":"youtu.be/EhPGUXg3Nxg","indices":[69,92]}]	I took the COVID Test 🥴 lol Pull up this link to see my reaction 😩😅😂 https://t.co/zQNeHzgpKP #TooGangster #AlanysOG 👾 #OG #Covid #Test #DayVlog #Negs #Travelling #SongWriter #Explorer @misfit_og 👾 https://t.co/L5FrMPah30	141.0	RT @misfit_og: I took the COVID Test 🥴 lol Pull up this link to see my reaction 😩😅😂 https://t.co/zQNeHzgpKP #TooGangster #AlanysOG 👾 #OG #C…	1779.0	True	full
1188467	1188467	6046da544161a20039c86336	2021-03-09 02:15:43	[]	[]	Tue Mar 09 02:00:01 +0000 2021	[]	[{"url":"https://t.co/sZdAZ6XxIU","expanded_url":"https://wb.md/3ciEmlY","display_url":"wb.md/3ciEmlY","indices":[134,157]}]	More people are grinding their teeth as they try to cope with the pressures of the pandemic, the American Dental Association reports. https://t.co/sZdAZ6XxIU https://t.co/4OVTLJEQsO	3153607.0	RT @WebMD: More people are grinding their teeth as they try to cope with the pressures of the pandemic, the American Dental Association rep…	820.0	True	full
1188468	1188468	6046da544161a20039c86344	2021-03-09 02:15:43	[]	[]	Mon Mar 08 20:41:59 +0000 2021	[{"text":"LulaLivre","indices":[226,236]}]	[{"url":"https://t.co/Hog0MqFtJg","expanded_url":"https://www.clarin.com/mundo/brasil-anulan-toda-condenas-lula-da-silva-podra-volver-candidato_0_fY6bmtjtH.html","display_url":"clarin.com/mundo/brasil-a…","indices":[239,262]}]	Celebro que @LulaOficial haya sido rehabilitado en todos sus derechos políticos. Se anularon las condenas en su contra que fueron dictadas con el solo fin de perseguirlo y eliminarlo de la carrera política. Se hizo Justicia! #LulaLivre https://t.co/Hog0MqFtJg	2029271.0	RT @alferdez: Celebro que @LulaOficial haya sido rehabilitado en todos sus derechos políticos. Se anularon las condenas en su contra que fu…	406.0	True	full
1188469	1188469	6046da544161a20039c86346	2021-03-09 02:15:43	[]	[]	Tue Mar 09 01:41:24 +0000 2021	[{"text":"onpoli","indices":[163,170]}]	[{"url":"https://t.co/XJLPa9L4Ew","expanded_url":"https://torontosun.com/opinion/columnists/furey-its-not-just-business-thats-hurting-its-all-of-society-its-life-itself","display_url":"torontosun.com/opinion/column…","indices":[139,162]}]	Thank you @anthonyfurey an important column, it disturbs me greatly that we are seeing such lack of compassion &amp; empathy during covid. https://t.co/XJLPa9L4Ew #onpoli	30142.0	RT @randyhillier: Thank you @anthonyfurey an important column, it disturbs me greatly that we are seeing such lack of compassion &amp; empathy…	6.0	True	full
1188470	1188470	6046da554161a20039c86368	2021-03-09 02:15:43	[]	[]	Tue Mar 09 02:06:44 +0000 2021	[{"text":"LaLaguna","indices":[73,82]},{"text":"8M2021","indices":[214,221]}]	[{"url":"https://t.co/J4zQ9YVk5H","expanded_url":"http://www.durango.gob.mx/en-durango-vamos-a-seguir-cuidando-a-las-mujeres-aispuro/","display_url":"durango.gob.mx/en-durango-vam…","indices":[223,246]}]	Anuncia Gobernador creación de nuevo Centro de Justicia para la Mujer en #LaLaguna. En cuatro años se ha atendido más de 15 mil casos, brindando 107 mil servicios de apoyo legal, psicológico y vinculación laboral. #8M2021 https://t.co/J4zQ9YVk5H	18074.0	RT @gobdgo: Anuncia Gobernador creación de nuevo Centro de Justicia para la Mujer en #LaLaguna. En cuatro años se ha atendido más de 15 mil…	11.0	True	full
1188471	1188471	6046da554161a20039c8636e	2021-03-09 02:15:43	[]	[]	Mon Mar 08 17:34:55 +0000 2021	[{"text":"TikTokTailgate","indices":[49,64]}]	[{"url":"https://t.co/1FrPM7fpiu","expanded_url":"https://mileyl.ink/AngelsLikeYou","display_url":"mileyl.ink/AngelsLikeYou","indices":[168,191]}]	Angels Like You video OuT NoW! Shot on 2/7/21 at #TikTokTailgate , the first out door covid compliant concert of its size since the pandemic changed our lives forever. https://t.co/1FrPM7fpiu https://t.co/rR0J8hI6hX	46167731.0	RT @MileyCyrus: Angels Like You video OuT NoW! Shot on 2/7/21 at #TikTokTailgate , the first out door covid compliant concert of its size s…	402.0	True	full
1188472	1188472	6046da554161a20039c86378	2021-03-09 02:15:43	[]	[]	Tue Feb 09 21:05:09 +0000 2021	[{"text":"DisneyRaya","indices":[234,245]}]	[{"url":"https://t.co/VbE7d6tctf","expanded_url":"http://disney.com/raya","display_url":"disney.com/raya","indices":[210,233]}]	Raya is Kumandra’s last hope to unite its kingdoms. See Disney’s Raya and the Last Dragon in theaters or order it on @DisneyPlus with Premier Access on March 5. Get your tickets or order early now! Learn more: https://t.co/VbE7d6tctf #DisneyRaya https://t.co/aM0oUCVPk2	15016.0	RT @DisneyRaya: Raya is Kumandra’s last hope to unite its kingdoms. See Disney’s Raya and the Last Dragon in theaters or order it on @Disne…	0.0	True	full
1188473	1188473	6046da554161a20039c8637a	2021-03-09 02:15:43	[]	[]	Mon Mar 08 23:15:34 +0000 2021	[]	[{"url":"https://t.co/M317KsK2zG","expanded_url":"https://www.axios.com/ron-desantis-covid-vaccines-florida-ocean-reef-169b90d9-0be6-4d6f-9094-3ec2cd6e699a.html?utm_source=twitter&utm_medium=social&utm_campaign=editorial&utm_content=local-vaccination","display_url":"axios.com/ron-desantis-c…","indices":[235,258]}]	Ron DeSantis said "the state was not involved" in helping to vaccinate 1,200 residents of a super-rich Florida community in January. But both the hospital system that supplied the doses and Monroe County have contradicted his claims. https://t.co/M317KsK2zG	569198.0	RT @axios: Ron DeSantis said "the state was not involved" in helping to vaccinate 1,200 residents of a super-rich Florida community in Janu…	192.0	True	full
1188474	1188474	6046da554161a20039c86382	2021-03-09 02:15:43	[]	[]	Mon Mar 08 21:20:04 +0000 2021	[]	[{"url":"https://t.co/ghfxyPQZA5","expanded_url":"https://www.charitybuzz.com/catalog_items/auction-bts-outfits-from-life-goes-on-music-video-2179008","display_url":"charitybuzz.com/catalog_items/…","indices":[258,281]}]	.@BTS_twt have donated their "Life Goes On" MV outfits to a charity auction that will benefit the Grammy Museum &amp; its music education initiatives, joining fellow Grammy nominees &amp; more artists in doing so. (Estimated value: $30k) Auction held here: https://t.co/ghfxyPQZA5 https://t.co/uUBY2zfq3o	494590.0	RT @charts_k: .@BTS_twt have donated their "Life Goes On" MV outfits to a charity auction that will benefit the Grammy Museum &amp; its music e…	1002.0	True	full
1188475	1188475	6046da554161a20039c86398	2021-03-09 02:15:44	[]	[]	Mon Mar 08 15:00:02 +0000 2021	[{"text":"펜타곤","indices":[110,114]},{"text":"PENTAGON","indices":[115,124]},{"text":"LOVE_or_TAKE","indices":[125,138]}]	[{"url":"https://t.co/OL8RCgua6f","expanded_url":"https://youtu.be/z2JJhLmfXZE","display_url":"youtu.be/z2JJhLmfXZE","indices":[58,81]}]	[📽] 11th Mini Album [LOVE or TAKE] Concept Trailer #1 ▶ https://t.co/OL8RCgua6f 2021.03.15. 18:00 (KST) #펜타곤 #PENTAGON #LOVE_or_TAKE https://t.co/yfHJnD7wEp	1106929.0	RT @CUBE_PTG: [📽] 11th Mini Album [LOVE or TAKE] Concept Trailer #1 ▶ https://t.co/OL8RCgua6f 2021.03.15. 18:00 (KST) #펜타곤 #PENTAGON…	20.0	True	full
1188476	1188476	6046da554161a20039c863aa	2021-03-09 02:15:44	[]	[]	Mon Mar 08 20:17:52 +0000 2021	[{"text":"LaRepúblicaLD","indices":[0,14]},{"text":"Pandemia","indices":[142,151]},{"text":"Vacuna","indices":[152,159]},{"text":"Virus","indices":[160,166]},{"text":"VacúnateRD","indices":[167,178]},{"text":"ListínDiario","indices":[179,192]}]	[{"url":"https://t.co/aozsrpeP4J","expanded_url":"https://bit.ly/2OhlBXP","display_url":"bit.ly/2OhlBXP","indices":[116,139]}]	#LaRepúblicaLD | Leonel Fernández (@LeonelFernandez) acompaña a su madre a vacunarse y ofrece su apoyo a la jornada https://t.co/aozsrpeP4J #Pandemia #Vacuna #Virus #VacúnateRD #ListínDiario https://t.co/pafeJOTDhR	1063440.0	RT @ListinDiario: #LaRepúblicaLD | Leonel Fernández (@LeonelFernandez) acompaña a su madre a vacunarse y ofrece su apoyo a la jornada https…	4193.0	True	full
1188477	1188477	6046da564161a20039c863f6	2021-03-09 02:15:45	[]	[]	Tue Mar 09 02:07:49 +0000 2021	[]	[{"url":"https://t.co/B5K7Oo6Xse","expanded_url":"https://pousta.com/soy-mujer-y-tengo-barba/","display_url":"pousta.com/soy-mujer-y-te…","indices":[230,253]}]	🟣Aquí tres mujeres con barba narran sus historias. En primera persona cuentan cómo han sido víctimas del desprecio de la sociedad y de una comunidad médica que las patologizó. 💟Lee el reportaje completo de @fangirlcntitulo aquí: https://t.co/B5K7Oo6Xse https://t.co/0SDcrXTXPu	27060.0	RT @POUSTA: 🟣Aquí tres mujeres con barba narran sus historias. En primera persona cuentan cómo han sido víctimas del desprecio de la socied…	82.0	True	full
1188478	1188478	6046da564161a20039c86412	2021-03-09 02:15:45	[]	[]	Mon Mar 08 14:00:09 +0000 2021	[]	[{"url":"https://t.co/DNeQogUfsU","expanded_url":"https://cnn.it/38hf4TJ","display_url":"cnn.it/38hf4TJ","indices":[169,192]}]	😷 Masks save lives 😷 Masks can help protect pandemic gains 😷 Masks safeguard even the vaccinated 😷 Masks are a sign of respect 😷 Masks will help the US return to normal https://t.co/DNeQogUfsU	53154828.0	RT @CNN: 😷 Masks save lives 😷 Masks can help protect pandemic gains 😷 Masks safeguard even the vaccinated 😷 Masks are a sign of respect 😷 M…	33340.0	True	full
1188479	1188479	6046da574161a20039c8641e	2021-03-09 02:15:45	[]	[]	Mon Mar 08 14:00:52 +0000 2021	[]	[{"url":"https://t.co/M317KsK2zG","expanded_url":"https://www.axios.com/ron-desantis-covid-vaccines-florida-ocean-reef-169b90d9-0be6-4d6f-9094-3ec2cd6e699a.html?utm_source=twitter&utm_medium=social&utm_campaign=editorial&utm_content=local-vaccination","display_url":"axios.com/ron-desantis-c…","indices":[240,263]}]	Florida Gov. Ron DeSantis said "the state was not involved" in helping to vaccinate 1,200 residents of a super-rich community in January. But both the hospital system that supplied the doses and Monroe County have contradicted his claims. https://t.co/M317KsK2zG	569198.0	RT @axios: Florida Gov. Ron DeSantis said "the state was not involved" in helping to vaccinate 1,200 residents of a super-rich community in…	342.0	True	full
1188480	1188480	6046da574161a20039c86426	2021-03-09 02:15:45	[]	[]	Tue Mar 09 00:20:43 +0000 2021	[{"text":"NCT127","indices":[17,24]},{"text":"LOVEHOLIC","indices":[54,64]},{"text":"KPOP","indices":[274,279]}]	[{"url":"https://t.co/4vjZFL3HoS","expanded_url":"http://bit.ly/3qniFpK","display_url":"bit.ly/3qniFpK","indices":[90,113]}]	All the editions #NCT127's latest mini-album in Japan #LOVEHOLIC are available for order. https://t.co/4vjZFL3HoS Its first pressing bonus "a CDJ exclusive bonus A4 clear poster" is available as well. If you still haven't checked it out, don't miss out this last chance. #KPOP https://t.co/CQCfk4HbZZ	30856.0	RT @CDJapan: All the editions #NCT127's latest mini-album in Japan #LOVEHOLIC are available for order. https://t.co/4vjZFL3HoS Its first p…	4.0	True	full
1188481	1188481	6046da574161a20039c8644a	2021-03-09 02:15:46	[]	[]	Mon Mar 08 15:15:57 +0000 2021	[]	[{"url":"https://t.co/Dv1c4lfEIb","expanded_url":"https://twitter.com/FAMMFoundation/status/1368652677790371840","display_url":"twitter.com/FAMMFoundation…","indices":[273,296]}]	The one thing the pandemic showed us is that thousands of people in federal prison could serve their sentences on home confinement rather than federal prison--without any meaningful decrease in public safety. Hoping the Biden administration will not return them to prison. https://t.co/Dv1c4lfEIb	16708.0	RT @shonhopwood: The one thing the pandemic showed us is that thousands of people in federal prison could serve their sentences on home con…	4042.0	True	full
1188482	1188482	6046da574161a20039c8644e	2021-03-09 02:15:46	[]	[]	Tue Mar 09 01:49:00 +0000 2021	[]	[{"url":"https://t.co/VcmN8yUSf3","expanded_url":"https://newsbusters.org/blogs/nb/curtis-houck/2021/03/08/royal-pain-drain-morning-networks-spend-91-mins-fawning-over-harry","display_url":"newsbusters.org/blogs/nb/curti…","indices":[245,268]}]	Morning network shows gave 91 minutes of coverage to former royals Meghan Markle and Harry Windsor's interview with Oprah. Networks' evening shows have given only 15 minutes to Andrew Cuomo's nursing home scandal over the course of ten months. https://t.co/VcmN8yUSf3	193075.0	RT @newsbusters: Morning network shows gave 91 minutes of coverage to former royals Meghan Markle and Harry Windsor's interview with Oprah.…	58.0	True	full
1188483	1188483	6046da574161a20039c86464	2021-03-09 02:15:46	[]	[]	Mon Mar 08 18:11:35 +0000 2021	[]	[{"url":"https://t.co/PELjvgHJJQ","expanded_url":"https://fierasfierras.com/","display_url":"fierasfierras.com","indices":[225,248]}]	Unas chavas en CDMX buscaron a la voz original de fieeerro viejo que vendaaan y les traen un nuevo perifoneo. Bravas, Fieras Fierras, resignificando los clásicos sonidos de la capital. 💜 Acá se pueden descargar sus audios: https://t.co/PELjvgHJJQ 📢 https://t.co/jabv6Ba967	6110.0	RT @wendyselene: Unas chavas en CDMX buscaron a la voz original de fieeerro viejo que vendaaan y les traen un nuevo perifoneo. Bravas, Fier…	540.0	True	full
1188484	1188484	6046da584161a20039c8648e	2021-03-09 02:15:46	[]	[]	Tue Mar 09 01:35:01 +0000 2021	[]	[{"url":"https://t.co/YgEgCGYOt3","expanded_url":"https://48hills.org/2021/03/hazard-pay-for-grocery-workers/","display_url":"48hills.org/2021/03/hazard…","indices":[225,248]}]	A judge will hear a request for an injunction blocking Geo Group from disciplining @sfbayview editor Keith Malik Washington for making public a COVID outbreak at a secretive private prison that calls itself a halfway house. https://t.co/YgEgCGYOt3	7009.0	RT @48hills: A judge will hear a request for an injunction blocking Geo Group from disciplining @sfbayview editor Keith Malik Washington fo…	568.0	True	full
1188485	1188485	6046da584161a20039c86492	2021-03-09 02:15:46	[{"text":"IWD2021","indices":[248,256]}]	[{"url":"https://t.co/sltMCOGpgo","expanded_url":"https://news.gov.bc.ca/23928","display_url":"news.gov.bc.ca/23928","indices":[257,280]}]		[]	[]			Every day women, girls, non-binary and two-spirit people work to break down barriers that stand in the way of gende… https://t.co/fYjDx7TOzU	3905.0	True	full
1188486	1188486	6046da584161a20039c86494	2021-03-09 02:15:46	[]	[]	Mon Mar 08 22:06:07 +0000 2021	[{"text":"COVID19","indices":[62,70]}]	[{"url":"https://t.co/rIAsm9ycLr","expanded_url":"https://www.washingtonexaminer.com/news/homeland-security-test-migrants-coronavirus-southern-border","display_url":"washingtonexaminer.com/news/homeland-…","indices":[123,146]}]	The Biden Administration: It’s not our problem if we release #COVID19 positive migrants into the community. It’s yours. https://t.co/rIAsm9ycLr	1959563.0	RT @Jim_Jordan: The Biden Administration: It’s not our problem if we release #COVID19 positive migrants into the community. It’s yours.…	16.0	True	full
1188487	1188487	6046da584161a20039c864a2	2021-03-09 02:15:46	[]	[]	Mon Mar 08 12:43:00 +0000 2021	[]	[{"url":"https://t.co/g1xA6C7c3R","expanded_url":"https://www.gypsy-traveller.org/news/government-announces-plans-to-introduce-harsh-laws-for-roadside-camps/","display_url":"gypsy-traveller.org/news/governmen…","indices":[256,279]}]	Today, the Government announced its plan to bring in new, harsher laws for people living on roadside camps. Those who break these could be imprisoned, fined or have their homes removed for the 'crime' of having nowhere to go. Read our response here: (1/5) https://t.co/g1xA6C7c3R https://t.co/ztjF2YOqqg	11579.0	RT @GypsyTravellers: Today, the Government announced its plan to bring in new, harsher laws for people living on roadside camps. Those who…	2325.0	True	full
1188488	1188488	6046da584161a20039c864a4	2021-03-09 02:15:46	[]	[{"url":"https://t.co/aSMH57PJJZ","expanded_url":"https://tiempolacala.puentepalo.es","display_url":"tiempolacala.puentepalo.es","indices":[184,207]}]		[]	[]			Valores registrados a las 03:15 || Viento: 0.5 Km/h. || Racha: 1.8 Km/h. || Temperatura: 12.9 C. || Humedad: 75% ||… https://t.co/tyhOjL6zOR	3.0	True	full
1188489	1188489	6046da584161a20039c864c0	2021-03-09 02:15:47	[]	[]	Tue Mar 09 01:47:09 +0000 2021	[]	[{"url":"https://t.co/azABaUVhfn","expanded_url":"https://trib.al/GHFWwWr","display_url":"trib.al/GHFWwWr","indices":[171,194]}]	Several million people stand to save hundreds of dollars in health insurance costs, or more, under the Democratic coronavirus relief legislation on track to pass Congress https://t.co/azABaUVhfn	1127214.0	RT @chicagotribune: Several million people stand to save hundreds of dollars in health insurance costs, or more, under the Democratic coron…	2950.0	True	full
1188490	1188490	6046da584161a20039c864d2	2021-03-09 02:15:47	[]	[{"url":"https://t.co/YHjaiLlmus","expanded_url":"https://www.nytimes.com/2021/03/07/opinion/pandemic-wall-fitness-running.html?smid=tw-share","display_url":"nytimes.com/2021/03/07/opi…","indices":[193,216]}]		[]	[]			Loved this honest, insightful article from @lindsaycrouse including wise words from @BStulberg that “mood follows a… https://t.co/NcffIuziq2	250.0	True	full
1188491	1188491	6046da584161a20039c864d4	2021-03-09 02:15:47	[]	[]	Tue Mar 09 00:20:43 +0000 2021	[{"text":"NCT127","indices":[17,24]},{"text":"LOVEHOLIC","indices":[54,64]},{"text":"KPOP","indices":[274,279]}]	[{"url":"https://t.co/4vjZFL3HoS","expanded_url":"http://bit.ly/3qniFpK","display_url":"bit.ly/3qniFpK","indices":[90,113]}]	All the editions #NCT127's latest mini-album in Japan #LOVEHOLIC are available for order. https://t.co/4vjZFL3HoS Its first pressing bonus "a CDJ exclusive bonus A4 clear poster" is available as well. If you still haven't checked it out, don't miss out this last chance. #KPOP https://t.co/CQCfk4HbZZ	30856.0	RT @CDJapan: All the editions #NCT127's latest mini-album in Japan #LOVEHOLIC are available for order. https://t.co/4vjZFL3HoS Its first p…	225.0	True	full
1188492	1188492	6046da594161a20039c864da	2021-03-09 02:15:47	[]	[{"url":"https://t.co/fiNKs7CtWy","expanded_url":"https://www.elconfidencial.com/espana/2020-02-15/mallorca-menores-tuteladas-imas-prostitucion_2456071/","display_url":"elconfidencial.com/espana/2020-02…","indices":[170,193]}]		[]	[]			Todo sigue igual. PSOE y podemos notaron en contra de crear una comisión de investigación. En Baleares se prostituy… https://t.co/UK1vLWv4kI	462.0	True	full
1188493	1188493	6046da594161a20039c864e4	2021-03-09 02:15:47	[]	[]	Mon Mar 08 15:00:02 +0000 2021	[{"text":"펜타곤","indices":[110,114]},{"text":"PENTAGON","indices":[115,124]},{"text":"LOVE_or_TAKE","indices":[125,138]}]	[{"url":"https://t.co/OL8RCgua6f","expanded_url":"https://youtu.be/z2JJhLmfXZE","display_url":"youtu.be/z2JJhLmfXZE","indices":[58,81]}]	[📽] 11th Mini Album [LOVE or TAKE] Concept Trailer #1 ▶ https://t.co/OL8RCgua6f 2021.03.15. 18:00 (KST) #펜타곤 #PENTAGON #LOVE_or_TAKE https://t.co/yfHJnD7wEp	1107020.0	RT @CUBE_PTG: [📽] 11th Mini Album [LOVE or TAKE] Concept Trailer #1 ▶ https://t.co/OL8RCgua6f 2021.03.15. 18:00 (KST) #펜타곤 #PENTAGON…	37.0	True	full
1188494	1188494	6046da594161a20039c864ec	2021-03-09 02:15:47	[]	[{"url":"https://t.co/LCz8RJwTI9","expanded_url":"https://gofund.me/6e1aabf5","display_url":"gofund.me/6e1aabf5","indices":[241,264]}]		[]	[]			A mi perrita la ha atacado un perro, le ha roto la mandibula, necesita operación Urgente no se la realizarán hasta… https://t.co/NqU1Q21SEs	3984.0	True	full
1188495	1188495	6046da594161a20039c864f0	2021-03-09 02:15:48	[]	[]	Sun Mar 07 17:05:02 +0000 2021	[{"text":"girls","indices":[8,14]},{"text":"COVID","indices":[50,56]},{"text":"IWD2021","indices":[208,216]},{"text":"InvestInGirls","indices":[217,231]}]	[{"url":"https://t.co/uNg7tALIcw","expanded_url":"http://wrld.bg/xixk50DRI1y","display_url":"wrld.bg/xixk50DRI1y","indices":[232,255]}]	Putting #girls front and center in the collective #COVID-19 response will ultimately lead to a stronger, more resilient, and inclusive recovery. NEW BLOG by @MamtaMurthi on @BrookingsGlobal Africa in Focus #IWD2021 #InvestInGirls https://t.co/uNg7tALIcw	467031.0	RT @WorldBankAfrica: Putting #girls front and center in the collective #COVID-19 response will ultimately lead to a stronger, more resilien…	10.0	True	full
1188496	1188496	6046da594161a20039c864f4	2021-03-09 02:15:47	[]	[{"url":"https://t.co/nLYUIAzcE1","expanded_url":"https://niid.go.jp/niid/en/2019-ncov-e/9407-covid-dp-fe-01.html","display_url":"niid.go.jp/niid/en/2019-n…","indices":[252,275]}]		[]	[]			Before she switched to the false negatives and positives excuses, she claimed Mar. 17: "the test doesn't work" on a… https://t.co/4TDgLeosYD	1481.0	True	full
1188497	1188497	6046da594161a20039c864f8	2021-03-09 02:15:47	[]	[{"url":"https://t.co/CTbWHIsjpY","expanded_url":"https://www.facebook.com/532147473654936/posts/1609521732584166/","display_url":"facebook.com/53214747365493…","indices":[242,265]}]		[]	[]			San Andrés de Tumaco, marzo 08 de 2021 SITUACIÓN ACTUAL DEL DISTRITO DE TUMACO CON RELACIÓN AL COVID-19 DE ACUERDO… https://t.co/PvxXLb79S6	204.0	True	full
1188498	1188498	6046da594161a20039c86502	2021-03-09 02:15:48	[]	[{"url":"https://t.co/RYFwk4DCGd","expanded_url":"https://www.kinexnews.in/tech-feature/lenovo-thinkpad-p53s-workstation-laptop-intel-i7-8565u-4-core-16gb-ram-512gb-m-2-sata-ssd-quadro-p520-15-6-full-hd-1920x1080-fingerprint-wifi-bluetooth-webcam-win-10-pro-with-usb3-0-hub/2021/","display_url":"kinexnews.in/tech-feature/l…","indices":[200,223]}]		[]	[]			Lenovo ThinkPad P53s Workstation Laptop (Intel i7-8565U 4-Core, 16GB RAM, 512GB m.2 SATA SSD, Quadro P520, 15.6″ Fu… https://t.co/KhkbiAQjec	42.0	True	full
1188499	1188499	6046da594161a20039c8651a	2021-03-09 02:15:48	[]	[]	Mon Mar 08 18:56:38 +0000 2021	[]	[{"url":"https://t.co/U4Hqe7GJ0E","expanded_url":"http://www.cnn.com/2021/03/08/politics/fact-check-tom-cotton-prisoners-pandemic-relief-checks-trump-biden/index.html","display_url":"cnn.com/2021/03/08/pol…","indices":[255,278]}]	Fox News led its website with this headline: “FUNDING CONVICTED KILLERS. Democratic COVID bill gives mass murderers taxpayer money right out of your pocket.” Fox didn’t do that when Trump signed two GOP-approved Covid bills that sent money to prisoners: https://t.co/U4Hqe7GJ0E	1240224.0	RT @ddale8: Fox News led its website with this headline: “FUNDING CONVICTED KILLERS. Democratic COVID bill gives mass murderers taxpayer mo…	143.0	True	full
1188500	1188500	6046da594161a20039c86530	2021-03-09 02:15:48	[]	[{"url":"https://t.co/QLXyt1KfHn","expanded_url":"https://youtu.be/l4irgZg-Wv0","display_url":"youtu.be/l4irgZg-Wv0","indices":[125,148]}]		[]	[]			Imma give a hot fire emblem take. I guess I think its a hot take idk. The Heritors of Arcadia is better than Edge… https://t.co/oKDSlfithr	24.0	True	full
1188501	1188501	6046da5a4161a20039c86548	2021-03-09 02:15:48	[]	[]	Mon Mar 08 04:07:51 +0000 2021	[]	[{"url":"https://t.co/MBBqLYfV4z","expanded_url":"https://www.smh.com.au/world/oceania/nz-will-have-enough-pfizer-vaccine-doses-for-entire-population-20210308-p578te.html","display_url":"smh.com.au/world/oceania/…","indices":[134,157]}]	Australia on the other hand, not so much. So it seems that Jacinda Ardern is a better commercial negotiator than Greg Hunt. Who knew? https://t.co/MBBqLYfV4z	7780.0	RT @profholden: Australia on the other hand, not so much. So it seems that Jacinda Ardern is a better commercial negotiator than Greg Hunt.…	2905.0	True	full
1188502	1188502	6046da5a4161a20039c8654e	2021-03-09 02:15:48	[]	[]	Mon Mar 08 21:55:00 +0000 2021	[{"text":"NotiMippCI","indices":[0,11]},{"text":"CuarentenaRadicalReforzada","indices":[123,150]}]	[{"url":"https://t.co/Q8QgoUtJ66","expanded_url":"https://bit.ly/3kWEA5R","display_url":"bit.ly/3kWEA5R","indices":[99,122]}]	#NotiMippCI 📰🗞| Venezuela detectó 453 nuevos casos por COVID-19 en las últimas 24 horas. Lea más ⏩ https://t.co/Q8QgoUtJ66 #CuarentenaRadicalReforzada https://t.co/A55yLhV3gP	251299.0	RT @Mippcivzla: #NotiMippCI 📰🗞| Venezuela detectó 453 nuevos casos por COVID-19 en las últimas 24 horas. Lea más ⏩ https://t.co/Q8QgoUtJ66…	2.0	True	full
1188503	1188503	6046da5a4161a20039c86558	2021-03-09 02:15:49	[]	[]	Mon Mar 08 23:50:01 +0000 2021	[]	[{"url":"https://t.co/8BaqeQC5KE","expanded_url":"https://vaka.me/1882392","display_url":"vaka.me/1882392","indices":[251,274]}]	Oi pessoal, queda pedir ajuda pra vcs, minha mãe tem um mioma no útero e recebeu o 2° encaminhamento para churgia pelo SUS, não conseguiu vaga na primeira vez Temos que tentar algo particular, mas não temos essa condição. Quem puder ajudar, sou grato https://t.co/8BaqeQC5KE https://t.co/c72HyntFJ3	1108.0	RT @_Malvao5: Oi pessoal, queda pedir ajuda pra vcs, minha mãe tem um mioma no útero e recebeu o 2° encaminhamento para churgia pelo SUS, n…	3.0	True	full
1188504	1188504	6046da5a4161a20039c86562	2021-03-09 02:15:49	[]	[]	Mon Mar 08 20:41:59 +0000 2021	[{"text":"LulaLivre","indices":[226,236]}]	[{"url":"https://t.co/Hog0MqFtJg","expanded_url":"https://www.clarin.com/mundo/brasil-anulan-toda-condenas-lula-da-silva-podra-volver-candidato_0_fY6bmtjtH.html","display_url":"clarin.com/mundo/brasil-a…","indices":[239,262]}]	Celebro que @LulaOficial haya sido rehabilitado en todos sus derechos políticos. Se anularon las condenas en su contra que fueron dictadas con el solo fin de perseguirlo y eliminarlo de la carrera política. Se hizo Justicia! #LulaLivre https://t.co/Hog0MqFtJg	2029271.0	RT @alferdez: Celebro que @LulaOficial haya sido rehabilitado en todos sus derechos políticos. Se anularon las condenas en su contra que fu…	1715.0	True	full
1188505	1188505	6046da5a4161a20039c86572	2021-03-09 02:15:49	[]	[]	Tue Mar 09 01:22:50 +0000 2021	[]	[{"url":"https://t.co/WpLluB8Bmx","expanded_url":"http://edsguild.org/meetings-events","display_url":"edsguild.org/meetings-events","indices":[247,270]}]	Plus: ✏️ Academic Editing in the Humanities Happy Hour (Member Only), 3/10, 5 pm Pacific 💬 March Mtg: Conlangs w/@sheofsea, 3/15, 5 pm Pacific 🍻 Dev Editor Happy Hour (Member Only), 3/18, 5 pm Pacific 📚 Near North Mtg, 4/5, 11 am Pacific Info at https://t.co/WpLluB8Bmx. (2/2) https://t.co/RfDl5PBnlm	1295.0	RT @Edsguild: Plus: ✏️ Academic Editing in the Humanities Happy Hour (Member Only), 3/10, 5 pm Pacific 💬 March Mtg: Conlangs w/@sheofsea, 3…	1679.0	True	full
1188506	1188506	6046da5b4161a20039c865bc	2021-03-09 02:15:50	[]	[]	Mon Mar 01 16:03:53 +0000 2021	[]	[{"url":"https://t.co/rWxMsQe7dO","expanded_url":"https://www.amazon.com/hz/wishlist/ls/2ENY05TD5ULRL?ref_=wl_share","display_url":"amazon.com/hz/wishlist/ls…","indices":[216,239]}]	This is so thoughtful! For anyone that feels so included to help a MS4 going into Neurology, here is my wish list! I will continue to add to it. Thanks for making graduation during a pandemic a little bit sweeter! https://t.co/rWxMsQe7dO	630.0	RT @tiffmariemd: This is so thoughtful! For anyone that feels so included to help a MS4 going into Neurology, here is my wish list! I will…	550.0	True	full
1188507	1188507	6046da5b4161a20039c865c0	2021-03-09 02:15:50	[]	[]	Mon Mar 08 20:43:43 +0000 2021	[]	[{"url":"https://t.co/GmszrVinOv","expanded_url":"https://youtu.be/eEI-bd_jb4c","display_url":"youtu.be/eEI-bd_jb4c","indices":[133,156]}]	PREMIERE 8M: FEMME FATAL; ya merito se acaba la pandemia; la otra izquierda más incuerda que nunca | Hasta en la Cocina EP 78 Liga: https://t.co/GmszrVinOv https://t.co/90mR6HkWOh	33728.0	RT @concienciaradio: PREMIERE 8M: FEMME FATAL; ya merito se acaba la pandemia; la otra izquierda más incuerda que nunca | Hasta en la Cocin…	60.0	True	full
1188508	1188508	6046da5b4161a20039c865e0	2021-03-09 02:15:50	[]	[]	Mon Mar 08 18:55:03 +0000 2021	[]	[{"url":"https://t.co/U4Hqe7GJ0E","expanded_url":"http://www.cnn.com/2021/03/08/politics/fact-check-tom-cotton-prisoners-pandemic-relief-checks-trump-biden/index.html","display_url":"cnn.com/2021/03/08/pol…","indices":[216,239]}]	Sen. Tom Cotton keeps attacking Democrats for letting prisoners get pandemic relief money. But prisoners also got pandemic relief money from the two check bills Trump signed in 2020. Cotton voted for both of them: https://t.co/U4Hqe7GJ0E	1240224.0	RT @ddale8: Sen. Tom Cotton keeps attacking Democrats for letting prisoners get pandemic relief money. But prisoners also got pandemic re…	2113.0	True	full
1188509	1188509	6046da5c4161a20039c865e6	2021-03-09 02:15:50	[]	[]	Tue Mar 09 02:14:09 +0000 2021	[]	[{"url":"https://t.co/Jfr1DnZzZU","expanded_url":"https://www.thedailybeast.com/texas-rep-dan-crenshaw-decided-the-covid-19-pandemic-was-the-perfect-time-to-buy-and-not-disclose-stocks?via=twitter_page","display_url":"thedailybeast.com/texas-rep-dan-…","indices":[257,280]}]	Dan Crenshaw (R-TX) didn't buy or sell any stocks in his first 13 months as a lawmaker-- until March 2020, when he made half a dozen buys as Congress debated the largest economic relief package in history. They pretend to be populists while they get rich. https://t.co/Jfr1DnZzZU	399014.0	RT @briantylercohen: Dan Crenshaw (R-TX) didn't buy or sell any stocks in his first 13 months as a lawmaker-- until March 2020, when he mad…	964.0	True	full
1188510	1188510	6046da5c4161a20039c865fc	2021-03-09 02:15:50	[]	[]	Tue Mar 09 01:54:16 +0000 2021	[]	[{"url":"https://t.co/8AQR7e02i1","expanded_url":"https://www.dallasnews.com/news/immigration/2021/03/09/hundreds-of-migrant-families-will-be-moved-to-el-paso-and-laredo-from-crowded-facilities-in-valley/","display_url":"dallasnews.com/news/immigrati…","indices":[228,251]}]	NEW: Coronavirus prompts feds to fly 100s of migrant families to El Paso and Laredo from crowded facilities in Valley. War of words by Rs and Ds. El Paso nonprofits just dig in to welcome new arrivals. Latest w @ajcorchado: https://t.co/8AQR7e02i1	9079.0	RT @disolis: NEW: Coronavirus prompts feds to fly 100s of migrant families to El Paso and Laredo from crowded facilities in Valley. War of…	13050.0	True	full
1188511	1188511	6046da5c4161a20039c8660e	2021-03-09 02:15:51	[]	[]	Mon Mar 08 22:47:11 +0000 2021	[]	[{"url":"https://t.co/1xsNBYSLhS","expanded_url":"https://www.eltiempo.com/salud/politologa-se-salta-la-fila-de-la-vacunacion-en-bogota-571924","display_url":"eltiempo.com/salud/politolo…","indices":[159,182]}]	ATENCIÓN La politóloga Lady Carolina Cárdenas Gutiérrez fue vacunada en Bogotá contra el covid-19 a pesar de no ser talento humano en salud de primera línea. https://t.co/1xsNBYSLhS	22599.0	RT @RonnySuarez_: ATENCIÓN La politóloga Lady Carolina Cárdenas Gutiérrez fue vacunada en Bogotá contra el covid-19 a pesar de no ser tale…	9263.0	True	full
1188512	1188512	6046da5c4161a20039c86610	2021-03-09 02:15:51	[]	[]	Tue Mar 09 02:14:09 +0000 2021	[]	[{"url":"https://t.co/Jfr1DnZzZU","expanded_url":"https://www.thedailybeast.com/texas-rep-dan-crenshaw-decided-the-covid-19-pandemic-was-the-perfect-time-to-buy-and-not-disclose-stocks?via=twitter_page","display_url":"thedailybeast.com/texas-rep-dan-…","indices":[257,280]}]	Dan Crenshaw (R-TX) didn't buy or sell any stocks in his first 13 months as a lawmaker-- until March 2020, when he made half a dozen buys as Congress debated the largest economic relief package in history. They pretend to be populists while they get rich. https://t.co/Jfr1DnZzZU	398996.0	RT @briantylercohen: Dan Crenshaw (R-TX) didn't buy or sell any stocks in his first 13 months as a lawmaker-- until March 2020, when he mad…	16484.0	True	full
1188513	1188513	6046da5c4161a20039c86618	2021-03-09 02:15:51	[]	[]	Mon Mar 08 14:15:00 +0000 2021	[{"text":"OPINIÓN","indices":[0,8]}]	[{"url":"https://t.co/BVHTDspJYh","expanded_url":"https://bit.ly/38jWavH","display_url":"bit.ly/38jWavH","indices":[223,246]}]	#OPINIÓN | Para entender la Reforma Eléctrica De no detener el curso de las actuales circunstancias, entre 2016 y 2030 se tenía contemplado reducir la capacidad de generación de la CFE en 15,000 MW. Escribe @manuel_rdgn ➡ https://t.co/BVHTDspJYh https://t.co/xz0XvbkVO0	285726.0	RT @heraldodemexico: #OPINIÓN | Para entender la Reforma Eléctrica De no detener el curso de las actuales circunstancias, entre 2016 y 203…	776.0	True	full
1188514	1188514	6046da5c4161a20039c8661a	2021-03-09 02:15:51	[]	[]	Tue Mar 09 02:14:03 +0000 2021	[]	[{"url":"https://t.co/BSFf9RxWiH","expanded_url":"https://rb.gy/inblk7","display_url":"rb.gy/inblk7","indices":[199,222]}]	accine (Inter)Nationalism: Global Equity and COVID-19 Vaccines! Over the next 3 days, we'll be sharing more about each of the panelists, so be sure to come back and check that out! Link to register: https://t.co/BSFf9RxWiH	1725.0	RT @IABioethics: accine (Inter)Nationalism: Global Equity and COVID-19 Vaccines! Over the next 3 days, we'll be sharing more about each of…	2160.0	True	full
1188515	1188515	6046da5c4161a20039c86632	2021-03-09 02:15:51	[]	[]	Tue Mar 09 01:46:52 +0000 2021	[]	[{"url":"https://t.co/Ex1QDo3eC2","expanded_url":"http://go.nasa.gov/perseverance-raw-images","display_url":"go.nasa.gov/perseverance-r…","indices":[252,275]}]	Flexing my robotic arm and doing some more checkouts of my tools. Over the next few weeks, I’ll be focused on finishing health checks of arm instruments, and then dropping off the helicopter so it can get ready for its demo flight. Latest raw images: https://t.co/Ex1QDo3eC2 https://t.co/9aZqGg6v4a	2558806.0	RT @NASAPersevere: Flexing my robotic arm and doing some more checkouts of my tools. Over the next few weeks, I’ll be focused on finishing…	1571.0	True	full
1188516	1188516	6046da5c4161a20039c8663e	2021-03-09 02:15:51	[]	[]	Mon Mar 08 18:30:43 +0000 2021	[{"text":"earnedmedia","indices":[205,217]},{"text":"clientnews","indices":[218,229]},{"text":"healthequity","indices":[230,243]}]	[{"url":"https://t.co/mW9FwnQFeQ","expanded_url":"https://www.usatoday.com/story/news/2021/03/08/covid-19-vaccine-many-adults-down-syndrome-cant-get-shot/6896110002/","display_url":"usatoday.com/story/news/202…","indices":[250,273]}]	Thank you to @typewriterninja for an excellent story in @USATODAY on the work the @dsamn has been doing to ensure those with Down Syndrome and their caregivers have equal access to vaccines in Minnesota. #earnedmedia #clientnews #healthequity https://t.co/mW9FwnQFeQ	4739.0	RT @ChrisMPalladino: Thank you to @typewriterninja for an excellent story in @USATODAY on the work the @dsamn has been doing to ensure thos…	4180.0	True	full
1188517	1188517	6046da5d4161a20039c86646	2021-03-09 02:15:51	[]	[]	Mon Mar 08 04:39:46 +0000 2021	[]	[{"url":"https://t.co/Es4spqEof7","expanded_url":"https://trib.al/0vQrgxV","display_url":"trib.al/0vQrgxV","indices":[227,250]}]	An ICU nurse in Idaho spends every day trying to navigate between two worlds. One is a swirl of beeping monitors, masked emotion and death; the other, she says, seems oblivious to the horrors occurring every hour of every day. https://t.co/Es4spqEof7 https://t.co/2EQgOSNfCr	8699374.0	RT @NPR: An ICU nurse in Idaho spends every day trying to navigate between two worlds. One is a swirl of beeping monitors, masked emotion a…	370.0	True	full
1188518	1188518	6046da5d4161a20039c8666c	2021-03-09 02:15:52	[]	[]	Tue Mar 09 01:46:52 +0000 2021	[]	[{"url":"https://t.co/Ex1QDo3eC2","expanded_url":"http://go.nasa.gov/perseverance-raw-images","display_url":"go.nasa.gov/perseverance-r…","indices":[252,275]}]	Flexing my robotic arm and doing some more checkouts of my tools. Over the next few weeks, I’ll be focused on finishing health checks of arm instruments, and then dropping off the helicopter so it can get ready for its demo flight. Latest raw images: https://t.co/Ex1QDo3eC2 https://t.co/9aZqGg6v4a	2558806.0	RT @NASAPersevere: Flexing my robotic arm and doing some more checkouts of my tools. Over the next few weeks, I’ll be focused on finishing…	285.0	True	full
1188519	1188519	6046da5d4161a20039c86678	2021-03-09 02:15:52	[]	[]	Tue Mar 09 02:13:28 +0000 2021	[]	[{"url":"https://t.co/dFkChGHEjG","expanded_url":"https://www.independent.co.uk/news/world/americas/us-politics/coronavirus-vaccine-trump-republicans-polls-gop-b1814060.html","display_url":"independent.co.uk/news/world/ame…","indices":[133,156]}]	Nearly a third of all Republicans say they ‘definitely won’t’ get vaccinated, because they believe Trump’s lies that Covid is a flu. https://t.co/dFkChGHEjG	143267.0	RT @essenviews: Nearly a third of all Republicans say they ‘definitely won’t’ get vaccinated, because they believe Trump’s lies that Covid…	3118.0	True	full
1188520	1188520	6046da5d4161a20039c86698	2021-03-09 02:15:52	[]	[]	Tue Mar 09 02:14:09 +0000 2021	[]	[{"url":"https://t.co/Jfr1DnZzZU","expanded_url":"https://www.thedailybeast.com/texas-rep-dan-crenshaw-decided-the-covid-19-pandemic-was-the-perfect-time-to-buy-and-not-disclose-stocks?via=twitter_page","display_url":"thedailybeast.com/texas-rep-dan-…","indices":[257,280]}]	Dan Crenshaw (R-TX) didn't buy or sell any stocks in his first 13 months as a lawmaker-- until March 2020, when he made half a dozen buys as Congress debated the largest economic relief package in history. They pretend to be populists while they get rich. https://t.co/Jfr1DnZzZU	399014.0	RT @briantylercohen: Dan Crenshaw (R-TX) didn't buy or sell any stocks in his first 13 months as a lawmaker-- until March 2020, when he mad…	2000.0	True	full
1188521	1188521	6046da5d4161a20039c8669c	2021-03-09 02:15:52	[]	[]	Tue Mar 09 02:09:05 +0000 2021	[]	[{"url":"https://t.co/k2lyupjhrt","expanded_url":"https://trib.al/WHqOgaa","display_url":"trib.al/WHqOgaa","indices":[152,175]}]	China's CSI 300 benchmark continues its retreat after entering a correction on Monday. Earlier, the Dow Jones Industrial Average hit an all-time high https://t.co/k2lyupjhrt https://t.co/BfwxOhJKMW	57841.0	RT @next_china: China's CSI 300 benchmark continues its retreat after entering a correction on Monday. Earlier, the Dow Jones Industrial…	104.0	True	full
1188522	1188522	6046da5d4161a20039c866a0	2021-03-09 02:15:52	[]	[]	Tue Mar 09 01:00:01 +0000 2021	[]	[{"url":"https://t.co/2EqWoLqZ09","expanded_url":"https://mb.com.ph/2021/03/09/sb19-cancels-virtual-music-launch-after-group-was-exposed-to-someone-with-covid-19/","display_url":"mb.com.ph/2021/03/09/sb1…","indices":[189,212]}]	Filipino boy band SB19 cancelled today, March 9, its scheduled music launch of their latest single after they were exposed to someone who was tested positive for COVID-19, producers said. https://t.co/2EqWoLqZ09	302.0	RT @MBEntrtainment: Filipino boy band SB19 cancelled today, March 9, its scheduled music launch of their latest single after they were expo…	97.0	True	full
1188523	1188523	6046da5e4161a20039c866ac	2021-03-09 02:15:52	[]	[{"url":"https://t.co/bhzXTRMZaQ","expanded_url":"https://www.politico.com/news/magazine/2021/03/08/josh-rogin-chaos-under-heaven-wuhan-lab-book-excerpt-474322","display_url":"politico.com/news/magazine/…","indices":[165,188]}]		[]	[]			This puts the past year into a more hostile opinion of tRump and China. In 2018, Diplomats Warned of Risky Coronav… https://t.co/8HSvmtBuuu	1499.0	True	full
1188524	1188524	6046da5e4161a20039c866b0	2021-03-09 02:15:52	[]	[]	Mon Mar 08 09:00:02 +0000 2021	[{"text":"WOODZ","indices":[108,114]},{"text":"조승연","indices":[115,119]},{"text":"SΣT","indices":[120,124]},{"text":"FEEL_LIKE","indices":[125,135]},{"text":"210315_Release","indices":[136,151]}]	[{"url":"https://t.co/iO8PrQDnq7","expanded_url":"https://youtu.be/o_-AjfTYNQU","display_url":"youtu.be/o_-AjfTYNQU","indices":[57,80]}]	WOODZ(조승연) Single Album [SET] FEEL LIKE M/V TEASER ▶ https://t.co/iO8PrQDnq7 2021. 03. 15 Coming Soon #WOODZ #조승연 #SΣT #FEEL_LIKE #210315_Release https://t.co/k8S3ab6QdJ	299977.0	RT @c_woodzofficial: WOODZ(조승연) Single Album [SET] FEEL LIKE M/V TEASER ▶ https://t.co/iO8PrQDnq7 2021. 03. 15 Coming Soon #WOODZ #조승…	277.0	True	full
1188525	1188525	6046da5e4161a20039c866ce	2021-03-09 02:15:52	[]	[]	Tue Mar 09 01:00:12 +0000 2021	[]	[{"url":"https://t.co/kMl1vcrxCB","expanded_url":"https://bit.ly/3bq47kK","display_url":"bit.ly/3bq47kK","indices":[214,237]}]	French luxury giant Dior has appointed Kim Ji-soo, better known to Blackpink fans mononymously as Jisoo, its new global ambassador for both fashion and beauty, the brand has announced on its social media channels. https://t.co/kMl1vcrxCB	1839981.0	RT @BoF: French luxury giant Dior has appointed Kim Ji-soo, better known to Blackpink fans mononymously as Jisoo, its new global ambassador…	78.0	True	full
1188526	1188526	6046da5f4161a20039c86720	2021-03-09 02:15:54	[]	[]	Tue Mar 09 02:15:30 +0000 2021	[{"text":"YoongiOurRap_GT","indices":[141,157]}]	[{"url":"https://t.co/h0DynRY9Pj","expanded_url":"https://twitter.com/Fabykim7/status/1369108803829063682","display_url":"twitter.com/Fabykim7/statu…","indices":[167,190]}]	🌟 Estación #7 🔓Nuevo reto desbloqueado Hemos llegado a "Love Yourself: Tear". Corre a Spotify y comenta tus capturas en el tweet citado! #YoongiOurRap_GT @BTS_twt https://t.co/h0DynRY9Pj	3320.0	RT @ArmyChapin: 🌟 Estación #7 🔓Nuevo reto desbloqueado Hemos llegado a "Love Yourself: Tear". Corre a Spotify y comenta tus capturas en…	99.0	True	full
1188527	1188527	6046da5f4161a20039c86722	2021-03-09 02:15:54	[]	[]	Mon Mar 08 17:15:00 +0000 2021	[]	[{"url":"https://t.co/5jtEl5YN9U","expanded_url":"https://cnb.cx/3ejdvIO","display_url":"cnb.cx/3ejdvIO","indices":[236,259]}]	Tesla gave the Shanghai Media Group an inside look at its Model Y production line at its Shanghai Gigafactory. The production line uses automation and advanced technology, including data-driven wrenches and robotics, to build vehicles. https://t.co/5jtEl5YN9U https://t.co/k5iEZ2CSTK	4027842.0	RT @CNBC: Tesla gave the Shanghai Media Group an inside look at its Model Y production line at its Shanghai Gigafactory. The production lin…	486.0	True	full
1188528	1188528	6046da5f4161a20039c8673c	2021-03-09 02:15:54	[]	[]	Mon Mar 08 23:56:06 +0000 2021	[{"text":"FatoouFake","indices":[263,274]}]	[{"url":"https://t.co/x7TWcyfO5K","expanded_url":"http://glo.bo/3t0gZEj","display_url":"glo.bo/3t0gZEj","indices":[239,262]}]	Imagens mostradas em vídeo são de estabelecimento que ainda não foi habilitado para tratamento da doença, de acordo com a Prefeitura da cidade. Especialista diz que instalações não são adequadas para o atendimento de casos graves de Covid https://t.co/x7TWcyfO5K #FatoouFake	57164.0	RT @fatooufake: Imagens mostradas em vídeo são de estabelecimento que ainda não foi habilitado para tratamento da doença, de acordo com a P…	306.0	True	full
1188529	1188529	6046da5f4161a20039c86742	2021-03-09 02:15:54	[]	[]	Mon Mar 08 16:32:40 +0000 2021	[]	[{"url":"https://t.co/yQOncIzj8Z","expanded_url":"https://twitter.com/pirho61/status/1368703087276396549","display_url":"twitter.com/pirho61/status…","indices":[279,302]}]	Ese bate quebrao como economista que resulta ser el sr. Farías sigue con su tesis neoliberal burguesa que si se aumenta el salario "todo, absolutamente todo subirá" y resulta q todo sube y la gente sin mejorar sus ingresos por más que tenga trabajos esclavistas de 168Hrs/Semana https://t.co/yQOncIzj8Z	1613.0	RT @einfante8: Ese bate quebrao como economista que resulta ser el sr. Farías sigue con su tesis neoliberal burguesa que si se aumenta el s…	736.0	True	full
1188530	1188530	6046da5f4161a20039c8674c	2021-03-09 02:15:54	[]	[]	Mon Mar 08 20:41:49 +0000 2021	[{"text":"MujeresEnDefensaDeLaPatria","indices":[168,195]}]	[{"url":"https://t.co/zsvElYeEqK","expanded_url":"https://www.vtv.gob.ve/venezuela-tasa-20-casos-activos-covid-19-100-mil-habitantes-27032021/","display_url":"vtv.gob.ve/venezuela-tasa…","indices":[233,256]}]	PRECAUCIÓN |Región Capital registra el 50 % de los casos activos de todo el país y el presidente Maduro ordena medidas especiales junto a despliegues para salvar vidas #MujeresEnDefensaDeLaPatria @rafael_1981_198 @bllaner1 @EverPsuv https://t.co/zsvElYeEqK https://t.co/TMKp6uUfkW	1023.0	RT @EverPsuv: PRECAUCIÓN |Región Capital registra el 50 % de los casos activos de todo el país y el presidente Maduro ordena medidas especi…	105.0	True	full
1188531	1188531	6046da5f4161a20039c8674e	2021-03-09 02:15:54	[]	[]	Sat Feb 27 01:34:21 +0000 2021	[]	[{"url":"https://t.co/KRZxgkdENY","expanded_url":"https://www.nbcnews.com/politics/white-house/white-house-wants-businesses-promote-covid-vaccine-warns-decline-new-n1258982","display_url":"nbcnews.com/politics/white…","indices":[256,279]}]	The @WhiteHouse has asked companies to step up in the fight against COVID-19. On top of our donation of 10 million rides to help underserved communities, we’re now providing even more free rides to help remove the transportation barrier to get vaccinated. https://t.co/KRZxgkdENY	1050899.0	RT @Uber: The @WhiteHouse has asked companies to step up in the fight against COVID-19. On top of our donation of 10 million rides to help…	483.0	True	full
1188532	1188532	6046da5f4161a20039c86752	2021-03-09 02:15:54	[]	[]	Mon Mar 08 18:30:28 +0000 2021	[]	[{"url":"https://t.co/6rzcsJnN6T","expanded_url":"https://lustyage.com/products/blowjob-masturbation-cup?ref=insane-discount","display_url":"lustyage.com/products/blowj…","indices":[118,141]},{"url":"https://t.co/6rzcsJnN6T","expanded_url":"https://lustyage.com/products/blowjob-masturbation-cup?ref=insane-discount","display_url":"lustyage.com/products/blowj…","indices":[158,181]},{"url":"https://…	I really like to get my cock licked and sucked by this toy! 😈💪 you should all have one its so good👇💯 Get from here👉🏼 https://t.co/6rzcsJnN6T Get from here👉🏼 https://t.co/6rzcsJnN6T Get from here👉🏼 https://t.co/6rzcsJnN6T https://t.co/3k8lE3spyK	71003.0	RT @_THExPORNFATHER: I really like to get my cock licked and sucked by this toy! 😈💪 you should all have one its so good👇💯 Get from here👉🏼…	40799.0	True	full
1188533	1188533	6046da604161a20039c8676a	2021-03-09 02:15:54	[]	[]	Tue Mar 09 01:37:29 +0000 2021	[]	[{"url":"https://t.co/eY8jqfHtGQ","expanded_url":"https://www.bbc.co.uk/news/world-asia-56322369","display_url":"bbc.co.uk/news/world-asi…","indices":[154,177]}]	Today on BBC News... Divers find Philippine coral reef littered with blue surgical face masks (the single-use ones popular during the Covid-19 pandemic). https://t.co/eY8jqfHtGQ THREAD 1/10 https://t.co/CPwQEJR0ah	7334.0	RT @Howardrjohnson: Today on BBC News... Divers find Philippine coral reef littered with blue surgical face masks (the single-use ones popu…	1150.0	True	full
1188534	1188534	6046da604161a20039c86772	2021-03-09 02:15:54	[]	[]	Tue Mar 09 02:13:40 +0000 2021	[{"text":"Python","indices":[3,10]},{"text":"DataScientists","indices":[26,41]},{"text":"BigData","indices":[56,64]},{"text":"Analytics","indices":[65,75]},{"text":"DataScience","indices":[76,88]},{"text":"AI","indices":[89,92]},{"text":"MachineLearning","indices":[93,109]},{"text":"IoT","indices":[110,114]},{"text":"IIoT","indices":[115,120]},{"text":"RStats","indices":[121,128]},{"text":"JavaSc…	[{"url":"https://t.co/6kIa4XfHQb","expanded_url":"http://bit.ly/3ul6SLW","display_url":"bit.ly/3ul6SLW","indices":[257,280]}]	15 #Python Libraries That #DataScientists Need To Know. #BigData #Analytics #DataScience #AI #MachineLearning #IoT #IIoT #RStats #JavaScript #ReactJS #CloudComputing #Serverless #Linux #Mathematics #Programming #Coding #100DaysofCode #301DaysOfCode #DL #AR https://t.co/6kIa4XfHQb	8266.0	RT @3XS0: 15 #Python Libraries That #DataScientists Need To Know. #BigData #Analytics #DataScience #AI #MachineLearning #IoT #IIoT #RStats…	861.0	True	full
1188535	1188535	6046da604161a20039c86774	2021-03-09 02:15:54	[]	[]	Fri Mar 05 22:49:38 +0000 2021	[]	[{"url":"https://t.co/HX47xsRvZ7","expanded_url":"http://onlyfans.com/brookemunny","display_url":"onlyfans.com/brookemunny","indices":[111,134]},{"url":"https://t.co/4NKIHucaWx","expanded_url":"http://www.brookemunny.com","display_url":"brookemunny.com","indices":[135,158]},{"url":"https://t.co/W3YxyrY3Fx","expanded_url":"https://fancentro.com/brookemunny/aboutme","display_url":"fancentro.com/bro…	✨✨50% off | $5 ✨✨ 👉🏼1k+ Photos | 75+ Videos 👉🏼RP/Stepmom 👉🏼Snapchat &amp; 1:1 dm's 👉🏼Free 10 min video on sub! https://t.co/HX47xsRvZ7 https://t.co/4NKIHucaWx Private Snap ($5)👻 https://t.co/W3YxyrY3Fx Videos 15% off🔻 https://t.co/UG4AXNcagG Discord 🔻 https://t.co/EnM1F5UgBM https://t.co/Nxnmu7OokI	125311.0	RT @brookemunny: ✨✨50% off | $5 ✨✨ 👉🏼1k+ Photos | 75+ Videos 👉🏼RP/Stepmom 👉🏼Snapchat &amp; 1:1 dm's 👉🏼Free 10 min video on sub! https://t.co/HX…	10.0	True	full
1188536	1188536	6046da604161a20039c8677a	2021-03-09 02:15:54	[]	[]	Tue Mar 09 02:01:32 +0000 2021	[]	[{"url":"https://t.co/xIbtzSL42D","expanded_url":"https://www.theatlantic.com/health/archive/2021/03/what-pandemic-doing-our-brains/618221/","display_url":"theatlantic.com/health/archive…","indices":[226,249]}]	"This is the fog of late pandemic, and it is brutal. In the spring, we joked about the Before Times, but they were still within reach, easily accessible in our shorter-term memories." This is such a smart piece from @elcush: https://t.co/xIbtzSL42D	315143.0	RT @JeffreyGoldberg: "This is the fog of late pandemic, and it is brutal. In the spring, we joked about the Before Times, but they were sti…	51.0	True	full
1188537	1188537	6046da604161a20039c86788	2021-03-09 02:15:55	[]	[]	Tue Mar 09 02:09:38 +0000 2021	[]	[{"url":"https://t.co/r4JQrNuZ8I","expanded_url":"https://twitter.com/CTVNews/status/1369079053127450625","display_url":"twitter.com/CTVNews/status…","indices":[272,295]}]	This woman is a perfect example of why Canadians are advised not to travel outside of Canada. Especially to Florida. What does @CTVNews expect Canadians who follow Health Canada guidelines and stayed home, to say about this? Seriously, what do you expect us to say? 🤷‍♀️ https://t.co/r4JQrNuZ8I	10518.0	RT @merry123459: This woman is a perfect example of why Canadians are advised not to travel outside of Canada. Especially to Florida. What…	309.0	True	full
1188538	1188538	6046da604161a20039c8679e	2021-03-09 02:15:55	[]	[]	Mon Mar 08 17:12:04 +0000 2021	[]	[{"url":"https://t.co/jT6PZU7R6u","expanded_url":"http://blbrd.cm/zMm6dcR","display_url":"blbrd.cm/zMm6dcR","indices":[143,166]}]	.@BTS_twt, @PostMalone and more have donated items to a Grammy Week auction to benefit the Grammy Museum and its music education initiatives. https://t.co/jT6PZU7R6u	10912569.0	RT @billboard: .@BTS_twt, @PostMalone and more have donated items to a Grammy Week auction to benefit the Grammy Museum and its music educa…	115.0	True	full
1188539	1188539	6046da604161a20039c867a2	2021-03-09 02:15:55	[]	[]	Mon Mar 08 18:11:35 +0000 2021	[]	[{"url":"https://t.co/PELjvgHJJQ","expanded_url":"https://fierasfierras.com/","display_url":"fierasfierras.com","indices":[225,248]}]	Unas chavas en CDMX buscaron a la voz original de fieeerro viejo que vendaaan y les traen un nuevo perifoneo. Bravas, Fieras Fierras, resignificando los clásicos sonidos de la capital. 💜 Acá se pueden descargar sus audios: https://t.co/PELjvgHJJQ 📢 https://t.co/jabv6Ba967	6111.0	RT @wendyselene: Unas chavas en CDMX buscaron a la voz original de fieeerro viejo que vendaaan y les traen un nuevo perifoneo. Bravas, Fier…	169.0	True	full
1188540	1188540	6046da614161a20039c867b2	2021-03-09 02:15:55	[]	[]	Mon Mar 08 19:00:01 +0000 2021	[{"text":"YoLideroLaTransformación","indices":[214,239]},{"text":"8M","indices":[240,243]}]	[{"url":"https://t.co/KdKi83fYJo","expanded_url":"https://mujeresantioquia.gov.co/web/index.php/boletines/41-cronologia-de-las-mujeres-unidas-por-sus-derechos","display_url":"mujeresantioquia.gov.co/web/index.php/…","indices":[244,267]}]	Fue trascendental para la conquista de los derechos políticos de la mujer colombiana, una de las primeras sufragistas del país y gran promotora de la participación de la mujer en la actividad política y electoral. #YoLideroLaTransformación #8M https://t.co/KdKi83fYJo https://t.co/XaNgyk3lwJ	9871.0	RT @MujeresAnt: Fue trascendental para la conquista de los derechos políticos de la mujer colombiana, una de las primeras sufragistas del p…	17.0	True	full
1188541	1188541	6046da614161a20039c867d6	2021-03-09 02:15:56	[]	[{"url":"https://t.co/zX2kBBB9iU","expanded_url":"https://www.google.com/amp/s/www.duna.cl/noticias/2021/03/03/las-vacunas-funcionan-mas-50-personas-se-contagiaron-de-covid-19-en-un-hogar-de-ancianos-y-ninguno-estuvo-grave/amp/","display_url":"google.com/amp/s/www.duna…","indices":[279,302]}]		[]	[]			@emandeb @Salvab2017 @Lupo55 Con una vacuna con un 50% de efectividad en población de shock, 79% en población norma… https://t.co/fewlq68uvb	309.0	True	full
1188542	1188542	6046da614161a20039c867e4	2021-03-09 02:15:56	[]	[]	Tue Mar 09 02:03:16 +0000 2021	[]	[{"url":"https://t.co/0UsEUitLXj","expanded_url":"https://www.theatlantic.com/health/archive/2021/03/what-pandemic-doing-our-brains/618221/","display_url":"theatlantic.com/health/archive…","indices":[200,223]}]	A few years ago I was so stressed out for so long that I forgot my keys in my apartment, then forgot my apartment number. This, from @elcush , on what chronic stress does to the brain, is fascinating https://t.co/0UsEUitLXj	46922.0	RT @olgakhazan: A few years ago I was so stressed out for so long that I forgot my keys in my apartment, then forgot my apartment number. T…	54787.0	True	full
1188543	1188543	6046da624161a20039c86816	2021-03-09 02:15:56	[]	[]	Mon Mar 08 20:41:59 +0000 2021	[{"text":"LulaLivre","indices":[226,236]}]	[{"url":"https://t.co/Hog0MqFtJg","expanded_url":"https://www.clarin.com/mundo/brasil-anulan-toda-condenas-lula-da-silva-podra-volver-candidato_0_fY6bmtjtH.html","display_url":"clarin.com/mundo/brasil-a…","indices":[239,262]}]	Celebro que @LulaOficial haya sido rehabilitado en todos sus derechos políticos. Se anularon las condenas en su contra que fueron dictadas con el solo fin de perseguirlo y eliminarlo de la carrera política. Se hizo Justicia! #LulaLivre https://t.co/Hog0MqFtJg	2029271.0	RT @alferdez: Celebro que @LulaOficial haya sido rehabilitado en todos sus derechos políticos. Se anularon las condenas en su contra que fu…	233.0	True	full
1188544	1188544	6046da624161a20039c8681c	2021-03-09 02:15:56	[]	[]	Tue Mar 09 01:58:50 +0000 2021	[]	[{"url":"https://t.co/cP778XOKKy","expanded_url":"https://www.nytimes.com/2021/03/08/nyregion/cuomo-book.html","display_url":"nytimes.com/2021/03/08/nyr…","indices":[243,266]}]	NEW: Publisher halts promotion of "American Crisis" @NYGovCuomo's memoir of the pandemic, written and published during the pandemic. Paperback is also off, as Gov reels from nursing home scandal and others. w/ Texas-bound @jdavidgoodman: https://t.co/cP778XOKKy	23329.0	RT @jessemckinley: NEW: Publisher halts promotion of "American Crisis" @NYGovCuomo's memoir of the pandemic, written and published during t…	1647.0	True	full
1188545	1188545	6046da624161a20039c8684a	2021-03-09 02:15:57	[]	[]	Tue Mar 09 02:06:32 +0000 2021	[]	[{"url":"https://t.co/uJ7Jtm94S1","expanded_url":"https://www.tvn.cl/actualidad/oms-declara-emergencia-en-toda-latinoamerica-ante-variante-de-covid-19-hallada-en-brasil-4684531","display_url":"tvn.cl/actualidad/oms…","indices":[93,116]}]	OMS declara "emergencia" en toda Latinoamérica ante variante de COVID-19 hallada en Brasil - https://t.co/uJ7Jtm94S1 Aquí se deben hacer lo mismo no aceptar lamentablemente personas de Brasil no deberían entrar a Panamá autoridades tomen medidas.	160.0	RT @Deyanir127: OMS declara "emergencia" en toda Latinoamérica ante variante de COVID-19 hallada en Brasil - https://t.co/uJ7Jtm94S1 Aquí…	1542.0	True	full
1188546	1188546	6046da624161a20039c86858	2021-03-09 02:15:57	[]	[]	Mon Mar 08 23:50:01 +0000 2021	[]	[{"url":"https://t.co/8BaqeQC5KE","expanded_url":"https://vaka.me/1882392","display_url":"vaka.me/1882392","indices":[251,274]}]	Oi pessoal, queda pedir ajuda pra vcs, minha mãe tem um mioma no útero e recebeu o 2° encaminhamento para churgia pelo SUS, não conseguiu vaga na primeira vez Temos que tentar algo particular, mas não temos essa condição. Quem puder ajudar, sou grato https://t.co/8BaqeQC5KE https://t.co/c72HyntFJ3	1108.0	RT @_Malvao5: Oi pessoal, queda pedir ajuda pra vcs, minha mãe tem um mioma no útero e recebeu o 2° encaminhamento para churgia pelo SUS, n…	235.0	True	full
1188547	1188547	6046da634161a20039c8686a	2021-03-09 02:15:57	[]	[]	Tue Mar 09 01:44:57 +0000 2021	[{"text":"AsiLoDijo","indices":[0,10]},{"text":"MujeresEnDefensaDeLaPatria","indices":[204,231]}]	[{"url":"https://t.co/phZaSWqGc9","expanded_url":"https://bit.ly/3v5mKlW","display_url":"bit.ly/3v5mKlW","indices":[253,276]}]	#AsiLoDijo || “Fue el comandante Chávez que desde el primer día levantó la voz por la mujer venezolana y le entregó todos sus derechos y empoderó a la mujer venezolana”, enfatizó el Pdte.@NicolasMaduro. #MujeresEnDefensaDeLaPatria Más detalles aquí: https://t.co/phZaSWqGc9 https://t.co/7xT40uKpKK	110413.0	RT @MinEcoFinanzas: #AsiLoDijo || “Fue el comandante Chávez que desde el primer día levantó la voz por la mujer venezolana y le entregó tod…	51.0	True	full
1188548	1188548	6046da634161a20039c8686c	2021-03-09 02:15:57	[]	[]	Tue Mar 09 02:14:09 +0000 2021	[]	[{"url":"https://t.co/Jfr1DnZzZU","expanded_url":"https://www.thedailybeast.com/texas-rep-dan-crenshaw-decided-the-covid-19-pandemic-was-the-perfect-time-to-buy-and-not-disclose-stocks?via=twitter_page","display_url":"thedailybeast.com/texas-rep-dan-…","indices":[257,280]}]	Dan Crenshaw (R-TX) didn't buy or sell any stocks in his first 13 months as a lawmaker-- until March 2020, when he made half a dozen buys as Congress debated the largest economic relief package in history. They pretend to be populists while they get rich. https://t.co/Jfr1DnZzZU	399014.0	RT @briantylercohen: Dan Crenshaw (R-TX) didn't buy or sell any stocks in his first 13 months as a lawmaker-- until March 2020, when he mad…	148.0	True	full
1188549	1188549	6046da634161a20039c86874	2021-03-09 02:15:57	[]	[]	Fri Mar 05 06:14:47 +0000 2021	[]	[{"url":"https://t.co/DrCCh773Cz","expanded_url":"https://karmacolonialism.org/sacrificing-education-on-the-altar-of-francophonie/","display_url":"karmacolonialism.org/sacrificing-ed…","indices":[251,274]}]	In a vain effort to spread its language, France undermined education in its former African colonies. It stopped only after realizing that it was shooting itself in the foot. A 4-minute read reveals a largely unknown chapter of neo-colonial history. https://t.co/DrCCh773Cz	295571.0	RT @k_colonialism: In a vain effort to spread its language, France undermined education in its former African colonies. It stopped only af…	198.0	True	full
1188550	1188550	6046da634161a20039c86880	2021-03-09 02:15:57	[]	[]	Mon Mar 08 20:31:01 +0000 2021	[{"text":"8NN","indices":[229,233]}]	[{"url":"https://t.co/IVMWxcjCaQ","expanded_url":"https://bit.ly/38mhdxE","display_url":"bit.ly/38mhdxE","indices":[243,266]}]	CDC GUIDANCE: The CDC says people fully vaccinated against COVID-19 can stop wearing masks and social distancing at some small gatherings. The CDC defines fully vaccinated as 2 weeks after your final required dose of the vaccine #8NN STORY: https://t.co/IVMWxcjCaQ https://t.co/hdmHzpiR7U	245335.0	RT @8NewsNow: CDC GUIDANCE: The CDC says people fully vaccinated against COVID-19 can stop wearing masks and social distancing at some smal…	2191.0	True	full
1188551	1188551	6046da634161a20039c86882	2021-03-09 02:15:57	[]	[]	Mon Mar 08 21:20:04 +0000 2021	[]	[{"url":"https://t.co/ghfxyPQZA5","expanded_url":"https://www.charitybuzz.com/catalog_items/auction-bts-outfits-from-life-goes-on-music-video-2179008","display_url":"charitybuzz.com/catalog_items/…","indices":[258,281]}]	.@BTS_twt have donated their "Life Goes On" MV outfits to a charity auction that will benefit the Grammy Museum &amp; its music education initiatives, joining fellow Grammy nominees &amp; more artists in doing so. (Estimated value: $30k) Auction held here: https://t.co/ghfxyPQZA5 https://t.co/uUBY2zfq3o	494590.0	RT @charts_k: .@BTS_twt have donated their "Life Goes On" MV outfits to a charity auction that will benefit the Grammy Museum &amp; its music e…	170.0	True	full
1188552	1188552	6046da634161a20039c8688a	2021-03-09 02:15:57	[]	[]	Tue Mar 09 02:06:04 +0000 2021	[]	[{"url":"https://t.co/W5Nh1H9fzd","expanded_url":"https://nyti.ms/2O6t10g","display_url":"nyti.ms/2O6t10g","indices":[214,237]}]	President Biden signed an executive order on Monday establishing a Gender Policy Council in the White House. The council will report directly to the president, making it the most powerful body of its kind to date. https://t.co/W5Nh1H9fzd	515670.0	RT @nytpolitics: President Biden signed an executive order on Monday establishing a Gender Policy Council in the White House. The council w…	396.0	True	full
1188553	1188553	6046da634161a20039c86896	2021-03-09 02:15:57	[]	[]	Mon Mar 08 22:39:06 +0000 2021	[{"text":"Middleburg","indices":[17,28]},{"text":"FL","indices":[29,32]}]	[{"url":"https://t.co/0ZyZl4H0Cv","expanded_url":"http://paypal.me/codeofvets","display_url":"paypal.me/codeofvets","indices":[257,280]}]	PRESSING MISSION #Middleburg #FL Army vet Marion is married has 4 minors. She had to close her business due to Covid. Behind on her mortgage but for now needs to make sure the kiddos have food, and they have water/electricity and gas for the house. $1800 https://t.co/0ZyZl4H0Cv https://t.co/XQcEX0Ktdo	286879.0	RT @codeofvets: PRESSING MISSION #Middleburg #FL Army vet Marion is married has 4 minors. She had to close her business due to Covid. Behi…	755.0	True	full
1188554	1188554	6046da634161a20039c8689c	2021-03-09 02:15:58	[]	[]	Tue Mar 09 01:54:04 +0000 2021	[]	[{"url":"https://t.co/W1G8zOcrux","expanded_url":"https://www.thedailybeast.com/texas-rep-dan-crenshaw-decided-the-covid-19-pandemic-was-the-perfect-time-to-buy-and-not-disclose-stocks?via=twitter_page","display_url":"thedailybeast.com/texas-rep-dan-…","indices":[226,249]}]	NEW: Right as the pandemic began to crest in March of 20202, Rep. Dan Crenshaw suddenly started buying stocks for the first time as a Congressman. Strangely, he did not initially disclose the transactions, as required by law. https://t.co/W1G8zOcrux	133135.0	RT @NoahShachtman: NEW: Right as the pandemic began to crest in March of 20202, Rep. Dan Crenshaw suddenly started buying stocks for the fi…	1608.0	True	full
1188555	1188555	6046da644161a20039c868c2	2021-03-09 02:15:58	[]	[]	Tue Mar 09 02:13:12 +0000 2021	[{"text":"yoga","indices":[134,139]},{"text":"yogagirl","indices":[140,149]},{"text":"YoongiDay","indices":[150,160]},{"text":"fitness","indices":[161,169]},{"text":"selfcare","indices":[170,179]}]	[{"url":"https://t.co/A0qgM786zJ","expanded_url":"https://bit.ly/36kPE75","display_url":"bit.ly/36kPE75","indices":[109,132]}]	Yoga is a way to freedom. By its constant practice, we can free ourselves from fear, anguish and loneliness. https://t.co/A0qgM786zJ #yoga #yogagirl #YoongiDay #fitness #selfcare https://t.co/WUgH1dsztP	1036.0	RT @healthylifes21: Yoga is a way to freedom. By its constant practice, we can free ourselves from fear, anguish and loneliness. https://t.…	2145.0	True	full
1188556	1188556	6046da644161a20039c868ca	2021-03-09 02:15:58	[]	[]	Tue Mar 09 00:20:02 +0000 2021	[]	[{"url":"https://t.co/XjmtiH4TTn","expanded_url":"https://www.applesfera.com/p/147711","display_url":"applesfera.com/p/147711","indices":[122,145]}]	Apple Fitness+ emplea cámaras de cine Super 35 de alta gama para grabar sus clases en un estudio de 2100 metros cuadrados https://t.co/XjmtiH4TTn	887596.0	RT @applesfera: Apple Fitness+ emplea cámaras de cine Super 35 de alta gama para grabar sus clases en un estudio de 2100 metros cuadrados h…	1725.0	True	full
1188557	1188557	6046da644161a20039c868d0	2021-03-09 02:15:58	[]	[]	Tue Mar 09 01:06:32 +0000 2021	[]	[{"url":"https://t.co/4MUI6ShWNJ","expanded_url":"http://twitdoc.com/upload/jacobgershman/file0-20475432606521.pdf","display_url":"twitdoc.com/upload/jacobge…","indices":[244,267]}]	"Twitter seeks to stop AG Paxton from unlawfully abusing his authority as the highest law-enforcement officer of the State of Texas to intimidate, harass, and target Twitter in retaliation for Twitter’s exercise of its First Amendment rights." https://t.co/4MUI6ShWNJ https://t.co/dWqzcgfbHF	10868.0	RT @jacobgershman: "Twitter seeks to stop AG Paxton from unlawfully abusing his authority as the highest law-enforcement officer of the Sta…	4508.0	True	full
1188558	1188558	6046da644161a20039c868d8	2021-03-09 02:15:58	[]	[{"url":"https://t.co/mLPlJiMWpp","expanded_url":"https://profile.hatena.ne.jp/Thienson/","display_url":"profile.hatena.ne.jp/Thienson/","indices":[175,198]}]		[]	[]			forklifts are widely distributed and are products that reduce the burden of work for people. The forklift truck can… https://t.co/z1EoTnp3tv	0.0	True	full
1188559	1188559	6046da644161a20039c868ea	2021-03-09 02:15:59	[]	[]	Tue Mar 09 02:13:07 +0000 2021	[{"text":"Chicago","indices":[0,8]}]	[{"url":"https://t.co/90ylvR6Nx1","expanded_url":"https://twitter.com/SPOTNEWSonIG/status/1369052318000418821","display_url":"twitter.com/SPOTNEWSonIG/s…","indices":[257,280]}]	#Chicago tallied its 100th homicide of the year today. 100th dates of years past: 2020: Mar 22 2019: Apr 7 2018: Mar 16 2017: Feb 22 2016: Feb 24 2015: Apr 10 2014: Apr 25 2013: Apr 26 2012: Mar 20 2011: Apr 26 2010: Apr 15 2009: Apr 22 Average: March 31 https://t.co/90ylvR6Nx1	25179.0	RT @w_h_thompson: #Chicago tallied its 100th homicide of the year today. 100th dates of years past: 2020: Mar 22 2019: Apr 7 2018: Mar 16…	245.0	True	full
1188560	1188560	6046da644161a20039c868ec	2021-03-09 02:15:59	[]	[]	Thu Mar 04 14:44:56 +0000 2021	[]	[{"url":"https://t.co/h8zEpqF6NE","expanded_url":"https://www.nytimes.com/2021/03/04/opinion/climate-change-infrastructure.html","display_url":"nytimes.com/2021/03/04/opi…","indices":[234,257]}]	Some thoughts on how we can affordably and fairly clean up the steel and cement industries, which emit more climate pollution than any other industries except electricity generation. Together they emit 15% of all CO2. Check it out: https://t.co/h8zEpqF6NE	635.0	RT @rebeccawdell: Some thoughts on how we can affordably and fairly clean up the steel and cement industries, which emit more climate pollu…	488.0	True	full
1188561	1188561	6046da644161a20039c868fc	2021-03-09 02:15:59	[]	[]	Tue Mar 09 02:10:45 +0000 2021	[{"text":"Stockholm2021","indices":[65,79]}]	[{"url":"https://t.co/eFQHrMLnw6","expanded_url":"https://bit.ly/3sa07KX","display_url":"bit.ly/3sa07KX","indices":[259,282]}]	.@WHO_Europe by progressing with negligent COVID precautions for #Stockholm2021, @ISU_Figure is putting athletes, coaches, organizers &amp; Swedish people at great risk. We urge you to investigate this matter &amp; enforce either postponement or cancelation. https://t.co/eFQHrMLnw6	510.0	RT @hanamy_: .@WHO_Europe by progressing with negligent COVID precautions for #Stockholm2021, @ISU_Figure is putting athletes, coaches, org…	568.0	True	full
1188562	1188562	6046da654161a20039c86928	2021-03-09 02:15:59	[]	[]	Tue Mar 09 01:24:12 +0000 2021	[{"text":"PrimiciaBLU","indices":[0,12]}]	[{"url":"https://t.co/9u06K2qIaj","expanded_url":"https://bit.ly/3brHTyN","display_url":"bit.ly/3brHTyN","indices":[108,131]}]	#PrimiciaBLU MinTrabajo prohíbe a empresarios pedir la prueba de COVID durante los procesos de contratación https://t.co/9u06K2qIaj https://t.co/PEGhpTjmoM	2837533.0	RT @BluRadioCo: #PrimiciaBLU MinTrabajo prohíbe a empresarios pedir la prueba de COVID durante los procesos de contratación https://t.co/9u…	736.0	True	full
1188563	1188563	6046da654161a20039c86934	2021-03-09 02:15:59	[]	[]	Tue Nov 10 10:31:53 +0000 2020	[]	[{"url":"https://t.co/Z6mfbA6kmk","expanded_url":"http://onlyfans.com/splashtown92","display_url":"onlyfans.com/splashtown92","indices":[95,118]},{"url":"https://t.co/sJlUEUPRmv","expanded_url":"http://onlyfans.com/splashtown.92","display_url":"onlyfans.com/splashtown.92","indices":[166,189]}]	I guess I got a lil too excited; Subscribe to Splashtown for more‼️🙃🙃 50% OFF until 11/15‼️🍫 https://t.co/Z6mfbA6kmk Not convinced; try some more Free TEASERS⁉️🍫 https://t.co/sJlUEUPRmv https://t.co/BUpBhHNENr	6327.0	RT @Splashtown92: I guess I got a lil too excited; Subscribe to Splashtown for more‼️🙃🙃 50% OFF until 11/15‼️🍫 https://t.co/Z6mfbA6kmk N…	2093.0	True	full
1188564	1188564	6046da654161a20039c8693a	2021-03-09 02:15:59	[]	[]	Tue Mar 09 00:50:00 +0000 2021	[]	[{"url":"https://t.co/zATovf6iLi","expanded_url":"https://undf.td/3rlYlpR","display_url":"undf.td/3rlYlpR","indices":[124,147]}]	Shout out to Andrew Nembhard, whose impact is monumental on a team looking to win its 1st national title in school history. https://t.co/zATovf6iLi	156626.0	RT @TheUndefeated: Shout out to Andrew Nembhard, whose impact is monumental on a team looking to win its 1st national title in school histo…	436.0	True	full
1188565	1188565	6046da654161a20039c86940	2021-03-09 02:16:00	[]	[]	Mon Mar 08 18:29:28 +0000 2021	[]	[{"url":"https://t.co/Qr66eOmQhn","expanded_url":"https://lustyage.com/products/power-controller-penis-extender-pump?ref=insane-discount","display_url":"lustyage.com/products/power…","indices":[176,199]},{"url":"https://t.co/Qr66eOmQhn","expanded_url":"https://lustyage.com/products/power-controller-penis-extender-pump?ref=insane-discount","display_url":"lustyage.com/products/power…","indices":[20…	My cock is so big and veiny now and my boners have improved so much using this amazing battery powered pump!💪👍 Its a must have to keep that lazy cock on the game! 😈💪 Act Now 👉https://t.co/Qr66eOmQhn Act Now 👉https://t.co/Qr66eOmQhn Act Now 👉https://t.co/Qr66eOmQhn https://t.co/fls1m5eMmJ	71003.0	RT @_THExPORNFATHER: My cock is so big and veiny now and my boners have improved so much using this amazing battery powered pump!💪👍 Its a m…	40798.0	True	full
1188566	1188566	6046da654161a20039c86944	2021-03-09 02:16:00	[]	[]	Mon Mar 08 22:43:57 +0000 2021	[]	[{"url":"https://t.co/z8pwpeXPJz","expanded_url":"http://www.cnn.com/2021/03/08/politics/trump-chicago-subpoena/index.html","display_url":"cnn.com/2021/03/08/pol…","indices":[256,279]}]	SCOOP: The Manhattan DA's office subpoenaed documents from an investment company that loaned Trump Org millions for its Chicago skyscraper, a sign the probe into Trump's finances continues to expand, people familiar w/ the investigation tell @KaraScannell https://t.co/z8pwpeXPJz	15363.0	RT @Pervaizistan: SCOOP: The Manhattan DA's office subpoenaed documents from an investment company that loaned Trump Org millions for its C…	33.0	True	full
1188567	1188567	6046da654161a20039c86952	2021-03-09 02:16:00	[]	[]	Tue Mar 09 00:02:46 +0000 2021	[]	[{"url":"https://t.co/VoHulqPN2z","expanded_url":"https://twitter.com/bliblidotcom","display_url":"twitter.com/bliblidotcom","indices":[57,80]}]	Flash Giveaway $5 / Rp 70.000 1 winner Follow me and - https://t.co/VoHulqPN2z Like RT this tweet End in 120 Minutes ! Good luck all 🍀🌹 [ MOP : IDR • Paypal • Crypto • Gcash ]	15172.0	RT @itszhuu: Flash Giveaway $5 / Rp 70.000 1 winner Follow me and - https://t.co/VoHulqPN2z Like RT this tweet End in 120 Minutes ! Good…	156.0	True	full
1188568	1188568	6046da654161a20039c8695c	2021-03-09 02:16:00	[]	[]	Mon Mar 08 22:29:08 +0000 2021	[{"text":"EnVideo","indices":[0,8]},{"text":"MujeresEnDefensaDeLaPatria","indices":[107,134]}]	[{"url":"https://t.co/UG1O4FCOUt","expanded_url":"https://www.dailymotion.com/video/x7zsd75","display_url":"dailymotion.com/video/x7zsd75","indices":[137,160]}]	#EnVideo 📹 | Personal educativo del UEN Miguel Antonio Caro se aplica vacuna china contra el coronavirus #MujeresEnDefensaDeLaPatria https://t.co/UG1O4FCOUt	1812454.0	RT @VTVcanal8: #EnVideo 📹 | Personal educativo del UEN Miguel Antonio Caro se aplica vacuna china contra el coronavirus #MujeresEnDefensa…	2.0	True	full
1188569	1188569	6046da654161a20039c86962	2021-03-09 02:16:00	[]	[{"url":"https://t.co/sUMEsOvYFQ","expanded_url":"https://www.10news.com/news/national/coronavirus/canada-delays-2nd-covid-19-vaccine-dose-in-effort-to-speed-up-vaccinations","display_url":"10news.com/news/national/…","indices":[154,177]}]		[]	[]			Canadian health officials say the country intends on vaccinating most of its adult population before administering… https://t.co/TWtbs3Ca3A	177417.0	True	full
1188570	1188570	6046da654161a20039c86964	2021-03-09 02:16:00	[]	[{"url":"https://t.co/kHHi92tJpH","expanded_url":"https://stumblesafari.com/my-top-10-favorite-roller-coasters-in-the-us/","display_url":"stumblesafari.com/my-top-10-favo…","indices":[143,166]}]		[]	[]			I'm super stoked to go back to theme parks after I get my vaccine to ride some coasters. What are your favorite rol… https://t.co/pDdSlTaCrT	1749.0	True	full
[truncated: 131,428 more rows]
