# Supplementary material for: Low credibility URL sharing on Twitter during reporting linking rare blood clots with the Oxford/AstraZeneca COVID-19 vaccine
Source: PLoS One. 2024 Jan 19;19(1):e0296444. doi: 10.1371/journal.pone.0296444 (PMC10798519; doi:10.1371/journal.pone.0296444)
Supplement: S11 File — (CSV) [file pone.0296444.s013.csv]

	Unnamed: 0	_id	created_at	extended_tweet.entities.hashtags	URL	retweeted_status.created_at	retweeted_status.extended_tweet.entities.hashtags	RTURL	retweeted_status.extended_tweet.full_text	retweeted_status.user.followers_count	text	user.followers_count	indicator	origin
1320000	1320000	604731d14161a20039e5e780	2021-03-09 08:28:59	[]	[]	Tue Mar 09 04:53:31 +0000 2021	[{"text":"Coronavirus","indices":[7,19]},{"text":"US","indices":[138,141]},{"text":"India","indices":[164,170]},{"text":"Brazil","indices":[187,194]},{"text":"Russia","indices":[210,217]},{"text":"UK","indices":[234,237]}]	[{"url":"https://t.co/MR4EDxurFH","expanded_url":"https://ici.radio-canada.ca/info/2020/coronavirus-covid-19-pandemie-cas-carte-maladie-symptomes-propagation/?cmp=apple-news_cbc-news","display_url":"ici.radio-canada.ca/info/2020/coro…","indices":[254,277]}]	Global #Coronavirus quick facts: Cases:116,838 K(↑0.3%)&amp;US accounts for 24.8% Deaths:2,593 K(↑0.2%)&amp;US accounts for 20.3% Top 5: #US:28,993 K cases(↑0.1%) #India:11,229 K(↑0.2%) #Brazil:11,019K(↑0.7%) #Russia: 4,274 K(↑0.3%) #UK :4,231 K(↑0.1%) https://t.co/MR4EDxurFH https://t.co/FbmOVoJOxN	16069.0	RT @Tkarera: Global #Coronavirus quick facts: Cases:116,838 K(↑0.3%)&amp;US accounts for 24.8% Deaths:2,593 K(↑0.2%)&amp;US accounts for 20.3% Top…	1909.0	True	full
1320001	1320001	604731d14161a20039e5e786	2021-03-09 08:28:59	[{"text":"aider","indices":[20,26]},{"text":"webinar","indices":[122,130]},{"text":"confinement","indices":[131,143]},{"text":"santémentale","indices":[144,157]},{"text":"sport","indices":[158,164]},{"text":"covid19","indices":[165,173]},{"text":"mouvement","indices":[174,184]},{"text":"jeune","indices":[185,191]}]	[{"url":"https://t.co/jCT1eVtDAL","expanded_url":"https://docs.google.com/forms/d/e/1FAIpQLSdJtErNtOrgyjSt6Yki1UAy_6Fz_9q6Zc77sRZr7U0uDArJzA/viewform#covid","display_url":"docs.google.com/forms/d/e/1FAI…","indices":[98,121]}]		[]	[]			Chacun à son niveau #aider un peu....@IsabelleRoskam Une conférence pour soutenir les jeunes !… https://t.co/nT0hZzNI9I	2143.0	True	full
1320002	1320002	604731d14161a20039e5e78e	2021-03-09 08:28:59	[]	[]	Tue Mar 09 07:55:03 +0000 2021	[]	[{"url":"https://t.co/usB1YdrEVP","expanded_url":"http://nhs.uk/covid-vaccine-advice","display_url":"nhs.uk/covid-vaccine-…","indices":[255,278]}]	The NHS is sending text messages to some people to invite them to book a COVID-19 vaccine appointment. The message will be sent from ‘NHSvaccine’, include a link to the @NHSuk website, have the option to call 119, and will never ask for payment details. https://t.co/usB1YdrEVP https://t.co/L3ptOeQ8yx	475480.0	RT @NHSEngland: The NHS is sending text messages to some people to invite them to book a COVID-19 vaccine appointment. The message will be…	6974.0	True	full
1320003	1320003	604731d24161a20039e5e79e	2021-03-09 08:29:00	[]	[]	Tue Mar 09 07:03:44 +0000 2021	[]	[{"url":"https://t.co/IfVQBUrnfG","expanded_url":"https://mikehulme.org/why-the-old-normal-needs-to-be-fought-for/#","display_url":"mikehulme.org/why-the-old-no…","indices":[141,164]}]	As the vaccine eliminates “high end” impact of the virus should the Govt decide the level of risk society is prepared to take, asks expert? https://t.co/IfVQBUrnfG @SirGrahamBrady @JonAshworth @rwjdingwall	2485.0	RT @lucyjohnston439: As the vaccine eliminates “high end” impact of the virus should the Govt decide the level of risk society is prepared…	25.0	True	full
1320004	1320004	604731d24161a20039e5e7a2	2021-03-09 08:29:00	[{"text":"innovation","indices":[57,68]},{"text":"creativité","indices":[81,92]},{"text":"COVID19","indices":[93,101]}]	[{"url":"https://t.co/AkyZg3hxEr","expanded_url":"https://www.linkedin.com/pulse/pourquoi-lentreprise-va-devoir-se-pr%25C3%25A9parer-%25C3%25A0-des-pour-groff-phd/?trackingId=0tpORxHBTLCSJlvmmhglaA%3D%3D","display_url":"linkedin.com/pulse/pourquoi…","indices":[104,127]}]		[]	[]			Pour quelles raisons avez vous libéré votre potentiel d' #innovation en 2020 ? #creativité #COVID19… https://t.co/B4vzo7hnxH	710.0	True	full
1320005	1320005	604731d24161a20039e5e7ae	2021-03-09 08:29:00	[]	[{"url":"https://t.co/jWhYwxC630","expanded_url":"http://bit.ly/2OqSj8Q","display_url":"bit.ly/2OqSj8Q","indices":[248,271]}]		[]	[]			What if you could learn language through music?🎶 Enjoy the colours &amp; sounds of a language, whilst appreciating its… https://t.co/fFl1FFitiX	114.0	True	full
1320006	1320006	604731d24161a20039e5e7b0	2021-03-09 08:29:00	[]	[]	Tue Mar 09 03:13:56 +0000 2021	[{"text":"correio24h","indices":[130,141]}]	[{"url":"https://t.co/Tdy7ah6wjD","expanded_url":"http://glo.bo/30tppYo","display_url":"glo.bo/30tppYo","indices":[106,129]}]	Artista e agitador cultural Flávio Oliveiras, dono do bar Oliveiras, morre de Covid-19 Do @AloAlo_Bahia: https://t.co/Tdy7ah6wjD #correio24h https://t.co/i4WfN3KteK	509749.0	RT @correio24horas: Artista e agitador cultural Flávio Oliveiras, dono do bar Oliveiras, morre de Covid-19 Do @AloAlo_Bahia: https://t.co/…	431.0	True	full
1320007	1320007	604731d24161a20039e5e7b4	2021-03-09 08:29:00	[]	[]	Tue Mar 09 08:23:04 +0000 2021	[{"text":"ATEEZ","indices":[145,151]},{"text":"Fireworks","indices":[152,162]}]	[{"url":"https://t.co/m8Shr48ACf","expanded_url":"https://api.starpass.co.kr/web/applink.do?type=vote_seq&seq=112&img=https%3A%2F%2Fd2cg24p20j4o18.cloudfront.net%2Fplayvote%2F211%2F20210308%2F61b99230-291f-4357-856a-fe6340829bc4.png&title=SBS+MTV+THE+SHOW+253th+Live+Vote","display_url":"api.starpass.co.kr/web/applink.do…","indices":[63,86]}]	‼️THESHOW LIVE VOTING‼️ Make sure to vote in the right page💜 🔗https://t.co/m8Shr48ACf Voting time ⏳6:05PM - 7:00PM 🇰🇷 We can do it ATINYs! 🔥 #ATEEZ #Fireworks @ATEEZofficial https://t.co/7kFpsIrlv8	1119.0	RT @ATEEZ_KINGDOM: ‼️THESHOW LIVE VOTING‼️ Make sure to vote in the right page💜 🔗https://t.co/m8Shr48ACf Voting time ⏳6:05PM - 7:00PM 🇰🇷…	42.0	True	full
1320008	1320008	604731d24161a20039e5e7b8	2021-03-09 08:29:00	[]	[{"url":"https://t.co/rzs4sgu8Yb","expanded_url":"https://digitalvingill.com/2020/11/16/brand-bites-3-min-how-dennys-diner-feeds-its-fans-through-scroll-stopping-content/","display_url":"digitalvingill.com/2020/11/16/bra…","indices":[166,189]}]		[]	[]			🥄𝑫𝒊𝒈𝒊𝒕𝒂𝒍 𝑩𝒓𝒂𝒏𝒅 𝑩𝒊𝒕𝒆𝒔: 🍳@DennysDiner have become renowned for their weird and distinct style of content. Users able… https://t.co/msYTccKcao	464.0	True	full
1320009	1320009	604731d24161a20039e5e7bc	2021-03-09 08:29:00	[{"text":"indiegamedev","indices":[218,231]},{"text":"indiegame","indices":[232,242]},{"text":"gamedev","indices":[243,251]},{"text":"indiedev","indices":[252,261]}]	[{"url":"https://t.co/rjgRGQ97jJ","expanded_url":"http://Twitch.tv/NerdLovesGeek","display_url":"Twitch.tv/NerdLovesGeek","indices":[193,216]}]		[]	[]			The lovely folks at NerdLovesGeek are giving Mage Drops its streaming debut tonight! They'll be playing through the… https://t.co/pNLX3K8Gov	64.0	True	full
1320010	1320010	604731d24161a20039e5e7c0	2021-03-09 08:29:00	[{"text":"smallbusiness","indices":[245,259]},{"text":"covid19","indices":[260,268]},{"text":"corona","indices":[269,276]}]	[{"url":"https://t.co/4gml1sVSMr","expanded_url":"https://outfoxprinting.com/2020/03/17/free-small-business-help-support-resources-networking-and-more/","display_url":"outfoxprinting.com/2020/03/17/fre…","indices":[220,243]}]		[]	[]			Jen has a free group with the vision to help small businesses through the outbreak of Covid-19. If you are self-e… https://t.co/xQYE9njlpX	1113.0	True	full
1320011	1320011	604731d24161a20039e5e7c4	2021-03-09 08:29:00	[]	[]	Tue Mar 09 08:27:38 +0000 2021	[]	[{"url":"https://t.co/kox4qjWhKX","expanded_url":"https://labour.org.uk/press/labour-responds-to-report-showing-increase-in-childcare-costs/","display_url":"labour.org.uk/press/labour-r…","indices":[136,159]}]	“The Government is putting our economic recovery at risk with its blatant disregard for the needs of working families.” - @TulipSiddiq https://t.co/kox4qjWhKX	148263.0	RT @labourpress: “The Government is putting our economic recovery at risk with its blatant disregard for the needs of working families.” -…	126.0	True	full
1320012	1320012	604731d24161a20039e5e7ca	2021-03-09 08:29:00	[]	[]	Tue Mar 09 02:28:20 +0000 2021	[]	[{"url":"https://t.co/EsXarZpUmO","expanded_url":"https://www.contrepoints.org/2021/03/07/392618-obliger-les-soignants-a-se-faire-vacciner-chantage-et-manipulation","display_url":"contrepoints.org/2021/03/07/392…","indices":[212,235]}]	🔴 Obliger des soignants à une vaccination ayant des effets secondaires et dont les protections ne sont pas avérées en regard du risque de la maladie que MACRON a contracté sans effets❓ Chantage et manipulation ❗ https://t.co/EsXarZpUmO via @Contrepoints	5442.0	RT @JeanneKarp: 🔴 Obliger des soignants à une vaccination ayant des effets secondaires et dont les protections ne sont pas avérées en regar…	1382.0	True	full
1320013	1320013	604731d24161a20039e5e7d8	2021-03-09 08:29:00	[]	[]	Tue Mar 09 08:27:49 +0000 2021	[{"text":"variant","indices":[25,33]},{"text":"SARSCoV2","indices":[37,46]},{"text":"vaccine","indices":[166,174]},{"text":"coronavirus","indices":[224,236]}]	[{"url":"https://t.co/LQrbXw3GXb","expanded_url":"https://reut.rs/3l3ydxN","display_url":"reut.rs/3l3ydxN","indices":[239,262]}]	GOOD NEWS! The Brazilian #variant of #SARSCoV2 is causing concern because it appears to be highly contagious. However, preliminary studies suggest that AstraZeneca's #vaccine can protect against the Brazilian variant of the #coronavirus: https://t.co/LQrbXw3GXb	5622.0	RT @CristinaDragani: GOOD NEWS! The Brazilian #variant of #SARSCoV2 is causing concern because it appears to be highly contagious. However,…	48089.0	True	full
1320014	1320014	604731d24161a20039e5e7dc	2021-03-09 08:29:00	[]	[]	Tue Mar 09 08:04:00 +0000 2021	[{"text":"COVID19","indices":[222,230]}]	[{"url":"https://t.co/73a6FCl2aF","expanded_url":"https://news.un.org/en/story/2021/03/1086712","display_url":"news.un.org/en/story/2021/…","indices":[245,268]}]	According to @UNWTO: 🔒 32% of travel destinations are completely closed for international tourism 🔓 34% of destinations are partially closed 🧪 32% of destinations request a PCR or antigen test ✈️ 2% of destinations lifted #COVID19 restrictions https://t.co/73a6FCl2aF	13671180.0	RT @UN: According to @UNWTO: 🔒 32% of travel destinations are completely closed for international tourism 🔓 34% of destinations are partial…	340.0	True	full
1320015	1320015	604731d24161a20039e5e7de	2021-03-09 08:29:00	[]	[]	Tue Mar 09 00:42:36 +0000 2021	[]	[{"url":"https://t.co/AD74hEtqEs","expanded_url":"https://twitter.com/nygovcuomo/status/1369049410160754696","display_url":"twitter.com/nygovcuomo/sta…","indices":[118,141]}]	Remember when you never used @javitscenter to put Covid patients and instead jammed 9,000 of them into nursing homes? https://t.co/AD74hEtqEs	280440.0	RT @JaniceDean: Remember when you never used @javitscenter to put Covid patients and instead jammed 9,000 of them into nursing homes? https…	31.0	True	full
1320016	1320016	604731d24161a20039e5e7e6	2021-03-09 08:29:00	[]	[]	Mon Mar 08 22:10:05 +0000 2021	[]	[{"url":"https://t.co/ZZVm5V6GAr","expanded_url":"https://elordenmundial.com/pandemia-no-ha-podido-con-las-remesas-ahora/","display_url":"elordenmundial.com/pandemia-no-ha…","indices":[255,278]}]	Las remesas son el principal sustento para millones de familias en todo el mundo. 3/4 de las remesas se destinan a sufragar cuotas de centros educativos, alquileres, comida y asistencia médica. Parecía que el COVID iba a reducirlas, pero no ha sido así. https://t.co/ZZVm5V6GAr	265056.0	RT @elOrdenMundial: Las remesas son el principal sustento para millones de familias en todo el mundo. 3/4 de las remesas se destinan a sufr…	4532.0	True	full
1320017	1320017	604731d34161a20039e5e7e8	2021-03-09 08:29:00	[]	[]	Mon Mar 08 20:30:38 +0000 2021	[]	[{"url":"https://t.co/8bAehRFPJd","expanded_url":"https://elpais.com/sociedad/2021-03-08/espana-rehusa-la-oferta-de-ee-uu-para-vacunar-a-los-trabajadores-de-la-base-de-rota.html?utm_source=Twitter&ssm=TW_CM#Echobox=1615230909","display_url":"elpais.com/sociedad/2021-…","indices":[187,210]}]	Estados Unidos ofreció vacunar de la covid a los 1.060 civiles españoles que trabajan para las tropas norteamericanas en la base naval de Rota (Cádiz). Pero Sanidad ha rehusado la oferta https://t.co/8bAehRFPJd	7998532.0	RT @el_pais: Estados Unidos ofreció vacunar de la covid a los 1.060 civiles españoles que trabajan para las tropas norteamericanas en la ba…	146.0	True	full
1320018	1320018	604731d34161a20039e5e7f2	2021-03-09 08:29:00	[{"text":"Premios","indices":[31,39]}]	[{"url":"https://t.co/tS0ZYzakjg","expanded_url":"http://u.uma.es/1N/","display_url":"u.uma.es/1N/","indices":[252,275]}]		[]	[]			La @Cat_Viabilidad entrega sus #Premios Vicente García Martín, que distinguen trabajos de I+D+i desarrollados por e… https://t.co/FqumBEnWFG	121213.0	True	full
1320019	1320019	604731d34161a20039e5e7fe	2021-03-09 08:29:00	[{"text":"Vtuber","indices":[96,103]},{"text":"ENVtubers","indices":[104,114]},{"text":"VtubeStudio","indices":[115,127]}]	[{"url":"https://t.co/f3PHIGb0Dk","expanded_url":"https://youtu.be/xkherhlMlSU","display_url":"youtu.be/xkherhlMlSU","indices":[71,94]}]		[]	[]			Its time to be C A L M Time Start: 1 PM PST 4 PM EST 9 PM GMT / UTC https://t.co/f3PHIGb0Dk #Vtuber #ENVtubers… https://t.co/lut98Dudxw	1276.0	True	full
1320020	1320020	604731d34161a20039e5e800	2021-03-09 08:29:00	[]	[]	Tue Mar 09 07:54:02 +0000 2021	[{"text":"RubinaDilaik","indices":[75,88]},{"text":"AbhinavShukla","indices":[89,103]},{"text":"RubiNav","indices":[104,112]},{"text":"NehaKakkar","indices":[113,124]}]	[{"url":"https://t.co/sptwH2THYr","expanded_url":"https://www.instagram.com/p/CMMKvuoHHds/?igshid=rim7pi0c3bcp","display_url":"instagram.com/p/CMMKvuoHHds/…","indices":[169,192]}]	Oooooo.... Its confirmed And it's @iAmNehaKakkar So so excited for this MV #RubinaDilaik #AbhinavShukla #RubiNav #NehaKakkar Cr: @viralbhayani77 @RubiDilaik @ashukla09 https://t.co/sptwH2THYr https://t.co/ajHheKD4NJ	1693.0	RT @tanu_jitin2305: Oooooo.... Its confirmed And it's @iAmNehaKakkar So so excited for this MV #RubinaDilaik #AbhinavShukla #RubiNav #NehaK…	437.0	True	full
1320021	1320021	604731d34161a20039e5e810	2021-03-09 08:29:01	[]	[]	Mon Mar 08 04:12:10 +0000 2021	[]	[{"url":"https://t.co/9wo0QBqeC8","expanded_url":"http://onlyfans.com/nicolas_ponz","display_url":"onlyfans.com/nicolas_ponz","indices":[254,277]}]	With my brother we always end up fucking🥵 I love feeling its warmth and enjoying each other🥰 Do you want to join this adventure? Subscribe to my Onlyfans (it's in PROMO) and ask me for this video (26min) by private message. 👇🏼50% OFF 😈 $3 for 30 days👇🏼 https://t.co/9wo0QBqeC8 https://t.co/XwcoNTU0qz	3169.0	RT @Niicoolaas_Hot: With my brother we always end up fucking🥵 I love feeling its warmth and enjoying each other🥰 Do you want to join this a…	2971.0	True	full
1320022	1320022	604731d34161a20039e5e812	2021-03-09 08:29:01	[]	[]	Tue Mar 09 06:43:44 +0000 2021	[]	[{"url":"https://t.co/wwaAofmJto","expanded_url":"https://www.timeanddate.com/worldclock/fixedtime.html?msg=GRAMMYs&iso=20210315T09&p1=235","display_url":"timeanddate.com/worldclock/fix…","indices":[168,191]}]	Please be aware that due to daylight savings time this weekend in the US, the Grammys will air March 15 *9AM KST* instead of 10AM! 🙆🏻‍♀️ Check for your timezone here: https://t.co/wwaAofmJto https://t.co/O4Jh0o9HTH	495221.0	RT @charts_k: Please be aware that due to daylight savings time this weekend in the US, the Grammys will air March 15 *9AM KST* instead of…	1442.0	True	full
1320023	1320023	604731d34161a20039e5e81c	2021-03-09 08:29:01	[]	[]	Tue Mar 09 08:28:35 +0000 2021	[{"text":"WhiteCollarCrime","indices":[103,120]},{"text":"News","indices":[121,126]},{"text":"Crime","indices":[127,133]},{"text":"Ponzi","indices":[134,140]},{"text":"Fraud","indices":[141,147]},{"text":"ZeroDay","indices":[148,156]},{"text":"Embezzlement","indices":[157,170]},{"text":"Scams","indices":[171,177]},{"text":"COVID19","indices":[178,186]},{"text":"CyberCrime","indices":[187,198]},{"…	[{"url":"https://t.co/I89o7lgshh","expanded_url":"http://feedproxy.google.com/~r/TheHackersNews/~3/ETDAsUnOkuU/microsoft-exchange-cyber-attack-what-do.html","display_url":"feedproxy.google.com/~r/TheHackersN…","indices":[79,102]},{"url":"https://t.co/gDQ7PXRcSb","expanded_url":"https://twitter.com/AJBlackston/status/1369143081812041737","display_url":"twitter.com/AJBlackston/st…","indices":[255,2…	Follow ~@AJBlackston Microsoft Exchange Cyber Attack — What Do We Know So Far? https://t.co/I89o7lgshh #WhiteCollarCrime #News #Crime #Ponzi #Fraud #ZeroDay #Embezzlement #Scams #COVID19 #CyberCrime #CyberSecurity #APT #TechNews #AI #Malware #Hackers #N… https://t.co/gDQ7PXRcSb	136.0	RT @candidate7153: Follow ~@AJBlackston Microsoft Exchange Cyber Attack — What Do We Know So Far? https://t.co/I89o7lgshh #WhiteCollarCrime…	1263.0	True	full
1320024	1320024	604731d34161a20039e5e822	2021-03-09 08:29:01	[]	[]	Mon Mar 08 18:01:45 +0000 2021	[{"text":"OprahMeghanHarry","indices":[134,151]}]	[{"url":"https://t.co/H2M1p3WEPp","expanded_url":"http://thr.cm/KeG03j3","display_url":"thr.cm/KeG03j3","indices":[163,186]}]	Britain's notorious tabloid press covered every inch of its websites and front pages with aggressive and rambling headlines about the #OprahMeghanHarry interview https://t.co/H2M1p3WEPp	3294662.0	RT @THR: Britain's notorious tabloid press covered every inch of its websites and front pages with aggressive and rambling headlines about…	936.0	True	full
1320025	1320025	604731d44161a20039e5e856	2021-03-09 08:29:01	[]	[{"url":"https://t.co/KBqNPfPavD","expanded_url":"https://www.marinebusinessworld.com/news/235804/Vesper-Marine-Cortex-is-getting-smarter?source=twitter","display_url":"marinebusinessworld.com/news/235804/Ve…","indices":[115,138]}]		[]	[]			Vesper Marine Cortex is getting smarter - Boat Network allows Cortex to simultaneously create its own WiFi network… https://t.co/i6yj5JAkQM	296.0	True	full
1320026	1320026	604731d44161a20039e5e862	2021-03-09 08:29:02	[]	[]	Mon Mar 08 10:11:50 +0000 2021	[]	[{"url":"https://t.co/1xbllbjRGk","expanded_url":"https://www.dailymaverick.co.za/article/2021-03-08-revealed-the-uk-supported-the-coup-in-bolivia-to-gain-access-to-its-white-gold/","display_url":"dailymaverick.co.za/article/2021-0…","indices":[124,147]}]	DECLASSIFIED UK: Revealed: The UK supported the coup in Bolivia to gain access to its ‘white gold’, Lithium, for U.K. firms https://t.co/1xbllbjRGk	31106.0	RT @andrewfeinstein: DECLASSIFIED UK: Revealed: The UK supported the coup in Bolivia to gain access to its ‘white gold’, Lithium, for U.K.…	4055.0	True	full
1320027	1320027	604731d44161a20039e5e870	2021-03-09 08:29:02	[]	[]	Tue Mar 09 08:18:32 +0000 2021	[]	[{"url":"https://t.co/TeGwAJP0nm","expanded_url":"https://www.thetimes.co.uk/article/rishi-sunak-covid-second-wave-failures-of-state-book-3ndvdq6ff","display_url":"thetimes.co.uk/article/rishi-…","indices":[119,142]}]	Sunak oddly forgot to mention this in his super slick self-promotional video all about his first year as chancellor 🤔 https://t.co/TeGwAJP0nm	15111.0	RT @kayaburgess: Sunak oddly forgot to mention this in his super slick self-promotional video all about his first year as chancellor 🤔 htt…	2325.0	True	full
1320028	1320028	604731d44161a20039e5e886	2021-03-09 08:29:02	[]	[]	Tue Mar 09 08:05:04 +0000 2021	[{"text":"COVID19","indices":[25,33]}]	[{"url":"https://t.co/nEjvGwHPjx","expanded_url":"http://on.unesco.org/3bux4ej","display_url":"on.unesco.org/3bux4ej","indices":[256,279]}]	In learning to live in a #COVID19 world, many of us have turned to online cultural resources to feel together again. Join @UNESCO at The Culture Summit 2021, Abu Dhabi to learn how the creative economy is impacting communities. 🗓️ 8-10 March 2021 ℹ️ https://t.co/nEjvGwHPjx https://t.co/nA8XJUZ47b	3433194.0	RT @UNESCO: In learning to live in a #COVID19 world, many of us have turned to online cultural resources to feel together again. Join @UN…	1160.0	True	full
1320029	1320029	604731d44161a20039e5e892	2021-03-09 08:29:02	[{"text":"trabalhoremoto","indices":[164,179]},{"text":"IA","indices":[180,183]},{"text":"teletrabalho","indices":[184,197]},{"text":"digitalizacao","indices":[198,212]}]	[{"url":"https://t.co/LCProaUg1g","expanded_url":"https://zcu.io/noup","display_url":"zcu.io/noup","indices":[104,127]}]		[]	[]			Um em cada quatro colaboradores vão trabalhar remotamente mais de três dias por semana no pós-pandemia.… https://t.co/T5MrqHJKMO	95.0	True	full
1320030	1320030	604731d54161a20039e5e898	2021-03-09 08:29:02	[]	[{"url":"https://t.co/k1jJkYTAQo","expanded_url":"http://meinbezirk.at","display_url":"meinbezirk.at","indices":[91,114]},{"url":"https://t.co/4vQJ91syrg","expanded_url":"http://dlvr.it/RvFzhw","display_url":"dlvr.it/RvFzhw","indices":[115,138]}]		[]	[]			Arbeitsmarkt Gänserndorf: Corona-Krise: Schulungsoffensive nimmt Fahrt auf - Gänserndorf - https://t.co/k1jJkYTAQo… https://t.co/hp8PtS00s4	230.0	True	full
1320031	1320031	604731d54161a20039e5e8a4	2021-03-09 08:29:02	[{"text":"graphite","indices":[6,15]},{"text":"graphene","indices":[16,25]},{"text":"grafoid","indices":[26,34]}]	[{"url":"https://t.co/LPjASTo3jG","expanded_url":"https://ceo.ca/@accesswire/focus-graphite-provides-update-on-its-lac-knife-qubec","display_url":"ceo.ca/@accesswire/fo…","indices":[166,189]}]		[]	[]			$fms #graphite #graphene #grafoid Focus Graphite Provides Update on its Lac Knife, Québec Project - Commissions… https://t.co/8oN556VqX8	138.0	True	full
1320032	1320032	604731d54161a20039e5e8b0	2021-03-09 08:29:02	[]	[]	Mon Mar 08 21:49:39 +0000 2021	[]	[{"url":"https://t.co/fxaOCmiYSD","expanded_url":"https://www.lemonde.fr/idees/article/2021/03/08/covid-19-l-insolente-reussite-des-vaccins_6072381_3232.html?utm_medium=Social&utm_source=Twitter#Echobox=1615233669","display_url":"lemonde.fr/idees/article/…","indices":[176,199]}]	ANALYSE. Covid-19 : l’insolente réussite des vaccins. Partout, les campagnes de vaccination offrent des résultats remarquables, déjouant les pronostics de nombreux sceptiques. https://t.co/fxaOCmiYSD	9210937.0	RT @lemondefr: ANALYSE. Covid-19 : l’insolente réussite des vaccins. Partout, les campagnes de vaccination offrent des résultats remarquabl…	303.0	True	full
1320033	1320033	604731d64161a20039e5e8e0	2021-03-09 08:29:03	[]	[]	Tue Mar 09 06:55:58 +0000 2021	[]	[{"url":"https://t.co/aa7W48b3ZK","expanded_url":"http://t.me/KitshouseX","display_url":"t.me/KitshouseX","indices":[106,129]}]	Adidas Duramo Slider The terminator of sliders Phone/Whatsapp: 08039562419 Promo: 15% discount Telegram:https://t.co/aa7W48b3ZK Pls send DM / nationwide delivery https://t.co/T4BqR7sQXt	21213.0	RT @Kits_Shop: Adidas Duramo Slider The terminator of sliders Phone/Whatsapp: 08039562419 Promo: 15% discount Telegram:https://t.co/aa7W4…	16788.0	True	full
1320034	1320034	604731d64161a20039e5e8f2	2021-03-09 08:29:03	[]	[]	Mon Mar 08 21:34:36 +0000 2021	[]	[{"url":"https://t.co/VNaGbs8Oqy","expanded_url":"https://www.government.nl/latest/news/2021/03/08/press-conference-march-8-2021","display_url":"government.nl/latest/news/20…","indices":[254,277]}]	The rate of coronavirus infection and the pressure on hospitals in the Netherlands are still too high. Current measures are extended. For people travelling from outside the EU, more exemptions to the entry ban will be added as of 16 March. More info: https://t.co/VNaGbs8Oqy	68866.0	RT @DutchMFA: The rate of coronavirus infection and the pressure on hospitals in the Netherlands are still too high. Current measures are e…	3883.0	True	full
1320035	1320035	604731d74161a20039e5e930	2021-03-09 08:29:04	[]	[]	Tue Mar 09 08:16:47 +0000 2021	[{"text":"COVIDー19","indices":[31,40]},{"text":"COVID","indices":[41,47]},{"text":"COVID19","indices":[48,56]}]	[{"url":"https://t.co/StBsSxEYaa","expanded_url":"https://twitter.com/Ecole_Oubliee/status/1368832123524816896?s=20","display_url":"twitter.com/Ecole_Oubliee/…","indices":[196,219]}]	THREAD d'intérêt public sur le #COVIDー19 #COVID #COVID19 chez les enfants et la désinformation qui se cale sur les injonctions du gouvernement à laisser les écoles ouvertes "quoi qu'il en coûte" https://t.co/StBsSxEYaa	3641.0	RT @OlivierBitter: THREAD d'intérêt public sur le #COVIDー19 #COVID #COVID19 chez les enfants et la désinformation qui se cale sur les injo…	9451.0	True	full
1320036	1320036	604731d74161a20039e5e932	2021-03-09 08:29:04	[]	[]	Tue Mar 09 08:23:49 +0000 2021	[]	[{"url":"https://t.co/becGcKiexr","expanded_url":"https://twitter.com/pressgazette/status/1368949641245495306","display_url":"twitter.com/pressgazette/s…","indices":[229,252]}]	Wow! The UK media “will not be swayed from its vital role holding the rich and powerful to account” Wow! That is PRECISELY what it utterly fails to do! And it’s bigoted treatment of Meghan - and others - is a shameful disgrace https://t.co/becGcKiexr	65872.0	RT @TomLondon6: Wow! The UK media “will not be swayed from its vital role holding the rich and powerful to account” Wow! That is PRECISELY…	3570.0	True	full
1320037	1320037	604731d74161a20039e5e94e	2021-03-09 08:29:04	[]	[]	Tue Mar 09 08:00:00 +0000 2021	[]	[{"url":"https://t.co/JzFPre26zF","expanded_url":"https://twitter.com/Nmartinblanco/status/1207796083423928320","display_url":"twitter.com/Nmartinblanco/…","indices":[280,303]}]	Recuerdo la actitud incívica de Torra y compañía hace apenas un año en el Parlament. Hoy es un buen día para recordarles que inmunidad no es impunidad y que la Unión Europea es un espacio de libertad y respeto al Estado de Derecho incompatible con los atropellos del separatismo. https://t.co/JzFPre26zF	11653.0	RT @Nmartinblanco: Recuerdo la actitud incívica de Torra y compañía hace apenas un año en el Parlament. Hoy es un buen día para recordarles…	104.0	True	full
1320038	1320038	604731d74161a20039e5e950	2021-03-09 08:29:04	[]	[{"url":"https://t.co/rp7lCB7XKV","expanded_url":"http://dlvr.it/RvFzjc","display_url":"dlvr.it/RvFzjc","indices":[117,140]}]		[]	[]			Ericsson no participará en el Mobile World Congress 2021, alega razones de seguridad y responsabilidad ante COVID-1… https://t.co/FkjmbWfPIm	1.0	True	full
1320039	1320039	604731d74161a20039e5e952	2021-03-09 08:29:04	[]	[]	Mon Mar 08 12:13:01 +0000 2021	[]	[{"url":"https://t.co/jjHmWMoqyE","expanded_url":"https://tech-turku-week2021.b2match.io/","display_url":"tech-turku-week2021.b2match.io","indices":[217,240]}]	Our Pekka Uusitalo will talk at the Tech Turku Week event tomorrow! He will talk at 15:00 about Creating a Unique AI Strategy with Supercomputing. Join us and register now, the event is free and open for everyone 👇 https://t.co/jjHmWMoqyE https://t.co/DWxVWP9ZwZ	3339.0	RT @CSCfi: Our Pekka Uusitalo will talk at the Tech Turku Week event tomorrow! He will talk at 15:00 about Creating a Unique AI Strategy wi…	1154.0	True	full
1320040	1320040	604731d74161a20039e5e962	2021-03-09 08:29:05	[]	[]	Tue Mar 09 04:57:58 +0000 2021	[]	[{"url":"https://t.co/JOxwFk34Or","expanded_url":"https://www.v-dem.net/en/publications/democracy-reports/","display_url":"v-dem.net/en/publication…","indices":[246,269]}]	Gothenburg Univ’s V-Dem ratings out tomorrow evening. In 2020 it said: “India has continued on a path of steep decline, to the extent it has almost lost its status as a democracy.” ⁦@MEAIndia⁩ can start drafting that press release early. Thanks https://t.co/JOxwFk34Or	31356.0	RT @Aakar__Patel: Gothenburg Univ’s V-Dem ratings out tomorrow evening. In 2020 it said: “India has continued on a path of steep decline, t…	244.0	True	full
1320041	1320041	604731d74161a20039e5e96c	2021-03-09 08:29:05	[]	[]	Mon Mar 08 21:52:03 +0000 2021	[]	[{"url":"https://t.co/zpv3i2UgUg","expanded_url":"http://ctiapchcholet.blogspot.com/2021/03/covid-19-projet-de-vaccination.html","display_url":"ctiapchcholet.blogspot.com/2021/03/covid-…","indices":[239,262]}]	🔴WOW ! La lettre très CASH du Docteur Amine UMLIL (Pharmacien des hôpitaux, Praticien et Juriste) à Véran, Castex, Macron &amp; d'autres... CONTRE L'OBLIGATION VACCINALE DES SOIGNANTS. Un chef d'oeuvre ! Bravo ! 👍📢 @ADv_in21 @ComploTisss https://t.co/zpv3i2UgUg https://t.co/fdxpWp4Uyo	4834.0	RT @NicolasPichot6: 🔴WOW ! La lettre très CASH du Docteur Amine UMLIL (Pharmacien des hôpitaux, Praticien et Juriste) à Véran, Castex, Macr…	461.0	True	full
1320042	1320042	604731d74161a20039e5e976	2021-03-09 08:29:05	[]	[{"url":"https://t.co/cauInM3Nzy","expanded_url":"http://dlvr.it/RvFzld","display_url":"dlvr.it/RvFzld","indices":[117,140]}]		[]	[]			Ericsson no participará en el Mobile World Congress 2021, alega razones de seguridad y responsabilidad ante COVID-1… https://t.co/vjSTy0xS1J	1734.0	True	full
1320043	1320043	604731d74161a20039e5e97c	2021-03-09 08:29:05	[]	[]	Tue Mar 09 03:13:15 +0000 2021	[{"text":"ICMRFIGHTSCOVID19","indices":[101,119]},{"text":"IndiaFightsCOVID19","indices":[120,139]},{"text":"CoronaUpdatesInIndia","indices":[140,161]},{"text":"COVID19","indices":[162,170]},{"text":"Unite2FightCorona","indices":[171,189]}]	[{"url":"https://t.co/dI1pqvXAsZ","expanded_url":"https://www.icmr.gov.in","display_url":"icmr.gov.in","indices":[49,72]}]	COVID-19 Testing Update. For more details visit: https://t.co/dI1pqvXAsZ @MoHFW_INDIA @DeptHealthRes #ICMRFIGHTSCOVID19 #IndiaFightsCOVID19 #CoronaUpdatesInIndia #COVID19 #Unite2FightCorona https://t.co/NGt2CLpXBt	210528.0	RT @ICMRDELHI: COVID-19 Testing Update. For more details visit: https://t.co/dI1pqvXAsZ @MoHFW_INDIA @DeptHealthRes #ICMRFIGHTSCOVID19 #Ind…	184.0	True	full
1320044	1320044	604731d74161a20039e5e97e	2021-03-09 08:29:05	[]	[]	Sat Mar 06 03:49:25 +0000 2021	[]	[{"url":"https://t.co/tN39RqKPdz","expanded_url":"http://wasap.my/60138602620","display_url":"wasap.my/60138602620","indices":[155,178]}]	HEADLOOP MASK SARUNG NO EXTENDER NEEDED ✨ Sekotak || 50keping RM20 BOLEH MIX ✨ colours available : black, blue, pink, purple, yellow, orange, turquoise ✨ https://t.co/tN39RqKPdz https://t.co/6RmnazBfu8	248.0	RT @angelfarisya: HEADLOOP MASK SARUNG NO EXTENDER NEEDED ✨ Sekotak || 50keping RM20 BOLEH MIX ✨ colours available : black, blue, pink, pu…	1135.0	True	full
1320045	1320045	604731d74161a20039e5e98a	2021-03-09 08:29:05	[]	[]	Mon Mar 08 13:57:22 +0000 2021	[]	[{"url":"https://t.co/rjr35KVBB7","expanded_url":"https://www.welt.de/vermischtes/live221095606/Corona-live-Verwaltungsrichter-empoeren-sich-ueber-Kretschmann.html","display_url":"welt.de/vermischtes/li…","indices":[136,159]}]	"Die gerichtliche Kontrolle ist notwendiger Bestandteil des Rechtsstaats. Sie darf von der Politik nicht als lästig empfunden werden." https://t.co/rjr35KVBB7	3103.0	RT @FranzBranntwe10: "Die gerichtliche Kontrolle ist notwendiger Bestandteil des Rechtsstaats. Sie darf von der Politik nicht als lästig em…	187.0	True	full
1320046	1320046	604731d84161a20039e5e9b2	2021-03-09 08:29:05	[]	[{"url":"https://t.co/xaNVUlVCKD","expanded_url":"https://www.theguardian.com/commentisfree/2021/mar/08/million-people-left-britain-pandemic-exodus-brexit","display_url":"theguardian.com/commentisfree/…","indices":[152,175]}]		[]	[]			"a million people have left the country (at the end of 2020 Britain had almost a million fewer non-UK-born resident… https://t.co/sHppMEMbwA	1035.0	True	full
1320047	1320047	604731d84161a20039e5e9bc	2021-03-09 08:29:06	[]	[]	Mon Mar 08 22:05:10 +0000 2021	[{"text":"KAI","indices":[0,4]},{"text":"엑소카이","indices":[208,213]},{"text":"카이","indices":[214,217]}]	[{"url":"https://t.co/C8NdOJ49Ka","expanded_url":"https://youtu.be/Fc-fa6cAe2c","display_url":"youtu.be/Fc-fa6cAe2c","indices":[74,97]}]	#KAI's Mmmh MV just surpassed 62M Views within 98 days and 19 hours! 🎉 🚨 https://t.co/C8NdOJ49Ka – Mmmh MV extends its record as the fastest KPop Male Debut MV and SM Soloist MV to achieve the milestone. #엑소카이 #카이 @weareoneEXO https://t.co/4L4qY1qLp9	3947.0	RT @KJITUBE: #KAI's Mmmh MV just surpassed 62M Views within 98 days and 19 hours! 🎉 🚨 https://t.co/C8NdOJ49Ka – Mmmh MV extends its reco…	214.0	True	full
1320048	1320048	604731d84161a20039e5e9d0	2021-03-09 08:29:06	[]	[]	Tue Mar 09 07:57:47 +0000 2021	[{"text":"Agrarwende","indices":[127,138]},{"text":"Maskengate","indices":[205,216]}]	[{"url":"https://t.co/4TAOMPFCRx","expanded_url":"https://www.sueddeutsche.de/politik/bundestag-cdu-abgeordneter-nebenjobs-roering-1.4479323","display_url":"sueddeutsche.de/politik/bundes…","indices":[233,256]}]	Der einflussreiche ⁦@cducsubt⁩ Agrarpolitiker Johannes Röring hat 15 Nebenjobs. Alle in der Agrarindustrie. Ein Vorkämpfer der #Agrarwende ist er nicht. Lieber ⁦@rbrinkhaus⁩ halten Sie das für akzeptabel? #Maskengate ⁦@Umwelthilfe⁩ https://t.co/4TAOMPFCRx	2524.0	RT @sascha_m_k: Der einflussreiche ⁦@cducsubt⁩ Agrarpolitiker Johannes Röring hat 15 Nebenjobs. Alle in der Agrarindustrie. Ein Vorkämpfer…	849.0	True	full
1320049	1320049	604731d84161a20039e5e9e6	2021-03-09 08:29:06	[]	[]	Mon Mar 08 18:10:18 +0000 2021	[{"text":"EsteFeminismoEsViolencia","indices":[220,245]}]	[{"url":"https://t.co/taVFknz4h9","expanded_url":"https://www.libremercado.com/2021-03-05/irene-montero-premia-58000-euros-directora-promueve-penetracion-inversa-beatriz-gimeno-6715728/","display_url":"libremercado.com/2021-03-05/ire…","indices":[248,271]}]	La Directora del Instituto de la Mujer, que gana más de 120.000 años, puesta a dedo por @IreneMontero es partidaria de la "Penetración Inversa" No buscan la igualdad. Fomentan la violencia y el odio hacia el varón. #EsteFeminismoEsViolencia https://t.co/taVFknz4h9	58410.0	RT @AgustinRosety: La Directora del Instituto de la Mujer, que gana más de 120.000 años, puesta a dedo por @IreneMontero es partidaria de l…	965.0	True	full
1320050	1320050	604731d84161a20039e5e9f6	2021-03-09 08:29:06	[]	[]	Mon Mar 08 13:00:35 +0000 2021	[{"text":"TelegraphHotel","indices":[20,35]},{"text":"Coventry","indices":[185,194]}]	[{"url":"https://t.co/HdWfwS7GM0","expanded_url":"https://www.telegraph-hotel.com/","display_url":"telegraph-hotel.com","indices":[234,257]}]	BREAKING NEWS The #TelegraphHotel will be opening its doors for the very first time on May 17th! We're so excited for you to finally experience this wonderful hotel in the heart of #Coventry ✨ Book your stay on our website now - https://t.co/HdWfwS7GM0 https://t.co/MTNCMJbYmV	626.0	RT @CovTelHotel: BREAKING NEWS The #TelegraphHotel will be opening its doors for the very first time on May 17th! We're so excited for…	2124.0	True	full
1320051	1320051	604731d94161a20039e5ea00	2021-03-09 08:29:06	[]	[]	Tue Mar 09 08:23:47 +0000 2021	[]	[{"url":"https://t.co/juDHshuXvz","expanded_url":"https://www.state.gov/briefings/department-press-briefing-march-8-2021/","display_url":"state.gov/briefings/depa…","indices":[258,281]}]	The United States will leverage its unrivaled system of partnerships and alliances, what @DeptofDefense might call force multipliers, in imposing costs on China for the genocide against Uyghurs, &amp; preventing it moving forward, said @StateDeptSpox. READ: https://t.co/juDHshuXvz https://t.co/EWbQGdFwHI	32386.0	RT @eAsiaMediaHub: The United States will leverage its unrivaled system of partnerships and alliances, what @DeptofDefense might call force…	42.0	True	full
1320052	1320052	604731d94161a20039e5ea08	2021-03-09 08:29:06	[]	[]	Tue Mar 09 08:26:12 +0000 2021	[]	[{"url":"https://t.co/3yygz1LY1C","expanded_url":"https://actu17.fr/argenteuil-une-adolescente-de-14-ans-meurt-noyee-dans-la-seine-deux-mineurs-de-15-ans-interpelles/","display_url":"actu17.fr/argenteuil-une…","indices":[176,199]}]	🔴 Argenteuil : Une adolescente de 14 ans meurt noyée dans la Seine, deux mineurs de 15 ans placés en garde à vue ►La victime était harcelée par les deux suspects selon sa mère https://t.co/3yygz1LY1C	59963.0	RT @Actu17: 🔴 Argenteuil : Une adolescente de 14 ans meurt noyée dans la Seine, deux mineurs de 15 ans placés en garde à vue ►La victime ét…	287.0	True	full
1320053	1320053	604731d94161a20039e5ea0c	2021-03-09 08:29:06	[{"text":"pulletrearing","indices":[49,63]},{"text":"Eco","indices":[103,107]}]	[{"url":"https://t.co/Mf10AHirnD","expanded_url":"https://www.youtube.com/watch?v=QyDOgaYgZME&t=60s","display_url":"youtube.com/watch?v=QyDOga…","indices":[169,192]}]		[]	[]			Big Dutchman has modified its aviary systems for #pulletrearing to meet the requirements of the new EU #Eco regulat… https://t.co/ZVDkLHrY5e	410.0	True	full
1320054	1320054	604731d94161a20039e5ea16	2021-03-09 08:29:06	[]	[]	Tue Mar 09 08:04:52 +0000 2021	[{"text":"LongCovid","indices":[5,15]},{"text":"Coronavirus","indices":[70,82]},{"text":"Covid19","indices":[83,91]},{"text":"CoronavirusUpdates","indices":[92,111]},{"text":"Covid","indices":[112,118]},{"text":"Corona","indices":[119,126]},{"text":"Retweet","indices":[127,135]},{"text":"IARTG","indices":[136,142]}]	[{"url":"https://t.co/rz24v5MlNp","expanded_url":"https://www.nytimes.com/2021/03/08/health/long-covid-asymptomatic.html?smid=tw-share","display_url":"nytimes.com/2021/03/08/hea…","indices":[143,166]}]	Many #LongCovid Patients Had No Symptoms From Their Initial Infection #Coronavirus #Covid19 #CoronavirusUpdates #Covid #Corona #Retweet #IARTG https://t.co/rz24v5MlNp	91113.0	RT @ActionTime: Many #LongCovid Patients Had No Symptoms From Their Initial Infection #Coronavirus #Covid19 #CoronavirusUpdates #Covid #Cor…	61337.0	True	full
1320055	1320055	604731d94161a20039e5ea1c	2021-03-09 08:29:06	[]	[]	Tue Mar 09 02:31:01 +0000 2021	[]	[{"url":"https://t.co/vOHiYf59Kt","expanded_url":"https://bit.ly/3t2vrvv","display_url":"bit.ly/3t2vrvv","indices":[151,174]}]	Netflix revealed a first look at its upcoming Yasuke anime series based on the African samurai who served under Oda Nobunaga, set to drop on April 29. https://t.co/vOHiYf59Kt https://t.co/1xJyeahEPg	7970681.0	RT @IGN: Netflix revealed a first look at its upcoming Yasuke anime series based on the African samurai who served under Oda Nobunaga, set…	895.0	True	full
1320056	1320056	604731d94161a20039e5ea3c	2021-03-09 08:29:07	[{"text":"sexy","indices":[127,132]},{"text":"crossdresser","indices":[133,146]},{"text":"crossdress","indices":[147,158]},{"text":"transgender","indices":[159,171]},{"text":"feminization","indices":[172,185]},{"text":"cosplay","indices":[186,194]},{"text":"bodysuit","indices":[195,204]},{"text":"corset","indices":[205,212]},{"text":"mask","indices":[213,218]},{"text":"lingerie","indices":[219,22…	[{"url":"https://t.co/Ss6aQOVYUE","expanded_url":"http://modanie.fr","display_url":"modanie.fr","indices":[103,126]}]		[]	[]			Leather boots with high heels fishnet crossdresser Botte femme sexy pour se travestir 👠📸 Find more on👉… https://t.co/o2UpORBWig	141.0	True	full
1320057	1320057	604731d94161a20039e5ea44	2021-03-09 08:29:07	[]	[]	Tue Mar 09 07:26:03 +0000 2021	[]	[{"url":"https://t.co/Birea0aRB2","expanded_url":"https://cnn.it/3elbcoC","display_url":"cnn.it/3elbcoC","indices":[247,270]}]	Esta ingeniera puertorriqueña de 29 años que colabora en el equipo que lanzó el rover Perseverance a Marte es una figura destacada en la Misión Mars 2020 de la NASA. Pero cuando llegó a EE.UU, les pedía a sus colegas que le corrigieran el inglés. https://t.co/Birea0aRB2	19508264.0	RT @CNNEE: Esta ingeniera puertorriqueña de 29 años que colabora en el equipo que lanzó el rover Perseverance a Marte es una figura destaca…	236.0	True	full
1320058	1320058	604731d94161a20039e5ea52	2021-03-09 08:29:07	[]	[{"url":"https://t.co/BxhE57zWAO","expanded_url":"https://laboutique.carlottafilms.com/products/phase-iv-coffret-ultra-collector-15-blu-ray-dvd-livre","display_url":"laboutique.carlottafilms.com/products/phase…","indices":[256,279]}]		[]	[]			Il reste quelques petites fourmis, mais plus beaucoup ! 🐜 Avant épuisement du stock, n’hésitez plus pour vous procu… https://t.co/GA3dun2abw	23007.0	True	full
1320059	1320059	604731d94161a20039e5ea56	2021-03-09 08:29:07	[]	[]	Tue Mar 09 07:04:30 +0000 2021	[{"text":"Ökonomieblog","indices":[32,45]},{"text":"COVIDー19","indices":[122,131]}]	[{"url":"https://t.co/TXqJGf7fBz","expanded_url":"https://www.derstandard.at/story/2000124749586/auswirkungen-der-covid-19-krise-auf-die-finanzielle-inklusion-von","display_url":"derstandard.at/story/20001247…","indices":[196,219]}]	Guten Morgen. Im neuen @WU_econ #Ökonomieblog diskutieren Jesús Crespo Cuaresma und Max Thomasberger die Auswirkungen von #COVIDー19 auf Geldüberweisungen von MigrantInnen in ihre Herkunftsländer. https://t.co/TXqJGf7fBz	2794.0	RT @HO2604: Guten Morgen. Im neuen @WU_econ #Ökonomieblog diskutieren Jesús Crespo Cuaresma und Max Thomasberger die Auswirkungen von #COVI…	433.0	True	full
1320060	1320060	604731d94161a20039e5ea5a	2021-03-09 08:29:07	[]	[]	Tue Mar 09 08:19:22 +0000 2021	[{"text":"SUNGHOON","indices":[127,136]},{"text":"성훈","indices":[137,140]},{"text":"ENHYPEN_SUNGHOON","indices":[141,158]},{"text":"엔하이픈_성훈","indices":[159,167]}]	[{"url":"https://t.co/5qImpgrWJj","expanded_url":"https://starmometer.com/2021/01/28/100-asian-heartthrobs-2021-elimination-round/amp/","display_url":"starmometer.com/2021/01/28/100…","indices":[102,125]}]	For 15 minutes, we ONLY added 55 votes! Please vote with us! STARMOMETER offers UNLIMITED voting! 🔗 https://t.co/5qImpgrWJj #SUNGHOON #성훈 #ENHYPEN_SUNGHOON #엔하이픈_성훈@ENHYPEN @ENHYPEN_members	15084.0	RT @PSHFANBASE: For 15 minutes, we ONLY added 55 votes! Please vote with us! STARMOMETER offers UNLIMITED voting! 🔗 https://t.co/5qImpgrW…	73.0	True	full
1320061	1320061	604731da4161a20039e5ea70	2021-03-09 08:29:07	[]	[{"url":"https://t.co/IyWsbGrEhc","expanded_url":"https://www.newscientist.com/article/mg24933243-200-repeated-coronavirus-lockdowns-are-taking-a-severe-toll-on-children/","display_url":"newscientist.com/article/mg2493…","indices":[201,224]}]		[]	[]			Good to see Beki and our preschool study getting a mention🙂@BekiLangford @ruthkipping @DrStephChambers @KimHannam2… https://t.co/fI0n3g88ie	189.0	True	full
1320062	1320062	604731da4161a20039e5ea7e	2021-03-09 08:29:08	[]	[]	Tue Mar 09 06:01:21 +0000 2021	[]	[{"url":"https://t.co/lXIP8ToiWp","expanded_url":"https://twitter.com/expongo00?s=09","display_url":"twitter.com/expongo00?s=09","indices":[175,198]}]	⚠️IMPORTANTE⚠️ Esta cuenta está difamando a los chicos. REPORTA, NO INTERACTUES Y DA BLOQ. Si veo a alguien citando sus tweets o interactuando con la cuenta le doy bloq. 📎:https://t.co/lXIP8ToiWp	2804.0	RT @tkmonnie: ⚠️IMPORTANTE⚠️ Esta cuenta está difamando a los chicos. REPORTA, NO INTERACTUES Y DA BLOQ. Si veo a alguien citando sus twee…	14.0	True	full
1320063	1320063	604731da4161a20039e5ea80	2021-03-09 08:29:08	[]	[]	Tue Mar 09 08:20:00 +0000 2021	[]	[{"url":"https://t.co/iNurwR6yZl","expanded_url":"https://www.elconfidencial.com/espana/coronavirus/2021-03-09/auditoria-pandemia-covid19-voces_2982331/?utm_source=twitter&utm_medium=social&utm_campaign=ECExclusivo","display_url":"elconfidencial.com/espana/coronav…","indices":[222,245]}]	De los 172 expertos que enviaron respuestas, algo más de la mitad de profesionales nos dejaron unas líneas, de las que hemos destacado las siguientes reflexiones, en torno a un centenar. Estas son las voces de la pandemia https://t.co/iNurwR6yZl	908355.0	RT @elconfidencial: De los 172 expertos que enviaron respuestas, algo más de la mitad de profesionales nos dejaron unas líneas, de las que…	111.0	True	full
1320064	1320064	604731da4161a20039e5ea9a	2021-03-09 08:29:08	[]	[]	Mon Mar 08 14:08:21 +0000 2021	[]	[{"url":"https://t.co/cpoQG2pO0v","expanded_url":"https://msurvey.orange.com/EVENTATELIERSOISSONS","display_url":"msurvey.orange.com/EVENTATELIERSO…","indices":[246,269]}]	Orange vous invite à participer à un atelier Pro sur le thème : Comment développer votre visibilité sur le web ? Les lundi 15 et 22 mars de 14h à 15h30 et de 16h à 17h30 dans votre boutique Orange Soissons 63 rue Saint Martin 02200 Soissons https://t.co/cpoQG2pO0v https://t.co/kf4RgBHZpu	229.0	RT @e_trebor: Orange vous invite à participer à un atelier Pro sur le thème : Comment développer votre visibilité sur le web ? Les lund…	109.0	True	full
1320065	1320065	604731da4161a20039e5eaa4	2021-03-09 08:29:08	[]	[]	Tue Mar 09 08:18:43 +0000 2021	[]	[{"url":"https://t.co/BQDVW2AsEr","expanded_url":"https://theconversation.com/growing-cannabis-indoors-produces-a-lot-of-greenhouse-gases-just-how-much-depends-on-where-its-grown-156486","display_url":"theconversation.com/growing-cannab…","indices":[166,189]},{"url":"https://t.co/F6taDzombM","expanded_url":"https://www.swansea.ac.uk/media/Environmental-Impacts-of-the-Legalization-of-Cannabis-in-C…	Interesting piece strengthening the environmental case for outdoor growing in countries like Jamaica and Colombia and legal structures to permit international trade https://t.co/BQDVW2AsEr Also see 2018 GDPO Situation Analysis on the issue https://t.co/F6taDzombM	2007.0	RT @Gdpo_Swan: Interesting piece strengthening the environmental case for outdoor growing in countries like Jamaica and Colombia and legal…	650.0	True	full
1320066	1320066	604731da4161a20039e5eaa8	2021-03-09 08:29:08	[]	[]	Tue Mar 09 08:28:44 +0000 2021	[{"text":"WhiteCollarCrime","indices":[119,136]},{"text":"News","indices":[137,142]},{"text":"Crime","indices":[143,149]},{"text":"Ponzi","indices":[150,156]},{"text":"Fraud","indices":[157,163]},{"text":"ZeroDay","indices":[164,172]},{"text":"Embezzlement","indices":[173,186]},{"text":"Scams","indices":[187,193]},{"text":"COVID19","indices":[194,202]},{"text":"CyberCrime","indices":[203,214]},{"…	[{"url":"https://t.co/KWtLm0Mtd7","expanded_url":"http://feedproxy.google.com/~r/TheHackersNews/~3/e3DB57Vi-T0/malware-can-exploit-new-flaw-in-intel.html","display_url":"feedproxy.google.com/~r/TheHackersN…","indices":[95,118]},{"url":"https://t.co/Q7JUL3AUow","expanded_url":"https://twitter.com/AJBlackston/status/1369173306847412225","display_url":"twitter.com/AJBlackston/st…","indices":[255,278…	Follow ~@AJBlackston Malware Can Exploit New Flaw in Intel CPUs to Launch Side-Channel Attacks https://t.co/KWtLm0Mtd7 #WhiteCollarCrime #News #Crime #Ponzi #Fraud #ZeroDay #Embezzlement #Scams #COVID19 #CyberCrime #CyberSecurity #APT #TechNews #AI #Mal… https://t.co/Q7JUL3AUow	136.0	RT @candidate7153: Follow ~@AJBlackston Malware Can Exploit New Flaw in Intel CPUs to Launch Side-Channel Attacks https://t.co/KWtLm0Mtd7 #…	1263.0	True	full
1320067	1320067	604731da4161a20039e5eabc	2021-03-09 08:29:08	[]	[]	Mon Mar 08 18:05:51 +0000 2021	[{"text":"Covid_19","indices":[30,39]}]	[{"url":"https://t.co/pHdUW0hltt","expanded_url":"https://www.themoscowtimes.com/2021/03/05/russias-excess-death-toll-approaches-400k-a73168","display_url":"themoscowtimes.com/2021/03/05/rus…","indices":[227,250]}]	Depuis le début de l'épidémie #Covid_19 et jusqu'à fin janvier 2021, la Russie a enregistré une surmortalité de 394 000 personnes, par rapport à la même période des années précédentes. C'est l'un des pires résultats au monde ! https://t.co/pHdUW0hltt	3859.0	RT @GaliaAckerman: Depuis le début de l'épidémie #Covid_19 et jusqu'à fin janvier 2021, la Russie a enregistré une surmortalité de 394 000…	254.0	True	full
1320068	1320068	604731db4161a20039e5eae0	2021-03-09 08:29:09	[]	[]	Tue Mar 09 08:15:16 +0000 2021	[{"text":"EndLockdowns","indices":[156,169]}]	[{"url":"https://t.co/YCvBcLhbo1","expanded_url":"https://www.cdc.gov/mmwr/volumes/70/wr/pdfs/mm7010e3-H.pdf","display_url":"cdc.gov/mmwr/volumes/7…","indices":[170,193]}]	The @CDCgov has published their stats &amp; looks like Mask Mandates + Lockdowns have lowered the infection rate by 1% in average... Hope it was worth it! #EndLockdowns https://t.co/YCvBcLhbo1 https://t.co/05OUDTsXxt	222565.0	RT @ToneVays: The @CDCgov has published their stats &amp; looks like Mask Mandates + Lockdowns have lowered the infection rate by 1% in average…	1206.0	True	full
1320069	1320069	604731db4161a20039e5eaee	2021-03-09 08:29:09	[]	[{"url":"https://t.co/6n1N5nT9Yr","expanded_url":"https://twitter.com/repdonbeyer/status/1369052581838880771?s=21","display_url":"twitter.com/repdonbeyer/st…","indices":[193,216]}]		[]	[]			@Rocon201 @mtgreenee @gregkellyusa @newsmax She delaying a VA health care program, a bipartisan one that can save l… https://t.co/GAyKDo8v3j	1238.0	True	full
1320070	1320070	604731db4161a20039e5eaf8	2021-03-09 08:29:09	[]	[]	Tue Mar 09 08:24:38 +0000 2021	[]	[{"url":"https://t.co/iNurwRoanV","expanded_url":"https://www.elconfidencial.com/espana/coronavirus/2021-03-09/auditoria-pandemia-covid19-voces_2982331/?utm_source=twitter&utm_medium=social&utm_campaign=ECExclusivo","display_url":"elconfidencial.com/espana/coronav…","indices":[252,275]}]	"La opacidad ha sido la característica de la gobernanza y me refiero al proceso de toma de decisiones y los fundamentos científicos de las medidas". Xose Manuel Meijome, enfermero en el Hospital de El Bierzo y profesor asociado de ciencias de la salud https://t.co/iNurwRoanV	908355.0	RT @elconfidencial: "La opacidad ha sido la característica de la gobernanza y me refiero al proceso de toma de decisiones y los fundamentos…	8.0	True	full
1320071	1320071	604731db4161a20039e5eafa	2021-03-09 08:29:09	[]	[]	Mon Mar 08 20:30:38 +0000 2021	[]	[{"url":"https://t.co/8bAehRFPJd","expanded_url":"https://elpais.com/sociedad/2021-03-08/espana-rehusa-la-oferta-de-ee-uu-para-vacunar-a-los-trabajadores-de-la-base-de-rota.html?utm_source=Twitter&ssm=TW_CM#Echobox=1615230909","display_url":"elpais.com/sociedad/2021-…","indices":[187,210]}]	Estados Unidos ofreció vacunar de la covid a los 1.060 civiles españoles que trabajan para las tropas norteamericanas en la base naval de Rota (Cádiz). Pero Sanidad ha rehusado la oferta https://t.co/8bAehRFPJd	7998532.0	RT @el_pais: Estados Unidos ofreció vacunar de la covid a los 1.060 civiles españoles que trabajan para las tropas norteamericanas en la ba…	99.0	True	full
1320072	1320072	604731db4161a20039e5eb10	2021-03-09 08:29:09	[]	[]	Sat Mar 06 03:49:25 +0000 2021	[]	[{"url":"https://t.co/tN39RqKPdz","expanded_url":"http://wasap.my/60138602620","display_url":"wasap.my/60138602620","indices":[155,178]}]	HEADLOOP MASK SARUNG NO EXTENDER NEEDED ✨ Sekotak || 50keping RM20 BOLEH MIX ✨ colours available : black, blue, pink, purple, yellow, orange, turquoise ✨ https://t.co/tN39RqKPdz https://t.co/6RmnazBfu8	248.0	RT @angelfarisya: HEADLOOP MASK SARUNG NO EXTENDER NEEDED ✨ Sekotak || 50keping RM20 BOLEH MIX ✨ colours available : black, blue, pink, pu…	674.0	True	full
1320073	1320073	604731db4161a20039e5eb14	2021-03-09 08:29:09	[]	[]	Sat Feb 27 14:35:11 +0000 2021	[{"text":"KYFI","indices":[181,186]},{"text":"Airdrop","indices":[187,195]},{"text":"Bitcoin","indices":[196,204]}]	[{"url":"https://t.co/6d25SUhP9k","expanded_url":"http://t.me/KYFI_Airdrop_bot","display_url":"t.me/KYFI_Airdrop_b…","indices":[156,179]}]	KYFI Airdrop ⭐️ 1 KYFI = 300 USD 🔸 For Completing the tasks - Get 0.1 KYFI ($30) 👫 For Each Valid Refer - Get 0.05 KYFI ($15) Start Bot For Join Airdrop: https://t.co/6d25SUhP9k #KYFI #Airdrop #Bitcoin https://t.co/Zzfj6lUS4W	18528.0	RT @Money_earn_Fi: KYFI Airdrop ⭐️ 1 KYFI = 300 USD 🔸 For Completing the tasks - Get 0.1 KYFI ($30) 👫 For Each Valid Refer - Get 0.05 KYFI…	290.0	True	full
1320074	1320074	604731db4161a20039e5eb16	2021-03-09 08:29:09	[]	[]	Tue Mar 09 08:23:06 +0000 2021	[]	[{"url":"https://t.co/WoCyAvmrCK","expanded_url":"https://trib.al/9EInXw0","display_url":"trib.al/9EInXw0","indices":[149,172]}]	Goldman Sachs is exploring a sale of its majority stake in Japan Renewable Energy Corp. as it garners interest from potential investors, sources say https://t.co/WoCyAvmrCK	7117104.0	RT @business: Goldman Sachs is exploring a sale of its majority stake in Japan Renewable Energy Corp. as it garners interest from potential…	382.0	True	full
1320075	1320075	604731db4161a20039e5eb1c	2021-03-09 08:29:09	[]	[{"url":"https://t.co/SHjvGdPI89","expanded_url":"https://ift.tt/30qq3pM","display_url":"ift.tt/30qq3pM","indices":[132,155]}]		[]	[]			CMV: The Push for Black Reputation Should be Put on the Back Burner and a Call for Latino Representation Should be… https://t.co/A8YhK0gqnJ	176.0	True	full
1320076	1320076	604731db4161a20039e5eb20	2021-03-09 08:29:09	[]	[]	Thu Mar 04 09:50:06 +0000 2021	[{"text":"StopPassSanitaire","indices":[137,155]}]	[{"url":"https://t.co/sXYfN9I0Q9","expanded_url":"https://twitter.com/TomCailleretz/status/1367253107776888834","display_url":"twitter.com/TomCailleretz/…","indices":[156,179]}]	Notre vie humaine ne doit pas devenir un QR Code ! Nous ne sommes pas de la marchandise ! Ni un bout de viande tagué à une traçabilité ! #StopPassSanitaire https://t.co/sXYfN9I0Q9	574.0	RT @RebireIsabelle1: Notre vie humaine ne doit pas devenir un QR Code ! Nous ne sommes pas de la marchandise ! Ni un bout de viande tagué à…	306.0	True	full
1320077	1320077	604731dc4161a20039e5eb2c	2021-03-09 08:29:10	[]	[]	Mon Mar 08 20:07:01 +0000 2021	[{"text":"covid","indices":[0,6]}]	[{"url":"https://t.co/Ybtc9RBerK","expanded_url":"https://www.aerzteblatt.de/nachrichten/121829/SARS-CoV-2-Screening-von-Profi-Sportlern-findet-selten-postinfektioese-Herzschaeden","display_url":"aerzteblatt.de/nachrichten/12…","indices":[150,173]}]	#covid : eine gute körperliche Konstitution schützt also doch vor Langzeitfolgen. Sagt zumindest diese Studie: Sportler haben kaum kardiale Schäden. https://t.co/Ybtc9RBerK	15618.0	RT @M_T_Franz: #covid : eine gute körperliche Konstitution schützt also doch vor Langzeitfolgen. Sagt zumindest diese Studie: Sportler habe…	98.0	True	full
1320078	1320078	604731dc4161a20039e5eb3e	2021-03-09 08:29:10	[]	[]	Tue Mar 09 01:17:58 +0000 2021	[]	[{"url":"https://t.co/DKSVv8z8KP","expanded_url":"https://www.cnn.com/2020/06/05/americas/mexico-femicide-coronavirus-lopez-obrador-intl/index.html","display_url":"cnn.com/2020/06/05/ame…","indices":[255,278]}]	tw // murder this article explains very well what’s happening in mexico. please take a time to read. last year 987 women and girls were murdered in the first four months of 2020. this has been going on for years and our president doesn’t care at all... https://t.co/DKSVv8z8KP	393.0	RT @mexicanrry: tw // murder this article explains very well what’s happening in mexico. please take a time to read. last year 987 women…	166.0	True	full
1320079	1320079	604731dc4161a20039e5eb40	2021-03-09 08:29:09	[]	[{"url":"https://t.co/IsbajXWQqU","expanded_url":"https://www.health.harvard.edu/diseases-and-conditions/coronavirus-outbreak-and-kids","display_url":"health.harvard.edu/diseases-and-c…","indices":[210,233]}]		[]	[]			@FoyPt @MalachyClerkin Though the recent studies varied in their methods, their findings were similar: infected chi… https://t.co/ZI9sQLeQz0	74.0	True	full
1320080	1320080	604731dc4161a20039e5eb44	2021-03-09 08:29:10	[]	[]	Mon Mar 08 20:41:59 +0000 2021	[{"text":"LulaLivre","indices":[226,236]}]	[{"url":"https://t.co/Hog0MqFtJg","expanded_url":"https://www.clarin.com/mundo/brasil-anulan-toda-condenas-lula-da-silva-podra-volver-candidato_0_fY6bmtjtH.html","display_url":"clarin.com/mundo/brasil-a…","indices":[239,262]}]	Celebro que @LulaOficial haya sido rehabilitado en todos sus derechos políticos. Se anularon las condenas en su contra que fueron dictadas con el solo fin de perseguirlo y eliminarlo de la carrera política. Se hizo Justicia! #LulaLivre https://t.co/Hog0MqFtJg	2029280.0	RT @alferdez: Celebro que @LulaOficial haya sido rehabilitado en todos sus derechos políticos. Se anularon las condenas en su contra que fu…	987.0	True	full
1320081	1320081	604731dc4161a20039e5eb48	2021-03-09 08:29:10	[]	[]	Mon Mar 08 13:08:02 +0000 2021	[]	[{"url":"https://t.co/Ch6YoEtCml","expanded_url":"http://www.francesoir.fr/societe-sante/le-conseil-de-leurope-affirme-que-la-vaccination-ne-doit-etre-ni-obligatoire-ni?fbclid=IwAR0ZyF7apWCJZkr-_hl-UDtP4sqPUsFVPHYd4P1UKuOiQ0vHvkozvO5mRiE","display_url":"francesoir.fr/societe-sante/…","indices":[249,272]}]	OBLIGATION et PASSEPORT VACCINAL: Les expériences médicales involontaires sont interdites par la Convention de Nuremberg. Article publié le 03/03/2021 Le Conseil de l'Europe affirme que la vaccination ne doit être ni obligatoire ni discriminatoire https://t.co/Ch6YoEtCml	12206.0	RT @conspjustice: OBLIGATION et PASSEPORT VACCINAL: Les expériences médicales involontaires sont interdites par la Convention de Nuremberg.…	315.0	True	full
1320082	1320082	604731dc4161a20039e5eb4c	2021-03-09 08:29:10	[]	[]	Tue Mar 09 08:15:16 +0000 2021	[{"text":"EndLockdowns","indices":[156,169]}]	[{"url":"https://t.co/YCvBcLhbo1","expanded_url":"https://www.cdc.gov/mmwr/volumes/70/wr/pdfs/mm7010e3-H.pdf","display_url":"cdc.gov/mmwr/volumes/7…","indices":[170,193]}]	The @CDCgov has published their stats &amp; looks like Mask Mandates + Lockdowns have lowered the infection rate by 1% in average... Hope it was worth it! #EndLockdowns https://t.co/YCvBcLhbo1 https://t.co/05OUDTsXxt	222565.0	RT @ToneVays: The @CDCgov has published their stats &amp; looks like Mask Mandates + Lockdowns have lowered the infection rate by 1% in average…	17.0	True	full
1320083	1320083	604731dc4161a20039e5eb4e	2021-03-09 08:29:10	[]	[]	Tue Mar 09 07:14:39 +0000 2021	[{"text":"StopVaccinePassports","indices":[34,55]}]	[{"url":"https://t.co/uI2zB4eMbA","expanded_url":"https://stopvaccinepassports.co.uk/","display_url":"stopvaccinepassports.co.uk","indices":[257,280]}]	🚨ACTION ALERT 🚨 Email your MP to #StopVaccinePassports! MPs will debate vaccine passports on Monday 15 March, 4.30pm. 📨Use our quick tool to email your MP NOW! Check out our new campaign to take action, read key arguments &amp; FAQ. 6️⃣ days to go ⬇️ https://t.co/uI2zB4eMbA	64500.0	RT @BigBrotherWatch: 🚨ACTION ALERT 🚨 Email your MP to #StopVaccinePassports! MPs will debate vaccine passports on Monday 15 March, 4.30pm…	243.0	True	full
1320084	1320084	604731dc4161a20039e5eb5e	2021-03-09 08:29:10	[]	[]	Tue Mar 09 04:45:06 +0000 2021	[]	[{"url":"https://t.co/Z0KufYERTM","expanded_url":"https://abcn.ws/3rH4gX3","display_url":"abcn.ws/3rH4gX3","indices":[173,196]}]	Pres. Biden will make his first primetime address to the nation Thursday night to "to commemorate the one-year anniversary of the COVID-19 shutdown," White House announces. https://t.co/Z0KufYERTM	16566900.0	RT @ABC: Pres. Biden will make his first primetime address to the nation Thursday night to "to commemorate the one-year anniversary of the…	1272.0	True	full
1320085	1320085	604731dc4161a20039e5eb60	2021-03-09 08:29:10	[]	[]	Mon Mar 08 08:23:08 +0000 2021	[{"text":"PhD","indices":[0,4]},{"text":"finance","indices":[17,25]},{"text":"EconTwitter","indices":[240,252]}]	[{"url":"https://t.co/oAByeABAzj","expanded_url":"https://european-finance.org/r/EFADT","display_url":"european-finance.org/r/EFADT","indices":[184,207]}]	#PhD students in #finance are invited to submit their application for the EFA Doctoral Events to be held on August 25, 2021. Submission deadline is March 15, 2021, at 1pm (13:00) CET. https://t.co/oAByeABAzj Please share RT @ElenaCarletti7 #EconTwitter https://t.co/ox0IRcvuPp	1992.0	RT @EFA_org: #PhD students in #finance are invited to submit their application for the EFA Doctoral Events to be held on August 25, 2021. S…	1167.0	True	full
1320086	1320086	604731dc4161a20039e5eb66	2021-03-09 08:29:10	[]	[]	Mon Mar 08 17:28:10 +0000 2021	[{"text":"8M2021","indices":[0,7]},{"text":"Covid_19","indices":[140,149]},{"text":"DiaInternacionalDeLaMujer","indices":[189,215]}]	[{"url":"https://t.co/imfdi8Uw8a","expanded_url":"https://www.tvazteca.com/aztecanoticias/8m2021-como-ha-afectado-pandemia-covid-19-mujeres-latinoamericanas-especiales","display_url":"tvazteca.com/aztecanoticias…","indices":[217,240]}]	#8M2021 | Violencia en casa, desigualdad laboral y afectaciones a la salud mental, son solo algunas de las consecuencias que la pandemia de #Covid_19 ha traído a mujeres latinoamericanas. #DiaInternacionalDeLaMujer https://t.co/imfdi8Uw8a	675511.0	RT @AztecaNoticias: #8M2021 | Violencia en casa, desigualdad laboral y afectaciones a la salud mental, son solo algunas de las consecuencia…	29396.0	True	full
1320087	1320087	604731dc4161a20039e5eb68	2021-03-09 08:29:10	[]	[]	Mon Mar 08 21:22:13 +0000 2021	[{"text":"ENTREVISTA","indices":[0,11]}]	[{"url":"https://t.co/vJ0zIbKOKn","expanded_url":"https://wololosound.com/entrevistas/califato-3x4/","display_url":"wololosound.com/entrevistas/ca…","indices":[185,208]}]	#ENTREVISTA 🗣️ En la entrevista número 27 de nuestra temporada hablamos con el grupo andaluz Califato ¾ sobre sus raíces, su proceso creativo, 'La Contraçeña', Andalucía y mucho más 👇 https://t.co/vJ0zIbKOKn	10977.0	RT @WololoSound: #ENTREVISTA 🗣️ En la entrevista número 27 de nuestra temporada hablamos con el grupo andaluz Califato ¾ sobre sus raíces,…	777.0	True	full
1320088	1320088	604731dc4161a20039e5eb80	2021-03-09 08:29:10	[]	[]	Thu Mar 04 10:34:18 +0000 2021	[{"text":"brexit","indices":[223,230]}]	[{"url":"https://t.co/DPVirsczeZ","expanded_url":"http://tinyurl.com/4x6loa2l","display_url":"tinyurl.com/4x6loa2l","indices":[199,222]}]	Sir David Lidington joins us on 9 March - in the next of our Oxford Webinars - described as Mrs May's de facto deputy-PM during the fateful months of the Brexit negotiations...Click here to register https://t.co/DPVirsczeZ #brexit https://t.co/qbVfFErjCt	812.0	RT @EuromoveOxford: Sir David Lidington joins us on 9 March - in the next of our Oxford Webinars - described as Mrs May's de facto deputy-P…	812.0	True	full
1320089	1320089	604731dd4161a20039e5eba0	2021-03-09 08:29:11	[]	[]	Tue Mar 09 07:21:00 +0000 2021	[{"text":"YoungBlackMenMH","indices":[163,179]},{"text":"ShiftingTheDial","indices":[180,196]},{"text":"BlackMindsMatter","indices":[197,214]}]	[{"url":"https://t.co/YWOQ053vsl","expanded_url":"https://www.centreformentalhealth.org.uk/news/young-black-mens-lives-blighted-covid-19-says-centre-mental-health","display_url":"centreformentalhealth.org.uk/news/young-bla…","indices":[139,162]}]	BRIEFING: Young Black men’s lives are being blighted by Covid-19. We've explored the impact the pandemic is having on their mental health: https://t.co/YWOQ053vsl #YoungBlackMenMH #ShiftingTheDial #BlackMindsMatter https://t.co/ecFtwJwI0e	49758.0	RT @CentreforMH: BRIEFING: Young Black men’s lives are being blighted by Covid-19. We've explored the impact the pandemic is having on thei…	3991.0	True	full
1320090	1320090	604731dd4161a20039e5ebb2	2021-03-09 08:29:11	[]	[{"url":"https://t.co/pVy7hQnz4p","expanded_url":"http://bit.ly/30tUWte","display_url":"bit.ly/30tUWte","indices":[141,164]}]		[]	[]			🐶 Este estudio ha evidenciado que las patas de los perros de asistencia están más limpias que las suelas de los zap… https://t.co/H5dWtfmR8q	12461.0	True	full
1320091	1320091	604731dd4161a20039e5ebd4	2021-03-09 08:29:11	[]	[]	Tue Mar 09 08:02:39 +0000 2021	[]	[{"url":"https://t.co/nUv1HBcZMh","expanded_url":"https://www.theguardian.com/politics/2021/mar/09/labour-calls-for-audit-of-uks-preparedness-for-next-pandemic","display_url":"theguardian.com/politics/2021/…","indices":[256,279]}]	The Government ignored the warnings and weakened our defences. Given we know the scale of the risks, it would be unforgivable to be on the back foot again. Governments rightly invest in defence planning. Practising for pandemics should be no different. 👇 https://t.co/nUv1HBcZMh	10124.0	RT @LabourHealth: The Government ignored the warnings and weakened our defences. Given we know the scale of the risks, it would be unforgi…	3793.0	True	full
1320092	1320092	604731dd4161a20039e5ebe4	2021-03-09 08:29:12	[]	[]	Mon Mar 08 23:19:55 +0000 2021	[]	[{"url":"https://t.co/5SqJMTAuzS","expanded_url":"https://www.ndr.de/nachrichten/hamburg/coronavirus/Erste-kostenlose-Corona-Schnelltests-in-Hamburg,schnelltests140.html","display_url":"ndr.de/nachrichten/ha…","indices":[136,159]}]	Kaum kostenlose Corona-Schnelltests &amp; Impfungen in Hamburg. Dazu komplizierte Anmeldungen. Nicht nur Apotheker haben viele Fragen. https://t.co/5SqJMTAuzS	17959.0	RT @HAMBURGonline: Kaum kostenlose Corona-Schnelltests &amp; Impfungen in Hamburg. Dazu komplizierte Anmeldungen. Nicht nur Apotheker haben vi…	17959.0	True	full
1320093	1320093	604731de4161a20039e5ebf4	2021-03-09 08:29:12	[]	[]	Mon Mar 01 00:39:31 +0000 2021	[]	[{"url":"https://t.co/D383xIumkV","expanded_url":"http://onlyfans.com/brianvach","display_url":"onlyfans.com/brianvach","indices":[122,145]}]	Desconocido me ofrece dinero para que le rompa el culo a él y a sus primos, muy fuerte🔥😳 Rt Y te envío el video completo 😈https://t.co/D383xIumkV 70% OFF🔥 https://t.co/EPdLsUrLlY	265331.0	RT @cristianrook: Desconocido me ofrece dinero para que le rompa el culo a él y a sus primos, muy fuerte🔥😳 Rt Y te envío el video completo…	38.0	True	full
1320094	1320094	604731de4161a20039e5ebfe	2021-03-09 08:29:12	[]	[]	Tue Mar 09 08:27:54 +0000 2021	[]	[{"url":"https://t.co/TWCZUVX6GY","expanded_url":"https://www.wionews.com/india-news/one-sided-discussion-india-regrets-uk-house-of-commons-meeting-on-farm-laws-369091","display_url":"wionews.com/india-news/one…","indices":[211,234]}]	India has reacted sharply to the meeting of UK MPs on India's farm laws and press freedom, expressing its "deep regret" and describing it as a "one-sided discussion" than a "balanced debate Story by: @sidhant https://t.co/TWCZUVX6GY	312527.0	RT @WIONews: India has reacted sharply to the meeting of UK MPs on India's farm laws and press freedom, expressing its "deep regret" and de…	29.0	True	full
1320095	1320095	604731de4161a20039e5ec02	2021-03-09 08:29:12	[]	[]	Mon Mar 08 15:47:02 +0000 2021	[]	[{"url":"https://t.co/6luWyM3uMC","expanded_url":"https://twitter.com/JewishChron/status/1368948740107730951","display_url":"twitter.com/JewishChron/st…","indices":[266,289]}]	The most vicious abuse I have ever faced, on Twitter or anywhere else, is from Tracy-Ann Oberman. So serious was it that I had to leave work early to deal with its impact on my family (Oberman had dragged my Mum into it), and was advised to report it to the police. https://t.co/6luWyM3uMC	15674.0	RT @RivkahBrown: The most vicious abuse I have ever faced, on Twitter or anywhere else, is from Tracy-Ann Oberman. So serious was it that I…	618.0	True	full
1320096	1320096	604731de4161a20039e5ec0a	2021-03-09 08:29:12	[]	[]	Mon Mar 08 14:03:08 +0000 2021	[]	[{"url":"https://t.co/cDZQNppOYc","expanded_url":"https://www.bbc.co.uk/iplayer/episode/m000strc/newsnight-05032021","display_url":"bbc.co.uk/iplayer/episod…","indices":[231,254]}]	"We found that people in overcrowded households had twice the risk of coronavirus infection": Prof @rob_aldridge @UCL_IHI talks to @BBCNewsnight about findings from the UCL @viruswatchstudy, which involved Dr @helenpineo @UCL_IEDE https://t.co/cDZQNppOYc (16 min 30 secs) https://t.co/0b99wAewOx	52002.0	RT @uclnews: "We found that people in overcrowded households had twice the risk of coronavirus infection": Prof @rob_aldridge @UCL_IHI talk…	2266.0	True	full
1320097	1320097	604731de4161a20039e5ec1c	2021-03-09 08:29:12	[]	[]	Tue Mar 09 02:26:03 +0000 2021	[]	[{"url":"https://t.co/D383xIumkV","expanded_url":"http://onlyfans.com/brianvach","display_url":"onlyfans.com/brianvach","indices":[148,171]}]	Desconocidos me ofrecen dinero para hacerle la fiestita de cumpleańos a uno de sus amigos🔥llora del dolor🔥😈 (regalito al md para los que dan RT🎁) https://t.co/D383xIumkV 70% OFF 👌 https://t.co/X1hNuzxDov	265331.0	RT @cristianrook: Desconocidos me ofrecen dinero para hacerle la fiestita de cumpleańos a uno de sus amigos🔥llora del dolor🔥😈 (regalito al…	11772.0	True	full
1320098	1320098	604731de4161a20039e5ec22	2021-03-09 08:29:12	[]	[]	Tue Mar 09 07:59:05 +0000 2021	[]	[{"url":"https://t.co/LdXrZ8lbOQ","expanded_url":"https://www.irrawaddy.com/opinion/guest-column/can-china-myanmars-good-neighbor-maintaining-non-interference-principle.html","display_url":"irrawaddy.com/opinion/guest-…","indices":[256,279]}]	A "good neighbor" doesn't turn its back on people in distress claiming it's merely an "internal affair" that soldiers have arrested their elected leaders and are shooting protesters. But that's how the Chinese government is treating the people of Myanmar. https://t.co/LdXrZ8lbOQ https://t.co/FGpr8O4cz1	435418.0	RT @KenRoth: A "good neighbor" doesn't turn its back on people in distress claiming it's merely an "internal affair" that soldiers have arr…	133.0	True	full
1320099	1320099	604731de4161a20039e5ec3a	2021-03-09 08:29:12	[]	[]	Tue Mar 09 06:43:44 +0000 2021	[]	[{"url":"https://t.co/wwaAofmJto","expanded_url":"https://www.timeanddate.com/worldclock/fixedtime.html?msg=GRAMMYs&iso=20210315T09&p1=235","display_url":"timeanddate.com/worldclock/fix…","indices":[168,191]}]	Please be aware that due to daylight savings time this weekend in the US, the Grammys will air March 15 *9AM KST* instead of 10AM! 🙆🏻‍♀️ Check for your timezone here: https://t.co/wwaAofmJto https://t.co/O4Jh0o9HTH	495178.0	RT @charts_k: Please be aware that due to daylight savings time this weekend in the US, the Grammys will air March 15 *9AM KST* instead of…	27.0	True	full
1320100	1320100	604731de4161a20039e5ec46	2021-03-09 08:29:13	[]	[]	Fri Mar 05 05:46:58 +0000 2021	[]	[{"url":"https://t.co/3TxYcYY7hf","expanded_url":"http://bit.ly/BeyondLiveSHARING","display_url":"bit.ly/BeyondLiveSHAR…","indices":[202,225]}]	OPEN SHARING VLIVE XIUWEET TIME •LIVE+VOD 200,000 ($15,3/17,000 won) • LIVE ONLY 165,000 ($12,7/14,000 won) • VOD ONLY 35,000 • Nobar ZOOM 10,000 (hanya 40 slot) AR TICKET 225,000 (DP 120,000) Form: https://t.co/3TxYcYY7hf ✅Acc dibuatkan/sendiri ✅Bank/paypal/korean bank https://t.co/olpi5z6SEg	306.0	RT @Lasrbross: OPEN SHARING VLIVE XIUWEET TIME •LIVE+VOD 200,000 ($15,3/17,000 won) • LIVE ONLY 165,000 ($12,7/14,000 won) • VOD ONLY 35,0…	569.0	True	full
1320101	1320101	604731de4161a20039e5ec48	2021-03-09 08:29:13	[]	[]	Mon Mar 08 09:01:02 +0000 2021	[]	[{"url":"https://t.co/niJem8ICDT","expanded_url":"https://www.euronews.com/2021/03/08/china-s-annual-congress-what-was-said-on-hong-kong-taiwan-and-the-economy?utm_medium=Social&utm_source=Twitter#Echobox=1615190919","display_url":"euronews.com/2021/03/08/chi…","indices":[205,228]}]	Midway through its annual session, China’s ceremonial parliament is focusing on boosting the economy, building self-reliance in technology and further squeezing room for political opposition in Hong Kong. https://t.co/niJem8ICDT	454968.0	RT @euronews: Midway through its annual session, China’s ceremonial parliament is focusing on boosting the economy, building self-reliance…	36.0	True	full
1320102	1320102	604731de4161a20039e5ec54	2021-03-09 08:29:13	[]	[{"url":"https://t.co/lPlkRo1Hk1","expanded_url":"http://www.tagsorrento.com","display_url":"tagsorrento.com","indices":[282,305]}]		[]	[]			@JeanMessiha @villedebeauvais Hi, Sorry if i'm rude, but i have a leather shop in Italy in big crisis for Covid aft… https://t.co/6CP0rY3FEp	761.0	True	full
1320103	1320103	604731de4161a20039e5ec5a	2021-03-09 08:29:13	[]	[]	Tue Mar 09 08:27:40 +0000 2021	[{"text":"safespace","indices":[21,31]},{"text":"arts","indices":[52,57]},{"text":"play","indices":[58,63]},{"text":"health","indices":[64,71]},{"text":"socialcohesion","indices":[171,186]},{"text":"chat","indices":[187,192]}]	[{"url":"https://t.co/91iJsU7aGM","expanded_url":"https://artsplayhealth.myportfolio.com/connect-covid-19","display_url":"artsplayhealth.myportfolio.com/connect-covid-…","indices":[243,266]}]	What does creating a #safespace mean to you in your #arts #play #health practice? Tomorrow we are delighted to be joined by Geradline @LeedsAHWN &amp; @Amy__Hearn for our #socialcohesion #chat to discuss this &amp; more! Join us. All welcome. https://t.co/91iJsU7aGM @wrightl87	1483.0	RT @Katey_W: What does creating a #safespace mean to you in your #arts #play #health practice? Tomorrow we are delighted to be joined by Ge…	3712.0	True	full
1320104	1320104	604731de4161a20039e5ec60	2021-03-09 08:29:13	[]	[]	Tue Mar 09 01:17:58 +0000 2021	[]	[{"url":"https://t.co/DKSVv8z8KP","expanded_url":"https://www.cnn.com/2020/06/05/americas/mexico-femicide-coronavirus-lopez-obrador-intl/index.html","display_url":"cnn.com/2020/06/05/ame…","indices":[255,278]}]	tw // murder this article explains very well what’s happening in mexico. please take a time to read. last year 987 women and girls were murdered in the first four months of 2020. this has been going on for years and our president doesn’t care at all... https://t.co/DKSVv8z8KP	381.0	RT @mexicanrry: tw // murder this article explains very well what’s happening in mexico. please take a time to read. last year 987 women…	2020.0	True	full
1320105	1320105	604731df4161a20039e5ec80	2021-03-09 08:29:13	[]	[]	Tue Mar 09 00:05:49 +0000 2021	[]	[{"url":"https://t.co/JSSZnkVFDS","expanded_url":"http://www.exclusive-link.com","display_url":"exclusive-link.com","indices":[37,60]},{"url":"https://t.co/apJXKbXPGM","expanded_url":"https://exclusive-link.com/r2418116","display_url":"exclusive-link.com/r2418116","indices":[82,105]}]	👑EXCLUSIVE LINK👑 Become a member on https://t.co/JSSZnkVFDS Become a model on https://t.co/apJXKbXPGM New platform! Easy to use and all in ££! ONLY 15% Commission! Lower than any other website! 🙌 I received my first subscriber within an hour! 🍾🥂 https://t.co/Fxb3WpGI36	1936.0	RT @Brat_in_control: 👑EXCLUSIVE LINK👑 Become a member on https://t.co/JSSZnkVFDS Become a model on https://t.co/apJXKbXPGM New platfor…	6276.0	True	full
1320106	1320106	604731df4161a20039e5ec88	2021-03-09 08:29:13	[]	[{"url":"https://t.co/RQpvDf47MZ","expanded_url":"https://atlantico.fr/article/decryptage/16-annees-de-vie-perdues-en-moyenne-pour-les-morts-du-covid-19---les-derangeantes-lecons-de-l-etude-sur-128-millions-de-deces-dans-81-pays-nature-france-pandemie-age-enseignements-claude-alexandre-gustave","display_url":"atlantico.fr/article/decryp…","indices":[152,175]}]		[]	[]			La réalité! 16 années de vie perdues en moyenne pour les morts du Covid-19 : les dérangeantes leçons de l’étude sur… https://t.co/vwiHJHb2av	435.0	True	full
1320107	1320107	604731df4161a20039e5ec8c	2021-03-09 08:29:13	[]	[]	Tue Mar 09 08:23:38 +0000 2021	[]	[{"url":"https://t.co/7UFOddymCK","expanded_url":"https://twitter.com/pressgazette/status/1368949641245495306","display_url":"twitter.com/pressgazette/s…","indices":[161,184]}]	Cannot get over what a bad statement this is. It’s completely tone deaf. The British press frequently has a problem with racism, both in print and in newsrooms. https://t.co/7UFOddymCK	16748.0	RT @samirashackle: Cannot get over what a bad statement this is. It’s completely tone deaf. The British press frequently has a problem with…	6954.0	True	full
1320108	1320108	604731df4161a20039e5ec94	2021-03-09 08:29:13	[]	[{"url":"https://t.co/7o6Wf2QfpD","expanded_url":"https://lnkd.in/gQPwVPa","display_url":"lnkd.in/gQPwVPa","indices":[236,259]}]		[]	[]			Telehealth and other connected health services are not the silver lining to the pandemic that many people thought.… https://t.co/yVK5JViNbe	2673.0	True	full
1320109	1320109	604731df4161a20039e5ec96	2021-03-09 08:29:13	[]	[]	Tue Mar 09 08:24:28 +0000 2021	[]	[{"url":"https://t.co/oVMJE0UrCb","expanded_url":"https://richieallen.co.uk/experts-linking-covid-to-every-medical-condition-ever-diagnosed/","display_url":"richieallen.co.uk/experts-linkin…","indices":[129,152]}]	"Experts" linking diabetes, psoriasis, brain damage eye damage and rheumatoid arthritis to covid and that's just the half of it. https://t.co/oVMJE0UrCb	38878.0	RT @BBGRichie: "Experts" linking diabetes, psoriasis, brain damage eye damage and rheumatoid arthritis to covid and that's just the half of…	1152.0	True	full
1320110	1320110	604731df4161a20039e5ec98	2021-03-09 08:29:13	[]	[]	Tue Mar 09 08:25:34 +0000 2021	[{"text":"INDvSA","indices":[207,214]},{"text":"AlwaysRising","indices":[215,228]}]	[{"url":"https://t.co/qC1kBk1FjM","expanded_url":"https://bit.ly/38nI6Bk","display_url":"bit.ly/38nI6Bk","indices":[182,205]}]	🏏 GETTING EXCITING India's batters have found their groove as we search for the breakthrough 🇮🇳 @BCCIWomen 63/1 after 15 overs 📺 Catch the action on SuperSport 212 📲 Ball-by-Ball https://t.co/qC1kBk1FjM #INDvSA #AlwaysRising @Momentum_za	1220184.0	RT @OfficialCSA: 🏏 GETTING EXCITING India's batters have found their groove as we search for the breakthrough 🇮🇳 @BCCIWomen 63/1 after 15…	181.0	True	full
1320111	1320111	604731df4161a20039e5eca2	2021-03-09 08:29:14	[]	[]	Tue Mar 09 08:14:34 +0000 2021	[]	[{"url":"https://t.co/NZH6vKnXBR","expanded_url":"https://www.dailymaverick.co.za/article/2021-02-23-revealed-british-royals-met-tyrannical-middle-east-monarchies-over-200-times-since-arab-spring-erupted-10-years-ago/","display_url":"dailymaverick.co.za/article/2021-0…","indices":[174,197]}]	The UK media does a great job pretending the royal family is not absolutely central to the UK's policy of propping up vicious dictatorships. It's one of its key successes. https://t.co/NZH6vKnXBR	50538.0	RT @markcurtis30: The UK media does a great job pretending the royal family is not absolutely central to the UK's policy of propping up vic…	448.0	True	full
1320112	1320112	604731df4161a20039e5eca4	2021-03-09 08:29:14	[]	[]	Tue Mar 09 08:25:44 +0000 2021	[]	[{"url":"https://t.co/b0eaNbuki7","expanded_url":"https://dai.ly/x7zq92j","display_url":"dai.ly/x7zq92j","indices":[147,170]}]	🏢 💉 Retour sur le déploiement des centres de vaccination au cœur des quartiers populaires de @Paris, pour lever les freins numériques et sociaux : https://t.co/b0eaNbuki7 ➡️ Ouverture dans les prochains jours à @Mairie10Paris @Mairiedu11 @mairie15 @mairie18paris @Mairiedu20 https://t.co/aBRp5BPd9o	2662.0	RT @anneclaire_boux: 🏢 💉 Retour sur le déploiement des centres de vaccination au cœur des quartiers populaires de @Paris, pour lever les fr…	3115.0	True	full
1320113	1320113	604731df4161a20039e5eca6	2021-03-09 08:29:13	[]	[{"url":"https://t.co/80QSIoxoqE","expanded_url":"https://bit.ly/2ZxViQ4","display_url":"bit.ly/2ZxViQ4","indices":[173,196]}]		[]	[]			🇮🇳ＯＰＰＡＢＥＴ🇮🇳ＯＰＰＡＢＥＴ🇮🇳 The Best Online Casino in Asia NO DEPOSIT TODAY OFFER ONLY: FREE 75 SPINS 15 GAMES, NO DEPOSIT… https://t.co/km6qioTNPY	0.0	True	full
1320114	1320114	604731e04161a20039e5ecb0	2021-03-09 08:29:14	[]	[]	Tue Mar 09 00:11:32 +0000 2021	[]	[{"url":"https://t.co/Dy9txjPbAK","expanded_url":"https://www.youtube.com/watch?v=0SWQgjL-wB0","display_url":"youtube.com/watch?v=0SWQgj…","indices":[175,198]}]	Háganme el favor de ver este video con atención. Después, saquen sus conclusiones. Y, bueno, pues eso. Creo que pienso lo mismo que la mayor parte de ustedes estará pensando. https://t.co/Dy9txjPbAK	2263874.0	RT @perezreverte: Háganme el favor de ver este video con atención. Después, saquen sus conclusiones. Y, bueno, pues eso. Creo que pienso lo…	1525.0	True	full
1320115	1320115	604731e04161a20039e5ecc4	2021-03-09 08:29:14	[]	[]	Mon Mar 08 14:46:32 +0000 2021	[{"text":"goodlawproject","indices":[174,189]}]	[{"url":"https://t.co/mR26Mbktk8","expanded_url":"https://goodlawproject.org/update/johnson-misled-parliament/","display_url":"goodlawproject.org/update/johnson…","indices":[150,173]}]	Has ANYONE seen this on the main news? @BBCNews @ITVnews @SKYNews? BREAKING: Court Order shows Boris Johnson misled Parliament over Covid contracts https://t.co/mR26Mbktk8 #goodlawproject	15439.0	RT @JohnWest_JAWS: Has ANYONE seen this on the main news? @BBCNews @ITVnews @SKYNews? BREAKING: Court Order shows Boris Johnson misled Pa…	734.0	True	full
1320116	1320116	604731e04161a20039e5ecda	2021-03-09 08:29:14	[]	[{"url":"https://t.co/nQ6L3UIDb7","expanded_url":"https://www.nbcnews.com/video/-pray-for-a-miracle-covid-long-haulers-fight-debilitating-symptoms-a-year-later-102192709794","display_url":"nbcnews.com/video/-pray-fo…","indices":[264,287]}]		[]	[]			@Lovis_Lex Mindestens 5% mit dauerhaften Schäden zeigen, dass es es eben wichtig ist die Infektionszahlen so niedri… https://t.co/4Sh388M8E1	1700.0	True	full
1320117	1320117	604731e04161a20039e5ece4	2021-03-09 08:29:14	[]	[]	Mon Mar 08 23:31:09 +0000 2021	[]	[{"url":"https://t.co/y4wGFCLWAN","expanded_url":"https://lockdownsceptics.org/2021/03/08/governments-long-slow-walk-to-freedom-is-costing-billions-and-makes-no-sense/","display_url":"lockdownsceptics.org/2021/03/08/gov…","indices":[210,233]}]	Spiralling costs and debt, lockdown being lifted agonisingly slowly – yet plummeting cases and deaths, hospitals back to autumn levels, and a world-beating vaccine programme. What is the Government playing at? https://t.co/y4wGFCLWAN	154131.0	RT @toadmeister: Spiralling costs and debt, lockdown being lifted agonisingly slowly – yet plummeting cases and deaths, hospitals back to a…	256.0	True	full
1320118	1320118	604731e04161a20039e5ece8	2021-03-09 08:29:14	[]	[{"url":"https://t.co/9u8xoXInBg","expanded_url":"https://elifesciences.org/articles/63364#content","display_url":"elifesciences.org/articles/63364…","indices":[192,215]}]		[]	[]			This is now out @eLife ! How do mutations promote and prevent a protein sequence to form amyloids? A lesson from 14… https://t.co/5HX42w1e6v	593.0	True	full
1320119	1320119	604731e14161a20039e5ed02	2021-03-09 08:29:14	[]	[]	Tue Mar 09 07:56:26 +0000 2021	[{"text":"UPSCExtraAttempt","indices":[261,278]}]	[{"url":"https://t.co/k4SDTrail8","expanded_url":"https://mobile.twitter.com/pshunglu/status/1368930715534946308","display_url":"mobile.twitter.com/pshunglu/statu…","indices":[0,23]}]	https://t.co/k4SDTrail8 @PMOIndia @DoPTGoI sir, Covid19 koi Bahana nhi hai! Compassion is the muscle that get stronger with use-Gandhiji Pls be compassionate Sir. @SanjayAzadSln @MPvikasmahatme @sureshpprabhu @SudhanshuTrived @manojkjhadu @supriya_sule #UPSCExtraAttempt	12.0	RT @sdfreedom66: https://t.co/k4SDTrail8 @PMOIndia @DoPTGoI sir, Covid19 koi Bahana nhi hai! Compassion is the muscle that get stronger…	39.0	True	full
1320120	1320120	604731e14161a20039e5ed0e	2021-03-09 08:29:14	[]	[{"url":"https://t.co/OFCNuu6cEs","expanded_url":"https://www.publicomag.com/2021/03/von-apartheid-teufeln-und-impfdosen-in-ramallah/?utm_source=mailpoet&utm_medium=email&utm_campaign=neues-bei-publico_1","display_url":"publicomag.com/2021/03/von-ap…","indices":[240,263]}]		[]	[]			Von Apartheid, Teufeln und Impfdosen in Ramallah Dass ausgerechnet Israel beim Impfen gegen Covid international vor… https://t.co/Iu86gRVccq	68.0	True	full
1320121	1320121	604731e14161a20039e5ed20	2021-03-09 08:29:15	[]	[]	Mon Mar 08 09:45:01 +0000 2021	[]	[{"url":"https://t.co/d3JJbgccN2","expanded_url":"https://www.newstatesman.com/world/asia/2021/03/what-chinas-five-year-plan-means-rest-world","display_url":"newstatesman.com/world/asia/202…","indices":[135,158]}]	Post-pandemic China is roaring back, but its new proposals on environment and Hong Kong should concern the West, writes @JeremyCliffe. https://t.co/d3JJbgccN2	192906.0	RT @NewStatesman: Post-pandemic China is roaring back, but its new proposals on environment and Hong Kong should concern the West, writes @…	36.0	True	full
1320122	1320122	604731e14161a20039e5ed24	2021-03-09 08:29:15	[]	[]	Tue Mar 09 06:21:24 +0000 2021	[{"text":"SB19WhatComeback","indices":[79,96]},{"text":"SB19WhatIsComing","indices":[97,114]},{"text":"SB19WHATFinalTeaser","indices":[115,135]},{"text":"SB19","indices":[136,141]}]	[{"url":"https://t.co/zhSrWqZk06","expanded_url":"https://coconuts.co/manila/lifestyle/sb19s-music-launch-postponed-after-members-exposed-to-covid-positive-person/","display_url":"coconuts.co/manila/lifesty…","indices":[142,165]}]	The release of "What?" merchandise, single, and music video will push through. #SB19WhatComeback #SB19WhatIsComing #SB19WHATFinalTeaser #SB19 https://t.co/zhSrWqZk06	9115.0	RT @CoconutsManila: The release of "What?" merchandise, single, and music video will push through. #SB19WhatComeback #SB19WhatIsComing #SB1…	259.0	True	full
1320123	1320123	604731e14161a20039e5ed2e	2021-03-09 08:29:15	[]	[]	Tue Mar 09 08:05:52 +0000 2021	[{"text":"Merkel","indices":[88,95]},{"text":"Reichelt","indices":[146,155]},{"text":"NoCovid","indices":[189,197]},{"text":"Lockdown","indices":[227,236]}]	[{"url":"https://t.co/f2gNuE91jX","expanded_url":"https://www.spiegel.de/wirtschaft/unternehmen/julian-reichelt-compliance-verfahren-gegen-bild-chefredakteur-a-578bd2fb-4548-4b47-aef8-01e3bb4e1354","display_url":"spiegel.de/wirtschaft/unt…","indices":[257,280]}]	In Parlamenten und Redaktionen sitzen nicht bloß Engel. Aber ermittelt wird nur gegen #Merkel - Kritiker, was für ein Zufall. Jetzt ist Julian #Reichelt an der Reihe, der die grässliche #NoCovid - Ideologie und den endlosen #Lockdown scharf kritisiert. https://t.co/f2gNuE91jX	24312.0	RT @SHomburg: In Parlamenten und Redaktionen sitzen nicht bloß Engel. Aber ermittelt wird nur gegen #Merkel - Kritiker, was für ein Zufal…	1375.0	True	full
1320124	1320124	604731e14161a20039e5ed30	2021-03-09 08:29:15	[]	[]	Mon Mar 08 23:22:21 +0000 2021	[]	[{"url":"https://t.co/ofxX7IpvsJ","expanded_url":"https://news.mt.co.kr/mtview.php?no=2021030908093399980","display_url":"news.mt.co.kr/mtview.php?no=…","indices":[135,158]}]	Kyungnam Pharmaceutical selects TWICE as new models for its representative product, Remona (레모나), to "Strengthening Global Marketing" https://t.co/ofxX7IpvsJ	18103.0	RT @twicebot_: Kyungnam Pharmaceutical selects TWICE as new models for its representative product, Remona (레모나), to "Strengthening Global M…	92.0	True	full
1320125	1320125	604731e24161a20039e5ed3a	2021-03-09 08:29:15	[]	[]	Tue Mar 09 08:05:52 +0000 2021	[{"text":"Merkel","indices":[88,95]},{"text":"Reichelt","indices":[146,155]},{"text":"NoCovid","indices":[189,197]},{"text":"Lockdown","indices":[227,236]}]	[{"url":"https://t.co/f2gNuE91jX","expanded_url":"https://www.spiegel.de/wirtschaft/unternehmen/julian-reichelt-compliance-verfahren-gegen-bild-chefredakteur-a-578bd2fb-4548-4b47-aef8-01e3bb4e1354","display_url":"spiegel.de/wirtschaft/unt…","indices":[257,280]}]	In Parlamenten und Redaktionen sitzen nicht bloß Engel. Aber ermittelt wird nur gegen #Merkel - Kritiker, was für ein Zufall. Jetzt ist Julian #Reichelt an der Reihe, der die grässliche #NoCovid - Ideologie und den endlosen #Lockdown scharf kritisiert. https://t.co/f2gNuE91jX	24312.0	RT @SHomburg: In Parlamenten und Redaktionen sitzen nicht bloß Engel. Aber ermittelt wird nur gegen #Merkel - Kritiker, was für ein Zufal…	148.0	True	full
1320126	1320126	604731e24161a20039e5ed44	2021-03-09 08:29:15	[{"text":"covid19","indices":[42,50]}]	[{"url":"https://t.co/pgWoJf6lCc","expanded_url":"https://covid19siap.wordpress.com/tratamiento/","display_url":"covid19siap.wordpress.com/tratamiento/","indices":[296,319]}]		[]	[]			@Albert_Planes @JAGarciaPastor @rafabravo #covid19 Es justo en los momentos de desesperación cuando resulta clave l… https://t.co/PmqD6Jg33B	18459.0	True	full
1320127	1320127	604731e24161a20039e5ed5a	2021-03-09 08:29:16	[]	[]	Tue Mar 09 05:00:00 +0000 2021	[]	[{"url":"https://t.co/s62YA7gGY7","expanded_url":"https://bit.ly/30rd4UW","display_url":"bit.ly/30rd4UW","indices":[219,242]}]	It’s “mission accomplished” for DITO Telecommunity Corp chair and CEO Dennis A. Uy as his startup firm, the so-called third major telecommunications player, officially launched its commercial mobile services on Monday. https://t.co/s62YA7gGY7 https://t.co/8pehpKbkRP	2691.0	RT @FlyingKetchup: It’s “mission accomplished” for DITO Telecommunity Corp chair and CEO Dennis A. Uy as his startup firm, the so-called th…	29.0	True	full
1320128	1320128	604731e24161a20039e5ed5c	2021-03-09 08:29:16	[]	[]	Tue Mar 09 04:57:58 +0000 2021	[]	[{"url":"https://t.co/JOxwFk34Or","expanded_url":"https://www.v-dem.net/en/publications/democracy-reports/","display_url":"v-dem.net/en/publication…","indices":[246,269]}]	Gothenburg Univ’s V-Dem ratings out tomorrow evening. In 2020 it said: “India has continued on a path of steep decline, to the extent it has almost lost its status as a democracy.” ⁦@MEAIndia⁩ can start drafting that press release early. Thanks https://t.co/JOxwFk34Or	31356.0	RT @Aakar__Patel: Gothenburg Univ’s V-Dem ratings out tomorrow evening. In 2020 it said: “India has continued on a path of steep decline, t…	717.0	True	full
1320129	1320129	604731e24161a20039e5ed68	2021-03-09 08:29:16	[]	[]	Tue Mar 09 06:47:40 +0000 2021	[]	[{"url":"https://t.co/yCidCpYwL8","expanded_url":"https://twitter.com/tinifreeks/status/1369000276041097226","display_url":"twitter.com/tinifreeks/sta…","indices":[163,186]}]	el día que os deis cuenta de que todas las luchas se interrelacionan de forma compleja y sus opresiones surgen de un mismo modelo organizativo de sociedad 💆🏻‍♀️🙏🏻 https://t.co/yCidCpYwL8	7891.0	RT @NoEncuentroNah: el día que os deis cuenta de que todas las luchas se interrelacionan de forma compleja y sus opresiones surgen de un mi…	160.0	True	full
1320130	1320130	604731e24161a20039e5ed7c	2021-03-09 08:29:16	[]	[]	Tue Mar 09 06:51:14 +0000 2021	[]	[{"url":"https://t.co/pVQESQe8b6","expanded_url":"https://www.lci.fr/sante/covid-la-france-73e-sur-98-au-classement-des-pays-ayant-le-mieux-gere-la-crise-selon-un-institut-australien-2176923.html?fbclid=IwAR3R5qHnkBnp83Gw-iuTC9f2qwofy3KuIJnsLFI31CD3F1hsx-TXJEtEmWk","display_url":"lci.fr/sante/covid-la…","indices":[245,268]}]	Faut pas s'étonner, la France collait des "affichettes sanitaires" pour arrêter le virus à CDG, terminal le plus exposé au virus alors que la Chine était en urgence maximale. N'oubliez pas que c'est les mêmes qui vont gérer la crise financière. https://t.co/pVQESQe8b6	78597.0	RT @Thinker_View: Faut pas s'étonner, la France collait des "affichettes sanitaires" pour arrêter le virus à CDG, terminal le plus exposé a…	1309.0	True	full
1320131	1320131	604731e34161a20039e5edd8	2021-03-09 08:29:17	[]	[]	Tue Mar 09 00:23:09 +0000 2021	[{"text":"RegimeChange","indices":[129,142]}]	[{"url":"https://t.co/jm0LEHCMIq","expanded_url":"https://twitter.com/SirakBahlbi/status/1369072544683339780?s=20","display_url":"twitter.com/SirakBahlbi/st…","indices":[259,282]}]	@SirakBahlbi @amnesty The EriSpora is here to Debuk all your false accusations, for the Love of Country!!!!!! The paid agent of #RegimeChange of the West @amnesty @AmnestyEARO @CPJAfrica @EU_Commission @hrw @cnn @AJEnglish @BBCNews @AFP @nytimes @dwnews https://t.co/jm0LEHCMIq	28.0	RT @GomidaWedi: @SirakBahlbi @amnesty The EriSpora is here to Debuk all your false accusations, for the Love of Country!!!!!! The paid age…	71.0	True	full
1320132	1320132	604731e44161a20039e5ee12	2021-03-09 08:29:18	[]	[{"url":"https://t.co/ImYaWXKdIx","expanded_url":"https://youtu.be/pS46dD7W0yY","display_url":"youtu.be/pS46dD7W0yY","indices":[297,320]}]		[]	[]			@Sade14008256 @CheeseFuelled @hetfieldjam @ScottishWidows I cant be arsed to find 50 fucking articles. so here is a… https://t.co/GiQvwBzKxu	1.0	True	full
1320133	1320133	604731e44161a20039e5ee14	2021-03-09 08:29:18	[]	[]	Tue Mar 09 08:27:54 +0000 2021	[]	[{"url":"https://t.co/TWCZUVX6GY","expanded_url":"https://www.wionews.com/india-news/one-sided-discussion-india-regrets-uk-house-of-commons-meeting-on-farm-laws-369091","display_url":"wionews.com/india-news/one…","indices":[211,234]}]	India has reacted sharply to the meeting of UK MPs on India's farm laws and press freedom, expressing its "deep regret" and describing it as a "one-sided discussion" than a "balanced debate Story by: @sidhant https://t.co/TWCZUVX6GY	312527.0	RT @WIONews: India has reacted sharply to the meeting of UK MPs on India's farm laws and press freedom, expressing its "deep regret" and de…	153.0	True	full
1320134	1320134	604731e44161a20039e5ee1c	2021-03-09 08:29:18	[{"text":"Facebook","indices":[9,18]},{"text":"misinformation","indices":[240,255]}]	[{"url":"https://t.co/V41dVmeJPo","expanded_url":"https://spectrum.ieee.org/computing/networks/the-careful-engineering-of-facebooks-filter-bubble?utm_source=techalert&utm_medium=email&utm_campaign=techalert%2C03-04-21&utm_content=httpsspectrumieeeorgcomputingnetworksthecarefulengineeringoffacebooksfilterbubble&mkt_tok=NzU2LUdQSC04OTkAAAF7m6dCCDMQtd-1EsugVJWyPaxeqAsRDjcXGmVk63If6fhbhj06YoAGzv2flFN…		[]	[]			In 2020 “#Facebook temporarily tweaked its algorithms to promote authoritative, fact-based news sources”. Why on Ea… https://t.co/SO5bIZwbTw	462.0	True	full
1320135	1320135	604731e44161a20039e5ee22	2021-03-09 08:29:18	[]	[]	Tue Mar 09 07:57:47 +0000 2021	[{"text":"Agrarwende","indices":[127,138]},{"text":"Maskengate","indices":[205,216]}]	[{"url":"https://t.co/4TAOMPFCRx","expanded_url":"https://www.sueddeutsche.de/politik/bundestag-cdu-abgeordneter-nebenjobs-roering-1.4479323","display_url":"sueddeutsche.de/politik/bundes…","indices":[233,256]}]	Der einflussreiche ⁦@cducsubt⁩ Agrarpolitiker Johannes Röring hat 15 Nebenjobs. Alle in der Agrarindustrie. Ein Vorkämpfer der #Agrarwende ist er nicht. Lieber ⁦@rbrinkhaus⁩ halten Sie das für akzeptabel? #Maskengate ⁦@Umwelthilfe⁩ https://t.co/4TAOMPFCRx	2524.0	RT @sascha_m_k: Der einflussreiche ⁦@cducsubt⁩ Agrarpolitiker Johannes Röring hat 15 Nebenjobs. Alle in der Agrarindustrie. Ein Vorkämpfer…	17.0	True	full
1320136	1320136	604731e44161a20039e5ee2a	2021-03-09 08:29:18	[]	[]	Tue Mar 09 07:42:11 +0000 2021	[]	[{"url":"https://t.co/yZnu4bx0nf","expanded_url":"https://www.thetimes.co.uk/article/msps-condemn-jeane-freeman-over-missing-14m-for-hospices-tpwmnrkxt","display_url":"thetimes.co.uk/article/msps-c…","indices":[222,245]}]	SNP Ministers assured me at the start of the Pandemic that additional UK Government funding for Scotland’s Hospices would be handed over in full by the SNP Government. The fact that hasn’t happened is totally shameful. https://t.co/yZnu4bx0nf	8566.0	RT @MilesBriggsMSP: SNP Ministers assured me at the start of the Pandemic that additional UK Government funding for Scotland’s Hospices wou…	305.0	True	full
1320137	1320137	604731e44161a20039e5ee2e	2021-03-09 08:29:18	[]	[]	Mon Mar 08 17:36:00 +0000 2021	[]	[{"url":"https://t.co/cNbugZCD0l","expanded_url":"https://www.bbc.com/portuguese/geral-53654692","display_url":"bbc.com/portuguese/ger…","indices":[223,246]}]	@RodP13 @MiguelNicolelis @RegisGalo_13 @MarcianoBrito13 @MoyenneA Prof, numero de pessoas tratando as sequelas pós covid? Quantos não morrem por complicações ocasionadas pela covid após um periodo? Vacinação em massa nada? https://t.co/cNbugZCD0l	0.0	RT @pauro_jose: @RodP13 @MiguelNicolelis @RegisGalo_13 @MarcianoBrito13 @MoyenneA Prof, numero de pessoas tratando as sequelas pós covid? Q…	56.0	True	full
1320138	1320138	604731e44161a20039e5ee44	2021-03-09 08:29:18	[]	[]	Tue Mar 09 08:29:13 +0000 2021	[]	[{"url":"https://t.co/jN2U6QdA4N","expanded_url":"https://twitter.com/BeckettUnite/status/1368954634837065735","display_url":"twitter.com/BeckettUnite/s…","indices":[185,208]}]	Eye watering numbers from a hugely wasteful and inept govt. Remember this isn't govt money - it is UK taxpayer money that future generations will have to pay back. Absolutely clueless. https://t.co/jN2U6QdA4N	3085.0	RT @LFASoccerSchool: Eye watering numbers from a hugely wasteful and inept govt. Remember this isn't govt money - it is UK taxpayer money t…	362.0	True	full
1320139	1320139	604731e44161a20039e5ee46	2021-03-09 08:29:18	[]	[]	Tue Mar 09 08:23:04 +0000 2021	[{"text":"ATEEZ","indices":[145,151]},{"text":"Fireworks","indices":[152,162]}]	[{"url":"https://t.co/m8Shr48ACf","expanded_url":"https://api.starpass.co.kr/web/applink.do?type=vote_seq&seq=112&img=https%3A%2F%2Fd2cg24p20j4o18.cloudfront.net%2Fplayvote%2F211%2F20210308%2F61b99230-291f-4357-856a-fe6340829bc4.png&title=SBS+MTV+THE+SHOW+253th+Live+Vote","display_url":"api.starpass.co.kr/web/applink.do…","indices":[63,86]}]	‼️THESHOW LIVE VOTING‼️ Make sure to vote in the right page💜 🔗https://t.co/m8Shr48ACf Voting time ⏳6:05PM - 7:00PM 🇰🇷 We can do it ATINYs! 🔥 #ATEEZ #Fireworks @ATEEZofficial https://t.co/7kFpsIrlv8	1119.0	RT @ATEEZ_KINGDOM: ‼️THESHOW LIVE VOTING‼️ Make sure to vote in the right page💜 🔗https://t.co/m8Shr48ACf Voting time ⏳6:05PM - 7:00PM 🇰🇷…	1168.0	True	full
1320140	1320140	604731e54161a20039e5ee68	2021-03-09 08:29:19	[]	[]	Mon Mar 08 09:30:00 +0000 2021	[{"text":"8M2021","indices":[0,7]}]	[{"url":"https://t.co/rMFEVI1VAl","expanded_url":"https://www.elsaltodiario.com/trabajo-domestico/2021-en-deuda-con-las-empleadas-de-hogar","display_url":"elsaltodiario.com/trabajo-domest…","indices":[227,250]}]	#8M2021 Repasamos con sus protagonistas la historia de las movilizaciones de las trabajadoras de hogar, que dejan al sector a un paso de completar el ciclo por sus derechos. Por @SusiQiuMad y @Des_bordes Foto de @EduLeon_photo https://t.co/rMFEVI1VAl	172322.0	RT @ElSaltoDiario: #8M2021 Repasamos con sus protagonistas la historia de las movilizaciones de las trabajadoras de hogar, que dejan al sec…	13333.0	True	full
1320141	1320141	604731e54161a20039e5ee88	2021-03-09 08:29:19	[]	[]	Tue Mar 09 07:26:51 +0000 2021	[{"text":"COVID19","indices":[0,8]},{"text":"AfricaResponds","indices":[154,169]},{"text":"TestTraceTreat","indices":[171,186]},{"text":"FactsNotFear","indices":[188,201]}]	[{"url":"https://t.co/7xkrFH4etK","expanded_url":"http://www.africacdc.org","display_url":"africacdc.org","indices":[130,153]}]	#COVID19 update in Africa as of 09/03/2021 at 9 AM EAT. Cases -- 3,975,045, Deaths – 106,095 and Recoveries --3,552,813. More at https://t.co/7xkrFH4etK #AfricaResponds #TestTraceTreat #FactsNotFear https://t.co/94oS628Rwc	107513.0	RT @AfricaCDC: #COVID19 update in Africa as of 09/03/2021 at 9 AM EAT. Cases -- 3,975,045, Deaths – 106,095 and Recoveries --3,552,813. Mo…	528.0	True	full
1320142	1320142	604731e64161a20039e5eeac	2021-03-09 08:29:19	[]	[]	Tue Mar 09 07:30:00 +0000 2021	[]	[{"url":"https://t.co/x1F0rO37r6","expanded_url":"http://nhs.uk/covid-vaccine-advice","display_url":"nhs.uk/covid-vaccine-…","indices":[146,169]}]	The NHS is sending text messages to some people to invite them to book a COVID-19 vaccine appointment. 📱 Find out more about how we contact you: https://t.co/x1F0rO37r6 https://t.co/9lrJhgWIHc	555692.0	RT @NHSuk: The NHS is sending text messages to some people to invite them to book a COVID-19 vaccine appointment. 📱 Find out more about ho…	9679.0	True	full
1320143	1320143	604731e64161a20039e5eeb0	2021-03-09 08:29:19	[]	[]	Mon Mar 08 13:51:02 +0000 2021	[{"text":"COVID19","indices":[40,48]},{"text":"healthleaders","indices":[124,138]},{"text":"InternationalWomensDay","indices":[166,189]},{"text":"GenerationEquality","indices":[215,234]}]	[{"url":"https://t.co/8o18aebxVe","expanded_url":"http://bit.ly/30evcRB","display_url":"bit.ly/30evcRB","indices":[190,213]}]	Women are disproportionally affected by #COVID19, yet largely absent from decision-making. This has to change. Meet 4 women #healthleaders in the @WHO_Europe Region. #InternationalWomensDay https://t.co/8o18aebxVe #GenerationEquality	14445.0	RT @hans_kluge: Women are disproportionally affected by #COVID19, yet largely absent from decision-making. This has to change. Meet 4 women…	1523.0	True	full
1320144	1320144	604731e64161a20039e5eebe	2021-03-09 08:29:20	[]	[]	Tue Mar 09 08:04:28 +0000 2021	[]	[{"url":"https://t.co/V7Al0NDJRp","expanded_url":"https://www.thetimes.co.uk/article/book-pulped-china-virus-claim-germany-whx6bnsgn?utm_medium=Social&utm_source=Twitter#Echobox=1615274839","display_url":"thetimes.co.uk/article/book-p…","indices":[174,197]}]	A German publisher has pulped copies of a children’s book that said that coronavirus originated in China, following a barrage of criticism from Chinese diplomats and parents https://t.co/V7Al0NDJRp	1524398.0	RT @thetimes: A German publisher has pulped copies of a children’s book that said that coronavirus originated in China, following a barrage…	3628.0	True	full
1320145	1320145	604731e64161a20039e5eec0	2021-03-09 08:29:20	[]	[]	Tue Mar 09 07:31:00 +0000 2021	[{"text":"carers","indices":[7,14]},{"text":"Wales","indices":[18,24]},{"text":"COVID19","indices":[78,86]},{"text":"vaccine","indices":[87,95]}]	[{"url":"https://t.co/UtTn12HLwF","expanded_url":"https://gov.wales/get-covid-19-vaccine-unpaid-carer","display_url":"gov.wales/get-covid-19-v…","indices":[190,213]}]	Unpaid #carers in #Wales can now access the online form for applying to get a #COVID19 #vaccine. You will need to apply to your health board to do so. All the links are in the link below. https://t.co/UtTn12HLwF	3670.0	RT @CarersWales: Unpaid #carers in #Wales can now access the online form for applying to get a #COVID19 #vaccine. You will need to apply t…	598.0	True	full
1320146	1320146	604731e64161a20039e5eec4	2021-03-09 08:29:20	[{"text":"TOMORROW_X_TOGETHER","indices":[265,285]}]	[{"url":"https://t.co/gJzwM94ODL","expanded_url":"http://www.kbanker.co.kr/news/articleView.html?idxno=97232","display_url":"kbanker.co.kr/news/articleVi…","indices":[215,238]}]		[]	[]			TOMORROW X TOGETHER along with other Kpop artists and Korea's cheering group Red Angel will be performing on &lt;K-POP… https://t.co/XqtBq2BE1X	3903.0	True	full
1320147	1320147	604731e64161a20039e5eee6	2021-03-09 08:29:20	[]	[]	Tue Mar 09 03:48:35 +0000 2021	[]	[{"url":"https://t.co/jaO6v7jGdr","expanded_url":"https://trib.al/tV3FXLb","display_url":"trib.al/tV3FXLb","indices":[136,159]}]	One Year Anniversary: Lest one forget, Dr. Anthony Fauci said one year ago today: "There’s no reason to be walking around with a mask.” https://t.co/jaO6v7jGdr	1491177.0	RT @BreitbartNews: One Year Anniversary: Lest one forget, Dr. Anthony Fauci said one year ago today: "There’s no reason to be walking aroun…	13.0	True	full
1320148	1320148	604731e64161a20039e5eeec	2021-03-09 08:29:20	[]	[]	Tue Mar 09 07:59:05 +0000 2021	[]	[{"url":"https://t.co/LdXrZ8lbOQ","expanded_url":"https://www.irrawaddy.com/opinion/guest-column/can-china-myanmars-good-neighbor-maintaining-non-interference-principle.html","display_url":"irrawaddy.com/opinion/guest-…","indices":[256,279]}]	A "good neighbor" doesn't turn its back on people in distress claiming it's merely an "internal affair" that soldiers have arrested their elected leaders and are shooting protesters. But that's how the Chinese government is treating the people of Myanmar. https://t.co/LdXrZ8lbOQ https://t.co/FGpr8O4cz1	435324.0	RT @KenRoth: A "good neighbor" doesn't turn its back on people in distress claiming it's merely an "internal affair" that soldiers have arr…	154.0	True	full
1320149	1320149	604731e74161a20039e5eef6	2021-03-09 08:29:20	[]	[]	Thu Mar 04 12:41:35 +0000 2021	[{"text":"FijezaYa","indices":[143,152]}]	[{"url":"https://t.co/qPKOGje4VY","expanded_url":"https://elpais.com/economia/2021-03-03/la-union-europea-presiona-a-espana-para-bajar-la-temporalidad-en-la-administracion.html?ssm=TW_CC","display_url":"elpais.com/economia/2021-…","indices":[238,261]}]	Somos personas ocupando plazas que hemos superado procesos selectivos (oposición, exámenes de listas...), durante 3, 5, 10, 15, 20 años o más. #FijezaYa La Unión Europea presiona a España para bajar la temporalidad en la Administración https://t.co/qPKOGje4VY vía @el_pais	70.0	RT @Prekario3: Somos personas ocupando plazas que hemos superado procesos selectivos (oposición, exámenes de listas...), durante 3, 5, 10,…	153.0	True	full
1320150	1320150	604731e74161a20039e5eef8	2021-03-09 08:29:20	[]	[{"url":"https://t.co/Ohk46831gZ","expanded_url":"https://www.britishcouncil.al/en/events/feminist-responses-pandemic","display_url":"britishcouncil.al/en/events/femi…","indices":[192,215]}]		[]	[]			1/3 I will be talking at this 👇 event on Thursday, 11 March. Tune in if it looks interesting. Feminist responses… https://t.co/9cot2e60QC	89.0	True	full
1320151	1320151	604731e74161a20039e5eefa	2021-03-09 08:29:20	[{"text":"IWD","indices":[193,197]}]	[{"url":"https://t.co/4jDTt0vKzn","expanded_url":"https://uk.news.yahoo.com/research-signals-fresh-wave-of-female-entrepreneurs-post-covid-165435227.html","display_url":"uk.news.yahoo.com/research-signa…","indices":[200,223]}]		[]	[]			𝗟𝗮𝘁𝗲𝘀𝘁 𝘄𝗼𝗿𝗸 | 𝗳:𝗘𝗻𝘁𝗿𝗲𝗽𝗿𝗲𝗻𝗲𝘂𝗿 | 𝗦𝘆𝗻𝗱𝗶𝗰𝗮𝘁𝗶𝗼𝗻 Research finds that two fifths of women (42%) were motivated to think… https://t.co/ZlXbsJJG7w	161.0	True	full
1320152	1320152	604731e74161a20039e5ef06	2021-03-09 08:29:21	[]	[]	Sat Mar 06 23:04:08 +0000 2021	[]	[{"url":"https://t.co/puiscvhO1r","expanded_url":"http://GotCovid.org","display_url":"GotCovid.org","indices":[121,144]}]	GOT COVID? Monoclonal Antibodies (mAbs) can save your life if administered in the first 10 days of symptom onset. Go to https://t.co/puiscvhO1r to find out more &amp; see if you’re eligible to receive this treatment. @dianaberrent @kavitapmd @DanielGriffinMD @LillyPad @Regeneron https://t.co/f5matWxWJq	11081.0	RT @Survivor_Corps: GOT COVID? Monoclonal Antibodies (mAbs) can save your life if administered in the first 10 days of symptom onset. Go t…	1794.0	True	full
1320153	1320153	604731e74161a20039e5ef0a	2021-03-09 08:29:21	[]	[]	Mon Mar 08 17:00:06 +0000 2021	[]	[{"url":"https://t.co/hlLFTuXtz1","expanded_url":"https://on.ft.com/30nXclV","display_url":"on.ft.com/30nXclV","indices":[184,207]}]	Ofcom has fined China’s state broadcaster £225,000 for breaching rules on fairness, privacy and due impartiality just weeks after it stripped the network of its right to air in the UK https://t.co/hlLFTuXtz1	6898865.0	RT @FinancialTimes: Ofcom has fined China’s state broadcaster £225,000 for breaching rules on fairness, privacy and due impartiality just w…	32.0	True	full
1320154	1320154	604731e74161a20039e5ef0c	2021-03-09 08:29:21	[]	[]	Tue Mar 09 08:02:08 +0000 2021	[]	[{"url":"https://t.co/Nv4Ce8pUwQ","expanded_url":"https://twitter.com/franceinfo/status/1369190205610135552","display_url":"twitter.com/franceinfo/sta…","indices":[188,211]}]	Quand tu lorgnes sur les 200 milliards d'épargne du au COVID pour valider ton scénario bancale et que t'oublis les 500 milliards de dette, alors que la pandémie n'est même pas terminée... https://t.co/Nv4Ce8pUwQ https://t.co/DhUiNvHvIp	78597.0	RT @Thinker_View: Quand tu lorgnes sur les 200 milliards d'épargne du au COVID pour valider ton scénario bancale et que t'oublis les 500 mi…	1588.0	True	full
1320155	1320155	604731e74161a20039e5ef0e	2021-03-09 08:29:21	[{"text":"NoAirlinesNoRecovery","indices":[181,202]}]	[{"url":"https://t.co/dRNP1XYr13","expanded_url":"https://www.independent.ie/life/travel/travel-news/greece-thinks-vaccine-passports-could-save-summer-holidays-while-others-in-europe-see-inequalities-40171067.html","display_url":"independent.ie/life/travel/tr…","indices":[254,277]}]		[]	[]			With our current level of indebtedness the highest in Europe and growing, Ireland needs to realise that we are one… https://t.co/DtJv6lkJTL	152.0	True	full
1320156	1320156	604731e74161a20039e5ef10	2021-03-09 08:29:21	[]	[]	Mon Mar 08 06:41:49 +0000 2021	[]	[{"url":"https://t.co/43BDCuliJ2","expanded_url":"https://twitter.com/jacklgoldsmith/status/1368718704972869636","display_url":"twitter.com/jacklgoldsmith…","indices":[280,303]}]	? “The first major move is expected over the next three weeks, officials said, with a series of clandestine actions across Russian networks that are intended to be evident to President Vladimir V. Putin and his intelligence services and military but not to the wider world.” ? https://t.co/43BDCuliJ2	3356.0	RT @ciaranmartinoxf: ? “The first major move is expected over the next three weeks, officials said, with a series of clandestine actions a…	63345.0	True	full
1320157	1320157	604731e74161a20039e5ef16	2021-03-09 08:29:21	[]	[{"url":"https://t.co/bhrLfDXkSf","expanded_url":"https://mailchi.mp/07ce00adb9db/kphsgrmxdb-824651Where","display_url":"mailchi.mp/07ce00adb9db/k…","indices":[30,53]}]		[]	[]			A tale of two labor markets - https://t.co/bhrLfDXkSf did female labor force participation fared worse and where be… https://t.co/Wl5iU7VE5K	256.0	True	full
1320158	1320158	604731e74161a20039e5ef22	2021-03-09 08:29:21	[]	[{"url":"https://t.co/xS016QyKBN","expanded_url":"https://mailchi.mp/090344116d1b/its-free-and-you-already-have-it","display_url":"mailchi.mp/090344116d1b/i…","indices":[39,62]},{"url":"https://t.co/00i5GrGfEL","expanded_url":"https://www.bramleysolutions.com/mailing-list/","display_url":"bramleysolutions.com/mailing-list/","indices":[118,141]}]		[]	[]			It's free and you already have it... - https://t.co/xS016QyKBN Sign up to receive weekly emails with tips and advi… https://t.co/ggpHwp24D3	25.0	True	full
1320159	1320159	604731e84161a20039e5ef4a	2021-03-09 08:29:21	[]	[]	Tue Mar 09 07:36:16 +0000 2021	[]	[{"url":"https://t.co/ehCaY66D8Y","expanded_url":"https://www.opb.org/article/2021/03/08/mask-burning-idaho-oregon-peoples-rights-far-right/","display_url":"opb.org/article/2021/0…","indices":[257,280]}]	Children didn’t decide to gather and burn masks in Idaho, their parents did. those parents didn’t spontaneously show up, far-right groups promoted the rally outside social media. Republican lawmakers, including the Lt. Governor of Idaho, encouraged it. https://t.co/ehCaY66D8Y	100724.0	RT @MrOlmos: Children didn’t decide to gather and burn masks in Idaho, their parents did. those parents didn’t spontaneously show up, far-…	336.0	True	full
1320160	1320160	604731e84161a20039e5ef52	2021-03-09 08:29:21	[]	[]	Sun Mar 07 14:07:13 +0000 2021	[{"text":"PMCBankCrisis","indices":[109,123]}]	[{"url":"https://t.co/c3KqwaujJr","expanded_url":"https://twitter.com/bhatsunils/status/1368556501887979524","display_url":"twitter.com/bhatsunils/sta…","indices":[182,205]}]	Dear @ArnabGofficial7 I am in a hospital bed with covid. Billls are mounting. Can I come on live tv to talk #PMCBankCrisis . I am on Hinduja Mahim. Help. Rbi failed. Goi failed us. https://t.co/c3KqwaujJr	3.0	RT @Kim16040726: Dear @ArnabGofficial7 I am in a hospital bed with covid. Billls are mounting. Can I come on live tv to talk #PMCBankCrisi…	30.0	True	full
1320161	1320161	604731e84161a20039e5ef54	2021-03-09 08:29:21	[]	[]	Tue Mar 09 08:14:49 +0000 2021	[{"text":"MINO","indices":[5,10]},{"text":"MINO","indices":[191,196]},{"text":"송민호","indices":[197,201]}]	[{"url":"https://t.co/ZnV6mVd56F","expanded_url":"http://www.redangel.kr/13651004/","display_url":"redangel.kr/13651004/","indices":[167,190]}]	[!!] #MINO at "National Cheering Team Red Angels - Overcoming COVID19 with Kpop World Cheering Season 2" CONCERT on March 20 at 5PM KST! MINO IS BOOKED ONCE AGAIN👑 ▶️https://t.co/ZnV6mVd56F #MINO #송민호 @official_mino_ https://t.co/o4mENyJ8Xb	48644.0	RT @OnlyLookAtMino: [!!] #MINO at "National Cheering Team Red Angels - Overcoming COVID19 with Kpop World Cheering Season 2" CONCERT on Mar…	8.0	True	full
1320162	1320162	604731e84161a20039e5ef58	2021-03-09 08:29:22	[]	[]	Tue Mar 09 06:48:23 +0000 2021	[]	[{"url":"https://t.co/8nmZN5bGVe","expanded_url":"https://zeitung.faz.net/faz/wirtschaft/2021-03-09/nach-corona-werden-mehr-bueros-leer-stehen/581753.html","display_url":"zeitung.faz.net/faz/wirtschaft…","indices":[198,221]}]	Wenn Wolkenkratzer leer stehen, weil von zu Hause gearbeitet wird, was passiert dann mit den Stadtvierteln? Interessanter Überblick von @PhilipPlickert und Michael Psotta aus London und Frankfurt. https://t.co/8nmZN5bGVe	2024.0	RT @pkrohn1: Wenn Wolkenkratzer leer stehen, weil von zu Hause gearbeitet wird, was passiert dann mit den Stadtvierteln? Interessanter Über…	7.0	True	full
1320163	1320163	604731e84161a20039e5ef5a	2021-03-09 08:29:22	[]	[]	Tue Mar 09 01:37:29 +0000 2021	[]	[{"url":"https://t.co/eY8jqfHtGQ","expanded_url":"https://www.bbc.co.uk/news/world-asia-56322369","display_url":"bbc.co.uk/news/world-asi…","indices":[154,177]}]	Today on BBC News... Divers find Philippine coral reef littered with blue surgical face masks (the single-use ones popular during the Covid-19 pandemic). https://t.co/eY8jqfHtGQ THREAD 1/10 https://t.co/CPwQEJR0ah	7340.0	RT @Howardrjohnson: Today on BBC News... Divers find Philippine coral reef littered with blue surgical face masks (the single-use ones popu…	15.0	True	full
1320164	1320164	604731e84161a20039e5ef72	2021-03-09 08:29:22	[]	[]	Tue Mar 09 06:19:44 +0000 2021	[{"text":"DelhiBudget2021","indices":[0,16]},{"text":"Covid19","indices":[91,99]}]	[{"url":"https://t.co/rAusK0Z9mE","expanded_url":"https://www.hindustantimes.com/india-news/delhi-budget-manish-sisodia-arvind-kejriwal-march-9-2021-101615266696580.html","display_url":"hindustantimes.com/india-news/del…","indices":[253,276]}]	#DelhiBudget2021 | Key points ▪️ 100 mohalla clinics dedicated to women to be opened ▪️ #Covid19 vaccination capacity to be increased from 45,000 to 60,000 per day ▪️ Cloud-based Health information management system, digital health card for people https://t.co/rAusK0Z9mE	18449.0	RT @htdelhi: #DelhiBudget2021 | Key points ▪️ 100 mohalla clinics dedicated to women to be opened ▪️ #Covid19 vaccination capacity to be…	200.0	True	full
1320165	1320165	604731e84161a20039e5ef78	2021-03-09 08:29:22	[]	[]	Tue Mar 09 08:04:58 +0000 2021	[]	[{"url":"https://t.co/CscGH4pLVj","expanded_url":"https://www.bbc.co.uk/news/uk-england-york-north-yorkshire-56327555","display_url":"bbc.co.uk/news/uk-englan…","indices":[239,262]}]	We've been locked inside for almost a year in order to 'protect the NHS'. A 500-bed Nightingale closes without treating a single Covid-19 patient. Do people STILL think they're doing this to stop our healthcare sector from collapsing? https://t.co/CscGH4pLVj	33863.0	RT @BritainFree: We've been locked inside for almost a year in order to 'protect the NHS'. A 500-bed Nightingale closes without treating a…	47.0	True	full
1320166	1320166	604731e84161a20039e5ef82	2021-03-09 08:29:22	[{"text":"springst","indices":[254,263]},{"text":"AUSPOL","indices":[264,271]},{"text":"scomoliedpeopledied","indices":[272,292]}]	[{"url":"https://t.co/DRM5rCZFd9","expanded_url":"https://www.news.com.au/lifestyle/health/health-problems/coronavirus-australia-pm-scott-morrison-in-the-firing-line-over-aged-care-virus-failure/news-story/9db24a7e2ef786473a7e376f8b2af29f","display_url":"news.com.au/lifestyle/heal…","indices":[294,317]}]		[]	[]			@Toby_Lee1 @rrp454 @9NewsMelb @msanto92 Meanwhile the ROYAL COMMISSION HAVE FOUND. 800+ associated deaths due to in… https://t.co/9T4RANrNOA	220.0	True	full
1320167	1320167	604731e84161a20039e5ef84	2021-03-09 08:29:22	[]	[]	Mon Mar 08 20:32:51 +0000 2021	[{"text":"InternationalWomensDay","indices":[252,275]}]	[{"url":"https://t.co/0QuhZxSMge","expanded_url":"https://www.unwomen.org/en/news/in-focus/international-womens-day?gclid=Cj0KCQiAs5eCBhCBARIsAEhk4r7VvfSgBCgxWJp2OrW1VIkGlWRgB1bWLCcE5VupZewaRoUe5ZJddJAaAgp8EALw_wcB","display_url":"unwomen.org/en/news/in-foc…","indices":[227,250]}]	Today we celebrate the women leading the way. From our Chief, to our research scientists, to staff who are supporting vaccination efforts, women of the Forest Service are helping to achieve an equal future in a COVID-19 world. https://t.co/0QuhZxSMge #InternationalWomensDay https://t.co/fDSurKRxDw	163383.0	RT @forestservice: Today we celebrate the women leading the way. From our Chief, to our research scientists, to staff who are supporting va…	1031.0	True	full
1320168	1320168	604731e84161a20039e5ef86	2021-03-09 08:29:22	[]	[]	Tue Mar 09 08:07:22 +0000 2021	[]	[{"url":"https://t.co/MI0yBRZVcZ","expanded_url":"https://starmometer.com/2021/01/28/100-asian-heartthrobs-2021-elimination-round/","display_url":"starmometer.com/2021/01/28/100…","indices":[162,185]}]	MASS VOTING FOR SUNGHOON ON STARMOMETER STARTS NOW. THE GOAL IS TO MAKE HIM RANK AT #1. GO VOTE FOR HIM !! voting ends on march 15 @ENHYPEN @ENHYPEN_members https://t.co/MI0yBRZVcZ	2099.0	RT @jayexceptional: MASS VOTING FOR SUNGHOON ON STARMOMETER STARTS NOW. THE GOAL IS TO MAKE HIM RANK AT #1. GO VOTE FOR HIM !! voting end…	336.0	True	full
1320169	1320169	604731e94161a20039e5ef92	2021-03-09 08:29:22	[]	[]	Tue Mar 09 07:45:00 +0000 2021	[]	[{"url":"https://t.co/ycYId58wT5","expanded_url":"https://thewire.in/banking/banks-wrote-off-rs-1-15-lakh-crore-in-first-three-quarters-of-fy21-anurag-thakur","display_url":"thewire.in/banking/banks-…","indices":[161,184]}]	Banks have written off bad loans to the tune of Rs 1.15 lakh crore during the first three-quarters of the current fiscal, the Lok Sabha was informed on Monday. https://t.co/ycYId58wT5	1008983.0	RT @thewire_in: Banks have written off bad loans to the tune of Rs 1.15 lakh crore during the first three-quarters of the current fiscal, t…	229.0	True	full
1320170	1320170	604731e94161a20039e5efa6	2021-03-09 08:29:22	[]	[]	Tue Mar 09 06:43:44 +0000 2021	[]	[{"url":"https://t.co/wwaAofmJto","expanded_url":"https://www.timeanddate.com/worldclock/fixedtime.html?msg=GRAMMYs&iso=20210315T09&p1=235","display_url":"timeanddate.com/worldclock/fix…","indices":[168,191]}]	Please be aware that due to daylight savings time this weekend in the US, the Grammys will air March 15 *9AM KST* instead of 10AM! 🙆🏻‍♀️ Check for your timezone here: https://t.co/wwaAofmJto https://t.co/O4Jh0o9HTH	495178.0	RT @charts_k: Please be aware that due to daylight savings time this weekend in the US, the Grammys will air March 15 *9AM KST* instead of…	163.0	True	full
1320171	1320171	604731e94161a20039e5efa8	2021-03-09 08:29:22	[]	[{"url":"https://t.co/hNKCeU9D17","expanded_url":"https://www.nexos.com.mx/?p=53900","display_url":"nexos.com.mx/?p=53900","indices":[242,265]}]		[]	[]			Este año, marzo se siente distinto: el duelo que trajo la pandemia se unió al duelo permanente que implica ser muje… https://t.co/QjpCKL7Iyu	2226.0	True	full
1320172	1320172	604731e94161a20039e5efbe	2021-03-09 08:29:23	[]	[{"url":"https://t.co/HScVmuqsnp","expanded_url":"http://go.usa.gov/xsmTj","display_url":"go.usa.gov/xsmTj","indices":[156,179]}]		[]	[]			@federalreserve : @FederalReserve announces it will extend its Paycheck Protection Program Liquidity Facility, or… https://t.co/8zI8481ZqV	439.0	True	full
1320173	1320173	604731e94161a20039e5efca	2021-03-09 08:29:23	[]	[]	Sat Mar 06 19:29:05 +0000 2021	[]	[{"url":"https://t.co/SqRFTzkPyC","expanded_url":"https://econ.st/38iWryO","display_url":"econ.st/38iWryO","indices":[146,169]}]	Several studies show that, even if face-mask wearers do get covid-19, their disease is milder. Now researchers think they may have worked out why https://t.co/SqRFTzkPyC	25537875.0	RT @TheEconomist: Several studies show that, even if face-mask wearers do get covid-19, their disease is milder. Now researchers think they…	59.0	True	full
1320174	1320174	604731e94161a20039e5efd2	2021-03-09 08:29:23	[]	[]	Mon Mar 08 11:17:00 +0000 2021	[{"text":"Concours","indices":[0,9]}]	[{"url":"https://t.co/U9jLSPLoj9","expanded_url":"http://bit.ly/3rgRdeH","display_url":"bit.ly/3rgRdeH","indices":[169,192]}]	#Concours 🔥 Tentez de remporter 1 ensemble de produits dérivés @_ABYstyle. Au total 1 gagnant. Pour participer : ✔️Follow @HypergamesA ✔️RT le tweet TAS le 15/03 à 17h 👉https://t.co/U9jLSPLoj9 https://t.co/KEIY4RN8F6	65297.0	RT @HypergamesA: #Concours 🔥 Tentez de remporter 1 ensemble de produits dérivés @_ABYstyle. Au total 1 gagnant. Pour participer : ✔️Follow…	74.0	True	full
1320175	1320175	604731ea4161a20039e5effc	2021-03-09 08:29:23	[]	[]	Tue Mar 09 07:14:14 +0000 2021	[{"text":"SriLanka","indices":[101,110]},{"text":"PoliceBrutality","indices":[111,127]},{"text":"Covid_19","indices":[128,137]},{"text":"lka","indices":[138,142]}]	[{"url":"https://t.co/2wRUgynN18","expanded_url":"https://newshub.lk/en/2021/03/09/police-assault-on-civilians-escalate-another-video-released-video/","display_url":"newshub.lk/en/2021/03/09/…","indices":[77,100]}]	Police assault Sri Lankan civilians escalate; Another Video released (Video) https://t.co/2wRUgynN18 #SriLanka #PoliceBrutality #Covid_19 #lka	5432.0	RT @Newshub_lk: Police assault Sri Lankan civilians escalate; Another Video released (Video) https://t.co/2wRUgynN18 #SriLanka #PoliceBruta…	160.0	True	full
1320176	1320176	604731ea4161a20039e5effe	2021-03-09 08:29:23	[]	[]	Mon Nov 30 10:40:57 +0000 2020	[]	[{"url":"https://t.co/ChwECTBuls","expanded_url":"http://onlyfans.com/spikes1319","display_url":"onlyfans.com/spikes1319","indices":[153,176]}]	New video uploaded on my Only Fans 🥵 check out how I sucked up @tonycaliboy enjoyed sucking his Dick😈 💦 15% off on the first 10 New and Old subscribers https://t.co/ChwECTBuls https://t.co/F5cyOhr0vA	32436.0	RT @Serio_1319: New video uploaded on my Only Fans 🥵 check out how I sucked up @tonycaliboy enjoyed sucking his Dick😈 💦 15% off on the fir…	319.0	True	full
1320177	1320177	604731ea4161a20039e5f00c	2021-03-09 08:29:23	[]	[]	Tue Mar 09 08:23:54 +0000 2021	[]	[{"url":"https://t.co/Xxg8b9BBoM","expanded_url":"https://mobile.reuters.com/article/amp/idUSKBN2B0001?__twitter_impression=true","display_url":"mobile.reuters.com/article/amp/id…","indices":[255,278]}]	The UK performed particularly badly due to a long-term stagnation in productivity growth, While all countries grappled with the tumult of COVID-19, UK lost market share in its biggest export markets - the United States and Germany, the research showed. https://t.co/Xxg8b9BBoM	7960.0	RT @El86562179: The UK performed particularly badly due to a long-term stagnation in productivity growth, While all countries grappled with…	5457.0	True	full
1320178	1320178	604731ea4161a20039e5f016	2021-03-09 08:29:24	[]	[]	Tue Mar 09 08:25:02 +0000 2021	[{"text":"8mar","indices":[186,191]}]	[{"url":"https://t.co/gb28zMgXbo","expanded_url":"https://cutt.ly/gUxlkWRS","display_url":"cutt.ly/gUxlkWRS","indices":[192,215]}]	El Saime informó que sus oficinas estarán cerradas esta semana del 8 al 14 de marzo debido a la cuarentena radical decretada por el gobierno de Nicolás Maduro. Más detalles en el enlace #8mar https://t.co/gb28zMgXbo	819517.0	RT @ElPitazoTV: El Saime informó que sus oficinas estarán cerradas esta semana del 8 al 14 de marzo debido a la cuarentena radical decretad…	256.0	True	full
1320179	1320179	604731ea4161a20039e5f02c	2021-03-09 08:29:24	[{"text":"FrancoisTrottein","indices":[134,151]}]	[{"url":"https://t.co/DKNAXizQa0","expanded_url":"https://www.tandfonline.com/doi/full/10.1080/19490976.2021.1893113","display_url":"tandfonline.com/doi/full/10.10…","indices":[228,251]}]		[]	[]			Our last paper: SARS-CoV-2 infection in nonhuman primates alters the composition and functional activity of the gu… https://t.co/UXusiBiB0l	1338.0	True	full
1320180	1320180	604731ea4161a20039e5f030	2021-03-09 08:29:24	[]	[]	Sun Mar 07 10:42:50 +0000 2021	[{"text":"Aguilas","indices":[239,247]}]	[{"url":"https://t.co/Gx3K2qpNKF","expanded_url":"https://noticias.112rmurcia.es/?lv9CW","display_url":"noticias.112rmurcia.es/?lv9CW","indices":[251,274]}]	Activado en situación de Preemergencia el Plan de Protección Civil ante el Riesgo de Inundaciones. El 112 ya ha atendido 56 asuntos relacionados con las lluvias. Imágenes facilitadas por @BomberosCEIS_RM del rescate que han realizado en #Aguilas ✅https://t.co/Gx3K2qpNKF https://t.co/eCwh9qEpdU	43175.0	RT @112rmurcia: Activado en situación de Preemergencia el Plan de Protección Civil ante el Riesgo de Inundaciones. El 112 ya ha atendido 56…	179.0	True	full
1320181	1320181	604731eb4161a20039e5f034	2021-03-09 08:29:24	[]	[]	Tue Mar 09 08:18:57 +0000 2021	[]	[{"url":"https://t.co/PYmN23hxYI","expanded_url":"https://elpais.com/espana/2021-03-09/el-parlamento-europeo-retira-la-inmunidad-a-puigdemont.html","display_url":"elpais.com/espana/2021-03…","indices":[257,280]}]	Importantísimo paso para desmontar la farsa del separatismo en Europa: ni Puigdemont ni nadie está por encima de la ley. El trabajo de Cs da sus frutos y los fugados responderán ante la Justicia por sus presuntos delitos. Gran día para los demócratas👏🏻🇪🇺 https://t.co/PYmN23hxYI	40875.0	RT @carrizosacarlos: Importantísimo paso para desmontar la farsa del separatismo en Europa: ni Puigdemont ni nadie está por encima de la le…	11.0	True	full
1320182	1320182	604731eb4161a20039e5f038	2021-03-09 08:29:24	[]	[{"url":"https://t.co/Y4s1zgiDw0","expanded_url":"https://ingaza.wordpress.com/2021/03/09/gaza-has-suffered-the-longest-most-barbaric-lockdown-in-the-world-i-know-because-i-lived-through-three-years-of-it/","display_url":"ingaza.wordpress.com/2021/03/09/gaz…","indices":[232,255]}]		[]	[]			While the rest of the world may rightly moan about the ways in which the miserable Covid-induced lockdowns have aff… https://t.co/JzPfXmGh5V	3472.0	True	full
1320183	1320183	604731eb4161a20039e5f042	2021-03-09 08:29:24	[]	[]	Mon Mar 08 18:04:49 +0000 2021	[{"text":"YoongiDay","indices":[21,31]},{"text":"KUMFAWithYoongi","indices":[159,175]}]	[{"url":"https://t.co/yK9E3uBUCl","expanded_url":"https://twitter.com/oneinanarmy/status/1367474344373481473","display_url":"twitter.com/oneinanarmy/st…","indices":[214,237]}]	Is everyone enjoying #YoongiDay? 🥳Let’s celebrate not only his birthday, but also the donations ARMY have made in his name! Already 937 people have donated to #KUMFAWithYoongi.🥰 Together, you have raised $25,494.💜 https://t.co/yK9E3uBUCl https://t.co/sUCVjQTAoO	187323.0	RT @OneInAnARMY: Is everyone enjoying #YoongiDay? 🥳Let’s celebrate not only his birthday, but also the donations ARMY have made in his name…	171.0	True	full
1320184	1320184	604731eb4161a20039e5f04a	2021-03-09 08:29:24	[]	[]	Tue Mar 09 07:51:58 +0000 2021	[]	[{"url":"https://t.co/qVrq8paJ9K","expanded_url":"https://caravanmagazine.in/health/by-introducing-eggs-in-mid-day-meals-maharashtra-government-could-end-malnutrition-in-the-state-will-it","display_url":"caravanmagazine.in/health/by-intr…","indices":[179,202]}]	Indian government and society should STOP tiptoeing around all its regressive ideology and address the malnutrition crisis in the country. The solutions are staring in your face https://t.co/qVrq8paJ9K	5362.0	RT @sakie339: Indian government and society should STOP tiptoeing around all its regressive ideology and address the malnutrition crisis in…	94.0	True	full
1320185	1320185	604731eb4161a20039e5f078	2021-03-09 08:29:25	[]	[]	Mon Mar 08 19:26:26 +0000 2021	[]	[{"url":"https://t.co/jOOrNutrHu","expanded_url":"https://twitter.com/ltc_hicks/status/1368991556892585985","display_url":"twitter.com/ltc_hicks/stat…","indices":[246,269]}]	Warum afrikanische Staaten Mitglied der WHO sind, erschliesst sich mir nicht - nach all den miesen Erfahrungen! Diese miesen Erfahrungen stehen Europa und Nordamerika noch bevor. Der Impf-Wahnsinn endet katastrophal! - Dr. med. Nicole Delepine. https://t.co/jOOrNutrHu	1315.0	RT @thisbuerge: Warum afrikanische Staaten Mitglied der WHO sind, erschliesst sich mir nicht - nach all den miesen Erfahrungen! Diese mies…	209.0	True	full
1320186	1320186	604731eb4161a20039e5f084	2021-03-09 08:29:25	[]	[]	Tue Mar 09 08:27:54 +0000 2021	[]	[{"url":"https://t.co/TWCZUVX6GY","expanded_url":"https://www.wionews.com/india-news/one-sided-discussion-india-regrets-uk-house-of-commons-meeting-on-farm-laws-369091","display_url":"wionews.com/india-news/one…","indices":[211,234]}]	India has reacted sharply to the meeting of UK MPs on India's farm laws and press freedom, expressing its "deep regret" and describing it as a "one-sided discussion" than a "balanced debate Story by: @sidhant https://t.co/TWCZUVX6GY	312527.0	RT @WIONews: India has reacted sharply to the meeting of UK MPs on India's farm laws and press freedom, expressing its "deep regret" and de…	231.0	True	full
1320187	1320187	604731ec4161a20039e5f098	2021-03-09 08:29:25	[]	[]	Tue Mar 09 05:36:06 +0000 2021	[]	[{"url":"https://t.co/17gVbVrDeL","expanded_url":"https://www.navarra.es/es/noticias/2021/03/08/el-servicio-navarro-de-empleo-impulsara-la-carrera-directiva-de-15-mujeres-dedicadas-a-profesiones-tecnicas-y-cientificas-con-el-programa-lidera-en-femenino-stem-","display_url":"navarra.es/es/noticias/20…","indices":[164,187]}]	El Servicio Navarro de Empleo impulsará la carrera directiva de 15 mujeres dedicadas a profesiones técnicas y científicas con el programa “Lidera en femenino-STEM” https://t.co/17gVbVrDeL	1031.0	RT @izaskungoni: El Servicio Navarro de Empleo impulsará la carrera directiva de 15 mujeres dedicadas a profesiones técnicas y científicas…	989.0	True	full
1320188	1320188	604731ec4161a20039e5f09a	2021-03-09 08:29:25	[]	[]	Tue Mar 09 02:05:59 +0000 2021	[]	[{"url":"https://t.co/bDIDRxStrH","expanded_url":"https://twitter.com/JeffreyGoldberg/status/1369106043171708933","display_url":"twitter.com/JeffreyGoldber…","indices":[207,230]}]	I thought this was just me being 60, but the brain fog is real. I went to a Target today and I was struck by how much just being around human activity wakes up your ability to think and process information. https://t.co/bDIDRxStrH	516362.0	RT @RadioFreeTom: I thought this was just me being 60, but the brain fog is real. I went to a Target today and I was struck by how much jus…	1686.0	True	full
1320189	1320189	604731ec4161a20039e5f09c	2021-03-09 08:29:25	[]	[]	Mon Mar 08 20:15:26 +0000 2021	[]	[{"url":"https://t.co/gDSwQJCrY4","expanded_url":"https://www.cnn.com/2021/03/05/china/china-world-biggest-navy-intl-hnk-ml-dst/index.html","display_url":"cnn.com/2021/03/05/chi…","indices":[136,159]}]	I wrote the Secretary of Defense urging this administration to take China’s naval buildup seriously. China is not hiding its ambition. https://t.co/gDSwQJCrY4	294229.0	RT @MarshaBlackburn: I wrote the Secretary of Defense urging this administration to take China’s naval buildup seriously. China is not hid…	32.0	True	full
1320190	1320190	604731ec4161a20039e5f0a4	2021-03-09 08:29:25	[]	[{"url":"https://t.co/TLUXIxUusz","expanded_url":"https://www.lavanguardia.com/politica/20210209/6232560/megan-carter-calvario.amp.html","display_url":"lavanguardia.com/politica/20210…","indices":[271,294]}]		[]	[]			@Tekiero77658087 «El ‘caso Mary Poppins’ brota tras 15 casos contra Podemos archivados, incluido el procesamiento d… https://t.co/ysRuTLgx3f	2802.0	True	full
1320191	1320191	604731ec4161a20039e5f0a6	2021-03-09 08:29:25	[]	[]	Mon Mar 08 22:37:20 +0000 2021	[{"text":"AmericanRescuePlan","indices":[4,23]}]	[{"url":"https://t.co/bpEIr8hJpP","expanded_url":"https://www.vox.com/22315225/covid-19-third-stimulus-medicaid-expansion-funding","display_url":"vox.com/22315225/covid…","indices":[245,268]}]	The #AmericanRescuePlan includes an additional $3.5 billion for Florida to expand Medicaid. The governor is preemptively rejecting this money for our state because he has an ideological need for poor people to not have health care. Despicable. https://t.co/bpEIr8hJpP	280731.0	RT @RepValDemings: The #AmericanRescuePlan includes an additional $3.5 billion for Florida to expand Medicaid. The governor is preemptivel…	1263.0	True	full
1320192	1320192	604731ec4161a20039e5f0aa	2021-03-09 08:29:25	[]	[]	Tue Mar 09 07:00:01 +0000 2021	[{"text":"EXO","indices":[100,104]},{"text":"엑소","indices":[105,108]},{"text":"SEHUN","indices":[109,115]},{"text":"세훈","indices":[116,119]},{"text":"오세훈","indices":[120,124]}]	[{"url":"https://t.co/5hMKICpyG2","expanded_url":"https://www.instagram.com/p/CMMFEFQh4gv/","display_url":"instagram.com/p/CMMFEFQh4gv/","indices":[51,74]},{"url":"https://t.co/8396aKVcNd","expanded_url":"https://instagram.fbpn4-1.fna.fbcdn.net/v/t51.2885-15/fr/e15/s1080x1080/158409435_1082476798918363_1529132090617149066_n.jpg?tp=1&_nc_ht=instagram.fbpn4-1.fna.fbcdn.net&_nc_cat=107&_nc_ohc=485BS…	210309 somebymi Instagram. SEHUN x SOME BY MI 👉🏻 https://t.co/5hMKICpyG2 https://t.co/8396aKVcNd #EXO #엑소 #SEHUN #세훈 #오세훈 @weareoneEXO @exoonearewe https://t.co/jikizhDwtF	214556.0	RT @EXOXOXOID: 210309 somebymi Instagram. SEHUN x SOME BY MI 👉🏻 https://t.co/5hMKICpyG2 https://t.co/8396aKVcNd #EXO #엑소 #SEHUN #세훈 #오세훈…	262.0	True	full
1320193	1320193	604731ec4161a20039e5f0be	2021-03-09 08:29:25	[]	[]	Mon Mar 08 17:23:36 +0000 2021	[]	[{"url":"https://t.co/m5dYPXPFoQ","expanded_url":"https://wa.me/966580512078","display_url":"wa.me/966580512078","indices":[113,136]}]	أجمل ملمس فسكوز خامه رقيقه وناعمه جداً ومعالجه ضد الانكماش بمقاسات تلبس حتى 120 كيلو A السعر الحبه 130 ريال https://t.co/m5dYPXPFoQ . https://t.co/c2DbjwfqqO	11417.0	RT @_mahaalk_: أجمل ملمس فسكوز خامه رقيقه وناعمه جداً ومعالجه ضد الانكماش بمقاسات تلبس حتى 120 كيلو A السعر الحبه 130 ريال https://t.c…	1667.0	True	full
1320194	1320194	604731ec4161a20039e5f0d2	2021-03-09 08:29:25	[{"text":"LastCall","indices":[0,9]}]	[{"url":"https://t.co/odZr332CXK","expanded_url":"https://fbinnovationlab.goip.tech/@FnBDubai","display_url":"fbinnovationlab.goip.tech/@FnBDubai","indices":[199,222]}]		[]	[]			#LastCall for applications! Few days left to register for the F&amp;B Innovation Lab, the first-of-its-kind initiative… https://t.co/lIKkjfJgAL	8.0	True	full
1320195	1320195	604731ec4161a20039e5f0d6	2021-03-09 08:29:26	[{"text":"ItsOkayI","indices":[245,254]}]	[{"url":"https://t.co/8Q5dIvGYHs","expanded_url":"https://thekingshop.net/product/its-okay-if-you-disagree-with-me-i-cant-force-you-to-be-right-shirt/","display_url":"thekingshop.net/product/its-ok…","indices":[256,279]}]		[]	[]			Are everywhere and trendy Its Okay If You Disagree With Me I Cant Force You To Be Right shirt . Designs are a dime… https://t.co/J1oeCnLfUB	804.0	True	full
1320196	1320196	604731ec4161a20039e5f0d8	2021-03-09 08:29:26	[{"text":"livestock","indices":[17,27]}]	[{"url":"https://t.co/Y8OOJwXYgR","expanded_url":"http://bit.ly/39zSjvy","display_url":"bit.ly/39zSjvy","indices":[215,238]}]		[]	[]			📕 Accounting for #livestock water productivity: How and why? @FAO report to better understand, quantify and assess… https://t.co/FIJbB4dgaC	18785.0	True	full
1320197	1320197	604731ec4161a20039e5f0dc	2021-03-09 08:29:26	[]	[]	Mon Mar 08 22:05:10 +0000 2021	[{"text":"KAI","indices":[0,4]},{"text":"엑소카이","indices":[208,213]},{"text":"카이","indices":[214,217]}]	[{"url":"https://t.co/C8NdOJ49Ka","expanded_url":"https://youtu.be/Fc-fa6cAe2c","display_url":"youtu.be/Fc-fa6cAe2c","indices":[74,97]}]	#KAI's Mmmh MV just surpassed 62M Views within 98 days and 19 hours! 🎉 🚨 https://t.co/C8NdOJ49Ka – Mmmh MV extends its record as the fastest KPop Male Debut MV and SM Soloist MV to achieve the milestone. #엑소카이 #카이 @weareoneEXO https://t.co/4L4qY1qLp9	3947.0	RT @KJITUBE: #KAI's Mmmh MV just surpassed 62M Views within 98 days and 19 hours! 🎉 🚨 https://t.co/C8NdOJ49Ka – Mmmh MV extends its reco…	416.0	True	full
1320198	1320198	604731ed4161a20039e5f100	2021-03-09 08:29:26	[]	[]	Tue Mar 09 06:43:44 +0000 2021	[]	[{"url":"https://t.co/wwaAofmJto","expanded_url":"https://www.timeanddate.com/worldclock/fixedtime.html?msg=GRAMMYs&iso=20210315T09&p1=235","display_url":"timeanddate.com/worldclock/fix…","indices":[168,191]}]	Please be aware that due to daylight savings time this weekend in the US, the Grammys will air March 15 *9AM KST* instead of 10AM! 🙆🏻‍♀️ Check for your timezone here: https://t.co/wwaAofmJto https://t.co/O4Jh0o9HTH	495222.0	RT @charts_k: Please be aware that due to daylight savings time this weekend in the US, the Grammys will air March 15 *9AM KST* instead of…	1058.0	True	full
1320199	1320199	604731ed4161a20039e5f118	2021-03-09 08:29:26	[{"text":"Space","indices":[5,11]},{"text":"Earth","indices":[15,21]}]	[{"url":"https://t.co/HrYrnQIukV","expanded_url":"https://bit.ly/2O7rAPa","display_url":"bit.ly/2O7rAPa","indices":[199,222]}]		[]	[]			From #Space to #Earth... Our Earth Observation Department works on the huge amount of data transmitted by satellite… https://t.co/ebhfhhHF3H	1109.0	True	full
1320200	1320200	604731ed4161a20039e5f11e	2021-03-09 08:29:26	[]	[]	Tue Mar 09 08:25:34 +0000 2021	[{"text":"INDvSA","indices":[207,214]},{"text":"AlwaysRising","indices":[215,228]}]	[{"url":"https://t.co/qC1kBk1FjM","expanded_url":"https://bit.ly/38nI6Bk","display_url":"bit.ly/38nI6Bk","indices":[182,205]}]	🏏 GETTING EXCITING India's batters have found their groove as we search for the breakthrough 🇮🇳 @BCCIWomen 63/1 after 15 overs 📺 Catch the action on SuperSport 212 📲 Ball-by-Ball https://t.co/qC1kBk1FjM #INDvSA #AlwaysRising @Momentum_za	1220184.0	RT @OfficialCSA: 🏏 GETTING EXCITING India's batters have found their groove as we search for the breakthrough 🇮🇳 @BCCIWomen 63/1 after 15…	1267460.0	True	full
1320201	1320201	604731ed4161a20039e5f12c	2021-03-09 08:29:27	[{"text":"pflexit","indices":[67,75]}]	[{"url":"https://t.co/PA8bLHFK8r","expanded_url":"https://www.welt.de/politik/deutschland/article227871577/Corona-Deutschland-verliert-in-der-Pandemie-Tausende-Pflegekraefte.html","display_url":"welt.de/politik/deutsc…","indices":[160,183]},{"url":"https://t.co/s1kVDRp8K9","expanded_url":"https://www.welt.de/vermischtes/plus224419924/Pflege-Wir-werden-verbrannt-Deutschland-vor-dem-Pflexit.html","…		[]	[]			9.000, Personen haben die Pflegeberufe verlassen, so Funke Medien: #pflexit statt Corona, vor allem in einer Zeit i… https://t.co/AHbtwpEmJS	1080.0	True	full
1320202	1320202	604731ed4161a20039e5f132	2021-03-09 08:29:27	[]	[{"url":"https://t.co/XomiOT9aeV","expanded_url":"https://www.nexos.com.mx/?p=53902","display_url":"nexos.com.mx/?p=53902","indices":[118,141]}]		[]	[]			La desigualdad es la peste de la humanidad, y la pandemia que llegó entonces, y no se irá, nos lo escupió en la car… https://t.co/MEVYiIQ6m9	2226.0	True	full
1320203	1320203	604731ee4161a20039e5f142	2021-03-09 08:29:27	[]	[{"url":"https://t.co/2cMqbNJf6Y","expanded_url":"https://www.mei.edu/publications/unequal-present-and-future-covid-19-world-pandemics-impact-refugee-women-lebanon","display_url":"mei.edu/publications/u…","indices":[248,271]}]		[]	[]			An unequal present and future in a COVID-19 world: The pandemic’s impact on refugee women in Lebanon | Government c… https://t.co/dA1BOaKiLs	4307.0	True	full
1320204	1320204	604731ee4161a20039e5f14c	2021-03-09 08:29:27	[]	[]	Tue Mar 09 02:15:29 +0000 2021	[{"text":"nft","indices":[59,63]},{"text":"cryptoart","indices":[64,74]},{"text":"tezos","indices":[75,81]}]	[{"url":"https://t.co/0QiOFe0nro","expanded_url":"https://www.hicetnunc.xyz/objkt/2421#","display_url":"hicetnunc.xyz/objkt/2421#","indices":[134,157]}]	just dropped another one. INSPIRE, EXPIRE. @hicetnunc2000 #nft #cryptoart #tezos 15 units available for 0.9 $XTZ each, go get it: https://t.co/0QiOFe0nro https://t.co/Dk8EKD1L49	357.0	RT @enzinhooooooooo: just dropped another one. INSPIRE, EXPIRE. @hicetnunc2000 #nft #cryptoart #tezos 15 units available for 0.9 $XTZ ea…	175.0	True	full
1320205	1320205	604731ee4161a20039e5f15a	2021-03-09 08:29:27	[]	[]	Mon Mar 08 15:19:46 +0000 2021	[]	[{"url":"https://t.co/fA2Pk8Kxoi","expanded_url":"https://tinyurl.com/9847t2ak","display_url":"tinyurl.com/9847t2ak","indices":[131,154]},{"url":"https://t.co/vs4dXe2LIK","expanded_url":"https://tinyurl.com/xjczdnwj","display_url":"tinyurl.com/xjczdnwj","indices":[205,228]}]	Here are 15 Grants &amp; Grant Resources specifically set up for Women in various fields. 1. Global Fund for Women Link to Apply: https://t.co/fA2Pk8Kxoi 2. African Women Development Fund Link to Apply: https://t.co/vs4dXe2LIK	259397.0	RT @TundeTASH: Here are 15 Grants &amp; Grant Resources specifically set up for Women in various fields. 1. Global Fund for Women Link to Appl…	79.0	True	full
1320206	1320206	604731ee4161a20039e5f160	2021-03-09 08:29:27	[]	[]	Tue Mar 09 03:30:06 +0000 2021	[{"text":"HongKong","indices":[62,71]}]	[{"url":"https://t.co/1YAbNgxq2H","expanded_url":"https://bit.ly/38lh9y4","display_url":"bit.ly/38lh9y4","indices":[191,214]}]	Chinese leaders have settled on an ultra-hardline approach to #HongKong in the belief that its costs are bearable, and their gambit has arguably paid off so far, says Minxin Pei of @CMCnews. https://t.co/1YAbNgxq2H	212323.0	RT @ProSyn: Chinese leaders have settled on an ultra-hardline approach to #HongKong in the belief that its costs are bearable, and their ga…	36.0	True	full
1320207	1320207	604731ee4161a20039e5f168	2021-03-09 08:29:27	[]	[]	Tue Mar 09 08:10:00 +0000 2021	[]	[{"url":"https://t.co/zG8pwZ8c1G","expanded_url":"https://www.gmanetwork.com/news/money/companies/778921/mcdonald-s-philippines-to-vaccinate-restaurant-crews-for-free/story/","display_url":"gmanetwork.com/news/money/com…","indices":[182,205]}]	McDonald's Philippines has purchased close to 100,000 doses of COVID-19 vaccines from AstraZeneca, as the fast-food chain operator said it plans to inoculate its employees for free. https://t.co/zG8pwZ8c1G	5860327.0	RT @gmanews: McDonald's Philippines has purchased close to 100,000 doses of COVID-19 vaccines from AstraZeneca, as the fast-food chain oper…	293.0	True	full
1320208	1320208	604731ee4161a20039e5f180	2021-03-09 08:29:28	[]	[]	Mon Mar 08 16:42:36 +0000 2021	[]	[{"url":"https://t.co/2JzHdfsFrj","expanded_url":"https://schoolsweek.co.uk/dfe-robbing-peter-to-pay-paul-after-admitting-705m-for-catch-up-isnt-all-new-money/","display_url":"schoolsweek.co.uk/dfe-robbing-pe…","indices":[160,183]}]	Exclusive: The government stands accused of 'robbing Peter to pay Paul' after finally admitting that a £705 million Covid catch-up package is not all new money https://t.co/2JzHdfsFrj	94497.0	RT @SchoolsWeek: Exclusive: The government stands accused of 'robbing Peter to pay Paul' after finally admitting that a £705 million Covid…	2333.0	True	full
1320209	1320209	604731ef4161a20039e5f18e	2021-03-09 08:29:28	[]	[]	Tue Mar 09 08:27:42 +0000 2021	[{"text":"soluciones","indices":[31,42]},{"text":"Reforma","indices":[49,57]},{"text":"alojamientoturístico","indices":[62,83]},{"text":"Tenerife","indices":[136,145]},{"text":"vivienda","indices":[196,205]},{"text":"MakingTheWorldABetterHome","indices":[247,273]}]	[{"url":"https://t.co/Cn94tORjzd","expanded_url":"https://cutt.ly/7zkMFd8","display_url":"cutt.ly/7zkMFd8","indices":[222,245]}]	🗞️@SGplaco 🗣️participa con sus #soluciones en la #Reforma del #alojamientoturístico Casa Emblemática ANTEQUERA situada en Santa Cruz de #Tenerife. ✔️Acondicionamiento y reforma de la emblemática #vivienda: 👇Detalles:👇 https://t.co/Cn94tORjzd #MakingTheWorldABetterHome https://t.co/8pS2msrPzX	7112.0	RT @SGplaco: 🗞️@SGplaco 🗣️participa con sus #soluciones en la #Reforma del #alojamientoturístico Casa Emblemática ANTEQUERA situada en Sant…	513.0	True	full
1320210	1320210	604731ef4161a20039e5f19a	2021-03-09 08:29:28	[]	[]	Mon Mar 08 20:35:03 +0000 2021	[{"text":"8M2021","indices":[156,163]},{"text":"claustrovirtual","indices":[164,180]}]	[{"url":"https://t.co/VnKcbcVPFl","expanded_url":"http://ow.ly/d6DY50DTj0a","display_url":"ow.ly/d6DY50DTj0a","indices":[132,155]}]	❗ Un colegio que segrega a los alumnos por sexo se declara “100% feminista” tras pintar de morado los crucifijos de todas sus aulas https://t.co/VnKcbcVPFl #8M2021 #claustrovirtual https://t.co/IbrEHWbcqu	16440.0	RT @elaulatoday: ❗ Un colegio que segrega a los alumnos por sexo se declara “100% feminista” tras pintar de morado los crucifijos de todas…	104.0	True	full
1320211	1320211	604731ef4161a20039e5f19e	2021-03-09 08:29:28	[]	[]	Tue Mar 09 02:39:00 +0000 2021	[]	[{"url":"https://t.co/4YPBMJzvdm","expanded_url":"https://wired.trib.al/0TUOIrI","display_url":"wired.trib.al/0TUOIrI","indices":[256,279]}]	For most organisms, decapitation is a harsh conclusion to life. Not for this sea slug. The creature separated its head from its body—and then dragged itself around to feed. In less than a month, the body grew back. But, why? Here's science's best guess: https://t.co/4YPBMJzvdm https://t.co/0WsV3kkDH8	10369321.0	RT @WIRED: For most organisms, decapitation is a harsh conclusion to life. Not for this sea slug. The creature separated its head from its…	518.0	True	full
1320212	1320212	604731ef4161a20039e5f1a0	2021-03-09 08:29:28	[]	[]	Tue Mar 09 06:04:27 +0000 2021	[]	[{"url":"https://t.co/8CqQvhM4HA","expanded_url":"https://www.mediapart.fr/journal/international/090321/essais-nucleaires-revelations-sur-une-epidemie-de-cancers?utm_source=twitter&utm_medium=social&utm_campaign=Sharing&xtor=CS3-67","display_url":"mediapart.fr/journal/intern…","indices":[255,278]}]	[EXCLUSIF] Essais nucléaires français dans le Pacifique : dans un rapport confidentiel, le gouvernement polynésien reconnaît l’existence d’un «cluster de cancers de la thyroïde» directement lié aux essais militaires. Enquête @Disclose_ngo pour @Mediapart https://t.co/8CqQvhM4HA	991261.0	RT @edwyplenel: [EXCLUSIF] Essais nucléaires français dans le Pacifique : dans un rapport confidentiel, le gouvernement polynésien reconnaî…	348.0	True	full
1320213	1320213	604731ef4161a20039e5f1a6	2021-03-09 08:29:28	[]	[]	Tue Mar 09 08:08:36 +0000 2021	[{"text":"LargestVaccineDrive","indices":[0,20]},{"text":"Unite2FightCorona","indices":[21,39]}]	[{"url":"https://t.co/rAbvM056jZ","expanded_url":"https://www.livemint.com/companies/news/indias-covaxin-safe-immunogenic-with-no-serious-side-effects-finds-lancet-study-11615274459116.html","display_url":"livemint.com/companies/news…","indices":[156,179]}]	#LargestVaccineDrive #Unite2FightCorona Covaxin, an India-made coronavirus vaccine, "safe, immunogenic with no serious side effects," finds Lancet study. https://t.co/rAbvM056jZ @PMOIndia @drharshvardhan @AshwiniKChoubey @PIB_India @mygovindia @COVIDNewsByMIB @ICMRDELHI	2187423.0	RT @MoHFW_INDIA: #LargestVaccineDrive #Unite2FightCorona Covaxin, an India-made coronavirus vaccine, "safe, immunogenic with no serious si…	7.0	True	full
1320214	1320214	604731ef4161a20039e5f1ba	2021-03-09 08:29:28	[]	[]	Mon Mar 08 22:05:10 +0000 2021	[{"text":"KAI","indices":[0,4]},{"text":"엑소카이","indices":[208,213]},{"text":"카이","indices":[214,217]}]	[{"url":"https://t.co/C8NdOJ49Ka","expanded_url":"https://youtu.be/Fc-fa6cAe2c","display_url":"youtu.be/Fc-fa6cAe2c","indices":[74,97]}]	#KAI's Mmmh MV just surpassed 62M Views within 98 days and 19 hours! 🎉 🚨 https://t.co/C8NdOJ49Ka – Mmmh MV extends its record as the fastest KPop Male Debut MV and SM Soloist MV to achieve the milestone. #엑소카이 #카이 @weareoneEXO https://t.co/4L4qY1qLp9	3947.0	RT @KJITUBE: #KAI's Mmmh MV just surpassed 62M Views within 98 days and 19 hours! 🎉 🚨 https://t.co/C8NdOJ49Ka – Mmmh MV extends its reco…	166.0	True	full
1320215	1320215	604731f04161a20039e5f1e2	2021-03-09 08:29:28	[]	[]	Mon Mar 08 23:19:55 +0000 2021	[]	[{"url":"https://t.co/5SqJMTAuzS","expanded_url":"https://www.ndr.de/nachrichten/hamburg/coronavirus/Erste-kostenlose-Corona-Schnelltests-in-Hamburg,schnelltests140.html","display_url":"ndr.de/nachrichten/ha…","indices":[136,159]}]	Kaum kostenlose Corona-Schnelltests &amp; Impfungen in Hamburg. Dazu komplizierte Anmeldungen. Nicht nur Apotheker haben viele Fragen. https://t.co/5SqJMTAuzS	17959.0	RT @HAMBURGonline: Kaum kostenlose Corona-Schnelltests &amp; Impfungen in Hamburg. Dazu komplizierte Anmeldungen. Nicht nur Apotheker haben vi…	1058.0	True	full
1320216	1320216	604731f04161a20039e5f1e8	2021-03-09 08:29:28	[]	[]	Tue Mar 09 03:48:35 +0000 2021	[]	[{"url":"https://t.co/jaO6v7jGdr","expanded_url":"https://trib.al/tV3FXLb","display_url":"trib.al/tV3FXLb","indices":[136,159]}]	One Year Anniversary: Lest one forget, Dr. Anthony Fauci said one year ago today: "There’s no reason to be walking around with a mask.” https://t.co/jaO6v7jGdr	1490612.0	RT @BreitbartNews: One Year Anniversary: Lest one forget, Dr. Anthony Fauci said one year ago today: "There’s no reason to be walking aroun…	164.0	True	full
1320217	1320217	604731f04161a20039e5f20a	2021-03-09 08:29:29	[{"text":"China","indices":[82,88]},{"text":"Coronavirus","indices":[109,121]}]	[{"url":"https://t.co/wHLIpCH8oh","expanded_url":"https://www.ft.com/content/e4d0516e-cddc-44e7-8ea6-ea66c7e78b15","display_url":"ft.com/content/e4d051…","indices":[152,175]}]		[]	[]			The investment frenzy, which gathered momentum in the second half of last year as #China's recovery from the… https://t.co/LIdyURyn6o	1498.0	True	full
1320218	1320218	604731f04161a20039e5f20e	2021-03-09 08:29:29	[]	[]	Tue Mar 09 08:04:52 +0000 2021	[{"text":"LongCovid","indices":[5,15]},{"text":"Coronavirus","indices":[70,82]},{"text":"Covid19","indices":[83,91]},{"text":"CoronavirusUpdates","indices":[92,111]},{"text":"Covid","indices":[112,118]},{"text":"Corona","indices":[119,126]},{"text":"Retweet","indices":[127,135]},{"text":"IARTG","indices":[136,142]}]	[{"url":"https://t.co/rz24v5MlNp","expanded_url":"https://www.nytimes.com/2021/03/08/health/long-covid-asymptomatic.html?smid=tw-share","display_url":"nytimes.com/2021/03/08/hea…","indices":[143,166]}]	Many #LongCovid Patients Had No Symptoms From Their Initial Infection #Coronavirus #Covid19 #CoronavirusUpdates #Covid #Corona #Retweet #IARTG https://t.co/rz24v5MlNp	91113.0	RT @ActionTime: Many #LongCovid Patients Had No Symptoms From Their Initial Infection #Coronavirus #Covid19 #CoronavirusUpdates #Covid #Cor…	91113.0	True	full
1320219	1320219	604731f04161a20039e5f21a	2021-03-09 08:29:29	[]	[]	Wed Mar 03 01:17:03 +0000 2021	[{"text":"Fantasy","indices":[204,212]},{"text":"Noir","indices":[213,218]}]	[{"url":"https://t.co/yfatgqUymC","expanded_url":"https://www.amazon.com/dp/B08VDQ1VLK","display_url":"amazon.com/dp/B08VDQ1VLK","indices":[223,246]},{"url":"https://t.co/JDKXwdGH63","expanded_url":"https://www.amazon.com/dp/B08VCKKDKC","display_url":"amazon.com/dp/B08VCKKDKC","indices":[247,270]}]	Fig Street: Glennville has its share of runaways, bar fights, mysteries, but in the summer of 1969 the body of a young woman is found dead in a weed choked field, and sheriff Kyle Steven's world changes. #Fantasy #Noir US https://t.co/yfatgqUymC https://t.co/JDKXwdGH63	13577.0	RT @SweetDell: Fig Street: Glennville has its share of runaways, bar fights, mysteries, but in the summer of 1969 the body of a young woman…	14310.0	True	full
1320220	1320220	604731f04161a20039e5f22e	2021-03-09 08:29:29	[]	[]	Tue Mar 09 06:48:29 +0000 2021	[]	[{"url":"https://t.co/aa7W48b3ZK","expanded_url":"http://t.me/KitshouseX","display_url":"t.me/KitshouseX","indices":[109,132]}]	UnderArmor Compression Pant Fits like a bespoke Phone/Whatsapp: 08039562419 Promo: 15% discount Telegram:https://t.co/aa7W48b3ZK Pls send DM / nationwide delivery https://t.co/N0uSmPVUwm	21213.0	RT @Kits_Shop: UnderArmor Compression Pant Fits like a bespoke Phone/Whatsapp: 08039562419 Promo: 15% discount Telegram:https://t.co/aa…	16789.0	True	full
1320221	1320221	604731f04161a20039e5f232	2021-03-09 08:29:29	[]	[]	Tue Mar 09 08:18:57 +0000 2021	[]	[{"url":"https://t.co/PYmN23hxYI","expanded_url":"https://elpais.com/espana/2021-03-09/el-parlamento-europeo-retira-la-inmunidad-a-puigdemont.html","display_url":"elpais.com/espana/2021-03…","indices":[257,280]}]	Importantísimo paso para desmontar la farsa del separatismo en Europa: ni Puigdemont ni nadie está por encima de la ley. El trabajo de Cs da sus frutos y los fugados responderán ante la Justicia por sus presuntos delitos. Gran día para los demócratas👏🏻🇪🇺 https://t.co/PYmN23hxYI	40875.0	RT @carrizosacarlos: Importantísimo paso para desmontar la farsa del separatismo en Europa: ni Puigdemont ni nadie está por encima de la le…	26484.0	True	full
1320222	1320222	604731f04161a20039e5f234	2021-03-09 08:29:29	[]	[]	Tue Mar 09 06:43:44 +0000 2021	[]	[{"url":"https://t.co/wwaAofmJto","expanded_url":"https://www.timeanddate.com/worldclock/fixedtime.html?msg=GRAMMYs&iso=20210315T09&p1=235","display_url":"timeanddate.com/worldclock/fix…","indices":[168,191]}]	Please be aware that due to daylight savings time this weekend in the US, the Grammys will air March 15 *9AM KST* instead of 10AM! 🙆🏻‍♀️ Check for your timezone here: https://t.co/wwaAofmJto https://t.co/O4Jh0o9HTH	495179.0	RT @charts_k: Please be aware that due to daylight savings time this weekend in the US, the Grammys will air March 15 *9AM KST* instead of…	242.0	True	full
1320223	1320223	604731f04161a20039e5f236	2021-03-09 08:29:29	[]	[{"url":"https://t.co/f7cSwFxzWJ","expanded_url":"https://www.dna.fr/sante/2021/03/08/a-quand-les-autotests-en-supermarche-en-france","display_url":"dna.fr/sante/2021/03/…","indices":[187,210]}]		[]	[]			"En France, l’utilisation d’autotests est interdite pour dépister le coronavirus et la Haute autorité de Santé doit… https://t.co/rIwKCSvXPH	1761.0	True	full
1320224	1320224	604731f14161a20039e5f26e	2021-03-09 08:29:30	[]	[]	Tue Mar 09 06:42:48 +0000 2021	[{"text":"UPSCExtraAttempt","indices":[172,189]},{"text":"सत्याग्रह","indices":[190,200]}]	[{"url":"https://t.co/rVdpDhgX7r","expanded_url":"http://youtu.be/Vs8CZc1imfo","display_url":"youtu.be/Vs8CZc1imfo","indices":[201,224]}]	@SanjayAzadSln @MPvikasmahatme @sureshpprabhu @SudhanshuTrived @manojkjhadu @supriya_sule Its not a lame excuse , its the pain of the aspirants, Empathy should prevail #UPSCExtraAttempt #सत्याग्रह https://t.co/rVdpDhgX7r	9.0	RT @pachee2006: @SanjayAzadSln @MPvikasmahatme @sureshpprabhu @SudhanshuTrived @manojkjhadu @supriya_sule Its not a lame excuse , its the…	66.0	True	full
1320225	1320225	604731f14161a20039e5f270	2021-03-09 08:29:30	[]	[]	Tue Mar 09 08:00:52 +0000 2021	[]	[{"url":"https://t.co/nrCIQEygqB","expanded_url":"https://buff.ly/2pD6pE6","display_url":"buff.ly/2pD6pE6","indices":[156,179]}]	Atheris hispida is a venomous viper species endemic to Central Africa. It is known for its extremely keeled dorsal scales that give it a bristly appearance https://t.co/nrCIQEygqB https://t.co/QbZsRLyZwW	211248.0	RT @Rainmaker1973: Atheris hispida is a venomous viper species endemic to Central Africa. It is known for its extremely keeled dorsal scale…	16774.0	True	full
1320226	1320226	604731f14161a20039e5f282	2021-03-09 08:29:30	[{"text":"COVID19","indices":[59,67]}]	[{"url":"https://t.co/ZebrE4VMjK","expanded_url":"https://gov.uk/guidance/national-lockdown-stay-at-home#hands-face-spacejn","display_url":"gov.uk/guidance/natio…","indices":[230,253]}]		[]	[]			Wearing face coverings is still helping stop the spread of #COVID19. Unless exempt, you must wear a face covering… https://t.co/9mQQ0gkpfD	10529.0	True	full
1320227	1320227	604731f14161a20039e5f284	2021-03-09 08:29:30	[]	[]	Tue Mar 09 08:18:00 +0000 2021	[]	[{"url":"https://t.co/jbSVqat6bp","expanded_url":"https://www.francetvinfo.fr/societe/education/covid-19-les-evaluations-nationales-montrent-un-rebond-du-niveau-des-eleves-de-cp-depuis-septembre_4325845.html","display_url":"francetvinfo.fr/societe/educat…","indices":[104,127]}]	Covid-19 : les évaluations nationales montrent un "rebond" du niveau des élèves de CP depuis septembre https://t.co/jbSVqat6bp https://t.co/QvpEIBuxZq	1821744.0	RT @franceinfo: Covid-19 : les évaluations nationales montrent un "rebond" du niveau des élèves de CP depuis septembre https://t.co/jbSVqa…	6232.0	True	full
1320228	1320228	604731f24161a20039e5f290	2021-03-09 08:29:31	[]	[]	Mon Mar 23 13:54:47 +0000 2020	[{"text":"coronavirus","indices":[108,120]}]	[{"url":"https://t.co/Tc3qf9kbtT","expanded_url":"http://blbrd.cm/yhEZASH","display_url":"blbrd.cm/yhEZASH","indices":[121,144]}]	Harvey Weinstein is currently being held in isolated custody after two inmates have tested positive for the #coronavirus https://t.co/Tc3qf9kbtT	10914742.0	RT @billboard: Harvey Weinstein is currently being held in isolated custody after two inmates have tested positive for the #coronavirus htt…	973.0	True	full
1320229	1320229	604731f24161a20039e5f2a8	2021-03-09 08:29:31	[]	[{"url":"https://t.co/J7ygzAIC9J","expanded_url":"https://thenationonlineng.net/we-made-n400m-from-change-of-birth-dates-in-one-year-says-oloyede/amp/","display_url":"thenationonlineng.net/we-made-n400m-…","indices":[229,252]}]		[]	[]			The registrar said people were coming to change their dates of birth on JAMB portal in order to meet the requiremen… https://t.co/o6IRW4qhZ1	121.0	True	full
1320230	1320230	604731f24161a20039e5f2bc	2021-03-09 08:29:31	[]	[]	Mon Mar 08 08:02:43 +0000 2021	[]	[{"url":"https://t.co/XDl0nklVH7","expanded_url":"http://shorturl.at/cxC49","display_url":"shorturl.at/cxC49","indices":[145,168]},{"url":"https://t.co/F9tTPNo7j5","expanded_url":"https://t.me/Renewable_Energy_RAE1/68","display_url":"t.me/Renewable_Ener…","indices":[227,250]}]	RENEWABLE ENERGY (RAE) PRE-SALE Bithumb and Latoken listing very soon. (listing price $4) Time 10 hours. Presale price:1 RAE = $0.32 Form : https://t.co/XDl0nklVH7 Minimum Buy : 150 RAE Maximum Buy : 15,000RAE Details : https://t.co/F9tTPNo7j5 https://t.co/NMIncxZPGw	21317.0	RT @RAE_ENERGY: RENEWABLE ENERGY (RAE) PRE-SALE Bithumb and Latoken listing very soon. (listing price $4) Time 10 hours. Presale price:…	12.0	True	full
1320231	1320231	604731f24161a20039e5f2c4	2021-03-09 08:29:31	[]	[]	Tue Mar 09 06:55:02 +0000 2021	[]	[{"url":"https://t.co/mMYatvxAgd","expanded_url":"https://www.bbc.co.uk/sounds/play/p097s69y","display_url":"bbc.co.uk/sounds/play/p0…","indices":[206,229]}]	I spoke to Jack Rafferty on BBC Radio Leicester yesterday about filmmaking during the pandemic and the Midlands Movies Awards 2021! @JackRaff @BBCLeicester Please take a listen here from 2hrs 40mins in https://t.co/mMYatvxAgd	7763.0	RT @MidlandsMovies: I spoke to Jack Rafferty on BBC Radio Leicester yesterday about filmmaking during the pandemic and the Midlands Movies…	1282.0	True	full
1320232	1320232	604731f24161a20039e5f2c6	2021-03-09 08:29:31	[]	[]	Tue Mar 09 07:51:47 +0000 2021	[]	[{"url":"https://t.co/jnVwBMedM1","expanded_url":"https://www.mediapart.fr/journal/international/090321/essais-nucleaires-revelations-sur-une-epidemie-de-cancers?utm_source=twitter&utm_medium=social&utm_campaign=Sharing&xtor=CS3-67","display_url":"mediapart.fr/journal/intern…","indices":[250,273]}]	Documents militaires déclassifiés, calculs et témoignages inédits à l'appui, cette enquête dévoile aussi comment les autorités françaises ont dissimulé l’impact réel de cette campagne dévastatrice pour la santé des populations civiles et militaires. https://t.co/jnVwBMedM1	14536.0	RT @mhajdenberg: Documents militaires déclassifiés, calculs et témoignages inédits à l'appui, cette enquête dévoile aussi comment les autor…	128.0	True	full
1320233	1320233	604731f24161a20039e5f2d4	2021-03-09 08:29:31	[]	[{"url":"https://t.co/xxYOVeXyt7","expanded_url":"https://www.edinburghlive.co.uk/news/uk-world-news/scotland-covid-update-live-sturgeon-19994022","display_url":"edinburghlive.co.uk/news/uk-world-…","indices":[122,145]}]		[]	[]			An easing on the restrictions on outdoor meetings could be announced by Nicola Sturgeon in her latest coronavirus u… https://t.co/U2VaM0Z224	10102.0	True	full
1320234	1320234	604731f24161a20039e5f2da	2021-03-09 08:29:31	[]	[]	Mon Mar 08 16:04:35 +0000 2021	[]	[{"url":"https://t.co/PshgG43yMq","expanded_url":"https://www.bloomberg.com/news/articles/2021-03-08/cdc-loosens-rules-for-vaccinated-people-but-discourages-travel?sref=yYYRek8e","display_url":"bloomberg.com/news/articles/…","indices":[212,235]}]	CDC says: Vaccinated people can visit indoors without masks, but must still wear them in public and avoid large gatherings when around those who aren’t immunized or are at high risk for contracting coronavirus. https://t.co/PshgG43yMq	391076.0	RT @JenniferJJacobs: CDC says: Vaccinated people can visit indoors without masks, but must still wear them in public and avoid large gather…	89.0	True	full
1320235	1320235	604731f34161a20039e5f300	2021-03-09 08:29:32	[]	[]	Tue Mar 09 06:04:27 +0000 2021	[]	[{"url":"https://t.co/8CqQvhM4HA","expanded_url":"https://www.mediapart.fr/journal/international/090321/essais-nucleaires-revelations-sur-une-epidemie-de-cancers?utm_source=twitter&utm_medium=social&utm_campaign=Sharing&xtor=CS3-67","display_url":"mediapart.fr/journal/intern…","indices":[255,278]}]	[EXCLUSIF] Essais nucléaires français dans le Pacifique : dans un rapport confidentiel, le gouvernement polynésien reconnaît l’existence d’un «cluster de cancers de la thyroïde» directement lié aux essais militaires. Enquête @Disclose_ngo pour @Mediapart https://t.co/8CqQvhM4HA	991261.0	RT @edwyplenel: [EXCLUSIF] Essais nucléaires français dans le Pacifique : dans un rapport confidentiel, le gouvernement polynésien reconnaî…	513.0	True	full
1320236	1320236	604731f34161a20039e5f310	2021-03-09 08:29:32	[]	[{"url":"https://t.co/6vrqXT5GeC","expanded_url":"https://www.nexos.com.mx/?p=53894","display_url":"nexos.com.mx/?p=53894","indices":[231,254]}]		[]	[]			No quiero que sea 8 de marzo porque no me siento segura de salir a marchar hombro con hombro, a abrazarnos y gritar… https://t.co/TZjAFa3Gyq	2226.0	True	full
1320237	1320237	604731f34161a20039e5f32a	2021-03-09 08:29:32	[]	[{"url":"https://t.co/Uk1y2mRkZb","expanded_url":"https://ultimasnoticias.com.ve/noticias/especial/indexacion-de-los-banqueros-pasqualina-curcio/","display_url":"ultimasnoticias.com.ve/noticias/espec…","indices":[256,279]}]		[]	[]			Estamos ante la presencia de una clara manifestación de la lucha de clases. De un lado, asalariados batallando por… https://t.co/2LIL6bKs8x	1.0	True	full
1320238	1320238	604731f44161a20039e5f34e	2021-03-09 08:29:33	[]	[]	Tue Mar 09 03:14:13 +0000 2021	[]	[{"url":"https://t.co/x3i5F6qvnr","expanded_url":"https://www.rawstory.com/dan-crenshaw-2650984371/","display_url":"rawstory.com/dan-crenshaw-2…","indices":[139,162]}]	BUSTED: Dan Crenshaw illegally bought stocks during debate over COVID relief - Raw Story - Celebrating 16 Years of Independent Journalism https://t.co/x3i5F6qvnr	10043.0	RT @whatifisaidit: BUSTED: Dan Crenshaw illegally bought stocks during debate over COVID relief - Raw Story - Celebrating 16 Years of Inde…	250.0	True	full
1320239	1320239	604731f44161a20039e5f374	2021-03-09 08:29:33	[]	[{"url":"https://t.co/hB4Fuk7H2E","expanded_url":"https://carbonhealth.com/covid-19-vaccines","display_url":"carbonhealth.com/covid-19-vacci…","indices":[169,192]}]		[]	[]			New Appointments Added at Crenshaw Clinic on 03-11 Total Appointments at Location: 3 Address: 1261 W 79Th Street, L… https://t.co/axlm5hlmOO	227.0	True	full
1320240	1320240	604731f44161a20039e5f37e	2021-03-09 08:29:33	[]	[]	Tue Mar 09 07:39:54 +0000 2021	[]	[{"url":"https://t.co/ehCaY66D8Y","expanded_url":"https://www.opb.org/article/2021/03/08/mask-burning-idaho-oregon-peoples-rights-far-right/","display_url":"opb.org/article/2021/0…","indices":[255,278]}]	Children didn’t decide to gather and burn masks in Idaho, their parents did. Those parents didn’t spontaneously show up, far-right groups promoted the rally outside social media. Republican lawmakers, including the Lt. Governor of Idaho, encouraged it. https://t.co/ehCaY66D8Y	100724.0	RT @MrOlmos: Children didn’t decide to gather and burn masks in Idaho, their parents did. Those parents didn’t spontaneously show up, far-…	336.0	True	full
1320241	1320241	604731f44161a20039e5f388	2021-03-09 08:29:33	[]	[{"url":"https://t.co/E27G7bMm7B","expanded_url":"https://youtu.be/m1zWSvd8q2o","display_url":"youtu.be/m1zWSvd8q2o","indices":[235,258]}]		[]	[]			This is my favorite track off the album. I love it cause of its energy. It speaks of oppression, imperialism, and m… https://t.co/Z6LFWIcel5	197.0	True	full
1320242	1320242	604731f44161a20039e5f38c	2021-03-09 08:29:33	[{"text":"InternationalMoneyExpress","indices":[155,181]},{"text":"stockmarket","indices":[182,194]},{"text":"stock","indices":[195,201]},{"text":"technicalanalysis","indices":[202,220]},{"text":"money","indices":[221,227]},{"text":"trading","indices":[228,236]},{"text":"investing","indices":[237,247]},{"text":"daytrading","indices":[248,259]},{"text":"news","indices":[260,265]},{"text":"today","…	[{"url":"https://t.co/OQMKBjzfUN","expanded_url":"https://srnk.us/go/2584888","display_url":"srnk.us/go/2584888","indices":[131,154]}]		[]	[]			$IMXI's 10-day Moving Average moved below its 50-day Moving Average on February 23, 2021. View odds for this and ot… https://t.co/5PDagZHnZJ	8968.0	True	full
1320243	1320243	604731f54161a20039e5f39c	2021-03-09 08:29:34	[]	[]	Mon Mar 08 16:30:21 +0000 2021	[{"text":"COVID19","indices":[0,8]}]	[{"url":"https://t.co/FJMon7WlFO","expanded_url":"https://bit.ly/3btJaFU","display_url":"bit.ly/3btJaFU","indices":[233,256]}]	#COVID19 vaccines are effective at protecting you from getting sick. Based on what we know, people who have been fully vaccinated can start to do some things that they had stopped doing because of the pandemic. To learn more, visit: https://t.co/FJMon7WlFO. https://t.co/AjnGbe62us	3745430.0	RT @CDCgov: #COVID19 vaccines are effective at protecting you from getting sick. Based on what we know, people who have been fully vaccinat…	76044.0	True	full
1320244	1320244	604731f54161a20039e5f3a6	2021-03-09 08:29:34	[]	[]	Tue Mar 09 08:27:38 +0000 2021	[]	[{"url":"https://t.co/kox4qjWhKX","expanded_url":"https://labour.org.uk/press/labour-responds-to-report-showing-increase-in-childcare-costs/","display_url":"labour.org.uk/press/labour-r…","indices":[136,159]}]	“The Government is putting our economic recovery at risk with its blatant disregard for the needs of working families.” - @TulipSiddiq https://t.co/kox4qjWhKX	148263.0	RT @labourpress: “The Government is putting our economic recovery at risk with its blatant disregard for the needs of working families.” -…	4324.0	True	full
1320245	1320245	604731f54161a20039e5f3b4	2021-03-09 08:29:34	[]	[{"url":"https://t.co/EfTOHCChlz","expanded_url":"https://www.lemonde.fr/sante/article/2021/03/09/covid-19-le-confinement-de-l-ile-de-france-n-est-pas-d-actualite-selon-jerome-salomon_6072434_1651302.html?utm_medium=Social&utm_source=Twitter#Echobox=1615278573","display_url":"lemonde.fr/sante/article/…","indices":[238,261]}]		[]	[]			« Le confinement de l’Ile-de-France n’est pas d’actualité », assure Jérôme Salomon ▶« Cette mesure de dernier rec… https://t.co/TDvOC41v7c	9210936.0	True	full
1320246	1320246	604731f54161a20039e5f3b8	2021-03-09 08:29:34	[]	[]	Mon Mar 08 20:22:04 +0000 2021	[{"text":"Comebol","indices":[0,8]},{"text":"Qatar2022","indices":[94,104]},{"text":"COVID19","indices":[173,181]}]	[{"url":"https://t.co/ahy32oXYiz","expanded_url":"https://www.telesurtv.net/news/comebol-suspende-fechas-eliminatorias-catar--20210308-0018.html","display_url":"telesurtv.net/news/comebol-s…","indices":[184,207]}]	#Comebol suspendió este sábado la doble fecha de la clasificatoria sudamericana al Mundial de #Qatar2022, debido a la imposibilidad de contar con todos los jugadores por la #COVID19 https://t.co/ahy32oXYiz	1971315.0	RT @teleSURtv: #Comebol suspendió este sábado la doble fecha de la clasificatoria sudamericana al Mundial de #Qatar2022, debido a la imposi…	217.0	True	full
1320247	1320247	604731f54161a20039e5f3bc	2021-03-09 08:29:34	[]	[]	Tue Mar 09 07:00:00 +0000 2021	[]	[{"url":"https://t.co/IX2zHsDrnv","expanded_url":"https://www.eldiario.es/opinion/zona-critica/imperdonable-tentacion-posponer-feminismo_129_7286560.html","display_url":"eldiario.es/opinion/zona-c…","indices":[254,277]}]	"Hay señalamientos, como el que ejerce diariamente Vox contra el feminismo, que nos conducen peligrosamente a una cuesta abajo sin freno, con la irresponsabilidad y complicidad de tantos medios de comunicación que amplifican sus mensajes diariamente": https://t.co/IX2zHsDrnv	124539.0	RT @olgarodriguezfr: "Hay señalamientos, como el que ejerce diariamente Vox contra el feminismo, que nos conducen peligrosamente a una cues…	1694.0	True	full
1320248	1320248	604731f54161a20039e5f3be	2021-03-09 08:29:34	[]	[]	Mon Mar 08 21:20:04 +0000 2021	[]	[{"url":"https://t.co/ghfxyPQZA5","expanded_url":"https://www.charitybuzz.com/catalog_items/auction-bts-outfits-from-life-goes-on-music-video-2179008","display_url":"charitybuzz.com/catalog_items/…","indices":[258,281]}]	.@BTS_twt have donated their "Life Goes On" MV outfits to a charity auction that will benefit the Grammy Museum &amp; its music education initiatives, joining fellow Grammy nominees &amp; more artists in doing so. (Estimated value: $30k) Auction held here: https://t.co/ghfxyPQZA5 https://t.co/uUBY2zfq3o	495179.0	RT @charts_k: .@BTS_twt have donated their "Life Goes On" MV outfits to a charity auction that will benefit the Grammy Museum &amp; its music e…	1725.0	True	full
1320249	1320249	604731f64161a20039e5f3ee	2021-03-09 08:29:34	[]	[]	Tue Mar 09 03:26:37 +0000 2021	[]	[{"url":"https://t.co/IJ9QmTGpmA","expanded_url":"https://twitter.com/DionLimTV/status/1369113238806294528","display_url":"twitter.com/DionLimTV/stat…","indices":[222,245]}]	We are rapidly descending into decadence that defies political categorization and is really just civilizational decline. This is the result of years of peace and affluence - and a society that no longer values adulthood. https://t.co/IJ9QmTGpmA	516338.0	RT @RadioFreeTom: We are rapidly descending into decadence that defies political categorization and is really just civilizational decline.…	258.0	True	full
1320250	1320250	604731f64161a20039e5f3fe	2021-03-09 08:29:35	[]	[]	Mon Mar 08 13:30:29 +0000 2021	[]	[{"url":"https://t.co/ugo78evrbZ","expanded_url":"https://greatgameindia.com/doctor-mocks-vaccine-critics-dies/","display_url":"greatgameindia.com/doctor-mocks-v…","indices":[220,243]}]	@LightTruthpaper You probably won't hear about this Polish doctor on MSM either. He recently recorded himself being jabbed, whilst mocking vaccine sceptics. A few days later he was dead. Nothing to see here, of course. 🤫https://t.co/ugo78evrbZ	369.0	RT @SisyphusMan: @LightTruthpaper You probably won't hear about this Polish doctor on MSM either. He recently recorded himself being jabbed…	302.0	True	full
1320251	1320251	604731f64161a20039e5f418	2021-03-09 08:29:35	[{"text":"Covid19","indices":[156,164]},{"text":"ads","indices":[165,169]},{"text":"facebookads","indices":[170,182]},{"text":"facebookmarketing","indices":[183,201]},{"text":"fiverrGig","indices":[202,212]},{"text":"Gig","indices":[213,217]},{"text":"fiverr","indices":[218,225]},{"text":"JoeBiden","indices":[226,235]},{"text":"CoronaVaccine","indices":[236,250]},{"text":"CabinetMinister","indice…	[{"url":"https://t.co/rpIiKYVFdp","expanded_url":"https://www.fiverr.com/share/oQpEV8","display_url":"fiverr.com/share/oQpEV8","indices":[97,120]}]		[]	[]			@giovalive100 Do you want to run Facebook and IG Ads campaign? ✅Visit my gig and place an order-… https://t.co/xQgXnZNQp1	27.0	True	full
1320252	1320252	604731f74161a20039e5f440	2021-03-09 08:29:35	[]	[]	Tue Mar 09 06:43:44 +0000 2021	[]	[{"url":"https://t.co/wwaAofmJto","expanded_url":"https://www.timeanddate.com/worldclock/fixedtime.html?msg=GRAMMYs&iso=20210315T09&p1=235","display_url":"timeanddate.com/worldclock/fix…","indices":[168,191]}]	Please be aware that due to daylight savings time this weekend in the US, the Grammys will air March 15 *9AM KST* instead of 10AM! 🙆🏻‍♀️ Check for your timezone here: https://t.co/wwaAofmJto https://t.co/O4Jh0o9HTH	495222.0	RT @charts_k: Please be aware that due to daylight savings time this weekend in the US, the Grammys will air March 15 *9AM KST* instead of…	141.0	True	full
1320253	1320253	604731f74161a20039e5f446	2021-03-09 08:29:35	[]	[]	Tue Mar 09 07:57:47 +0000 2021	[{"text":"Agrarwende","indices":[127,138]},{"text":"Maskengate","indices":[205,216]}]	[{"url":"https://t.co/4TAOMPFCRx","expanded_url":"https://www.sueddeutsche.de/politik/bundestag-cdu-abgeordneter-nebenjobs-roering-1.4479323","display_url":"sueddeutsche.de/politik/bundes…","indices":[233,256]}]	Der einflussreiche ⁦@cducsubt⁩ Agrarpolitiker Johannes Röring hat 15 Nebenjobs. Alle in der Agrarindustrie. Ein Vorkämpfer der #Agrarwende ist er nicht. Lieber ⁦@rbrinkhaus⁩ halten Sie das für akzeptabel? #Maskengate ⁦@Umwelthilfe⁩ https://t.co/4TAOMPFCRx	2524.0	RT @sascha_m_k: Der einflussreiche ⁦@cducsubt⁩ Agrarpolitiker Johannes Röring hat 15 Nebenjobs. Alle in der Agrarindustrie. Ein Vorkämpfer…	1469.0	True	full
1320254	1320254	604731f84161a20039e5f460	2021-03-09 08:29:36	[]	[]	Tue Mar 09 08:28:10 +0000 2021	[{"text":"Mujer","indices":[0,6]},{"text":"Invitadas","indices":[45,55]}]	[{"url":"https://t.co/4tGGRUDa7X","expanded_url":"https://bit.ly/3rwL91t","display_url":"bit.ly/3rwL91t","indices":[159,182]}]	#Mujer de @MerceMepafer te invita a recorrer #Invitadas a través del catálogo de la exposición del @museodelprado que ya tienes disponible en la web municipal👉https://t.co/4tGGRUDa7X Una reflexión sobre el papel de la mujer y sus roles en el sistema artístico español (1833-1931) https://t.co/o9wK8kkrAk	885.0	RT @ElCampelloAyto: #Mujer de @MerceMepafer te invita a recorrer #Invitadas a través del catálogo de la exposición del @museodelprado que y…	292.0	True	full
1320255	1320255	604731f84161a20039e5f466	2021-03-09 08:29:36	[]	[{"url":"https://t.co/EKsUyyYzLl","expanded_url":"https://www.mei.edu/blog/monday-briefing-us-throws-hail-mary-pass-afghan-peace-process#ali","display_url":"mei.edu/blog/monday-br…","indices":[248,271]}]		[]	[]			Monday Briefing: The implications of Pakistan's Senate elections | MEI's Syed Mohammad Ali writes "the ruling party… https://t.co/AimuUDAYit	4307.0	True	full
1320256	1320256	604731f84161a20039e5f468	2021-03-09 08:29:36	[]	[{"url":"https://t.co/4p3thmjnfI","expanded_url":"https://www.mw.niedersachsen.de/startseite/aktuelles/presseinformationen/corona-medikament-aus-niedersachsen-vor-klinischer-testphase-196108.html","display_url":"mw.niedersachsen.de/startseite/akt…","indices":[12,35]}]		[]	[]			@saschalobo https://t.co/4p3thmjnfI Mit diesem Antikörper Medikament könnte vielen Menschen geholfen werden... Lei… https://t.co/qjvD3Rzu9Q	2.0	True	full
1320257	1320257	604731f84161a20039e5f482	2021-03-09 08:29:36	[{"text":"DeekshaJoshi","indices":[0,13]},{"text":"Bollywood","indices":[76,86]},{"text":"Hollywood","indices":[87,97]},{"text":"Malayalam","indices":[98,108]},{"text":"Tamil","indices":[109,115]},{"text":"Telugu","indices":[116,123]},{"text":"Gujarati","indices":[124,133]},{"text":"Movies","indices":[134,141]},{"text":"Actors","indices":[142,149]},{"text":"Celebs","indices":[150,157]},{"text":"S…	[{"url":"https://t.co/LdcvQAtdbR","expanded_url":"https://www.dailymovieupdates.com/2021/03/deeksha-joshi-hits-and-flops-all-movie-box-office-collection-analysis-list.html","display_url":"dailymovieupdates.com/2021/03/deeksh…","indices":[182,205]}]		[]	[]			#DeekshaJoshi Hits And Flops All Movies Box Office Collection Analysis List #Bollywood #Hollywood #Malayalam #Tamil… https://t.co/ed7cj2pSJA	239.0	True	full
1320258	1320258	604731f84161a20039e5f484	2021-03-09 08:29:36	[]	[]	Tue Mar 09 07:09:14 +0000 2021	[{"text":"UPSCExtraAttempt","indices":[116,133]},{"text":"compensatoryattempts","indices":[134,155]}]	[{"url":"https://t.co/zYHgaZfaCP","expanded_url":"https://twitter.com/UpscExtra/status/1369181939677138948","display_url":"twitter.com/UpscExtra/stat…","indices":[158,181]}]	Kindly consider @PMOIndia @MPvikasmahatme @SudhanshuTrived @supriya_sule @syedzafarBJP @PawarSpeaks @SanjayAzadSln #UPSCExtraAttempt #compensatoryattempts 🙏 https://t.co/zYHgaZfaCP	79.0	RT @Abhishe32226771: Kindly consider @PMOIndia @MPvikasmahatme @SudhanshuTrived @supriya_sule @syedzafarBJP @PawarSpeaks @SanjayAzadSln #U…	66.0	True	full
1320259	1320259	604731f94161a20039e5f4bc	2021-03-09 08:29:37	[]	[]	Tue Mar 09 01:04:02 +0000 2021	[{"text":"LongCovid","indices":[137,147]}]	[{"url":"https://t.co/n59i2MVk1z","expanded_url":"https://www.nytimes.com/2021/03/08/health/long-covid-asymptomatic.html?smid=tw-share","display_url":"nytimes.com/2021/03/08/hea…","indices":[255,278]}]	Question: What was the biggest predicting symptom of Long-Term Covid? Answer: None. Asymptomatic infection was the biggest predictor of #LongCovid!!! 🤯 @Survivor_Corps @PamBelluck Many ‘Long Covid’ Patients Had No Symptoms From Their Initial Infection https://t.co/n59i2MVk1z	8399.0	RT @dianaberrent: Question: What was the biggest predicting symptom of Long-Term Covid? Answer: None. Asymptomatic infection was the bigge…	851.0	True	full
1320260	1320260	604731f94161a20039e5f4be	2021-03-09 08:29:37	[]	[]	Tue Mar 09 07:59:05 +0000 2021	[]	[{"url":"https://t.co/LdXrZ8lbOQ","expanded_url":"https://www.irrawaddy.com/opinion/guest-column/can-china-myanmars-good-neighbor-maintaining-non-interference-principle.html","display_url":"irrawaddy.com/opinion/guest-…","indices":[256,279]}]	A "good neighbor" doesn't turn its back on people in distress claiming it's merely an "internal affair" that soldiers have arrested their elected leaders and are shooting protesters. But that's how the Chinese government is treating the people of Myanmar. https://t.co/LdXrZ8lbOQ https://t.co/FGpr8O4cz1	435418.0	RT @KenRoth: A "good neighbor" doesn't turn its back on people in distress claiming it's merely an "internal affair" that soldiers have arr…	44.0	True	full
1320261	1320261	604731f94161a20039e5f4cc	2021-03-09 08:29:37	[]	[]	Tue Mar 09 02:42:15 +0000 2021	[]	[{"url":"https://t.co/IuzUdyPutu","expanded_url":"https://bit.ly/3btcoV9","display_url":"bit.ly/3btcoV9","indices":[247,270]}]	In the UAE where arid lands cannot accommodate traditional agriculture, experts are betting on large-scale smart, vertical farming for water and food security as the population grows from 10.6 million in 2020 to a projected 15.5 million in 2050. https://t.co/IuzUdyPutu	10833.0	RT @SalaamGateway: In the UAE where arid lands cannot accommodate traditional agriculture, experts are betting on large-scale smart, vertic…	1004.0	True	full
1320262	1320262	604731f94161a20039e5f4ce	2021-03-09 08:29:37	[]	[]	Tue Mar 09 07:50:09 +0000 2021	[]	[{"url":"https://t.co/jnVwBMedM1","expanded_url":"https://www.mediapart.fr/journal/international/090321/essais-nucleaires-revelations-sur-une-epidemie-de-cancers?utm_source=twitter&utm_medium=social&utm_campaign=Sharing&xtor=CS3-67","display_url":"mediapart.fr/journal/intern…","indices":[188,211]}]	Encore une superbe enquête de @Disclose_ngo, publiée par @mediapart. Cinq papiers qui reprennent deux ans de travail sur les conséquences des essais atmosphériques en Polynésie française. https://t.co/jnVwBMedM1	14536.0	RT @mhajdenberg: Encore une superbe enquête de @Disclose_ngo, publiée par @mediapart. Cinq papiers qui reprennent deux ans de travail sur l…	348.0	True	full
1320263	1320263	604731fa4161a20039e5f506	2021-03-09 08:29:37	[{"text":"HR","indices":[173,176]},{"text":"humanresources","indices":[177,192]}]	[{"url":"https://t.co/gsAFEJ1aKg","expanded_url":"https://www.investing.com/news/coronavirus/yellen-says-covid19-having-extremely-unfair-impact-on-womens-income-jobs-2440324","display_url":"investing.com/news/coronavir…","indices":[149,172]}]		[]	[]			WASHINGTON (Reuters) - The COVID-19 pandemic has had an "extremely unfair" impact on the income and economic opport… https://t.co/i2IttlmjlP	1763.0	True	full
1320264	1320264	604731fa4161a20039e5f508	2021-03-09 08:29:37	[]	[]	Tue Mar 09 08:08:46 +0000 2021	[]	[{"url":"https://t.co/hRqriLCgCy","expanded_url":"https://open.spotify.com/playlist/7lH42UpJ7qO6zYalOeMRXN?si=71wywF9JSbeW2W752dgbaQ&utm_source=copy-link","display_url":"open.spotify.com/playlist/7lH42…","indices":[0,23]}]	https://t.co/hRqriLCgCy @bloodyeffulgent has the best taste in music &lt;3 so i made her fave spuffy songs a list on spotify too! go and listen bc its amazing	298.0	RT @kissthelibraryn: https://t.co/hRqriLCgCy @bloodyeffulgent has the best taste in music &lt;3 so i made her fave spuffy songs a list on spo…	139.0	True	full
1320265	1320265	604731fa4161a20039e5f50e	2021-03-09 08:29:37	[]	[{"url":"https://t.co/rMjvwcoVFj","expanded_url":"http://bee.com","display_url":"bee.com","indices":[21,44]}]		[]	[]			انتشار تطبيق او موقع https://t.co/rMjvwcoVFj في مواقع وتطبيقات التواصل لفت انتباهي وقررت ابحث عن الشركة والتطبيق وج… https://t.co/HoRCemAzWz	561.0	True	full
1320266	1320266	604731fa4161a20039e5f514	2021-03-09 08:29:37	[]	[{"url":"https://t.co/X9pTshX0cv","expanded_url":"https://bit.ly/3bnJ3M1","display_url":"bit.ly/3bnJ3M1","indices":[171,194]}]		[]	[]			@LuxuryTAmag @belizevacation Hey, have you seen this system that Generated 6-Figure in sales less then 2 months, le… https://t.co/tk4YAZT1zI	276.0	True	full
1320267	1320267	604731fa4161a20039e5f52c	2021-03-09 08:29:38	[]	[]	Mon Mar 08 18:16:26 +0000 2021	[{"text":"buidl","indices":[64,70]},{"text":"ScanAssociation","indices":[185,201]}]	[{"url":"https://t.co/BSqaUF0QNT","expanded_url":"https://prn.to/2MRKatX","display_url":"prn.to/2MRKatX","indices":[256,279]}]	Just in case somebody forgot it @origin_trail $trac and @BSI_UK #buidl the First Scalable Enterprise Solutions Leveraging the Value of Public Blockchain and its used by @HomeDepot @CBP #ScanAssociation SCAN is at the leading edge of supply chain security! https://t.co/BSqaUF0QNT	282.0	RT @woisau1: Just in case somebody forgot it @origin_trail $trac and @BSI_UK #buidl the First Scalable Enterprise Solutions Leveraging the…	109.0	True	full
1320268	1320268	604731fa4161a20039e5f53a	2021-03-09 08:29:38	[]	[]	Sat Nov 28 09:16:19 +0000 2020	[]	[{"url":"https://t.co/RRVNKYSZFr","expanded_url":"https://twitter.com/Thomas_Binder/status/1319360105033486342","display_url":"twitter.com/Thomas_Binder/…","indices":[281,304]}]	To inflate a cold virus with a nons(ci)ense "test" into a killer virus and to vaccinate the whole populace with not properly tested emergency vaccins aka mRNA gene modifications against this cold virus: Physicians who are complicit in corona swindle are not doctors but Mengeles! https://t.co/RRVNKYSZFr https://t.co/EuREfBRxuX	38023.0	RT @Thomas_Binder: To inflate a cold virus with a nons(ci)ense "test" into a killer virus and to vaccinate the whole populace with not prop…	523.0	True	full
1320269	1320269	604731fa4161a20039e5f548	2021-03-09 08:29:38	[]	[{"url":"https://t.co/aCFC4e2jhk","expanded_url":"https://www.rtbf.be/info/belgique/detail_vaccination-en-belgique-pour-petra-de-sutter-le-debat-sur-les-fonctions-essentielles-n-est-plus-sur-la-table?id=10714939&utm_source=rtbfinfo&utm_campaign=social_share&utm_medium=twitter_share","display_url":"rtbf.be/info/belgique/…","indices":[113,136]}]		[]	[]			Vaccination en Belgique : pour Petra De Sutter "le débat sur les fonctions essentielles n'est plus sur la table"… https://t.co/0Fjujz3w1n	20572.0	True	full
1320270	1320270	604731fb4161a20039e5f56a	2021-03-09 08:29:39	[]	[]	Fri Mar 05 14:35:15 +0000 2021	[{"text":"SeonyeonPHGO","indices":[0,13]}]	[{"url":"https://t.co/tjSdHElPfO","expanded_url":"https://docs.google.com/spreadsheets/d/19LurooSJDFqBQDiCL_S7MogQ-OGI1xkOdcS1qAJIh6o/edit?usp=drivesdk","display_url":"docs.google.com/spreadsheets/d…","indices":[158,181]}]	#SeonyeonPHGO &gt; PAHANAP ALBUMS BATCH 1 💛 DOP: March 15-20 DOO: March 15 ETA: June-July – for lsf, can do shopee c/o or COD. – comment MINE+ALBUM+VER. https://t.co/tjSdHElPfO other albums listed below:	1131.0	RT @seonyeonph: #SeonyeonPHGO &gt; PAHANAP ALBUMS BATCH 1 💛 DOP: March 15-20 DOO: March 15 ETA: June-July – for lsf, can do shopee c/o or C…	56.0	True	full
1320271	1320271	604731fb4161a20039e5f570	2021-03-09 08:29:39	[]	[]	Tue Mar 09 07:20:00 +0000 2021	[{"text":"ELUNIVERSALPlus","indices":[160,176]}]	[{"url":"https://t.co/cJfaaaWsIp","expanded_url":"https://www.eluniversal.com.mx/cartera/una-de-cada-5-pruebas-covid-es-falsa-para-dar-negativo","display_url":"eluniversal.com.mx/cartera/una-de…","indices":[178,201]}]	Los laboratorios de análisis detectaron que hay un mercado negro de pruebas negativas de Covid-19, por la facilidad de falsificar los documentos | Suscríbete a #ELUNIVERSALPlus https://t.co/cJfaaaWsIp	5952904.0	RT @El_Universal_Mx: Los laboratorios de análisis detectaron que hay un mercado negro de pruebas negativas de Covid-19, por la facilidad de…	236.0	True	full
1320272	1320272	604731fb4161a20039e5f57e	2021-03-09 08:29:39	[]	[]	Sat Feb 27 14:35:11 +0000 2021	[{"text":"KYFI","indices":[181,186]},{"text":"Airdrop","indices":[187,195]},{"text":"Bitcoin","indices":[196,204]}]	[{"url":"https://t.co/6d25SUhP9k","expanded_url":"http://t.me/KYFI_Airdrop_bot","display_url":"t.me/KYFI_Airdrop_b…","indices":[156,179]}]	KYFI Airdrop ⭐️ 1 KYFI = 300 USD 🔸 For Completing the tasks - Get 0.1 KYFI ($30) 👫 For Each Valid Refer - Get 0.05 KYFI ($15) Start Bot For Join Airdrop: https://t.co/6d25SUhP9k #KYFI #Airdrop #Bitcoin https://t.co/Zzfj6lUS4W	18530.0	RT @Money_earn_Fi: KYFI Airdrop ⭐️ 1 KYFI = 300 USD 🔸 For Completing the tasks - Get 0.1 KYFI ($30) 👫 For Each Valid Refer - Get 0.05 KYFI…	5.0	True	full
1320273	1320273	604731fb4161a20039e5f58c	2021-03-09 08:29:39	[]	[]	Tue Mar 09 07:57:47 +0000 2021	[{"text":"Agrarwende","indices":[127,138]},{"text":"Maskengate","indices":[205,216]}]	[{"url":"https://t.co/4TAOMPFCRx","expanded_url":"https://www.sueddeutsche.de/politik/bundestag-cdu-abgeordneter-nebenjobs-roering-1.4479323","display_url":"sueddeutsche.de/politik/bundes…","indices":[233,256]}]	Der einflussreiche ⁦@cducsubt⁩ Agrarpolitiker Johannes Röring hat 15 Nebenjobs. Alle in der Agrarindustrie. Ein Vorkämpfer der #Agrarwende ist er nicht. Lieber ⁦@rbrinkhaus⁩ halten Sie das für akzeptabel? #Maskengate ⁦@Umwelthilfe⁩ https://t.co/4TAOMPFCRx	2524.0	RT @sascha_m_k: Der einflussreiche ⁦@cducsubt⁩ Agrarpolitiker Johannes Röring hat 15 Nebenjobs. Alle in der Agrarindustrie. Ein Vorkämpfer…	66.0	True	full
1320274	1320274	604731fb4161a20039e5f592	2021-03-09 08:29:39	[]	[]	Tue Mar 09 05:30:00 +0000 2021	[]	[{"url":"https://t.co/iUa18nKXdg","expanded_url":"https://reitschuster.de/post/je-oeffentlich-rechtlicher-umso-lockdown-freundlicher/","display_url":"reitschuster.de/post/je-oeffen…","indices":[257,280]}]	Sind Menschen, die sich überwiegend in den gebührenfinanzierten Sendern informieren, weniger kritisch eingestellt gegenüber der harten Corona-Politik? Um das zu klären, habe ich zwei Umfragen in Auftrag gegeben – und die Ergebnisse sind höchst interessant. https://t.co/iUa18nKXdg	69514.0	RT @reitschuster: Sind Menschen, die sich überwiegend in den gebührenfinanzierten Sendern informieren, weniger kritisch eingestellt gegenüb…	1307.0	True	full
1320275	1320275	604731fb4161a20039e5f5a4	2021-03-09 08:29:39	[]	[]	Tue Mar 09 08:01:00 +0000 2021	[]	[{"url":"https://t.co/zs5LuG4fGO","expanded_url":"https://www.fesemi.org/informacion/prensa/semi/11-medicos-internistas-de-semi-reiteran-la-importancia-del-abordaje-integral","display_url":"fesemi.org/informacion/pr…","indices":[194,217]}]	11 médicos internistas de la @Sociedad_SEMI reiteran la importancia del abordaje integral y multidisciplinar de la obesidad para evitar complicaciones de salud. Sus consejos, en 1️⃣1️⃣ vídeos 👇https://t.co/zs5LuG4fGO	20569.0	RT @anisalud: 11 médicos internistas de la @Sociedad_SEMI reiteran la importancia del abordaje integral y multidisciplinar de la obesidad…	19550.0	True	full
1320276	1320276	604731fc4161a20039e5f5ac	2021-03-09 08:29:39	[{"text":"HR","indices":[174,177]},{"text":"humanresources","indices":[178,193]}]	[{"url":"https://t.co/Hd4cP1Dlco","expanded_url":"https://www.crainsdetroit.com/coronavirus/whitmer-opens-door-incremental-return-office-next-month","display_url":"crainsdetroit.com/coronavirus/wh…","indices":[150,173]}]		[]	[]			Gov. Gretchen Whitmer, facing increased pressure from business groups to loosen restrictions on in-person office wo… https://t.co/408gmj3cc3	1763.0	True	full
1320277	1320277	604731fc4161a20039e5f5ce	2021-03-09 08:29:40	[]	[{"url":"https://t.co/9R3WHN9n7C","expanded_url":"https://www.focus.de/politik/deutschland/hochzeiten-sprache-wohnsituation-corona-patienten-mit-migrationshintergrund-welche-faktoren-das-infektionsrisiko-erhoehen_id_13061687.html","display_url":"focus.de/politik/deutsc…","indices":[257,280]}]		[]	[]			„...viele Menschen mit Migrationshintergrund in Fabriken arbeiten.Dort seien die Arbeitsbedingungen schlecht... Sie… https://t.co/S6IubFJ22p	4.0	True	full
1320278	1320278	604731fc4161a20039e5f5d0	2021-03-09 08:29:40	[]	[]	Tue Mar 09 06:04:27 +0000 2021	[]	[{"url":"https://t.co/8CqQvhM4HA","expanded_url":"https://www.mediapart.fr/journal/international/090321/essais-nucleaires-revelations-sur-une-epidemie-de-cancers?utm_source=twitter&utm_medium=social&utm_campaign=Sharing&xtor=CS3-67","display_url":"mediapart.fr/journal/intern…","indices":[255,278]}]	[EXCLUSIF] Essais nucléaires français dans le Pacifique : dans un rapport confidentiel, le gouvernement polynésien reconnaît l’existence d’un «cluster de cancers de la thyroïde» directement lié aux essais militaires. Enquête @Disclose_ngo pour @Mediapart https://t.co/8CqQvhM4HA	991261.0	RT @edwyplenel: [EXCLUSIF] Essais nucléaires français dans le Pacifique : dans un rapport confidentiel, le gouvernement polynésien reconnaî…	115.0	True	full
1320279	1320279	604731fd4161a20039e5f5f4	2021-03-09 08:29:40	[]	[]	Tue Mar 09 06:56:45 +0000 2021	[{"text":"CelebrateTacha","indices":[243,258]}]	[{"url":"https://t.co/JlkH1b6AY8","expanded_url":"https://twitter.com/blessing28100/status/1369160245214380036","display_url":"twitter.com/blessing28100/…","indices":[281,304]}]	O God,we pray today that all our long awaited miracles shall locate us. Every evil eye monitoring @Symply_Tacha &amp; Titans progress shall be blinded. The devil will never be able to perform its enterprise over us in Jesus mighty name Amen🙏 #CelebrateTacha NATACHA IBINABO AKIDE https://t.co/JlkH1b6AY8	2491.0	RT @The_GodLover: O God,we pray today that all our long awaited miracles shall locate us. Every evil eye monitoring @Symply_Tacha &amp; Titans…	345.0	True	full
1320280	1320280	604731fd4161a20039e5f5fe	2021-03-09 08:29:40	[]	[{"url":"https://t.co/KNfMI7NF2S","expanded_url":"https://ift.tt/3cdFtDp","display_url":"ift.tt/3cdFtDp","indices":[92,115]}]		[]	[]			Shalimar Disposable Hand Gloves ( Pack of - 1 / 200 Pieces ) ( Natural Colour ) - Free Size https://t.co/KNfMI7NF2S… https://t.co/ylE316fcgB	6.0	True	full
1320281	1320281	604731fd4161a20039e5f602	2021-03-09 08:29:40	[]	[]	Mon Mar 08 18:56:38 +0000 2021	[]	[{"url":"https://t.co/U4Hqe7GJ0E","expanded_url":"http://www.cnn.com/2021/03/08/politics/fact-check-tom-cotton-prisoners-pandemic-relief-checks-trump-biden/index.html","display_url":"cnn.com/2021/03/08/pol…","indices":[255,278]}]	Fox News led its website with this headline: “FUNDING CONVICTED KILLERS. Democratic COVID bill gives mass murderers taxpayer money right out of your pocket.” Fox didn’t do that when Trump signed two GOP-approved Covid bills that sent money to prisoners: https://t.co/U4Hqe7GJ0E	1240183.0	RT @ddale8: Fox News led its website with this headline: “FUNDING CONVICTED KILLERS. Democratic COVID bill gives mass murderers taxpayer mo…	2158.0	True	full
1320282	1320282	604731fd4161a20039e5f604	2021-03-09 08:29:40	[]	[]	Tue Mar 09 07:59:05 +0000 2021	[]	[{"url":"https://t.co/LdXrZ8lbOQ","expanded_url":"https://www.irrawaddy.com/opinion/guest-column/can-china-myanmars-good-neighbor-maintaining-non-interference-principle.html","display_url":"irrawaddy.com/opinion/guest-…","indices":[256,279]}]	A "good neighbor" doesn't turn its back on people in distress claiming it's merely an "internal affair" that soldiers have arrested their elected leaders and are shooting protesters. But that's how the Chinese government is treating the people of Myanmar. https://t.co/LdXrZ8lbOQ https://t.co/FGpr8O4cz1	435418.0	RT @KenRoth: A "good neighbor" doesn't turn its back on people in distress claiming it's merely an "internal affair" that soldiers have arr…	373.0	True	full
1320283	1320283	604731fd4161a20039e5f618	2021-03-09 08:29:40	[]	[]	Mon Mar 08 23:37:16 +0000 2021	[{"text":"BrightenYourDay","indices":[26,42]},{"text":"Covid19","indices":[46,54]},{"text":"lockdown","indices":[55,64]},{"text":"chimpanzees","indices":[75,87]},{"text":"InternationalWomensDay","indices":[233,256]}]	[{"url":"https://t.co/5oQ4EaQaPO","expanded_url":"https://youtu.be/UqdoG6EBIsU","display_url":"youtu.be/UqdoG6EBIsU","indices":[257,280]}]	How apt, my 60th video to #BrightenYourDay in #Covid19 #lockdown, features #chimpanzees. Studied since 1960 by @JaneGoodallInst, 60 yrs on Dr Jane is a UN Messenger for Peace and an icon of the environmental movement to celebrate on #InternationalWomensDay https://t.co/5oQ4EaQaPO	8559.0	RT @4Apes: How apt, my 60th video to #BrightenYourDay in #Covid19 #lockdown, features #chimpanzees. Studied since 1960 by @JaneGoodallInst,…	2645.0	True	full
1320284	1320284	604731fe4161a20039e5f632	2021-03-09 08:29:41	[]	[]	Fri Mar 05 14:35:15 +0000 2021	[{"text":"SeonyeonPHGO","indices":[0,13]}]	[{"url":"https://t.co/tjSdHElPfO","expanded_url":"https://docs.google.com/spreadsheets/d/19LurooSJDFqBQDiCL_S7MogQ-OGI1xkOdcS1qAJIh6o/edit?usp=drivesdk","display_url":"docs.google.com/spreadsheets/d…","indices":[158,181]}]	#SeonyeonPHGO &gt; PAHANAP ALBUMS BATCH 1 💛 DOP: March 15-20 DOO: March 15 ETA: June-July – for lsf, can do shopee c/o or COD. – comment MINE+ALBUM+VER. https://t.co/tjSdHElPfO other albums listed below:	1131.0	RT @seonyeonph: #SeonyeonPHGO &gt; PAHANAP ALBUMS BATCH 1 💛 DOP: March 15-20 DOO: March 15 ETA: June-July – for lsf, can do shopee c/o or C…	176.0	True	full
1320285	1320285	604731fe4161a20039e5f63c	2021-03-09 08:29:41	[]	[]	Tue Mar 09 04:24:00 +0000 2021	[]	[{"url":"https://t.co/Bhl4cjts8N","expanded_url":"http://covidtracking.com","display_url":"covidtracking.com","indices":[60,83]}]	After 365 days of aggregating COVID data, the volunteers at https://t.co/Bhl4cjts8N are passing the baton back to @HHSGov &amp; @CDCgov. They filled a void when our government failed us. They kept us informed &amp; held our leaders accountable. For all that &amp; more, we thank you 🙏❤️🇺🇸 https://t.co/k0nHPQnu9v	9477.0	RT @rypan: After 365 days of aggregating COVID data, the volunteers at https://t.co/Bhl4cjts8N are passing the baton back to @HHSGov &amp; @CDC…	1203.0	True	full
1320286	1320286	604731fe4161a20039e5f640	2021-03-09 08:29:41	[]	[]	Tue Mar 09 08:25:25 +0000 2021	[{"text":"MachineLearning","indices":[100,116]},{"text":"DataScience","indices":[117,129]},{"text":"Python","indices":[130,137]},{"text":"AI","indices":[138,141]},{"text":"100DaysOfCode","indices":[142,156]},{"text":"DEVCommunity","indices":[157,170]},{"text":"IoT","indices":[171,175]},{"text":"flutter","indices":[176,184]},{"text":"javascript","indices":[185,196]},{"text":"Serverless","indices":…	[{"url":"https://t.co/Xwv3RPwwMA","expanded_url":"https://www.forbes.com/sites/forbestechcouncil/2021/02/16/how-to-avoid-big-mistakes-with-big-data/?sh=5b8cb3a8615b","display_url":"forbes.com/sites/forbeste…","indices":[74,97]}]	RT @100DaysOf2020: RT @HarbRimah: How To Avoid Big Mistakes With Big Data https://t.co/Xwv3RPwwMA #MachineLearning #DataScience #Python #AI #100DaysOfCode #DEVCommunity #IoT #flutter #javascript #Serverless #CyberSecurity #tech #DDoS #DeepLearning #fintech #COVID19 #data #RPA…	14390.0	RT @machine_ml: RT @100DaysOf2020: RT @HarbRimah: How To Avoid Big Mistakes With Big Data https://t.co/Xwv3RPwwMA #MachineLearning #DataS…	1115.0	True	full
1320287	1320287	604731fe4161a20039e5f64e	2021-03-09 08:29:41	[{"text":"schoolsreopening","indices":[181,198]},{"text":"SLT","indices":[199,203]}]	[{"url":"https://t.co/v9XjeBIjQq","expanded_url":"https://www.tes.com/news/covid-school-development-plans-progress-pandemic-future-ideas","display_url":"tes.com/news/covid-sch…","indices":[204,227]}]		[]	[]			Post-pandemic?! We are not there yet, but we must continue strategic planning for school development. Going forwar… https://t.co/Q66EySSHj5	1352.0	True	full
1320288	1320288	604731fe4161a20039e5f650	2021-03-09 08:29:41	[{"text":"poshmark","indices":[96,105]},{"text":"fashion","indices":[106,114]},{"text":"style","indices":[115,121]},{"text":"shopmycloset","indices":[122,135]},{"text":"juliaknight","indices":[136,148]},{"text":"oxford","indices":[149,156]},{"text":"vintage","indices":[157,165]}]	[{"url":"https://t.co/8iQpYfzilq","expanded_url":"https://posh.mk/yImF6JVRteb","display_url":"posh.mk/yImF6JVRteb","indices":[167,190]}]		[]	[]			So good I had to share! Check out all the items I'm loving on @Poshmarkapp from @smschneiderman #poshmark #fashion… https://t.co/jxXcHzPZNb	383.0	True	full
1320289	1320289	604731fe4161a20039e5f652	2021-03-09 08:29:41	[]	[]	Tue Mar 09 07:33:05 +0000 2021	[]	[{"url":"https://t.co/bj8RHAxedA","expanded_url":"https://actionnetwork.org/letters/tell-your-mp-that-the-nhs-deserves-better/","display_url":"actionnetwork.org/letters/tell-y…","indices":[250,273]}]	WOW-77% of all UK MPs have been contacted in just over 12 hours. Thank you so much everyone for standing up for NHS staff. Please help us by clicking, spending 30 seconds asking your MP to engage with EveryDoctor, and then please re-tweet! Julia 💙 https://t.co/bj8RHAxedA	106402.0	RT @JujuliaGrace: WOW-77% of all UK MPs have been contacted in just over 12 hours. Thank you so much everyone for standing up for NHS staff…	1507.0	True	full
1320290	1320290	604731fe4161a20039e5f654	2021-03-09 08:29:41	[]	[]	Sun Mar 07 02:55:11 +0000 2021	[{"text":"UnrestrictedBioweapon","indices":[158,180]},{"text":"COVID19","indices":[226,234]}]	[{"url":"https://t.co/vVzft5pkCb","expanded_url":"https://twitter.com/andy5_123/status/1368378310405672960","display_url":"twitter.com/andy5_123/stat…","indices":[279,302]}]	With Dr @RealPNavarro, 6 Mar 2020 1. WIV P4 is part of PLA Bioweapon supply chain, like my ex-boss Prof. Malik Peiris in HKU 2. Behind CCP’s secret long-term #UnrestrictedBioweapon plan is Chinese Military Medicine Academy 3. #COVID19 virus is not leaked by lab accident at all. https://t.co/vVzft5pkCb	79331.0	RT @DrLiMengYAN1: With Dr @RealPNavarro, 6 Mar 2020 1. WIV P4 is part of PLA Bioweapon supply chain, like my ex-boss Prof. Malik Peiris in…	5.0	True	full
1320291	1320291	604731fe4161a20039e5f660	2021-03-09 08:29:42	[]	[]	Wed Feb 17 13:43:29 +0000 2021	[]	[{"url":"https://t.co/LQuDqnX0Vk","expanded_url":"https://balajis.com/how-india-legalizes-crypto","display_url":"balajis.com/how-india-lega…","indices":[200,223]}]	In 1999, India turbocharged its economy by opening up foreign exchange. Now it faces a similar choice: back to the License Raj with a crypto ban, or legalize a crypto boom? @nsitharaman @narendramodi https://t.co/LQuDqnX0Vk	314133.0	RT @balajis: In 1999, India turbocharged its economy by opening up foreign exchange. Now it faces a similar choice: back to the License Raj…	184.0	True	full
1320292	1320292	604731ff4161a20039e5f668	2021-03-09 08:29:42	[]	[]	Mon Mar 08 17:06:49 +0000 2021	[]	[{"url":"https://t.co/ekXLqjP1fy","expanded_url":"https://www.cnbc.com/2021/03/08/spacex-wants-to-connect-starlink-satellite-internet-to-moving-vehicles.html","display_url":"cnbc.com/2021/03/08/spa…","indices":[226,249]}]	SpaceX wants to connect more than just homes to its Starlink satellite internet: The company submitted an FCC request to begin installing and operating terminals on "moving vehicles" – from cars and trucks to ships and jets. https://t.co/ekXLqjP1fy	36871.0	RT @thesheetztweetz: SpaceX wants to connect more than just homes to its Starlink satellite internet: The company submitted an FCC request…	3042.0	True	full
1320293	1320293	604731ff4161a20039e5f670	2021-03-09 08:29:42	[]	[]	Tue Mar 09 08:23:04 +0000 2021	[{"text":"ATEEZ","indices":[145,151]},{"text":"Fireworks","indices":[152,162]}]	[{"url":"https://t.co/m8Shr48ACf","expanded_url":"https://api.starpass.co.kr/web/applink.do?type=vote_seq&seq=112&img=https%3A%2F%2Fd2cg24p20j4o18.cloudfront.net%2Fplayvote%2F211%2F20210308%2F61b99230-291f-4357-856a-fe6340829bc4.png&title=SBS+MTV+THE+SHOW+253th+Live+Vote","display_url":"api.starpass.co.kr/web/applink.do…","indices":[63,86]}]	‼️THESHOW LIVE VOTING‼️ Make sure to vote in the right page💜 🔗https://t.co/m8Shr48ACf Voting time ⏳6:05PM - 7:00PM 🇰🇷 We can do it ATINYs! 🔥 #ATEEZ #Fireworks @ATEEZofficial https://t.co/7kFpsIrlv8	1119.0	RT @ATEEZ_KINGDOM: ‼️THESHOW LIVE VOTING‼️ Make sure to vote in the right page💜 🔗https://t.co/m8Shr48ACf Voting time ⏳6:05PM - 7:00PM 🇰🇷…	127.0	True	full
1320294	1320294	604731ff4161a20039e5f682	2021-03-09 08:29:42	[]	[]	Tue Mar 09 08:19:26 +0000 2021	[{"text":"paisley","indices":[7,15]},{"text":"mask","indices":[21,26]},{"text":"filter","indices":[32,39]},{"text":"orange","indices":[58,65]},{"text":"oriental","indices":[66,75]},{"text":"cloth","indices":[76,82]},{"text":"facemask","indices":[92,101]},{"text":"handmade","indices":[103,112]},{"text":"WearAMask","indices":[144,154]}]	[{"url":"https://t.co/jaWGWykSf3","expanded_url":"http://etsy.me/2Mi7SPF","display_url":"etsy.me/2Mi7SPF","indices":[156,179]}]	Bright #paisley face #mask with #filter pocket, green and #orange #oriental #cloth washable #facemask, #handmade nose clip face mask, All sizes #WearAMask https://t.co/jaWGWykSf3 via @Etsy	7094.0	RT @masque242: Bright #paisley face #mask with #filter pocket, green and #orange #oriental #cloth washable #facemask, #handmade nose clip f…	2536.0	True	full
1320295	1320295	604731ff4161a20039e5f688	2021-03-09 08:29:42	[]	[]	Mon Mar 08 15:47:07 +0000 2021	[]	[{"url":"https://t.co/ADz2F2vuxj","expanded_url":"http://bit.ly/3ehGsF1","display_url":"bit.ly/3ehGsF1","indices":[191,214]}]	President Rodrigo Duterte again suggested that, aside from following the basic COVID-19 health protocols, Filipinos could use gasoline or fuel from a gas station as a COVID-19 disinfectant. https://t.co/ADz2F2vuxj	5860327.0	RT @gmanews: President Rodrigo Duterte again suggested that, aside from following the basic COVID-19 health protocols, Filipinos could use…	472.0	True	full
1320296	1320296	604731ff4161a20039e5f690	2021-03-09 08:29:42	[]	[]	Tue Mar 09 08:04:30 +0000 2021	[{"text":"budget","indices":[42,49]},{"text":"Asivikelane","indices":[202,214]}]	[{"url":"https://t.co/tcEuiX9Hnr","expanded_url":"https://bit.ly/3qv5Ols","display_url":"bit.ly/3qv5Ols","indices":[250,273]}]	When @CityofJoburgZA tables its 2021/2022 #budget at the end of March, we hope for more allocation of funding to standpipes, repairs &amp; maintenance of service infrastructure in informal settlements. #Asivikelane See 2020/21 budget analysis here https://t.co/tcEuiX9Hnr https://t.co/QYOunnOSyI	2100.0	RT @Planact_NGO: When @CityofJoburgZA tables its 2021/2022 #budget at the end of March, we hope for more allocation of funding to standpipe…	58.0	True	full
1320297	1320297	604731ff4161a20039e5f698	2021-03-09 08:29:42	[]	[{"url":"https://t.co/JcY1FBUHUp","expanded_url":"https://www.dfl.de/en/news/2021-dfl-economic-report-matches-without-fans-shape-financial-development/","display_url":"dfl.de/en/news/2021-d…","indices":[122,145]}]		[]	[]			Bundesliga's economic report: revenues down 5% in 19-20 (first decline in 15 years) and 1.4 billion in taxes and du… https://t.co/I2BDZUGiBU	899.0	True	full
1320298	1320298	604731ff4161a20039e5f6a4	2021-03-09 08:29:42	[]	[]	Tue Mar 09 08:23:04 +0000 2021	[{"text":"ATEEZ","indices":[145,151]},{"text":"Fireworks","indices":[152,162]}]	[{"url":"https://t.co/m8Shr48ACf","expanded_url":"https://api.starpass.co.kr/web/applink.do?type=vote_seq&seq=112&img=https%3A%2F%2Fd2cg24p20j4o18.cloudfront.net%2Fplayvote%2F211%2F20210308%2F61b99230-291f-4357-856a-fe6340829bc4.png&title=SBS+MTV+THE+SHOW+253th+Live+Vote","display_url":"api.starpass.co.kr/web/applink.do…","indices":[63,86]}]	‼️THESHOW LIVE VOTING‼️ Make sure to vote in the right page💜 🔗https://t.co/m8Shr48ACf Voting time ⏳6:05PM - 7:00PM 🇰🇷 We can do it ATINYs! 🔥 #ATEEZ #Fireworks @ATEEZofficial https://t.co/7kFpsIrlv8	1119.0	RT @ATEEZ_KINGDOM: ‼️THESHOW LIVE VOTING‼️ Make sure to vote in the right page💜 🔗https://t.co/m8Shr48ACf Voting time ⏳6:05PM - 7:00PM 🇰🇷…	51.0	True	full
1320299	1320299	604732004161a20039e5f6ae	2021-03-09 08:29:42	[{"text":"HR","indices":[175,178]},{"text":"humanresources","indices":[179,194]}]	[{"url":"https://t.co/Z7cHw8JHj9","expanded_url":"https://hbswk.hbs.edu/item/covid-killed-the-traditional-workplace-what-should-companies-do-now","display_url":"hbswk.hbs.edu/item/covid-kil…","indices":[151,174]}]		[]	[]			A year ago, COVID-19 forced many companies to send employees home—often with a laptop and a prayer. Now, with COVID… https://t.co/tblJ0AXtq7	1763.0	True	full
1320300	1320300	604732004161a20039e5f6d6	2021-03-09 08:29:43	[]	[]	Tue Mar 09 08:16:26 +0000 2021	[]	[{"url":"https://t.co/DSavi3svzd","expanded_url":"https://www.elespanol.com/espana/politica/20210309/puigdemont-pierde-inmunidad-eurocamara-vera-limitados-movimientos/564693729_0.html","display_url":"elespanol.com/espana/politic…","indices":[195,218]}]	Ya es oficial: Puigdemont pierde su inmunidad en la Eurocámara y verá limitados sus movimientos. Todos los socios del Gobierno de Pedro Sánchez han votado en contra de otorgar el suplicatorio. https://t.co/DSavi3svzd	346734.0	RT @Tonicanto1: Ya es oficial: Puigdemont pierde su inmunidad en la Eurocámara y verá limitados sus movimientos. Todos los socios del Gobi…	110.0	True	full
1320301	1320301	604732004161a20039e5f6f0	2021-03-09 08:29:43	[]	[]	Tue Mar 09 08:21:55 +0000 2021	[{"text":"LaoPDR","indices":[3,10]},{"text":"COVID19","indices":[104,112]}]	[{"url":"https://t.co/wIHTCepaeh","expanded_url":"http://bit.ly/3bX2Lgo","display_url":"bit.ly/3bX2Lgo","indices":[233,256]}]	In #LaoPDR🇱🇦, Ministry of Health, WHO &amp; partners participated in a table-top exercise to ✅ discuss #COVID19 vaccination strategies ✅ identify main challenges to enhance the National Deployment and Vaccination Plan. More info 👉https://t.co/wIHTCepaeh https://t.co/FGkNEok5ue	9123860.0	RT @WHO: In #LaoPDR🇱🇦, Ministry of Health, WHO &amp; partners participated in a table-top exercise to ✅ discuss #COVID19 vaccination strategie…	265.0	True	full
1320302	1320302	604732014161a20039e5f6fe	2021-03-09 08:29:43	[]	[]	Tue Mar 09 07:59:05 +0000 2021	[]	[{"url":"https://t.co/LdXrZ8lbOQ","expanded_url":"https://www.irrawaddy.com/opinion/guest-column/can-china-myanmars-good-neighbor-maintaining-non-interference-principle.html","display_url":"irrawaddy.com/opinion/guest-…","indices":[256,279]}]	A "good neighbor" doesn't turn its back on people in distress claiming it's merely an "internal affair" that soldiers have arrested their elected leaders and are shooting protesters. But that's how the Chinese government is treating the people of Myanmar. https://t.co/LdXrZ8lbOQ https://t.co/FGpr8O4cz1	435418.0	RT @KenRoth: A "good neighbor" doesn't turn its back on people in distress claiming it's merely an "internal affair" that soldiers have arr…	37.0	True	full
1320303	1320303	604732014161a20039e5f712	2021-03-09 08:29:43	[]	[]	Tue Mar 09 07:59:05 +0000 2021	[]	[{"url":"https://t.co/LdXrZ8lbOQ","expanded_url":"https://www.irrawaddy.com/opinion/guest-column/can-china-myanmars-good-neighbor-maintaining-non-interference-principle.html","display_url":"irrawaddy.com/opinion/guest-…","indices":[256,279]}]	A "good neighbor" doesn't turn its back on people in distress claiming it's merely an "internal affair" that soldiers have arrested their elected leaders and are shooting protesters. But that's how the Chinese government is treating the people of Myanmar. https://t.co/LdXrZ8lbOQ https://t.co/FGpr8O4cz1	435418.0	RT @KenRoth: A "good neighbor" doesn't turn its back on people in distress claiming it's merely an "internal affair" that soldiers have arr…	62.0	True	full
1320304	1320304	604732014161a20039e5f71e	2021-03-09 08:29:44	[]	[]	Tue Mar 09 03:13:59 +0000 2021	[]	[{"url":"https://t.co/wS24HjEh2j","expanded_url":"https://www1.folha.uol.com.br/educacao/2021/03/escolas-de-sp-registraram-21-mortes-e-4084-casos-de-covid-19-em-um-mes.shtml?utm_source=whatsapp&utm_medium=social&utm_campaign=compwa","display_url":"www1.folha.uol.com.br/educacao/2021/…","indices":[230,253]}]	Na @Folha: “Escolas de SP registraram 21 mortes e 4.084 casos de Covid-19 em um mês”. Isso com 35% dos alunos... Aí, o que diz a Secretaria da Educação? “A taxa de casos confirmados é ‘muito inferior’ à observada no estado”. 😒 https://t.co/wS24HjEh2j https://t.co/4pivbo6NFi	80057.0	RT @paulocruzphi: Na @Folha: “Escolas de SP registraram 21 mortes e 4.084 casos de Covid-19 em um mês”. Isso com 35% dos alunos... Aí, o…	21.0	True	full
1320305	1320305	604732014161a20039e5f720	2021-03-09 08:29:44	[]	[]	Mon Mar 08 21:49:39 +0000 2021	[]	[{"url":"https://t.co/fxaOCmiYSD","expanded_url":"https://www.lemonde.fr/idees/article/2021/03/08/covid-19-l-insolente-reussite-des-vaccins_6072381_3232.html?utm_medium=Social&utm_source=Twitter#Echobox=1615233669","display_url":"lemonde.fr/idees/article/…","indices":[176,199]}]	ANALYSE. Covid-19 : l’insolente réussite des vaccins. Partout, les campagnes de vaccination offrent des résultats remarquables, déjouant les pronostics de nombreux sceptiques. https://t.co/fxaOCmiYSD	9210936.0	RT @lemondefr: ANALYSE. Covid-19 : l’insolente réussite des vaccins. Partout, les campagnes de vaccination offrent des résultats remarquabl…	102.0	True	full
1320306	1320306	604732014161a20039e5f724	2021-03-09 08:29:44	[{"text":"boxing","indices":[77,84]},{"text":"MMA","indices":[85,89]},{"text":"boxinggloves","indices":[90,103]},{"text":"fightgloves","indices":[112,124]}]	[{"url":"https://t.co/tHLgg5AOFK","expanded_url":"https://yossra.co.uk/collections/fitness-bodybuilding/products/boxing-glove-sanda-combat-training?variant=38151947583640","display_url":"yossra.co.uk/collections/fi…","indices":[125,148]}]		[]	[]			Boxing glove Sanda Combat training 🔥 Only £46.95 🔥 🚚 5 - 15 shipping days 🚚 #boxing #MMA #boxinggloves The UFC… https://t.co/SYcAOIg14j	3.0	True	full
1320307	1320307	604732014161a20039e5f72c	2021-03-09 08:29:44	[]	[]	Tue Mar 09 02:48:45 +0000 2021	[]	[{"url":"https://t.co/6raRs6MLms","expanded_url":"http://mjr.mn/SNlDU","display_url":"mjr.mn/SNlDU","indices":[154,177]}]	Sanity Of Morris (@SanityofMorris) is now available for Digital Pre-order and Pre-download on Xbox One and Xbox Series X|S. Save 15% - limited time offer https://t.co/6raRs6MLms	1158634.0	RT @majornelson: Sanity Of Morris (@SanityofMorris) is now available for Digital Pre-order and Pre-download on Xbox One and Xbox Series X|S…	36.0	True	full
1320308	1320308	604732014161a20039e5f732	2021-03-09 08:29:44	[]	[]	Tue Mar 09 08:23:04 +0000 2021	[{"text":"ATEEZ","indices":[145,151]},{"text":"Fireworks","indices":[152,162]}]	[{"url":"https://t.co/m8Shr48ACf","expanded_url":"https://api.starpass.co.kr/web/applink.do?type=vote_seq&seq=112&img=https%3A%2F%2Fd2cg24p20j4o18.cloudfront.net%2Fplayvote%2F211%2F20210308%2F61b99230-291f-4357-856a-fe6340829bc4.png&title=SBS+MTV+THE+SHOW+253th+Live+Vote","display_url":"api.starpass.co.kr/web/applink.do…","indices":[63,86]}]	‼️THESHOW LIVE VOTING‼️ Make sure to vote in the right page💜 🔗https://t.co/m8Shr48ACf Voting time ⏳6:05PM - 7:00PM 🇰🇷 We can do it ATINYs! 🔥 #ATEEZ #Fireworks @ATEEZofficial https://t.co/7kFpsIrlv8	1119.0	RT @ATEEZ_KINGDOM: ‼️THESHOW LIVE VOTING‼️ Make sure to vote in the right page💜 🔗https://t.co/m8Shr48ACf Voting time ⏳6:05PM - 7:00PM 🇰🇷…	167.0	True	full
1320309	1320309	604732014161a20039e5f736	2021-03-09 08:29:44	[]	[]	Mon Mar 08 16:30:21 +0000 2021	[{"text":"COVID19","indices":[0,8]}]	[{"url":"https://t.co/FJMon7WlFO","expanded_url":"https://bit.ly/3btJaFU","display_url":"bit.ly/3btJaFU","indices":[233,256]}]	#COVID19 vaccines are effective at protecting you from getting sick. Based on what we know, people who have been fully vaccinated can start to do some things that they had stopped doing because of the pandemic. To learn more, visit: https://t.co/FJMon7WlFO. https://t.co/AjnGbe62us	3745647.0	RT @CDCgov: #COVID19 vaccines are effective at protecting you from getting sick. Based on what we know, people who have been fully vaccinat…	173.0	True	full
1320310	1320310	604732014161a20039e5f740	2021-03-09 08:29:44	[]	[]	Tue Mar 09 01:50:33 +0000 2021	[]	[{"url":"https://t.co/GaTZVRi63n","expanded_url":"https://www.theguardian.com/culture/2021/mar/09/from-plague-puns-to-isolation-creation-what-shakespeare-teaches-us-about-pandemic-life","display_url":"theguardian.com/culture/2021/m…","indices":[230,253]}]	'Marvelling at how easy it is to become infected with love, Olivia in Twelfth Night asks: “How now? Even so quickly may one catch the plague?”From plague puns to isolation creation: what Shakespeare teaches us about pandemic life https://t.co/GaTZVRi63n	58006.0	RT @ProfPCDoherty: 'Marvelling at how easy it is to become infected with love, Olivia in Twelfth Night asks: “How now? Even so quickly may…	580.0	True	full
1320311	1320311	604732024161a20039e5f760	2021-03-09 08:29:44	[]	[]	Mon Mar 08 19:37:08 +0000 2021	[]	[{"url":"https://t.co/7k9GLSxcLL","expanded_url":"https://dcueducation.fra1.qualtrics.com/jfe/form/SV_5jLO5xJ5Pq47Uto","display_url":"dcueducation.fra1.qualtrics.com/jfe/form/SV_5j…","indices":[252,275]}]	Calling all early years educators! I am completing my masters and I am on my research year where I am looking at educators understanding of child development and how that impacts their practice. Please click below to complete the 15 minute survey! https://t.co/7k9GLSxcLL	30.0	RT @DunwoodyJenny: Calling all early years educators! I am completing my masters and I am on my research year where I am looking at educat…	454.0	True	full
1320312	1320312	604732024161a20039e5f766	2021-03-09 08:29:44	[]	[{"url":"https://t.co/Z3ao6SEXc9","expanded_url":"https://bit.ly/3eo0P3w","display_url":"bit.ly/3eo0P3w","indices":[63,86]},{"url":"https://t.co/uzsWY0FQCf","expanded_url":"https://bit.ly/3kWynHj","display_url":"bit.ly/3kWynHj","indices":[133,156]}]		[]	[]			لكن الغريبة ان تسجيل الشركة كان في 15 يناير 2021 حسب الوثيقة : https://t.co/Z3ao6SEXc9 ثم تم شطب الشركة في 5 مارس 2… https://t.co/mvB1fA1FSl	561.0	True	full
1320313	1320313	604732024161a20039e5f772	2021-03-09 08:29:44	[{"text":"checkpointinhibition","indices":[37,58]},{"text":"immunotherapy","indices":[95,109]}]	[{"url":"https://t.co/Nkj1LW5mag","expanded_url":"https://buff.ly/2LfkpPG","display_url":"buff.ly/2LfkpPG","indices":[259,282]}]		[]	[]			This Review Series focuses on immune #checkpointinhibition &amp; its beneficial role in cancer #immunotherapy, but also… https://t.co/3fSEvn0Xqj	2031.0	True	full
1320314	1320314	604732024161a20039e5f786	2021-03-09 08:29:44	[]	[]	Mon Mar 08 15:11:07 +0000 2021	[{"text":"UKmfg","indices":[268,274]}]	[{"url":"https://t.co/0rVFeEo2Ug","expanded_url":"http://bit.ly/38mP8pX","display_url":"bit.ly/38mP8pX","indices":[244,267]}]	British boatbuilder Cockwells set to ramp up production and create jobs with acquisition of South West Shipyard at Ponsharden. The extra capacity will enable the Cornish firm to meet global demand for its Duchy Motor Launches and Hardy yachts. https://t.co/0rVFeEo2Ug #UKmfg🇬🇧	51136.0	RT @Jefferson_MFG: British boatbuilder Cockwells set to ramp up production and create jobs with acquisition of South West Shipyard at Ponsh…	749.0	True	full
1320315	1320315	604732034161a20039e5f790	2021-03-09 08:29:45	[]	[]	Tue Mar 09 05:25:23 +0000 2021	[]	[{"url":"https://t.co/FbuzYnmuCc","expanded_url":"https://news.abs-cbn.com/entertainment/03/09/21/launch-of-sb19s-new-single-what-postponed","display_url":"news.abs-cbn.com/entertainment/…","indices":[144,167]}]	Despite this, the digital single of "What?" and its music video, as well as merchandise, will still be released "as scheduled," the group said. https://t.co/FbuzYnmuCc	7323826.0	RT @ABSCBNNews: Despite this, the digital single of "What?" and its music video, as well as merchandise, will still be released "as schedul…	661.0	True	full
1320316	1320316	604732034161a20039e5f792	2021-03-09 08:29:45	[]	[]	Sun Mar 07 18:36:38 +0000 2021	[]	[{"url":"https://t.co/LtISEFVKXJ","expanded_url":"https://www.gofundme.com/f/ayuda-a-la-dra-berna-a-recuperarse-de-covid19?utm_source=twitter&utm_medium=social&utm_campaign=p_cp+share-sheet","display_url":"gofundme.com/f/ayuda-a-la-d…","indices":[170,193]}]	Es para mí mamá, ella es médico del seguro social de Chacao. Necesitamos ayuda porfavor. Si no tienen la capacidad de colaborar difundamos esto lo más posible. Gracias! https://t.co/LtISEFVKXJ	242.0	RT @VerniJavier: Es para mí mamá, ella es médico del seguro social de Chacao. Necesitamos ayuda porfavor. Si no tienen la capacidad de cola…	1539.0	True	full
1320317	1320317	604732034161a20039e5f7aa	2021-03-09 08:29:45	[]	[]	Thu Mar 04 16:26:59 +0000 2021	[{"text":"travel","indices":[153,160]},{"text":"marketingcampaigns","indices":[161,180]},{"text":"mautic","indices":[181,188]}]	[{"url":"https://t.co/AdRogRNU8D","expanded_url":"https://twitter.com/Webmecanik/status/1367490275279597570","display_url":"twitter.com/Webmecanik/sta…","indices":[189,212]}]	+4% turnover increase by targeting the customers with their preferred destination, +5% with content personalization, +10% through ambassadors triggers 🚀 #travel #marketingcampaigns #mautic https://t.co/AdRogRNU8D	5842.0	RT @scouleaud: +4% turnover increase by targeting the customers with their preferred destination, +5% with content personalization, +10% th…	5842.0	True	full
1320318	1320318	604732034161a20039e5f7ac	2021-03-09 08:29:45	[]	[]	Mon Mar 08 21:19:44 +0000 2021	[]	[{"url":"https://t.co/2wwxogSPNJ","expanded_url":"https://twitter.com/dra_community/status/1368864083559256071","display_url":"twitter.com/dra_community/…","indices":[280,303]}]	Anyone who know this pair, know rugby is life! They’re unable to play in their (first ever) Dragons Cup Tournament due to Covid-19. @DRA_Community have given them a chance to engage with the rugby community in the virtual cup. Please vote Whiteheads U12s @RayerHead @MissRyanRog https://t.co/2wwxogSPNJ https://t.co/wGa2FhajMK	127.0	RT @ornsuda1: Anyone who know this pair, know rugby is life! They’re unable to play in their (first ever) Dragons Cup Tournament due to Cov…	21.0	True	full
1320319	1320319	604732034161a20039e5f7ca	2021-03-09 08:29:45	[]	[]	Mon Mar 08 23:42:39 +0000 2021	[{"text":"Longcovid","indices":[74,84]}]	[{"url":"https://t.co/ZngOFxlXsp","expanded_url":"https://www.medrxiv.org/content/10.1101/2021.03.08.21253124v1","display_url":"medrxiv.org/content/10.110…","indices":[255,278]}]	Das ist wahrscheinlich bis jetzt beste Studie, die Wahrscheinlichkeit von #Longcovid zu berechnen. 64 Jährige Krankenhauspatienten, typische Covid Lungenentzündung, waren nur zur Hälfte nach 6 Monaten voll gesund. 8% hatten moderate oder schwere Symptome https://t.co/ZngOFxlXsp	397291.0	RT @Karl_Lauterbach: Das ist wahrscheinlich bis jetzt beste Studie, die Wahrscheinlichkeit von #Longcovid zu berechnen. 64 Jährige Krankenh…	502.0	True	full
1320320	1320320	604732044161a20039e5f7e0	2021-03-09 08:29:46	[]	[]	Mon Mar 08 12:40:24 +0000 2021	[]	[{"url":"https://t.co/6pdDwHeBwl","expanded_url":"http://bit.ly/krrn-support","display_url":"bit.ly/krrn-support","indices":[171,194]}]	"I'm Beidou. You've heard of my ship, The Crux, and its crew? If you too love adventure, then join me. I've got your back." 📷 : Red Charlotte CosuGraph.bdg Support me : https://t.co/6pdDwHeBwl https://t.co/P6nSUrkTqF	57408.0	RT @_kururin: "I'm Beidou. You've heard of my ship, The Crux, and its crew? If you too love adventure, then join me. I've got your back."…	4593.0	True	full
1320321	1320321	604732044161a20039e5f7e4	2021-03-09 08:29:46	[]	[]	Tue Mar 09 07:59:05 +0000 2021	[]	[{"url":"https://t.co/LdXrZ8lbOQ","expanded_url":"https://www.irrawaddy.com/opinion/guest-column/can-china-myanmars-good-neighbor-maintaining-non-interference-principle.html","display_url":"irrawaddy.com/opinion/guest-…","indices":[256,279]}]	A "good neighbor" doesn't turn its back on people in distress claiming it's merely an "internal affair" that soldiers have arrested their elected leaders and are shooting protesters. But that's how the Chinese government is treating the people of Myanmar. https://t.co/LdXrZ8lbOQ https://t.co/FGpr8O4cz1	435324.0	RT @KenRoth: A "good neighbor" doesn't turn its back on people in distress claiming it's merely an "internal affair" that soldiers have arr…	4.0	True	full
1320322	1320322	604732044161a20039e5f7f8	2021-03-09 08:29:46	[]	[]	Tue Mar 09 04:23:49 +0000 2021	[{"text":"Myanmar","indices":[49,57]}]	[{"url":"https://t.co/uohcADMRCe","expanded_url":"https://www.theborneopost.com/2021/03/05/mps-call-for-suspension-of-myanmars-asean-membership/","display_url":"theborneopost.com/2021/03/05/mps…","indices":[131,154]}]	MPs in Malaysia have called on @ASEAN to suspend #Myanmar membership until its military junta stops killing peaceful protestors. https://t.co/uohcADMRCe	7311.0	RT @ASEANMP: MPs in Malaysia have called on @ASEAN to suspend #Myanmar membership until its military junta stops killing peaceful protestor…	66.0	True	full
1320323	1320323	604732044161a20039e5f802	2021-03-09 08:29:46	[{"text":"BREAKING","indices":[0,9]},{"text":"9News","indices":[164,170]}]	[{"url":"https://t.co/Jg18nVdhzN","expanded_url":"https://www.9news.com.au/national/health-minister-greg-hunt-in-hospital-suspected-infection/8f263300-d5b7-4cc3-8746-36caabca1f6e?ocid=Social-9News","display_url":"9news.com.au/national/healt…","indices":[171,194]}]		[]	[]			#BREAKING: Health Minister Greg Hunt has been admitted to hospital. A media statement issued by his office said the… https://t.co/Nsw8wx6seA	626963.0	True	full
1320324	1320324	604732044161a20039e5f806	2021-03-09 08:29:46	[]	[]	Tue Mar 09 07:05:57 +0000 2021	[{"text":"Book","indices":[0,5]},{"text":"Sale","indices":[6,11]},{"text":"Kindle","indices":[23,30]},{"text":"Free","indices":[122,127]},{"text":"KindleUnlimited","indices":[128,144]},{"text":"audiobook","indices":[165,175]},{"text":"Histfic","indices":[178,186]},{"text":"KU","indices":[187,190]},{"text":"Books","indices":[191,197]},{"text":"Kindle","indices":[198,205]},{"text":"Tudor","indices"…	[{"url":"https://t.co/LR9PsZq1AC","expanded_url":"https://www.amazon.co.uk/More-Dance-Story-Catherine-Howard-ebook/dp/B07RWLLFPN/ref=mp_s_a_1_1?keywords=No+more+time+to+dance&qid=1580542060&sr=8-1","display_url":"amazon.co.uk/More-Dance-Sto…","indices":[253,276]}]	#Book #Sale! Just 99p! #Kindle The past will not surrender its grasp on Queen Catherine Howard... No More Time to Dance #Free #KindleUnlimited! Also available in #audiobook! #Histfic #KU #Books #Kindle #Tudor #WeekdayReads #lockdownreads #Bargain https://t.co/LR9PsZq1AC	57959.0	RT @TudorTweep: #Book #Sale! Just 99p! #Kindle The past will not surrender its grasp on Queen Catherine Howard... No More Time to Dance #…	21313.0	True	full
1320325	1320325	604732054161a20039e5f82c	2021-03-09 08:29:47	[]	[]	Tue Mar 09 05:14:47 +0000 2021	[]	[{"url":"https://t.co/Jty1Vrecqz","expanded_url":"https://www.nejm.org/doi/pdf/10.1056/NEJMc2102017?articleTools=true","display_url":"nejm.org/doi/pdf/10.105…","indices":[230,253]}]	Una noticia esperanzadora. Un estudio con sueros de pacientes con 1 y 2 dosis de la vacuna Pfizer concluye que es capaz de neutralizar las diferentes variantes del virus (inglesa, sudafricana y brasileña) inducidas genéticamente. https://t.co/Jty1Vrecqz https://t.co/TUpPfkk566	44712.0	RT @gorka_orive: Una noticia esperanzadora. Un estudio con sueros de pacientes con 1 y 2 dosis de la vacuna Pfizer concluye que es capaz de…	2.0	True	full
1320326	1320326	604732054161a20039e5f84a	2021-03-09 08:29:47	[]	[]	Mon Mar 08 15:51:01 +0000 2021	[]	[{"url":"https://t.co/RMqo79A9w5","expanded_url":"https://www.lasestrellas.tv/espectaculos-1/tus-estrellas-1/teresa-valentina-gaviota-y-otras-protagonistas-que-resultaron-mas-fuertes-de-lo-que-creiamos","display_url":"lasestrellas.tv/espectaculos-1…","indices":[255,278]}]	En la televisión hemos visto melodramas inspiradores con mujeres protagonistas que reflejan la forma de vivir, pensar, luchar, sentir y amar, y a continuación te presentamos ocho personajes protagónicos que nunca se rindieron hasta alcanzar sus metas 💜👏 https://t.co/RMqo79A9w5	1267975.0	RT @Canal_Estrellas: En la televisión hemos visto melodramas inspiradores con mujeres protagonistas que reflejan la forma de vivir, pensar,…	866.0	True	full
1320327	1320327	604732054161a20039e5f84c	2021-03-09 08:29:47	[]	[]	Mon Mar 08 22:01:36 +0000 2021	[]	[{"url":"https://t.co/Qb3QZuqNNk","expanded_url":"https://www.nytimes.com/2021/03/08/health/covid-vaccine-cdc-guidelines.html","display_url":"nytimes.com/2021/03/08/hea…","indices":[225,248]}]	When we got here 47 days ago, only 14% of adults over 75 had gotten their first shot. Today -- on the day that @CDCgov announced this 👇 -- we can announce that 70% of Americans over 75 have gotten at least one shot. https://t.co/Qb3QZuqNNk	366739.0	RT @WHCOS: When we got here 47 days ago, only 14% of adults over 75 had gotten their first shot. Today -- on the day that @CDCgov announ…	55.0	True	full
1320328	1320328	604732054161a20039e5f85a	2021-03-09 08:29:47	[]	[]	Mon Mar 08 22:12:42 +0000 2021	[]	[{"url":"https://t.co/4jTOLJbn34","expanded_url":"https://www.smh.com.au/world/europe/maybe-they-need-hearing-aids-who-rejects-criticisms-it-didn-t-raise-pandemic-alarm-early-enough-20210309-p578x4.html?utm_medium=Social&utm_source=Twitter#Echobox=1615241276","display_url":"smh.com.au/world/europe/m…","indices":[181,204]}]	Senior World Health Organisation officials have suggested that countries overseeing major coronavirus outbreaks have only themselves to blame for ignoring warnings | @latikambourke https://t.co/4jTOLJbn34	832747.0	RT @smh: Senior World Health Organisation officials have suggested that countries overseeing major coronavirus outbreaks have only themselv…	4014.0	True	full
1320329	1320329	604732054161a20039e5f85c	2021-03-09 08:29:47	[]	[{"url":"https://t.co/zEjUnL8f3v","expanded_url":"https://www.theguardian.com/commentisfree/2021/mar/09/harry-and-meghan-interview-this-is-not-just-a-crisis-for-the-royal-family-but-for-britain-itself?CMP=Share_iOSApp_Other","display_url":"theguardian.com/commentisfree/…","indices":[245,268]}]		[]	[]			‘Trapped in denial,about everyday racism, structural racism, slavery and empire, there are parts of British society… https://t.co/hDlp2nuHhw	646.0	True	full
1320330	1320330	604732054161a20039e5f860	2021-03-09 08:29:47	[]	[{"url":"https://t.co/7PTyuppCbU","expanded_url":"https://lecourrierdesstrateges.fr/2021/03/07/covid-et-sorties-dehpad-la-circulaire-qui-montre-comment-le-ministere-de-la-sante-obeit-a-reculons/","display_url":"lecourrierdesstrateges.fr/2021/03/07/cov…","indices":[205,228]}]		[]	[]			Quand des crétins prennent le pouvoir, ils s’entourent de plus crétins qu’eux...!!😜 COVID et sor… https://t.co/Dx7wqwvNmb	8.0	True	full
1320331	1320331	604732064161a20039e5f87a	2021-03-09 08:29:48	[]	[]	Tue Mar 09 08:08:29 +0000 2021	[{"text":"BBNaijahighlight","indices":[181,198]}]	[{"url":"https://t.co/oypGpZikCx","expanded_url":"http://wa.me/2347059788739","display_url":"wa.me/2347059788739","indices":[114,137]}]	Pls kindly RT 🙏🏻 Have you seen these lovelies yet? Cop them for just; Frame 1 :20k Frame 2,3,4 :15k WhatsApp: https://t.co/oypGpZikCx E CHOKE 4 DAYS TO ERICA DAY Clifford Orji #BBNaijahighlight Wale Uti Nwachukwu Sega Holy Spirit Laolu Airtime Kano Lady Wikipedia Mayor Igbo https://t.co/EacnAFRWAR	65600.0	RT @tommy_viccetti: Pls kindly RT 🙏🏻 Have you seen these lovelies yet? Cop them for just; Frame 1 :20k Frame 2,3,4 :15k WhatsApp: https…	3653.0	True	full
1320332	1320332	604732064161a20039e5f880	2021-03-09 08:29:48	[]	[]	Tue Mar 09 08:00:00 +0000 2021	[]	[{"url":"https://t.co/uVKrjotLix","expanded_url":"https://www.spiked-online.com/2021/03/09/the-terrifying-rise-of-the-tech-aristocracy/","display_url":"spiked-online.com/2021/03/09/the…","indices":[254,277]}]	"Today's aristocracy is made up of huge tech companies. It's the most frightening aristocracy of all, because of its power over means of communication. A small group can just shut off entire swathes of opinion." @joelkotkin on the rise of neo-feudalism https://t.co/uVKrjotLix	114408.0	RT @spikedonline: "Today's aristocracy is made up of huge tech companies. It's the most frightening aristocracy of all, because of its powe…	556.0	True	full
1320333	1320333	604732064161a20039e5f88c	2021-03-09 08:29:48	[{"text":"redes","indices":[167,173]}]	[{"url":"https://t.co/QBGgwqlbtX","expanded_url":"https://atalayar.com/content/israel-grecia-y-chipre-firman-un-nuevo-acuerdo-para-conectar-sus-redes-el%C3%A9ctricas-v%C3%ADa","display_url":"atalayar.com/content/israel…","indices":[242,265]}]		[]	[]			🔴| Israel 🇮🇱, Grecia 🇬🇷 y Chipre 🇨🇾 firman un nuevo acuerdo para conectar sus redes eléctricas vía submarina ➡️ El… https://t.co/IuC6q33QsN	5342.0	True	full
1320334	1320334	604732064161a20039e5f894	2021-03-09 08:29:48	[]	[]	Tue Mar 09 08:15:04 +0000 2021	[{"text":"Kaduna","indices":[14,21]},{"text":"CitizenEngagement","indices":[44,62]},{"text":"GovTech","indices":[85,93]}]	[{"url":"https://t.co/5N5IdTLzoN","expanded_url":"http://wrld.bg/oYKt50DSBu6","display_url":"wrld.bg/oYKt50DSBu6","indices":[161,184]}]	Learn how the #Kaduna State in Nigeria made #CitizenEngagement a central part of its #GovTech strategy to improve its ability to be a driver of economic growth. https://t.co/5N5IdTLzoN https://t.co/ioozcuHzBJ	1456.0	RT @WBG_Nigeria: Learn how the #Kaduna State in Nigeria made #CitizenEngagement a central part of its #GovTech strategy to improve its abil…	39150.0	True	full
1320335	1320335	604732064161a20039e5f896	2021-03-09 08:29:48	[]	[]	Tue Mar 09 08:24:28 +0000 2021	[]	[{"url":"https://t.co/oVMJE0UrCb","expanded_url":"https://richieallen.co.uk/experts-linking-covid-to-every-medical-condition-ever-diagnosed/","display_url":"richieallen.co.uk/experts-linkin…","indices":[129,152]}]	"Experts" linking diabetes, psoriasis, brain damage eye damage and rheumatoid arthritis to covid and that's just the half of it. https://t.co/oVMJE0UrCb	38878.0	RT @BBGRichie: "Experts" linking diabetes, psoriasis, brain damage eye damage and rheumatoid arthritis to covid and that's just the half of…	933.0	True	full
1320336	1320336	604732064161a20039e5f89c	2021-03-09 08:29:48	[]	[]	Mon Mar 08 11:01:30 +0000 2021	[]	[{"url":"https://t.co/O5DNDH1rdm","expanded_url":"https://app.thegoodexchange.com/project/18151/the-theatrical-guild/raising-the-curtain-after-coronavirus---backstage-and-front-of-house","display_url":"app.thegoodexchange.com/project/18151/…","indices":[228,251]}]	The Theatrical Guild has announced that its fundraising appeal in partnership with Ian McKellen, through online fundraising platform The Good Exchange, has so far raised £79,005 out of its £100,000 goal with three months to go. https://t.co/O5DNDH1rdm	16029.0	RT @domcavendish: The Theatrical Guild has announced that its fundraising appeal in partnership with Ian McKellen, through online fundraisi…	602.0	True	full
1320337	1320337	604732074161a20039e5f8ae	2021-03-09 08:29:48	[]	[]	Mon Mar 08 16:11:49 +0000 2021	[{"text":"DiaInternacionalDeLaMujer","indices":[0,26]},{"text":"Soacha","indices":[54,61]},{"text":"Verdad","indices":[243,250]}]	[{"url":"https://t.co/wEC1ThA3KC","expanded_url":"http://bit.ly/2PMEQJl","display_url":"bit.ly/2PMEQJl","indices":[252,275]}]	#DiaInternacionalDeLaMujer Madres de Falsos Positivos #Soacha su tenacidad ha preservado la memoria de sus familiares y ha permitido importantes avances. La fuerza de su voz dota de esperanza a otros familiares de víctimas: Juliette de Rivero #Verdad👇🏿https://t.co/wEC1ThA3KC https://t.co/0PblthxNss	471815.0	RT @ONUHumanRights: #DiaInternacionalDeLaMujer Madres de Falsos Positivos #Soacha su tenacidad ha preservado la memoria de sus familiares y…	635.0	True	full
1320338	1320338	604732074161a20039e5f8be	2021-03-09 08:29:48	[]	[]	Tue Mar 09 05:52:10 +0000 2021	[]	[{"url":"https://t.co/9xnBFaiSvY","expanded_url":"https://www.francetvinfo.fr/sante/maladie/coronavirus/covid-19-les-deprogrammations-chirurgicales-ont-des-consequences-enormes-pour-les-patients-selon-les-associations_4325341.html","display_url":"francetvinfo.fr/sante/maladie/…","indices":[120,143]}]	Covid-19 : les déprogrammations chirurgicales ont des "conséquences énormes" pour les patients, selon les associations https://t.co/9xnBFaiSvY https://t.co/Q8gy9I98ei	1821744.0	RT @franceinfo: Covid-19 : les déprogrammations chirurgicales ont des "conséquences énormes" pour les patients, selon les associations htt…	9451.0	True	full
1320339	1320339	604732074161a20039e5f8c0	2021-03-09 08:29:48	[{"text":"restaurants","indices":[68,80]},{"text":"cafes","indices":[82,88]},{"text":"shops","indices":[143,149]},{"text":"Estonia","indices":[170,178]},{"text":"British","indices":[220,228]}]	[{"url":"https://t.co/rXm1ZzHIsp","expanded_url":"https://www.foreigner.fi/articulo/coronavirus/estonia-to-go-into-month-long-lockdown-to-tackle-british-variant/20210309090550010502.html","display_url":"foreigner.fi/articulo/coron…","indices":[238,261]}]		[]	[]			Schooling will be almost completely switched to remote learning and #restaurants, #cafes and retailers will have to… https://t.co/HWUnE8aubB	1263.0	True	full
1320340	1320340	604732074161a20039e5f8c2	2021-03-09 08:29:49	[]	[]	Tue Mar 09 04:44:28 +0000 2021	[]	[{"url":"https://t.co/NMeJUFTkH3","expanded_url":"https://onlyfans.com/moisesalvarezz","display_url":"onlyfans.com/moisesalvarezz","indices":[228,251]}]	Nos vemos hoy en @LACASITACDMX. 😈😈😈Lunes😈😈😈 BIERTO DE 15:00 A 23:00 HRS COVER GENERAL $130 LOCKER $20 PROMOCIÓN 🎊🎊COVER $50 🎊🎊 SI TIENES DE 18 A 25 AÑOS SOLO PRESENTA TÚ INE Y PAGA EN CAMBIO EXACTO. 🍑🍑@moisesss03🍑🍑 https://t.co/NMeJUFTkH3 https://t.co/BJEUj8LBDq	47049.0	RT @LaCasitaCDMX: Nos vemos hoy en @LACASITACDMX. 😈😈😈Lunes😈😈😈 BIERTO DE 15:00 A 23:00 HRS COVER GENERAL $130 LOCKER $20 PROMOCIÓN…	38.0	True	full
1320341	1320341	604732074161a20039e5f8de	2021-03-09 08:29:49	[]	[]	Tue Mar 09 08:27:00 +0000 2021	[{"text":"COVID19","indices":[19,27]},{"text":"EnergyTransition","indices":[71,88]},{"text":"HLDE2021","indices":[130,139]}]	[{"url":"https://t.co/1akJrVvsZ0","expanded_url":"https://www.un.org/en/conferences/energy2021","display_url":"un.org/en/conferences…","indices":[241,264]}]	As we recover from #COVID19, we have the opportunity to accelerate the #EnergyTransition as well. @IRENA is proud to co-lead the #HLDE2021 Working Group on Energy Transition w/ @UNEP &amp; @UNESCA. Join us tomorrow for the virtual launch: https://t.co/1akJrVvsZ0 w/ @UN_Energy https://t.co/higvWYHXca	96518.0	RT @IRENA: As we recover from #COVID19, we have the opportunity to accelerate the #EnergyTransition as well. @IRENA is proud to co-lead th…	4194.0	True	full
1320342	1320342	604732074161a20039e5f8ec	2021-03-09 08:29:49	[]	[]	Mon Mar 08 08:36:39 +0000 2021	[]	[{"url":"https://t.co/z6CGw2EC9h","expanded_url":"https://www.svtplay.se/video/27395617/sverige-mots/sverige-mots-direkt-sasong-1-12-nov-20-00","display_url":"svtplay.se/video/27395617…","indices":[222,245]}]	1/2 Last time I saw on her SVT, she was saying that pandemic in Sweden was caused by immigrants. People from 'Iraq and so on'. She also anti-masks &amp; shares the same Covid views as Fox News. Deep, slow, resigned, sigh. https://t.co/z6CGw2EC9h	213.0	RT @Paul_M_OShea: 1/2 Last time I saw on her SVT, she was saying that pandemic in Sweden was caused by immigrants. People from 'Iraq and so…	510.0	True	full
1320343	1320343	604732084161a20039e5f8fe	2021-03-09 08:29:49	[]	[]	Sun Mar 07 21:42:45 +0000 2021	[{"text":"Corona","indices":[10,17]},{"text":"Lockdown","indices":[18,27]},{"text":"CDU","indices":[135,139]},{"text":"cdukorrupt","indices":[151,162]}]	[{"url":"https://t.co/vSJ6rPuRLr","expanded_url":"https://www.welt.de/politik/deutschland/article227802741/Masken-Affaere-im-Superwahljahr-Die-Union-hat-offensichtlich-ein-massives-Korruptionsproblem.html","display_url":"welt.de/politik/deutsc…","indices":[165,188]}]	Wegen dem #Corona-#Lockdown sind zur Zeit alle Geschäfte in Deutschland geschlossen. Das Einzige, was man jetzt noch kaufen kann, sind #CDU-Politiker. #cdukorrupt https://t.co/vSJ6rPuRLr	2353.0	RT @BerndBaumannAfD: Wegen dem #Corona-#Lockdown sind zur Zeit alle Geschäfte in Deutschland geschlossen. Das Einzige, was man jetzt noch k…	1158.0	True	full
1320344	1320344	604732084161a20039e5f904	2021-03-09 08:29:49	[]	[]	Tue Mar 09 08:28:14 +0000 2021	[{"text":"Ireland","indices":[28,36]}]	[{"url":"https://t.co/T1cmdj7o63","expanded_url":"https://www.pchrgaza.org/en/pchr-condemns-the-killing-of-three-fishermen-by-a-bombshell-in-gaza-waters/","display_url":"pchrgaza.org/en/pchr-condem…","indices":[236,259]}]	You should save this report #Ireland, its type is pretty rare and the staff will probably be out of circulation for a while when Hamas find them @IntlCrimCourt PCHR Condemns the Killing of Three Fishermen by a bombshell in Gaza Waters https://t.co/T1cmdj7o63 via @pchrgaza	666.0	RT @KilkennyOf: You should save this report #Ireland, its type is pretty rare and the staff will probably be out of circulation for a while…	1935.0	True	full
1320345	1320345	604732084161a20039e5f906	2021-03-09 08:29:49	[]	[]	Tue Mar 09 08:07:01 +0000 2021	[]	[{"url":"https://t.co/lUmBzMynzR","expanded_url":"https://twitter.com/Stollovo/status/1368116220894064640","display_url":"twitter.com/Stollovo/statu…","indices":[188,211]}]	Die Kommunikationswissenschaften werden sich noch viele Fragen stellen, was diese Pandemie von anderen globalen Gesundheitsproblemen unterscheidet. Hier ist ein lesenswerter Beitrag dazu: https://t.co/lUmBzMynzR	694.0	RT @RBrinks: Die Kommunikationswissenschaften werden sich noch viele Fragen stellen, was diese Pandemie von anderen globalen Gesundheitspro…	67.0	True	full
1320346	1320346	604732084161a20039e5f908	2021-03-09 08:29:49	[]	[]	Tue Mar 09 07:33:17 +0000 2021	[{"text":"HappyBirthdayHandshake","indices":[0,23]},{"text":"ICJ","indices":[154,158]},{"text":"Somalia","indices":[205,213]}]	[{"url":"https://t.co/cLqIaTSle4","expanded_url":"https://puntlandpost.net/2021/03/08/how-fine-print-and-colluding-politicians-might-cost-somalia-maritime-territory/","display_url":"puntlandpost.net/2021/03/08/how…","indices":[248,271]}]	#HappyBirthdayHandshake, surely it was a boost to the maritime community, opened up ex/importation business. Our focus now is on the maritime case at the #ICJ, to defend our sea territorial integrity from #Somalia the aggressors. Its all evident. https://t.co/cLqIaTSle4 https://t.co/pSdEsYbUgV	24.0	RT @MarineGroupKE: #HappyBirthdayHandshake, surely it was a boost to the maritime community, opened up ex/importation business. Our focus n…	27114.0	True	full
1320347	1320347	604732084161a20039e5f91a	2021-03-09 08:29:50	[]	[{"url":"https://t.co/PVfvT8VQAP","expanded_url":"https://www.hs.de/corona-infektionen-hessen-karte-100.html","display_url":"hs.de/corona-infekti…","indices":[211,234]}]		[]	[]			@sgleithmann Nicht alle Formate bieten gleich viel Platz. Deswegen können nicht alle Zahlen überall transportiert w… https://t.co/qjfgvoEWd1	226845.0	True	full
1320348	1320348	604732084161a20039e5f92c	2021-03-09 08:29:50	[]	[]	Tue Mar 09 05:53:24 +0000 2021	[]	[{"url":"https://t.co/5hP8TyFL4F","expanded_url":"https://www.google.com.au/amp/s/amp.theguardian.com/society/2021/jan/07/australia-to-roll-out-covid-vaccine-in-february-with-goal-for-four-million-jabs-by-march","display_url":"google.com.au/amp/s/amp.theg…","indices":[255,278]}]	I know there’s a bit going on in Canberra but we need serious scrutiny of the vaccination rollout. The PM promised 4 million doses by the end of March. We’re currently at 86,000. We’re so far off target it’s like they just plucked numbers out of the sky. https://t.co/5hP8TyFL4F	20204.0	RT @jillastark: I know there’s a bit going on in Canberra but we need serious scrutiny of the vaccination rollout. The PM promised 4 millio…	108.0	True	full
1320349	1320349	604732094161a20039e5f930	2021-03-09 08:29:50	[]	[]	Tue Mar 09 08:21:55 +0000 2021	[{"text":"LaoPDR","indices":[3,10]},{"text":"COVID19","indices":[104,112]}]	[{"url":"https://t.co/wIHTCepaeh","expanded_url":"http://bit.ly/3bX2Lgo","display_url":"bit.ly/3bX2Lgo","indices":[233,256]}]	In #LaoPDR🇱🇦, Ministry of Health, WHO &amp; partners participated in a table-top exercise to ✅ discuss #COVID19 vaccination strategies ✅ identify main challenges to enhance the National Deployment and Vaccination Plan. More info 👉https://t.co/wIHTCepaeh https://t.co/FGkNEok5ue	9121807.0	RT @WHO: In #LaoPDR🇱🇦, Ministry of Health, WHO &amp; partners participated in a table-top exercise to ✅ discuss #COVID19 vaccination strategie…	25.0	True	full
1320350	1320350	604732094161a20039e5f934	2021-03-09 08:29:50	[]	[]	Tue Mar 09 08:06:02 +0000 2021	[]	[{"url":"https://t.co/pToWm2X3cL","expanded_url":"https://twitter.com/kuxii/status/1369058725936439296","display_url":"twitter.com/kuxii/status/1…","indices":[271,294]}]	. @kuxii has done incredible work driving this issue into the public domain to have it challenged. Please give this thread a read, its absolutely scandelous what is happening to people, primarily women, being excluded from the courts because they require housing support https://t.co/pToWm2X3cL	8284.0	RT @ClareOC_: . @kuxii has done incredible work driving this issue into the public domain to have it challenged. Please give this thread a…	2278.0	True	full
1320351	1320351	604732094161a20039e5f93c	2021-03-09 08:29:50	[]	[]	Mon Mar 08 21:15:06 +0000 2021	[]	[{"url":"https://t.co/sxv6as3W5Y","expanded_url":"https://www.youtube.com/watch?v=WN92Wq2odGQ","display_url":"youtube.com/watch?v=WN92Wq…","indices":[134,157]}]	La compañera @villamenfermera analiza la actualidad de la pandemia y la situación con la vacunación en el programa @siemprealdiatpa https://t.co/sxv6as3W5Y	649.0	RT @CODEPAsturias: La compañera @villamenfermera analiza la actualidad de la pandemia y la situación con la vacunación en el programa @siem…	95.0	True	full
1320352	1320352	604732094161a20039e5f942	2021-03-09 08:29:50	[]	[]	Tue Mar 09 07:55:03 +0000 2021	[]	[{"url":"https://t.co/usB1YdrEVP","expanded_url":"http://nhs.uk/covid-vaccine-advice","display_url":"nhs.uk/covid-vaccine-…","indices":[255,278]}]	The NHS is sending text messages to some people to invite them to book a COVID-19 vaccine appointment. The message will be sent from ‘NHSvaccine’, include a link to the @NHSuk website, have the option to call 119, and will never ask for payment details. https://t.co/usB1YdrEVP https://t.co/L3ptOeQ8yx	475480.0	RT @NHSEngland: The NHS is sending text messages to some people to invite them to book a COVID-19 vaccine appointment. The message will be…	471.0	True	full
1320353	1320353	604732094161a20039e5f948	2021-03-09 08:29:50	[]	[]	Tue Mar 09 08:13:58 +0000 2021	[]	[{"url":"https://t.co/3PrBLADOKa","expanded_url":"https://slate.trib.al/hDnTCIp","display_url":"slate.trib.al/hDnTCIp","indices":[231,254]}]	From @YaleE360: The mass deployment of storage could overcome one of the biggest obstacles to renewable energy—its cycling between oversupply when the sun shines or the wind blows, and shortage when the sun sets or the wind drops. https://t.co/3PrBLADOKa	1805161.0	RT @Slate: From @YaleE360: The mass deployment of storage could overcome one of the biggest obstacles to renewable energy—its cycling betwe…	583.0	True	full
1320354	1320354	6047320a4161a20039e5f958	2021-03-09 08:29:50	[]	[]	Tue Mar 09 08:20:10 +0000 2021	[{"text":"JJK","indices":[237,241]}]	[{"url":"https://t.co/RglaTzbxMi","expanded_url":"https://twitter.com/Minthair_JJK/status/1368953517163966469","display_url":"twitter.com/Minthair_JJK/s…","indices":[276,299]}]	I keep my Promises so its here And I recorded it in February I can't record it now cause I am having cold birdie don't let me upload my voice note so I have to edit it with video If it reaches 7 likes I will upload full video Reason - #JJK posted today Cover - At My Worst💜 https://t.co/RglaTzbxMi https://t.co/jBAomC5uTc	481.0	RT @Minthair_JJK: I keep my Promises so its here And I recorded it in February I can't record it now cause I am having cold birdie don't le…	153.0	True	full
1320355	1320355	6047320a4161a20039e5f964	2021-03-09 08:29:50	[]	[]	Tue Mar 09 07:42:10 +0000 2021	[]	[{"url":"https://t.co/ljFZvMo0zm","expanded_url":"https://twitter.com/senatoromara/status/1369040787737022477","display_url":"twitter.com/senatoromara/s…","indices":[153,176]}]	With Mr. Cuomo already engulfed in scandal, New York government insiders decide its time to finally tell residents the truth about the new Cuomo bridge. https://t.co/ljFZvMo0zm	337847.0	RT @Rasmussen_Poll: With Mr. Cuomo already engulfed in scandal, New York government insiders decide its time to finally tell residents the…	4119.0	True	full
1320356	1320356	6047320a4161a20039e5f96a	2021-03-09 08:29:50	[]	[]	Mon Mar 08 23:02:03 +0000 2021	[]	[{"url":"https://t.co/npTeLGijGN","expanded_url":"https://twitter.com/FiqhTabayyun/status/1368899059444895750","display_url":"twitter.com/FiqhTabayyun/s…","indices":[185,208]}]	Please STOP wearing gloves as a Covid-19 prevention measure. It is not science based &amp; may give false reassurance (spreading the virus). Use gloves only when disinfecting surfaces. https://t.co/npTeLGijGN	6819.0	RT @DrAmarMOH: Please STOP wearing gloves as a Covid-19 prevention measure. It is not science based &amp; may give false reassurance (spreading…	403.0	True	full
1320357	1320357	6047320a4161a20039e5f976	2021-03-09 08:29:51	[]	[]	Mon Mar 08 17:34:36 +0000 2021	[{"text":"SARSCoV2","indices":[123,132]}]	[{"url":"https://t.co/0n4EqY1pgC","expanded_url":"https://www.minsal.cl/nuevo-coronavirus-2019-ncov/informe-epidemiologico-covid-19/","display_url":"minsal.cl/nuevo-coronavi…","indices":[254,277]}]	🔴Hace 2 sábados se publicó en Informe Epidemiológico que el 30/01 se detectó el primer caso en Chile de la variante P.1 de #SARSCoV2 proveniente de Brasil. Hasta el 25/02 habían 14 casos. ¿Xq las autoridades del Minsal no lo comunicaron a la ciudadanía? https://t.co/0n4EqY1pgC https://t.co/tcLKvWxNh4	73549.0	RT @AndreaObaid: 🔴Hace 2 sábados se publicó en Informe Epidemiológico que el 30/01 se detectó el primer caso en Chile de la variante P.1 de…	392.0	True	full
1320358	1320358	6047320a4161a20039e5f97e	2021-03-09 08:29:51	[]	[]	Tue Mar 09 08:23:45 +0000 2021	[{"text":"10JP","indices":[24,29]}]	[{"url":"https://t.co/3ySKhihye9","expanded_url":"https://twitter.com/aroonpurie/status/1368906805523345413","display_url":"twitter.com/aroonpurie/sta…","indices":[242,265]}]	When slaves-in-chief of #10JP like @aroonpurie and @ShekharGupta start saying that mama mafiosi and her brood need to step down if @INCIndia has to have any future in India, you know that the Congress ship is sinking. The rats are deserting! https://t.co/3ySKhihye9	519591.0	RT @ShefVaidya: When slaves-in-chief of #10JP like @aroonpurie and @ShekharGupta start saying that mama mafiosi and her brood need to step…	327.0	True	full
1320359	1320359	6047320a4161a20039e5f98a	2021-03-09 08:29:51	[]	[]	Tue Mar 09 06:43:44 +0000 2021	[]	[{"url":"https://t.co/wwaAofmJto","expanded_url":"https://www.timeanddate.com/worldclock/fixedtime.html?msg=GRAMMYs&iso=20210315T09&p1=235","display_url":"timeanddate.com/worldclock/fix…","indices":[168,191]}]	Please be aware that due to daylight savings time this weekend in the US, the Grammys will air March 15 *9AM KST* instead of 10AM! 🙆🏻‍♀️ Check for your timezone here: https://t.co/wwaAofmJto https://t.co/O4Jh0o9HTH	495179.0	RT @charts_k: Please be aware that due to daylight savings time this weekend in the US, the Grammys will air March 15 *9AM KST* instead of…	141.0	True	full
1320360	1320360	6047320b4161a20039e5f9b0	2021-03-09 08:29:51	[]	[{"url":"https://t.co/nkeehxZam2","expanded_url":"https://ift.tt/3t3mnX8","display_url":"ift.tt/3t3mnX8","indices":[68,91]}]		[]	[]			STANLEY STHT36127-812 5 Meter Plastic Short Measuring Tape (Yellow) https://t.co/nkeehxZam2 STANLEY STHT36127-812… https://t.co/mrOY9dCKJX	6.0	True	full
1320361	1320361	6047320b4161a20039e5f9b4	2021-03-09 08:29:51	[]	[]	Tue Mar 09 08:17:02 +0000 2021	[]	[{"url":"https://t.co/UiiTOZzXU3","expanded_url":"https://www.bbc.com/news/av/world-asia-56322369","display_url":"bbc.com/news/av/world-…","indices":[191,214]}]	Divers find Philippine reef close to Manila covered with single-use face masks. The city has been generating an extra 280 tonnes of medical waste per day, since the beginning of the pandemic https://t.co/UiiTOZzXU3	190904.0	RT @alfonslopeztena: Divers find Philippine reef close to Manila covered with single-use face masks. The city has been generating an extra…	1302.0	True	full
1320362	1320362	6047320b4161a20039e5f9c0	2021-03-09 08:29:51	[]	[]	Tue Mar 09 05:36:27 +0000 2021	[{"text":"SB19WHATComeback","indices":[144,161]}]	[{"url":"https://t.co/SdfRvj8CsC","expanded_url":"https://bit.ly/30myxye","display_url":"bit.ly/30myxye","indices":[164,187]}]	Despite this, the digital single of "What?" and its music video, as well as merchandise, will still be released "as scheduled," the group said. #SB19WHATComeback https://t.co/SdfRvj8CsC	481330.0	RT @ABSCBN_Showbiz: Despite this, the digital single of "What?" and its music video, as well as merchandise, will still be released "as sch…	832.0	True	full
1320363	1320363	6047320b4161a20039e5f9c4	2021-03-09 08:29:51	[]	[]	Tue Mar 09 07:45:25 +0000 2021	[{"text":"GamerJICHUep2","indices":[263,277]}]	[{"url":"https://t.co/3opFqImgiI","expanded_url":"https://youtube.com/c/LINEFRIENDSofficial","display_url":"youtube.com/c/LINEFRIENDSo…","indices":[165,188]},{"url":"https://t.co/RpbJUz5KOO","expanded_url":"https://youtu.be/NKkQURfzheY","display_url":"youtu.be/NKkQURfzheY","indices":[216,239]}]	In 15 minutes the second episode will be out, don't forget to subscribe to Line Friends Youtube channel and watch the first episode! LINE FRIENDS YouTube channel 🔗 https://t.co/3opFqImgiI Watch the first episode 🔗 https://t.co/RpbJUz5KOO JISOO PLAYS KARTRIDER #GamerJICHUep2 https://t.co/Z1k8lYnnR9	7869.0	RT @NEWSJISOO: In 15 minutes the second episode will be out, don't forget to subscribe to Line Friends Youtube channel and watch the first…	17.0	True	full
1320364	1320364	6047320c4161a20039e5f9e6	2021-03-09 08:29:52	[{"text":"SearchEngineMarketing","indices":[113,135]}]	[{"url":"https://t.co/MwkhZDGxA0","expanded_url":"https://ift.tt/38fTyyX","display_url":"ift.tt/38fTyyX","indices":[16,39]}]		[]	[]			RT @NinjaLinks: https://t.co/MwkhZDGxA0 Do Consumers Actually Shop Directly on Social Media Platforms [New Data]… https://t.co/YMcmtA19G1	1250.0	True	full
1320365	1320365	6047320c4161a20039e5f9fc	2021-03-09 08:29:52	[]	[]	Sun Mar 07 06:46:11 +0000 2021	[{"text":"COVID","indices":[41,47]},{"text":"MAGATS","indices":[184,191]}]	[{"url":"https://t.co/offVltxrxl","expanded_url":"https://secure.actblue.com/donate/ab2021","display_url":"secure.actblue.com/donate/ab2021","indices":[256,279]},{"url":"https://t.co/dvR0WRqBhi","expanded_url":"https://twitter.com/ossoff/status/1368383432980566017","display_url":"twitter.com/ossoff/status/…","indices":[280,303]}]	More than 524,000 Americans have died of #COVID Not one Republican voted to pass COVID relief! We're strategically going to clean the Senate -- and the House -- of @GOP traitors and #MAGATS who just don't give a damn about Americans! Chip in $5 or $10: https://t.co/offVltxrxl https://t.co/dvR0WRqBhi	76823.0	RT @electroboyusa: More than 524,000 Americans have died of #COVID Not one Republican voted to pass COVID relief! We're strategically goi…	76823.0	True	full
1320366	1320366	6047320c4161a20039e5fa00	2021-03-09 08:29:52	[]	[]	Tue Mar 09 08:15:05 +0000 2021	[{"text":"COVID19","indices":[117,125]}]	[{"url":"https://t.co/cIlPEN9ToM","expanded_url":"https://twitter.com/k_renfreeshort/status/1369055490357923841","display_url":"twitter.com/k_renfreeshort…","indices":[272,295]}]	I’ve been sceptical about some research trying to explain the mechanisms behind children’s reduced susceptibility to #COVID19 This might be the best effort yet Innate immunity inhibits viral replication in upper airway cells in children compared to adults Amazing work https://t.co/cIlPEN9ToM	25970.0	RT @apsmunro: I’ve been sceptical about some research trying to explain the mechanisms behind children’s reduced susceptibility to #COVID19…	35.0	True	full
1320367	1320367	6047320d4161a20039e5fa14	2021-03-09 08:29:52	[]	[]	Tue Mar 09 07:59:05 +0000 2021	[]	[{"url":"https://t.co/LdXrZ8lbOQ","expanded_url":"https://www.irrawaddy.com/opinion/guest-column/can-china-myanmars-good-neighbor-maintaining-non-interference-principle.html","display_url":"irrawaddy.com/opinion/guest-…","indices":[256,279]}]	A "good neighbor" doesn't turn its back on people in distress claiming it's merely an "internal affair" that soldiers have arrested their elected leaders and are shooting protesters. But that's how the Chinese government is treating the people of Myanmar. https://t.co/LdXrZ8lbOQ https://t.co/FGpr8O4cz1	435324.0	RT @KenRoth: A "good neighbor" doesn't turn its back on people in distress claiming it's merely an "internal affair" that soldiers have arr…	167.0	True	full
1320368	1320368	6047320d4161a20039e5fa22	2021-03-09 08:29:53	[]	[]	Tue Mar 09 05:57:04 +0000 2021	[]	[{"url":"https://t.co/9Tds8QMhpC","expanded_url":"http://linktr.ee/mickgoldxxx","display_url":"linktr.ee/mickgoldxxx","indices":[206,229]}]	ABH 016. Quarantine Fuck 01 (2021) - 19m 48s We have been chatting for over a month since I moved here. One day, I finally got my covid test (negative), so I invited daddy to come fuck me with a mask on. https://t.co/9Tds8QMhpC https://t.co/1QjY4epWGv	65973.0	RT @mickgoldxxx: ABH 016. Quarantine Fuck 01 (2021) - 19m 48s We have been chatting for over a month since I moved here. One day, I finall…	470.0	True	full
1320369	1320369	6047320e4161a20039e5fa36	2021-03-09 08:29:53	[]	[]	Mon Mar 08 11:11:22 +0000 2021	[]	[{"url":"https://t.co/glC9Jiq6f4","expanded_url":"https://www.str.org.uk/you-turn-up-and-all-valuing-participatory-arts-online/","display_url":"str.org.uk/you-turn-up-an…","indices":[111,134]}]	Thanks to @TheSTR for funding some work on participatory arts and mental health during COVID. Here's my report https://t.co/glC9Jiq6f4 @PCI_UniofLeeds @LeedsAHWN @mhta_ldn @UniLeedsCulture https://t.co/qGTpBHEqYp	662.0	RT @AylwynWalsh: Thanks to @TheSTR for funding some work on participatory arts and mental health during COVID. Here's my report https://t.c…	478.0	True	full
1320370	1320370	6047320e4161a20039e5fa38	2021-03-09 08:29:53	[]	[]	Tue Mar 09 00:15:00 +0000 2021	[]	[{"url":"https://t.co/5u404lQgsx","expanded_url":"https://go.nasa.gov/3kWVRfc","display_url":"go.nasa.gov/3kWVRfc","indices":[245,268]}]	After 2 successful recent spacewalks, there's more to celebrate for the @Space_Station. The Payload Operations Integration Center, located in @NASA_Marshall, reached its 20th anniversary of providing 24/7 support to @ISS_Research. 🎉 Read more: https://t.co/5u404lQgsx https://t.co/fjv3P0clec	44760187.0	RT @NASA: After 2 successful recent spacewalks, there's more to celebrate for the @Space_Station. The Payload Operations Integration Center…	61.0	True	full
1320371	1320371	6047320e4161a20039e5fa4e	2021-03-09 08:29:53	[]	[]	Tue Mar 09 08:29:20 +0000 2021	[{"text":"IWD","indices":[193,197]}]	[{"url":"https://t.co/4jDTt0vKzn","expanded_url":"https://uk.news.yahoo.com/research-signals-fresh-wave-of-female-entrepreneurs-post-covid-165435227.html","display_url":"uk.news.yahoo.com/research-signa…","indices":[200,223]}]	𝗟𝗮𝘁𝗲𝘀𝘁 𝘄𝗼𝗿𝗸 | 𝗳:𝗘𝗻𝘁𝗿𝗲𝗽𝗿𝗲𝗻𝗲𝘂𝗿 | 𝗦𝘆𝗻𝗱𝗶𝗰𝗮𝘁𝗶𝗼𝗻 Research finds that two fifths of women (42%) were motivated to think about starting a business out of a passion - by far the biggest reason cited. #IWD https://t.co/4jDTt0vKzn https://t.co/h5Sd7ibUdN	161.0	RT @StorybeatUK: 𝗟𝗮𝘁𝗲𝘀𝘁 𝘄𝗼𝗿𝗸 | 𝗳:𝗘𝗻𝘁𝗿𝗲𝗽𝗿𝗲𝗻𝗲𝘂𝗿 | 𝗦𝘆𝗻𝗱𝗶𝗰𝗮𝘁𝗶𝗼𝗻 Research finds that two fifths of women (42%) were motivated to think about s…	391.0	True	full
1320372	1320372	6047320e4161a20039e5fa62	2021-03-09 08:29:53	[]	[]	Tue Mar 09 01:56:31 +0000 2021	[]	[{"url":"https://t.co/AWisKPraO6","expanded_url":"https://bit.ly/38mhHEa","display_url":"bit.ly/38mhHEa","indices":[86,109]}]	DIÁLOGOS RECON: Emprendimiento Social se escribe con E de Empoderadas ♀️ Regístrate: https://t.co/AWisKPraO6 Visibilizamos y exaltamos 9️⃣ heroínas que luchan de la mano con otras mujeres por generar cambios en sus comunidades y potenciar su invaluable aporte al país https://t.co/rEhBoJ51V5	4724.0	RT @Recon_Col: DIÁLOGOS RECON: Emprendimiento Social se escribe con E de Empoderadas ♀️ Regístrate: https://t.co/AWisKPraO6 Visibilizamos…	727.0	True	full
1320373	1320373	6047320f4161a20039e5fa64	2021-03-09 08:29:53	[]	[]	Tue Mar 09 07:59:05 +0000 2021	[]	[{"url":"https://t.co/LdXrZ8lbOQ","expanded_url":"https://www.irrawaddy.com/opinion/guest-column/can-china-myanmars-good-neighbor-maintaining-non-interference-principle.html","display_url":"irrawaddy.com/opinion/guest-…","indices":[256,279]}]	A "good neighbor" doesn't turn its back on people in distress claiming it's merely an "internal affair" that soldiers have arrested their elected leaders and are shooting protesters. But that's how the Chinese government is treating the people of Myanmar. https://t.co/LdXrZ8lbOQ https://t.co/FGpr8O4cz1	435418.0	RT @KenRoth: A "good neighbor" doesn't turn its back on people in distress claiming it's merely an "internal affair" that soldiers have arr…	78.0	True	full
1320374	1320374	6047320f4161a20039e5fa6e	2021-03-09 08:29:53	[{"text":"immigration","indices":[183,195]}]	[{"url":"https://t.co/0lN3elFO5M","expanded_url":"https://www.theguardian.com/commentisfree/2021/mar/08/million-people-left-britain-pandemic-exodus-brexit","display_url":"theguardian.com/commentisfree/…","indices":[159,182]}]		[]	[]			Covid-19 led to an exodus that Brexit will make harder to reverse. But a slide into insularity isn’t inevitable A m… https://t.co/txIshErqeg	3496.0	True	full
1320375	1320375	604732104161a20039e5faa0	2021-03-09 08:29:54	[]	[]	Tue Mar 09 08:29:41 +0000 2021	[]	[{"url":"https://t.co/GLb5FMe7RX","expanded_url":"http://bit.ly/30qlTOG","display_url":"bit.ly/30qlTOG","indices":[200,223]}]	JUST IN: Manila Mayor Isko Moreno places Barangays 351, 725, and two hotels in Barangay 699 under ‘strict lockdown’ from Thursday to Sunday for having more than 10 COVID-19 cases. More updates here: https://t.co/GLb5FMe7RX https://t.co/YFhU41Pd0Z	1193706.0	RT @cnnphilippines: JUST IN: Manila Mayor Isko Moreno places Barangays 351, 725, and two hotels in Barangay 699 under ‘strict lockdown’ fro…	488.0	True	full
1320376	1320376	604732104161a20039e5faae	2021-03-09 08:29:54	[]	[]	Mon Mar 08 17:01:29 +0000 2021	[]	[{"url":"https://t.co/5omfK3vD18","expanded_url":"https://www.medizin.uni-tuebingen.de/de/covid-intensiv","display_url":"medizin.uni-tuebingen.de/de/covid-inten…","indices":[241,264]}]	Wer immer noch meint, man solle mit dem Virus leben @hendrikstreeck und jetzt die Öffnungen feiert, dem empfehle ich die Bildergalerie aus der covid Station der Uni Tübingen Das will keiner haben! (Warum hab ich mir das bloß angesehen?) https://t.co/5omfK3vD18	786.0	RT @danintown: Wer immer noch meint, man solle mit dem Virus leben @hendrikstreeck und jetzt die Öffnungen feiert, dem empfehle ich die Bil…	6.0	True	full
1320377	1320377	604732104161a20039e5fac8	2021-03-09 08:29:54	[]	[]	Tue Mar 09 08:28:36 +0000 2021	[{"text":"Dette","indices":[5,11]},{"text":"Euroquestions","indices":[43,57]},{"text":"Covid19","indices":[113,121]}]	[{"url":"https://t.co/PCtgbZ6P79","expanded_url":"https://us02web.zoom.us/webinar/register/WN_gekriJWLQUSCAU-4jY0Bng","display_url":"us02web.zoom.us/webinar/regist…","indices":[201,224]}]	🇪🇺❔ [#Dette] Ne manquez pas notre prochain #Euroquestions: "Quelle gestion de l’endettement public à la suite du #Covid19 ?" avec @AndreasEisl 🔴 Demain 10 mars, 14h30-15h00 Info &amp; inscription 👉 https://t.co/PCtgbZ6P79 https://t.co/GZtp1Z98Fz	21802.0	RT @DelorsInstitute: 🇪🇺❔ [#Dette] Ne manquez pas notre prochain #Euroquestions: "Quelle gestion de l’endettement public à la suite du #Covi…	594321.0	True	full
1320378	1320378	604732114161a20039e5faea	2021-03-09 08:29:55	[{"text":"fibrenetwork","indices":[106,119]}]	[{"url":"https://t.co/QARoNGlxWl","expanded_url":"http://ow.ly/nwO350DTNyr","display_url":"ow.ly/nwO350DTNyr","indices":[226,249]}]		[]	[]			We've just hit a major milestone! We've tied the knot with RTI Cable in a 15 year agreement that sees our… https://t.co/xbbJcBOTcs	2.0	True	full
1320379	1320379	604732114161a20039e5faee	2021-03-09 08:29:55	[]	[]	Mon Mar 08 13:37:39 +0000 2021	[]	[{"url":"https://t.co/EcwOwOEHDx","expanded_url":"https://hal-pasteur.archives-ouvertes.fr/pasteur-03161603","display_url":"hal-pasteur.archives-ouvertes.fr/pasteur-031616…","indices":[264,287]}]	How long do SARS-CoV-2 antibodies last? We followed French &amp; Irish patients &amp; hospital staff for up to 11 months. 31% (9%, 89%) anti-RBD IgG remains after 1yr. 7% (1%, 31%) anti-Nucleocapsid IgG left after 1yr. Note big inter-individual variation! https://t.co/EcwOwOEHDx https://t.co/a5aomguFq4	879.0	RT @michaelwhite_36: How long do SARS-CoV-2 antibodies last? We followed French &amp; Irish patients &amp; hospital staff for up to 11 months.…	227.0	True	full
1320380	1320380	604732114161a20039e5fafa	2021-03-09 08:29:55	[{"text":"Covid19","indices":[154,162]},{"text":"ads","indices":[163,167]},{"text":"facebookads","indices":[168,180]},{"text":"facebookmarketing","indices":[181,199]},{"text":"fiverrGig","indices":[200,210]},{"text":"Gig","indices":[211,215]},{"text":"fiverr","indices":[216,223]},{"text":"JoeBiden","indices":[224,233]},{"text":"CoronaVaccine","indices":[234,248]},{"text":"CabinetMinister","indice…	[{"url":"https://t.co/rpIiKYVFdp","expanded_url":"https://www.fiverr.com/share/oQpEV8","display_url":"fiverr.com/share/oQpEV8","indices":[95,118]}]		[]	[]			@stevenhutt Do you want to run Facebook and IG Ads campaign? ✅Visit my gig and place an order-… https://t.co/WTxl1Wcqb3	27.0	True	full
1320381	1320381	604732114161a20039e5fafc	2021-03-09 08:29:55	[]	[]	Mon Mar 08 16:26:36 +0000 2021	[]	[{"url":"https://t.co/LDve40lJzY","expanded_url":"https://www.medrxiv.org/content/10.1101/2021.03.04.21252528v1","display_url":"medrxiv.org/content/10.110…","indices":[261,284]}]	New study on mortality of B.1.1.7 using health records from England. We found the variant of concern (VOC) was 1.67x more likely to result in death, controlling for comorbidities, age, week, region &amp; other sociodemographics. NB NOT YET PEER REVIEWED (1/8) https://t.co/LDve40lJzY https://t.co/Sfl1UVWgct	5710.0	RT @rozeggo: New study on mortality of B.1.1.7 using health records from England. We found the variant of concern (VOC) was 1.67x more like…	1419.0	True	full
1320382	1320382	604732114161a20039e5fb08	2021-03-09 08:29:55	[{"text":"FabricatedAxumMassacre","indices":[25,48]},{"text":"Eritrea","indices":[91,99]},{"text":"Africa","indices":[137,144]},{"text":"EritreaPrevails","indices":[146,162]},{"text":"TPLFLies","indices":[163,172]},{"text":"TPLFCrimes","indices":[173,184]},{"text":"Eritrea","indices":[185,193]},{"text":"EthiopiaPrevails","indices":[194,211]}]	[{"url":"https://t.co/bx6lBFnf2f","expanded_url":"https://youtu.be/WgoNW_tRCms","display_url":"youtu.be/WgoNW_tRCms","indices":[237,260]}]		[]	[]			Exposing the discredited #FabricatedAxumMassacre report by @amnesty to smear the nation of #Eritrea and its positiv… https://t.co/avtLG1A91v	50.0	True	full
1320383	1320383	604732124161a20039e5fb1a	2021-03-09 08:29:55	[]	[]	Mon Mar 08 19:22:56 +0000 2021	[{"text":"NHSPayRiseNow","indices":[189,203]}]	[{"url":"https://t.co/bj8RHAxedA","expanded_url":"https://actionnetwork.org/letters/tell-your-mp-that-the-nhs-deserves-better/","display_url":"actionnetwork.org/letters/tell-y…","indices":[206,229]}]	💙Written to your MP already?💙 Show that you’ve stood up for NHS staff by re-tweeting this. NHS staff have faced pay cuts and pay freezes for 11 years now. Enough. Love the NHS? Help us👇 #NHSPayRiseNow https://t.co/bj8RHAxedA	106402.0	RT @JujuliaGrace: 💙Written to your MP already?💙 Show that you’ve stood up for NHS staff by re-tweeting this. NHS staff have faced pay cuts…	15.0	True	full
1320384	1320384	604732124161a20039e5fb26	2021-03-09 08:29:55	[]	[]	Tue Mar 09 08:17:23 +0000 2021	[]	[{"url":"https://t.co/GLb5FMe7RX","expanded_url":"http://bit.ly/30qlTOG","display_url":"bit.ly/30qlTOG","indices":[256,279]}]	BREAKING: The country's COVID-19 count has surpassed 600,000, after 2,668 more people got infected. The tally is now at 600,428 with seven more fatalities and 171 new recoveries. The death toll is 12,528 and the recovery count is 546,078. More updates: https://t.co/GLb5FMe7RX https://t.co/NvkF1sMN7k	1193706.0	RT @cnnphilippines: BREAKING: The country's COVID-19 count has surpassed 600,000, after 2,668 more people got infected. The tally is now…	48.0	True	full
1320385	1320385	604732124161a20039e5fb2e	2021-03-09 08:29:56	[]	[]	Tue Mar 09 05:53:53 +0000 2021	[]	[{"url":"https://t.co/m3ab6dcxSL","expanded_url":"https://www.francetvinfo.fr/replay-radio/le-choix-franceinfo/un-nuage-radioactif-a-touche-tahiti-en-1974-contrairement-aux-affirmations-de-letat-francais_4307611.html","display_url":"francetvinfo.fr/replay-radio/l…","indices":[213,236]}]	En 1974, un nuage radioactif issu d’un essai nucléaire a touché Tahiti, contaminant potentiellement près de 110 000 personnes. A l’époque l’armée a gardé le silence. Une enquête en partenariat avec @Disclose_ngo https://t.co/m3ab6dcxSL https://t.co/NXcgM3CkCv	21235.0	RT @InvestigationRF: En 1974, un nuage radioactif issu d’un essai nucléaire a touché Tahiti, contaminant potentiellement près de 110 000 pe…	4502.0	True	full
1320386	1320386	604732124161a20039e5fb36	2021-03-09 08:29:56	[]	[]	Mon Mar 08 20:10:19 +0000 2021	[]	[{"url":"https://t.co/72Bir4BMDx","expanded_url":"https://www.aier.org/article/16-states-are-now-following-the-science/","display_url":"aier.org/article/16-sta…","indices":[253,276]}]	16 US States Are Now Following The Science: "It took an entire year, but lockdowns and mask mandates are officially incredibly unpopular with half the country, to the point that governors are rapidly making sweeping changes to their COVID-19 policies." https://t.co/72Bir4BMDx	22030.0	RT @T4Recovery: 16 US States Are Now Following The Science: "It took an entire year, but lockdowns and mask mandates are officially incredi…	813.0	True	full
1320387	1320387	604732124161a20039e5fb3a	2021-03-09 08:29:56	[]	[]	Mon Mar 08 19:01:00 +0000 2021	[{"text":"masseyshaw","indices":[182,193]},{"text":"fireboat","indices":[194,203]},{"text":"history","indices":[204,212]},{"text":"lfb","indices":[213,217]}]	[{"url":"https://t.co/OoKcjQDryJ","expanded_url":"https://masseyshaw.org/massey-shaw-specifications-crew-space-stories-episode-3/","display_url":"masseyshaw.org/massey-shaw-sp…","indices":[158,181]}]	Our latest Crew Space Story video is now live on our website and Youtube looking at the specification of Massey and its unique design! Please like and share! https://t.co/OoKcjQDryJ #masseyshaw #fireboat #history #lfb https://t.co/DIIitsKrIs	1597.0	RT @themasseyshaw: Our latest Crew Space Story video is now live on our website and Youtube looking at the specification of Massey and its…	1091.0	True	full
1320388	1320388	604732134161a20039e5fb4e	2021-03-09 08:29:56	[{"text":"Manifiesto8M","indices":[35,48]}]	[{"url":"https://t.co/e0Qd1eeVaL","expanded_url":"https://almeria360.com/sociedad/08032021_cepaim_213328.html","display_url":"almeria360.com/sociedad/08032…","indices":[233,256]}]		[]	[]			@Almeria360 lleva a sus páginas el #Manifiesto8M recreado por el grupo motor de mujeres de Níjar, impulsado por Fun… https://t.co/rzoTnaI2p8	8835.0	True	full
1320389	1320389	604732134161a20039e5fb56	2021-03-09 08:29:56	[{"text":"Mothersday","indices":[0,11]},{"text":"Gift","indices":[12,17]},{"text":"Store","indices":[18,24]},{"text":"coupon","indices":[140,147]}]	[{"url":"https://t.co/K9O8caFjFN","expanded_url":"https://amzn.to/3ejY8Qn","display_url":"amzn.to/3ejY8Qn","indices":[25,48]},{"url":"https://t.co/GAB1JLE127","expanded_url":"https://amzn.to/3ciCzwS","display_url":"amzn.to/3ciCzwS","indices":[148,171]}]		[]	[]			#Mothersday #Gift #Store https://t.co/K9O8caFjFN ...It's also Baby week from March 11 to March 15 up to 40% off +… https://t.co/gZEAj4cFA6	3553.0	True	full
1320390	1320390	604732134161a20039e5fb5c	2021-03-09 08:29:56	[]	[]	Mon Apr 13 09:47:21 +0000 2020	[{"text":"ProtecciónCivil","indices":[77,93]},{"text":"COVID19","indices":[104,112]},{"text":"Gratuito","indices":[119,128]},{"text":"LasProtesCuentan","indices":[221,238]},{"text":"COVID2019","indices":[239,249]}]	[{"url":"https://t.co/emEhIfCAbM","expanded_url":"http://aneppce.org/recursos/documentos-de-interes/163-covid19-documento-tecnico-para-servicios-de-emergencias","display_url":"aneppce.org/recursos/docum…","indices":[254,277]}]	"Guía orientadora para la intervención de grupos operativos de los planes de #ProtecciónCivil frente al #COVID19" [PDF #Gratuito] 77 páginas de información útil y práctica con recomendaciones y protocolos de todo tipo. #LasProtesCuentan #COVID2019 ▶️ https://t.co/emEhIfCAbM https://t.co/KAkKVIlQ0W	7711.0	RT @ANEPPCE: "Guía orientadora para la intervención de grupos operativos de los planes de #ProtecciónCivil frente al #COVID19" [PDF #Gratui…	34919.0	True	full
1320391	1320391	604732134161a20039e5fb5e	2021-03-09 08:29:56	[]	[]	Tue Mar 09 05:19:06 +0000 2021	[]	[{"url":"https://t.co/IzYeSeXuoZ","expanded_url":"https://en.yna.co.kr/view/AEN20210309000300325","display_url":"en.yna.co.kr/view/AEN202103…","indices":[181,204]}]	Interesting. South Korea said to be considering joining the Quad Plus to demonstrate its commitment to the ROK-US alliance and "indirectly, influence Biden's North Korea policy." - https://t.co/IzYeSeXuoZ	1219.0	RT @TonyVRinna: Interesting. South Korea said to be considering joining the Quad Plus to demonstrate its commitment to the ROK-US alliance…	37.0	True	full
1320392	1320392	604732134161a20039e5fb6a	2021-03-09 08:29:56	[]	[]	Tue Mar 09 06:43:44 +0000 2021	[]	[{"url":"https://t.co/wwaAofmJto","expanded_url":"https://www.timeanddate.com/worldclock/fixedtime.html?msg=GRAMMYs&iso=20210315T09&p1=235","display_url":"timeanddate.com/worldclock/fix…","indices":[168,191]}]	Please be aware that due to daylight savings time this weekend in the US, the Grammys will air March 15 *9AM KST* instead of 10AM! 🙆🏻‍♀️ Check for your timezone here: https://t.co/wwaAofmJto https://t.co/O4Jh0o9HTH	495179.0	RT @charts_k: Please be aware that due to daylight savings time this weekend in the US, the Grammys will air March 15 *9AM KST* instead of…	1187.0	True	full
1320393	1320393	604732134161a20039e5fb74	2021-03-09 08:29:56	[]	[]	Tue Mar 09 07:56:26 +0000 2021	[{"text":"UPSCExtraAttempt","indices":[261,278]}]	[{"url":"https://t.co/k4SDTrail8","expanded_url":"https://mobile.twitter.com/pshunglu/status/1368930715534946308","display_url":"mobile.twitter.com/pshunglu/statu…","indices":[0,23]}]	https://t.co/k4SDTrail8 @PMOIndia @DoPTGoI sir, Covid19 koi Bahana nhi hai! Compassion is the muscle that get stronger with use-Gandhiji Pls be compassionate Sir. @SanjayAzadSln @MPvikasmahatme @sureshpprabhu @SudhanshuTrived @manojkjhadu @supriya_sule #UPSCExtraAttempt	12.0	RT @sdfreedom66: https://t.co/k4SDTrail8 @PMOIndia @DoPTGoI sir, Covid19 koi Bahana nhi hai! Compassion is the muscle that get stronger…	66.0	True	full
1320394	1320394	604732134161a20039e5fb76	2021-03-09 08:29:57	[{"text":"Chihuahua","indices":[59,69]}]	[{"url":"https://t.co/Hfg5ZnoeEd","expanded_url":"https://youtu.be/cXb76ue1szU","display_url":"youtu.be/cXb76ue1szU","indices":[70,93]}]		[]	[]			Detienen a "El Tocayo" o "El 15" implicado en Caso LeBarón #Chihuahua https://t.co/Hfg5ZnoeEd vía @YouTube CASO LEB… https://t.co/xMzx5yirco	28380.0	True	full
1320395	1320395	604732134161a20039e5fb7a	2021-03-09 08:29:57	[]	[]	Tue Mar 09 07:00:17 +0000 2021	[{"text":"30BG","indices":[193,198]},{"text":"Binance","indices":[260,268]}]	[{"url":"https://t.co/gbPa7HHI7a","expanded_url":"http://Wa.me/2348108586003","display_url":"Wa.me/2348108586003","indices":[119,142]}]	DATA PROMO MTN 1GB @ #350 9MOBILE 1GB @ #450 GLO 2.9GB @ #950 Airtel 1.5GB @ #950 WE CONVERT AIRTIME TO CASH Contact https://t.co/gbPa7HHI7a ...free access to the world of data Holy Spirit #30BG The Lord Uti Nwachukwu Airtime Sega EFCC Clifford Orji Laolu #Binance MASH TATIN https://t.co/hVe3AoXYVc	10308.0	RT @Oluwaremisneh: DATA PROMO MTN 1GB @ #350 9MOBILE 1GB @ #450 GLO 2.9GB @ #950 Airtel 1.5GB @ #950 WE CONVERT AIRTIME TO CASH Contact h…	331.0	True	full
1320396	1320396	604732144161a20039e5fb92	2021-03-09 08:29:57	[]	[]	Tue Mar 09 06:43:44 +0000 2021	[]	[{"url":"https://t.co/wwaAofmJto","expanded_url":"https://www.timeanddate.com/worldclock/fixedtime.html?msg=GRAMMYs&iso=20210315T09&p1=235","display_url":"timeanddate.com/worldclock/fix…","indices":[168,191]}]	Please be aware that due to daylight savings time this weekend in the US, the Grammys will air March 15 *9AM KST* instead of 10AM! 🙆🏻‍♀️ Check for your timezone here: https://t.co/wwaAofmJto https://t.co/O4Jh0o9HTH	495179.0	RT @charts_k: Please be aware that due to daylight savings time this weekend in the US, the Grammys will air March 15 *9AM KST* instead of…	9.0	True	full
1320397	1320397	604732144161a20039e5fb94	2021-03-09 08:29:57	[]	[]	Tue Mar 09 07:59:05 +0000 2021	[]	[{"url":"https://t.co/LdXrZ8lbOQ","expanded_url":"https://www.irrawaddy.com/opinion/guest-column/can-china-myanmars-good-neighbor-maintaining-non-interference-principle.html","display_url":"irrawaddy.com/opinion/guest-…","indices":[256,279]}]	A "good neighbor" doesn't turn its back on people in distress claiming it's merely an "internal affair" that soldiers have arrested their elected leaders and are shooting protesters. But that's how the Chinese government is treating the people of Myanmar. https://t.co/LdXrZ8lbOQ https://t.co/FGpr8O4cz1	435324.0	RT @KenRoth: A "good neighbor" doesn't turn its back on people in distress claiming it's merely an "internal affair" that soldiers have arr…	484.0	True	full
1320398	1320398	604732144161a20039e5fb96	2021-03-09 08:29:57	[]	[]	Tue Mar 09 04:40:04 +0000 2021	[]	[{"url":"https://t.co/PWDBsoiAJU","expanded_url":"https://nyti.ms/38mB7IJ","display_url":"nyti.ms/38mB7IJ","indices":[205,228]}]	The coronavirus relief bill includes expanded subsidies for health plans under the Affordable Care Act, which will make premiums more affordable and expand eligibility to 1.3 million additional Americans. https://t.co/PWDBsoiAJU	49578344.0	RT @nytimes: The coronavirus relief bill includes expanded subsidies for health plans under the Affordable Care Act, which will make premiu…	1287.0	True	full
1320399	1320399	604732144161a20039e5fb98	2021-03-09 08:29:57	[]	[]	Mon Mar 08 15:53:46 +0000 2021	[]	[{"url":"https://t.co/WSZHCb3Dd8","expanded_url":"https://www.tichyseinblick.de/daili-es-sentials/grosse-mehrheit-hat-kein-vertrauen-in-die-corona-politik/","display_url":"tichyseinblick.de/daili-es-senti…","indices":[175,198]}]	Die Anzeichen werden immer deutlicher, dass den in Bund und Ländern Regierenden das vorhandene Vertrauen der Bevölkerung in der Corona-Pandemie weitestgehend abhanden kommt. https://t.co/WSZHCb3Dd8	58165.0	RT @TichysEinblick: Die Anzeichen werden immer deutlicher, dass den in Bund und Ländern Regierenden das vorhandene Vertrauen der Bevölkerun…	50.0	True	full
1320400	1320400	604732144161a20039e5fbaa	2021-03-09 08:29:57	[]	[]	Sat Mar 06 15:30:00 +0000 2021	[{"text":"Jammu","indices":[12,18]},{"text":"Kashmir","indices":[19,27]},{"text":"RiverRafting","indices":[76,89]},{"text":"NayaKashmir","indices":[135,147]}]	[{"url":"https://t.co/R1MmAcisPb","expanded_url":"https://twitter.com/OfficeOfLGJandK/status/1368117426789838849","display_url":"twitter.com/OfficeOfLGJand…","indices":[150,173]}]	The govt of #Jammu #Kashmir promoting the tourism sector. First of its kind #RiverRafting Festival conducted by the tourism ministry. #NayaKashmir https://t.co/R1MmAcisPb	18360.0	RT @RadioChinar: The govt of #Jammu #Kashmir promoting the tourism sector. First of its kind #RiverRafting Festival conducted by the touris…	8.0	True	full
1320401	1320401	604732144161a20039e5fbb2	2021-03-09 08:29:57	[]	[]	Tue Mar 09 05:15:00 +0000 2021	[]	[{"url":"https://t.co/AxWf8Bh4cb","expanded_url":"https://www.gmanetwork.com/news/showbiz/chikaminute/778899/sb19-postpones-what-virtual-launch-after-being-exposed-to-someone-covid-19-positive/story/","display_url":"gmanetwork.com/news/showbiz/c…","indices":[161,184]}]	SB19 on Tuesday announced that they have postponed the virtual launch of "What?" after the P-pop group was exposed to someone who tested positive for COVID-19. https://t.co/AxWf8Bh4cb	5860327.0	RT @gmanews: SB19 on Tuesday announced that they have postponed the virtual launch of "What?" after the P-pop group was exposed to someone…	986.0	True	full
1320402	1320402	604732144161a20039e5fbb4	2021-03-09 08:29:57	[]	[]	Mon Mar 08 17:47:02 +0000 2021	[{"text":"InternationalWomensDay","indices":[6,29]},{"text":"ASOSIWD21","indices":[132,142]}]	[{"url":"https://t.co/aAQogW6Z8V","expanded_url":"https://www.asos.com/discover/marketing-terms-and-conditions/08032021-womens-day/","display_url":"asos.com/discover/marke…","indices":[253,276]}]	Happy #InternationalWomensDay 👏 TO CELEBRATE, WE’RE GIVING AWAY £7500 CASH TO 15 PEOPLE 💷 Tag that special woman you admire 🥰 and #ASOSIWD21 for a chance to win £500!! Ts&amp;Cs apply. UK only, 16+, max 1 entry per account, max 1 prize per person. https://t.co/aAQogW6Z8V	1085011.0	RT @ASOS: Happy #InternationalWomensDay 👏 TO CELEBRATE, WE’RE GIVING AWAY £7500 CASH TO 15 PEOPLE 💷 Tag that special woman you admire 🥰 a…	1953.0	True	full
1320403	1320403	604732144161a20039e5fbb6	2021-03-09 08:29:57	[]	[{"url":"https://t.co/6oC9HgUvKW","expanded_url":"http://dmglobal.io","display_url":"dmglobal.io","indices":[143,166]},{"url":"https://t.co/ptYecZGhvp","expanded_url":"https://youtu.be/XkwMZkg2sEA","display_url":"youtu.be/XkwMZkg2sEA","indices":[169,192]}]		[]	[]			To stabilize assets for anyone, giving a secured platform where every single is in control of its assets! Decentral… https://t.co/fwBQNldsAJ	0.0	True	full
1320404	1320404	604732154161a20039e5fbd4	2021-03-09 08:29:57	[]	[]	Tue Mar 09 06:43:44 +0000 2021	[]	[{"url":"https://t.co/wwaAofmJto","expanded_url":"https://www.timeanddate.com/worldclock/fixedtime.html?msg=GRAMMYs&iso=20210315T09&p1=235","display_url":"timeanddate.com/worldclock/fix…","indices":[168,191]}]	Please be aware that due to daylight savings time this weekend in the US, the Grammys will air March 15 *9AM KST* instead of 10AM! 🙆🏻‍♀️ Check for your timezone here: https://t.co/wwaAofmJto https://t.co/O4Jh0o9HTH	495179.0	RT @charts_k: Please be aware that due to daylight savings time this weekend in the US, the Grammys will air March 15 *9AM KST* instead of…	9698.0	True	full
1320405	1320405	604732154161a20039e5fbe2	2021-03-09 08:29:58	[]	[{"url":"https://t.co/8BhAjHVWgv","expanded_url":"https://www.theguardian.com/uk-news/2021/mar/08/inspectors-report-condemns-covid-security-of-home-office-asylum-barracks?CMP=Share_iOSApp_Other","display_url":"theguardian.com/uk-news/2021/m…","indices":[131,154]}]		[]	[]			It was revealed recently that almost half of those at Napier – 198 people – contracted Covid in January and Februar… https://t.co/xPiuRiIVf6	572.0	True	full
1320406	1320406	604732154161a20039e5fbea	2021-03-09 08:29:58	[]	[]	Tue Mar 09 01:00:19 +0000 2021	[{"text":"CORRALEJO","indices":[55,65]}]	[{"url":"https://t.co/hLdBUbOPLH","expanded_url":"https://fb.watch/46wpmefZae/","display_url":"fb.watch/46wpmefZae/","indices":[177,200]}]	DISUELVE UNA FIESTA ILEGAL CON MÁS DE 50 ASISTENTES EN #CORRALEJO • La fiesta fue convocada a través de redes sociales, desoyendo las medidas de prevención frente al Covid 19 https://t.co/hLdBUbOPLH https://t.co/CDnKngRwEk	1013.0	RT @GC_LasPalmas: DISUELVE UNA FIESTA ILEGAL CON MÁS DE 50 ASISTENTES EN #CORRALEJO • La fiesta fue convocada a través de redes sociales,…	21.0	True	full
1320407	1320407	604732154161a20039e5fbee	2021-03-09 08:29:58	[]	[]	Tue Mar 09 07:25:34 +0000 2021	[]	[{"url":"https://t.co/E3H382dyfo","expanded_url":"https://twitter.com/euobs/status/1369172358221684737","display_url":"twitter.com/euobs/status/1…","indices":[256,279]}]	So, EU countries blame the Commission, the Commission blames the companies, the companies blame the countries... Is that about right? If only trying to dodge responsibility provided protection against the virus, all of Europe would be immune by now... https://t.co/E3H382dyfo	111175.0	RT @astroehlein: So, EU countries blame the Commission, the Commission blames the companies, the companies blame the countries... Is that a…	177.0	True	full
1320408	1320408	604732164161a20039e5fc0c	2021-03-09 08:29:58	[]	[]	Tue Mar 09 08:05:48 +0000 2021	[]	[{"url":"https://t.co/Yyz6Br8JCp","expanded_url":"https://unicornriot.ninja/2021/beyond-the-barricades-a-look-at-george-floyd-square-mini-doc/","display_url":"unicornriot.ninja/2021/beyond-th…","indices":[184,207]}]	Decid sus nombres, el capitalismo se ha construido sobre el asesinato de personas negras, NO JUSTICE NO STREETS. Muy buen reportaje (otro más) de @UR_Ninja sobre la Plaza George Floyd https://t.co/Yyz6Br8JCp	7164.0	RT @pblcarmona: Decid sus nombres, el capitalismo se ha construido sobre el asesinato de personas negras, NO JUSTICE NO STREETS. Muy buen r…	5062.0	True	full
1320409	1320409	604732164161a20039e5fc10	2021-03-09 08:29:58	[]	[]	Mon Mar 08 18:05:51 +0000 2021	[{"text":"Covid_19","indices":[30,39]}]	[{"url":"https://t.co/pHdUW0hltt","expanded_url":"https://www.themoscowtimes.com/2021/03/05/russias-excess-death-toll-approaches-400k-a73168","display_url":"themoscowtimes.com/2021/03/05/rus…","indices":[227,250]}]	Depuis le début de l'épidémie #Covid_19 et jusqu'à fin janvier 2021, la Russie a enregistré une surmortalité de 394 000 personnes, par rapport à la même période des années précédentes. C'est l'un des pires résultats au monde ! https://t.co/pHdUW0hltt	3859.0	RT @GaliaAckerman: Depuis le début de l'épidémie #Covid_19 et jusqu'à fin janvier 2021, la Russie a enregistré une surmortalité de 394 000…	1160.0	True	full
1320410	1320410	604732164161a20039e5fc28	2021-03-09 08:29:58	[]	[]	Mon Mar 08 10:04:04 +0000 2021	[{"text":"BTCST","indices":[13,19]}]	[{"url":"https://t.co/tWN4FZW4L3","expanded_url":"https://btcst.medium.com/btcst-to-implement-results-of-stp-4-1-10-redenomination-the-week-of-march-15-872c9ea3d5b7","display_url":"btcst.medium.com/btcst-to-imple…","indices":[184,207]}]	(1/3) 📢 Dear #BTCST Community, ✅ We are ready to start our planned upgrade to $BTCST's smart contract to effectuate the 1:10 redenomination! ⏲️ Starting time is set to be next week! https://t.co/tWN4FZW4L3	38991.0	RT @BTCST2020: (1/3) 📢 Dear #BTCST Community, ✅ We are ready to start our planned upgrade to $BTCST's smart contract to effectuate the 1:10…	1.0	True	full
1320411	1320411	604732164161a20039e5fc2a	2021-03-09 08:29:58	[]	[]	Mon Mar 08 18:30:05 +0000 2021	[]	[{"url":"https://t.co/4No9nNrZ1J","expanded_url":"https://twitter.com/allthecitizens/status/1346883482971222024?s=20","display_url":"twitter.com/allthecitizens…","indices":[252,275]}]	Continuing our investigation into the expanding reach of US data analytics giant Palantir into UK public institutions, @allthecitizens have mapped £91m+ awarded to them across government. Below we outline the work they’re doing for the Cabinet Office: https://t.co/4No9nNrZ1J	26703.0	RT @allthecitizens: Continuing our investigation into the expanding reach of US data analytics giant Palantir into UK public institutions,…	224.0	True	full
1320412	1320412	604732164161a20039e5fc30	2021-03-09 08:29:58	[]	[]	Tue Mar 09 08:23:45 +0000 2021	[{"text":"10JP","indices":[24,29]}]	[{"url":"https://t.co/3ySKhihye9","expanded_url":"https://twitter.com/aroonpurie/status/1368906805523345413","display_url":"twitter.com/aroonpurie/sta…","indices":[242,265]}]	When slaves-in-chief of #10JP like @aroonpurie and @ShekharGupta start saying that mama mafiosi and her brood need to step down if @INCIndia has to have any future in India, you know that the Congress ship is sinking. The rats are deserting! https://t.co/3ySKhihye9	519591.0	RT @ShefVaidya: When slaves-in-chief of #10JP like @aroonpurie and @ShekharGupta start saying that mama mafiosi and her brood need to step…	13172.0	True	full
1320413	1320413	604732174161a20039e5fc3a	2021-03-09 08:29:59	[]	[]	Tue Mar 09 08:13:47 +0000 2021	[]	[{"url":"https://t.co/SDadVLmhnu","expanded_url":"https://twitter.com/NHSDigital/status/1368886879492390915","display_url":"twitter.com/NHSDigital/sta…","indices":[236,259]}]	Over the past year we’ve built a huge testing programme for COVID. Figures show we're now delivering over a million COVID tests a day. Testing helps trace the virus &amp; break chains of transmission. THANK YOU to the whole team. https://t.co/SDadVLmhnu	409355.0	RT @MattHancock: Over the past year we’ve built a huge testing programme for COVID. Figures show we're now delivering over a million COVI…	317.0	True	full
1320414	1320414	604732174161a20039e5fc40	2021-03-09 08:29:59	[]	[]	Tue Mar 09 07:59:05 +0000 2021	[]	[{"url":"https://t.co/LdXrZ8lbOQ","expanded_url":"https://www.irrawaddy.com/opinion/guest-column/can-china-myanmars-good-neighbor-maintaining-non-interference-principle.html","display_url":"irrawaddy.com/opinion/guest-…","indices":[256,279]}]	A "good neighbor" doesn't turn its back on people in distress claiming it's merely an "internal affair" that soldiers have arrested their elected leaders and are shooting protesters. But that's how the Chinese government is treating the people of Myanmar. https://t.co/LdXrZ8lbOQ https://t.co/FGpr8O4cz1	435324.0	RT @KenRoth: A "good neighbor" doesn't turn its back on people in distress claiming it's merely an "internal affair" that soldiers have arr…	2.0	True	full
1320415	1320415	604732174161a20039e5fc4e	2021-03-09 08:29:59	[{"text":"BuyBlack","indices":[12,21]}]	[{"url":"https://t.co/RItbJagbOB","expanded_url":"http://glblctzn.me/BuyBlack","display_url":"glblctzn.me/BuyBlack","indices":[216,239]}]		[]	[]			I pledge to #BuyBlack and support black-owned businesses in my community and help promote a more inclusive COVID-19… https://t.co/Dx6PKLu89a	12.0	True	full
1320416	1320416	604732174161a20039e5fc56	2021-03-09 08:29:59	[]	[]	Mon Mar 08 12:16:46 +0000 2021	[]	[{"url":"https://t.co/rRpyDrBppb","expanded_url":"https://www.bloomberg.com/news/features/2021-03-08/are-spacs-a-good-investment-inside-the-stock-market-s-looming-spac-bubble?sref=vuYGislZ","display_url":"bloomberg.com/news/features/…","indices":[156,179]}]	Holy crap. Compare the private market valuation of this flying taxi company last year to its public SPAC version today. Great piece by @HeatherPerlberg https://t.co/rRpyDrBppb https://t.co/r0vziLbvEO	255156.0	RT @TheStalwart: Holy crap. Compare the private market valuation of this flying taxi company last year to its public SPAC version today.…	510.0	True	full
1320417	1320417	604732174161a20039e5fc58	2021-03-09 08:29:59	[]	[{"url":"https://t.co/l4nu2pGmxb","expanded_url":"https://ift.tt/30r4cPa","display_url":"ift.tt/30r4cPa","indices":[57,80]}]		[]	[]			Scotch-Brite No-Dust Fibber Broom (Multi-Purpose, Green) https://t.co/l4nu2pGmxb Scotch-Brite No-Dust Fibber Broom… https://t.co/wtbv1TPyx6	6.0	True	full
1320418	1320418	604732174161a20039e5fc60	2021-03-09 08:29:59	[]	[{"url":"https://t.co/xCEbg8hf92","expanded_url":"https://www.politico.eu/article/coronavirus-eu-limit-exports-medical-equipment/","display_url":"politico.eu/article/corona…","indices":[704,727]}]		[]	[]			@cathyby @BeowulfSchaefer @resiguru @Davidmetroland @brianbloop2 @JohnRya13591294 @CarlsbadCharlie @markwh2001… https://t.co/1BPVQn0iKx	2655.0	True	full
1320419	1320419	604732174161a20039e5fc66	2021-03-09 08:29:59	[]	[]	Tue Mar 09 08:02:08 +0000 2021	[]	[{"url":"https://t.co/Nv4Ce8pUwQ","expanded_url":"https://twitter.com/franceinfo/status/1369190205610135552","display_url":"twitter.com/franceinfo/sta…","indices":[188,211]}]	Quand tu lorgnes sur les 200 milliards d'épargne du au COVID pour valider ton scénario bancale et que t'oublis les 500 milliards de dette, alors que la pandémie n'est même pas terminée... https://t.co/Nv4Ce8pUwQ https://t.co/DhUiNvHvIp	78597.0	RT @Thinker_View: Quand tu lorgnes sur les 200 milliards d'épargne du au COVID pour valider ton scénario bancale et que t'oublis les 500 mi…	163.0	True	full
1320420	1320420	604732184161a20039e5fc88	2021-03-09 08:30:00	[]	[{"url":"https://t.co/H78pDCLLfp","expanded_url":"https://www.elimparcial.es/noticia/222813/al-aire-libre/puigdemont-debe-ahora-someterse-a-la-ejemplar-justicia-democratica-de-espana.html","display_url":"elimparcial.es/noticia/222813…","indices":[195,218]}]		[]	[]			Al aire libre | Luis María Anson: "Si el Tribunal Supremo español considerase que la acción del expresidente fugado… https://t.co/GElq1JXv1a	11629.0	True	full
1320421	1320421	604732184161a20039e5fc8c	2021-03-09 08:30:00	[{"text":"HR","indices":[63,66]},{"text":"hrcommunity","indices":[235,247]},{"text":"hcm","indices":[248,252]},{"text":"hrstrategy","indices":[253,264]},{"text":"hrtech","indices":[265,272]}]	[{"url":"https://t.co/4E2jkv3RwC","expanded_url":"https://hubs.li/H0HW_x00","display_url":"hubs.li/H0HW_x00","indices":[211,234]}]		[]	[]			People strategy is the business strategy. During the pandemic, #HR rightly took a seat at the top table of organisa… https://t.co/T5E0AE8wgP	723.0	True	full
1320422	1320422	604732184161a20039e5fc94	2021-03-09 08:30:00	[{"text":"DiaInternacionalDeLaMujer","indices":[64,90]},{"text":"UAL","indices":[248,252]}]	[{"url":"https://t.co/Un6CzLLakl","expanded_url":"https://www.aulamagna.com.es/igualdad-de-genero-la-reivindicacion-de-la-ual-en-un-8m-marcado-por-la-pandemia","display_url":"aulamagna.com.es/igualdad-de-ge…","indices":[253,276]}]		[]	[]			La vicerrectora de @UAL_Estudiantes, @m_mramirez, destacó en el #DiaInternacionalDeLaMujer que la pandemia ha afect… https://t.co/fmBgvUEzXs	8575.0	True	full
1320423	1320423	604732184161a20039e5fc96	2021-03-09 08:30:00	[{"text":"Navarra","indices":[240,248]},{"text":"Pamplona","indices":[249,258]},{"text":"oladerobosTxantrea","indices":[259,278]}]	[{"url":"https://t.co/5US9U4lz4s","expanded_url":"https://www.noticiasdenavarra.com/navarra/pamplona/2021/03/08/oleada-robos-txantrea-desperte-oi/1127108.html","display_url":"noticiasdenavarra.com/navarra/pamplo…","indices":[216,239]}]		[]	[]			Oleada de robos en la Txantrea: vecinos y comerciantes afectados denuncian la situación de indefensión, porque "en… https://t.co/QFg9AILAFA	101697.0	True	full
1320424	1320424	604732184161a20039e5fc9a	2021-03-09 08:30:00	[{"text":"ecommerce","indices":[158,168]},{"text":"store","indices":[169,175]},{"text":"business","indices":[176,185]},{"text":"portuguese","indices":[186,197]},{"text":"ecommercestore","indices":[198,213]},{"text":"youwant","indices":[214,222]}]	[{"url":"https://t.co/vcQ0xahHdF","expanded_url":"http://t.ly/tTwQ","display_url":"t.ly/tTwQ","indices":[134,157]}]		[]	[]			"If your company has already solidified its presence in more mature markets, then you should start thinking about t… https://t.co/V2qTyTWbRX	57.0	True	full
1320425	1320425	604732184161a20039e5fc9c	2021-03-09 08:30:00	[]	[{"url":"https://t.co/UPT1NZ7K02","expanded_url":"https://www.acercaciencia.com/2015/03/27/de-los-grupos-sanguineos-al-adn-detective/","display_url":"acercaciencia.com/2015/03/27/de-…","indices":[241,264]}]		[]	[]			Si Sherlock Holmes y su entrañable colaborador Watson hicieran sus investigaciones en la actualidad, seguramente re… https://t.co/Iq7j5mQ4Gn	3774.0	True	full
1320426	1320426	604732184161a20039e5fc9e	2021-03-09 08:30:00	[]	[{"url":"https://t.co/9HfKbDkg1K","expanded_url":"http://bit.ly/38lOucb","display_url":"bit.ly/38lOucb","indices":[221,244]}]		[]	[]			“Woman can be powerful voices for sharing the value of vaccines” - @ProfHeidiLarson, Founding Director of the… https://t.co/2knMUXO7Le	136687.0	True	full
1320427	1320427	604732184161a20039e5fca2	2021-03-09 08:30:00	[]	[]	Tue Mar 09 08:15:00 +0000 2021	[{"text":"Olympics","indices":[123,132]}]	[{"url":"https://t.co/ZHTgheRqEL","expanded_url":"https://7news.com.au/sport/olympics/no-vaccine-for-olympic-sprinter-blake-c-2262656","display_url":"7news.com.au/sport/olympics…","indices":[187,210]}]	The fastest man since @UsainBolt would give up on the dream if athletes were told to get the "stab". “I’d rather miss the #Olympics than take the vaccine. I am not taking it," he said. https://t.co/ZHTgheRqEL	8537.0	RT @LightTruthpaper: The fastest man since @UsainBolt would give up on the dream if athletes were told to get the "stab". “I’d rather miss…	63.0	True	full
1320428	1320428	604732184161a20039e5fca4	2021-03-09 08:30:00	[{"text":"Corona","indices":[47,54]},{"text":"Umfrage","indices":[178,186]}]	[{"url":"https://t.co/yLsC7EK2D2","expanded_url":"http://eurofound.link/survey002","display_url":"eurofound.link/survey002","indices":[218,241]}]		[]	[]			🦠🇪🇺👩‍💻🧑‍🌾👩‍🍳🧑‍🏫Leben und Arbeiten hat sich mit #Corona für alle Europäer*innen verändert. Was genau bedeutet das in… https://t.co/Lbnf6GEwC8	78714.0	True	full
1320429	1320429	604732184161a20039e5fca6	2021-03-09 08:30:00	[]	[{"url":"https://t.co/TWvlDezgGT","expanded_url":"https://germistoncitynews.co.za/271900/parents-consider-the-cost-of-online-schooling/","display_url":"germistoncitynews.co.za/271900/parents…","indices":[153,176]}]		[]	[]			Parents consider the cost of online schooling In response to the Covid-19 pandemic, many South African schools now… https://t.co/0fxHHuTnXF	2875.0	True	full
1320430	1320430	604732184161a20039e5fca8	2021-03-09 08:30:00	[{"text":"EMA","indices":[66,70]},{"text":"vacuna","indices":[90,97]},{"text":"UE","indices":[163,166]},{"text":"vacunación","indices":[195,206]},{"text":"Europa","indices":[250,257]},{"text":"Covid19","indices":[258,266]}]	[{"url":"https://t.co/tNrZsyRzlH","expanded_url":"https://bit.ly/2OEtaaM","display_url":"bit.ly/2OEtaaM","indices":[226,249]}]		[]	[]			El anuncio de que el jueves la Autoridad Europea del Medicamento (#EMA) podría aprobar la #vacuna de @JNJCares dot… https://t.co/sLIQlizgri	4223.0	True	full
1320431	1320431	604732184161a20039e5fcaa	2021-03-09 08:30:00	[{"text":"BeCancerAware","indices":[206,220]}]	[{"url":"https://t.co/sesYi5jJk9","expanded_url":"https://tinyurl.com/4xea546h","display_url":"tinyurl.com/4xea546h","indices":[158,181]}]		[]	[]			Be Cancer Aware! We have worked with Cancer Alliance to write a guide about checking for Cancer. NHS Services are o… https://t.co/3UTVWeDwlO	1259.0	True	full
1320432	1320432	604732184161a20039e5fcac	2021-03-09 08:30:00	[]	[{"url":"https://t.co/VNPjGfl1od","expanded_url":"https://www.laopiniondemalaga.es/malaga/2021/03/09/equipo-gobierno-malaga-recurre-subir-39594512.html","display_url":"laopiniondemalaga.es/malaga/2021/03…","indices":[246,269]}]		[]	[]			El @malaga, que lleva años apretándose el cinturón y bajando el ratio de deuda, para los presupuestos de 2021, las… https://t.co/FmRvjvbABp	147112.0	True	full
1320433	1320433	604732184161a20039e5fcb0	2021-03-09 08:30:00	[]	[]	Tue Mar 09 08:24:55 +0000 2021	[{"text":"MINO","indices":[237,242]},{"text":"송민호","indices":[243,247]}]	[{"url":"https://t.co/0gF1QuHhVM","expanded_url":"https://twitter.com/softboimino/status/1369197247762554881","display_url":"twitter.com/softboimino/st…","indices":[264,287]}]	[‼] Attention, there seems to be allegations that the "Overcoming COVID-19 with Kpop World Cheering" event has acted wrongly in the past We would appreciate it if @yginnercircle @yg_winnercity can confirm the validity of this schedule #MINO #송민호 @official_mino_ https://t.co/0gF1QuHhVM	48644.0	RT @OnlyLookAtMino: [‼] Attention, there seems to be allegations that the "Overcoming COVID-19 with Kpop World Cheering" event has acted wr…	530.0	True	full
1320434	1320434	604732184161a20039e5fcb2	2021-03-09 08:30:00	[]	[{"url":"https://t.co/KtTWZc149q","expanded_url":"https://mybs.in/2Zcll3r","display_url":"mybs.in/2Zcll3r","indices":[253,276]}]		[]	[]			Air India employees’ consortium and Pawan Ruia have not qualified for the second round of the sale process for the… https://t.co/GV98lRn9VO	2072246.0	True	full
1320435	1320435	604732184161a20039e5fcb4	2021-03-09 08:30:00	[{"text":"ArcticPlastics2020","indices":[9,28]}]	[{"url":"https://t.co/ZE4dsu1S3y","expanded_url":"http://bit.ly/APBCE21","display_url":"bit.ly/APBCE21","indices":[171,194]}]		[]	[]			Today at #ArcticPlastics2020, BCE's Siv Marina Flø Grimstad of @NTNUnorway will present: "A circular business mode… https://t.co/vin9Mqk7JO	414.0	True	full
1320436	1320436	604732194161a20039e5fcc2	2021-03-09 08:30:00	[]	[{"url":"https://t.co/RLpJOjso6d","expanded_url":"https://pueblosycomarcas.com/el-grupo-municipal-socialista-de-laguna-de-duero-denuncia-su-exclusion-del-acto-institucional-con-motivo-del-8m/","display_url":"pueblosycomarcas.com/el-grupo-munic…","indices":[181,204]}]		[]	[]			✅ Señalan desde el @psoelagunaduero que este año el Equipo de Gobierno “se escuda” en la pandemia para no hacer cop… https://t.co/nkstrqD0qv	3034.0	True	full
1320437	1320437	604732194161a20039e5fcc4	2021-03-09 08:30:00	[]	[{"url":"https://t.co/zepMX1l6zM","expanded_url":"https://bit.ly/38jJPrm","display_url":"bit.ly/38jJPrm","indices":[64,87]}]		[]	[]			Covid-19 : comment va se dérouler la vaccination en pharmacie - https://t.co/zepMX1l6zM Les pharmaciens vont pouvo… https://t.co/tdPz9I2sKI	78.0	True	full
1320438	1320438	604732194161a20039e5fcc8	2021-03-09 08:30:00	[]	[]	Tue Mar 09 08:28:14 +0000 2021	[]	[{"url":"https://t.co/AgnPFb1zfJ","expanded_url":"https://www.standard.co.uk/news/london/london-coronavirus-cases-fall-latest-borough-b922964.html","display_url":"standard.co.uk/news/london/lo…","indices":[214,237]}]	London Covid cases by borough revealed as infections continue to fall Really solid falls in Covid rates in the capital, revealed by data maestro @nicholascecil. But still too high to risk breaking the rules. https://t.co/AgnPFb1zfJ	36190.0	RT @JoeMurphyLondon: London Covid cases by borough revealed as infections continue to fall Really solid falls in Covid rates in the capit…	8166.0	True	full
1320439	1320439	604732194161a20039e5fcca	2021-03-09 08:30:00	[]	[{"url":"https://t.co/dLndottUDv","expanded_url":"http://toi.in/bOe2Ba","display_url":"toi.in/bOe2Ba","indices":[150,173]}]		[]	[]			This Karnataka hospital was ready to treat first Covid patients well before a case was detected in the state. Here… https://t.co/RzFMnWbnSU	72.0	True	full
1320440	1320440	604732194161a20039e5fccc	2021-03-09 08:30:00	[{"text":"BSW21","indices":[201,207]},{"text":"Science","indices":[230,238]},{"text":"research","indices":[239,248]},{"text":"AnnualScienceReview","indices":[249,269]}]	[{"url":"https://t.co/4r9JrRGbwk","expanded_url":"http://bit.ly/34BRBLE","display_url":"bit.ly/34BRBLE","indices":[177,200]}]		[]	[]			Its British science week! Here’s a clip about our science filmed pre-COVID at our Buxton Science and Research Centr… https://t.co/7GsvWa3Oma	371.0	True	full
1320441	1320441	604732194161a20039e5fcce	2021-03-09 08:30:00	[]	[{"url":"https://t.co/eVmSJLEVPI","expanded_url":"https://tinyurl.com/chxzrnvk","display_url":"tinyurl.com/chxzrnvk","indices":[219,242]}]		[]	[]			[Read] The Passenger Rail Agency of South Africa (PRASA) says the recruitment of its Group Chief Executive Officer… https://t.co/tfYhavRRS4	297700.0	True	full
1320442	1320442	604732194161a20039e5fcd8	2021-03-09 08:30:00	[{"text":"FromTheCenter","indices":[0,14]},{"text":"Economy","indices":[127,135]}]	[{"url":"https://t.co/x88e2CHdz6","expanded_url":"https://www.allsides.com/news/2021-03-08-1942/year-pandemic-long-term-financial-impact-weighs-heavily-many-americans","display_url":"allsides.com/news/2021-03-0…","indices":[138,161]}]		[]	[]			#FromTheCenter: A Year Into the Pandemic, Long-Term Financial Impact Weighs Heavily on Many Americans | Data by… https://t.co/eH714Rs3Np	19033.0	True	full
1320443	1320443	604732194161a20039e5fcda	2021-03-09 08:30:00	[{"text":"WhatsApp","indices":[95,104]},{"text":"Telegram","indices":[107,116]},{"text":"GMB2","indices":[117,122]}]	[{"url":"https://t.co/dDrc4oQyT3","expanded_url":"https://gacetinmadrid.com/gm-telegram/","display_url":"gacetinmadrid.com/gm-telegram/","indices":[124,147]}]		[]	[]			Ya puedes recibir toda la actualidad de la ciudad de Madrid y sus 21 distritos en tu móvil con #WhatsApp y… https://t.co/D0GYKHSiBm	15329.0	True	full
1320444	1320444	604732194161a20039e5fcdc	2021-03-09 08:30:00	[{"text":"PremiosSanitarias","indices":[0,18]},{"text":"investigadoras","indices":[77,92]},{"text":"mujer","indices":[120,126]}]	[{"url":"https://t.co/fMPnhdFd5h","expanded_url":"https://www.redaccionmedica.com/secciones/sanidad-hoy/sanitarias-premios-investigadoras-una-sola-mujer-pandemia-5302","display_url":"redaccionmedica.com/secciones/sani…","indices":[181,204]}]		[]	[]			#PremiosSanitarias 🏆 | La investigadora del @CSIC Margarita del Val 🗣️ "Las #investigadoras respondieron como una… https://t.co/7AkhZOcQfK	79318.0	True	full
1320445	1320445	604732194161a20039e5fcde	2021-03-09 08:30:00	[{"text":"webinar","indices":[136,144]},{"text":"Leicester","indices":[152,162]}]	[{"url":"https://t.co/Umltz3GMDF","expanded_url":"https://bit.ly/38nHXxU","display_url":"bit.ly/38nHXxU","indices":[246,269]}]		[]	[]			Join us and fellow panellists, Byron Dixon OBE (@FresherLiving) and Kevin Harris (@LLEPnews), later this month for… https://t.co/HYzruFierf	1607.0	True	full
1320446	1320446	604732194161a20039e5fce0	2021-03-09 08:30:00	[]	[{"url":"https://t.co/6TrnC09AJ5","expanded_url":"https://www.buttercups.org.uk/roof-over-hoof.htm","display_url":"buttercups.org.uk/roof-over-hoof…","indices":[258,281]}]		[]	[]			Since Buttercups began in 1989, the patchwork stables have been built, adapted &amp; re-built as the charity has grown… https://t.co/mmRC17kHcM	2454.0	True	full
1320447	1320447	604732194161a20039e5fcf4	2021-03-09 08:30:00	[]	[]	Fri Mar 05 11:00:39 +0000 2021	[{"text":"violenciadegénero","indices":[101,119]},{"text":"EmpleoParaTodas","indices":[195,211]},{"text":"DíaInternacionalMujer","indices":[212,234]}]	[{"url":"https://t.co/918XUxaPTU","expanded_url":"http://somosvulnerables.org","display_url":"somosvulnerables.org","indices":[236,259]}]	Violeta es una mujer resolutiva y eficiente. A sus 50 años está dispuesta a salir de la situación de #violenciadegénero que vive desde hace años y sabe que el primer paso es encontrar un empleo. #EmpleoParaTodas #DíaInternacionalMujer https://t.co/918XUxaPTU https://t.co/uTNO7ClyXN	11534.0	RT @fund_adecco: Violeta es una mujer resolutiva y eficiente. A sus 50 años está dispuesta a salir de la situación de #violenciadegénero qu…	157.0	True	full
1320448	1320448	604732194161a20039e5fcf8	2021-03-09 08:30:00	[{"text":"motog10power","indices":[39,52]},{"text":"PowerfulAllRounder","indices":[61,80]}]	[{"url":"https://t.co/jbNrcVv5U0","expanded_url":"https://bit.ly/3uViO7k","display_url":"bit.ly/3uViO7k","indices":[194,217]}]		[]	[]			Well, now you will know what makes the #motog10power truly a #PowerfulAllRounder - all its brilliant features! Save… https://t.co/KBA25eUmS1	372023.0	True	full
1320449	1320449	6047321a4161a20039e5fcfe	2021-03-09 08:30:00	[{"text":"greengroundit","indices":[117,131]}]	[{"url":"https://t.co/xQ61Gtpshc","expanded_url":"https://buff.ly/2ZX2J2K","display_url":"buff.ly/2ZX2J2K","indices":[93,116]}]		[]	[]			Online sports betting helps buoy Nevada&amp;#039;s gaming tax revenue during the pandemic on https://t.co/xQ61Gtpshc… https://t.co/RolmNdnSrd	38.0	True	full
1320450	1320450	6047321a4161a20039e5fd00	2021-03-09 08:30:00	[]	[]	Mon Mar 08 22:00:38 +0000 2021	[{"text":"TXT","indices":[213,217]}]	[{"url":"https://t.co/VQMFfQpD13","expanded_url":"http://paypal.com/pools/c/8xgKLRJfkz","display_url":"paypal.com/pools/c/8xgKLR…","indices":[218,241]}]	⏰Voting Reminder⏰ Prepare for comeback! STREAM AND VOTE! ✅Starpass Donation Battle Ranking (Ends Mar 15) - top 1 ⚠️ Use all your HEART JELLYS! ✅Fanplus YEONJUN DANCE (Ends Mar 16) - top 2 ⚠️ ✅ K-CB FUNDS for #TXT https://t.co/VQMFfQpD13 @TXT_bighit @TXT_members https://t.co/B6f2APdcvY	26294.0	RT @txtvotingcrew: ⏰Voting Reminder⏰ Prepare for comeback! STREAM AND VOTE! ✅Starpass Donation Battle Ranking (Ends Mar 15) - top 1 ⚠️ Us…	1305.0	True	full
1320451	1320451	6047321a4161a20039e5fd02	2021-03-09 08:30:00	[{"text":"AI","indices":[33,36]}]	[{"url":"https://t.co/i6qUWYrdBY","expanded_url":"http://bit.ly/3dxiR2S","display_url":"bit.ly/3dxiR2S","indices":[120,143]}]		[]	[]			A really interesting look at how #AI (artificial intelligence) is playing a vital role in the Covid vaccination pro… https://t.co/NNeRnEEq7N	459.0	True	full
1320452	1320452	6047321a4161a20039e5fd08	2021-03-09 08:30:00	[]	[]	Mon Mar 08 17:57:09 +0000 2021	[{"text":"ACCrémieux","indices":[151,162]}]	[{"url":"https://t.co/WXR4j9yvWF","expanded_url":"https://www.francetvinfo.fr/sante/maladie/coronavirus/vaccin/video-vaccination-des-soignants-si-les-explications-ne-suffisent-pas-il-faudra-envisager-une-obligation-selon-la-professeure-anne-claude-cremieux_4324701.html#xtor=CS2-765-[twitter]-","display_url":"francetvinfo.fr/sante/maladie/…","indices":[0,23]}]	https://t.co/WXR4j9yvWF via @franceinfo ▶️ Bon, là ce n’est ni le Président Macron qui le préconise, ni son ministre de la santé, mais la professeure #ACCrémieux , membre de l’Académie Nationale de Médecine.	4596.0	RT @olisab1949115: https://t.co/WXR4j9yvWF via @franceinfo ▶️ Bon, là ce n’est ni le Président Macron qui le préconise, ni son ministre de…	4596.0	True	full
1320453	1320453	6047321a4161a20039e5fd0c	2021-03-09 08:30:00	[]	[]	Mon Mar 08 14:29:51 +0000 2021	[]	[{"url":"https://t.co/7UxaMjQOo1","expanded_url":"https://www.youtube.com/watch?v=POyfWrVl9AI&ab_channel=CryptoBanter","display_url":"youtube.com/watch?v=POyfWr…","indices":[261,284]}]	In continued accountability to the community, @kyle_chasse joins @cryptomanran on @crypto_banter to answer the community's questions regarding the attack PAID Network experienced on March 5, 2021. Date &amp; Time: Monday, March 8, 10:15 AM EST. Stream Link⬇️ https://t.co/7UxaMjQOo1 https://t.co/Fiqxh88eRY	44449.0	RT @paid_network: In continued accountability to the community, @kyle_chasse joins @cryptomanran on @crypto_banter to answer the community'…	3.0	True	full
1320454	1320454	6047321a4161a20039e5fd12	2021-03-09 08:30:01	[]	[]	Tue Mar 09 08:12:14 +0000 2021	[]	[{"url":"https://t.co/jvaJQlg7OJ","expanded_url":"https://www.businesswire.com/news/home/20210309005425/en/Kanabo-Group-Announces-Agreement-with-PharmaCann-Polska-for-a-First-of-its-Kind-Production-Line-for-Medical-Cannabis-Vape-Cartridges","display_url":"businesswire.com/news/home/2021…","indices":[250,273]}]	As part of our expansion strategy, we are happy to sign this milestone agreement with Kanabo to bring innovative cannabis products to the UK, Europe and Israel. I believe this will open a new era of medical delivery methods in the cannabis industry. https://t.co/jvaJQlg7OJ	1290.0	RT @KanaboGroup: As part of our expansion strategy, we are happy to sign this milestone agreement with Kanabo to bring innovative cannabis…	90.0	True	full
1320455	1320455	6047321a4161a20039e5fd26	2021-03-09 08:30:01	[{"text":"IPO","indices":[45,49]},{"text":"craftsmanipo","indices":[98,111]},{"text":"stockmarketnews","indices":[112,128]}]	[{"url":"https://t.co/X5e69CBaAN","expanded_url":"http://www.cnbctv18.com/market/stocks/craftsman-automation-to-launch-rs-824-crore-ipo-on-march-15-price-band-fixed-at-rs-1488-1490-8542701.html","display_url":"cnbctv18.com/market/stocks/…","indices":[129,152]}]		[]	[]			Craftsman Automation to launch Rs 824 crore- #IPO on March 15; price band fixed at Rs 1,488-1,490 #craftsmanipo… https://t.co/eAPdIrQ1BG	882477.0	True	full
1320456	1320456	6047321b4161a20039e5fd34	2021-03-09 08:30:01	[]	[]	Tue Mar 09 07:35:15 +0000 2021	[]	[{"url":"https://t.co/m2kitUs94s","expanded_url":"http://www.mediapart.fr","display_url":"mediapart.fr","indices":[238,261]}]	De 1966 à 1974, la France a procédé à pas moins de 46 essais nucléaires «atmosphériques» en Polynésie. L'enquête de @Disclose_ngo pour @Mediapart établit leurs conséquences sanitaires jusqu'à aujourd'hui : une épidémie de cancers. 1/2 ▶️ https://t.co/m2kitUs94s https://t.co/5k7DTH72Kw	991261.0	RT @edwyplenel: De 1966 à 1974, la France a procédé à pas moins de 46 essais nucléaires «atmosphériques» en Polynésie. L'enquête de @Disclo…	34.0	True	full
1320457	1320457	6047321b4161a20039e5fd52	2021-03-09 08:30:02	[{"text":"safety","indices":[32,39]},{"text":"COVID19","indices":[64,72]},{"text":"data","indices":[143,148]},{"text":"datagap","indices":[226,234]}]	[{"url":"https://t.co/sBrU2abG9N","expanded_url":"https://www.indiaspend.com/covid-19/as-india-ramps-up-covid-19-vaccinations-data-on-adverse-events-are-missing-733984","display_url":"indiaspend.com/covid-19/as-in…","indices":[257,280]}]		[]	[]			India needs solid monitoring of #safety data given its scale of #COVID19 vaccinations. Whether or not safety issues… https://t.co/xWqtYvXIQV	61539.0	True	full
1320458	1320458	6047321c4161a20039e5fd56	2021-03-09 08:30:02	[]	[]	Tue Mar 09 08:09:58 +0000 2021	[{"text":"TRX","indices":[233,237]},{"text":"USDT","indices":[241,246]}]	[{"url":"https://t.co/CMWhKC5DeN","expanded_url":"http://Wink.org","display_url":"Wink.org","indices":[250,273]}]	Who gets the upper hand in qualifying for quarter-finals of the Europa League?👑 A clash of resurgent European giants! AC Milan has played 39 games against English opposition 39 times, winning 12, drawing 12, and losing 15 Bet with #TRX or #USDT at https://t.co/CMWhKC5DeN ⚽️ https://t.co/dolVLDeIzI	13909.0	RT @WINkorg777: Who gets the upper hand in qualifying for quarter-finals of the Europa League?👑 A clash of resurgent European giants! AC M…	5.0	True	full
1320459	1320459	6047321c4161a20039e5fd68	2021-03-09 08:30:02	[]	[{"url":"https://t.co/nZoQhUZ35U","expanded_url":"https://www.latribunadetoledo.es/noticia/ZC49576B6-9B13-4862-6B4F9C55636E0D1A/202103/noblejas-pide-al-tsj-que-anule-su-nivel-3-de-restricciones?utm_source=dlvr.it&utm_medium=twitter","display_url":"latribunadetoledo.es/noticia/ZC4957…","indices":[138,161]}]		[]	[]			Noblejas pide al TSJ que anule su nivel 3 de restricciones Covid vigente en el municipio al consdierar «inciertos»… https://t.co/t64858aAzF	12884.0	True	full
1320460	1320460	6047321c4161a20039e5fd78	2021-03-09 08:30:02	[]	[{"url":"https://t.co/3elXTicLVF","expanded_url":"http://leer.lasprovincias.es/ufv162","display_url":"leer.lasprovincias.es/ufv162","indices":[164,187]}]		[]	[]			Educación prevé inmunizar a 120.000 profesionales de los centros y cada escuela debe nombrar a un coordinador para… https://t.co/O1hBL2J66M	193073.0	True	full
1320461	1320461	6047321c4161a20039e5fd80	2021-03-09 08:30:02	[]	[{"url":"https://t.co/QjnZYblyCG","expanded_url":"https://www.stardem.com/life/natures-best-hope/article_554e066e-844e-51d0-83bc-68c613e48b3c.html#utm_campaign=blox&utm_source=twitter&utm_medium=social","display_url":"stardem.com/life/natures-b…","indices":[150,173]}]		[]	[]			EASTON — Pickering Creek Audubon Center will present “Nature’s Best Hope” with entomologist Doug Tallamy via Zoom w… https://t.co/Frt5dfAuz9	4044.0	True	full
1320462	1320462	6047321d4161a20039e5fd84	2021-03-09 08:30:02	[]	[]	Tue Mar 09 08:15:40 +0000 2021	[{"text":"VoterID","indices":[271,279]}]	[{"url":"https://t.co/bcBb7RJUaC","expanded_url":"https://twitter.com/guardianopinion/status/1184146301245542400","display_url":"twitter.com/guardianopinio…","indices":[280,303]}]	Apparently Boris Johnson is expected to introduce a bill in Parliament to make photo ID mandatory in UK elections. But electoral fraud barely exists, and mandatory photo ID will exclude ~11million electorate. There’s no question that this is a form of voter suppression. #VoterID https://t.co/bcBb7RJUaC	16363.0	RT @Zubhaque: Apparently Boris Johnson is expected to introduce a bill in Parliament to make photo ID mandatory in UK elections. But electo…	2272.0	True	full
1320463	1320463	6047321d4161a20039e5fd90	2021-03-09 08:30:02	[]	[{"url":"https://t.co/FTt0Rbnwcr","expanded_url":"https://on.wsj.com/3sYbENR","display_url":"on.wsj.com/3sYbENR","indices":[166,189]}]		[]	[]			China’s car sales surged in February from a year earlier when the country was at the height of the coronavirus pand… https://t.co/r237JiRfH8	18683532.0	True	full
1320464	1320464	6047321d4161a20039e5fd94	2021-03-09 08:30:02	[]	[]	Mon Mar 08 11:01:19 +0000 2021	[{"text":"inspo","indices":[113,119]},{"text":"IWD2021","indices":[173,181]},{"text":"ThinkLandscape","indices":[210,225]}]	[{"url":"https://t.co/vEuyBqQcIT","expanded_url":"http://ow.ly/hkmI50DPWU3","display_url":"ow.ly/hkmI50DPWU3","indices":[185,208]}]	Our very own @BirdLife_CEO is the first Latin American woman to serve as CEO of BirdLife International. Get more #inspo from her &amp; 15 other women restoring the Earth! 🌍 #IWD2021 ➡️ https://t.co/vEuyBqQcIT #ThinkLandscape https://t.co/xCkWxqpmVw	82498.0	RT @BirdLife_News: Our very own @BirdLife_CEO is the first Latin American woman to serve as CEO of BirdLife International. Get more #inspo…	380.0	True	full
1320465	1320465	6047321d4161a20039e5fda2	2021-03-09 08:30:02	[]	[]	Tue Mar 09 08:30:00 +0000 2021	[{"text":"China","indices":[0,6]},{"text":"HK","indices":[96,99]},{"text":"Beijing","indices":[122,130]},{"text":"AppleDailyENG","indices":[195,209]}]	[{"url":"https://t.co/oSzX3DbLKe","expanded_url":"https://bit.ly/2PNi3x2","display_url":"bit.ly/2PNi3x2","indices":[170,193]}]	#China’s annual meeting of its rubber-stamp parliament is likely to vote on a major overhaul to #HK electoral system, pro-#Beijing heavyweight Tam Yiu-chung said. Read: https://t.co/oSzX3DbLKe #AppleDailyENG	519142.0	RT @appledaily_hk: #China’s annual meeting of its rubber-stamp parliament is likely to vote on a major overhaul to #HK electoral system, pr…	1167.0	True	full
1320466	1320466	6047321d4161a20039e5fda4	2021-03-09 08:30:02	[{"text":"pandemic","indices":[83,92]},{"text":"investments","indices":[181,193]},{"text":"infrastructure","indices":[198,213]},{"text":"COVID19","indices":[214,222]}]	[{"url":"https://t.co/eq1Nsb2cIQ","expanded_url":"https://lnkd.in/gnYd4XC","display_url":"lnkd.in/gnYd4XC","indices":[223,246]}]		[]	[]			Asian governments are scrambling to reboot their battered economies, following the #pandemic. Bart Edes of the Asia… https://t.co/xSN5GtYeo1	23.0	True	full
1320467	1320467	6047321d4161a20039e5fdb8	2021-03-09 08:30:02	[]	[{"url":"https://t.co/aT3WUxAHaR","expanded_url":"https://contao.org/de/news/15-jahre-contao-und-der-fanshop-feiert-mit.html","display_url":"contao.org/de/news/15-jah…","indices":[147,170]}]		[]	[]			15 Jahre Contao und der Fanshop feiert mit. 15 Jahre das wollen wir richtig feiern - mit neuen Designs, gratis Ver… https://t.co/qZGCvkCQ5e	2217.0	True	full
1320468	1320468	6047321e4161a20039e5fdc2	2021-03-09 08:30:03	[]	[]	Tue Mar 09 07:00:01 +0000 2021	[{"text":"Budget2021","indices":[212,223]}]	[{"url":"https://t.co/UjYbK3zVCW","expanded_url":"https://asivikelane.org/recent-publications/","display_url":"asivikelane.org/recent-publica…","indices":[240,263]}]	Our analysis of the @CityofCT 2020/21 budget shows that despite the pandemic, the City did not use its substantial financial reserves to increase its budget allocations for informal settlements taps and toilets. #Budget2021 @SASDIAlliance https://t.co/UjYbK3zVCW https://t.co/dmjQ24eyOy	300.0	RT @ibp_sa: Our analysis of the @CityofCT 2020/21 budget shows that despite the pandemic, the City did not use its substantial financial re…	58.0	True	full
1320469	1320469	6047321e4161a20039e5fdc6	2021-03-09 08:30:03	[]	[]	Tue Mar 09 04:38:42 +0000 2021	[{"text":"Brahmastra","indices":[18,29]},{"text":"RanbirKapoor","indices":[167,180]},{"text":"aliabhatt","indices":[181,191]}]	[{"url":"https://t.co/jYYoh2QVsv","expanded_url":"http://life.com","display_url":"life.com","indices":[143,166]}]	Latest article : #Brahmastra ☄️ Shooting wrapped , currently in the editing phase. ☄️ Release date announcement on 15'th march © Bollywood https://t.co/jYYoh2QVsv #RanbirKapoor #aliabhatt https://t.co/IH0DL5aHal	530.0	RT @RanbirKTeam: Latest article : #Brahmastra ☄️ Shooting wrapped , currently in the editing phase. ☄️ Release date announcement on 15't…	1931.0	True	full
1320470	1320470	6047321e4161a20039e5fdce	2021-03-09 08:30:03	[]	[{"url":"https://t.co/CmgvrydKXX","expanded_url":"https://www.fox35orlando.com/news/airline-industry-pushes-us-to-standardize-health-papers?taid=6046df1f079fc20001bb7466&utm_campaign=trueAnthem_manual&utm_medium=trueAnthem&utm_source=twitter","display_url":"fox35orlando.com/news/airline-i…","indices":[255,278]}]		[]	[]			Leading airline and business groups are asking the Biden administration to develop temporary credentials that would… https://t.co/pbTX6fcO2B	241018.0	True	full
1320471	1320471	6047321e4161a20039e5fdd4	2021-03-09 08:30:03	[{"text":"BTC","indices":[13,17]},{"text":"bitbank","indices":[49,57]},{"text":"bitbank","indices":[61,69]},{"text":"Blockchain","indices":[125,136]},{"text":"BTC","indices":[137,141]}]	[{"url":"https://t.co/xTuJOqmy4D","expanded_url":"https://www.blockchain.com/btc/tx/683caf6a0d2cb2548463de30f23740fb34cc6ee76365e81b062e66e631a350e9","display_url":"blockchain.com/btc/tx/683caf6…","indices":[98,121]}]		[]	[]			🔴 287.94,974 #BTC ($15,462,681) transferred from #bitbank to #bitbank (Internal transfer) TX:… https://t.co/By1aDAuRPs	78.0	True	full
1320472	1320472	6047321e4161a20039e5fdda	2021-03-09 08:30:03	[]	[{"url":"https://t.co/UDz8zKZ7i8","expanded_url":"http://bit.ly/3abCtpR","display_url":"bit.ly/3abCtpR","indices":[174,197]},{"url":"https://t.co/moFGf6qQYp","expanded_url":"https://lnkd.in/eQ5P8JN","display_url":"lnkd.in/eQ5P8JN","indices":[198,221]}]		[]	[]			Authors Eric Mosley and @DerekIrvine prescribe the practices that make the most of a recognition investment, and mo… https://t.co/Xy1EbFzm2Q	167.0	True	full
1320473	1320473	6047321e4161a20039e5fddc	2021-03-09 08:30:03	[]	[]	Mon Mar 08 20:30:08 +0000 2021	[]	[{"url":"https://t.co/vMnGEz8eju","expanded_url":"https://cnn.it/3t0gWs3","display_url":"cnn.it/3t0gWs3","indices":[148,171]}]	La pandemia de coronavirus impulsó la necesidad de trabajar de forma remota, creando desafíos y también oportunidades para empresas y sus empleados https://t.co/vMnGEz8eju	19508264.0	RT @CNNEE: La pandemia de coronavirus impulsó la necesidad de trabajar de forma remota, creando desafíos y también oportunidades para empre…	217.0	True	full
1320474	1320474	6047321e4161a20039e5fdee	2021-03-09 08:30:03	[]	[]	Tue Mar 09 01:10:07 +0000 2021	[{"text":"Brandenburg","indices":[46,58]},{"text":"Coronavirus","indices":[134,146]}]	[{"url":"https://t.co/7c7FrV4O81","expanded_url":"https://www.n-tv.de/politik/Brandenburg-setzt-Notbremse-auf-200-hoch-article22410763.html","display_url":"n-tv.de/politik/Brande…","indices":[225,248]}]	Ding, Ding, Ding! Wir haben einen Gewinner. #Brandenburg ist das erste Bundesland, welches sich über die erst kürzlich beschlossene #Coronavirus-Obergrenze hinwegsetzt. Sie wurde nun von 100 mal ebkes auf 200 erhöht. /TN https://t.co/7c7FrV4O81	29322.0	RT @watch_union: Ding, Ding, Ding! Wir haben einen Gewinner. #Brandenburg ist das erste Bundesland, welches sich über die erst kürzlich b…	1408.0	True	full
1320475	1320475	6047321e4161a20039e5fdf0	2021-03-09 08:30:03	[]	[{"url":"https://t.co/9H3UWrU7KT","expanded_url":"https://bit.ly/3kWH1Fy","display_url":"bit.ly/3kWH1Fy","indices":[184,207]}]		[]	[]			One of the biggest, and trickiest, questions posed by this pandemic has been: How do we care for our employees? Sol… https://t.co/TdpTWww2IO	388.0	True	full
1320476	1320476	6047321e4161a20039e5fdfa	2021-03-09 08:30:03	[]	[]	Tue Mar 09 08:21:41 +0000 2021	[{"text":"coronavirus","indices":[36,48]},{"text":"COVID19","indices":[236,244]}]	[{"url":"https://t.co/FLPPTKaNmm","expanded_url":"http://bit.ly/3qtRx8y","display_url":"bit.ly/3qtRx8y","indices":[253,276]}]	Latest from Japan and beyond on the #coronavirus outbreak *Tokyo Games may ramp up COVID-19 testing frequency *Japan to use 7-shot syringes for COVID-19 vaccines *Japan to give $41 mil aid to Asian nations over vaccine supply ↓More #COVID19 Updates https://t.co/FLPPTKaNmm https://t.co/Ebg2cjPTTb	17879.0	RT @kyodo_english: Latest from Japan and beyond on the #coronavirus outbreak *Tokyo Games may ramp up COVID-19 testing frequency *Japan t…	29.0	True	full
1320477	1320477	6047321e4161a20039e5fe02	2021-03-09 08:30:04	[{"text":"MUSIC","indices":[0,6]}]	[{"url":"https://t.co/u2yQABDWkz","expanded_url":"https://ift.tt/2Dr1sZV","display_url":"ift.tt/2Dr1sZV","indices":[154,177]}]		[]	[]			#MUSIC STORES.... Its #8000 Naira To Submit Your Song To Be Uploaded On Music Stores And Get Free Online Promo Our… https://t.co/na2RHP5YAh	348.0	True	full
1320478	1320478	6047321e4161a20039e5fe04	2021-03-09 08:30:04	[]	[{"url":"https://t.co/eXuGDUxLUS","expanded_url":"https://bit.ly/2ObWmFU","display_url":"bit.ly/2ObWmFU","indices":[261,284]}]		[]	[]			Are you looking to transfer your skills into tutoring with a particular focus on secondary maths? If so, don't dela… https://t.co/se2Mn421y2	60959.0	True	full
1320479	1320479	6047321e4161a20039e5fe08	2021-03-09 08:30:04	[]	[{"url":"https://t.co/GmKjQcXBYW","expanded_url":"https://www.wsj.com/articles/russian-disinformation-campaign-aims-to-undermine-confidence-in-pfizer-other-covid-19-vaccines-u-s-officials-say-11615129200?reflink=desktopwebshare_twitter","display_url":"wsj.com/articles/russi…","indices":[117,140]}]		[]	[]			Russian disinformation campaign aims to undermine confidence in Pfizer, other Covid-19 vaccines, U.S. officials say… https://t.co/uUruXdZ0xO	5.0	True	full
1320480	1320480	6047321f4161a20039e5fe0c	2021-03-09 08:30:04	[]	[]	Tue Mar 09 08:12:37 +0000 2021	[]	[{"url":"https://t.co/oQX5wJRUsj","expanded_url":"https://twitter.com/sangamtalks/status/1369184534470791168","display_url":"twitter.com/sangamtalks/st…","indices":[119,142]}]	Looking forward to deliver the lecture on 'Understanding Pakistan' at @sangamtalks and a fruitful interactive session. https://t.co/oQX5wJRUsj	6353.0	RT @tilakdevasher1: Looking forward to deliver the lecture on 'Understanding Pakistan' at @sangamtalks and a fruitful interactive session.…	390.0	True	full
1320481	1320481	6047321f4161a20039e5fe14	2021-03-09 08:30:03	[{"text":"8Mars2021","indices":[7,17]},{"text":"DroitsPourToutes","indices":[244,261]}]	[{"url":"https://t.co/Jki4r35LI4","expanded_url":"https://youtu.be/kUrEcXaWMrY","display_url":"youtu.be/kUrEcXaWMrY","indices":[263,286]}]		[]	[]			✊🏽✊🏿✊🏻[#8Mars2021]✊🏾✊✊🏼 La lutte pour les droits des femmes &amp; contre le VIH/sida c’est tous les jours. Nos milita… https://t.co/kBSuZdyCxA	169678.0	True	full
1320482	1320482	6047321f4161a20039e5fe20	2021-03-09 08:30:04	[{"text":"Opinión","indices":[3,11]}]	[{"url":"https://t.co/oGJlkWKsrH","expanded_url":"https://bit.ly/3cjpzYd","display_url":"bit.ly/3cjpzYd","indices":[237,260]}]		[]	[]			🖋️ #Opinión | "Quizás la excepcionalidad de estos tiempos de pandemia nos ha hecho comprender por qué los grandes… https://t.co/O8MNmCeMhy	25140.0	True	full
1320483	1320483	6047321f4161a20039e5fe2e	2021-03-09 08:30:04	[]	[]	Tue Mar 09 05:44:59 +0000 2021	[]	[{"url":"https://t.co/nollvzTVwc","expanded_url":"http://spotidif.carrd.co","display_url":"spotidif.carrd.co","indices":[70,93]},{"url":"https://t.co/cSNiR65WLB","expanded_url":"http://secreto.site/id/15954295","display_url":"secreto.site/id/15954295","indices":[111,134]}]	♡̷。 hi, its hadid time ㅤㅤㅤㅤ ↷┊。 𝓬𝓵𝓲𝓬𝓴 𝓽𝓱𝓲𝓼 𝓪𝓵𝓵 𝓪𝓫𝓸𝓾𝓽 𝓶𝓮 : https://t.co/nollvzTVwc 𝒶𝓃𝒹 𝓂𝓎 𝓈𝑒𝒸𝓇𝑒𝓉𝑜: https://t.co/cSNiR65WLB https://t.co/beqkTVrKis	3138.0	RT @jenoelan: ♡̷。 hi, its hadid time ㅤㅤㅤㅤ ↷┊。 𝓬𝓵𝓲𝓬𝓴 𝓽𝓱𝓲𝓼 𝓪𝓵𝓵 𝓪𝓫𝓸𝓾𝓽 𝓶𝓮 : https://t.co/nollvzTVwc 𝒶𝓃𝒹 𝓂𝓎 𝓈𝑒𝒸𝓇𝑒𝓉𝑜: https://t.co/c…	203.0	True	full
1320484	1320484	6047321f4161a20039e5fe30	2021-03-09 08:30:04	[]	[{"url":"https://t.co/qQh3tphcgu","expanded_url":"http://www.insidetrishow.com/listen","display_url":"insidetrishow.com/listen","indices":[268,291]}]		[]	[]			Our guests this week are Doctors @SportieDoc &amp; @rjprobinson as we discuss returning to activity &amp; sport after Covid… https://t.co/EBS82kO4Gk	756.0	True	full
1320485	1320485	6047321f4161a20039e5fe34	2021-03-09 08:30:04	[]	[]	Tue Mar 09 04:31:12 +0000 2021	[]	[{"url":"https://t.co/y1n9pnWxL8","expanded_url":"https://trib.al/6iGq9FZ","display_url":"trib.al/6iGq9FZ","indices":[189,212]}]	Less than a majority of Americans approve of the Democrats’ $1.9 trillion coronavirus relief measure, an internal survey from the National Republican Congressional Committee (NRCC) showed. https://t.co/y1n9pnWxL8	1490612.0	RT @BreitbartNews: Less than a majority of Americans approve of the Democrats’ $1.9 trillion coronavirus relief measure, an internal survey…	207.0	True	full
1320486	1320486	6047321f4161a20039e5fe36	2021-03-09 08:30:04	[]	[{"url":"https://t.co/EjBtHfhzyh","expanded_url":"https://www.obrasurbanas.es/isover-lanza-sus-premios-de-eficiencia-industrial-2021/","display_url":"obrasurbanas.es/isover-lanza-s…","indices":[169,192]}]		[]	[]			En esta segunda edición, @ISOVERes continúa en su apuesta por fomentar el uso de las nuevas tecnologías de eficienc… https://t.co/GpjIUonuP8	5145.0	True	full
1320487	1320487	6047321f4161a20039e5fe3c	2021-03-09 08:30:04	[]	[]	Tue Mar 09 06:24:05 +0000 2021	[{"text":"COVID19","indices":[5,13]}]	[{"url":"https://t.co/vTc8t1TWfF","expanded_url":"https://twitter.com/MeghUpdates/status/1368574270167642118","display_url":"twitter.com/MeghUpdates/st…","indices":[150,173]}]	Free #COVID19 vaccination for Delhi people in Govt hospitals : Delhi Budget allocates ₹50 cr But they are already free in Govt hospitals 🧐🧐 50 cr ?? https://t.co/vTc8t1TWfF	84815.0	RT @MeghUpdates: Free #COVID19 vaccination for Delhi people in Govt hospitals : Delhi Budget allocates ₹50 cr But they are already free in…	254.0	True	full
1320488	1320488	6047321f4161a20039e5fe46	2021-03-09 08:30:04	[]	[]	Tue Mar 09 08:24:28 +0000 2021	[]	[{"url":"https://t.co/oVMJE0UrCb","expanded_url":"https://richieallen.co.uk/experts-linking-covid-to-every-medical-condition-ever-diagnosed/","display_url":"richieallen.co.uk/experts-linkin…","indices":[129,152]}]	"Experts" linking diabetes, psoriasis, brain damage eye damage and rheumatoid arthritis to covid and that's just the half of it. https://t.co/oVMJE0UrCb	38878.0	RT @BBGRichie: "Experts" linking diabetes, psoriasis, brain damage eye damage and rheumatoid arthritis to covid and that's just the half of…	74.0	True	full
1320489	1320489	6047321f4161a20039e5fe4a	2021-03-09 08:30:04	[{"text":"contactlesscoffeemachine","indices":[202,227]},{"text":"coffeemachine","indices":[228,242]},{"text":"postcovidworkplace","indices":[243,262]},{"text":"covidcompliant","indices":[263,278]}]	[{"url":"https://t.co/XKGqyAvdEQ","expanded_url":"https://coin-a-drink.co.uk/contactless-equipment","display_url":"coin-a-drink.co.uk/contactless-eq…","indices":[177,200]}]		[]	[]			If you're getting your workplace prepared for a post-Covid world, why not experience a contactless coffee machine?… https://t.co/nV9OQrZk6G	799.0	True	full
1320490	1320490	6047321f4161a20039e5fe50	2021-03-09 08:30:04	[{"text":"coronavirus","indices":[75,87]},{"text":"covid","indices":[88,94]},{"text":"covid19","indices":[95,103]},{"text":"face","indices":[104,109]},{"text":"mask","indices":[110,115]},{"text":"safety","indices":[116,123]},{"text":"stayhome","indices":[124,133]},{"text":"staysafe","indices":[134,143]},{"text":"stayhome","indices":[144,153]}]	[{"url":"https://t.co/MncArGqELZ","expanded_url":"https://tinyurl.com/y87rzd65","display_url":"tinyurl.com/y87rzd65","indices":[50,73]}]		[]	[]			National Headband Headwear Balaclava Motorcycle - https://t.co/MncArGqELZ #coronavirus #covid #covid19 #face #mask… https://t.co/Iu5Il9llnE	280.0	True	full
1320491	1320491	6047321f4161a20039e5fe56	2021-03-09 08:30:04	[]	[{"url":"https://t.co/2Mfh346GsI","expanded_url":"https://trib.al/99iMaTv","display_url":"trib.al/99iMaTv","indices":[193,216]}]		[]	[]			The Jagan regime would collapse owing to its undemocratic approach, spate of threats, intimidatory tactics against… https://t.co/Dbfc3LbWV9	6691393.0	True	full
1320492	1320492	604732204161a20039e5fe66	2021-03-09 08:30:05	[]	[]	Tue Mar 09 05:53:53 +0000 2021	[]	[{"url":"https://t.co/m3ab6dcxSL","expanded_url":"https://www.francetvinfo.fr/replay-radio/le-choix-franceinfo/un-nuage-radioactif-a-touche-tahiti-en-1974-contrairement-aux-affirmations-de-letat-francais_4307611.html","display_url":"francetvinfo.fr/replay-radio/l…","indices":[213,236]}]	En 1974, un nuage radioactif issu d’un essai nucléaire a touché Tahiti, contaminant potentiellement près de 110 000 personnes. A l’époque l’armée a gardé le silence. Une enquête en partenariat avec @Disclose_ngo https://t.co/m3ab6dcxSL https://t.co/NXcgM3CkCv	21235.0	RT @InvestigationRF: En 1974, un nuage radioactif issu d’un essai nucléaire a touché Tahiti, contaminant potentiellement près de 110 000 pe…	2401.0	True	full
1320493	1320493	604732204161a20039e5fe6a	2021-03-09 08:30:05	[{"text":"Kunst","indices":[58,64]},{"text":"Kultur","indices":[67,74]},{"text":"Kreativschaffende","indices":[77,95]},{"text":"Kulturförderung","indices":[185,201]},{"text":"KreativwirtschaftsberatungBerlin","indices":[202,235]},{"text":"KulturinZeitenvonCorona","indices":[247,271]}]	[{"url":"https://t.co/T8xGIugiAm","expanded_url":"https://fcld.ly/zzp1cmq","display_url":"fcld.ly/zzp1cmq","indices":[104,127]},{"url":"https://t.co/FCanVheAsd","expanded_url":"https://fcld.ly/s7ou2t9","display_url":"fcld.ly/s7ou2t9","indices":[159,182]}]		[]	[]			⏰ GLEICH 10.30 Uhr | Sprechstunde Corona-Krise: Hilfe für #Kunst-, #Kultur-, #Kreativschaffende Infos 👉… https://t.co/VVU43V4y2H	599.0	True	full
1320494	1320494	604732204161a20039e5fe6c	2021-03-09 08:30:05	[{"text":"Kunst","indices":[58,64]},{"text":"Kultur","indices":[67,74]},{"text":"Kreativschaffende","indices":[77,95]},{"text":"Kulturförderung","indices":[185,201]},{"text":"KreativwirtschaftsberatungBerlin","indices":[202,235]},{"text":"KulturinZeitenvonCorona","indices":[247,271]}]	[{"url":"https://t.co/OTwb3xsQf5","expanded_url":"https://fcld.ly/zzp1cmq","display_url":"fcld.ly/zzp1cmq","indices":[104,127]},{"url":"https://t.co/CwQOiQOK20","expanded_url":"https://fcld.ly/s7ou2t9","display_url":"fcld.ly/s7ou2t9","indices":[159,182]}]		[]	[]			⏰ GLEICH 10.30 Uhr | Sprechstunde Corona-Krise: Hilfe für #Kunst-, #Kultur-, #Kreativschaffende Infos 👉… https://t.co/lDIu130eAZ	1299.0	True	full
1320495	1320495	604732204161a20039e5fe6e	2021-03-09 08:30:04	[]	[{"url":"https://t.co/oTKMWymrF7","expanded_url":"http://bit.ly/3rwCpIK","display_url":"bit.ly/3rwCpIK","indices":[136,159]}]		[]	[]			Kenya Power ordered to pay electrocuted boy KSh 15.7M; as damages for injuries suffered after being electrocuted wh… https://t.co/vocV1Uy0oq	2821123.0	True	full
1320496	1320496	604732204161a20039e5fe70	2021-03-09 08:30:05	[]	[]	Tue Mar 09 04:45:14 +0000 2021	[]	[{"url":"https://t.co/H0MjLfJYIS","expanded_url":"https://twitter.com/TheINFutures/status/1369146156660396033","display_url":"twitter.com/TheINFutures/s…","indices":[275,298]}]	While "we must not condemn ourselves to an ostrichlike denial of the external world or, worse, chauvinistic reactivity," @MakrandParanspe finely argues here "as a sovereign state India is accountable to its own people, who are its true rulers, not to foreign foundations..." https://t.co/H0MjLfJYIS	872.0	RT @iManishDabhade: While "we must not condemn ourselves to an ostrichlike denial of the external world or, worse, chauvinistic reactivity,…	501.0	True	full
1320497	1320497	604732204161a20039e5fe72	2021-03-09 08:30:05	[]	[{"url":"https://t.co/N5R4kHbLdU","expanded_url":"https://contrainformacion.es/15-solicitantes-ingreso-minimo-vital/","display_url":"contrainformacion.es/15-solicitante…","indices":[182,205]}]		[]	[]			▷ Solo un 15 % de los solicitantes del Ingreso Mínimo Vital lo están recibiendo ▷ De 1,1 millones de solicitudes ac… https://t.co/6fpfYrdUNR	18000.0	True	full
1320498	1320498	604732204161a20039e5fe74	2021-03-09 08:30:04	[{"text":"Aussie","indices":[0,7]},{"text":"audusd","indices":[262,269]},{"text":"fxview","indices":[270,277]}]	[{"url":"https://t.co/Q8SQsjwVQF","expanded_url":"https://www.facebook.com/fxviewdotcom/posts/307728524102854","display_url":"facebook.com/fxviewdotcom/p…","indices":[237,260]}]		[]	[]			#Aussie takes a breather after witnessing selling in last four sessions. Riskier Aussie finds support near 0.7620 l… https://t.co/g9VQGdMtFJ	121.0	True	full
1320499	1320499	604732204161a20039e5fe7e	2021-03-09 08:30:05	[{"text":"Territoires","indices":[88,100]},{"text":"Collectivité","indices":[101,114]}]	[{"url":"https://t.co/7JmRMkmnu9","expanded_url":"http://ow.ly/q6wh50DTNP1","display_url":"ow.ly/q6wh50DTNP1","indices":[115,138]}]		[]	[]			Covid-19 : le centre de vaccination de Melun a franchi la barre des 10 000 injections 👍 #Territoires #Collectivité… https://t.co/yUnk293qwN	449.0	True	full
1320500	1320500	604732204161a20039e5fe80	2021-03-09 08:30:05	[]	[]	Sun Feb 28 17:07:00 +0000 2021	[{"text":"Canada","indices":[0,7]},{"text":"CovidEstaEnElAire","indices":[226,244]}]	[{"url":"https://t.co/AYXDt9qbUP","expanded_url":"https://ricochet.media/en/3423/there-is-still-time-to-address-aerosol-transmission-of-covid-19","display_url":"ricochet.media/en/3423/there-…","indices":[9,32]}]	#Canada https://t.co/AYXDt9qbUP Es hora de que el gobierno se tome en serio la transmisión por aerosol de COVID-19 Carta abierta de cientos de expertos insta a los líderes canadienses a cambiar de rumbo 4 DE ENERO DE 2021 #CovidEstaEnElAire https://t.co/6yDthUMOSX	927.0	RT @ValdescaBB: #Canada https://t.co/AYXDt9qbUP Es hora de que el gobierno se tome en serio la transmisión por aerosol de COVID-19 Carta…	927.0	True	full
1320501	1320501	604732204161a20039e5fe8e	2021-03-09 08:30:05	[]	[]	Tue Mar 09 08:18:43 +0000 2021	[]	[{"url":"https://t.co/BQDVW2AsEr","expanded_url":"https://theconversation.com/growing-cannabis-indoors-produces-a-lot-of-greenhouse-gases-just-how-much-depends-on-where-its-grown-156486","display_url":"theconversation.com/growing-cannab…","indices":[166,189]},{"url":"https://t.co/F6taDzombM","expanded_url":"https://www.swansea.ac.uk/media/Environmental-Impacts-of-the-Legalization-of-Cannabis-in-C…	Interesting piece strengthening the environmental case for outdoor growing in countries like Jamaica and Colombia and legal structures to permit international trade https://t.co/BQDVW2AsEr Also see 2018 GDPO Situation Analysis on the issue https://t.co/F6taDzombM	2007.0	RT @Gdpo_Swan: Interesting piece strengthening the environmental case for outdoor growing in countries like Jamaica and Colombia and legal…	92.0	True	full
1320502	1320502	604732204161a20039e5fe92	2021-03-09 08:30:05	[{"text":"OTDChallenge2021","indices":[24,41]}]	[{"url":"https://t.co/0FSwkWzmkA","expanded_url":"http://www.otdchallenge.com","display_url":"otdchallenge.com","indices":[147,170]}]		[]	[]			¡Más empresas se unen a #OTDChallenge2021! Si quieres conocer todas sus propuestas, puedes inscribirte gratuitamen… https://t.co/wqFFtoX9V4	2860.0	True	full
1320503	1320503	604732204161a20039e5fe9c	2021-03-09 08:30:05	[{"text":"Coronavirus","indices":[140,152]},{"text":"Bournemouth","indices":[153,165]},{"text":"Testing","indices":[166,174]}]	[{"url":"https://t.co/ad7ItFv23s","expanded_url":"http://orlo.uk/uin46","display_url":"orlo.uk/uin46","indices":[115,138]}]		[]	[]			Been invited to book your COVID-19 vaccine? If you're going to the BIC and need advice on how to get there, visit… https://t.co/enQwyURYFW	5289.0	True	full
1320504	1320504	604732204161a20039e5fe9e	2021-03-09 08:30:05	[{"text":"AvayaMultiExperienceSummit2021","indices":[22,53]}]	[{"url":"https://t.co/tUIc7pLoD9","expanded_url":"https://fcld.ly/zidaapr","display_url":"fcld.ly/zidaapr","indices":[257,280]}]		[]	[]			Como parte del evento #AvayaMultiExperienceSummit2021 un grupo de expertos se reunió para comentar los cambios prov… https://t.co/wulQ88BJkV	1960.0	True	full
1320505	1320505	604732204161a20039e5fea4	2021-03-09 08:30:05	[]	[]	Mon Mar 08 22:13:08 +0000 2021	[]	[{"url":"https://t.co/Orp2X20b0E","expanded_url":"https://twitter.com/iandonald_psych/status/1368963772325445636","display_url":"twitter.com/iandonald_psyc…","indices":[201,224]}]	As Hannah Arendt, one of the foremost analysts of the rise of Nazism warned the rule of lies destroys democracy. Johnson and the Brexit right are no fools. They know they are destroying our democracy. https://t.co/Orp2X20b0E	53592.0	RT @nickreeves9876: As Hannah Arendt, one of the foremost analysts of the rise of Nazism warned the rule of lies destroys democracy. Johnso…	475.0	True	full
1320506	1320506	604732204161a20039e5fea6	2021-03-09 08:30:05	[]	[{"url":"https://t.co/5palDPVh8S","expanded_url":"https://www.reuters.com/article/us-usa-hawaii-floods-evacuation-idUSKBN2B10B3?taid=6047320dd52b5600013a4245&utm_campaign=trueanthem&utm_medium=trueanthem&utm_source=twitter","display_url":"reuters.com/article/us-usa…","indices":[187,210]}]		[]	[]			Heavy rains breached a dam on the Hawaiian island of Maui, prompting authorities to open evacuation shelters after… https://t.co/aB73BbqgDk	940119.0	True	full
1320507	1320507	604732204161a20039e5feac	2021-03-09 08:30:05	[]	[]	Tue Mar 09 06:43:44 +0000 2021	[]	[{"url":"https://t.co/wwaAofmJto","expanded_url":"https://www.timeanddate.com/worldclock/fixedtime.html?msg=GRAMMYs&iso=20210315T09&p1=235","display_url":"timeanddate.com/worldclock/fix…","indices":[168,191]}]	Please be aware that due to daylight savings time this weekend in the US, the Grammys will air March 15 *9AM KST* instead of 10AM! 🙆🏻‍♀️ Check for your timezone here: https://t.co/wwaAofmJto https://t.co/O4Jh0o9HTH	495179.0	RT @charts_k: Please be aware that due to daylight savings time this weekend in the US, the Grammys will air March 15 *9AM KST* instead of…	385.0	True	full
1320508	1320508	604732204161a20039e5feb0	2021-03-09 08:30:05	[]	[{"url":"https://t.co/gdIZ9ic9Bi","expanded_url":"http://reut.rs/3qo7MUE","display_url":"reut.rs/3qo7MUE","indices":[214,237]}]		[]	[]			The English cricket board must stop treating its players in a "namby-pamby way" and dock money if they put the lucr… https://t.co/O8T875hbXF	37308.0	True	full
1320509	1320509	604732204161a20039e5feb6	2021-03-09 08:30:05	[]	[{"url":"https://t.co/die5WuzZSW","expanded_url":"https://www.reuters.com/article/us-health-coronavirus-china-certificates-idUSKBN2B10LO?taid=6047320deaf59800011ccfa6&utm_campaign=trueanthem&utm_medium=trueanthem&utm_source=twitter","display_url":"reuters.com/article/us-hea…","indices":[206,229]}]		[]	[]			China has launched a digital COVID-19 vaccination certificate for its citizens planning cross-border travels, joini… https://t.co/x3w3e35kEo	252611.0	True	full
1320510	1320510	604732204161a20039e5febc	2021-03-09 08:30:06	[]	[]	Sun Mar 07 07:28:17 +0000 2021	[]	[{"url":"https://t.co/LsqDZaBaO6","expanded_url":"https://reseauinternational.net/le-vaccin-contre-le-coronavirus-de-pfizer-a-tue-40-fois-plus-de-personnes-agees-que-le-virus-lui-meme/","display_url":"reseauinternational.net/le-vaccin-cont…","indices":[105,128]}]	Le vaccin contre le coronavirus de Pfizer a tué 40 fois plus de personnes âgées que le virus lui-même... https://t.co/LsqDZaBaO6 via @Réseau International	6051.0	RT @Krieger66362259: Le vaccin contre le coronavirus de Pfizer a tué 40 fois plus de personnes âgées que le virus lui-même... https://t.co/…	17.0	True	full
1320511	1320511	604732204161a20039e5febe	2021-03-09 08:30:05	[]	[{"url":"https://t.co/ap9hsuDkcl","expanded_url":"https://genesis2112.com/#books","display_url":"genesis2112.com/#books","indices":[125,148]}]		[]	[]			It is now the year 2051 and Fiducia, an independent city-state has been created to audit information for its factua… https://t.co/H7aADKh62W	1359.0	True	full
1320512	1320512	604732214161a20039e5fed0	2021-03-09 08:30:06	[]	[{"url":"https://t.co/R48uOr3eeb","expanded_url":"http://bit.ly/AIIAsecurity","display_url":"bit.ly/AIIAsecurity","indices":[211,234]}]		[]	[]			In our upcoming event, Professor John Langmore AM &amp; Dr Tania Miletic join AIIA VIC to discuss how Australia can str… https://t.co/C0KUIXKaqf	2256.0	True	full
1320513	1320513	604732214161a20039e5fed2	2021-03-09 08:30:05	[{"text":"RWC2023","indices":[1,9]},{"text":"France2023","indices":[172,183]},{"text":"bxmetro","indices":[184,192]}]	[{"url":"https://t.co/LdXTik6TI4","expanded_url":"http://ow.ly/Gh1e50DT588","display_url":"ow.ly/Gh1e50DT588","indices":[134,157]}]		[]	[]			[#RWC2023] 🎉 Rejoignez la Famille 2023 pour, dès le 15 mars, acheter 𝘃𝗼𝘀 𝗯𝗶𝗹𝗹𝗲𝘁𝘀 𝗲𝗻 𝗲𝘅𝗰𝗹𝘂𝘀𝗶𝘃𝗶𝘁𝗲́ 🎟️ 👉 Inscrivez-vou… https://t.co/D95m4lIhhF	98538.0	True	full
1320514	1320514	604732214161a20039e5fee0	2021-03-09 08:30:06	[]	[]	Tue Mar 09 08:29:24 +0000 2021	[]	[{"url":"https://t.co/Y4s1zgiDw0","expanded_url":"https://ingaza.wordpress.com/2021/03/09/gaza-has-suffered-the-longest-most-barbaric-lockdown-in-the-world-i-know-because-i-lived-through-three-years-of-it/","display_url":"ingaza.wordpress.com/2021/03/09/gaz…","indices":[232,255]}]	While the rest of the world may rightly moan about the ways in which the miserable Covid-induced lockdowns have affected our lives, spare a thought for the 2 million Palestinians imprisoned in Israel’s brutal and illegal blockade. https://t.co/Y4s1zgiDw0	3472.0	RT @mazzenilsson: While the rest of the world may rightly moan about the ways in which the miserable Covid-induced lockdowns have affected…	60180.0	True	full
1320515	1320515	604732214161a20039e5fee8	2021-03-09 08:30:06	[]	[]	Tue Mar 09 02:28:20 +0000 2021	[{"text":"BTS","indices":[0,4]},{"text":"LifeGoesOn","indices":[23,34]},{"text":"GRAMMYs","indices":[164,172]},{"text":"방탄소년단","indices":[250,256]},{"text":"ARMYMAGAZINE","indices":[257,270]}]	[{"url":"https://t.co/AgBcXgusym","expanded_url":"https://www.charitybuzz.com/catalog_items/auction-bts-outfits-from-life-goes-on-music-video-2179008","display_url":"charitybuzz.com/catalog_items/…","indices":[225,248]}]	#BTS has donated their #LifeGoesOn MV outfits towards a charity auction that will support the Grammy Museum &amp; its educational initiatives, joining their fellow #GRAMMYs nominees &amp; other artists in doing so! Auction: https://t.co/AgBcXgusym #방탄소년단 #ARMYMAGAZINE ©️@charts_k https://t.co/0MVs99N1cO	55347.0	RT @ARMYMAGofficial: #BTS has donated their #LifeGoesOn MV outfits towards a charity auction that will support the Grammy Museum &amp; its educ…	80.0	True	full
1320516	1320516	604732214161a20039e5fef0	2021-03-09 08:30:05	[{"text":"NorthantsTogether","indices":[191,209]}]	[{"url":"https://t.co/UvjRjuXsPx","expanded_url":"https://bit.ly/3mXCFyk","display_url":"bit.ly/3mXCFyk","indices":[167,190]}]		[]	[]			🏫 Are you off to do the school run? 😷 Make sure you stay Covid-19 secure and keep your bubble safe by not gatherin… https://t.co/WkaYlv9ysM	10171.0	True	full
1320517	1320517	604732214161a20039e5fef4	2021-03-09 08:30:06	[]	[]	Mon Mar 08 07:21:08 +0000 2021	[]	[{"url":"https://t.co/6utb2SQigj","expanded_url":"https://www.irishtimes.com/sport/other-sports/benefits-of-sport-far-outweigh-the-covid-risks-so-why-are-kids-still-not-playing-1.4503626","display_url":"irishtimes.com/sport/other-sp…","indices":[150,173]}]	Benefits of sport for kids far outweigh the Covid risks. Politics has to be about more than saying no to doing things that are safe. Today’s column. https://t.co/6utb2SQigj	23417.0	RT @MalachyClerkin: Benefits of sport for kids far outweigh the Covid risks. Politics has to be about more than saying no to doing things t…	31.0	True	full
1320518	1320518	604732214161a20039e5fefa	2021-03-09 08:30:06	[]	[{"url":"https://t.co/0TFbRRwTvN","expanded_url":"http://goo.gl/eHyndz","display_url":"goo.gl/eHyndz","indices":[225,248]},{"url":"https://t.co/5UDi1Tp7N0","expanded_url":"http://goo.gl/tIVdRE","display_url":"goo.gl/tIVdRE","indices":[249,272]}]		[]	[]			VIETNAM - FIRST TIME IN HISTORY: THE NATIONAL ASSEMBLY OF VIETNAM INVITED OLIVER MASSMANN TO PRESENT IN VIETNAMESE… https://t.co/QPwBWgsaZw	189.0	True	full
1320519	1320519	604732214161a20039e5ff00	2021-03-09 08:30:06	[]	[]	Tue Mar 09 08:08:56 +0000 2021	[{"text":"COVID19","indices":[62,70]}]	[{"url":"https://t.co/4pNa6P0UZW","expanded_url":"https://www.mediapart.fr/journal/france/050321/pfizer-ou-moderna-plutot-qu-astrazeneca-les-pieges-d-une-vaccination-la-carte","display_url":"mediapart.fr/journal/france…","indices":[187,210]}]	A recent article on how to use network mapping to inform anti #COVID19 interventions published in our journal by @glmanzo from @CNRS @Sorbonne_Univ_ featured in a @Mediapart piece here: https://t.co/4pNa6P0UZW	1259.0	RT @JASSSJournal: A recent article on how to use network mapping to inform anti #COVID19 interventions published in our journal by @glmanzo…	729.0	True	full
1320520	1320520	604732224161a20039e5ff16	2021-03-09 08:30:07	[]	[]	Tue Mar 09 08:02:53 +0000 2021	[]	[{"url":"https://t.co/G7uTGuUc3a","expanded_url":"https://www.nzherald.co.nz/nz/covid-19-coronavirus-prime-minister-jacinda-ardern-reveals-enough-pfizer-vaccines-for-every-new-zealander/BDEO4HPUGMPKKYO6A2FN4TIJHU/","display_url":"nzherald.co.nz/nz/covid-19-co…","indices":[149,172]}]	Jacinda Ardern has announced that everyone in New Zealand will get the BNT-Pfizer vaccine. They'll have enough to go round by the middle of the year https://t.co/G7uTGuUc3a	22582.0	RT @hildabast: Jacinda Ardern has announced that everyone in New Zealand will get the BNT-Pfizer vaccine. They'll have enough to go round b…	2414.0	True	full
1320521	1320521	604732224161a20039e5ff22	2021-03-09 08:30:07	[{"text":"Aldi","indices":[49,54]},{"text":"Aesku","indices":[77,83]},{"text":"Coronavirus","indices":[138,150]},{"text":"Coronaselbsttest","indices":[151,168]},{"text":"Selbsttest","indices":[169,180]},{"text":"Coronatest","indices":[181,192]}]	[{"url":"https://t.co/zEbg71gfBJ","expanded_url":"https://www.apotheke-adhoc.de/nachrichten/detail/apothekenpraxis/aldi-test-zertifikate-fuer-jedermann/","display_url":"apotheke-adhoc.de/nachrichten/de…","indices":[193,216]}]		[]	[]			Über den QR-Code können sich Personen nach einem #Aldi-Corona-Selbsttest von #Aesku ein Zertifikat ausstellen lasse… https://t.co/eOAHPOedxD	7174.0	True	full
1320522	1320522	604732224161a20039e5ff2a	2021-03-09 08:30:07	[]	[]	Sun Mar 07 23:24:43 +0000 2021	[]	[{"url":"https://t.co/XAfO0XNA3M","expanded_url":"https://twitter.com/skynewsaust/status/1368346680047767556","display_url":"twitter.com/skynewsaust/st…","indices":[165,188]}]	This is the kind of Britain I am proud to be a citizen of. Not the kind of insular country beholden to the self serving EU that Labour and the SNP would have us be. https://t.co/XAfO0XNA3M	2240.0	RT @ComfortableBlue: This is the kind of Britain I am proud to be a citizen of. Not the kind of insular country beholden to the self servin…	595.0	True	full
1320523	1320523	604732224161a20039e5ff3e	2021-03-09 08:30:07	[]	[]	Tue Mar 09 07:59:05 +0000 2021	[]	[{"url":"https://t.co/LdXrZ8lbOQ","expanded_url":"https://www.irrawaddy.com/opinion/guest-column/can-china-myanmars-good-neighbor-maintaining-non-interference-principle.html","display_url":"irrawaddy.com/opinion/guest-…","indices":[256,279]}]	A "good neighbor" doesn't turn its back on people in distress claiming it's merely an "internal affair" that soldiers have arrested their elected leaders and are shooting protesters. But that's how the Chinese government is treating the people of Myanmar. https://t.co/LdXrZ8lbOQ https://t.co/FGpr8O4cz1	435324.0	RT @KenRoth: A "good neighbor" doesn't turn its back on people in distress claiming it's merely an "internal affair" that soldiers have arr…	20.0	True	full
1320524	1320524	604732224161a20039e5ff48	2021-03-09 08:30:07	[]	[{"url":"https://t.co/o3zLDE3z5J","expanded_url":"http://ow.ly/z2zn50DTjjc","display_url":"ow.ly/z2zn50DTjjc","indices":[163,186]}]		[]	[]			, @asimegalicia intensifica sus contactos institucionales para impulsar la industria en A Coruña | Se reúne con… https://t.co/tpMQgleGLC	1744.0	True	full
1320525	1320525	604732224161a20039e5ff4c	2021-03-09 08:30:07	[]	[]	Tue Mar 09 07:57:47 +0000 2021	[{"text":"Agrarwende","indices":[127,138]},{"text":"Maskengate","indices":[205,216]}]	[{"url":"https://t.co/4TAOMPFCRx","expanded_url":"https://www.sueddeutsche.de/politik/bundestag-cdu-abgeordneter-nebenjobs-roering-1.4479323","display_url":"sueddeutsche.de/politik/bundes…","indices":[233,256]}]	Der einflussreiche ⁦@cducsubt⁩ Agrarpolitiker Johannes Röring hat 15 Nebenjobs. Alle in der Agrarindustrie. Ein Vorkämpfer der #Agrarwende ist er nicht. Lieber ⁦@rbrinkhaus⁩ halten Sie das für akzeptabel? #Maskengate ⁦@Umwelthilfe⁩ https://t.co/4TAOMPFCRx	2524.0	RT @sascha_m_k: Der einflussreiche ⁦@cducsubt⁩ Agrarpolitiker Johannes Röring hat 15 Nebenjobs. Alle in der Agrarindustrie. Ein Vorkämpfer…	202.0	True	full
1320526	1320526	604732234161a20039e5ff54	2021-03-09 08:30:07	[]	[{"url":"https://t.co/QT8zxnQ9uE","expanded_url":"https://tinyurl.com/yd2oco9x","display_url":"tinyurl.com/yd2oco9x","indices":[256,279]}]		[]	[]			The government denies that it is attempting testtes to alter the demographics of its far-western region and says th… https://t.co/klaRjpvOQD	4.0	True	full
1320527	1320527	604732234161a20039e5ff56	2021-03-09 08:30:07	[]	[{"url":"https://t.co/O4mkAZwnSd","expanded_url":"https://pst.cr/J3xPU","display_url":"pst.cr/J3xPU","indices":[175,198]}]		[]	[]			How did Saturn get its rings? Astronomers have learned a lot about Saturn's rings since Galileo discovered the ring… https://t.co/aFEW9BPMEP	1201578.0	True	full
1320528	1320528	604732234161a20039e5ff5a	2021-03-09 08:30:07	[{"text":"proteger","indices":[120,129]},{"text":"compartir","indices":[131,141]},{"text":"informar","indices":[143,152]},{"text":"formar","indices":[155,162]}]	[{"url":"https://t.co/RsgnlF6SPB","expanded_url":"https://bit.ly/2XS0m1o","display_url":"bit.ly/2XS0m1o","indices":[164,187]}]		[]	[]			Las acciones puestas en marcha por el Grupo @Chiesi_es durante la pandemia se han centrado en cuatro áreas principa… https://t.co/bftV4ujxTB	33526.0	True	full
1320529	1320529	604732234161a20039e5ff64	2021-03-09 08:30:08	[{"text":"gloves","indices":[107,114]},{"text":"MothersDay","indices":[234,245]},{"text":"giftideas","indices":[246,256]}]	[{"url":"https://t.co/oV6TKjAoju","expanded_url":"https://www.amazon.co.uk/gp/product/B08V21K4B6/ref=cx_skuctr_share?smid=A25UW7AF379PLV","display_url":"amazon.co.uk/gp/product/B08…","indices":[258,281]}]		[]	[]			Burgon &amp; Ball Ladies 'Love The Glove' - Oak Leaf Plum purple M/L, for £19.95 via @AmazonUK_ ultra-soft #gloves have… https://t.co/EiaCp95r63	3813.0	True	full
1320530	1320530	604732234161a20039e5ff6a	2021-03-09 08:30:08	[]	[]	Tue Mar 09 08:30:02 +0000 2021	[]	[{"url":"https://t.co/FTt0Rbnwcr","expanded_url":"https://on.wsj.com/3sYbENR","display_url":"on.wsj.com/3sYbENR","indices":[166,189]}]	China’s car sales surged in February from a year earlier when the country was at the height of the coronavirus pandemic and consumers were locked down in their homes https://t.co/FTt0Rbnwcr	18683532.0	RT @WSJ: China’s car sales surged in February from a year earlier when the country was at the height of the coronavirus pandemic and consum…	798.0	True	full
1320531	1320531	604732234161a20039e5ff6c	2021-03-09 08:30:08	[]	[]	Tue Mar 09 08:30:02 +0000 2021	[]	[{"url":"https://t.co/FTt0Rbnwcr","expanded_url":"https://on.wsj.com/3sYbENR","display_url":"on.wsj.com/3sYbENR","indices":[166,189]}]	China’s car sales surged in February from a year earlier when the country was at the height of the coronavirus pandemic and consumers were locked down in their homes https://t.co/FTt0Rbnwcr	18683448.0	RT @WSJ: China’s car sales surged in February from a year earlier when the country was at the height of the coronavirus pandemic and consum…	1160.0	True	full
1320532	1320532	604732234161a20039e5ff7a	2021-03-09 08:30:08	[{"text":"westberks","indices":[0,10]},{"text":"bizowners","indices":[11,21]},{"text":"business","indices":[31,40]},{"text":"COVID","indices":[58,64]},{"text":"Grow","indices":[66,71]},{"text":"profit","indices":[101,108]},{"text":"free","indices":[120,125]}]	[{"url":"https://t.co/Ue7GwA4ZD3","expanded_url":"http://www.therealbusinessclub.co.uk//YBES","display_url":"therealbusinessclub.co.uk//YBES","indices":[143,166]}]		[]	[]			#westberks #bizowners Has your #business been affected by #COVID? #Grow your business &amp; increase #profit with our 5… https://t.co/Z5oMUIUCPV	748.0	True	full
1320533	1320533	604732234161a20039e5ff7e	2021-03-09 08:30:08	[{"text":"LGBTQI","indices":[215,222]},{"text":"ChooseToChallenge","indices":[260,278]}]	[{"url":"https://t.co/OaU6rVQhgT","expanded_url":"https://bit.ly/38kyA21","display_url":"bit.ly/38kyA21","indices":[235,258]}]		[]	[]			While the past year has been challenging, we can’t help but be thankful for the positives. We continue to be encou… https://t.co/RoyeDojXyc	1086.0	True	full
1320534	1320534	604732234161a20039e5ff8e	2021-03-09 08:30:08	[]	[{"url":"https://t.co/CntjI8oV8n","expanded_url":"https://www.engineersireland.ie/Engineers-Journal/News/ashland-completes-expansion-of-polymers-manufacturing-facility-and-relocation-of-rd-to-mullingar-site","display_url":"engineersireland.ie/Engineers-Jour…","indices":[202,225]}]		[]	[]			.@AshlandInc has completed the expansion of its Viatel™ bioresorbable polymer manufacturing site and has relocated… https://t.co/xDFGpgbRL2	15456.0	True	full
1320535	1320535	604732234161a20039e5ff92	2021-03-09 08:30:08	[]	[{"url":"https://t.co/0l5kGCe9CV","expanded_url":"https://www.timesofisrael.com/5-million-israelis-vaccinated-pm-all-adults-will-be-inoculated-by-next-month/","display_url":"timesofisrael.com/5-million-isra…","indices":[202,225]}]		[]	[]			Bibi took a gleeful photo yesterday with the "five millionth" Israeli to receive a COVID-19 vaccine but according t… https://t.co/aqr0gdatNg	10965.0	True	full
1320536	1320536	604732234161a20039e5ff9e	2021-03-09 08:30:08	[]	[]	Tue Mar 09 07:00:15 +0000 2021	[{"text":"HRC46","indices":[129,135]},{"text":"HRC46","indices":[167,173]}]	[{"url":"https://t.co/7ErAqTxc9S","expanded_url":"http://ow.ly/in7750DGLVh","display_url":"ow.ly/in7750DGLVh","indices":[141,164]},{"url":"https://t.co/qwlg0Hf9GP","expanded_url":"http://ow.ly/hFxQ50DGLVi","display_url":"ow.ly/hFxQ50DGLVi","indices":[180,203]}]	🔵TODAY The Human Rights Council continues its 46th session with debates on: 🔹 Reports 🔹 Iran 🔹 Democratic Republic of Korea ℹ #HRC46 INFO https://t.co/7ErAqTxc9S 📺 #HRC46 WATCH https://t.co/qwlg0Hf9GP https://t.co/SmNHxzwTS7	326933.0	RT @UN_HRC: 🔵TODAY The Human Rights Council continues its 46th session with debates on: 🔹 Reports 🔹 Iran 🔹 Democratic Republic of Korea…	1.0	True	full
1320537	1320537	604732244161a20039e5ffbe	2021-03-09 08:30:08	[{"text":"mask","indices":[16,21]},{"text":"health","indices":[35,42]},{"text":"risks","indices":[53,59]},{"text":"compliance","indices":[75,86]},{"text":"product","indices":[186,194]},{"text":"market","indices":[204,211]},{"text":"PPE","indices":[238,242]},{"text":"SafetyFirst","indices":[243,255]},{"text":"protection","indices":[256,267]},{"text":"TakeCare","indices":[268,277]}]	[{"url":"https://t.co/9ofIciyeRS","expanded_url":"https://buff.ly/3qhF73t","display_url":"buff.ly/3qhF73t","indices":[213,236]}]		[]	[]			Particle filter #mask with serious #health and other #risks Product not in #compliance with the Personal Protective… https://t.co/9H8mBxsnTn	45.0	True	full
1320538	1320538	604732244161a20039e5ffc4	2021-03-09 08:30:08	[]	[]	Tue Mar 09 00:30:00 +0000 2021	[{"text":"GoPackGo","indices":[185,194]}]	[{"url":"https://t.co/wEIaMj9fjq","expanded_url":"http://pckrs.com/jqwbf","display_url":"pckrs.com/jqwbf","indices":[160,183]}]	The only rookie in franchise history to rush for 120+ yards &amp; two TDs in a game (Week 16). Take a look at the best photos of @ajdillon7's rookie season 📸: https://t.co/wEIaMj9fjq #GoPackGo https://t.co/xTvLySJvML	2357808.0	RT @packers: The only rookie in franchise history to rush for 120+ yards &amp; two TDs in a game (Week 16). Take a look at the best photos of…	1330.0	True	full
1320539	1320539	604732244161a20039e5fff2	2021-03-09 08:30:09	[{"text":"PerformanceAboveAll","indices":[95,115]},{"text":"GIGABYTE","indices":[116,125]},{"text":"AORUS","indices":[126,132]},{"text":"AERO","indices":[133,138]},{"text":"OLED","indices":[139,144]},{"text":"nvidia","indices":[145,152]},{"text":"nvidiageforce","indices":[153,167]},{"text":"Laptops","indices":[168,176]},{"text":"Nvidia","indices":[177,184]},{"text":"laptop","indices":[185,192]},{…	[{"url":"https://t.co/86a1OFHKsi","expanded_url":"https://www.gigabyte.com/Laptop/AERO-15-OLED--RTX-30-Series#kf","display_url":"gigabyte.com/Laptop/AERO-15…","indices":[45,68]}]		[]	[]			Learn more about AERO RTX 30 Series laptops. https://t.co/86a1OFHKsi Thanks to @ Dgtl-craft #PerformanceAboveAll… https://t.co/KqpisExDsk	105497.0	True	full
1320540	1320540	604732244161a20039e5fff8	2021-03-09 08:30:09	[]	[{"url":"https://t.co/7In2x0dIDX","expanded_url":"http://ow.ly/GC2u50DTcnS","display_url":"ow.ly/GC2u50DTcnS","indices":[174,197]}]		[]	[]			There is a free webinar on ‘Infection Prevention &amp; Control during the Covid-19 Pandemic- Supporting, Valuing and Li… https://t.co/iRN30DlVH1	2909.0	True	full
1320541	1320541	604732244161a20039e60012	2021-03-09 08:30:09	[]	[]	Mon Mar 08 22:40:39 +0000 2021	[]	[{"url":"https://t.co/2QbXRbNjSB","expanded_url":"https://www.biorxiv.org/content/10.1101/2021.03.08.434300v1","display_url":"biorxiv.org/content/10.110…","indices":[89,112]}]	Really proud of this one - new insight as to why kids are less susceptible to SARS-CoV-2 https://t.co/2QbXRbNjSB. Amazing collaborative work from @yanshan_zhu @KengYih @ackarawita @LarisaLabzin @claudiajades @AshaBowen @UQ_News @QUT @telethonkids and lots more!	880.0	RT @K_RenfreeShort: Really proud of this one - new insight as to why kids are less susceptible to SARS-CoV-2 https://t.co/2QbXRbNjSB. Amazi…	422.0	True	full
1320542	1320542	604732254161a20039e6001a	2021-03-09 08:30:09	[{"text":"TeamEnglish","indices":[229,241]},{"text":"VocabularyMatters","indices":[242,260]},{"text":"EdTech","indices":[261,268]}]	[{"url":"https://t.co/as6HwT0Mtr","expanded_url":"http://ow.ly/pjIO50DSWbM","display_url":"ow.ly/pjIO50DSWbM","indices":[204,227]}]		[]	[]			Hey, Bedrock stars! How are your Bedrock points coming along? Remember, if you earn 120 points by the end of the mo… https://t.co/tP1THPoMQY	3395.0	True	full
1320543	1320543	604732254161a20039e6001c	2021-03-09 08:30:09	[{"text":"databreach","indices":[34,45]},{"text":"malware","indices":[46,54]},{"text":"ransomware","indices":[55,66]},{"text":"emailsecurity","indices":[67,81]},{"text":"datasecurity","indices":[82,95]},{"text":"iot","indices":[96,100]},{"text":"covid19","indices":[101,109]},{"text":"CISO","indices":[110,115]},{"text":"apple","indices":[116,122]},{"text":"cybersecurity","indices":[123,137]},{"tex…	[{"url":"https://t.co/Ohb7UUfAZ2","expanded_url":"https://www.keepnetlabs.com/baiting/","display_url":"keepnetlabs.com/baiting/","indices":[9,32]}]		[]	[]			Baiting https://t.co/Ohb7UUfAZ2 #databreach #malware #ransomware #emailsecurity #datasecurity #iot #covid19 #CISO… https://t.co/Nb6YToQcTQ	717.0	True	full
1320544	1320544	604732254161a20039e60020	2021-03-09 08:30:10	[]	[]	Fri Dec 25 18:30:02 +0000 2020	[{"text":"NewRelease","indices":[142,153]},{"text":"Sacrilege","indices":[173,183]},{"text":"horror","indices":[184,191]},{"text":"psychological","indices":[192,206]},{"text":"satan","indices":[207,213]},{"text":"IARTG","indices":[214,220]},{"text":"Kindle","indices":[221,228]},{"text":"books","indices":[229,235]},{"text":"ebooks","indices":[236,243]}]	[{"url":"https://t.co/cVYqkQ4FZy","expanded_url":"https://www.amazon.com/Sacrilege-Barbara-Avon-ebook/dp/B08LYMXC65","display_url":"amazon.com/Sacrilege-Barb…","indices":[244,267]}]	On Thanksgiving Day, 1985, Cris and Jules are bonded by a senseless act of violence that brings the small town to its knees. ✨ Sacrilege - A #NewRelease from @Barb_Avon ✨ #Sacrilege #horror #psychological #satan #IARTG #Kindle #books #ebooks https://t.co/cVYqkQ4FZy https://t.co/LkDqgSyDeK	52330.0	RT @Raymond_Norman: On Thanksgiving Day, 1985, Cris and Jules are bonded by a senseless act of violence that brings the small town to its k…	52330.0	True	full
1320545	1320545	604732254161a20039e60024	2021-03-09 08:30:10	[]	[]	Tue Mar 09 08:23:04 +0000 2021	[{"text":"ATEEZ","indices":[145,151]},{"text":"Fireworks","indices":[152,162]}]	[{"url":"https://t.co/m8Shr48ACf","expanded_url":"https://api.starpass.co.kr/web/applink.do?type=vote_seq&seq=112&img=https%3A%2F%2Fd2cg24p20j4o18.cloudfront.net%2Fplayvote%2F211%2F20210308%2F61b99230-291f-4357-856a-fe6340829bc4.png&title=SBS+MTV+THE+SHOW+253th+Live+Vote","display_url":"api.starpass.co.kr/web/applink.do…","indices":[63,86]}]	‼️THESHOW LIVE VOTING‼️ Make sure to vote in the right page💜 🔗https://t.co/m8Shr48ACf Voting time ⏳6:05PM - 7:00PM 🇰🇷 We can do it ATINYs! 🔥 #ATEEZ #Fireworks @ATEEZofficial https://t.co/7kFpsIrlv8	1119.0	RT @ATEEZ_KINGDOM: ‼️THESHOW LIVE VOTING‼️ Make sure to vote in the right page💜 🔗https://t.co/m8Shr48ACf Voting time ⏳6:05PM - 7:00PM 🇰🇷…	594.0	True	full
1320546	1320546	604732254161a20039e6002a	2021-03-09 08:30:10	[]	[]	Mon Feb 08 08:10:38 +0000 2021	[]	[{"url":"https://t.co/lGOp9kWRer","expanded_url":"https://youtu.be/qjKO6WuacWM","display_url":"youtu.be/qjKO6WuacWM","indices":[243,266]}]	TTPs en CADENA SER: "Llevo 30 años trabajando para la Administración pública y sólo 16 cotizados". Estremecedor testimonio de un compañero temporal y ejemplo de miles que como él, han sido y siguen siendo abusados por la admón. qniega sus Dºs https://t.co/lGOp9kWRer vía @YouTube	600.0	RT @PIRLaRioja: TTPs en CADENA SER: "Llevo 30 años trabajando para la Administración pública y sólo 16 cotizados". Estremecedor testimonio…	49.0	True	full
1320547	1320547	604732254161a20039e6003a	2021-03-09 08:30:10	[{"text":"Nürnberg","indices":[125,134]},{"text":"Althof","indices":[173,180]}]	[{"url":"https://t.co/OiI2GNAjUy","expanded_url":"https://www.br.de/nachrichten/bayern/wegen-corona-promi-bodyguard-betreut-senioren,SR5iXeZ","display_url":"br.de/nachrichten/ba…","indices":[226,249]}]		[]	[]			Promi-Bodyguard betreut Senioren Die Eventbranche liegt am Boden, sein Boxstudio verliert gerade die Hälfte der Mi… https://t.co/2Xa4GUSZsU	5217.0	True	full
1320548	1320548	604732254161a20039e60040	2021-03-09 08:30:10	[]	[]	Tue Mar 09 07:00:01 +0000 2021	[{"text":"EXO","indices":[100,104]},{"text":"엑소","indices":[105,108]},{"text":"SEHUN","indices":[109,115]},{"text":"세훈","indices":[116,119]},{"text":"오세훈","indices":[120,124]}]	[{"url":"https://t.co/5hMKICpyG2","expanded_url":"https://www.instagram.com/p/CMMFEFQh4gv/","display_url":"instagram.com/p/CMMFEFQh4gv/","indices":[51,74]},{"url":"https://t.co/8396aKVcNd","expanded_url":"https://instagram.fbpn4-1.fna.fbcdn.net/v/t51.2885-15/fr/e15/s1080x1080/158409435_1082476798918363_1529132090617149066_n.jpg?tp=1&_nc_ht=instagram.fbpn4-1.fna.fbcdn.net&_nc_cat=107&_nc_ohc=485BS…	210309 somebymi Instagram. SEHUN x SOME BY MI 👉🏻 https://t.co/5hMKICpyG2 https://t.co/8396aKVcNd #EXO #엑소 #SEHUN #세훈 #오세훈 @weareoneEXO @exoonearewe https://t.co/jikizhDwtF	214556.0	RT @EXOXOXOID: 210309 somebymi Instagram. SEHUN x SOME BY MI 👉🏻 https://t.co/5hMKICpyG2 https://t.co/8396aKVcNd #EXO #엑소 #SEHUN #세훈 #오세훈…	166.0	True	full
1320549	1320549	604732254161a20039e60054	2021-03-09 08:30:10	[]	[{"url":"https://t.co/Px7RDl0sHb","expanded_url":"https://www.nhsinform.scot/covid-19-vaccine","display_url":"nhsinform.scot/covid-19-vacci…","indices":[153,176]},{"url":"https://t.co/CC2AwaVBB8","expanded_url":"https://www.nhsaaa.net/coronavirus-covid-19/covid-19-vaccination-appointments/","display_url":"nhsaaa.net/coronavirus-co…","indices":[243,266]}]		[]	[]			As we roll out the COVID-19 Vaccine across Ayrshire &amp; Arran you may have some questions about what this means for y… https://t.co/04kuN1xS9D	16362.0	True	full
1320550	1320550	604732254161a20039e60058	2021-03-09 08:30:10	[]	[]	Mon Mar 08 22:26:52 +0000 2021	[]	[{"url":"https://t.co/wOSBndPTpu","expanded_url":"https://www.nejm.org/doi/full/10.1056/NEJMc2102017","display_url":"nejm.org/doi/full/10.10…","indices":[257,280]}]	Por lo menos in vitro, los anticuerpos generados por la vacuna de Pfizer (BNT162b2) parecen ser suficientes para neutralizar a las variantes B.1.1.7, B.1.1351 y P.1 de SARS-CoV-2. Si se comprueba en estudios del "mundo real" serán excelentes noticias.NEJM: https://t.co/wOSBndPTpu https://t.co/yuhB9LUbqP	19910.0	RT @docramiro: Por lo menos in vitro, los anticuerpos generados por la vacuna de Pfizer (BNT162b2) parecen ser suficientes para neutralizar…	2.0	True	full
1320551	1320551	604732254161a20039e60060	2021-03-09 08:30:10	[{"text":"Wales","indices":[230,236]},{"text":"Diaspora","indices":[237,246]},{"text":"Expat","indices":[247,253]}]	[{"url":"https://t.co/m848PK8nGd","expanded_url":"https://bit.ly/3qvfsEL","display_url":"bit.ly/3qvfsEL","indices":[205,228]}]		[]	[]			Join a global community with Wales at its heart. In 2020 we launched our Connect platform! Whatever your connecti… https://t.co/98r1LbuwLn	6579.0	True	full
1320552	1320552	604732264161a20039e60070	2021-03-09 08:30:10	[]	[]	Mon Mar 08 20:00:39 +0000 2021	[]	[{"url":"https://t.co/vAVG497L7z","expanded_url":"https://fal.cn/3dROh","display_url":"fal.cn/3dROh","indices":[195,218]}]	A recent study in @EnvSciTech estimates that so-called environmentally friendly fireworks emit 15-65% less particulate matter than traditional fireworks, but they still deteriorate air quality. https://t.co/vAVG497L7z https://t.co/j0kbbzeB67	13895.0	RT @ACSpressroom: A recent study in @EnvSciTech estimates that so-called environmentally friendly fireworks emit 15-65% less particulate ma…	8686.0	True	full
1320553	1320553	604732264161a20039e60084	2021-03-09 08:30:11	[]	[]	Fri Mar 05 08:45:32 +0000 2021	[{"text":"Butterflies","indices":[34,46]},{"text":"facemasksforsale","indices":[92,109]},{"text":"facemasks","indices":[110,120]},{"text":"facemask","indices":[121,130]},{"text":"COVID19","indices":[131,139]},{"text":"premium","indices":[140,148]}]	[{"url":"https://t.co/HITl5KpnnE","expanded_url":"https://www.zazzle.com/z/am3u4g7r?rf=238901250819094787","display_url":"zazzle.com/z/am3u4g7r?rf=…","indices":[67,90]}]	Adult Premium Face Mask - Origami #Butterflies &gt;&gt;Link&gt;&gt;https://t.co/HITl5KpnnE #facemasksforsale #facemasks #facemask #COVID19 #premium via @zazzle	53847.0	RT @DailyFinds4U: Adult Premium Face Mask - Origami #Butterflies &gt;&gt;Link&gt;&gt;https://t.co/HITl5KpnnE #facemasksforsale #facemasks #facemask #C…	53847.0	True	full
1320554	1320554	604732264161a20039e60090	2021-03-09 08:30:11	[]	[]	Mon Mar 08 14:37:55 +0000 2021	[]	[{"url":"https://t.co/PpE8woQ2uK","expanded_url":"https://www.esi-africa.com/industry-sectors/business-and-markets/gwec-africa-is-only-using-0-01-of-its-wind-potential/?utm_source=Business+Council+for+Africa+Do+Send&utm_campaign=e720e0c8ab-EMAIL_CAMPAIGN_2021_03_07_COPY_01&utm_medium=email&utm_term=0_41c78ef756-e720e0c8ab-425861437","display_url":"esi-africa.com/industry-secto…","indices":[256,27…	Africa has more than 59,000GW of technical wind resource potential, according to @IFC_org This is enough to power the continent’s energy demand 250 times. But, the current installed wind power capacity in Africa only accounts for 0.01% of this potential. https://t.co/PpE8woQ2uK	71468.0	RT @LopesInsights: Africa has more than 59,000GW of technical wind resource potential, according to @IFC_org This is enough to power the c…	445.0	True	full
1320555	1320555	604732264161a20039e60096	2021-03-09 08:30:11	[]	[]	Sun Mar 07 11:11:58 +0000 2021	[{"text":"Crypto","indices":[204,211]},{"text":"Giveaway","indices":[213,222]},{"text":"Werewolf","indices":[224,233]},{"text":"Bitcoin","indices":[235,243]},{"text":"blockchain","indices":[244,255]}]	[{"url":"https://t.co/XbfE30k3yW","expanded_url":"https://t.me/WerewolfAirdropBot","display_url":"t.me/WerewolfAirdro…","indices":[179,202]}]	📌Werewolf Airdrop is live! 📌Start the airdrop bot below and complete the tasks to earn 10 WWC [~$15] 📌Also, you can invite your friends and earn 3 WWC [~$4.5] per invite. 👉 https://t.co/XbfE30k3yW #Crypto #Giveaway #Werewolf #Bitcoin #blockchain	30878.0	RT @WerewolfXchange: 📌Werewolf Airdrop is live! 📌Start the airdrop bot below and complete the tasks to earn 10 WWC [~$15] 📌Also, you ca…	25.0	True	full
1320556	1320556	604732264161a20039e6009a	2021-03-09 08:30:10	[{"text":"Diversity","indices":[63,73]},{"text":"Animation","indices":[242,252]},{"text":"MentalHealth","indices":[253,266]},{"text":"Film","indices":[267,272]},{"text":"Equality","indices":[273,282]}]	[{"url":"https://t.co/c0q9pcN2xR","expanded_url":"http://ow.ly/CE8i50DSKjZ","display_url":"ow.ly/CE8i50DSKjZ","indices":[217,240]}]		[]	[]			'The Virus and Me' is in the semi-finals of the Equality &amp; #Diversity Film Festival! If you'd like to vote for our… https://t.co/D2oJrfnqT3	375.0	True	full
1320557	1320557	604732274161a20039e6009c	2021-03-09 08:30:11	[]	[]	Mon Mar 08 17:03:04 +0000 2021	[{"text":"Mobilité","indices":[1,10]},{"text":"marche","indices":[53,60]}]	[{"url":"https://t.co/m1S8aHhBih","expanded_url":"https://ffrp.sphinxonline.net/surveyserver/s/placeauxpietons/baro_villes_pietonnes/ademe.htm","display_url":"ffrp.sphinxonline.net/surveyserver/s…","indices":[254,277]}]	[#Mobilité]🚶 Vous souhaitez évaluer le confort de la #marche dans votre ville ? 🏙️ ➡️ Votre avis nous intéresse ! Répondez av. le 15/03 au "Baromètre des villes marchables" lancé par @CPietons et @ffrandonnee ac le soutien de l’@ademe et @Sports_gouv. 👉https://t.co/m1S8aHhBih https://t.co/2Tnz7Pm1qg	118997.0	RT @ademe: [#Mobilité]🚶 Vous souhaitez évaluer le confort de la #marche dans votre ville ? 🏙️ ➡️ Votre avis nous intéresse ! Répondez av.…	737.0	True	full
1320558	1320558	604732274161a20039e600a8	2021-03-09 08:30:11	[]	[]	Tue Mar 09 08:23:04 +0000 2021	[{"text":"ATEEZ","indices":[145,151]},{"text":"Fireworks","indices":[152,162]}]	[{"url":"https://t.co/m8Shr48ACf","expanded_url":"https://api.starpass.co.kr/web/applink.do?type=vote_seq&seq=112&img=https%3A%2F%2Fd2cg24p20j4o18.cloudfront.net%2Fplayvote%2F211%2F20210308%2F61b99230-291f-4357-856a-fe6340829bc4.png&title=SBS+MTV+THE+SHOW+253th+Live+Vote","display_url":"api.starpass.co.kr/web/applink.do…","indices":[63,86]}]	‼️THESHOW LIVE VOTING‼️ Make sure to vote in the right page💜 🔗https://t.co/m8Shr48ACf Voting time ⏳6:05PM - 7:00PM 🇰🇷 We can do it ATINYs! 🔥 #ATEEZ #Fireworks @ATEEZofficial https://t.co/7kFpsIrlv8	1119.0	RT @ATEEZ_KINGDOM: ‼️THESHOW LIVE VOTING‼️ Make sure to vote in the right page💜 🔗https://t.co/m8Shr48ACf Voting time ⏳6:05PM - 7:00PM 🇰🇷…	395.0	True	full
1320559	1320559	604732274161a20039e600ae	2021-03-09 08:30:11	[]	[]	Tue Mar 09 04:00:00 +0000 2021	[]	[{"url":"https://t.co/hZZKphkzYG","expanded_url":"https://www.eater.com/22319870/cdc-links-rise-of-covid-to-increased-dining-out-texas-mississippi-mask-mandates","display_url":"eater.com/22319870/cdc-l…","indices":[232,255]}]	Examining county-level data from March 1 to December 31, the CDC found opening restaurants for on-premises dining was followed by a rise in infections and deaths six to 11 weeks later, especially when mask mandates weren’t in place https://t.co/hZZKphkzYG	35721.0	RT @eaterpdx: Examining county-level data from March 1 to December 31, the CDC found opening restaurants for on-premises dining was followe…	35.0	True	full
1320560	1320560	604732274161a20039e600c8	2021-03-09 08:30:12	[{"text":"OPINIÓN","indices":[3,11]}]	[{"url":"https://t.co/pP4MCj772s","expanded_url":"https://exitosanoticias.pe/v1/opinion-javier-zuniga-el-comercio-digital-como-alternativa-para-las-mypes-2/?fbclid=IwAR1Y6UeSv0UjGjUPIkag0T8J_sUw5-_zPJBOA3djSTY-M0mOBecECALQdnk","display_url":"exitosanoticias.pe/v1/opinion-jav…","indices":[150,173]}]		[]	[]			🔴🔵 #OPINIÓN | "Durante la época de pandemia, el comercio digital ha permitido que gran parte de los negocios en el… https://t.co/WDTUIUppwv	483533.0	True	full
1320561	1320561	604732274161a20039e600ca	2021-03-09 08:30:12	[]	[]	Tue Mar 09 05:11:19 +0000 2021	[{"text":"torycoruption","indices":[181,195]}]	[{"url":"https://t.co/XPfDjZ8QNm","expanded_url":"https://www.euronews.com/2021/03/08/german-mp-resigns-amid-claims-he-used-pandemic-to-enrich-himself","display_url":"euronews.com/2021/03/08/ger…","indices":[197,220]}]	A German MP has had to resign because a company he runs made money from a face mask contract in Germany. Its seen as indecent that MP's would enrich themselves through this crisis. #torycoruption https://t.co/XPfDjZ8QNm	957.0	RT @AlchrisOwens: A German MP has had to resign because a company he runs made money from a face mask contract in Germany. Its seen as inde…	1314.0	True	full
1320562	1320562	604732274161a20039e600d0	2021-03-09 08:30:12	[]	[{"url":"https://t.co/RHeoWtklNp","expanded_url":"https://www.gov.uk/guidance/coronavirus-covid-19-declaration-form-for-international-travel","display_url":"gov.uk/guidance/coron…","indices":[251,274]}]		[]	[]			People should have a think about what kind of world they want to live in. This is from UK, but we all know politici… https://t.co/vDM21pV3GS	1240.0	True	full
1320563	1320563	604732274161a20039e600d4	2021-03-09 08:30:12	[]	[{"url":"https://t.co/6cBvlBFyIO","expanded_url":"http://Swisslink.com","display_url":"Swisslink.com","indices":[30,53]}]		[]	[]			@magpiekilljoy @shane_burley1 https://t.co/6cBvlBFyIO is a good source for surplus and repro military style clothin… https://t.co/8IO6ZudhTP	197.0	True	full
1320564	1320564	604732274161a20039e600dc	2021-03-09 08:30:12	[]	[{"url":"https://t.co/5uB1X4ieIr","expanded_url":"https://bit.ly/2ZxViQ4","display_url":"bit.ly/2ZxViQ4","indices":[165,188]}]		[]	[]			🇮🇳ＯＰＰＡＢＥＴ🇮🇳ＯＰＰＡＢＥＴ🇮🇳 ⚡The Best Online Casino in Asia⚡ 🔥 GET 75 FREE SPINS everyday! 🔥 ❌ NO DEPOSITS REQUIRED! ❌… https://t.co/ofzkTOk8Gm	6.0	True	full
1320565	1320565	604732274161a20039e600e0	2021-03-09 08:30:12	[]	[]	Tue Mar 09 05:20:11 +0000 2021	[{"text":"Ironie","indices":[68,75]}]	[{"url":"https://t.co/HeJieAO648","expanded_url":"https://twitter.com/tagesschau/status/1369118707386093570","display_url":"twitter.com/tagesschau/sta…","indices":[272,295]}]	Ach, das hätte man jetzt aber wirklich nicht voraussehen können ... #Ironie Anerkennung in Form von Klatschen auf dem Balkon reicht halt nicht. (Die vielen Gründe für diese Entwicklung aufzuzeigen erspare ich mir hier. Sind alle seit Jahren, wenn nicht länger bekannt.) https://t.co/HeJieAO648	2634.0	RT @_phoeni: Ach, das hätte man jetzt aber wirklich nicht voraussehen können ... #Ironie Anerkennung in Form von Klatschen auf dem Balkon…	183.0	True	full
1320566	1320566	604732274161a20039e600e6	2021-03-09 08:30:12	[]	[{"url":"https://t.co/cirtstlT8m","expanded_url":"https://sepeap.org/webinar-alergia-a-la-proteina-de-la-leche-de-vaca-controversias-en-el-diagnostico-y-manejo-en-la-actualidad-del-covid-19/","display_url":"sepeap.org/webinar-alergi…","indices":[134,157]}]		[]	[]			Vídeo del Webinar «Alergia a la proteína de la leche de vaca, controversias en el diagnóstico y manejo en la actual… https://t.co/NI9FNbwqb1	10198.0	True	full
1320567	1320567	604732284161a20039e600ec	2021-03-09 08:30:12	[{"text":"qnt","indices":[58,62]},{"text":"btc","indices":[63,67]},{"text":"eth","indices":[68,72]},{"text":"xrp","indices":[73,77]},{"text":"link","indices":[78,83]},{"text":"ada","indices":[84,88]},{"text":"matic","indices":[89,95]},{"text":"xlm","indices":[96,100]},{"text":"bnb","indices":[101,105]},{"text":"eos","indices":[106,110]},{"text":"ltc","indices":[111,115]},{"text":"zec","indices":[…	[{"url":"https://t.co/XiEr38RJgx","expanded_url":"https://www.zloadr.com/questions/120/is-it-safe-to-invest-in-bitcoin.html","display_url":"zloadr.com/questions/120/…","indices":[34,57]}]		[]	[]			Is it safe to invest in Bitcoin? https://t.co/XiEr38RJgx #qnt #btc #eth #xrp #link #ada #matic #xlm #bnb #eos #ltc… https://t.co/9D76825Th9	17982.0	True	full
1320568	1320568	604732284161a20039e600ee	2021-03-09 08:30:12	[]	[]	Tue Mar 09 06:43:44 +0000 2021	[]	[{"url":"https://t.co/wwaAofmJto","expanded_url":"https://www.timeanddate.com/worldclock/fixedtime.html?msg=GRAMMYs&iso=20210315T09&p1=235","display_url":"timeanddate.com/worldclock/fix…","indices":[168,191]}]	Please be aware that due to daylight savings time this weekend in the US, the Grammys will air March 15 *9AM KST* instead of 10AM! 🙆🏻‍♀️ Check for your timezone here: https://t.co/wwaAofmJto https://t.co/O4Jh0o9HTH	495179.0	RT @charts_k: Please be aware that due to daylight savings time this weekend in the US, the Grammys will air March 15 *9AM KST* instead of…	139.0	True	full
1320569	1320569	604732284161a20039e600f6	2021-03-09 08:30:12	[]	[{"url":"https://t.co/RmfAwFC7yA","expanded_url":"https://lnkd.in/dHWGc3i","display_url":"lnkd.in/dHWGc3i","indices":[250,273]}]		[]	[]			£𝟰𝟳𝗠 for Commercialising Quantum Technologies 📅 Wed 10 March 10.00 - 12.00 Briefing Event 📅 Mon 15 March Standards… https://t.co/tqaucPqxdI	12.0	True	full
1320570	1320570	604732284161a20039e600f8	2021-03-09 08:30:12	[{"text":"IPhone12ByIPLWin","indices":[116,133]}]	[{"url":"https://t.co/ti5aTUBHNl","expanded_url":"http://bit.ly/2PtvUIA","display_url":"bit.ly/2PtvUIA","indices":[134,157]}]		[]	[]			Wow its really a very best gaming application super duper excited to download @IPL_win and ready to start playing.… https://t.co/ThCpMMrFnc	5150.0	True	full
1320571	1320571	604732284161a20039e600fa	2021-03-09 08:30:12	[{"text":"F1","indices":[0,3]},{"text":"Fórmula1","indices":[115,124]},{"text":"F12021","indices":[125,132]},{"text":"COVID19","indices":[133,141]},{"text":"Alpine","indices":[142,149]},{"text":"Pandemia","indices":[150,159]},{"text":"Francia","indices":[160,168]},{"text":"GBR","indices":[169,173]}]	[{"url":"https://t.co/1s32aaDCrj","expanded_url":"https://bit.ly/3enFsz9","display_url":"bit.ly/3enFsz9","indices":[90,113]}]		[]	[]			#F1 | Alpine y sus problemas por el cierre de fronteras entre Francia y Gran Bretaña. ➡️ https://t.co/1s32aaDCrj… https://t.co/7915A701on	41056.0	True	full
1320572	1320572	604732284161a20039e60102	2021-03-09 08:30:12	[{"text":"felizmartes","indices":[0,12]},{"text":"felizsemana","indices":[13,25]},{"text":"BuenosDias","indices":[26,37]},{"text":"notodosonmalasnoticias","indices":[38,61]}]	[{"url":"https://t.co/YD9HSOyKmM","expanded_url":"https://www.mallorcadiario.com/movil/noticia/566223/sociedad/buenas-noticias-sobre-la-vacuna:-un-estudio-confirma-que-tambien-es-eficaz-contra-la-variante-britanica.html","display_url":"mallorcadiario.com/movil/noticia/…","indices":[189,212]}]		[]	[]			#felizmartes #felizsemana #BuenosDias #notodosonmalasnoticias Hoy es un buen día porque... Un estudio confirma que… https://t.co/7uNajPi99X	1073.0	True	full
1320573	1320573	604732284161a20039e6010a	2021-03-09 08:30:12	[]	[]	Mon Mar 08 15:28:01 +0000 2021	[{"text":"Fierce15","indices":[96,105]}]	[{"url":"https://t.co/IP1ffy6wJH","expanded_url":"https://www.fiercebiotech.com/special-report/fierce-medtech-s-2020-fierce-15","display_url":"fiercebiotech.com/special-report…","indices":[203,226]}]	The medtech industry’s response to COVID-19 has been innovative, dynamic and fierce—with 2020’s #Fierce15 overcoming a year of unforgettable obstacles, which make their success all the more significant. https://t.co/IP1ffy6wJH	14746.0	RT @FierceMedTech: The medtech industry’s response to COVID-19 has been innovative, dynamic and fierce—with 2020’s #Fierce15 overcoming a y…	2975.0	True	full
1320574	1320574	604732284161a20039e60110	2021-03-09 08:30:12	[{"text":"MentalHealth","indices":[108,121]},{"text":"COVID","indices":[122,128]},{"text":"Pandemic","indices":[132,141]},{"text":"Digital","indices":[142,150]},{"text":"DigitalHealth","indices":[151,165]},{"text":"Technology","indices":[166,177]}]	[{"url":"https://t.co/JHXj4hc4PK","expanded_url":"https://thejournalofmhealth.com/how-access-to-mental-health-care-has-changed-with-covid-19-one-year-in/","display_url":"thejournalofmhealth.com/how-access-to-…","indices":[83,106]}]		[]	[]			INSIGHT: How Access to Mental Health Care has Changed with COVID-19 One Year In... https://t.co/JHXj4hc4PK… https://t.co/DE1AkL0PsC	1673.0	True	full
1320575	1320575	604732284161a20039e60118	2021-03-09 08:30:12	[{"text":"Leónesp","indices":[163,171]}]	[{"url":"https://t.co/wFoAsE1eLo","expanded_url":"https://www.ileon.com/116413/arte-textil-reino-fungi-herbario-o-permacultura-los-nuevos-talleres-gratuitos-de-la-fundacion-cerezales","display_url":"ileon.com/116413/arte-te…","indices":[174,197]}]		[]	[]			La Fundación Cerezales @antoninoycinia abre mañana las inscripciones gratuitas para sus talleres de los próximos me… https://t.co/RgjEqMXwBB	9926.0	True	full
1320576	1320576	604732284161a20039e60120	2021-03-09 08:30:12	[]	[]	Tue Mar 09 08:15:00 +0000 2021	[{"text":"Olympics","indices":[123,132]}]	[{"url":"https://t.co/ZHTgheRqEL","expanded_url":"https://7news.com.au/sport/olympics/no-vaccine-for-olympic-sprinter-blake-c-2262656","display_url":"7news.com.au/sport/olympics…","indices":[187,210]}]	The fastest man since @UsainBolt would give up on the dream if athletes were told to get the "stab". “I’d rather miss the #Olympics than take the vaccine. I am not taking it," he said. https://t.co/ZHTgheRqEL	8537.0	RT @LightTruthpaper: The fastest man since @UsainBolt would give up on the dream if athletes were told to get the "stab". “I’d rather miss…	441.0	True	full
1320577	1320577	604732284161a20039e6012e	2021-03-09 08:30:13	[{"text":"TCA","indices":[117,121]},{"text":"TLP","indices":[123,127]},{"text":"TC","indices":[129,132]},{"text":"Adicciones","indices":[134,145]}]	[{"url":"https://t.co/KLuSwtt6kg","expanded_url":"https://itasaludmental.com/centros/consulta-ita-clinica-zuatzu-san-sebastian","display_url":"itasaludmental.com/centros/consul…","indices":[246,269]}]		[]	[]			📍 Donosti El grupo ha querido acercsrse al paciente del norte que pueda necesitar sus tratamientos especializados e… https://t.co/znDdZyaZUf	4787.0	True	full
1320578	1320578	604732284161a20039e60132	2021-03-09 08:30:12	[]	[{"url":"https://t.co/bSvYNC7mTH","expanded_url":"http://orlo.uk/t9IOU","display_url":"orlo.uk/t9IOU","indices":[142,165]}]		[]	[]			Booking a cab? To help protect yourself, ask for a ‘Covid trained’ driver and a vehicle fitted with a screen. Alw… https://t.co/53HnemvQkO	46822.0	True	full
1320579	1320579	604732294161a20039e6013a	2021-03-09 08:30:13	[]	[]	Mon Mar 08 20:39:23 +0000 2021	[]	[{"url":"https://t.co/yg8YLjRNAe","expanded_url":"https://bit.ly/3t1rCXy","display_url":"bit.ly/3t1rCXy","indices":[223,246]}]	“Cada uno de nosotros puede ayudar a detener la pandemia vacunándose. Juntos podemos hacer que la experiencia de la música en vivo vuelva a ser una realidad", escribió @MileyCyrus en el videoclip de ‘Angels Like You' -&gt; https://t.co/yg8YLjRNAe https://t.co/h0NfzLCo2M	25443.0	RT @RollingStoneCol: “Cada uno de nosotros puede ayudar a detener la pandemia vacunándose. Juntos podemos hacer que la experiencia de la mú…	3571.0	True	full
1320580	1320580	604732294161a20039e60140	2021-03-09 08:30:13	[]	[]	Tue Mar 09 08:05:58 +0000 2021	[]	[{"url":"https://t.co/8sH1bebf7d","expanded_url":"http://www.infosalus.com/salud-investigacion/noticia-confirma-atraccion-covid-19-grupo-sanguineo-20210304081734.html","display_url":"infosalus.com/salud-investig…","indices":[125,148]}]	El covid siente "predilección" por el grupo sanguíneo A, que se da con más frecuencia en Europa que en Africa...¿casualidad? https://t.co/8sH1bebf7d	14863.0	RT @blythe_club: El covid siente "predilección" por el grupo sanguíneo A, que se da con más frecuencia en Europa que en Africa...¿casualida…	880.0	True	full
1320581	1320581	604732294161a20039e6014c	2021-03-09 08:30:13	[{"text":"organization","indices":[166,179]},{"text":"COVID19","indices":[180,188]}]	[{"url":"https://t.co/p65xqruc7c","expanded_url":"https://amzc.news/the-future-of-work-will-demand-these-8-new-skills","display_url":"amzc.news/the-future-of-…","indices":[189,212]}]		[]	[]			“ Getting back to work won’t be getting back at all, it will be a new game. And success in the future will require… https://t.co/TVKBzBLm5K	626.0	True	full
1320582	1320582	604732294161a20039e6014e	2021-03-09 08:30:13	[]	[]	Tue Mar 09 06:20:00 +0000 2021	[]	[{"url":"https://t.co/36G49BhKeD","expanded_url":"https://reut.rs/30o3Ybh","display_url":"reut.rs/30o3Ybh","indices":[208,231]}]	With restrictions on travel and gatherings, LVMH-owned Christian Dior skipped its traditional catwalk show for an online version called ‘Disturbing Beauty’ which was filmed outside Paris at Versailles palace https://t.co/36G49BhKeD https://t.co/4jlEb3G2aq	23218645.0	RT @Reuters: With restrictions on travel and gatherings, LVMH-owned Christian Dior skipped its traditional catwalk show for an online versi…	2553.0	True	full
1320583	1320583	604732294161a20039e60150	2021-03-09 08:30:13	[]	[{"url":"https://t.co/AS5ORFcw9D","expanded_url":"http://mtr.cool/jtcluubnxo","display_url":"mtr.cool/jtcluubnxo","indices":[176,199]}]		[]	[]			📌 La lucha contra la pandemia marca la actividad de la Fundación Magtel en 2020. La entidad presenta su memoria an… https://t.co/eemLL4uoN3	197.0	True	full
1320584	1320584	604732294161a20039e60154	2021-03-09 08:30:13	[]	[]	Tue Mar 09 06:51:14 +0000 2021	[]	[{"url":"https://t.co/pVQESQe8b6","expanded_url":"https://www.lci.fr/sante/covid-la-france-73e-sur-98-au-classement-des-pays-ayant-le-mieux-gere-la-crise-selon-un-institut-australien-2176923.html?fbclid=IwAR3R5qHnkBnp83Gw-iuTC9f2qwofy3KuIJnsLFI31CD3F1hsx-TXJEtEmWk","display_url":"lci.fr/sante/covid-la…","indices":[245,268]}]	Faut pas s'étonner, la France collait des "affichettes sanitaires" pour arrêter le virus à CDG, terminal le plus exposé au virus alors que la Chine était en urgence maximale. N'oubliez pas que c'est les mêmes qui vont gérer la crise financière. https://t.co/pVQESQe8b6	78597.0	RT @Thinker_View: Faut pas s'étonner, la France collait des "affichettes sanitaires" pour arrêter le virus à CDG, terminal le plus exposé a…	246.0	True	full
1320585	1320585	604732294161a20039e60158	2021-03-09 08:30:13	[{"text":"Bolsa","indices":[0,6]},{"text":"selectivoespañol","indices":[69,86]},{"text":"Inversión","indices":[165,175]},{"text":"Economía","indices":[176,185]},{"text":"Trading","indices":[186,194]},{"text":"MercadoDeValores","indices":[195,212]},{"text":"Finanzas","indices":[213,222]}]	[{"url":"https://t.co/qxUSiwH6sw","expanded_url":"http://mtr.cool/hmycoqpkmy","display_url":"mtr.cool/hmycoqpkmy","indices":[224,247]}]		[]	[]			#Bolsa ⬇ | El Ibex 35 amanece este martes con ligeras pérdidas 👉 El #selectivoespañol pierde el 0,15% tras su lune… https://t.co/qMQV5Jjeig	4490.0	True	full
1320586	1320586	604732294161a20039e6015a	2021-03-09 08:30:13	[]	[]	Tue Mar 09 08:18:17 +0000 2021	[{"text":"vending","indices":[38,46]}]	[{"url":"https://t.co/eSFqTNrObT","expanded_url":"https://bit.ly/3pNgRWJ","display_url":"bit.ly/3pNgRWJ","indices":[257,280]}]	Did you know there are over 4 MILLION #vending &amp; coffee service machines across Europe? We are providing around 300 million Europeans with a snack on the go, mostly in their place of work🧑‍💻 To learn more about our sector, join our webinar on March 15: https://t.co/eSFqTNrObT https://t.co/cw3WkVnu4C	2175.0	RT @VendingEurope: Did you know there are over 4 MILLION #vending &amp; coffee service machines across Europe? We are providing around 300 mill…	395.0	True	full
1320587	1320587	604732294161a20039e60176	2021-03-09 08:30:14	[]	[]	Mon Mar 08 16:38:34 +0000 2021	[{"text":"LargestVaccineDrive","indices":[0,20]},{"text":"COVID19","indices":[127,135]}]	[{"url":"https://t.co/r0DeIRrF5j","expanded_url":"https://pib.gov.in/PressReleseDetail.aspx?PRID=1703346","display_url":"pib.gov.in/PressReleseDet…","indices":[165,188]}]	#LargestVaccineDrive Nearly 17 lakh vaccine doses given till 9 pm today; Highest in a single day till now. More than 2.26 Cr #COVID19 vaccine doses administered. https://t.co/r0DeIRrF5j https://t.co/28kgypXKJ4	2187423.0	RT @MoHFW_INDIA: #LargestVaccineDrive Nearly 17 lakh vaccine doses given till 9 pm today; Highest in a single day till now. More than 2.2…	184.0	True	full
1320588	1320588	604732294161a20039e60178	2021-03-09 08:30:13	[]	[{"url":"https://t.co/sF6bgbJ7th","expanded_url":"http://orlo.uk/lMRJQ","display_url":"orlo.uk/lMRJQ","indices":[256,279]}]		[]	[]			Health &amp; care professionals undertaking the COVID vaccination e-learning should complete the core knowledge session… https://t.co/0LIRb7yUlv	5792.0	True	full
1320589	1320589	6047322a4161a20039e6017c	2021-03-09 08:30:13	[{"text":"HandsFaceSpace","indices":[138,153]}]	[{"url":"https://t.co/Ox8PaOEbhA","expanded_url":"http://orlo.uk/TltD9","display_url":"orlo.uk/TltD9","indices":[191,214]}]		[]	[]			Protect yourself and others around you, please don't attend college if you or any of your household has coronavirus… https://t.co/rMovzDMEnH	8225.0	True	full
1320590	1320590	6047322a4161a20039e6017e	2021-03-09 08:30:14	[]	[]	Tue Mar 09 08:29:00 +0000 2021	[{"text":"indiegamedev","indices":[218,231]},{"text":"indiegame","indices":[232,242]},{"text":"gamedev","indices":[243,251]},{"text":"indiedev","indices":[252,261]}]	[{"url":"https://t.co/rjgRGQ97jJ","expanded_url":"http://Twitch.tv/NerdLovesGeek","display_url":"Twitch.tv/NerdLovesGeek","indices":[193,216]}]	The lovely folks at NerdLovesGeek are giving Mage Drops its streaming debut tonight! They'll be playing through the Early Access preview demo Check it out here: Tuesday March 9th at 7PM ET at https://t.co/rjgRGQ97jJ #indiegamedev #indiegame #gamedev #indiedev https://t.co/KIFXqPLmxi	64.0	RT @Oorgames: The lovely folks at NerdLovesGeek are giving Mage Drops its streaming debut tonight! They'll be playing through the Early Acc…	365.0	True	full
1320591	1320591	6047322a4161a20039e6019e	2021-03-09 08:30:14	[]	[]	Mon Mar 08 19:44:12 +0000 2021	[{"text":"COVID19","indices":[27,35]},{"text":"EasyRead","indices":[148,157]}]	[{"url":"https://t.co/8ZpWdj26kj","expanded_url":"http://bit.ly/RuleChangesEasyRead","display_url":"bit.ly/RuleChangesEas…","indices":[245,268]}]	Finding the changes to the #COVID19 rules confusing? 😕 You are not the only one 😮 - @AmyClarke70 here feels the same! To help, we have made a new #EasyRead 📰 guide about the Government's plan to come out of lockdown in England. Read it here: https://t.co/8ZpWdj26kj 👈 https://t.co/DLI2ns1Y4Q	214177.0	RT @mencap_charity: Finding the changes to the #COVID19 rules confusing? 😕 You are not the only one 😮 - @AmyClarke70 here feels the same!…	84.0	True	full
1320592	1320592	6047322a4161a20039e601a0	2021-03-09 08:30:14	[]	[]	Tue Mar 09 07:40:54 +0000 2021	[{"text":"ENHYPEN_SUNGHOON","indices":[183,200]},{"text":"엔하이픈_성훈","indices":[201,209]},{"text":"SUNGHOON","indices":[210,219]},{"text":"성훈","indices":[220,223]}]	[{"url":"https://t.co/5qImpgrWJj","expanded_url":"https://starmometer.com/2021/01/28/100-asian-heartthrobs-2021-elimination-round/amp/","display_url":"starmometer.com/2021/01/28/100…","indices":[158,181]}]	Our 2nd wave of MASS VOTING for SUNGHOON on STARMOMETER will start in 20 minutes!! Please help spread and join us! GOAL : RANK 1 VOTING ENDS ON MARCH 15! 🔗https://t.co/5qImpgrWJj #ENHYPEN_SUNGHOON #엔하이픈_성훈 #SUNGHOON #성훈 @ENHYPEN_members @ENHYPEN https://t.co/HTdSJve8sB	15084.0	RT @PSHFANBASE: Our 2nd wave of MASS VOTING for SUNGHOON on STARMOMETER will start in 20 minutes!! Please help spread and join us! GOAL :…	8.0	True	full
1320593	1320593	6047322a4161a20039e601ac	2021-03-09 08:30:14	[{"text":"Derby","indices":[0,6]},{"text":"competition","indices":[133,145]}]	[{"url":"https://t.co/Vrasknpy7Q","expanded_url":"https://buff.ly/3vdjBAP","display_url":"buff.ly/3vdjBAP","indices":[149,172]}]		[]	[]			#Derby has a number of dynamic up-and-coming new businesses, as highlighted by the winners and runners-up in its an… https://t.co/ceT4DRU9bc	13716.0	True	full
1320594	1320594	6047322a4161a20039e601c0	2021-03-09 08:30:14	[]	[]	Tue Mar 09 07:30:53 +0000 2021	[]	[{"url":"https://t.co/D0Wt8yHONP","expanded_url":"https://www.francetvinfo.fr/sante/maladie/coronavirus/vaccin/vaccins-contre-le-covid-19-les-medecins-generalistes-prives-de-commandes-pendant-une-semaine_4324879.html","display_url":"francetvinfo.fr/sante/maladie/…","indices":[175,198]}]	🔊 Dominique Bourgeois, médecin généraliste à Montpellier, est exaspérée face à la décision du gouvernement de donner la priorité aux pharmaciens sur le vaccin d'AstraZeneca. https://t.co/D0Wt8yHONP https://t.co/bCuM4PinnG	1821745.0	RT @franceinfo: 🔊 Dominique Bourgeois, médecin généraliste à Montpellier, est exaspérée face à la décision du gouvernement de donner la pri…	6232.0	True	full
1320595	1320595	6047322a4161a20039e601c2	2021-03-09 08:30:14	[]	[]	Sun Mar 07 21:56:49 +0000 2021	[{"text":"hydroxychloroquine","indices":[180,199]},{"text":"ivermectine","indices":[204,216]},{"text":"COVID19","indices":[225,233]}]	[{"url":"https://t.co/9ggG9lEYVD","expanded_url":"https://www.arte.tv/fr/videos/091148-000-A/la-fabrique-de-l-ignorance/","display_url":"arte.tv/fr/videos/0911…","indices":[257,280]}]	"Il s'agit de gagner du temps. [...] Pendant ce temps, les entreprises continuent d'amasser de l'argent." Toute ressemblance avec la confusion générée autour de l'efficacité de l'#hydroxychloroquine / l'#ivermectine face au #COVID19 est bien sûr fortuite. https://t.co/9ggG9lEYVD	1696.0	RT @ACChaudre: "Il s'agit de gagner du temps. [...] Pendant ce temps, les entreprises continuent d'amasser de l'argent." Toute ressemblanc…	46.0	True	full
1320596	1320596	6047322b4161a20039e601ce	2021-03-09 08:30:14	[]	[{"url":"https://t.co/hf4iNLwd82","expanded_url":"http://mtr.cool/nifyfxugrx","display_url":"mtr.cool/nifyfxugrx","indices":[182,205]}]		[]	[]			📌ℹ En momentos de pandemia por COVID-19 nos han enseñado que, aunque es una práctica que se debería realizar siempr… https://t.co/CsgxZ8FJe5	282.0	True	full
1320597	1320597	6047322b4161a20039e601d0	2021-03-09 08:30:14	[]	[]	Wed Mar 03 01:17:03 +0000 2021	[{"text":"Fantasy","indices":[204,212]},{"text":"Noir","indices":[213,218]}]	[{"url":"https://t.co/yfatgqUymC","expanded_url":"https://www.amazon.com/dp/B08VDQ1VLK","display_url":"amazon.com/dp/B08VDQ1VLK","indices":[223,246]},{"url":"https://t.co/JDKXwdGH63","expanded_url":"https://www.amazon.com/dp/B08VCKKDKC","display_url":"amazon.com/dp/B08VCKKDKC","indices":[247,270]}]	Fig Street: Glennville has its share of runaways, bar fights, mysteries, but in the summer of 1969 the body of a young woman is found dead in a weed choked field, and sheriff Kyle Steven's world changes. #Fantasy #Noir US https://t.co/yfatgqUymC https://t.co/JDKXwdGH63	13577.0	RT @SweetDell: Fig Street: Glennville has its share of runaways, bar fights, mysteries, but in the summer of 1969 the body of a young woman…	17277.0	True	full
1320598	1320598	6047322b4161a20039e601d4	2021-03-09 08:30:14	[]	[]	Tue Mar 09 08:26:19 +0000 2021	[{"text":"Coronavirus","indices":[4,16]},{"text":"DritteWelle","indices":[77,89]},{"text":"Brinkmann","indices":[115,125]},{"text":"Lockerungen","indices":[172,184]},{"text":"Lockdown","indices":[219,228]},{"text":"CoronaGipfel","indices":[229,242]}]	[{"url":"https://t.co/lsLxpQrDmv","expanded_url":"https://www.merkur.de/welt/corona-virologin-kritik-bund-laender-lockerungen-lockdown-intellektuelle-beleidigung-brinkmann-deutschland-90233732.html","display_url":"merkur.de/welt/corona-vi…","indices":[244,267]}]	Das #Coronavirus breitet sich weiter aus, viele Experten prognostizieren die #DritteWelle Welle. Virologin Melanie #Brinkmann findet nun deutliche Worte, sie empfindet die #Lockerungen als „intellektuelle Beleidigung“. #Lockdown #CoronaGipfel https://t.co/lsLxpQrDmv	29656.0	RT @merkur_de: Das #Coronavirus breitet sich weiter aus, viele Experten prognostizieren die #DritteWelle Welle. Virologin Melanie #Brinkman…	206511.0	True	full
1320599	1320599	6047322b4161a20039e601d6	2021-03-09 08:30:14	[]	[]	Mon Mar 08 08:25:16 +0000 2021	[{"text":"8M","indices":[11,14]},{"text":"pandemia","indices":[85,94]},{"text":"ComercioJusto","indices":[112,126]},{"text":"Córdoba","indices":[140,148]},{"text":"8M2021","indices":[213,220]},{"text":"QueNadieSeQuedeAtrás","indices":[222,243]}]	[{"url":"https://t.co/euk7Iv5VHA","expanded_url":"http://ow.ly/L02u50DSC2A","display_url":"ow.ly/L02u50DSC2A","indices":[244,267]}]	🆕Para este #8M entrevistamos a tres mujeres que ejercieron la solidaridad durante la #pandemia 😲 ✅Productora de #ComercioJusto 💜 ✅Vecina de #Córdoba💜 ✅Directiva de empresa de alimentación💜 MujeresdelComercioJusto #8M2021 #QueNadieSeQuedeAtrás https://t.co/euk7Iv5VHA	7254.0	RT @ideas_es: 🆕Para este #8M entrevistamos a tres mujeres que ejercieron la solidaridad durante la #pandemia 😲 ✅Productora de #ComercioJust…	4235.0	True	full
[truncated: 131,399 more rows]
