# Supplementary material for: Low credibility URL sharing on Twitter during reporting linking rare blood clots with the Oxford/AstraZeneca COVID-19 vaccine
Source: PLoS One. 2024 Jan 19;19(1):e0296444. doi: 10.1371/journal.pone.0296444 (PMC10798519; doi:10.1371/journal.pone.0296444)
Supplement: S12 File — (CSV) [file pone.0296444.s014.csv]

	Unnamed: 0	_id	created_at	extended_tweet.entities.hashtags	URL	retweeted_status.created_at	retweeted_status.extended_tweet.entities.hashtags	RTURL	retweeted_status.extended_tweet.full_text	retweeted_status.user.followers_count	text	user.followers_count	indicator	origin
1452000	1452000	604785904161a20039fdcee8	2021-03-09 14:19:54	[]	[{"url":"https://t.co/b4sUrOP7kr","expanded_url":"https://french-wine-love.com/2021/03/09/pour-le-pr-fontanet-le-variant-anglais-du-coronavirus-va-prendre-le-dessus-en-france-des-le-mois-de-mars/","display_url":"french-wine-love.com/2021/03/09/pou…","indices":[108,131]}]		[]	[]			Pour le Pr Fontanet, le variant anglais du coronavirus "va prendre le dessus en France dès le mois de mars"… https://t.co/yWHVSsVAnH	6.0	True	full
1452001	1452001	604785904161a20039fdceee	2021-03-09 14:19:54	[]	[]	Tue Mar 09 13:38:49 +0000 2021	[]	[{"url":"https://t.co/6846gMI2qV","expanded_url":"https://newlinesinstitute.org/uyghurs/the-uyghur-genocide-an-examination-of-chinas-breaches-of-the-1948-genocide-convention/","display_url":"newlinesinstitute.org/uyghurs/the-uy…","indices":[242,265]}]	An independent report by more than 50 experts across the world in human rights, war crimes, and international law has concluded China's government is violating every single provision in the UN's Genocide Convention w/its actions in Xinjiang: https://t.co/6846gMI2qV	17082.0	RT @rob_schmitz: An independent report by more than 50 experts across the world in human rights, war crimes, and international law has conc…	3859.0	True	full
1452002	1452002	604785904161a20039fdcef2	2021-03-09 14:19:54	[]	[{"url":"https://t.co/qRiUL0eH2g","expanded_url":"https://www.dol.gov/agencies/whd/pandemic/ffcra-employee-paid-leave","display_url":"dol.gov/agencies/whd/p…","indices":[272,295]}]		[]	[]			@allisongrayce @nickf What a horrible company. I'm SO sorry. Don't pay it. Im pretty sure you're protected by COVID… https://t.co/pgUIFvNJWN	2490.0	True	full
1452003	1452003	604785904161a20039fdcef6	2021-03-09 14:19:54	[]	[]	Tue Mar 09 00:38:53 +0000 2021	[{"text":"onpoli","indices":[204,211]}]	[{"url":"https://t.co/zibFweL343","expanded_url":"https://thepostmillennial.com/canada-ranks-worse-than-almost-all-developed-countries-in-covid-19-misery-index","display_url":"thepostmillennial.com/canada-ranks-w…","indices":[213,236]}]	COVID has made Canada one of the most miserable countries in the developed world, a new index says. Canada ranks worse than almost all developed countries in 'COVID-19 misery index' | The Post Millennial #onpoli https://t.co/zibFweL343	30177.0	RT @randyhillier: COVID has made Canada one of the most miserable countries in the developed world, a new index says. Canada ranks worse th…	305.0	True	full
1452004	1452004	604785904161a20039fdcefc	2021-03-09 14:19:54	[]	[]	Tue Mar 09 14:10:01 +0000 2021	[]	[{"url":"https://t.co/5S9rBTkCvH","expanded_url":"https://coronavirus.gob.mx/wp-content/uploads/2020/07/Algoritmo_Dx_Personal_Salud_08072020.pdf","display_url":"coronavirus.gob.mx/wp-content/upl…","indices":[260,283]}]	@lximenezfyvie @HLGatell La 4T será hipócrita o no será. Estas son las recomendaciones para todos los que no vivamos en un palacio con muralla de hierro o seamos cortesanos de quien allí habita: "No es necesaria la toma ni resultado de una segunda muestra" https://t.co/5S9rBTkCvH https://t.co/BLG9UA26D7	5210.0	RT @AlejandroC_IQ: @lximenezfyvie @HLGatell La 4T será hipócrita o no será. Estas son las recomendaciones para todos los que no vivamos en…	16.0	True	full
1452005	1452005	604785914161a20039fdcf04	2021-03-09 14:19:54	[]	[]	Tue Mar 09 14:18:06 +0000 2021	[]	[{"url":"https://t.co/sVnCOToxfN","expanded_url":"http://apne.ws/CPDWFaG","display_url":"apne.ws/CPDWFaG","indices":[119,142]}]	Virtual graduations, Zoom birthdays: Have pandemic celebrations proven that distance no longer denies lasting meaning? https://t.co/sVnCOToxfN	15100500.0	RT @AP: Virtual graduations, Zoom birthdays: Have pandemic celebrations proven that distance no longer denies lasting meaning? https://t.co…	6345.0	True	full
1452006	1452006	604785914161a20039fdcf34	2021-03-09 14:19:55	[{"text":"COVID19","indices":[45,53]}]	[{"url":"https://t.co/iQM5w4OHwm","expanded_url":"https://wapo.st/3vhOt34","display_url":"wapo.st/3vhOt34","indices":[257,280]}]		[]	[]			A más de un año del inicio de la pandemia de #COVID19, sus orígenes siguen siendo un misterio. Tanto la posibilidad… https://t.co/BOO21A18hU	33366.0	True	full
1452007	1452007	604785914161a20039fdcf3c	2021-03-09 14:19:55	[]	[{"url":"https://t.co/RzkOHZWCbH","expanded_url":"http://visitdeepcreek.com/list/QL/lodging-travel-15","display_url":"visitdeepcreek.com/list/QL/lodgin…","indices":[227,250]}]		[]	[]			Planning a trip to Garrett County and Deep Creek Lake? Check out our lodging options from B&amp;Bs, hotels &amp; motels and… https://t.co/gCY77Hqspp	3302.0	True	full
1452008	1452008	604785914161a20039fdcf3e	2021-03-09 14:19:55	[]	[]	Sun Mar 07 14:23:20 +0000 2021	[]	[{"url":"https://t.co/xmqfAH7PyJ","expanded_url":"https://youtu.be/LYnMxbZk55w","display_url":"youtu.be/LYnMxbZk55w","indices":[257,280]}]	Rashmi Samant on 'Intolerance' of the "Liberals' and the Woke. First Indian woman President of Oxford Students Union resigned barely two days after she was elected. So what went wrong? Listen to @Rashmidvs narrate her story in her own words. Full Video: https://t.co/xmqfAH7PyJ https://t.co/oacAJSMoMy	11918.0	RT @nijunction: Rashmi Samant on 'Intolerance' of the "Liberals' and the Woke. First Indian woman President of Oxford Students Union resig…	61.0	True	full
1452009	1452009	604785914161a20039fdcf44	2021-03-09 14:19:55	[]	[]	Tue Mar 09 13:30:10 +0000 2021	[{"text":"IBMPartner","indices":[247,258]},{"text":"BigData","indices":[259,267]},{"text":"Analytics","indices":[268,278]}]	[{"url":"https://t.co/3R531dSWNA","expanded_url":"https://ibm.co/32TAGTI","display_url":"ibm.co/32TAGTI","indices":[196,219]}]	To enable faster, data-driven decision-making, @Electrolux moved its mission-critical SAP HANA solutions to high-performance IBM Power Systems and IBM FlashSystem storage. More on IBM Power &gt; https://t.co/3R531dSWNA @IBMservers via @antgrasso #IBMPartner #BigData #Analytics https://t.co/ZR1HAuvwUO	184464.0	RT @antgrasso: To enable faster, data-driven decision-making, @Electrolux moved its mission-critical SAP HANA solutions to high-performance…	9973.0	True	full
1452010	1452010	604785924161a20039fdcf54	2021-03-09 14:19:55	[]	[]	Tue Mar 09 06:03:24 +0000 2021	[]	[{"url":"https://t.co/Pq7ThLcZbn","expanded_url":"https://www.outono.net/elentir/2021/03/09/comunismo-disfrazado-de-feminismo-algunos-ejemplos-de-lo-que-se-pudo-ver-en-el-8m-2021/","display_url":"outono.net/elentir/2021/0…","indices":[252,275]}]	Comunismo disfrazado de feminismo: algunos ejemplos de lo que se pudo ver en el 8M 2021. La extrema izquierda exhibe sus símbolos totalitarios bajo el reclamo del feminismo. Ya ni se molestan en disimular, como podéis ver en esta serie de imágenes: https://t.co/Pq7ThLcZbn	28301.0	RT @elentirvigo: Comunismo disfrazado de feminismo: algunos ejemplos de lo que se pudo ver en el 8M 2021. La extrema izquierda exhibe sus…	448.0	True	full
1452011	1452011	604785924161a20039fdcf5a	2021-03-09 14:19:55	[]	[]	Tue Mar 09 02:53:33 +0000 2021	[{"text":"MSGLemonGrassGreenTea","indices":[229,251]},{"text":"GreenTea","indices":[252,261]},{"text":"Covid19","indices":[262,270]}]	[{"url":"https://t.co/perkwyCoxM","expanded_url":"https://bit.ly/3sUayCS","display_url":"bit.ly/3sUayCS","indices":[204,227]}]	MSG Lemon Grass Green Tea has a cooling energy which helps to soothe your stomach and keeps your digestive functions in check. It contains a component called citral that helps to digest food. Buy Now🛒: https://t.co/perkwyCoxM #MSGLemonGrassGreenTea #GreenTea #Covid19 https://t.co/T04Ako2FK4	147537.0	RT @MSGAllTrading: MSG Lemon Grass Green Tea has a cooling energy which helps to soothe your stomach and keeps your digestive functions in…	2.0	True	full
1452012	1452012	604785924161a20039fdcf6e	2021-03-09 14:19:55	[]	[]	Tue Mar 09 06:42:27 +0000 2021	[{"text":"LGBT","indices":[10,15]},{"text":"vaccine","indices":[59,67]}]	[{"url":"https://t.co/Its28JZ6ij","expanded_url":"https://twitter.com/lgbtswitchboard/status/1368902381690380288","display_url":"twitter.com/lgbtswitchboar…","indices":[131,154]}]	If you’re #LGBT please take a sec to answer our poll about #vaccine uptake 🏳️‍🌈 🏳️‍⚧️ 🏳️‍🌈 🏳️‍⚧️ 🏳️‍🌈 🏳️‍⚧️ 🏳️‍🌈 🏳️‍⚧️ 🏳️‍🌈 🏳️‍⚧️ https://t.co/Its28JZ6ij	1107.0	RT @jacobb_91: If you’re #LGBT please take a sec to answer our poll about #vaccine uptake 🏳️‍🌈 🏳️‍⚧️ 🏳️‍🌈 🏳️‍⚧️ 🏳️‍🌈 🏳️‍⚧️ 🏳️‍🌈 🏳️‍⚧️ 🏳️‍🌈…	1318.0	True	full
1452013	1452013	604785924161a20039fdcf70	2021-03-09 14:19:55	[]	[]	Tue Mar 09 14:04:14 +0000 2021	[]	[{"url":"https://t.co/Pn9Wt3upUQ","expanded_url":"https://aitx.ai/rad-announces-that-its-quick-ship-turnaround-time-in-full-operation/","display_url":"aitx.ai/rad-announces-…","indices":[138,161]}]	$AITX press out... Continuing to create the standards for our new industry, build a growing customer base and solve customer problems 😁😁😁 https://t.co/Pn9Wt3upUQ	11264.0	RT @SteveReinharz: $AITX press out... Continuing to create the standards for our new industry, build a growing customer base and solve cust…	37.0	True	full
1452014	1452014	604785934161a20039fdcf92	2021-03-09 14:19:56	[]	[]	Tue Mar 09 14:11:31 +0000 2021	[]	[{"url":"https://t.co/FC9RZrb0bz","expanded_url":"https://www.nydailynews.com/opinion/ny-oped-linda-stasi-on-cuomo-scandal-20210309-o6ust7rns5bqdbrt2y5kwl4ope-story.html","display_url":"nydailynews.com/opinion/ny-ope…","indices":[247,270]}]	No mention of 15,000 seniors who died because of her hero’s nursing home order. No mention of his lying, stonewalling, cover-up. No mention of the grieving families. This piece is the equivalent of showing your bare ass in public for attention. https://t.co/FC9RZrb0bz	184686.0	RT @dagenmcdowell: No mention of 15,000 seniors who died because of her hero’s nursing home order. No mention of his lying, stonewalling, c…	63.0	True	full
1452015	1452015	604785934161a20039fdcf98	2021-03-09 14:19:56	[]	[]	Tue Mar 09 14:00:12 +0000 2021	[]	[{"url":"https://t.co/KkYV1rqpGN","expanded_url":"http://abc7ne.ws/3l00t4q","display_url":"abc7ne.ws/3l00t4q","indices":[199,222]}]	California officials say if you volunteer at a vaccination site for at least four hours you're eligible for getting the shot. It isn't guaranteed, but it's possible you could be offered the vaccine. https://t.co/KkYV1rqpGN https://t.co/TYlTNlgYCs	560655.0	RT @abc7newsbayarea: California officials say if you volunteer at a vaccination site for at least four hours you're eligible for getting th…	32.0	True	full
1452016	1452016	604785944161a20039fdcfa2	2021-03-09 14:19:56	[]	[]	Tue Mar 09 14:09:44 +0000 2021	[]	[{"url":"https://t.co/eDLjw0cCMi","expanded_url":"https://www.vakinha.com.br/vaquinha/ajuda-para-a-internacao-do-clecio","display_url":"vakinha.com.br/vaquinha/ajuda…","indices":[257,280]}]	Meu amigo @cbachini está com 70% dos pulmões comprometidos, não tem plano de saúde e nem conseguiu uma vaga no SUS. Precisa de ajuda para cobrir os custos hospitalares. Se você tá em condições, ajude. Se puder, retuíte. QUE TRISTEZA MANO, PUTA MERDA :( https://t.co/eDLjw0cCMi	2081.0	RT @gserrano: Meu amigo @cbachini está com 70% dos pulmões comprometidos, não tem plano de saúde e nem conseguiu uma vaga no SUS. Precisa…	3095.0	True	full
1452017	1452017	604785944161a20039fdcfa6	2021-03-09 14:19:56	[{"text":"COVID19","indices":[77,85]},{"text":"ArlingtonDreamTeam","indices":[208,227]},{"text":"entry","indices":[228,234]}]	[{"url":"https://t.co/8eNxu8MuNK","expanded_url":"http://bit.ly/30rtwUU","display_url":"bit.ly/30rtwUU","indices":[183,206]},{"url":"https://t.co/HiHiiw7G71","expanded_url":"http://sot.ag/gzW8t","display_url":"sot.ag/gzW8t","indices":[235,258]}]		[]	[]			ArlingtonTx Fire provided approximately 2,600 Johnson &amp; Johnson one-dose #COVID19 vaccine shots Monday to Arlington… https://t.co/Ub1PJ8WNo8	12.0	True	full
1452018	1452018	604785944161a20039fdcfb0	2021-03-09 14:19:56	[]	[{"url":"https://t.co/fzhkG5EynD","expanded_url":"https://www.openstreetmap.org/node/2982526676","display_url":"openstreetmap.org/node/2982526676","indices":[99,122]},{"url":"https://t.co/vavGpuzQyO","expanded_url":"https://openstreetbrowser.org/#map=15/54.0846/12.1312&categories=cycle_amenities","display_url":"openstreetbrowser.org/#map=15/54.084…","indices":[193,216]}]		[]	[]			@ziromr @mathiashro @openstreetmap Alle können die Daten pflegen und dort stehen auch die Angaben:… https://t.co/NWfvzxH0PG	527.0	True	full
1452019	1452019	604785944161a20039fdcfc0	2021-03-09 14:19:56	[{"text":"impacto","indices":[10,18]},{"text":"precio","indices":[137,144]},{"text":"acciones","indices":[152,161]},{"text":"TRMX","indices":[173,178]},{"text":"Clubdetraders","indices":[179,193]},{"text":"BolsaMX","indices":[194,202]}]	[{"url":"https://t.co/Fgx2EynCP0","expanded_url":"https://lnkd.in/ec7X9Rs","display_url":"lnkd.in/ec7X9Rs","indices":[203,226]}]		[]	[]			Aunque su #impacto no es como GameStop (NYSE:GME), pero Discovery Inc puede agradecer el efecto Reddit, Inc. por un… https://t.co/OtaYFZBAmN	928.0	True	full
1452020	1452020	604785944161a20039fdcfd4	2021-03-09 14:19:56	[]	[]	Tue Mar 09 14:17:21 +0000 2021	[]	[{"url":"https://t.co/6CAQMuW9d3","expanded_url":"https://www.mediamatters.org/coronavirus-covid-19/coronavirus-fox-news-trump-feedback-loop-will-get-people-killed","display_url":"mediamatters.org/coronavirus-co…","indices":[225,248]}]	Me, one year ago today: "A significant number of Americans are likely to die -- prematurely and unnecessarily -- because Trump is taking advice from Fox News. We are courting disaster, thanks to the Trump-Fox feedback loop." https://t.co/6CAQMuW9d3	144277.0	RT @MattGertz: Me, one year ago today: "A significant number of Americans are likely to die -- prematurely and unnecessarily -- because Tru…	19484.0	True	full
1452021	1452021	604785944161a20039fdcfd8	2021-03-09 14:19:56	[]	[]	Tue Mar 09 14:13:12 +0000 2021	[]	[{"url":"https://t.co/K4H74SALIg","expanded_url":"https://www.redaccionmedica.com/secciones/parlamentarios/-congreso-rechaza-reconocer-especialidad-urgencias-emergencias-2072","display_url":"redaccionmedica.com/secciones/parl…","indices":[256,279]}]	15 a favor 19 en contra. Estos son los mismos 19 q luego nos ponen medallas, y aplaudian a las 20h en los balcones. Q sinvergüenzas sois, pisoteais todo el sacrificio q se ha hecho. El Congreso rechaza reconocer la especialidad de Urgencias y Emergencias https://t.co/K4H74SALIg	124804.0	RT @ccarballo50: 15 a favor 19 en contra. Estos son los mismos 19 q luego nos ponen medallas, y aplaudian a las 20h en los balcones. Q sinv…	197.0	True	full
1452022	1452022	604785944161a20039fdcfe2	2021-03-09 14:19:57	[]	[]	Tue Mar 09 14:10:04 +0000 2021	[{"text":"Disneyland","indices":[23,34]},{"text":"California","indices":[104,115]},{"text":"themeparks","indices":[133,144]},{"text":"themeparktickets","indices":[145,162]},{"text":"limitedcapacity","indices":[163,179]}]	[{"url":"https://t.co/tRH8lo0nez","expanded_url":"http://ow.ly/BAG8102AWbl","display_url":"ow.ly/BAG8102AWbl","indices":[180,203]}]	Theme parks, including #Disneyland, will be allowed to open at 15% capacity but only people who live in #California can buy tickets. #themeparks #themeparktickets #limitedcapacity https://t.co/tRH8lo0nez https://t.co/72hBrBuSGy	23.0	RT @donnagoudie: Theme parks, including #Disneyland, will be allowed to open at 15% capacity but only people who live in #California can bu…	1322.0	True	full
1452023	1452023	604785944161a20039fdcfe8	2021-03-09 14:19:57	[]	[]	Tue Mar 09 13:34:43 +0000 2021	[]	[{"url":"https://t.co/bpnrDV3rvH","expanded_url":"https://www.businesswire.com/news/home/20210223005711/en/Kohl%E2%80%99s-Honored-as-One-of-the-2021-World%E2%80%99s-Most-Ethical-Companies-by-Ethisphere","display_url":"businesswire.com/news/home/2021…","indices":[255,278]}]	If you want another reminder why we must keep exposing the garment industry, a corporation that denied suppliers in the Global South $150m, before giving out $100m to its shareholders has been ranked as one of the world's most ethical company. cc: @kohls https://t.co/bpnrDV3rvH	2839.0	RT @OhSoEthical: If you want another reminder why we must keep exposing the garment industry, a corporation that denied suppliers in the Gl…	23345.0	True	full
1452024	1452024	604785954161a20039fdd020	2021-03-09 14:19:57	[]	[]	Tue Mar 09 13:54:20 +0000 2021	[]	[{"url":"https://t.co/PtLwbQI261","expanded_url":"https://www.ft.com/content/7f7d4b7d-028a-41a6-b11e-8320173ae4bc","display_url":"ft.com/content/7f7d4b…","indices":[214,237]}]	FINANCIAL TIMES — "Joe Biden’s $1.9tn US stimulus programme will boost the economic recovery from the coronavirus pandemic around the world, the OECD said on Tuesday, as it upgraded its outlook for global growth." https://t.co/PtLwbQI261	3632.0	RT @Covid19WarRoom: FINANCIAL TIMES — "Joe Biden’s $1.9tn US stimulus programme will boost the economic recovery from the coronavirus pande…	462.0	True	full
1452025	1452025	604785964161a20039fdd02a	2021-03-09 14:19:58	[]	[]	Tue Mar 09 11:08:58 +0000 2021	[]	[{"url":"https://t.co/7KqIO96CKk","expanded_url":"https://www.youtube.com/watch?app=desktop&v=X5GBQh4XXwY&t=6s","display_url":"youtube.com/watch?app=desk…","indices":[251,274]}]	Veran indique : "pour nous retrouver demain vaccinons-nous ! Dr Agret vient de faire une vidéo : 219 morts vaccin pfizer en France au 25/02 sans compter les non déclarés. Il dénonce la gravité des faits sur les - 65 ans, qui sont catastrophiques... https://t.co/7KqIO96CKk	1999.0	RT @lephenix555: Veran indique : "pour nous retrouver demain vaccinons-nous ! Dr Agret vient de faire une vidéo : 219 morts vaccin pfizer e…	139.0	True	full
1452026	1452026	604785964161a20039fdd036	2021-03-09 14:19:58	[{"text":"COVID19","indices":[168,176]},{"text":"SDG3","indices":[241,246]}]	[{"url":"https://t.co/u5KBxmkTb4","expanded_url":"https://docs.google.com/forms/d/e/1FAIpQLScBNpC5hE1NQLUTLYHoGxw45GEaaBC0Bb_RfiA5SARrCMu4VA/viewform?gxids=7628","display_url":"docs.google.com/forms/d/e/1FAI…","indices":[257,280]}]		[]	[]			HAPPENING NOW ➡️ Achieving the SDGs: Has COVID-19 made this possible? Join SDSN Pakistan, @JeffDSachs, and… https://t.co/k9Q8LIE4yd	27682.0	True	full
1452027	1452027	604785964161a20039fdd038	2021-03-09 14:19:58	[]	[]	Tue Mar 09 13:10:00 +0000 2021	[{"text":"UniónBolivariana","indices":[79,96]}]	[{"url":"https://t.co/VNytwEYwrT","expanded_url":"https://www.vtv.gob.ve/inicia-vacunacion-contra-covid-19-sector-educativo/","display_url":"vtv.gob.ve/inicia-vacunac…","indices":[98,121]}]	La Guaira | Inicia plan de vacunación del sector educativo contra la COVID-19 #UniónBolivariana https://t.co/VNytwEYwrT https://t.co/WcTHYcMDSR	1812531.0	RT @VTVcanal8: La Guaira | Inicia plan de vacunación del sector educativo contra la COVID-19 #UniónBolivariana https://t.co/VNytwEYwrT ht…	135.0	True	full
1452028	1452028	604785964161a20039fdd03c	2021-03-09 14:19:58	[]	[]	Tue Mar 09 13:53:40 +0000 2021	[]	[{"url":"https://t.co/p6XnOGGo0O","expanded_url":"https://twitter.com/Rutgers_Newark/status/1369090536573911043","display_url":"twitter.com/Rutgers_Newark…","indices":[287,310]}]	Please be aware that we are evaluating our options of filing a civil rights complaint with the Department of Justice against Rutgers &amp; its failure to protect Hindu students from vile &amp; vicious attacks by Audrey Truschke. Reminder that you were already investigated by DOJ before https://t.co/p6XnOGGo0O	1454.0	RT @proudhindu2400: Please be aware that we are evaluating our options of filing a civil rights complaint with the Department of Justice ag…	987.0	True	full
1452029	1452029	604785964161a20039fdd04c	2021-03-09 14:19:58	[]	[]	Tue Mar 09 02:19:42 +0000 2021	[]	[{"url":"https://t.co/NQb0rRPekY","expanded_url":"https://www.taxpolicycenter.org/taxvox/pandemic-bill-would-cut-taxes-average-3000-most-relief-going-low-and-middle-income-households","display_url":"taxpolicycenter.org/taxvox/pandemi…","indices":[197,220]}]	Tax Policy Center analysis of where the benefits go under the 2021 American Rescue Plan Act versus the 2017 Tax Cuts and Jobs Act. Two bills passed on party-line votes. Very different outcomes. https://t.co/NQb0rRPekY https://t.co/J1hpA57p54	182496.0	RT @sahilkapur: Tax Policy Center analysis of where the benefits go under the 2021 American Rescue Plan Act versus the 2017 Tax Cuts and Jo…	74.0	True	full
1452030	1452030	604785974161a20039fdd058	2021-03-09 14:19:58	[]	[]	Tue Mar 09 13:19:26 +0000 2021	[]	[{"url":"https://t.co/2jRCZiXygB","expanded_url":"https://www.cope.es/directos/mallorca","display_url":"cope.es/directos/mallo…","indices":[127,150]}]	Hoy hablamos en el programa con @XiscoJimix tras su partido más difícil y sus goles con dedicatoria al cielo. 15:25h 102.8FM https://t.co/2jRCZiXygB https://t.co/Ifk32tDjNs	4448.0	RT @deportescopeMLC: Hoy hablamos en el programa con @XiscoJimix tras su partido más difícil y sus goles con dedicatoria al cielo. 15:25h…	4448.0	True	full
1452031	1452031	604785974161a20039fdd07c	2021-03-09 14:19:58	[]	[]	Mon Mar 08 23:00:01 +0000 2021	[{"text":"rstats","indices":[240,247]}]	[{"url":"https://t.co/d5ShIqFCNu","expanded_url":"https://statsoc.org.au/event-4191172","display_url":"statsoc.org.au/event-4191172","indices":[167,190]}]	[CPD workshop] The Canberra branch is running a Data Visualisation with R workshop, taught by Prof. Di Cook @visnut and Dr. Emi Tanaka @statsgen 📅 15 - 16 April 🔗 https://t.co/d5ShIqFCNu Early bird registrations are still available #rstats https://t.co/jSy00muRpQ	1761.0	RT @StatSocAus: [CPD workshop] The Canberra branch is running a Data Visualisation with R workshop, taught by Prof. Di Cook @visnut and Dr…	1355.0	True	full
1452032	1452032	604785974161a20039fdd07e	2021-03-09 14:19:58	[]	[]	Tue Mar 09 02:52:17 +0000 2021	[]	[{"url":"https://t.co/u2dzw5ZqPZ","expanded_url":"https://www.biorxiv.org/content/10.1101/2021.03.08.434416v1","display_url":"biorxiv.org/content/10.110…","indices":[219,242]}]	Our preprint on the DNA methylation patterns of rhizobia and non-rhizobia in the genus Ensifer, and how they change during nitrogen-fixation, is now online! Made possible through support from @jgi, @EMBO, @NSERC_CRSNG. https://t.co/u2dzw5ZqPZ	506.0	RT @George_diCenzo: Our preprint on the DNA methylation patterns of rhizobia and non-rhizobia in the genus Ensifer, and how they change dur…	87612.0	True	full
1452033	1452033	604785974161a20039fdd088	2021-03-09 14:19:59	[]	[{"url":"https://t.co/MnFOa5gTxK","expanded_url":"https://youtu.be/9TutRIsG8iA","display_url":"youtu.be/9TutRIsG8iA","indices":[256,279]}]		[]	[]			-Los datos son todavía insuficientes para una respuesta esclarecedora -Recoje datos adicionales -Hace cientos de bi… https://t.co/eSBdG4nuvr	234.0	True	full
1452034	1452034	604785974161a20039fdd08a	2021-03-09 14:19:59	[{"text":"BTC","indices":[12,16]},{"text":"betfurysuccess","indices":[197,212]}]	[{"url":"https://t.co/qnQoll5l5y","expanded_url":"https://betfury.io/boxes/all?r=60458cb048f1645742a1a97f","display_url":"betfury.io/boxes/all?r=60…","indices":[173,196]}]		[]	[]			💸 Earn free #BTC and multiply crypto up to 15% monthly with @betfury_io BOXes 📦 Enjoy the easy way to get cryptocur… https://t.co/8aCIwpDWjJ	16.0	True	full
1452035	1452035	604785984161a20039fdd09e	2021-03-09 14:19:59	[]	[]	Tue Mar 09 02:22:30 +0000 2021	[]	[{"url":"https://t.co/yy5GVqUFG4","expanded_url":"https://indianexpress.com/article/opinion/columns/quad-group-india-us-relations-joe-biden-7219965/","display_url":"indianexpress.com/article/opinio…","indices":[256,279]}]	.@MohanCRaja: The Quad summit underlines the growing gap between India's foreign policy debate and policy, and "the continuing underestimation of Delhi’s capacity to rework its great power relations to meet India’s changing interests and circumstances." https://t.co/yy5GVqUFG4	60146.0	RT @d_jaishankar: .@MohanCRaja: The Quad summit underlines the growing gap between India's foreign policy debate and policy, and "the cont…	10.0	True	full
1452036	1452036	604785984161a20039fdd0a2	2021-03-09 14:19:59	[]	[{"url":"https://t.co/8u58k6z1Ri","expanded_url":"https://chemnitz.de/.../corona.../anbieter_schnelltests.html","display_url":"chemnitz.de/.../corona.../…","indices":[255,278]}]		[]	[]			| Infos zu Antigen-Schnelltests | Einmal pro Woche könnt ihr euch lt. Bundesregierung kostenlos mittels Schnelltest… https://t.co/E9bmmi6NZy	7107.0	True	full
1452037	1452037	604785984161a20039fdd0a6	2021-03-09 14:19:59	[]	[]	Tue Mar 09 13:03:35 +0000 2021	[{"text":"COVID19","indices":[44,52]}]	[{"url":"https://t.co/af24sl8RId","expanded_url":"https://twitter.com/i/broadcasts/1zqKVXRDXXnJB","display_url":"twitter.com/i/broadcasts/1…","indices":[131,154]}]	Reafirmamos el compromiso de vacunar contra #COVID19, de manera universal y gratuita, a las y los mexicanos. Conferencia matutina. https://t.co/af24sl8RId	7882199.0	RT @lopezobrador_: Reafirmamos el compromiso de vacunar contra #COVID19, de manera universal y gratuita, a las y los mexicanos. Conferencia…	3037.0	True	full
1452038	1452038	604785984161a20039fdd0a8	2021-03-09 14:19:59	[]	[{"url":"https://t.co/v22MVNyuBM","expanded_url":"http://spr.ly/6012HWLU8","display_url":"spr.ly/6012HWLU8","indices":[198,221]}]		[]	[]			Young adults facing the brunt of the pandemic's social restrictions worry about missing out on economic opportuniti… https://t.co/HoWbSoBZ6q	25889.0	True	full
1452039	1452039	604785984161a20039fdd0aa	2021-03-09 14:19:59	[]	[]	Tue Mar 09 14:19:13 +0000 2021	[{"text":"Vorpommern","indices":[60,71]},{"text":"Corona","indices":[145,152]},{"text":"Polen","indices":[163,169]},{"text":"Schnelltests","indices":[171,184]},{"text":"CoronaTests","indices":[185,197]}]	[{"url":"https://t.co/jZqJMiSH0I","expanded_url":"https://www.nordkurier.de/mecklenburg-vorpommern/mv-verschaerft-corona-regeln-fuer-polnische-pendler-0942711003.html","display_url":"nordkurier.de/mecklenburg-vo…","indices":[198,221]}]	Berufspendler an der polnischen Grenze müssen sich nun laut #Vorpommern-Staatssekretär @Dahlemann noch öfter testen lassen. Grund sind steigende #Corona-Zahlen in #Polen. #Schnelltests #CoronaTests https://t.co/jZqJMiSH0I	19192.0	RT @Nordkurier: Berufspendler an der polnischen Grenze müssen sich nun laut #Vorpommern-Staatssekretär @Dahlemann noch öfter testen lassen.…	2636.0	True	full
1452040	1452040	604785984161a20039fdd0ae	2021-03-09 14:19:59	[]	[]	Tue Mar 09 13:11:49 +0000 2021	[{"text":"Deport","indices":[273,280]}]	[{"url":"https://t.co/Wx2wYbMcYO","expanded_url":"https://twitter.com/ukhomeoffice/status/1369232100650520580","display_url":"twitter.com/ukhomeoffice/s…","indices":[281,304]}]	115 illegals were ferried in yesterday by our own BorderForce....the French Navy did their part in escorting them over aswell. If you stopped the fkin ferry service you won’t have to worry about where to put them will you 🤷‍♀️ @10DowningStreet @Conservatives @pritipatel #Deport https://t.co/Wx2wYbMcYO	9285.0	RT @Smileygirl19678: 115 illegals were ferried in yesterday by our own BorderForce....the French Navy did their part in escorting them over…	53.0	True	full
1452041	1452041	604785984161a20039fdd0ca	2021-03-09 14:19:59	[]	[]	Tue Mar 09 12:16:57 +0000 2021	[]	[{"url":"https://t.co/Gik2ba0j7A","expanded_url":"https://metro.co.uk/2021/03/08/hancocks-department-did-90m-ppe-deal-with-firm-listed-at-hotel-room-14210310/","display_url":"metro.co.uk/2021/03/08/han…","indices":[256,279]}]	The UK Department of Health (DHSC) signed two PPE deals worth more than £90 million with a state-backed Chinese firm listed at a hotel room in Beijing. "terms included a 70% down-payment within two working days … buyer was the British Embassy in Beijing" https://t.co/Gik2ba0j7A	47940.0	RT @cstross: The UK Department of Health (DHSC) signed two PPE deals worth more than £90 million with a state-backed Chinese firm listed at…	441.0	True	full
1452042	1452042	604785984161a20039fdd0d6	2021-03-09 14:19:59	[]	[]	Tue Mar 09 02:40:20 +0000 2021	[{"text":"IngrahamAngle","indices":[163,177]}]	[{"url":"https://t.co/AlV6UQKa6B","expanded_url":"https://www.nbcnews.com/news/investigations/record-number-unaccompanied-migrant-children-held-facilities-meant-adults-n1260097","display_url":"nbcnews.com/news/investiga…","indices":[178,201]}]	BREAKING: Number of unaccompanied minors triples in 2 wks after Biden reverses Trump’s border &amp; Covid policies. Sen. Tom Cotton is demanding answers. 10pET. #IngrahamAngle https://t.co/AlV6UQKa6B	3725275.0	RT @IngrahamAngle: BREAKING: Number of unaccompanied minors triples in 2 wks after Biden reverses Trump’s border &amp; Covid policies. Sen. Tom…	561.0	True	full
1452043	1452043	604785984161a20039fdd0d8	2021-03-09 14:19:59	[]	[]	Tue Mar 09 02:21:00 +0000 2021	[{"text":"Gubbio","indices":[51,58]}]	[{"url":"https://t.co/Y7U8VkZTYv","expanded_url":"https://bit.ly/3chHyOK","display_url":"bit.ly/3chHyOK","indices":[225,248]}]	One of the most beautiful medieval towns in Italy, #Gubbio is located in the region of Umbria on the steep slopes of Monte Ingino. What do we love most about this place? Its unique atmosphere and well-preserved architecture https://t.co/Y7U8VkZTYv https://t.co/ajFxRCczlC	74801.0	RT @ItalyMagazine: One of the most beautiful medieval towns in Italy, #Gubbio is located in the region of Umbria on the steep slopes of Mon…	36.0	True	full
1452044	1452044	604785994161a20039fdd0e4	2021-03-09 14:19:59	[]	[]	Tue Mar 09 04:46:00 +0000 2021	[]	[{"url":"https://t.co/euLFqaMWi0","expanded_url":"https://unemploymentpua.com/stimuluschecks/stimuluschecktracker.html","display_url":"unemploymentpua.com/stimuluschecks…","indices":[215,238]}]	House Committee on Rules awaits some more paperwork from the Senate. Looks like House vote on COVID-19 Relief Bill will most likely occur on Wednesday. We will keep everyone updated every step of the way as always! https://t.co/euLFqaMWi0	9846.0	RT @UnemploymentPUA: House Committee on Rules awaits some more paperwork from the Senate. Looks like House vote on COVID-19 Relief Bill wil…	2.0	True	full
1452045	1452045	604785994161a20039fdd0fe	2021-03-09 14:20:00	[]	[]	Tue Mar 09 09:36:51 +0000 2021	[]	[{"url":"https://t.co/UnsM6F03MG","expanded_url":"https://youtu.be/LmhNrU_YsLw","display_url":"youtu.be/LmhNrU_YsLw","indices":[255,278]}]	We believe covid deaths in nursing homes and possibly many other deaths too, could have been avoided, if the Govt. had not been 'hell-bent' on obtaining an EUA for improperly tested, experimental vaccines, clinical trials for which continue until 2023. 👇 https://t.co/UnsM6F03MG	2263.0	RT @medisolve_org: We believe covid deaths in nursing homes and possibly many other deaths too, could have been avoided, if the Govt. had n…	4489.0	True	full
1452046	1452046	604785994161a20039fdd100	2021-03-09 14:20:00	[]	[]	Tue Mar 09 11:24:07 +0000 2021	[{"text":"JuicioPolítico","indices":[0,15]}]	[{"url":"https://t.co/BR7hCR30ay","expanded_url":"https://www.abc.com.py/nacionales/2021/03/09/pobre-ejecucion-licitaciones-amanadas-y-politizacion-formaran-parte-del-libelo-acusatorio-contra-abdo/","display_url":"abc.com.py/nacionales/202…","indices":[198,221]}]	#JuicioPolítico Acusarían al presidente y al vicepresidente de mal desempeño en sus funciones, como hechos de corrupción, la pobre ejecución presupuestaria, las licitaciones amañadas, y mucho más. https://t.co/BR7hCR30ay	1030079.0	RT @ABCDigital: #JuicioPolítico Acusarían al presidente y al vicepresidente de mal desempeño en sus funciones, como hechos de corrupción, l…	637.0	True	full
1452047	1452047	604785994161a20039fdd114	2021-03-09 14:20:00	[]	[{"url":"https://t.co/rnosLkxUoC","expanded_url":"http://abonados.realbetisbalompie.es/","display_url":"abonados.realbetisbalompie.es","indices":[79,102]}]		[]	[]			@Poollito26 ¡Hola! A partir de las 15:30, el club lo habilitará en este enlace https://t.co/rnosLkxUoC. Cuando entr… https://t.co/Or29lxqm4Z	7536.0	True	full
1452048	1452048	604785994161a20039fdd116	2021-03-09 14:20:00	[]	[{"url":"https://t.co/j3xPDFTcK2","expanded_url":"https://www.washingtonpost.com/opinions/stimulus-checks-are-the-most-indefensible-part-of-the-covid-relief-bill/2021/03/08/39560602-8055-11eb-ac37-4383f7709abe_story.html?tid=ss_tw","display_url":"washingtonpost.com/opinions/stimu…","indices":[249,272]}]		[]	[]			"...A deliberate decision made apparently for no other reason except that voters like getting checks." Most of thos… https://t.co/ZPlqJqcwRK	2681.0	True	full
1452049	1452049	6047859a4161a20039fdd136	2021-03-09 14:20:00	[]	[]	Tue Mar 09 11:39:12 +0000 2021	[{"text":"NotiMippCI","indices":[0,11]},{"text":"GNBCarabobo","indices":[147,159]}]	[{"url":"https://t.co/sNbvezqX0r","expanded_url":"https://bit.ly/3kWEA5R","display_url":"bit.ly/3kWEA5R","indices":[99,122]}]	#NotiMippCI 📰🗞| Venezuela detectó 453 nuevos casos por COVID-19 en las últimas 24 horas. Lea más ⏩ https://t.co/sNbvezqX0r https://t.co/mjtdEjm4vy #GNBCarabobo	468.0	RT @cmdteOleksiukV1: #NotiMippCI 📰🗞| Venezuela detectó 453 nuevos casos por COVID-19 en las últimas 24 horas. Lea más ⏩ https://t.co/sNbvez…	382.0	True	full
1452050	1452050	6047859a4161a20039fdd13c	2021-03-09 14:20:00	[]	[]	Tue Mar 09 05:53:24 +0000 2021	[]	[{"url":"https://t.co/5hP8TyFL4F","expanded_url":"https://www.google.com.au/amp/s/amp.theguardian.com/society/2021/jan/07/australia-to-roll-out-covid-vaccine-in-february-with-goal-for-four-million-jabs-by-march","display_url":"google.com.au/amp/s/amp.theg…","indices":[255,278]}]	I know there’s a bit going on in Canberra but we need serious scrutiny of the vaccination rollout. The PM promised 4 million doses by the end of March. We’re currently at 86,000. We’re so far off target it’s like they just plucked numbers out of the sky. https://t.co/5hP8TyFL4F	20227.0	RT @jillastark: I know there’s a bit going on in Canberra but we need serious scrutiny of the vaccination rollout. The PM promised 4 millio…	1178.0	True	full
1452051	1452051	6047859a4161a20039fdd14e	2021-03-09 14:20:00	[]	[{"url":"https://t.co/qk0ISTLesd","expanded_url":"https://buff.ly/3rxZXwQ","display_url":"buff.ly/3rxZXwQ","indices":[219,242]}]		[]	[]			Goals are powerful things. In fact, when you set a goal with care, it can seem as if it has taken on a life of its… https://t.co/VLunl5Z2Xv	68.0	True	full
1452052	1452052	6047859a4161a20039fdd156	2021-03-09 14:20:00	[{"text":"WomensHistoryMonth","indices":[17,36]}]	[{"url":"https://t.co/cCahfEDfsL","expanded_url":"http://ow.ly/nwtU50DU6NE","display_url":"ow.ly/nwtU50DU6NE","indices":[238,261]}]		[]	[]			We're continuing #WomensHistoryMonth with The Western Literary Tradition, edited by Margaret L. King, which include… https://t.co/AmFDV7kuzy	568.0	True	full
1452053	1452053	6047859a4161a20039fdd16c	2021-03-09 14:20:01	[]	[]	Tue Mar 09 14:15:01 +0000 2021	[{"text":"covid19","indices":[53,61]}]	[{"url":"https://t.co/YKEKhfuuGw","expanded_url":"https://www.thelancet.com/the-lancet-voice","display_url":"thelancet.com/the-lancet-voi…","indices":[235,258]}]	Important podcast @TheLancet - Sir Michael Marmot on #covid19 &amp; the perpetuation of existing societal inequities. My take- none of this is surprising. You get the outcomes that the system is intentionally designed to give you. https://t.co/YKEKhfuuGw	34043.0	RT @AbraarKaran: Important podcast @TheLancet - Sir Michael Marmot on #covid19 &amp; the perpetuation of existing societal inequities. My tak…	1405.0	True	full
1452054	1452054	6047859a4161a20039fdd174	2021-03-09 14:20:01	[]	[]	Tue Mar 09 14:13:34 +0000 2021	[{"text":"CooperativaEnCasa","indices":[75,93]}]	[{"url":"https://t.co/WpbnSPhaMH","expanded_url":"https://bit.ly/3qvuo5x","display_url":"bit.ly/3qvuo5x","indices":[94,117]}]	Covid-19: Chile registró 3.528 casos nuevos, con una positividad del 9,78% #CooperativaEnCasa https://t.co/WpbnSPhaMH https://t.co/UDpYh58OMf	3011726.0	RT @Cooperativa: Covid-19: Chile registró 3.528 casos nuevos, con una positividad del 9,78% #CooperativaEnCasa https://t.co/WpbnSPhaMH http…	15632.0	True	full
1452055	1452055	6047859a4161a20039fdd176	2021-03-09 14:20:01	[]	[]	Tue Mar 09 13:15:37 +0000 2021	[{"text":"Creálogos","indices":[145,155]},{"text":"NuestraFuerzaEresTú","indices":[296,316]}]	[{"url":"https://t.co/aZsCgj1HeX","expanded_url":"https://bit.ly/2PNgHlX","display_url":"bit.ly/2PNgHlX","indices":[224,247]}]	@CDTFundacion @ULL @CDTOfficialEN @MilaLuisBrito @umedher @FundacionLaLiga @CDTAcademiapana @LaLiga @Deportecanario @_dediego La nueva sesión de #Creálogos debate sobre los modelos de consumo del fútbol tras la pandemia ℹ️ https://t.co/aZsCgj1HeX @CDTFundacion @FundacionLaLiga @LaLiga @ULL #NuestraFuerzaEresTú	154975.0	RT @CDTOficial: @CDTFundacion @ULL @CDTOfficialEN @MilaLuisBrito @umedher @FundacionLaLiga @CDTAcademiapana @LaLiga @Deportecanario @_dedie…	1273.0	True	full
1452056	1452056	6047859a4161a20039fdd17a	2021-03-09 14:20:01	[]	[]	Tue Mar 09 13:21:23 +0000 2021	[]	[{"url":"https://t.co/uxCMFmgwzG","expanded_url":"https://www.nejm.org/doi/full/10.1056/NEJMc2102017","display_url":"nejm.org/doi/full/10.10…","indices":[227,250]}]	Un estudio de la vacuna de Pfizer indica que sigue siendo útil para las variantes británica, sudafricana y brasileña. Lo han comprobado gracias a una herramienta indispensable llamada clon infectivo. Consiste en lo siguiente. 👇https://t.co/uxCMFmgwzG	33595.0	RT @Javier__CB: Un estudio de la vacuna de Pfizer indica que sigue siendo útil para las variantes británica, sudafricana y brasileña. Lo ha…	1196.0	True	full
1452057	1452057	6047859a4161a20039fdd182	2021-03-09 14:20:01	[]	[]	Tue Mar 09 14:19:14 +0000 2021	[]	[{"url":"https://t.co/WKIc5D9Fvt","expanded_url":"https://aparicoes-literarias.blogspot.com/2021/03/cabare-do-messias-xiv-pandemia.html","display_url":"aparicoes-literarias.blogspot.com/2021/03/cabare…","indices":[46,69]}]	Animada semaninha nos tempos da familícia... https://t.co/WKIc5D9Fvt Já disseram que o Brasil não é um país sério, já falaram que o Brasil é uma piada pronta... O Mito Messias veio para não deixar dúvidas nas afirmações... https://t.co/uy5FRrqu3M	2428.0	RT @AparicoesL: Animada semaninha nos tempos da familícia... https://t.co/WKIc5D9Fvt Já disseram que o Brasil não é um país sério, já fal…	339.0	True	full
1452058	1452058	6047859a4161a20039fdd18a	2021-03-09 14:20:01	[]	[]	Mon Mar 08 13:41:04 +0000 2021	[{"text":"TRONCenturyMining","indices":[1,19]},{"text":"TRX","indices":[92,96]},{"text":"BTT","indices":[98,102]},{"text":"JST","indices":[104,108]},{"text":"SUN","indices":[110,114]},{"text":"WIN","indices":[116,120]}]	[{"url":"https://t.co/rJYHv3rZ8m","expanded_url":"http://SUN.io","display_url":"SUN.io","indices":[183,206]}]	🚀#TRONCenturyMining Total TVL Exceeding $1.2 Billion in 15 mins. ⚒️Stake one token to mine #TRX, #BTT, #JST, #SUN, #WIN 5 different tokens. 💰High earns with NO risk! Get started at https://t.co/rJYHv3rZ8m! https://t.co/KvhtDmcgaV	2277829.0	RT @justinsuntron: 🚀#TRONCenturyMining Total TVL Exceeding $1.2 Billion in 15 mins. ⚒️Stake one token to mine #TRX, #BTT, #JST, #SUN, #WIN…	47.0	True	full
1452059	1452059	6047859b4161a20039fdd198	2021-03-09 14:20:01	[{"text":"edtech","indices":[210,217]},{"text":"highered","indices":[218,227]}]	[{"url":"https://t.co/zucS3p4yqP","expanded_url":"https://bit.ly/3sZ6pxd","display_url":"bit.ly/3sZ6pxd","indices":[228,251]}]		[]	[]			In recent years, Coursera, better known for its courses and certificates, has been expanding into new territory: of… https://t.co/5Ybwt10sOd	22580.0	True	full
1452060	1452060	6047859b4161a20039fdd19e	2021-03-09 14:20:02	[]	[]	Tue Mar 09 13:10:05 +0000 2021	[]	[{"url":"https://t.co/pLtDCoN4Om","expanded_url":"https://bit.ly/3chxqFs","display_url":"bit.ly/3chxqFs","indices":[197,220]}]	A leading German publisher has belatedly marked the occasion by pulping copies of a children’s picture book. Its crime? Saying something that is almost certainly true. @MrSteerpike has the details https://t.co/pLtDCoN4Om	71394.0	RT @SpecCoffeeHouse: A leading German publisher has belatedly marked the occasion by pulping copies of a children’s picture book. Its crime…	125.0	True	full
1452061	1452061	6047859b4161a20039fdd1a0	2021-03-09 14:20:02	[]	[]	Tue Mar 09 13:41:43 +0000 2021	[]	[{"url":"https://t.co/wt2mQRS3AK","expanded_url":"https://www.nytimes.com/2021/03/09/us/politics/amazon-union-alabama-biden.html","display_url":"nytimes.com/2021/03/09/us/…","indices":[251,274]}]	New: When Joe Biden spoke in support of Alabama Amazon workers, union activists heard something more: a Democratic Party finally sticking up for ppl long in its shadows. I went to Bessemer, and spoke to workers, about what the president’s words meant https://t.co/wt2mQRS3AK	224354.0	RT @AsteadWesley: New: When Joe Biden spoke in support of Alabama Amazon workers, union activists heard something more: a Democratic Party…	1140.0	True	full
1452062	1452062	6047859b4161a20039fdd1a4	2021-03-09 14:20:01	[]	[{"url":"https://t.co/nC1GAbZrND","expanded_url":"https://dc-covid.site.ined.fr/fr/presentation/q7/","display_url":"dc-covid.site.ined.fr/fr/presentatio…","indices":[270,293]},{"url":"https://t.co/I8zSNCdCvw","expanded_url":"https://www.santepubliquefrance.fr/content/download/313368/2895317","display_url":"santepubliquefrance.fr/content/downlo…","indices":[294,317]}]		[]	[]			@LaMatinaleLCI @LCI @PascaledeLaTour Cela est surprenant lorsque l’on prend en compte le fait que les moins de 50 a… https://t.co/6CVszN8LZk	11.0	True	full
1452063	1452063	6047859b4161a20039fdd1ae	2021-03-09 14:20:01	[]	[{"url":"https://t.co/fxhe35LVw0","expanded_url":"https://www.focus.de/gesundheit/news/aktuelle-news-zur-corona-pandemie-im-ticker-4252-neuinfektionen-deutschland-verliert-tausende-pflegekraefte_id_13005536.html?rnd=b258b6b9169c91a80571dfbb92b86d0f","display_url":"focus.de/gesundheit/new…","indices":[126,149]}]		[]	[]			Aktuelle News zur Corona-Pandemie im Ticker - Sterbefallzahlen im Februar unter dem Durchschnitt der Vorjahre - tr… https://t.co/S3XZNdGg4f	77037.0	True	full
1452064	1452064	6047859b4161a20039fdd1b0	2021-03-09 14:20:02	[]	[]	Tue Mar 09 14:16:11 +0000 2021	[{"text":"tbay","indices":[233,238]}]	[{"url":"https://t.co/Bjc8gMFZKD","expanded_url":"https://www.cbc.ca/news/canada/thunder-bay/eat-fish-business-pandemic-new-model-1.5941465","display_url":"cbc.ca/news/canada/th…","indices":[240,263]}]	Eat the Fish enters new business waters due to pandemic &amp; establishes Community Supported Fishery. Customers in Thunder Bay can say, “‘I want 10lbs of whitefish each month' and they’ll be able to subscribe to a plan to do that." #tbay https://t.co/Bjc8gMFZKD https://t.co/QmlFllo3dq	23011.0	RT @CBCTBay: Eat the Fish enters new business waters due to pandemic &amp; establishes Community Supported Fishery. Customers in Thunder Bay ca…	1313.0	True	full
1452065	1452065	6047859b4161a20039fdd1b8	2021-03-09 14:20:02	[]	[]	Tue Mar 09 14:16:23 +0000 2021	[{"text":"LandLadyNengi","indices":[265,279]}]	[{"url":"https://t.co/eYvWBUMQtK","expanded_url":"http://4.Office","display_url":"4.Office","indices":[97,120]}]	The facts about the NENGI MANSION 1.CCTV cameras 2.swimming pool in the back yard 3.Cinema room https://t.co/eYvWBUMQtK 5.Jacuzzi 6. Not bought from fund 7. Its not a house but a palace 8. Its covered by the Holy Spirit 9. Electric Gate CONGRATULATIONS NENGI #LandLadyNengi https://t.co/aqczJhBKOD	355.0	RT @Joebaby3333: The facts about the NENGI MANSION 1.CCTV cameras 2.swimming pool in the back yard 3.Cinema room https://t.co/eYvWBUMQtK…	334.0	True	full
1452066	1452066	6047859b4161a20039fdd1ba	2021-03-09 14:20:02	[{"text":"UnitedStatesEconomy","indices":[112,132]},{"text":"VaccinationandImmunization","indices":[133,160]}]	[{"url":"https://t.co/hrUtT4OynW","expanded_url":"http://dlvr.it/RvH6rc","display_url":"dlvr.it/RvH6rc","indices":[88,111]}]		[]	[]			The U.S. economy is expected to surge on the stimulus plan and a rapid vaccine rollout. https://t.co/hrUtT4OynW… https://t.co/gKQScQD6Bh	1398.0	True	full
1452067	1452067	6047859b4161a20039fdd1c2	2021-03-09 14:20:02	[]	[{"url":"https://t.co/Nf4mAkwhDl","expanded_url":"https://buff.ly/3r9GT7W","display_url":"buff.ly/3r9GT7W","indices":[257,280]}]		[]	[]			Minimizing exposure to weaker retail brands, apparel or otherwise, makes sense. The pandemic's been both a boon and… https://t.co/eNj1EeCMlg	1746.0	True	full
1452068	1452068	6047859b4161a20039fdd1ca	2021-03-09 14:20:02	[]	[{"url":"https://t.co/ZcYYes5xet","expanded_url":"https://www.sciencemag.org/news/2020/11/will-small-long-shot-us-company-end-producing-best-coronavirus-vaccine","display_url":"sciencemag.org/news/2020/11/w…","indices":[281,304]}]		[]	[]			@lovenexpansion @skye_daddy LOL I remember watching Animorphs back in the 90s 🦋 This method is unlike the other va… https://t.co/WJ2q7teFbg	762.0	True	full
1452069	1452069	6047859b4161a20039fdd1d0	2021-03-09 14:20:02	[]	[{"url":"https://t.co/3fXKkB8FrO","expanded_url":"https://bit.ly/3ev6ncm","display_url":"bit.ly/3ev6ncm","indices":[96,119]}]		[]	[]			NOTICIA | Un muerto por covid-19 informan autoridades del Seguro Social de Tegucigalpa - Link:… https://t.co/3p90xRZUwL	64908.0	True	full
1452070	1452070	6047859b4161a20039fdd1d6	2021-03-09 14:20:02	[{"text":"DavidCampbell","indices":[92,106]}]	[{"url":"https://t.co/5tRZKnbuiB","expanded_url":"https://www.amazon.com/dp/B082KYD8W9/","display_url":"amazon.com/dp/B082KYD8W9/","indices":[107,130]}]		[]	[]			A beautiful book that will make readers change their perception about grass and its beauty. #DavidCampbell… https://t.co/c4g1upRsS0	842.0	True	full
1452071	1452071	6047859b4161a20039fdd1da	2021-03-09 14:20:02	[{"text":"greenMarkham","indices":[238,251]},{"text":"MarkhamRecycles","indices":[253,269]}]	[{"url":"https://t.co/nTD8Stj0Ji","expanded_url":"http://markham.ca/covid19","display_url":"markham.ca/covid19","indices":[211,234]}]		[]	[]			In RED-CONTROL Zone, the sale &amp; exchange of green bins &amp; blue boxes will resume. ☑️Starting March 8: Markham Vill… https://t.co/Ivh5XEhJBO	18044.0	True	full
1452072	1452072	6047859b4161a20039fdd1de	2021-03-09 14:20:02	[]	[]	Tue Mar 09 12:14:59 +0000 2021	[]	[{"url":"https://t.co/VLKIoneb6C","expanded_url":"https://www.bloomberg.com/news/articles/2021-03-09/pfizer-biontech-covid-shot-neutralizes-brazilian-strain-in-lab","display_url":"bloomberg.com/news/articles/…","indices":[140,163]}]	"Another reason for optimism:" New study shows the Pfizer-BioNTech vaccine neutralizes the UK, South Africa, &amp; Brazil Covid-19 variants https://t.co/VLKIoneb6C https://t.co/YY4DKGhn7T	47866.0	RT @scottlincicome: "Another reason for optimism:" New study shows the Pfizer-BioNTech vaccine neutralizes the UK, South Africa, &amp; Brazil C…	71.0	True	full
1452073	1452073	6047859b4161a20039fdd1e0	2021-03-09 14:20:02	[]	[{"url":"https://t.co/yllUVG8zhS","expanded_url":"https://buff.ly/30r2KMy","display_url":"buff.ly/30r2KMy","indices":[188,211]}]		[]	[]			Taken together, the components of the coronavirus bill represent the biggest expansion of federal help for health i… https://t.co/uTj2CNuEPL	43482.0	True	full
1452074	1452074	6047859b4161a20039fdd1e4	2021-03-09 14:20:02	[{"text":"CRT2021","indices":[229,237]}]	[{"url":"https://t.co/JNofaK1n9x","expanded_url":"https://bit.ly/3bvZwO6","display_url":"bit.ly/3bvZwO6","indices":[205,228]}]		[]	[]			Join us at CRT21 Virtual! Tune in to a packed session on Saturday, March 13 at 12:15 p.m. EST: "Continuing Educatio… https://t.co/Q9YgO2ciD6	2533.0	True	full
1452075	1452075	6047859c4161a20039fdd20e	2021-03-09 14:20:02	[{"text":"covid","indices":[48,54]}]	[{"url":"https://t.co/0efCxrePPR","expanded_url":"http://haloverify.com","display_url":"haloverify.com","indices":[227,250]}]		[]	[]			Halo is one of the most cost effective, at home #covid test kits available in the U.K. Our service includes a non… https://t.co/GVgKVUrHVI	123.0	True	full
1452076	1452076	6047859c4161a20039fdd23e	2021-03-09 14:20:03	[{"text":"Chenin","indices":[206,213]}]	[{"url":"https://t.co/cbHU1gtFy4","expanded_url":"http://www.dracaenwines.com","display_url":"dracaenwines.com","indices":[253,276]}]		[]	[]			These beauties are now safely in bottle. Tasting it out of tank, we can guarantee you are going to love it! This fr… https://t.co/N5ND9ab1Yj	19225.0	True	full
1452077	1452077	6047859d4161a20039fdd242	2021-03-09 14:20:03	[]	[{"url":"https://t.co/oiEV7oll1u","expanded_url":"https://therelationshiptips.com/study-of-coronavirus-variants-predicts-virus-evolving-to-escape-current-vaccines/","display_url":"therelationshiptips.com/study-of-coron…","indices":[138,161]}]		[]	[]			New post (Study of coronavirus variants predicts virus evolving to escape current vaccines) has been published on T… https://t.co/jdtVDL1YG0	46.0	True	full
1452078	1452078	6047859d4161a20039fdd244	2021-03-09 14:20:03	[{"text":"COVID19","indices":[41,49]}]	[{"url":"https://t.co/mJIpLX0Tx5","expanded_url":"https://www.kff.org/coronavirus-covid-19/poll-finding/kff-covid-19-vaccine-monitor-experiences-vaccine-access-information-needs","display_url":"kff.org/coronavirus-co…","indices":[249,272]}]		[]	[]			About 4 in 10 of those who have gotten a #COVID19 vaccine say that someone helped them set up the appointment. Am… https://t.co/wQ5i8gE9Bb	110619.0	True	full
1452079	1452079	6047859d4161a20039fdd246	2021-03-09 14:20:03	[]	[]	Mon Mar 08 15:57:24 +0000 2021	[]	[{"url":"https://t.co/ihte8EV7UY","expanded_url":"https://sextoyage.com/products/2020-new-rotation-piston-thrusting-real-vagina-sex-toys-for-men-telescopic-masturbation-cup-oral-sex-machine-adult-toys-for-male?ref=479wmwkp71u1","display_url":"sextoyage.com/products/2020-…","indices":[184,207]}]	OMG. Wow This Sex Masturbator Multi Speed Robot its a mean lean blow machine!💯👇🏼 🔥Boost Your Sex Stamina🔥By this Male Mastrubator Free And Fast Delivery✈✈✈ Buy Now Buy from here 👉https://t.co/ihte8EV7UY https://t.co/z0aCnanldr	31094.0	RT @harymichele: OMG. Wow This Sex Masturbator Multi Speed Robot its a mean lean blow machine!💯👇🏼 🔥Boost Your Sex Stamina🔥By this Male Mas…	35322.0	True	full
1452080	1452080	6047859d4161a20039fdd248	2021-03-09 14:20:03	[{"text":"COVID19","indices":[177,185]}]	[{"url":"https://t.co/kH7JidhJUU","expanded_url":"http://vaughan.ca/LiveCouncil","display_url":"vaughan.ca/LiveCouncil","indices":[250,273]}]		[]	[]			The City’s Ready, Resilient and Resourceful Committee of Council was established with a mandate to report on issues… https://t.co/NhNmZplpXT	17592.0	True	full
1452081	1452081	6047859d4161a20039fdd24e	2021-03-09 14:20:03	[{"text":"StoptheSpread","indices":[14,28]},{"text":"dentist","indices":[59,67]},{"text":"PPE","indices":[115,119]}]	[{"url":"https://t.co/uYvFQZckiS","expanded_url":"http://ow.ly/RRbJ50DU4pe","display_url":"ow.ly/RRbJ50DU4pe","indices":[157,180]}]		[]	[]			As we work to #StoptheSpread, more people will visit their #dentist again. Check out MDS for infection control and… https://t.co/0mAInynzLd	101.0	True	full
1452082	1452082	6047859d4161a20039fdd250	2021-03-09 14:20:03	[]	[]	Tue Mar 09 14:03:45 +0000 2021	[{"text":"PinardelRío","indices":[27,39]},{"text":"9Marzo","indices":[56,63]},{"text":"COVID","indices":[266,272]},{"text":"Cuba","indices":[273,278]}]	[{"url":"https://t.co/fgZBLzrYSP","expanded_url":"https://www.rguama.icrt.cu/aprueba-consejo-de-defensa-provincial-nuevas-medidas-ante-complejo-escenario-epidemiologico/","display_url":"rguama.icrt.cu/aprueba-consej…","indices":[241,264]}]	Aprueban nuevas medidas en #PinardelRío a partir de hoy #9Marzo las cuales están relacionadas en su mayoría, con la organización en las tiendas y comercios, así como cambios en los servicios de gastronomía y los relacionados con los bancos. https://t.co/fgZBLzrYSP #COVID #Cuba	7253.0	RT @Radio_Guama: Aprueban nuevas medidas en #PinardelRío a partir de hoy #9Marzo las cuales están relacionadas en su mayoría, con la organi…	295.0	True	full
1452083	1452083	6047859d4161a20039fdd254	2021-03-09 14:20:03	[]	[]	Tue Mar 09 13:24:03 +0000 2021	[{"text":"COVID19","indices":[211,219]}]	[{"url":"https://t.co/qUHAPl8QFc","expanded_url":"http://bloom.bg/3emhfcE","display_url":"bloom.bg/3emhfcE","indices":[231,254]}]	📰🌎 Prensa internacional | Bloomberg destaca el rol de nuestro ministerio y la comunidad científica para establecer contactos tempranos con laboratorios internacionales para realizar ensayos clínicos de vacunas #COVID19 en Chile. https://t.co/qUHAPl8QFc https://t.co/PSCPRDFJTl	34297.0	RT @min_ciencia: 📰🌎 Prensa internacional | Bloomberg destaca el rol de nuestro ministerio y la comunidad científica para establecer contac…	805.0	True	full
1452084	1452084	6047859d4161a20039fdd274	2021-03-09 14:20:04	[]	[{"url":"https://t.co/SshXIjgB67","expanded_url":"http://bit.ly/DOESHRPR","display_url":"bit.ly/DOESHRPR","indices":[201,224]}]		[]	[]			As the District recovers from the economic effects of the global pandemic, we want to equip residents with crucial… https://t.co/2tu9lDrLix	8351.0	True	full
1452085	1452085	6047859d4161a20039fdd278	2021-03-09 14:20:04	[]	[]	Mon Mar 08 19:03:11 +0000 2021	[{"text":"COVIDRx","indices":[0,8]},{"text":"COVIDvaccines","indices":[136,150]}]	[{"url":"https://t.co/OFYtObROGY","expanded_url":"https://www.siouxlandproud.com/news/local-news/alternative-sites-for-siouxlanders-looking-to-receive-vaccine/","display_url":"siouxlandproud.com/news/local-new…","indices":[252,275]}]	#COVIDRx News: Dr. Liz Webb and Drilling Pharmacy, a @cpesnia pharmacy, were featured on a local TV news story for increasing access to #COVIDvaccines for seniors by taking appointments over the phone, online and even walk-ins. @cpesn @Commpharmacy https://t.co/OFYtObROGY	100.0	RT @covidrx: #COVIDRx News: Dr. Liz Webb and Drilling Pharmacy, a @cpesnia pharmacy, were featured on a local TV news story for increasing…	1750.0	True	full
1452086	1452086	6047859d4161a20039fdd27c	2021-03-09 14:20:04	[]	[]	Tue Mar 09 13:53:43 +0000 2021	[{"text":"SportEducation","indices":[85,100]}]	[{"url":"https://t.co/1dGmgTsJGC","expanded_url":"https://instagr.am/p/CMM0Ys8HAUz/","display_url":"instagr.am/p/CMM0Ys8HAUz/","indices":[252,275]}]	Un grand merci à tous et que l’activité physique quotidien en famille continue! ・・・ [#SportEducation] L’athlète Paula Radcliffe et la Fondation Princesse Charlène de Monaco tiennent à remercier et féliciter tous les participants du « Two-15 Challeng… https://t.co/1dGmgTsJGC https://t.co/BcjheSxb6B	234038.0	RT @paulajradcliffe: Un grand merci à tous et que l’activité physique quotidien en famille continue! ・・・ [#SportEducation] L’athlète Paula…	2087.0	True	full
1452087	1452087	6047859d4161a20039fdd282	2021-03-09 14:20:04	[{"text":"FatigaPandémica","indices":[61,77]},{"text":"COVID19","indices":[260,268]}]	[{"url":"https://t.co/mFtwr6DuXb","expanded_url":"http://bit.ly/3kZQdJt","display_url":"bit.ly/3kZQdJt","indices":[236,259]}]		[]	[]			RT @CinfaSalud Además de las consecuencias para la salud, la #FatigaPandémica puede provocar que nos relajemos a la… https://t.co/4lB6qgLSjJ	129779.0	True	full
1452088	1452088	6047859d4161a20039fdd28c	2021-03-09 14:20:04	[]	[]	Mon Mar 08 14:09:03 +0000 2021	[{"text":"FeministRecovery","indices":[215,232]},{"text":"IWD2021","indices":[247,255]}]	[{"url":"https://t.co/M5ZlGb2pdU","expanded_url":"https://bit.ly/3sXG82q","display_url":"bit.ly/3sXG82q","indices":[256,279]}]	Today, we celebrate the accomplishments of women everywhere and recommit to building a future where they can do - and be - anything they dream of. As we look to build back better from this pandemic, that's what our #FeministRecovery is all about. #IWD2021 https://t.co/M5ZlGb2pdU https://t.co/Ibia1259AY	5583617.0	RT @JustinTrudeau: Today, we celebrate the accomplishments of women everywhere and recommit to building a future where they can do - and be…	1.0	True	full
1452089	1452089	6047859d4161a20039fdd28e	2021-03-09 14:20:04	[]	[]	Tue Mar 09 14:17:11 +0000 2021	[]	[{"url":"https://t.co/k37kwHRHrw","expanded_url":"https://www.cnn.com/2021/03/09/us/alaska-covid-19-vaccine-success-trnd/index.html","display_url":"cnn.com/2021/03/09/us/…","indices":[122,145]}]	Impressive and inspiring: “Rural Alaska is getting Covid-19 vaccinations right. Here's what the rest of the US can learn” https://t.co/k37kwHRHrw	3008521.0	RT @ChelseaClinton: Impressive and inspiring: “Rural Alaska is getting Covid-19 vaccinations right. Here's what the rest of the US can lear…	22799.0	True	full
1452090	1452090	6047859d4161a20039fdd290	2021-03-09 14:20:04	[]	[{"url":"https://t.co/aj7xQE3vIO","expanded_url":"https://www.nsw.gov.au/covid-19/being-covid-safe/check-in","display_url":"nsw.gov.au/covid-19/being…","indices":[165,188]}]		[]	[]			Straight from hell. @keesaroo @Elle_G_Lewis @carrieh2020 @Julija9Julija @fionamflanagan1 @LoyalDefender2K… https://t.co/FfE9tOaovi	1467.0	True	full
1452091	1452091	6047859d4161a20039fdd292	2021-03-09 14:20:04	[]	[]	Tue Mar 09 13:18:39 +0000 2021	[{"text":"MAMAMOO","indices":[238,246]},{"text":"마마무","indices":[249,253]}]	[{"url":"https://t.co/f4aFHgz2lm","expanded_url":"https://www.reddit.com/r/kpop/comments/m112od/list_of_5300_songs_deleted_off_spotify_via_kakao/?utm_source=share&utm_medium=mweb","display_url":"reddit.com/r/kpop/comment…","indices":[254,277]}]	There's a reddit user who has compiled all the missing 5300+ spotify songs and 4 in the Top 10 most popular is: 2. Maria - Hwa Sa 6. HIP - MAMAMOO 8. Dingga - MAMAMOO 10. AYA - MAMAOO This is really sad and I hope its fixed @RBW_MAMAMOO #MAMAMOO #마마무 https://t.co/f4aFHgz2lm	574.0	RT @4withthesun___: There's a reddit user who has compiled all the missing 5300+ spotify songs and 4 in the Top 10 most popular is: 2. Mar…	224.0	True	full
1452092	1452092	6047859d4161a20039fdd294	2021-03-09 14:20:04	[]	[]	Mon Mar 08 20:22:30 +0000 2021	[{"text":"covidVaccine","indices":[55,68]}]	[{"url":"https://t.co/me1k6zGYRt","expanded_url":"https://www.cdc.gov/coronavirus/2019-ncov/vaccines/fully-vaccinated-guidance.html?fbclid=IwAR0-7xCNYeb30dtebGVMM6ZDgoYmrgwUFBNe2eTDgZhOh4LQzKT0_Nlw3jo","display_url":"cdc.gov/coronavirus/20…","indices":[256,279]}]	New @CDCgov guidelines for those who have received the #covidVaccine. Top points: 1) socialize indoors w/o masks with other vaccinated folks 2) socialize indoors w/o masks w/ single households who are low risk 3) no need to quarantine if asymptomatic https://t.co/me1k6zGYRt https://t.co/1ZYPtowdyD	5301.0	RT @fumikochino: New @CDCgov guidelines for those who have received the #covidVaccine. Top points: 1) socialize indoors w/o masks with ot…	1105.0	True	full
1452093	1452093	6047859e4161a20039fdd2a0	2021-03-09 14:20:04	[{"text":"ESLaRoja","indices":[188,197]}]	[{"url":"https://t.co/VsfJy755Gh","expanded_url":"https://buff.ly/3bre8OQ","display_url":"buff.ly/3bre8OQ","indices":[163,186]}]		[]	[]			A ‘Tito Cacha' sus verdugos lo tenían vigilado, así que cuando lo vieron acostado en la hamaca del portal de su cas… https://t.co/Of0idwknYC	78596.0	True	full
1452094	1452094	6047859e4161a20039fdd2bc	2021-03-09 14:20:05	[]	[]	Tue Dec 01 09:56:33 +0000 2020	[{"text":"GivingTuesday","indices":[243,257]}]	[{"url":"https://t.co/5bqMXbOLE9","expanded_url":"http://bit.ly/supportREUK","display_url":"bit.ly/supportREUK","indices":[259,282]}]	Despite the challenges of Covid, our Coaches, &amp; Readers are working together online to continue learning, but there are still over 2.4 million adults in England alone who struggle to read. Help us to continue our work to support them this #GivingTuesday. https://t.co/5bqMXbOLE9 https://t.co/ymnmnsfqMq	545.0	RT @ReadEasyUK: Despite the challenges of Covid, our Coaches, &amp; Readers are working together online to continue learning, but there are sti…	0.0	True	full
1452095	1452095	6047859e4161a20039fdd2c2	2021-03-09 14:20:04	[]	[]	Tue Mar 09 11:19:57 +0000 2021	[]	[{"url":"https://t.co/nrwHjihIWv","expanded_url":"https://www.hrw.org/news/2021/03/07/overcoming-covid-19-vaccine-hesitancy-across-africa","display_url":"hrw.org/news/2021/03/0…","indices":[258,281]}]	If not addressed, vaccine hesitancy &amp; misinformation will severely undermine the effectiveness of Africa’s Covid-19 pandemic response. My @hrw colleague @CarineNantulya &amp; I share thoughts on this. @AUC_MoussaFaki @SolomonADersso @SADC_News @WHOAFRO https://t.co/nrwHjihIWv https://t.co/DFPWiaXnxe	36258.0	RT @dewamavhinga: If not addressed, vaccine hesitancy &amp; misinformation will severely undermine the effectiveness of Africa’s Covid-19 pande…	63706.0	True	full
1452096	1452096	6047859e4161a20039fdd2d6	2021-03-09 14:20:05	[]	[]	Tue Mar 09 11:57:38 +0000 2021	[{"text":"TooLongToWait","indices":[247,261]}]	[{"url":"https://t.co/LZ7tIx0hY6","expanded_url":"https://bit.ly/3t2FbWx","display_url":"bit.ly/3t2FbWx","indices":[222,245]}]	Hundreds of people wait more than a year for vital specialist psychological therapies. This is unacceptable. Welsh Government and NHS Wales must urgently improve access. Read our recommendations for improving support &gt; https://t.co/LZ7tIx0hY6 #TooLongToWait https://t.co/W63VlRdVay	11645.0	RT @MindCymru: Hundreds of people wait more than a year for vital specialist psychological therapies. This is unacceptable. Welsh Governmen…	312.0	True	full
1452097	1452097	6047859e4161a20039fdd2de	2021-03-09 14:20:05	[]	[]	Tue Mar 09 13:23:11 +0000 2021	[]	[{"url":"https://t.co/56p9JDQ8t1","expanded_url":"https://www.pagina12.com.ar/328312-denuncian-que-ya-registraron-300-contagios-en-las-clases-pre","display_url":"pagina12.com.ar/328312-denunci…","indices":[220,243]}]	.@angegraciano: “Unas 300 personas contrajeron coronavirus desde el inicio de las clases presenciales en la Ciudad de Buenos Aires” 🔗 Comparto la nota de @pagina12 sobre el aumento de casos de COVID en las escuelas. https://t.co/56p9JDQ8t1	22787.0	RT @eduardolopezute: .@angegraciano: “Unas 300 personas contrajeron coronavirus desde el inicio de las clases presenciales en la Ciudad de…	136.0	True	full
1452098	1452098	6047859e4161a20039fdd2f0	2021-03-09 14:20:05	[{"text":"REPORTE","indices":[2,10]},{"text":"Apure","indices":[125,131]},{"text":"Total","indices":[140,146]},{"text":"RECUPERADOS","indices":[196,208]}]	[{"url":"https://t.co/MFsJ87H2iJ","expanded_url":"http://covid.patria.org.ve","display_url":"covid.patria.org.ve","indices":[251,274]}]		[]	[]			🦎 #REPORTE DE CASOS APURE Fecha: 09/03/2021 • Fallecidos: 0 05 ingreso por frontera y 431 comunitarios. • Total… https://t.co/eE1iusasw8	65.0	True	full
1452099	1452099	6047859e4161a20039fdd2f6	2021-03-09 14:20:05	[{"text":"ATVNoticiasEdiciónMatinal","indices":[0,26]},{"text":"Coronavirus","indices":[27,39]}]	[{"url":"https://t.co/A1LGPkdDcY","expanded_url":"https://www.atv.pe/noticia/alerta-covid-19-decenas-de-personas-festejan-carnaval-durante-toque-de-queda-en-pucallpa","display_url":"atv.pe/noticia/alerta…","indices":[128,151]}]		[]	[]			#ATVNoticiasEdiciónMatinal #Coronavirus | Irresponsables ciudadanos desafían al coronavirus e irrespetan las medida… https://t.co/z5tvcjWikJ	613751.0	True	full
1452100	1452100	6047859f4161a20039fdd2fc	2021-03-09 14:20:05	[]	[]	Mon Mar 08 21:58:48 +0000 2021	[]	[{"url":"https://t.co/XpNvjGZeDN","expanded_url":"https://twitter.com/CNNEE/status/1369044018236186632","display_url":"twitter.com/CNNEE/status/1…","indices":[181,204]}]	Me pregunto que dirán en Ecuador jueces, periodistas, etc cuando @MashiRafael sea absuelto de todos los cargos de los cuales es acusado y de paso devolverle sus derechos políticos. https://t.co/XpNvjGZeDN	62.0	RT @Francesco0996: Me pregunto que dirán en Ecuador jueces, periodistas, etc cuando @MashiRafael sea absuelto de todos los cargos de los cu…	7.0	True	full
1452101	1452101	6047859f4161a20039fdd30e	2021-03-09 14:20:06	[]	[]	Tue Mar 09 06:02:09 +0000 2021	[{"text":"tests","indices":[48,54]},{"text":"Covid_19","indices":[55,64]},{"text":"coronavirus","indices":[80,92]},{"text":"Covid_19","indices":[93,102]},{"text":"variants","indices":[103,112]},{"text":"Moselle","indices":[113,121]},{"text":"Saarland","indices":[122,131]},{"text":"Grenzkontrollen","indices":[132,148]}]	[{"url":"https://t.co/Y3gjb2uMAm","expanded_url":"https://www.republicain-lorrain.fr/societe/2021/03/06/bouzonville-la-deputee-helene-zannier-ne-lache-rien-sur-les-tests-aux-frontieres","display_url":"republicain-lorrain.fr/societe/2021/0…","indices":[150,173]}]	La députée @HeleneZannier ne lâche rien sur les #tests #Covid_19 aux frontières #coronavirus #Covid_19 #variants #Moselle #Saarland #Grenzkontrollen https://t.co/Y3gjb2uMAm	6322.0	RT @dlang57500: La députée @HeleneZannier ne lâche rien sur les #tests #Covid_19 aux frontières #coronavirus #Covid_19 #variants #Moselle #…	6322.0	True	full
1452102	1452102	6047859f4161a20039fdd324	2021-03-09 14:20:06	[]	[]	Tue Mar 09 08:35:25 +0000 2021	[]	[{"url":"https://t.co/juDHshuXvz","expanded_url":"https://www.state.gov/briefings/department-press-briefing-march-8-2021/","display_url":"state.gov/briefings/depa…","indices":[263,286]}]	(1/2) @StateDeptSpox on the importance of global consensus on Burma: “We know that our response &amp; our efforts to hold the junta to account for its coup will be most effective when we act in close coordination with our partners &amp; allies around the world.” https://t.co/juDHshuXvz https://t.co/83S7kBxH5k	32615.0	RT @eAsiaMediaHub: (1/2) @StateDeptSpox on the importance of global consensus on Burma: “We know that our response &amp; our efforts to hold th…	10.0	True	full
1452103	1452103	6047859f4161a20039fdd334	2021-03-09 14:20:06	[]	[{"url":"https://t.co/G3Bt4taxMr","expanded_url":"https://dailyvoice.com/new-york/mamaroneck/news/covid-19-heres-when-teens-could-start-getting-vaccinated-dr-fauci-says/804626/","display_url":"dailyvoice.com/new-york/mamar…","indices":[173,196]}]		[]	[]			Time’s up - Fight back now or we all fall...Our children are not for sale! COVID-19: Here's When Teens Could Star… https://t.co/vH6b2d205J	2295.0	True	full
1452104	1452104	6047859f4161a20039fdd336	2021-03-09 14:20:06	[]	[]	Fri Sep 04 12:59:06 +0000 2020	[]	[{"url":"https://t.co/L0zg6glM5M","expanded_url":"https://t.me/inafinogenova","display_url":"t.me/inafinogenova","indices":[182,205]}]	Acabo de crear un canal en telegram. La injerencia directamente en sus móviles, y más elaborada. Suscríbanse, por si al final termina siendo el único canal por donde pueden leernos. https://t.co/L0zg6glM5M	272248.0	RT @inafinogenova: Acabo de crear un canal en telegram. La injerencia directamente en sus móviles, y más elaborada. Suscríbanse, por si al…	2208.0	True	full
1452105	1452105	6047859f4161a20039fdd33e	2021-03-09 14:20:06	[]	[]	Tue Mar 09 13:49:10 +0000 2021	[{"text":"30BG","indices":[115,120]},{"text":"BIGBANG","indices":[210,218]}]	[{"url":"https://t.co/MSG9bbCHDm","expanded_url":"https://www.fiverr.com/share/Kkq2YW","display_url":"fiverr.com/share/Kkq2YW","indices":[72,95]}]	I will set up activecampaign automation and activecampaign landing page https://t.co/MSG9bbCHDm Neymar Kano Lady #30BG Sega E CHOKE Clifford Orji Uti Nwachukwu Piers NENGI MANSION CONGRATULATIONS NENGI Shane #BIGBANG Porto Hakimi Dortmund Mmmh Diamond Umtiti Juventus Bullies	143.0	RT @olanrew76209811: I will set up activecampaign automation and activecampaign landing page https://t.co/MSG9bbCHDm Neymar Kano Lady #30…	4.0	True	full
1452106	1452106	604785a04161a20039fdd346	2021-03-09 14:20:06	[]	[]	Tue Mar 09 14:09:49 +0000 2021	[]	[{"url":"https://t.co/dZNtCqCwfV","expanded_url":"https://thedailycoach.substack.com/p/is-it-worth-it?r=20icv&utm_campaign=post&utm_medium=email&utm_source=twitter","display_url":"thedailycoach.substack.com/p/is-it-worth-…","indices":[253,276]}]	Es posible que nunca alcancemos los niveles de incomodidad en nuestras vidas que Ali y Frazier tuvieron esa noche en Nueva York. Sin embargo, nos enfrentamos a muchas de sus mismas preguntas fundamentales todos los días: ¿Vale la pena? @TheDaily_Coach https://t.co/dZNtCqCwfV	11843.0	RT @CarlosRosadoV: Es posible que nunca alcancemos los niveles de incomodidad en nuestras vidas que Ali y Frazier tuvieron esa noche en Nue…	14711.0	True	full
1452107	1452107	604785a04161a20039fdd356	2021-03-09 14:20:06	[{"text":"USAirForce","indices":[29,40]}]	[{"url":"https://t.co/JzVWQuokM1","expanded_url":"https://greatgameindia.com/air-force-reverse-engineer-b2-bomber/","display_url":"greatgameindia.com/air-force-reve…","indices":[166,189]}]		[]	[]			In a bizarre development the #USAirForce forgot to make parts of its own bomber and is now planning to reverse engi… https://t.co/5a39Fp022z	22023.0	True	full
1452108	1452108	604785a04161a20039fdd360	2021-03-09 14:20:06	[]	[]	Tue Mar 09 14:17:06 +0000 2021	[{"text":"ChildcareSurvey2021","indices":[211,231]}]	[{"url":"https://t.co/UzvUc3kNK7","expanded_url":"https://twitter.com/CoramFamChild/status/1369181304063942664","display_url":"twitter.com/CoramFamChild/…","indices":[252,275]}]	As the country looks to build back better after COVID, it is critical the government fixes the UK’s broken childcare system, prioritising it as the crucial part of the UK’s infrastructure it so clearly is. New #ChildcareSurvey2021 from @CoramFamChild https://t.co/UzvUc3kNK7	8641.0	RT @workingfamUK: As the country looks to build back better after COVID, it is critical the government fixes the UK’s broken childcare syst…	359.0	True	full
1452109	1452109	604785a04161a20039fdd362	2021-03-09 14:20:06	[{"text":"jobsearch","indices":[182,192]},{"text":"interviewing","indices":[193,206]},{"text":"jobinterview","indices":[207,220]}]	[{"url":"https://t.co/DYAYriQqwi","expanded_url":"http://bit.ly/3813X1x","display_url":"bit.ly/3813X1x","indices":[221,244]}]		[]	[]			JOB SEEKERS! Overwhelmed? Anxious? Stressed? Depressed? Not satisfied with the progress of your job search or caree… https://t.co/ACyV0ZiRkg	2603.0	True	full
1452110	1452110	604785a04161a20039fdd368	2021-03-09 14:20:06	[{"text":"COVID19","indices":[156,164]},{"text":"ConflictOfInterest","indices":[298,317]}]	[{"url":"https://t.co/mplh1555K5","expanded_url":"https://www.youtube.com/watch?v=CmHxznWVGJ4","display_url":"youtube.com/watch?v=CmHxzn…","indices":[273,296]}]		[]	[]			@fordnation @AM980News @devonpeacock_ Does owning Deco Labels put @fordnation in a sticky situation? Is Ford's fam… https://t.co/RHoadhmfQu	377.0	True	full
1452111	1452111	604785a04161a20039fdd36c	2021-03-09 14:20:06	[]	[]	Tue Mar 09 13:39:32 +0000 2021	[]	[{"url":"https://t.co/QNtT51xE6Y","expanded_url":"https://lockdownsceptics.org/2021/03/09/killer-lockdown-43000-non-covid-excess-deaths-at-home-since-last-march/","display_url":"lockdownsceptics.org/2021/03/09/kil…","indices":[184,207]}]	If lockdowns don't save lives, then what are we left with? Just tens of thousands of deaths caused by reckless Government interventions. That's the real horror story of the past year. https://t.co/QNtT51xE6Y	154155.0	RT @toadmeister: If lockdowns don't save lives, then what are we left with? Just tens of thousands of deaths caused by reckless Government…	705.0	True	full
1452112	1452112	604785a04161a20039fdd376	2021-03-09 14:20:07	[]	[]	Tue Mar 09 13:14:34 +0000 2021	[]	[{"url":"https://t.co/MRqEsYwXhp","expanded_url":"https://youtu.be/h9mvVTgfKCs","display_url":"youtu.be/h9mvVTgfKCs","indices":[210,233]}]	For thise interested, this is the original song thay Chaewon covered Its a beautifil song and the MV is jusy as beautiful It has Former AKB member Shinoda Mariko as the actress and its just Heartwrenching https://t.co/MRqEsYwXhp https://t.co/dDGokwLn2m	2150.0	RT @fakesizonedani: For thise interested, this is the original song thay Chaewon covered Its a beautifil song and the MV is jusy as beaut…	6008.0	True	full
1452113	1452113	604785a04161a20039fdd378	2021-03-09 14:20:06	[{"text":"Covid","indices":[0,6]}]	[{"url":"https://t.co/lyqpLn0TeN","expanded_url":"https://www.lunion.fr/id239170/article/2021-03-09/covid-19-lacademie-de-medecine-recommande-de-rendre-la-vaccination-obligatoire?utm_medium=Social&utm_source=Twitter","display_url":"lunion.fr/id239170/artic…","indices":[99,122]}]		[]	[]			#Covid L’Académie de médecine recommande de rendre la vaccination obligatoire pour les soignants 💉… https://t.co/DAKwNDvriW	62118.0	True	full
1452114	1452114	604785a04161a20039fdd37c	2021-03-09 14:20:07	[]	[]	Tue Mar 09 11:11:55 +0000 2021	[]	[{"url":"https://t.co/69xhIK0kge","expanded_url":"https://www.independent.co.uk/news/health/nhs-staff-pay-rise-latest-b1814420.html","display_url":"independent.co.uk/news/health/nh…","indices":[238,261]}]	It's official - the head of the NHS has confirmed what we already knew. @BorisJohnson has broken his promise to our NHS heroes and is cutting their pay after all they have done for all of us during this pandemic. Absolutely disgusting. https://t.co/69xhIK0kge	272358.0	RT @AngelaRayner: It's official - the head of the NHS has confirmed what we already knew. @BorisJohnson has broken his promise to our NHS…	73.0	True	full
1452115	1452115	604785a04161a20039fdd38e	2021-03-09 14:20:07	[{"text":"CDM","indices":[27,31]}]	[{"url":"https://t.co/wuYUHeeO0y","expanded_url":"https://ctrly.io/kkg5B","display_url":"ctrly.io/kkg5B","indices":[257,280]}]		[]	[]			@cyberdefensemag Publisher #CDM @miliefsky concerned that Active Directory Servers have become the #1 target of hac… https://t.co/k4hE9AmqjL	1571.0	True	full
1452116	1452116	604785a04161a20039fdd392	2021-03-09 14:20:07	[]	[{"url":"https://t.co/DcwivuCJkh","expanded_url":"https://bit.ly/3rb8cie","display_url":"bit.ly/3rb8cie","indices":[217,240]}]		[]	[]			Ten female ceramists, including Lucie Rie (pictured), are the focus of a new exhibition at Oxford Ceramics Gallery.… https://t.co/X4RkCY6ZvA	16440.0	True	full
1452117	1452117	604785a04161a20039fdd394	2021-03-09 14:20:07	[]	[]	Tue Mar 09 14:19:32 +0000 2021	[{"text":"soignants","indices":[9,19]},{"text":"ThierryAmouroux","indices":[84,100]},{"text":"Covid19","indices":[179,187]},{"text":"AstraZeneca","indices":[207,219]}]	[{"url":"https://t.co/cbPUpVjmmO","expanded_url":"https://www.huffingtonpost.fr/entry/covid-vaccination-soignants_fr_60463e89c5b6020855607fc1","display_url":"huffingtonpost.fr/entry/covid-va…","indices":[221,244]}]	Pour les #soignants aussi c’est un vrai parcours du combattant de se faire vacciner #ThierryAmouroux qui dénonce une “communication immonde et contre-productive” du gouvernement. #Covid19: les soignants et #AstraZeneca https://t.co/cbPUpVjmmO	5165.0	RT @infirmierSNPI: Pour les #soignants aussi c’est un vrai parcours du combattant de se faire vacciner #ThierryAmouroux qui dénonce une “co…	1388.0	True	full
1452118	1452118	604785a14161a20039fdd3b4	2021-03-09 14:20:07	[{"text":"RayaAndTheLastDragon","indices":[122,143]}]	[{"url":"https://t.co/VdpinSb2j4","expanded_url":"https://www.cinemaexpress.com/stories/interviews/2021/mar/09/raya-and-the-last-dragon-was-mostly-made-from-our-homes-23224.html","display_url":"cinemaexpress.com/stories/interv…","indices":[252,275]}]		[]	[]			"We begin an animation film as a regular film: we ideate, get feedback from the crew, research consultants and expe… https://t.co/kAinp9H91U	10641.0	True	full
1452119	1452119	604785a14161a20039fdd3ba	2021-03-09 14:20:07	[]	[]	Tue Mar 09 08:48:35 +0000 2021	[{"text":"COVID19","indices":[46,54]},{"text":"PIBFactCheck","indices":[84,97]},{"text":"Fake","indices":[113,118]}]	[{"url":"https://t.co/Jl7ToRdoon","expanded_url":"https://pib.gov.in/PressReleasePage.aspx?PRID=1703452","display_url":"pib.gov.in/PressReleasePa…","indices":[205,228]}]	NDTV has reported that there is a shortage of #COVID19 Vaccine doses in Rajasthan. #PIBFactCheck: This claim is #Fake. There is no shortage of COVID-19 vaccine doses in Rajasthan at present. Read Here: https://t.co/Jl7ToRdoon https://t.co/jNA7wloSp6	181981.0	RT @PIBFactCheck: NDTV has reported that there is a shortage of #COVID19 Vaccine doses in Rajasthan. #PIBFactCheck: This claim is #Fake. T…	23.0	True	full
1452120	1452120	604785a14161a20039fdd3bc	2021-03-09 14:20:07	[]	[{"url":"https://t.co/j2Gpe9lOLK","expanded_url":"http://www.prostockhockey.com","display_url":"prostockhockey.com","indices":[141,164]}]		[]	[]			Treat yourself to personalized hockey gear from @prostockhockey – just like the pros! Personalize your very own s… https://t.co/aSfQr6sW6r	2074.0	True	full
1452121	1452121	604785a14161a20039fdd3c8	2021-03-09 14:20:07	[]	[{"url":"https://t.co/iNuD7YVjvk","expanded_url":"http://etcnda.com/PJyk50DU64B","display_url":"etcnda.com/PJyk50DU64B","indices":[122,145]}]		[]	[]			Prince Charles appears in good spirits but would not comment on the Oprah interview as he visits vaccine centre in… https://t.co/JCpTbnOeqt	383822.0	True	full
1452122	1452122	604785a14161a20039fdd3d4	2021-03-09 14:20:07	[{"text":"EpicFail","indices":[160,169]},{"text":"ElFuturoEraEsto","indices":[170,186]},{"text":"LaFinDelMundo","indices":[187,201]},{"text":"PaisDePandereta","indices":[202,218]}]	[{"url":"https://t.co/Jy9MP35i6K","expanded_url":"https://www.genbeta.com/seguridad/sepe-sufre-ciberataque-que-ha-inutilizado-sus-sistemas-informaticos-ha-hecho-que-web-no-funcione","display_url":"genbeta.com/seguridad/sepe…","indices":[135,158]}]		[]	[]			El SEPE sufre un ciberataque que ha inutilizado sus sistemas informáticos y ha hecho que la web para gestionar ERTE… https://t.co/86AIaA3ykw	242.0	True	full
1452123	1452123	604785a14161a20039fdd3d6	2021-03-09 14:20:07	[]	[]	Mon Mar 08 19:41:38 +0000 2021	[{"text":"IWD2021","indices":[270,278]}]	[{"url":"https://t.co/Y01idaZ2Px","expanded_url":"http://ow.ly/QFp050DToa8","display_url":"ow.ly/QFp050DToa8","indices":[246,269]}]	In January 2020, Tsai Ing-wen, LL.M. ’80, (@iingwen) was reelected president of Taiwan in a landslide victory. Since then, she has presided over one of the most successful efforts in the world at containing the COVID-19 virus. Read the Q&amp;A: https://t.co/Y01idaZ2Px #IWD2021 https://t.co/f6T6Jxjquw	37071.0	RT @CornellLaw: In January 2020, Tsai Ing-wen, LL.M. ’80, (@iingwen) was reelected president of Taiwan in a landslide victory. Since then,…	2730.0	True	full
1452124	1452124	604785a14161a20039fdd3d8	2021-03-09 14:20:07	[{"text":"ATVNoticiasEdiciónMatinal","indices":[0,26]},{"text":"Coronavirus","indices":[27,39]}]	[{"url":"https://t.co/4OigptUdKW","expanded_url":"https://www.atv.pe/noticia/alerta-covid-19-decenas-de-personas-festejan-carnaval-durante-toque-de-queda-en-pucallpa","display_url":"atv.pe/noticia/alerta…","indices":[128,151]}]		[]	[]			#ATVNoticiasEdiciónMatinal #Coronavirus | Irresponsables ciudadanos desafían al coronavirus e irrespetan las medida… https://t.co/eSzw8NTKOM	337312.0	True	full
1452125	1452125	604785a14161a20039fdd3dc	2021-03-09 14:20:07	[{"text":"food","indices":[4,9]},{"text":"takeaway","indices":[57,66]},{"text":"pandemic","indices":[78,87]},{"text":"blog","indices":[234,239]}]	[{"url":"https://t.co/fqAibQd9Fe","expanded_url":"http://ow.ly/JrJA50DU4cn","display_url":"ow.ly/JrJA50DU4cn","indices":[243,266]}]		[]	[]			Our #food team has learnt a LOT from running a healthier #takeaway during the #pandemic... As we pivot to a commun… https://t.co/VNOBKWLoV8	13046.0	True	full
1452126	1452126	604785a14161a20039fdd3de	2021-03-09 14:20:07	[]	[]	Tue Mar 09 10:43:52 +0000 2021	[{"text":"MONSTA_X","indices":[24,33]},{"text":"Shownu","indices":[34,41]},{"text":"KoreanUpdates","indices":[257,271]}]	[{"url":"https://t.co/U70ZZGDVRL","expanded_url":"https://entertain.naver.com/read?oid=609&aid=0000410809","display_url":"entertain.naver.com/read?oid=609&a…","indices":[233,256]}]	Starship announces that #MONSTA_X #Shownu is not participating in new Japanese single online event as he has to undergo self isolation, while waiting for his COVID-19 test result. He was tested as requirement from personal schedule https://t.co/U70ZZGDVRL #KoreanUpdates RZ https://t.co/AApOWh9tze	209272.0	RT @KoreanUpdates: Starship announces that #MONSTA_X #Shownu is not participating in new Japanese single online event as he has to undergo…	814.0	True	full
1452127	1452127	604785a14161a20039fdd3e2	2021-03-09 14:20:08	[]	[{"url":"https://t.co/Jr6cSz1dgM","expanded_url":"http://ow.ly/ip8o50DU2LH","display_url":"ow.ly/ip8o50DU2LH","indices":[104,127]}]		[]	[]			Un año de pandemia de Covid-19: Las respuestas que ha dado la ciencia y las incógnitas que aún quedan ►… https://t.co/12Rjg5u55m	2278696.0	True	full
1452128	1452128	604785a14161a20039fdd3ea	2021-03-09 14:20:08	[]	[]	Tue Mar 09 13:21:44 +0000 2021	[{"text":"Myanmar","indices":[27,35]}]	[{"url":"https://t.co/bIe2agPbLX","expanded_url":"https://www.theguardian.com/world/2021/mar/09/shoot-me-instead-myanmar-nuns-plea-to-spare-protesters","display_url":"theguardian.com/world/2021/mar…","indices":[262,285]}]	A kneeling nun pleads with #Myanmar security forces to put down their weapons &amp; spare "the children" protesting against the military crackdown. Calls for UN arms embargo &amp; sanctions against Myanmar's military over its rampant abuses grow louder. @hrw https://t.co/bIe2agPbLX https://t.co/WH1mCpfied	20623.0	RT @loucharbon: A kneeling nun pleads with #Myanmar security forces to put down their weapons &amp; spare "the children" protesting against the…	2540.0	True	full
1452129	1452129	604785a14161a20039fdd3f0	2021-03-09 14:20:08	[{"text":"epidemiología","indices":[58,72]},{"text":"vacunación","indices":[149,160]},{"text":"Covid_19","indices":[212,221]}]	[{"url":"https://t.co/DRSDznHLrY","expanded_url":"https://cadenapolitica.com/2021/03/09/llaves-y-candados-104/","display_url":"cadenapolitica.com/2021/03/09/lla…","indices":[224,247]}]		[]	[]			🔐Llaves y Candados🔐 El Dr. José Luis Alomía, director de #epidemiología de la Secretaría de Salud de México, prese… https://t.co/eIEYokV6d6	19650.0	True	full
1452130	1452130	604785a14161a20039fdd3f4	2021-03-09 14:20:08	[]	[]	Tue Mar 09 09:28:06 +0000 2021	[{"text":"governance","indices":[152,163]},{"text":"sustainability","indices":[168,183]},{"text":"SCG","indices":[225,229]},{"text":"sustbiz","indices":[230,238]}]	[{"url":"https://t.co/5hSyZcgRum","expanded_url":"http://bit.ly/ESGgov","display_url":"bit.ly/ESGgov","indices":[201,224]}]	@ICGNCorpGov is currently updating its Global Governance Principles. Policy Director George Dallas shared bits of its key focus. More in our article on #governance and #sustainability reporting here → https://t.co/5hSyZcgRum #SCG #sustbiz https://t.co/8774GYFDAY	1237.0	RT @EUCorpReporting: @ICGNCorpGov is currently updating its Global Governance Principles. Policy Director George Dallas shared bits of its…	4721.0	True	full
1452131	1452131	604785a14161a20039fdd3fa	2021-03-09 14:20:08	[{"text":"ReseñasCFR","indices":[0,11]},{"text":"Review","indices":[256,263]},{"text":"CowboysFromRock","indices":[264,280]}]	[{"url":"https://t.co/wLou1AndQh","expanded_url":"https://cowboysfromrock.com/labyrinth-welcome-to-the-absurd-circus/","display_url":"cowboysfromrock.com/labyrinth-welc…","indices":[231,254]}]		[]	[]			#ReseñasCFR @LabyrinthItaly es una banda italiana pionera del Metal Melódico, que nos presenta "Welcome to the Absu… https://t.co/32qiSzZwy5	502.0	True	full
1452132	1452132	604785a14161a20039fdd40c	2021-03-09 14:20:08	[{"text":"30days30videos","indices":[67,82]},{"text":"MusicLov3rz","indices":[105,117]},{"text":"WW","indices":[118,121]},{"text":"Philippeans1v12","indices":[122,138]},{"text":"CoronaVirus","indices":[139,151]},{"text":"COVID19","indices":[152,160]}]	[{"url":"https://t.co/fm0fhEEr9W","expanded_url":"https://lov3rzcommunity.blogspot.com/2020/04/blog-post.html","display_url":"lov3rzcommunity.blogspot.com/2020/04/blog-p…","indices":[43,66]}]		[]	[]			*Hope In The Worldwide Storm! Full video -*https://t.co/fm0fhEEr9W #30days30videos #MessageTo#Christians… https://t.co/ilHTDk8R2k	62052.0	True	full
1452133	1452133	604785a14161a20039fdd40e	2021-03-09 14:20:08	[]	[]	Sat Mar 06 17:00:32 +0000 2021	[{"text":"Corona","indices":[192,199]},{"text":"phoenixpersönlich","indices":[235,253]}]	[{"url":"https://t.co/Q4kTNvfyc5","expanded_url":"http://youtu.be/x8MLTTZraSA","display_url":"youtu.be/x8MLTTZraSA","indices":[256,279]}]	„Wir haben auf der Welt im Jahr 1,5Mio. Tote im Verkehr. Ist das nix? Warum schließen wir die Autobahnen nicht? Warum schaffen wir die Autos nicht ab?“ Kabarettist Mathias Richling findet die #Corona-Maßnahmen in 🇩🇪 unverhältnismäßig. #phoenixpersönlich ➔ https://t.co/Q4kTNvfyc5 https://t.co/bEVH1pWoFk	127401.0	RT @phoenix_de: „Wir haben auf der Welt im Jahr 1,5Mio. Tote im Verkehr. Ist das nix? Warum schließen wir die Autobahnen nicht? Warum schaf…	604.0	True	full
1452134	1452134	604785a14161a20039fdd410	2021-03-09 14:20:08	[]	[{"url":"https://t.co/39EzF4hlBR","expanded_url":"https://www.etcetera.com.mx/nacional/gobierno-de-la-4t-desaparece-programas-enfocados-las-mujeres/","display_url":"etcetera.com.mx/nacional/gobie…","indices":[257,280]}]		[]	[]			Aunque otros programas se mantuvieron, se les recortó significativamente el presupuesto. Es el caso del Plan de Pol… https://t.co/lduiLFMVjj	288110.0	True	full
1452135	1452135	604785a14161a20039fdd416	2021-03-09 14:20:08	[]	[{"url":"https://t.co/lwuTD0WIzQ","expanded_url":"http://www.gov.uk/order-coronavirus-rapid-lateral-flow-tests","display_url":"gov.uk/order-coronavi…","indices":[232,255]}]		[]	[]			🏫 The first step of Roadmap means that children and students can safely return to schools. There is twice-weekly ra… https://t.co/bayp4H7Un6	11283.0	True	full
1452136	1452136	604785a14161a20039fdd418	2021-03-09 14:20:08	[{"text":"Orthodox","indices":[8,17]},{"text":"DailyReading","indices":[18,31]}]	[{"url":"https://t.co/A8pnVQ57Uw","expanded_url":"https://www.holytrinityorthodox.com/calendar/","display_url":"holytrinityorthodox.com/calendar/","indices":[135,158]}]		[]	[]			Today's #Orthodox #DailyReading is Matthew 11:2-15 (Forerunner) Readings courtesy of Holy Trinity Orthodox Church F… https://t.co/MWw0T667eq	437.0	True	full
1452137	1452137	604785a14161a20039fdd41e	2021-03-09 14:20:08	[]	[{"url":"https://t.co/TTe0Hw63Tf","expanded_url":"https://www.redwoodcollections.com/refer","display_url":"redwoodcollections.com/refer","indices":[234,257]}]		[]	[]			Redwood Collections offer a range of debt recovery services with further legal action handled in-house. Typical com… https://t.co/byBd8gM3Tj	639.0	True	full
1452138	1452138	604785a14161a20039fdd426	2021-03-09 14:20:09	[{"text":"phled","indices":[189,195]}]	[{"url":"https://t.co/vOQ1eNpeRH","expanded_url":"https://thephiladelphiacitizen.org/meditation-training-philly","display_url":"thephiladelphiacitizen.org/meditation-tra…","indices":[257,280]}]		[]	[]			The mindfulness program has reached more than 15,000 @PHLschools students—with positive measurable results in areas… https://t.co/NXSqYKrwWg	9956.0	True	full
1452139	1452139	604785a24161a20039fdd42e	2021-03-09 14:20:09	[]	[]	Tue Mar 09 13:58:22 +0000 2021	[]	[{"url":"https://t.co/kdEfrSavAW","expanded_url":"https://player.rcplondon.ac.uk/live/covid-vaccine-pregnancy","display_url":"player.rcplondon.ac.uk/live/covid-vac…","indices":[198,221]}]	Decisions regarding when and if to have a COVID vaccine in pregnancy are incredibly hard - register for free to hear the latest evidence and join the live Q&amp;A. Open to doctors in any specialty. https://t.co/kdEfrSavAW @AoMRCTrainees	1785.0	RT @RCPL_trainees: Decisions regarding when and if to have a COVID vaccine in pregnancy are incredibly hard - register for free to hear the…	592.0	True	full
1452140	1452140	604785a24161a20039fdd430	2021-03-09 14:20:09	[]	[{"url":"https://t.co/EyyitjFcax","expanded_url":"http://www.philhardbergerpark.org/join","display_url":"philhardbergerpark.org/join","indices":[249,272]}]		[]	[]			Do you support conservation in the park? Join the PHP Conservancy! Membership dues maintain and protect its natural… https://t.co/40VnRfVSas	1799.0	True	full
1452141	1452141	604785a24161a20039fdd438	2021-03-09 14:20:09	[]	[{"url":"https://t.co/4eD0C0AL7J","expanded_url":"https://famousnationallibrary.blogspot.com/book13.php?asin=1693112221","display_url":"famousnationallibrary.blogspot.com/book13.php?asi…","indices":[15,38]}]		[]	[]			Access EPUB: ☞ https://t.co/4eD0C0AL7J Find for 【Yahtzee Score Cards: Clear Printing with Correct Scoring Instructi… https://t.co/SGwZzWiuua	0.0	True	full
1452142	1452142	604785a24161a20039fdd43e	2021-03-09 14:20:09	[{"text":"MedTech","indices":[252,260]},{"text":"Healthcare","indices":[261,272]},{"text":"HealthIT","indices":[273,282]}]	[{"url":"https://t.co/Qxdiy5e12b","expanded_url":"https://www.fastcompany.com/90610727/concierge-health-subscription-doctor-model","display_url":"fastcompany.com/90610727/conci…","indices":[228,251]}]		[]	[]			The conversation about the need to overhaul our healthcare system is not new. The pandemic, however, may have pushe… https://t.co/3ohQYVF2Lf	1767.0	True	full
1452143	1452143	604785a24161a20039fdd456	2021-03-09 14:20:09	[]	[{"url":"https://t.co/bL5nzCKMSr","expanded_url":"https://bit.ly/2Oztfwz","display_url":"bit.ly/2Oztfwz","indices":[75,98]}]		[]	[]			Home &amp; Family is making big changes for its return. Find out more now! https://t.co/bL5nzCKMSr Are you a fan of thi… https://t.co/2nTKHLeOxz	7131.0	True	full
1452144	1452144	604785a24161a20039fdd460	2021-03-09 14:20:09	[]	[]	Tue Mar 09 12:11:01 +0000 2021	[{"text":"WynonnaEarp","indices":[101,113]}]	[{"url":"https://t.co/X8fQkDbz8i","expanded_url":"http://thr.cm/ppKcGDT","display_url":"thr.cm/ppKcGDT","indices":[255,278]}]	Emily Andras is not giving up hope. The cult favorite's creator is doing everything she can to bring #WynonnaEarp back for its originally planned fifth season on a new distributor. "I still have lots of Earp story to tell. What will be, will be" she says https://t.co/X8fQkDbz8i	3294697.0	RT @THR: Emily Andras is not giving up hope. The cult favorite's creator is doing everything she can to bring #WynonnaEarp back for its ori…	1294.0	True	full
1452145	1452145	604785a24161a20039fdd468	2021-03-09 14:20:09	[{"text":"TopRisks2021","indices":[218,231]},{"text":"FutureofWork","indices":[232,245]},{"text":"DigitalTransformation","indices":[246,268]},{"text":"CFO","indices":[269,273]}]	[{"url":"https://t.co/2tCdCcCOJG","expanded_url":"http://ow.ly/BiTM50DL8sC","display_url":"ow.ly/BiTM50DL8sC","indices":[174,197]}]		[]	[]			Pandemic-related policies, regulations &amp; market conditions dominate the list of risk concerns for CFOs in 2021. But… https://t.co/TY2UcpVzk8	8609.0	True	full
1452146	1452146	604785a24161a20039fdd480	2021-03-09 14:20:09	[]	[]	Tue Mar 09 04:50:24 +0000 2021	[]	[{"url":"https://t.co/Yr7UT0OXsq","expanded_url":"https://www.latimes.com/california/story/2021-03-08/4th-california-covid-19-wave-could-happen","display_url":"latimes.com/california/sto…","indices":[201,224]}]	Masks work “Of the 10 states with the lowest cumulative COVID-19 deaths, nine have statewide mask mandates — Hawaii, Vermont, Maine, Oregon, Utah, Washington, New Hampshire, Colorado and Kentucky.” https://t.co/Yr7UT0OXsq	6609.0	RT @LevinsonJessica: Masks work “Of the 10 states with the lowest cumulative COVID-19 deaths, nine have statewide mask mandates — Hawaii,…	87.0	True	full
1452147	1452147	604785a24161a20039fdd48c	2021-03-09 14:20:10	[{"text":"GlobalCommonGood","indices":[91,108]},{"text":"Covid","indices":[109,115]},{"text":"vaccine","indices":[116,124]},{"text":"patents","indices":[192,200]},{"text":"PeoplesVaccine","indices":[234,249]}]	[{"url":"https://t.co/3o1GdYngWH","expanded_url":"https://avaaz.org/peoplesvaccine","display_url":"avaaz.org/peoplesvaccine","indices":[251,274]}]		[]	[]			@vonderleyen @EU_Commission Nearly 1m people are calling on you to keep your promise for a #GlobalCommonGood #Covid… https://t.co/B25sw1ZMD9	14.0	True	full
1452148	1452148	604785a34161a20039fdd496	2021-03-09 14:20:10	[]	[]	Tue Mar 09 13:53:13 +0000 2021	[]	[{"url":"https://t.co/uNPkKjT8u9","expanded_url":"https://www.rosemaryperfumes.com/wo-ar","display_url":"rosemaryperfumes.com/wo-ar","indices":[35,58]}]	موقع روز ماري كود خصم 10% 🏷 A76 https://t.co/uNPkKjT8u9 موقع متخصص في أرقى وأفخم أنواع العطور, أُسس منذ 15 عام وأصبح واحد من أهم بيوت العطور في العالم العربي -توصيل ( السعودية, الكويت, مصر,قطر ) وجميع انحاء العالم https://t.co/z224tM2cTB	355.0	RT @sale9914: موقع روز ماري كود خصم 10% 🏷 A76 https://t.co/uNPkKjT8u9 موقع متخصص في أرقى وأفخم أنواع العطور, أُسس منذ 15 عام وأصبح واحد…	77813.0	True	full
1452149	1452149	604785a34161a20039fdd4a0	2021-03-09 14:20:10	[]	[]	Tue Mar 09 13:39:37 +0000 2021	[]	[{"url":"https://t.co/iqpUwDfrMK","expanded_url":"https://mea.gov.in/press-releases.htm?dtl/33598/Press_Statement_on_Demarche_to_the_British_High_Commissioner_on_the_unwarranted_discussion_in_the_British_Parliament_on_agricultural_reforms_in_India","display_url":"mea.gov.in/press-releases…","indices":[246,269]}]	For some British parliamentarians, there is no COVID in UK, economy is booming, no unemployment, no descrimination ...the only issue to be discussed is Indian farm laws. India's firm stand is commendable. @10DowningStreet @UKinIndia @AlexWEllis https://t.co/iqpUwDfrMK	58716.0	RT @vijai63: For some British parliamentarians, there is no COVID in UK, economy is booming, no unemployment, no descrimination ...the only…	204.0	True	full
1452150	1452150	604785a34161a20039fdd4a2	2021-03-09 14:20:10	[{"text":"OpenAccess","indices":[91,102]},{"text":"OpenScience","indices":[234,246]}]	[{"url":"https://t.co/piWs0pMNmT","expanded_url":"http://ow.ly/rlBX50DQRNt","display_url":"ow.ly/rlBX50DQRNt","indices":[210,233]}]		[]	[]			'The COVID-19 pandemic has really underscored - in an all too practical way - the need for #OpenAccess as researche… https://t.co/3KIeVyodW5	20406.0	True	full
1452151	1452151	604785a34161a20039fdd4ae	2021-03-09 14:20:10	[{"text":"martesdemelancolía","indices":[143,162]}]	[{"url":"https://t.co/h5tfDWWBF6","expanded_url":"https://youtu.be/3bjN5C-jzXQ","display_url":"youtu.be/3bjN5C-jzXQ","indices":[163,186]}]		[]	[]			@ASESORSLP @mariaeugeniarc @doloresrobles_m @alennono @ladamadebath Buen día club, les dejo esta de una de mis band… https://t.co/1f2T14NNTh	1838.0	True	full
1452152	1452152	604785a34161a20039fdd4ca	2021-03-09 14:20:10	[]	[]	Tue Mar 09 14:18:02 +0000 2021	[]	[{"url":"https://t.co/YwLMORVqfc","expanded_url":"https://bbc.in/2MZFXUW","display_url":"bbc.in/2MZFXUW","indices":[215,238]}]	"A lot of people may think this is all over. It is very easy to forget how quickly things can turn bad" Prof Chris Whitty tells MPs that unlocking too quickly would lead to a substantial surge in Covid infections https://t.co/YwLMORVqfc	771227.0	RT @BBCPolitics: "A lot of people may think this is all over. It is very easy to forget how quickly things can turn bad" Prof Chris Whitty…	1484.0	True	full
1452153	1452153	604785a44161a20039fdd4e4	2021-03-09 14:20:11	[]	[]	Tue Mar 09 09:42:34 +0000 2021	[{"text":"SOSCANARIAS","indices":[2,14]},{"text":"StopMafias","indices":[183,194]}]	[{"url":"https://t.co/2vb6mFYbov","expanded_url":"https://www.heraldo.es/noticias/nacional/2021/03/09/cinco-inmigrantes-muertos-en-un-cayuco-rescatado-a-250-kilometros-de-canarias-1476317.html?utm_source=twitter.com&utm_medium=socialshare&utm_campaign=mobile_amp","display_url":"heraldo.es/noticias/nacio…","indices":[195,218]}]	📢 #SOSCANARIAS "Cinco inmigrantes muertos en un cayuco rescatado a 250 kilómetros de Canarias". Gobierno culpable de no cuidar sus fronteras y fomentar la trata de seres humanos. #StopMafias https://t.co/2vb6mFYbov	1438.0	RT @Quebrinca: 📢 #SOSCANARIAS "Cinco inmigrantes muertos en un cayuco rescatado a 250 kilómetros de Canarias". Gobierno culpable de no c…	8.0	True	full
1452154	1452154	604785a44161a20039fdd4ea	2021-03-09 14:20:11	[]	[]	Mon Mar 08 19:49:06 +0000 2021	[{"text":"COVID19","indices":[121,129]}]	[{"url":"https://t.co/75meoyImbK","expanded_url":"https://play.google.com/store/apps/details?id=com.app.mediabypass&hl=en_US","display_url":"play.google.com/store/apps/det…","indices":[228,251]}]	Breaking: Ogun receives first supply of 50,000 doses of COVID-19 vaccines "I received 50,000 doses of the total 100,000 #COVID19 vaccines in the first supply. We will be the first State to receive the consignment" @dabiodunMFR https://t.co/75meoyImbK https://t.co/J0znK6V3Bn	74.0	RT @MediabypassN: Breaking: Ogun receives first supply of 50,000 doses of COVID-19 vaccines "I received 50,000 doses of the total 100,000…	76.0	True	full
1452155	1452155	604785a44161a20039fdd4ee	2021-03-09 14:20:11	[]	[]	Tue Mar 09 10:37:49 +0000 2021	[]	[{"url":"https://t.co/DlKkEquUB7","expanded_url":"https://noticias.uol.com.br/saude/ultimas-noticias/redacao/2021/03/09/enfermeiros-medicos-uti-ivermectina.amp.htm?__twitter_impression=true","display_url":"noticias.uol.com.br/saude/ultimas-…","indices":[174,197]}]	"Quando vou intubar a pessoa, ela reclama: 'doutor, eu tomei ivermectina em casa, não é possível'. Eu tento explicar que ele não tem verme, mas não ajuda em nada na covid". https://t.co/DlKkEquUB7	5123.0	RT @DanielOpotiguar: "Quando vou intubar a pessoa, ela reclama: 'doutor, eu tomei ivermectina em casa, não é possível'. Eu tento explicar q…	273.0	True	full
1452156	1452156	604785a44161a20039fdd4f0	2021-03-09 14:20:11	[]	[{"url":"https://t.co/0BS7JlNOaD","expanded_url":"https://open.spotify.com/episode/5fQQa9K7RtjQ1MOSLJKbaw?si=oDKlSCzvRviUhmsNp-Iy7A&context=spotify%3Ashow%3A23pHF1qhzm1gaJEc7pBzSn","display_url":"open.spotify.com/episode/5fQQa9…","indices":[160,183]}]		[]	[]			If you used to have “incidental” long conversations every day with the mailroom guy at work.... did it take the pan… https://t.co/wR6HJxkvGt	21.0	True	full
1452157	1452157	604785a44161a20039fdd4fc	2021-03-09 14:20:11	[]	[]	Tue Mar 09 13:32:43 +0000 2021	[{"text":"Myanmar","indices":[144,152]},{"text":"WhatsHappeninginMyanmar","indices":[219,243]}]	[{"url":"https://t.co/6Bmf8pQlhY","expanded_url":"https://www.frontiermyanmar.net/en/striking-health-staff-boycott-covid-19-jabs-as-the-cdm-grows/","display_url":"frontiermyanmar.net/en/striking-he…","indices":[244,267]}]	“I may escape or I may be detained by the military by the time you read this, but I will never surrender my country or our children’s futures”, #Myanmar govt doctor Dr Htar Htar Lin told her colleagues as she resigned. #WhatsHappeninginMyanmar https://t.co/6Bmf8pQlhY	4590.0	RT @tchau01: “I may escape or I may be detained by the military by the time you read this, but I will never surrender my country or our chi…	51.0	True	full
1452158	1452158	604785a44161a20039fdd4fe	2021-03-09 14:20:11	[]	[]	Tue Mar 09 12:15:40 +0000 2021	[]	[{"url":"https://t.co/wPsVqjZrJa","expanded_url":"https://www.interregeurope.eu/intensify/news/news-article/11498/integrating-community-power/","display_url":"interregeurope.eu/intensify/news…","indices":[175,198]}]	@CompileH2020 has released a regulatory framework for Energy Communities in its pilot countries The project aims to integrate community power in energy islands 🌟 Read more: https://t.co/wPsVqjZrJa @BarsicVanda @piyushnitjsr	135.0	RT @INTENSIFYEU1: @CompileH2020 has released a regulatory framework for Energy Communities in its pilot countries The project aims to inte…	369.0	True	full
1452159	1452159	604785a44161a20039fdd50a	2021-03-09 14:20:11	[]	[]	Tue Mar 09 08:32:07 +0000 2021	[]	[{"url":"https://t.co/I5YoZowoj6","expanded_url":"https://www.thetimes.co.uk/article/rishi-sunak-covid-second-wave-failures-of-state-book-3ndvdq6ff","display_url":"thetimes.co.uk/article/rishi-…","indices":[208,231]}]	An utterly, utterly damning account of Johnson’s inaction in September. Up to 13,000 people are now dead because Johnson winged it, prevaricated, put the economy before human life and ended up smashing both. https://t.co/I5YoZowoj6	64426.0	RT @jonlis1: An utterly, utterly damning account of Johnson’s inaction in September. Up to 13,000 people are now dead because Johnson winge…	1338.0	True	full
1452160	1452160	604785a44161a20039fdd50c	2021-03-09 14:20:11	[]	[]	Tue Mar 09 05:13:07 +0000 2021	[]	[{"url":"https://t.co/00LXJ1T74S","expanded_url":"https://www.npr.org/2021/03/09/975032249/instagram-suggested-posts-to-users-it-served-up-covid-19-falsehoods-study-finds","display_url":"npr.org/2021/03/09/975…","indices":[220,243]}]	last August, Instagram started suggesting posts, once you’d read everything from the accounts you follow. a new study from @CCDHate found its algorithms recommended misinformation about vaccines, Covid, Qanon &amp; more https://t.co/00LXJ1T74S	6650.0	RT @shannonpareil: last August, Instagram started suggesting posts, once you’d read everything from the accounts you follow. a new study fr…	44.0	True	full
1452161	1452161	604785a44161a20039fdd514	2021-03-09 14:20:11	[]	[]	Tue Mar 09 13:52:24 +0000 2021	[{"text":"SaaS","indices":[32,37]},{"text":"SUSE","indices":[68,73]},{"text":"DevOps","indices":[157,164]},{"text":"Kubernetes","indices":[165,176]}]	[{"url":"https://t.co/GMBMmxfIXH","expanded_url":"https://bit.ly/3qBF4zS","display_url":"bit.ly/3qBF4zS","indices":[177,200]}]	.@CatalogicSW has announced its #SaaS platform, @CloudCasa achieved #SUSE Rancher Ready Status; and it added support for Amazon Relational Database Service. #DevOps #Kubernetes https://t.co/GMBMmxfIXH	11142.0	RT @vmblog: .@CatalogicSW has announced its #SaaS platform, @CloudCasa achieved #SUSE Rancher Ready Status; and it added support for Amazon…	6750.0	True	full
1452162	1452162	604785a54161a20039fdd544	2021-03-09 14:20:12	[]	[]	Tue Mar 09 00:11:32 +0000 2021	[]	[{"url":"https://t.co/Dy9txjPbAK","expanded_url":"https://www.youtube.com/watch?v=0SWQgjL-wB0","display_url":"youtube.com/watch?v=0SWQgj…","indices":[175,198]}]	Háganme el favor de ver este video con atención. Después, saquen sus conclusiones. Y, bueno, pues eso. Creo que pienso lo mismo que la mayor parte de ustedes estará pensando. https://t.co/Dy9txjPbAK	2263915.0	RT @perezreverte: Háganme el favor de ver este video con atención. Después, saquen sus conclusiones. Y, bueno, pues eso. Creo que pienso lo…	1.0	True	full
1452163	1452163	604785a54161a20039fdd556	2021-03-09 14:20:12	[]	[]	Tue Mar 09 13:03:20 +0000 2021	[{"text":"COVID19","indices":[211,219]},{"text":"HTA","indices":[220,224]}]	[{"url":"https://t.co/2KmykOE8Xc","expanded_url":"https://bit.ly/30nBej4","display_url":"bit.ly/30nBej4","indices":[163,186]}]	Health economists from @VHC_CAPHRI_UM and the @unibirmingham call for a broader societal perspective in studies evaluating the economic impact of corona measures: https://t.co/2KmykOE8Xc @MaastrichtU @CAPHRI_UM #COVID19 #HTA https://t.co/ObknCbZUvK	785.0	RT @CAPHRI_UM: Health economists from @VHC_CAPHRI_UM and the @unibirmingham call for a broader societal perspective in studies evaluating t…	278.0	True	full
1452164	1452164	604785a54161a20039fdd564	2021-03-09 14:20:12	[]	[]	Tue Mar 09 11:10:49 +0000 2021	[]	[{"url":"https://t.co/Box3fqXvei","expanded_url":"https://twitter.com/carloscasanavi1/status/1369237704270110720","display_url":"twitter.com/carloscasanavi…","indices":[162,185]}]	En esta transmisión en vivo un adulto mayor informaba que no le habían colocado la Pfizer, sorprendidos todos, incluso el reportero, de que le colocaran la china https://t.co/Box3fqXvei https://t.co/ShAZj0nUdo	44202.0	RT @KikeBravoPrado: En esta transmisión en vivo un adulto mayor informaba que no le habían colocado la Pfizer, sorprendidos todos, incluso…	491.0	True	full
1452165	1452165	604785a64161a20039fdd58a	2021-03-09 14:20:13	[]	[]	Tue Mar 09 14:13:12 +0000 2021	[]	[{"url":"https://t.co/K4H74SALIg","expanded_url":"https://www.redaccionmedica.com/secciones/parlamentarios/-congreso-rechaza-reconocer-especialidad-urgencias-emergencias-2072","display_url":"redaccionmedica.com/secciones/parl…","indices":[256,279]}]	15 a favor 19 en contra. Estos son los mismos 19 q luego nos ponen medallas, y aplaudian a las 20h en los balcones. Q sinvergüenzas sois, pisoteais todo el sacrificio q se ha hecho. El Congreso rechaza reconocer la especialidad de Urgencias y Emergencias https://t.co/K4H74SALIg	124804.0	RT @ccarballo50: 15 a favor 19 en contra. Estos son los mismos 19 q luego nos ponen medallas, y aplaudian a las 20h en los balcones. Q sinv…	136.0	True	full
1452166	1452166	604785a64161a20039fdd58e	2021-03-09 14:20:13	[]	[]	Tue Mar 09 00:17:28 +0000 2021	[]	[{"url":"https://t.co/aBtxyNkEAk","expanded_url":"https://trib.al/cFQOFWQ","display_url":"trib.al/cFQOFWQ","indices":[167,190]}]	Some users, logging in to HBO Max to watch Tom &amp; Jerry: The Movie, were instead met by Zack Snyder's Justice League in all its glory thanks to an accidental leak. https://t.co/aBtxyNkEAk https://t.co/ovRQLRqlMy	4334061.0	RT @GameSpot: Some users, logging in to HBO Max to watch Tom &amp; Jerry: The Movie, were instead met by Zack Snyder's Justice League in all it…	845.0	True	full
1452167	1452167	604785a64161a20039fdd590	2021-03-09 14:20:13	[]	[]	Tue Mar 09 14:15:33 +0000 2021	[]	[{"url":"https://t.co/NW1sswAJzM","expanded_url":"http://vogue.cm/aAXf86p","display_url":"vogue.cm/aAXf86p","indices":[190,213]}]	The pandemic, a political awakening, and a Spanish-language EP have all pushed @selenagomez into uncharted territory. For our April issue, Vogue gets to know the superstar with grand plans: https://t.co/NW1sswAJzM	13925652.0	RT @voguemagazine: The pandemic, a political awakening, and a Spanish-language EP have all pushed @selenagomez into uncharted territory. Fo…	755.0	True	full
1452168	1452168	604785a64161a20039fdd5a6	2021-03-09 14:20:13	[]	[]	Tue Mar 09 03:43:37 +0000 2021	[]	[{"url":"https://t.co/pv27gh7Scp","expanded_url":"https://www.costanoticias.com/en-choco-indigenas-mantienen-secuestrados-8-militares-les-quitan-las-armas-y-les-amarran-sus-manos/","display_url":"costanoticias.com/en-choco-indig…","indices":[101,124]}]	En Chocó, indígenas mantienen secuestrados 8 militares, les quitan las armas y les amarran sus manos https://t.co/pv27gh7Scp @CoronelHMejia @reservaysocied1 @ReservaBR4 @PrimeroPatriaC @PrimeroPatriaCO @ruorco @omarbula @Claraaguilar11 @Kattybcn @tiziribon @algomez2000 https://t.co/QOaRHADpYO	13237.0	RT @CostaNoticiasTV: En Chocó, indígenas mantienen secuestrados 8 militares, les quitan las armas y les amarran sus manos https://t.co/pv27…	18107.0	True	full
1452169	1452169	604785a64161a20039fdd5b6	2021-03-09 14:20:13	[]	[]	Mon Mar 08 22:47:04 +0000 2021	[{"text":"IWD2021","indices":[33,41]}]	[{"url":"https://t.co/F9QFCMaUb7","expanded_url":"https://www.linkedin.com/pulse/what-2020-has-taught-us-women-work-amy-doyle/","display_url":"linkedin.com/pulse/what-202…","indices":[256,279]}]	Happy International Women’s Day! #IWD2021 is a great day to revisit @amyndoyle’s article on lessons from the pandemic that can help us create work models to attract and retain top female talent. Check out “What 2020 Has Taught Us About Women @ Work” here: https://t.co/F9QFCMaUb7	3698.0	RT @MPG_TSolutions: Happy International Women’s Day! #IWD2021 is a great day to revisit @amyndoyle’s article on lessons from the pandemic t…	148.0	True	full
1452170	1452170	604785a64161a20039fdd5b8	2021-03-09 14:20:13	[]	[]	Mon Mar 08 16:15:33 +0000 2021	[]	[{"url":"https://t.co/WsEftHGq5p","expanded_url":"https://bit.ly/3uYmeWO","display_url":"bit.ly/3uYmeWO","indices":[206,229]}]	The mental toll of this health crisis cannot be underestimated. It also manifests in different ways. Here are some of the most common mental health problems therapists are seeing because of the pandemic. 👇 https://t.co/WsEftHGq5p	39275.0	RT @StampStigma: The mental toll of this health crisis cannot be underestimated. It also manifests in different ways. Here are some of the…	312.0	True	full
1452171	1452171	604785a64161a20039fdd5ba	2021-03-09 14:20:13	[]	[]	Tue Mar 09 13:41:54 +0000 2021	[]	[{"url":"https://t.co/A5rE5vWEt3","expanded_url":"https://pop.inquirer.net/107010/sb19-stakes-its-claim-to-global-domination-with-larger-than-life-single-what","display_url":"pop.inquirer.net/107010/sb19-st…","indices":[160,183]}]	Released today, @SB19Official's new single “What?” stakes its claim to global domination with a contagiously massive sound that’s larger than life. Read more: https://t.co/A5rE5vWEt3	11785.0	RT @InqPOP: Released today, @SB19Official's new single “What?” stakes its claim to global domination with a contagiously massive sound that…	331.0	True	full
1452172	1452172	604785a64161a20039fdd5c6	2021-03-09 14:20:13	[]	[]	Mon Mar 08 16:31:03 +0000 2021	[{"text":"DiaInternacionalDeLaMujer","indices":[17,43]}]	[{"url":"https://t.co/7RJpIznXzJ","expanded_url":"https://bit.ly/38iw5xb","display_url":"bit.ly/38iw5xb","indices":[252,275]}]	Cada año, con el #DiaInternacionalDeLaMujer las empresas aprovechan la oportunidad para hacer que sus marcas parezcan más interesadas en la igualdad de género 🤦‍♀️ No solo se atreven con el greenwashing, sino que también practican el genderwashing 👇 https://t.co/7RJpIznXzJ https://t.co/78yB42GtPf	618733.0	RT @greenpeace_esp: Cada año, con el #DiaInternacionalDeLaMujer las empresas aprovechan la oportunidad para hacer que sus marcas parezcan m…	42.0	True	full
1452173	1452173	604785a64161a20039fdd5ca	2021-03-09 14:20:13	[{"text":"NFT","indices":[22,26]},{"text":"Tezos","indices":[155,161]},{"text":"cleanNFT","indices":[194,203]},{"text":"Tezos","indices":[204,210]},{"text":"nftart","indices":[211,218]},{"text":"crytoart","indices":[219,228]}]	[{"url":"https://t.co/lyE9BOTktB","expanded_url":"https://hicetnunc.xyz/objkt/2745","display_url":"hicetnunc.xyz/objkt/2745","indices":[169,192]}]		[]	[]			this is my first ever #NFT piece, its been minted on @hicetnunc2000 (super low carbon footprint) "Chill Out Yuppie… https://t.co/y4UgUck0ZD	1256.0	True	full
1452174	1452174	604785a64161a20039fdd5cc	2021-03-09 14:20:13	[]	[]	Tue Mar 09 14:19:41 +0000 2021	[]	[{"url":"https://t.co/XJ32yf3HbJ","expanded_url":"http://eyesoftexas.utexas.edu/","display_url":"eyesoftexas.utexas.edu","indices":[254,277]}]	A committee of faculty scholars, students and alumni has completed its work documenting the nearly 120-year history of “The Eyes of Texas” as part of the university’s commitment to fully own, acknowledge and teach about its school song Read the report: https://t.co/XJ32yf3HbJ https://t.co/lKnqULcdSu	229620.0	RT @UTAustin: A committee of faculty scholars, students and alumni has completed its work documenting the nearly 120-year history of “The E…	13720.0	True	full
1452175	1452175	604785a64161a20039fdd5d4	2021-03-09 14:20:13	[]	[]	Tue Mar 09 13:59:58 +0000 2021	[{"text":"COVID19","indices":[125,133]}]	[{"url":"https://t.co/0lBP19twTy","expanded_url":"https://newsnetwork.mayoclinic.org/discussion/science-saturday-mayo-researchers-explore-genetics-behind-covid-19-outcomes/","display_url":"newsnetwork.mayoclinic.org/discussion/sci…","indices":[253,276]}]	A team within @MayoClinicCIM is contributing to the global effort to find out which genes influence disease outcomes—such as #COVID19 complications like organ damage, shortness of breath, neurological impairment &amp; chronic fatigue. (via @MayoClinic) https://t.co/0lBP19twTy	184.0	RT @antondecker: A team within @MayoClinicCIM is contributing to the global effort to find out which genes influence disease outcomes—such…	62.0	True	full
1452176	1452176	604785a64161a20039fdd5ea	2021-03-09 14:20:13	[]	[]	Tue Mar 09 11:26:34 +0000 2021	[]	[{"url":"https://t.co/DSonyjYkxV","expanded_url":"https://www.thetimes.co.uk/article/rishi-sunak-covid-second-wave-failures-of-state-book-3ndvdq6ff?utm_medium=Social&utm_source=Twitter#Echobox=1615289194","display_url":"thetimes.co.uk/article/rishi-…","indices":[188,211]}]	Is Rishi Sunak to blame for the UK’s second wave of Covid-19? In autumn last year, Boris Johnson chose to follow the advice of his chancellor over that of key scientists - at great cost. https://t.co/DSonyjYkxV	1524536.0	RT @thetimes: Is Rishi Sunak to blame for the UK’s second wave of Covid-19? In autumn last year, Boris Johnson chose to follow the advice…	5361.0	True	full
1452177	1452177	604785a74161a20039fdd5f0	2021-03-09 14:20:13	[{"text":"Jairo","indices":[6,12]},{"text":"EntrevistaExclusiva","indices":[15,35]}]	[{"url":"https://t.co/MRxStjb5Qw","expanded_url":"https://diariohoy.net/espectaculos/jairo-para-mi-cantar-es-lo-mismo-que-vivir-157351","display_url":"diariohoy.net/espectaculos/j…","indices":[247,270]}]		[]	[]			⭐️ 🗨️ #Jairo | #EntrevistaExclusiva Jairo: “Para mí cantar es lo mismo que vivir” Tras un paréntesis impuesto po… https://t.co/WRFEE9EoKn	74319.0	True	full
1452178	1452178	604785a74161a20039fdd5f4	2021-03-09 14:20:14	[]	[]	Tue Mar 09 07:47:03 +0000 2021	[]	[{"url":"https://t.co/hvfahLA7Kn","expanded_url":"https://www.theguardian.com/education/gallery/2021/mar/08/back-to-school-pupils-return-class-england-coronavirus-in-pictures?CMP=share_btn_tw","display_url":"theguardian.com/education/gall…","indices":[50,73]}]	Back to school: pupils return to class in England https://t.co/hvfahLA7Kn @WeeksJonny @Graemephoto1 Christopher Thomond @levenephoto @speediemeadie Richard Saker	2735.0	RT @fidz72: Back to school: pupils return to class in England https://t.co/hvfahLA7Kn @WeeksJonny @Graemephoto1 Christopher Thomond @levene…	3630.0	True	full
1452179	1452179	604785a74161a20039fdd5f8	2021-03-09 14:20:14	[]	[{"url":"https://t.co/WWUj6XylUS","expanded_url":"https://www.foxnews.com/us/number-of-covid-positive-migrants-released-in-texas-surges-officials-say","display_url":"foxnews.com/us/number-of-c…","indices":[165,188]}]		[]	[]			From Fox News - Number of COVID-positive migrants released in Texas surges, officials say Number of COVID-positive… https://t.co/Z2YggxQ0V2	1952.0	True	full
1452180	1452180	604785a74161a20039fdd5fc	2021-03-09 14:20:14	[]	[{"url":"https://t.co/4CEb6wSY6m","expanded_url":"https://www.eltiempo.com/salud/politologa-se-salta-la-fila-de-la-vacunacion-en-bogota-571924","display_url":"eltiempo.com/salud/politolo…","indices":[192,215]}]		[]	[]			Así, sin empatía y respeto por la normas, y el bien común, la mayoría de colombianos nos siguen llevando al fracaso… https://t.co/CreSnxR7Rh	355.0	True	full
1452181	1452181	604785a74161a20039fdd600	2021-03-09 14:20:14	[]	[]	Tue Mar 09 14:10:07 +0000 2021	[]	[{"url":"https://t.co/UpN3UbXoFW","expanded_url":"http://apne.ws/9J89XxT","display_url":"apne.ws/9J89XxT","indices":[202,225]}]	Two years ago General Motors stopped building cars at its massive assembly plant in Ohio and reassigned workers to other factories. Today, many of those autoworkers feel their futures remain unsettled. https://t.co/UpN3UbXoFW	15100500.0	RT @AP: Two years ago General Motors stopped building cars at its massive assembly plant in Ohio and reassigned workers to other factories.…	227.0	True	full
1452182	1452182	604785a74161a20039fdd610	2021-03-09 14:20:14	[]	[]	Tue Mar 09 12:00:01 +0000 2021	[]	[{"url":"https://t.co/yAeNhoofHW","expanded_url":"https://cnn.it/3ru73CH","display_url":"cnn.it/3ru73CH","indices":[241,264]}]	The Manhattan district attorney's office has subpoenaed documents from an investment company that loaned the Trump Organization millions for its Chicago skyscraper, in a sign that the investigation into Trump's finances continues to expand. https://t.co/yAeNhoofHW	1162282.0	RT @kylegriffin1: The Manhattan district attorney's office has subpoenaed documents from an investment company that loaned the Trump Organi…	6339.0	True	full
1452183	1452183	604785a74161a20039fdd620	2021-03-09 14:20:14	[]	[]	Tue Mar 09 13:26:32 +0000 2021	[]	[{"url":"https://t.co/leE4lFctya","expanded_url":"https://www.nytimes.com/2021/03/09/world/asia/myanmar-military-tatmadaw-violence.html?campaign_id=2&emc=edit_th_20210309&instance_id=27866&nl=todaysheadlines&regi_id=13104264&segment_id=53056&user_id=eca151fc9e9eb2b63a89b65d68235d07","display_url":"nytimes.com/2021/03/09/wor…","indices":[227,250]}]	"Brutality is ingrained in the Tatmadaw," as the Myanmar military is called. “This is an army with a heart of darkness," says David Scott Mathieson. Despite its long history of atrocities, "this is an unrepentant institution.” https://t.co/leE4lFctya https://t.co/XoDEgxBcep	435688.0	RT @KenRoth: "Brutality is ingrained in the Tatmadaw," as the Myanmar military is called. “This is an army with a heart of darkness," says…	19.0	True	full
1452184	1452184	604785a74161a20039fdd630	2021-03-09 14:20:14	[]	[]	Tue Mar 09 12:00:01 +0000 2021	[]	[{"url":"https://t.co/yAeNhoofHW","expanded_url":"https://cnn.it/3ru73CH","display_url":"cnn.it/3ru73CH","indices":[241,264]}]	The Manhattan district attorney's office has subpoenaed documents from an investment company that loaned the Trump Organization millions for its Chicago skyscraper, in a sign that the investigation into Trump's finances continues to expand. https://t.co/yAeNhoofHW	1162282.0	RT @kylegriffin1: The Manhattan district attorney's office has subpoenaed documents from an investment company that loaned the Trump Organi…	4540.0	True	full
1452185	1452185	604785a84161a20039fdd638	2021-03-09 14:20:14	[]	[]	Mon Mar 08 16:01:01 +0000 2021	[{"text":"FFXIV","indices":[4,10]}]	[{"url":"https://t.co/f4ENSkgocq","expanded_url":"http://sqex.to/vO4bw","display_url":"sqex.to/vO4bw","indices":[158,181]}]	The #FFXIV Moogle Treasure Trove returns Monday, March 15! ✨ Many prizes await, so be sure to collect and redeem those irregular tomes of esoterics, kupo! 🎁 https://t.co/f4ENSkgocq https://t.co/q3wFugT4cF	327857.0	RT @FF_XIV_EN: The #FFXIV Moogle Treasure Trove returns Monday, March 15! ✨ Many prizes await, so be sure to collect and redeem those irre…	5.0	True	full
1452186	1452186	604785a84161a20039fdd650	2021-03-09 14:20:14	[]	[]	Tue Mar 09 14:16:00 +0000 2021	[{"text":"ReclaimHinduTemples","indices":[137,157]}]	[{"url":"https://t.co/bJsimnMt62","expanded_url":"https://twitter.com/SG_HJS/status/1369286464656183304","display_url":"twitter.com/SG_HJS/status/…","indices":[277,300]}]	🍁🤬🤬🤬 Temple gold looted by Secular Temple Management??? Every single rupee, every gm of gold n centimeter of land must be returned!!! #ReclaimHinduTemples frm Mughal govt @jsaideepak @Swamy39 @SadhguruJV @astitvam @Tejasvi_Surya @VHPDigital @HinduEcosystem_ @BajrangdalOrg https://t.co/bJsimnMt62	1571.0	RT @VidyaSanatani: 🍁🤬🤬🤬 Temple gold looted by Secular Temple Management??? Every single rupee, every gm of gold n centimeter of land must…	41.0	True	full
1452187	1452187	604785a84161a20039fdd656	2021-03-09 14:20:15	[]	[]	Tue Mar 09 14:16:49 +0000 2021	[]	[{"url":"https://t.co/5cH2drCcAD","expanded_url":"https://trib.al/PAQB3CU","display_url":"trib.al/PAQB3CU","indices":[185,208]}]	Spotlighting the best stories of female entrepreneurs in the 21st century: Britney Spears was 18 years old and had already earned $15 million in a year when Forbes profiled her in 2000 https://t.co/5cH2drCcAD https://t.co/Wz1Y0CpNIc	16666645.0	RT @Forbes: Spotlighting the best stories of female entrepreneurs in the 21st century: Britney Spears was 18 years old and had already earn…	1511.0	True	full
1452188	1452188	604785a84161a20039fdd658	2021-03-09 14:20:15	[]	[]	Tue Mar 09 13:41:25 +0000 2021	[]	[{"url":"https://t.co/kY0nxhXndu","expanded_url":"https://www.koaa.com/news/covering-colorado/5-things-you-need-to-know-march-9-2021","display_url":"koaa.com/news/covering-…","indices":[145,168]}]	Colorado relaxes some COVID-19 restrictions and restaurant capacity, stimulus checks could still go out this month, and more you need to know: https://t.co/kY0nxhXndu	79427.0	RT @KOAA: Colorado relaxes some COVID-19 restrictions and restaurant capacity, stimulus checks could still go out this month, and more you…	2803.0	True	full
1452189	1452189	604785a84161a20039fdd664	2021-03-09 14:20:15	[]	[{"url":"https://t.co/wXFPjwjqiV","expanded_url":"https://curiouscat.me/wonnwoo/post/1189444302","display_url":"curiouscat.me/wonnwoo/post/1…","indices":[196,219]}]		[]	[]			do you think it's a good sign that they're active on social media again? — ive mentioned a few times that i think t… https://t.co/0RTo75LZv5	5120.0	True	full
1452190	1452190	604785a94161a20039fdd66c	2021-03-09 14:20:15	[]	[]	Tue Mar 09 14:19:20 +0000 2021	[{"text":"simpleman","indices":[186,196]}]	[{"url":"https://t.co/dC8SSNpkfy","expanded_url":"https://distrokid.com/hyperfollow/sonsofthunder/simple-man","display_url":"distrokid.com/hyperfollow/so…","indices":[161,184]}]	Bored? Tired of the pandemic? This just might help.....🎸💥👍 Friday March 12, debut single drops on all platforms....with VIDEO!!🎶🎤🪘🎸 Pre-order/save here👇👇👇👇👇👇 https://t.co/dC8SSNpkfy #simpleman	42.0	RT @SotWillRock: Bored? Tired of the pandemic? This just might help.....🎸💥👍 Friday March 12, debut single drops on all platforms....with…	144.0	True	full
1452191	1452191	604785a94161a20039fdd67e	2021-03-09 14:20:15	[]	[]	Tue Mar 09 13:41:54 +0000 2021	[]	[{"url":"https://t.co/A5rE5vWEt3","expanded_url":"https://pop.inquirer.net/107010/sb19-stakes-its-claim-to-global-domination-with-larger-than-life-single-what","display_url":"pop.inquirer.net/107010/sb19-st…","indices":[160,183]}]	Released today, @SB19Official's new single “What?” stakes its claim to global domination with a contagiously massive sound that’s larger than life. Read more: https://t.co/A5rE5vWEt3	11785.0	RT @InqPOP: Released today, @SB19Official's new single “What?” stakes its claim to global domination with a contagiously massive sound that…	223.0	True	full
1452192	1452192	604785a94161a20039fdd690	2021-03-09 14:20:15	[]	[]	Tue Mar 09 14:15:40 +0000 2021	[{"text":"COVID19","indices":[0,8]}]	[{"url":"https://t.co/u5QlWMJ15O","expanded_url":"https://www.academie-medecine.fr/wp-content/uploads/2021/03/21.3.8-Obligation-vaccinale-contre-la-Covid-19.pdf","display_url":"academie-medecine.fr/wp-content/upl…","indices":[241,264]}]	#COVID19 L’Académie nationale de médecine recommande de rendre obligatoire la vaccination pour tous les professionnels de santé, dans les établissements de santé et dans les EHPADs, ainsi que pour les auxiliaires de vie pour personnes âgées https://t.co/u5QlWMJ15O via @acadmed	15631.0	RT @MarcGozlan: #COVID19 L’Académie nationale de médecine recommande de rendre obligatoire la vaccination pour tous les professionnels de s…	2410.0	True	full
1452193	1452193	604785a94161a20039fdd692	2021-03-09 14:20:15	[]	[]	Tue Mar 09 08:32:01 +0000 2021	[]	[{"url":"https://t.co/YduPnHBAd9","expanded_url":"https://www.yorkpress.co.uk/news/19128469.plans-drawn-partially-privatise-york-e-say-mp-staff/","display_url":"yorkpress.co.uk/news/19128469.…","indices":[176,199]}]	I'm old enough to remember when the media and Tories laughed when Jeremy Corbyn warned that more privatisation of the NHS was inevitable if the Tories won the last Election... https://t.co/YduPnHBAd9	24330.0	RT @D_Raval: I'm old enough to remember when the media and Tories laughed when Jeremy Corbyn warned that more privatisation of the NHS was…	650.0	True	full
1452194	1452194	604785a94161a20039fdd6b0	2021-03-09 14:20:16	[]	[]	Sun Mar 07 01:57:29 +0000 2021	[]	[{"url":"https://t.co/cc3qkVPKGg","expanded_url":"http://elcorreodeoaxaca.com/bitacora-nacional-covid-19-llama-amlo-al-reinicio-de-clases-presenciales-en-campeche-en-abril","display_url":"elcorreodeoaxaca.com/bitacora-nacio…","indices":[97,120]}]	Bitácora nacional COVID-19… : Llama AMLO al reinicio de clases presenciales en Campeche en abril https://t.co/cc3qkVPKGg Bitácora nacional COVID-19… : Llama AMLO al reinicio de clases presenciales en Campeche en abril https://t.co/qgpFnoAiBv	3023.0	RT @CorreodeOaxaca: Bitácora nacional COVID-19… : Llama AMLO al reinicio de clases presenciales en Campeche en abril https://t.co/cc3qkVPKG…	20.0	True	full
1452195	1452195	604785a94161a20039fdd6b4	2021-03-09 14:20:16	[]	[]	Tue Mar 09 01:17:58 +0000 2021	[]	[{"url":"https://t.co/DKSVv8z8KP","expanded_url":"https://www.cnn.com/2020/06/05/americas/mexico-femicide-coronavirus-lopez-obrador-intl/index.html","display_url":"cnn.com/2020/06/05/ame…","indices":[255,278]}]	tw // murder this article explains very well what’s happening in mexico. please take a time to read. last year 987 women and girls were murdered in the first four months of 2020. this has been going on for years and our president doesn’t care at all... https://t.co/DKSVv8z8KP	390.0	RT @mexicanrry: tw // murder this article explains very well what’s happening in mexico. please take a time to read. last year 987 women…	303.0	True	full
1452196	1452196	604785aa4161a20039fdd6c8	2021-03-09 14:20:16	[]	[]	Thu Mar 04 08:30:00 +0000 2021	[{"text":"OpiniónLSR","indices":[140,151]}]	[{"url":"https://t.co/ywhTyRduG9","expanded_url":"https://www.lasillarota.com/las-pensiones-de-los-ministros-no-se-tocan/491975","display_url":"lasillarota.com/las-pensiones-…","indices":[152,175]}]	Los ministros han cuidado que sus pensiones no sean tocadas ni con el pétalo de una rosa, léase del poder presidencial. ✍️ @Manuel_FuentesM #OpiniónLSR https://t.co/ywhTyRduG9 https://t.co/olJ005bNGy	13640.0	RT @OpinionLSR: Los ministros han cuidado que sus pensiones no sean tocadas ni con el pétalo de una rosa, léase del poder presidencial. ✍️…	285.0	True	full
1452197	1452197	604785aa4161a20039fdd6d8	2021-03-09 14:20:16	[]	[]	Tue Mar 09 06:07:46 +0000 2021	[]	[{"url":"https://t.co/UYN56pzLuf","expanded_url":"https://adweek.it/2MXDRov","display_url":"adweek.it/2MXDRov","indices":[202,225]}]	After sparking 12 hours of nonstop debate, defensiveness and satire, Burger King U.K. officially apologized for and deleted its International Women’s Day tweet that said, “Women belong in the kitchen.” https://t.co/UYN56pzLuf	643734.0	RT @Adweek: After sparking 12 hours of nonstop debate, defensiveness and satire, Burger King U.K. officially apologized for and deleted its…	287.0	True	full
1452198	1452198	604785aa4161a20039fdd6e8	2021-03-09 14:20:16	[]	[]	Tue Mar 09 14:03:44 +0000 2021	[]	[{"url":"https://t.co/HN39bXK1et","expanded_url":"https://twitter.com/marcodhes/status/1369284493153042434","display_url":"twitter.com/marcodhes/stat…","indices":[281,304]}]	Profesor Marco, estoy seguro que ud sabe que la Constitución consagró la jurisdicción indígena y los resguardos como garantía de derechos, no como privilegios para la delincuencia. El desarrollo de ambas cosas y su mal uso requieren ajustes urgentes para que cumplan su propósito. https://t.co/HN39bXK1et	28720.0	RT @RafaGuarin: Profesor Marco, estoy seguro que ud sabe que la Constitución consagró la jurisdicción indígena y los resguardos como garant…	9647.0	True	full
1452199	1452199	604785aa4161a20039fdd6ec	2021-03-09 14:20:16	[]	[]	Tue Mar 09 08:16:26 +0000 2021	[]	[{"url":"https://t.co/DSavi3svzd","expanded_url":"https://www.elespanol.com/espana/politica/20210309/puigdemont-pierde-inmunidad-eurocamara-vera-limitados-movimientos/564693729_0.html","display_url":"elespanol.com/espana/politic…","indices":[195,218]}]	Ya es oficial: Puigdemont pierde su inmunidad en la Eurocámara y verá limitados sus movimientos. Todos los socios del Gobierno de Pedro Sánchez han votado en contra de otorgar el suplicatorio. https://t.co/DSavi3svzd	346841.0	RT @Tonicanto1: Ya es oficial: Puigdemont pierde su inmunidad en la Eurocámara y verá limitados sus movimientos. Todos los socios del Gobi…	605.0	True	full
1452200	1452200	604785aa4161a20039fdd70c	2021-03-09 14:20:17	[]	[]	Tue Mar 09 13:54:00 +0000 2021	[{"text":"publicpolicy","indices":[59,72]},{"text":"administration","indices":[79,94]}]	[{"url":"https://t.co/8KW28eUg6O","expanded_url":"http://bit.ly/3jERoxo","display_url":"bit.ly/3jERoxo","indices":[210,233]}]	TODAY at 4 ET: Learn about @UMassPolicy's grad programs in #publicpolicy &amp; #administration &amp; dual degrees at a Zoom info session. Grants available. GRE optional. Application deadline: April 15 Details: https://t.co/8KW28eUg6O @SBS_UMass @UMassAmherst https://t.co/7rF0bk3wT7	2163.0	RT @UMassPolicy: TODAY at 4 ET: Learn about @UMassPolicy's grad programs in #publicpolicy &amp; #administration &amp; dual degrees at a Zoom info s…	2590.0	True	full
1452201	1452201	604785aa4161a20039fdd70e	2021-03-09 14:20:17	[]	[]	Tue Mar 09 14:20:00 +0000 2021	[]	[{"url":"https://t.co/3Bf0pZQzAO","expanded_url":"https://twitter.com/andrewperezdc/status/1369071031189725185","display_url":"twitter.com/andrewperezdc/…","indices":[160,183]}]	Today is the 49th day that Biden has neither expanded Medicare nor delivered the public option he promised. Instead he's given handouts to insurance companies. https://t.co/3Bf0pZQzAO	73707.0	RT @WaitingOnBiden: Today is the 49th day that Biden has neither expanded Medicare nor delivered the public option he promised. Instead he'…	861.0	True	full
1452202	1452202	604785aa4161a20039fdd710	2021-03-09 14:20:17	[]	[]	Tue Mar 09 14:08:01 +0000 2021	[]	[{"url":"https://t.co/X6JVoKp68b","expanded_url":"https://bit.ly/3rzyHyi","display_url":"bit.ly/3rzyHyi","indices":[232,255]}]	The Biden administration has made clear its intention to revoke a Trump-era policy weakening protections for victims of sexual assault on college campuses, though with little clarity on where it will draw the line. @pbasken reports https://t.co/X6JVoKp68b	308564.0	RT @timeshighered: The Biden administration has made clear its intention to revoke a Trump-era policy weakening protections for victims of…	7486.0	True	full
1452203	1452203	604785ab4161a20039fdd71c	2021-03-09 14:20:17	[]	[]	Tue Mar 09 14:20:06 +0000 2021	[]	[{"url":"https://t.co/5keq9WNVnT","expanded_url":"https://rol.st/3bu7aIQ","display_url":"rol.st/3bu7aIQ","indices":[185,208]}]	Before the pandemic, Discwoman’s roster of DJs and producers were poised for a new tier of success. Now, after a year of club closures, the group’s focus has become even more intimate. https://t.co/5keq9WNVnT	6299330.0	RT @RollingStone: Before the pandemic, Discwoman’s roster of DJs and producers were poised for a new tier of success. Now, after a year of…	855.0	True	full
1452204	1452204	604785ab4161a20039fdd71e	2021-03-09 14:20:17	[]	[]	Tue Mar 09 01:00:04 +0000 2021	[]	[{"url":"https://t.co/D1qxJPDJZQ","expanded_url":"https://www.usatoday.com/story/sports/ncaab/womens/2021/03/08/ncaa-tournament-bucknell-womens-basketball-lone-unbeaten/4632560001/","display_url":"usatoday.com/story/sports/n…","indices":[144,167]}]	Though the Bison have played just nine games this season due to COVID-19 cancellations, it's the only tournament-eligible squad without a loss. https://t.co/D1qxJPDJZQ	241016.0	RT @usatodaysports: Though the Bison have played just nine games this season due to COVID-19 cancellations, it's the only tournament-eligib…	173.0	True	full
1452205	1452205	604785ab4161a20039fdd722	2021-03-09 14:20:17	[]	[{"url":"https://t.co/RzkOHZWCbH","expanded_url":"http://visitdeepcreek.com/list/QL/lodging-travel-15","display_url":"visitdeepcreek.com/list/QL/lodgin…","indices":[227,250]}]		[]	[]			Planning a trip to Garrett County and Deep Creek Lake? Check out our lodging options from B&amp;Bs, hotels &amp; motels and… https://t.co/qPbWxlZb7Y	3302.0	True	full
1452206	1452206	604785ab4161a20039fdd768	2021-03-09 14:20:18	[]	[]	Mon Mar 08 16:10:58 +0000 2021	[]	[{"url":"https://t.co/ohlvOOAMmR","expanded_url":"https://www.elcomercio.com/opinion/columnista-elcomercio-opinion-pro-pais.html","display_url":"elcomercio.com/opinion/column…","indices":[216,239]}]	Yo les recomiendo que no pierdan el tiempo leyendo esta porquería, un hombre fuera de sus cabales pidiendo que las elecciones se eliminen, se judicialicen y que los militares asuman. Insisto, no lean esta porquería. https://t.co/ohlvOOAMmR	28465.0	RT @alexismoncayo: Yo les recomiendo que no pierdan el tiempo leyendo esta porquería, un hombre fuera de sus cabales pidiendo que las elecc…	303.0	True	full
1452207	1452207	604785ab4161a20039fdd76e	2021-03-09 14:20:18	[]	[]	Tue Mar 09 14:18:30 +0000 2021	[]	[{"url":"https://t.co/3u2sfMd5FB","expanded_url":"https://cnn.it/3ruCNHK","display_url":"cnn.it/3ruCNHK","indices":[215,238]}]	One year ago, there were 22 known deaths from Covid-19 in the US. “There was no conceivable sort of model or projection that I had in my mind” that it could turn into 525,000 deaths in a year, @drsanjaygupta says. https://t.co/3u2sfMd5FB https://t.co/lVOHKZ5DuA	353402.0	RT @NewDay: One year ago, there were 22 known deaths from Covid-19 in the US. “There was no conceivable sort of model or projection that I…	1055.0	True	full
1452208	1452208	604785ac4161a20039fdd772	2021-03-09 14:20:18	[]	[]	Tue Mar 09 14:19:41 +0000 2021	[]	[{"url":"https://t.co/XJ32yf3HbJ","expanded_url":"http://eyesoftexas.utexas.edu/","display_url":"eyesoftexas.utexas.edu","indices":[254,277]}]	A committee of faculty scholars, students and alumni has completed its work documenting the nearly 120-year history of “The Eyes of Texas” as part of the university’s commitment to fully own, acknowledge and teach about its school song Read the report: https://t.co/XJ32yf3HbJ https://t.co/lKnqULcdSu	229620.0	RT @UTAustin: A committee of faculty scholars, students and alumni has completed its work documenting the nearly 120-year history of “The E…	385.0	True	full
1452209	1452209	604785ac4161a20039fdd78c	2021-03-09 14:20:18	[]	[]	Mon Mar 08 17:34:55 +0000 2021	[{"text":"TikTokTailgate","indices":[49,64]}]	[{"url":"https://t.co/1FrPM7fpiu","expanded_url":"https://mileyl.ink/AngelsLikeYou","display_url":"mileyl.ink/AngelsLikeYou","indices":[168,191]}]	Angels Like You video OuT NoW! Shot on 2/7/21 at #TikTokTailgate , the first out door covid compliant concert of its size since the pandemic changed our lives forever. https://t.co/1FrPM7fpiu https://t.co/rR0J8hI6hX	46169970.0	RT @MileyCyrus: Angels Like You video OuT NoW! Shot on 2/7/21 at #TikTokTailgate , the first out door covid compliant concert of its size s…	720.0	True	full
1452210	1452210	604785ac4161a20039fdd792	2021-03-09 14:20:18	[]	[]	Tue Mar 09 01:53:18 +0000 2021	[]	[{"url":"https://t.co/FC7P03bteB","expanded_url":"https://www.thedailybeast.com/texas-rep-dan-crenshaw-decided-the-covid-19-pandemic-was-the-perfect-time-to-buy-and-not-disclose-stocks?ref=author","display_url":"thedailybeast.com/texas-rep-dan-…","indices":[168,191]}]	NEW: Dan Crenshaw didn't buy any stocks as a congressman. Until the pandemic hit. Then he didn't disclose them, in violation of the STOCK Act. Twice. Me @thedailybeast https://t.co/FC7P03bteB	20002.0	RT @SollenbergerRC: NEW: Dan Crenshaw didn't buy any stocks as a congressman. Until the pandemic hit. Then he didn't disclose them, in viol…	124.0	True	full
1452211	1452211	604785ac4161a20039fdd7bc	2021-03-09 14:20:19	[]	[]	Tue Mar 09 14:13:39 +0000 2021	[]	[{"url":"https://t.co/kolegaGacC","expanded_url":"https://twitter.com/eldesconcierto/status/1369289032618958852","display_url":"twitter.com/eldesconcierto…","indices":[154,177]}]	Cuando faltan los argumentos empiezan la amenazas, usando como rehenes a los más pobres. Es gobierno no solo es descarado, sino derechamente miserable... https://t.co/kolegaGacC	29303.0	RT @mdaza_abogado: Cuando faltan los argumentos empiezan la amenazas, usando como rehenes a los más pobres. Es gobierno no solo es descarad…	50.0	True	full
1452212	1452212	604785ac4161a20039fdd7c4	2021-03-09 14:20:19	[{"text":"عرض","indices":[10,14]},{"text":"جهاز","indices":[24,29]},{"text":"الشعر","indices":[45,51]},{"text":"مضاد","indices":[56,61]},{"text":"أصلي","indices":[78,83]},{"text":"متالي","indices":[84,90]},{"text":"بسعر","indices":[135,140]}]	[{"url":"https://t.co/WVmcSfQGge","expanded_url":"https://as-dam.com/","display_url":"as-dam.com","indices":[151,174]}]		[]	[]			@xslion99 #عرض لن يتكرر #جهاز سيراميك وتجعيد #الشعر 2×1 #مضاد لكل عوامل التلف #أصلي #متالي ماركة🌷 برسكين 🌷 Brskin ت… https://t.co/DKLR3nJfiJ	132.0	True	full
1452213	1452213	604785ad4161a20039fdd7e2	2021-03-09 14:20:19	[]	[{"url":"https://t.co/xwdIumoQaO","expanded_url":"https://voxeu.org/article/central-banks-covid-19-policy-response","display_url":"voxeu.org/article/centra…","indices":[209,232]}]		[]	[]			CBs that tried to nip asset price booms usually do more harm than good. Think Riksbank 2010 or Fed 1929. And how do… https://t.co/mOWKPYBPOs	14593.0	True	full
1452214	1452214	604785ad4161a20039fdd7e4	2021-03-09 14:20:19	[{"text":"CXone","indices":[57,63]},{"text":"AI","indices":[94,97]}]	[{"url":"https://t.co/gbP9zz6lH8","expanded_url":"https://okt.to/o7uiXT","display_url":"okt.to/o7uiXT","indices":[244,267]}]		[]	[]			NICE @inContact has announced the Spring 2021 release of #CXone, which adds first-of-its-kind #AI innovations, expa… https://t.co/IqUZOwQn1o	171.0	True	full
1452215	1452215	604785ad4161a20039fdd7e8	2021-03-09 14:20:19	[]	[]	Tue Mar 09 12:54:40 +0000 2021	[{"text":"BackDoor","indices":[52,61]}]	[{"url":"https://t.co/NYcdy3mQAl","expanded_url":"https://m.youtube.com/playlist?list=PLzp3ynH8dzZVVT9pz5lexr2oXxpWTGxgB#","display_url":"m.youtube.com/playlist?list=…","indices":[109,132]}]	🔴 BACK DOOR 150M VIEWS 🔴 STAYs❕❕ What about we get #BackDoor to 150M VIEWS before their 3rd Anniversary? 🔗 https://t.co/NYcdy3mQAl 15 DAYS to get 7,400,000 VIEWS LEFT and considering our 400K daily views, we won't make it. We need 500K starting today until 25th. https://t.co/mkqmEdLdsr	8345.0	RT @StayVotingZone: 🔴 BACK DOOR 150M VIEWS 🔴 STAYs❕❕ What about we get #BackDoor to 150M VIEWS before their 3rd Anniversary? 🔗 https://t.…	11.0	True	full
1452216	1452216	604785ad4161a20039fdd804	2021-03-09 14:20:19	[{"text":"COVID19","indices":[130,138]},{"text":"ConflictOfInterest","indices":[272,291]}]	[{"url":"https://t.co/mplh1555K5","expanded_url":"https://www.youtube.com/watch?v=CmHxznWVGJ4","display_url":"youtube.com/watch?v=CmHxzn…","indices":[247,270]}]		[]	[]			@fordnation Does owning Deco Labels put @fordnation in a sticky situation? Is Ford's family business, Deco Labels,… https://t.co/TY8MlpjZbb	377.0	True	full
1452217	1452217	604785ad4161a20039fdd814	2021-03-09 14:20:19	[]	[]	Tue Mar 09 01:53:18 +0000 2021	[]	[{"url":"https://t.co/FC7P03bteB","expanded_url":"https://www.thedailybeast.com/texas-rep-dan-crenshaw-decided-the-covid-19-pandemic-was-the-perfect-time-to-buy-and-not-disclose-stocks?ref=author","display_url":"thedailybeast.com/texas-rep-dan-…","indices":[168,191]}]	NEW: Dan Crenshaw didn't buy any stocks as a congressman. Until the pandemic hit. Then he didn't disclose them, in violation of the STOCK Act. Twice. Me @thedailybeast https://t.co/FC7P03bteB	20002.0	RT @SollenbergerRC: NEW: Dan Crenshaw didn't buy any stocks as a congressman. Until the pandemic hit. Then he didn't disclose them, in viol…	1280.0	True	full
1452218	1452218	604785ad4161a20039fdd81a	2021-03-09 14:20:19	[]	[]	Tue Mar 09 13:50:19 +0000 2021	[]	[{"url":"https://t.co/rnGOrEwzid","expanded_url":"http://bbc.in/3t10Zls","display_url":"bbc.in/3t10Zls","indices":[176,199]}]	COMING UP: FM @NicolaSturgeon will give MSPs an update on the Coronavirus pandemic Follow live from 2pm on 📺 @BBCScotland channel, on 📻 @BBCRadioScot and on our LIVE page ➡️ https://t.co/rnGOrEwzid https://t.co/9qgCuUQcj3	521932.0	RT @BBCScotlandNews: COMING UP: FM @NicolaSturgeon will give MSPs an update on the Coronavirus pandemic Follow live from 2pm on 📺 @BBCScot…	762.0	True	full
1452219	1452219	604785ae4161a20039fdd838	2021-03-09 14:20:20	[]	[]	Tue Mar 09 13:28:03 +0000 2021	[{"text":"YoMeVacuno","indices":[141,152]}]	[{"url":"https://t.co/UYVPVJIGvp","expanded_url":"https://www.latercera.com/nacional/noticia/chile-supera-a-israel-y-se-posiciona-como-el-pais-que-mas-ha-vacunado-contra-el-coronavirus-por-100-habitantes-en-los-ultimos-7-dias/WJZMHRXVOZH25AYTQ4OZYUY5VI/","display_url":"latercera.com/nacional/notic…","indices":[153,176]}]	🇨🇱 Chile supera a Israel y se posiciona como el país que más ha vacunado contra el coronavirus por cada 100 habitantes en los últimos 7 días #YoMeVacuno https://t.co/UYVPVJIGvp vía @latercera	109705.0	RT @DrEnriqueParis: 🇨🇱 Chile supera a Israel y se posiciona como el país que más ha vacunado contra el coronavirus por cada 100 habitantes…	1352.0	True	full
1452220	1452220	604785ae4161a20039fdd85e	2021-03-09 14:20:20	[]	[{"url":"https://t.co/wRPRkVinhN","expanded_url":"https://www.theguardian.com/world/2021/mar/09/behaviour-is-getting-worse-the-latest-from-the-uk-covid-frontline?CMP=Share_iOSApp_Other","display_url":"theguardian.com/world/2021/mar…","indices":[123,146]}]		[]	[]			'Behaviour is getting worse': the latest from the UK Covid frontline, this will not end well the vaccine is Not a p… https://t.co/QTnQBVzXPy	1139.0	True	full
1452221	1452221	604785af4161a20039fdd870	2021-03-09 14:20:21	[]	[]	Tue Mar 09 13:46:52 +0000 2021	[]	[{"url":"https://t.co/mtSmgEq0Up","expanded_url":"https://www.capitalareafoodbank.org","display_url":"capitalareafoodbank.org","indices":[225,248]}]	This one took off so usual disclaimer: I don’t have anything to sell or subscribe to, but your local food bank has surely been hit hard by the pandemic and needs help. For those in DC, Capital Area Food Bank does great work. https://t.co/mtSmgEq0Up	62620.0	RT @DrewHolden360: This one took off so usual disclaimer: I don’t have anything to sell or subscribe to, but your local food bank has surel…	940.0	True	full
1452222	1452222	604785af4161a20039fdd87c	2021-03-09 14:20:21	[]	[]	Tue Mar 09 11:12:31 +0000 2021	[]	[{"url":"https://t.co/aEp7JM8VeM","expanded_url":"https://everestpipkin.medium.com/but-the-environmental-issues-with-cryptoart-1128ef72e6a3","display_url":"everestpipkin.medium.com/but-the-enviro…","indices":[178,201]}]	@arvalis I don't see anyone here talking about the environmental costs of NFTs/crypto, please spread the word its not just some abstract thing the damage is real and devastating https://t.co/aEp7JM8VeM	3771.0	RT @milkbreadtoast: @arvalis I don't see anyone here talking about the environmental costs of NFTs/crypto, please spread the word its not j…	51.0	True	full
1452223	1452223	604785af4161a20039fdd888	2021-03-09 14:20:21	[]	[]	Tue Mar 09 14:19:52 +0000 2021	[{"text":"COVID19france","indices":[133,147]}]	[{"url":"https://t.co/qxq1gWxNfg","expanded_url":"http://opr.news/4c1488d3210309fr_fr?link=1","display_url":"opr.news/4c1488d3210309…","indices":[148,171]},{"url":"https://t.co/zhhkFP4mQJ","expanded_url":"https://opr.as/share","display_url":"opr.as/share","indices":[193,216]}]	Covid-19: pourquoi une possible 3e vague sera différente des deux premières Je crois que les français commencent à en avoir assez du #COVID19france https://t.co/qxq1gWxNfg Actualités à la une https://t.co/zhhkFP4mQJ	2207.0	RT @patriotes76: Covid-19: pourquoi une possible 3e vague sera différente des deux premières Je crois que les français commencent à en avoi…	921.0	True	full
1452224	1452224	604785af4161a20039fdd8aa	2021-03-09 14:20:21	[]	[]	Tue Mar 09 13:29:59 +0000 2021	[]	[{"url":"https://t.co/R6ePHats9A","expanded_url":"https://www.independent.co.uk/independentpremium/tanzania-vaccines-doctor-covid-pandemic-b1814185.html","display_url":"independent.co.uk/independentpre…","indices":[249,272]}]	“After a brief recess, cases will be back up again without vaccination. We’ll have wave after wave until we reach some sort of herd immunity. How long that’ll take, I don’t know.” Spoke to a doctor in Tanzania about the country’s Covid situation: https://t.co/R6ePHats9A	698.0	RT @cleaskopeliti: “After a brief recess, cases will be back up again without vaccination. We’ll have wave after wave until we reach some s…	16.0	True	full
1452225	1452225	604785b04161a20039fdd8b8	2021-03-09 14:20:21	[]	[]	Tue Mar 09 09:44:10 +0000 2021	[{"text":"Zambia","indices":[261,268]}]	[{"url":"https://t.co/uXQOl7Sg4p","expanded_url":"http://bit.ly/3sYT8VB","display_url":"bit.ly/3sYT8VB","indices":[237,260]}]	Almost three-quarters (74%) of Zambians say the COVID-19 pandemic does not justify postponing elections or limiting political campaigns. Zambia's next general election is scheduled for August 2021. Read more in our latest press release: https://t.co/uXQOl7Sg4p #Zambia https://t.co/OxQgNEDwIl	20980.0	RT @afrobarometer: Almost three-quarters (74%) of Zambians say the COVID-19 pandemic does not justify postponing elections or limiting poli…	554.0	True	full
1452226	1452226	604785b04161a20039fdd8c0	2021-03-09 14:20:21	[]	[]	Tue Mar 09 13:39:32 +0000 2021	[]	[{"url":"https://t.co/QNtT51xE6Y","expanded_url":"https://lockdownsceptics.org/2021/03/09/killer-lockdown-43000-non-covid-excess-deaths-at-home-since-last-march/","display_url":"lockdownsceptics.org/2021/03/09/kil…","indices":[184,207]}]	If lockdowns don't save lives, then what are we left with? Just tens of thousands of deaths caused by reckless Government interventions. That's the real horror story of the past year. https://t.co/QNtT51xE6Y	154155.0	RT @toadmeister: If lockdowns don't save lives, then what are we left with? Just tens of thousands of deaths caused by reckless Government…	106.0	True	full
1452227	1452227	604785b04161a20039fdd8d4	2021-03-09 14:20:22	[]	[]	Mon Mar 08 22:04:54 +0000 2021	[{"text":"ÚltimaHora","indices":[2,13]},{"text":"Feministas","indices":[14,25]},{"text":"SomosTelediario","indices":[180,196]}]	[{"url":"https://t.co/fBxGPUKEfK","expanded_url":"http://www.telediario.mx","display_url":"telediario.mx","indices":[199,222]}]	🔴 #ÚltimaHora #Feministas tiran al suelo y golpean a policías mujer de la @SSC_CDMX, hombres entraron a defender a las uniformadas para que fueran rescatadas por sus compañeras. #SomosTelediario | https://t.co/fBxGPUKEfK https://t.co/Z7LWQ96rGx	72090.0	RT @telediario: 🔴 #ÚltimaHora #Feministas tiran al suelo y golpean a policías mujer de la @SSC_CDMX, hombres entraron a defender a las unif…	318.0	True	full
1452228	1452228	604785b04161a20039fdd8de	2021-03-09 14:20:22	[]	[]	Tue Mar 09 13:53:03 +0000 2021	[]	[{"url":"https://t.co/3R6gbiJNNT","expanded_url":"https://nbcnews.to/3ccfJaw","display_url":"nbcnews.to/3ccfJaw","indices":[141,164]}]	Texans recovering from coronavirus needed oxygen. Then the power went out. Published in partnership with @propublica and @TexasTribune. https://t.co/3R6gbiJNNT https://t.co/JZPA9gvMLV	8387421.0	RT @NBCNews: Texans recovering from coronavirus needed oxygen. Then the power went out. Published in partnership with @propublica and @T…	12011.0	True	full
1452229	1452229	604785b14161a20039fdd902	2021-03-09 14:20:22	[]	[]	Tue Mar 09 13:53:13 +0000 2021	[]	[{"url":"https://t.co/uNPkKjT8u9","expanded_url":"https://www.rosemaryperfumes.com/wo-ar","display_url":"rosemaryperfumes.com/wo-ar","indices":[35,58]}]	موقع روز ماري كود خصم 10% 🏷 A76 https://t.co/uNPkKjT8u9 موقع متخصص في أرقى وأفخم أنواع العطور, أُسس منذ 15 عام وأصبح واحد من أهم بيوت العطور في العالم العربي -توصيل ( السعودية, الكويت, مصر,قطر ) وجميع انحاء العالم https://t.co/z224tM2cTB	355.0	RT @sale9914: موقع روز ماري كود خصم 10% 🏷 A76 https://t.co/uNPkKjT8u9 موقع متخصص في أرقى وأفخم أنواع العطور, أُسس منذ 15 عام وأصبح واحد…	131861.0	True	full
1452230	1452230	604785b14161a20039fdd906	2021-03-09 14:20:22	[]	[]	Mon Feb 15 16:38:23 +0000 2021	[{"text":"TeamJustice","indices":[29,41]},{"text":"JusticeMatters","indices":[239,254]}]	[{"url":"https://t.co/RUuW4Jggtz","expanded_url":"https://forms.gle/Rktg7hqucgsgMABi6","display_url":"forms.gle/Rktg7hqucgsgMA…","indices":[256,279]}]	Hey friends. Here are 1. the #TeamJustice letter to all 50 state (&amp; DC) attorneys general demanding Trump be investigated for avoidable COVID deaths &amp; 2. the link to sign the letter. Hope you’ll join the fight for justice. Because #JusticeMatters https://t.co/RUuW4Jggtz https://t.co/9yXRnGEQ2u	486669.0	RT @glennkirschner2: Hey friends. Here are 1. the #TeamJustice letter to all 50 state (&amp; DC) attorneys general demanding Trump be investiga…	1220.0	True	full
1452231	1452231	604785b14161a20039fdd908	2021-03-09 14:20:22	[]	[]	Tue Mar 09 13:38:49 +0000 2021	[]	[{"url":"https://t.co/6846gMI2qV","expanded_url":"https://newlinesinstitute.org/uyghurs/the-uyghur-genocide-an-examination-of-chinas-breaches-of-the-1948-genocide-convention/","display_url":"newlinesinstitute.org/uyghurs/the-uy…","indices":[242,265]}]	An independent report by more than 50 experts across the world in human rights, war crimes, and international law has concluded China's government is violating every single provision in the UN's Genocide Convention w/its actions in Xinjiang: https://t.co/6846gMI2qV	17082.0	RT @rob_schmitz: An independent report by more than 50 experts across the world in human rights, war crimes, and international law has conc…	12.0	True	full
1452232	1452232	604785b14161a20039fdd90a	2021-03-09 14:20:22	[]	[]	Tue Mar 09 05:01:06 +0000 2021	[{"text":"艦隊これくしょん","indices":[163,172]},{"text":"艦これ","indices":[173,177]},{"text":"kancolle","indices":[178,187]},{"text":"helltaker","indices":[188,198]},{"text":"HelltakerDance","indices":[199,214]}]	[{"url":"https://t.co/m05zJgRuph","expanded_url":"https://cdn.discordapp.com/attachments/762777430242230304/818707072228392980/kantaker.zip","display_url":"cdn.discordapp.com/attachments/76…","indices":[98,121]},{"url":"https://t.co/qtvvj7szdg","expanded_url":"https://cdn.discordapp.com/attachments/762777430242230304/818707204843634758/kantaker_speed.zip","display_url":"cdn.discordapp.com/attachm…	More takers, commission and Akebono (Limited Gloves Edition). Download (includes previous ones): https://t.co/m05zJgRuph Faster speeds: https://t.co/qtvvj7szdg #艦隊これくしょん #艦これ #kancolle #helltaker #HelltakerDance https://t.co/QibMZ0hDP3	370.0	RT @Konato_K: More takers, commission and Akebono (Limited Gloves Edition). Download (includes previous ones): https://t.co/m05zJgRuph Fa…	277.0	True	full
1452233	1452233	604785b14161a20039fdd914	2021-03-09 14:20:22	[]	[{"url":"https://t.co/57lGsqgaKn","expanded_url":"https://www.bemparana.com.br/noticia/parana-ativou-779-leitos-covid-19-em-duas-semanas#.YEeDVp1KjIU","display_url":"bemparana.com.br/noticia/parana…","indices":[0,23]}]		[]	[]			https://t.co/57lGsqgaKn - 97% de 1.473 leitos de UTIs ocupados. A @saudepr em colapso e o Gov quer relaxar as medid… https://t.co/QgddFWkWSH	312.0	True	full
1452234	1452234	604785b14161a20039fdd918	2021-03-09 14:20:22	[]	[]	Tue Mar 09 08:47:05 +0000 2021	[]	[{"url":"https://t.co/nSXS0nt2yn","expanded_url":"https://www.eldiario.es/sociedad/ultima-hora-coronavirus-actualidad-politica-9-de-marzo_6_7287611_1064775.html","display_url":"eldiario.es/sociedad/ultim…","indices":[122,145]}]	Almeida ve "profundamente beneficioso" que los estudiantes "no tengan que escuchar" a Irene Montero: "Han salido ganando" https://t.co/nSXS0nt2yn	1071457.0	RT @iescolar: Almeida ve "profundamente beneficioso" que los estudiantes "no tengan que escuchar" a Irene Montero: "Han salido ganando" htt…	3.0	True	full
1452235	1452235	604785b14161a20039fdd91a	2021-03-09 14:20:22	[]	[]	Mon Mar 08 17:36:53 +0000 2021	[{"text":"COVID19","indices":[0,8]},{"text":"COVID19at","indices":[9,19]}]	[{"url":"https://t.co/aDMShCFNuq","expanded_url":"https://info.gesundheitsministerium.at","display_url":"info.gesundheitsministerium.at","indices":[246,269]}]	#COVID19 #COVID19at Die Zahl der verimpften Dosen als erste und größte Zahl darzustellen halte ich für eine grobe Irreführung. Was interessiert ist die Zahl der Menschen, die schon geimpft wurden. Die Zahlen stehen auch dort, aber viel kleiner https://t.co/aDMShCFNuq 1/2	25633.0	RT @neuwirthe: #COVID19 #COVID19at Die Zahl der verimpften Dosen als erste und größte Zahl darzustellen halte ich für eine grobe Irreführ…	1.0	True	full
1452236	1452236	604785b14161a20039fdd91e	2021-03-09 14:20:22	[]	[]	Tue Mar 09 01:53:18 +0000 2021	[]	[{"url":"https://t.co/FC7P03bteB","expanded_url":"https://www.thedailybeast.com/texas-rep-dan-crenshaw-decided-the-covid-19-pandemic-was-the-perfect-time-to-buy-and-not-disclose-stocks?ref=author","display_url":"thedailybeast.com/texas-rep-dan-…","indices":[168,191]}]	NEW: Dan Crenshaw didn't buy any stocks as a congressman. Until the pandemic hit. Then he didn't disclose them, in violation of the STOCK Act. Twice. Me @thedailybeast https://t.co/FC7P03bteB	20002.0	RT @SollenbergerRC: NEW: Dan Crenshaw didn't buy any stocks as a congressman. Until the pandemic hit. Then he didn't disclose them, in viol…	890.0	True	full
1452237	1452237	604785b14161a20039fdd924	2021-03-09 14:20:22	[{"text":"RealQuickAnalysis","indices":[90,108]},{"text":"IndiaAmericaRelations","indices":[109,131]},{"text":"IndianUSARelationship","indices":[132,154]}]	[{"url":"https://t.co/UU1ZlLM693","expanded_url":"https://youtu.be/LBEYI-hiYGA","display_url":"youtu.be/LBEYI-hiYGA","indices":[66,89]}]		[]	[]			अमेरिका और भारत में क्यों ठन गयी?? USA India Relations Video Link https://t.co/UU1ZlLM693 #RealQuickAnalysis… https://t.co/Q5A6WSNbUt	268.0	True	full
1452238	1452238	604785b14161a20039fdd92a	2021-03-09 14:20:23	[]	[]	Mon Mar 08 17:06:49 +0000 2021	[]	[{"url":"https://t.co/ekXLqjP1fy","expanded_url":"https://www.cnbc.com/2021/03/08/spacex-wants-to-connect-starlink-satellite-internet-to-moving-vehicles.html","display_url":"cnbc.com/2021/03/08/spa…","indices":[226,249]}]	SpaceX wants to connect more than just homes to its Starlink satellite internet: The company submitted an FCC request to begin installing and operating terminals on "moving vehicles" – from cars and trucks to ships and jets. https://t.co/ekXLqjP1fy	36914.0	RT @thesheetztweetz: SpaceX wants to connect more than just homes to its Starlink satellite internet: The company submitted an FCC request…	100.0	True	full
1452239	1452239	604785b14161a20039fdd92c	2021-03-09 14:20:23	[]	[]	Tue Mar 09 13:36:46 +0000 2021	[{"text":"LIFTTHELOCKDOWNNOW","indices":[265,284]}]	[{"url":"https://t.co/jP1uCRBc9G","expanded_url":"https://twitter.com/dockaurg/status/1369252470950670336","display_url":"twitter.com/dockaurg/statu…","indices":[285,308]}]	.@fordnation @celliottability @Sflecce @JustinTrudeau @patrickbrownont @BonnieCrombie @JohnTory Get your govts under control and base your public health policies on SCIENCE &amp; FACTS USA is fast opening up without being “fully vaccinated” Lockdowns cause Harm #LIFTTHELOCKDOWNNOW https://t.co/jP1uCRBc9G	4840.0	RT @ashkaur: .@fordnation @celliottability @Sflecce @JustinTrudeau @patrickbrownont @BonnieCrombie @JohnTory Get your govts under control…	115.0	True	full
1452240	1452240	604785b14161a20039fdd930	2021-03-09 14:20:23	[]	[]	Mon Mar 08 12:20:51 +0000 2021	[{"text":"WandaVision","indices":[1,13]},{"text":"Monica","indices":[114,121]},{"text":"AgathaHarkness","indices":[122,137]},{"text":"Wanda","indices":[138,144]},{"text":"TheVision","indices":[145,155]},{"text":"Marvel","indices":[156,163]},{"text":"MCU","indices":[164,168]},{"text":"DisneyPlus","indices":[169,180]}]	[{"url":"https://t.co/rkKVUZ9aH8","expanded_url":"http://www.murphysmultiverse.com/wandavision-matt-shakman-opens-up-about-how-the-pandemic-changed-the-finale/","display_url":"murphysmultiverse.com/wandavision-ma…","indices":[181,204]}]	'#WandaVision': Matt Shakman Opens Up About How the Pandemic Changed the Finale, Teasing Storylines that Were Cut #Monica #AgathaHarkness #Wanda #TheVision #Marvel #MCU #DisneyPlus https://t.co/rkKVUZ9aH8	21490.0	RT @_CharlesMurphy: '#WandaVision': Matt Shakman Opens Up About How the Pandemic Changed the Finale, Teasing Storylines that Were Cut #Moni…	1428.0	True	full
1452241	1452241	604785b14161a20039fdd940	2021-03-09 14:20:23	[]	[]	Tue Mar 09 14:13:12 +0000 2021	[]	[{"url":"https://t.co/K4H74SALIg","expanded_url":"https://www.redaccionmedica.com/secciones/parlamentarios/-congreso-rechaza-reconocer-especialidad-urgencias-emergencias-2072","display_url":"redaccionmedica.com/secciones/parl…","indices":[256,279]}]	15 a favor 19 en contra. Estos son los mismos 19 q luego nos ponen medallas, y aplaudian a las 20h en los balcones. Q sinvergüenzas sois, pisoteais todo el sacrificio q se ha hecho. El Congreso rechaza reconocer la especialidad de Urgencias y Emergencias https://t.co/K4H74SALIg	124804.0	RT @ccarballo50: 15 a favor 19 en contra. Estos son los mismos 19 q luego nos ponen medallas, y aplaudian a las 20h en los balcones. Q sinv…	1994.0	True	full
1452242	1452242	604785b14161a20039fdd942	2021-03-09 14:20:23	[]	[]	Mon Mar 08 16:30:21 +0000 2021	[{"text":"COVID19","indices":[0,8]}]	[{"url":"https://t.co/FJMon7WlFO","expanded_url":"https://bit.ly/3btJaFU","display_url":"bit.ly/3btJaFU","indices":[233,256]}]	#COVID19 vaccines are effective at protecting you from getting sick. Based on what we know, people who have been fully vaccinated can start to do some things that they had stopped doing because of the pandemic. To learn more, visit: https://t.co/FJMon7WlFO. https://t.co/AjnGbe62us	3746272.0	RT @CDCgov: #COVID19 vaccines are effective at protecting you from getting sick. Based on what we know, people who have been fully vaccinat…	356703.0	True	full
1452243	1452243	604785b14161a20039fdd944	2021-03-09 14:20:23	[]	[]	Tue Mar 09 01:53:18 +0000 2021	[]	[{"url":"https://t.co/FC7P03bteB","expanded_url":"https://www.thedailybeast.com/texas-rep-dan-crenshaw-decided-the-covid-19-pandemic-was-the-perfect-time-to-buy-and-not-disclose-stocks?ref=author","display_url":"thedailybeast.com/texas-rep-dan-…","indices":[168,191]}]	NEW: Dan Crenshaw didn't buy any stocks as a congressman. Until the pandemic hit. Then he didn't disclose them, in violation of the STOCK Act. Twice. Me @thedailybeast https://t.co/FC7P03bteB	20002.0	RT @SollenbergerRC: NEW: Dan Crenshaw didn't buy any stocks as a congressman. Until the pandemic hit. Then he didn't disclose them, in viol…	64.0	True	full
1452244	1452244	604785b14161a20039fdd956	2021-03-09 14:20:23	[]	[]	Mon Mar 08 20:30:38 +0000 2021	[]	[{"url":"https://t.co/8bAehRFPJd","expanded_url":"https://elpais.com/sociedad/2021-03-08/espana-rehusa-la-oferta-de-ee-uu-para-vacunar-a-los-trabajadores-de-la-base-de-rota.html?utm_source=Twitter&ssm=TW_CM#Echobox=1615230909","display_url":"elpais.com/sociedad/2021-…","indices":[187,210]}]	Estados Unidos ofreció vacunar de la covid a los 1.060 civiles españoles que trabajan para las tropas norteamericanas en la base naval de Rota (Cádiz). Pero Sanidad ha rehusado la oferta https://t.co/8bAehRFPJd	7998686.0	RT @el_pais: Estados Unidos ofreció vacunar de la covid a los 1.060 civiles españoles que trabajan para las tropas norteamericanas en la ba…	173.0	True	full
1452245	1452245	604785b14161a20039fdd95c	2021-03-09 14:20:23	[]	[]	Tue Mar 09 14:03:15 +0000 2021	[]	[{"url":"https://t.co/1AqtAXBpji","expanded_url":"https://www.nytimes.com/2021/03/09/opinion/coronavirus-essential-workers-contracts.html?referringSource=articleShare","display_url":"nytimes.com/2021/03/09/opi…","indices":[242,265]}]	I sometimes feel like anti-racists should take racism more seriously as a force in American life — does emphasizing the idea that a GI Bill for Essential Workers will benefit nonwhite households make its adoption more likely or less likely? https://t.co/1AqtAXBpji https://t.co/BqrX782IYH	501882.0	RT @mattyglesias: I sometimes feel like anti-racists should take racism more seriously as a force in American life — does emphasizing the i…	1972.0	True	full
1452246	1452246	604785b24161a20039fdd96a	2021-03-09 14:20:23	[{"text":"Radis","indices":[23,29]}]	[{"url":"https://t.co/hE12xrpzsG","expanded_url":"http://bit.ly/3ekMcOj","display_url":"bit.ly/3ekMcOj","indices":[171,194]}]		[]	[]			Nova edição da revista #Radis destaca chegada da vacina no Brasil e desafios da pandemia. Pneumologista da @fiocruz… https://t.co/YsD5QsjOFP	264352.0	True	full
1452247	1452247	604785b24161a20039fdd972	2021-03-09 14:20:23	[{"text":"siteboa","indices":[139,147]},{"text":"blocoboa2022","indices":[148,161]}]	[{"url":"https://t.co/U8fX86e4wD","expanded_url":"http://www.blocoboa.com.br","display_url":"blocoboa.com.br","indices":[84,107]},{"url":"https://t.co/8Egydnj6U4","expanded_url":"https://www.instagram.com/p/CMM3wpMh2WT/?igshid=1mnpaiaczc7z","display_url":"instagram.com/p/CMM3wpMh2WT/…","indices":[194,217]}]		[]	[]			A cobertura de hoje aconteceu em 15/02/2015 (há 6 anos) - Carnaval Cultural, acesse https://t.co/U8fX86e4wD procure… https://t.co/CdgzjMjiHn	389.0	True	full
1452248	1452248	604785b24161a20039fdd974	2021-03-09 14:20:23	[]	[]	Mon Mar 08 23:28:13 +0000 2021	[{"text":"OpCanary","indices":[178,187]}]	[{"url":"https://t.co/By926NQ7XO","expanded_url":"https://youtu.be/F84uPhp4-gA","display_url":"youtu.be/F84uPhp4-gA","indices":[253,276]}]	Zhoushan, once a focal point of the Chinese fishing industry, has depleted its resources. China's fishing fleets have now set their eyes on Chile, Colombia, Ecuador, and Mexico. #OpCanary Will Latin America's marine sanctuaries survive? Subscribe!⤵️ https://t.co/By926NQ7XO	14836.0	RT @OpCanary: Zhoushan, once a focal point of the Chinese fishing industry, has depleted its resources. China's fishing fleets have now set…	9.0	True	full
1452249	1452249	604785b24161a20039fdd978	2021-03-09 14:20:23	[]	[{"url":"https://t.co/J8hx8aakQL","expanded_url":"https://bit.ly/3v8PSZx","display_url":"bit.ly/3v8PSZx","indices":[253,276]}]		[]	[]			El director general de @empleo_SEPE, Gerardo Gutiérrez, a partir de las 15.35h estará en el programa 'Todo noticias… https://t.co/N9QARFiS0e	213110.0	True	full
1452250	1452250	604785b24161a20039fdd982	2021-03-09 14:20:23	[]	[]	Mon Mar 08 16:59:07 +0000 2021	[{"text":"THYROID","indices":[54,62]}]	[{"url":"https://t.co/pOCa8NAClh","expanded_url":"https://www.biorxiv.org/content/10.1101/2021.02.28.433266v1.full","display_url":"biorxiv.org/content/10.110…","indices":[247,270]}]	🌅 Sunrise &amp; Metabolism ✅ Morning SUN enable your #THYROID as always you may think I am crazy, but look 👇 In humans, the thyroid had the highest number of changes in the clock genes between day and night (12 out of 16) pure science 🧐 📰👇 https://t.co/pOCa8NAClh https://t.co/ANdN0Zv7sA	360.0	RT @heniek_htw: 🌅 Sunrise &amp; Metabolism ✅ Morning SUN enable your #THYROID as always you may think I am crazy, but look 👇 In humans, th…	168.0	True	full
1452251	1452251	604785b24161a20039fdd9ae	2021-03-09 14:20:24	[]	[]	Tue Mar 09 14:01:19 +0000 2021	[{"text":"criticalcare","indices":[217,230]},{"text":"ICUNutrition","indices":[231,244]},{"text":"burns","indices":[245,251]},{"text":"ICU","indices":[252,256]},{"text":"RD","indices":[257,260]}]	[{"url":"https://t.co/3gklXWqe4D","expanded_url":"https://criticalcarenutrition.com/docs/4.1c%20EN%20gln%20March%202%202021.pdf","display_url":"criticalcarenutrition.com/docs/4.1c%20EN…","indices":[193,216]}]	We posted the EN glutamine systematic review this morning. No effect overall and in trauma patients but may be associated with a large reduction in hospital mortality and LOS in burn patients. https://t.co/3gklXWqe4D #criticalcare #ICUNutrition #burns #ICU #RD	1800.0	RT @CriticalCareNu1: We posted the EN glutamine systematic review this morning. No effect overall and in trauma patients but may be associa…	842.0	True	full
1452252	1452252	604785b34161a20039fdd9c2	2021-03-09 14:20:24	[]	[]	Tue Mar 09 12:10:00 +0000 2021	[]	[{"url":"https://t.co/2FfHrrKu9j","expanded_url":"https://www.axios.com/vulnerable-americans-seniors-coronavirus-vaccine-13fdf11d-3a79-424c-bbb0-14ac9f41e4fa.html?utm_source=twitter&utm_medium=social&utm_campaign=editorial&utm_content=health-vaccines","display_url":"axios.com/vulnerable-ame…","indices":[168,191]}]	More than two-thirds of Americans 75 and older have received at least one dose of the coronavirus vaccine, as have more than half of those 65-74, according to the CDC. https://t.co/2FfHrrKu9j	569408.0	RT @axios: More than two-thirds of Americans 75 and older have received at least one dose of the coronavirus vaccine, as have more than hal…	433.0	True	full
1452253	1452253	604785b34161a20039fdd9c8	2021-03-09 14:20:24	[]	[]	Tue Mar 09 08:12:42 +0000 2021	[{"text":"crowdfunding","indices":[24,37]},{"text":"OutOfTheDarkness","indices":[58,75]},{"text":"mentalhealth","indices":[121,134]},{"text":"horror","indices":[146,153]}]	[{"url":"https://t.co/HM7lAJkust","expanded_url":"https://www.kickstarter.com/projects/unsungstories/out-of-the-darkness-an-anthology-of-horror-and-dark-fantasy","display_url":"kickstarter.com/projects/unsun…","indices":[220,243]}]	Our latest anthology is #crowdfunding now on Kickstarter! #OutOfTheDarkness is 15 brand new stories raising awareness of #mentalhealth within the #horror community. Including strictly limited exclusive hardback edition! https://t.co/HM7lAJkust https://t.co/dKcw2hTTGH	2671.0	RT @UnsungTweets: Our latest anthology is #crowdfunding now on Kickstarter! #OutOfTheDarkness is 15 brand new stories raising awareness of…	829.0	True	full
1452254	1452254	604785b34161a20039fdd9ca	2021-03-09 14:20:24	[]	[]	Sat Mar 06 12:49:00 +0000 2021	[]	[{"url":"https://t.co/c4ha6J0Z1y","expanded_url":"https://weownit.org.uk/act-now/stop-sell-49-gp-practices","display_url":"weownit.org.uk/act-now/stop-s…","indices":[195,218]}]	Centene Corporation, an American health insurance giant, has just taken over 49 NHS GP surgeries and practices. NHS privatisation must end. Please sign this important petition from @We_OwnIt 👉https://t.co/c4ha6J0Z1y https://t.co/YURWrXlRNg	2434165.0	RT @jeremycorbyn: Centene Corporation, an American health insurance giant, has just taken over 49 NHS GP surgeries and practices. NHS pri…	116.0	True	full
1452255	1452255	604785b34161a20039fdd9d4	2021-03-09 14:20:25	[]	[]	Tue Mar 09 14:04:21 +0000 2021	[]	[{"url":"https://t.co/rqr6DiztFY","expanded_url":"https://noticias.uol.com.br/saude/ultimas-noticias/redacao/2021/03/09/enfermeiros-medicos-uti-ivermectina.htm","display_url":"noticias.uol.com.br/saude/ultimas-…","indices":[139,162]}]	👉Agora chamem o aviador, os Loiolas e o prefeito de Porto Feliz. Na UTI, pacientes dizem a médicos e enfermeiros que tomaram ivermectina https://t.co/rqr6DiztFY via @UOLNoticias @UOL	6819.0	RT @josegallucci: 👉Agora chamem o aviador, os Loiolas e o prefeito de Porto Feliz. Na UTI, pacientes dizem a médicos e enfermeiros que to…	246.0	True	full
1452256	1452256	604785b34161a20039fdd9de	2021-03-09 14:20:25	[{"text":"TPLF","indices":[42,47]},{"text":"ENDF","indices":[61,66]},{"text":"Amnest","indices":[72,79]}]	[{"url":"https://t.co/CzqrTVr1m0","expanded_url":"https://twitter.com/i/status/1367950790044786689","display_url":"twitter.com/i/status/13679…","indices":[118,141]}]		[]	[]			@USAIDEthiopia Here is a video of how the #TPLF attacked the #ENDF, and #Amnest did not want to mention in the repo… https://t.co/5FCkbiVvY3	33.0	True	full
1452257	1452257	604785b34161a20039fdd9fc	2021-03-09 14:20:25	[]	[]	Tue Mar 09 01:53:18 +0000 2021	[]	[{"url":"https://t.co/FC7P03bteB","expanded_url":"https://www.thedailybeast.com/texas-rep-dan-crenshaw-decided-the-covid-19-pandemic-was-the-perfect-time-to-buy-and-not-disclose-stocks?ref=author","display_url":"thedailybeast.com/texas-rep-dan-…","indices":[168,191]}]	NEW: Dan Crenshaw didn't buy any stocks as a congressman. Until the pandemic hit. Then he didn't disclose them, in violation of the STOCK Act. Twice. Me @thedailybeast https://t.co/FC7P03bteB	19990.0	RT @SollenbergerRC: NEW: Dan Crenshaw didn't buy any stocks as a congressman. Until the pandemic hit. Then he didn't disclose them, in viol…	638.0	True	full
1452258	1452258	604785b44161a20039fdda18	2021-03-09 14:20:25	[]	[]	Mon Mar 08 22:47:11 +0000 2021	[]	[{"url":"https://t.co/1xsNBYSLhS","expanded_url":"https://www.eltiempo.com/salud/politologa-se-salta-la-fila-de-la-vacunacion-en-bogota-571924","display_url":"eltiempo.com/salud/politolo…","indices":[159,182]}]	ATENCIÓN La politóloga Lady Carolina Cárdenas Gutiérrez fue vacunada en Bogotá contra el covid-19 a pesar de no ser talento humano en salud de primera línea. https://t.co/1xsNBYSLhS	22605.0	RT @RonnySuarez_: ATENCIÓN La politóloga Lady Carolina Cárdenas Gutiérrez fue vacunada en Bogotá contra el covid-19 a pesar de no ser tale…	1101.0	True	full
1452259	1452259	604785b44161a20039fdda32	2021-03-09 14:20:26	[]	[{"url":"https://t.co/26c7PmOyWl","expanded_url":"https://www.juancole.com/2021/03/typical-republican-restrictions.html","display_url":"juancole.com/2021/03/typica…","indices":[109,132]}]		[]	[]			Typical Republican: The Racism and Anti-Science behind Texas Gov. Greg Abbot's Lifting of Covid Restrictions… https://t.co/yJQOc9TWIk	1010.0	True	full
1452260	1452260	604785b44161a20039fdda50	2021-03-09 14:20:26	[]	[{"url":"https://t.co/6nsNrZlPiV","expanded_url":"http://www.facebook.com/816642075106233_3204089983028085","display_url":"facebook.com/81664207510623…","indices":[225,248]}]		[]	[]			Would you rather have a bath tucked away in its own little nook or a standalone tub with modern tiling on the walls… https://t.co/IigiQfgELa	0.0	True	full
1452261	1452261	604785b44161a20039fdda52	2021-03-09 14:20:26	[]	[]	Tue Mar 09 01:53:18 +0000 2021	[]	[{"url":"https://t.co/FC7P03bteB","expanded_url":"https://www.thedailybeast.com/texas-rep-dan-crenshaw-decided-the-covid-19-pandemic-was-the-perfect-time-to-buy-and-not-disclose-stocks?ref=author","display_url":"thedailybeast.com/texas-rep-dan-…","indices":[168,191]}]	NEW: Dan Crenshaw didn't buy any stocks as a congressman. Until the pandemic hit. Then he didn't disclose them, in violation of the STOCK Act. Twice. Me @thedailybeast https://t.co/FC7P03bteB	20002.0	RT @SollenbergerRC: NEW: Dan Crenshaw didn't buy any stocks as a congressman. Until the pandemic hit. Then he didn't disclose them, in viol…	130.0	True	full
1452262	1452262	604785b54161a20039fdda7e	2021-03-09 14:20:26	[]	[]	Mon Mar 08 14:57:12 +0000 2021	[]	[{"url":"https://t.co/8GVOJpyFBh","expanded_url":"https://nmfbloans.nmfb.com.ng/covid19tcfhousehold","display_url":"nmfbloans.nmfb.com.ng/covid19tcfhous…","indices":[226,249]}]	I Am Elated To Announce That The CBN's COVID-19 Relief Fund To Nigerian Households &amp; Businesses Has Opened Its Portal For New And Registered Applicants! If You Would Like To Participate, Please Visit The Website Below: https://t.co/8GVOJpyFBh All The Very Best! 🇳🇬🇳🇬🤝🏽🇳🇬🇳🇬 https://t.co/cRvPVyPhnq	65758.0	RT @AjuriNgelale: I Am Elated To Announce That The CBN's COVID-19 Relief Fund To Nigerian Households &amp; Businesses Has Opened Its Portal For…	36.0	True	full
1452263	1452263	604785b54161a20039fdda86	2021-03-09 14:20:26	[]	[]	Tue Mar 09 14:12:45 +0000 2021	[{"text":"Kuwait","indices":[105,112]},{"text":"Vaccine","indices":[113,121]},{"text":"Coronavirus","indices":[122,134]}]	[{"url":"https://t.co/rK6wXixkIp","expanded_url":"http://www.arabtimesonline.com/news/health-situation-not-reassuring-cases-expected-to-hit-2000-daily/","display_url":"arabtimesonline.com/news/health-si…","indices":[136,159]}]	‘Health situation not reassuring ... cases expected to hit 2,000 daily’ - ‘Vaccines effective and safe’ #Kuwait #Vaccine #Coronavirus https://t.co/rK6wXixkIp	18514.0	RT @arabtimeskuwait: ‘Health situation not reassuring ... cases expected to hit 2,000 daily’ - ‘Vaccines effective and safe’ #Kuwait #Vacc…	931.0	True	full
1452264	1452264	604785b64161a20039fddaaa	2021-03-09 14:20:26	[{"text":"QRcodes","indices":[214,222]},{"text":"GoReusableNow","indices":[249,263]},{"text":"ReusableBags","indices":[264,277]},{"text":"QR","indices":[278,281]}]	[{"url":"https://t.co/Q0YQalkf5b","expanded_url":"http://ow.ly/Cmmz50DU6Ov","display_url":"ow.ly/Cmmz50DU6Ov","indices":[224,247]}]		[]	[]			QR codes have proven incredibly useful during Covid &amp; smart brands were taking advantage of these codes long before… https://t.co/ZqJKbM6aEw	1452.0	True	full
1452265	1452265	604785b64161a20039fddac6	2021-03-09 14:20:27	[]	[]	Mon Mar 08 20:41:59 +0000 2021	[{"text":"LulaLivre","indices":[226,236]}]	[{"url":"https://t.co/Hog0MqFtJg","expanded_url":"https://www.clarin.com/mundo/brasil-anulan-toda-condenas-lula-da-silva-podra-volver-candidato_0_fY6bmtjtH.html","display_url":"clarin.com/mundo/brasil-a…","indices":[239,262]}]	Celebro que @LulaOficial haya sido rehabilitado en todos sus derechos políticos. Se anularon las condenas en su contra que fueron dictadas con el solo fin de perseguirlo y eliminarlo de la carrera política. Se hizo Justicia! #LulaLivre https://t.co/Hog0MqFtJg	2029187.0	RT @alferdez: Celebro que @LulaOficial haya sido rehabilitado en todos sus derechos políticos. Se anularon las condenas en su contra que fu…	1311.0	True	full
1452266	1452266	604785b74161a20039fddad8	2021-03-09 14:20:27	[]	[]	Mon Mar 08 21:45:00 +0000 2021	[]	[{"url":"https://t.co/lY6yvxbXGJ","expanded_url":"https://www.youtube.com/watch?v=Y0ORhLyJWuc","display_url":"youtube.com/watch?v=Y0ORhL…","indices":[200,223]}]	.@mileycyrus' "Angels Like You" includes scenes from her Covid-safe concert for vaccinated frontline and healthcare workers ❤️ Live shows are closer than we think, keep looking forward ✨ ⠀⠀⠀⠀⠀⠀⠀⠀⠀ ▶️https://t.co/lY6yvxbXGJ https://t.co/ILUo7EtMWd	4101889.0	RT @Vevo: .@mileycyrus' "Angels Like You" includes scenes from her Covid-safe concert for vaccinated frontline and healthcare workers ❤️ L…	720.0	True	full
1452267	1452267	604785b74161a20039fddada	2021-03-09 14:20:27	[]	[]	Tue Mar 09 14:18:00 +0000 2021	[]	[{"url":"https://t.co/Z4Q8yLCDJF","expanded_url":"https://www.axios.com/bmi-obesity-severe-risk-factors-covid-19-cdc-063fb142-234c-4654-98b1-de357fb8df87.html?utm_source=twitter&utm_medium=social&utm_campaign=editorial&utm_content=health-covid","display_url":"axios.com/bmi-obesity-se…","indices":[145,168]}]	About 78% of people who were hospitalized, placed on a ventilator or died from COVID-19 were overweight or obese, according to a new CDC report. https://t.co/Z4Q8yLCDJF	569408.0	RT @axios: About 78% of people who were hospitalized, placed on a ventilator or died from COVID-19 were overweight or obese, according to a…	2677.0	True	full
1452268	1452268	604785b74161a20039fddadc	2021-03-09 14:20:27	[]	[]	Tue Mar 09 11:26:34 +0000 2021	[]	[{"url":"https://t.co/DSonyjYkxV","expanded_url":"https://www.thetimes.co.uk/article/rishi-sunak-covid-second-wave-failures-of-state-book-3ndvdq6ff?utm_medium=Social&utm_source=Twitter#Echobox=1615289194","display_url":"thetimes.co.uk/article/rishi-…","indices":[188,211]}]	Is Rishi Sunak to blame for the UK’s second wave of Covid-19? In autumn last year, Boris Johnson chose to follow the advice of his chancellor over that of key scientists - at great cost. https://t.co/DSonyjYkxV	1524536.0	RT @thetimes: Is Rishi Sunak to blame for the UK’s second wave of Covid-19? In autumn last year, Boris Johnson chose to follow the advice…	617.0	True	full
1452269	1452269	604785b74161a20039fddae4	2021-03-09 14:20:27	[]	[]	Mon Mar 08 08:20:45 +0000 2021	[]	[{"url":"https://t.co/IrtBAfafY3","expanded_url":"https://nmfb.com.ng/covid-19-support/","display_url":"nmfb.com.ng/covid-19-suppo…","indices":[115,138]}]	COVID-19 TARGETED CREDIT FACILITY APPLICATION REOPENED FOR FRESH APPLICATIONS. TO APPLY, KINDLY USE THE LINK BELOW https://t.co/IrtBAfafY3 https://t.co/iV2UUfb0JR	53517.0	RT @NirsalMFB: COVID-19 TARGETED CREDIT FACILITY APPLICATION REOPENED FOR FRESH APPLICATIONS. TO APPLY, KINDLY USE THE LINK BELOW https://t…	2712.0	True	full
1452270	1452270	604785b74161a20039fddaea	2021-03-09 14:20:27	[]	[]	Sun Mar 07 06:47:35 +0000 2021	[]	[{"url":"https://t.co/T1wNE31P7g","expanded_url":"https://docs.google.com/forms/d/e/1FAIpQLSfFJrq9WXBKn3xVUkwxYLVZWsWfGFfiFhbaOkEH2Cp1rW1FUg/viewform?usp=sf_link","display_url":"docs.google.com/forms/d/e/1FAI…","indices":[161,184]},{"url":"https://t.co/eteaqt5Ivp","expanded_url":"https://t.me/yasserme1","display_url":"t.me/yasserme1","indices":[230,253]}]	🎯 دورة تطوير ( الممارسات الصفية ) للمعلمين ♦️ ٦٠ ساعة تدريبية ♦️معتمدة في نظام فارس ♦️ الاحد 1442/8/15 ⏰ الوقت 7 مساء 🎙️ : خالد الحربي 🔴🔴🔴كود التسجيل M5 🔴🔴🔴 https://t.co/T1wNE31P7g 💠💠💠💠💠💠💠M💠💠💠💠💠💠💠 إشترك بقناتنا ليصلك كل جديد https://t.co/eteaqt5Ivp https://t.co/AF2qgUTWfB	9624.0	RT @yasserme1: 🎯 دورة تطوير ( الممارسات الصفية ) للمعلمين ♦️ ٦٠ ساعة تدريبية ♦️معتمدة في نظام فارس ♦️ الاحد 1442/8/15 ⏰ الوقت 7 مساء 🎙️ :…	4918.0	True	full
1452271	1452271	604785b74161a20039fddaf8	2021-03-09 14:20:27	[]	[]	Tue Mar 09 03:01:08 +0000 2021	[]	[{"url":"https://t.co/WLEIpqJlG8","expanded_url":"https://mobile.twitter.com/ChrisCillizza/status/1369070095369179138","display_url":"mobile.twitter.com/ChrisCillizza/…","indices":[179,202]}]	@ChrisCillizza Suddenly the paid pundits and GQP are all about preserving norms again. "If it weren't for double standards, the Republican Party would have no standards at all." https://t.co/WLEIpqJlG8	31393.0	RT @MontyBoa99: @ChrisCillizza Suddenly the paid pundits and GQP are all about preserving norms again. "If it weren't for double standards…	2001.0	True	full
1452272	1452272	604785b74161a20039fddb1a	2021-03-09 14:20:28	[]	[]	Tue Mar 09 14:04:30 +0000 2021	[{"text":"Corona","indices":[97,104]}]	[{"url":"https://t.co/gtZq4lnhkg","expanded_url":"https://www.facebook.com/112115175468081/posts/4189912664354958/?d=n","display_url":"facebook.com/11211517546808…","indices":[234,257]}]	(1/2) Das Münchner Kino „Cadillac &amp; Veranda“ gibt einen Einblick, wie es mit den aktuellen #Corona-Beschlüssen hadert. Auch wenn möglich, werden sie nicht öffnen. Befürchten aber, dass dann staatliche Hilfe ausbleibt. Quelle: https://t.co/gtZq4lnhkg https://t.co/0cKmhaAauA	1472.0	RT @daonno: (1/2) Das Münchner Kino „Cadillac &amp; Veranda“ gibt einen Einblick, wie es mit den aktuellen #Corona-Beschlüssen hadert. Auch…	200.0	True	full
1452273	1452273	604785b74161a20039fddb1e	2021-03-09 14:20:28	[]	[]	Tue Mar 09 14:16:49 +0000 2021	[]	[{"url":"https://t.co/5cH2drCcAD","expanded_url":"https://trib.al/PAQB3CU","display_url":"trib.al/PAQB3CU","indices":[185,208]}]	Spotlighting the best stories of female entrepreneurs in the 21st century: Britney Spears was 18 years old and had already earned $15 million in a year when Forbes profiled her in 2000 https://t.co/5cH2drCcAD https://t.co/Wz1Y0CpNIc	16666645.0	RT @Forbes: Spotlighting the best stories of female entrepreneurs in the 21st century: Britney Spears was 18 years old and had already earn…	12543.0	True	full
1452274	1452274	604785b84161a20039fddb24	2021-03-09 14:20:28	[]	[]	Sat Mar 06 10:46:17 +0000 2021	[]	[{"url":"https://t.co/2YnXxF19x0","expanded_url":"https://elorisaxl.bandcamp.com/album/the-blue-of-distance","display_url":"elorisaxl.bandcamp.com/album/the-blue…","indices":[135,158]}]	Morning listening: @EloriSaxl’s ‘The Blue of Distance’, out on @westernvinyl. A perfect mix of digital and analogue casting its spell. https://t.co/2YnXxF19x0	536.0	RT @alextobin: Morning listening: @EloriSaxl’s ‘The Blue of Distance’, out on @westernvinyl. A perfect mix of digital and analogue casting…	98.0	True	full
1452275	1452275	604785b84161a20039fddb26	2021-03-09 14:20:28	[]	[]	Mon Mar 08 18:42:02 +0000 2021	[]	[{"url":"https://t.co/RfTa5nZ074","expanded_url":"https://twitter.com/jamiebolton/status/1368905709824466947","display_url":"twitter.com/jamiebolton/st…","indices":[236,259]}]	What we are seeing here is violent on so many levels. White Women love to uphold white supremacist patriarchy by explaining away its effects. When you’re attempt to challenge this, they reach for “it’s unfair on everybody” Shut up. https://t.co/RfTa5nZ074	95344.0	RT @kelechnekoff: What we are seeing here is violent on so many levels. White Women love to uphold white supremacist patriarchy by explaini…	130.0	True	full
1452276	1452276	604785b84161a20039fddb38	2021-03-09 14:20:28	[]	[]	Mon Mar 08 11:02:21 +0000 2021	[]	[{"url":"https://t.co/50SgNYwmyC","expanded_url":"https://youtu.be/R_nfppZetWo","display_url":"youtu.be/R_nfppZetWo","indices":[164,187]}]	❗❗️🎉 $15 / ₱645 PayPal / GCash Giveaway 🎉❗️❗️(PART 2/2) - follow me &amp; subscribe to ytc - watch (at least 1 min) &amp; like the video - show proof ends later! https://t.co/50SgNYwmyC	3451.0	RT @zarilvst: ❗❗️🎉 $15 / ₱645 PayPal / GCash Giveaway 🎉❗️❗️(PART 2/2) - follow me &amp; subscribe to ytc - watch (at least 1 min) &amp; like the v…	102.0	True	full
1452277	1452277	604785b84161a20039fddb48	2021-03-09 14:20:28	[]	[]	Tue Mar 09 00:58:52 +0000 2021	[]	[{"url":"https://t.co/cIUGkrnx13","expanded_url":"https://twitter.com/mikeinspace/status/1369015597967814657","display_url":"twitter.com/mikeinspace/st…","indices":[272,295]}]	Man, what a day. I've got a lot of thank you's to send out both publicly and privately. A lot of people stepped up to help me with this, and it won't be forgotten. And before the trolls start... no it was not a double spend. The scam txn was never confirmed in a block. https://t.co/cIUGkrnx13	11105.0	RT @mikeinspace: Man, what a day. I've got a lot of thank you's to send out both publicly and privately. A lot of people stepped up to help…	5130.0	True	full
1452278	1452278	604785b84161a20039fddb4a	2021-03-09 14:20:28	[]	[]	Tue Mar 09 12:41:45 +0000 2021	[{"text":"Congress","indices":[28,37]},{"text":"Microbiology","indices":[41,54]},{"text":"Research","indices":[68,77]},{"text":"AntibioticResistance","indices":[233,254]},{"text":"MedTwitter","indices":[255,266]},{"text":"COVID19","indices":[267,275]}]	[{"url":"https://t.co/qepbP0lRf7","expanded_url":"https://microbiology.annualcongress.com/registration.php","display_url":"microbiology.annualcongress.com/registration.p…","indices":[208,231]}]	Register for the 14th World #Congress on #Microbiology and Clinical #Research which is scheduled during March 15-16, 2021 virtually. DM us or mail us at andreafrancis.conf@gmail.com for further queries. URL: https://t.co/qepbP0lRf7 #AntibioticResistance #MedTwitter #COVID19	42.0	RT @microbiosummit: Register for the 14th World #Congress on #Microbiology and Clinical #Research which is scheduled during March 15-16, 20…	138.0	True	full
1452279	1452279	604785b84161a20039fddb4e	2021-03-09 14:20:28	[]	[]	Tue Mar 09 14:17:21 +0000 2021	[]	[{"url":"https://t.co/6CAQMuW9d3","expanded_url":"https://www.mediamatters.org/coronavirus-covid-19/coronavirus-fox-news-trump-feedback-loop-will-get-people-killed","display_url":"mediamatters.org/coronavirus-co…","indices":[225,248]}]	Me, one year ago today: "A significant number of Americans are likely to die -- prematurely and unnecessarily -- because Trump is taking advice from Fox News. We are courting disaster, thanks to the Trump-Fox feedback loop." https://t.co/6CAQMuW9d3	144269.0	RT @MattGertz: Me, one year ago today: "A significant number of Americans are likely to die -- prematurely and unnecessarily -- because Tru…	1281.0	True	full
1452280	1452280	604785b84161a20039fddb50	2021-03-09 14:20:28	[]	[]	Tue Mar 09 13:37:59 +0000 2021	[]	[{"url":"https://t.co/8hRIK3H6DJ","expanded_url":"https://www.nbcbayarea.com/news/local/doobie-brothers-former-home-in-san-jose-proposed-for-landmark-status/2478801/?_osource=db_npd_nbc_kntv_twt_shr","display_url":"nbcbayarea.com/news/local/doo…","indices":[196,219]}]	Nice to see this. Templeman told me that when he visited the San Jose Doobies band house in 1970 he’d be in Oxford shirt and khakis and have to chat with Hells Angels who hung out with Doobies 😂 https://t.co/8hRIK3H6DJ	16471.0	RT @GregRenoff: Nice to see this. Templeman told me that when he visited the San Jose Doobies band house in 1970 he’d be in Oxford shirt an…	4852.0	True	full
1452281	1452281	604785b84161a20039fddb58	2021-03-09 14:20:28	[{"text":"PharmaNews","indices":[107,118]},{"text":"ClinicalResearchNews","indices":[119,140]},{"text":"BiotechNews","indices":[141,153]},{"text":"LifeSciencesNews","indices":[154,171]},{"text":"MedicalNews","indices":[172,184]},{"text":"HealthcareNews","indices":[185,200]},{"text":"PharmiwebNews","indices":[201,215]}]	[{"url":"https://t.co/2ATrf9M4Lx","expanded_url":"http://zpr.io/RzZ83","display_url":"zpr.io/RzZ83","indices":[83,106]}]		[]	[]			Melior Pharmaceuticals Receives IND Clearance from US FDA for COVID-19 Therapeutic https://t.co/2ATrf9M4Lx… https://t.co/idgRfnsM1W	52224.0	True	full
1452282	1452282	604785b84161a20039fddb5e	2021-03-09 14:20:29	[]	[]	Tue Mar 09 14:06:42 +0000 2021	[]	[{"url":"https://t.co/UZKNWcllDk","expanded_url":"https://apnews.com/article/donald-trump-health-care-reform-legislation-coronavirus-pandemic-medicaid-69773575cabcb7af79eadea3ecdb5c81","display_url":"apnews.com/article/donald…","indices":[254,277]}]	The components of the relief bill represent the biggest expansion of federal help for health insurance since Obamacare passed more than 10 years ago. Obamacare not only survived Trump’s repeated attempts to tear it down but now gets a shot of new life. https://t.co/UZKNWcllDk	86713.0	RT @jpaceDC: The components of the relief bill represent the biggest expansion of federal help for health insurance since Obamacare passed…	1217.0	True	full
1452283	1452283	604785b94161a20039fddb8c	2021-03-09 14:20:29	[]	[{"url":"https://t.co/QPzmtMEDUH","expanded_url":"https://terra.smartstake.io/history","display_url":"terra.smartstake.io/history","indices":[174,197]}]		[]	[]			Giving credit to @NicholasFlamelX . Check the $LUNA burn history here . $LUNA = $MOON , honestly forget all other… https://t.co/UkrKWf7sX7	2573.0	True	full
1452284	1452284	604785b94161a20039fddb92	2021-03-09 14:20:29	[]	[{"url":"https://t.co/EeRmUYJoLJ","expanded_url":"https://www.kvue.com/article/news/local/mask-off-party-houston-bar-turner-demands-cancel/285-50ff80d1-a22e-4114-b930-8f309aadd6b9","display_url":"kvue.com/article/news/l…","indices":[212,235]}]		[]	[]			So @GregAbbott_TX says he believes Texans don’t need a mask mandate because they know to wear masks. Meanwhile, a b… https://t.co/MpI4V6f1yC	553.0	True	full
1452285	1452285	604785b94161a20039fddb98	2021-03-09 14:20:29	[]	[]	Tue Mar 09 12:13:21 +0000 2021	[]	[{"url":"https://t.co/qiNSbCDfZU","expanded_url":"https://open.spotify.com/album/3DWab9ul4t4YpZuOPmUJvd?si=kPAIuJO9TEGIkeM9BH2XyQ","display_url":"open.spotify.com/album/3DWab9ul…","indices":[140,163]}]	"Baila Conmigo" — Spotify charts (03/08): WW: #26 (=) — +1,895,657 plays Spain: #12 (+1) — +224,110 plays Mexico: #9 (=) — +351,161 plays https://t.co/qiNSbCDfZU	21244.0	RT @SelGomezCharts: "Baila Conmigo" — Spotify charts (03/08): WW: #26 (=) — +1,895,657 plays Spain: #12 (+1) — +224,110 plays Mexico: #9 (…	639.0	True	full
1452286	1452286	604785b94161a20039fddb9c	2021-03-09 14:20:29	[]	[{"url":"https://t.co/hqzz1EX3ka","expanded_url":"https://sonarfm.cl/chile-registra-3-528-casos-de-covid-19-en-un-dia-y-1-839-pacientes-09-03-2021","display_url":"sonarfm.cl/chile-registra…","indices":[95,118]}]		[]	[]			Chile registra 3.528 casos de COVID-19 en un día y 1.839 pacientes continúan internados en UCI… https://t.co/mVnhI3PIav	177324.0	True	full
1452287	1452287	604785b94161a20039fddba4	2021-03-09 14:20:30	[]	[]	Mon Mar 01 13:59:37 +0000 2021	[{"text":"COVID19","indices":[57,65]}]	[{"url":"https://t.co/u7Df3nwZgk","expanded_url":"https://bit.ly/3q4ysd0","display_url":"bit.ly/3q4ysd0","indices":[242,265]}]	In Scotland, the AstraZeneca vaccine reduced the risk of #COVID19-related hospitalization by **94%** after the first of 2 doses. This is data from 490000 people. *Yet another reminder that the first vaccine available is the best vaccine.* https://t.co/u7Df3nwZgk https://t.co/HtjaHbapcP	80374.0	RT @BogochIsaac: In Scotland, the AstraZeneca vaccine reduced the risk of #COVID19-related hospitalization by **94%** after the first of 2…	4461.0	True	full
1452288	1452288	604785b94161a20039fddbac	2021-03-09 14:20:30	[{"text":"MSMGagged","indices":[262,272]},{"text":"MSMHidesTheTruth","indices":[273,290]}]	[{"url":"https://t.co/XjVoNNkjgL","expanded_url":"https://www.youtube.com/embed/WXwGV-pxfXw","display_url":"youtube.com/embed/WXwGV-px…","indices":[177,200]},{"url":"https://t.co/KnClXj3blC","expanded_url":"https://youtu.be/ZpOzHHJmy7g","display_url":"youtu.be/ZpOzHHJmy7g","indices":[237,260]}]		[]	[]			@Channel4News LEGITIMATE legal statement - a MUST WATCH. German/US CRIMINAL LAWYER to expose the entire PCR/Covid h… https://t.co/jZdxP5XX1m	939.0	True	full
1452289	1452289	604785b94161a20039fddbba	2021-03-09 14:20:30	[]	[]	Tue Mar 09 14:20:00 +0000 2021	[{"text":"YesToCOVID19Vaccine","indices":[229,249]}]	[{"url":"https://t.co/BVqP0kllt2","expanded_url":"http://nphcda.gov.ng","display_url":"nphcda.gov.ng","indices":[147,170]}]	Remember, you can now register to take the COVID-19 vaccination, and be rest assured you will be contacted when it gets to your turn. Please go to https://t.co/BVqP0kllt2 and click the “Covid-19 Vaccination e-Registration” link. #YesToCOVID19Vaccine https://t.co/Zoq6Ejx4XQ	74531.0	RT @BhadmusAkeem: Remember, you can now register to take the COVID-19 vaccination, and be rest assured you will be contacted when it gets t…	173.0	True	full
1452290	1452290	604785b94161a20039fddbc2	2021-03-09 14:20:30	[]	[{"url":"https://t.co/YOPvktEJGz","expanded_url":"https://uk.news.yahoo.com/chris-whitty-significant-numbers-covid-105833928.html?soc_src=social-sh&soc_trk=tw&tsrc=twtr","display_url":"uk.news.yahoo.com/chris-whitty-s…","indices":[87,110]}]		[]	[]			Next COVID surge will cause significant number of deaths this year, warns Chris Whitty https://t.co/YOPvktEJGz via… https://t.co/Q4QKubGBM1	1.0	True	full
1452291	1452291	604785ba4161a20039fddbcc	2021-03-09 14:20:30	[]	[]	Tue Mar 09 12:02:56 +0000 2021	[{"text":"coronavirus","indices":[123,135]},{"text":"COVID19","indices":[136,144]}]	[{"url":"https://t.co/YG1aOkWMa8","expanded_url":"https://www.mirror.co.uk/news/politics/breaking-chris-whitty-warns-uk-23634328.amp?__twitter_impression=true","display_url":"mirror.co.uk/news/politics/…","indices":[145,168]}]	England will see another deadly "surge" of Covid this summer, autumn or winter, the Chief Medical Officer predicted today. #coronavirus #COVID19 https://t.co/YG1aOkWMa8	14993.0	RT @charlotteh71: England will see another deadly "surge" of Covid this summer, autumn or winter, the Chief Medical Officer predicted today…	728.0	True	full
1452292	1452292	604785ba4161a20039fddbe8	2021-03-09 14:20:30	[]	[]	Tue Mar 09 14:19:59 +0000 2021	[]	[{"url":"https://t.co/8u58k6z1Ri","expanded_url":"https://chemnitz.de/.../corona.../anbieter_schnelltests.html","display_url":"chemnitz.de/.../corona.../…","indices":[255,278]}]	| Infos zu Antigen-Schnelltests | Einmal pro Woche könnt ihr euch lt. Bundesregierung kostenlos mittels Schnelltest auf das Coronavirus testen lassen. Auf unserer Internetseite findet ihr eine Übersicht, welche Stellen in Chemnitz Schnelltests anbieten. https://t.co/8u58k6z1Ri	7107.0	RT @Stadt_Chemnitz: | Infos zu Antigen-Schnelltests | Einmal pro Woche könnt ihr euch lt. Bundesregierung kostenlos mittels Schnelltest auf…	295.0	True	full
1452293	1452293	604785ba4161a20039fddbee	2021-03-09 14:20:30	[]	[]	Tue Mar 09 13:28:24 +0000 2021	[{"text":"COVID19","indices":[44,52]},{"text":"China","indices":[244,250]}]	[{"url":"https://t.co/i2ZFMtjSzs","expanded_url":"https://www.spectator.co.uk/article/covid-kids-book-pulped-after-china-complains","display_url":"spectator.co.uk/article/covid-…","indices":[256,279]}]	German publisher pulps a children’s book on #COVID19 after Chinese protested against a sentence that read: “The virus comes from China and has spread out from there across the whole world.” The virus did originate from a wet market or a lab in #China. So. https://t.co/i2ZFMtjSzs	254734.0	RT @KanchanGupta: German publisher pulps a children’s book on #COVID19 after Chinese protested against a sentence that read: “The virus com…	54.0	True	full
1452294	1452294	604785ba4161a20039fddbf6	2021-03-09 14:20:30	[]	[]	Tue Mar 09 14:20:25 +0000 2021	[{"text":"free","indices":[41,46]},{"text":"reselliing","indices":[47,58]},{"text":"ps5","indices":[59,63]},{"text":"profit","indices":[64,71]},{"text":"gme","indices":[72,76]},{"text":"money","indices":[77,83]},{"text":"stimuluspackage","indices":[84,100]},{"text":"xbox","indices":[101,106]},{"text":"ebay","indices":[107,112]},{"text":"amcstock","indices":[113,122]},{"text":"gamestop","indices":…	[{"url":"https://t.co/kCAmqDFjt4","expanded_url":"https://twitter.com/getfliptup/status/1369211872747126785","display_url":"twitter.com/getfliptup/sta…","indices":[280,303]}]	Get FliptUp for free for a limited time. #free #reselliing #ps5 #profit #gme #money #stimuluspackage #xbox #ebay #amcstock #gamestop #DiamondHands #fliptup #AMC #tuesdayvibe #Crypto #QuarantineLife #Coming2America #Coinbase #cookgroup #NBAallstarweekend #wwe #HODL #doge #Pokemon https://t.co/kCAmqDFjt4	977.0	RT @GetFliptUp: Get FliptUp for free for a limited time. #free #reselliing #ps5 #profit #gme #money #stimuluspackage #xbox #ebay #amcstock…	4252.0	True	full
1452295	1452295	604785ba4161a20039fddbf8	2021-03-09 14:20:30	[{"text":"Pfizer","indices":[0,7]},{"text":"Vacuna","indices":[24,31]},{"text":"Coronavirus","indices":[42,54]},{"text":"BioNtech","indices":[83,92]},{"text":"COVID19","indices":[223,231]},{"text":"coronavirus","indices":[232,244]},{"text":"vaccination","indices":[245,257]},{"text":"pandemia","indices":[258,267]},{"text":"vaccine","indices":[268,276]}]	[{"url":"https://t.co/JEkz49nX3X","expanded_url":"https://www.pagina12.com.ar/328367-la-vacuna-de-pfizer-resulto-efectiva-para-la-variante-brasil","display_url":"pagina12.com.ar/328367-la-vacu…","indices":[199,222]}]		[]	[]			#Pfizer Confirma Que la #Vacuna Contra el #Coronavirus Que Elabora en Conjunto Con #BioNtech es Eficaz Contra la Va… https://t.co/O6r9InQ8sC	1682.0	True	full
1452296	1452296	604785ba4161a20039fddbfa	2021-03-09 14:20:30	[]	[]	Tue Mar 09 14:05:59 +0000 2021	[]	[{"url":"https://t.co/NahhTxVwAz","expanded_url":"https://dailyexpose.co.uk/2021/03/09/health-minister-in-critical-condition-just-one-day-after-receiving-covid-vaccine/","display_url":"dailyexpose.co.uk/2021/03/09/hea…","indices":[173,196]}]	“His condition is not considered to be related to the vaccine” Of course not. Australian Health Minister in Critical Condition just one day after receiving Covid Vaccine https://t.co/NahhTxVwAz	91394.0	RT @simondolan: “His condition is not considered to be related to the vaccine” Of course not. Australian Health Minister in Critical Cond…	177.0	True	full
1452297	1452297	604785ba4161a20039fddbfe	2021-03-09 14:20:30	[]	[{"url":"https://t.co/AmmNQlW33f","expanded_url":"https://buff.ly/2POgjDN","display_url":"buff.ly/2POgjDN","indices":[192,215]}]		[]	[]			We've got a 3rd show for the PC Pop Classics Neil Young Tribute. SO EXCITED!! Already less than 60 tickets left!… https://t.co/EwTkEu5X5E	99.0	True	full
1452298	1452298	604785ba4161a20039fddc04	2021-03-09 14:20:30	[]	[]	Mon Mar 08 11:11:21 +0000 2021	[{"text":"coronavirus","indices":[221,233]},{"text":"CoronaRegeln","indices":[234,247]}]	[{"url":"https://t.co/Z25OTCQN27","expanded_url":"https://corona-wiki.org/","display_url":"corona-wiki.org","indices":[196,219]}]	Ich hab das Corona Wiki gebaut. Dort findet ihr die aktuell (Inzidenz abhängig) gültigen Regeln für euren Landkreis. Feedback ist erwünscht &amp; wer mitmachen will, lasst mir ein Kommentar dar: https://t.co/Z25OTCQN27 #coronavirus #CoronaRegeln	2630.0	RT @v_braun: Ich hab das Corona Wiki gebaut. Dort findet ihr die aktuell (Inzidenz abhängig) gültigen Regeln für euren Landkreis. Feedback…	298.0	True	full
1452299	1452299	604785bb4161a20039fddc06	2021-03-09 14:20:30	[]	[{"url":"https://t.co/T2w3XFJXap","expanded_url":"http://www.msn.com/es-us/deportes/noticias/hait%C3%AD-golea-15-0-al-tri-hallan-sin-vida-a-futbolista-uruguayo-desaparecido-cristian-pav%C3%B3n-imputado-por-abuso-sexual/ar-BB1eoBlS?ocid=ob-tw-esus-683","display_url":"msn.com/es-us/deportes…","indices":[125,148]}]		[]	[]			🙊Haití golea 15-0 al “Tri” – 😱Hallan sin vida a futbolista uruguayo desaparecido – 🚨Cristian Pavón imputado por abu… https://t.co/IgZ78RkBll	14833.0	True	full
1452300	1452300	604785bb4161a20039fddc08	2021-03-09 14:20:30	[]	[]	Tue Mar 09 13:39:32 +0000 2021	[]	[{"url":"https://t.co/QNtT51xE6Y","expanded_url":"https://lockdownsceptics.org/2021/03/09/killer-lockdown-43000-non-covid-excess-deaths-at-home-since-last-march/","display_url":"lockdownsceptics.org/2021/03/09/kil…","indices":[184,207]}]	If lockdowns don't save lives, then what are we left with? Just tens of thousands of deaths caused by reckless Government interventions. That's the real horror story of the past year. https://t.co/QNtT51xE6Y	154155.0	RT @toadmeister: If lockdowns don't save lives, then what are we left with? Just tens of thousands of deaths caused by reckless Government…	4058.0	True	full
1452301	1452301	604785bb4161a20039fddc30	2021-03-09 14:20:31	[]	[]	Tue Mar 09 14:08:40 +0000 2021	[]	[{"url":"https://t.co/0tK2kf6zHe","expanded_url":"http://bit.ly/3qtLwIX","display_url":"bit.ly/3qtLwIX","indices":[116,139]}]	🔴AHORA🔴 Ministro Juan José Ossa avisa que si no se extiende el Estado de Excepción, se acaba el IFE y Bono COVID ➡ https://t.co/0tK2kf6zHe https://t.co/Slr7P1ZEeW	364191.0	RT @eldesconcierto: 🔴AHORA🔴 Ministro Juan José Ossa avisa que si no se extiende el Estado de Excepción, se acaba el IFE y Bono COVID ➡ htt…	895.0	True	full
1452302	1452302	604785bb4161a20039fddc36	2021-03-09 14:20:31	[]	[]	Tue Mar 09 12:43:06 +0000 2021	[]	[{"url":"https://t.co/rBxgflr19B","expanded_url":"https://news.yahoo.com/yahoo-news-yougov-poll-one-year-into-pandemic-a-quarter-of-americans-say-someone-close-to-them-has-died-from-covid-19-100048853.html","display_url":"news.yahoo.com/yahoo-news-you…","indices":[141,164]}]	Yahoo News/YouGov poll: One year into pandemic, a quarter of Americans say someone close to them has died from COVID-19, via @AndrewRomano https://t.co/rBxgflr19B	23454.0	RT @colincampbell: Yahoo News/YouGov poll: One year into pandemic, a quarter of Americans say someone close to them has died from COVID-19,…	2344.0	True	full
1452303	1452303	604785bb4161a20039fddc3a	2021-03-09 14:20:31	[]	[]	Tue Mar 09 13:32:43 +0000 2021	[{"text":"Myanmar","indices":[144,152]},{"text":"WhatsHappeninginMyanmar","indices":[219,243]}]	[{"url":"https://t.co/6Bmf8pQlhY","expanded_url":"https://www.frontiermyanmar.net/en/striking-health-staff-boycott-covid-19-jabs-as-the-cdm-grows/","display_url":"frontiermyanmar.net/en/striking-he…","indices":[244,267]}]	“I may escape or I may be detained by the military by the time you read this, but I will never surrender my country or our children’s futures”, #Myanmar govt doctor Dr Htar Htar Lin told her colleagues as she resigned. #WhatsHappeninginMyanmar https://t.co/6Bmf8pQlhY	4591.0	RT @tchau01: “I may escape or I may be detained by the military by the time you read this, but I will never surrender my country or our chi…	21.0	True	full
1452304	1452304	604785bb4161a20039fddc3e	2021-03-09 14:20:31	[]	[]	Tue Mar 09 14:17:04 +0000 2021	[]	[{"url":"https://t.co/pxkTgTjGH9","expanded_url":"https://www.cleveland.com/osu/2021/03/ohio-state-football-pauses-team-activities-due-to-increase-in-positive-coronavirus-tests.html","display_url":"cleveland.com/osu/2021/03/oh…","indices":[147,170]}]	Ohio State remains on schedule to begin spring drills on March 19 despite an increase in positive coronavirus tests and pause of team activities. https://t.co/pxkTgTjGH9	8662.0	RT @nwbaird: Ohio State remains on schedule to begin spring drills on March 19 despite an increase in positive coronavirus tests and pause…	3540.0	True	full
1452305	1452305	604785bb4161a20039fddc44	2021-03-09 14:20:31	[]	[]	Tue Mar 09 12:07:17 +0000 2021	[]	[{"url":"https://t.co/qDE7CJgQjP","expanded_url":"https://ift.tt/2N0MzT7","display_url":"ift.tt/2N0MzT7","indices":[256,279]}]	Normativas contra el COVID-19 y Decreto 9/2021 La Comunidad de Madrid ha actualizado con las últimas modificaciones la tabla resumen de aplicación de normativas contra el COVID-19 en el ámbito de la actividad física y el deporte. Además, publicamos el De… https://t.co/qDE7CJgQjP https://t.co/vC0TPB2YTf	12458.0	RT @FBMadrid: Normativas contra el COVID-19 y Decreto 9/2021 La Comunidad de Madrid ha actualizado con las últimas modificaciones la tabla…	781.0	True	full
1452306	1452306	604785bb4161a20039fddc4a	2021-03-09 14:20:31	[]	[]	Tue Mar 09 08:48:35 +0000 2021	[{"text":"COVID19","indices":[46,54]},{"text":"PIBFactCheck","indices":[84,97]},{"text":"Fake","indices":[113,118]}]	[{"url":"https://t.co/Jl7ToRdoon","expanded_url":"https://pib.gov.in/PressReleasePage.aspx?PRID=1703452","display_url":"pib.gov.in/PressReleasePa…","indices":[205,228]}]	NDTV has reported that there is a shortage of #COVID19 Vaccine doses in Rajasthan. #PIBFactCheck: This claim is #Fake. There is no shortage of COVID-19 vaccine doses in Rajasthan at present. Read Here: https://t.co/Jl7ToRdoon https://t.co/jNA7wloSp6	181980.0	RT @PIBFactCheck: NDTV has reported that there is a shortage of #COVID19 Vaccine doses in Rajasthan. #PIBFactCheck: This claim is #Fake. T…	29.0	True	full
1452307	1452307	604785bb4161a20039fddc4e	2021-03-09 14:20:32	[]	[{"url":"https://t.co/vxmgZwRntt","expanded_url":"https://www.bloomberg.com/news/articles/2021-03-09/bitcoin-hits-highest-level-in-two-weeks-amid-big-name-interest?sref=myRR7Fyj","display_url":"bloomberg.com/news/articles/…","indices":[125,148]}]		[]	[]			Bitcoin rose to its highest level since Feb. 23 on Tuesday during continued interest in digital assets from big ins… https://t.co/lXfX4crsXA	120465.0	True	full
1452308	1452308	604785bc4161a20039fddc60	2021-03-09 14:20:32	[]	[]	Tue Mar 09 05:16:26 +0000 2021	[]	[{"url":"https://t.co/OHiMqnUQdC","expanded_url":"https://www.proceso.com.mx/nacional/estados/2021/3/8/reportan-vacunas-covid-19-echadas-perder-en-nl-tamaulipas-jalisco-michoacan-259674.html","display_url":"proceso.com.mx/nacional/estad…","indices":[0,23]}]	https://t.co/OHiMqnUQdC No tenemos vacunas y las pocas que llegan el @GobiernoMX no las sabe manejar y utilizar! Incapaces: @SEDENAmx @SSalud_mx @m_ebrard @lopezobrador_ . México de los inútiles de la 4T! @CarlosLoret @AnonymousMex_ @juliangt2011 @Quintana_Troll @LuisCardenasMx	230.0	RT @EleazarVictor: https://t.co/OHiMqnUQdC No tenemos vacunas y las pocas que llegan el @GobiernoMX no las sabe manejar y utilizar! Incapac…	765.0	True	full
1452309	1452309	604785bc4161a20039fddc62	2021-03-09 14:20:32	[]	[]	Tue Mar 09 13:41:43 +0000 2021	[]	[{"url":"https://t.co/wt2mQRS3AK","expanded_url":"https://www.nytimes.com/2021/03/09/us/politics/amazon-union-alabama-biden.html","display_url":"nytimes.com/2021/03/09/us/…","indices":[251,274]}]	New: When Joe Biden spoke in support of Alabama Amazon workers, union activists heard something more: a Democratic Party finally sticking up for ppl long in its shadows. I went to Bessemer, and spoke to workers, about what the president’s words meant https://t.co/wt2mQRS3AK	224354.0	RT @AsteadWesley: New: When Joe Biden spoke in support of Alabama Amazon workers, union activists heard something more: a Democratic Party…	818.0	True	full
1452310	1452310	604785bc4161a20039fddc70	2021-03-09 14:20:32	[]	[]	Tue Mar 09 14:01:03 +0000 2021	[{"text":"ThisDependsOnUs","indices":[175,191]}]	[{"url":"https://t.co/9Gt3OpWpRL","expanded_url":"http://orlo.uk/x10JV","display_url":"orlo.uk/x10JV","indices":[193,216]}]	If you’re having an after-school birthday celebration, keep it virtual. Coronavirus hasn’t gone away, we all need to go the extra mile to help stop the spread of the virus. #ThisDependsOnUs https://t.co/9Gt3OpWpRL https://t.co/UlCxwOqZFc	46826.0	RT @CambsCC: If you’re having an after-school birthday celebration, keep it virtual. Coronavirus hasn’t gone away, we all need to go the e…	1185.0	True	full
1452311	1452311	604785bc4161a20039fddc7c	2021-03-09 14:20:32	[]	[]	Mon Mar 08 14:03:36 +0000 2021	[{"text":"MakeAIEthical","indices":[186,200]}]	[{"url":"https://t.co/NCs5586qeY","expanded_url":"http://bit.ly/MakeAIEthical","display_url":"bit.ly/MakeAIEthical","indices":[206,229]}]	Google has chosen to dismantle its AI ethics work, making it clear that the company will only tolerate research that supports its bottom line. This is a matter of urgent public concern. #MakeAIEthical 1/35 https://t.co/NCs5586qeY	10278.0	RT @GoogleWalkout: Google has chosen to dismantle its AI ethics work, making it clear that the company will only tolerate research that sup…	2467.0	True	full
1452312	1452312	604785bd4161a20039fddcb0	2021-03-09 14:20:32	[]	[]	Tue Mar 09 14:14:21 +0000 2021	[]	[{"url":"https://t.co/5jyX75cOy9","expanded_url":"https://www.mediamatters.org/coronavirus-covid-19/one-question-every-journalist-interviewing-fox-employee-needs-ask","display_url":"mediamatters.org/coronavirus-co…","indices":[214,237]},{"url":"https://t.co/sKs5B8V8Gl","expanded_url":"https://twitter.com/MattGertz/status/1369287597051232258","display_url":"twitter.com/MattGertz/stat…","indices":[…	Fox News' conservative audience is much more hesitant to take the vaccine than the overall population. Its stars could be trying to solve that problem and save their viewers' lives. But they're doing this instead. https://t.co/5jyX75cOy9 https://t.co/sKs5B8V8Gl	144277.0	RT @MattGertz: Fox News' conservative audience is much more hesitant to take the vaccine than the overall population. Its stars could be tr…	57.0	True	full
1452313	1452313	604785bd4161a20039fddcb8	2021-03-09 14:20:32	[]	[]	Tue Mar 09 13:01:22 +0000 2021	[{"text":"TREASURE","indices":[237,246]},{"text":"트레저","indices":[247,251]}]	[{"url":"https://t.co/NPAcaP0KwI","expanded_url":"https://n.news.naver.com/entertain/article/112/0003408012","display_url":"n.news.naver.com/entertain/arti…","indices":[212,235]}]	Jihoon then said his crush was Park Narae. "i always fall,When I watch her show" When asked if it was his first love, Jihoon also said, "I will make it a one-sided love. There is a separate first love." Source: https://t.co/NPAcaP0KwI #TREASURE #트레저 @treasuremembers https://t.co/McKk1VMZfX	11926.0	RT @Teume1311: Jihoon then said his crush was Park Narae. "i always fall,When I watch her show" When asked if it was his first love, Jihoon…	1232.0	True	full
1452314	1452314	604785bd4161a20039fddcba	2021-03-09 14:20:33	[]	[]	Tue Mar 09 14:16:34 +0000 2021	[]	[{"url":"https://t.co/FHvfqsdefL","expanded_url":"https://www.spiegel.de/wirtschaft/soziales/corona-in-den-usa-aufschwung-der-us-wirtschaft-durchs-impfen-america-feels-great-again-a-1be99c45-43cf-40d3-8a81-ec92f1570043?utm_source=dlvr.it&utm_medium=%5Bfacebook%5D&utm_campaign=%5Bspontop%5D#ref=rss","display_url":"spiegel.de/wirtschaft/soz…","indices":[209,232]}]	Mehr Tempo beim Impfen und ein fast zwei Billionen Dollar schweres Konjunkturpaket: Mit Macht kehren die USA in die Rolle als Wachstumslokomotive der Weltwirtschaft zurück. Europa scheint zunehmend abgehängt. https://t.co/FHvfqsdefL https://t.co/A1ZGb71GA8	2769458.0	RT @derspiegel: Mehr Tempo beim Impfen und ein fast zwei Billionen Dollar schweres Konjunkturpaket: Mit Macht kehren die USA in die Rolle a…	63.0	True	full
1452315	1452315	604785bd4161a20039fddcc4	2021-03-09 14:20:32	[]	[{"url":"https://t.co/bLt7fYavvE","expanded_url":"https://www.motorpasion.com/industria/aston-martin-fabricara-sus-futuros-coches-electricos-reino-unido-a-partir-2025-tecnologia-alemana?utm_source=dlvr.it&utm_medium=twitter","display_url":"motorpasion.com/industria/asto…","indices":[109,132]}]		[]	[]			Aston Martin fabricará sus futuros coches eléctricos en Reino Unido a partir de 2025, con tecnología alemana… https://t.co/KLHWpruNIf	32.0	True	full
1452316	1452316	604785bd4161a20039fddcd2	2021-03-09 14:20:33	[]	[{"url":"https://t.co/G4Edlzc68x","expanded_url":"http://dlvr.it/RvH70g","display_url":"dlvr.it/RvH70g","indices":[115,138]}]		[]	[]			Hello Aston Martin fabricará sus futuros coches eléctricos en Reino Unido a partir de 2025, con tecnología alemana… https://t.co/p4tF5U7XbK	25.0	True	full
1452317	1452317	604785bd4161a20039fddcde	2021-03-09 14:20:33	[{"text":"Business","indices":[232,241]}]	[{"url":"https://t.co/o5dgoC3Mw1","expanded_url":"https://briefly.co/anchor/Business/story/analysis--when-stocks-crash-china-turns-to-its-national-team?f=serrano&utm_source=Twitter&utm_medium=autotweet&utm_content=unhighlighted&utm_campaign=Business","display_url":"briefly.co/anchor/Busines…","indices":[207,230]}]		[]	[]			Analysis | When Stocks Crash, China Turns to Its 'National Team' (Washington Post) It rose to prominence when Chin… https://t.co/WQHIcsOuUY	3611.0	True	full
1452318	1452318	604785bd4161a20039fddce6	2021-03-09 14:20:33	[{"text":"tuesdaymotivations","indices":[145,164]}]	[{"url":"https://t.co/WfFFh5MZ78","expanded_url":"https://www.nbcnews.com/news/world/syria-s-president-bashar-al-assad-tests-positive-covid-19-n1259957","display_url":"nbcnews.com/news/world/syr…","indices":[62,85]}]		[]	[]			Syrian President Bashar al-Assad tests positive for Covid-19 https://t.co/WfFFh5MZ78 via @nbcnews get well Doc &amp; M… https://t.co/Onv74mlJrL	94.0	True	full
1452319	1452319	604785bd4161a20039fddcf0	2021-03-09 14:20:33	[{"text":"Health","indices":[232,239]}]	[{"url":"https://t.co/EpZuiZP5lH","expanded_url":"https://briefly.co/anchor/Health/story/headaches--diarrhea-are-more-common-period-symptoms-than-youd-think?f=fuet&utm_source=Twitter&utm_medium=autotweet&utm_content=unhighlighted&utm_campaign=Health","display_url":"briefly.co/anchor/Health/…","indices":[207,230]}]		[]	[]			Headaches &amp; Diarrhea Are More Common Period Symptoms Than You'd Think (Bustle) Everyone's experience with their pe… https://t.co/M2cUNacOre	2465.0	True	full
1452320	1452320	604785bd4161a20039fddcfe	2021-03-09 14:20:33	[]	[]	Tue Mar 09 14:19:32 +0000 2021	[{"text":"soignants","indices":[9,19]},{"text":"ThierryAmouroux","indices":[84,100]},{"text":"Covid19","indices":[179,187]},{"text":"AstraZeneca","indices":[207,219]}]	[{"url":"https://t.co/cbPUpVjmmO","expanded_url":"https://www.huffingtonpost.fr/entry/covid-vaccination-soignants_fr_60463e89c5b6020855607fc1","display_url":"huffingtonpost.fr/entry/covid-va…","indices":[221,244]}]	Pour les #soignants aussi c’est un vrai parcours du combattant de se faire vacciner #ThierryAmouroux qui dénonce une “communication immonde et contre-productive” du gouvernement. #Covid19: les soignants et #AstraZeneca https://t.co/cbPUpVjmmO	5165.0	RT @infirmierSNPI: Pour les #soignants aussi c’est un vrai parcours du combattant de se faire vacciner #ThierryAmouroux qui dénonce une “co…	1891.0	True	full
1452321	1452321	604785be4161a20039fddd06	2021-03-09 14:20:33	[]	[]	Tue Mar 09 14:00:00 +0000 2021	[{"text":"PaidSickDays","indices":[59,72]},{"text":"onlab","indices":[277,283]}]	[{"url":"https://t.co/qPmJA0dKMh","expanded_url":"https://www.powerofmany.ca/iwd_take_action","display_url":"powerofmany.ca/iwd_take_action","indices":[251,274]}]	We are calling for an COVID-19 response that includes: ➡️ #PaidSickDays ➡️ Permanent pay raises for front-line workers ➡️ Fixing the crisis in LTC ➡️ Safe &amp; healthy classrooms ➡️ A provincial intersectional gender equity strategy Join the call: https://t.co/qPmJA0dKMh #onlab https://t.co/Gb5bfKznYw	14033.0	RT @OFLabour: We are calling for an COVID-19 response that includes: ➡️ #PaidSickDays ➡️ Permanent pay raises for front-line workers ➡️ Fi…	1036.0	True	full
1452322	1452322	604785be4161a20039fddd14	2021-03-09 14:20:33	[]	[]	Tue Mar 09 14:05:59 +0000 2021	[]	[{"url":"https://t.co/NahhTxVwAz","expanded_url":"https://dailyexpose.co.uk/2021/03/09/health-minister-in-critical-condition-just-one-day-after-receiving-covid-vaccine/","display_url":"dailyexpose.co.uk/2021/03/09/hea…","indices":[173,196]}]	“His condition is not considered to be related to the vaccine” Of course not. Australian Health Minister in Critical Condition just one day after receiving Covid Vaccine https://t.co/NahhTxVwAz	91394.0	RT @simondolan: “His condition is not considered to be related to the vaccine” Of course not. Australian Health Minister in Critical Cond…	749.0	True	full
1452323	1452323	604785be4161a20039fddd28	2021-03-09 14:20:34	[]	[]	Tue Mar 09 06:30:00 +0000 2021	[]	[{"url":"https://t.co/954pcU0rjr","expanded_url":"https://www.sinembargo.mx/09-03-2021/3948477","display_url":"sinembargo.mx/09-03-2021/394…","indices":[219,242]}]	El 8 de marzo de 2021 no fue de conmemoración, fue de enojo. La pandemia contuvo a muchas en sus casas, pero las que salieron a las calles lograron llenar el vacío de las que se resguardaron y de “las que ya no están”. https://t.co/954pcU0rjr https://t.co/waEGc7rBpO	1532606.0	RT @SinEmbargoMX: El 8 de marzo de 2021 no fue de conmemoración, fue de enojo. La pandemia contuvo a muchas en sus casas, pero las que sali…	1185.0	True	full
1452324	1452324	604785be4161a20039fddd30	2021-03-09 14:20:34	[]	[]	Tue Mar 09 12:22:56 +0000 2021	[]	[{"url":"https://t.co/xOpR0eMT6C","expanded_url":"https://www.scmp.com/news/china/politics/article/3124546/who-readies-covid-19-origins-report-demands-grow-more?utm_source=Twitter&utm_medium=share_widget&utm_campaign=3124546","display_url":"scmp.com/news/china/pol…","indices":[172,195]}]	🇺🇸And of course US welcomes the report as it refuses to give WHO access to investigate the US itself. Covid-19 origins report due next week as calls grow for transparency https://t.co/xOpR0eMT6C via @scmpnews	1788.0	RT @whynosignal: 🇺🇸And of course US welcomes the report as it refuses to give WHO access to investigate the US itself. Covid-19 origins re…	72.0	True	full
1452325	1452325	604785be4161a20039fddd46	2021-03-09 14:20:34	[{"text":"lockdown","indices":[16,25]},{"text":"esreicht","indices":[31,40]},{"text":"AllesÖffnen","indices":[41,53]},{"text":"Grundrechte","indices":[54,66]},{"text":"Grundgesetz","indices":[67,79]},{"text":"Impfzwang","indices":[80,90]},{"text":"MerkelMussWeg","indices":[91,105]},{"text":"GreatReset","indices":[106,117]},{"text":"NieMehrCDUCSU","indices":[118,132]},{"text":"coronavirus","indice…	[{"url":"https://t.co/oJYnhuYsyK","expanded_url":"https://www.youtube.com/watch?v=iulegmvfqwE","display_url":"youtube.com/watch?v=iulegm…","indices":[224,247]}]		[]	[]			"Schluß mit dem #lockdown!" 👍 #esreicht #AllesÖffnen #Grundrechte #Grundgesetz #Impfzwang #MerkelMussWeg… https://t.co/cHUzFXTfsa	502.0	True	full
1452326	1452326	604785be4161a20039fddd4a	2021-03-09 14:20:34	[]	[]	Tue Mar 09 07:27:42 +0000 2021	[]	[{"url":"https://t.co/5V9zvQHoHY","expanded_url":"https://shrts.in/VeNn","display_url":"shrts.in/VeNn","indices":[77,100]}]	Indian banks write off bad loans worth ₹1.15 lakh crore in 9 months of FY21 https://t.co/5V9zvQHoHY -via @inshorts Would you please also tell us the names of all Beneficiaries? If not the names at least average amount of loan waived for each beneficiary?	1083016.0	RT @digvijaya_28: Indian banks write off bad loans worth ₹1.15 lakh crore in 9 months of FY21 https://t.co/5V9zvQHoHY -via @inshorts Woul…	234.0	True	full
1452327	1452327	604785be4161a20039fddd56	2021-03-09 14:20:34	[{"text":"vaccination","indices":[93,105]},{"text":"Macron","indices":[106,113]}]	[{"url":"https://t.co/tuvPMqT4yk","expanded_url":"https://fb.watch/47frIHPCXS/","display_url":"fb.watch/47frIHPCXS/","indices":[114,137]}]		[]	[]			Échange entre un citoyen et son médecin sur les vaccins, écoutez c’est juste hallucinant...! #vaccination #Macron… https://t.co/zP2mIw3fYv	101.0	True	full
1452328	1452328	604785bf4161a20039fddd68	2021-03-09 14:20:34	[{"text":"COVID19","indices":[130,138]},{"text":"ConflictOfInterest","indices":[272,291]}]	[{"url":"https://t.co/mplh1555K5","expanded_url":"https://www.youtube.com/watch?v=CmHxznWVGJ4","display_url":"youtube.com/watch?v=CmHxzn…","indices":[247,270]}]		[]	[]			@fordnation Does owning Deco Labels put @fordnation in a sticky situation? Is Ford's family business, Deco Labels,… https://t.co/6AXGOLN3bV	377.0	True	full
1452329	1452329	604785bf4161a20039fddd6a	2021-03-09 14:20:34	[{"text":"GCTCF","indices":[63,69]},{"text":"AvGeek","indices":[170,177]},{"text":"ADSB","indices":[178,183]}]	[{"url":"https://t.co/ophP2Xwhmh","expanded_url":"https://www.flightradar24.com/GCTCF/27084ce4","display_url":"flightradar24.com/GCTCF/27084ce4","indices":[184,207]}]		[]	[]			MULTI FR24 MISSED APPROACH ALERT : At Tue Mar 9 14:15:56 2021 #GCTCF was landing but now climbing - possible misse… https://t.co/OrKxZVIJ34	1134.0	True	full
1452330	1452330	604785bf4161a20039fddd74	2021-03-09 14:20:35	[]	[]	Tue Mar 09 13:59:41 +0000 2021	[{"text":"CoronaInfoCH","indices":[64,77]}]	[{"url":"https://t.co/7abv1XB1Di","expanded_url":"https://covidlaws.net/ranking7all/","display_url":"covidlaws.net/ranking7all/","indices":[96,119]},{"url":"https://t.co/6gbbKaZPXn","expanded_url":"https://covidlaws.net/districts7/","display_url":"covidlaws.net/districts7/","indices":[135,158]}]	Corona-Fälle in den Bezirken von Basel Land Stand: 2021-03-09 #CoronaInfoCH Ganze Rangliste: https://t.co/7abv1XB1Di Kartenansicht: https://t.co/6gbbKaZPXn https://t.co/HDzJsbXz2i	70.0	RT @CovidlawsStats: Corona-Fälle in den Bezirken von Basel Land Stand: 2021-03-09 #CoronaInfoCH Ganze Rangliste: https://t.co/7abv1XB1Di…	133.0	True	full
1452331	1452331	604785bf4161a20039fddd7a	2021-03-09 14:20:34	[{"text":"chempack","indices":[232,241]},{"text":"ncstatechem","indices":[242,254]}]	[{"url":"https://t.co/vksxlQMwas","expanded_url":"https://chemistry.sciences.ncsu.edu/event/organic-chemistry-seminar-series-ivan-cockman-nc-state-university-via-zoom/","display_url":"chemistry.sciences.ncsu.edu/event/organic-…","indices":[186,209]}]		[]	[]			Join us for our Organic Chemistry Seminar on Monday 3/15/21 at 4:00 pm, presented on Zoom by Ivan Cockman - Graduat… https://t.co/NM9Ba12mgE	1636.0	True	full
1452332	1452332	604785bf4161a20039fddd80	2021-03-09 14:20:35	[]	[]	Tue Mar 09 11:19:55 +0000 2021	[]	[{"url":"https://t.co/MwUZXjGAM9","expanded_url":"http://ow.ly/HPia50DTWSO","display_url":"ow.ly/HPia50DTWSO","indices":[161,184]}]	Gov. Gretchen Whitmer is asking Michiganders to turn on the lights outside their homes for an hour to remember thousands of people who have died from COVID-19. https://t.co/MwUZXjGAM9	73055.0	RT @FOX17: Gov. Gretchen Whitmer is asking Michiganders to turn on the lights outside their homes for an hour to remember thousands of peop…	190.0	True	full
1452333	1452333	604785bf4161a20039fddd9c	2021-03-09 14:20:35	[]	[{"url":"https://t.co/udSCF4EyKq","expanded_url":"https://www.joinclubhouse.com/event/xkboReYV","display_url":"joinclubhouse.com/event/xkboReYV","indices":[219,242]}]		[]	[]			Te esperamos a las 18.15 en @joinClubhouse! @Amparopolo hablará con @RcasadoRoberto, @EstelaMazo, @JGF92 y @frcheca… https://t.co/N6WI8kwgXg	743944.0	True	full
1452334	1452334	604785bf4161a20039fddda0	2021-03-09 14:20:35	[]	[]	Tue Mar 09 06:43:44 +0000 2021	[]	[{"url":"https://t.co/wwaAofmJto","expanded_url":"https://www.timeanddate.com/worldclock/fixedtime.html?msg=GRAMMYs&iso=20210315T09&p1=235","display_url":"timeanddate.com/worldclock/fix…","indices":[168,191]}]	Please be aware that due to daylight savings time this weekend in the US, the Grammys will air March 15 *9AM KST* instead of 10AM! 🙆🏻‍♀️ Check for your timezone here: https://t.co/wwaAofmJto https://t.co/O4Jh0o9HTH	495638.0	RT @charts_k: Please be aware that due to daylight savings time this weekend in the US, the Grammys will air March 15 *9AM KST* instead of…	81.0	True	full
1452335	1452335	604785c04161a20039fdddd0	2021-03-09 14:20:36	[]	[]	Tue Mar 09 13:17:17 +0000 2021	[]	[{"url":"https://t.co/8tfhKUio8m","expanded_url":"https://twitter.com/lordscommscom/status/1369231325425786885","display_url":"twitter.com/lordscommscom/…","indices":[253,276]}]	Anyone wanting to join the Glinner/ Staniland drinking game while watching them try and give evidence in the @LordsCommsCom hearing at 3pm this afternoon? Take a swig whenever they say any of these phrases - Let’s see how blind drunk everyone gets? 🤪😂 https://t.co/8tfhKUio8m https://t.co/glS18Erzln	14980.0	RT @mimmymum: Anyone wanting to join the Glinner/ Staniland drinking game while watching them try and give evidence in the @LordsCommsCom h…	1246.0	True	full
1452336	1452336	604785c04161a20039fdddda	2021-03-09 14:20:36	[]	[]	Tue Mar 09 09:35:34 +0000 2021	[{"text":"Pandemic","indices":[24,33]},{"text":"XPRIZE","indices":[214,221]}]	[{"url":"https://t.co/XXQ24SM4X7","expanded_url":"https://news.cognizant.com/2021-3-9-XPRIZE-and-Cognizant-Announce-Grand-Prize-Winners-in-Pandemic-Response-Challenge","display_url":"news.cognizant.com/2021-3-9-XPRIZ…","indices":[257,280]}]	We won the @xprize 500k #Pandemic Response Challenge sponsored by @Cognizant!!! Could not feel prouder of our multi-disciplinary, diverse team!! I think it's the first time that a Spanish team wins 1st place in an #XPRIZE competition!! ☺️☺️ @ELLISAlicante https://t.co/XXQ24SM4X7	14034.0	RT @nuriaoliver: We won the @xprize 500k #Pandemic Response Challenge sponsored by @Cognizant!!! Could not feel prouder of our multi-discip…	1252.0	True	full
1452337	1452337	604785c04161a20039fddde4	2021-03-09 14:20:36	[{"text":"MSMGagged","indices":[277,287]},{"text":"MSMHidesTheTruth","indices":[288,305]}]	[{"url":"https://t.co/XjVoNNkjgL","expanded_url":"https://www.youtube.com/embed/WXwGV-pxfXw","display_url":"youtube.com/embed/WXwGV-px…","indices":[192,215]},{"url":"https://t.co/KnClXj3blC","expanded_url":"https://youtu.be/ZpOzHHJmy7g","display_url":"youtu.be/ZpOzHHJmy7g","indices":[252,275]}]		[]	[]			@Channel4News @MinnieStephC4 LEGITIMATE legal statement - a MUST WATCH. German/US CRIMINAL LAWYER to expose the ent… https://t.co/9bgbRuxAnb	939.0	True	full
1452338	1452338	604785c14161a20039fdddf2	2021-03-09 14:20:36	[]	[{"url":"https://t.co/Btdx59P1Au","expanded_url":"https://twitter.com/jabeffect/status/1368343218883072006?s=20","display_url":"twitter.com/jabeffect/stat…","indices":[195,218]}]		[]	[]			@Ruptly Yeah, right, let’s all come together to celebrate medical fascism and propagate an experimental gene therap… https://t.co/AuLm3Koojo	6.0	True	full
1452339	1452339	604785c14161a20039fdde06	2021-03-09 14:20:36	[]	[]	Tue Mar 09 14:18:12 +0000 2021	[]	[{"url":"https://t.co/QGMqoH1SYY","expanded_url":"https://www.politico.com/news/2021/03/09/dccc-ban-primary-challengers-474588","display_url":"politico.com/news/2021/03/0…","indices":[252,275]}]	NEW: @DCCC is officially reversing its controversial "blacklist" on Tuesday, ending a blanket ban on consultants/firms who work with primary challengers of House Dem incumbents This is a HUGE win for progressives, who have lobbied for it for 2 years https://t.co/QGMqoH1SYY	8961.0	RT @allymutnick: NEW: @DCCC is officially reversing its controversial "blacklist" on Tuesday, ending a blanket ban on consultants/firms who…	1658.0	True	full
1452340	1452340	604785c14161a20039fdde10	2021-03-09 14:20:36	[]	[]	Tue Mar 09 14:14:13 +0000 2021	[{"text":"naexillust","indices":[157,168]},{"text":"beakyart","indices":[169,178]},{"text":"pebblewyrm","indices":[179,190]}]	[{"url":"https://t.co/85eNQkksMk","expanded_url":"https://twitter.com/momonaa4","display_url":"twitter.com/momonaa4","indices":[193,216]}]	"So like you want this drink, Naexi? No its not bean soup..." Thanks for being one of my first vtuber friends! I'll let you bully me as much as you like.🐧🪱 #naexillust #beakyart #pebblewyrm 🎨:https://t.co/85eNQkksMk https://t.co/7HNVuNhCjY	446.0	RT @beakyVT: "So like you want this drink, Naexi? No its not bean soup..." Thanks for being one of my first vtuber friends! I'll let you bu…	499.0	True	full
1452341	1452341	604785c14161a20039fdde22	2021-03-09 14:20:36	[]	[{"url":"https://t.co/s91QVMnel3","expanded_url":"https://www.32auctions.com/CNMarch2021","display_url":"32auctions.com/CNMarch2021","indices":[229,252]}]		[]	[]			CNCSC is hosting an online auction of obsolete items beginning March 15. Click the link to get signed up and previ… https://t.co/ZMgRbMqalh	802.0	True	full
1452342	1452342	604785c24161a20039fdde34	2021-03-09 14:20:36	[]	[{"url":"https://t.co/RzkOHZWCbH","expanded_url":"http://visitdeepcreek.com/list/QL/lodging-travel-15","display_url":"visitdeepcreek.com/list/QL/lodgin…","indices":[227,250]}]		[]	[]			Planning a trip to Garrett County and Deep Creek Lake? Check out our lodging options from B&amp;Bs, hotels &amp; motels and… https://t.co/4m4xHsxmUI	3302.0	True	full
1452343	1452343	604785c24161a20039fdde3e	2021-03-09 14:20:37	[]	[]	Tue Mar 09 12:34:03 +0000 2021	[]	[{"url":"https://t.co/KQWkDIrlaf","expanded_url":"https://www.mirror.co.uk/news/politics/breaking-chris-whitty-warns-uk-23634328","display_url":"mirror.co.uk/news/politics/…","indices":[256,279]}]	Anybody who thinks this pandemic is over with roll-out of vaccine should think again. Prof Chris Whitty predicts England to see another deadly "surge" of Covid in coming months with "all the modelling" suggesting cases will soar when restrictions ease. https://t.co/KQWkDIrlaf	153283.0	RT @PippaCrerar: Anybody who thinks this pandemic is over with roll-out of vaccine should think again. Prof Chris Whitty predicts England…	764.0	True	full
1452344	1452344	604785c24161a20039fdde50	2021-03-09 14:20:37	[]	[]	Tue Mar 09 14:13:01 +0000 2021	[]	[{"url":"https://t.co/84pmy8Ym4s","expanded_url":"https://grbj.com/news/health-care/grand-rapids-earns-gold-for-public-health-policies/","display_url":"grbj.com/news/health-ca…","indices":[166,189]}]	Did you hear? @CityGrandRapids earns a 🥇 for its public health policies, including complete streets accessible for safe walking, biking, driving, and public transit. https://t.co/84pmy8Ym4s	6058.0	RT @TheRapid: Did you hear? @CityGrandRapids earns a 🥇 for its public health policies, including complete streets accessible for safe walki…	13907.0	True	full
1452345	1452345	604785c24161a20039fdde52	2021-03-09 14:20:37	[]	[{"url":"https://t.co/RESMhNbNbp","expanded_url":"https://noticias.uol.com.br/saude/ultimas-noticias/redacao/2021/03/09/nao-faz-sentido-escolas-abertas-no-pior-momento-da-pandemia-diz-cientista.htm?cmpid=copiaecola","display_url":"noticias.uol.com.br/saude/ultimas-…","indices":[164,187]}]		[]	[]			A gente resolve falar de abrir escolas no pior momento da pandemia, onde a gente precisa de um lockdown geral. Agor… https://t.co/AHB7k0Ylbo	1314.0	True	full
1452346	1452346	604785c24161a20039fdde5a	2021-03-09 14:20:37	[]	[]	Tue Mar 09 10:08:44 +0000 2021	[{"text":"BSC","indices":[246,250]},{"text":"BinanceSmartChain","indices":[251,269]},{"text":"Presale","indices":[270,278]}]	[{"url":"https://t.co/l2VQMrwFBB","expanded_url":"https://app.bounce.finance/fixed-swap/3331","display_url":"app.bounce.finance/fixed-swap/3331","indices":[73,96]}]	❤️The $PEEP Public Sale is Live!❤️ ✔️ Get in NOW on @bounce_finance : https://t.co/l2VQMrwFBB 💎 $PEEP Details: - Presale price: 1BNB : 0.15 $PEEP - - Listing Price : 1BNB : 0.19 $PEEP 📜 Contract: 0xbEFd2bd973654614389cdcCA1565523923369d89 #BSC #BinanceSmartChain #Presale	25800.0	RT @CutieBabeGem81: ❤️The $PEEP Public Sale is Live!❤️ ✔️ Get in NOW on @bounce_finance : https://t.co/l2VQMrwFBB 💎 $PEEP Details: - Pr…	25.0	True	full
1452347	1452347	604785c34161a20039fdde72	2021-03-09 14:20:37	[]	[]	Tue Mar 09 14:14:33 +0000 2021	[]	[{"url":"https://t.co/hsaP3NXLKK","expanded_url":"https://www.youtube.com/watch?v=j7mz_lXPaG4","display_url":"youtube.com/watch?v=j7mz_l…","indices":[249,272]}]	Happening tomorrow: join us for the launch of the Democracy Report 2021 &amp; release of the latest @vdeminstitute dataset version 11 on March 10th, 15.00 CET. Watch livestream here! @StaffanILindber @LarryDiamond @SweMFA @HooverInst @goteborgsuni https://t.co/hsaP3NXLKK	8017.0	RT @vdeminstitute: Happening tomorrow: join us for the launch of the Democracy Report 2021 &amp; release of the latest @vdeminstitute dataset v…	1500.0	True	full
1452348	1452348	604785c34161a20039fdde82	2021-03-09 14:20:37	[]	[]	Tue Mar 09 05:01:06 +0000 2021	[{"text":"艦隊これくしょん","indices":[163,172]},{"text":"艦これ","indices":[173,177]},{"text":"kancolle","indices":[178,187]},{"text":"helltaker","indices":[188,198]},{"text":"HelltakerDance","indices":[199,214]}]	[{"url":"https://t.co/m05zJgRuph","expanded_url":"https://cdn.discordapp.com/attachments/762777430242230304/818707072228392980/kantaker.zip","display_url":"cdn.discordapp.com/attachments/76…","indices":[98,121]},{"url":"https://t.co/qtvvj7szdg","expanded_url":"https://cdn.discordapp.com/attachments/762777430242230304/818707204843634758/kantaker_speed.zip","display_url":"cdn.discordapp.com/attachm…	More takers, commission and Akebono (Limited Gloves Edition). Download (includes previous ones): https://t.co/m05zJgRuph Faster speeds: https://t.co/qtvvj7szdg #艦隊これくしょん #艦これ #kancolle #helltaker #HelltakerDance https://t.co/QibMZ0hDP3	370.0	RT @Konato_K: More takers, commission and Akebono (Limited Gloves Edition). Download (includes previous ones): https://t.co/m05zJgRuph Fa…	1216.0	True	full
1452349	1452349	604785c34161a20039fdde98	2021-03-09 14:20:38	[]	[]	Mon Mar 08 22:00:01 +0000 2021	[{"text":"Tigray","indices":[20,27]},{"text":"Ethiopia","indices":[29,38]}]	[{"url":"https://t.co/VykyJF8C8t","expanded_url":"https://n.pr/38lupCX","display_url":"n.pr/38lupCX","indices":[253,276]}]	Hearing a lot about #Tigray, #Ethiopia 🇪🇹 &amp; want to understand what's happening there? Thousands are displaced or dying, and @WFP is doing its best to get food and help to people there. @NPR has this guide to understanding the struggling region: https://t.co/VykyJF8C8t	28669.0	RT @WFPUSA: Hearing a lot about #Tigray, #Ethiopia 🇪🇹 &amp; want to understand what's happening there? Thousands are displaced or dying, and @W…	73.0	True	full
1452350	1452350	604785c44161a20039fddea0	2021-03-09 14:20:38	[]	[]	Tue Mar 09 12:49:00 +0000 2021	[{"text":"SB19","indices":[0,5]},{"text":"WHAT","indices":[15,20]},{"text":"COVID19","indices":[152,160]}]	[{"url":"https://t.co/voIKiI1GUN","expanded_url":"https://www.facebook.com/worldmusicawards","display_url":"facebook.com/worldmusicawar…","indices":[184,207]}]	#SB19 drop new #WHAT❓digital track &amp; MV despite being forced to postpone virtual launch of their much awaited single after being exposed to someone #COVID19 positive!👏🕺🕺🕺🕺🕺💥🎶➕🎥🔥😷🙏 https://t.co/voIKiI1GUN https://t.co/bIIAGXd4ds	316921.0	RT @WORLDMUSICAWARD: #SB19 drop new #WHAT❓digital track &amp; MV despite being forced to postpone virtual launch of their much awaited single a…	3451.0	True	full
1452351	1452351	604785c44161a20039fddea6	2021-03-09 14:20:38	[{"text":"NYC","indices":[233,237]},{"text":"startup","indices":[238,246]},{"text":"nyctech","indices":[247,255]}]	[{"url":"https://t.co/k8mhfpwUOb","expanded_url":"https://briefly.co/anchor/NYC_startup/story/cube-software-raises-10m-for-its-cfo-intelligence-platform-that-brings-automation-to-fpa---alleywatch?f=raschera&utm_source=Twitter&utm_medium=autotweet&utm_content=unhighlighted&utm_campaign=NYC_startup","display_url":"briefly.co/anchor/NYC_sta…","indices":[208,231]}]		[]	[]			Cube Software Raises $10M for its CFO Intelligence Platform that Br... (AlleyWatch) The overwhelming majority of f… https://t.co/3sg46Nci31	2218.0	True	full
1452352	1452352	604785c44161a20039fddeaa	2021-03-09 14:20:38	[]	[]	Tue Mar 09 14:00:33 +0000 2021	[{"text":"COVID19","indices":[65,73]}]	[{"url":"https://t.co/7Ss677i1FW","expanded_url":"http://spr.ly/6014HoBIA","display_url":"spr.ly/6014HoBIA","indices":[166,189]}]	The House looks to be on track to pass the latest version of the #COVID19 relief package later this week. @ChrisJVersace and @EllesEconomy discuss today's markets: https://t.co/7Ss677i1FW	638495.0	RT @Nasdaq: The House looks to be on track to pass the latest version of the #COVID19 relief package later this week. @ChrisJVersace and…	621.0	True	full
1452353	1452353	604785c44161a20039fddeb4	2021-03-09 14:20:38	[]	[]	Tue Mar 09 14:20:38 +0000 2021	[]	[{"url":"https://t.co/AWIlKnFECI","expanded_url":"https://511ia-org.stage.carstest.org/v.asp?type=event&id=IASEG-772614","display_url":"511ia-org.stage.carstest.org/v.asp?type=eve…","indices":[166,189]}]	US 30: Travel is not advised from Exit 192 - IA 146; County Road T37 (Le Grand) to Exit 204 - Business US 30; L Avenue (Tama). Roadway is partially covered with ice. https://t.co/AWIlKnFECI	2.0	RT @ia511stage2: US 30: Travel is not advised from Exit 192 - IA 146; County Road T37 (Le Grand) to Exit 204 - Business US 30; L Avenue (Ta…	0.0	True	full
1452354	1452354	604785c44161a20039fdded0	2021-03-09 14:20:38	[]	[]	Mon Mar 08 00:02:42 +0000 2021	[{"text":"ivermectin","indices":[144,155]}]	[{"url":"https://t.co/m3v1k231CA","expanded_url":"https://youtu.be/S7loqRFv6xA","display_url":"youtu.be/S7loqRFv6xA","indices":[223,246]}]	In the small town of Cushing, Oklahoma, Dr. Randy Grellner was treating up to 25 cases of COVID-19 daily. But once he began giving his patients #ivermectin, everything changed—quickly. "The sun started to shine again...". https://t.co/m3v1k231CA	15170.0	RT @Covid19Critical: In the small town of Cushing, Oklahoma, Dr. Randy Grellner was treating up to 25 cases of COVID-19 daily. But once he…	1434.0	True	full
1452355	1452355	604785c44161a20039fdded2	2021-03-09 14:20:38	[]	[]	Sun Mar 07 14:59:30 +0000 2021	[{"text":"CuidémonosMás","indices":[96,110]}]	[{"url":"https://t.co/lIWYoXEbLo","expanded_url":"https://bit.ly/3uZM6lg","display_url":"bit.ly/3uZM6lg","indices":[71,94]}]	Venezuela recibió segundo lote de vacunas Sputnik-V contra el COVID-19 https://t.co/lIWYoXEbLo #CuidémonosMás Carnet de la patria https://t.co/czKFVGYwV9	438007.0	RT @CarnetDLaPatria: Venezuela recibió segundo lote de vacunas Sputnik-V contra el COVID-19 https://t.co/lIWYoXEbLo #CuidémonosMás Carnet…	21.0	True	full
1452356	1452356	604785c54161a20039fddeea	2021-03-09 14:20:38	[]	[]	Tue Mar 09 07:35:46 +0000 2021	[{"text":"Covid_19","indices":[0,9]},{"text":"réanimation","indices":[36,48]}]	[{"url":"https://t.co/VX1ws5yzni","expanded_url":"https://www.francetvinfo.fr/sante/maladie/coronavirus/vaccin/covid-19-le-nombre-de-patients-en-reanimation-au-plus-haut-depuis-novembre_4323931.html","display_url":"francetvinfo.fr/sante/maladie/…","indices":[188,211]}]	#Covid_19: le nombre de patients en #réanimation au plus haut depuis novembre Rien d'étonnant, compte tenu des mesurettes mises en place et ça va encore monter avec la reprise de l'école. https://t.co/VX1ws5yzni	6322.0	RT @dlang57500: #Covid_19: le nombre de patients en #réanimation au plus haut depuis novembre Rien d'étonnant, compte tenu des mesurettes m…	6322.0	True	full
1452357	1452357	604785c54161a20039fddf00	2021-03-09 14:20:39	[]	[]	Tue Mar 09 14:20:12 +0000 2021	[{"text":"PA","indices":[0,3]}]	[{"url":"https://t.co/wcwHwXvXkq","expanded_url":"https://tinyurl.com/yc5o8hpp","display_url":"tinyurl.com/yc5o8hpp","indices":[243,266]}]	#PA Video: Se cumple un año del primer caso del nuevo coronavirus en Panamá. Hace un año Panamá confirmaba el primer caso de covid-19. Se trató de una mujer panameña, de 40 años, quien ingresó al país en el vuelo 6339 de Iberia procedente ... https://t.co/wcwHwXvXkq https://t.co/7jY8r6gm6H	2517.0	RT @ReportoCA: #PA Video: Se cumple un año del primer caso del nuevo coronavirus en Panamá. Hace un año Panamá confirmaba el primer caso de…	597.0	True	full
1452358	1452358	604785c64161a20039fddf16	2021-03-09 14:20:39	[]	[]	Tue Mar 09 13:32:43 +0000 2021	[{"text":"Myanmar","indices":[144,152]},{"text":"WhatsHappeninginMyanmar","indices":[219,243]}]	[{"url":"https://t.co/6Bmf8pQlhY","expanded_url":"https://www.frontiermyanmar.net/en/striking-health-staff-boycott-covid-19-jabs-as-the-cdm-grows/","display_url":"frontiermyanmar.net/en/striking-he…","indices":[244,267]}]	“I may escape or I may be detained by the military by the time you read this, but I will never surrender my country or our children’s futures”, #Myanmar govt doctor Dr Htar Htar Lin told her colleagues as she resigned. #WhatsHappeninginMyanmar https://t.co/6Bmf8pQlhY	4591.0	RT @tchau01: “I may escape or I may be detained by the military by the time you read this, but I will never surrender my country or our chi…	19.0	True	full
1452359	1452359	604785c64161a20039fddf1c	2021-03-09 14:20:39	[]	[{"url":"https://t.co/ax9jJ6Ltf4","expanded_url":"https://youtu.be/XwOu33ntLkY","display_url":"youtu.be/XwOu33ntLkY","indices":[248,271]}]		[]	[]			🕌🕋أنا المدينة من في الكون يجهلني .. يا أهل المدينة عليكم نور … دام النبي عندكم مقبور… وحلت رحاله أراضيكم … والصحب… https://t.co/Buu38Xh9J3	160.0	True	full
1452360	1452360	604785c74161a20039fddf4e	2021-03-09 14:20:40	[]	[]	Tue Mar 09 13:42:50 +0000 2021	[]	[{"url":"https://t.co/oTYraetPJF","expanded_url":"https://www.bbc.co.uk/news/world-europe-isle-of-man-56333593","display_url":"bbc.co.uk/news/world-eur…","indices":[150,173]}]	Border restrictions on the Isle of Man could be lifted entirely in September if the vaccination roll-out stays on track, the chief minister has said. https://t.co/oTYraetPJF	11121.0	RT @BBCIsleofMan: Border restrictions on the Isle of Man could be lifted entirely in September if the vaccination roll-out stays on track,…	4283.0	True	full
1452361	1452361	604785c84161a20039fddf74	2021-03-09 14:20:40	[]	[{"url":"https://t.co/IBBzW6SLwR","expanded_url":"https://www.hudl.com/video/3/8355745/5f9e3aac5ca95f07dc0339cb","display_url":"hudl.com/video/3/835574…","indices":[229,252]}]		[]	[]			@CoachJHova Kaseem Vauls Class: 2022 Position: DT/DE Weight: 260 Height: 6’2 Irmo HS➡️Palmetto Prep Columbia SC Wil… https://t.co/PfSASKA0zf	487.0	True	full
1452362	1452362	604785c84161a20039fddf7a	2021-03-09 14:20:40	[]	[{"url":"https://t.co/yFPIXtNPIS","expanded_url":"https://www.elnuevodia.com/opinion/punto-de-vista/primeros-100-dias-pierluisi-y-su-compromiso-con-los-mayores/?utm_medium=Social&utm_source=Twitter#Echobox=1615296376","display_url":"elnuevodia.com/opinion/punto-…","indices":[212,235]}]		[]	[]			OPINIÓN | Contamos con su respaldo para un cambio drástico de visión por una sociedad más justa y equitativa más al… https://t.co/yFQOofpKR9	697560.0	True	full
1452363	1452363	604785c94161a20039fddf86	2021-03-09 14:20:40	[]	[]	Tue Mar 09 14:11:01 +0000 2021	[]	[{"url":"https://t.co/v64DU4Eqsa","expanded_url":"https://twitter.com/lisakeb007/status/1369249131965874178","display_url":"twitter.com/lisakeb007/sta…","indices":[136,159]}]	When previously they have said children were at minimal risk of catching or transmitting covid. These people are criminal liars!!! 🤬🤬🤬🤬 https://t.co/v64DU4Eqsa	14440.0	RT @flossyflange: When previously they have said children were at minimal risk of catching or transmitting covid. These people are criminal…	3038.0	True	full
1452364	1452364	604785c94161a20039fddf9c	2021-03-09 14:20:41	[]	[]	Tue Mar 09 11:49:17 +0000 2021	[]	[{"url":"https://t.co/XwboNZThEc","expanded_url":"https://twitter.com/tallstories/status/1369157860295315458","display_url":"twitter.com/tallstories/st…","indices":[140,163]}]	Giving vaccine and taking refugees are the same 🙄 I will donate money to the needy but should I give them my house keys too? Such absurdity https://t.co/XwboNZThEc	11907.0	RT @jananisampath: Giving vaccine and taking refugees are the same 🙄 I will donate money to the needy but should I give them my house keys…	933.0	True	full
1452365	1452365	604785ca4161a20039fddfca	2021-03-09 14:20:41	[]	[]	Tue Mar 09 01:29:56 +0000 2021	[]	[{"url":"https://t.co/QVWD6RhZrP","expanded_url":"https://twitter.com/EvanMGlass/status/1369089075446247426","display_url":"twitter.com/EvanMGlass/sta…","indices":[208,231]}]	This is absolutely terrible. @GovLarryHogan is sending fewer vaccines per capita to Montgomery, Baltimore, Prince George's and Howard counties –– which have among the state's largest communities of color. https://t.co/QVWD6RhZrP	6132.0	RT @EvanMGlass: This is absolutely terrible. @GovLarryHogan is sending fewer vaccines per capita to Montgomery, Baltimore, Prince George…	6132.0	True	full
1452366	1452366	604785ca4161a20039fddfce	2021-03-09 14:20:41	[{"text":"PharmaNews","indices":[104,115]},{"text":"ClinicalResearchNews","indices":[116,137]},{"text":"BiotechNews","indices":[138,150]},{"text":"LifeSciencesNews","indices":[151,168]},{"text":"MedicalNews","indices":[169,181]},{"text":"HealthcareNews","indices":[182,197]},{"text":"PharmiwebNews","indices":[198,212]}]	[{"url":"https://t.co/n9QB5FMkIl","expanded_url":"http://zpr.io/RzZ8Q","display_url":"zpr.io/RzZ8Q","indices":[80,103]}]		[]	[]			PerkinElmer Launches Comprehensive Solutions for Detecting SARS-CoV-2 Mutations https://t.co/n9QB5FMkIl #PharmaNews… https://t.co/wl1cTmRL8R	52224.0	True	full
1452367	1452367	604785ca4161a20039fddfd0	2021-03-09 14:20:41	[]	[]	Tue Mar 09 14:13:12 +0000 2021	[]	[{"url":"https://t.co/K4H74SALIg","expanded_url":"https://www.redaccionmedica.com/secciones/parlamentarios/-congreso-rechaza-reconocer-especialidad-urgencias-emergencias-2072","display_url":"redaccionmedica.com/secciones/parl…","indices":[256,279]}]	15 a favor 19 en contra. Estos son los mismos 19 q luego nos ponen medallas, y aplaudian a las 20h en los balcones. Q sinvergüenzas sois, pisoteais todo el sacrificio q se ha hecho. El Congreso rechaza reconocer la especialidad de Urgencias y Emergencias https://t.co/K4H74SALIg	124804.0	RT @ccarballo50: 15 a favor 19 en contra. Estos son los mismos 19 q luego nos ponen medallas, y aplaudian a las 20h en los balcones. Q sinv…	136.0	True	full
1452368	1452368	604785ca4161a20039fddfd8	2021-03-09 14:20:41	[]	[]	Tue Mar 09 12:53:48 +0000 2021	[]	[{"url":"https://t.co/nLT0EnMDmi","expanded_url":"http://www.granma.cu/cuba-covid-19/2021-03-08/analiza-consejo-de-defensa-de-la-habana-deficiencias-en-lucha-contra-pandemia-08-03-2021-15-03-22","display_url":"granma.cu/cuba-covid-19/…","indices":[81,104]}]	Analiza Consejo de Defensa de La Habana deficiencias en lucha contra la pandemia https://t.co/nLT0EnMDmi Via @Granma_Digital @Cubacoopera_Ve3 @cubacolabora	952.0	RT @cubacolabora: Analiza Consejo de Defensa de La Habana deficiencias en lucha contra la pandemia https://t.co/nLT0EnMDmi Via @Granma_Digi…	165.0	True	full
1452369	1452369	604785cb4161a20039fde018	2021-03-09 14:20:42	[]	[]	Tue Mar 09 14:11:53 +0000 2021	[]	[{"url":"https://t.co/g4tNgE26FD","expanded_url":"https://twitter.com/futurism/status/1366808079099117572","display_url":"twitter.com/futurism/statu…","indices":[281,304]}]	How loudly I can repeat, speaking as CEO of a digital data company, that this ‘passport’ was always the goal? Once ‘vaccine passports’ are in use, your every friend, meeting, internet search, geolocation is visible to whoever buys data and that’s the end of Western style freedom. https://t.co/g4tNgE26FD	104253.0	RT @naomirwolf: How loudly I can repeat, speaking as CEO of a digital data company, that this ‘passport’ was always the goal? Once ‘vaccine…	37.0	True	full
1452370	1452370	604785cc4161a20039fde044	2021-03-09 14:20:42	[]	[]	Mon Mar 08 19:32:49 +0000 2021	[]	[{"url":"https://t.co/izWkx7WHJQ","expanded_url":"https://m.youtube.com/watch?v=X5GBQh4XXwY&t=6s","display_url":"m.youtube.com/watch?v=X5GBQh…","indices":[216,239]}]	Je vous conseille vivement de partager cette vidéo pour informer le plus de monde possible sur les risques encourus par la vaccination sur le Covid. 216 décès post vaccins, c'est GRAVE et c'est l'ANSM qui l'écrit ! https://t.co/izWkx7WHJQ	345.0	RT @AgretDenis: Je vous conseille vivement de partager cette vidéo pour informer le plus de monde possible sur les risques encourus par la…	35.0	True	full
1452371	1452371	604785cc4161a20039fde046	2021-03-09 14:20:42	[]	[]	Tue Mar 09 14:19:27 +0000 2021	[]	[{"url":"https://t.co/1mmaeGUCDc","expanded_url":"https://twitter.com/Pr_Logos/status/1369249437726482435","display_url":"twitter.com/Pr_Logos/statu…","indices":[214,237]}]	93 et 94 sous grosse tension réa. Catastrophe prévisible. L'exécutif préfère chercher d'improbables trous de souris devant l'évidence d'un risque élevé. Des gens sont morts, meurent et mourront de cette décision. https://t.co/1mmaeGUCDc	6366.0	RT @dareljedid: 93 et 94 sous grosse tension réa. Catastrophe prévisible. L'exécutif préfère chercher d'improbables trous de souris devant…	2370.0	True	full
1452372	1452372	604785cc4161a20039fde052	2021-03-09 14:20:42	[{"text":"InternationalWomensDay","indices":[7,30]},{"text":"COVID","indices":[190,196]}]	[{"url":"https://t.co/omTlVLoZGg","expanded_url":"https://www.france24.com/en/live-news/20210308-us-eu-nz-leaders-warn-pandemic-risks-women-s-rights","display_url":"france24.com/en/live-news/2…","indices":[237,260]}]		[]	[]			On the #InternationalWomensDay, some of the world's influential women leaders came forward &amp; highlighted that the… https://t.co/UC4dI2olap	967.0	True	full
1452373	1452373	604785cc4161a20039fde060	2021-03-09 14:20:43	[]	[]	Tue Mar 09 14:17:11 +0000 2021	[]	[{"url":"https://t.co/mUl0LdsAqz","expanded_url":"https://twitter.com/eldestapeweb/status/1369248862729338885","display_url":"twitter.com/eldestapeweb/s…","indices":[154,177]}]	A la toma de deuda le llaman "aporte". Al aumento de nafta, "movida de precios". Los mamarrachos de Eldestape y Página12 son buenos aprendices de Clarín. https://t.co/mUl0LdsAqz	1808.0	RT @_Justicialista: A la toma de deuda le llaman "aporte". Al aumento de nafta, "movida de precios". Los mamarrachos de Eldestape y Página1…	1933.0	True	full
1452374	1452374	604785cc4161a20039fde070	2021-03-09 14:20:43	[]	[]	Tue Mar 09 14:12:24 +0000 2021	[{"text":"SocialDistancing","indices":[212,229]}]	[{"url":"https://t.co/QtN8TM0TiG","expanded_url":"https://www.br.de/nachrichten/bayern/ein-jahr-corona-abstand-keine-interaktion-kein-selbstwert,SR6OF25","display_url":"br.de/nachrichten/ba…","indices":[231,254]}]	Seit gut einem Jahr leben wir nun im Corona-Modus - also auf Abstand und in sozialer Distanz. Wenig Kontakte, keine Umarmungen mit Bekannten, kein ausgelassenes Feiern und Reisen. Was macht das mit uns Menschen? #SocialDistancing https://t.co/QtN8TM0TiG	63198.0	RT @BR24: Seit gut einem Jahr leben wir nun im Corona-Modus - also auf Abstand und in sozialer Distanz. Wenig Kontakte, keine Umarmungen mi…	1698.0	True	full
1452375	1452375	604785cc4161a20039fde074	2021-03-09 14:20:43	[]	[]	Tue Mar 09 01:53:44 +0000 2021	[{"text":"iva","indices":[213,217]},{"text":"Criminales","indices":[228,239]}]	[{"url":"https://t.co/TEqabhDi2O","expanded_url":"https://www.eltiempo.com/economia/sectores/anif-propone-impuesto-de-renta-a-quienes-ganen-mas-de-millon-quinientos-mil-pesos-571815","display_url":"eltiempo.com/economia/secto…","indices":[242,265]}]	Mientras mayorías padecen la peor crisis en décadas, banqueros que ganaron 24 billones de pesos en medio de la pandemia, proponen exprimir con impuesto de renta a quienes ganen más de $ 1,5 millones y ampliar el #iva Son unos #Criminales https://t.co/TEqabhDi2O vía @eltiempo	5751.0	RT @Gabocolombia76: Mientras mayorías padecen la peor crisis en décadas, banqueros que ganaron 24 billones de pesos en medio de la pandemi…	17.0	True	full
1452376	1452376	604785cd4161a20039fde07a	2021-03-09 14:20:43	[{"text":"VacunasCOVID19","indices":[35,50]}]	[{"url":"https://t.co/C5yjR6tJeU","expanded_url":"https://umalumni.app.link/TFAJlxVgueb","display_url":"umalumni.app.link/TFAJlxVgueb","indices":[144,167]},{"url":"https://t.co/MUSPFox711","expanded_url":"https://umalumni.app.link/XnKPLSEgueb","display_url":"umalumni.app.link/XnKPLSEgueb","indices":[243,266]}]		[]	[]			¿Qué opinan los expertos sobre las #VacunasCOVID19? 15/3: ASPECTOS SANITARIOS - Dra. Virginia García Reyes por… https://t.co/wsqAj8Z58Y	624.0	True	full
1452377	1452377	604785cd4161a20039fde080	2021-03-09 14:20:43	[]	[{"url":"https://t.co/Sbj3piPTK5","expanded_url":"https://twitter.com/IsaacEmerson_/status/1368011964941746176?s=19","display_url":"twitter.com/IsaacEmerson_/…","indices":[266,289]}]		[]	[]			@amacanao Muchas Gracias Antonio. Creo que es el enfoque adecuado para tratar a toda la derecha en Chile. Aquí un h… https://t.co/E3ZTLZHZrf	1639.0	True	full
1452378	1452378	604785cd4161a20039fde086	2021-03-09 14:20:43	[]	[]	Tue Mar 09 14:20:00 +0000 2021	[{"text":"MaskUp","indices":[198,205]},{"text":"COVID19","indices":[206,214]},{"text":"podcast","indices":[215,223]}]	[{"url":"https://t.co/78Mi0Wn2MB","expanded_url":"https://www.podomatic.com/podcasts/notanotherbaptistpodcast/episodes/2021-03-08T20_00_00-08_00","display_url":"podomatic.com/podcasts/notan…","indices":[225,248]}]	My state will be locked down forever. @jaredcornutt's is wide open. @PastorOnTheFly's is somewhere in between. A year in, how are we handling another round of changes? Oh, and funerals and gators. #MaskUp #COVID19 #podcast https://t.co/78Mi0Wn2MB	7917.0	RT @mhenslee: My state will be locked down forever. @jaredcornutt's is wide open. @PastorOnTheFly's is somewhere in between. A year in, ho…	527.0	True	full
1452379	1452379	604785cd4161a20039fde090	2021-03-09 14:20:44	[]	[]	Tue Mar 09 13:27:40 +0000 2021	[]	[{"url":"https://t.co/oTz5ICGuKx","expanded_url":"https://www.excelsior.com.mx/opinion/pascal-beltran-del-rio/la-violencia-indomita/1436737","display_url":"excelsior.com.mx/opinion/pascal…","indices":[244,267]}]	¿YA 30,000? “El México que no se conmueve con discursos ni con promesas [...] El México al que la pandemia le quitó los abrazos y le dejó puros balazos.” ⁦@beltrandelrio⁩ “La violencia indómita” ⁦@Excelsior⁩ | entre pandemia-inseguridad! LEER🤓 https://t.co/oTz5ICGuKx	1526.0	RT @Clelia_hdezo: ¿YA 30,000? “El México que no se conmueve con discursos ni con promesas [...] El México al que la pandemia le quitó los a…	238.0	True	full
1452380	1452380	604785cd4161a20039fde0a8	2021-03-09 14:20:44	[]	[]	Tue Mar 09 14:20:38 +0000 2021	[{"text":"NYC","indices":[233,237]},{"text":"startup","indices":[238,246]},{"text":"nyctech","indices":[247,255]}]	[{"url":"https://t.co/k8mhfpwUOb","expanded_url":"https://briefly.co/anchor/NYC_startup/story/cube-software-raises-10m-for-its-cfo-intelligence-platform-that-brings-automation-to-fpa---alleywatch?f=raschera&utm_source=Twitter&utm_medium=autotweet&utm_content=unhighlighted&utm_campaign=NYC_startup","display_url":"briefly.co/anchor/NYC_sta…","indices":[208,231]}]	Cube Software Raises $10M for its CFO Intelligence Platform that Br... (AlleyWatch) The overwhelming majority of finance teams manage planning with spreadsheets yet most of these te... Add your highlights: https://t.co/k8mhfpwUOb #NYC #startup #nyctech	2218.0	RT @NYCStartup_b: Cube Software Raises $10M for its CFO Intelligence Platform that Br... (AlleyWatch) The overwhelming majority of finance…	426.0	True	full
1452381	1452381	604785cd4161a20039fde0ac	2021-03-09 14:20:44	[]	[]	Mon Mar 08 22:45:44 +0000 2021	[]	[{"url":"https://t.co/IXiUgYmpKS","expanded_url":"http://PayPal.me/chonani","display_url":"PayPal.me/chonani","indices":[225,248]}]	Hey y’all! One of our Native relatives could really use the help during this pandemic. They lost their job and are needing help with food/necessities until they are able to work again. Anything will help, especially a RT. https://t.co/IXiUgYmpKS vnmo: chonani	10910.0	RT @shotheekwe: Hey y’all! One of our Native relatives could really use the help during this pandemic. They lost their job and are needing…	83.0	True	full
1452382	1452382	604785ce4161a20039fde0c0	2021-03-09 14:20:44	[]	[]	Tue Mar 09 13:30:11 +0000 2021	[{"text":"moleg","indices":[140,146]},{"text":"mosen","indices":[147,153]}]	[{"url":"https://t.co/kSIdxXblil","expanded_url":"https://missouriindependent.com/2021/03/09/josh-hawley-says-workers-deserve-a-pay-raise-so-far-its-been-all-talk/","display_url":"missouriindependent.com/2021/03/09/jos…","indices":[116,139]}]	Op-ed this morning from Caitlyn Adams of @MOJwJ: Josh Hawley says workers deserve a raise. But it’s been all talk https://t.co/kSIdxXblil #moleg #mosen	5026.0	RT @MO_Independent: Op-ed this morning from Caitlyn Adams of @MOJwJ: Josh Hawley says workers deserve a raise. But it’s been all talk htt…	898.0	True	full
1452383	1452383	604785ce4161a20039fde0c4	2021-03-09 14:20:44	[]	[]	Tue Mar 09 12:39:11 +0000 2021	[]	[{"url":"https://t.co/mZDYYehjzC","expanded_url":"https://www.lejdd.fr/Societe/covid-19-pourquoi-le-vaccin-dastrazeneca-ne-devrait-pas-etre-approuve-tout-de-suite-en-europe-et-aux-etats-unis-4015599","display_url":"lejdd.fr/Societe/covid-…","indices":[257,280]}]	Comme l'indique l'article du post, en Autriche il s'agit de la.suspension d'un LOT. Aux Etas-Unis, le VACCIN Astrazeneca n'est pas autorisé, comme en Suisse (données jugées insuffisantes) En Afrique du Sud, il a été mis en pause face à l'efficacité de 22%! https://t.co/mZDYYehjzC	28426.0	RT @CaudeHenrion: Comme l'indique l'article du post, en Autriche il s'agit de la.suspension d'un LOT. Aux Etas-Unis, le VACCIN Astrazeneca…	54.0	True	full
1452384	1452384	604785ce4161a20039fde0d8	2021-03-09 14:20:44	[]	[{"url":"https://t.co/rKmBNHviQz","expanded_url":"https://www.theguardian.com/commentisfree/2021/mar/07/alex-salmond-scottish-politics-nicola-sturgeon-metoo","display_url":"theguardian.com/commentisfree/…","indices":[140,163]}]		[]	[]			This article - its analysis and conclusions - is excellent. Why should a woman be held to account for a man’s trans… https://t.co/aqVehaCeIZ	669.0	True	full
1452385	1452385	604785ce4161a20039fde0ec	2021-03-09 14:20:44	[]	[]	Tue Mar 09 11:32:24 +0000 2021	[]	[{"url":"https://t.co/ULs7cNOOWR","expanded_url":"https://bylinetimes.com/2021/03/09/government-ppe-stockpile-coronavirus-several-years-expensive/","display_url":"bylinetimes.com/2021/03/09/gov…","indices":[239,262]}]	🔴 Several Years’ Worth of Expensive PPE Purchased by Government, New Stats Show Paying inflated rates to companies without competition, Matt Hancock bought a vast excess of equipment, official records reveal. Report by @WritesBright 🔽 https://t.co/ULs7cNOOWR	65573.0	RT @BylineTimes: 🔴 Several Years’ Worth of Expensive PPE Purchased by Government, New Stats Show Paying inflated rates to companies witho…	89.0	True	full
1452386	1452386	604785cf4161a20039fde0ee	2021-03-09 14:20:44	[]	[]	Tue Mar 09 12:27:59 +0000 2021	[{"text":"disinformation","indices":[79,94]},{"text":"covid19","indices":[113,121]},{"text":"conspiracytheories","indices":[122,141]}]	[{"url":"https://t.co/0Xxy2bfwty","expanded_url":"https://open.spotify.com/episode/0i5MzAd5snlLRDOxhzLFcH?si=gu3KDOABReetpr96EJcoaQ&nd=1","display_url":"open.spotify.com/episode/0i5MzA…","indices":[160,183]}]	Here's my recent podcast chat with @KamideG, about tribalism, social division, #disinformation-for-profit, &amp; #covid19 #conspiracytheories @SafeGuard_Cyber https://t.co/0Xxy2bfwty	5693.0	RT @sjnrth: Here's my recent podcast chat with @KamideG, about tribalism, social division, #disinformation-for-profit, &amp; #covid19 #conspira…	2098.0	True	full
1452387	1452387	604785cf4161a20039fde0f2	2021-03-09 14:20:44	[]	[]	Tue Mar 09 14:18:02 +0000 2021	[]	[{"url":"https://t.co/YwLMORVqfc","expanded_url":"https://bbc.in/2MZFXUW","display_url":"bbc.in/2MZFXUW","indices":[215,238]}]	"A lot of people may think this is all over. It is very easy to forget how quickly things can turn bad" Prof Chris Whitty tells MPs that unlocking too quickly would lead to a substantial surge in Covid infections https://t.co/YwLMORVqfc	771227.0	RT @BBCPolitics: "A lot of people may think this is all over. It is very easy to forget how quickly things can turn bad" Prof Chris Whitty…	10575.0	True	full
1452388	1452388	604785cf4161a20039fde0f6	2021-03-09 14:20:44	[]	[]	Tue Mar 09 13:55:00 +0000 2021	[]	[{"url":"https://t.co/n2UyYmFaPO","expanded_url":"https://www.nytimes.com/2021/03/04/opinion/black-farmers-covid-relief.html","display_url":"nytimes.com/2021/03/04/opi…","indices":[225,248]}]	The USDA’s racist practices over the last 60+ years have robbed Black farmers of millions of acres of land. This discrimination must end, and we must enact policies to cultivate the next generation of American Black farmers. https://t.co/n2UyYmFaPO	177218.0	RT @SenBooker: The USDA’s racist practices over the last 60+ years have robbed Black farmers of millions of acres of land. This discriminat…	6755.0	True	full
1452389	1452389	604785cf4161a20039fde0fa	2021-03-09 14:20:44	[]	[]	Tue Mar 09 09:53:55 +0000 2021	[{"text":"CountyDurham","indices":[51,64]},{"text":"dogs","indices":[270,275]}]	[{"url":"https://t.co/j22qjvlmus","expanded_url":"https://rspca.org.uk/findapet/details/-/Animal/PRIMROSE/ref/202870/rehome","display_url":"rspca.org.uk/findapet/detai…","indices":[246,269]}]	Urgent retweet please to help Primrose find a home #CountyDurham 🇬🇧 AGED 15 can live with children aged 11+ and also with another calm dog or a cat, she loves fuss and attention short walks and a warm bed, please give an extra share to help ?👇🍀 https://t.co/j22qjvlmus #dogs https://t.co/tAYAGiqmi4	32166.0	RT @AdoptionsUk: Urgent retweet please to help Primrose find a home #CountyDurham 🇬🇧 AGED 15 can live with children aged 11+ and also with…	459.0	True	full
1452390	1452390	604785cf4161a20039fde100	2021-03-09 14:20:44	[]	[]	Tue Mar 09 14:15:01 +0000 2021	[]	[{"url":"https://t.co/uzKsfc99fM","expanded_url":"https://science.thewire.in/environment/face-mask-plastic-waste-environment/","display_url":"science.thewire.in/environment/fa…","indices":[170,193]}]	If everyone in the United Kingdom used a single-use mask each day for a year, it would create 66,000 tonnes of contaminated waste and 57,000 tonnes of plastic packaging. https://t.co/uzKsfc99fM	1009111.0	RT @thewire_in: If everyone in the United Kingdom used a single-use mask each day for a year, it would create 66,000 tonnes of contaminated…	1063.0	True	full
1452391	1452391	604785cf4161a20039fde106	2021-03-09 14:20:44	[]	[]	Tue Mar 09 07:30:15 +0000 2021	[]	[{"url":"https://t.co/3fU78AxMJG","expanded_url":"https://buff.ly/3ek1CCD","display_url":"buff.ly/3ek1CCD","indices":[181,204]}]	NEW on Wonkhe: Jisc's digital experience insight surveys offer a window into the student experience during the pandemic. Sarah Knight sets out the key findings. @sarahknight @Jisc https://t.co/3fU78AxMJG https://t.co/3jPzAzpkWH	36798.0	RT @Wonkhe: NEW on Wonkhe: Jisc's digital experience insight surveys offer a window into the student experience during the pandemic. Sarah…	141.0	True	full
1452392	1452392	604785d04161a20039fde12a	2021-03-09 14:20:45	[{"text":"HBV","indices":[88,92]},{"text":"TLMdx","indices":[134,140]},{"text":"HepB","indices":[239,244]},{"text":"LiverTwitter","indices":[245,258]}]	[{"url":"https://t.co/Dsp3VUi2oD","expanded_url":"https://bit.ly/38Cwdrx","display_url":"bit.ly/38Cwdrx","indices":[215,238]}]		[]	[]			𝗟𝗮𝘀𝘁 𝗵𝗼𝘂𝗿𝘀 𝘁𝗼 𝗿𝗲𝗴𝗶𝘀𝘁𝗲𝗿! Join Dr. @JJFeld today at 12:15 PM ET as he will review data on #HBV management strategies… https://t.co/ITGPVmuvR5	67.0	True	full
1452393	1452393	604785d04161a20039fde12e	2021-03-09 14:20:45	[]	[]	Tue Mar 09 13:56:48 +0000 2021	[]	[{"url":"https://t.co/wW7iQ3nHxK","expanded_url":"https://www.vas.org.uk/voluntary-and-community-sector-covid-19-response-fund-second-round/","display_url":"vas.org.uk/voluntary-and-…","indices":[156,179]}]	Sheffield City Council have launched a second round of the VCS Community COVID-19 Response Fund. See details below to apply! ⬇️⬇️⬇️ https://t.co/wW7iQ3nHxK	3369.0	RT @vasnews: Sheffield City Council have launched a second round of the VCS Community COVID-19 Response Fund. See details below to apply!…	410.0	True	full
1452394	1452394	604785d04161a20039fde13a	2021-03-09 14:20:45	[]	[{"url":"https://t.co/9SfhPYYLDS","expanded_url":"https://bit.ly/2N18XM9","display_url":"bit.ly/2N18XM9","indices":[257,280]}]		[]	[]			The first Android phones featuring the chipset are expected to arrive in the first quarter of 2022. What you need t… https://t.co/NFCwDRQB1b	3990.0	True	full
1452395	1452395	604785d04161a20039fde14c	2021-03-09 14:20:45	[]	[]	Tue Mar 09 12:26:35 +0000 2021	[]	[{"url":"https://t.co/MSBl9qz3Ld","expanded_url":"https://www.eventbrite.co.uk/e/142519673179","display_url":"eventbrite.co.uk/e/142519673179","indices":[189,212]},{"url":"https://t.co/XCmP4ag0jt","expanded_url":"https://northernculture.org.uk/ncappg-inquiry/","display_url":"northernculture.org.uk/ncappg-inquiry/","indices":[246,269]}]	📣 ANNOUNCING THE FIRST OF ITS KIND NORTHERN CULTURE INQUIRY📣 This major inquiry will look at what Northern Culture needs to rebuild, rebalance and recover. 📝 Sign up for the Launch here: https://t.co/MSBl9qz3Ld 💻Find out more on our website: https://t.co/XCmP4ag0jt https://t.co/Hxrup3liMU	15.0	RT @NCAPPG: 📣 ANNOUNCING THE FIRST OF ITS KIND NORTHERN CULTURE INQUIRY📣 This major inquiry will look at what Northern Culture needs to re…	591.0	True	full
1452396	1452396	604785d04161a20039fde152	2021-03-09 14:20:45	[]	[]	Tue Mar 09 13:28:03 +0000 2021	[{"text":"YoMeVacuno","indices":[141,152]}]	[{"url":"https://t.co/UYVPVJIGvp","expanded_url":"https://www.latercera.com/nacional/noticia/chile-supera-a-israel-y-se-posiciona-como-el-pais-que-mas-ha-vacunado-contra-el-coronavirus-por-100-habitantes-en-los-ultimos-7-dias/WJZMHRXVOZH25AYTQ4OZYUY5VI/","display_url":"latercera.com/nacional/notic…","indices":[153,176]}]	🇨🇱 Chile supera a Israel y se posiciona como el país que más ha vacunado contra el coronavirus por cada 100 habitantes en los últimos 7 días #YoMeVacuno https://t.co/UYVPVJIGvp vía @latercera	109705.0	RT @DrEnriqueParis: 🇨🇱 Chile supera a Israel y se posiciona como el país que más ha vacunado contra el coronavirus por cada 100 habitantes…	213.0	True	full
1452397	1452397	604785d04161a20039fde15e	2021-03-09 14:20:45	[{"text":"Asturias","indices":[0,9]},{"text":"SpainWillWait","indices":[218,232]},{"text":"SpainNature","indices":[233,245]}]	[{"url":"https://t.co/6z0kG4B0JR","expanded_url":"https://bit.ly/3sy2Yxe","display_url":"bit.ly/3sy2Yxe","indices":[193,216]}]		[]	[]			#Asturias is a natural paradise 😍. Its beaches, mountains, incredible landscapes and unforgettable routes 🚶 give us… https://t.co/eaPRNRAtIo	4032.0	True	full
1452398	1452398	604785d14161a20039fde160	2021-03-09 14:20:46	[]	[]	Tue Mar 09 08:35:25 +0000 2021	[]	[{"url":"https://t.co/juDHshuXvz","expanded_url":"https://www.state.gov/briefings/department-press-briefing-march-8-2021/","display_url":"state.gov/briefings/depa…","indices":[263,286]}]	(1/2) @StateDeptSpox on the importance of global consensus on Burma: “We know that our response &amp; our efforts to hold the junta to account for its coup will be most effective when we act in close coordination with our partners &amp; allies around the world.” https://t.co/juDHshuXvz https://t.co/83S7kBxH5k	32615.0	RT @eAsiaMediaHub: (1/2) @StateDeptSpox on the importance of global consensus on Burma: “We know that our response &amp; our efforts to hold th…	228.0	True	full
1452399	1452399	604785d14161a20039fde168	2021-03-09 14:20:45	[{"text":"COVID","indices":[115,121]},{"text":"pilots","indices":[148,155]},{"text":"thepilotsurvey2021","indices":[156,175]}]	[{"url":"https://t.co/LHepeEe8Ts","expanded_url":"https://bit.ly/3pIeWTW","display_url":"bit.ly/3pIeWTW","indices":[214,237]}]		[]	[]			Download your copy of The Pilot Survey 2021 results to find out how one of the biggest challenges of our time, the… https://t.co/PLcMi23Ttm	2323.0	True	full
1452400	1452400	604785d14161a20039fde178	2021-03-09 14:20:46	[]	[]	Tue Mar 09 14:13:12 +0000 2021	[]	[{"url":"https://t.co/K4H74SALIg","expanded_url":"https://www.redaccionmedica.com/secciones/parlamentarios/-congreso-rechaza-reconocer-especialidad-urgencias-emergencias-2072","display_url":"redaccionmedica.com/secciones/parl…","indices":[256,279]}]	15 a favor 19 en contra. Estos son los mismos 19 q luego nos ponen medallas, y aplaudian a las 20h en los balcones. Q sinvergüenzas sois, pisoteais todo el sacrificio q se ha hecho. El Congreso rechaza reconocer la especialidad de Urgencias y Emergencias https://t.co/K4H74SALIg	124804.0	RT @ccarballo50: 15 a favor 19 en contra. Estos son los mismos 19 q luego nos ponen medallas, y aplaudian a las 20h en los balcones. Q sinv…	3.0	True	full
1452401	1452401	604785d14161a20039fde180	2021-03-09 14:20:46	[]	[]	Tue Mar 09 14:20:03 +0000 2021	[{"text":"Chenin","indices":[206,213]}]	[{"url":"https://t.co/cbHU1gtFy4","expanded_url":"http://www.dracaenwines.com","display_url":"dracaenwines.com","indices":[253,276]}]	These beauties are now safely in bottle. Tasting it out of tank, we can guarantee you are going to love it! This fruit was picked at pristine ripeness and needed absolutely nothing to create an incredible #Chenin. pre-order now; official release 4/15. https://t.co/cbHU1gtFy4 https://t.co/AsljYmIE4z	19225.0	RT @Dracaenawines: These beauties are now safely in bottle. Tasting it out of tank, we can guarantee you are going to love it! This fruit w…	1192.0	True	full
1452402	1452402	604785d14161a20039fde184	2021-03-09 14:20:46	[]	[]	Tue Mar 09 14:15:11 +0000 2021	[{"text":"Politics","indices":[89,98]},{"text":"news","indices":[123,128]},{"text":"explore","indices":[129,137]},{"text":"follow","indices":[138,145]}]	[{"url":"https://t.co/J7RlJCVkBK","expanded_url":"https://www.poandpo.com/politics/bangladesh_to_start_covid_19_vaccine_registration_for_foreigners","display_url":"poandpo.com/politics/bangl…","indices":[65,88]},{"url":"https://t.co/eQQT8822Zi","expanded_url":"http://www.poandpo.com","display_url":"poandpo.com","indices":[99,122]}]	Bangladesh to start COVID-19 vaccine registration for foreigners https://t.co/J7RlJCVkBK #Politics https://t.co/eQQT8822Zi #news #explore #follow 380	3444.0	RT @poandpo: Bangladesh to start COVID-19 vaccine registration for foreigners https://t.co/J7RlJCVkBK #Politics https://t.co/eQQT8822Zi #ne…	1208.0	True	full
1452403	1452403	604785d14161a20039fde186	2021-03-09 14:20:46	[]	[]	Tue Mar 09 12:40:35 +0000 2021	[]	[{"url":"https://t.co/7kEKCYkZCo","expanded_url":"https://www.lyf.eu/fr/pot/ea1ea6aa-02f8-4f12-8ac0-6bebfe563c05","display_url":"lyf.eu/fr/pot/ea1ea6a…","indices":[188,211]},{"url":"https://t.co/fG2twSCJ39","expanded_url":"https://app.lyf.eu/pot/ea1ea6aa-02f8-4f12-8ac0-6bebfe563c05","display_url":"app.lyf.eu/pot/ea1ea6aa-0…","indices":[232,255]}]	Coucou twitter, Je sais que tu es déjà très sollicité·e, mais j'ai besoin de toi... Je dois payer des frais vétérinaires pour Mousse, 120€ Hésite pas à RT si tu ne peux pas participer: https://t.co/7kEKCYkZCo (lien vers le site) https://t.co/fG2twSCJ39 (lien vers l'appli) https://t.co/WZ3IpuYdD6	911.0	RT @MaddyUnikitty: Coucou twitter, Je sais que tu es déjà très sollicité·e, mais j'ai besoin de toi... Je dois payer des frais vétérinair…	440.0	True	full
1452404	1452404	604785d34161a20039fde1c4	2021-03-09 14:20:46	[]	[]	Tue Mar 09 14:13:12 +0000 2021	[]	[{"url":"https://t.co/K4H74SALIg","expanded_url":"https://www.redaccionmedica.com/secciones/parlamentarios/-congreso-rechaza-reconocer-especialidad-urgencias-emergencias-2072","display_url":"redaccionmedica.com/secciones/parl…","indices":[256,279]}]	15 a favor 19 en contra. Estos son los mismos 19 q luego nos ponen medallas, y aplaudian a las 20h en los balcones. Q sinvergüenzas sois, pisoteais todo el sacrificio q se ha hecho. El Congreso rechaza reconocer la especialidad de Urgencias y Emergencias https://t.co/K4H74SALIg	124804.0	RT @ccarballo50: 15 a favor 19 en contra. Estos son los mismos 19 q luego nos ponen medallas, y aplaudian a las 20h en los balcones. Q sinv…	41.0	True	full
1452405	1452405	604785d34161a20039fde1c6	2021-03-09 14:20:47	[]	[]	Tue Mar 09 10:08:37 +0000 2021	[]	[{"url":"https://t.co/LOh2T4f5oT","expanded_url":"https://www.barandbench.com/news/litigation/narcotics-control-bureau-chargesheet-61000-page-sushant-singh-rajput","display_url":"barandbench.com/news/litigatio…","indices":[128,151]}]	The Narcotics Control Bureau Mumbai Zonal Unit filed its first chargesheet on Friday which is allegedly more than 60000 pages. https://t.co/LOh2T4f5oT	333790.0	RT @barandbench: The Narcotics Control Bureau Mumbai Zonal Unit filed its first chargesheet on Friday which is allegedly more than 60000 pa…	404.0	True	full
1452406	1452406	604785d44161a20039fde1e0	2021-03-09 14:20:47	[]	[]	Tue Mar 09 13:49:55 +0000 2021	[{"text":"SB19","indices":[238,243]},{"text":"SB19WHATMVOutNow","indices":[244,261]}]	[{"url":"https://t.co/lP3QEmmSZl","expanded_url":"https://www.google.com/amp/s/dailyguardian.com.ph/sb19-stakes-its-claim-to-global-domination-with-larger-than-life-single-what/%3famp","display_url":"google.com/amp/s/dailygua…","indices":[199,222]}]	⚡ARTICLE ALERT⚡ @dailyguardianph A lot of people still doubt us, denouncing everything that we do and everything that we’re trying to achieve. We love what we do, that’s why we do it respectfully. https://t.co/lP3QEmmSZl @SB19Official #SB19 #SB19WHATMVOutNow	2646.0	RT @SB19Journo: ⚡ARTICLE ALERT⚡ @dailyguardianph A lot of people still doubt us, denouncing everything that we do and everything that we’r…	1791.0	True	full
1452407	1452407	604785d44161a20039fde1e4	2021-03-09 14:20:47	[{"text":"Fukushima","indices":[12,22]}]	[{"url":"https://t.co/YqmxvTj3i8","expanded_url":"https://zoom.us/j/99989854456?pwd=c0VQYnVSeVVsd0t2cEdnK2hxTWtEUT09","display_url":"zoom.us/j/99989854456?…","indices":[165,188]}]		[]	[]			Hana Usui's #Fukushima Zyklus: „Fukushima – 10 years after” noch bis 15.3. @ Red Carpet Showroom Karlsplatz U-Bahnp… https://t.co/oJiPdWC8jh	5069.0	True	full
1452408	1452408	604785d44161a20039fde212	2021-03-09 14:20:47	[]	[]	Tue Mar 09 10:08:44 +0000 2021	[{"text":"BSC","indices":[246,250]},{"text":"BinanceSmartChain","indices":[251,269]},{"text":"Presale","indices":[270,278]}]	[{"url":"https://t.co/l2VQMrwFBB","expanded_url":"https://app.bounce.finance/fixed-swap/3331","display_url":"app.bounce.finance/fixed-swap/3331","indices":[73,96]}]	❤️The $PEEP Public Sale is Live!❤️ ✔️ Get in NOW on @bounce_finance : https://t.co/l2VQMrwFBB 💎 $PEEP Details: - Presale price: 1BNB : 0.15 $PEEP - - Listing Price : 1BNB : 0.19 $PEEP 📜 Contract: 0xbEFd2bd973654614389cdcCA1565523923369d89 #BSC #BinanceSmartChain #Presale	25800.0	RT @CutieBabeGem81: ❤️The $PEEP Public Sale is Live!❤️ ✔️ Get in NOW on @bounce_finance : https://t.co/l2VQMrwFBB 💎 $PEEP Details: - Pr…	31.0	True	full
1452409	1452409	604785d44161a20039fde218	2021-03-09 14:20:47	[]	[]	Tue Mar 09 14:10:27 +0000 2021	[]	[{"url":"https://t.co/XmUbI7xdVR","expanded_url":"https://fivethirtyeight.com/features/why-fewer-black-americans-are-getting-the-covid-19-vaccine-no-its-not-hesitancy/","display_url":"fivethirtyeight.com/features/why-f…","indices":[247,270]}]	New: Some may interpret Black Americans’ low COVID-19 inoculation rates as vaccine hesitancy. But issues like accessibility and overall health inequities are much bigger barriers to Black people getting vaccinated. My latest for @fivethirtyeight: https://t.co/XmUbI7xdVR	12996.0	RT @AlexSamuelsx5: New: Some may interpret Black Americans’ low COVID-19 inoculation rates as vaccine hesitancy. But issues like accessibil…	49.0	True	full
1452410	1452410	604785d54161a20039fde226	2021-03-09 14:20:48	[]	[]	Tue Mar 09 02:22:32 +0000 2021	[{"text":"EnSerio","indices":[152,160]}]	[{"url":"https://t.co/PQk8fxvSna","expanded_url":"https://youtu.be/3JljxLbOdEE","display_url":"youtu.be/3JljxLbOdEE","indices":[192,215]}]	El dr @juliocastrom explica de manera sencilla las ÚNICAS medidas efectivas, hasta ahora, para prevenir covid y tratamiento, para que estemos claros: #EnSerio, gracias a @luiscarlos y @Naky https://t.co/PQk8fxvSna https://t.co/YBzMMrTPwJ	6713.0	RT @oliviadelv: El dr @juliocastrom explica de manera sencilla las ÚNICAS medidas efectivas, hasta ahora, para prevenir covid y tratamien…	145.0	True	full
1452411	1452411	604785d54161a20039fde228	2021-03-09 14:20:48	[]	[]	Tue Mar 09 10:56:36 +0000 2021	[]	[{"url":"https://t.co/8g8QOisO5B","expanded_url":"https://www.libremercado.com/2021-03-09/gobierno-retrasa-ayudas-empresas-coronavirus-choque-podemos-6717122/","display_url":"libremercado.com/2021-03-09/gob…","indices":[179,202]}]	El Gobierno retrasa las ayudas a las empresas porque se está peleando consigo mismo: "El Gobierno retrasa la aprobación de las ayudas a las empresas por otro choque con Podemos" https://t.co/8g8QOisO5B a través de @libertaddigital	262240.0	RT @ldpsincomplejos: El Gobierno retrasa las ayudas a las empresas porque se está peleando consigo mismo: "El Gobierno retrasa la aprobaci…	59.0	True	full
1452412	1452412	604785d54161a20039fde232	2021-03-09 14:20:48	[]	[]	Tue Mar 09 12:52:59 +0000 2021	[{"text":"MapActu","indices":[0,8]}]	[{"url":"https://t.co/Pn6OxwLGzB","expanded_url":"https://bit.ly/3bqGnNv","display_url":"bit.ly/3bqGnNv","indices":[118,141]}]	#MapActu تنظيم الدورة ال21 لجائزة الحسن الثاني لفنون الفروسية التقليدية (تبوريدة) من 15 إلى 21 نونبر المقبل بالرباط https://t.co/Pn6OxwLGzB https://t.co/EdYK4zjOAE	253435.0	RT @MAP_Information: #MapActu تنظيم الدورة ال21 لجائزة الحسن الثاني لفنون الفروسية التقليدية (تبوريدة) من 15 إلى 21 نونبر المقبل بالرباط…	395.0	True	full
1452413	1452413	604785d54161a20039fde23a	2021-03-09 14:20:48	[]	[]	Mon Mar 08 14:53:19 +0000 2021	[{"text":"Switzerland","indices":[0,12]},{"text":"dataprotection","indices":[19,34]}]	[{"url":"https://t.co/UWGXa3dvjg","expanded_url":"https://www.privacylaws.com/news/swiss-dpa-publishes-its-guidance-on-the-revised-dp-law/","display_url":"privacylaws.com/news/swiss-dpa…","indices":[172,195]}]	#Switzerland’s new #dataprotection law makes some subtle changes to the old regime, including a data breach notification duty and explicit provisions on Privacy by Design. https://t.co/UWGXa3dvjg	3846.0	RT @privacylaws: #Switzerland’s new #dataprotection law makes some subtle changes to the old regime, including a data breach notification d…	1435.0	True	full
1452414	1452414	604785d54161a20039fde240	2021-03-09 14:20:48	[]	[]	Sun Mar 01 10:35:50 +0000 2020	[{"text":"Mothersday","indices":[2,13]},{"text":"motherearth","indices":[38,50]},{"text":"eco","indices":[97,101]},{"text":"giftideas","indices":[102,112]},{"text":"vegan","indices":[208,214]},{"text":"happymothersday","indices":[215,231]},{"text":"mothersdaygift","indices":[232,247]}]	[{"url":"https://t.co/pistJNmCn3","expanded_url":"https://soo.nr/kXcm","display_url":"soo.nr/kXcm","indices":[248,271]}]	💐 #Mothersday is on its way 💐 Support #motherearth as well as your mum with one of these amazing #eco #giftideas. This lovely Mother’s Day Gift Set by @lowtoxbox will give them both the break they deserve. #vegan #happymothersday #mothersdaygift https://t.co/pistJNmCn3 https://t.co/NDMBbizkZU	13324.0	RT @PebbleMagazine: 💐 #Mothersday is on its way 💐 Support #motherearth as well as your mum with one of these amazing #eco #giftideas. This…	660.0	True	full
1452415	1452415	604785d54161a20039fde246	2021-03-09 14:20:48	[]	[]	Tue Mar 09 13:29:00 +0000 2021	[{"text":"HR1","indices":[0,4]},{"text":"ONEV1","indices":[267,273]}]	[{"url":"https://t.co/TZ6uXSAR7Q","expanded_url":"https://www.senate.gov/senators/senators-contact.htm","display_url":"senate.gov/senators/senat…","indices":[243,266]}]	#HR1 will strengthen Oversight by ◾️tightening rules on super PACs ◾️restructuring the Federal Election Commission to break the gridlock and enhance its enforcement mechanisms Our vote Our voice Protect it Contact your Senator today! https://t.co/TZ6uXSAR7Q #ONEV1 https://t.co/RxiOK0Nvmd	10997.0	RT @eaglewarrior427: #HR1 will strengthen Oversight by ◾️tightening rules on super PACs ◾️restructuring the Federal Election Commission…	1612.0	True	full
1452416	1452416	604785d54161a20039fde254	2021-03-09 14:20:48	[]	[{"url":"https://t.co/YMC8aXxrX4","expanded_url":"https://twitter.com/Bruno_A83/status/1368898855392141314?s=19","display_url":"twitter.com/Bruno_A83/stat…","indices":[231,254]}]		[]	[]			@SerieAdoBrazil @Euclides_crf @kingarturo23 Bom dia adm e seguidores, tudo bem? Estou fazendo uma rifa para ajudar… https://t.co/Jr70fT9xyW	697.0	True	full
1452417	1452417	604785d64161a20039fde260	2021-03-09 14:20:48	[]	[]	Tue Mar 09 14:19:14 +0000 2021	[]	[{"url":"https://t.co/QTb6afuhF1","expanded_url":"https://www.politico.com/news/2021/03/09/covid-house-vote-preview-474405","display_url":"politico.com/news/2021/03/0…","indices":[143,166]}]	Can someone explain to me why Politico didn't talk about Trump's equally big financial bill, a tax cut for the super rich, in this paragraph? https://t.co/QTb6afuhF1 https://t.co/0eoWSKz154	244905.0	RT @emptywheel: Can someone explain to me why Politico didn't talk about Trump's equally big financial bill, a tax cut for the super rich,…	416.0	True	full
1452418	1452418	604785d64161a20039fde266	2021-03-09 14:20:48	[{"text":"BRITAIN","indices":[0,8]},{"text":"STARTUP","indices":[9,17]}]	[{"url":"https://t.co/6JXWIWDKWe","expanded_url":"https://www.vertical-aerospace.com/","display_url":"vertical-aerospace.com","indices":[203,226]},{"url":"https://t.co/74zQp6ffXZ","expanded_url":"https://www.bnnbloomberg.ca/rolls-royce-to-power-green-flying-taxi-made-by-bristol-startup-1.1574352","display_url":"bnnbloomberg.ca/rolls-royce-to…","indices":[227,250]}]		[]	[]			#BRITAIN #STARTUP: Rolls-Royce will power a flying taxi in its first deal in the urban air mobility market. * will… https://t.co/dMG6ocJfux	2600.0	True	full
1452419	1452419	604785d74161a20039fde2a4	2021-03-09 14:20:49	[{"text":"Texas","indices":[13,19]},{"text":"CapitolRiots","indices":[124,137]}]	[{"url":"https://t.co/LUHoAttXfc","expanded_url":"https://www.houstonchronicle.com/politics/texas/article/Twitter-sues-Texas-AG-claiming-retaliation-for-16010652.php?utm_campaign=CMS%20Sharing%20Tools%20(Premium)&utm_source=t.co&utm_medium=referral","display_url":"houstonchronicle.com/politics/texas…","indices":[142,165]}]		[]	[]			Twitter sues #Texas AG Ken Paxton, claiming he’s misusing his power to retaliate for its ban of Trump account follo… https://t.co/GHxE0vhllz	5324.0	True	full
1452420	1452420	604785d84161a20039fde2be	2021-03-09 14:20:49	[]	[]	Tue Mar 09 12:25:04 +0000 2021	[]	[{"url":"https://t.co/dXWKv8uR7f","expanded_url":"https://apnews.com/article/entertainment-coronavirus-pandemic-1ab1174d2ca9a373dd3948974704d662","display_url":"apnews.com/article/entert…","indices":[138,161]}]	““Hopefully we can work with them, or maybe have a meeting and sip some tea or coffee or anything. We love @coldplay.” - RM @BTS_twt 🥺🙏 https://t.co/dXWKv8uR7f	11321.0	RT @ryuminating: ““Hopefully we can work with them, or maybe have a meeting and sip some tea or coffee or anything. We love @coldplay.” - R…	417.0	True	full
1452421	1452421	604785d84161a20039fde2c4	2021-03-09 14:20:49	[]	[]	Tue Mar 09 13:41:54 +0000 2021	[]	[{"url":"https://t.co/A5rE5vWEt3","expanded_url":"https://pop.inquirer.net/107010/sb19-stakes-its-claim-to-global-domination-with-larger-than-life-single-what","display_url":"pop.inquirer.net/107010/sb19-st…","indices":[160,183]}]	Released today, @SB19Official's new single “What?” stakes its claim to global domination with a contagiously massive sound that’s larger than life. Read more: https://t.co/A5rE5vWEt3	11785.0	RT @InqPOP: Released today, @SB19Official's new single “What?” stakes its claim to global domination with a contagiously massive sound that…	722.0	True	full
1452422	1452422	604785d84161a20039fde2c6	2021-03-09 14:20:50	[]	[]	Tue Mar 09 14:20:06 +0000 2021	[{"text":"vacina","indices":[214,221]}]	[{"url":"https://t.co/ZON7wFo1wN","expanded_url":"https://www.correiobraziliense.com.br/ciencia-e-saude/2021/03/4910818-conheca-mulheres-que-batalharam-por-uma-vacina-contra-a-covid-19.html","display_url":"correiobraziliense.com.br/ciencia-e-saud…","indices":[249,272]}]	“Eu trabalhei como uma leoa para trazer esses testes para cá o mais rápido possível. Precisávamos correr para fazer o trabalho ainda com a curva epidemiológica ascendente”, disse Sue Ann, que coordena os testes da #vacina da @UniofOxford no Brasil. https://t.co/ZON7wFo1wN	85021.0	RT @fundacaolemann: “Eu trabalhei como uma leoa para trazer esses testes para cá o mais rápido possível. Precisávamos correr para fazer o t…	2186.0	True	full
1452423	1452423	604785d94161a20039fde2ea	2021-03-09 14:20:50	[]	[]	Tue Mar 09 14:19:02 +0000 2021	[]	[{"url":"https://t.co/VW9KqQ44Ts","expanded_url":"https://www.alachuatemple.com/newsletter/newsletter.htm","display_url":"alachuatemple.com/newsletter/new…","indices":[254,277]}]	Today is Ekadasi. Shivaratri celebration Sunday (observance on Thu.) Vaccine moral dilemma, a candid letter by a guru, Nityananda's feast cooked by our youth, thanking devotee frontline workers; contemplating changing formats. For details, please read: https://t.co/VW9KqQ44Ts https://t.co/9Yfed3o59G	106.0	RT @alachuatemple: Today is Ekadasi. Shivaratri celebration Sunday (observance on Thu.) Vaccine moral dilemma, a candid letter by a guru,…	6.0	True	full
1452424	1452424	604785d94161a20039fde2f4	2021-03-09 14:20:50	[]	[]	Tue Mar 09 13:32:03 +0000 2021	[]	[{"url":"https://t.co/fN2uOvlEeW","expanded_url":"https://revistaoeste.com/politica/o-fracasso-diante-da-covid","display_url":"revistaoeste.com/politica/o-fra…","indices":[146,169]}]	.@jrguzzo: 'Por que os hospitais públicos estão em colapso? Porque governadores e prefeitos fizeram mal o trabalho que estavam obrigados a fazer' https://t.co/fN2uOvlEeW	146817.0	RT @revistaoeste: .@jrguzzo: 'Por que os hospitais públicos estão em colapso? Porque governadores e prefeitos fizeram mal o trabalho que es…	225.0	True	full
1452425	1452425	604785d94161a20039fde2fa	2021-03-09 14:20:50	[]	[]	Tue Mar 09 13:35:16 +0000 2021	[]	[{"url":"https://t.co/bwUAugrYOt","expanded_url":"https://www.wsj.com/articles/argentina-tries-to-tax-and-spend-its-way-out-of-an-economic-crisis-11615291201?reflink=desktopwebshare_twitter","display_url":"wsj.com/articles/argen…","indices":[238,261]}]	"Argentina's stock-market valuation has collapsed from $350 billion in 2018 to $20 billion last year ... the economy shrank 10% in 2020, one of the world’s worst ... Poverty has risen to more than 44%, the highest since the early 2000s" https://t.co/bwUAugrYOt	46866.0	RT @BrazilBrian: "Argentina's stock-market valuation has collapsed from $350 billion in 2018 to $20 billion last year ... the economy shran…	193.0	True	full
1452426	1452426	604785d94161a20039fde304	2021-03-09 14:20:50	[]	[]	Tue Mar 09 12:34:03 +0000 2021	[]	[{"url":"https://t.co/KQWkDIrlaf","expanded_url":"https://www.mirror.co.uk/news/politics/breaking-chris-whitty-warns-uk-23634328","display_url":"mirror.co.uk/news/politics/…","indices":[256,279]}]	Anybody who thinks this pandemic is over with roll-out of vaccine should think again. Prof Chris Whitty predicts England to see another deadly "surge" of Covid in coming months with "all the modelling" suggesting cases will soar when restrictions ease. https://t.co/KQWkDIrlaf	153283.0	RT @PippaCrerar: Anybody who thinks this pandemic is over with roll-out of vaccine should think again. Prof Chris Whitty predicts England…	6320.0	True	full
1452427	1452427	604785d94161a20039fde308	2021-03-09 14:20:50	[]	[]	Wed Feb 24 14:00:42 +0000 2021	[{"text":"Remdesivir","indices":[28,39]},{"text":"PlainteHCQ","indices":[240,251]}]	[{"url":"https://t.co/KngQGCgXPF","expanded_url":"https://association-victimes-coronavirus-france.org/plainte-citoyenne-contre-remdesivir/","display_url":"…ation-victimes-coronavirus-france.org/plainte-citoye…","indices":[252,275]}]	🔴👉Déposez plainte contre le #Remdesivir, ils ne lâchent rien, nous aussi, c'est un devoir citoyen de s'associer à la plainte du Pr @raoult_didier ✅Télécharger la plainte + PJ mises à disposition gracieusement pour tous 👇Partagez à tous !👇 #PlainteHCQ https://t.co/KngQGCgXPF https://t.co/KoIrYsw5Jk	11733.0	RT @AssoCovid: 🔴👉Déposez plainte contre le #Remdesivir, ils ne lâchent rien, nous aussi, c'est un devoir citoyen de s'associer à la plainte…	38.0	True	full
1452428	1452428	604785d94161a20039fde30c	2021-03-09 14:20:50	[]	[]	Tue Mar 09 03:30:19 +0000 2021	[]	[{"url":"https://t.co/FrLd7vWwOq","expanded_url":"https://twitter.com/IndianExpress/status/1369111859375132675","display_url":"twitter.com/IndianExpress/…","indices":[285,308]}]	Agreed. If India was a European country it would have shut down all vaccine exports and not exported or helped other nations till it vaccinated everyone. I think it is the timeless civilizational &amp; cultural ethos of India to help others even when it is in need. A noble quality. https://t.co/FrLd7vWwOq	25732.0	RT @TenzingLamsang: Agreed. If India was a European country it would have shut down all vaccine exports and not exported or helped other n…	933.0	True	full
1452429	1452429	604785d94161a20039fde30e	2021-03-09 14:20:50	[]	[{"url":"https://t.co/NwFScM9FFZ","expanded_url":"https://www.statnews.com/2021/01/01/pfizer-and-biontech-speed-up-timeline-for-offering-covid-19-to-placebo-volunteers/","display_url":"statnews.com/2021/01/01/pfi…","indices":[168,191]}]		[]	[]			You can't shortcut tests for middle to long term effects. Especially not when you offer the vaxx to the control gro… https://t.co/47MjJxv41D	143.0	True	full
1452430	1452430	604785da4161a20039fde31e	2021-03-09 14:20:50	[]	[]	Tue Mar 09 08:51:24 +0000 2021	[]	[{"url":"https://t.co/LEOzR7mpeZ","expanded_url":"http://play.whosfan.com/shared/vote/274/U","display_url":"play.whosfan.com/shared/vote/27…","indices":[94,117]}]	[📣] WHOSFAN VOTINGS End on 03.15.31 — 11:00KST, vote for Yoon Jaehyuk! 📊 2nd place: 23.56% 🗳 https://t.co/LEOzR7mpeZ Please follow @YJFSVotes for updates and tutorials about the votings, please also check all the Jaehyuk fanbases for their referral codes, rt to spread! https://t.co/KN6LPD9dvF	2220.0	RT @ALLFORJAEHYUK: [📣] WHOSFAN VOTINGS End on 03.15.31 — 11:00KST, vote for Yoon Jaehyuk! 📊 2nd place: 23.56% 🗳 https://t.co/LEOzR7mpeZ P…	2220.0	True	full
1452431	1452431	604785da4161a20039fde32a	2021-03-09 14:20:50	[]	[]	Tue Mar 09 13:30:11 +0000 2021	[{"text":"moleg","indices":[140,146]},{"text":"mosen","indices":[147,153]}]	[{"url":"https://t.co/kSIdxXblil","expanded_url":"https://missouriindependent.com/2021/03/09/josh-hawley-says-workers-deserve-a-pay-raise-so-far-its-been-all-talk/","display_url":"missouriindependent.com/2021/03/09/jos…","indices":[116,139]}]	Op-ed this morning from Caitlyn Adams of @MOJwJ: Josh Hawley says workers deserve a raise. But it’s been all talk https://t.co/kSIdxXblil #moleg #mosen	5026.0	RT @MO_Independent: Op-ed this morning from Caitlyn Adams of @MOJwJ: Josh Hawley says workers deserve a raise. But it’s been all talk htt…	4239.0	True	full
1452432	1452432	604785da4161a20039fde332	2021-03-09 14:20:50	[]	[{"url":"https://t.co/rizF7Js5ik","expanded_url":"https://istoe.com.br/brasil-e-pior-pais-a-lidar-com-pandemia-de-covid-diz-estudo-2/","display_url":"istoe.com.br/brasil-e-pior-…","indices":[121,144]}]		[]	[]			@atha_lxtn @msanttos_g @JoisseFerreira7 @joaoisawesome @kerlinecardoso Ahh mas são tudo comunistas. Então toma da… https://t.co/hAbTrKunu8	173.0	True	full
1452433	1452433	604785da4161a20039fde338	2021-03-09 14:20:51	[]	[{"url":"https://t.co/ESUV1FdjJd","expanded_url":"https://shar.es/aoKJgi","display_url":"shar.es/aoKJgi","indices":[116,139]}]		[]	[]			Number of Women in the U.K. Who Have Lost Baby as a Result of COVID Vaccine Doubles in Just 7 Days: MHRA Data Shows… https://t.co/DTDV84LN4A	984.0	True	full
1452434	1452434	604785da4161a20039fde340	2021-03-09 14:20:51	[]	[]	Tue Mar 09 10:50:24 +0000 2021	[]	[{"url":"https://t.co/rOoIuty7Ws","expanded_url":"https://www.libremercado.com/2021-03-09/paro-espana-media-europa-sanchez-crisis-coronavirus--6716732/","display_url":"libremercado.com/2021-03-09/par…","indices":[215,238]}]	El paro sube el triple en España que en Europa y sin contar el maquillaje estadístico. La catástrofe laboral del gobierno de Sánchez es aún peor si nos comparamos con los demás países europeos. Por @diegodelacruz https://t.co/rOoIuty7Ws	253392.0	RT @dlacalle: El paro sube el triple en España que en Europa y sin contar el maquillaje estadístico. La catástrofe laboral del gobierno de…	2662.0	True	full
1452435	1452435	604785da4161a20039fde346	2021-03-09 14:20:51	[]	[{"url":"https://t.co/5fwFdI2QJc","expanded_url":"https://stspg.io/t1csq0kk2lgc?u=8322bl8lkcxb","display_url":"stspg.io/t1csq0kk2lgc?u…","indices":[236,259]}]		[]	[]			USG Services Status Scheduled (Mar 10, 2021, 23:00 EST): Information Technology Services (ITS) will be conducting W… https://t.co/iLhqOy7PhE	141.0	True	full
1452436	1452436	604785db4161a20039fde368	2021-03-09 14:20:51	[{"text":"COVID19Vaccine","indices":[82,97]}]	[{"url":"https://t.co/UaQIeELxHH","expanded_url":"https://www.wbur.org/events/657720/wbur-town-hall-fact-up-your-vaccine-questions-answered","display_url":"wbur.org/events/657720/…","indices":[173,196]}]		[]	[]			Tune in tonight at 6pm to catch President &amp; CEO @CLAnderson_MD answering your #COVID19Vaccine questions on the… https://t.co/zHvpJV4JOz	1890.0	True	full
1452437	1452437	604785db4161a20039fde36e	2021-03-09 14:20:51	[]	[]	Tue Mar 09 13:41:54 +0000 2021	[]	[{"url":"https://t.co/A5rE5vWEt3","expanded_url":"https://pop.inquirer.net/107010/sb19-stakes-its-claim-to-global-domination-with-larger-than-life-single-what","display_url":"pop.inquirer.net/107010/sb19-st…","indices":[160,183]}]	Released today, @SB19Official's new single “What?” stakes its claim to global domination with a contagiously massive sound that’s larger than life. Read more: https://t.co/A5rE5vWEt3	11785.0	RT @InqPOP: Released today, @SB19Official's new single “What?” stakes its claim to global domination with a contagiously massive sound that…	27.0	True	full
1452438	1452438	604785dc4161a20039fde388	2021-03-09 14:20:52	[]	[]	Tue Mar 09 01:26:02 +0000 2021	[{"text":"MSGKGOs","indices":[0,8]}]	[{"url":"https://t.co/pVrwvyWpN2","expanded_url":"https://docs.google.com/forms/d/1-DG5XzZTCtxoothbrDVoDx5z6_JalHSzsSiQS3GXcyA/edit?usp=drivesdk","display_url":"docs.google.com/forms/d/1-DG5X…","indices":[243,266]}]	#MSGKGOs | HELP RT | WTS / LFB ☁️ NCT 2020 — Unsealed Album Resonance Pt. 2 (Departure ver) 🏷️ 299 + sf 〰 Inclusions: PB + CD + Folded Poster + Sticker 〰 DOO: March 13, 2021 〰 DOP: March 15, 2021 〰 On-hand to our PH supplier 〰 Order Form: https://t.co/pVrwvyWpN2 https://t.co/wwBcdS3N60	911.0	RT @mysaikigaishop: #MSGKGOs | HELP RT | WTS / LFB ☁️ NCT 2020 — Unsealed Album Resonance Pt. 2 (Departure ver) 🏷️ 299 + sf 〰 Inclusion…	0.0	True	full
1452439	1452439	604785dc4161a20039fde38c	2021-03-09 14:20:52	[]	[]	Tue Mar 09 07:21:21 +0000 2021	[]	[{"url":"https://t.co/dMbjjgyfXT","expanded_url":"https://facts4eu.org/news/2021_mar_democracy","display_url":"facts4eu.org/news/2021_mar_…","indices":[178,201]}]	“Are the wheels finally starting to come off the EU's wagon?” EU careering out of Covid control - is this the result of its ‘Democracy Deficit Disorder’? Your summary is here: https://t.co/dMbjjgyfXT https://t.co/VQPydV93vm	16428.0	RT @Facts4euOrg: “Are the wheels finally starting to come off the EU's wagon?” EU careering out of Covid control - is this the result of i…	140.0	True	full
1452440	1452440	604785dc4161a20039fde38e	2021-03-09 14:20:52	[]	[]	Tue Mar 09 13:26:32 +0000 2021	[]	[{"url":"https://t.co/leE4lFctya","expanded_url":"https://www.nytimes.com/2021/03/09/world/asia/myanmar-military-tatmadaw-violence.html?campaign_id=2&emc=edit_th_20210309&instance_id=27866&nl=todaysheadlines&regi_id=13104264&segment_id=53056&user_id=eca151fc9e9eb2b63a89b65d68235d07","display_url":"nytimes.com/2021/03/09/wor…","indices":[227,250]}]	"Brutality is ingrained in the Tatmadaw," as the Myanmar military is called. “This is an army with a heart of darkness," says David Scott Mathieson. Despite its long history of atrocities, "this is an unrepentant institution.” https://t.co/leE4lFctya https://t.co/XoDEgxBcep	435687.0	RT @KenRoth: "Brutality is ingrained in the Tatmadaw," as the Myanmar military is called. “This is an army with a heart of darkness," says…	4.0	True	full
1452441	1452441	604785dc4161a20039fde39e	2021-03-09 14:20:52	[]	[]	Tue Jan 12 05:26:09 +0000 2021	[]	[{"url":"https://t.co/GZMXpu0Sbq","expanded_url":"https://cutt.ly/fmpro2r","display_url":"cutt.ly/fmpro2r","indices":[58,81]}]	Forex Mentor Pro_Review: Learn Forex Trading Learn More: https://t.co/GZMXpu0Sbq Forex Mentor Pro, a perfect training system for trading, helps you grasp the knowledge of the way to safeguard and double your profits. this technique is sort of unique in its own way... https://t.co/kHOcN4Fm9O	8.0	RT @business2invest: Forex Mentor Pro_Review: Learn Forex Trading Learn More: https://t.co/GZMXpu0Sbq Forex Mentor Pro, a perfect trainin…	8.0	True	full
1452442	1452442	604785dc4161a20039fde3aa	2021-03-09 14:20:52	[]	[]	Tue Mar 09 14:11:31 +0000 2021	[]	[{"url":"https://t.co/FC9RZrb0bz","expanded_url":"https://www.nydailynews.com/opinion/ny-oped-linda-stasi-on-cuomo-scandal-20210309-o6ust7rns5bqdbrt2y5kwl4ope-story.html","display_url":"nydailynews.com/opinion/ny-ope…","indices":[247,270]}]	No mention of 15,000 seniors who died because of her hero’s nursing home order. No mention of his lying, stonewalling, cover-up. No mention of the grieving families. This piece is the equivalent of showing your bare ass in public for attention. https://t.co/FC9RZrb0bz	184645.0	RT @dagenmcdowell: No mention of 15,000 seniors who died because of her hero’s nursing home order. No mention of his lying, stonewalling, c…	3.0	True	full
1452443	1452443	604785dd4161a20039fde3b0	2021-03-09 14:20:52	[{"text":"Share","indices":[72,78]},{"text":"Donate","indices":[82,89]},{"text":"GoFundMe","indices":[96,105]},{"text":"TAXSALE","indices":[151,159]},{"text":"StaySafe","indices":[171,180]}]	[{"url":"https://t.co/sUE7OitQgT","expanded_url":"https://gofund.me/5807cd6e","display_url":"gofund.me/5807cd6e","indices":[181,204]}]		[]	[]			.@ShawnMendes .@JustinBieber Hi, I’d really appreciate it if you would #Share or #Donate to my #GoFundMe before Ap… https://t.co/SvROZBmNGX	19.0	True	full
1452444	1452444	604785dd4161a20039fde3ba	2021-03-09 14:20:52	[]	[]	Mon Mar 08 18:56:38 +0000 2021	[]	[{"url":"https://t.co/U4Hqe7GJ0E","expanded_url":"http://www.cnn.com/2021/03/08/politics/fact-check-tom-cotton-prisoners-pandemic-relief-checks-trump-biden/index.html","display_url":"cnn.com/2021/03/08/pol…","indices":[255,278]}]	Fox News led its website with this headline: “FUNDING CONVICTED KILLERS. Democratic COVID bill gives mass murderers taxpayer money right out of your pocket.” Fox didn’t do that when Trump signed two GOP-approved Covid bills that sent money to prisoners: https://t.co/U4Hqe7GJ0E	1240079.0	RT @ddale8: Fox News led its website with this headline: “FUNDING CONVICTED KILLERS. Democratic COVID bill gives mass murderers taxpayer mo…	395.0	True	full
1452445	1452445	604785dd4161a20039fde3c8	2021-03-09 14:20:52	[{"text":"ZoomRadio919","indices":[46,59]},{"text":"TraficoCR","indices":[60,70]}]	[{"url":"https://t.co/VtwDUcnade","expanded_url":"https://www.waze.com/ul?ll=9.9785845,-84.059507&navigate=yes&zoom=15&utm_source=partner&utm_medium=twitterfeed&utm_campaign=ZoomRadio","display_url":"waze.com/ul?ll=9.978584…","indices":[121,144]}]		[]	[]			Accidente grave en Ruta 32 / Braulio Carrillo #ZoomRadio919 #TraficoCR . Tráfico avanzando 23m más lento de lo habi… https://t.co/2xE42Nif9P	3410.0	True	full
1452446	1452446	604785dd4161a20039fde3ce	2021-03-09 14:20:52	[]	[]	Sun Mar 07 13:57:47 +0000 2021	[]	[{"url":"https://t.co/5U65Ex4uvH","expanded_url":"https://jacobin.com.br/2021/03/a-finlandia-tem-uma-vacina-para-covid-19-sem-patente-ha-nove-meses-mas-ate-agora-so-foi-comprada-pelas-grandes-farmaceuticas","display_url":"jacobin.com.br/2021/03/a-finl…","indices":[257,280]}]	Renomados pesquisadores finlandeses desenvolveram uma vacina contra a Covid-19 sem patente há meses. Mas o governo finlandês ficou ao lado das Big Pharma – evidenciado como o modelo de financiamento baseado em patentes coloca o lucro sobre a saúde pública. https://t.co/5U65Ex4uvH	30067.0	RT @JacobinBrasil: Renomados pesquisadores finlandeses desenvolveram uma vacina contra a Covid-19 sem patente há meses. Mas o governo finla…	597.0	True	full
1452447	1452447	604785dd4161a20039fde3d0	2021-03-09 14:20:52	[{"text":"rewarddollars","indices":[197,211]},{"text":"makemoneyfromhome","indices":[212,230]},{"text":"stayathome","indices":[231,242]}]	[{"url":"https://t.co/Lr9vUXP38r","expanded_url":"https://ref.rewarddollars.co/Raphman","display_url":"ref.rewarddollars.co/Raphman","indices":[173,196]}]		[]	[]			Hi all, I'm inviting you all to join RewardDollars, a site that lets you earn money with social media. I just earne… https://t.co/5rvTcKAG4v	2.0	True	full
1452448	1452448	604785dd4161a20039fde3de	2021-03-09 14:20:52	[]	[]	Tue Mar 09 11:33:45 +0000 2021	[{"text":"INSST","indices":[3,9]},{"text":"PRL","indices":[186,190]},{"text":"50AñosINSST","indices":[254,266]}]	[{"url":"https://t.co/n8IHfROMO2","expanded_url":"https://www.insst.es/","display_url":"insst.es","indices":[107,130]}]	El #INSST pone sus recurso a disposición de las personas interesadas y ofrece servicios a través de su web https://t.co/n8IHfROMO2, que pretende ser un lugar de referencia en materia de #PRL que permita consultar información de manera rápida y efectiva. #50AñosINSST https://t.co/qNqFMTClEY	21616.0	RT @INSST_MITES_GOB: El #INSST pone sus recurso a disposición de las personas interesadas y ofrece servicios a través de su web https://t.c…	80.0	True	full
1452449	1452449	604785dd4161a20039fde3f4	2021-03-09 14:20:53	[]	[]	Tue Mar 09 14:20:46 +0000 2021	[{"text":"CaraboboPotenciaEducativa","indices":[235,261]},{"text":"UniónBolivariana","indices":[262,279]}]	[{"url":"https://t.co/nFObOo5q9i","expanded_url":"https://www.instagram.com/p/CMM2gvhhlwv/?igshid=1pesbzsotlf1q","display_url":"instagram.com/p/CMM2gvhhlwv/…","indices":[198,221]}]	Hace 15 años en el 2006, por iniciativa del Comandante supremo de la Revolución, Hugo Rafael Chávez Frias, la Asamblea Nacional aprobó la inclusión de una octava estrella en la bandera de Venezuela⏩https://t.co/nFObOo5q9i @Aymaraguiar #CaraboboPotenciaEducativa #UniónBolivariana https://t.co/7gGZZZUqpI	346.0	RT @EscolarPuerto: Hace 15 años en el 2006, por iniciativa del Comandante supremo de la Revolución, Hugo Rafael Chávez Frias, la Asamblea N…	760.0	True	full
1452450	1452450	604785de4161a20039fde3f8	2021-03-09 14:20:52	[]	[]	Mon Mar 08 22:12:43 +0000 2021	[]	[{"url":"https://t.co/VaH57pkdmj","expanded_url":"https://twitter.com/CNBC/status/1368976290703945737","display_url":"twitter.com/CNBC/status/13…","indices":[198,221]}]	I have a whole list of obesity guidelines and we are going to enforce every single one of them until this pandemic is OVER Restrict obesity behavior to fight COVID! 50 days to flatten the bulge! https://t.co/VaH57pkdmj	1223625.0	RT @JackPosobiec: I have a whole list of obesity guidelines and we are going to enforce every single one of them until this pandemic is OVE…	558.0	True	full
1452451	1452451	604785de4161a20039fde404	2021-03-09 14:20:53	[]	[]	Tue Mar 09 14:00:53 +0000 2021	[]	[{"url":"https://t.co/54ops97YGR","expanded_url":"https://science.thewire.in/health/fully-vaccinated-people-can-gather-indoors-without-masks-says-cdc/","display_url":"science.thewire.in/health/fully-v…","indices":[186,209]}]	Fully vaccinated Americans can gather with other vaccinated people indoors without wearing a mask or social distancing, according to long-awaited guidance from federal health officials. https://t.co/54ops97YGR	1009127.0	RT @thewire_in: Fully vaccinated Americans can gather with other vaccinated people indoors without wearing a mask or social distancing, acc…	685.0	True	full
1452452	1452452	604785de4161a20039fde410	2021-03-09 14:20:53	[]	[]	Tue Mar 09 13:29:30 +0000 2021	[]	[{"url":"https://t.co/XDUPilhSrw","expanded_url":"https://www.cartacapital.com.br/cartaexpressa/bolsonaro-volta-a-mentir-sobre-tratamento-precoce-e-diz-que-chama-lo-de-genocida-e-um-crime/","display_url":"cartacapital.com.br/cartaexpressa/…","indices":[253,276]}]	De fato é mta sacanagem chamar de GENOCIDA o líder de uma nação q já tem mais de 266 mil mortes por covid, q sempre desdenhou da pandemia, q ñ tem plano de vacinação, e q até hj promove remédio ineficaz (e q deve estar lucrando com isso). VTNC, Bolso! https://t.co/XDUPilhSrw	156773.0	RT @lolaescreva: De fato é mta sacanagem chamar de GENOCIDA o líder de uma nação q já tem mais de 266 mil mortes por covid, q sempre desden…	234.0	True	full
1452453	1452453	604785de4161a20039fde414	2021-03-09 14:20:53	[]	[]	Tue Mar 09 10:02:52 +0000 2021	[]	[{"url":"https://t.co/IEFaBduUYT","expanded_url":"https://www.huffp.st/5zsj6yw","display_url":"huffp.st/5zsj6yw","indices":[129,152]}]	Nearly 11,000 people in the UK could be living with undiagnosed breast cancer due to the Covid-19 pandemic, a charity has warned https://t.co/IEFaBduUYT	210405.0	RT @HuffPostUK: Nearly 11,000 people in the UK could be living with undiagnosed breast cancer due to the Covid-19 pandemic, a charity has w…	940.0	True	full
1452454	1452454	604785de4161a20039fde418	2021-03-09 14:20:53	[]	[]	Tue Mar 09 14:11:18 +0000 2021	[]	[{"url":"https://t.co/9VGykLgwQl","expanded_url":"https://www.reuters.com/article/us-olympics-2020-spectators/japan-to-keep-foreign-spectators-away-from-tokyo-olympics-kyodo-says-idUSKBN2B11FQ","display_url":"reuters.com/article/us-oly…","indices":[257,280]}]	TOKYO (Reuters) - Japan has decided to stage this summer's Tokyo Olympics and Paralympics without overseas spectators due to concern among the Japanese public about COVID-19, Kyodo news agency said on Tuesday, citing officials with knowledge of the matter. https://t.co/9VGykLgwQl	23725.0	RT @davidshepardson: TOKYO (Reuters) - Japan has decided to stage this summer's Tokyo Olympics and Paralympics without overseas spectators…	13.0	True	full
1452455	1452455	604785de4161a20039fde41a	2021-03-09 14:20:53	[]	[]	Tue Mar 09 12:52:10 +0000 2021	[{"text":"Syria","indices":[76,82]}]	[{"url":"https://t.co/m2n3ljzi4A","expanded_url":"https://www.iiea.com/featured-analysis/can-the-syrian-constitutional-committee-achieve-peace-in-syria/","display_url":"iiea.com/featured-analy…","indices":[246,269]},{"url":"https://t.co/B6gOf0JFT2","expanded_url":"https://twitter.com/OireachtasNews/status/1369265536568295424","display_url":"twitter.com/OireachtasNews…","indices":[270,293]}]	Joint Committee on Foreign Affairs &amp; Defence meeting now to discuss the #Syria conflict with briefings from NGOs. My latest for @iiea explores whether the Syrian Constitutional Committee (SCC) can provide a pathway to peace. Available here: https://t.co/m2n3ljzi4A https://t.co/B6gOf0JFT2	249.0	RT @r_fitzpatrick92: Joint Committee on Foreign Affairs &amp; Defence meeting now to discuss the #Syria conflict with briefings from NGOs. My…	14169.0	True	full
1452456	1452456	604785de4161a20039fde420	2021-03-09 14:20:53	[]	[]	Tue Mar 09 14:16:27 +0000 2021	[]	[{"url":"https://t.co/Cg2LhHq6Px","expanded_url":"https://twitter.com/MarkBednar/status/1369288609661153280","display_url":"twitter.com/MarkBednar/sta…","indices":[235,258]}]	Thank you to the vulnerable Democrats making our argument for us. This isn't a COVID-relief bill -- it's a corrupt, socialist wish list. 91% of the $1.9 trillion goes to handouts that have nothing to do with defeating the pandemic. https://t.co/Cg2LhHq6Px	88477.0	RT @NRCC: Thank you to the vulnerable Democrats making our argument for us. This isn't a COVID-relief bill -- it's a corrupt, socialist wi…	2225.0	True	full
1452457	1452457	604785de4161a20039fde428	2021-03-09 14:20:53	[]	[]	Tue Mar 09 00:44:11 +0000 2021	[]	[{"url":"https://t.co/HBn0FNIGaF","expanded_url":"https://lustyage.com/products/penis-extender-stretcher?ref=3yeqcqkw28n_","display_url":"lustyage.com/products/penis…","indices":[201,224]}]	Grow your Dick size in an efficient, safe &amp; painless way 😍 And all sex toy product buying go to home Worldwide Free Shipping must try get https 50% discount 🥰 No infection 👌 order now https://t.c https://t.co/HBn0FNIGaF https://t.co/MKNqxOM3x2	212592.0	RT @trash_here1: Grow your Dick size in an efficient, safe &amp; painless way 😍 And all sex toy product buying go to home Worldwide Free Shippi…	110591.0	True	full
1452458	1452458	604785df4161a20039fde444	2021-03-09 14:20:53	[]	[]	Sat Mar 06 21:20:06 +0000 2021	[]	[{"url":"https://t.co/H7EPKaxCck","expanded_url":"https://nyti.ms/3bkNBT5","display_url":"nyti.ms/3bkNBT5","indices":[241,264]}]	As the coronavirus spread unchecked in the U.S., sending droves of the ill and dying to hospitals, why did desperate pleas for PPE and other medical supplies go unanswered? An investigation by The New York Times found a hidden explanation. https://t.co/H7EPKaxCck	49580493.0	RT @nytimes: As the coronavirus spread unchecked in the U.S., sending droves of the ill and dying to hospitals, why did desperate pleas for…	1785.0	True	full
1452459	1452459	604785df4161a20039fde45c	2021-03-09 14:20:54	[]	[]	Tue Mar 09 13:26:32 +0000 2021	[]	[{"url":"https://t.co/leE4lFctya","expanded_url":"https://www.nytimes.com/2021/03/09/world/asia/myanmar-military-tatmadaw-violence.html?campaign_id=2&emc=edit_th_20210309&instance_id=27866&nl=todaysheadlines&regi_id=13104264&segment_id=53056&user_id=eca151fc9e9eb2b63a89b65d68235d07","display_url":"nytimes.com/2021/03/09/wor…","indices":[227,250]}]	"Brutality is ingrained in the Tatmadaw," as the Myanmar military is called. “This is an army with a heart of darkness," says David Scott Mathieson. Despite its long history of atrocities, "this is an unrepentant institution.” https://t.co/leE4lFctya https://t.co/XoDEgxBcep	435688.0	RT @KenRoth: "Brutality is ingrained in the Tatmadaw," as the Myanmar military is called. “This is an army with a heart of darkness," says…	86.0	True	full
1452460	1452460	604785e04161a20039fde47a	2021-03-09 14:27:39	[]	[{"url":"https://t.co/6M7GSiX5UK","expanded_url":"https://www.pewresearch.org/fact-tank/2020/11/30/prior-to-covid-19-child-poverty-rates-had-reached-record-lows-in-u-s/","display_url":"pewresearch.org/fact-tank/2020…","indices":[205,228]}]		[]	[]			Immediately pre covid, child poverty rates were at record lows for all demographics. The Democratic expansion of th… https://t.co/Kk8Au2nlPE	41.0	True	full
1452461	1452461	604785e04161a20039fde47e	2021-03-09 14:27:39	[{"text":"global","indices":[116,123]},{"text":"cryptocurrency","indices":[148,163]},{"text":"crypto","indices":[164,171]},{"text":"altseason","indices":[172,182]},{"text":"defi","indices":[183,188]}]	[{"url":"https://t.co/nXNuGwhwq9","expanded_url":"https://www.enrichedfeed.com/?p=32383","display_url":"enrichedfeed.com/?p=32383","indices":[124,147]}]		[]	[]			Hunting for a Leftover Vaccine? This Site Will Match You With a Clinic. | GLOBAL FEED More than half a million peop… https://t.co/hhxKuNsSGU	1275.0	True	full
1452462	1452462	604785e14161a20039fde482	2021-03-09 14:27:39	[]	[]	Tue Mar 09 14:15:33 +0000 2021	[]	[{"url":"https://t.co/NW1sswAJzM","expanded_url":"http://vogue.cm/aAXf86p","display_url":"vogue.cm/aAXf86p","indices":[190,213]}]	The pandemic, a political awakening, and a Spanish-language EP have all pushed @selenagomez into uncharted territory. For our April issue, Vogue gets to know the superstar with grand plans: https://t.co/NW1sswAJzM	13925627.0	RT @voguemagazine: The pandemic, a political awakening, and a Spanish-language EP have all pushed @selenagomez into uncharted territory. Fo…	1585.0	True	full
1452463	1452463	604785e14161a20039fde488	2021-03-09 14:27:39	[]	[]	Tue Mar 09 10:30:00 +0000 2021	[]	[{"url":"https://t.co/rQjkOn3On9","expanded_url":"https://www.oracionmilagrosa.com/2017/02/salud.html","display_url":"oracionmilagrosa.com/2017/02/salud.…","indices":[257,280]}]	ORACIÓN PARA EL MARTES 9 DE MARZO: Haz esta bella esta oración para dar gracias a DIOS por este nuevo MARTES, pídele al Señor que cuide siempre de ti, de tu familia, que guíe sus pasos y les lleve por sendas de bendición y abundancia. Haz esta oración en: https://t.co/rQjkOn3On9	242567.0	RT @oracion_milagro: ORACIÓN PARA EL MARTES 9 DE MARZO: Haz esta bella esta oración para dar gracias a DIOS por este nuevo MARTES, pídele a…	443.0	True	full
1452464	1452464	604785e14161a20039fde49c	2021-03-09 14:27:39	[]	[]	Tue Mar 09 14:00:32 +0000 2021	[]	[{"url":"https://t.co/NpVY3uJJOE","expanded_url":"https://www.calabienestar.news/cbd-nuevo-oro-verde-de-los-tratamientos-cosmeticos/","display_url":"calabienestar.news/cbd-nuevo-oro-…","indices":[142,165]}]	CBD, el nuevo «oro verde» de los tratamientos cosméticos... Sobre todo, por sus propiedades antioxidantes, hidratantes y antiinflamatorias... https://t.co/NpVY3uJJOE	3169562.0	RT @cala: CBD, el nuevo «oro verde» de los tratamientos cosméticos... Sobre todo, por sus propiedades antioxidantes, hidratantes y antiinfl…	18.0	True	full
1452465	1452465	604785e24161a20039fde4b2	2021-03-09 14:27:39	[]	[]	Tue Mar 09 13:44:34 +0000 2021	[]	[{"url":"https://t.co/hYSNExGbIT","expanded_url":"https://www.smh.com.au/national/astrazeneca-boss-says-vaccine-effective-against-variants-20210307-p578id.html","display_url":"smh.com.au/national/astra…","indices":[217,240]}]	Maybe let’s put the whole Royal soap opera on the early pages of newspapers and this far more important news on the front ? Maybe those scared out their mind by the propaganda, would like to know this. Just saying https://t.co/hYSNExGbIT	162757.0	RT @EssexPR: Maybe let’s put the whole Royal soap opera on the early pages of newspapers and this far more important news on the front ? M…	5.0	True	full
1452466	1452466	604785e24161a20039fde4b6	2021-03-09 14:27:39	[]	[]	Tue Mar 09 14:27:07 +0000 2021	[{"text":"Stimulus","indices":[164,173]},{"text":"Coronavirus","indices":[174,186]}]	[{"url":"https://t.co/n7NNFLGIOY","expanded_url":"http://ow.ly/nHfF50DU7gt","display_url":"ow.ly/nHfF50DU7gt","indices":[187,210]}]	The IRS estimates that 8 million households were eligible for payments when the first and second rounds of stimulus were distributed, but never received the money. #Stimulus #Coronavirus https://t.co/n7NNFLGIOY	37145.0	RT @GOBankingRates: The IRS estimates that 8 million households were eligible for payments when the first and second rounds of stimulus wer…	14.0	True	full
1452467	1452467	604785e24161a20039fde4ba	2021-03-09 14:27:39	[]	[]	Tue Mar 09 12:56:12 +0000 2021	[{"text":"Covid","indices":[79,85]}]	[{"url":"https://t.co/cDxyNUn06R","expanded_url":"http://reut.rs/3kTPoSq","display_url":"reut.rs/3kTPoSq","indices":[189,212]}]	More than a thousand people enjoyed some musical relief at a carefully planned #Covid test event in Amsterdam's biggest music hall, the ZiggoDome (All required a negative test before 😉) https://t.co/cDxyNUn06R via @Reuters https://t.co/Ow92AnCzPf	120578.0	RT @MariosKaratzias: More than a thousand people enjoyed some musical relief at a carefully planned #Covid test event in Amsterdam's bigges…	10820.0	True	full
1452468	1452468	604785e24161a20039fde4c6	2021-03-09 14:27:39	[]	[]	Tue Mar 09 14:17:11 +0000 2021	[]	[{"url":"https://t.co/k37kwHRHrw","expanded_url":"https://www.cnn.com/2021/03/09/us/alaska-covid-19-vaccine-success-trnd/index.html","display_url":"cnn.com/2021/03/09/us/…","indices":[122,145]}]	Impressive and inspiring: “Rural Alaska is getting Covid-19 vaccinations right. Here's what the rest of the US can learn” https://t.co/k37kwHRHrw	3008527.0	RT @ChelseaClinton: Impressive and inspiring: “Rural Alaska is getting Covid-19 vaccinations right. Here's what the rest of the US can lear…	478.0	True	full
1452469	1452469	604785e34161a20039fde4ce	2021-03-09 14:27:39	[]	[]	Tue Mar 09 11:54:30 +0000 2021	[{"text":"SB19WHATComeback","indices":[187,204]}]	[{"url":"https://t.co/OgHISGqmpL","expanded_url":"https://twitter.com/sejunsbae_/status/1369253008471552000","display_url":"twitter.com/sejunsbae_/sta…","indices":[205,228]}]	So happy to be part of this. WORTH IT TALAGA LAHAT. ♥️ I LOVE YOU ALL MGA PAPS. KAHIT COVID HINDI MAKAKAPALAG!! Prayers for you guys and all the staff!! Malakas kayo. 🥺♥️♥️ @SB19Official #SB19WHATComeback https://t.co/OgHISGqmpL	2416.0	RT @geloubaby: So happy to be part of this. WORTH IT TALAGA LAHAT. ♥️ I LOVE YOU ALL MGA PAPS. KAHIT COVID HINDI MAKAKAPALAG!! Prayers for…	456.0	True	full
1452470	1452470	604785e34161a20039fde4dc	2021-03-09 14:27:40	[]	[]	Mon Mar 08 16:07:07 +0000 2021	[]	[{"url":"https://t.co/QWaEdafZOj","expanded_url":"http://apne.ws/IAdqZXA","display_url":"apne.ws/IAdqZXA","indices":[162,185]}]	BREAKING: Fully-vaccinated people can gather with those at low risk for the coronavirus without masks but should still cover their faces in public, the CDC says. https://t.co/QWaEdafZOj	15100514.0	RT @AP: BREAKING: Fully-vaccinated people can gather with those at low risk for the coronavirus without masks but should still cover their…	2840.0	True	full
1452471	1452471	604785e34161a20039fde4e4	2021-03-09 14:27:40	[]	[]	Tue Mar 09 07:57:17 +0000 2021	[{"text":"fixinstagram","indices":[243,256]}]	[{"url":"https://t.co/CVUDURDB5R","expanded_url":"https://www.counterhate.com/fixinstagram","display_url":"counterhate.com/fixinstagram","indices":[257,280]}]	Instagram is broken. Its algorithm is recommending Covid and vaccine lies to millions of users during a pandemic. Our new report with @RestlessDev exposes the problem and how @Instagram's owner @Facebook can fix it. Sign our open letter to #fixinstagram https://t.co/CVUDURDB5R https://t.co/butOSTuAMY	15807.0	RT @CCDHate: Instagram is broken. Its algorithm is recommending Covid and vaccine lies to millions of users during a pandemic. Our new re…	140.0	True	full
1452472	1452472	604785e34161a20039fde4e8	2021-03-09 14:27:40	[]	[]	Tue Mar 09 12:49:00 +0000 2021	[{"text":"SB19","indices":[0,5]},{"text":"WHAT","indices":[15,20]},{"text":"COVID19","indices":[152,160]}]	[{"url":"https://t.co/voIKiI1GUN","expanded_url":"https://www.facebook.com/worldmusicawards","display_url":"facebook.com/worldmusicawar…","indices":[184,207]}]	#SB19 drop new #WHAT❓digital track &amp; MV despite being forced to postpone virtual launch of their much awaited single after being exposed to someone #COVID19 positive!👏🕺🕺🕺🕺🕺💥🎶➕🎥🔥😷🙏 https://t.co/voIKiI1GUN https://t.co/bIIAGXd4ds	316929.0	RT @WORLDMUSICAWARD: #SB19 drop new #WHAT❓digital track &amp; MV despite being forced to postpone virtual launch of their much awaited single a…	1578.0	True	full
1452473	1452473	604785e34161a20039fde4ec	2021-03-09 14:27:40	[]	[]	Tue Mar 09 12:49:00 +0000 2021	[{"text":"SB19","indices":[0,5]},{"text":"WHAT","indices":[15,20]},{"text":"COVID19","indices":[152,160]}]	[{"url":"https://t.co/voIKiI1GUN","expanded_url":"https://www.facebook.com/worldmusicawards","display_url":"facebook.com/worldmusicawar…","indices":[184,207]}]	#SB19 drop new #WHAT❓digital track &amp; MV despite being forced to postpone virtual launch of their much awaited single after being exposed to someone #COVID19 positive!👏🕺🕺🕺🕺🕺💥🎶➕🎥🔥😷🙏 https://t.co/voIKiI1GUN https://t.co/bIIAGXd4ds	316926.0	RT @WORLDMUSICAWARD: #SB19 drop new #WHAT❓digital track &amp; MV despite being forced to postpone virtual launch of their much awaited single a…	1352.0	True	full
1452474	1452474	604785e34161a20039fde4f6	2021-03-09 14:27:40	[{"text":"TheMoreYouKnow","indices":[0,15]},{"text":"ScienceNotFear","indices":[16,31]},{"text":"COVID","indices":[32,38]},{"text":"WearAMask","indices":[39,49]},{"text":"pandemic","indices":[50,59]}]	[{"url":"https://t.co/o26PxRo4LL","expanded_url":"https://www.nist.gov/news-events/news/2021/03/study-indicates-humidity-breath-makes-cotton-masks-more-effective-slowing","display_url":"nist.gov/news-events/ne…","indices":[172,195]}]		[]	[]			#TheMoreYouKnow #ScienceNotFear #COVID #WearAMask #pandemic Study Indicates That Humidity in Breath Makes Cotton… https://t.co/zlMtIzctbV	33.0	True	full
1452475	1452475	604785e44161a20039fde500	2021-03-09 14:27:40	[]	[]	Tue Mar 09 12:30:07 +0000 2021	[]	[{"url":"https://t.co/UP4bpYkZRf","expanded_url":"https://www.fox2detroit.com/news/whitmer-turn-outdoor-lights-on-wednesday-to-honor-covid-victims?taid=60476a4fb7d77200018e27fd&utm_campaign=trueanthem&utm_medium=trueanthem&utm_source=twitter","display_url":"fox2detroit.com/news/whitmer-t…","indices":[173,196]}]	The Michigan governor wants every resident to turn their home's outside light on from 8 to 9 p.m. Wednesday to remember the thousands of residents who died from COVID-19.​ https://t.co/UP4bpYkZRf	369400.0	RT @FOX2News: The Michigan governor wants every resident to turn their home's outside light on from 8 to 9 p.m. Wednesday to remember the t…	825.0	True	full
1452476	1452476	604785e44161a20039fde508	2021-03-09 14:27:40	[]	[]	Fri Mar 05 03:20:36 +0000 2021	[{"text":"sfm","indices":[113,117]},{"text":"sfmoney","indices":[118,126]},{"text":"sfmnews","indices":[127,135]},{"text":"sfmairdrop","indices":[136,147]}]	[{"url":"https://t.co/KjOyUy2u7h","expanded_url":"https://t.me/SfmoneyAirdropBot","display_url":"t.me/SfmoneyAirdrop…","indices":[88,111]}]	𝗔𝗶𝗿𝗱𝗿𝗼𝗽: 𝗦𝗙𝗠𝗢𝗡𝗘𝗬 (𝗦𝗙𝗠) 𝗥𝗲𝘄𝗮𝗿𝗱: 10 SFM (50$) for Join 𝗥𝗲𝗳𝗲𝗿𝗿𝗮𝗹: 3 SFM (15$) Start bot: https://t.co/KjOyUy2u7h #sfm #sfmoney #sfmnews #sfmairdrop https://t.co/oSuHY9yaPr	42671.0	RT @SFMONEY_SFM: 𝗔𝗶𝗿𝗱𝗿𝗼𝗽: 𝗦𝗙𝗠𝗢𝗡𝗘𝗬 (𝗦𝗙𝗠) 𝗥𝗲𝘄𝗮𝗿𝗱: 10 SFM (50$) for Join 𝗥𝗲𝗳𝗲𝗿𝗿𝗮𝗹: 3 SFM (15$) Start bot: https://t.co/KjOyUy2u7h #sfm #sfm…	0.0	True	full
1452477	1452477	604785e44161a20039fde50a	2021-03-09 14:27:40	[]	[]	Mon Mar 08 20:18:12 +0000 2021	[]	[{"url":"https://t.co/yq8ZNZM6Cf","expanded_url":"https://www.taxpolicycenter.org/taxvox/pandemic-bill-would-cut-taxes-average-3000-most-relief-going-low-and-middle-income-households","display_url":"taxpolicycenter.org/taxvox/pandemi…","indices":[117,140]}]	President Trump's first major economic legislation vs. President Biden's, in @TaxPolicyCenter distributional tables: https://t.co/yq8ZNZM6Cf https://t.co/x0LkoenmgF	40564.0	RT @jimtankersley: President Trump's first major economic legislation vs. President Biden's, in @TaxPolicyCenter distributional tables: htt…	464.0	True	full
1452478	1452478	604785e44161a20039fde514	2021-03-09 14:27:40	[]	[]	Tue Mar 09 12:24:52 +0000 2021	[{"text":"WearAMask","indices":[181,191]}]	[{"url":"https://t.co/VXUnwkElkM","expanded_url":"https://etsy.me/3l0D4zC","display_url":"etsy.me/3l0D4zC","indices":[147,170]}]	These flowers won't wilt. Spring Flowers Fashion Cloth Face Mask/w Elastic Ear Bands, Reversible Non-Medical Grade Reusable and Washable Face Mask https://t.co/VXUnwkElkM via @Etsy #WearAMask	10238.0	RT @Antiquebasket: These flowers won't wilt. Spring Flowers Fashion Cloth Face Mask/w Elastic Ear Bands, Reversible Non-Medical Grade Reusa…	38396.0	True	full
1452479	1452479	604785e44161a20039fde51a	2021-03-09 14:27:40	[]	[]	Tue Mar 09 13:21:13 +0000 2021	[]	[{"url":"https://t.co/claV8TAsP4","expanded_url":"https://la-lista.com/genero/2021/03/08/referente-excepcional-en-diversidad-consuelo-saizar","display_url":"la-lista.com/genero/2021/03…","indices":[257,280]}]	Agradezco a las integrantes del @iwfmexico y a @LaListanews por la inclusión de mi nombre en este ejercicio de pares, por permitirme acompañar a mujeres que respeto y admiro. Gracias por el texto a @SilviaCherem, y a @ba_anderson por sus luchas generosas. https://t.co/claV8TAsP4	62230.0	RT @CSaizar: Agradezco a las integrantes del @iwfmexico y a @LaListanews por la inclusión de mi nombre en este ejercicio de pares, por perm…	283408.0	True	full
1452480	1452480	604785e44161a20039fde528	2021-03-09 14:27:40	[]	[]	Tue Mar 09 05:22:30 +0000 2021	[]	[{"url":"https://t.co/bYIoeZVhKT","expanded_url":"https://www.nytimes.com/2021/03/08/health/long-covid-asymptomatic.html?smid=tw-nytimes&smtyp=cur","display_url":"nytimes.com/2021/03/08/hea…","indices":[186,209]}]	Un 32% de los pacientes con COVID19 larga o persistente (y con sintomatología como problemas de respiración, dolor en pecho o dolor abdominal) eran asintomáticos cuando dieron positivo. https://t.co/bYIoeZVhKT	44729.0	RT @gorka_orive: Un 32% de los pacientes con COVID19 larga o persistente (y con sintomatología como problemas de respiración, dolor en pech…	36.0	True	full
1452481	1452481	604785e54161a20039fde550	2021-03-09 14:27:41	[]	[]	Tue Mar 09 08:48:35 +0000 2021	[{"text":"COVID19","indices":[46,54]},{"text":"PIBFactCheck","indices":[84,97]},{"text":"Fake","indices":[113,118]}]	[{"url":"https://t.co/Jl7ToRdoon","expanded_url":"https://pib.gov.in/PressReleasePage.aspx?PRID=1703452","display_url":"pib.gov.in/PressReleasePa…","indices":[205,228]}]	NDTV has reported that there is a shortage of #COVID19 Vaccine doses in Rajasthan. #PIBFactCheck: This claim is #Fake. There is no shortage of COVID-19 vaccine doses in Rajasthan at present. Read Here: https://t.co/Jl7ToRdoon https://t.co/jNA7wloSp6	181994.0	RT @PIBFactCheck: NDTV has reported that there is a shortage of #COVID19 Vaccine doses in Rajasthan. #PIBFactCheck: This claim is #Fake. T…	1263.0	True	full
1452482	1452482	604785e64161a20039fde560	2021-03-09 14:27:41	[]	[]	Tue Mar 09 07:57:17 +0000 2021	[{"text":"fixinstagram","indices":[243,256]}]	[{"url":"https://t.co/CVUDURDB5R","expanded_url":"https://www.counterhate.com/fixinstagram","display_url":"counterhate.com/fixinstagram","indices":[257,280]}]	Instagram is broken. Its algorithm is recommending Covid and vaccine lies to millions of users during a pandemic. Our new report with @RestlessDev exposes the problem and how @Instagram's owner @Facebook can fix it. Sign our open letter to #fixinstagram https://t.co/CVUDURDB5R https://t.co/butOSTuAMY	15807.0	RT @CCDHate: Instagram is broken. Its algorithm is recommending Covid and vaccine lies to millions of users during a pandemic. Our new re…	805.0	True	full
1452483	1452483	604785e64161a20039fde568	2021-03-09 14:27:41	[]	[]	Tue Mar 09 14:27:09 +0000 2021	[{"text":"Corona","indices":[3,10]},{"text":"Lockdown","indices":[11,20]},{"text":"Starnberg","indices":[198,208]},{"text":"Corona","indices":[209,216]},{"text":"Coronavirus","indices":[217,229]}]	[{"url":"https://t.co/q7Rw2bCsYH","expanded_url":"https://www.merkur.de/lokales/starnberg/andechs-ort28184/corona-bayern-ausflug-andechs-natur-ansturm-regeln-naherholungsgebiet-jaeger-besucher-aerger-90233040.html","display_url":"merkur.de/lokales/starnb…","indices":[174,197]}]	Im #Corona-#Lockdown zieht es viele Menschen raus in die Natur. Einige Waldbesucher halten sich jedoch nicht an die Spielregeln - das hat Folgen für die Naherholungsgebiete. https://t.co/q7Rw2bCsYH #Starnberg #Corona #Coronavirus	29668.0	RT @merkur_de: Im #Corona-#Lockdown zieht es viele Menschen raus in die Natur. Einige Waldbesucher halten sich jedoch nicht an die Spielreg…	58.0	True	full
1452484	1452484	604785e64161a20039fde572	2021-03-09 14:27:41	[]	[]	Fri Mar 05 17:10:32 +0000 2021	[]	[{"url":"https://t.co/EFoKPOpLA9","expanded_url":"https://twitter.com/OBusybody/status/1367881001922408452","display_url":"twitter.com/OBusybody/stat…","indices":[209,232]}]	@IAmTheActualET I think I'm almost done arguing with people. The real world evidence is just so overwhelming that I'm not sure what else to do other than move on and hope they eventually leave the fear cult. https://t.co/EFoKPOpLA9	8115.0	RT @OBusybody: @IAmTheActualET I think I'm almost done arguing with people. The real world evidence is just so overwhelming that I'm not s…	920.0	True	full
1452485	1452485	604785e64161a20039fde574	2021-03-09 14:27:41	[]	[]	Mon Mar 08 23:54:47 +0000 2021	[{"text":"Resistance","indices":[121,132]}]	[{"url":"https://t.co/Qs2ceDweW3","expanded_url":"https://twitter.com/cliffordlevy/status/1368985728114429959","display_url":"twitter.com/cliffordlevy/s…","indices":[281,304]}]	The Lincoln Project was the most obvious and glaring fraud in modern history but also -- due to the utter gullibility of #Resistance liberals -- one of the most successful. They enriched some of the worst slime in the country and got nothing in return but videos made for liberals https://t.co/Qs2ceDweW3	1599430.0	RT @ggreenwald: The Lincoln Project was the most obvious and glaring fraud in modern history but also -- due to the utter gullibility of #R…	2359.0	True	full
1452486	1452486	604785e64161a20039fde576	2021-03-09 14:27:41	[]	[]	Tue Mar 09 12:09:29 +0000 2021	[]	[{"url":"https://t.co/o45fmK3Bis","expanded_url":"http://apne.ws/mchfLjf","display_url":"apne.ws/mchfLjf","indices":[197,220]}]	Russia has signed a deal to produce its Sputnik V coronavirus vaccine in Italy, the first contract in the European Union. Production is set to start in July and produce 10 million doses this year. https://t.co/o45fmK3Bis	15100514.0	RT @AP: Russia has signed a deal to produce its Sputnik V coronavirus vaccine in Italy, the first contract in the European Union. Productio…	6479.0	True	full
1452487	1452487	604785e64161a20039fde57c	2021-03-09 14:27:41	[]	[]	Tue Mar 09 00:27:56 +0000 2021	[{"text":"Covid19","indices":[194,202]}]	[{"url":"https://t.co/qUD4EL24cA","expanded_url":"https://t.me/NarrativeReframes","display_url":"t.me/NarrativeRefra…","indices":[169,192]}]	Quand la majorité de gens est conditionnée à laisser un écran déterminer la mesure de la fiabilité d'une info, sans contexte, à quel point le faux devient-il vrai? (de https://t.co/qUD4EL24cA) #Covid19 https://t.co/M9iWL6i1aB	14499.0	RT @momotchiii: Quand la majorité de gens est conditionnée à laisser un écran déterminer la mesure de la fiabilité d'une info, sans context…	5376.0	True	full
1452488	1452488	604785e64161a20039fde58a	2021-03-09 14:27:41	[{"text":"DMsGuild","indices":[28,37]},{"text":"dnd5e","indices":[131,137]},{"text":"DnD","indices":[241,245]}]	[{"url":"https://t.co/EQxYk1HBMI","expanded_url":"https://www.dmsguild.com/product/306045/The-Incantator-Class","display_url":"dmsguild.com/product/306045…","indices":[246,269]}]		[]	[]			Also now on DM'sDay sale at #DMsGuild. THE INCANTATOR CLASS. The classic spell-stealing Incantatrix of earlier edit… https://t.co/RnOLfHZRBC	108.0	True	full
1452489	1452489	604785e74161a20039fde5ac	2021-03-09 14:27:42	[]	[]	Mon Mar 08 11:30:00 +0000 2021	[{"text":"SiBienEnsemble","indices":[198,213]}]	[{"url":"https://t.co/MoEg1ohDXi","expanded_url":"http://b.fr/Rglmt-Jeu-Bose-Earbuds","display_url":"b.fr/Rglmt-Jeu-Bose…","indices":[249,272]}]	Découvrez la sélection de produits Bose pour vous accompagner dans votre entrainement quotidien et tentez de gagner les écouteurs BOSE sport Earbuds ! 🤩 Pour les gagner : RT &amp; Follow @Boulanger #SiBienEnsemble TAS : le 15/03 Règlement du jeu : https://t.co/MoEg1ohDXi	138761.0	RT @boulanger: Découvrez la sélection de produits Bose pour vous accompagner dans votre entrainement quotidien et tentez de gagner les écou…	186.0	True	full
1452490	1452490	604785e74161a20039fde5b2	2021-03-09 14:27:42	[]	[]	Tue Mar 09 12:52:29 +0000 2021	[]	[{"url":"https://t.co/urrp7Rv3XP","expanded_url":"https://bit.ly/3btR9mc","display_url":"bit.ly/3btR9mc","indices":[240,263]}]	Black Lives Matter protesters verbally attacked young children on Saturday at a cheerleading contest in Louisville. A school district has its food delivery trucks set on fire. The very same trucks that deliver food to children in schools. https://t.co/urrp7Rv3XP https://t.co/I1T6odtqJw	9679.0	RT @PTNewsnetwork: Black Lives Matter protesters verbally attacked young children on Saturday at a cheerleading contest in Louisville. A sc…	20.0	True	full
1452491	1452491	604785e84161a20039fde5c2	2021-03-09 14:27:42	[]	[]	Tue Mar 09 14:25:35 +0000 2021	[]	[{"url":"https://t.co/TmTpt7ZqSE","expanded_url":"https://twitter.com/GobiernoBTA/status/1369057999470403586","display_url":"twitter.com/GobiernoBTA/st…","indices":[246,269]}]	Que los bogotanos/as y Colombia entera no olviden a las 13 personas asesinadas por el ESMAD, a los heridos, al joven si un ojo, la violencia de los desalojos. No, no olvidemos la violencia de la alcaldía de Claudia López, porque ella es la JEFA. https://t.co/TmTpt7ZqSE https://t.co/8OAGpt336d	1792.0	RT @Clafe64: Que los bogotanos/as y Colombia entera no olviden a las 13 personas asesinadas por el ESMAD, a los heridos, al joven si un ojo…	38673.0	True	full
1452492	1452492	604785e84161a20039fde5c6	2021-03-09 14:27:42	[]	[]	Tue Mar 09 14:26:38 +0000 2021	[{"text":"VisionUpdates","indices":[242,256]}]	[{"url":"https://t.co/wvdobI64QH","expanded_url":"https://bit.ly/2OjEtW9","display_url":"bit.ly/2OjEtW9","indices":[216,239]}]	The African Export-Import Bank (Afreximbank) and the Common Market for Eastern and Southern Africa (COMESA) will this week sign the Regional Customs Transit Guarantee (RCTG) to pave way for its full implementation. https://t.co/wvdobI64QH | #VisionUpdates	746882.0	RT @newvisionwire: The African Export-Import Bank (Afreximbank) and the Common Market for Eastern and Southern Africa (COMESA) will this we…	117173.0	True	full
1452493	1452493	604785e84161a20039fde5c8	2021-03-09 14:27:42	[]	[]	Tue Mar 09 12:53:55 +0000 2021	[{"text":"wipolitics","indices":[241,252]}]	[{"url":"https://t.co/SEL9zCJ0VO","expanded_url":"https://madison.com/wsj/news/local/govt-and-politics/republicans-introduce-legislation-to-limit-governors-emergency-powers/article_28d687ea-9379-5fc2-ab9d-e291518544e2.html?utm_medium=social&utm_source=twitter&utm_campaign=user-share","display_url":"madison.com/wsj/news/local…","indices":[197,220]}]	Guys who took off eight months last year, in the middle of a deadly pandemic and unemployment crisis, have some stuff to say: Republicans introduce legislation to limit governor's emergency powers https://t.co/SEL9zCJ0VO via @WiStateJournal #wipolitics	3413.0	RT @MasonTBecker: Guys who took off eight months last year, in the middle of a deadly pandemic and unemployment crisis, have some stuff to…	229.0	True	full
1452494	1452494	604785e84161a20039fde5cc	2021-03-09 14:27:42	[{"text":"Nintendo","indices":[127,136]},{"text":"SuperMario","indices":[137,148]},{"text":"Mario","indices":[149,155]},{"text":"Yoshi","indices":[156,162]},{"text":"plush","indices":[163,169]},{"text":"toys","indices":[170,175]}]	[{"url":"https://t.co/dUSStuRs4z","expanded_url":"https://amzn.to/3rIIceF","display_url":"amzn.to/3rIIceF","indices":[102,125]}]		[]	[]			Club Mocchi Mocchi Yoshi Egg Plush Toy, White, 15-Inch is available for $22.49 (25% off) via Amazon -… https://t.co/tX2t9dHhkU	6263.0	True	full
1452495	1452495	604785e84161a20039fde5ce	2021-03-09 14:27:42	[]	[]	Tue Mar 09 13:47:10 +0000 2021	[]	[{"url":"https://t.co/lNVaNMD3yH","expanded_url":"http://yos.uludag.edu.tr/","display_url":"yos.uludag.edu.tr","indices":[248,271]}]	Uludağ University in Bursa/Turkey is accepting online applications to the basic learning skills test for international students (ULUYOS) who wish to study at this University between 15 February-18 May 2021. Online applications can be submitted via https://t.co/lNVaNMD3yH https://t.co/7ykzggmJWl	2111.0	RT @TR_Emb_Colombo: Uludağ University in Bursa/Turkey is accepting online applications to the basic learning skills test for international…	612.0	True	full
1452496	1452496	604785e84161a20039fde5e2	2021-03-09 14:27:43	[]	[]	Tue Mar 09 11:12:27 +0000 2021	[]	[{"url":"https://t.co/XxumubczwH","expanded_url":"https://www.welt.de/vermischtes/live221095606/Corona-live-Was-uns-praesentiert-wird-ist-eine-intellektuelle-Beleidigung.html","display_url":"welt.de/vermischtes/li…","indices":[231,254]}]	„Was uns gerade präsentiert wird, ist eine intellektuelle Beleidigung an alle und keine Perspektive. Wir lockern jetzt bei zu hoher Inzidenz, haben aber keine Folge-Strategie um eine dritte Welle zu verhindern.“ sagt @BrinkmannLab https://t.co/XxumubczwH	21279.0	RT @_pietz_: „Was uns gerade präsentiert wird, ist eine intellektuelle Beleidigung an alle und keine Perspektive. Wir lockern jetzt bei zu…	239.0	True	full
1452497	1452497	604785e94161a20039fde610	2021-03-09 14:27:43	[]	[]	Tue Mar 09 12:00:52 +0000 2021	[{"text":"Impfung","indices":[141,149]},{"text":"Phishing","indices":[161,170]},{"text":"CyberSecurity","indices":[213,227]}]	[{"url":"https://t.co/KRxswhmYLV","expanded_url":"http://httpslink.com/ee3df524d653","display_url":"httpslink.com/ee3df524d653","indices":[228,251]}]	Das Warten auf die Corona-Impfung hat langsam ein Ende. Doch die steigende Erwartungshaltung ist auch Internetbetrügern bewusst, weshalb die #Impfung häufig für #Phishing-Mails genutzt wird. So schützen Sie sich. #CyberSecurity https://t.co/KRxswhmYLV https://t.co/LGJhCDoy8i	84.0	RT @tompeschke: Das Warten auf die Corona-Impfung hat langsam ein Ende. Doch die steigende Erwartungshaltung ist auch Internetbetrügern bew…	14486.0	True	full
1452498	1452498	604785e94161a20039fde612	2021-03-09 14:27:43	[]	[{"url":"https://t.co/JyzDqzGGMq","expanded_url":"https://twitter.com/cosaingalway/status/1289243297118998528?s=20","display_url":"twitter.com/cosaingalway/s…","indices":[148,171]}]		[]	[]			@OConnorOisin The NTA and its senior managers are a major part of the problem we face. Poor standards and poor mana… https://t.co/ZxwbeiRtgD	3064.0	True	full
1452499	1452499	604785e94161a20039fde618	2021-03-09 14:27:43	[]	[]	Mon Mar 08 23:20:05 +0000 2021	[]	[{"url":"https://t.co/0LkQEdIsB5","expanded_url":"https://twitter.com/USAO_MDTN/status/1368958928760016898","display_url":"twitter.com/USAO_MDTN/stat…","indices":[272,295]}]	The @FBI continues its hunt for violent Trump/QAnon insurrectionists. They caught Ron Presley in Nashville. In the photos below, he appears to be receiving or providing intel via a cell phone during the Jan 6th attack on the U.S. Capitol. Know Something, Say Something. https://t.co/0LkQEdIsB5	24234.0	RT @ChrisAlbertoLaw: The @FBI continues its hunt for violent Trump/QAnon insurrectionists. They caught Ron Presley in Nashville. In the ph…	6881.0	True	full
1452500	1452500	604785e94161a20039fde628	2021-03-09 14:27:43	[]	[]	Tue Mar 09 13:56:58 +0000 2021	[]	[{"url":"https://t.co/KFKCyuIzzM","expanded_url":"https://www.nytimes.com/2021/03/08/health/long-covid-asymptomatic.html?smid=tw-share","display_url":"nytimes.com/2021/03/08/hea…","indices":[268,291]}]	"The study found more than 30 symptoms, incl anxiety, low back pain, fatigue, insomnia, gastrointestinal problems &amp; rapid heart rate...5 clusters of symptoms that seemed most likely to occur together, like chest pain &amp; cough or abdominal pain &amp; headache." https://t.co/KFKCyuIzzM	236299.0	RT @TiffanyDCross: "The study found more than 30 symptoms, incl anxiety, low back pain, fatigue, insomnia, gastrointestinal problems &amp; rapi…	3253.0	True	full
1452501	1452501	604785eb4161a20039fde64c	2021-03-09 14:27:43	[]	[{"url":"https://t.co/eAvnyc8kux","expanded_url":"https://twitter.com/HuffmanForNC/status/1369252225026031623?s=20","display_url":"twitter.com/HuffmanForNC/s…","indices":[132,155]}]		[]	[]			@HuffmanForNC @rocky0413 Republicans focused on voter suppression instead of helping hurting grieving constituents… https://t.co/YiuNqQLuwa	693.0	True	full
1452502	1452502	604785eb4161a20039fde652	2021-03-09 14:27:44	[]	[]	Tue Mar 09 14:20:46 +0000 2021	[{"text":"CaraboboPotenciaEducativa","indices":[235,261]},{"text":"UniónBolivariana","indices":[262,279]}]	[{"url":"https://t.co/nFObOo5q9i","expanded_url":"https://www.instagram.com/p/CMM2gvhhlwv/?igshid=1pesbzsotlf1q","display_url":"instagram.com/p/CMM2gvhhlwv/…","indices":[198,221]}]	Hace 15 años en el 2006, por iniciativa del Comandante supremo de la Revolución, Hugo Rafael Chávez Frias, la Asamblea Nacional aprobó la inclusión de una octava estrella en la bandera de Venezuela⏩https://t.co/nFObOo5q9i @Aymaraguiar #CaraboboPotenciaEducativa #UniónBolivariana https://t.co/7gGZZZUqpI	346.0	RT @EscolarPuerto: Hace 15 años en el 2006, por iniciativa del Comandante supremo de la Revolución, Hugo Rafael Chávez Frias, la Asamblea N…	86.0	True	full
1452503	1452503	604785eb4161a20039fde65a	2021-03-09 14:27:44	[]	[]	Tue Mar 09 07:43:16 +0000 2021	[]	[{"url":"https://t.co/9fFae6Di9B","expanded_url":"https://www.niusdiario.es/ciencia-y-tecnologia/ciencia/cientificos-piden-sanidad-alargue-cuarentena-14-dias-variante-britanica-coronavirus-covid-19_18_3103020375.html","display_url":"niusdiario.es/ciencia-y-tecn…","indices":[158,181]}]	Es lógico alargar la cuarentena a 14 días debido a la variante británica. Cumplirla, aunque tengas pocos síntomas, es solidario y disminuye la diseminación https://t.co/9fFae6Di9B vía @NiusDiario	10255.0	RT @1000genes: Es lógico alargar la cuarentena a 14 días debido a la variante británica. Cumplirla, aunque tengas pocos síntomas, es solid…	249.0	True	full
1452504	1452504	604785eb4161a20039fde65e	2021-03-09 14:27:44	[]	[]	Tue Mar 09 10:06:03 +0000 2021	[{"text":"Präsenzunterricht","indices":[68,86]},{"text":"BadenWürttemberg","indices":[141,158]},{"text":"Schule","indices":[217,224]}]	[{"url":"https://t.co/AHsE2gFXVd","expanded_url":"https://www.swr.de/swraktuell/baden-wuerttemberg/coronavirus-liveblog-bw-100.html","display_url":"swr.de/swraktuell/bad…","indices":[225,248]}]	Die Lehrergewerkschaft @GEW_BW_Presse hält den vom @KM_BW geplanten #Präsenzunterricht für die Klassen fünf und sechs ab kommenden Montag in #BadenWürttemberg unter den jetzigen Bedingungen für nicht zu verantworten. #Schule https://t.co/AHsE2gFXVd	70635.0	RT @SWRAktuellBW: Die Lehrergewerkschaft @GEW_BW_Presse hält den vom @KM_BW geplanten #Präsenzunterricht für die Klassen fünf und sechs ab…	1560.0	True	full
1452505	1452505	604785eb4161a20039fde662	2021-03-09 14:27:44	[]	[]	Mon Mar 08 21:22:24 +0000 2021	[{"text":"StandardizedTesting","indices":[165,185]},{"text":"COVID19","indices":[186,194]},{"text":"TestWaivers","indices":[195,207]},{"text":"Equity","indices":[208,215]}]	[{"url":"https://t.co/qJqnPTwjaS","expanded_url":"https://phys.org/news/2021-03-standardized-problems-1.html","display_url":"phys.org/news/2021-03-s…","indices":[216,239]}]	But in the time since the Bush-era No Child Left Behind law, experience shows the tests will not make education more equitable in the United States via @physorg_com #StandardizedTesting #COVID19 #TestWaivers #Equity https://t.co/qJqnPTwjaS	2052.0	RT @thausman: But in the time since the Bush-era No Child Left Behind law, experience shows the tests will not make education more equitabl…	817.0	True	full
1452506	1452506	604785eb4161a20039fde670	2021-03-09 14:27:44	[]	[]	Mon Mar 08 18:13:14 +0000 2021	[{"text":"BlackOpsColdWar","indices":[11,27]}]	[{"url":"https://t.co/UiieUJRJYt","expanded_url":"https://www.treyarch.com/game-intel/2021/03/Mar_8_2021_Patch_Notes","display_url":"treyarch.com/game-intel/202…","indices":[185,208]}]	In today's #BlackOpsColdWar update: • HC Rapid Fire Moshpit • Outbreak stability fixes • "Firebase Z" Intel updates • Challenge updates • League Play Ladder fixes + more Patch notes: https://t.co/UiieUJRJYt https://t.co/bHLeMM8l2k	4401657.0	RT @Treyarch: In today's #BlackOpsColdWar update: • HC Rapid Fire Moshpit • Outbreak stability fixes • "Firebase Z" Intel updates • Challe…	242.0	True	full
1452507	1452507	604785eb4161a20039fde674	2021-03-09 14:27:44	[{"text":"CoronaSN","indices":[69,78]}]	[{"url":"https://t.co/xvvbkQuWNL","expanded_url":"https://www.kvs-sachsen.de/aktuell/corona-virus/corona-report/","display_url":"kvs-sachsen.de/aktuell/corona…","indices":[202,225]}]		[]	[]			Das kannte ich auch noch nicht: die KVS und die TU haben ein eigenes #CoronaSN-PCR-Monitoring. Hatten demnach die l… https://t.co/4jjXeOVGkq	3707.0	True	full
1452508	1452508	604785eb4161a20039fde678	2021-03-09 14:27:44	[]	[]	Tue Mar 09 11:30:07 +0000 2021	[]	[{"url":"https://t.co/SEx9DH1KBS","expanded_url":"https://www.huffingtonpost.co.uk/entry/chris-whitty-vaccines-not-get-out-of-jail-card_uk_6047547ac5b6a973f954b1dd?f2","display_url":"huffingtonpost.co.uk/entry/chris-wh…","indices":[257,280]}]	"Whitty said that those who think that the vaccination programme is a “get out of jail” card have failed to grasp that younger people – who are not yet jabbed – are the main driver for transmission of the virus." They want to vaccinate your children..... https://t.co/SEx9DH1KBS	6410.0	RT @lisakeb007: "Whitty said that those who think that the vaccination programme is a “get out of jail” card have failed to grasp that youn…	1266.0	True	full
1452509	1452509	604785eb4161a20039fde67c	2021-03-09 14:27:44	[]	[]	Mon Mar 08 22:44:58 +0000 2021	[]	[{"url":"https://t.co/1xsNBYSLhS","expanded_url":"https://www.eltiempo.com/salud/politologa-se-salta-la-fila-de-la-vacunacion-en-bogota-571924","display_url":"eltiempo.com/salud/politolo…","indices":[200,223]}]	ATENCIÓN Nuevo caso de salto en la fila de la vacunación: la politóloga Lady Carolina Cárdenas Gutiérrez fue vacunada contra el covid-19 a pesar de no ser talento humano en salud de primera línea. https://t.co/1xsNBYSLhS	22605.0	RT @RonnySuarez_: ATENCIÓN Nuevo caso de salto en la fila de la vacunación: la politóloga Lady Carolina Cárdenas Gutiérrez fue vacunada c…	3388.0	True	full
1452510	1452510	604785eb4161a20039fde67e	2021-03-09 14:27:44	[]	[]	Tue Mar 09 14:27:09 +0000 2021	[{"text":"Corona","indices":[3,10]},{"text":"Lockdown","indices":[11,20]},{"text":"Starnberg","indices":[198,208]},{"text":"Corona","indices":[209,216]},{"text":"Coronavirus","indices":[217,229]}]	[{"url":"https://t.co/q7Rw2bCsYH","expanded_url":"https://www.merkur.de/lokales/starnberg/andechs-ort28184/corona-bayern-ausflug-andechs-natur-ansturm-regeln-naherholungsgebiet-jaeger-besucher-aerger-90233040.html","display_url":"merkur.de/lokales/starnb…","indices":[174,197]}]	Im #Corona-#Lockdown zieht es viele Menschen raus in die Natur. Einige Waldbesucher halten sich jedoch nicht an die Spielregeln - das hat Folgen für die Naherholungsgebiete. https://t.co/q7Rw2bCsYH #Starnberg #Corona #Coronavirus	29668.0	RT @merkur_de: Im #Corona-#Lockdown zieht es viele Menschen raus in die Natur. Einige Waldbesucher halten sich jedoch nicht an die Spielreg…	23.0	True	full
1452511	1452511	604785ec4161a20039fde682	2021-03-09 14:27:44	[]	[]	Mon Mar 08 19:32:49 +0000 2021	[]	[{"url":"https://t.co/izWkx7WHJQ","expanded_url":"https://m.youtube.com/watch?v=X5GBQh4XXwY&t=6s","display_url":"m.youtube.com/watch?v=X5GBQh…","indices":[216,239]}]	Je vous conseille vivement de partager cette vidéo pour informer le plus de monde possible sur les risques encourus par la vaccination sur le Covid. 216 décès post vaccins, c'est GRAVE et c'est l'ANSM qui l'écrit ! https://t.co/izWkx7WHJQ	348.0	RT @AgretDenis: Je vous conseille vivement de partager cette vidéo pour informer le plus de monde possible sur les risques encourus par la…	9.0	True	full
1452512	1452512	604785ec4161a20039fde686	2021-03-09 14:27:44	[]	[]	Tue Mar 09 11:37:48 +0000 2021	[]	[{"url":"https://t.co/FY4MTDeFPg","expanded_url":"https://apnews.com/article/entertainment-coronavirus-pandemic-1ab1174d2ca9a373dd3948974704d662?utm_medium=APEntertainment&utm_source=Twitter&utm_campaign=SocialFlow","display_url":"apnews.com/article/entert…","indices":[267,290]}]	.@BTS_twt is working on new music — as a group &amp; soloists. They said the Grammy nom does create pressure for next songs, but they’re not letting success get to their heads. “We try to stay down to earth &amp; put our feet to the ground &amp; do what we do." -RM https://t.co/FY4MTDeFPg	46402.0	RT @BTSPressData: .@BTS_twt is working on new music — as a group &amp; soloists. They said the Grammy nom does create pressure for next songs,…	2733.0	True	full
1452513	1452513	604785ec4161a20039fde69a	2021-03-09 14:27:44	[]	[]	Tue Mar 09 14:01:21 +0000 2021	[]	[{"url":"https://t.co/2DI382ddUH","expanded_url":"https://bit.ly/3bukWuS","display_url":"bit.ly/3bukWuS","indices":[221,244]}]	A circuit court judge has dismissed a potential class-action lawsuit against the state and Deloitte Consulting stemming from the meltdown of Florida’s online unemployment compensation system during the COVID-19 pandemic. https://t.co/2DI382ddUH https://t.co/57lhp5HgZM	276298.0	RT @SunSentinel: A circuit court judge has dismissed a potential class-action lawsuit against the state and Deloitte Consulting stemming fr…	13843.0	True	full
1452514	1452514	604785ec4161a20039fde69e	2021-03-09 14:27:44	[{"text":"COVID19","indices":[95,103]},{"text":"ReporteComunal","indices":[104,119]},{"text":"SaludMunicipalATuServicio","indices":[120,146]}]	[{"url":"https://t.co/Vd0lCbJCcz","expanded_url":"https://www.facebook.com/apssanvicente.cl/photos/a.2067254183393404/3758238730961599/","display_url":"facebook.com/apssanvicente.…","indices":[70,93]}]		[]	[]			REPORTE DIARIO DE COVID-19 EN SAN VICENTE !! 🦠 🦠 Más información en https://t.co/Vd0lCbJCcz #COVID19… https://t.co/rTEKV49A8J	2627.0	True	full
1452515	1452515	604785ed4161a20039fde6a8	2021-03-09 14:27:44	[]	[]	Tue Mar 09 13:41:54 +0000 2021	[]	[{"url":"https://t.co/A5rE5vWEt3","expanded_url":"https://pop.inquirer.net/107010/sb19-stakes-its-claim-to-global-domination-with-larger-than-life-single-what","display_url":"pop.inquirer.net/107010/sb19-st…","indices":[160,183]}]	Released today, @SB19Official's new single “What?” stakes its claim to global domination with a contagiously massive sound that’s larger than life. Read more: https://t.co/A5rE5vWEt3	11785.0	RT @InqPOP: Released today, @SB19Official's new single “What?” stakes its claim to global domination with a contagiously massive sound that…	611.0	True	full
1452516	1452516	604785ed4161a20039fde6b4	2021-03-09 14:27:45	[]	[]	Tue Mar 09 14:15:33 +0000 2021	[]	[{"url":"https://t.co/NW1sswAJzM","expanded_url":"http://vogue.cm/aAXf86p","display_url":"vogue.cm/aAXf86p","indices":[190,213]}]	The pandemic, a political awakening, and a Spanish-language EP have all pushed @selenagomez into uncharted territory. For our April issue, Vogue gets to know the superstar with grand plans: https://t.co/NW1sswAJzM	13925628.0	RT @voguemagazine: The pandemic, a political awakening, and a Spanish-language EP have all pushed @selenagomez into uncharted territory. Fo…	332.0	True	full
1452517	1452517	604785ee4161a20039fde6c4	2021-03-09 14:27:45	[]	[]	Tue Mar 09 02:26:03 +0000 2021	[]	[{"url":"https://t.co/D383xIumkV","expanded_url":"http://onlyfans.com/brianvach","display_url":"onlyfans.com/brianvach","indices":[148,171]}]	Desconocidos me ofrecen dinero para hacerle la fiestita de cumpleańos a uno de sus amigos🔥llora del dolor🔥😈 (regalito al md para los que dan RT🎁) https://t.co/D383xIumkV 70% OFF 👌 https://t.co/X1hNuzxDov	265683.0	RT @cristianrook: Desconocidos me ofrecen dinero para hacerle la fiestita de cumpleańos a uno de sus amigos🔥llora del dolor🔥😈 (regalito al…	14.0	True	full
1452518	1452518	604785ee4161a20039fde6ca	2021-03-09 14:27:45	[]	[]	Tue Mar 09 14:18:00 +0000 2021	[]	[{"url":"https://t.co/Z4Q8yLCDJF","expanded_url":"https://www.axios.com/bmi-obesity-severe-risk-factors-covid-19-cdc-063fb142-234c-4654-98b1-de357fb8df87.html?utm_source=twitter&utm_medium=social&utm_campaign=editorial&utm_content=health-covid","display_url":"axios.com/bmi-obesity-se…","indices":[145,168]}]	About 78% of people who were hospitalized, placed on a ventilator or died from COVID-19 were overweight or obese, according to a new CDC report. https://t.co/Z4Q8yLCDJF	569413.0	RT @axios: About 78% of people who were hospitalized, placed on a ventilator or died from COVID-19 were overweight or obese, according to a…	12.0	True	full
1452519	1452519	604785ee4161a20039fde6ce	2021-03-09 14:27:45	[]	[{"url":"https://t.co/QCSGgqVuoG","expanded_url":"https://jamanetwork.com/journals/jama/fullarticle/2771764#:~:text=The%20COVID%2D19%20Pandemic%20and,Infectious%20Diseases%20%7C%20JAMA%20%7C%20JAMA%20Network","display_url":"jamanetwork.com/journals/jama/…","indices":[255,278]}]		[]	[]			🇪🇺📌 Xander, in concreto. Summers/Cutler: est. cumulative financial costs of the pandemic related to lost output and… https://t.co/vIbJwMm9HS	411.0	True	full
1452520	1452520	604785ee4161a20039fde6d6	2021-03-09 14:27:45	[]	[]	Tue Mar 09 07:59:05 +0000 2021	[]	[{"url":"https://t.co/LdXrZ8lbOQ","expanded_url":"https://www.irrawaddy.com/opinion/guest-column/can-china-myanmars-good-neighbor-maintaining-non-interference-principle.html","display_url":"irrawaddy.com/opinion/guest-…","indices":[256,279]}]	A "good neighbor" doesn't turn its back on people in distress claiming it's merely an "internal affair" that soldiers have arrested their elected leaders and are shooting protesters. But that's how the Chinese government is treating the people of Myanmar. https://t.co/LdXrZ8lbOQ https://t.co/FGpr8O4cz1	435698.0	RT @KenRoth: A "good neighbor" doesn't turn its back on people in distress claiming it's merely an "internal affair" that soldiers have arr…	37.0	True	full
1452521	1452521	604785ef4161a20039fde6f8	2021-03-09 14:27:45	[]	[]	Tue Mar 09 07:57:17 +0000 2021	[{"text":"fixinstagram","indices":[243,256]}]	[{"url":"https://t.co/CVUDURDB5R","expanded_url":"https://www.counterhate.com/fixinstagram","display_url":"counterhate.com/fixinstagram","indices":[257,280]}]	Instagram is broken. Its algorithm is recommending Covid and vaccine lies to millions of users during a pandemic. Our new report with @RestlessDev exposes the problem and how @Instagram's owner @Facebook can fix it. Sign our open letter to #fixinstagram https://t.co/CVUDURDB5R https://t.co/butOSTuAMY	15807.0	RT @CCDHate: Instagram is broken. Its algorithm is recommending Covid and vaccine lies to millions of users during a pandemic. Our new re…	20245.0	True	full
1452522	1452522	604785ef4161a20039fde6fe	2021-03-09 14:27:45	[]	[]	Tue Mar 09 14:15:33 +0000 2021	[]	[{"url":"https://t.co/NW1sswAJzM","expanded_url":"http://vogue.cm/aAXf86p","display_url":"vogue.cm/aAXf86p","indices":[190,213]}]	The pandemic, a political awakening, and a Spanish-language EP have all pushed @selenagomez into uncharted territory. For our April issue, Vogue gets to know the superstar with grand plans: https://t.co/NW1sswAJzM	13925628.0	RT @voguemagazine: The pandemic, a political awakening, and a Spanish-language EP have all pushed @selenagomez into uncharted territory. Fo…	1480.0	True	full
1452523	1452523	604785f04161a20039fde720	2021-03-09 14:27:46	[]	[{"url":"https://t.co/B2QeVGZMtF","expanded_url":"http://TheBest10.es","display_url":"TheBest10.es","indices":[18,41]}]		[]	[]			@CherryQueen96 En https://t.co/B2QeVGZMtF, la página para crear votar y compartir listas, los usuarios están eligie… https://t.co/AbKUec7NBO	716.0	True	full
1452524	1452524	604785f04161a20039fde724	2021-03-09 14:27:46	[]	[]	Tue Mar 09 14:17:21 +0000 2021	[]	[{"url":"https://t.co/6CAQMuW9d3","expanded_url":"https://www.mediamatters.org/coronavirus-covid-19/coronavirus-fox-news-trump-feedback-loop-will-get-people-killed","display_url":"mediamatters.org/coronavirus-co…","indices":[225,248]}]	Me, one year ago today: "A significant number of Americans are likely to die -- prematurely and unnecessarily -- because Trump is taking advice from Fox News. We are courting disaster, thanks to the Trump-Fox feedback loop." https://t.co/6CAQMuW9d3	144280.0	RT @MattGertz: Me, one year ago today: "A significant number of Americans are likely to die -- prematurely and unnecessarily -- because Tru…	4824.0	True	full
1452525	1452525	604785f04161a20039fde72a	2021-03-09 14:27:46	[]	[]	Tue Mar 09 03:26:37 +0000 2021	[]	[{"url":"https://t.co/IJ9QmTGpmA","expanded_url":"https://twitter.com/DionLimTV/status/1369113238806294528","display_url":"twitter.com/DionLimTV/stat…","indices":[222,245]}]	We are rapidly descending into decadence that defies political categorization and is really just civilizational decline. This is the result of years of peace and affluence - and a society that no longer values adulthood. https://t.co/IJ9QmTGpmA	516387.0	RT @RadioFreeTom: We are rapidly descending into decadence that defies political categorization and is really just civilizational decline.…	1215.0	True	full
1452526	1452526	604785f04161a20039fde72e	2021-03-09 14:27:46	[{"text":"Moquegua","indices":[0,9]}]	[{"url":"https://t.co/wPYCil8RRl","expanded_url":"https://radioamericana.com.pe/2021/03/09/invasiones-en-chen-chen-se-agudizan-por-discrepancias-entre-pobladores-de-asociaciones-de-vivienda-y-los-nuevos-ocupantes/","display_url":"radioamericana.com.pe/2021/03/09/inv…","indices":[233,256]}]		[]	[]			#Moquegua: Más invasiones. El alcalde de Chen Chen ha denunciado esta mañana que hay más invasiones, la pugna por u… https://t.co/NRTElOo1bu	101.0	True	full
1452527	1452527	604785f04161a20039fde734	2021-03-09 14:27:46	[]	[]	Tue Mar 09 04:20:04 +0000 2021	[]	[{"url":"https://t.co/WqA7L8osPs","expanded_url":"https://nyti.ms/2OAW1Nv","display_url":"nyti.ms/2OAW1Nv","indices":[188,211]}]	Nearly a third of the patients with long-term Covid-related problems like shortness of breath, chest pain or abdominal pain were asymptomatic when they tested positive, a new study found. https://t.co/WqA7L8osPs	49580559.0	RT @nytimes: Nearly a third of the patients with long-term Covid-related problems like shortness of breath, chest pain or abdominal pain we…	699.0	True	full
1452528	1452528	604785f04161a20039fde738	2021-03-09 14:27:46	[{"text":"ToryLiar","indices":[61,70]},{"text":"Conservatives","indices":[75,89]},{"text":"ToryScum","indices":[171,180]},{"text":"EU","indices":[230,233]},{"text":"Rugby","indices":[234,240]},{"text":"Warwickshire","indices":[241,254]},{"text":"RugbyTory","indices":[255,265]},{"text":"Turing","indices":[266,273]},{"text":"Erasmus","indices":[274,282]},{"text":"Brexitcarnage","indices":[283,297]}]	[{"url":"https://t.co/opLmQntYCV","expanded_url":"https://twitter.com/euromove/status/1369257156466376706?s=20","display_url":"twitter.com/euromove/statu…","indices":[298,321]}]		[]	[]			@HoultonSchool @MarkPawsey @SatisEducation When you open ask #ToryLiar why #Conservatives have destroyed chances to… https://t.co/ebEds0vMsg	2021.0	True	full
1452529	1452529	604785f04161a20039fde73a	2021-03-09 14:27:46	[]	[{"url":"https://t.co/zxgyEuVqwY","expanded_url":"https://m.facebook.com/story.php?story_fbid=10224819418903115&id=1542852904&sfnsn=mo","display_url":"m.facebook.com/story.php?stor…","indices":[206,229]}]		[]	[]			Vaccine trials still in early stages and may have known adverse side effects especially for minority but.. here min… https://t.co/ICwPDDHfEc	3.0	True	full
1452530	1452530	604785f14161a20039fde746	2021-03-09 14:27:46	[]	[]	Tue Mar 09 12:44:07 +0000 2021	[]	[{"url":"https://t.co/9zz8yNkFMw","expanded_url":"http://youtube.com/watch?v=mLdV4XKXyaQ&feature=youtu.be","display_url":"youtube.com/watch?v=mLdV4X…","indices":[117,140]},{"url":"https://t.co/i2EpEJcvO9","expanded_url":"https://terrabrasilnoticias.com/2021/03/aborto-matou-quase-36-vezes-mais-que-a-covid-em-2020-vereador-nikolas-ferreira-desmascara-o-feminismo-veja-video/","display_url":"terrabra…	Aborto matou quase 36 vezes mais que a Covid em 2020: Vereador Nikolas Ferreira ‘desmascara’ o feminismo; VEJA VÍDEO https://t.co/9zz8yNkFMw https://t.co/i2EpEJcvO9	7688.0	RT @TerraBrasilnot: Aborto matou quase 36 vezes mais que a Covid em 2020: Vereador Nikolas Ferreira ‘desmascara’ o feminismo; VEJA VÍDEO ht…	6266.0	True	full
1452531	1452531	604785f14161a20039fde752	2021-03-09 14:27:46	[]	[]	Mon Mar 08 14:20:47 +0000 2021	[{"text":"ChooseToChallengeKE","indices":[131,151]},{"text":"choosetochallenge","indices":[153,171]}]	[{"url":"https://t.co/R4wLazTdgE","expanded_url":"https://www.instagram.com/p/CMKTAv3hz8V/?igshid=17mpb4ci03kx2","display_url":"instagram.com/p/CMKTAv3hz8V/…","indices":[189,212]}]	Women issues we're not put on essential services priorities during the pandemic yet women issues are special and unique. ~ Mwikali #ChooseToChallengeKE #choosetochallenge @ Nairobi, Kenya https://t.co/R4wLazTdgE	189207.0	RT @DanielMaithyaKE: Women issues we're not put on essential services priorities during the pandemic yet women issues are special and uniqu…	83.0	True	full
1452532	1452532	604785f14161a20039fde75e	2021-03-09 14:27:46	[{"text":"Audiobook","indices":[0,10]},{"text":"GameLit","indices":[102,110]}]	[{"url":"https://t.co/vrTlebWCz6","expanded_url":"https://www.audible.com/pd/Seas-the-Day-Audiobook/1705236561?qid=1615300035&sr=1-7&ref=a_search_c3_lProduct_1_7&pf_rd_p=83218cca-c308-412f-bfcf-90198b687a2f&pf_rd_r=82Y1M1JA9YAFYV9EX725","display_url":"audible.com/pd/Seas-the-Da…","indices":[241,264]}]		[]	[]			#Audiobook Release Tuesday, friends! SEAS THE DAY by Maestro @Bodegazilla is out, in all its Bad Guys #GameLit glor… https://t.co/vTzltw7WaP	1575.0	True	full
1452533	1452533	604785f14161a20039fde762	2021-03-09 14:27:47	[]	[]	Tue Mar 09 14:08:40 +0000 2021	[]	[{"url":"https://t.co/0tK2kf6zHe","expanded_url":"http://bit.ly/3qtLwIX","display_url":"bit.ly/3qtLwIX","indices":[116,139]}]	🔴AHORA🔴 Ministro Juan José Ossa avisa que si no se extiende el Estado de Excepción, se acaba el IFE y Bono COVID ➡ https://t.co/0tK2kf6zHe https://t.co/Slr7P1ZEeW	364194.0	RT @eldesconcierto: 🔴AHORA🔴 Ministro Juan José Ossa avisa que si no se extiende el Estado de Excepción, se acaba el IFE y Bono COVID ➡ htt…	2606.0	True	full
1452534	1452534	604785f24161a20039fde772	2021-03-09 14:27:47	[]	[]	Tue Mar 09 14:19:09 +0000 2021	[]	[{"url":"https://t.co/0xsBgo6Dv3","expanded_url":"https://twitter.com/Sseeji/status/1369005150170275840","display_url":"twitter.com/Sseeji/status/…","indices":[135,158]}]	Did the Pope even thank the Iraqui people for defending the Christians from ISIS-Did he condemn the US led invasion? i didn't think so https://t.co/0xsBgo6Dv3	454.0	RT @tomdionnecarro1: Did the Pope even thank the Iraqui people for defending the Christians from ISIS-Did he condemn the US led invasion? i…	1011.0	True	full
1452535	1452535	604785f24161a20039fde774	2021-03-09 14:27:47	[]	[]	Tue Mar 09 14:16:19 +0000 2021	[{"text":"ÚLTIMAHORA","indices":[0,11]},{"text":"coronavirus","indices":[57,69]},{"text":"CdMx","indices":[145,150]}]	[{"url":"https://t.co/YnZLVPLRL7","expanded_url":"https://mile.io/2Of0OEq","display_url":"mile.io/2Of0OEq","indices":[151,174]}]	#ÚLTIMAHORA | Un nuevo lote de 540 mil 53 vacunas contra #coronavirus de la farmacéutica Pfizer-BioNTech llegó al Aeropuerto Internacional de la #CdMx https://t.co/YnZLVPLRL7 https://t.co/iDTfoCH9eK	4940776.0	RT @Milenio: #ÚLTIMAHORA | Un nuevo lote de 540 mil 53 vacunas contra #coronavirus de la farmacéutica Pfizer-BioNTech llegó al Aeropuerto I…	162.0	True	full
1452536	1452536	604785f34161a20039fde79a	2021-03-09 14:27:47	[]	[]	Wed Mar 03 18:34:18 +0000 2021	[]	[{"url":"https://t.co/ky2XAqfPIq","expanded_url":"https://www.israelnationalnews.com/News/News.aspx/297051","display_url":"israelnationalnews.com/News/News.aspx…","indices":[219,242]}]	The authors stated: "Our analyses indicate ORDERS of magnitude increases in deaths rates during the 5-week long vaccination process, as compared to the unvaccinated and those after completing the vaccination process." https://t.co/ky2XAqfPIq	25333.0	RT @NikolovScience: The authors stated: "Our analyses indicate ORDERS of magnitude increases in deaths rates during the 5-week long vaccin…	151.0	True	full
1452537	1452537	604785f34161a20039fde7a4	2021-03-09 14:27:47	[]	[]	Sun Mar 07 17:45:18 +0000 2021	[]	[{"url":"https://t.co/RnJdjBBOly","expanded_url":"https://www.bbc.com/news/uk-56313199","display_url":"bbc.com/news/uk-563131…","indices":[233,256]}]	The government spent almost £40 billion on the test and trace system But apparently they can only afford £3.50 extra a week for the NHS nurses who have risked their lives for 12 months If you believe this, you’ll believe anything https://t.co/RnJdjBBOly	653563.0	RT @NHSMillion: The government spent almost £40 billion on the test and trace system But apparently they can only afford £3.50 extra a wee…	150.0	True	full
1452538	1452538	604785f34161a20039fde7a6	2021-03-09 14:27:47	[]	[]	Tue Mar 09 13:35:39 +0000 2021	[{"text":"WhatsHappeningInMyanmar","indices":[137,161]}]	[{"url":"https://t.co/5cEVQj1XMn","expanded_url":"https://www.irrawaddy.com/news/burma/myanmar-media-groups-vow-defy-juntas-publishing-bans.html","display_url":"irrawaddy.com/news/burma/mya…","indices":[164,187]}]	On March 3, the society’s office was raided and its belongings destroyed and 10 staff members brutally tortured by the security forces. #WhatsHappeningInMyanmar https://t.co/5cEVQj1XMn	8351.0	RT @kyawhsanhlaing1: On March 3, the society’s office was raided and its belongings destroyed and 10 staff members brutally tortured by the…	114.0	True	full
1452539	1452539	604785f34161a20039fde7b0	2021-03-09 14:27:48	[]	[]	Tue Mar 09 12:11:34 +0000 2021	[]	[{"url":"https://t.co/cPa6G9NCs9","expanded_url":"https://www.brookings.edu/blog/up-front/2021/03/04/understanding-and-mitigating-climate-change-risks/","display_url":"brookings.edu/blog/up-front/…","indices":[192,215]}]	We need to start thinking about preventing instead of just reacting to disasters, whose costs are borne by is all. Pandemic was predictable as is climate change and risks can be mitigated. https://t.co/cPa6G9NCs9	26200.0	RT @DianeSwonk: We need to start thinking about preventing instead of just reacting to disasters, whose costs are borne by is all. Pandem…	95.0	True	full
1452540	1452540	604785f44161a20039fde7c0	2021-03-09 14:27:48	[]	[{"url":"https://t.co/YLfYLlsveD","expanded_url":"https://twitter.com/karolswife/status/1369288243565494272?s=21","display_url":"twitter.com/karolswife/sta…","indices":[154,177]}]		[]	[]			@affectionkarol y aca perfectamente se ve lo que dije, que si lo hacen con buena intención vale, pero muchos sabemo… https://t.co/b6mg77V7v2	2137.0	True	full
1452541	1452541	604785f44161a20039fde7c4	2021-03-09 14:27:48	[]	[]	Tue Mar 09 13:09:11 +0000 2021	[]	[{"url":"https://t.co/38QrdgGEXV","expanded_url":"http://youtu.be/zc-9k1SbJ_Q","display_url":"youtu.be/zc-9k1SbJ_Q","indices":[236,259]}]	Terry in Manchester says youngsters who refuse to wear a face mask in the classroom need to “get a grip”. Mike: “If you want children to wear masks at school, you wear one for seven hours and see how you feel.” Watch talkRADIO live ► https://t.co/38QrdgGEXV @Iromg https://t.co/b54nkCpBY6	142622.0	RT @talkRADIO: Terry in Manchester says youngsters who refuse to wear a face mask in the classroom need to “get a grip”. Mike: “If you wan…	2.0	True	full
1452542	1452542	604785f44161a20039fde7d4	2021-03-09 14:27:48	[]	[]	Wed Feb 03 15:55:47 +0000 2021	[{"text":"DigitalEnterprise","indices":[216,234]}]	[{"url":"https://t.co/6ANOdPPzWW","expanded_url":"https://sie.ag/3cBEeQ4","display_url":"sie.ag/3cBEeQ4","indices":[250,273]}]	Increased competitiveness thanks to simulations Rosendahl Nextrom uses Digital Twins to simulate new ideas &amp; workflows in virtual space – launching it ahead of its competitors. Just one of many examples of how a #DigitalEnterprise can benefit. 👉 https://t.co/6ANOdPPzWW https://t.co/X4LslsIhe0	101684.0	RT @siemensindustry: Increased competitiveness thanks to simulations Rosendahl Nextrom uses Digital Twins to simulate new ideas &amp; workflows…	308.0	True	full
1452543	1452543	604785f44161a20039fde7d6	2021-03-09 14:27:48	[]	[]	Mon Mar 08 18:56:38 +0000 2021	[]	[{"url":"https://t.co/U4Hqe7GJ0E","expanded_url":"http://www.cnn.com/2021/03/08/politics/fact-check-tom-cotton-prisoners-pandemic-relief-checks-trump-biden/index.html","display_url":"cnn.com/2021/03/08/pol…","indices":[255,278]}]	Fox News led its website with this headline: “FUNDING CONVICTED KILLERS. Democratic COVID bill gives mass murderers taxpayer money right out of your pocket.” Fox didn’t do that when Trump signed two GOP-approved Covid bills that sent money to prisoners: https://t.co/U4Hqe7GJ0E	1240207.0	RT @ddale8: Fox News led its website with this headline: “FUNDING CONVICTED KILLERS. Democratic COVID bill gives mass murderers taxpayer mo…	100.0	True	full
1452544	1452544	604785f44161a20039fde7d8	2021-03-09 14:27:48	[]	[]	Tue Mar 09 14:05:23 +0000 2021	[{"text":"Volunteer","indices":[184,194]},{"text":"Covid","indices":[195,201]},{"text":"Learning","indices":[202,211]},{"text":"CommunityAction","indices":[213,229]},{"text":"DementiaAwareness","indices":[230,248]},{"text":"DementiaFriendlyCommunities","indices":[249,277]}]	[{"url":"https://t.co/Rwo627JtIW","expanded_url":"https://www.dementiafriends.org.uk/WEBSession#.YEd_eh6nw0M","display_url":"dementiafriends.org.uk/WEBSession#.YE…","indices":[160,183]}]	Are you a volunteer? Learn about how to support people living with dementia in your community by becoming @DementiaFriends online. Book your free session here https://t.co/Rwo627JtIW #Volunteer #Covid #Learning #CommunityAction #DementiaAwareness #DementiaFriendlyCommunities https://t.co/oabJ0f9drn	767.0	RT @LutonDAA: Are you a volunteer? Learn about how to support people living with dementia in your community by becoming @DementiaFriends on…	74.0	True	full
1452545	1452545	604785f44161a20039fde7e0	2021-03-09 14:27:48	[]	[]	Mon Mar 08 22:04:54 +0000 2021	[{"text":"ÚltimaHora","indices":[2,13]},{"text":"Feministas","indices":[14,25]},{"text":"SomosTelediario","indices":[180,196]}]	[{"url":"https://t.co/fBxGPUKEfK","expanded_url":"http://www.telediario.mx","display_url":"telediario.mx","indices":[199,222]}]	🔴 #ÚltimaHora #Feministas tiran al suelo y golpean a policías mujer de la @SSC_CDMX, hombres entraron a defender a las uniformadas para que fueran rescatadas por sus compañeras. #SomosTelediario | https://t.co/fBxGPUKEfK https://t.co/Z7LWQ96rGx	72101.0	RT @telediario: 🔴 #ÚltimaHora #Feministas tiran al suelo y golpean a policías mujer de la @SSC_CDMX, hombres entraron a defender a las unif…	301.0	True	full
1452546	1452546	604785f54161a20039fde7fa	2021-03-09 14:27:48	[]	[]	Tue Mar 09 14:11:59 +0000 2021	[{"text":"lockdown","indices":[175,184]}]	[{"url":"https://t.co/KZMI6SjLRh","expanded_url":"https://twitter.com/schlanggl/status/1369285774831718410","display_url":"twitter.com/schlanggl/stat…","indices":[214,237]}]	Hä 🤔 Das sieht doch eher aus wie ein unterernährter Dino. Noch ein Hääääää 🤔 Was ist denn „institutioneller sexueller Analphabetismus“ 🤦‍♀️😂🤡 Kannste dir nicht ausdenken. Der #lockdown ist nicht gut. Garnicht gut. https://t.co/KZMI6SjLRh	1408.0	RT @Nailfreak1: Hä 🤔 Das sieht doch eher aus wie ein unterernährter Dino. Noch ein Hääääää 🤔 Was ist denn „institutioneller sexueller Analp…	1302.0	True	full
1452547	1452547	604785f54161a20039fde802	2021-03-09 14:27:48	[]	[]	Tue Mar 09 14:03:16 +0000 2021	[]	[{"url":"https://t.co/5Fqh8RTcvn","expanded_url":"https://johnpavlovitz.com/2020/08/08/maga-men-are-weak/","display_url":"johnpavlovitz.com/2020/08/08/mag…","indices":[250,273]}]	MAGAs like to talk about "real men." Real men wear masks in a pandemic. They socially-distance. They show restraint. They protect other people from sickness. They trust Science. Real men don't refuse to do all these things in order to feel "manly." https://t.co/5Fqh8RTcvn	298881.0	RT @johnpavlovitz: MAGAs like to talk about "real men." Real men wear masks in a pandemic. They socially-distance. They show restraint. The…	157.0	True	full
1452548	1452548	604785f54161a20039fde818	2021-03-09 14:27:49	[]	[]	Tue Mar 09 13:02:00 +0000 2021	[{"text":"ArtificialIntelligence","indices":[0,23]},{"text":"China","indices":[150,156]},{"text":"China","indices":[240,246]},{"text":"superpower","indices":[247,258]},{"text":"India","indices":[259,265]},{"text":"aiandpower","indices":[266,277]}]	[{"url":"https://t.co/CWLZyAScEP","expanded_url":"https://www.aiandpower.com/","display_url":"aiandpower.com","indices":[216,239]}]	#ArtificialIntelligence is at the heart of China's nation-building agenda. The country has literally bet its entire future on AI. To know more on how #China unlike India is deploying AI to become a superpower, read- https://t.co/CWLZyAScEP #China #superpower #India #aiandpower https://t.co/W9dasWKmYa	264869.0	RT @RajivMessage: #ArtificialIntelligence is at the heart of China's nation-building agenda. The country has literally bet its entire futur…	179.0	True	full
1452549	1452549	604785f64161a20039fde822	2021-03-09 14:27:49	[]	[{"url":"https://t.co/pH7J3mkiyF","expanded_url":"https://venturi-group.com/podcast/cto-stories-designing-and-building-the-rtgs-global-platform-andrew-smith/","display_url":"venturi-group.com/podcast/cto-st…","indices":[269,292]}]		[]	[]			@DexterCousins So this is the full podcast... there is a chunk in it where we talk about culture and hiring. Cover… https://t.co/TpHQ4BiIq8	1869.0	True	full
1452550	1452550	604785f64161a20039fde82e	2021-03-09 14:27:49	[]	[]	Tue Mar 09 07:00:00 +0000 2021	[]	[{"url":"https://t.co/IX2zHsDrnv","expanded_url":"https://www.eldiario.es/opinion/zona-critica/imperdonable-tentacion-posponer-feminismo_129_7286560.html","display_url":"eldiario.es/opinion/zona-c…","indices":[254,277]}]	"Hay señalamientos, como el que ejerce diariamente Vox contra el feminismo, que nos conducen peligrosamente a una cuesta abajo sin freno, con la irresponsabilidad y complicidad de tantos medios de comunicación que amplifican sus mensajes diariamente": https://t.co/IX2zHsDrnv	124544.0	RT @olgarodriguezfr: "Hay señalamientos, como el que ejerce diariamente Vox contra el feminismo, que nos conducen peligrosamente a una cues…	318.0	True	full
1452551	1452551	604785f64161a20039fde836	2021-03-09 14:27:49	[]	[{"url":"https://t.co/CenGLCCfaX","expanded_url":"https://nightofthehats.blogspot.com/2019/01/i-read-comics-stag-town.html","display_url":"nightofthehats.blogspot.com/2019/01/i-read…","indices":[123,146]}]		[]	[]			I reviewed its earlier incarnation very poorly, and by that I mean I was moderately positive but my review was inco… https://t.co/xUoQmUdcPi	226.0	True	full
1452552	1452552	604785f64161a20039fde83a	2021-03-09 14:27:49	[]	[]	Mon Mar 08 18:41:56 +0000 2021	[{"text":"vaccinated","indices":[107,118]}]	[{"url":"https://t.co/99Po7aRgwa","expanded_url":"https://www.marketwatch.com/story/cdc-says-vaccinated-people-can-gather-indoors-in-small-groups-without-masks-2021-03-08?reflink=mw_share_twitter","display_url":"marketwatch.com/story/cdc-says…","indices":[256,279]}]	Good news. Under the CDC's new rules, vaccinated people can socialize indoors, in small groups, with other #vaccinated or unvaccinated people, without taking preventive measures (such as wearing a mask), if no one in the unvaccinated group is at high risk https://t.co/99Po7aRgwa	5640.0	RT @CristinaDragani: Good news. Under the CDC's new rules, vaccinated people can socialize indoors, in small groups, with other #vaccinated…	5171.0	True	full
1452553	1452553	604785f64161a20039fde840	2021-03-09 14:27:49	[]	[]	Tue Mar 09 13:40:07 +0000 2021	[{"text":"PHX","indices":[41,45]},{"text":"COVID19","indices":[46,54]},{"text":"MaskUpPHX","indices":[214,224]}]	[{"url":"https://t.co/UhY0IjyHno","expanded_url":"http://Phoenix.gov/COVIDtesting","display_url":"Phoenix.gov/COVIDtesting","indices":[190,213]}]	Here is today's schedule for the city of #PHX #COVID19 mobile testing vans: Van 1: Fry's Food Store, 4230 W. McDowell Rd., 7:15a-1:15p Van 2: No location today Future dates and locations: https://t.co/UhY0IjyHno #MaskUpPHX https://t.co/q1ScQwPk5L	44153.0	RT @CityofPhoenixAZ: Here is today's schedule for the city of #PHX #COVID19 mobile testing vans: Van 1: Fry's Food Store, 4230 W. McDowell…	2492.0	True	full
1452554	1452554	604785f64161a20039fde84c	2021-03-09 14:27:49	[]	[]	Tue Mar 09 12:25:02 +0000 2021	[]	[{"url":"https://t.co/bFFxriZ3N6","expanded_url":"http://oecd.org/economic-outlo","display_url":"oecd.org/economic-outlo","indices":[231,254]}]	India 🇮🇳 followed by China 🇨🇳 best covid19 recovery. OECD economic outlook 2021: 🌎5.6% 🇦🇺4.5% 🇨🇦4.7% 🇪🇺3.9% 🇩🇪3.0% 🇫🇷5.9% 🇮🇹4.1% 🇯🇵2.7% 🇰🇷3.3% 🇬🇧5.1% 🇺🇸6.5% 🇦🇷4.6% 🇧🇷3.7% 🇨🇳7.8% 🇮🇳12.6% 🇮🇩4.9% 🇲🇽4.5% 🇷🇺2.7% 🇸🇦2.6% 🇿🇦3% 🇹🇷5.9% 👉 https://t.co/bFFxriZ3N6… Thanks @pitres	145803.0	RT @ErikSolheim: India 🇮🇳 followed by China 🇨🇳 best covid19 recovery. OECD economic outlook 2021: 🌎5.6% 🇦🇺4.5% 🇨🇦4.7% 🇪🇺3.9% 🇩🇪3.0% 🇫🇷5.9%…	3328.0	True	full
1452555	1452555	604785f64161a20039fde852	2021-03-09 14:27:49	[]	[]	Tue Mar 09 12:08:09 +0000 2021	[]	[{"url":"https://t.co/hfCkseVBS3","expanded_url":"https://www.elmundo.es/economia/2021/03/09/6047578dfc6c83411b8b4795.html","display_url":"elmundo.es/economia/2021/…","indices":[248,271]}]	Qué puñetera casualidad, oiga. Qué mala suerte tiene Pedro Sánchez. Pero, no sé cómo, su mala suerte la pagan siempre los demás. El SEPE sufre un ataque informático que paraliza sus servicios y retrasa la gestión de "centenares de miles de citas" https://t.co/hfCkseVBS3	262240.0	RT @ldpsincomplejos: Qué puñetera casualidad, oiga. Qué mala suerte tiene Pedro Sánchez. Pero, no sé cómo, su mala suerte la pagan siempre…	219.0	True	full
1452556	1452556	604785f74161a20039fde86c	2021-03-09 14:27:49	[]	[]	Tue Mar 09 14:25:37 +0000 2021	[]	[{"url":"https://t.co/Qg6nghjjsz","expanded_url":"https://twitter.com/kassiemcclung/status/1369280231312404482","display_url":"twitter.com/kassiemcclung/…","indices":[177,200]}]	At the moment, appointments are scarce in the metros (the closest to me is in Kingfisher, for instance) But expect new appointments to load into the system throughout the week https://t.co/Qg6nghjjsz	8443.0	RT @KOCODillon: At the moment, appointments are scarce in the metros (the closest to me is in Kingfisher, for instance) But expect new app…	1770.0	True	full
1452557	1452557	604785f74161a20039fde87e	2021-03-09 14:27:49	[]	[{"url":"https://t.co/Mq8lcdptun","expanded_url":"https://www.euifis.eu/eng/fiscal/299/european-fiscal-monitor-march-2021","display_url":"euifis.eu/eng/fiscal/299…","indices":[256,279]}]		[]	[]			📰One year after the first Covid-19 lockdowns, European economies remain severely affected. All EU IFIs report tha… https://t.co/Wbh8d0KAXJ	509.0	True	full
1452558	1452558	604785f84161a20039fde892	2021-03-09 14:27:50	[]	[]	Tue Mar 09 13:59:00 +0000 2021	[]	[{"url":"https://t.co/mll5SZmN7Z","expanded_url":"https://n.pr/30oo6dz","display_url":"n.pr/30oo6dz","indices":[213,236]}]	For people fully vaccinated against coronavirus, it is safe to visit with others indoors without a mask or physical distancing. The CDC has updated its guidelines as more and more of the country gets vaccinated. https://t.co/mll5SZmN7Z	273694.0	RT @MorningEdition: For people fully vaccinated against coronavirus, it is safe to visit with others indoors without a mask or physical dis…	717.0	True	full
1452559	1452559	604785f84161a20039fde896	2021-03-09 14:27:50	[]	[]	Mon Mar 08 22:01:17 +0000 2021	[{"text":"EnVivo","indices":[0,7]},{"text":"DiaInternacionalDeLaMujer","indices":[177,203]},{"text":"MujeresEnDefensaDeLaPatria","indices":[205,232]}]	[{"url":"https://t.co/DtAtoRQ5gj","expanded_url":"https://www.pscp.tv/w/1jMKgpPjQNbGL","display_url":"pscp.tv/w/1jMKgpPjQNbGL","indices":[235,258]}]	#EnVivo 🔴 | Pdte. @NicolasMaduro: El objetivo del socialismo para la mujer es garantizar sus derechos integrales, darle protección y acabar con la violencia en todas sus formas #DiaInternacionalDeLaMujer #MujeresEnDefensaDeLaPatria https://t.co/DtAtoRQ5gj	251349.0	RT @Mippcivzla: #EnVivo 🔴 | Pdte. @NicolasMaduro: El objetivo del socialismo para la mujer es garantizar sus derechos integrales, darle pro…	9.0	True	full
1452560	1452560	604785f84161a20039fde898	2021-03-09 14:27:50	[]	[]	Tue Mar 09 13:00:59 +0000 2021	[{"text":"BTS","indices":[13,17]},{"text":"Jimin","indices":[18,24]},{"text":"지민","indices":[25,28]},{"text":"방탄소년단지민","indices":[29,37]}]	[{"url":"https://t.co/SYBZ1tFBZn","expanded_url":"http://master.live.mrf.io/starmometer.com/index/widgets.amp.html?src=marfeel/PollDaddy.js&index=5&articleUri=https://starmometer.com/2021/01/28/100-asian-heartthrobs-2021-elimination-round/&selector=.mrf-polldaddy#amp=1","display_url":"master.live.mrf.io/starmometer.co…","indices":[239,262]}]	[🗳️]@BTS_twt #BTS #Jimin #지민 #방탄소년단지민 Vota por Park Jimin en la ronda final de 'Starmometer's 100 Asian Heartthrobs 2021' La encuesta termina el 15 de marzo a las 12nn HKG/TPE. La votación es ilimitada. Link de votacion:⤵️ Vshelle🧸 https://t.co/SYBZ1tFBZn	657.0	RT @Jimin_MXCO: [🗳️]@BTS_twt #BTS #Jimin #지민 #방탄소년단지민 Vota por Park Jimin en la ronda final de 'Starmometer's 100 Asian Heartthrobs 2021'…	173.0	True	full
1452561	1452561	604785f84161a20039fde89e	2021-03-09 14:27:50	[]	[]	Tue Mar 09 14:27:09 +0000 2021	[{"text":"Corona","indices":[3,10]},{"text":"Lockdown","indices":[11,20]},{"text":"Starnberg","indices":[198,208]},{"text":"Corona","indices":[209,216]},{"text":"Coronavirus","indices":[217,229]}]	[{"url":"https://t.co/q7Rw2bCsYH","expanded_url":"https://www.merkur.de/lokales/starnberg/andechs-ort28184/corona-bayern-ausflug-andechs-natur-ansturm-regeln-naherholungsgebiet-jaeger-besucher-aerger-90233040.html","display_url":"merkur.de/lokales/starnb…","indices":[174,197]}]	Im #Corona-#Lockdown zieht es viele Menschen raus in die Natur. Einige Waldbesucher halten sich jedoch nicht an die Spielregeln - das hat Folgen für die Naherholungsgebiete. https://t.co/q7Rw2bCsYH #Starnberg #Corona #Coronavirus	29668.0	RT @merkur_de: Im #Corona-#Lockdown zieht es viele Menschen raus in die Natur. Einige Waldbesucher halten sich jedoch nicht an die Spielreg…	419.0	True	full
1452562	1452562	604785f84161a20039fde8a2	2021-03-09 14:27:50	[]	[]	Tue Mar 09 14:27:03 +0000 2021	[{"text":"SUGA","indices":[25,30]},{"text":"HAPPYSUGADAY","indices":[239,252]}]	[{"url":"https://t.co/BO4aeXuDna","expanded_url":"https://instagram.com/bts.bighitofficial?igshid=1mnfc9dpv8ui6","display_url":"instagram.com/bts.bighitoffi…","indices":[253,276]}]	[INSTAGRAM] 🐱🎂 Fotos de #SUGA publicadas en la cuenta oficial de BTS en instagram Happy Birthday Suga!! Traducción de las imágenes: 1. Pulgares arriba 2. Fingiendo estar perdido en sus pensamientos 3. Me duele el cuello (+) @BTS_twt #HAPPYSUGADAY https://t.co/BO4aeXuDna https://t.co/tS8cAY2mX7	1550.0	RT @YoongiBolivia: [INSTAGRAM] 🐱🎂 Fotos de #SUGA publicadas en la cuenta oficial de BTS en instagram Happy Birthday Suga!! Traducción d…	230.0	True	full
1452563	1452563	604785f84161a20039fde8ba	2021-03-09 14:27:50	[]	[]	Tue Mar 09 09:32:01 +0000 2021	[{"text":"ArtículoRED","indices":[151,163]}]	[{"url":"https://t.co/Lq1AYGrebd","expanded_url":"https://bit.ly/3v5QRK0","display_url":"bit.ly/3v5QRK0","indices":[189,212]}]	El Real Instituto y Observatorio de la @Armada_esp, responsable de la hora oficial en España, trabaja ya en el sistema de medición horaria del futuro. #ArtículoRED "El tiempo en sus manos" https://t.co/Lq1AYGrebd https://t.co/j9gwIGKkEo	418874.0	RT @Defensagob: El Real Instituto y Observatorio de la @Armada_esp, responsable de la hora oficial en España, trabaja ya en el sistema de m…	6524.0	True	full
1452564	1452564	604785f84161a20039fde8c0	2021-03-09 14:27:50	[]	[]	Mon Mar 08 08:20:45 +0000 2021	[]	[{"url":"https://t.co/IrtBAfafY3","expanded_url":"https://nmfb.com.ng/covid-19-support/","display_url":"nmfb.com.ng/covid-19-suppo…","indices":[115,138]}]	COVID-19 TARGETED CREDIT FACILITY APPLICATION REOPENED FOR FRESH APPLICATIONS. TO APPLY, KINDLY USE THE LINK BELOW https://t.co/IrtBAfafY3 https://t.co/iV2UUfb0JR	53523.0	RT @NirsalMFB: COVID-19 TARGETED CREDIT FACILITY APPLICATION REOPENED FOR FRESH APPLICATIONS. TO APPLY, KINDLY USE THE LINK BELOW https://t…	312.0	True	full
1452565	1452565	604785f94161a20039fde8de	2021-03-09 14:27:51	[]	[{"url":"https://t.co/NqctjXTbTG","expanded_url":"https://mobile.twitter.com/jheyem_velasco/status/1295713568906776580","display_url":"mobile.twitter.com/jheyem_velasco…","indices":[260,283]}]		[]	[]			@RizalNaWalangL Hello po. I know this is not as bad as other's situation and considering that we're in pandemic but… https://t.co/P4jTQJCfRv	979.0	True	full
1452566	1452566	604785f94161a20039fde8e0	2021-03-09 14:27:51	[]	[]	Tue Mar 09 12:56:38 +0000 2021	[{"text":"Bolivia","indices":[109,117]}]	[{"url":"https://t.co/zeN1ehmqxu","expanded_url":"https://www.dailymaverick.co.za/article/2021-03-08-revealed-the-uk-supported-the-coup-in-bolivia-to-gain-access-to-its-white-gold/","display_url":"dailymaverick.co.za/article/2021-0…","indices":[120,143]}]	La verdad siempre acaba saliendo a la luz. ¿Qué dirán los que incluso llegaron a negar el golpe de Estado en #Bolivia? https://t.co/zeN1ehmqxu	72784.0	RT @aran_tirado: La verdad siempre acaba saliendo a la luz. ¿Qué dirán los que incluso llegaron a negar el golpe de Estado en #Bolivia? ht…	222.0	True	full
1452567	1452567	604785fa4161a20039fde902	2021-03-09 14:27:51	[]	[]	Tue Mar 09 13:47:38 +0000 2021	[]	[{"url":"https://t.co/h3P9DGwoIn","expanded_url":"https://www.nzz.ch/wissenschaft/die-pandemie-zeigt-wie-wichtig-schulen-fuer-die-gesunde-entwicklung-von-kindern-sind-auf-allen-ebenen-ld.1604348","display_url":"nzz.ch/wissenschaft/d…","indices":[251,274]}]	In einigen Ländern waren die Schulen viele Monate geschlossen. Kinder vermissen ihre Freunde. Der fehlende soziale Austausch und die fehlende Aufsicht durch die Schule haben teilweise aber noch gravierendere Folgen. Von @nordgeplapper für @NZZWissen https://t.co/h3P9DGwoIn	441657.0	RT @NZZ: In einigen Ländern waren die Schulen viele Monate geschlossen. Kinder vermissen ihre Freunde. Der fehlende soziale Austausch und d…	80.0	True	full
1452568	1452568	604785fa4161a20039fde906	2021-03-09 14:27:51	[]	[]	Tue Mar 09 05:49:55 +0000 2021	[]	[{"url":"https://t.co/HqfJVYyWPJ","expanded_url":"https://ktla.com/news/nationworld/democrats-seek-temporary-expansion-of-child-tax-credit-setting-up-potential-showdown-with-gop/","display_url":"ktla.com/news/nationwor…","indices":[176,199]}]	Democrats’ plan to temporarily raise the child tax credit as part of the upcoming $1.9 trillion COVID-19 relief package sets up a potential political showdown with Republicans https://t.co/HqfJVYyWPJ	839808.0	RT @KTLA: Democrats’ plan to temporarily raise the child tax credit as part of the upcoming $1.9 trillion COVID-19 relief package sets up a…	769.0	True	full
1452569	1452569	604785fa4161a20039fde90a	2021-03-09 14:27:51	[]	[]	Tue Mar 09 01:49:51 +0000 2021	[]	[{"url":"https://t.co/y6rg2pryiN","expanded_url":"http://justfor.fans/eddieburke?Source=NewFanTwitter","display_url":"justfor.fans/eddieburke?Sou…","indices":[128,151]}]	A new JFF superfan is enjoying my 166 videos, 201 posts, 110 photos, and 519 likes. Here's a sneak peek. See ALL my content at: https://t.co/y6rg2pryiN https://t.co/dOaDiUsQZp	18825.0	RT @ItsEddieBurke: A new JFF superfan is enjoying my 166 videos, 201 posts, 110 photos, and 519 likes. Here's a sneak peek. See ALL my cont…	516.0	True	full
1452570	1452570	604785fa4161a20039fde918	2021-03-09 14:27:51	[]	[]	Tue Mar 09 08:31:01 +0000 2021	[{"text":"Kitas","indices":[19,25]},{"text":"Lockdown","indices":[240,249]}]	[{"url":"https://t.co/OS9KuGsJwe","expanded_url":"https://www.radioeins.de/programm/sendungen/der_schoene_morgen/_/kitas-in-berlin-oeffnen-wieder.html","display_url":"radioeins.de/programm/sendu…","indices":[250,273]}]	"Wir empfehlen den #Kitas und Eltern sich miteinander so abzusprechen, dass es einen Betrieb für alle unter Beachtung der Pandemieregeln geben kann. Das bedeutet etwas weniger als der Senat jetzt allen verspricht", so Roland Kern vom DaKS. #Lockdown https://t.co/OS9KuGsJwe	109764.0	RT @radioeins: "Wir empfehlen den #Kitas und Eltern sich miteinander so abzusprechen, dass es einen Betrieb für alle unter Beachtung der Pa…	79.0	True	full
1452571	1452571	604785fa4161a20039fde91e	2021-03-09 14:27:51	[]	[{"url":"https://t.co/ts0wIKGoAe","expanded_url":"https://bit.ly/3ehy0FX","display_url":"bit.ly/3ehy0FX","indices":[247,270]}]		[]	[]			COVID-19 has reminded us that healthcare professionals play an essential role in keeping us safe. It's also highlig… https://t.co/OBv1Br3Bno	1640.0	True	full
1452572	1452572	604785fb4161a20039fde922	2021-03-09 14:27:51	[]	[]	Mon Mar 08 14:54:33 +0000 2021	[{"text":"COVID19","indices":[170,178]},{"text":"Vaccines","indices":[179,188]},{"text":"Migrants","indices":[198,207]}]	[{"url":"https://t.co/SdAqu8e6BA","expanded_url":"https://www.ohchr.org/Documents/Issues/Migration/JointGuidanceNoteCOVID-19-Vaccines-for-Migrants.pdf","display_url":"ohchr.org/Documents/Issu…","indices":[250,273]}]	Today the @UN_CMW, the @UNSR_Migration, @UNHumanRights, the rapporteurs of the @achpr_cadhp, @CIDH, @CoESR_migration issued a Joint Guidance Note on Equitable Access to #COVID19 #Vaccines for All #Migrants. The Joint Guidance Note is available at: https://t.co/SdAqu8e6BA https://t.co/nsGalWCJ3D	2097.0	RT @UN_CMW: Today the @UN_CMW, the @UNSR_Migration, @UNHumanRights, the rapporteurs of the @achpr_cadhp, @CIDH, @CoESR_migration issued a…	3733.0	True	full
1452573	1452573	604785fc4161a20039fde95a	2021-03-09 14:27:52	[{"text":"Salud","indices":[0,6]},{"text":"COVIDー19","indices":[89,98]},{"text":"Chubut","indices":[107,114]},{"text":"UnPasoMás","indices":[157,167]}]	[{"url":"https://t.co/Q01njPwOQT","expanded_url":"http://vacunate.chubut.gov.ar","display_url":"vacunate.chubut.gov.ar","indices":[132,155]}]		[]	[]			#Salud | A través del Ministerio de Salud seguimos vacunando a adultos mayores contra el #COVIDー19 en todo #Chubut… https://t.co/DRJtamZmz9	111541.0	True	full
1452574	1452574	604785fc4161a20039fde960	2021-03-09 14:27:52	[]	[{"url":"https://t.co/FDUAQyQE2L","expanded_url":"https://dailycaller.com/2021/03/08/andrew-cuomo-book-covoronavirus-nursing-home-scandal/","display_url":"dailycaller.com/2021/03/08/and…","indices":[163,186]}]		[]	[]			Look at this news article from The Daily Caller: Publisher Stops Promotion Of Andrew Cuomo’s COVID ’Leadership’ Boo… https://t.co/L8c0QY3O7H	904.0	True	full
1452575	1452575	604785fc4161a20039fde976	2021-03-09 14:27:52	[]	[]	Tue Mar 09 07:59:05 +0000 2021	[]	[{"url":"https://t.co/LdXrZ8lbOQ","expanded_url":"https://www.irrawaddy.com/opinion/guest-column/can-china-myanmars-good-neighbor-maintaining-non-interference-principle.html","display_url":"irrawaddy.com/opinion/guest-…","indices":[256,279]}]	A "good neighbor" doesn't turn its back on people in distress claiming it's merely an "internal affair" that soldiers have arrested their elected leaders and are shooting protesters. But that's how the Chinese government is treating the people of Myanmar. https://t.co/LdXrZ8lbOQ https://t.co/FGpr8O4cz1	435698.0	RT @KenRoth: A "good neighbor" doesn't turn its back on people in distress claiming it's merely an "internal affair" that soldiers have arr…	30.0	True	full
1452576	1452576	604785fc4161a20039fde97c	2021-03-09 14:27:52	[{"text":"gop","indices":[131,135]},{"text":"wa","indices":[136,139]},{"text":"wapol","indices":[140,146]}]	[{"url":"https://t.co/zkGmHIOPwa","expanded_url":"https://www.thedailybeast.com/texas-rep-dan-crenshaw-decided-the-covid-19-pandemic-was-the-perfect-time-to-buy-and-not-disclose-stocks?source=articles&via=rss","display_url":"thedailybeast.com/texas-rep-dan-…","indices":[148,171]}]		[]	[]			Rep. Dan Crenshaw Decided Pandemic Was Perfect Time to Buy and Not Disclose Stocks ⁦@KimWyman12⁩ ⁦@SenatorRomney⁩ ⁦… https://t.co/y4ULgzRuGo	647.0	True	full
1452577	1452577	604785fc4161a20039fde998	2021-03-09 14:27:53	[]	[]	Tue Mar 09 14:26:20 +0000 2021	[{"text":"evoiamnewgen","indices":[155,168]}]	[{"url":"https://t.co/qk2JvHLfSH","expanded_url":"https://www.iamnewgeneration.co.uk/evoiamnewgen-celebrating-the-next-generation-of-leaders-fixing-their-countrys-societal-issues-to-becoming-self-sustainable/","display_url":"iamnewgeneration.co.uk/evoiamnewgen-c…","indices":[171,194]}]	The accelerated effects of climate change coupled with the current viral outbreak and the displacement of people have turned the world’s axis on its head #evoiamnewgen https://t.co/qk2JvHLfSH	9.0	RT @EVOiamnewgenmag: The accelerated effects of climate change coupled with the current viral outbreak and the displacement of people have…	59.0	True	full
1452578	1452578	604785fd4161a20039fde9a4	2021-03-09 14:27:53	[]	[]	Tue Mar 09 10:20:42 +0000 2021	[{"text":"nocovid","indices":[223,231]},{"text":"teamwissenschaft","indices":[232,249]}]	[{"url":"https://t.co/beeU5xTBLu","expanded_url":"https://www.welt.de/vermischtes/live221095606/Corona-live-Was-uns-praesentiert-wird-ist-eine-intellektuelle-Beleidigung.html","display_url":"welt.de/vermischtes/li…","indices":[251,274]}]	„Intellektuelle Beleidigung“ - diese Formulierung von ⁦@BrinkmannLab⁩ ist absolut zutreffend!Wir rennen sehenden Auges in die Katastrophe.Zu welchem Preis?Wie viele Menschenleben wird das kosten?Wie viele Long Covid-Fälle? #nocovid #teamwissenschaft https://t.co/beeU5xTBLu	216.0	RT @Musician1980: „Intellektuelle Beleidigung“ - diese Formulierung von ⁦@BrinkmannLab⁩ ist absolut zutreffend!Wir rennen sehenden Auges in…	112.0	True	full
1452579	1452579	604785fd4161a20039fde9a8	2021-03-09 14:27:53	[{"text":"PrimerasPlanas","indices":[0,15]},{"text":"FelizMartesATodos","indices":[53,71]},{"text":"AMLO","indices":[77,82]},{"text":"COVID19","indices":[83,91]},{"text":"BuenosDiasATodos","indices":[92,109]},{"text":"9Marzo","indices":[112,119]},{"text":"8M2021","indices":[120,127]}]	[{"url":"https://t.co/84si9aAA7p","expanded_url":"http://fb.com/mexnewz","display_url":"fb.com/mexnewz","indices":[132,155]}]		[]	[]			#PrimerasPlanas de los diarios impresos del país hoy #FelizMartesATodos 📰☕️🗞 #AMLO #COVID19 #BuenosDiasATodos… https://t.co/4YrgSvXIWj	15416.0	True	full
1452580	1452580	604785fd4161a20039fde9aa	2021-03-09 14:27:53	[]	[]	Tue Mar 09 14:19:36 +0000 2021	[{"text":"CorruptionKE","indices":[33,46]},{"text":"RuleofLaw","indices":[69,79]},{"text":"Kenya","indices":[139,145]}]	[{"url":"https://t.co/PhQR8Ssll1","expanded_url":"https://twitter.com/eucopresident/status/1369253405793869824","display_url":"twitter.com/eucopresident/…","indices":[148,171]}]	What about addressing exorbitant #CorruptionKE, gross @UNHumanRights #RuleofLaw violations, abuse of power, holding fair elections in 2022 #Kenya ? https://t.co/PhQR8Ssll1	4999.0	RT @DvDorresteijn: What about addressing exorbitant #CorruptionKE, gross @UNHumanRights #RuleofLaw violations, abuse of power, holding fair…	115.0	True	full
1452581	1452581	604785fe4161a20039fde9b0	2021-03-09 14:28:08	[]	[]	Tue Mar 09 12:39:11 +0000 2021	[]	[{"url":"https://t.co/mZDYYehjzC","expanded_url":"https://www.lejdd.fr/Societe/covid-19-pourquoi-le-vaccin-dastrazeneca-ne-devrait-pas-etre-approuve-tout-de-suite-en-europe-et-aux-etats-unis-4015599","display_url":"lejdd.fr/Societe/covid-…","indices":[257,280]}]	Comme l'indique l'article du post, en Autriche il s'agit de la.suspension d'un LOT. Aux Etas-Unis, le VACCIN Astrazeneca n'est pas autorisé, comme en Suisse (données jugées insuffisantes) En Afrique du Sud, il a été mis en pause face à l'efficacité de 22%! https://t.co/mZDYYehjzC	28426.0	RT @CaudeHenrion: Comme l'indique l'article du post, en Autriche il s'agit de la.suspension d'un LOT. Aux Etas-Unis, le VACCIN Astrazeneca…	10.0	True	full
1452582	1452582	604785fe4161a20039fde9c6	2021-03-09 14:28:08	[]	[]	Tue Mar 09 03:43:32 +0000 2021	[{"text":"horror","indices":[0,7]},{"text":"films","indices":[8,14]},{"text":"podcast","indices":[15,23]},{"text":"quarantine","indices":[200,211]},{"text":"quarantinelife","indices":[212,227]},{"text":"podcasting","indices":[228,239]},{"text":"Scifi","indices":[240,246]},{"text":"TuesdayThoughts","indices":[247,263]},{"text":"Tuesday","indices":[264,272]}]	[{"url":"https://t.co/qSUsnPGzWB","expanded_url":"http://bit.ly/NecroRiversEdge","display_url":"bit.ly/NecroRiversEdge","indices":[40,63]},{"url":"https://t.co/E6CWGzsD2Z","expanded_url":"http://bit.ly/NecroBWP","display_url":"bit.ly/NecroBWP","indices":[87,110]},{"url":"https://t.co/SmsSNwMbkd","expanded_url":"http://bit.ly/NecroBOAN","display_url":"bit.ly/NecroBOAN","indices":[130,153]},{"url":…	#horror #films #podcast River’s Edge - https://t.co/qSUsnPGzWB Blair Witch Project - https://t.co/E6CWGzsD2Z Birth of a Nation https://t.co/SmsSNwMbkd Mortuary Collection https://t.co/ZgFUZ99aVk #quarantine #quarantinelife #podcasting #Scifi #TuesdayThoughts #Tuesday https://t.co/ySwqNNvVJw	2019.0	RT @thenecronomi: #horror #films #podcast River’s Edge - https://t.co/qSUsnPGzWB Blair Witch Project - https://t.co/E6CWGzsD2Z Birth of…	4106.0	True	full
1452583	1452583	604785fe4161a20039fde9d0	2021-03-09 14:28:08	[]	[]	Tue Mar 09 01:17:20 +0000 2021	[]	[{"url":"https://t.co/j8Rx9qj8FF","expanded_url":"https://www.cbs7.com/2021/03/09/covid-survivors-speak-out-about-mask-mandate/","display_url":"cbs7.com/2021/03/09/cov…","indices":[170,193]}]	“I’m so scared of what this is going to do to the people.” Everyone has an opinion about Texas' mask mandate. I sought out the voices of those who've suffered the most. https://t.co/j8Rx9qj8FF	383.0	RT @JoshuaSkinnerTV: “I’m so scared of what this is going to do to the people.” Everyone has an opinion about Texas' mask mandate. I sough…	35288.0	True	full
1452584	1452584	604785fe4161a20039fde9d8	2021-03-09 14:28:09	[]	[]	Tue Mar 09 01:53:18 +0000 2021	[]	[{"url":"https://t.co/FC7P03bteB","expanded_url":"https://www.thedailybeast.com/texas-rep-dan-crenshaw-decided-the-covid-19-pandemic-was-the-perfect-time-to-buy-and-not-disclose-stocks?ref=author","display_url":"thedailybeast.com/texas-rep-dan-…","indices":[168,191]}]	NEW: Dan Crenshaw didn't buy any stocks as a congressman. Until the pandemic hit. Then he didn't disclose them, in violation of the STOCK Act. Twice. Me @thedailybeast https://t.co/FC7P03bteB	19990.0	RT @SollenbergerRC: NEW: Dan Crenshaw didn't buy any stocks as a congressman. Until the pandemic hit. Then he didn't disclose them, in viol…	618.0	True	full
1452585	1452585	604785ff4161a20039fde9e8	2021-03-09 14:28:08	[]	[]	Sat Mar 06 16:09:05 +0000 2021	[{"text":"COVID19","indices":[267,275]}]	[{"url":"https://t.co/0Fupw9JInP","expanded_url":"https://bit.ly/3sYLQkr","display_url":"bit.ly/3sYLQkr","indices":[243,266]}]	In this open letter I am appealing to the @WHO and all stakeholders involved, no matter their conviction, to immediately declare such action as THE SINGLE MOST IMPORTANT PUBLIC HEALTH EMERGENCY OF INTERNATIONAL CONCERN. Please read and share: https://t.co/0Fupw9JInP #COVID19 https://t.co/I24mSjpVKM	2962.0	RT @GVDBossche: In this open letter I am appealing to the @WHO and all stakeholders involved, no matter their conviction, to immediately de…	151.0	True	full
1452586	1452586	604785ff4161a20039fde9fc	2021-03-09 14:28:09	[]	[]	Tue Mar 09 14:22:37 +0000 2021	[]	[{"url":"https://t.co/olEWfsrqR9","expanded_url":"https://link.medium.com/WvnofS1gueb","display_url":"link.medium.com/WvnofS1gueb","indices":[135,158]}]	BSCEX (BSCX), a decentralized non-custodial cryptocurrency exchange-centered ecosystem, will make its debut on BitMart on March 10! 👀 https://t.co/olEWfsrqR9	54607.0	RT @BitMartExchange: BSCEX (BSCX), a decentralized non-custodial cryptocurrency exchange-centered ecosystem, will make its debut on BitMart…	204.0	True	full
1452587	1452587	604786004161a20039fdea0e	2021-03-09 14:28:09	[]	[]	Tue Mar 09 14:25:58 +0000 2021	[{"text":"6AM","indices":[0,4]}]	[{"url":"https://t.co/chRXpHstka","expanded_url":"https://caracol.com.co/programa/2021/03/09/6am_hoy_por_hoy/1615293562_419539.html","display_url":"caracol.com.co/programa/2021/…","indices":[143,166]}]	#6AM | El médico neurólogo Diego Rosselli aseguró que estas cifras no deben ser motivo para confiarse, porque la pandemia no se ha terminado. https://t.co/chRXpHstka	3810938.0	RT @CaracolRadio: #6AM | El médico neurólogo Diego Rosselli aseguró que estas cifras no deben ser motivo para confiarse, porque la pandemia…	867.0	True	full
1452588	1452588	604786004161a20039fdea14	2021-03-09 14:28:09	[]	[]	Tue Mar 09 14:16:23 +0000 2021	[{"text":"LandLadyNengi","indices":[265,279]}]	[{"url":"https://t.co/eYvWBUMQtK","expanded_url":"http://4.Office","display_url":"4.Office","indices":[97,120]}]	The facts about the NENGI MANSION 1.CCTV cameras 2.swimming pool in the back yard 3.Cinema room https://t.co/eYvWBUMQtK 5.Jacuzzi 6. Not bought from fund 7. Its not a house but a palace 8. Its covered by the Holy Spirit 9. Electric Gate CONGRATULATIONS NENGI #LandLadyNengi https://t.co/aqczJhBKOD	355.0	RT @Joebaby3333: The facts about the NENGI MANSION 1.CCTV cameras 2.swimming pool in the back yard 3.Cinema room https://t.co/eYvWBUMQtK…	2325.0	True	full
1452589	1452589	604786004161a20039fdea1c	2021-03-09 14:28:09	[]	[]	Tue Mar 09 13:26:05 +0000 2021	[]	[{"url":"https://t.co/8GoKmH97DQ","expanded_url":"https://novascotia.ca/coronavirus/book-your-vaccination-appointment/","display_url":"novascotia.ca/coronavirus/bo…","indices":[256,279]}]	IMPORTANT: The pharmacists here are trying to spread the word: - do not just show up for a vaccine (people are) - do not call the pharmacy to arrange a vaccine (lines were flooded when they opened at 9am) Here’s government info on how to get your vaccine: https://t.co/8GoKmH97DQ https://t.co/RZSL5tdj7q	18864.0	RT @Brett_CBC: IMPORTANT: The pharmacists here are trying to spread the word: - do not just show up for a vaccine (people are) - do not cal…	282.0	True	full
1452590	1452590	604786024161a20039fdea48	2021-03-09 14:28:09	[]	[]	Tue Mar 09 14:25:05 +0000 2021	[]	[{"url":"https://t.co/FN3J5fBQs3","expanded_url":"https://www.jhsph.edu/covid-19/articles/equity-in-vaccination-a-plan-to-work-with-communities-of-color-toward-covid19-recovery-and-beyond.html","display_url":"jhsph.edu/covid-19/artic…","indices":[232,255]}]	"If people feel they are heard and that their voices actually make a difference, trust will grow," write @MSchochSpana and @A1RWhite. "If input is not acknowledged or is ignored, then mistrust will persist and potentially worsen." https://t.co/FN3J5fBQs3	502879.0	RT @JohnsHopkinsSPH: "If people feel they are heard and that their voices actually make a difference, trust will grow," write @MSchochSpana…	438.0	True	full
[truncated: 131,408 more rows]
