# Supplementary material for: Low credibility URL sharing on Twitter during reporting linking rare blood clots with the Oxford/AstraZeneca COVID-19 vaccine
Source: PLoS One. 2024 Jan 19;19(1):e0296444. doi: 10.1371/journal.pone.0296444 (PMC10798519; doi:10.1371/journal.pone.0296444)
Supplement: S13 File — (CSV) [file pone.0296444.s015.csv]

	Unnamed: 0	_id	created_at	extended_tweet.entities.hashtags	URL	retweeted_status.created_at	retweeted_status.extended_tweet.entities.hashtags	RTURL	retweeted_status.extended_tweet.full_text	retweeted_status.user.followers_count	text	user.followers_count	indicator	origin
1584000	1584000	6047e2649a265e0038d91d14	2021-03-09 20:57:42	[]	[{"url":"https://t.co/wxs2dW66vc","expanded_url":"https://twitter.com/CDCgov/status/1329877371613302785?s=20","display_url":"twitter.com/CDCgov/status/…","indices":[173,196]}]		[]	[]			@SaadAldousari بالنسبة لي هذه الرسومات لا تقدم ولا تؤخر وصعب يستدل بها على شيء هنا حتى ال CDC استعملوها كدلاة لفع… https://t.co/aiOcjmrQt6	127.0	True	full
1584001	1584001	6047e2659a265e0038d91d34	2021-03-09 20:57:42	[]	[{"url":"https://t.co/6E3Wf5Ze9C","expanded_url":"https://www.al.com/news/2021/03/alabama-doesnt-have-a-gambling-problem-its-worse-than-that.html","display_url":"al.com/news/2021/03/a…","indices":[257,280]}]		[]	[]			US-AL: The root of Alabama's problems is a regressive tax structure that puts a greater burden on the poor than the… https://t.co/MuK4UMpsHH	1552.0	True	full
1584002	1584002	6047e2669a265e0038d91d52	2021-03-09 20:57:43	[]	[]	Tue Mar 09 15:06:23 +0000 2021	[]	[{"url":"https://t.co/iLr3vvCt2R","expanded_url":"https://fantom.foundation/blog/fantom-presenting-to-united-nations-cbdc-and-stablecoin-teams/","display_url":"fantom.foundation/blog/fantom-pr…","indices":[244,267]}]	On March 11, Fantom Foundation will present its blockchain to the United Nations Digital Currency Global Initiative's CBDC Architecture Group. The presentation will showcase Fantom's blockchain for use in CBDCs to United Nations ITU members. https://t.co/iLr3vvCt2R	47760.0	RT @FantomFDN: On March 11, Fantom Foundation will present its blockchain to the United Nations Digital Currency Global Initiative's CBDC A…	5.0	True	full
1584003	1584003	6047e2669a265e0038d91d58	2021-03-09 20:57:43	[]	[]	Tue Mar 09 14:13:29 +0000 2021	[]	[{"url":"https://t.co/ez6DTmPf7M","expanded_url":"https://www.outkick.com/la-teachers-told-to-hide-vacation-plans-because-of-bad-covid-optics/","display_url":"outkick.com/la-teachers-to…","indices":[178,201]}]	The UTLA is arguing it’s “unsafe” to have in-person schooling. Privately, they’re telling their teachers not to share spring break vacation plans because of bad optics. Shocker. https://t.co/ez6DTmPf7M	143550.0	RT @Outkick: The UTLA is arguing it’s “unsafe” to have in-person schooling. Privately, they’re telling their teachers not to share spring b…	477.0	True	full
1584004	1584004	6047e2669a265e0038d91d62	2021-03-09 20:57:43	[{"text":"MagaTerrorist","indices":[107,121]},{"text":"GQP","indices":[122,126]}]	[{"url":"https://t.co/QoTM5hPkgP","expanded_url":"https://www.rawstory.com/marjorie-taylor-greene-2650993175/","display_url":"rawstory.com/marjorie-taylo…","indices":[254,277]}]		[]	[]			GOP’s frustration with Marjorie Taylor Greene grows after she derails votes on uncontroversial legislation… https://t.co/kCJxuzhhwb	1748.0	True	full
1584005	1584005	6047e2669a265e0038d91d70	2021-03-09 20:57:43	[]	[]	Tue Mar 09 20:25:08 +0000 2021	[]	[{"url":"https://t.co/rNu7qwDKfx","expanded_url":"http://www.saskatchewan.ca/covid19-measures","display_url":"saskatchewan.ca/covid19-measur…","indices":[219,242]}]	❗ICYMI (via @SKGov): Effective Tuesday, March 9, individual households may create a 'bubble' up to a maximum of ten individuals in a home at any one time. Details on the current public health measures are available at https://t.co/rNu7qwDKfx.	15322.0	RT @SaskHealth: ❗ICYMI (via @SKGov): Effective Tuesday, March 9, individual households may create a 'bubble' up to a maximum of ten individ…	22.0	True	full
1584006	1584006	6047e2669a265e0038d91d82	2021-03-09 20:57:43	[]	[]	Tue Mar 09 19:37:02 +0000 2021	[{"text":"ChavezAmorYPatria","indices":[117,135]}]	[{"url":"https://t.co/QEVYoL3Anl","expanded_url":"https://mazo4f.com/237303","display_url":"mazo4f.com/237303","indices":[92,115]}]	Organismos de seguridad y prevención de Mérida incautaron 120 kilos de cocaína (+dos meses) https://t.co/QEVYoL3Anl #ChavezAmorYPatria https://t.co/q3AttcqC6N	584497.0	RT @ConElMazoDando: Organismos de seguridad y prevención de Mérida incautaron 120 kilos de cocaína (+dos meses) https://t.co/QEVYoL3Anl #C…	260.0	True	full
1584007	1584007	6047e2669a265e0038d91d86	2021-03-09 20:57:43	[]	[]	Tue Mar 09 19:08:35 +0000 2021	[]	[{"url":"https://t.co/V3hvyYTDyS","expanded_url":"https://www.welt.de/politik/deutschland/article227929663/Gipfel-mit-Merkel-Integration-soll-schon-vor-Zuwanderung-starten.html?cid=socialmedia.twitter.shared.web","display_url":"welt.de/politik/deutsc…","indices":[220,243]}]	Das dümmste Einwanderungsland der Welt macht seinem Ruf wieder alle Ehre, hat offensichtlich trotz Corona immer noch zu viel Geld übrig und lässt sich von irgendwelchen Schmarotzern öffentlich vorführen und ausplündern. https://t.co/V3hvyYTDyS	1156.0	RT @weltsichtig: Das dümmste Einwanderungsland der Welt macht seinem Ruf wieder alle Ehre, hat offensichtlich trotz Corona immer noch zu vi…	906.0	True	full
1584008	1584008	6047e2669a265e0038d91d88	2021-03-09 20:57:43	[]	[]	Tue Mar 09 19:37:09 +0000 2021	[]	[{"url":"https://t.co/DJLEMCQDKz","expanded_url":"https://twitter.com/immelza/status/1369365317932158978","display_url":"twitter.com/immelza/status…","indices":[166,189]}]	Hey @RepBrianFitz why is your organization breaking national telecom laws/regulations to trick people into taking calls for you? Is that your idea of law and order? https://t.co/DJLEMCQDKz	457.0	RT @MN_Izzone: Hey @RepBrianFitz why is your organization breaking national telecom laws/regulations to trick people into taking calls for…	2865.0	True	full
1584009	1584009	6047e2669a265e0038d91d8a	2021-03-09 20:57:43	[]	[]	Mon Mar 08 16:06:38 +0000 2021	[]	[{"url":"https://t.co/WDwBrd1ogX","expanded_url":"https://youtu.be/tRzT2w74u94","display_url":"youtu.be/tRzT2w74u94","indices":[209,232]}]	Many of our minimum wage workers are front line workers during the pandemic. We’re all in this together? No we aren’t. The front line workers making minimum wage are the ones who are “in it together.” [WATCH] https://t.co/WDwBrd1ogX https://t.co/1nBwoyiZNv	149076.0	RT @GovJVentura: Many of our minimum wage workers are front line workers during the pandemic. We’re all in this together? No we aren’t. The…	1271.0	True	full
1584010	1584010	6047e2679a265e0038d91d9a	2021-03-09 20:57:44	[]	[{"url":"https://t.co/1Fyw7V4Iwu","expanded_url":"http://arrano.network/","display_url":"arrano.network","indices":[142,165]}]		[]	[]			Hello Mates, its time to verify your $ANO funds. Login to your Arrano Account and re-verify Email Download the ap… https://t.co/fcmGLideFo	0.0	True	full
1584011	1584011	6047e2679a265e0038d91da4	2021-03-09 20:57:44	[]	[]	Tue Mar 09 20:24:46 +0000 2021	[]	[{"url":"https://t.co/cnkwGfxBym","expanded_url":"https://www.complex.com/sports/miami-heat-player-meyers-leonard-anti-semitic-slur-on-twich","display_url":"complex.com/sports/miami-h…","indices":[222,245]}]	I hope that the NBA will issue a strong rebuke for the statements made by one of its players. His comments were not only hurtful, but expose how prevalent antisemtisim still is today. Leonard's comments sadden me deeply. https://t.co/cnkwGfxBym	31322.0	RT @AaronParnas: I hope that the NBA will issue a strong rebuke for the statements made by one of its players. His comments were not only h…	62.0	True	full
1584012	1584012	6047e2679a265e0038d91da6	2021-03-09 20:57:44	[]	[{"url":"https://t.co/edDhVkX0W1","expanded_url":"https://www.lifesitenews.com/news/health-experts-now-push-for-infant-masking-covid-vaccines-before-long-trips","display_url":"lifesitenews.com/news/health-ex…","indices":[211,234]}]		[]	[]			So wrong. This is not science. "people should be given a coronavirus vaccine every time they travel abroad." They a… https://t.co/NGVf2kYxFZ	33.0	True	full
1584013	1584013	6047e2679a265e0038d91daa	2021-03-09 20:57:44	[]	[]	Tue Mar 09 14:01:23 +0000 2021	[]	[{"url":"https://t.co/y4UwncfOT6","expanded_url":"https://www.medrxiv.org/content/10.1101/2021.03.04.21252528v1","display_url":"medrxiv.org/content/10.110…","indices":[237,260]}]	Un preprint sugiere que la variante inglesa B.1.1.7 (más transmisible) está asociada a un mayor riesgo de mortalidad (HR: 1,67 (95% CI: 1,34 - 2,09; P&lt;,0001). El riesgo aumenta con covariables tales como la edad y las comorbilidades. https://t.co/y4UwncfOT6 https://t.co/cqfyNUAWro	44748.0	RT @gorka_orive: Un preprint sugiere que la variante inglesa B.1.1.7 (más transmisible) está asociada a un mayor riesgo de mortalidad (HR:…	309.0	True	full
1584014	1584014	6047e2679a265e0038d91db2	2021-03-09 20:57:44	[]	[]	Tue Mar 09 20:56:10 +0000 2021	[{"text":"bitcoin","indices":[39,47]}]	[{"url":"https://t.co/IYuVoYoNEg","expanded_url":"https://markets.financialcontent.com/bostonherald/news/read/41076500","display_url":"markets.financialcontent.com/bostonherald/n…","indices":[171,194]}]	And another company has decided to put #bitcoin on its balance sheet. American Residential Warranty has teamed up with @Gemini, to invest directly in bitcoin. Onward! 🚀 https://t.co/IYuVoYoNEg	561158.0	RT @tyler: And another company has decided to put #bitcoin on its balance sheet. American Residential Warranty has teamed up with @Gemini,…	44.0	True	full
1584015	1584015	6047e2679a265e0038d91db8	2021-03-09 20:57:44	[]	[]	Tue Mar 09 20:01:00 +0000 2021	[{"text":"MesDeLaMujer","indices":[0,13]}]	[{"url":"https://t.co/ujqKM9zKmR","expanded_url":"https://bit.ly/30af0kA","display_url":"bit.ly/30af0kA","indices":[248,271]}]	#MesDeLaMujer Cuando una mujer demanda el pago de la pensión compensatoria porque se dedicó al trabajo del hogar o al cuidado y educación de sus hijos, corresponde al cónyuge demostrar que ésta no desempeñó dichas actividades durante el matrimonio https://t.co/ujqKM9zKmR https://t.co/TnkKNeirqH	117281.0	RT @CJF_Mx: #MesDeLaMujer Cuando una mujer demanda el pago de la pensión compensatoria porque se dedicó al trabajo del hogar o al cuidado y…	388.0	True	full
1584016	1584016	6047e2679a265e0038d91dc8	2021-03-09 20:57:44	[]	[]	Mon Mar 08 02:42:52 +0000 2021	[]	[{"url":"https://t.co/gQyBpXWQNA","expanded_url":"https://www.modernatx.com/mrna-technology/mrna-platform-enabling-drug-discovery-development","display_url":"modernatx.com/mrna-technolog…","indices":[131,154]}]	@PINKSODALOVE Please enter "Pfizer Criminal History" in Google. Read what it says. Then, read what Moderna says about THEIR shot: https://t.co/gQyBpXWQNA That it's the "software of life" and an "operation system." Many are Vaxx-harmed. Realize, once it's IN you...it's NOT coming out.	21579.0	RT @HighImpactFlix: @PINKSODALOVE Please enter "Pfizer Criminal History" in Google. Read what it says. Then, read what Moderna says about…	186.0	True	full
1584017	1584017	6047e2679a265e0038d91dcc	2021-03-09 20:57:44	[]	[]	Tue Mar 09 02:37:08 +0000 2021	[]	[{"url":"https://t.co/MMfI0WwDPa","expanded_url":"https://peru21.pe/politica/oficiales-pnp-solicitados-por-manuel-merino-aparecieron-en-la-marcha-donde-murieron-dos-jovenes-inti-sotelo-jack-pintado-elecciones-2021-policia-nacional-coronavirus-en-peru-derechos-humanos-noticia/","display_url":"peru21.pe/politica/ofici…","indices":[157,180]}]	Esta nota de @peru21noticias es muy fuerte contra Merino: Oficiales PNP solicitados para su séquito terminaron apareciendo en las marchas contra su gobierno https://t.co/MMfI0WwDPa	93652.0	RT @jgodoym: Esta nota de @peru21noticias es muy fuerte contra Merino: Oficiales PNP solicitados para su séquito terminaron apareciendo en…	1274.0	True	full
1584018	1584018	6047e2689a265e0038d91ddc	2021-03-09 20:57:44	[]	[]	Tue Mar 09 15:22:57 +0000 2021	[{"text":"BildungAberSicher","indices":[198,216]},{"text":"DritteWelle","indices":[218,230]},{"text":"YesToNoCovid","indices":[232,245]}]	[{"url":"https://t.co/6Bjad56ckD","expanded_url":"https://www.google.com/amp/s/www.praxisvita.de/amp/corona-an-schulen-landkreis-ravensberg-und-regen-schliessen-schulen-wieder-19147.html","display_url":"google.com/amp/s/www.prax…","indices":[247,270]}]	Heftige Corona-Ausbrüche in Schulen und Kitas und die KM/MP öffnen und lockern weiter, als gäbe es kein Morgen mehr. Ist euch aber schon klar, dass ihr gegen das Infektionsschutzgesetz verstoßt? #BildungAberSicher #DritteWelle #YesToNoCovid https://t.co/6Bjad56ckD	234.0	RT @PeppermintPett6: Heftige Corona-Ausbrüche in Schulen und Kitas und die KM/MP öffnen und lockern weiter, als gäbe es kein Morgen mehr.…	147.0	True	full
1584019	1584019	6047e2689a265e0038d91dee	2021-03-09 20:57:44	[{"text":"LunaRossaPradaPirelli","indices":[148,170]},{"text":"36thAmericasCup","indices":[173,189]},{"text":"36thAmericasCuppresentedbyPRADA","indices":[190,222]},{"text":"AUCKLAND","indices":[223,232]},{"text":"NEWZEALAND","indices":[233,244]},{"text":"PradaCup","indices":[245,254]},{"text":"AmericasCup","indices":[255,267]}]	[{"url":"https://t.co/WNBljZ53iF","expanded_url":"https://prelink.co/yLWF9gpinh","display_url":"prelink.co/yLWF9gpinh","indices":[75,98]},{"url":"https://t.co/WNBljZ53iF","expanded_url":"https://prelink.co/yLWF9gpinh","display_url":"prelink.co/yLWF9gpinh","indices":[123,146]}]		[]	[]			Watch AMERICA'S CUP MARCH 6-15 LIVE STREAM 2021 HD Watch Official Link📺📱👉 https://t.co/WNBljZ53iF Watch Official… https://t.co/ohNsKxwNId	76.0	True	full
1584020	1584020	6047e2689a265e0038d91e02	2021-03-09 20:57:45	[]	[]	Tue Mar 09 20:55:04 +0000 2021	[]	[{"url":"https://t.co/WVUCA1Mq4h","expanded_url":"https://www.severe-weather.eu/europe-weather/north-atlantic-nao-index-storm-mk/","display_url":"severe-weather.eu/europe-weather…","indices":[256,279]}]	It’s been a while since there were serious North Atlantic storms ongoing. Today, two deep and rapidly intensifying extratropical lows are underway, one is nearing the Faroe Islands tonight, while a large one is on its way for Ireland and the UK tomorrow. https://t.co/WVUCA1Mq4h	93966.0	RT @severeweatherEU: It’s been a while since there were serious North Atlantic storms ongoing. Today, two deep and rapidly intensifying ext…	517.0	True	full
1584021	1584021	6047e2699a265e0038d91e52	2021-03-09 20:57:45	[]	[]	Tue Mar 09 19:06:29 +0000 2021	[]	[{"url":"https://t.co/PnuyeJDh2G","expanded_url":"https://twitter.com/eldiarioes/status/1369282377030262787","display_url":"twitter.com/eldiarioes/sta…","indices":[224,247]}]	Cómo de turbio debe de ser este asunto para que el PP y Vox aparten a un lado su odio a la "dictadura socialcomunista" y hagan piña con el PSOE para evitar su investigación. Las cloacas del estado tienen distintos colores. https://t.co/PnuyeJDh2G	48864.0	RT @CensoredJules: Cómo de turbio debe de ser este asunto para que el PP y Vox aparten a un lado su odio a la "dictadura socialcomunista" y…	1506.0	True	full
1584022	1584022	6047e2699a265e0038d91e54	2021-03-09 20:57:46	[]	[]	Tue Mar 09 17:12:09 +0000 2021	[]	[{"url":"https://t.co/GkqH6OC05f","expanded_url":"https://link.springer.com/article/10.1007/s00296-021-04825-3","display_url":"link.springer.com/article/10.100…","indices":[147,170]}]	Plasmacytoid dendritic cells and type I interferons in flares of systemic lupus erythematosus triggered by COVID-19 | Rheumatol Int | SpringerLink https://t.co/GkqH6OC05f	1751.0	RT @Abraham_RMI: Plasmacytoid dendritic cells and type I interferons in flares of systemic lupus erythematosus triggered by COVID-19 | Rheu…	30.0	True	full
1584023	1584023	6047e2699a265e0038d91e64	2021-03-09 20:57:46	[]	[]	Mon Mar 08 19:12:13 +0000 2021	[]	[{"url":"https://t.co/GxRi79pwEQ","expanded_url":"https://twitter.com/latroienne0/status/1368989211685228544","display_url":"twitter.com/latroienne0/st…","indices":[121,144]}]	This report is FALSE. Only equestrian events are concerned by the suspension, not horse racing. @AtTheRaces @francegalop https://t.co/GxRi79pwEQ	2728.0	RT @KfordEquidia: This report is FALSE. Only equestrian events are concerned by the suspension, not horse racing. @AtTheRaces @francegalop…	5287.0	True	full
1584024	1584024	6047e2699a265e0038d91e72	2021-03-09 20:57:46	[]	[]	Tue Mar 09 16:30:57 +0000 2021	[{"text":"StopDeathForProfit","indices":[206,225]}]	[{"url":"https://t.co/kMqvnPfdUN","expanded_url":"https://bit.ly/3rye850","display_url":"bit.ly/3rye850","indices":[239,262]}]	Mark Zuckerberg, how do you sleep at night? This is on Facebook's Instagram right now. Your algorithms are STILL recommending lies about Covid and vaccines. How many people have to die before you act?! #StopDeathForProfit New Report: https://t.co/kMqvnPfdUN https://t.co/Z6Rkg7G2nZ	785470.0	RT @SachaBaronCohen: Mark Zuckerberg, how do you sleep at night? This is on Facebook's Instagram right now. Your algorithms are STILL rec…	72.0	True	full
1584025	1584025	6047e26a9a265e0038d91e7e	2021-03-09 20:57:46	[]	[{"url":"https://t.co/zM0mHObGMi","expanded_url":"https://www.huffpost.com/entry/best-advice-grief-covid-pandemic_l_603e75bfc5b6ff75ac3fc382?utm_campaign=share_twitter&ncid=engmodushpmg00000004","display_url":"huffpost.com/entry/best-adv…","indices":[117,140]}]		[]	[]			These coping tips won't erase the loss the coronavirus has caused this past year, but they can help you navigate it… https://t.co/uaMyakHAPu	5.0	True	full
1584026	1584026	6047e26a9a265e0038d91e88	2021-03-09 20:57:46	[]	[]	Tue Mar 09 19:16:41 +0000 2021	[]	[{"url":"https://t.co/lb22PEvg8O","expanded_url":"https://twitter.com/1ERLukkax/status/1369366346685943809","display_url":"twitter.com/1ERLukkax/stat…","indices":[272,295]}]	Covid @777SHEM @jeannettekaz @biobio @barbarabricenok @LibardoBuitrago @coteevans @bdelamaza @RinconSalfate @EarthquakeChil1 @FFQuakeProject @ramonfreire @arapuchkara @Sr_Churchill @grandes_temas @GuillermoParvex @adyanero @AION01 @anferca1 @Finanzas_Pharol @sninobecerra https://t.co/lb22PEvg8O	553.0	RT @1ERLukkax: Covid @777SHEM @jeannettekaz @biobio @barbarabricenok @LibardoBuitrago @coteevans @bdelamaza @RinconSalfate @EarthquakeChil1…	12032.0	True	full
1584027	1584027	6047e26a9a265e0038d91e96	2021-03-09 20:57:46	[]	[]	Tue Mar 09 20:46:04 +0000 2021	[]	[{"url":"https://t.co/ef4dp1z002","expanded_url":"http://dlvr.it/RvJKyW","display_url":"dlvr.it/RvJKyW","indices":[153,176]}]	Mephisto no apareció al final en WandaVision, incluso cuando lo estaban confundiendo con un conejo. ¿Por qué razón? Uno de sus guionistas nos lo explica https://t.co/ef4dp1z002 https://t.co/7WBB6mAFvc	452459.0	RT @ENTERCO: Mephisto no apareció al final en WandaVision, incluso cuando lo estaban confundiendo con un conejo. ¿Por qué razón? Uno de sus…	30.0	True	full
1584028	1584028	6047e26a9a265e0038d91eb2	2021-03-09 20:57:47	[]	[]	Fri Mar 05 11:25:24 +0000 2021	[{"text":"FANB","indices":[0,5]},{"text":"5Mar","indices":[91,96]},{"text":"GNBLara","indices":[98,106]},{"text":"ChavezAhoraySiempre","indices":[107,127]},{"text":"ChavezViveEnLaFANB","indices":[128,147]}]	[{"url":"https://t.co/FlUVN8h2Au","expanded_url":"https://www.vtv.gob.ve/fanb-ratifica-soberania-venezuela-defensa-espacios-geograficos/","display_url":"vtv.gob.ve/fanb-ratifica-…","indices":[206,229]}]	#FANB ratifica soberanía de Venezuela para ejercer la defensa de sus espacios geográficos. #5Mar #GNBLara #ChavezAhoraySiempre #ChavezViveEnLaFANB .@NicolasMaduro .@cmdtegralgnb .@GNBGDjuvenal .@GNB_Lara https://t.co/FlUVN8h2Au https://t.co/FwIM0zM0Ed	831.0	RT @D122gnbcarora: #FANB ratifica soberanía de Venezuela para ejercer la defensa de sus espacios geográficos. #5Mar #GNBLara #ChavezAhoray…	8.0	True	full
1584029	1584029	6047e26a9a265e0038d91eb4	2021-03-09 20:57:47	[]	[]	Tue Mar 09 15:12:33 +0000 2021	[{"text":"Urgente","indices":[0,8]}]	[{"url":"https://t.co/1uOJ2XOfmq","expanded_url":"http://ow.ly/kg9u50DUbej","display_url":"ow.ly/kg9u50DUbej","indices":[99,122]}]	#Urgente Giran orden de aprehensión contra Cuauhtémoc Gutiérrez De la Torre y congelan sus cuentas https://t.co/1uOJ2XOfmq https://t.co/Tt85kIwxEk	8824359.0	RT @AristeguiOnline: #Urgente Giran orden de aprehensión contra Cuauhtémoc Gutiérrez De la Torre y congelan sus cuentas https://t.co/1uOJ2X…	22.0	True	full
1584030	1584030	6047e26a9a265e0038d91eb6	2021-03-09 20:57:47	[]	[]	Tue Mar 09 20:04:21 +0000 2021	[]	[{"url":"https://t.co/S1OmTSRTWp","expanded_url":"http://ny.gov/vaccinetracker","display_url":"ny.gov/vaccinetracker","indices":[248,271]}]	Vaccination Update: 19.4% of New Yorkers have received at least one vaccine dose and 9.6% have completed their vaccine series. -156,774 total doses were administered over the past 24 hours -5,797,480 total doses administered to date Details: https://t.co/S1OmTSRTWp https://t.co/QG9QsgCyoS	2626166.0	RT @NYGovCuomo: Vaccination Update: 19.4% of New Yorkers have received at least one vaccine dose and 9.6% have completed their vaccine se…	288.0	True	full
1584031	1584031	6047e26a9a265e0038d91eba	2021-03-09 20:57:47	[]	[]	Mon Mar 08 17:32:48 +0000 2021	[]	[{"url":"https://t.co/hYSex5xDsd","expanded_url":"https://www.nytimes.com/2021/03/08/health/vaccine-side-effects-women-men.html","display_url":"nytimes.com/2021/03/08/hea…","indices":[139,162]}]	Women are reporting more side-effects to the Covid-19 vaccines — which comes as no surprise to many immunologists. My latest for @nytimes: https://t.co/hYSex5xDsd	15309.0	RT @lindy2350: Women are reporting more side-effects to the Covid-19 vaccines — which comes as no surprise to many immunologists. My latest…	374.0	True	full
1584032	1584032	6047e26a9a265e0038d91ec4	2021-03-09 20:57:47	[{"text":"VenteOM","indices":[253,261]}]	[{"url":"https://t.co/vZModsfYGD","expanded_url":"https://www.google.com/amp/s/www.eurosport.fr/football/ligue-1/2019-2020/ligue-1-quatre-clubs-en-peril-le-foot-francais-est-a-genoux-apres-la-pandemie-du-covid-19_sto7754877/story-amp.shtml","display_url":"google.com/amp/s/www.euro…","indices":[228,251]}]		[]	[]			Pour tous les gens qui sont surpris par le montant du déficit de l om en juin 2020 rappelez-vous d une enquête de… https://t.co/hcGSAngoyo	17.0	True	full
1584033	1584033	6047e26a9a265e0038d91ecc	2021-03-09 20:57:47	[]	[{"url":"https://t.co/bfoe1xi6yG","expanded_url":"http://spr.ly/6016HoKHp","display_url":"spr.ly/6016HoKHp","indices":[172,195]}]		[]	[]			China’s era of double-digit growth might be over as its population gets older and rural-urban migration slows, lowe… https://t.co/pkCSk2fhsV	692907.0	True	full
1584034	1584034	6047e26a9a265e0038d91edc	2021-03-09 20:57:47	[]	[]	Tue Mar 09 20:46:25 +0000 2021	[{"text":"vaccin","indices":[75,82]},{"text":"AstraZeneca","indices":[83,95]}]	[{"url":"https://t.co/FLLE320aiR","expanded_url":"https://www.channelnewsasia.com/news/world/australia-health-minister-in-hospital-after-covid-19-vaccination-14368120","display_url":"channelnewsasia.com/news/world/aus…","indices":[257,280]}]	Le ministre de la Santé australien hospitalisé 2 jours après avoir reçu le #vaccin #AstraZeneca. Il n'est pas encore sorti, une "infection" soignée aux antibiotiques. Des officiels disent "son état n'est pas considéré lié au vaccin" mais sans plus d'infos. https://t.co/FLLE320aiR	14515.0	RT @momotchiii: Le ministre de la Santé australien hospitalisé 2 jours après avoir reçu le #vaccin #AstraZeneca. Il n'est pas encore sorti,…	108.0	True	full
1584035	1584035	6047e26b9a265e0038d91f12	2021-03-09 20:57:48	[]	[]	Tue Mar 09 20:54:00 +0000 2021	[{"text":"Irishfreedom","indices":[188,201]}]	[{"url":"https://t.co/usxXlpMQbp","expanded_url":"https://www.bbc.com/news/world-asia-45199034","display_url":"bbc.com/news/world-asi…","indices":[202,225]}]	New Zealand had its own housing crisis and put the interests of its own citizens first. ''This government believes that New Zealanders should not be outbid by wealthier foreign buyers.'' #Irishfreedom https://t.co/usxXlpMQbp	16993.0	RT @IrexitFreedom: New Zealand had its own housing crisis and put the interests of its own citizens first. ''This government believes that…	99.0	True	full
1584036	1584036	6047e26b9a265e0038d91f1a	2021-03-09 20:57:47	[]	[{"url":"https://t.co/zms9DzV27k","expanded_url":"https://www.reuters.com/article/us-health-coronavirus-brazil-variant-exc-idUSKBN2AX1NS","display_url":"reuters.com/article/us-hea…","indices":[118,141]}]		[]	[]			Exclusive: Oxford study indicates AstraZeneca effective against Brazil variant, source says | Article [AMP] | Reute… https://t.co/12rMDszTfl	2067.0	True	full
1584037	1584037	6047e26b9a265e0038d91f22	2021-03-09 20:57:48	[]	[]	Tue Mar 09 17:04:58 +0000 2021	[{"text":"MLB","indices":[81,85]}]	[{"url":"https://t.co/5bMRXqJJsH","expanded_url":"https://sbjsbd.biz/3v6jLJX_","display_url":"sbjsbd.biz/3v6jLJX_","indices":[238,261]}]	NEW: @_Tappit has signed a 10-year deal with the @Padres, its first deal with an #MLB team. Tappit will use its mobile payment tech to allow Padres fans to make purchases directly through their cell phones (@EricPrisbell). Free to read: https://t.co/5bMRXqJJsH https://t.co/UnAAzAXzc4	113182.0	RT @sbjsbd: NEW: @_Tappit has signed a 10-year deal with the @Padres, its first deal with an #MLB team. Tappit will use its mobile payment…	9008.0	True	full
1584038	1584038	6047e26b9a265e0038d91f2c	2021-03-09 20:57:48	[]	[]	Tue Mar 09 18:25:38 +0000 2021	[{"text":"LoveIsNotTourism","indices":[213,230]}]	[{"url":"https://t.co/GuvEwap9aj","expanded_url":"https://www.tagesschau.de/investigativ/report-mainz/corona-test-zertifikate-einreise-deutschland-101.html","display_url":"tagesschau.de/investigativ/r…","indices":[233,256]}]	@BMISprecher Können Sie bitte endlich die Kontrollprozesse verbessern, damit wir wieder unsere Partner*innen sehen können⁉️ In den Niederlanden gilt ab heute übrigens wieder die Ausnahme für binationalen Paare. #LoveIsNotTourism https://t.co/GuvEwap9aj	633.0	RT @pm800325: @BMISprecher Können Sie bitte endlich die Kontrollprozesse verbessern, damit wir wieder unsere Partner*innen sehen können⁉️…	0.0	True	full
1584039	1584039	6047e26b9a265e0038d91f2e	2021-03-09 20:57:48	[]	[]	Tue Mar 09 20:57:02 +0000 2021	[{"text":"ChavezAmorYPatria","indices":[114,132]}]	[{"url":"https://t.co/4PpoMhfIlA","expanded_url":"https://mazo4f.com/237301","display_url":"mazo4f.com/237301","indices":[89,112]}]	Gobierno Bolivariano inició vacunación contra el Covid-19 a trabajadores de la educación https://t.co/4PpoMhfIlA #ChavezAmorYPatria https://t.co/GjSp654RjT	584497.0	RT @ConElMazoDando: Gobierno Bolivariano inició vacunación contra el Covid-19 a trabajadores de la educación https://t.co/4PpoMhfIlA #Chav…	36.0	True	full
1584040	1584040	6047e26b9a265e0038d91f32	2021-03-09 20:57:48	[]	[]	Tue Mar 09 20:50:23 +0000 2021	[]	[{"url":"https://t.co/6EhxqWrjVb","expanded_url":"https://www.zfk.de/wasser-abwasser/abwasser/default-ace660bba4","display_url":"zfk.de/wasser-abwasse…","indices":[189,212]}]	Corona-Monitoring: DWA vernetzt internationale Forschergruppen Es gibt mittlerweile viele Studien zu Corona im Abwasser. Die DWA soll den Weg zu einem praxistauglichen Test beschleunigen. https://t.co/6EhxqWrjVb	150.0	RT @EnigmaVon: Corona-Monitoring: DWA vernetzt internationale Forschergruppen Es gibt mittlerweile viele Studien zu Corona im Abwasser. Di…	113.0	True	full
1584041	1584041	6047e26c9a265e0038d91f3c	2021-03-09 20:57:48	[]	[]	Tue Mar 09 15:36:18 +0000 2021	[]	[{"url":"https://t.co/RhGGOnFhhF","expanded_url":"https://www.lexpress.fr/actualites/2/les-infections-respiratoires-font-4-25-millions-de-morts-par-an_934943.html","display_url":"lexpress.fr/actualites/2/l…","indices":[208,231]}]	Prenons du recul Les infections respiratoires tuent 4M de personnes chaque année. En 2020 1.5M de DC par la tubercolose dans l’indifférence. En on bloque toute la planète pour la COVID Mais vous êtes fous? https://t.co/RhGGOnFhhF	18249.0	RT @EChabriere: Prenons du recul Les infections respiratoires tuent 4M de personnes chaque année. En 2020 1.5M de DC par la tubercolose da…	61.0	True	full
1584042	1584042	6047e26c9a265e0038d91f48	2021-03-09 20:57:48	[]	[]	Tue Mar 09 14:54:54 +0000 2021	[]	[{"url":"https://t.co/xPdgTqj23o","expanded_url":"https://www.theneweuropean.co.uk/brexit-news/westminster-news/matt-hancock-ppe-contract-with-chinese-firm-7814038","display_url":"theneweuropean.co.uk/brexit-news/we…","indices":[157,180]}]	So, anyway, it seems Hancock did PPE deals worth over £90 million with a firm who gave their address as a hotel room in Beijing. And he didn’t tell anyone. https://t.co/xPdgTqj23o	4069.0	RT @JamesWoodfield: So, anyway, it seems Hancock did PPE deals worth over £90 million with a firm who gave their address as a hotel room i…	2856.0	True	full
1584043	1584043	6047e26c9a265e0038d91f50	2021-03-09 20:57:48	[]	[]	Tue Mar 09 16:37:55 +0000 2021	[]	[{"url":"https://t.co/MMDK6GQJsZ","expanded_url":"https://twitter.com/bharadwajspeaks/status/1369292497017520128","display_url":"twitter.com/bharadwajspeak…","indices":[178,201]}]	I’m case anyone was wondering, this is an excerpt from Our Moon has Blood Clots by Rahul Pandita. I just checked and its also on sale on amazon rn if it’s been on your wishlist. https://t.co/MMDK6GQJsZ	14290.0	RT @priya_27_: I’m case anyone was wondering, this is an excerpt from Our Moon has Blood Clots by Rahul Pandita. I just checked and its als…	369.0	True	full
1584044	1584044	6047e26c9a265e0038d91f52	2021-03-09 20:57:48	[]	[]	Tue Mar 09 19:32:34 +0000 2021	[]	[{"url":"https://t.co/DI9q0R8M2r","expanded_url":"http://MyPillow.com","display_url":"MyPillow.com","indices":[162,185]}]	Good afternoon. The CDC finally admitted obesity is a severe factor for COVID mortality, a ton of HuffPost journalists got laid off, and dog beds are on sale at https://t.co/DI9q0R8M2r using promocode Poso	1224158.0	RT @JackPosobiec: Good afternoon. The CDC finally admitted obesity is a severe factor for COVID mortality, a ton of HuffPost journalists g…	653.0	True	full
1584045	1584045	6047e26c9a265e0038d91f54	2021-03-09 20:57:48	[]	[]	Tue Mar 09 01:58:23 +0000 2021	[{"text":"HearTheVoiceOfMyanmar","indices":[146,168]},{"text":"ShameonyouChina","indices":[169,185]},{"text":"MilkTeaAllianceMyanmar","indices":[186,209]}]	[{"url":"https://t.co/OISoNivXsd","expanded_url":"http://bit.ly/3rsbPAD","display_url":"bit.ly/3rsbPAD","indices":[222,245]}]	"By ignoring the voices of the people of Myanmar, China will eventually undermine its own economic interests in the country." Can't agree more. #HearTheVoiceOfMyanmar #ShameonyouChina #MilkTeaAllianceMyanmar Read more: https://t.co/OISoNivXsd	64.0	RT @BlueberryNomad: "By ignoring the voices of the people of Myanmar, China will eventually undermine its own economic interests in the cou…	1.0	True	full
1584046	1584046	6047e26c9a265e0038d91f6c	2021-03-09 20:57:49	[]	[]	Tue Mar 09 19:05:11 +0000 2021	[]	[{"url":"https://t.co/NNtYETNvWh","expanded_url":"https://abcn.ws/3t4gDwk","display_url":"abcn.ws/3t4gDwk","indices":[173,196]}]	Pres. Biden will make his first primetime address to the nation Thursday night to "to commemorate the one-year anniversary of the COVID-19 shutdown," White House announces. https://t.co/NNtYETNvWh	987099.0	RT @ABCPolitics: Pres. Biden will make his first primetime address to the nation Thursday night to "to commemorate the one-year anniversary…	102.0	True	full
1584047	1584047	6047e26c9a265e0038d91f76	2021-03-09 20:57:49	[]	[{"url":"https://t.co/HciUSt892h","expanded_url":"https://tabexternal.dshs.texas.gov/t/THD/views/COVID-19VaccineinTexasDashboard/VaccineDosesAllocated?%3Aorigin=card_share_link&%3Aembed=y&%3AisGuestRedirectFromVizportal=y","display_url":"tabexternal.dshs.texas.gov/t/THD/views/CO…","indices":[68,91]}]		[]	[]			Travis County is getting 75k first dose vaccines this week (source: https://t.co/HciUSt892h ) - why is… https://t.co/kPjBFZgCrd	831.0	True	full
1584048	1584048	6047e26c9a265e0038d91f7a	2021-03-09 20:57:49	[]	[]	Tue Mar 09 07:55:03 +0000 2021	[]	[{"url":"https://t.co/usB1YdrEVP","expanded_url":"http://nhs.uk/covid-vaccine-advice","display_url":"nhs.uk/covid-vaccine-…","indices":[255,278]}]	The NHS is sending text messages to some people to invite them to book a COVID-19 vaccine appointment. The message will be sent from ‘NHSvaccine’, include a link to the @NHSuk website, have the option to call 119, and will never ask for payment details. https://t.co/usB1YdrEVP https://t.co/L3ptOeQ8yx	475583.0	RT @NHSEngland: The NHS is sending text messages to some people to invite them to book a COVID-19 vaccine appointment. The message will be…	471.0	True	full
1584049	1584049	6047e26c9a265e0038d91f84	2021-03-09 20:57:49	[]	[]	Wed Aug 05 19:12:27 +0000 2020	[{"text":"WaybackWednesday","indices":[0,17]},{"text":"coronavirus","indices":[25,37]},{"text":"kinbakustudios","indices":[65,80]}]	[{"url":"https://t.co/ap2Ps99ON7","expanded_url":"https://www.kinbaku-studio.com/","display_url":"kinbaku-studio.com","indices":[107,130]}]	#WaybackWednesday before #coronavirus I was tied up at the time #kinbakustudios at @FetishCon 2019 😃😃😃 - https://t.co/ap2Ps99ON7 - @therubpr https://t.co/NaACfiALIy	289480.0	RT @LaurenFillsUp: #WaybackWednesday before #coronavirus I was tied up at the time #kinbakustudios at @FetishCon 2019 😃😃😃 - https://t.co/…	1.0	True	full
1584050	1584050	6047e26c9a265e0038d91f88	2021-03-09 20:57:49	[]	[]	Tue Mar 09 16:30:57 +0000 2021	[{"text":"StopDeathForProfit","indices":[206,225]}]	[{"url":"https://t.co/kMqvnPfdUN","expanded_url":"https://bit.ly/3rye850","display_url":"bit.ly/3rye850","indices":[239,262]}]	Mark Zuckerberg, how do you sleep at night? This is on Facebook's Instagram right now. Your algorithms are STILL recommending lies about Covid and vaccines. How many people have to die before you act?! #StopDeathForProfit New Report: https://t.co/kMqvnPfdUN https://t.co/Z6Rkg7G2nZ	785470.0	RT @SachaBaronCohen: Mark Zuckerberg, how do you sleep at night? This is on Facebook's Instagram right now. Your algorithms are STILL rec…	38.0	True	full
1584051	1584051	6047e26c9a265e0038d91f8c	2021-03-09 20:57:49	[]	[]	Tue Mar 09 16:31:03 +0000 2021	[{"text":"twlz","indices":[270,275]}]	[{"url":"https://t.co/yXe1JTf7nA","expanded_url":"https://fobizz.com/fortbildung/digitale-hoerspiele-im-unterricht/","display_url":"fobizz.com/fortbildung/di…","indices":[246,269]}]	Wusstet ihr, dass die Beschäftigung mit Geräuschen und Sprache viele spannende Lerneffekte mit sich bringt? 🎧🔊 In unserer neuen Fortbildung von @musicinthebox_ lernt ihr, wie ihr mit euren SuS ganz einfach spannende Hörspiele produzieren könnt! 👉https://t.co/yXe1JTf7nA #twlz https://t.co/aMf5lJXDgH	6333.0	RT @fobizz: Wusstet ihr, dass die Beschäftigung mit Geräuschen und Sprache viele spannende Lerneffekte mit sich bringt? 🎧🔊 In unserer neuen…	27.0	True	full
1584052	1584052	6047e26c9a265e0038d91fa0	2021-03-09 20:57:49	[]	[]	Tue Mar 09 17:51:14 +0000 2021	[]	[{"url":"https://t.co/DanFxdUQt2","expanded_url":"https://www.rtve.es/noticias/20210309/acuerdo-pp-vox-presupuestos-pin-parental/2081401.shtml","display_url":"rtve.es/noticias/20210…","indices":[253,276]}]	‼️ VOX pone encima de la mesa sus exigencias para aprobar los presupuestos en la Región de Murcia: ✅ Plan de compensaciones para la hostelería, el turismo y las empresas de ocio, incluyendo a los feriantes. ✅ Reimplantar el Pin Parental. ⬇️ HILO ⬇️ https://t.co/DanFxdUQt2	435447.0	RT @vox_es: ‼️ VOX pone encima de la mesa sus exigencias para aprobar los presupuestos en la Región de Murcia: ✅ Plan de compensaciones pa…	5304.0	True	full
1584053	1584053	6047e26d9a265e0038d91fb0	2021-03-09 20:57:49	[]	[]	Mon Mar 08 21:52:03 +0000 2021	[]	[{"url":"https://t.co/zpv3i2UgUg","expanded_url":"http://ctiapchcholet.blogspot.com/2021/03/covid-19-projet-de-vaccination.html","display_url":"ctiapchcholet.blogspot.com/2021/03/covid-…","indices":[239,262]}]	🔴WOW ! La lettre très CASH du Docteur Amine UMLIL (Pharmacien des hôpitaux, Praticien et Juriste) à Véran, Castex, Macron &amp; d'autres... CONTRE L'OBLIGATION VACCINALE DES SOIGNANTS. Un chef d'oeuvre ! Bravo ! 👍📢 @ADv_in21 @ComploTisss https://t.co/zpv3i2UgUg https://t.co/fdxpWp4Uyo	4839.0	RT @NicolasPichot6: 🔴WOW ! La lettre très CASH du Docteur Amine UMLIL (Pharmacien des hôpitaux, Praticien et Juriste) à Véran, Castex, Macr…	32.0	True	full
1584054	1584054	6047e26d9a265e0038d91fd2	2021-03-09 20:57:49	[{"text":"BTC","indices":[12,16]},{"text":"betfurysuccess","indices":[197,212]}]	[{"url":"https://t.co/zHkO8y3Fpq","expanded_url":"https://betfury.io/boxes/all?r=5fd378de2b3a8b99e4e87743","display_url":"betfury.io/boxes/all?r=5f…","indices":[173,196]}]		[]	[]			💸 Earn free #BTC and multiply crypto up to 15% monthly with @betfury_io BOXes 📦 Enjoy the easy way to get cryptocur… https://t.co/CLYj07jYqP	0.0	True	full
1584055	1584055	6047e26d9a265e0038d91fd6	2021-03-09 20:57:50	[]	[]	Tue Mar 09 16:21:05 +0000 2021	[]	[{"url":"https://t.co/xO0dlFvyVP","expanded_url":"https://nyti.ms/3t7nvsL","display_url":"nyti.ms/3t7nvsL","indices":[214,237]}]	Unilever, which owns Dove, Axe and other personal-care brands, has said it would no longer use the word “normal” on its products and in its advertising, after a study found that it makes most people feel excluded. https://t.co/xO0dlFvyVP	49583827.0	RT @nytimes: Unilever, which owns Dove, Axe and other personal-care brands, has said it would no longer use the word “normal” on its produc…	51.0	True	full
1584056	1584056	6047e26d9a265e0038d91ff4	2021-03-09 20:57:50	[]	[]	Tue Mar 09 20:41:00 +0000 2021	[{"text":"MaltratadoresALaCárcel","indices":[224,247]}]	[{"url":"https://t.co/QA01KNkNtR","expanded_url":"https://www.europapress.es/asturias/noticia-piden-18-meses-carcel-acusada-encerrar-comida-agua-dos-perros-murieron-20210308055949.html","display_url":"europapress.es/asturias/notic…","indices":[249,272]}]	😡 Abandona a sus dos perros encerrados en un piso, sin comida ni agua, en Gijón. Los animales agonizaron hasta morir, rodeados de suciedad. 😠 Piden una ridícula pena de 18 meses de cárcel, que seguramente ni siquiera pise. #MaltratadoresALaCárcel https://t.co/QA01KNkNtR	222057.0	RT @PartidoPACMA: 😡 Abandona a sus dos perros encerrados en un piso, sin comida ni agua, en Gijón. Los animales agonizaron hasta morir, rod…	128.0	True	full
1584057	1584057	6047e26d9a265e0038d92004	2021-03-09 20:57:50	[]	[{"url":"https://t.co/SHyw0zlzyd","expanded_url":"https://encyclopodia.net/2021/03/09/episode-0-royally-previewed/","display_url":"encyclopodia.net/2021/03/09/epi…","indices":[199,222]}]		[]	[]			Royally Screwed has begun! Episode 0 is here, a quickie in which @abbymcecilia and @DannyPirtle19 introduce the sh… https://t.co/etioTRkD9p	129.0	True	full
1584058	1584058	6047e26d9a265e0038d9200c	2021-03-09 20:57:50	[]	[]	Mon Mar 08 09:05:50 +0000 2021	[{"text":"8M2021","indices":[247,254]}]	[{"url":"https://t.co/naNImP1pji","expanded_url":"http://www.juecesdemocracia.es/2021/03/08/comunicado-jjpd-dia-internacional-la-mujer-8-marzo/","display_url":"juecesdemocracia.es/2021/03/08/com…","indices":[257,280]}]	La pandemia ha incrementado la brecha salarial, los riesgos de la violencia machista y la feminización de los cuidados.Desde Juezas y Jueces para la Democracia seguimos apoyando las constantes reivindicaciones de igualdad del movimiento feminista #8M2021 https://t.co/naNImP1pji	249477.0	RT @JoaquimBoschGra: La pandemia ha incrementado la brecha salarial, los riesgos de la violencia machista y la feminización de los cuidados…	6.0	True	full
1584059	1584059	6047e26d9a265e0038d92014	2021-03-09 20:57:50	[]	[]	Tue Mar 09 20:30:21 +0000 2021	[]	[{"url":"https://t.co/cbuYwO8tAv","expanded_url":"https://buff.ly/3v7O8je","display_url":"buff.ly/3v7O8je","indices":[135,158]}]	Chicago's travel order saw nine more states move into the less risky category, but travel is still not recommended due to coronavirus. https://t.co/cbuYwO8tAv https://t.co/HlU2SWfnpO	135603.0	RT @BlockClubCHI: Chicago's travel order saw nine more states move into the less risky category, but travel is still not recommended due to…	13399.0	True	full
1584060	1584060	6047e26d9a265e0038d92024	2021-03-09 20:57:50	[]	[]	Tue Mar 09 20:04:05 +0000 2021	[]	[{"url":"https://t.co/sDDNGORbPe","expanded_url":"https://ckbe.at/3l7Se6w","display_url":"ckbe.at/3l7Se6w","indices":[257,280]}]	In the early days of the pandemic, the U.S. Department of Education set up an email inbox to field questions about COVID-19. Hundreds of messages poured in. Chalkbeat obtained the emails sent to the inbox during the chaotic first two weeks of March 2020. https://t.co/sDDNGORbPe https://t.co/05vFISYudl	17609.0	RT @Chalkbeat: In the early days of the pandemic, the U.S. Department of Education set up an email inbox to field questions about COVID-19.…	7299.0	True	full
1584061	1584061	6047e26d9a265e0038d92026	2021-03-09 20:57:50	[]	[]	Tue Mar 09 19:37:02 +0000 2021	[{"text":"ChavezAmorYPatria","indices":[117,135]}]	[{"url":"https://t.co/QEVYoL3Anl","expanded_url":"https://mazo4f.com/237303","display_url":"mazo4f.com/237303","indices":[92,115]}]	Organismos de seguridad y prevención de Mérida incautaron 120 kilos de cocaína (+dos meses) https://t.co/QEVYoL3Anl #ChavezAmorYPatria https://t.co/q3AttcqC6N	584497.0	RT @ConElMazoDando: Organismos de seguridad y prevención de Mérida incautaron 120 kilos de cocaína (+dos meses) https://t.co/QEVYoL3Anl #C…	78.0	True	full
1584062	1584062	6047e26e9a265e0038d9203e	2021-03-09 20:57:51	[]	[]	Tue Mar 09 12:34:03 +0000 2021	[]	[{"url":"https://t.co/KQWkDIrlaf","expanded_url":"https://www.mirror.co.uk/news/politics/breaking-chris-whitty-warns-uk-23634328","display_url":"mirror.co.uk/news/politics/…","indices":[256,279]}]	Anybody who thinks this pandemic is over with roll-out of vaccine should think again. Prof Chris Whitty predicts England to see another deadly "surge" of Covid in coming months with "all the modelling" suggesting cases will soar when restrictions ease. https://t.co/KQWkDIrlaf	153321.0	RT @PippaCrerar: Anybody who thinks this pandemic is over with roll-out of vaccine should think again. Prof Chris Whitty predicts England…	598.0	True	full
1584063	1584063	6047e26e9a265e0038d9204c	2021-03-09 20:57:51	[]	[]	Thu Jul 23 19:49:33 +0000 2020	[]	[{"url":"https://t.co/blczenhC0o","expanded_url":"https://www.theguardian.com/politics/2012/aug/30/rhodes-boyson","display_url":"theguardian.com/politics/2012/…","indices":[207,230]}]	Club member Rhodes Boyson, the Minister for Flogging, was one of the names allegedly included by Courtney and Raikes in the Dickens II Dossier which had its roots in a deep rift between Monday Club members. https://t.co/blczenhC0o https://t.co/YmOm8QilxU	12505.0	RT @ciabaudo: Club member Rhodes Boyson, the Minister for Flogging, was one of the names allegedly included by Courtney and Raikes in the D…	683.0	True	full
1584064	1584064	6047e26e9a265e0038d9205a	2021-03-09 20:57:51	[]	[]	Tue Mar 09 20:10:40 +0000 2021	[{"text":"PPNacionales","indices":[0,13]},{"text":"Covid_19","indices":[91,100]}]	[{"url":"https://t.co/PUHtLwMpnG","expanded_url":"https://primeraplana.com.ec/listado-de-vacunados-constara-en-la-pagina-web-desde-la-fase-dos/","display_url":"primeraplana.com.ec/listado-de-vac…","indices":[216,239]}]	#PPNacionales | En promedio, el Ecuador invierte USD 10 por cada dosis de la vacuna contra #Covid_19. Sin embargo, el ministro de @Salud_Ec, @DrRodolfoFarfan, dijo que no pueden hacer público el costo de la vacuna. https://t.co/PUHtLwMpnG	36758.0	RT @PrimeraPlanaECU: #PPNacionales | En promedio, el Ecuador invierte USD 10 por cada dosis de la vacuna contra #Covid_19. Sin embargo, el…	576.0	True	full
1584065	1584065	6047e26e9a265e0038d92064	2021-03-09 20:57:51	[]	[]	Tue Mar 09 20:50:02 +0000 2021	[{"text":"UCL","indices":[180,184]}]	[{"url":"https://t.co/ZfmVCO0JmP","expanded_url":"https://bit.ly/38jCmIK","display_url":"bit.ly/38jCmIK","indices":[107,130]},{"url":"https://t.co/B63eButkc3","expanded_url":"https://bit.ly/30oswRA","display_url":"bit.ly/30oswRA","indices":[154,177]}]	⏰ 𝘿𝙀𝙎𝘾𝘼𝙉𝙎𝙊 ⏰ 📍 Oliveira y Haaland acercan a sus equipos a la siguiente fase @juventusfces 🆚 @FCPorto ➡️ https://t.co/ZfmVCO0JmP @BVB 🆚 @SevillaFC ➡️ https://t.co/B63eButkc3 #UCL https://t.co/yyEZNV7qvO	914026.0	RT @LigadeCampeones: ⏰ 𝘿𝙀𝙎𝘾𝘼𝙉𝙎𝙊 ⏰ 📍 Oliveira y Haaland acercan a sus equipos a la siguiente fase @juventusfces 🆚 @FCPorto ➡️ https://t.c…	6.0	True	full
1584066	1584066	6047e26e9a265e0038d9206a	2021-03-09 20:57:51	[{"text":"AOVIVO","indices":[0,7]},{"text":"SecretariadeSaúde","indices":[173,191]},{"text":"coronavirus","indices":[192,204]},{"text":"COVID19","indices":[205,213]},{"text":"Curitiba","indices":[214,223]},{"text":"TribunaDoParaná","indices":[224,240]}]	[{"url":"https://t.co/9EBaK8TgEL","expanded_url":"https://bit.ly/30p933g","display_url":"bit.ly/30p933g","indices":[148,171]}]		[]	[]			#AOVIVO: Com mais de 5.349 casos de coronavírus e 212 mortes causadas pela Covid-19 no Paraná, Curitiba anuncia nov… https://t.co/vD4rh5KeKO	31428.0	True	full
1584067	1584067	6047e26f9a265e0038d920a6	2021-03-09 20:57:52	[]	[]	Tue Mar 09 08:20:39 +0000 2021	[{"text":"حظر_التجول_الجزئي","indices":[216,234]}]	[{"url":"https://t.co/c1PMfp7RQZ","expanded_url":"https://curfew.paci.gov.kw/request/create","display_url":"curfew.paci.gov.kw/request/create","indices":[99,122]}]	وزارة الداخلية تطلق خدمة التصاريح الأمنية للأشخاص أثناء حظر التجول الجزئي بشروط محددة عبر الرابط: https://t.co/c1PMfp7RQZ وذلك للحالات التالية - إسعاف مريض - مراجعة طبية - التبرع بالدم - فحص كورونا - تطعيم كورونا #حظر_التجول_الجزئي	1461112.0	RT @al3raabq8q8: وزارة الداخلية تطلق خدمة التصاريح الأمنية للأشخاص أثناء حظر التجول الجزئي بشروط محددة عبر الرابط: https://t.co/c1PMfp7RQZ…	53.0	True	full
1584068	1584068	6047e26f9a265e0038d920ac	2021-03-09 20:57:52	[]	[]	Tue Mar 09 20:51:37 +0000 2021	[]	[{"url":"https://t.co/AXXCpr4cTE","expanded_url":"https://twitter.com/rajnidogra2/status/1369388699159527424","display_url":"twitter.com/rajnidogra2/st…","indices":[125,148]}]	Great idea- producers have a particularly strong inducing effect- another great reason to buy from folks like Pasta Genova!! https://t.co/AXXCpr4cTE https://t.co/s4H2USODOF	2733.0	RT @cmignault: Great idea- producers have a particularly strong inducing effect- another great reason to buy from folks like Pasta Genova!!…	13.0	True	full
1584069	1584069	6047e26f9a265e0038d920b6	2021-03-09 20:57:52	[]	[]	Tue Mar 09 12:27:03 +0000 2021	[{"text":"Catar2022","indices":[116,126]}]	[{"url":"https://t.co/MaRD0ulUL0","expanded_url":"http://bit.ly/Sefutbol0903","display_url":"bit.ly/Sefutbol0903","indices":[254,277]}]	⚠️ OFICIAL | @LUISENRIQUE21 dará a conocer la próxima lista el lunes 15 de marzo. 🌎 España inicia el camino hacia #Catar2022 contra Grecia, Georgia y territorio de Kosovo. ➡️ Luis de la Fuente también anunciará la convocatoria para la EURO Sub-21. 🔗 https://t.co/MaRD0ulUL0 https://t.co/Q2DkSxEIcg	2278222.0	RT @SeFutbol: ⚠️ OFICIAL | @LUISENRIQUE21 dará a conocer la próxima lista el lunes 15 de marzo. 🌎 España inicia el camino hacia #Catar202…	377.0	True	full
1584070	1584070	6047e26f9a265e0038d920c0	2021-03-09 20:57:52	[]	[]	Tue Mar 09 19:46:55 +0000 2021	[]	[{"url":"https://t.co/nnsytnXLZA","expanded_url":"https://forms.gle/6meCsWFV6BPfwSCq5","display_url":"forms.gle/6meCsWFV6BPfwS…","indices":[256,279]}]	Les pido una firma y un RT por Ernesto. @ernestorr está siendo objeto de una tremenda campaña de hostigamiento y amenazas. No es casual, Ernesto ha sido una voz imprescindible en esta pandemia y un abanderado de la vacunación! Firmá en apoyo a Ernesto! https://t.co/nnsytnXLZA	33219.0	RT @rquiroga777: Les pido una firma y un RT por Ernesto. @ernestorr está siendo objeto de una tremenda campaña de hostigamiento y amenazas…	140.0	True	full
1584071	1584071	6047e2709a265e0038d920fe	2021-03-09 20:57:53	[]	[]	Tue Mar 09 17:15:46 +0000 2021	[{"text":"BSCVIEW","indices":[59,67]},{"text":"bsc","indices":[149,153]},{"text":"bnb","indices":[154,158]}]	[{"url":"https://t.co/dh6ydKr4Da","expanded_url":"https://twitter.com/bscview/status/1368873429630337025","display_url":"twitter.com/bscview/status…","indices":[159,182]}]	Bought yesterday some $BSCPAD to secure the allocation for #BSCVIEW (missed on BSCPpad). Please let this be another 250x like its bigger brother. :) #bsc #bnb https://t.co/dh6ydKr4Da	58215.0	RT @crypto_blkbeard: Bought yesterday some $BSCPAD to secure the allocation for #BSCVIEW (missed on BSCPpad). Please let this be another 25…	536.0	True	full
1584072	1584072	6047e2709a265e0038d92108	2021-03-09 20:57:53	[]	[]	Mon Mar 08 21:45:00 +0000 2021	[]	[{"url":"https://t.co/lY6yvxbXGJ","expanded_url":"https://www.youtube.com/watch?v=Y0ORhLyJWuc","display_url":"youtube.com/watch?v=Y0ORhL…","indices":[200,223]}]	.@mileycyrus' "Angels Like You" includes scenes from her Covid-safe concert for vaccinated frontline and healthcare workers ❤️ Live shows are closer than we think, keep looking forward ✨ ⠀⠀⠀⠀⠀⠀⠀⠀⠀ ▶️https://t.co/lY6yvxbXGJ https://t.co/ILUo7EtMWd	4101894.0	RT @Vevo: .@mileycyrus' "Angels Like You" includes scenes from her Covid-safe concert for vaccinated frontline and healthcare workers ❤️ L…	759.0	True	full
1584073	1584073	6047e2709a265e0038d9210e	2021-03-09 20:57:53	[{"text":"GlobalCommonGood","indices":[91,108]},{"text":"Covid","indices":[109,115]},{"text":"vaccine","indices":[116,124]},{"text":"patents","indices":[192,200]},{"text":"PeoplesVaccine","indices":[234,249]}]	[{"url":"https://t.co/PlSIaaZ6rp","expanded_url":"https://avaaz.org/peoplesvaccine","display_url":"avaaz.org/peoplesvaccine","indices":[251,274]}]		[]	[]			@vonderleyen @EU_Commission Nearly 1m people are calling on you to keep your promise for a #GlobalCommonGood #Covid… https://t.co/g5SWapK1rf	98.0	True	full
1584074	1584074	6047e2709a265e0038d92116	2021-03-09 20:57:53	[]	[]	Tue Mar 09 20:21:09 +0000 2021	[{"text":"Bitcoin","indices":[105,113]}]	[{"url":"https://t.co/LKXb57KgG6","expanded_url":"https://www.sec.gov/Archives/edgar/data/1665650/000121390021014251/s131030-fwp.htm","display_url":"sec.gov/Archives/edgar…","indices":[247,270]},{"url":"https://t.co/LLN2Ud8dvN","expanded_url":"https://twitter.com/MacroScope17/status/1369378953203490819","display_url":"twitter.com/MacroScope17/s…","indices":[271,294]}]	BREAKING: JPMorgan has filed a set of documents for a 'Cryptocurrency Exposure Basket' with reference to #Bitcoin. The filing, which lists 11 reference stocks in the basket includes MicroStrategy, Square, Riot, NVIDIA, Paypal, CME Group and more https://t.co/LKXb57KgG6 https://t.co/LLN2Ud8dvN https://t.co/SqHoUCoz0o	50641.0	RT @Bloqport: BREAKING: JPMorgan has filed a set of documents for a 'Cryptocurrency Exposure Basket' with reference to #Bitcoin. The filin…	175.0	True	full
1584075	1584075	6047e2709a265e0038d92124	2021-03-09 20:57:54	[]	[]	Tue Mar 09 20:53:13 +0000 2021	[]	[{"url":"https://t.co/lbIiZwK1Hn","expanded_url":"https://neworleans.football/how-the-saints-can-get-under-the-cap-by-cutting-only-two-more-players-and-why-the-2022-cap-could-be-the-real-one-to-fear/","display_url":"neworleans.football/how-the-saints…","indices":[236,259]}]	Story from yesterday worked the cap down to about $10-15 million under the cap. I think the approach might be a little more aggressive than this, but keeping Lattimore, Ramczyk and Williams is extremely doable without much blood loss. https://t.co/lbIiZwK1Hn via @NOdotFootball	42159.0	RT @nick_underhill: Story from yesterday worked the cap down to about $10-15 million under the cap. I think the approach might be a little…	379.0	True	full
1584076	1584076	6047e2709a265e0038d92128	2021-03-09 20:57:53	[]	[]	Tue Mar 09 20:57:48 +0000 2021	[{"text":"CodeNewbie","indices":[123,134]},{"text":"programming","indices":[135,147]},{"text":"coding","indices":[148,155]},{"text":"WomenWhoCode","indices":[156,169]},{"text":"womenintech","indices":[170,182]},{"text":"DEVCommunity","indices":[183,196]},{"text":"React","indices":[197,203]},{"text":"100DaysOfCode","indices":[204,218]},{"text":"Crypto","indices":[219,226]},{"text":"Cryptocurrency"…	[{"url":"https://t.co/EKoXFQ9lRD","expanded_url":"https://bit.ly/3pJl1id","display_url":"bit.ly/3pJl1id","indices":[99,122]}]	Get a free trading account over $ 15 5 Free BPAX Coins (Value= $ 50) Register before time runs out https://t.co/EKoXFQ9lRD #CodeNewbie #programming #coding #WomenWhoCode #womenintech #DEVCommunity #React #100DaysOfCode #Crypto #Cryptocurrency #Altcoin #DeFi https://t.co/NRsZzbU4ve	8.0	RT @Blakof2: Get a free trading account over $ 15 5 Free BPAX Coins (Value= $ 50) Register before time runs out https://t.co/EKoXFQ9lRD #Co…	5756.0	True	full
1584077	1584077	6047e2719a265e0038d92132	2021-03-09 20:57:54	[]	[{"url":"https://t.co/QQvOZvFcBA","expanded_url":"https://www.lapoliticaonline.com.mx/nota/135140-la-ip-logra-acuerdo-con-la-4t-y-se-mete-en-la-campana-de-vacunacion-contra-covid/","display_url":"lapoliticaonline.com.mx/nota/135140-la…","indices":[222,245]}]		[]	[]			La IP logra acuerdo con la 4T y se mete en la campaña de vacunación contra Covid Como reveló LPO, llevaban meses e… https://t.co/QEIKlmC3tl	28767.0	True	full
1584078	1584078	6047e2719a265e0038d9213e	2021-03-09 20:57:54	[]	[]	Tue Mar 09 01:48:27 +0000 2021	[]	[{"url":"https://t.co/f63voOJSPL","expanded_url":"https://twitter.com/MehreenFaruqi/status/1369071663627694082","display_url":"twitter.com/MehreenFaruqi/…","indices":[145,168]}]	It's 2021. If Harry &amp; Meghan can end things with the royal family, so can Australia. It's time for Australia to have its own head of state. https://t.co/f63voOJSPL	200137.0	RT @AdamBandt: It's 2021. If Harry &amp; Meghan can end things with the royal family, so can Australia. It's time for Australia to have its ow…	681.0	True	full
1584079	1584079	6047e2719a265e0038d92142	2021-03-09 20:57:54	[]	[]	Tue Mar 09 20:57:51 +0000 2021	[{"text":"AOVIVO","indices":[0,7]},{"text":"SecretariadeSaúde","indices":[173,191]},{"text":"coronavirus","indices":[192,204]},{"text":"COVID19","indices":[205,213]},{"text":"Curitiba","indices":[214,223]},{"text":"TribunaDoParaná","indices":[224,240]}]	[{"url":"https://t.co/9EBaK8TgEL","expanded_url":"https://bit.ly/30p933g","display_url":"bit.ly/30p933g","indices":[148,171]}]	#AOVIVO: Com mais de 5.349 casos de coronavírus e 212 mortes causadas pela Covid-19 no Paraná, Curitiba anuncia novo decreto para conter a pandemia https://t.co/9EBaK8TgEL #SecretariadeSaúde #coronavirus #COVID19 #Curitiba #TribunaDoParaná	31428.0	RT @tribunapr: #AOVIVO: Com mais de 5.349 casos de coronavírus e 212 mortes causadas pela Covid-19 no Paraná, Curitiba anuncia novo decreto…	2696.0	True	full
1584080	1584080	6047e2719a265e0038d9215c	2021-03-09 20:57:54	[]	[]	Tue Mar 09 02:30:00 +0000 2021	[]	[{"url":"https://t.co/3AuCstKyUI","expanded_url":"https://bit.ly/3etJcPE","display_url":"bit.ly/3etJcPE","indices":[256,279]}]	Daily Beast: Republican Dan Crenshaw decided the pandemic was the perfect time to buy and not disclose stocks. 5 stock purchases came as Congress voted on the CARES Act. Crenshaw did not initially disclose the transactions, in violation of the STOCK Act. https://t.co/3AuCstKyUI	1162553.0	RT @kylegriffin1: Daily Beast: Republican Dan Crenshaw decided the pandemic was the perfect time to buy and not disclose stocks. 5 stock p…	1373.0	True	full
1584081	1584081	6047e2719a265e0038d9215e	2021-03-09 20:57:54	[]	[]	Tue Mar 09 20:56:10 +0000 2021	[{"text":"bitcoin","indices":[39,47]}]	[{"url":"https://t.co/IYuVoYoNEg","expanded_url":"https://markets.financialcontent.com/bostonherald/news/read/41076500","display_url":"markets.financialcontent.com/bostonherald/n…","indices":[171,194]}]	And another company has decided to put #bitcoin on its balance sheet. American Residential Warranty has teamed up with @Gemini, to invest directly in bitcoin. Onward! 🚀 https://t.co/IYuVoYoNEg	561158.0	RT @tyler: And another company has decided to put #bitcoin on its balance sheet. American Residential Warranty has teamed up with @Gemini,…	9.0	True	full
1584082	1584082	6047e2719a265e0038d92160	2021-03-09 20:57:54	[]	[]	Tue Mar 09 17:19:14 +0000 2021	[]	[{"url":"https://t.co/ikOFnzXEJk","expanded_url":"https://www.eldiario.es/sociedad/ultima-hora-coronavirus-actualidad-politica-9-de-marzo_6_7287611_1064844.html","display_url":"eldiario.es/sociedad/ultim…","indices":[119,142]}]	El instituto que invitó a Montero asegura que se comunicó el número de participantes y la programación a la Consejería https://t.co/ikOFnzXEJk	1253214.0	RT @eldiarioes: El instituto que invitó a Montero asegura que se comunicó el número de participantes y la programación a la Consejería http…	349.0	True	full
1584083	1584083	6047e2719a265e0038d92170	2021-03-09 20:57:54	[]	[]	Tue Mar 09 18:56:05 +0000 2021	[]	[{"url":"https://t.co/MOTSKVJ3dG","expanded_url":"https://www.thedailybeast.com/texas-rep-dan-crenshaw-decided-the-covid-19-pandemic-was-the-perfect-time-to-buy-and-not-disclose-stocks","display_url":"thedailybeast.com/texas-rep-dan-…","indices":[121,144]}]	Nothing to see here, besides ⁦@DanCrenshawTX⁩ secretly profiting from the pandemic that killed half a million Americans. https://t.co/MOTSKVJ3dG	12563.0	RT @CGHollins: Nothing to see here, besides ⁦@DanCrenshawTX⁩ secretly profiting from the pandemic that killed half a million Americans. htt…	1086.0	True	full
1584084	1584084	6047e2729a265e0038d92198	2021-03-09 20:57:55	[]	[]	Tue Mar 09 16:54:02 +0000 2021	[{"text":"DCTV","indices":[61,66]},{"text":"comic","indices":[77,83]},{"text":"SupermanAndLois","indices":[92,108]},{"text":"TheFlash","indices":[109,118]},{"text":"DC","indices":[119,122]},{"text":"Batwoman","indices":[123,132]},{"text":"Supergirl","indices":[133,143]},{"text":"dccomics","indices":[144,153]},{"text":"podcast","indices":[154,162]},{"text":"PodcastHQ","indices":[163,173]},{"text":…	[{"url":"https://t.co/oo4gca2avh","expanded_url":"https://earth9dc.com/2021/03/09/earth-9-podcast-ep35-its-all-back/","display_url":"earth9dc.com/2021/03/09/ear…","indices":[257,280]}]	NEW EPISODE!!!!!!!! Join us for episode 35, jam packed with #DCTV, film and #comic news!! #SupermanAndLois #TheFlash #DC #Batwoman #Supergirl #dccomics #podcast #PodcastHQ #PodernFamily #Arrowverse #CW #SnyderCut #Superman #WonderWoman #Aquaman #Cyborg https://t.co/oo4gca2avh https://t.co/XO59EtRyGU	2183.0	RT @Earth9DC: NEW EPISODE!!!!!!!! Join us for episode 35, jam packed with #DCTV, film and #comic news!! #SupermanAndLois #TheFlash #DC #B…	3920.0	True	full
1584085	1584085	6047e2729a265e0038d9219a	2021-03-09 20:57:55	[]	[]	Tue Mar 09 19:04:15 +0000 2021	[]	[{"url":"https://t.co/alKDvu9e9H","expanded_url":"https://tnc.news/2021/03/08/canada-working-on-vaccine-passports-with-g7-countries/","display_url":"tnc.news/2021/03/08/can…","indices":[261,284]}]	Vaccine passports are imposed coercion/restrictions on a medical intervention that not only violate UN Univ Declaration of Human Rights &amp; Cdn Charter—but violate very CORE of medical ethics: informed voluntary consent, Declaration of Geneva, Nuremberg Code https://t.co/alKDvu9e9H	59162.0	RT @dockaurG: Vaccine passports are imposed coercion/restrictions on a medical intervention that not only violate UN Univ Declaration of Hu…	43.0	True	full
1584086	1584086	6047e2729a265e0038d921a4	2021-03-09 20:57:55	[]	[{"url":"https://t.co/QbymjQ7B9K","expanded_url":"http://instagram.com/p/CMNdqhDAb6T/","display_url":"instagram.com/p/CMNdqhDAb6T/","indices":[256,279]}]		[]	[]			Ijeoma Oluo, Ebony Arunga and myself launched the Seattle Artist Relief Fund one year ago today. Our state hadn't e… https://t.co/aKxaTv5xeQ	4939.0	True	full
1584087	1584087	6047e2729a265e0038d921b2	2021-03-09 20:57:55	[]	[]	Tue Mar 09 15:10:34 +0000 2021	[{"text":"LargestVaccineDrive","indices":[0,20]},{"text":"COVID19","indices":[40,48]}]	[{"url":"https://t.co/cnNBsm1Q01","expanded_url":"https://pib.gov.in/PressReleseDetail.aspx?PRID=1703626","display_url":"pib.gov.in/PressReleseDet…","indices":[126,149]}]	#LargestVaccineDrive More than 2.40 Cr #COVID19 vaccine doses administered. 10.28 lakh vaccine doses given till 7pm today. https://t.co/cnNBsm1Q01 https://t.co/DNnG9mKbAM	2187931.0	RT @MoHFW_INDIA: #LargestVaccineDrive More than 2.40 Cr #COVID19 vaccine doses administered. 10.28 lakh vaccine doses given till 7pm toda…	19.0	True	full
1584088	1584088	6047e2729a265e0038d921c8	2021-03-09 20:57:55	[]	[{"url":"https://t.co/zX5YHLX3tj","expanded_url":"https://gerald-pilcher.com/kangana-ranaut-on-7-years-of-queen-its-not-just-a-film-for-me-but-an-explosion-of-everything-i-deserved-entertainment-newsthe-indian-express/","display_url":"gerald-pilcher.com/kangana-ranaut…","indices":[149,172]}]		[]	[]			Kangana Ranaut on 7 years of Queen: ‘It’s not just a film for me, but an explosion of everything I deserved’ | Ente… https://t.co/XutqxcW9zs	2000.0	True	full
1584089	1584089	6047e2729a265e0038d921ca	2021-03-09 20:57:55	[{"text":"leadgeneration","indices":[73,88]},{"text":"salesenablement","indices":[113,129]},{"text":"Marketing","indices":[130,140]},{"text":"infographic","indices":[141,153]}]	[{"url":"https://t.co/q1SHodmx5p","expanded_url":"https://www.marketingprofs.com/chirp/2021/44419/15-stats-you-should-know-about-sales-tools","display_url":"marketingprofs.com/chirp/2021/444…","indices":[182,205]}]		[]	[]			How technology-driven tools are helping salespeople with everything from #leadgeneration to contract management.… https://t.co/m1eoLpfR7g	82.0	True	full
1584090	1584090	6047e2739a265e0038d921e4	2021-03-09 20:57:55	[{"text":"maroc","indices":[126,132]},{"text":"morocco","indices":[133,141]},{"text":"algérie","indices":[142,150]},{"text":"المغرب","indices":[151,158]},{"text":"بقا_فدارك","indices":[159,169]},{"text":"coronavirusmaroc","indices":[170,187]},{"text":"كورونا","indices":[188,195]},{"text":"كورونا_المغرب","indices":[196,210]},{"text":"polisario","indices":[211,221]},{"text":"guergarate","indices":[…	[{"url":"https://t.co/Brzz3Vz0jt","expanded_url":"https://youtu.be/QICOKt5sq2c","display_url":"youtu.be/QICOKt5sq2c","indices":[87,110]}]		[]	[]			عاجل هذا ما وقع خلال إجتماع مجلس السلم والأمن الأفريقي حول الصحراء المغربية...التفاصيل https://t.co/Brzz3Vz0jt via… https://t.co/Kg9bZhuNku	232.0	True	full
1584091	1584091	6047e2739a265e0038d921ec	2021-03-09 20:57:56	[]	[]	Tue Mar 09 19:46:55 +0000 2021	[]	[{"url":"https://t.co/nnsytnXLZA","expanded_url":"https://forms.gle/6meCsWFV6BPfwSCq5","display_url":"forms.gle/6meCsWFV6BPfwS…","indices":[256,279]}]	Les pido una firma y un RT por Ernesto. @ernestorr está siendo objeto de una tremenda campaña de hostigamiento y amenazas. No es casual, Ernesto ha sido una voz imprescindible en esta pandemia y un abanderado de la vacunación! Firmá en apoyo a Ernesto! https://t.co/nnsytnXLZA	33219.0	RT @rquiroga777: Les pido una firma y un RT por Ernesto. @ernestorr está siendo objeto de una tremenda campaña de hostigamiento y amenazas…	184.0	True	full
1584092	1584092	6047e2739a265e0038d921ee	2021-03-09 20:57:55	[]	[]	Mon Mar 08 05:40:50 +0000 2021	[{"text":"US","indices":[19,22]},{"text":"Ethiopia","indices":[123,132]},{"text":"Tigray","indices":[182,189]},{"text":"TPLF","indices":[202,207]}]	[{"url":"https://t.co/PwhaZmfCYp","expanded_url":"https://www.washingtonexaminer.com/news/lloyd-austin-protect-troops-iraq-missile-strike?utm_source=msn&utm_medium=referral&utm_campaign=msn_feed","display_url":"washingtonexaminer.com/news/lloyd-aus…","indices":[262,285]}]	Hon. Lloyd Austin, #US Defense Sec. "..protect troops overseas; we’ll strike..at a time &amp;place of our own choosing.." #Ethiopia has a right to protect its troops as happened in #Tigray region when #TPLF unleashed instruction &amp;terror. Hon. @SecBlinken https://t.co/PwhaZmfCYp	53696.0	RT @NeaminZeleke: Hon. Lloyd Austin, #US Defense Sec. "..protect troops overseas; we’ll strike..at a time &amp;place of our own choosing.." #E…	6.0	True	full
1584093	1584093	6047e2739a265e0038d921f2	2021-03-09 20:57:55	[]	[]	Tue Mar 09 20:56:10 +0000 2021	[{"text":"acdc","indices":[92,97]},{"text":"wearamask","indices":[98,108]},{"text":"respectfastfoodworkers","indices":[109,132]}]	[{"url":"https://t.co/3YxIO2OJ8X","expanded_url":"https://www.instagram.com/p/CMNlDpMBTP8/?igshid=18so6f2db29wg","display_url":"instagram.com/p/CMNlDpMBTP8/…","indices":[133,156]}]	Wear a mask in the drive through. It’s a sign of respect to the person working the window. #acdc #wearamask #respectfastfoodworkers https://t.co/3YxIO2OJ8X	187451.0	RT @HilarieBurton: Wear a mask in the drive through. It’s a sign of respect to the person working the window. #acdc #wearamask #respectfas…	852.0	True	full
1584094	1584094	6047e2739a265e0038d921f4	2021-03-09 20:57:56	[]	[]	Mon Mar 08 11:30:00 +0000 2021	[{"text":"SiBienEnsemble","indices":[198,213]}]	[{"url":"https://t.co/MoEg1ohDXi","expanded_url":"http://b.fr/Rglmt-Jeu-Bose-Earbuds","display_url":"b.fr/Rglmt-Jeu-Bose…","indices":[249,272]}]	Découvrez la sélection de produits Bose pour vous accompagner dans votre entrainement quotidien et tentez de gagner les écouteurs BOSE sport Earbuds ! 🤩 Pour les gagner : RT &amp; Follow @Boulanger #SiBienEnsemble TAS : le 15/03 Règlement du jeu : https://t.co/MoEg1ohDXi	138828.0	RT @boulanger: Découvrez la sélection de produits Bose pour vous accompagner dans votre entrainement quotidien et tentez de gagner les écou…	668.0	True	full
1584095	1584095	6047e2739a265e0038d921fa	2021-03-09 20:57:56	[]	[]	Tue Mar 09 12:12:54 +0000 2021	[]	[{"url":"https://t.co/JigMJTDJvS","expanded_url":"https://www.mesopinions.com/petition/animaux/covid-19-urgence-absolue-sauvons-grands/85378?source=twitter","display_url":"mesopinions.com/petition/anima…","indices":[103,126]}]	COVID-19 : URGENCE ABSOLUE ! SAUVONS LES GRANDS SINGES ET LEURS PROGÉNITURES DE LA TRAGÉDIE ANNONCÉE ! https://t.co/JigMJTDJvS via @mesopinions_com	1453.0	RT @FOURCHETCHRISTI: COVID-19 : URGENCE ABSOLUE ! SAUVONS LES GRANDS SINGES ET LEURS PROGÉNITURES DE LA TRAGÉDIE ANNONCÉE ! https://t.co/Ji…	141.0	True	full
1584096	1584096	6047e2739a265e0038d92204	2021-03-09 20:57:56	[]	[]	Tue Mar 09 20:25:52 +0000 2021	[{"text":"vaccins","indices":[5,13]},{"text":"AstraZeneca","indices":[14,26]},{"text":"France","indices":[194,201]},{"text":"Covid19","indices":[203,211]}]	[{"url":"https://t.co/luGT6T9uCk","expanded_url":"https://t.me/trottasilvano","display_url":"t.me/trottasilvano","indices":[228,251]},{"url":"https://t.co/T6it97GLpN","expanded_url":"https://www.lematin.ch/story/6000-vaccins-a-la-poubelle-suite-au-deces-dune-infirmiere-496143515899","display_url":"lematin.ch/story/6000-vac…","indices":[253,276]}]	6000 #vaccins #AstraZeneca à la poubelle, suite au décès de l'infirmière en Autriche (voir tweet du haut). Il y a des centaines de morts déclarés après le vaccin. Quand est-ce qu'on enquête en #France? #Covid19 (suivez Silvano https://t.co/luGT6T9uCk) https://t.co/T6it97GLpN	14515.0	RT @momotchiii: 6000 #vaccins #AstraZeneca à la poubelle, suite au décès de l'infirmière en Autriche (voir tweet du haut). Il y a des centa…	79.0	True	full
1584097	1584097	6047e2739a265e0038d9220c	2021-03-09 20:57:56	[]	[]	Tue Mar 09 08:10:00 +0000 2021	[]	[{"url":"https://t.co/RPgNE68DRK","expanded_url":"http://TVTeleaudiencias.wordpress.com/category/ya-es-mediodía","display_url":"TVTeleaudiencias.wordpress.com/category/ya-es…","indices":[250,273]}]	'Ya es mediodía: Fresh' alarga su duración tras sus buenos datos de audiencia. La sección de corazón del programa de T5 aumenta su duración hasta los 30 minutos. Dicho espacio ha subido en audiencia progresivamente desde la llegada de Sofía Suescun. https://t.co/RPgNE68DRK https://t.co/MLuNTh1QQT	67714.0	RT @teleaudiencias: 'Ya es mediodía: Fresh' alarga su duración tras sus buenos datos de audiencia. La sección de corazón del programa de T5…	1891.0	True	full
1584098	1584098	6047e2739a265e0038d92226	2021-03-09 20:57:56	[]	[]	Tue Jul 21 16:39:13 +0000 2020	[]	[{"url":"https://t.co/eZp4S2cdrN","expanded_url":"https://twitter.com/occupy007/status/1014325381229244416","display_url":"twitter.com/occupy007/stat…","indices":[599,622]},{"url":"https://t.co/K2xQNiL8wu","expanded_url":"https://twitter.com/occupy007/status/1250898602446094336","display_url":"twitter.com/occupy007/stat…","indices":[623,646]}]	@DefenceAssoc @POTUS @realDonaldTrump @RoyalNavy @BritishArmy @RoyalAirForce @DefenceHQ @TheWelshCavalry @hooterscasinolv @Cabinet @HouseJudiciary @SenFeinstein @SenTedCruz @HillaryClinton @SantaClaraCity @chief_msellers @TheJusticeDept @FBI @AGBecerra @sjpdchief @Chief_RCPD @Ash_Kalra @joesimitian @MorganHillPD @GilroyPD @Jimbealljr @CampbellPolice @SCCoSheriff Kevin 619-206-5096 📞 Your public d…	1809.0	RT @Occupy007: @DefenceAssoc @POTUS @realDonaldTrump @RoyalNavy @BritishArmy @RoyalAirForce @DefenceHQ @TheWelshCavalry @hooterscasinolv @C…	1809.0	True	full
1584099	1584099	6047e2749a265e0038d9223c	2021-03-09 20:57:56	[]	[]	Tue Mar 09 14:30:11 +0000 2021	[]	[{"url":"https://t.co/3cQZfnjLi7","expanded_url":"https://www.outkick.com/la-teachers-told-to-hide-vacation-plans-because-of-bad-covid-optics/","display_url":"outkick.com/la-teachers-to…","indices":[254,277]}]	LA teachers, who still refuse to teach in person, have been told by their union to hide their spring break travel because it will demonstrate what hypocritical liars the teachers are if they’re seen traveling while refusing to teach in person. Pathetic. https://t.co/3cQZfnjLi7	735213.0	RT @ClayTravis: LA teachers, who still refuse to teach in person, have been told by their union to hide their spring break travel because i…	423.0	True	full
1584100	1584100	6047e2749a265e0038d9224c	2021-03-09 20:57:57	[]	[]	Sat Mar 06 17:00:33 +0000 2021	[]	[{"url":"https://t.co/fSy6G4t0KJ","expanded_url":"https://jalopnik.com/men-its-time-to-do-better-for-the-women-in-motorsport-1846421617?rev=1615049079886","display_url":"jalopnik.com/men-its-time-t…","indices":[188,211]}]	After months of pursuing conversations with women across the motorsport spectrum, I can only say one thing: Men, it's time for you to do better by the women in the motorsport community. https://t.co/fSy6G4t0KJ	3189.0	RT @eliz_blackstock: After months of pursuing conversations with women across the motorsport spectrum, I can only say one thing: Men, it's…	582.0	True	full
1584101	1584101	6047e2749a265e0038d9224e	2021-03-09 20:57:57	[]	[]	Mon Mar 08 17:34:55 +0000 2021	[{"text":"TikTokTailgate","indices":[49,64]}]	[{"url":"https://t.co/1FrPM7fpiu","expanded_url":"https://mileyl.ink/AngelsLikeYou","display_url":"mileyl.ink/AngelsLikeYou","indices":[168,191]}]	Angels Like You video OuT NoW! Shot on 2/7/21 at #TikTokTailgate , the first out door covid compliant concert of its size since the pandemic changed our lives forever. https://t.co/1FrPM7fpiu https://t.co/rR0J8hI6hX	46172605.0	RT @MileyCyrus: Angels Like You video OuT NoW! Shot on 2/7/21 at #TikTokTailgate , the first out door covid compliant concert of its size s…	759.0	True	full
1584102	1584102	6047e2749a265e0038d92266	2021-03-09 20:57:57	[]	[]	Tue Mar 09 13:13:29 +0000 2021	[]	[{"url":"https://t.co/b0W4spdgRD","expanded_url":"https://www.businesswire.com/news/home/20210309005419/en","display_url":"businesswire.com/news/home/2021…","indices":[126,149]}]	The CoronaSurveys team has received honorable mention for being in the top 10 teams in the XPRIZE Pandemic Response Challenge https://t.co/b0W4spdgRD	313.0	RT @coronasurveys: The CoronaSurveys team has received honorable mention for being in the top 10 teams in the XPRIZE Pandemic Response Chal…	323.0	True	full
1584103	1584103	6047e2749a265e0038d9226a	2021-03-09 20:57:57	[]	[]	Tue Mar 09 15:36:30 +0000 2021	[{"text":"LOVE_or_TAKE","indices":[54,67]},{"text":"PENTAGON","indices":[232,241]},{"text":"펜타곤","indices":[242,246]}]	[{"url":"https://t.co/kgpTjmqLIy","expanded_url":"http://naver.me/FiLiAB4l","display_url":"naver.me/FiLiAB4l","indices":[207,230]}]	[NAVER] We've reached 🔺500 likes and 15,000 views for #LOVE_or_TAKE! • Engage more by Logging in via Naver app or your login credentials and 💖LIKE the post, in order to match the likes count of WE:TH. 📎 https://t.co/kgpTjmqLIy #PENTAGON #펜타곤 @CUBE_PTG https://t.co/waCk3mb42C	7345.0	RT @ptg_stats: [NAVER] We've reached 🔺500 likes and 15,000 views for #LOVE_or_TAKE! • Engage more by Logging in via Naver app or your log…	135.0	True	full
1584104	1584104	6047e2749a265e0038d9226c	2021-03-09 20:57:57	[{"text":"vaccin","indices":[93,100]},{"text":"Covid","indices":[101,107]},{"text":"PeoplesVaccine","indices":[227,242]}]	[{"url":"https://t.co/Lbwfwni0fH","expanded_url":"https://secure.avaaz.org/campaign/fr/peoples_vaccine_10/","display_url":"secure.avaaz.org/campaign/fr/pe…","indices":[244,267]}]		[]	[]			@EmmanuelMacron @EU_Commission 1 million de personnes vous demandent de tenir parole pour un #vaccin #Covid bien mo… https://t.co/V9pY5LvGiM	0.0	True	full
1584105	1584105	6047e2749a265e0038d92282	2021-03-09 20:57:57	[{"text":"Vaccination","indices":[5,17]},{"text":"luckyluckyboy","indices":[30,44]},{"text":"OneAndDone","indices":[74,85]},{"text":"Vaccine","indices":[86,94]},{"text":"theta360","indices":[206,215]}]	[{"url":"https://t.co/UbQccLe3aa","expanded_url":"https://theta360.com/s/3ENnjUmbaELPbNjfABTa2gu6S?utm_source=app_theta_twitter&utm_medium=social","display_url":"theta360.com/s/3ENnjUmbaELP…","indices":[216,239]}]		[]	[]			It’s #Vaccination time! I’m a #luckyluckyboy! I get Johnson and Johnson’s #OneAndDone #Vaccine. Get yours! You’re o… https://t.co/L0iOYVRjMf	5961.0	True	full
1584106	1584106	6047e2759a265e0038d922a6	2021-03-09 20:57:58	[]	[]	Tue Mar 09 14:04:15 +0000 2021	[]	[{"url":"https://t.co/IezN8SVvxP","expanded_url":"https://www.buchanantheatre.com/","display_url":"buchanantheatre.com","indices":[258,281]}]	BOCO 250th Anniversary The historic Buchanan Theatre has been a centerpiece of the Town's Main Street since 1917. The Theatre retains its' Vaudville stage, pressed metal ceilings, Art Deco details and neon. Enjoy movies &amp; music at family friendly prices https://t.co/IezN8SVvxP https://t.co/SlVqQUGjVQ	216.0	RT @TownBuchananVA: BOCO 250th Anniversary The historic Buchanan Theatre has been a centerpiece of the Town's Main Street since 1917. The T…	216.0	True	full
1584107	1584107	6047e2759a265e0038d922ae	2021-03-09 20:57:58	[]	[]	Tue Mar 09 03:24:08 +0000 2021	[]	[{"url":"https://t.co/EXlHnSHQKr","expanded_url":"https://forms.gle/n59xcUwgnWtV9AfE6","display_url":"forms.gle/n59xcUwgnWtV9A…","indices":[169,192]},{"url":"https://t.co/HNWFLjSUmf","expanded_url":"https://forms.gle/E9N2mXrMnk87SAmQ6","display_url":"forms.gle/E9N2mXrMnk87SA…","indices":[197,220]}]	Introducing two of our Guest Artists: [@poi_poifu] || [@mi_gensin] Applications end on March 22nd (23:59 GMT-8) ; March 23rd (15:59 JST) ↓ ↓ APPLICATION FORM ↓ ↓ ENG: https://t.co/EXlHnSHQKr 日本: https://t.co/HNWFLjSUmf https://t.co/wyxMQK8FqX	2753.0	RT @AureumSoleil: Introducing two of our Guest Artists: [@poi_poifu] || [@mi_gensin] Applications end on March 22nd (23:59 GMT-8) ; March…	1499.0	True	full
1584108	1584108	6047e2759a265e0038d922b0	2021-03-09 20:57:58	[]	[{"url":"https://t.co/K0oBP34FRi","expanded_url":"https://www.riteaid.com/pharmacy/covid-qualifier","display_url":"riteaid.com/pharmacy/covid…","indices":[180,203]}]		[]	[]			New Appointments at Rite Aid Pharmacy #5574 on 03-12 Total Appointments at Location: 1 Address: 11350 Victory Boule… https://t.co/uJRcBjlhmK	243.0	True	full
1584109	1584109	6047e2759a265e0038d922ce	2021-03-09 20:57:58	[]	[]	Tue Mar 09 19:54:03 +0000 2021	[]	[{"url":"https://t.co/6pSTpnkIgI","expanded_url":"https://grist.org/justice/navajo-nation-electricity-power-covid/","display_url":"grist.org/justice/navajo…","indices":[214,237]}]	“It’s an irony that you have a nation with all of these resources and with these resources that are used in the generation of electricity, for that to go towards outside communities and not to be used internally.” https://t.co/6pSTpnkIgI	548065.0	RT @ClimateReality: “It’s an irony that you have a nation with all of these resources and with these resources that are used in the generat…	382.0	True	full
1584110	1584110	6047e2759a265e0038d922e0	2021-03-09 20:57:58	[]	[]	Tue Mar 09 19:46:30 +0000 2021	[]	[{"url":"https://t.co/IJX8eUKWRa","expanded_url":"https://www.england.nhs.uk/coronavirus/publication/every-action-counts/","display_url":"england.nhs.uk/coronavirus/pu…","indices":[227,250]}]	Every action counts: New toolkit supporting excellence in IPC behaviours. Persuading everyone – staff, patients and visitors – to follow good practice in COVID-19 IPC is key to keeping healthcare settings as safe as possible. https://t.co/IJX8eUKWRa	5714.0	RT @HIS_infection: Every action counts: New toolkit supporting excellence in IPC behaviours. Persuading everyone – staff, patients and visi…	1004.0	True	full
1584111	1584111	6047e2769a265e0038d922e8	2021-03-09 20:57:59	[]	[]	Tue Mar 09 20:57:11 +0000 2021	[{"text":"PainelConass","indices":[0,13]}]	[{"url":"https://t.co/ZjV7hqzyQ0","expanded_url":"https://www.conass.org.br/painelconasscovid19/","display_url":"conass.org.br/painelconassco…","indices":[187,210]}]	#PainelConass Covid-19 Data: 09/03/2021, 18h Casos • 70.764 no último período. • 11.122.429 acumulados. Óbitos • 1.972 no último período • 268.370 óbitos acumulados. Mais informações: https://t.co/ZjV7hqzyQ0	23794.0	RT @ConassOficial: #PainelConass Covid-19 Data: 09/03/2021, 18h Casos • 70.764 no último período. • 11.122.429 acumulados. Óbitos • 1.972…	126.0	True	full
1584112	1584112	6047e2769a265e0038d9230a	2021-03-09 20:57:59	[]	[{"url":"https://t.co/dclP4W9D6x","expanded_url":"http://www.entreriosdiario.com.ar/economia/el-trabajo-no-remunerado-de-las-mujeres-aporta-el-159-por-ciento-del-pbi/","display_url":"entreriosdiario.com.ar/economia/el-tr…","indices":[203,226]}]		[]	[]			Informe @eco__futura en el CIEFCE de @FcecoUNER de @uneroficial en el marco del Día Internacional de la Mujer Traba… https://t.co/F13OdSmxgu	3685.0	True	full
1584113	1584113	6047e2769a265e0038d9233c	2021-03-09 20:57:59	[]	[]	Tue Mar 09 16:08:34 +0000 2021	[]	[{"url":"https://t.co/oCRtZwcTTn","expanded_url":"http://ctiapchcholet.blogspot.com/2021/03/covid-19-projet-de-vaccination.html","display_url":"ctiapchcholet.blogspot.com/2021/03/covid-…","indices":[198,221]}]	... que le corps d’un soignant puisse bénéficier du même respect que celui accordé à toute personne humaine. Le corps d’un soignant ne saurait être considéré, par l’obligation, comme une poubelle". https://t.co/oCRtZwcTTn	4306.0	RT @papanours60: ... que le corps d’un soignant puisse bénéficier du même respect que celui accordé à toute personne humaine. Le corps d’un…	335.0	True	full
1584114	1584114	6047e2779a265e0038d9234e	2021-03-09 20:58:00	[]	[]	Tue Mar 09 20:00:01 +0000 2021	[]	[{"url":"https://t.co/iXGoWOKvtz","expanded_url":"https://mayocl.in/3rvImWv","display_url":"mayocl.in/3rvImWv","indices":[197,220]}]	In this Q&amp;A Dr. Melanie Swift, co-chair of Mayo Clinic's COVID-19 Vaccine Allocation and Distribution Work Group., answers common questions people may have after being vaccinated for COVID-19: https://t.co/iXGoWOKvtz	19752.0	RT @MayoClinicHS: In this Q&amp;A Dr. Melanie Swift, co-chair of Mayo Clinic's COVID-19 Vaccine Allocation and Distribution Work Group., answer…	145.0	True	full
1584115	1584115	6047e2779a265e0038d92364	2021-03-09 20:58:00	[]	[]	Tue Mar 09 20:57:02 +0000 2021	[{"text":"ChavezAmorYPatria","indices":[114,132]}]	[{"url":"https://t.co/4PpoMhfIlA","expanded_url":"https://mazo4f.com/237301","display_url":"mazo4f.com/237301","indices":[89,112]}]	Gobierno Bolivariano inició vacunación contra el Covid-19 a trabajadores de la educación https://t.co/4PpoMhfIlA #ChavezAmorYPatria https://t.co/GjSp654RjT	584497.0	RT @ConElMazoDando: Gobierno Bolivariano inició vacunación contra el Covid-19 a trabajadores de la educación https://t.co/4PpoMhfIlA #Chav…	589.0	True	full
1584116	1584116	6047e2779a265e0038d92370	2021-03-09 20:58:00	[]	[]	Tue Mar 09 07:35:46 +0000 2021	[{"text":"Covid_19","indices":[0,9]},{"text":"réanimation","indices":[36,48]}]	[{"url":"https://t.co/VX1ws5yzni","expanded_url":"https://www.francetvinfo.fr/sante/maladie/coronavirus/vaccin/covid-19-le-nombre-de-patients-en-reanimation-au-plus-haut-depuis-novembre_4323931.html","display_url":"francetvinfo.fr/sante/maladie/…","indices":[188,211]}]	#Covid_19: le nombre de patients en #réanimation au plus haut depuis novembre Rien d'étonnant, compte tenu des mesurettes mises en place et ça va encore monter avec la reprise de l'école. https://t.co/VX1ws5yzni	6323.0	RT @dlang57500: #Covid_19: le nombre de patients en #réanimation au plus haut depuis novembre Rien d'étonnant, compte tenu des mesurettes m…	1138.0	True	full
1584117	1584117	6047e2779a265e0038d92386	2021-03-09 20:58:00	[]	[]	Tue Mar 09 15:54:11 +0000 2021	[]	[{"url":"https://t.co/jysjzc6IHB","expanded_url":"https://metro.co.uk/2021/03/08/hancocks-department-did-90m-ppe-deal-with-firm-listed-at-hotel-room-14210310/","display_url":"metro.co.uk/2021/03/08/han…","indices":[152,175]}]	Department of Health did £90,000,000 deal with firm listed in Chinese hotel room – Metro The stench of corruption hangs heavy over the UK government. https://t.co/jysjzc6IHB	18381.0	RT @MartinRemains: Department of Health did £90,000,000 deal with firm listed in Chinese hotel room – Metro The stench of corruption hangs…	2207.0	True	full
1584118	1584118	6047e2779a265e0038d923a0	2021-03-09 20:58:00	[]	[]	Tue Mar 09 17:40:04 +0000 2021	[]	[{"url":"https://t.co/5MTWTKOqHU","expanded_url":"https://www.tichyseinblick.de/daili-es-sentials/bundeswirtschaftsministerium-stoppt-nach-betrug-die-auszahlung-von-corona-hilfen/","display_url":"tichyseinblick.de/daili-es-senti…","indices":[133,156]}]	Merkel und ihr Pfuscher packen es einfach nicht: Weil Betrüger am Werk sind stoppt Wirtschaftsministerium Corona-Hilfen - für alle. https://t.co/5MTWTKOqHU	280857.0	RT @RolandTichy: Merkel und ihr Pfuscher packen es einfach nicht: Weil Betrüger am Werk sind stoppt Wirtschaftsministerium Corona-Hilfen -…	898.0	True	full
1584119	1584119	6047e2789a265e0038d923ae	2021-03-09 20:58:00	[]	[{"url":"https://t.co/sVryjW95yX","expanded_url":"https://twitter.com/Bercmag/status/1337419090902790144?s=19","display_url":"twitter.com/Bercmag/status…","indices":[262,285]}]		[]	[]			@ksorbs I need your help to resolve an ongoing THIEF of my invention of Covid-19 medicine by Ennaid Therapeutics C… https://t.co/tRuvMGYaey	560.0	True	full
1584120	1584120	6047e2789a265e0038d923b0	2021-03-09 20:58:00	[]	[]	Tue Mar 09 20:51:24 +0000 2021	[]	[{"url":"https://t.co/7KAukSRimT","expanded_url":"https://twitter.com/ceppt2021/status/1369364737616719876","display_url":"twitter.com/ceppt2021/stat…","indices":[278,301]}]	La IZQUIERDA en bloque perpetuando el ABUSO, incomprensible‼️ Primero SANCIÓN y después OPOSICIÓN, NO A LA INVERSA si se pretende una solución real. ALTERNATIVAS⁉️ @psibpsoe @PSOE @GPSocialistaIB @MesperMenorca @MESperMallorca @PODEMOS @PodemosMenorca @PodemosBaleares https://t.co/7KAukSRimT	167.0	RT @CeCegedo: La IZQUIERDA en bloque perpetuando el ABUSO, incomprensible‼️ Primero SANCIÓN y después OPOSICIÓN, NO A LA INVERSA si se pre…	86.0	True	full
1584121	1584121	6047e2789a265e0038d923c0	2021-03-09 20:58:01	[]	[{"url":"https://t.co/6GXU8sqNwp","expanded_url":"https://bbc.in/3clmcQx","display_url":"bbc.in/3clmcQx","indices":[130,153]}]		[]	[]			New row breaks out between UK and EU after the bloc's most senior official suggested the UK banned all Covid-19 vac… https://t.co/rfZ7lANRCg	12064918.0	True	full
1584122	1584122	6047e2789a265e0038d923c6	2021-03-09 20:58:01	[]	[]	Mon Mar 08 22:07:05 +0000 2021	[]	[{"url":"https://t.co/NZXHLtOjTa","expanded_url":"https://prosyn.org/jX0iQrF","display_url":"prosyn.org/jX0iQrF","indices":[54,77]}]	When Vaccination Is a “Crime” by Peter Singer @ProSyn https://t.co/NZXHLtOjTa &amp; how should such obvious iniquity itself be dealt with? "The other lesson to be learned is that it is wrong to punish people who do their best in the absence of clear rules,..."	1096.0	RT @ProfSKrishna: When Vaccination Is a “Crime” by Peter Singer @ProSyn https://t.co/NZXHLtOjTa &amp; how should such obvious iniquity itself b…	11318.0	True	full
1584123	1584123	6047e2789a265e0038d923c8	2021-03-09 20:58:01	[]	[]	Tue Mar 09 12:36:24 +0000 2021	[]	[{"url":"https://t.co/P7v4UyROm1","expanded_url":"https://ift.tt/3cevNbI","display_url":"ift.tt/3cevNbI","indices":[120,143]}]	PSOE, PP y Vox unen sus votos para rechazar la comparecencia de Felipe VI y la comisión de investigación sobre su padre https://t.co/P7v4UyROm1	74167.0	RT @LaUltima_Hora: PSOE, PP y Vox unen sus votos para rechazar la comparecencia de Felipe VI y la comisión de investigación sobre su padre…	6.0	True	full
1584124	1584124	6047e2789a265e0038d923ca	2021-03-09 20:58:01	[{"text":"rtx3060","indices":[61,69]},{"text":"geforce3060","indices":[70,82]},{"text":"Ad","indices":[158,161]}]	[{"url":"https://t.co/bmVv8JBJrw","expanded_url":"https://www.amazon.com/dp/B08WHJPBFX?tag=inventorybot3-20#aod","display_url":"amazon.com/dp/B08WHJPBFX?…","indices":[163,186]}]		[]	[]			ASUS TUF Gaming NVIDIA GeForce RTX 3060 OC Edition Graphics #rtx3060 #geforce3060 Source: Amazon Checker v3R (Offe… https://t.co/BBM6REvxQA	221.0	True	full
1584125	1584125	6047e2789a265e0038d923e2	2021-03-09 20:58:01	[]	[{"url":"https://t.co/6iY3bZNi05","expanded_url":"http://www.r2ctpo.org","display_url":"r2ctpo.org","indices":[114,137]}]		[]	[]			The next River to Sea TPO Citizens Advisory Committee (CAC) Meeting is Tuesday, March 16, 2021 at 1:15 p.m. Visit… https://t.co/Nx8TXOoR35	129.0	True	full
1584126	1584126	6047e2799a265e0038d9240e	2021-03-09 20:58:02	[]	[{"url":"https://t.co/4beaF3P0By","expanded_url":"https://www.ctvnews.ca/sci-tech/planetary-pact-china-and-russia-to-launch-lunar-space-station-1.5339891?cid=sm%3Atrueanthem%3Actvlethbridge%3Atwitterpost&taid=6047e159d52b5600013a45c2&utm_campaign=trueAnthem%3A+New+Content+%28Feed%29&utm_medium=trueAnthem&utm_source=twitter","display_url":"ctvnews.ca/sci-tech/plane…","indices":[217,240]}]		[]	[]			Russia and China unveiled plans Tuesday for a joint lunar space station, as Moscow seeks to recapture the glory of… https://t.co/JQ9VvAdpAE	17675.0	True	full
1584127	1584127	6047e2799a265e0038d92412	2021-03-09 20:58:02	[]	[]	Tue Mar 09 20:40:00 +0000 2021	[]	[{"url":"https://t.co/wHPEvCGLFf","expanded_url":"https://www.zamora24horas.com/texto-diario/mostrar/2780916/consulta-municipios-zamora-riesgo-incidencia-muy-alta-coronavirus-martes","display_url":"zamora24horas.com/texto-diario/m…","indices":[97,120]}]	Consulta los municipios de Zamora en riesgo por incidencia “muy alta” de coronavirus este martes https://t.co/wHPEvCGLFf https://t.co/JMkpaa7iFM	12371.0	RT @Zamora24horas: Consulta los municipios de Zamora en riesgo por incidencia “muy alta” de coronavirus este martes https://t.co/wHPEvCGLFf…	487.0	True	full
1584128	1584128	6047e2799a265e0038d92426	2021-03-09 20:58:02	[]	[]	Tue Mar 09 13:21:58 +0000 2021	[]	[{"url":"https://t.co/SsYuvJPCXY","expanded_url":"https://www.smh.com.au/national/astrazeneca-boss-says-vaccine-effective-against-variants-20210307-p578id.html","display_url":"smh.com.au/national/astra…","indices":[180,203]}]	The chief executive of AstraZeneca, Pascal Soriot, has said the Oxford vaccine will provide strong protection against both the Brazillian and South African coronavirus variants. https://t.co/SsYuvJPCXY	88353.0	RT @Coronavirusgoo1: The chief executive of AstraZeneca, Pascal Soriot, has said the Oxford vaccine will provide strong protection against…	2173.0	True	full
1584129	1584129	6047e2799a265e0038d92438	2021-03-09 20:58:02	[]	[]	Tue Mar 09 19:45:03 +0000 2021	[{"text":"TenangoDelValle","indices":[0,16]},{"text":"SalarioRosa","indices":[74,86]},{"text":"Edoméx","indices":[145,152]},{"text":"COVID19","indices":[215,223]},{"text":"AgenciaMxNoticias","indices":[226,244]}]	[{"url":"https://t.co/kmte41WKO7","expanded_url":"https://radioytvmexiquense.mx/index.php/2021/03/09/el-salario-rosa-es-un-apoyo-a-la-economia-familiar-mexiquense-alfredo-del-mazo/","display_url":"radioytvmexiquense.mx/index.php/2021…","indices":[246,269]}]	#TenangoDelValle || El Gobernador @alfredodelmazo informó que el programa #SalarioRosa beneficia actualmente a más de 374 mil mujeres de todo el #Edoméx, especialmente en momentos difíciles que se viven a causa del #COVID19. #AgenciaMxNoticias https://t.co/kmte41WKO7	74394.0	RT @AMXNoticias: #TenangoDelValle || El Gobernador @alfredodelmazo informó que el programa #SalarioRosa beneficia actualmente a más de 374…	79.0	True	full
1584130	1584130	6047e2799a265e0038d9243e	2021-03-09 20:58:02	[{"text":"PRIAN","indices":[56,62]}]	[{"url":"https://t.co/TfY7gqe2Mc","expanded_url":"https://mariocd.mx/los-del-prian-gobiernan-como-mafiosos/","display_url":"mariocd.mx/los-del-prian-…","indices":[252,275]}]		[]	[]			Francisco G. Cabeza de Vaca es el quinto gobernador del #PRIAN en Tamaulipas vinculado a la delincuencia organizada… https://t.co/JZTi50rDTt	276794.0	True	full
1584131	1584131	6047e2799a265e0038d92440	2021-03-09 20:58:02	[]	[]	Tue Mar 09 20:46:46 +0000 2021	[{"text":"Covid19","indices":[0,8]}]	[{"url":"https://t.co/pbmnAwXdfA","expanded_url":"https://www.dna.fr/sante/2021/03/09/covid-19-les-variants-sont-devenus-majoritaires-dans-la-plupart-des-departements","display_url":"dna.fr/sante/2021/03/…","indices":[140,163]}]	#Covid19. Les variants sont devenus majoritaires dans la plupart des départements. &gt; Retrouvez notre carte interactive sur @dnatweets : https://t.co/pbmnAwXdfA https://t.co/RY2WA6KM2r	22814.0	RT @visactu: #Covid19. Les variants sont devenus majoritaires dans la plupart des départements. &gt; Retrouvez notre carte interactive sur @d…	6772.0	True	full
1584132	1584132	6047e2799a265e0038d92446	2021-03-09 20:58:02	[]	[]	Tue Mar 09 19:43:50 +0000 2021	[]	[{"url":"https://t.co/HcHyOXyRpP","expanded_url":"https://www.elplural.com/autonomias/andalucia/mueren-coronavirus-pacientes-renales-compartir-ambulancia-almeria_261539102","display_url":"elplural.com/autonomias/and…","indices":[146,169]}]	Los recortes de PP y Ciudadanos en Andalucía : Mueren por coronavirus tres pacientes renales tras compartir ambulancia en Almería via @El_Plural https://t.co/HcHyOXyRpP	15067.0	RT @AndaluciaSinVOX: Los recortes de PP y Ciudadanos en Andalucía : Mueren por coronavirus tres pacientes renales tras compartir ambulanci…	277.0	True	full
1584133	1584133	6047e2799a265e0038d9244c	2021-03-09 20:58:02	[]	[]	Tue Mar 09 20:56:10 +0000 2021	[{"text":"bitcoin","indices":[39,47]}]	[{"url":"https://t.co/IYuVoYoNEg","expanded_url":"https://markets.financialcontent.com/bostonherald/news/read/41076500","display_url":"markets.financialcontent.com/bostonherald/n…","indices":[171,194]}]	And another company has decided to put #bitcoin on its balance sheet. American Residential Warranty has teamed up with @Gemini, to invest directly in bitcoin. Onward! 🚀 https://t.co/IYuVoYoNEg	561158.0	RT @tyler: And another company has decided to put #bitcoin on its balance sheet. American Residential Warranty has teamed up with @Gemini,…	8.0	True	full
1584134	1584134	6047e27a9a265e0038d92472	2021-03-09 20:58:02	[]	[{"url":"https://t.co/zY9CY6eclM","expanded_url":"https://curiouscat.qa/DaneilDiggory/post/1189573366","display_url":"curiouscat.qa/DaneilDiggory/…","indices":[150,173]}]		[]	[]			Is there something you've been meaning to do for the longest time but have been postponing? Why haven't you done …… https://t.co/30DqhAmfbY	102.0	True	full
1584135	1584135	6047e27a9a265e0038d92486	2021-03-09 20:58:03	[]	[]	Tue Mar 09 15:50:10 +0000 2021	[]	[{"url":"https://t.co/jvroOd2S29","expanded_url":"https://www.bradenton.com/article249797553.html","display_url":"bradenton.com/article2497975…","indices":[173,196]}]	Politics, not science, is driving Florida's vaccine distribution. This is an abomination and a failure to all Floridians — @GovRonDeSantis must answer for this corruption. https://t.co/jvroOd2S29	120883.0	RT @nikkifried: Politics, not science, is driving Florida's vaccine distribution. This is an abomination and a failure to all Floridians —…	885.0	True	full
1584136	1584136	6047e27a9a265e0038d92490	2021-03-09 20:58:03	[]	[]	Tue Mar 09 17:25:26 +0000 2021	[{"text":"CiegodeAvila","indices":[169,182]},{"text":"Cuba","indices":[183,188]},{"text":"COVID19","indices":[189,197]}]	[{"url":"https://t.co/ItpDytbh0C","expanded_url":"http://cutt.ly/wzz51FF","display_url":"cutt.ly/wzz51FF","indices":[145,168]}]	Es importante, durante el rebrote de la enfermedad, actuar con premura y reforzar el control, aislamiento y la desinfección en todos los lugares👉https://t.co/ItpDytbh0C #CiegodeAvila #Cuba #COVID19 @rocdecubano @DiazCanelB @companioni74 @japortalmiranda @chamberohoy @neviasd	6169.0	RT @Invasorpress: Es importante, durante el rebrote de la enfermedad, actuar con premura y reforzar el control, aislamiento y la desinfecci…	13620.0	True	full
1584137	1584137	6047e27a9a265e0038d924b0	2021-03-09 20:58:03	[]	[]	Mon Mar 08 18:11:35 +0000 2021	[]	[{"url":"https://t.co/PELjvgHJJQ","expanded_url":"https://fierasfierras.com/","display_url":"fierasfierras.com","indices":[225,248]}]	Unas chavas en CDMX buscaron a la voz original de fieeerro viejo que vendaaan y les traen un nuevo perifoneo. Bravas, Fieras Fierras, resignificando los clásicos sonidos de la capital. 💜 Acá se pueden descargar sus audios: https://t.co/PELjvgHJJQ 📢 https://t.co/jabv6Ba967	6145.0	RT @wendyselene: Unas chavas en CDMX buscaron a la voz original de fieeerro viejo que vendaaan y les traen un nuevo perifoneo. Bravas, Fier…	112.0	True	full
1584138	1584138	6047e27a9a265e0038d924b2	2021-03-09 20:58:03	[]	[]	Tue Mar 09 11:26:54 +0000 2021	[{"text":"R7","indices":[262,265]}]	[{"url":"https://t.co/tphOKmCJit","expanded_url":"http://r7.com/j_wY","display_url":"r7.com/j_wY","indices":[238,261]}]	Exclusivo Record TV: secretário de Saúde de MG admite que ele e outros 500 servidores da pasta, incluindo jornalistas, tomaram vacina contra Covid. MP e PF abriram inquérito. Secretário de Saúde de MG está entre servidores já vacinados https://t.co/tphOKmCJit #R7 via @portalr7	1164.0	RT @ef_ezeqfagundes: Exclusivo Record TV: secretário de Saúde de MG admite que ele e outros 500 servidores da pasta, incluindo jornalistas,…	442.0	True	full
1584139	1584139	6047e27b9a265e0038d924bc	2021-03-09 20:58:03	[]	[]	Tue Mar 09 19:25:18 +0000 2021	[]	[{"url":"https://t.co/siz4KZa1EN","expanded_url":"https://twitter.com/michaelelsenroo/status/1369360920716189699","display_url":"twitter.com/michaelelsenro…","indices":[268,291]}]	“Authors found that when virus cases do crop up in city schools, they are rarely transmitted to other students and staff. Only 191 of the 36,000 students and staffers quarantined after a school virus exposure ultimately tested positive — a transmission rate of .5%.” https://t.co/siz4KZa1EN	18401.0	RT @j_g_allen: “Authors found that when virus cases do crop up in city schools, they are rarely transmitted to other students and staff. O…	2799.0	True	full
1584140	1584140	6047e27b9a265e0038d924ca	2021-03-09 20:58:04	[]	[]	Tue Mar 09 20:52:20 +0000 2021	[]	[{"url":"https://t.co/IGeyhuvlZh","expanded_url":"https://www.baltimoresun.com/coronavirus/bs-md-hogan-coronavirus-update-20210309-eqevuamwdba7dg34pzsy5trwea-story.html","display_url":"baltimoresun.com/coronavirus/bs…","indices":[207,230]}]	The removal of capacity restrictions designed to curb the spread of COVID-19 also applies to retail businesses, religious facilities, gyms, casinos, personal services and indoor recreational establishments. https://t.co/IGeyhuvlZh	335177.0	RT @baltimoresun: The removal of capacity restrictions designed to curb the spread of COVID-19 also applies to retail businesses, religious…	87.0	True	full
1584141	1584141	6047e27b9a265e0038d924d8	2021-03-09 20:58:04	[{"text":"fragrance","indices":[173,183]},{"text":"Cologne","indices":[184,192]}]	[{"url":"https://t.co/ZX6j6j14GA","expanded_url":"https://www.realmenrealstyle.com/fragrance-notes-attract-women/","display_url":"realmenrealstyle.com/fragrance-note…","indices":[149,172]}]		[]	[]			Want to see how long your cologne could last? Check your cologne bottle to see its concentration. Parfum's last lon… https://t.co/2tZ95cJJKa	189.0	True	full
1584142	1584142	6047e27b9a265e0038d924f0	2021-03-09 20:58:04	[]	[]	Tue Mar 09 20:06:19 +0000 2021	[]	[{"url":"https://t.co/0DW9KNgoPx","expanded_url":"https://youtu.be/Ny3k6CiHcpc","display_url":"youtu.be/Ny3k6CiHcpc","indices":[15,38]}]	Valheim Review https://t.co/0DW9KNgoPx via @YouTube If you like Vikings, axes and survival games, then you will be happier than a pig in shit. Valheim deserves its level of success.	1511.0	RT @21Kiloton: Valheim Review https://t.co/0DW9KNgoPx via @YouTube If you like Vikings, axes and survival games, then you will be happier t…	602.0	True	full
1584143	1584143	6047e27b9a265e0038d924f8	2021-03-09 20:58:04	[]	[{"url":"https://t.co/Fl6TISlndE","expanded_url":"https://bit.ly/3t5qy4Y","display_url":"bit.ly/3t5qy4Y","indices":[103,126]},{"url":"https://t.co/ETu3QX72qS","expanded_url":"https://bit.ly/3cdyEli","display_url":"bit.ly/3cdyEli","indices":[128,151]}]		[]	[]			I built a free, crowd-sourced website to show Houston area businesses’ COVID protocols - check it out!… https://t.co/Xi1Idykpzk	2901.0	True	full
1584144	1584144	6047e27b9a265e0038d92506	2021-03-09 20:58:04	[]	[]	Tue Mar 09 19:44:07 +0000 2021	[]	[{"url":"https://t.co/bA7wxi8V4c","expanded_url":"https://twitter.com/nicktolhurst/status/1369338869636861953","display_url":"twitter.com/nicktolhurst/s…","indices":[259,282]}]	Germany’s federal statistics body said imports from the UK fell by more than 56% to €1.6bn (£1.4bn) in January from the same month a year ago, after the end of the Brexit transition period and start of the new trading relationship between Britain and the EU. https://t.co/bA7wxi8V4c	1048.0	RT @MyKomment: Germany’s federal statistics body said imports from the UK fell by more than 56% to €1.6bn (£1.4bn) in January from the same…	690.0	True	full
1584145	1584145	6047e27b9a265e0038d92518	2021-03-09 20:58:04	[]	[]	Tue Mar 09 16:29:00 +0000 2021	[]	[{"url":"https://t.co/VCVbeT3txz","expanded_url":"http://www.horecajuridico.es/","display_url":"horecajuridico.es","indices":[256,279]}]	.@CEHEhosteleria, con la colaboración de sus asociaciones, ha lanzado un portal especializado en servicios jurídicos, donde se recogen productos adaptados a los intereses del sector, con un servicio especializado en reclamaciones patrimoniales. Infórmate. https://t.co/VCVbeT3txz https://t.co/dwH5IE9rH5	1842.0	RT @HorecaZaragoza: .@CEHEhosteleria, con la colaboración de sus asociaciones, ha lanzado un portal especializado en servicios jurídicos, d…	3516.0	True	full
1584146	1584146	6047e27c9a265e0038d9252c	2021-03-09 20:58:05	[]	[]	Tue Mar 09 20:57:55 +0000 2021	[{"text":"COVID19vaccine","indices":[6,21]}]	[{"url":"https://t.co/vLyLVtezhA","expanded_url":"https://gethealthycarsoncity.org/novel-coronavirus-2019/covid-19-vaccine/","display_url":"gethealthycarsoncity.org/novel-coronavi…","indices":[251,274]}]	‼OPEN #COVID19vaccine appointments ‼ 💉30 for TOMORROW at the Lyon County Fairgrounds in 💉170 for TOMORROW at the Fernley City Hall 💉100 for 3/11 at the Douglas County Fairgrounds Events are by appointment ONLY. To schedule an appointment and visit https://t.co/vLyLVtezhA https://t.co/xRESKBfWKm	998.0	RT @CCHealthEd: ‼OPEN #COVID19vaccine appointments ‼ 💉30 for TOMORROW at the Lyon County Fairgrounds in 💉170 for TOMORROW at the Fernley C…	5459.0	True	full
1584147	1584147	6047e27c9a265e0038d92556	2021-03-09 20:58:05	[]	[]	Mon Mar 08 20:33:15 +0000 2021	[]	[{"url":"https://t.co/oRolQY1G0W","expanded_url":"https://wapo.st/3ekdfJG","display_url":"wapo.st/3ekdfJG","indices":[222,245]}]	Gavin Newsom is facing a recall campaign for mishandling covid. But of the top 10 states for per capita covid cases, only one (Rhode Island) has a Democratic governor. Where are the recall petitions in the red states? https://t.co/oRolQY1G0W	327381.0	RT @MaxBoot: Gavin Newsom is facing a recall campaign for mishandling covid. But of the top 10 states for per capita covid cases, only on…	327381.0	True	full
1584148	1584148	6047e27c9a265e0038d92578	2021-03-09 20:58:05	[]	[]	Tue Mar 09 17:00:02 +0000 2021	[]	[{"url":"https://t.co/kZjGNz2EDe","expanded_url":"http://gov.scot/coronavirus","display_url":"gov.scot/coronavirus","indices":[255,278]}]	FM @NicolaSturgeon has announced changes to the lockdown restrictions in Scotland. From Friday 12 March, up to 4 people from 2 households can meet locally outdoors, including in private gardens. You must still stay 2 metres apart at all times. More at https://t.co/kZjGNz2EDe https://t.co/4xVyAy4Dgk	362991.0	RT @scotgov: FM @NicolaSturgeon has announced changes to the lockdown restrictions in Scotland. From Friday 12 March, up to 4 people from…	282.0	True	full
1584149	1584149	6047e27c9a265e0038d92580	2021-03-09 20:58:05	[]	[]	Tue Mar 09 18:25:54 +0000 2021	[]	[{"url":"https://t.co/3OBkCQaXoM","expanded_url":"http://bit.ly/3t4xyPv","display_url":"bit.ly/3t4xyPv","indices":[88,111]}]	Escolas não deveriam abrir com os altos índices de COVID-19 Nova nota do Observatório! https://t.co/3OBkCQaXoM São altos os riscos que acompanham a abertura das escolas no atual momento da pandemia. Recomendações e políticas específicas precisam ser levadas em conta. +	40918.0	RT @obscovid19br: Escolas não deveriam abrir com os altos índices de COVID-19 Nova nota do Observatório! https://t.co/3OBkCQaXoM São alto…	515.0	True	full
1584150	1584150	6047e27c9a265e0038d92590	2021-03-09 20:58:06	[]	[]	Tue Mar 09 02:14:16 +0000 2021	[]	[{"url":"https://t.co/CMTttpO3Uf","expanded_url":"https://www.nytimes.com/2021/03/07/business/dealbook/bailout-pensions-stimulus.html","display_url":"nytimes.com/2021/03/07/bus…","indices":[256,279]}]	"The provision does not require the plans to pay back the bailout, freeze accruals or end the practices that led to their current distress" this ON ITS OWN is a massive scandal. Biden's Bailout Bill is the biggest single act of corruption in U.S. history https://t.co/CMTttpO3Uf	125130.0	RT @SteveHiltonx: "The provision does not require the plans to pay back the bailout, freeze accruals or end the practices that led to their…	7351.0	True	full
1584151	1584151	6047e27c9a265e0038d92598	2021-03-09 20:58:06	[]	[]	Tue Mar 09 19:55:16 +0000 2021	[]	[{"url":"https://t.co/yYUDBePvtR","expanded_url":"https://www.dailypost.co.uk/news/north-wales-news/positive-covid-cases-nursery-after-20023085","display_url":"dailypost.co.uk/news/north-wal…","indices":[154,177]}]	Positive Covid cases at nursery and after school club will see site shut for two weeks - North Wales Live ⁦@Parents_Utd⁩ ⁦@UKActionteam⁩ ⁦@TigressEllie⁩ https://t.co/yYUDBePvtR	3543.0	RT @DmodosCutter: Positive Covid cases at nursery and after school club will see site shut for two weeks - North Wales Live ⁦@Parents_Utd⁩…	1697.0	True	full
1584152	1584152	6047e27d9a265e0038d9259a	2021-03-09 20:58:06	[]	[]	Tue Mar 09 20:38:01 +0000 2021	[{"text":"MetChineseMasters","indices":[189,207]}]	[{"url":"https://t.co/Uuc4PLmFSc","expanded_url":"https://www.metmuseum.org/exhibitions/listings/2021/masters-and-masterpieces","display_url":"metmuseum.org/exhibitions/li…","indices":[208,231]}]	Explore the artistic sophistication and technical virtuosity of Chinese decorative arts from the 10th century to the early 20th century through 120 works by famous and unknown masters. ✨ #MetChineseMasters https://t.co/Uuc4PLmFSc	4344306.0	RT @metmuseum: Explore the artistic sophistication and technical virtuosity of Chinese decorative arts from the 10th century to the early 2…	2329.0	True	full
1584153	1584153	6047e27d9a265e0038d925b0	2021-03-09 20:58:06	[]	[]	Tue Mar 09 18:06:38 +0000 2021	[]	[{"url":"https://t.co/w0ifjywomL","expanded_url":"https://www.nbcbayarea.com/news/local/race-for-a-vaccine/california-launches-work-for-shot-volunteer-program-at-covid-19-vaccination-sites/2487164/","display_url":"nbcbayarea.com/news/local/rac…","indices":[118,141]}]	If you have time to volunteer, please consider doing so. You'll be saving lives and very well could save your own. 🙏 https://t.co/w0ifjywomL	16975.0	RT @Evan_Low: If you have time to volunteer, please consider doing so. You'll be saving lives and very well could save your own. 🙏 https:/…	6782.0	True	full
1584154	1584154	6047e27d9a265e0038d925b4	2021-03-09 20:58:06	[]	[]	Tue Mar 09 16:05:13 +0000 2021	[{"text":"Mayzent","indices":[57,65]},{"text":"siponimod","indices":[67,77]},{"text":"EsclerosisMúltiple","indices":[84,103]},{"text":"COVID19","indices":[132,140]}]	[{"url":"https://t.co/Mw6PEJlbHG","expanded_url":"https://bit.ly/3t0Sk2q","display_url":"bit.ly/3t0Sk2q","indices":[257,280]}]	Poco más de año después de que @ComisionEuropea aprobase #Mayzent (#siponimod) para #EsclerosisMúltiple, en un contexto marcado por #COVID19, España aprueba el primer y único oral para Esclerosis Múltiple Secundaria Progresiva activa @AEMPSGOB @sanidadgob https://t.co/Mw6PEJlbHG	18010.0	RT @esclerosiseme: Poco más de año después de que @ComisionEuropea aprobase #Mayzent (#siponimod) para #EsclerosisMúltiple, en un contexto…	1225.0	True	full
1584155	1584155	6047e27d9a265e0038d925c6	2021-03-09 20:58:06	[]	[]	Tue Mar 09 10:00:39 +0000 2021	[{"text":"economiasocial","indices":[34,49]},{"text":"coronavirus","indices":[137,149]},{"text":"Covid_19","indices":[150,159]},{"text":"pandemia","indices":[160,169]},{"text":"cooperativas","indices":[177,190]}]	[{"url":"https://t.co/tASZITgslI","expanded_url":"https://bit.ly/3btFcNh","display_url":"bit.ly/3btFcNh","indices":[249,272]}]	En el blog de @LaVanguardia sobre #economiasocial, @pererusi @RevistaAlterEco escribe este tema sobre la forma de afrontar la crisis del #coronavirus #Covid_19 #pandemia de las #cooperativas y la economía social y colaborativa. No te lo pierdas en: https://t.co/tASZITgslI	19838.0	RT @RevistaAlterEco: En el blog de @LaVanguardia sobre #economiasocial, @pererusi @RevistaAlterEco escribe este tema sobre la forma de afro…	237.0	True	full
1584156	1584156	6047e27d9a265e0038d925d2	2021-03-09 20:58:06	[]	[]	Mon Mar 08 19:34:03 +0000 2021	[]	[{"url":"https://t.co/bJi9S6cdgz","expanded_url":"https://www.nasdaq.com/articles/brazil-supreme-court-judge-annuls-lulas-convictions-restores-political-rights-2021-03-08","display_url":"nasdaq.com/articles/brazi…","indices":[75,98]},{"url":"https://t.co/wNXqmpoiwY","expanded_url":"https://twitter.com/70sBachchan/status/1164169115420057600","display_url":"twitter.com/70sBachchan/st…","indices":[2…	Brazil Supreme Court restores Lula's right to run for re-election in 2022! https://t.co/bJi9S6cdgz Its great news for Amazon deforestation which reached epic proportions as Bolsonaro's bible+bullets+beef coalition undid all gains under Lula+Dilma PT govts https://t.co/wNXqmpoiwY	3862.0	RT @70sBachchan: Brazil Supreme Court restores Lula's right to run for re-election in 2022! https://t.co/bJi9S6cdgz Its great news for Amaz…	3862.0	True	full
1584157	1584157	6047e27d9a265e0038d925d6	2021-03-09 20:58:06	[]	[]	Tue Mar 09 20:39:29 +0000 2021	[{"text":"Scottishindependence","indices":[175,196]},{"text":"BelieveinScotland","indices":[197,215]}]	[{"url":"https://t.co/nkt79ki5ph","expanded_url":"http://www.BelieveinScotland.org/renewables","display_url":"BelieveinScotland.org/renewables","indices":[118,141]}]	Scotland's got what it takes to produce around half of its electricity needs from tidal power in the Pentland Firth. https://t.co/nkt79ki5ph A better Scotland is possible. #Scottishindependence #BelieveinScotland https://t.co/OYVX7sPTtX	12413.0	RT @believeinscot: Scotland's got what it takes to produce around half of its electricity needs from tidal power in the Pentland Firth. ht…	2488.0	True	full
1584158	1584158	6047e27d9a265e0038d925e4	2021-03-09 20:58:07	[]	[]	Tue Mar 09 20:21:41 +0000 2021	[{"text":"s","indices":[16,18]}]	[{"url":"https://t.co/kCQ7lDv4pD","expanded_url":"https://www.newyorker.com/news/daily-comment/why-biden-has-few-good-options-at-the-border","display_url":"newyorker.com/news/daily-com…","indices":[269,292]}]	There are large #s of unaccompanied children at the US border, growing by the day in the middle of a pandemic, a regional exodus &amp; the smoldering wreckage of the Trump Era. Some context (by me) on what Biden is doing &amp; why; &amp; where to focus your attention: https://t.co/kCQ7lDv4pD	15800.0	RT @JonathanBlitzer: There are large #s of unaccompanied children at the US border, growing by the day in the middle of a pandemic, a regio…	124.0	True	full
1584159	1584159	6047e27d9a265e0038d925e6	2021-03-09 20:58:07	[]	[]	Tue Mar 09 08:14:56 +0000 2021	[{"text":"NouvelleCaledonie","indices":[132,150]},{"text":"WallisetFutuna","indices":[170,185]}]	[{"url":"https://t.co/EyXVLVerFh","expanded_url":"https://twitter.com/le_Parisien/status/1369170367194030081","display_url":"twitter.com/le_Parisien/st…","indices":[255,278]}]	Hello @le_Parisien 👋 Belle photo d'illustration mais il a l'air de s'agir de l'Anse Vata (avec l'îlot Canard au large), à Nouméa en #NouvelleCaledonie 🇫🇷🇳🇨. Une photo de #WallisetFutuna 🇫🇷🇼🇫serait plus appropriée ! On compte sur vous pour le changement 😉 https://t.co/EyXVLVerFh	473.0	RT @Bastien_VDK: Hello @le_Parisien 👋 Belle photo d'illustration mais il a l'air de s'agir de l'Anse Vata (avec l'îlot Canard au large), à…	69.0	True	full
1584160	1584160	6047e27e9a265e0038d92624	2021-03-09 20:58:07	[]	[{"url":"https://t.co/klkPZeZwlM","expanded_url":"http://bit.ly/everglades-gcsa-eifg-donation","display_url":"bit.ly/everglades-gcs…","indices":[246,269]}]		[]	[]			The @EGCSA2016 donates $5000 to @theEIFG. With the donation, the chapter renews its Platinum Tee Club status within… https://t.co/GDg3MHsnGT	22624.0	True	full
1584161	1584161	6047e27e9a265e0038d92632	2021-03-09 20:58:08	[]	[]	Tue Mar 09 11:50:26 +0000 2021	[]	[{"url":"https://t.co/GxBPDUvCsq","expanded_url":"http://twitch.tv/johnpittertv","display_url":"twitch.tv/johnpittertv","indices":[10,33]},{"url":"https://t.co/YFpm9Su2tY","expanded_url":"http://johnpitter.tv/loja","display_url":"johnpitter.tv/loja","indices":[135,158]}]	Live on : https://t.co/GxBPDUvCsq Melhor live/loja para conseguir skins de graça! Loja mais completa e com o melhor preço do mercado : https://t.co/YFpm9Su2tY 15 Skins no sorteio de RT'S! Você tem que : Curtir a postagem Marcar 1 amigo Retweetar com seu trade URL!	23897.0	RT @JohnPitterTV: Live on : https://t.co/GxBPDUvCsq Melhor live/loja para conseguir skins de graça! Loja mais completa e com o melhor preço…	2.0	True	full
1584162	1584162	6047e27e9a265e0038d92634	2021-03-09 20:58:07	[]	[]	Sun Mar 07 17:45:18 +0000 2021	[]	[{"url":"https://t.co/RnJdjBBOly","expanded_url":"https://www.bbc.com/news/uk-56313199","display_url":"bbc.com/news/uk-563131…","indices":[233,256]}]	The government spent almost £40 billion on the test and trace system But apparently they can only afford £3.50 extra a week for the NHS nurses who have risked their lives for 12 months If you believe this, you’ll believe anything https://t.co/RnJdjBBOly	653564.0	RT @NHSMillion: The government spent almost £40 billion on the test and trace system But apparently they can only afford £3.50 extra a wee…	45.0	True	full
1584163	1584163	6047e27e9a265e0038d92644	2021-03-09 20:58:08	[]	[]	Tue Mar 09 19:20:04 +0000 2021	[]	[{"url":"https://t.co/eCDVAmw48x","expanded_url":"https://buff.ly/3cfy9qD","display_url":"buff.ly/3cfy9qD","indices":[255,278]}]	BREAKING The Manhattan DA’s office is expanding its investigation into Donald Trump while it’s presenting evidence to a grand jury. In NY, prosecutors must present evidence to a grand jury to secure a criminal indictment against a criminal suspect. https://t.co/eCDVAmw48x	15039.0	RT @highbrow_nobrow: BREAKING The Manhattan DA’s office is expanding its investigation into Donald Trump while it’s presenting evidence to…	563.0	True	full
1584164	1584164	6047e27e9a265e0038d9264a	2021-03-09 20:58:08	[{"text":"SmartNews","indices":[107,117]}]	[{"url":"https://t.co/mRIx6muZVC","expanded_url":"https://lawandcrime.com/u-s-capitol-siege/teen-who-allegedly-wanted-to-fight-for-trump-at-capitol-was-attacked-in-jail-also-caught-covid-defense/","display_url":"lawandcrime.com/u-s-capitol-si…","indices":[119,142]}]		[]	[]			Teen Who Allegedly Wanted to ‘FIGHT’ for Trump at Capitol Was Attacked in Jail, Also Caught COVID: Defense… https://t.co/fggRhxBR9E	19163.0	True	full
1584165	1584165	6047e27e9a265e0038d9265e	2021-03-09 20:58:08	[]	[]	Tue Mar 09 11:46:10 +0000 2021	[]	[{"url":"https://t.co/aov0vMzt7I","expanded_url":"https://rudlinconsulting.com/japanese-companies-uk-brexit/","display_url":"rudlinconsulting.com/japanese-compa…","indices":[256,279]}]	I recognise most of our media cannot cope with more than one story at a time, and both main parties are avoiding the realities of Brexit like a pandemic-hit elephant but this is important - Japanese companies in the UK are shrinking - is Brexit to blame? https://t.co/aov0vMzt7I	687523.0	RT @campbellclaret: I recognise most of our media cannot cope with more than one story at a time, and both main parties are avoiding the re…	3131.0	True	full
1584166	1584166	6047e27e9a265e0038d92666	2021-03-09 20:58:08	[]	[]	Tue Mar 09 18:20:02 +0000 2021	[]	[{"url":"https://t.co/KNe1Bo27ug","expanded_url":"http://dozz.es/azp8b2","display_url":"dozz.es/azp8b2","indices":[136,159]}]	.@jordi_sz_actor, de @la_queseavecina, ha salido por fin de la UCI y @pazpadilla le ha enviado un cariñoso mensaje: "Te quiero mucho" ❤ https://t.co/KNe1Bo27ug	1694249.0	RT @telecincoes: .@jordi_sz_actor, de @la_queseavecina, ha salido por fin de la UCI y @pazpadilla le ha enviado un cariñoso mensaje: "Te qu…	176.0	True	full
1584167	1584167	6047e27e9a265e0038d92672	2021-03-09 20:58:08	[]	[{"url":"https://t.co/oAX4hqotYQ","expanded_url":"https://deustrader.com/optimus_mixus5.html","display_url":"deustrader.com/optimus_mixus5…","indices":[149,172]}]		[]	[]			Optimus v4 2021-03-09 15:58 ET. *Closed/Sold: $BLUE at $29.98 for 0.30 profit (1.02%). bluebird bio, Inc (CORP). Tr… https://t.co/XOXYNNdRRQ	920.0	True	full
1584168	1584168	6047e27e9a265e0038d9267e	2021-03-09 20:58:08	[]	[]	Tue Mar 09 20:46:03 +0000 2021	[]	[{"url":"https://t.co/r1iMq8N13g","expanded_url":"https://on.msnbc.com/3t1UPBy","display_url":"on.msnbc.com/3t1UPBy","indices":[212,235]}]	Dr. Amesh Adalja suggests the goal with Covid-19 should be to "tame" the virus into something less deadly, explaining, "You cannot eradicate a virus that spreads through the respiratory route very efficiently." https://t.co/r1iMq8N13g	4150251.0	RT @MSNBC: Dr. Amesh Adalja suggests the goal with Covid-19 should be to "tame" the virus into something less deadly, explaining, "You cann…	53.0	True	full
1584169	1584169	6047e27e9a265e0038d92680	2021-03-09 20:58:08	[]	[]	Tue Mar 09 19:52:56 +0000 2021	[]	[{"url":"https://t.co/Jyd1fipXIF","expanded_url":"https://wizkid.lnk.to/MIL","display_url":"wizkid.lnk.to/MIL","indices":[194,217]}]	Billboard World Albums Chart: #14(-1) Made in Lagos, @wizkidayo [17 weeks]. *peak: #2* – Spending its 17th week, as the only African Album and the longest charting African Album this Decade! ✨ https://t.co/Jyd1fipXIF https://t.co/zNzQzJTjLE	10892.0	RT @StatsWizkid: Billboard World Albums Chart: #14(-1) Made in Lagos, @wizkidayo [17 weeks]. *peak: #2* – Spending its 17th week, as the o…	5353.0	True	full
1584170	1584170	6047e27e9a265e0038d92684	2021-03-09 20:58:08	[]	[]	Tue Mar 09 20:04:52 +0000 2021	[]	[{"url":"https://t.co/AkR4KdjnXK","expanded_url":"https://journals.sagepub.com/doi/10.1177/1368430220981417","display_url":"journals.sagepub.com/doi/10.1177/13…","indices":[209,232]}]	Has racial bias confrontation in the US changed since COVID-19? Drs. Chris Marshburn, Abby Folberg, @ChelseaCrittle and I discuss in an upcoming issue of @GPIR_SAGE. (also a fun and informative collab/team!) https://t.co/AkR4KdjnXK	1524.0	RT @MaddBlackProf: Has racial bias confrontation in the US changed since COVID-19? Drs. Chris Marshburn, Abby Folberg, @ChelseaCrittle and…	5387.0	True	full
1584171	1584171	6047e27e9a265e0038d92692	2021-03-09 20:58:09	[]	[]	Tue Mar 09 20:36:35 +0000 2021	[]	[{"url":"https://t.co/SGu6KyBrrV","expanded_url":"https://vm.tiktok.com/ZMeh8FnaX/","display_url":"vm.tiktok.com/ZMeh8FnaX/","indices":[179,202]}]	‼️ Este tik toker se la pasa rebajando a BT5, es kpopie y se burla del físico de las armys DENUNCIEN SIN INTERACTUAR PLS, ni siquiera vean sus videos porque le generan audiencia https://t.co/SGu6KyBrrV	4918.0	RT @hellakookj: ‼️ Este tik toker se la pasa rebajando a BT5, es kpopie y se burla del físico de las armys DENUNCIEN SIN INTERACTUAR PLS, n…	120.0	True	full
1584172	1584172	6047e27e9a265e0038d92694	2021-03-09 20:58:08	[]	[]	Tue Mar 09 20:50:36 +0000 2021	[]	[{"url":"https://t.co/iiUNECHd4W","expanded_url":"https://www.pewresearch.org/politics/2021/03/09/broad-public-support-for-coronavirus-aid-package-just-a-third-say-it-spends-too-much/","display_url":"pewresearch.org/politics/2021/…","indices":[151,174]}]	interesting. majority of Republicans overall are opposed to Biden's $1.9T American Rescue Plan...but majority of *lower-income* Republicans support it https://t.co/iiUNECHd4W https://t.co/URkVoegw3B	186918.0	RT @crampell: interesting. majority of Republicans overall are opposed to Biden's $1.9T American Rescue Plan...but majority of *lower-incom…	329.0	True	full
1584173	1584173	6047e27f9a265e0038d926b0	2021-03-09 20:58:09	[]	[]	Mon Mar 08 19:44:06 +0000 2021	[]	[{"url":"https://t.co/QP47UDPGrI","expanded_url":"https://bit.ly/3bslEZP","display_url":"bit.ly/3bslEZP","indices":[250,273]}]	Escribe @galvanochoa: Para Ripley: el proceso electoral de este año costará mas que la vacunación anti-Covid. La inmunización tendrá un costo, en principio, de 34 mil millones de pesos. Mover el engendro electoral tendrá un costo de 41 mil millones. https://t.co/QP47UDPGrI https://t.co/UeRMQN7V1v	575044.0	RT @epigmenioibarra: Escribe @galvanochoa: Para Ripley: el proceso electoral de este año costará mas que la vacunación anti-Covid. La inmun…	2927.0	True	full
1584174	1584174	6047e27f9a265e0038d926d4	2021-03-09 20:58:09	[]	[]	Tue Mar 09 02:40:20 +0000 2021	[{"text":"IngrahamAngle","indices":[163,177]}]	[{"url":"https://t.co/AlV6UQKa6B","expanded_url":"https://www.nbcnews.com/news/investigations/record-number-unaccompanied-migrant-children-held-facilities-meant-adults-n1260097","display_url":"nbcnews.com/news/investiga…","indices":[178,201]}]	BREAKING: Number of unaccompanied minors triples in 2 wks after Biden reverses Trump’s border &amp; Covid policies. Sen. Tom Cotton is demanding answers. 10pET. #IngrahamAngle https://t.co/AlV6UQKa6B	3725539.0	RT @IngrahamAngle: BREAKING: Number of unaccompanied minors triples in 2 wks after Biden reverses Trump’s border &amp; Covid policies. Sen. Tom…	428.0	True	full
1584175	1584175	6047e27f9a265e0038d926da	2021-03-09 20:58:10	[]	[]	Tue Mar 09 18:54:19 +0000 2021	[]	[{"url":"https://t.co/XcESn6UWpf","expanded_url":"https://www.nydailynews.com/new-york/education/ny-analysis-school-covid-19-data-transmission-20210309-epaxi42255dnfjzxhhmtpxfjg4-story.html","display_url":"nydailynews.com/new-york/educa…","indices":[257,280]}]	New: NYC's health officials just pubbd a big study on COVID + schools, using months of testing + contact tracing data. Here are findings: - In-school transmission extremely low. Of ~36K stu/staff exposed, 191 later tested positive, an attack rate of .5%. https://t.co/XcESn6UWpf	1960.0	RT @MichaelElsenRoo: New: NYC's health officials just pubbd a big study on COVID + schools, using months of testing + contact tracing data.…	208.0	True	full
1584176	1584176	6047e27f9a265e0038d926ea	2021-03-09 20:58:10	[]	[]	Tue Mar 09 20:18:23 +0000 2021	[{"text":"Caldas","indices":[3,10]},{"text":"EntornosProductivos","indices":[83,103]}]	[{"url":"https://t.co/ZZFXZvF7zb","expanded_url":"http://bit.ly/ARNRadioEjeCafetero","display_url":"bit.ly/ARNRadioEjeCaf…","indices":[256,279]}]	En #Caldas, 35 excombatientes en reincorporación están conectados con el Modelo de #EntornosProductivos en alianza con @OIMColombia, @FondoONUCol, @GoberCaldas y @ucm_manizales. Adquiriendo habilidades para sus unidades productivas, como nos cuenta Deisy: https://t.co/ZZFXZvF7zb https://t.co/IMjKKJ2IX0	38765.0	RT @ARNColombia: En #Caldas, 35 excombatientes en reincorporación están conectados con el Modelo de #EntornosProductivos en alianza con @OI…	695.0	True	full
1584177	1584177	6047e27f9a265e0038d926ec	2021-03-09 20:58:10	[]	[]	Mon Mar 08 18:20:05 +0000 2021	[]	[{"url":"https://t.co/db3LWIiwnU","expanded_url":"https://www.justgiving.com/breconmrt/donate","display_url":"justgiving.com/breconmrt/dona…","indices":[254,277]}]	From Tonight ITV’s ‘A Year in the Beacons’ chronicles life in the National Park. BMRT feature, with footage of a number of dramatic rescues. Covid restrictions have led to cancelling all fundraising events; If you want to support us please follow link https://t.co/db3LWIiwnU	7283.0	RT @BreconMRT: From Tonight ITV’s ‘A Year in the Beacons’ chronicles life in the National Park. BMRT feature, with footage of a number of d…	52.0	True	full
1584178	1584178	6047e2809a265e0038d92702	2021-03-09 20:58:10	[]	[]	Mon Mar 08 16:06:39 +0000 2021	[]	[{"url":"https://t.co/WDwBrd1ogX","expanded_url":"https://youtu.be/tRzT2w74u94","display_url":"youtu.be/tRzT2w74u94","indices":[260,283]}]	We say we love what they’re doing, but when it's time to give them a pay raise because they’ve earned it? Nope. We’re not going to do that. This $15 an hour is gradual &amp; won't reach $15 until 2025 — it’s only an extra $2 an hour this year if they pass it. https://t.co/WDwBrd1ogX https://t.co/UfPacT4sKI	149076.0	RT @GovJVentura: We say we love what they’re doing, but when it's time to give them a pay raise because they’ve earned it? Nope. We’re not…	1271.0	True	full
1584179	1584179	6047e2809a265e0038d9271c	2021-03-09 20:58:10	[]	[]	Tue Mar 09 20:39:06 +0000 2021	[]	[{"url":"https://t.co/K4rOgtVVmg","expanded_url":"https://www.biorxiv.org/content/10.1101/2021.03.08.434469v1.full","display_url":"biorxiv.org/content/10.110…","indices":[234,257]}]	How do human promoters sense genomic context to control gene expression? Exciting study from @BarakACohen integrating hundreds of promoters into different loci Promoters are broadly compatible with activation in different contexts https://t.co/K4rOgtVVmg	2173.0	RT @jengreitz: How do human promoters sense genomic context to control gene expression? Exciting study from @BarakACohen integrating hundr…	55.0	True	full
1584180	1584180	6047e2809a265e0038d92720	2021-03-09 20:58:10	[]	[]	Tue Mar 09 20:43:19 +0000 2021	[{"text":"Celaya","indices":[0,7]}]	[{"url":"https://t.co/HWzCRqiFNJ","expanded_url":"http://ow.ly/L94I30rA2Q9","display_url":"ow.ly/L94I30rA2Q9","indices":[137,160]}]	#Celaya Fue de las primeras personas en vacunarse en el municipio y lo hizo porque tiene mucha ilusión de volver a abrazar a sus nietos. https://t.co/HWzCRqiFNJ https://t.co/7DDnpuOnJ2	10168.0	RT @GtoInforma: #Celaya Fue de las primeras personas en vacunarse en el municipio y lo hizo porque tiene mucha ilusión de volver a abrazar…	7286.0	True	full
1584181	1584181	6047e2809a265e0038d9273a	2021-03-09 20:58:10	[]	[]	Tue Mar 09 11:55:13 +0000 2021	[]	[{"url":"https://t.co/XX9Kjg2GJX","expanded_url":"https://berthub.eu/articles/posts/hire-me-semi-popular-science/","display_url":"berthub.eu/articles/posts…","indices":[246,269]}]	Shameless self-promotion: if you like my writing on biology, DNA, SARS-CoV-2 vaccines, GPS/Galileo, 5G etc, you can now commission me to write semi-popular science articles on your project/product/achievement as well. Details &amp; sample work: https://t.co/XX9Kjg2GJX	14135.0	RT @PowerDNS_Bert: Shameless self-promotion: if you like my writing on biology, DNA, SARS-CoV-2 vaccines, GPS/Galileo, 5G etc, you can now…	1463.0	True	full
1584182	1584182	6047e2809a265e0038d9273c	2021-03-09 20:58:10	[]	[]	Tue Mar 09 20:42:32 +0000 2021	[]	[{"url":"https://t.co/uPrdO6M3Ig","expanded_url":"https://www.pewresearch.org/politics/2021/03/09/broad-public-support-for-coronavirus-aid-package-just-a-third-say-it-spends-too-much/","display_url":"pewresearch.org/politics/2021/…","indices":[256,279]}]	new Pew poll finds 70% back covid-relief bill, including 41% of Rs. “The survey finds 57% say Biden made a good faith effort working w/Republicans. “By comparison, 42% say GOP leaders made a good faith effort to work w/WH, , w/55% saying they did not.” https://t.co/uPrdO6M3Ig	466659.0	RT @JohnJHarwood: new Pew poll finds 70% back covid-relief bill, including 41% of Rs. “The survey finds 57% say Biden made a good faith ef…	9624.0	True	full
1584183	1584183	6047e2809a265e0038d9273e	2021-03-09 20:58:10	[]	[]	Tue Mar 09 20:54:07 +0000 2021	[]	[{"url":"https://t.co/lJ32Y25Y6n","expanded_url":"https://twitter.com/JohnJHarwood/status/1369388154826985473","display_url":"twitter.com/JohnJHarwood/s…","indices":[290,313]}]	The secret to what @POTUS is doing is that he believes in the people, the country &amp; our system. He believes if you listen to people &amp; do the work, political support will follow. The contrast with the Trump &amp; the GOP-whose cynical view is that is that voters are saps-is clear. https://t.co/lJ32Y25Y6n	208430.0	RT @djrothkopf: The secret to what @POTUS is doing is that he believes in the people, the country &amp; our system. He believes if you listen t…	451.0	True	full
1584184	1584184	6047e2809a265e0038d92750	2021-03-09 20:58:10	[]	[{"url":"https://t.co/VSUl7QLy5e","expanded_url":"https://dailym.ai/ios","display_url":"dailym.ai/ios","indices":[120,143]},{"url":"https://t.co/JX8AsYd4di","expanded_url":"https://mol.im/a/9342191","display_url":"mol.im/a/9342191","indices":[144,167]}]		[]	[]			Instagram is recommending anti-vaccine and Covid-19 misinformation to potentially MILLIONS of users, report claims … https://t.co/w7y8paGA7k	498.0	True	full
1584185	1584185	6047e2809a265e0038d92762	2021-03-09 20:58:11	[]	[]	Tue Mar 09 20:57:11 +0000 2021	[{"text":"PainelConass","indices":[0,13]}]	[{"url":"https://t.co/ZjV7hqzyQ0","expanded_url":"https://www.conass.org.br/painelconasscovid19/","display_url":"conass.org.br/painelconassco…","indices":[187,210]}]	#PainelConass Covid-19 Data: 09/03/2021, 18h Casos • 70.764 no último período. • 11.122.429 acumulados. Óbitos • 1.972 no último período • 268.370 óbitos acumulados. Mais informações: https://t.co/ZjV7hqzyQ0	23794.0	RT @ConassOficial: #PainelConass Covid-19 Data: 09/03/2021, 18h Casos • 70.764 no último período. • 11.122.429 acumulados. Óbitos • 1.972…	53.0	True	full
1584186	1584186	6047e2819a265e0038d92786	2021-03-09 20:58:11	[]	[{"url":"https://t.co/HeLwSrjO7r","expanded_url":"https://gab.com/Quinbrady/posts/105861663342416080","display_url":"gab.com/Quinbrady/post…","indices":[0,23]}]		[]	[]			https://t.co/HeLwSrjO7r SO THIS IS WHAT COVID RELIEF LOOKS LIKE ~ A BAIL OUT FOR SAN FRANCISCO &amp; NEW YORK ~ DEMOC… https://t.co/8vdnsiryPs	3097.0	True	full
1584187	1584187	6047e2819a265e0038d92788	2021-03-09 20:58:11	[]	[]	Tue Mar 09 08:36:43 +0000 2021	[]	[{"url":"https://t.co/25CcRzya9d","expanded_url":"https://www.jobs.nhs.uk/xi/vacancy/916402465","display_url":"jobs.nhs.uk/xi/vacancy/916…","indices":[246,269]}]	If anyone is interested, there is an 8A Psychologist (Clinical/Counselling) vacancy in my team @eastbourneats @withoutstigma - lots of development opportunities and an energetic and passionate team. Have a look below. Closing date is 10-03-21!! https://t.co/25CcRzya9d	1064.0	RT @ClinPsySussex: If anyone is interested, there is an 8A Psychologist (Clinical/Counselling) vacancy in my team @eastbourneats @withoutst…	846.0	True	full
1584188	1584188	6047e2819a265e0038d92792	2021-03-09 20:58:11	[]	[]	Tue Mar 09 20:48:13 +0000 2021	[]	[{"url":"https://t.co/qB8Eq641oX","expanded_url":"https://bit.ly/3qy8AX3","display_url":"bit.ly/3qy8AX3","indices":[154,177]}]	Zenith and Felipe Pantone collaborate on the DEFY 21 Felipe Pantone – the watchmakers' first artist collab and its most complex chronograph watch so far. https://t.co/qB8Eq641oX	359876.0	RT @highsnobiety: Zenith and Felipe Pantone collaborate on the DEFY 21 Felipe Pantone – the watchmakers' first artist collab and its most c…	486.0	True	full
1584189	1584189	6047e2819a265e0038d927a4	2021-03-09 20:58:12	[]	[{"url":"https://t.co/oAX4hqotYQ","expanded_url":"https://deustrader.com/optimus_mixus5.html","display_url":"deustrader.com/optimus_mixus5…","indices":[142,165]}]		[]	[]			Optimus v4 2021-03-09 15:58 ET. *Closed/Sold: $ID at $5.98 for 0.42 loss (-6.51%). PARTS iD, Inc. Class A Trade Id:… https://t.co/t1Rwua793F	920.0	True	full
1584190	1584190	6047e2819a265e0038d927ae	2021-03-09 20:58:12	[]	[]	Tue Mar 09 20:56:07 +0000 2021	[]	[{"url":"https://t.co/KIAs2XJvyp","expanded_url":"https://www.radiorebelde.cu/noticia/medicamento-biotecnologico-cubano-en-el-tratamiento-a-pacientes-con-covid-19-en-camaguey-20210306/","display_url":"radiorebelde.cu/noticia/medica…","indices":[234,257]}]	“Inicialmente se utilizó sólo en pacientes graves y críticos; pero de acuerdo con la evolución favorable es aplicado también en pacientes de moderado y alto riesgo, es decir, para combatir la enfermedad desde una etapa más precoz. https://t.co/KIAs2XJvyp	5804.0	RT @CIGBCuba: “Inicialmente se utilizó sólo en pacientes graves y críticos; pero de acuerdo con la evolución favorable es aplicado tambié…	64.0	True	full
1584191	1584191	6047e2819a265e0038d927b2	2021-03-09 20:58:12	[]	[]	Tue Mar 09 15:12:33 +0000 2021	[{"text":"Urgente","indices":[0,8]}]	[{"url":"https://t.co/1uOJ2XOfmq","expanded_url":"http://ow.ly/kg9u50DUbej","display_url":"ow.ly/kg9u50DUbej","indices":[99,122]}]	#Urgente Giran orden de aprehensión contra Cuauhtémoc Gutiérrez De la Torre y congelan sus cuentas https://t.co/1uOJ2XOfmq https://t.co/Tt85kIwxEk	8824359.0	RT @AristeguiOnline: #Urgente Giran orden de aprehensión contra Cuauhtémoc Gutiérrez De la Torre y congelan sus cuentas https://t.co/1uOJ2X…	1.0	True	full
1584192	1584192	6047e2819a265e0038d927ba	2021-03-09 20:58:12	[]	[]	Tue Mar 09 20:50:36 +0000 2021	[]	[{"url":"https://t.co/iiUNECHd4W","expanded_url":"https://www.pewresearch.org/politics/2021/03/09/broad-public-support-for-coronavirus-aid-package-just-a-third-say-it-spends-too-much/","display_url":"pewresearch.org/politics/2021/…","indices":[151,174]}]	interesting. majority of Republicans overall are opposed to Biden's $1.9T American Rescue Plan...but majority of *lower-income* Republicans support it https://t.co/iiUNECHd4W https://t.co/URkVoegw3B	186918.0	RT @crampell: interesting. majority of Republicans overall are opposed to Biden's $1.9T American Rescue Plan...but majority of *lower-incom…	1872.0	True	full
1584193	1584193	6047e2819a265e0038d927c8	2021-03-09 20:58:12	[]	[]	Tue Mar 09 09:25:28 +0000 2021	[]	[{"url":"https://t.co/PJHB0QXReF","expanded_url":"https://rss.org.uk/news-publication/news-publications/2021/general-news/ten-recommendations-on-better-use-of-stats-and-dat/","display_url":"rss.org.uk/news-publicati…","indices":[103,126]}]	📢Today we launch our memo to government on the ten statistical lessons they must learn from Covid-19 https://t.co/PJHB0QXReF (a thread) https://t.co/aSFD10Mhdn	30071.0	RT @RoyalStatSoc: 📢Today we launch our memo to government on the ten statistical lessons they must learn from Covid-19 https://t.co/PJHB0…	288.0	True	full
1584194	1584194	6047e2829a265e0038d927d8	2021-03-09 20:58:12	[]	[]	Tue Mar 09 16:48:33 +0000 2021	[{"text":"scicomm","indices":[272,280]}]	[{"url":"https://t.co/fevvwRkeG2","expanded_url":"https://shobita-parthasarathy.squarespace.com/the-received-wisdom/2021/2/14/episode-14-equity-in-science-and-technology-policy-and-the-promise-of-vaccines-ftmaya-goldenberg","display_url":"shobita-parthasarathy.squarespace.com/the-received-w…","indices":[248,271]}]	You should read this fantastic new book! It's particularly useful for those interested in science communication, S&amp;T policy, and the politics of expertise. And @Jackstilgoe and I got to interview Maya on the most recent episode of the podcast! https://t.co/fevvwRkeG2 #scicomm	3714.0	RT @ShobitaP: You should read this fantastic new book! It's particularly useful for those interested in science communication, S&amp;T policy,…	1625.0	True	full
1584195	1584195	6047e2829a265e0038d927de	2021-03-09 20:58:12	[]	[{"url":"https://t.co/xRNGOWAXOl","expanded_url":"http://christcenteredmall.com","display_url":"christcenteredmall.com","indices":[170,193]}]		[]	[]			Remember, Jesus said you would know people and be able to judge them by their fruit; He never said you would know a… https://t.co/tCvobgH1JN	1757.0	True	full
1584196	1584196	6047e2829a265e0038d9280a	2021-03-09 20:58:13	[]	[]	Mon Mar 01 21:23:12 +0000 2021	[]	[{"url":"https://t.co/DzmCodheGL","expanded_url":"https://twitter.com/jacobsoboroff/status/1366433902164799488?s=21","display_url":"twitter.com/jacobsoboroff/…","indices":[229,252]}]	"The prior administration dismantled our nation's immigration system in its entirety… The entire system was gutted… It takes time to build out of the depths of cruelty that the administration before us established.” @SecMayorkas https://t.co/DzmCodheGL https://t.co/I2Hrgdf2up	212475.0	RT @ifindkarma: "The prior administration dismantled our nation's immigration system in its entirety… The entire system was gutted… It take…	61.0	True	full
1584197	1584197	6047e2829a265e0038d9280e	2021-03-09 20:58:13	[{"text":"Volkswagen","indices":[40,51]},{"text":"PickUp","indices":[260,267]},{"text":"Saveiro","indices":[268,276]}]	[{"url":"https://t.co/2JSK52Usjs","expanded_url":"https://www.vw-autoblitz.co","display_url":"vw-autoblitz.co","indices":[102,125]},{"url":"https://t.co/BHYRuSoJau","expanded_url":"https://wa.me/573208650613","display_url":"wa.me/573208650613","indices":[236,259]}]		[]	[]			Un pick up tan audaz como el Saveiro de #Volkswagen brinda un rendimiento a la altura.. Conoce más en… https://t.co/2zXz2FY6ZN	492.0	True	full
1584198	1584198	6047e2829a265e0038d92814	2021-03-09 20:58:13	[]	[{"url":"https://t.co/oAX4hqotYQ","expanded_url":"https://deustrader.com/optimus_mixus5.html","display_url":"deustrader.com/optimus_mixus5…","indices":[157,180]}]		[]	[]			Optimus v4 2021-03-09 15:58 ET. *Closed/Sold: $ISRG at $701.80 for 98.62 loss (-12.33%). Intuitive Surgical, Inc (C… https://t.co/p98ZYnYkTa	920.0	True	full
1584199	1584199	6047e2829a265e0038d92818	2021-03-09 20:58:13	[]	[{"url":"https://t.co/DE7m4NyFGD","expanded_url":"https://twitter.com/jmhorp/status/1359900844829913089","display_url":"twitter.com/jmhorp/status/…","indices":[159,182]}]		[]	[]			@OriginalTuna There are numerous good studies that attempt to create a reasonable counterfactual. I have linked to… https://t.co/bNDvOucgrX	7633.0	True	full
1584200	1584200	6047e2829a265e0038d92822	2021-03-09 20:58:13	[]	[{"url":"https://t.co/LdQxqfbKqQ","expanded_url":"https://bpt.me/5087582","display_url":"bpt.me/5087582","indices":[166,189]}]		[]	[]			WA Poor Peoples Campaign-Legislative Demand Deliveries Day. Join Washington State's participation in this national… https://t.co/Jk0nZjhtL1	158.0	True	full
1584201	1584201	6047e2839a265e0038d92832	2021-03-09 20:58:13	[]	[{"url":"https://t.co/jJmjMlUjl1","expanded_url":"https://www.vox.com/22273502/covid-vaccines-pfizer-moderna-johnson-astrazeneca-efficacy-deaths","display_url":"vox.com/22273502/covid…","indices":[295,318]}]		[]	[]			@LettersfromTim @smh @ScottMorrisonMP This is an ill informed take. All vaccines approved for use are 100% effectiv… https://t.co/UYPd8PAQVD	647.0	True	full
1584202	1584202	6047e2839a265e0038d9283a	2021-03-09 20:58:13	[]	[{"url":"https://t.co/IJ1J3QH01y","expanded_url":"http://Mick.Got","display_url":"Mick.Got","indices":[27,50]}]		[]	[]			@mick_matheson Good thanks https://t.co/IJ1J3QH01y home on Monday and just taking it slow.Head is still a bit muddl… https://t.co/PuKDKYI7Ad	671.0	True	full
1584203	1584203	6047e2839a265e0038d92846	2021-03-09 20:58:13	[]	[]	Sun Mar 07 14:44:42 +0000 2021	[]	[{"url":"https://t.co/prYkeHILGM","expanded_url":"https://quietinvestment.com/enterprise-value-definiciones-erroneas-concepto-de-equity-value-y-enterprise-value-i/","display_url":"quietinvestment.com/enterprise-val…","indices":[251,274]}]	Se usan muchos conceptos de Enterprise Value pero, para nosotros, la definición más correcta es la siguiente: 👉“El valor del negocio principal de una empresa para todos sus inversores.” Hoy empezamos a desglosar este concepto. 👇 @QuietInvestment https://t.co/prYkeHILGM	3604.0	RT @mellizonomics: Se usan muchos conceptos de Enterprise Value pero, para nosotros, la definición más correcta es la siguiente: 👉“El valo…	3604.0	True	full
1584204	1584204	6047e2839a265e0038d92852	2021-03-09 20:58:13	[]	[]	Tue Mar 09 19:41:44 +0000 2021	[]	[{"url":"https://t.co/9xPZrwFB6V","expanded_url":"https://www.ft.com/content/6d28903d-3723-45cc-878a-21e1f2d39493","display_url":"ft.com/content/6d2890…","indices":[202,225]}]	Long-brewing vaccine supply tensions between Brussels and London explode into a public row, adding to clashes over Brexit &gt;&gt;&gt;UK slams EU over ‘completely false’ claim of ban on vaccine exports https://t.co/9xPZrwFB6V via @financialtimes	7845.0	RT @Mikepeeljourno: Long-brewing vaccine supply tensions between Brussels and London explode into a public row, adding to clashes over Brex…	2180.0	True	full
1584205	1584205	6047e2839a265e0038d92866	2021-03-09 20:58:14	[]	[]	Tue Mar 09 17:55:55 +0000 2021	[]	[{"url":"https://t.co/Mn3kfeowar","expanded_url":"https://washex.am/3l3RM99","display_url":"washex.am/3l3RM99","indices":[183,206]}]	"That is an epic failure that led to the deaths of thousands of people." Rep. @SteveScalise calls for @JoeBiden to rescind praise of @AndrewCuomo's handling of the COVID pandemic. https://t.co/Mn3kfeowar	268830.0	RT @dcexaminer: "That is an epic failure that led to the deaths of thousands of people." Rep. @SteveScalise calls for @JoeBiden to rescind…	345.0	True	full
1584206	1584206	6047e2839a265e0038d92882	2021-03-09 20:58:14	[]	[]	Tue Mar 09 20:55:19 +0000 2021	[]	[{"url":"https://t.co/hCorVSvCFZ","expanded_url":"https://twitter.com/ryanstruyk/status/1368918047969382405","display_url":"twitter.com/ryanstruyk/sta…","indices":[226,249]}]	We had our first confirmed case in Ohio one year ago today. We've now lost more than 17,500 lives in our state alone. And a year later, my congressman Jim Jordan *still* has nothing to offer except loud noises on cable news. https://t.co/hCorVSvCFZ	94816.0	RT @Sites4Congress: We had our first confirmed case in Ohio one year ago today. We've now lost more than 17,500 lives in our state alone.…	859.0	True	full
1584207	1584207	6047e2839a265e0038d92886	2021-03-09 20:58:14	[]	[]	Tue Mar 09 11:33:15 +0000 2021	[]	[{"url":"https://t.co/JX0vRFn6yd","expanded_url":"https://trib.al/PdRBGzW","display_url":"trib.al/PdRBGzW","indices":[123,146]}]	Nigeria begins a $3 billion revamp of a key railway line as part of its ambitious plan to create a nationwide rail network https://t.co/JX0vRFn6yd	157976.0	RT @BBGAfrica: Nigeria begins a $3 billion revamp of a key railway line as part of its ambitious plan to create a nationwide rail network h…	1380.0	True	full
1584208	1584208	6047e2839a265e0038d9288c	2021-03-09 20:58:14	[{"text":"teofiloabreu","indices":[155,168]}]	[{"url":"https://t.co/Xa5zd3Zgcz","expanded_url":"https://portadanacional.com/2021/03/09/10769/habra-que-encuerarse-y-ensenar-hasta-el-niespara-que-a-un-cancelado-le-paguen-sus-prestaciones/","display_url":"portadanacional.com/2021/03/09/107…","indices":[101,124]}]		[]	[]			¿Habrá que “encuerarse” y enseñar hasta el “nies”para que a un cancelado le paguen sus prestaciones?… https://t.co/K7IgRgAJwt	69.0	True	full
1584209	1584209	6047e2849a265e0038d928a2	2021-03-09 20:58:14	[]	[{"url":"https://t.co/oAX4hqotYQ","expanded_url":"https://deustrader.com/optimus_mixus5.html","display_url":"deustrader.com/optimus_mixus5…","indices":[156,179]}]		[]	[]			Optimus v4 2021-03-09 15:58 ET. *Closed/Sold: $ISRG at $701.80 for 38.70 loss (-5.23%). Intuitive Surgical, Inc (CO… https://t.co/aW9yp7VUxe	920.0	True	full
1584210	1584210	6047e2849a265e0038d928c2	2021-03-09 20:58:15	[]	[{"url":"https://t.co/JXzmHydq97","expanded_url":"https://www.elcomercio.com/actualidad/msp-informe-casos-fallecimientos-coronavirus.html","display_url":"elcomercio.com/actualidad/msp…","indices":[153,176]}]		[]	[]			Ecuador registra un total de 295 114 casos positivos de covid-19. El total de fallecimientos en el contexto de la e… https://t.co/9UsqlPbSxH	268.0	True	full
1584211	1584211	6047e2849a265e0038d928cc	2021-03-09 20:58:15	[]	[]	Tue Mar 09 13:42:08 +0000 2021	[{"text":"TAQADAM","indices":[40,48]}]	[{"url":"https://t.co/cLN9PCaGEx","expanded_url":"https://twitter.com/KAUSTinnovation/status/1369272065929445377","display_url":"twitter.com/KAUSTinnovatio…","indices":[195,218]}]	Its been a great pleasure being part of #TAQADAM Accelerator ... Tomorrow is the Showcase (March 10th 2021) @yawwing call upon your vote. Pls. join us and help us take this to the next step. https://t.co/cLN9PCaGEx	673.0	RT @sisarhan: Its been a great pleasure being part of #TAQADAM Accelerator ... Tomorrow is the Showcase (March 10th 2021) @yawwing call…	21336.0	True	full
1584212	1584212	6047e2849a265e0038d928de	2021-03-09 20:58:15	[]	[]	Tue Mar 09 15:00:01 +0000 2021	[{"text":"펜타곤","indices":[110,114]},{"text":"PENTAGON","indices":[115,124]},{"text":"LOVE_or_TAKE","indices":[125,138]}]	[{"url":"https://t.co/QevAEHNb51","expanded_url":"https://youtu.be/e-zuvy5Z5FM","display_url":"youtu.be/e-zuvy5Z5FM","indices":[58,81]}]	[📽] 11th Mini Album [LOVE or TAKE] Concept Trailer #2 ▶ https://t.co/QevAEHNb51 2021.03.15. 18:00 (KST) #펜타곤 #PENTAGON #LOVE_or_TAKE https://t.co/lFHoHpiQoc	1107793.0	RT @CUBE_PTG: [📽] 11th Mini Album [LOVE or TAKE] Concept Trailer #2 ▶ https://t.co/QevAEHNb51 2021.03.15. 18:00 (KST) #펜타곤 #PENTAGON…	54.0	True	full
1584213	1584213	6047e2859a265e0038d92904	2021-03-09 20:58:16	[]	[]	Tue Mar 09 19:56:00 +0000 2021	[]	[{"url":"https://t.co/PgR416XQJM","expanded_url":"https://www.publico.es/politica/8m-instituto-invito-montero-desmiente-gobierno-ayuso-asegura-comunico-detalles-acto.html?utm_source=twitter&utm_medium=social&utm_campaign=publico","display_url":"publico.es/politica/8m-in…","indices":[170,193]}]	El instituto que invitó a irene Montero desmiente al Gobierno de Ayuso: sí se comunicó el lugar y el número de asistentes, teniendo "en cuenta la situación de pandemia" https://t.co/PgR416XQJM	1067677.0	RT @publico_es: El instituto que invitó a irene Montero desmiente al Gobierno de Ayuso: sí se comunicó el lugar y el número de asistentes,…	40.0	True	full
1584214	1584214	6047e2859a265e0038d9290e	2021-03-09 20:58:16	[]	[]	Tue Mar 09 18:10:20 +0000 2021	[]	[{"url":"https://t.co/Gfq14Nsgcc","expanded_url":"https://twitter.com/amnestypress/status/1369295456551985153","display_url":"twitter.com/amnestypress/s…","indices":[147,170]}]	Well. It might be surprising to you. But this kind of state sponsored disinformation is pretty familiar to us, we regularly face on a daily basis. https://t.co/Gfq14Nsgcc	26140.0	RT @dawitawramba: Well. It might be surprising to you. But this kind of state sponsored disinformation is pretty familiar to us, we regular…	24.0	True	full
1584215	1584215	6047e2859a265e0038d92910	2021-03-09 20:58:16	[]	[{"url":"https://t.co/yhveMeoLyc","expanded_url":"https://ourworldindata.org/grapher/daily-covid-vaccination-doses-per-capita?tab=chart&stackMode=absolute&time=latest&region=World","display_url":"ourworldindata.org/grapher/daily-…","indices":[187,210]}]		[]	[]			Hoy Chile Lidera la vacunación suministrada por cada 100 personas! Felicitaciones a nuestros hermanos Chilenos!… https://t.co/CnlCSAIfo4	2275.0	True	full
1584216	1584216	6047e2859a265e0038d9291a	2021-03-09 20:58:16	[{"text":"teaching","indices":[83,92]},{"text":"education","indices":[93,103]},{"text":"learning","indices":[104,113]},{"text":"teacher","indices":[114,122]},{"text":"teachersofinstagram","indices":[123,143]},{"text":"teachers","indices":[144,153]},{"text":"teacherlife","indices":[154,166]},{"text":"school","indices":[167,174]},{"text":"teachersfollowteachers","indices":[175,198]},{"text":"englis…	[{"url":"https://t.co/Xcv3qsutI7","expanded_url":"https://www.tes.com/teaching-resource/tradional-tales-oxford-reading-tree-ort-dick-and-his-cat-ks1-and-ks2-reading-and-writing-pack-with-12434013","display_url":"tes.com/teaching-resou…","indices":[59,82]}]		[]	[]			Dick and his Cat Oxford Reading Tree for KS1 and EAL 🚶‍♂️🐱 https://t.co/Xcv3qsutI7 #teaching #education #learning… https://t.co/SOyiOOI9p2	1971.0	True	full
1584217	1584217	6047e2859a265e0038d9291c	2021-03-09 20:58:16	[]	[{"url":"https://t.co/z8O6ZcoSfP","expanded_url":"https://instagram.com/unitedxmodels?igshid=wzpzi4hb2f1d","display_url":"instagram.com/unitedxmodels?…","indices":[144,167]}]		[]	[]			@kimberlyboopooh Hey x ❤ Your OF has Mindblowing Content 🔥 Dm me for its Promotion on my promo network on instagram… https://t.co/8J25Xcac6D	2.0	True	full
1584218	1584218	6047e2859a265e0038d9292c	2021-03-09 20:58:16	[]	[]	Tue Mar 09 20:32:26 +0000 2021	[]	[{"url":"https://t.co/0EiIeSyFtk","expanded_url":"https://twitter.com/FOX10Phoenix/status/1369211414116712464","display_url":"twitter.com/FOX10Phoenix/s…","indices":[256,279]}]	AZ is "the first state" to make "a drastic leap" in vaccine efforts, according to @Harvard scientists who gave us a new "A" grade Yet … Local Journos won't cover it Did everyone at @azfamily, @abc15, @12News, @kjzzphoenix, @KTAR923 go home for the day? https://t.co/0EiIeSyFtk	1233.0	RT @AZBrianAnderson: AZ is "the first state" to make "a drastic leap" in vaccine efforts, according to @Harvard scientists who gave us a ne…	4111.0	True	full
1584219	1584219	6047e2859a265e0038d92930	2021-03-09 20:58:16	[]	[]	Tue Mar 09 20:00:00 +0000 2021	[]	[{"url":"https://t.co/9Fu8kp4kjq","expanded_url":"https://www.legacy.com/obituaries/saltlaketribune/obituary.aspx?n=debra-archibald&pid=197862571","display_url":"legacy.com/obituaries/sal…","indices":[223,246]}]	DEBRA "DEBI" ARCHIBALD, 64, of Bountiful, Utah, died of COVID on Feb. 20, 2021. "Her cupboards were a mess but her life was always in order with a determination to spread as much love and happiness every day she lived." https://t.co/9Fu8kp4kjq https://t.co/iObsadVVN1	147514.0	RT @FacesOfCOVID: DEBRA "DEBI" ARCHIBALD, 64, of Bountiful, Utah, died of COVID on Feb. 20, 2021. "Her cupboards were a mess but her life…	636.0	True	full
1584220	1584220	6047e2859a265e0038d92934	2021-03-09 20:58:16	[]	[]	Tue Mar 09 16:13:19 +0000 2021	[]	[{"url":"https://t.co/OWqYRZeKsa","expanded_url":"https://twitter.com/RogerRdharris/status/1362233033084952578","display_url":"twitter.com/RogerRdharris/…","indices":[192,215]}]	Communication strategies to get COVID-19 vaccine into arms Communication strategies to keep COVID-19 vaccine from going into arms There's a Persuasion War on for the minds of 'The Hesitant' https://t.co/OWqYRZeKsa	52833.0	RT @jonrappoport: Communication strategies to get COVID-19 vaccine into arms Communication strategies to keep COVID-19 vaccine from going…	22.0	True	full
1584221	1584221	6047e2859a265e0038d9293e	2021-03-09 20:58:16	[]	[]	Tue Mar 09 17:14:39 +0000 2021	[]	[{"url":"https://t.co/nJXYPQAjHA","expanded_url":"https://www.forbes.com/sites/forbestechcouncil/2021/03/09/how-tech-and-blockchain-innovators-can-come-together-to-survive-the-coronavirus/?sh=7f311110315c","display_url":"forbes.com/sites/forbeste…","indices":[153,176]}]	Kylin featured in Forbes today! 🧙‍♂️🦾 (Worth noting in the paragraph they devote to describing the concept of oracles, we are the only one mentioned😉.) https://t.co/nJXYPQAjHA https://t.co/4T5uWnVHuq	39490.0	RT @Kylin_Network: Kylin featured in Forbes today! 🧙‍♂️🦾 (Worth noting in the paragraph they devote to describing the concept of oracles, w…	10.0	True	full
1584222	1584222	6047e2859a265e0038d9294a	2021-03-09 20:58:16	[]	[]	Tue Mar 09 20:22:22 +0000 2021	[]	[{"url":"https://t.co/mg7CzNnWk2","expanded_url":"https://reitschuster.de/post/bundesregierung-stoppt-fast-alle-corona-hilfen/","display_url":"reitschuster.de/post/bundesreg…","indices":[244,267]}]	Der Regierungs-Pfusch nimmt Ausmaße an, die einen nur noch staunen lassen: Offenbar gab es so große Betrugsfälle bei den Corona-Hilfen, dass nun die meisten gestoppt werden – zum Leidwesen von unzähligen Menschen, die um ihre Existenz kämpfen. https://t.co/mg7CzNnWk2	69632.0	RT @reitschuster: Der Regierungs-Pfusch nimmt Ausmaße an, die einen nur noch staunen lassen: Offenbar gab es so große Betrugsfälle bei den…	9.0	True	full
1584223	1584223	6047e2869a265e0038d92952	2021-03-09 20:58:16	[]	[]	Tue Mar 09 19:04:15 +0000 2021	[]	[{"url":"https://t.co/alKDvu9e9H","expanded_url":"https://tnc.news/2021/03/08/canada-working-on-vaccine-passports-with-g7-countries/","display_url":"tnc.news/2021/03/08/can…","indices":[261,284]}]	Vaccine passports are imposed coercion/restrictions on a medical intervention that not only violate UN Univ Declaration of Human Rights &amp; Cdn Charter—but violate very CORE of medical ethics: informed voluntary consent, Declaration of Geneva, Nuremberg Code https://t.co/alKDvu9e9H	59162.0	RT @dockaurG: Vaccine passports are imposed coercion/restrictions on a medical intervention that not only violate UN Univ Declaration of Hu…	540.0	True	full
1584224	1584224	6047e2869a265e0038d9296a	2021-03-09 20:58:16	[]	[]	Mon Mar 01 13:52:16 +0000 2021	[]	[{"url":"https://t.co/jPBSwdXIXx","expanded_url":"https://www.nber.org/system/files/working_papers/w28505/w28505.pdf","display_url":"nber.org/system/files/w…","indices":[245,268]}]	A new paper proving what we know: women are overrepresented in jobs destroyed by the pandemic, while mothers have been pushed out of work by a lack of school and childcare much more than fathers. The result is huge losses in women's employment. https://t.co/jPBSwdXIXx	14276.0	RT @brycecovert: A new paper proving what we know: women are overrepresented in jobs destroyed by the pandemic, while mothers have been pus…	234.0	True	full
1584225	1584225	6047e2869a265e0038d9297c	2021-03-09 20:58:17	[]	[{"url":"https://t.co/oAX4hqotYQ","expanded_url":"https://deustrader.com/optimus_mixus5.html","display_url":"deustrader.com/optimus_mixus5…","indices":[147,170]}]		[]	[]			Optimus v4 2021-03-09 15:58 ET. *Closed/Sold: $SSYS at $24.42 for 14.04 loss (-36.52%). Stratasys, Ltd (CORP). Trad… https://t.co/DCQmGERmq9	920.0	True	full
1584226	1584226	6047e2869a265e0038d92988	2021-03-09 20:58:17	[]	[{"url":"https://t.co/l89SIuzcq0","expanded_url":"https://www.cdc.gov/coronavirus/2019-ncov/vaccines/fully-vaccinated-guidance.html","display_url":"cdc.gov/coronavirus/20…","indices":[256,279]}]		[]	[]			“For example fully vaccinated grandparents can visit indoors with their unvaccinated healthy daughter and her healt… https://t.co/5u5Gy5Gaaw	34170.0	True	full
1584227	1584227	6047e2869a265e0038d9298a	2021-03-09 20:58:17	[]	[]	Tue Mar 09 20:16:22 +0000 2021	[{"text":"COVID19","indices":[34,42]}]	[{"url":"https://t.co/3yqTwwrt6r","expanded_url":"https://feature.undp.org/emerging-stronger-and-better/","display_url":"feature.undp.org/emerging-stron…","indices":[93,116]}]	Emerging stronger and better from #COVID19: Twelve months, twelve lessons from the pandemic: https://t.co/3yqTwwrt6r via @UNDP https://t.co/SKi7ksjplP	356794.0	RT @GlobalGoalsUN: Emerging stronger and better from #COVID19: Twelve months, twelve lessons from the pandemic: https://t.co/3yqTwwrt6r via…	4.0	True	full
1584228	1584228	6047e2869a265e0038d92990	2021-03-09 20:58:17	[]	[]	Tue Mar 09 20:21:36 +0000 2021	[{"text":"AMY101","indices":[22,29]},{"text":"periodontitis","indices":[136,150]}]	[{"url":"https://t.co/8uT7ZSedsb","expanded_url":"https://twitter.com/Amyndas/status/1369376094667825161","display_url":"twitter.com/Amyndas/status…","indices":[280,303]}]	Excited to share that #AMY101 showed robust clinical efficacy in a gingivitis Ph II trial. These fantastic results validate our primate #periodontitis data &amp; underscore AMY101's potential to become a standard of care periodontal treatment @PennMedicine @ForsythResearch @Penn https://t.co/8uT7ZSedsb	275.0	RT @LambrisJD: Excited to share that #AMY101 showed robust clinical efficacy in a gingivitis Ph II trial. These fantastic results validate…	2203.0	True	full
1584229	1584229	6047e2869a265e0038d9299a	2021-03-09 20:58:17	[]	[]	Tue Mar 09 17:16:00 +0000 2021	[]	[{"url":"https://t.co/jFyWQnL4JI","expanded_url":"https://twitter.com/socialistcam/status/1368906369433239552","display_url":"twitter.com/socialistcam/s…","indices":[171,194]}]	The Conservative government is treating NHS staff with absolute contempt. They should be getting a proper pay rise. Not a kick in the teeth. @socialistcam statement ↓ https://t.co/jFyWQnL4JI	2434184.0	RT @jeremycorbyn: The Conservative government is treating NHS staff with absolute contempt. They should be getting a proper pay rise. Not…	320.0	True	full
1584230	1584230	6047e2869a265e0038d929b2	2021-03-09 20:58:17	[]	[]	Tue Mar 09 19:39:24 +0000 2021	[{"text":"CanalCaribe","indices":[2,14]},{"text":"Cuba","indices":[18,23]},{"text":"CubaEduca","indices":[143,153]}]	[{"url":"https://t.co/UFnVL1mmqS","expanded_url":"https://youtu.be/Bz0d2JWJLjg","display_url":"youtu.be/Bz0d2JWJLjg","indices":[155,178]}]	| #CanalCaribe 🇨🇺 #Cuba | Del 15 de marzo al 2 de julio el @EducativoCuba transmitirá una segunda etapa de actividades docentes televisivas. #CubaEduca 👇https://t.co/UFnVL1mmqS	12556.0	RT @CanalCaribeCuba: | #CanalCaribe 🇨🇺 #Cuba | Del 15 de marzo al 2 de julio el @EducativoCuba transmitirá una segunda etapa de actividade…	549.0	True	full
1584231	1584231	6047e2869a265e0038d929c8	2021-03-09 20:58:17	[]	[]	Tue Mar 09 17:00:02 +0000 2021	[]	[{"url":"https://t.co/kZjGNz2EDe","expanded_url":"http://gov.scot/coronavirus","display_url":"gov.scot/coronavirus","indices":[255,278]}]	FM @NicolaSturgeon has announced changes to the lockdown restrictions in Scotland. From Friday 12 March, up to 4 people from 2 households can meet locally outdoors, including in private gardens. You must still stay 2 metres apart at all times. More at https://t.co/kZjGNz2EDe https://t.co/4xVyAy4Dgk	362991.0	RT @scotgov: FM @NicolaSturgeon has announced changes to the lockdown restrictions in Scotland. From Friday 12 March, up to 4 people from…	47.0	True	full
1584232	1584232	6047e2879a265e0038d929da	2021-03-09 20:58:18	[]	[]	Tue Mar 09 18:32:22 +0000 2021	[{"text":"Bundesregierung","indices":[6,22]},{"text":"Coronavirus","indices":[69,81]},{"text":"CDU","indices":[111,115]},{"text":"Altmaier","indices":[136,145]}]	[{"url":"https://t.co/VFqCJCWA7g","expanded_url":"https://www.spiegel.de/wirtschaft/soziales/bundesregierung-stoppt-corona-hilfen-wegen-vermuteten-millionen-betrugs-a-c205394a-a5a5-4604-928f-cb3caed83ef0?sara_ecid=soci_upd_wbMbjhOSvViISjc8RPU89NcCvtlFcJ","display_url":"spiegel.de/wirtschaft/soz…","indices":[243,266]}]	Diese #Bundesregierung ist einfach nur Lost. Nun verzögern sich die #Coronavirus-Hilfen für Unternehmen, weil #CDU-Wirtschaftsminister #Altmaier es nicht gebacken bekommt, die Hilfen sicher auszuzahlen. Unfähig bis zum geht nicht mehr. /TN https://t.co/VFqCJCWA7g	29359.0	RT @watch_union: Diese #Bundesregierung ist einfach nur Lost. Nun verzögern sich die #Coronavirus-Hilfen für Unternehmen, weil #CDU-Wirtsc…	163.0	True	full
1584233	1584233	6047e2879a265e0038d929de	2021-03-09 20:58:18	[]	[]	Tue Mar 09 14:21:46 +0000 2021	[]	[{"url":"https://t.co/xyBwAXZ8iE","expanded_url":"https://twitter.com/melissadderosa/status/1369130020304781323","display_url":"twitter.com/melissadderosa…","indices":[112,135]}]	Really?🤔 Andrew Cuomo threatened Nursing Homes if they didn't take in Covid Positive Nursing Home Residents . . https://t.co/xyBwAXZ8iE https://t.co/TpYYs3gIJh	14849.0	RT @lawyer4laws: Really?🤔 Andrew Cuomo threatened Nursing Homes if they didn't take in Covid Positive Nursing Home Residents . . https://t.…	414.0	True	full
1584234	1584234	6047e2879a265e0038d929e0	2021-03-09 20:58:18	[]	[]	Tue Mar 09 20:39:35 +0000 2021	[]	[{"url":"https://t.co/mXcVdb1fta","expanded_url":"http://a.msn.com/01/en-us/BB1epSj9?ocid=st","display_url":"a.msn.com/01/en-us/BB1ep…","indices":[182,205]}]	I just can't wait till her phone records on 01/06/21 are made public and she's arrested. GOP Rep. Marjorie Taylor Greene's latest stunt is trying to stall Biden's COVID relief bill https://t.co/mXcVdb1fta	3892.0	RT @jamijturner: I just can't wait till her phone records on 01/06/21 are made public and she's arrested. GOP Rep. Marjorie Taylor Greene'…	5336.0	True	full
1584235	1584235	6047e2879a265e0038d92a08	2021-03-09 20:58:18	[]	[]	Tue Mar 09 20:27:26 +0000 2021	[]	[{"url":"https://t.co/6FpBiDJBIi","expanded_url":"https://youtu.be/A5lqZimTtk8","display_url":"youtu.be/A5lqZimTtk8","indices":[156,179]}]	@mcpaintdoctor @avibebert Bill Gates on vaccines. In 2017, Fauci reports President Trump will have an outbreak on his terms. It was a pre-planned pandemic! https://t.co/6FpBiDJBIi	4949.0	RT @conniesmiles: @mcpaintdoctor @avibebert Bill Gates on vaccines. In 2017, Fauci reports President Trump will have an outbreak on his ter…	2786.0	True	full
1584236	1584236	6047e2879a265e0038d92a0e	2021-03-09 20:58:18	[]	[]	Mon Mar 08 17:34:36 +0000 2021	[{"text":"SARSCoV2","indices":[123,132]}]	[{"url":"https://t.co/0n4EqY1pgC","expanded_url":"https://www.minsal.cl/nuevo-coronavirus-2019-ncov/informe-epidemiologico-covid-19/","display_url":"minsal.cl/nuevo-coronavi…","indices":[254,277]}]	🔴Hace 2 sábados se publicó en Informe Epidemiológico que el 30/01 se detectó el primer caso en Chile de la variante P.1 de #SARSCoV2 proveniente de Brasil. Hasta el 25/02 habían 14 casos. ¿Xq las autoridades del Minsal no lo comunicaron a la ciudadanía? https://t.co/0n4EqY1pgC https://t.co/tcLKvWxNh4	73564.0	RT @AndreaObaid: 🔴Hace 2 sábados se publicó en Informe Epidemiológico que el 30/01 se detectó el primer caso en Chile de la variante P.1 de…	11.0	True	full
1584237	1584237	6047e2879a265e0038d92a10	2021-03-09 20:58:18	[]	[]	Tue Mar 09 19:28:00 +0000 2021	[]	[{"url":"https://t.co/UgwubxN3RN","expanded_url":"https://www.cnbc.com/2021/03/09/biden-covid-stimulus-bill-boosts-low-income-americans-more-than-trump-tax-cuts.html","display_url":"cnbc.com/2021/03/09/bid…","indices":[190,213]}]	$1.9 trillion tax cut approved by every Republican: 17% went to the middle-class and the poor $1.9 trillion stimulus rejected by every Republican: 68% goes to the middle-class and the poor https://t.co/UgwubxN3RN	385088.0	RT @DanPriceSeattle: $1.9 trillion tax cut approved by every Republican: 17% went to the middle-class and the poor $1.9 trillion stimulus…	189.0	True	full
1584238	1584238	6047e2879a265e0038d92a2a	2021-03-09 20:58:18	[]	[{"url":"https://t.co/QYpMee4lN6","expanded_url":"http://www.nasser-mohammad.com/showthread.php?t=41979","display_url":"nasser-mohammad.com/showthread.php…","indices":[194,217]}]		[]	[]			"فبدل أن يُنفِّذوا ما توصّاهم الله به تجاه الكافرين الذين لا يقاتلونهم في دين الله (أن تبرّوهم وتقسطوا إليهم)" الإ… https://t.co/HzDNojpkPt	105.0	True	full
1584239	1584239	6047e2879a265e0038d92a2e	2021-03-09 20:58:19	[]	[]	Tue Mar 09 20:51:27 +0000 2021	[]	[{"url":"https://t.co/7LlBEJFG2y","expanded_url":"https://twitter.com/filtermag_org/status/1369306542638522369","display_url":"twitter.com/filtermag_org/…","indices":[292,315]}]	“The criminalization of drugs has always fostered a lack of transparency &amp; consent for people who use them. But the rise of fentanyl &amp; its analogues both reflects &amp; has created a market volatility, accelerated by the COVID-19 pandemic, that demands immediate, actionable change.” https://t.co/7LlBEJFG2y	911.0	RT @ssdpofficial: “The criminalization of drugs has always fostered a lack of transparency &amp; consent for people who use them. But the rise…	7414.0	True	full
1584240	1584240	6047e2879a265e0038d92a30	2021-03-09 20:58:19	[]	[{"url":"https://t.co/ctXMztNLkC","expanded_url":"http://toronto.ca/Covid19IncomeSupport","display_url":"toronto.ca/Covid19IncomeS…","indices":[166,189]},{"url":"https://t.co/3yV1sFZBiG","expanded_url":"https://www.toronto.ca/wp-content/uploads/2020/12/8d0e-2020-12-15-COVID19-IncomeSupportHandout-TRANSLATED-002.pdf","display_url":"toronto.ca/wp-content/upl…","indices":[192,215]}]		[]	[]			"Tested Positive for COVID-19 and Financial Help" flyer outlining financial help for those with COVID-19 or needing… https://t.co/q3ddNhzDD7	2362.0	True	full
1584241	1584241	6047e2879a265e0038d92a3e	2021-03-09 20:58:19	[]	[]	Mon Mar 08 22:06:07 +0000 2021	[{"text":"COVID19","indices":[62,70]}]	[{"url":"https://t.co/rIAsm9ycLr","expanded_url":"https://www.washingtonexaminer.com/news/homeland-security-test-migrants-coronavirus-southern-border","display_url":"washingtonexaminer.com/news/homeland-…","indices":[123,146]}]	The Biden Administration: It’s not our problem if we release #COVID19 positive migrants into the community. It’s yours. https://t.co/rIAsm9ycLr	1960495.0	RT @Jim_Jordan: The Biden Administration: It’s not our problem if we release #COVID19 positive migrants into the community. It’s yours.…	10.0	True	full
1584242	1584242	6047e2889a265e0038d92a66	2021-03-09 20:58:19	[]	[]	Mon Mar 08 20:11:32 +0000 2021	[]	[{"url":"https://t.co/K5Avu7xeUP","expanded_url":"https://m.jpost.com/breaking-news/pfizer-ceo-albert-bourla-calls-israel-worlds-lab-in-interview-to-nbc-660349","display_url":"m.jpost.com/breaking-news/…","indices":[246,269]}]	According to the FDA’s adverse reporting system, 3 dozen cases of spontaneous miscarriages or stillbirths occurred after taking the Covid-19 vaccination. This raises ethical concerns about offering pregnant women experimental biological agents. https://t.co/K5Avu7xeUP https://t.co/c6ppO5B3Ew	233210.0	RT @drsimonegold: According to the FDA’s adverse reporting system, 3 dozen cases of spontaneous miscarriages or stillbirths occurred after…	426.0	True	full
1584243	1584243	6047e2889a265e0038d92a6e	2021-03-09 20:58:19	[]	[]	Tue Mar 09 01:53:18 +0000 2021	[]	[{"url":"https://t.co/FC7P03bteB","expanded_url":"https://www.thedailybeast.com/texas-rep-dan-crenshaw-decided-the-covid-19-pandemic-was-the-perfect-time-to-buy-and-not-disclose-stocks?ref=author","display_url":"thedailybeast.com/texas-rep-dan-…","indices":[168,191]}]	NEW: Dan Crenshaw didn't buy any stocks as a congressman. Until the pandemic hit. Then he didn't disclose them, in violation of the STOCK Act. Twice. Me @thedailybeast https://t.co/FC7P03bteB	20021.0	RT @SollenbergerRC: NEW: Dan Crenshaw didn't buy any stocks as a congressman. Until the pandemic hit. Then he didn't disclose them, in viol…	1178.0	True	full
1584244	1584244	6047e2889a265e0038d92a72	2021-03-09 20:58:19	[]	[]	Tue Mar 09 10:00:15 +0000 2021	[{"text":"jeu","indices":[72,76]},{"text":"twitter","indices":[164,172]},{"text":"Concours","indices":[174,183]},{"text":"JEUCONCOURS","indices":[184,196]},{"text":"BonPlan","indices":[197,205]},{"text":"Disney","indices":[206,213]},{"text":"Avengers","indices":[214,223]},{"text":"HarryPotter","indices":[224,236]},{"text":"mickey","indices":[237,244]},{"text":"minecraft","indices":[245,255]},{"te…	[{"url":"https://t.co/5EMyuq9mgJ","expanded_url":"https://anniversaire-en-or.com","display_url":"anniversaire-en-or.com","indices":[81,104]}]	CONCOURS RT+FOLLOW @Anniv_OR &amp; @Magicheroesfr pour gagner 1 kit de #jeu sur https://t.co/5EMyuq9mgJ et 1 coussin au choix. TAS: 15/03/21 parmi FB, Insta &amp; #twitter. #Concours #JEUCONCOURS #BonPlan #Disney #Avengers #HarryPotter #mickey #minecraft #escape #anime #animation #tweet https://t.co/GqzP5EJtvt	3867.0	RT @Magicheroesfr: CONCOURS RT+FOLLOW @Anniv_OR &amp; @Magicheroesfr pour gagner 1 kit de #jeu sur https://t.co/5EMyuq9mgJ et 1 coussin au cho…	100.0	True	full
1584245	1584245	6047e2889a265e0038d92a92	2021-03-09 20:58:20	[]	[]	Tue Mar 09 19:23:14 +0000 2021	[]	[{"url":"https://t.co/fsunBr9MX3","expanded_url":"http://www.rosarinoticias.com/2021/03/el-radicalismo-presento-un-proyecto.html","display_url":"rosarinoticias.com/2021/03/el-rad…","indices":[115,138]}]	RosariNoticias: El radicalismo presentó un proyecto para privatizar la compra de las vacunas contra el coronavirus https://t.co/fsunBr9MX3 a través de @RosariNoticias https://t.co/TXQgn5uczz	22120.0	RT @RosariNoticias: RosariNoticias: El radicalismo presentó un proyecto para privatizar la compra de las vacunas contra el coronavirus http…	877.0	True	full
1584246	1584246	6047e2889a265e0038d92a94	2021-03-09 20:58:20	[]	[]	Tue Mar 09 02:30:00 +0000 2021	[{"text":"SemanaSanta","indices":[3,15]},{"text":"QuédateEnCasa","indices":[16,30]},{"text":"MedidasSanitarias","indices":[104,122]},{"text":"COVID19","indices":[150,158]},{"text":"SuSanaDistancia","indices":[163,179]},{"text":"UsoDeCubrebocas","indices":[182,198]},{"text":"LavadoDeManos","indices":[201,215]},{"text":"MeCuido","indices":[252,260]},{"text":"PorAmorALaVida","indices":[261,276]}]	[{"url":"https://t.co/8eu3lX8QXh","expanded_url":"https://www.coronavirus.gob.mx/","display_url":"coronavirus.gob.mx","indices":[227,250]}]	En #SemanaSanta #QuédateEnCasa y convive con tu familia. Hidrátate y cuida tu alimentación. Mantén las #MedidasSanitarias para prevenir contagios de #COVID19. ✅ #SuSanaDistancia ✅ #UsoDeCubrebocas ✅ #LavadoDeManos Visita ➡️ https://t.co/8eu3lX8QXh #MeCuido #PorAmorALaVida https://t.co/P1YqWP43mk	1215740.0	RT @SSalud_mx: En #SemanaSanta #QuédateEnCasa y convive con tu familia. Hidrátate y cuida tu alimentación. Mantén las #MedidasSanitarias p…	25.0	True	full
1584247	1584247	6047e2889a265e0038d92a9a	2021-03-09 20:58:20	[]	[{"url":"https://t.co/kAsTRaZiBR","expanded_url":"https://propublica.org/article/contractor-masks-guilty-plea","display_url":"propublica.org/article/contra…","indices":[223,246]}]		[]	[]			"An amateur mask broker awarded more than $38m in federal contracts to provide N95 masks has pled guilty to defraud… https://t.co/OXgoxKn1Oi	73937.0	True	full
1584248	1584248	6047e2889a265e0038d92aa0	2021-03-09 20:58:20	[]	[]	Tue Mar 09 19:18:33 +0000 2021	[{"text":"CDMX","indices":[38,43]}]	[{"url":"https://t.co/E1EOzoC72J","expanded_url":"http://ow.ly/hfM350DUtjz","display_url":"ow.ly/hfM350DUtjz","indices":[214,237]}]	La Fiscalía General de Justicia de la #CDMX solicitó la colaboración de la @FGRMexico y del @INAMI_mx para la búsqueda, localización y aprehensión de Cuauhtémoc Gutiérrez de la Torre y cuatro de sus colaboradores. https://t.co/E1EOzoC72J	4891997.0	RT @proceso: La Fiscalía General de Justicia de la #CDMX solicitó la colaboración de la @FGRMexico y del @INAMI_mx para la búsqueda, locali…	123.0	True	full
1584249	1584249	6047e2889a265e0038d92aa4	2021-03-09 20:58:20	[]	[]	Tue Mar 09 20:58:01 +0000 2021	[]	[{"url":"https://t.co/6GXU8sqNwp","expanded_url":"https://bbc.in/3clmcQx","display_url":"bbc.in/3clmcQx","indices":[130,153]}]	New row breaks out between UK and EU after the bloc's most senior official suggested the UK banned all Covid-19 vaccine exports https://t.co/6GXU8sqNwp	12064918.0	RT @BBCNews: New row breaks out between UK and EU after the bloc's most senior official suggested the UK banned all Covid-19 vaccine export…	891.0	True	full
1584250	1584250	6047e2889a265e0038d92aac	2021-03-09 20:58:20	[]	[]	Tue Mar 09 20:58:02 +0000 2021	[{"text":"PRIAN","indices":[56,62]}]	[{"url":"https://t.co/TfY7gqe2Mc","expanded_url":"https://mariocd.mx/los-del-prian-gobiernan-como-mafiosos/","display_url":"mariocd.mx/los-del-prian-…","indices":[252,275]}]	Francisco G. Cabeza de Vaca es el quinto gobernador del #PRIAN en Tamaulipas vinculado a la delincuencia organizada. Se alían porque se aferran al poder, se tapan sus corruptelas y negocios. Este 2021 la transformación va a descabezar a la corrupción. https://t.co/TfY7gqe2Mc https://t.co/rzBnOivOsZ	276794.0	RT @mario_delgado: Francisco G. Cabeza de Vaca es el quinto gobernador del #PRIAN en Tamaulipas vinculado a la delincuencia organizada. Se…	421.0	True	full
1584251	1584251	6047e2899a265e0038d92abe	2021-03-09 20:58:20	[]	[{"url":"https://t.co/oAX4hqotYQ","expanded_url":"https://deustrader.com/optimus_mixus5.html","display_url":"deustrader.com/optimus_mixus5…","indices":[174,197]}]		[]	[]			Optimus v4 2021-03-09 15:58 ET. *Closed/Sold: $SHOP at $1131.50 for 303.20 loss (-21.14%). Shopify, Inc Subordinate… https://t.co/xZdFtxlBhs	920.0	True	full
1584252	1584252	6047e2899a265e0038d92ac2	2021-03-09 20:58:20	[]	[]	Tue Mar 09 19:54:02 +0000 2021	[]	[{"url":"https://t.co/tkDNFTp8Za","expanded_url":"https://nbcnews.to/3cmEukq","display_url":"nbcnews.to/3cmEukq","indices":[144,167]}]	A week after Microsoft announced that its widely used email server program had been hacked, experts are not encouraged by what they have found. https://t.co/tkDNFTp8Za	8387941.0	RT @NBCNews: A week after Microsoft announced that its widely used email server program had been hacked, experts are not encouraged by what…	382.0	True	full
1584253	1584253	6047e2899a265e0038d92ac6	2021-03-09 20:58:20	[]	[]	Tue Mar 09 20:39:06 +0000 2021	[]	[{"url":"https://t.co/K4rOgtVVmg","expanded_url":"https://www.biorxiv.org/content/10.1101/2021.03.08.434469v1.full","display_url":"biorxiv.org/content/10.110…","indices":[234,257]}]	How do human promoters sense genomic context to control gene expression? Exciting study from @BarakACohen integrating hundreds of promoters into different loci Promoters are broadly compatible with activation in different contexts https://t.co/K4rOgtVVmg	2173.0	RT @jengreitz: How do human promoters sense genomic context to control gene expression? Exciting study from @BarakACohen integrating hundr…	552.0	True	full
1584254	1584254	6047e2899a265e0038d92acc	2021-03-09 20:58:20	[]	[]	Tue Mar 09 20:04:56 +0000 2021	[]	[{"url":"https://t.co/3e34QyaUac","expanded_url":"https://time.com/5945003/cdc-guidelines-vaccinated-people/","display_url":"time.com/5945003/cdc-gu…","indices":[145,168]}]	(CDC)- Even if you are "fully vaccinated", it now says you must still wear a face mask in public. Only small private indoor meetings are exempt. https://t.co/3e34QyaUac	55385.0	RT @GregMannarino: (CDC)- Even if you are "fully vaccinated", it now says you must still wear a face mask in public. Only small private ind…	6125.0	True	full
1584255	1584255	6047e2899a265e0038d92ada	2021-03-09 20:58:20	[]	[{"url":"https://t.co/w4T4E0sDfe","expanded_url":"https://www.thenewneo.com/2021/03/08/looking-back-at-covid/","display_url":"thenewneo.com/2021/03/08/loo…","indices":[259,282]}]		[]	[]			“COVID-19 has been hyped by the press and @theDemocrats to criticize and blame Trump.” But it didn’t occur to me ad… https://t.co/f8MncbjX35	1111.0	True	full
1584256	1584256	6047e2899a265e0038d92af4	2021-03-09 20:58:21	[]	[{"url":"https://t.co/I5aNzxOIpL","expanded_url":"http://welch.edu/Divinity","display_url":"welch.edu/Divinity","indices":[257,280]}]		[]	[]			JOIN US for a Live virtual information meeting on Monday, March 15 at 6pm CST as President, Matt Pinson, Welch Prov… https://t.co/ypTlTeUPNd	2469.0	True	full
1584257	1584257	6047e2899a265e0038d92afa	2021-03-09 20:58:21	[{"text":"design","indices":[173,180]},{"text":"futureofwork","indices":[181,194]},{"text":"designstudio","indices":[195,208]},{"text":"leadership","indices":[209,220]},{"text":"postcovid19","indices":[221,233]}]	[{"url":"https://t.co/tqmY4vlfvz","expanded_url":"https://www.idsa.org/summer-innovation-whats-next-design-studio","display_url":"idsa.org/summer-innovat…","indices":[234,257]}]		[]	[]			We're curious how industrial designers will return to work post-COVID. Share your thoughts and ideas to be included… https://t.co/NL4qTlKR4Z	516.0	True	full
1584258	1584258	6047e2899a265e0038d92b08	2021-03-09 20:58:21	[]	[]	Tue Mar 09 04:02:22 +0000 2021	[]	[{"url":"https://t.co/tgCM9Qfg8H","expanded_url":"https://youtu.be/Flbhk1KHHJw","display_url":"youtu.be/Flbhk1KHHJw","indices":[147,170]}]	The zoom lens on @NASAPersevere is so awesome I made a 30 minute film in 4k of its very first full 360 panorama. Go watch it now. 'This Is Mars' https://t.co/tgCM9Qfg8H https://t.co/Gn4mEsOZ6i	23421.0	RT @_TheSeaning: The zoom lens on @NASAPersevere is so awesome I made a 30 minute film in 4k of its very first full 360 panorama. Go watch…	3.0	True	full
1584259	1584259	6047e2899a265e0038d92b0a	2021-03-09 20:58:21	[]	[]	Tue Mar 09 16:28:53 +0000 2021	[{"text":"AmericanRescuePlan","indices":[265,284]}]	[{"url":"https://t.co/iaLoFSyH7V","expanded_url":"https://twitter.com/ewerickson/status/1369302922329288707","display_url":"twitter.com/ewerickson/sta…","indices":[285,308]}]	The below person thinks the American people are stupid. We are not stupid. Voters know Dems did not pass any laws regulating Dr. Seuss. They also know Dems passed a law that delivered stimulus checks, unemployment benefits, tax credits &amp; small business loans. #AmericanRescuePlan https://t.co/iaLoFSyH7V	1600551.0	RT @tedlieu: The below person thinks the American people are stupid. We are not stupid. Voters know Dems did not pass any laws regulating D…	1633.0	True	full
1584260	1584260	6047e2899a265e0038d92b1a	2021-03-09 20:58:21	[]	[]	Tue Mar 09 12:08:56 +0000 2021	[]	[{"url":"https://t.co/L1UHgd57kx","expanded_url":"https://bostonschoolbusunion.org/union-power-picketline-and-car-caravan-march-9-10am/","display_url":"bostonschoolbusunion.org/union-power-pi…","indices":[161,184]}]	Boston school bus drivers plan to picket &amp; hold car caravan Tuesday. They’re concerned about lack of vaccination &amp; testing, safety protocols, wage cuts. https://t.co/L1UHgd57kx	3188.0	RT @GlobeVaznis: Boston school bus drivers plan to picket &amp; hold car caravan Tuesday. They’re concerned about lack of vaccination &amp; testing…	771.0	True	full
1584261	1584261	6047e2899a265e0038d92b24	2021-03-09 20:58:21	[]	[]	Tue Mar 09 19:14:12 +0000 2021	[]	[{"url":"https://t.co/rwsPgtw5gz","expanded_url":"https://www.eldesconcierto.cl/nacional/2021/03/09/ministro-juan-jose-ossa-avisa-que-si-no-se-extiende-el-estado-de-excepcion-se-acaba-el-ife-y-bono-covid.html","display_url":"eldesconcierto.cl/nacional/2021/…","indices":[214,237]}]	Impresentable, vergonzoso y gravísimo que un gobierno condicione la entrega de beneficios sociales (en medio de una crisis) con el solo afán de imponer una medida que, a todas luces, no ha dado el efecto esperado. https://t.co/rwsPgtw5gz	545069.0	RT @danieljadue: Impresentable, vergonzoso y gravísimo que un gobierno condicione la entrega de beneficios sociales (en medio de una crisis…	230.0	True	full
1584262	1584262	6047e2899a265e0038d92b28	2021-03-09 20:58:21	[]	[{"url":"https://t.co/GPGMPfk0Pp","expanded_url":"https://www.eastbayri.com/stories/bcwa-will-soon-connect-emergency-supply-with-east-providence,88623","display_url":"eastbayri.com/stories/bcwa-w…","indices":[248,271]}]		[]	[]			The Bristol County Water Authority will soon complete its recent project to construct a new $6.9 million emergency… https://t.co/aq9TByMepv	4057.0	True	full
1584263	1584263	6047e28a9a265e0038d92b46	2021-03-09 20:58:22	[]	[]	Tue Mar 09 20:56:10 +0000 2021	[{"text":"acdc","indices":[92,97]},{"text":"wearamask","indices":[98,108]},{"text":"respectfastfoodworkers","indices":[109,132]}]	[{"url":"https://t.co/3YxIO2OJ8X","expanded_url":"https://www.instagram.com/p/CMNlDpMBTP8/?igshid=18so6f2db29wg","display_url":"instagram.com/p/CMNlDpMBTP8/…","indices":[133,156]}]	Wear a mask in the drive through. It’s a sign of respect to the person working the window. #acdc #wearamask #respectfastfoodworkers https://t.co/3YxIO2OJ8X	187451.0	RT @HilarieBurton: Wear a mask in the drive through. It’s a sign of respect to the person working the window. #acdc #wearamask #respectfas…	1634.0	True	full
1584264	1584264	6047e28a9a265e0038d92b4e	2021-03-09 20:58:22	[]	[{"url":"https://t.co/zJXERuxOCF","expanded_url":"https://www.milenio.com/politica/comunidad/8m-diputada-de-nuevo-leon-abandona-trabajo-del-dia-en-congreso","display_url":"milenio.com/politica/comun…","indices":[187,210]}]		[]	[]			La diputada Guadalupe Rodríguez se tomó el día con motivo del Día Internacional de la Mujer y aunque invitó a las d… https://t.co/H0d7n7pd7d	81508.0	True	full
1584265	1584265	6047e28a9a265e0038d92b50	2021-03-09 20:58:22	[]	[]	Tue Mar 09 15:09:55 +0000 2021	[]	[{"url":"https://t.co/Qnz7GTXjgo","expanded_url":"https://www.quantamagazine.org/what-is-life-its-vast-diversity-defies-easy-definition-20210309/","display_url":"quantamagazine.org/what-is-life-i…","indices":[229,252]}]	What is life, you ask? @carlzimmer explores this enormous question in his new book, "Life's Edge: The Search for What It Means to Be Alive," which was released into the wild today. Read this exclusive excerpt in @QuantaMagazine: https://t.co/Qnz7GTXjgo	8219.0	RT @7homaslin: What is life, you ask? @carlzimmer explores this enormous question in his new book, "Life's Edge: The Search for What It Mea…	530.0	True	full
1584266	1584266	6047e28a9a265e0038d92b5e	2021-03-09 20:58:22	[]	[]	Tue Mar 09 18:23:40 +0000 2021	[{"text":"measure","indices":[271,279]}]	[{"url":"https://t.co/NwhX9xJYFK","expanded_url":"https://blog.bluetuskr.com/new-google-analytics-4","display_url":"blog.bluetuskr.com/new-google-ana…","indices":[220,243]}]	"If you're looking for better analytics and deeper insights into your e-commerce website and its audience, you should upgrade to Google Analytics 4." How to Set Up the New Google Analytics 4 for Your E-commerce Website https://t.co/NwhX9xJYFK /by @AndrewMaff @BlueTuskr #measure https://t.co/7zf85MdX6W	1148377.0	RT @googleanalytics: "If you're looking for better analytics and deeper insights into your e-commerce website and its audience, you should…	107.0	True	full
1584267	1584267	6047e28a9a265e0038d92b6a	2021-03-09 20:58:22	[]	[]	Tue Mar 09 16:26:44 +0000 2021	[{"text":"zoom","indices":[21,26]},{"text":"UK","indices":[77,80]}]	[{"url":"https://t.co/nbhx8jmh7k","expanded_url":"https://twitter.com/asiahouseuk/status/1368857580454481920","display_url":"twitter.com/asiahouseuk/st…","indices":[286,309]}]	Tomorrow morning via #zoom I am looking forward to speaking at @asiahouseuk #UK Japan Dialogue. I used to be chief economist of Dai-Ichi Kangyo Bank International then the biggest bank in the world &amp; I remember correctly forecasting Japan’s move to 0% per rates &amp; low yields. https://t.co/nbhx8jmh7k	12624.0	RT @DrGerardLyons: Tomorrow morning via #zoom I am looking forward to speaking at @asiahouseuk #UK Japan Dialogue. I used to be chief econ…	1684.0	True	full
1584268	1584268	6047e28a9a265e0038d92b6e	2021-03-09 20:58:22	[]	[]	Wed Mar 03 10:52:28 +0000 2021	[{"text":"AyusoDimision","indices":[228,242]}]	[{"url":"https://t.co/7Yy7jdk1Oo","expanded_url":"https://www.publico.es/sociedad/madrid-recurre-sanidad-privada-campana-vacunacion-covid-19.html","display_url":"publico.es/sociedad/madri…","indices":[244,267]}]	El desastre que estaba organizando el Gobierno de la Comunidad de Madrid en la vacunación y el paralizar las vacunas que recibía del Estado tenía un único objetivo, que unos pocos se enriqueciesen con la salud de todas y todos. #AyusoDimision https://t.co/7Yy7jdk1Oo	52137.0	RT @David_Calvo: El desastre que estaba organizando el Gobierno de la Comunidad de Madrid en la vacunación y el paralizar las vacunas que r…	167.0	True	full
1584269	1584269	6047e28a9a265e0038d92b7e	2021-03-09 20:58:22	[]	[]	Tue Mar 09 08:47:06 +0000 2021	[]	[{"url":"https://t.co/gxV5i0DRFg","expanded_url":"https://www.actionfraud.police.uk/alert/13587","display_url":"actionfraud.police.uk/alert/13587","indices":[256,279]}]	Beginning today, the @NHSuk will be sending text messages to some people to invite them to book a COVID-19 vaccine appointment. 📱 Remember, the NHS will never ask you for payment or banking details in order to receive the vaccine. For more info, visit: https://t.co/gxV5i0DRFg https://t.co/1vdg67DoAV	63978.0	RT @actionfrauduk: Beginning today, the @NHSuk will be sending text messages to some people to invite them to book a COVID-19 vaccine appoi…	471.0	True	full
1584270	1584270	6047e28a9a265e0038d92b8a	2021-03-09 20:58:22	[]	[{"url":"https://t.co/CKeTny5lx3","expanded_url":"https://www.stltoday.com/sports/columns/benjamin-hochman/hochman-meet-10-athletes-and-sports-luminaries-who-persevered-amid-the-pandemic/collection_3d32f036-a6d8-547d-a947-c1c628ba24ac.html#1","display_url":"stltoday.com/sports/columns…","indices":[162,185]}]		[]	[]			Cross country/track head coach Steve Picucci is noted as one of 10 athletes and sports luminaries who persevered am… https://t.co/hZqW32S4AB	3254.0	True	full
1584271	1584271	6047e28a9a265e0038d92b94	2021-03-09 20:58:22	[]	[]	Tue Mar 09 20:55:53 +0000 2021	[]	[{"url":"https://t.co/GouEV5HoBh","expanded_url":"https://la1ere.francetvinfo.fr/covid-19-des-renforts-sanitaires-envoyes-a-wallis-et-futuna-954319.html","display_url":"la1ere.francetvinfo.fr/covid-19-des-r…","indices":[173,196]}]	⚡Après la découverte des premiers cas de Covid-19 à Wallis et Futuna, le gouvernement annonce l'envoi de renforts sanitaires sur place. 48 cas sont pour l'heure identifiés. https://t.co/GouEV5HoBh https://t.co/3Aymg4j6Fr	58832.0	RT @la1ere: ⚡Après la découverte des premiers cas de Covid-19 à Wallis et Futuna, le gouvernement annonce l'envoi de renforts sanitaires su…	2018.0	True	full
1584272	1584272	6047e28a9a265e0038d92b96	2021-03-09 20:58:23	[]	[]	Tue Mar 09 16:55:38 +0000 2021	[]	[{"url":"https://t.co/7ewZ2G1zD2","expanded_url":"https://blogs.scientificamerican.com/observations/one-root-cause-of-pandemics-few-people-think-about/","display_url":"blogs.scientificamerican.com/observations/o…","indices":[268,291]}]	@ghostboy2015 @phocks The tweet is pointing out the irony that hospitals serve food whose production is a source of most infections diseases in humans (60% existing, 75% of emerging diseases). Zoonotic disease from animal agriculture will likely cause next pandemic. https://t.co/7ewZ2G1zD2	1164.0	RT @FeralCosmonaut: @ghostboy2015 @phocks The tweet is pointing out the irony that hospitals serve food whose production is a source of mos…	1164.0	True	full
1584273	1584273	6047e28b9a265e0038d92ba0	2021-03-09 20:58:23	[]	[]	Tue Mar 09 20:48:39 +0000 2021	[]	[{"url":"https://t.co/0DrUgNslve","expanded_url":"https://www.teachbetter.com/blog/never-too-old-for-play/","display_url":"teachbetter.com/blog/never-too…","indices":[193,216]}]	Play, in its purest simplest form, is an activity that one chooses to do and that brings that person enjoyment. That’s it. The recipe to determine play is only two ingredients: choice and joy. https://t.co/0DrUgNslve via @PlayYay @Hannahnia joins me in a blog post about play!	1915.0	RT @PlayYay: Play, in its purest simplest form, is an activity that one chooses to do and that brings that person enjoyment. That’s it. The…	16886.0	True	full
1584274	1584274	6047e28b9a265e0038d92ba4	2021-03-09 20:58:23	[]	[]	Fri Mar 05 14:00:24 +0000 2021	[]	[{"url":"https://t.co/MpcTeR7Say","expanded_url":"http://ow.ly/oOZn50DR1KR","display_url":"ow.ly/oOZn50DR1KR","indices":[239,262]}]	A last-minute insert by Democrats looking to offset the cost of their coronavirus aid package would send tax collectors into the gig economy, eventually costing Uber and DoorDash drivers, Airbnb hosts and others about $1 billion annually. https://t.co/MpcTeR7Say	362751.0	RT @rollcall: A last-minute insert by Democrats looking to offset the cost of their coronavirus aid package would send tax collectors into…	217.0	True	full
1584275	1584275	6047e28b9a265e0038d92ba6	2021-03-09 20:58:23	[]	[]	Tue Mar 09 15:32:00 +0000 2021	[{"text":"JeuConcoursTPMP","indices":[2,18]},{"text":"Enfoires2021","indices":[27,40]},{"text":"TPMP","indices":[63,68]},{"text":"Enfoires2021","indices":[170,183]}]	[{"url":"https://t.co/uTEVXdGiCP","expanded_url":"https://www.enfoires.fr","display_url":"enfoires.fr","indices":[246,269]}]	❤️#JeuConcoursTPMP spécial #Enfoires2021❤️ @Cyrilhanouna et #TPMP se mobilisent pour la bonne cause 🥰 ➡️RT+FOLLOW @TPMP et @restosducoeur pour tenter de gagner le CD #Enfoires2021 🍀100 GAGNANTS tirés au sort le 15/03/21🍀 Soutenez la cause➡️https://t.co/uTEVXdGiCP https://t.co/DXevsnKSZa	3545345.0	RT @TPMP: ❤️#JeuConcoursTPMP spécial #Enfoires2021❤️ @Cyrilhanouna et #TPMP se mobilisent pour la bonne cause 🥰 ➡️RT+FOLLOW @TPMP et @r…	27.0	True	full
1584276	1584276	6047e28b9a265e0038d92baa	2021-03-09 20:58:23	[]	[]	Tue Mar 09 19:00:50 +0000 2021	[{"text":"Falso","indices":[0,6]}]	[{"url":"https://t.co/P47DfejQxk","expanded_url":"https://www.google.com.ar/amp/s/chequeado.com/el-explicador/coronavirus-como-se-ubica-la-argentina-en-las-muertes-por-millon-de-habitantes/amp/","display_url":"google.com.ar/amp/s/chequead…","indices":[191,214]}]	#Falso es lo de ustedes. Me base en un informe vuestro año vencido. A diciembre de 2020 nuestro país lamentablemente terminó 9 en muertos por Covid x millón . Informe de ustedes. Saludos. https://t.co/P47DfejQxk Saludos.	233679.0	RT @WolffWaldo: #Falso es lo de ustedes. Me base en un informe vuestro año vencido. A diciembre de 2020 nuestro país lamentablemente termin…	2045.0	True	full
1584277	1584277	6047e28b9a265e0038d92bbc	2021-03-09 20:58:23	[]	[]	Tue Mar 09 20:08:10 +0000 2021	[]	[{"url":"https://t.co/bIuZCiU0L1","expanded_url":"https://www.theatlantic.com/magazine/archive/2021/04/unlocking-the-mysteries-of-long-covid/618076/","display_url":"theatlantic.com/magazine/archi…","indices":[164,187]}]	"What people need to know is the pandemic’s toll is likely much higher than we are imagining" As I've been saying for a long time, it's not just about mortality. https://t.co/bIuZCiU0L1	4124.0	RT @DavidSteadson: "What people need to know is the pandemic’s toll is likely much higher than we are imagining" As I've been saying for a…	281.0	True	full
1584278	1584278	6047e28b9a265e0038d92bce	2021-03-09 20:58:23	[]	[]	Mon Mar 08 17:49:29 +0000 2021	[]	[{"url":"https://t.co/s6xHnorxby","expanded_url":"http://sfchronicle.com/bayarea/article/Protesters-target-Santa-Cruz-Trader-Joe-s-15990636.php","display_url":"sfchronicle.com/bayarea/articl…","indices":[254,277]}]	1/ Folks, please stop comparing the mask rules to Nazi Germany! They're way more like late-stage Soviet propaganda - public messages pushed from the top that only most credulous still believe but that everyone else simply sighs and accepts. For now... https://t.co/s6xHnorxby	226698.0	RT @AlexBerenson: 1/ Folks, please stop comparing the mask rules to Nazi Germany! They're way more like late-stage Soviet propaganda - pub…	241.0	True	full
1584279	1584279	6047e28b9a265e0038d92be8	2021-03-09 20:58:24	[]	[]	Tue Mar 09 19:20:04 +0000 2021	[]	[{"url":"https://t.co/eCDVAmw48x","expanded_url":"https://buff.ly/3cfy9qD","display_url":"buff.ly/3cfy9qD","indices":[255,278]}]	BREAKING The Manhattan DA’s office is expanding its investigation into Donald Trump while it’s presenting evidence to a grand jury. In NY, prosecutors must present evidence to a grand jury to secure a criminal indictment against a criminal suspect. https://t.co/eCDVAmw48x	15039.0	RT @highbrow_nobrow: BREAKING The Manhattan DA’s office is expanding its investigation into Donald Trump while it’s presenting evidence to…	160.0	True	full
1584280	1584280	6047e28b9a265e0038d92bf0	2021-03-09 20:58:24	[]	[]	Tue Mar 09 13:03:35 +0000 2021	[{"text":"COVID19","indices":[44,52]}]	[{"url":"https://t.co/af24sl8RId","expanded_url":"https://twitter.com/i/broadcasts/1zqKVXRDXXnJB","display_url":"twitter.com/i/broadcasts/1…","indices":[131,154]}]	Reafirmamos el compromiso de vacunar contra #COVID19, de manera universal y gratuita, a las y los mexicanos. Conferencia matutina. https://t.co/af24sl8RId	7882890.0	RT @lopezobrador_: Reafirmamos el compromiso de vacunar contra #COVID19, de manera universal y gratuita, a las y los mexicanos. Conferencia…	85.0	True	full
1584281	1584281	6047e28c9a265e0038d92c18	2021-03-09 20:58:24	[]	[]	Tue Mar 09 18:14:24 +0000 2021	[]	[{"url":"https://t.co/CBNhBy83ar","expanded_url":"https://rassemblementnational.fr/wp-content/uploads/2021/03/WEB_CONTRE_PROJET_ECOLOGIE_RASS_NAT_.pdf","display_url":"rassemblementnational.fr/wp-content/upl…","indices":[208,231]}]	🌿 Découvrez notre contre-projet face au référendum gouvernemental sur l’écologie : 15 questions de fond pour que les Français se réapproprient le débat fondamental sur la protection de l’environnement ! 👉🏻 https://t.co/CBNhBy83ar https://t.co/lMZyWZbfqI	267703.0	RT @RNational_off: 🌿 Découvrez notre contre-projet face au référendum gouvernemental sur l’écologie : 15 questions de fond pour que les Fra…	5436.0	True	full
1584282	1584282	6047e28c9a265e0038d92c28	2021-03-09 20:58:24	[]	[]	Tue Mar 09 20:14:07 +0000 2021	[]	[{"url":"https://t.co/P8IUCI3f9d","expanded_url":"https://trib.al/7kurEWv","display_url":"trib.al/7kurEWv","indices":[172,195]}]	About 18.1% of the U.S. has now received at least one dose of COVID-19 vaccine. The country is currently administering over 2.1 million shots per day. The latest figures: https://t.co/P8IUCI3f9d	8701458.0	RT @NPR: About 18.1% of the U.S. has now received at least one dose of COVID-19 vaccine. The country is currently administering over 2.1 mi…	2296.0	True	full
1584283	1584283	6047e28c9a265e0038d92c2a	2021-03-09 20:58:24	[]	[]	Tue Mar 09 20:40:00 +0000 2021	[{"text":"Maroc","indices":[31,37]}]	[{"url":"https://t.co/YgAkECxUQE","expanded_url":"https://twitter.com/Medias24/status/1369236520314441735","display_url":"twitter.com/Medias24/statu…","indices":[132,155]}]	La culture l'une de resurce du #Maroc @Maroc_UNESCO @lafriqueadulte @CransMontanaF @mymaarouf @DcpEnsSup @RozlBrahim @FaridaLoudaya https://t.co/YgAkECxUQE	316.0	RT @baratto_m: La culture l'une de resurce du #Maroc @Maroc_UNESCO @lafriqueadulte @CransMontanaF @mymaarouf @DcpEnsSup @RozlBrahim @Farida…	353.0	True	full
1584284	1584284	6047e28c9a265e0038d92c34	2021-03-09 20:58:24	[]	[]	Tue Mar 09 15:43:39 +0000 2021	[]	[{"url":"https://t.co/pHIe4DW4mR","expanded_url":"https://open.spotify.com/playlist/3g9VLSyPz9PlHtPwvLXrgA?si=VUbiSps2TBKJHQHa8tLb6w","display_url":"open.spotify.com/playlist/3g9VL…","indices":[246,269]}]	Spotify Update — March 8 🔹Sweet Night – 111,394,564 (+266,750🔼) +12.2K ▫️Inner Child – 76,076,053 (+132,529🔼) +5.8K 🔹Singularity – 149,247,952 (+132,656🔼) +5.8K ▫️Blue &amp; Grey – 80,563,914 (+401,317🔼) +19K 🔹Stigma – 81,801,002 (+82,534🔼) +2K https://t.co/pHIe4DW4mR	98196.0	RT @BTSVChartData: Spotify Update — March 8 🔹Sweet Night – 111,394,564 (+266,750🔼) +12.2K ▫️Inner Child – 76,076,053 (+132,529🔼) +5.8K 🔹Si…	517.0	True	full
1584285	1584285	6047e28c9a265e0038d92c4a	2021-03-09 20:58:25	[]	[]	Mon Mar 08 10:21:45 +0000 2021	[{"text":"8M2021","indices":[9,16]},{"text":"DíaInternacionalDeLaMujer","indices":[56,82]},{"text":"igualdad","indices":[91,100]},{"text":"real","indices":[101,106]},{"text":"empleo","indices":[113,120]},{"text":"COVID19","indices":[149,157]},{"text":"BrechaDeGénero","indices":[176,191]},{"text":"artículo","indices":[215,224]}]	[{"url":"https://t.co/goygrZLctD","expanded_url":"http://bit.ly/8M2021FSMLR","display_url":"bit.ly/8M2021FSMLR","indices":[225,248]}]	👩‍🦱👩‍🦰👩‍🦳#8M2021 Nos sumamos a las reivindicaciones del #DíaInternacionalDeLaMujer por una #igualdad #real en el #empleo✊💼La crisis sanitaria por la #COVID19 ha acusado más la #BrechaDeGénero Te lo contamos en este #artículo👉https://t.co/goygrZLctD🟣¡Hagamos que el cambio ocurra! https://t.co/1Rccb8Z2sK	14231.0	RT @AreaEmpleoFSMLR: 👩‍🦱👩‍🦰👩‍🦳#8M2021 Nos sumamos a las reivindicaciones del #DíaInternacionalDeLaMujer por una #igualdad #real en el #empl…	85.0	True	full
1584286	1584286	6047e28d9a265e0038d92c5a	2021-03-09 20:58:25	[]	[]	Tue Mar 09 20:25:18 +0000 2021	[]	[{"url":"https://t.co/U0IloNDbtr","expanded_url":"https://quieneseran.blogspot.com/2017/02/lazaro-echeverria-julia-24-08-40.html","display_url":"quieneseran.blogspot.com/2017/02/lazaro…","indices":[233,256]}]	🌹Julia Lázaro, tenía 20 años; a los 2 meses de estar condenada a muerte se dió cuenta de que había quedado embarazada de sus violadores. Esperaron a que diese a luz y a los 15 días la fusilaron”. JULIA LÁZARO ECHEVERRÍA (24-08-40): https://t.co/U0IloNDbtr https://t.co/Bhj2yqaY1U	2026.0	RT @Meabanico: 🌹Julia Lázaro, tenía 20 años; a los 2 meses de estar condenada a muerte se dió cuenta de que había quedado embarazada de sus…	419.0	True	full
1584287	1584287	6047e28d9a265e0038d92c60	2021-03-09 20:58:25	[]	[]	Tue Mar 09 16:08:01 +0000 2021	[{"text":"Lockdown","indices":[27,36]}]	[{"url":"https://t.co/60WUI84E69","expanded_url":"https://www.welt.de/vermischtes/article227886423/Trotz-Corona-Sterbefallzahlen-im-Februar-drei-Prozent-unter-Vorjahresdurchschnitt.html?cid=socialmedia.twitter.shared.web","display_url":"welt.de/vermischtes/ar…","indices":[148,171]},{"url":"https://t.co/QOEo3fJCdV","expanded_url":"https://m.youtube.com/watch?v=zRSbtPmj26c","display_url":"m.youtube…	Es wird immer schwerer den #Lockdown zu begründen: Statistisches Bundesamt: Sterbefallzahlen im Februar drei Prozent unter Vorjahresdurchschnitt https://t.co/60WUI84E69 via @welt Unbedingt dieses Video anschauen: https://t.co/QOEo3fJCdV	21706.0	RT @marcfriedrich7: Es wird immer schwerer den #Lockdown zu begründen: Statistisches Bundesamt: Sterbefallzahlen im Februar drei Prozent…	39.0	True	full
1584288	1584288	6047e28d9a265e0038d92c62	2021-03-09 20:58:25	[]	[]	Tue Mar 09 12:22:25 +0000 2021	[{"text":"COVID19","indices":[40,48]},{"text":"somosdel12","indices":[115,126]}]	[{"url":"https://t.co/nwTTT9Rbef","expanded_url":"http://www.consalud.es/pacientes/especial-coronavirus/eduardo-aparicio-numero-1-mir-frente-covid-19-hay-reforzar-sistema-sanitario_93521_102.html","display_url":"consalud.es/pacientes/espe…","indices":[141,164]}]	Ser número 1 del MIR en pandemia por la #COVID19. Esta es la historia del doctor Eduardo Aparicio, de @interna_12. #somosdel12. @Consalud_es https://t.co/nwTTT9Rbef	712.0	RT @PilarNotario1: Ser número 1 del MIR en pandemia por la #COVID19. Esta es la historia del doctor Eduardo Aparicio, de @interna_12. #somo…	10034.0	True	full
1584289	1584289	6047e28d9a265e0038d92c64	2021-03-09 20:58:25	[]	[]	Tue Mar 09 14:14:21 +0000 2021	[]	[{"url":"https://t.co/5jyX75cOy9","expanded_url":"https://www.mediamatters.org/coronavirus-covid-19/one-question-every-journalist-interviewing-fox-employee-needs-ask","display_url":"mediamatters.org/coronavirus-co…","indices":[214,237]},{"url":"https://t.co/sKs5B8V8Gl","expanded_url":"https://twitter.com/MattGertz/status/1369287597051232258","display_url":"twitter.com/MattGertz/stat…","indices":[…	Fox News' conservative audience is much more hesitant to take the vaccine than the overall population. Its stars could be trying to solve that problem and save their viewers' lives. But they're doing this instead. https://t.co/5jyX75cOy9 https://t.co/sKs5B8V8Gl	144311.0	RT @MattGertz: Fox News' conservative audience is much more hesitant to take the vaccine than the overall population. Its stars could be tr…	774.0	True	full
1584290	1584290	6047e28d9a265e0038d92c7a	2021-03-09 20:58:25	[]	[]	Tue Mar 09 20:58:01 +0000 2021	[]	[{"url":"https://t.co/Zv3letxJsv","expanded_url":"https://to.pbs.org/2Ofq4KJ","display_url":"to.pbs.org/2Ofq4KJ","indices":[131,154]}]	The U.S. is making an additional 900,000 doses of Pfizer and Moderna vaccines available to states and pharmacy partners this week. https://t.co/Zv3letxJsv	1172272.0	RT @NewsHour: The U.S. is making an additional 900,000 doses of Pfizer and Moderna vaccines available to states and pharmacy partners this…	260.0	True	full
1584291	1584291	6047e28d9a265e0038d92c7e	2021-03-09 20:58:25	[]	[]	Tue Mar 09 14:37:02 +0000 2021	[{"text":"ChavezAmorYPatria","indices":[114,132]}]	[{"url":"https://t.co/4PpoMhfIlA","expanded_url":"https://mazo4f.com/237301","display_url":"mazo4f.com/237301","indices":[89,112]}]	Gobierno Bolivariano inició vacunación contra el Covid-19 a trabajadores de la educación https://t.co/4PpoMhfIlA #ChavezAmorYPatria https://t.co/f9Fi0yREbK	584497.0	RT @ConElMazoDando: Gobierno Bolivariano inició vacunación contra el Covid-19 a trabajadores de la educación https://t.co/4PpoMhfIlA #Chav…	27.0	True	full
1584292	1584292	6047e28d9a265e0038d92c84	2021-03-09 20:58:25	[]	[]	Tue Mar 09 18:31:27 +0000 2021	[]	[{"url":"https://t.co/ynKBbLNuX6","expanded_url":"https://interactions.acm.org/archive/view/march-april-2021/movement-time-and-space-two-ways","display_url":"interactions.acm.org/archive/view/m…","indices":[210,233]}]	Late last year @jaz_off - one of my most favourite humans - invited me to reflect with her on global mobilities in the time of Covid-19. Here’s what we both had to say in the latest issue of @interactionsMag https://t.co/ynKBbLNuX6	8132.0	RT @annegalloway: Late last year @jaz_off - one of my most favourite humans - invited me to reflect with her on global mobilities in the ti…	3950.0	True	full
1584293	1584293	6047e28d9a265e0038d92c8c	2021-03-09 20:58:25	[{"text":"BigPharma","indices":[246,256]}]	[{"url":"https://t.co/SjCTTySSAP","expanded_url":"https://www.rubikon.news/artikel/die-krankmacher","display_url":"rubikon.news/artikel/die-kr…","indices":[257,280]}]		[]	[]			Maskwearing, little outdoor exercise, ban on indoor sports, little hugging or physical contact, flooded with consta… https://t.co/vLsSWoDBoj	121.0	True	full
1584294	1584294	6047e28d9a265e0038d92cbc	2021-03-09 20:58:26	[]	[]	Tue Mar 09 20:56:05 +0000 2021	[]	[{"url":"https://t.co/jN4mLgf9Iw","expanded_url":"https://twitter.com/elaval/status/1369320944959905792","display_url":"twitter.com/elaval/status/…","indices":[260,283]}]	Recomiendo enfáticamente seguir esta cuenta y prestarle atención a sus informes. Tengo la firme impresión de que si el gobierno le prestará más atención sus medidas serían más acertadas y oportunas. Lo mismo para @TomasPerezAcle @rafaelg_fisica @PolarBearby https://t.co/jN4mLgf9Iw	240774.0	RT @rafa_cavada: Recomiendo enfáticamente seguir esta cuenta y prestarle atención a sus informes. Tengo la firme impresión de que si el gob…	448.0	True	full
1584295	1584295	6047e28d9a265e0038d92cbe	2021-03-09 20:58:26	[]	[]	Tue Mar 09 19:22:48 +0000 2021	[]	[{"url":"https://t.co/X0NJ2XgSOS","expanded_url":"https://www.crainscleveland.com/scott-suttell-blog/new-york-times-looks-lebron-james-efforts-foster-socially-responsible","display_url":"crainscleveland.com/scott-suttell-…","indices":[183,206]}]	My @CrainsCleveland blog is about LeBron James' contributions to socially responsible development, @belt_publishing and other indie presses bouncing back from the pandemic, and more. https://t.co/X0NJ2XgSOS	4766.0	RT @ssuttell: My @CrainsCleveland blog is about LeBron James' contributions to socially responsible development, @belt_publishing and other…	3766.0	True	full
1584296	1584296	6047e28d9a265e0038d92cc0	2021-03-09 20:58:26	[]	[]	Tue Mar 09 20:44:09 +0000 2021	[]	[{"url":"https://t.co/M5331NB2l8","expanded_url":"https://www.welt.de/politik/deutschland/article227915909/Falsche-Identitaeten-Bundesregierung-stoppt-fast-alle-Corona-Hilfen.html","display_url":"welt.de/politik/deutsc…","indices":[135,158]}]	@Panthea2019 @Graf_xyz 🤣 Blöd, dass das die Regierung nicht weiß, sonst hätte sie sich Umwege sparen können. Echt alle komplett irre. https://t.co/M5331NB2l8	1017.0	RT @AnetteSchmu: @Panthea2019 @Graf_xyz 🤣 Blöd, dass das die Regierung nicht weiß, sonst hätte sie sich Umwege sparen können. Echt alle kom…	658.0	True	full
1584297	1584297	6047e28e9a265e0038d92cf4	2021-03-09 20:58:27	[]	[]	Tue Mar 09 14:35:31 +0000 2021	[]	[{"url":"https://t.co/BUva2yviQJ","expanded_url":"https://www.reuters.com/article/reutersComService_2_MOLT/idUSKBN2B10NH","display_url":"reuters.com/article/reuter…","indices":[229,252]}]	France is not planning to put the Paris region into lockdown even though the number of people with COVID-19 in intensive care is at its highest since November. Stay away from France for a while. Death is there, visiting now. https://t.co/BUva2yviQJ	20454.0	RT @zen4ever2us: France is not planning to put the Paris region into lockdown even though the number of people with COVID-19 in intensive c…	2105.0	True	full
1584298	1584298	6047e28e9a265e0038d92d00	2021-03-09 20:58:27	[]	[{"url":"https://t.co/vA0un1WWTj","expanded_url":"https://medium.com/@davides86ch/14-its-a-war-4da8a1397fcd","display_url":"medium.com/@davides86ch/1…","indices":[135,158]}]		[]	[]			"Our goal is to find the best fortress where to put our capital, ideally a fortress with a wide moat, and a smart a… https://t.co/0uj76RYBqc	9.0	True	full
1584299	1584299	6047e28f9a265e0038d92d3a	2021-03-09 20:58:27	[{"text":"FeriaVirtualdeEmprendedoras","indices":[18,46]}]	[{"url":"https://t.co/vNnJAAu2t5","expanded_url":"https://duitamaciudadparacrecer.gov.co/tienda-miscelanea-te-papel-algo-mas/","display_url":"duitamaciudadparacrecer.gov.co/tienda-miscela…","indices":[257,280]}]		[]	[]			En el marco de la #FeriaVirtualdeEmprendedoras Duitamenses, de la Sec Turismo destacamos el emprendimiento TIENDA… https://t.co/3SIkn3CNoH	6011.0	True	full
1584300	1584300	6047e28f9a265e0038d92d46	2021-03-09 20:58:27	[]	[]	Tue Mar 09 17:14:29 +0000 2021	[{"text":"reddit","indices":[40,47]},{"text":"wallstreetbets","indices":[48,63]}]	[{"url":"https://t.co/GGD1PfkFXz","expanded_url":"https://twitter.com/BudRante/status/1364929156727803909","display_url":"twitter.com/BudRante/statu…","indices":[122,145]}]	$AMC BREAKOUT CALL TARGET 13-23 LONG #reddit #wallstreetbets @CNBCnow @USATODAY @CNBCClosingBell $GME longgggggggg https://t.co/GGD1PfkFXz https://t.co/B9CVUZWka8	132.0	RT @BudRante: $AMC BREAKOUT CALL TARGET 13-23 LONG #reddit #wallstreetbets @CNBCnow @USATODAY @CNBCClosingBell $GME longgggggggg htt…	132.0	True	full
1584301	1584301	6047e28f9a265e0038d92d48	2021-03-09 20:58:28	[]	[]	Tue Mar 09 17:01:00 +0000 2021	[]	[{"url":"https://t.co/BgO5J2I6kL","expanded_url":"https://www.lamoncloa.gob.es/presidente/actividades/Paginas/2021/090321-sanchez_csn.aspx","display_url":"lamoncloa.gob.es/presidente/act…","indices":[250,273]}]	El jefe del Ejecutivo, @sanchezcastejon, ha presidido hoy la reunión del Consejo de Seguridad Nacional. ➡️Se han analizado asuntos de especial interés para la seguridad nacional, la situación de la pandemia y el estado del proceso de vacunación. ℹ️https://t.co/BgO5J2I6kL https://t.co/8t9rO9YbN8	757660.0	RT @desdelamoncloa: El jefe del Ejecutivo, @sanchezcastejon, ha presidido hoy la reunión del Consejo de Seguridad Nacional. ➡️Se han anali…	146.0	True	full
1584302	1584302	6047e28f9a265e0038d92d4a	2021-03-09 20:58:28	[]	[]	Tue Mar 09 14:32:03 +0000 2021	[{"text":"ChavezAmorYPatria","indices":[113,131]}]	[{"url":"https://t.co/ilndfWgW4n","expanded_url":"https://mazo4f.com/237324","display_url":"mazo4f.com/237324","indices":[88,111]}]	Gobernadores de Brasil firman pacto de confinamiento nacional para contener al Covid-19 https://t.co/ilndfWgW4n #ChavezAmorYPatria https://t.co/vzgT9phB5P	584497.0	RT @ConElMazoDando: Gobernadores de Brasil firman pacto de confinamiento nacional para contener al Covid-19 https://t.co/ilndfWgW4n #Chave…	27.0	True	full
1584303	1584303	6047e28f9a265e0038d92d54	2021-03-09 20:58:28	[]	[]	Tue Mar 09 17:51:14 +0000 2021	[]	[{"url":"https://t.co/DanFxdUQt2","expanded_url":"https://www.rtve.es/noticias/20210309/acuerdo-pp-vox-presupuestos-pin-parental/2081401.shtml","display_url":"rtve.es/noticias/20210…","indices":[253,276]}]	‼️ VOX pone encima de la mesa sus exigencias para aprobar los presupuestos en la Región de Murcia: ✅ Plan de compensaciones para la hostelería, el turismo y las empresas de ocio, incluyendo a los feriantes. ✅ Reimplantar el Pin Parental. ⬇️ HILO ⬇️ https://t.co/DanFxdUQt2	435447.0	RT @vox_es: ‼️ VOX pone encima de la mesa sus exigencias para aprobar los presupuestos en la Región de Murcia: ✅ Plan de compensaciones pa…	2654.0	True	full
1584304	1584304	6047e28f9a265e0038d92d6c	2021-03-09 20:58:28	[]	[]	Tue Mar 09 19:47:33 +0000 2021	[]	[{"url":"https://t.co/HKBI0hgfJG","expanded_url":"https://twitter.com/dictate_this/status/1369370530705465346","display_url":"twitter.com/dictate_this/s…","indices":[279,302]}]	Our fellowship team called 10 local health clinics asking if they'd sign @RonDeSantisFL's government mandated form for medically vulnerable, uninsured Floridians needing the COVID 💉. ONE clinic does it for $75. We need equity in vaccine access-- not red tape @GovRonDeSantis.👇🏽 https://t.co/HKBI0hgfJG	21669.0	RT @CarlosGSmith: Our fellowship team called 10 local health clinics asking if they'd sign @RonDeSantisFL's government mandated form for me…	558.0	True	full
1584305	1584305	6047e28f9a265e0038d92d84	2021-03-09 20:58:28	[]	[]	Tue Mar 09 10:18:45 +0000 2021	[{"text":"paperas","indices":[18,26]}]	[{"url":"https://t.co/JM4hJR5RaX","expanded_url":"https://www.clinicapardinas.com/paperas-causas-tratamiento-parotiditis","display_url":"clinicapardinas.com/paperas-causas…","indices":[203,226]}]	La parotiditis (o #paperas) es una enfermedad vírica que afecta a la glándula parótida, la principal productora de saliva de nuestro cuerpo. En este post explicamos sus causas y posibles tratamientos 🤒👇 https://t.co/JM4hJR5RaX	1076.0	RT @ClinicaPardinas: La parotiditis (o #paperas) es una enfermedad vírica que afecta a la glándula parótida, la principal productora de sal…	1374.0	True	full
1584306	1584306	6047e28f9a265e0038d92d90	2021-03-09 20:58:28	[]	[]	Tue Mar 09 20:20:14 +0000 2021	[]	[{"url":"https://t.co/bEri6d0nk6","expanded_url":"https://www.mass.gov/info-details/courthouse-closures-due-to-covid-19","display_url":"mass.gov/info-details/c…","indices":[161,184]}]	The Newburyport District Court and Essex Juvenile Court in Newburyport are closed temporarily for disinfecting and will reopen on Thursday, March 11. Details at https://t.co/bEri6d0nk6	9450.0	RT @MACourtClosings: The Newburyport District Court and Essex Juvenile Court in Newburyport are closed temporarily for disinfecting and wil…	69.0	True	full
1584307	1584307	6047e2909a265e0038d92d98	2021-03-09 20:58:28	[]	[]	Tue Mar 09 17:15:15 +0000 2021	[]	[{"url":"https://t.co/UIGOo1uXTQ","expanded_url":"https://www.contralinea.com.mx/archivo-revista/2021/02/18/el-plan-de-los-senores-del-glifosato-12-millones-para-echar-abajo-decreto-presidencial/","display_url":"contralinea.com.mx/archivo-revist…","indices":[255,278]}]	Ahí vienen con todo.Creen que pueden echar atrás el realmente moderado decreto por el que se acota el uso del glifosato Ya alistan amigos periodistas,sus despachos, sus cabilderos en el Congreso y a sus peones incrustados en la administración pública fed https://t.co/UIGOo1uXTQ	10958.0	RT @malepfranco: Ahí vienen con todo.Creen que pueden echar atrás el realmente moderado decreto por el que se acota el uso del glifosato Ya…	2802.0	True	full
1584308	1584308	6047e2909a265e0038d92d9c	2021-03-09 20:58:28	[{"text":"COVID19BC","indices":[264,274]}]	[{"url":"https://t.co/aLoZRToRSk","expanded_url":"https://www.chly.ca/local-news/2021/3/8/first-nations-people-account-for-31-of-covid-19-cases-on-vancouver-island","display_url":"chly.ca/local-news/202…","indices":[240,263]}]		[]	[]			First Nations people make up 31 per cent of all cases on Vancouver Island, and over 41 per cent of all cases in Nor… https://t.co/wkwXfeoMA2	2788.0	True	full
1584309	1584309	6047e2909a265e0038d92da8	2021-03-09 20:58:28	[]	[]	Tue Mar 09 20:56:45 +0000 2021	[]	[{"url":"https://t.co/Qzt86eFxWx","expanded_url":"https://wjla.com/news/local/maryland-governor-to-give-update-on-covid-19-recovery-plan-tuesday-afternoon","display_url":"wjla.com/news/local/mar…","indices":[175,198]}]	BREAKING NEWS: Maryland @GovLarryHogan announces that on Friday at 5 p.m., all capacity limits will be lifted at restaurants and bars, retail, religious services and casinos. https://t.co/Qzt86eFxWx https://t.co/UVlSM47nFx	171337.0	RT @ABC7News: BREAKING NEWS: Maryland @GovLarryHogan announces that on Friday at 5 p.m., all capacity limits will be lifted at restaurants…	585.0	True	full
1584310	1584310	6047e2909a265e0038d92dde	2021-03-09 20:58:29	[]	[]	Tue Mar 09 15:36:18 +0000 2021	[]	[{"url":"https://t.co/RhGGOnFhhF","expanded_url":"https://www.lexpress.fr/actualites/2/les-infections-respiratoires-font-4-25-millions-de-morts-par-an_934943.html","display_url":"lexpress.fr/actualites/2/l…","indices":[208,231]}]	Prenons du recul Les infections respiratoires tuent 4M de personnes chaque année. En 2020 1.5M de DC par la tubercolose dans l’indifférence. En on bloque toute la planète pour la COVID Mais vous êtes fous? https://t.co/RhGGOnFhhF	18249.0	RT @EChabriere: Prenons du recul Les infections respiratoires tuent 4M de personnes chaque année. En 2020 1.5M de DC par la tubercolose da…	15.0	True	full
1584311	1584311	6047e2909a265e0038d92dee	2021-03-09 20:58:29	[]	[]	Tue Mar 09 00:50:00 +0000 2021	[{"text":"NotiMippCI","indices":[0,11]},{"text":"CuarentenaRadicalReforzada","indices":[112,139]}]	[{"url":"https://t.co/JM8CitjBvy","expanded_url":"https://bit.ly/30r6n5b","display_url":"bit.ly/30r6n5b","indices":[88,111]}]	#NotiMippCI 📰🗞| Región Capital concentra el 50% de casos activos de COVID-19. Lea más ⏩ https://t.co/JM8CitjBvy #CuarentenaRadicalReforzada https://t.co/eWavhCUXpO	251465.0	RT @Mippcivzla: #NotiMippCI 📰🗞| Región Capital concentra el 50% de casos activos de COVID-19. Lea más ⏩ https://t.co/JM8CitjBvy #Cuarentena…	129.0	True	full
1584312	1584312	6047e2919a265e0038d92e18	2021-03-09 20:58:29	[{"text":"traficobogota","indices":[44,58]}]	[{"url":"https://t.co/xDifN6aQsY","expanded_url":"https://www.waze.com/ul?ll=4.6345410000000005,-74.1637355&navigate=yes&zoom=15&utm_source=partner&utm_medium=twitterfeed&utm_campaign=WazeTrafficBOG","display_url":"waze.com/ul?ll=4.634541…","indices":[104,127]}]		[]	[]			Apártate de Av. Ciudad de Cali &gt; Sur hoy #traficobogota. El tráfico es 30m más lento de lo habituall… https://t.co/W0EoFZllna	3516.0	True	full
1584313	1584313	6047e2919a265e0038d92e22	2021-03-09 20:58:30	[]	[]	Fri Mar 05 15:29:31 +0000 2021	[{"text":"CompassionateShoppingGuide","indices":[6,33]},{"text":"crueltyfree","indices":[245,257]}]	[{"url":"https://t.co/jZVZCwc5Dh","expanded_url":"https://twitter.com/crueltyfreeCSG/status/1367855351031357445","display_url":"twitter.com/crueltyfreeCSG…","indices":[275,298]}]	📢 Our #CompassionateShoppingGuide now has its very own Twitter account - we'll update you with new endorsements and share offers from our fantastic brands - we might even ask YOU to get involved! 👉Follow @crueltyfreeCSG 🐀 What's YOUR favourite #crueltyfree brand in the UK? https://t.co/jZVZCwc5Dh	2710.0	RT @Naturewatch_org: 📢 Our #CompassionateShoppingGuide now has its very own Twitter account - we'll update you with new endorsements and sh…	629.0	True	full
1584314	1584314	6047e2919a265e0038d92e38	2021-03-09 20:58:30	[{"text":"mothersday","indices":[170,181]},{"text":"artwork","indices":[183,191]},{"text":"darrengalpin","indices":[193,206]},{"text":"twitter","indices":[208,216]},{"text":"mevagissey","indices":[217,228]},{"text":"Cornwall","indices":[229,238]}]	[{"url":"https://t.co/UAVQAZZP0l","expanded_url":"https://shop.photo4me.com/236166/framed-mounted-print?share=true#.YEfhPz-7GTQ.twitter","display_url":"shop.photo4me.com/236166/framed-…","indices":[239,262]}]		[]	[]			15% off and free UK delivery on all my artwork. Please click on the image below to view the types of products avail… https://t.co/uktxZeamZ2	3143.0	True	full
1584315	1584315	6047e2919a265e0038d92e42	2021-03-09 20:58:30	[]	[]	Tue Mar 09 11:27:57 +0000 2021	[]	[{"url":"https://t.co/ahEsDFh9Hn","expanded_url":"https://lockdownsceptics.org/2021/03/09/all-the-modelling-predicts-another-covid-surge-this-year-says-chris-whitty/","display_url":"lockdownsceptics.org/2021/03/09/all…","indices":[153,176]}]	"All the modelling" suggests there will be another Covid surge this year, Professor Chris Whitty has warned MPs. So why close the Nightingale hospitals? https://t.co/ahEsDFh9Hn	154192.0	RT @toadmeister: "All the modelling" suggests there will be another Covid surge this year, Professor Chris Whitty has warned MPs. So why cl…	563.0	True	full
1584316	1584316	6047e2919a265e0038d92e44	2021-03-09 20:58:30	[]	[]	Tue Mar 09 15:18:28 +0000 2021	[]	[{"url":"https://t.co/eEb8AGRxFh","expanded_url":"https://www.nbcnews.com/news/world/deputies-accused-sharing-kobe-bryant-crash-photos-can-be-named-n1260160","display_url":"nbcnews.com/news/world/dep…","indices":[265,288]}]	JUST IN Deputies accused of sharing Kobe Bryant crash photos CAN BE NAMED, judge rules. Vanessa Bryant sued Los Angeles Co. &amp; its sheriff’s Dept., accusing county employees of having “showed off” photos of her husband &amp; teenage daughter's remains: @NBCNews https://t.co/eEb8AGRxFh	215522.0	RT @shomaristone: JUST IN Deputies accused of sharing Kobe Bryant crash photos CAN BE NAMED, judge rules. Vanessa Bryant sued Los Angeles C…	36.0	True	full
1584317	1584317	6047e2919a265e0038d92e4a	2021-03-09 20:58:30	[]	[]	Tue Mar 09 19:41:46 +0000 2021	[]	[{"url":"https://t.co/5OXvlLWZ43","expanded_url":"https://twitter.com/corporateknight/status/1369354518404677632","display_url":"twitter.com/corporateknigh…","indices":[281,304]}]	We were inspired by recent blue economy discussions incl @Delphi_Group, Canada Water Agency @environmentca, Blue Economy Strategy @FishOceansCAN, @CanadianWater, @todd_latham, @StudentsOnIce, @geoffgreen_soi, @PollutionProbe, @SimranChattha. Thanks for the great food for thought! https://t.co/5OXvlLWZ43	681.0	RT @Feelin_fishy: We were inspired by recent blue economy discussions incl @Delphi_Group, Canada Water Agency @environmentca, Blue Economy…	3551.0	True	full
1584318	1584318	6047e2919a265e0038d92e4e	2021-03-09 20:58:30	[]	[]	Tue Mar 09 20:46:25 +0000 2021	[{"text":"vaccin","indices":[75,82]},{"text":"AstraZeneca","indices":[83,95]}]	[{"url":"https://t.co/FLLE320aiR","expanded_url":"https://www.channelnewsasia.com/news/world/australia-health-minister-in-hospital-after-covid-19-vaccination-14368120","display_url":"channelnewsasia.com/news/world/aus…","indices":[257,280]}]	Le ministre de la Santé australien hospitalisé 2 jours après avoir reçu le #vaccin #AstraZeneca. Il n'est pas encore sorti, une "infection" soignée aux antibiotiques. Des officiels disent "son état n'est pas considéré lié au vaccin" mais sans plus d'infos. https://t.co/FLLE320aiR	14515.0	RT @momotchiii: Le ministre de la Santé australien hospitalisé 2 jours après avoir reçu le #vaccin #AstraZeneca. Il n'est pas encore sorti,…	5986.0	True	full
1584319	1584319	6047e2919a265e0038d92e54	2021-03-09 20:58:30	[]	[]	Tue Mar 09 20:56:10 +0000 2021	[{"text":"bitcoin","indices":[39,47]}]	[{"url":"https://t.co/IYuVoYoNEg","expanded_url":"https://markets.financialcontent.com/bostonherald/news/read/41076500","display_url":"markets.financialcontent.com/bostonherald/n…","indices":[171,194]}]	And another company has decided to put #bitcoin on its balance sheet. American Residential Warranty has teamed up with @Gemini, to invest directly in bitcoin. Onward! 🚀 https://t.co/IYuVoYoNEg	561160.0	RT @tyler: And another company has decided to put #bitcoin on its balance sheet. American Residential Warranty has teamed up with @Gemini,…	9.0	True	full
1584320	1584320	6047e2919a265e0038d92e5c	2021-03-09 20:58:31	[]	[]	Mon Mar 08 18:46:02 +0000 2021	[]	[{"url":"https://t.co/CCbSic4L06","expanded_url":"https://cps-vo.org/sos/hardproblems/cfp-2021","display_url":"cps-vo.org/sos/hardproble…","indices":[103,126]}]	Do you know a Hard Problem for cybersecurity science? If so, submit a 250 word description online at: https://t.co/CCbSic4L06 by March 17 to present it to the Science of Security (SoS) community at the 2021 HoTSoS Virtual Symposium April 13-15, 2021. https://t.co/oFuCQAuubs	892033.0	RT @NSAGov: Do you know a Hard Problem for cybersecurity science? If so, submit a 250 word description online at: https://t.co/CCbSic4L06…	4.0	True	full
1584321	1584321	6047e2919a265e0038d92e60	2021-03-09 20:58:31	[]	[]	Tue Mar 09 19:28:45 +0000 2021	[]	[{"url":"https://t.co/0mGzqxMP2b","expanded_url":"https://www.cooperativa.cl/noticias/pais/educacion/psu/provoste-enfrento-criticas-por-sus-puntajes-en-la-paa/2007-12-27/162303.html","display_url":"cooperativa.cl/noticias/pais/…","indices":[183,206]}]	@latercera Puntajes de la Provoste en la PAA Verbal 508 puntos Matemática 554 Historia y Geografía 555 Biología 486 Específica de Matemática 489 Ciencias Sociales 456 puntos fuente:https://t.co/0mGzqxMP2b	7613.0	RT @BienTwitero: @latercera Puntajes de la Provoste en la PAA Verbal 508 puntos Matemática 554 Historia y Geografía 555 Biología 486 Espec…	2201.0	True	full
1584322	1584322	6047e2919a265e0038d92e70	2021-03-09 20:58:31	[]	[]	Mon Mar 08 08:45:30 +0000 2021	[{"text":"DiaDelPadre","indices":[228,240]},{"text":"BazarIrca","indices":[241,251]}]	[{"url":"https://t.co/9kYo2zMAZr","expanded_url":"http://www.bazarirca.com","display_url":"bazarirca.com","indices":[196,219]}]	Ya está llegando ese día tan especial como es el Día del Padre y Bazar Irca quiere ayudarte.....🤔🤔🤔 Por eso hemos querido colocar un 15% de Descuento en productos para Papa en nuestra página web https://t.co/9kYo2zMAZr...👏👏👏👏 #DiaDelPadre #BazarIrca https://t.co/JvmEHNx6jm	60.0	RT @BazarIrca: Ya está llegando ese día tan especial como es el Día del Padre y Bazar Irca quiere ayudarte.....🤔🤔🤔 Por eso hemos querido c…	150.0	True	full
1584323	1584323	6047e2929a265e0038d92e92	2021-03-09 20:58:31	[]	[]	Tue Mar 09 16:46:31 +0000 2021	[{"text":"NoAlEstadoExcepcion","indices":[203,223]}]	[{"url":"https://t.co/9LIgAFtLpt","expanded_url":"https://buff.ly/3v82mAK","display_url":"buff.ly/3v82mAK","indices":[99,122]}]	La OMS pidió evitar las cuarentenas como método principal para controlar el avance del coronavirus https://t.co/9LIgAFtLpt Los bloqueos solo hacen "que la gente pobre sea mucho más pobre” (Octubre 2020) #NoAlEstadoExcepcion	6407.0	RT @mabarnier: La OMS pidió evitar las cuarentenas como método principal para controlar el avance del coronavirus https://t.co/9LIgAFtLpt L…	607.0	True	full
1584324	1584324	6047e2929a265e0038d92eae	2021-03-09 20:58:31	[{"text":"teaching","indices":[138,147]},{"text":"education","indices":[148,158]},{"text":"learning","indices":[159,168]},{"text":"teacher","indices":[169,177]},{"text":"teachersofinstagram","indices":[178,198]},{"text":"teachers","indices":[199,208]},{"text":"teacherlife","indices":[209,221]},{"text":"school","indices":[222,229]},{"text":"english","indices":[230,238]},{"text":"teach","indices":[…	[{"url":"https://t.co/imRFum83Ic","expanded_url":"https://www.tes.com/teaching-resource/expanded-noun-phrases-boxer-and-the-fish-ks1-and-ks2-oxford-reading-tree-ort-12445422","display_url":"tes.com/teaching-resou…","indices":[114,137]}]		[]	[]			Expanded noun phrases Boxer and the Fish Oxford Reading Tree for KS1 and EAL. Amazing new resource to try out! 🐶🐠… https://t.co/EWz2y8HiOy	1971.0	True	full
1584325	1584325	6047e2929a265e0038d92ee4	2021-03-09 20:58:32	[]	[]	Tue Mar 09 02:37:08 +0000 2021	[]	[{"url":"https://t.co/MMfI0WwDPa","expanded_url":"https://peru21.pe/politica/oficiales-pnp-solicitados-por-manuel-merino-aparecieron-en-la-marcha-donde-murieron-dos-jovenes-inti-sotelo-jack-pintado-elecciones-2021-policia-nacional-coronavirus-en-peru-derechos-humanos-noticia/","display_url":"peru21.pe/politica/ofici…","indices":[157,180]}]	Esta nota de @peru21noticias es muy fuerte contra Merino: Oficiales PNP solicitados para su séquito terminaron apareciendo en las marchas contra su gobierno https://t.co/MMfI0WwDPa	93652.0	RT @jgodoym: Esta nota de @peru21noticias es muy fuerte contra Merino: Oficiales PNP solicitados para su séquito terminaron apareciendo en…	130.0	True	full
1584326	1584326	6047e2929a265e0038d92eee	2021-03-09 20:58:32	[]	[]	Thu Mar 04 17:05:59 +0000 2021	[]	[{"url":"https://t.co/xRxzSrwFUK","expanded_url":"https://www.washingtonpost.com/technology/2021/03/04/google-hbcu-recruiting/?arc404=true","display_url":"washingtonpost.com/technology/202…","indices":[238,261]}]	Google has set Silicon Valley standards for the technical interview AND strategy to close the race/gender gap. Its approach to both was copied across the industry Now critics say it undervalued &amp; underinvested in students from HBCUs https://t.co/xRxzSrwFUK	65661.0	RT @nitashatiku: Google has set Silicon Valley standards for the technical interview AND strategy to close the race/gender gap. Its approac…	1115.0	True	full
1584327	1584327	6047e2929a265e0038d92f00	2021-03-09 20:58:32	[]	[]	Tue Mar 09 20:05:34 +0000 2021	[{"text":"Macron","indices":[61,68]},{"text":"Covid_19","indices":[154,163]},{"text":"VaccinationCovid","indices":[164,181]}]	[{"url":"https://t.co/RS1gQbtCU1","expanded_url":"https://twitter.com/emmanuelmacron/status/1369255512005611522","display_url":"twitter.com/emmanuelmacron…","indices":[182,205]}]	Un film de science fiction dont la promotion est assurée par #Macron lui-même. Mon père de 78 ans n’a toujours pas de rendez-vous pour se faire vacciner. #Covid_19 #VaccinationCovid https://t.co/RS1gQbtCU1	20633.0	RT @SergioCoronado: Un film de science fiction dont la promotion est assurée par #Macron lui-même. Mon père de 78 ans n’a toujours pas de r…	1474.0	True	full
1584328	1584328	6047e2939a265e0038d92f14	2021-03-09 20:58:32	[]	[]	Tue Mar 09 15:45:13 +0000 2021	[{"text":"ZontiansInAction","indices":[239,256]},{"text":"ZontaEmpowers","indices":[257,271]}]	[{"url":"https://t.co/TnmtMn7oZz","expanded_url":"http://ow.ly/wv7t50DT2hF","display_url":"ow.ly/wv7t50DT2hF","indices":[215,238]}]	With a US$5,000 Zonta International Centennial Anniversary Grant, @MobilityINTL hosted 22 women with disabilities from 22 different countries for its three-weeklong intensive leadership training program. Read more: https://t.co/TnmtMn7oZz #ZontiansInAction #ZontaEmpowers https://t.co/EqvjRTebWP	5107.0	RT @ZontaIntl: With a US$5,000 Zonta International Centennial Anniversary Grant, @MobilityINTL hosted 22 women with disabilities from 22 di…	2621.0	True	full
1584329	1584329	6047e2939a265e0038d92f46	2021-03-09 20:58:33	[{"text":"DerechosDeLasNiñas","indices":[163,182]}]	[{"url":"https://t.co/5GwXobMGVO","expanded_url":"https://bit.ly/3v92v6X","display_url":"bit.ly/3v92v6X","indices":[184,207]}]		[]	[]			Las niñas y adolescentes de América Latina y el Caribe elevaron sus voces para lograr un futuro en igualdad. No te… https://t.co/1IFK4p3fJW	66863.0	True	full
1584330	1584330	6047e2939a265e0038d92f50	2021-03-09 20:58:33	[]	[{"url":"https://t.co/lstF37YmE3","expanded_url":"https://www.google.com/search?q=andrew+cuomo+site:+nytimes.com&tbs=cdr:1,cd_min:3/1/2020,cd_max:5/31/2020&tbm=nws&ei=DOBHYMrqI5Pf-gTX2rrgCg&start=10&sa=N&ved=0ahUKEwjKoODTi6TvAhWTr54KHVetDqwQ8NMDCJcB&biw=1383&bih=814&dpr=2.5","display_url":"google.com/search?q=andre…","indices":[303,326]}]		[]	[]			@no_lying_online @TrevvyTrev @SteveKrak @mattyglesias Even focusing on those three months, when anyone would have t… https://t.co/t4rPQXdbFG	825.0	True	full
1584331	1584331	6047e2949a265e0038d92f56	2021-03-09 20:58:33	[]	[]	Tue Mar 09 20:58:02 +0000 2021	[{"text":"PRIAN","indices":[56,62]}]	[{"url":"https://t.co/TfY7gqe2Mc","expanded_url":"https://mariocd.mx/los-del-prian-gobiernan-como-mafiosos/","display_url":"mariocd.mx/los-del-prian-…","indices":[252,275]}]	Francisco G. Cabeza de Vaca es el quinto gobernador del #PRIAN en Tamaulipas vinculado a la delincuencia organizada. Se alían porque se aferran al poder, se tapan sus corruptelas y negocios. Este 2021 la transformación va a descabezar a la corrupción. https://t.co/TfY7gqe2Mc https://t.co/rzBnOivOsZ	276794.0	RT @mario_delgado: Francisco G. Cabeza de Vaca es el quinto gobernador del #PRIAN en Tamaulipas vinculado a la delincuencia organizada. Se…	1947.0	True	full
1584332	1584332	6047e2949a265e0038d92f5c	2021-03-09 20:58:33	[]	[{"url":"https://t.co/bEL9pQHFlE","expanded_url":"https://www.theguardian.com/commentisfree/2021/mar/09/less-regulation-more-business-post-brexit-finance-london?CMP=Share_iOSApp_Other","display_url":"theguardian.com/commentisfree/…","indices":[241,264]}]		[]	[]			This entire article rests on the view that Brexit provides no extra independence, but the UK shouldn’t use its new… https://t.co/dCtNvvOpRq	80.0	True	full
1584333	1584333	6047e2949a265e0038d92f68	2021-03-09 20:58:33	[]	[]	Tue Mar 09 20:35:16 +0000 2021	[{"text":"NCpol","indices":[249,255]}]	[{"url":"https://t.co/pyQcQITgRJ","expanded_url":"https://twitter.com/lonedirewuf/status/1369381985865641986","display_url":"twitter.com/lonedirewuf/st…","indices":[256,279]}]	This is another question that was not asked at the Governor's COVID briefing today (or any other day over the last year). But it's totally fair to question him and his anonymous health experts about the trade-offs he unilaterally decided to make. #NCpol https://t.co/pyQcQITgRJ	5575.0	RT @PeteKaliner: This is another question that was not asked at the Governor's COVID briefing today (or any other day over the last year).…	1631.0	True	full
1584334	1584334	6047e2949a265e0038d92f6e	2021-03-09 20:58:33	[]	[{"url":"https://t.co/WP0cd67kuq","expanded_url":"https://www.cbc.ca/news/canada/ottawa/post-covid-19-future-of-handshake-etiquette-alternatives-1.5927850","display_url":"cbc.ca/news/canada/ot…","indices":[164,187]}]		[]	[]			We have to figure out a way to greet people professionally without shaking hands. I’ll curtsy if I have to — Comin… https://t.co/RtO7tUTyg7	8980.0	True	full
1584335	1584335	6047e2949a265e0038d92f88	2021-03-09 20:58:34	[]	[]	Tue Mar 09 15:00:00 +0000 2021	[{"text":"WOODZ","indices":[114,120]},{"text":"조승연","indices":[121,125]},{"text":"SΣT","indices":[126,130]},{"text":"FEEL_LIKE","indices":[131,141]},{"text":"210315_Release","indices":[142,157]}]	[{"url":"https://t.co/a9y9XJf60v","expanded_url":"http://youtu.be/1yZTc56CpV8","display_url":"youtu.be/1yZTc56CpV8","indices":[53,76]}]	WOODZ(조승연) Single Album [SET] Highlight Medley ▶ https://t.co/a9y9XJf60v 2021. 03. 15 6PM (KST) Coming Soon #WOODZ #조승연 #SΣT #FEEL_LIKE #210315_Release https://t.co/XNXLZuTmAo	300481.0	RT @c_woodzofficial: WOODZ(조승연) Single Album [SET] Highlight Medley ▶ https://t.co/a9y9XJf60v 2021. 03. 15 6PM (KST) Coming Soon #WOO…	77.0	True	full
1584336	1584336	6047e2949a265e0038d92f9c	2021-03-09 20:58:34	[]	[{"url":"https://t.co/NphY8PIwEx","expanded_url":"https://oyosm.com/utkuinan18","display_url":"oyosm.com/utkuinan18","indices":[59,82]}]		[]	[]			@utkuinan18 Hey! Boss 🙌 You're all set!, your download's https://t.co/NphY8PIwEx , P.S: add this download link to… https://t.co/mNFX1LItzT	134920.0	True	full
1584337	1584337	6047e2949a265e0038d92fa6	2021-03-09 20:58:34	[]	[]	Mon Mar 08 14:57:12 +0000 2021	[]	[{"url":"https://t.co/8GVOJpyFBh","expanded_url":"https://nmfbloans.nmfb.com.ng/covid19tcfhousehold","display_url":"nmfbloans.nmfb.com.ng/covid19tcfhous…","indices":[226,249]}]	I Am Elated To Announce That The CBN's COVID-19 Relief Fund To Nigerian Households &amp; Businesses Has Opened Its Portal For New And Registered Applicants! If You Would Like To Participate, Please Visit The Website Below: https://t.co/8GVOJpyFBh All The Very Best! 🇳🇬🇳🇬🤝🏽🇳🇬🇳🇬 https://t.co/cRvPVyPhnq	65823.0	RT @AjuriNgelale: I Am Elated To Announce That The CBN's COVID-19 Relief Fund To Nigerian Households &amp; Businesses Has Opened Its Portal For…	68.0	True	full
1584338	1584338	6047e2949a265e0038d92fbc	2021-03-09 20:58:34	[]	[]	Tue Mar 09 20:55:36 +0000 2021	[{"text":"Merkel","indices":[32,39]},{"text":"Spahn","indices":[41,47]},{"text":"Altmaier","indices":[54,63]},{"text":"Corona","indices":[128,135]},{"text":"Maskenskandal","indices":[211,225]},{"text":"NoGroKo","indices":[255,263]}]	[{"url":"https://t.co/uHHUvhF8GN","expanded_url":"https://www.tagesspiegel.de/politik/jetzt-auch-noch-die-masken-affaere-die-regierenden-geben-ein-klaegliches-bild-ab-mal-wieder/26985538.html","display_url":"tagesspiegel.de/politik/jetzt-…","indices":[264,287]}]	Union ist nicht mehr zu retten: #Merkel, #Spahn &amp; #Altmaier sind unfähig ihren Job zu machen (Impfstoff, Schnelltests &amp; #Corona-Hilfen) und andere aus Union bereichern sich an Not der Menschen im Corona-#Maskenskandal zu Lasten der Steuerzahler👎 #NoGroKo https://t.co/uHHUvhF8GN	460424.0	RT @SWagenknecht: Union ist nicht mehr zu retten: #Merkel, #Spahn &amp; #Altmaier sind unfähig ihren Job zu machen (Impfstoff, Schnelltests &amp; #…	19.0	True	full
1584339	1584339	6047e2959a265e0038d92fc4	2021-03-09 20:58:34	[]	[]	Tue Mar 09 20:58:01 +0000 2021	[]	[{"url":"https://t.co/3lj7Xdpiyt","expanded_url":"https://twitter.com/xoxogossipgita/status/1369027677508734985","display_url":"twitter.com/xoxogossipgita…","indices":[188,211]}]	hey! still researching organizations/bots/websites that people are using to help get vaccination appointments. i'm also really interested in any mutual aid groups that are in this effort! https://t.co/3lj7Xdpiyt	35803.0	RT @xoxogossipgita: hey! still researching organizations/bots/websites that people are using to help get vaccination appointments. i'm also…	1412.0	True	full
1584340	1584340	6047e2959a265e0038d92fc6	2021-03-09 20:58:34	[]	[]	Tue Mar 09 20:19:05 +0000 2021	[]	[{"url":"https://t.co/ZlO5ucB1EX","expanded_url":"http://apne.ws/EubnQOH","display_url":"apne.ws/EubnQOH","indices":[219,242]}]	Volunteers at vaccination distribution sites often get a shot in return for their work. That raises questions when vaccine supplies are limited. But medical ethicists say volunteers are key to the public health effort. https://t.co/ZlO5ucB1EX	15101123.0	RT @AP: Volunteers at vaccination distribution sites often get a shot in return for their work. That raises questions when vaccine supplies…	1314.0	True	full
1584341	1584341	6047e2959a265e0038d92fcc	2021-03-09 20:58:34	[]	[{"url":"https://t.co/EK3s3OL991","expanded_url":"https://www.nytimes.com/2021/03/09/sports/hockey-pavelich-usa-miracle.html?referringSource=articleShare","display_url":"nytimes.com/2021/03/09/spo…","indices":[200,223]}]		[]	[]			via @NYTimes ⁦@ConcussionLF⁩ When this pandemic is over we must recognize ignored epidemics. Troublesome behavior… https://t.co/oBBMDNN8LB	11.0	True	full
1584342	1584342	6047e2959a265e0038d92fd4	2021-03-09 20:58:35	[]	[]	Tue Mar 09 20:06:44 +0000 2021	[]	[{"url":"https://t.co/CJ9kmlK4CM","expanded_url":"https://youtu.be/bAEwjxdXBIY","display_url":"youtu.be/bAEwjxdXBIY","indices":[304,327]}]	@AlbersEvie @BlazedRTs @sme_rt @FMC_RTs @PromoteAMGamers @rtsmallstreams @SupStreamers @promo_streams @TRetweets20 No, you dont want to see this, its a newbie dance uploaded without enough practice to it 🙈 Hey! more dances on the channel and a new video day tomorrow, get your dance 👖 and 👗 ready ! ✌😎 https://t.co/CJ9kmlK4CM	2886.0	RT @Aaanyah: @AlbersEvie @BlazedRTs @sme_rt @FMC_RTs @PromoteAMGamers @rtsmallstreams @SupStreamers @promo_streams @TRetweets20 No, you don…	30922.0	True	full
1584343	1584343	6047e2959a265e0038d92fda	2021-03-09 20:58:35	[]	[]	Tue Mar 09 20:57:48 +0000 2021	[{"text":"CodeNewbie","indices":[123,134]},{"text":"programming","indices":[135,147]},{"text":"coding","indices":[148,155]},{"text":"WomenWhoCode","indices":[156,169]},{"text":"womenintech","indices":[170,182]},{"text":"DEVCommunity","indices":[183,196]},{"text":"React","indices":[197,203]},{"text":"100DaysOfCode","indices":[204,218]},{"text":"Crypto","indices":[219,226]},{"text":"Cryptocurrency"…	[{"url":"https://t.co/EKoXFQ9lRD","expanded_url":"https://bit.ly/3pJl1id","display_url":"bit.ly/3pJl1id","indices":[99,122]}]	Get a free trading account over $ 15 5 Free BPAX Coins (Value= $ 50) Register before time runs out https://t.co/EKoXFQ9lRD #CodeNewbie #programming #coding #WomenWhoCode #womenintech #DEVCommunity #React #100DaysOfCode #Crypto #Cryptocurrency #Altcoin #DeFi https://t.co/NRsZzbU4ve	8.0	RT @Blakof2: Get a free trading account over $ 15 5 Free BPAX Coins (Value= $ 50) Register before time runs out https://t.co/EKoXFQ9lRD #Co…	1617.0	True	full
1584344	1584344	6047e2959a265e0038d92fe0	2021-03-09 20:58:35	[]	[]	Mon Mar 01 19:33:56 +0000 2021	[]	[{"url":"https://t.co/9mt8bHPKmE","expanded_url":"https://theimmaculateone.bigcartel.com","display_url":"theimmaculateone.bigcartel.com","indices":[221,244]}]	Pre-orders for The Immaculate One, a Rhea charity fanzine, are 🌟OPEN🌟! We are excited to present you this zine and its merch, created by a team of 46 amazing contributors Orders will be open until the 31st of March 🌟 https://t.co/9mt8bHPKmE https://t.co/6Z1rFnzB7o	253.0	RT @Fe3hRheaZine: Pre-orders for The Immaculate One, a Rhea charity fanzine, are 🌟OPEN🌟! We are excited to present you this zine and its m…	474.0	True	full
1584345	1584345	6047e2959a265e0038d92fe2	2021-03-09 20:58:35	[]	[]	Tue Mar 09 19:20:32 +0000 2021	[]	[{"url":"https://t.co/1cjeRajwNv","expanded_url":"https://twitter.com/PATDI_ES/status/1369364613909905408","display_url":"twitter.com/PATDI_ES/statu…","indices":[276,299]}]	Imaginemos que uno de sus cuidadores (o ambos) enferman de COVID y tienen que ingresar. ¿En qué situación quedaría ese menor dependiente? Por favor, incluyan a los cuidadores no profesionales de personas dependientes en la estrategia de vacunación @sanidadgob @CarolinaDarias https://t.co/1cjeRajwNv	29183.0	RT @jramonfernandez: Imaginemos que uno de sus cuidadores (o ambos) enferman de COVID y tienen que ingresar. ¿En qué situación quedaría ese…	59.0	True	full
1584346	1584346	6047e2959a265e0038d93004	2021-03-09 20:58:35	[]	[]	Tue Mar 09 20:46:03 +0000 2021	[]	[{"url":"https://t.co/r1iMq8N13g","expanded_url":"https://on.msnbc.com/3t1UPBy","display_url":"on.msnbc.com/3t1UPBy","indices":[212,235]}]	Dr. Amesh Adalja suggests the goal with Covid-19 should be to "tame" the virus into something less deadly, explaining, "You cannot eradicate a virus that spreads through the respiratory route very efficiently." https://t.co/r1iMq8N13g	4150252.0	RT @MSNBC: Dr. Amesh Adalja suggests the goal with Covid-19 should be to "tame" the virus into something less deadly, explaining, "You cann…	245.0	True	full
1584347	1584347	6047e2969a265e0038d9300e	2021-03-09 20:58:35	[]	[{"url":"https://t.co/BIkKRgVn7Q","expanded_url":"https://www.newsbreakapp.com/n/0YqLPHFy?s=a2&pd=72116452","display_url":"newsbreakapp.com/n/0YqLPHFy?s=a…","indices":[182,205]}]		[]	[]			WELL LOOK AT THAT !!!!! A new lab study shows troubling signs that Pfizer's and Moderna's COVID-19 shots could be… https://t.co/RKyZ6R2hbi	474.0	True	full
1584348	1584348	6047e2969a265e0038d93022	2021-03-09 20:58:35	[]	[]	Tue Mar 09 03:24:08 +0000 2021	[]	[{"url":"https://t.co/EXlHnSHQKr","expanded_url":"https://forms.gle/n59xcUwgnWtV9AfE6","display_url":"forms.gle/n59xcUwgnWtV9A…","indices":[169,192]},{"url":"https://t.co/HNWFLjSUmf","expanded_url":"https://forms.gle/E9N2mXrMnk87SAmQ6","display_url":"forms.gle/E9N2mXrMnk87SA…","indices":[197,220]}]	Introducing two of our Guest Artists: [@poi_poifu] || [@mi_gensin] Applications end on March 22nd (23:59 GMT-8) ; March 23rd (15:59 JST) ↓ ↓ APPLICATION FORM ↓ ↓ ENG: https://t.co/EXlHnSHQKr 日本: https://t.co/HNWFLjSUmf https://t.co/wyxMQK8FqX	2753.0	RT @AureumSoleil: Introducing two of our Guest Artists: [@poi_poifu] || [@mi_gensin] Applications end on March 22nd (23:59 GMT-8) ; March…	2.0	True	full
1584349	1584349	6047e2969a265e0038d9302c	2021-03-09 20:58:35	[{"text":"ListWaldGo","indices":[0,11]},{"text":"VortexCup","indices":[16,26]},{"text":"Remote","indices":[50,57]},{"text":"Battlers","indices":[182,191]},{"text":"GirlsThatPvP","indices":[192,205]},{"text":"pokemongo","indices":[206,216]},{"text":"pokemongopvp","indices":[217,230]},{"text":"silphroad","indices":[231,241]},{"text":"vortex","indices":[242,249]},{"text":"remotecup","indices":[250,2…	[{"url":"https://t.co/7UarAtNed3","expanded_url":"https://silph.gg/t/crke/listwaldgo-the-vortex-cup","display_url":"silph.gg/t/crke/listwal…","indices":[121,144]},{"url":"https://t.co/XiBs0NQ5WY","expanded_url":"http://t.me/ListWaldGoSilphRoad","display_url":"t.me/ListWaldGoSilp…","indices":[157,180]}]		[]	[]			#ListWaldGo the #VortexCup 🌀 am 28.03 - 15:00 Uhr #Remote jeder ist herzlich willkommen und eingeladen! Hier anme… https://t.co/gHcc8mlZIx	39.0	True	full
1584350	1584350	6047e2969a265e0038d93036	2021-03-09 20:58:35	[]	[]	Tue Mar 09 15:12:33 +0000 2021	[{"text":"Urgente","indices":[0,8]}]	[{"url":"https://t.co/1uOJ2XOfmq","expanded_url":"http://ow.ly/kg9u50DUbej","display_url":"ow.ly/kg9u50DUbej","indices":[99,122]}]	#Urgente Giran orden de aprehensión contra Cuauhtémoc Gutiérrez De la Torre y congelan sus cuentas https://t.co/1uOJ2XOfmq https://t.co/Tt85kIwxEk	8824359.0	RT @AristeguiOnline: #Urgente Giran orden de aprehensión contra Cuauhtémoc Gutiérrez De la Torre y congelan sus cuentas https://t.co/1uOJ2X…	18.0	True	full
1584351	1584351	6047e2969a265e0038d93056	2021-03-09 20:58:36	[]	[]	Tue Mar 09 19:25:25 +0000 2021	[]	[{"url":"https://t.co/HadlFxOQ1V","expanded_url":"https://www.redaccionmedica.com/secciones/sanidad-hoy/covid-colegios-ministerio-sanidad-nuevo-protocolo-5206","display_url":"redaccionmedica.com/secciones/sani…","indices":[257,280]}]	NUEVO PROTOCOLO Covid colegios: la vuelta a clase tras contagio no requiere PCR- (QUE YO SEPA NO SE HA CUMPLIDO ESTO CASI NUNCA ANTES, A TRABAJAR Y AL CENTRO SIN PCR-)¿CIERTO?(enlace dentro) @doctorgaona @LRsecreta @PabloFuente @ccarballo50 @carmenporter_ https://t.co/HadlFxOQ1V	2741.0	RT @EduardoMazo5: NUEVO PROTOCOLO Covid colegios: la vuelta a clase tras contagio no requiere PCR- (QUE YO SEPA NO SE HA CUMPLIDO ESTO CAS…	4.0	True	full
1584352	1584352	6047e2979a265e0038d93066	2021-03-09 20:58:36	[]	[]	Tue Mar 09 20:37:44 +0000 2021	[]	[{"url":"https://t.co/sRIEGwGCtv","expanded_url":"https://m-x.news/30r4CVo","display_url":"m-x.news/30r4CVo","indices":[205,228]}]	La Covid-19 duplicó el número de trabajadoras sexuales en la CDMX: "A veces me voy con un servicio o a veces me paso días sin nada", dice Leti. ¿Apoyos de Sheinbaum? "Son migajas". Texto de @AlesitaNaty https://t.co/sRIEGwGCtv	432542.0	RT @emeequis: La Covid-19 duplicó el número de trabajadoras sexuales en la CDMX: "A veces me voy con un servicio o a veces me paso días si…	2612.0	True	full
1584353	1584353	6047e2979a265e0038d9307a	2021-03-09 20:58:37	[]	[{"url":"https://t.co/D2PiZFXslc","expanded_url":"https://apple.news/AHC2vKj_0QJG2sXWWzfvNew","display_url":"apple.news/AHC2vKj_0QJG2s…","indices":[150,173]}]		[]	[]			Take a look at who he’s addressing. 😳 Prince Charles Asked About Prince Harry and Meghan Markle's Interview During… https://t.co/Q4PTv3laAo	5235.0	True	full
1584354	1584354	6047e2979a265e0038d93080	2021-03-09 20:58:37	[]	[]	Tue Mar 09 14:56:40 +0000 2021	[]	[{"url":"https://t.co/dO8fZoYx2l","expanded_url":"https://www.nytimes.com/2021/03/09/business/oecd-doubles-us-growth-forecast.html","display_url":"nytimes.com/2021/03/09/bus…","indices":[255,278]}]	The US economy will accelerate nearly twice as fast as expected this year as the coming passage of Biden’s $1.9 trillion stimulus plan, combined with a rapid vaccine rollout, ignites a powerful recovery from the pandemic, report predicts. @LizAldermanNYT https://t.co/dO8fZoYx2l	575107.0	RT @peterbakernyt: The US economy will accelerate nearly twice as fast as expected this year as the coming passage of Biden’s $1.9 trillion…	4950.0	True	full
1584355	1584355	6047e2979a265e0038d93096	2021-03-09 20:58:37	[]	[{"url":"https://t.co/6VmcXkvhZu","expanded_url":"https://singularityhub.com/2021/01/15/how-many-galaxies-are-in-the-universe-a-new-answer-emerges-from-the-darkest-sky-ever-observed/amp/","display_url":"singularityhub.com/2021/01/15/how…","indices":[273,296]}]		[]	[]			@PainInTheAssMac Não sabemos. A Hubble soa a engraçada também, admitamos. E diz-se que não se conhece Luz lá. Vive-… https://t.co/VYWPQ0EKdj	342.0	True	full
1584356	1584356	6047e2979a265e0038d9309e	2021-03-09 20:58:37	[]	[]	Tue Mar 09 14:08:40 +0000 2021	[]	[{"url":"https://t.co/0tK2kf6zHe","expanded_url":"http://bit.ly/3qtLwIX","display_url":"bit.ly/3qtLwIX","indices":[116,139]}]	🔴AHORA🔴 Ministro Juan José Ossa avisa que si no se extiende el Estado de Excepción, se acaba el IFE y Bono COVID ➡ https://t.co/0tK2kf6zHe https://t.co/Slr7P1ZEeW	364255.0	RT @eldesconcierto: 🔴AHORA🔴 Ministro Juan José Ossa avisa que si no se extiende el Estado de Excepción, se acaba el IFE y Bono COVID ➡ htt…	230.0	True	full
1584357	1584357	6047e2979a265e0038d930b0	2021-03-09 20:58:37	[{"text":"LeyCelaá","indices":[106,115]},{"text":"PinParental","indices":[129,141]}]	[{"url":"https://t.co/echW7sHn4F","expanded_url":"https://citizengo.org/hazteoir/fm/201004-ayuso-pin-parental-ya?utm_source=tw&utm_medium=social&utm_campaign=HO-2021-03-09-Local-FM-PG-201004-Ayuso_Pin_Parental_Ya.01_AA_Launch&utm_content=tyflow","display_url":"citizengo.org/hazteoir/fm/20…","indices":[151,174]}]		[]	[]			.@IdiazAyuso, el derecho de los padres a elegir la educación de sus hijos está en juego. Haga frente a la #LeyCelaá… https://t.co/jusUadm47I	160.0	True	full
1584358	1584358	6047e2989a265e0038d930b8	2021-03-09 20:58:37	[]	[]	Mon Mar 08 20:33:15 +0000 2021	[]	[{"url":"https://t.co/oRolQY1G0W","expanded_url":"https://wapo.st/3ekdfJG","display_url":"wapo.st/3ekdfJG","indices":[222,245]}]	Gavin Newsom is facing a recall campaign for mishandling covid. But of the top 10 states for per capita covid cases, only one (Rhode Island) has a Democratic governor. Where are the recall petitions in the red states? https://t.co/oRolQY1G0W	327380.0	RT @MaxBoot: Gavin Newsom is facing a recall campaign for mishandling covid. But of the top 10 states for per capita covid cases, only on…	1010.0	True	full
1584359	1584359	6047e2989a265e0038d930bc	2021-03-09 20:58:37	[]	[]	Tue Mar 09 17:26:51 +0000 2021	[]	[{"url":"https://t.co/1JJHDPMIbg","expanded_url":"https://www.teenvogue.com/story/kyrsten-sinema-minimum-wage-feminism","display_url":"teenvogue.com/story/kyrsten-…","indices":[271,294]}]	@PinalCounty @kyrstensinema @pinalhealth Sinema caught national attention on Friday during the COVID-19 relief bill vote, when she thumbed-down a provision for an incremental raise towards a $15 minimum wage, live on C-SPAN in a vivid performance of coy white womanhood. https://t.co/1JJHDPMIbg	281.0	RT @FarFromRealTV: @PinalCounty @kyrstensinema @pinalhealth Sinema caught national attention on Friday during the COVID-19 relief bill vote…	77.0	True	full
1584360	1584360	6047e2989a265e0038d930d0	2021-03-09 20:58:37	[]	[{"url":"https://t.co/2s1rlvQwwO","expanded_url":"https://twitter.com/SenRonJohnson/status/1368618479507677185?s=20","display_url":"twitter.com/SenRonJohnson/…","indices":[213,236]}]		[]	[]			@KTLA We are going to need a lot more vaccines. Why did @JoeBiden with the support of @GavinNewsom and @MayorOfLA… https://t.co/OGBDKXt3Ac	4.0	True	full
1584361	1584361	6047e2989a265e0038d930d8	2021-03-09 20:58:37	[]	[]	Sat Mar 06 18:46:00 +0000 2021	[]	[{"url":"https://t.co/vbJN40O4xc","expanded_url":"https://www.rollingstone.com/politics/politics-news/reparations-black-farmers-warnock-covid-relief-package-1136193/","display_url":"rollingstone.com/politics/polit…","indices":[149,172]}]	YES! After DECADES of systematic racism, the Emergency Relief for Farmers of Color Act is included in the next COVID Relief Package. This is change! https://t.co/vbJN40O4xc	714595.0	RT @AttorneyCrump: YES! After DECADES of systematic racism, the Emergency Relief for Farmers of Color Act is included in the next COVID Rel…	2252.0	True	full
1584362	1584362	6047e2989a265e0038d930de	2021-03-09 20:58:37	[]	[]	Tue Mar 09 19:39:20 +0000 2021	[]	[{"url":"https://t.co/Rh84xfYrFs","expanded_url":"https://medium.com/i-am-hapi/announcing-the-whitelist-and-rules-for-upcoming-hapi-ido-on-poolz-964a0ba11f28","display_url":"medium.com/i-am-hapi/anno…","indices":[260,283]}]	HAPI (HAPI) Moon Sheet @i_am_hapi_one $HAPI has conducted SHO on @TheDaoMaker on MAR 8. HAPI will conduct IDO on @Poolz__ &amp; IEO on @gate_io on MAR 10. Token distribution will be on MAR 10, at 15:30 UTC. Trading on @PancakeSwap will start right after. 👉 https://t.co/Rh84xfYrFs https://t.co/xWneOPx27Q	44763.0	RT @top7ico: HAPI (HAPI) Moon Sheet @i_am_hapi_one $HAPI has conducted SHO on @TheDaoMaker on MAR 8. HAPI will conduct IDO on @Poolz__ &amp; I…	56.0	True	full
1584363	1584363	6047e2989a265e0038d930fe	2021-03-09 20:58:38	[]	[]	Tue Mar 09 20:39:39 +0000 2021	[{"text":"ProteinDomains","indices":[231,246]},{"text":"ProteomicDatabases","indices":[248,267]},{"text":"protein","indices":[269,277]}]	[{"url":"https://t.co/YPfhiDmXp0","expanded_url":"https://www.biorxiv.org/content/10.1101/717249v2","display_url":"biorxiv.org/content/10.110…","indices":[207,230]}]	To functionally classify proteins, look at the new version of: "Multiple probabilistic models extract features from protein sequence data and resolve functional diversity of very different protein families" https://t.co/YPfhiDmXp0 #ProteinDomains, #ProteomicDatabases, #protein,	56.0	RT @acarbone16: To functionally classify proteins, look at the new version of: "Multiple probabilistic models extract features from protein…	85.0	True	full
1584364	1584364	6047e2989a265e0038d93106	2021-03-09 20:58:38	[]	[]	Mon Dec 21 16:19:35 +0000 2020	[{"text":"onlyfans","indices":[63,72]},{"text":"onlyfansgirl","indices":[73,86]},{"text":"petite","indices":[87,94]},{"text":"premium","indices":[95,103]},{"text":"fit","indices":[104,108]},{"text":"fitnessjourney","indices":[109,124]},{"text":"cute","indices":[125,130]},{"text":"blonde","indices":[131,138]},{"text":"blondehair","indices":[139,150]},{"text":"photo","indices":[151,157]},{"text":"c…	[{"url":"https://t.co/wG3DVBdgSx","expanded_url":"Https://onlyfans.com/curlyhairfreespirit","display_url":"onlyfans.com/curlyhairfrees…","indices":[39,62]}]	Like the view? check my link for more! https://t.co/wG3DVBdgSx #onlyfans #onlyfansgirl #petite #premium #fit #fitnessjourney #cute #blonde #blondehair #photo #coronavirus #flatearth https://t.co/AictTBqjEr	73.0	RT @indigorae_: Like the view? check my link for more! https://t.co/wG3DVBdgSx #onlyfans #onlyfansgirl #petite #premium #fit #fitnessjourne…	907.0	True	full
1584365	1584365	6047e2989a265e0038d9310a	2021-03-09 20:58:38	[]	[]	Tue Mar 09 01:17:58 +0000 2021	[]	[{"url":"https://t.co/DKSVv8z8KP","expanded_url":"https://www.cnn.com/2020/06/05/americas/mexico-femicide-coronavirus-lopez-obrador-intl/index.html","display_url":"cnn.com/2020/06/05/ame…","indices":[255,278]}]	tw // murder this article explains very well what’s happening in mexico. please take a time to read. last year 987 women and girls were murdered in the first four months of 2020. this has been going on for years and our president doesn’t care at all... https://t.co/DKSVv8z8KP	398.0	RT @mexicanrry: tw // murder this article explains very well what’s happening in mexico. please take a time to read. last year 987 women…	389.0	True	full
1584366	1584366	6047e2999a265e0038d93132	2021-03-09 20:58:38	[]	[]	Tue Mar 09 01:00:07 +0000 2021	[]	[{"url":"https://t.co/1a9aTk7Cct","expanded_url":"https://on.ft.com/3booxL3","display_url":"on.ft.com/3booxL3","indices":[221,244]}]	'Brazil loses about 60,000 people to homicides every year and 70,000 die in car accidents on poor roads. There is a tolerance in a country like this for death.' Brazil is in its worst moment of the pandemic. Here's why: https://t.co/1a9aTk7Cct	6899566.0	RT @FinancialTimes: 'Brazil loses about 60,000 people to homicides every year and 70,000 die in car accidents on poor roads. There is a tol…	6716.0	True	full
1584367	1584367	6047e2999a265e0038d9313a	2021-03-09 20:58:38	[]	[]	Tue Mar 09 20:55:36 +0000 2021	[{"text":"Merkel","indices":[32,39]},{"text":"Spahn","indices":[41,47]},{"text":"Altmaier","indices":[54,63]},{"text":"Corona","indices":[128,135]},{"text":"Maskenskandal","indices":[211,225]},{"text":"NoGroKo","indices":[255,263]}]	[{"url":"https://t.co/uHHUvhF8GN","expanded_url":"https://www.tagesspiegel.de/politik/jetzt-auch-noch-die-masken-affaere-die-regierenden-geben-ein-klaegliches-bild-ab-mal-wieder/26985538.html","display_url":"tagesspiegel.de/politik/jetzt-…","indices":[264,287]}]	Union ist nicht mehr zu retten: #Merkel, #Spahn &amp; #Altmaier sind unfähig ihren Job zu machen (Impfstoff, Schnelltests &amp; #Corona-Hilfen) und andere aus Union bereichern sich an Not der Menschen im Corona-#Maskenskandal zu Lasten der Steuerzahler👎 #NoGroKo https://t.co/uHHUvhF8GN	460424.0	RT @SWagenknecht: Union ist nicht mehr zu retten: #Merkel, #Spahn &amp; #Altmaier sind unfähig ihren Job zu machen (Impfstoff, Schnelltests &amp; #…	602.0	True	full
1584368	1584368	6047e2999a265e0038d9314c	2021-03-09 20:58:39	[]	[{"url":"https://t.co/iC6NkTdYn9","expanded_url":"https://wa.me/message/7WUHGG2FLDLFB1","display_url":"wa.me/message/7WUHGG…","indices":[203,226]}]		[]	[]			@binance MEET WITH ONE OF THE GREATEST BITCOIN HACKERS.....HE MINED A BITCOIN WORTH $50,000 FOR ME WITHOUT TRACES A… https://t.co/OxY6NGkgcI	16.0	True	full
1584369	1584369	6047e2999a265e0038d93150	2021-03-09 20:58:39	[]	[{"url":"https://t.co/fTo9iH0NTq","expanded_url":"https://www.texastribune.org/2021/03/09/texas-coronavirus-vaccine/?utm_campaign=trib-social-buttons&utm_source=twitter&utm_medium=social","display_url":"texastribune.org/2021/03/09/tex…","indices":[113,136]}]		[]	[]			Texans don’t have to prove they’re eligible for the COVID-19 vaccine, and some are jumping the line. Here’s why.… https://t.co/Ah44afkFaW	3764.0	True	full
1584370	1584370	6047e2999a265e0038d93154	2021-03-09 20:58:39	[]	[]	Tue Mar 09 17:02:20 +0000 2021	[{"text":"HappyBirthdaySUGA","indices":[58,76]}]	[{"url":"https://t.co/ms7Be46JHo","expanded_url":"http://spoti.fi/3rwzdg9","display_url":"spoti.fi/3rwzdg9","indices":[139,162]}]	Es el cumpleaños de Suga de @BTS_twt y el ARMY lo sabe 😍 #HappyBirthdaySUGA 💜. Sigamos escuchando sus mejores canciones para celebrar✨ https://t.co/ms7Be46JHo	86448.0	RT @SpotifyARG: Es el cumpleaños de Suga de @BTS_twt y el ARMY lo sabe 😍 #HappyBirthdaySUGA 💜. Sigamos escuchando sus mejores canciones…	189.0	True	full
1584371	1584371	6047e2999a265e0038d9315a	2021-03-09 20:58:39	[]	[]	Tue Mar 09 17:45:04 +0000 2021	[{"text":"OttCity","indices":[180,188]},{"text":"COVID19","indices":[189,197]},{"text":"Vaccine","indices":[198,206]}]	[{"url":"https://t.co/x30QDzn2pa","expanded_url":"https://bit.ly/34gH1Ii","display_url":"bit.ly/34gH1Ii","indices":[155,178]}]	Today, March 9 at 2 pm, the City of Ottawa and @ottawahealth will provide an update on the vaccination plan for Ottawa. Watch on Rogers TV or listen live: https://t.co/x30QDzn2pa #OttCity #COVID19 #Vaccine https://t.co/wFejQj51Vl	213785.0	RT @ottawacity: Today, March 9 at 2 pm, the City of Ottawa and @ottawahealth will provide an update on the vaccination plan for Ottawa. Wat…	1.0	True	full
1584372	1584372	6047e2999a265e0038d9315e	2021-03-09 20:58:39	[]	[]	Tue Mar 09 20:46:16 +0000 2021	[]	[{"url":"https://t.co/Enq3L9OxA2","expanded_url":"https://www.baltimoresun.com/coronavirus/bs-md-hogan-coronavirus-update-20210309-eqevuamwdba7dg34pzsy5trwea-story.html","display_url":"baltimoresun.com/coronavirus/bs…","indices":[159,182]}]	Maryland COVID reopening: Capacity limits lifted at restaurants, gyms and more; large venues to allow 50% capacity (via @alex_mann10 and @brynstole) Details: https://t.co/Enq3L9OxA2	11472.0	RT @cmcampbell6: Maryland COVID reopening: Capacity limits lifted at restaurants, gyms and more; large venues to allow 50% capacity (via @a…	1922.0	True	full
1584373	1584373	6047e2999a265e0038d93160	2021-03-09 20:58:39	[]	[]	Sun Feb 28 03:33:20 +0000 2021	[]	[{"url":"https://t.co/fMDgxEi7EL","expanded_url":"https://onlyfans.com/lapecosaxxx","display_url":"onlyfans.com/lapecosaxxx","indices":[223,246]}]	Esta foto la acabo de montar en mi only. Que esperas para encontrarme el lunar? Y te des tú buen sábado. Mandeme DM para info de mi pack de fotos y videos xxx en venta! Y video- llamadas. No olviden sus Rts y MG. Only Fans https://t.co/fMDgxEi7EL https://t.co/1hcb8Rl4iC	45092.0	RT @lapecosaxxx: Esta foto la acabo de montar en mi only. Que esperas para encontrarme el lunar? Y te des tú buen sábado. Mandeme DM para i…	90.0	True	full
1584374	1584374	6047e29a9a265e0038d93172	2021-03-09 20:58:39	[]	[]	Tue Mar 09 13:07:40 +0000 2021	[]	[{"url":"https://t.co/HCB41bzCzC","expanded_url":"https://yougov.co.uk/topics/politics/articles-reports/2021/03/09/snap-poll-post-interview-harry-meghan?utm_source=twitter&utm_medium=website_article&utm_campaign=harry_and_meghan_sympathy_post_interview","display_url":"yougov.co.uk/topics/politic…","indices":[252,275]}]	Britons are divided when it comes to Harry and Meghan’s treatment overall - and there is a real age split GENERAL PUBLIC Treated fairly: 32% Treated unfairly: 32% 18-24 YEAR OLDS Fairly: 13% Unfairly: 61% 65+ YEAR OLDS Fairly: 50% Unfairly: 15% https://t.co/HCB41bzCzC https://t.co/bB2acBZEWq	230739.0	RT @YouGov: Britons are divided when it comes to Harry and Meghan’s treatment overall - and there is a real age split GENERAL PUBLIC Treat…	385.0	True	full
1584375	1584375	6047e29a9a265e0038d93194	2021-03-09 20:58:39	[]	[]	Tue Mar 09 15:52:59 +0000 2021	[{"text":"law","indices":[208,212]},{"text":"internationallaw","indices":[213,230]},{"text":"publiclaw","indices":[231,241]},{"text":"internationalpubliclaw","indices":[242,265]}]	[{"url":"https://t.co/ijzn0iZk6B","expanded_url":"https://www.essex.ac.uk/events/2021/03/15/public-international-law-lecture-the-travels-of-human-rights","display_url":"essex.ac.uk/events/2021/03…","indices":[183,206]}]	Don't miss next weeks Public International Law Lecture with Professor Hilary Charlesworth, University of Melbourne. Co-convenors: @MeaganwongS @edajones16 More information below! https://t.co/ijzn0iZk6B #law #internationallaw #publiclaw #internationalpubliclaw https://t.co/vtfOq2V2PR	2780.0	RT @EssexLawSchool: Don't miss next weeks Public International Law Lecture with Professor Hilary Charlesworth, University of Melbourne. Co…	533.0	True	full
1584376	1584376	6047e29a9a265e0038d931a2	2021-03-09 20:58:39	[]	[]	Tue Mar 09 11:41:40 +0000 2021	[]	[{"url":"https://t.co/2xWmwPncCU","expanded_url":"https://www.telegraph.co.uk/politics/2021/03/09/news-boris-johnson-schools-covid-lockdown-rules-end-vaccine/?WT.mc_id=tmg_share_tw","display_url":"telegraph.co.uk/politics/2021/…","indices":[248,271]}]	This prediction of a surge is what's known as 'seeding'. The government are 'planting the seed of an idea' in order to mentally prepare you for autumn/winter lockdown. But, if you were paying attention, the extension of furlough already did that. https://t.co/2xWmwPncCU	19539.0	RT @BareReality: This prediction of a surge is what's known as 'seeding'. The government are 'planting the seed of an idea' in order to men…	131.0	True	full
1584377	1584377	6047e29b9a265e0038d931b4	2021-03-09 20:58:39	[]	[]	Tue Mar 09 20:46:25 +0000 2021	[{"text":"vaccin","indices":[75,82]},{"text":"AstraZeneca","indices":[83,95]}]	[{"url":"https://t.co/FLLE320aiR","expanded_url":"https://www.channelnewsasia.com/news/world/australia-health-minister-in-hospital-after-covid-19-vaccination-14368120","display_url":"channelnewsasia.com/news/world/aus…","indices":[257,280]}]	Le ministre de la Santé australien hospitalisé 2 jours après avoir reçu le #vaccin #AstraZeneca. Il n'est pas encore sorti, une "infection" soignée aux antibiotiques. Des officiels disent "son état n'est pas considéré lié au vaccin" mais sans plus d'infos. https://t.co/FLLE320aiR	14515.0	RT @momotchiii: Le ministre de la Santé australien hospitalisé 2 jours après avoir reçu le #vaccin #AstraZeneca. Il n'est pas encore sorti,…	110.0	True	full
1584378	1584378	6047e29b9a265e0038d931b8	2021-03-09 20:58:39	[]	[]	Tue Mar 09 20:57:49 +0000 2021	[]	[{"url":"https://t.co/lJ32Y25Y6n","expanded_url":"https://twitter.com/JohnJHarwood/status/1369388154826985473","display_url":"twitter.com/JohnJHarwood/s…","indices":[289,312]}]	The secret to what @POTUS is doing is that he believes in the people, the country &amp; our system. He believes if you listen to people &amp; do the work, political support will follow. The contrast with Trump &amp; the GOP-whose cynical view is that is that voters are suckers-is clear. https://t.co/lJ32Y25Y6n	208430.0	RT @djrothkopf: The secret to what @POTUS is doing is that he believes in the people, the country &amp; our system. He believes if you listen t…	4786.0	True	full
1584379	1584379	6047e29b9a265e0038d931bc	2021-03-09 20:58:40	[]	[{"url":"https://t.co/sVryjW95yX","expanded_url":"https://twitter.com/Bercmag/status/1337419090902790144?s=19","display_url":"twitter.com/Bercmag/status…","indices":[264,287]}]		[]	[]			@SANTE_BF I need your help to resolve an ongoing THIEF of my invention of Covid-19 medicine by Ennaid Therapeutics… https://t.co/mtSdNUmKW1	560.0	True	full
1584380	1584380	6047e29b9a265e0038d931c4	2021-03-09 20:58:40	[]	[]	Tue Mar 09 19:59:25 +0000 2021	[]	[{"url":"https://t.co/Kc0yYtLRUg","expanded_url":"https://bit.ly/2N5XM4S","display_url":"bit.ly/2N5XM4S","indices":[252,275]}]	Juez gira órdenes de aprehensión contra Cuauhtémoc Gutiérrez de la Torre, exlíder del PRI en la CdMx, y sus ex colaboradores Sandra Esther Vaca Cortés y Roberto Zamorano, por los delitos de trata de personas y asociación delictuosa. vía @SinEmbargoMX https://t.co/Kc0yYtLRUg	575044.0	RT @epigmenioibarra: Juez gira órdenes de aprehensión contra Cuauhtémoc Gutiérrez de la Torre, exlíder del PRI en la CdMx, y sus ex colabor…	2910.0	True	full
1584381	1584381	6047e29b9a265e0038d931d0	2021-03-09 20:58:40	[{"text":"education","indices":[79,89]},{"text":"learning","indices":[90,99]},{"text":"school","indices":[100,107]},{"text":"motivation","indices":[108,119]},{"text":"covid","indices":[120,126]},{"text":"student","indices":[127,135]},{"text":"teacher","indices":[136,144]},{"text":"children","indices":[145,154]},{"text":"india","indices":[155,161]},{"text":"knowledge","indices":[162,172]},{"text":…	[{"url":"https://t.co/sXm264XDMb","expanded_url":"https://www.tes.com/teaching-resource/rainforest-maths-game-ks1-sen-eyfs-12285752","display_url":"tes.com/teaching-resou…","indices":[55,78]}]		[]	[]			Rainforest maths game for KS1/SEN/EAL/EYFS🌴🌳🌲🦎🐍🐛🐞🔢🆒➕➖🥳 https://t.co/sXm264XDMb #education #learning #school… https://t.co/GOOqWOwayU	1971.0	True	full
1584382	1584382	6047e29b9a265e0038d931ec	2021-03-09 20:58:40	[]	[]	Tue Mar 09 20:30:23 +0000 2021	[{"text":"Chili","indices":[3,9]}]	[{"url":"https://t.co/jUc3uo5GWm","expanded_url":"https://www.lemonde.fr/international/article/2021/03/09/au-chili-une-campagne-de-vaccination-exemplaire-contre-le-covid-19_6072498_3210.html?utm_medium=Social&utm_source=Twitter#Echobox=1615311669","display_url":"lemonde.fr/international/…","indices":[231,254]}]	Au #Chili, une campagne de vaccination exemplaire contre le Covid-19 : plus de 4,1 millions de Chiliens ont déjà reçu une première dose de vaccin. Le pays ambitionne de vacciner 80 % de ses 19 millions d’habitants d’ici à juillet. https://t.co/jUc3uo5GWm	9212056.0	RT @lemondefr: Au #Chili, une campagne de vaccination exemplaire contre le Covid-19 : plus de 4,1 millions de Chiliens ont déjà reçu une pr…	244.0	True	full
1584383	1584383	6047e29b9a265e0038d931f0	2021-03-09 20:58:40	[]	[]	Tue Mar 09 05:53:24 +0000 2021	[]	[{"url":"https://t.co/5hP8TyFL4F","expanded_url":"https://www.google.com.au/amp/s/amp.theguardian.com/society/2021/jan/07/australia-to-roll-out-covid-vaccine-in-february-with-goal-for-four-million-jabs-by-march","display_url":"google.com.au/amp/s/amp.theg…","indices":[255,278]}]	I know there’s a bit going on in Canberra but we need serious scrutiny of the vaccination rollout. The PM promised 4 million doses by the end of March. We’re currently at 86,000. We’re so far off target it’s like they just plucked numbers out of the sky. https://t.co/5hP8TyFL4F	20233.0	RT @jillastark: I know there’s a bit going on in Canberra but we need serious scrutiny of the vaccination rollout. The PM promised 4 millio…	258.0	True	full
1584384	1584384	6047e29b9a265e0038d931f4	2021-03-09 20:58:40	[]	[]	Tue Mar 09 20:00:00 +0000 2021	[]	[{"url":"https://t.co/9Fu8kp4kjq","expanded_url":"https://www.legacy.com/obituaries/saltlaketribune/obituary.aspx?n=debra-archibald&pid=197862571","display_url":"legacy.com/obituaries/sal…","indices":[223,246]}]	DEBRA "DEBI" ARCHIBALD, 64, of Bountiful, Utah, died of COVID on Feb. 20, 2021. "Her cupboards were a mess but her life was always in order with a determination to spread as much love and happiness every day she lived." https://t.co/9Fu8kp4kjq https://t.co/iObsadVVN1	147514.0	RT @FacesOfCOVID: DEBRA "DEBI" ARCHIBALD, 64, of Bountiful, Utah, died of COVID on Feb. 20, 2021. "Her cupboards were a mess but her life…	600.0	True	full
1584385	1584385	6047e29c9a265e0038d93202	2021-03-09 20:58:41	[]	[]	Tue Mar 09 20:50:36 +0000 2021	[]	[{"url":"https://t.co/iiUNECHd4W","expanded_url":"https://www.pewresearch.org/politics/2021/03/09/broad-public-support-for-coronavirus-aid-package-just-a-third-say-it-spends-too-much/","display_url":"pewresearch.org/politics/2021/…","indices":[151,174]}]	interesting. majority of Republicans overall are opposed to Biden's $1.9T American Rescue Plan...but majority of *lower-income* Republicans support it https://t.co/iiUNECHd4W https://t.co/URkVoegw3B	186918.0	RT @crampell: interesting. majority of Republicans overall are opposed to Biden's $1.9T American Rescue Plan...but majority of *lower-incom…	1458.0	True	full
1584386	1584386	6047e29c9a265e0038d93208	2021-03-09 20:58:41	[]	[]	Mon Mar 08 18:11:35 +0000 2021	[]	[{"url":"https://t.co/PELjvgHJJQ","expanded_url":"https://fierasfierras.com/","display_url":"fierasfierras.com","indices":[225,248]}]	Unas chavas en CDMX buscaron a la voz original de fieeerro viejo que vendaaan y les traen un nuevo perifoneo. Bravas, Fieras Fierras, resignificando los clásicos sonidos de la capital. 💜 Acá se pueden descargar sus audios: https://t.co/PELjvgHJJQ 📢 https://t.co/jabv6Ba967	6145.0	RT @wendyselene: Unas chavas en CDMX buscaron a la voz original de fieeerro viejo que vendaaan y les traen un nuevo perifoneo. Bravas, Fier…	2486.0	True	full
1584387	1584387	6047e29c9a265e0038d9320a	2021-03-09 20:58:41	[]	[]	Mon Mar 08 15:03:23 +0000 2021	[{"text":"ONEV1","indices":[171,177]}]	[{"url":"https://t.co/Zz02SGbjEo","expanded_url":"https://www.washingtonpost.com/opinions/2021/03/07/when-states-unmask-we-know-what-happens-next/","display_url":"washingtonpost.com/opinions/2021/…","indices":[179,202]}]	"Republican efforts to abandon mask mandates cannot be dismissed as differing views on individual rights. They show instead a determined disregard for Americans’ lives." #ONEV1 https://t.co/Zz02SGbjEo	7479.0	RT @LisaGetsPolitik: "Republican efforts to abandon mask mandates cannot be dismissed as differing views on individual rights. They show in…	5439.0	True	full
1584388	1584388	6047e29c9a265e0038d9320e	2021-03-09 20:58:41	[]	[]	Tue Mar 09 20:18:38 +0000 2021	[]	[{"url":"https://t.co/XmPgCyTpTd","expanded_url":"https://www.clarin.com/politica/demoras-vacunacion-coronavirus-mayores-80-ciudad-llamado-carla-vizzotti-fernan-quiros-faltazo-horacio-larreta_0_Mdugfb5_D.html","display_url":"clarin.com/politica/demor…","indices":[235,258]}]	Ministra ⁦@carlavizzotti⁩ hable con ⁦@Kicillofok⁩ y ⁦@PAMI_org_ar⁩ porque Mar del Plata no ha recibido vacunas para mayores de 60 y es la 2da ciudad en el mundo después de Miami con esa población. Mire a PciaBA no los están vacunando https://t.co/XmPgCyTpTd	37945.0	RT @M_Campagnoli: Ministra ⁦@carlavizzotti⁩ hable con ⁦@Kicillofok⁩ y ⁦@PAMI_org_ar⁩ porque Mar del Plata no ha recibido vacunas para mayo…	31.0	True	full
1584389	1584389	6047e29c9a265e0038d9321c	2021-03-09 20:58:41	[]	[{"url":"https://t.co/eE4IkEgkO3","expanded_url":"https://www.consalud.es/pacientes/especial-coronavirus/italia-convierte-pais-europeo-producira-vacuna-rusa-sputnik_93584_102_amp.html?__twitter_impression=true","display_url":"consalud.es/pacientes/espe…","indices":[223,246]}]		[]	[]			La Cámara de Comercio Italo-Rusa (CCIR) ha anunciado un acuerdo entre el Fondo Ruso de Inversión Directa (RDIF, por… https://t.co/UT54OpI047	2983.0	True	full
1584390	1584390	6047e29c9a265e0038d93220	2021-03-09 20:58:41	[]	[{"url":"https://t.co/oTouWzx5SH","expanded_url":"https://www.masslive.com/coronavirus/2021/03/massachusetts-education-officials-will-require-in-person-learning-for-elementary-schoolers-on-april-5-middle-schoolers-on-april-28.html","display_url":"masslive.com/coronavirus/20…","indices":[190,213]}]		[]	[]			Here's your timeline for full-time, in-person learning: Massachusetts education officials will require in-person l… https://t.co/tr8Z6rP1EJ	4483.0	True	full
1584391	1584391	6047e29d9a265e0038d9324a	2021-03-09 20:58:41	[]	[]	Tue Mar 09 20:44:17 +0000 2021	[]	[{"url":"https://t.co/2SMau1lEOu","expanded_url":"https://twitter.com/laraseligman/status/1366435595409620995","display_url":"twitter.com/laraseligman/s…","indices":[130,153]}]	With Victoria Nuland back at the State Dept, the Biden admin seeks to transform more Ukrainians into bullet stoppers for Raytheon https://t.co/2SMau1lEOu	222314.0	RT @MaxBlumenthal: With Victoria Nuland back at the State Dept, the Biden admin seeks to transform more Ukrainians into bullet stoppers for…	2014.0	True	full
1584392	1584392	6047e29d9a265e0038d93252	2021-03-09 20:58:41	[]	[{"url":"https://t.co/8NQAKoxBT2","expanded_url":"https://open.spotify.com/track/05JZ5FjuflMEY9uq5ogBYF?si=g-ADzsuoRmuf1SLjBEQSNA","display_url":"open.spotify.com/track/05JZ5Fju…","indices":[168,191]}]		[]	[]			Was listening to this weeks' @dearhankandjohn and deiced I'll only be referring to the 'pandemic' as the Prisencol… https://t.co/ebh8BsKx9W	95.0	True	full
1584393	1584393	6047e29e9a265e0038d93282	2021-03-09 20:58:42	[]	[]	Tue Mar 09 20:45:12 +0000 2021	[]	[{"url":"https://t.co/GFH92Y1Thq","expanded_url":"https://soundcloud.com/wort-fm/the-housing-crisis-before-and-after-covid","display_url":"soundcloud.com/wort-fm/the-ho…","indices":[228,251]}]	On today's show, we're joined by Robin Sereno from the Tenant Resource Center @MadisonTRC and journalist Marisa Endicott @mje415 for local and national updates on America's ongoing housing crisis—and what can be done about it. https://t.co/GFH92Y1Thq	711.0	RT @WORTtalk: On today's show, we're joined by Robin Sereno from the Tenant Resource Center @MadisonTRC and journalist Marisa Endicott @mje…	46.0	True	full
1584394	1584394	6047e29e9a265e0038d93284	2021-03-09 20:58:42	[]	[]	Tue Mar 09 19:19:35 +0000 2021	[{"text":"CubTogether","indices":[205,217]}]	[{"url":"https://t.co/JEZ0IU920j","expanded_url":"http://Cubs.com/COVID-safety","display_url":"Cubs.com/COVID-safety","indices":[180,203]}]	While a lot has changed since we were last together, our commitment to you remains the same: We will provide a safe, clean and friendly environment for you to enjoy Cubs baseball. https://t.co/JEZ0IU920j #CubTogether https://t.co/rFXp8Kvtwh	2549068.0	RT @Cubs: While a lot has changed since we were last together, our commitment to you remains the same: We will provide a safe, clean and fr…	41.0	True	full
1584395	1584395	6047e29e9a265e0038d93286	2021-03-09 20:58:42	[]	[]	Tue Mar 09 19:45:28 +0000 2021	[]	[{"url":"https://t.co/9ybJ5B9CdO","expanded_url":"https://ancawr.org/ambassador/","display_url":"ancawr.org/ambassador/","indices":[259,282]}]	The @ANCA_WR just launched its District Ambassador Program, which aims to ensure Armenian interests are represented in every district in the Western US. If you're interested in community advocacy &amp; live in any of the states below, consider registering! https://t.co/9ybJ5B9CdO https://t.co/ITuxZTjhVy	7012.0	RT @algalitsky: The @ANCA_WR just launched its District Ambassador Program, which aims to ensure Armenian interests are represented in ever…	96.0	True	full
1584396	1584396	6047e29e9a265e0038d9329a	2021-03-09 20:58:42	[]	[]	Tue Mar 09 19:13:52 +0000 2021	[]	[{"url":"https://t.co/mplI5sfzGS","expanded_url":"https://www.gofundme.com/f/2ax5ru0ik0?teamInvite=b41DyA7BM1GHetot39LafTECCBbPNNtKZ151zUf5jOusrIPcMfuJz8FhXZHyn4YF","display_url":"gofundme.com/f/2ax5ru0ik0?t…","indices":[144,167]}]	@alexagomez2000 @Danirushh Ale, el papá de mi amiga esta luchando contra el covid. Por favor ayúdame a compartir, cada ayuda cuenta. Gracias 🙏🙏 https://t.co/mplI5sfzGS	98.0	RT @OBeabea: @alexagomez2000 @Danirushh Ale, el papá de mi amiga esta luchando contra el covid. Por favor ayúdame a compartir, cada ayuda c…	1601.0	True	full
1584397	1584397	6047e29e9a265e0038d932a2	2021-03-09 20:58:42	[]	[{"url":"https://t.co/jn87JUdlln","expanded_url":"http://www.dci-engineers.com/news/oakland-unveils-largest-modular-transit-oriented-development","display_url":"dci-engineers.com/news/oakland-u…","indices":[196,219]}]		[]	[]			@galenherz @TribTowerViews @holz_bau @STCActionFund @PEWilliams_ @akronisticlotor here's a recent one in Oakland ne… https://t.co/sFPzMBMQWt	10704.0	True	full
1584398	1584398	6047e29e9a265e0038d932bc	2021-03-09 20:58:43	[]	[{"url":"https://t.co/YZRUyR3Mqm","expanded_url":"https://www.bloomberg.com/news/articles/2021-03-09/eu-vaccine-certificate-could-open-door-to-russian-chinese-shots?sref=cus85deZ","display_url":"bloomberg.com/news/articles/…","indices":[217,240]}]		[]	[]			Bloomberg reports that the EU's proposed "vaccine passport" will accept Chinese and Russian vaccines—including Sput… https://t.co/PxKJyX0hrM	621.0	True	full
1584399	1584399	6047e29f9a265e0038d932c6	2021-03-09 20:58:43	[]	[]	Tue Mar 09 20:55:30 +0000 2021	[{"text":"Saude","indices":[125,131]},{"text":"Coronavirus","indices":[132,144]},{"text":"pandemia","indices":[145,154]}]	[{"url":"https://t.co/sIHtCyXo6n","expanded_url":"http://ow.ly/KGvj30rA2V5","display_url":"ow.ly/KGvj30rA2V5","indices":[83,106]}]	Governador diz que Paraíba já tem fila de espera por leitos de UTI para Covid-19 | https://t.co/sIHtCyXo6n (via @ednaraquel) #Saude #Coronavirus #pandemia	244.0	RT @portalVALENTlNA: Governador diz que Paraíba já tem fila de espera por leitos de UTI para Covid-19 | https://t.co/sIHtCyXo6n (via @ednar…	1038.0	True	full
1584400	1584400	6047e29f9a265e0038d932de	2021-03-09 20:58:43	[]	[]	Tue Mar 09 18:55:15 +0000 2021	[]	[{"url":"https://t.co/esRnaMigfH","expanded_url":"http://bit.ly/3enxxC5","display_url":"bit.ly/3enxxC5","indices":[211,234]}]	Walled Lake Western Competitive Cheer Team (@WLWCHEER) won its fourth straight LVC title and fourth consecutive LVC Tournament Championship this season (PHOTO by Richard Bagdasarian). Read more about that here: https://t.co/esRnaMigfH	208.0	RT @spinalcolumn1: Walled Lake Western Competitive Cheer Team (@WLWCHEER) won its fourth straight LVC title and fourth consecutive LVC Tour…	1183.0	True	full
1584401	1584401	6047e2a09a265e0038d9330a	2021-03-09 20:58:43	[]	[]	Tue Mar 09 20:58:01 +0000 2021	[]	[{"url":"https://t.co/Zv3letxJsv","expanded_url":"https://to.pbs.org/2Ofq4KJ","display_url":"to.pbs.org/2Ofq4KJ","indices":[131,154]}]	The U.S. is making an additional 900,000 doses of Pfizer and Moderna vaccines available to states and pharmacy partners this week. https://t.co/Zv3letxJsv	1172272.0	RT @NewsHour: The U.S. is making an additional 900,000 doses of Pfizer and Moderna vaccines available to states and pharmacy partners this…	5.0	True	full
1584402	1584402	6047e2a09a265e0038d93318	2021-03-09 20:58:44	[]	[{"url":"https://t.co/3I119xGPGv","expanded_url":"https://onlinelibrary.wiley.com/doi/10.1111/ijcp.13795","display_url":"onlinelibrary.wiley.com/doi/10.1111/ij…","indices":[152,175]}]		[]	[]			@noelgj @simondolan They will blame the variants. No worries, Pfizer is already rolling out boosters. What could… https://t.co/jMYmajmK6P	198.0	True	full
1584403	1584403	6047e2a09a265e0038d9332e	2021-03-09 20:58:44	[]	[]	Tue Mar 09 20:53:55 +0000 2021	[]	[{"url":"https://t.co/2jdbXUl1fK","expanded_url":"https://www.facebook.com/donate/180731917148500/?fundraiser_source=external_url","display_url":"facebook.com/donate/1807319…","indices":[139,162]}]	hi moots, my grandpa passed away saturday due to covid and we dont have the money to lay him to rest. any help is very much appreciated :( https://t.co/2jdbXUl1fK	1230.0	RT @oblivi4n: hi moots, my grandpa passed away saturday due to covid and we dont have the money to lay him to rest. any help is very much a…	1821.0	True	full
1584404	1584404	6047e2a09a265e0038d93340	2021-03-09 20:58:44	[]	[{"url":"https://t.co/4YJrZ8mAYz","expanded_url":"https://bit.ly/3rz6bfZ","display_url":"bit.ly/3rz6bfZ","indices":[143,166]}]		[]	[]			Two is better than one: @CDCgov and @NIAIDNews win Interagency Partnership Award &amp; COVID-19 Distinction from the 20… https://t.co/AkC5IBCfRo	10.0	True	full
1584405	1584405	6047e2a09a265e0038d93344	2021-03-09 20:58:44	[]	[]	Tue Mar 09 17:40:52 +0000 2021	[]	[{"url":"https://t.co/gai0LerSg9","expanded_url":"https://twitter.com/AFPespanol/status/1369337749065568259","display_url":"twitter.com/AFPespanol/sta…","indices":[248,271]}]	Este es el verdadero motivo del golpe de Estado a @manuelzr en 2009. La mayor parte del tráfico de cocaína que pasaba por el Caribe comenzó a pasar por Honduras 🇭🇳 Todo ello con la complicidad de Estados Unidos y sus agencias de inteligencia 🇺🇸 https://t.co/gai0LerSg9	37152.0	RT @KatuArkonada: Este es el verdadero motivo del golpe de Estado a @manuelzr en 2009. La mayor parte del tráfico de cocaína que pasaba po…	637.0	True	full
1584406	1584406	6047e2a09a265e0038d93346	2021-03-09 20:58:44	[]	[]	Tue Mar 09 20:30:29 +0000 2021	[]	[{"url":"https://t.co/N1fk3z7deZ","expanded_url":"https://twitter.com/zahrahankir/status/1369258287754076167","display_url":"twitter.com/zahrahankir/st…","indices":[140,163]}]	Congratulations to @ZahraHankir, who is well qualified to write this, as all that’s best of dark and bright meet in her aspect and her eyes https://t.co/N1fk3z7deZ	8742.0	RT @AliceFordham: Congratulations to @ZahraHankir, who is well qualified to write this, as all that’s best of dark and bright meet in her a…	17268.0	True	full
1584407	1584407	6047e2a09a265e0038d93354	2021-03-09 20:58:44	[]	[]	Tue Mar 09 20:50:36 +0000 2021	[]	[{"url":"https://t.co/iiUNECHd4W","expanded_url":"https://www.pewresearch.org/politics/2021/03/09/broad-public-support-for-coronavirus-aid-package-just-a-third-say-it-spends-too-much/","display_url":"pewresearch.org/politics/2021/…","indices":[151,174]}]	interesting. majority of Republicans overall are opposed to Biden's $1.9T American Rescue Plan...but majority of *lower-income* Republicans support it https://t.co/iiUNECHd4W https://t.co/URkVoegw3B	186918.0	RT @crampell: interesting. majority of Republicans overall are opposed to Biden's $1.9T American Rescue Plan...but majority of *lower-incom…	81.0	True	full
1584408	1584408	6047e2a09a265e0038d93362	2021-03-09 20:58:45	[]	[]	Tue Mar 09 20:56:10 +0000 2021	[{"text":"bitcoin","indices":[39,47]}]	[{"url":"https://t.co/IYuVoYoNEg","expanded_url":"https://markets.financialcontent.com/bostonherald/news/read/41076500","display_url":"markets.financialcontent.com/bostonherald/n…","indices":[171,194]}]	And another company has decided to put #bitcoin on its balance sheet. American Residential Warranty has teamed up with @Gemini, to invest directly in bitcoin. Onward! 🚀 https://t.co/IYuVoYoNEg	561160.0	RT @tyler: And another company has decided to put #bitcoin on its balance sheet. American Residential Warranty has teamed up with @Gemini,…	131.0	True	full
1584409	1584409	6047e2a19a265e0038d93368	2021-03-09 20:58:45	[]	[]	Sun Feb 28 16:03:03 +0000 2021	[{"text":"Covid","indices":[62,68]},{"text":"métier","indices":[105,112]},{"text":"QVT","indices":[250,254]},{"text":"santé","indices":[255,261]}]	[{"url":"https://t.co/lttM5QsSyo","expanded_url":"https://fal.cn/3dGJE","display_url":"fal.cn/3dGJE","indices":[223,246]}]	37 % des infirmiers estiment que la crise sanitaire liée à la #Covid-19 leur a donné envie de changer de #métier. Comment prendre soin des soignants et améliorer leur qualité de vie au travail ? Nos éléments de réponse. ▶️ https://t.co/lttM5QsSyo ◀️ #QVT #santé https://t.co/dlc12HPx2j	5236.0	RT @AdeccoMedical: 37 % des infirmiers estiment que la crise sanitaire liée à la #Covid-19 leur a donné envie de changer de #métier. Commen…	246.0	True	full
1584410	1584410	6047e2a19a265e0038d9336c	2021-03-09 20:58:45	[]	[]	Tue Mar 09 18:09:05 +0000 2021	[]	[{"url":"https://t.co/CzB8B5guY8","expanded_url":"https://www.rollingstone.com/pro/news/triller-verzuz-deal-swizz-beatz-timbaland-1138900/","display_url":"rollingstone.com/pro/news/trill…","indices":[210,233]}]	The two prolific producers are now shareholders in Triller following the acquisition, the company said, and they’re giving part of their equity to all 43 performers who’ve played on Verzuz since its inception. https://t.co/CzB8B5guY8	6299363.0	RT @RollingStone: The two prolific producers are now shareholders in Triller following the acquisition, the company said, and they’re givin…	278.0	True	full
1584411	1584411	6047e2a19a265e0038d93388	2021-03-09 20:58:45	[]	[{"url":"https://t.co/T4ZTkCYH6h","expanded_url":"https://www.theblaze.com/news/normal-offensive-unilever-drops-term-from-branding","display_url":"theblaze.com/news/normal-of…","indices":[157,180]}]		[]	[]			Now even the word ‘normal’ is offensive: Unilever drops term from its branding in order to be more inclusive - TheB… https://t.co/eLlugMfBks	2047.0	True	full
1584412	1584412	6047e2a19a265e0038d93394	2021-03-09 20:58:45	[]	[]	Tue Mar 09 16:30:57 +0000 2021	[{"text":"StopDeathForProfit","indices":[206,225]}]	[{"url":"https://t.co/kMqvnPfdUN","expanded_url":"https://bit.ly/3rye850","display_url":"bit.ly/3rye850","indices":[239,262]}]	Mark Zuckerberg, how do you sleep at night? This is on Facebook's Instagram right now. Your algorithms are STILL recommending lies about Covid and vaccines. How many people have to die before you act?! #StopDeathForProfit New Report: https://t.co/kMqvnPfdUN https://t.co/Z6Rkg7G2nZ	785470.0	RT @SachaBaronCohen: Mark Zuckerberg, how do you sleep at night? This is on Facebook's Instagram right now. Your algorithms are STILL rec…	199.0	True	full
1584413	1584413	6047e2a29a265e0038d933ec	2021-03-09 20:58:46	[]	[]	Tue Mar 09 20:40:29 +0000 2021	[{"text":"Politiker","indices":[125,135]},{"text":"Sterblichkeit","indices":[207,221]},{"text":"LongCovid","indices":[239,249]},{"text":"twlz","indices":[250,255]}]	[{"url":"https://t.co/eXEixYLXHb","expanded_url":"https://www.theatlantic.com/magazine/archive/2021/04/unlocking-the-mysteries-of-long-covid/618076/","display_url":"theatlantic.com/magazine/archi…","indices":[256,279]}]	Was Politiker wissen sollten: Modellierungen zeigen, dass die Zahl der LongCovid Patienten viel größer wird, als die meisten #Politiker es sich vorstellen können. Wie schon oft gesagt, es geht nicht nur um #Sterblichkeit, es geht auch um #LongCovid #twlz https://t.co/eXEixYLXHb	1484.0	RT @WeingartenDE: Was Politiker wissen sollten: Modellierungen zeigen, dass die Zahl der LongCovid Patienten viel größer wird, als die meis…	1362.0	True	full
1584414	1584414	6047e2a29a265e0038d93402	2021-03-09 20:58:46	[]	[{"url":"https://t.co/1FvLpeYUVu","expanded_url":"https://spectrum.ieee.org/tech-talk/consumer-electronics/gadgets/covid-byproduct-smartwatch-increasingly-illness-detector","display_url":"spectrum.ieee.org/tech-talk/cons…","indices":[229,252]}]		[]	[]			Can a smartwatch app detect illnesses such as COVID-19 *before* they become symptomatic? Such an app could be an en… https://t.co/zMytuLKejZ	1259.0	True	full
1584415	1584415	6047e2a39a265e0038d93406	2021-03-09 20:58:46	[]	[]	Tue Mar 09 20:22:11 +0000 2021	[]	[{"url":"https://t.co/5nPgBLc3gf","expanded_url":"https://store.steampowered.com/app/1484940/Marmoreal/","display_url":"store.steampowered.com/app/1484940/Ma…","indices":[187,210]},{"url":"https://t.co/piJjSFhOEp","expanded_url":"https://twitter.com/MarmorealDev/status/1365836443050983424","display_url":"twitter.com/MarmorealDev/s…","indices":[285,308]}]	My man here made basically touhou x dynasty warriors + rpg elements + waifus. (it's SFW though) yet, hes got only 15 people in his discord &amp; only 30 followers on steam. ?????????? https://t.co/5nPgBLc3gf go wishlist, follow, and join his discord if you like these kinda games! https://t.co/piJjSFhOEp	14893.0	RT @HentaiWriter: My man here made basically touhou x dynasty warriors + rpg elements + waifus. (it's SFW though) yet, hes got only 15 peo…	162.0	True	full
1584416	1584416	6047e2a39a265e0038d93430	2021-03-09 20:58:47	[]	[]	Tue Mar 09 20:34:06 +0000 2021	[]	[{"url":"https://t.co/KwITIAK2St","expanded_url":"https://www.theguardian.com/uk-news/2021/mar/09/uk-germany-trade-slumps-brexit-covid?CMP=Share_iOSApp_Other","display_url":"theguardian.com/uk-news/2021/m…","indices":[256,279]}]	FIFTY SIX %. "Germany’s federal statistics body said imports from the UK fell by more than 56%...in January from the same month a year ago, after the end of the Brexit transition period and start of..new trading relationship between Britain and the EU." https://t.co/KwITIAK2St	6605.0	RT @tig_james: FIFTY SIX %. "Germany’s federal statistics body said imports from the UK fell by more than 56%...in January from the same m…	1251.0	True	full
1584417	1584417	6047e2a39a265e0038d93444	2021-03-09 20:58:47	[]	[]	Tue Mar 09 19:13:59 +0000 2021	[]	[{"url":"https://t.co/gCKYkO7fJt","expanded_url":"https://www.theguardian.com/uk-news/2021/mar/09/how-manchester-is-reaching-the-homeless-with-covid-vaccinations?CMP=Share_iOSApp_Other","display_url":"theguardian.com/uk-news/2021/m…","indices":[219,242]}]	Look at us in the ⁦@guardian⁩! The piece doesn’t talk to it much but this only works because we work with some amazing partners❤️ inc ⁦@BarnabusMcr⁩ ⁦@BoothCentre⁩ ⁦@ManCityCouncil ⁦@MustardTreeMCR⁩ ⁦⁦@MASHManchester⁩ https://t.co/gCKYkO7fJt	1081.0	RT @uvmp1: Look at us in the ⁦@guardian⁩! The piece doesn’t talk to it much but this only works because we work with some amazing partners…	1136.0	True	full
1584418	1584418	6047e2a49a265e0038d9345a	2021-03-09 20:58:47	[]	[]	Tue Mar 09 20:07:49 +0000 2021	[{"text":"ODD21","indices":[122,128]},{"text":"OpenScience","indices":[129,141]}]	[{"url":"https://t.co/HTPhXp1hCe","expanded_url":"https://youtu.be/foao4cou5JM","display_url":"youtu.be/foao4cou5JM","indices":[98,121]},{"url":"https://t.co/Ya9lRerm97","expanded_url":"https://twitter.com/OKFN/status/1367181750842048516","display_url":"twitter.com/OKFN/status/13…","indices":[142,165]}]	Did you miss the @frictionlessd8a Fellows' Open Data Day event? Well now you can watch the video! https://t.co/HTPhXp1hCe #ODD21 #OpenScience https://t.co/Ya9lRerm97	788.0	RT @lilscientista: Did you miss the @frictionlessd8a Fellows' Open Data Day event? Well now you can watch the video! https://t.co/HTPhXp1hC…	62785.0	True	full
1584419	1584419	6047e2a49a265e0038d93468	2021-03-09 20:58:47	[]	[]	Tue Mar 09 12:16:39 +0000 2021	[]	[{"url":"https://t.co/VqXOuMstJb","expanded_url":"https://n.news.naver.com/entertain/article/421/0005212092","display_url":"n.news.naver.com/entertain/arti…","indices":[248,271]}]	Shownu will not attend the online event for MONSTA X's Japanese single release as his COVID-19 test result showed "undetermined" He has taken the test again today (March 9) and is currently in self-quarantine while waiting for the result Source: https://t.co/VqXOuMstJb https://t.co/QY6R3N6b0O	365469.0	RT @theseoulstory: Shownu will not attend the online event for MONSTA X's Japanese single release as his COVID-19 test result showed "undet…	240.0	True	full
1584420	1584420	6047e2a49a265e0038d9346e	2021-03-09 20:58:47	[]	[{"url":"https://t.co/E1aRVT9pEw","expanded_url":"https://www.underdogdynasty.com/2021/3/9/22283878/10-conference-usa-defensive-player-of-the-year-candidates-cfb-football-spring-defensive-players","display_url":"underdogdynasty.com/2021/3/9/22283…","indices":[141,164]}]		[]	[]			Bring on football season!! @RashadWisdom Junior year or Covid Sophomore either way you look at it it’s gonna be goo… https://t.co/HM89vFXbz2	3988.0	True	full
1584421	1584421	6047e2a49a265e0038d9347c	2021-03-09 20:58:47	[]	[]	Tue Mar 09 13:19:14 +0000 2021	[{"text":"NurembergCode","indices":[265,279]}]	[{"url":"https://t.co/DhpZALqVmB","expanded_url":"https://twitter.com/ipoliticsca/status/1369264255816581121","display_url":"twitter.com/ipoliticsca/st…","indices":[280,303]}]	Vaccine passports are blatant medical coercion Since our govt is openly threatening to limit freedoms if you say no, any HCW who obtains consent for this vaccine needs to really think about if the consent they are obtaining is truly free and and without coercion #NurembergCode https://t.co/DhpZALqVmB	8995.0	RT @DrP_MD: Vaccine passports are blatant medical coercion Since our govt is openly threatening to limit freedoms if you say no, any HCW w…	174.0	True	full
1584422	1584422	6047e2a49a265e0038d93490	2021-03-09 20:58:48	[]	[]	Tue Mar 09 20:58:01 +0000 2021	[]	[{"url":"https://t.co/Zv3letxJsv","expanded_url":"https://to.pbs.org/2Ofq4KJ","display_url":"to.pbs.org/2Ofq4KJ","indices":[131,154]}]	The U.S. is making an additional 900,000 doses of Pfizer and Moderna vaccines available to states and pharmacy partners this week. https://t.co/Zv3letxJsv	1172272.0	RT @NewsHour: The U.S. is making an additional 900,000 doses of Pfizer and Moderna vaccines available to states and pharmacy partners this…	1849.0	True	full
1584423	1584423	6047e2a59a265e0038d934a6	2021-03-09 20:58:48	[]	[]	Sat Feb 13 21:32:53 +0000 2021	[{"text":"L6NVariantes","indices":[240,253]}]	[{"url":"https://t.co/zsHWvC8lHn","expanded_url":"https://www.publico.es/tremending/2021/02/12/madrid-el-pavor-y-la-fiesta-el-critico-reportaje-de-paris-match-sobre-la-estrategia-de-ayuso-frente-a-la-covid-19/?utm_source=twitter&utm_medium=social&utm_campaign=web","display_url":"publico.es/tremending/202…","indices":[254,277]}]	En Europa están espantados con lo que pasa en Madrid ("el bar de Europa"): "Madrid, el pavor y la fiesta": el crítico reportaje de 'Paris Match' sobre la estrategia de Ayuso frente a la covid-19. No es serio mantener esta irresponsabilidad #L6NVariantes https://t.co/zsHWvC8lHn	64671.0	RT @MorenoG_Agustin: En Europa están espantados con lo que pasa en Madrid ("el bar de Europa"): "Madrid, el pavor y la fiesta": el crítico…	1.0	True	full
1584424	1584424	6047e2a59a265e0038d934c6	2021-03-09 20:58:48	[]	[]	Tue Mar 09 05:01:45 +0000 2021	[]	[{"url":"https://t.co/OSLYJE1vyU","expanded_url":"https://peru21.pe/politica/oficiales-pnp-solicitados-por-manuel-merino-aparecieron-en-la-marcha-donde-murieron-dos-jovenes-inti-sotelo-jack-pintado-elecciones-2021-policia-nacional-coronavirus-en-peru-derechos-humanos-noticia/","display_url":"peru21.pe/politica/ofici…","indices":[126,149]}]	Oficiales PNP solicitados por Manuel Merino aparecieron en la marcha donde murieron los jóvenes Inti Sotelo y Brian Pintado. https://t.co/OSLYJE1vyU	5664.0	RT @ArgollaTV: Oficiales PNP solicitados por Manuel Merino aparecieron en la marcha donde murieron los jóvenes Inti Sotelo y Brian Pintado.…	411.0	True	full
1584425	1584425	6047e2a59a265e0038d934cc	2021-03-09 20:58:48	[]	[]	Tue Mar 09 06:43:44 +0000 2021	[]	[{"url":"https://t.co/wwaAofmJto","expanded_url":"https://www.timeanddate.com/worldclock/fixedtime.html?msg=GRAMMYs&iso=20210315T09&p1=235","display_url":"timeanddate.com/worldclock/fix…","indices":[168,191]}]	Please be aware that due to daylight savings time this weekend in the US, the Grammys will air March 15 *9AM KST* instead of 10AM! 🙆🏻‍♀️ Check for your timezone here: https://t.co/wwaAofmJto https://t.co/O4Jh0o9HTH	496083.0	RT @charts_k: Please be aware that due to daylight savings time this weekend in the US, the Grammys will air March 15 *9AM KST* instead of…	779.0	True	full
1584426	1584426	6047e2a59a265e0038d934e2	2021-03-09 20:58:49	[]	[]	Mon Mar 08 21:15:03 +0000 2021	[]	[{"url":"https://t.co/RV0GOAeA3z","expanded_url":"https://n8qhg.app.goo.gl/Rpqg","display_url":"n8qhg.app.goo.gl/Rpqg","indices":[244,267]}]	📰♀️ Pandemia deflagra crise do cuidado e põe em risco conquistas femininas; leia depoimentos Mulheres são as que mais sofrem, com violência doméstica, sobrecarga de tarefas, adoecimento mental, perda de emprego... Inaceitável que seja assim! https://t.co/RV0GOAeA3z	427158.0	RT @slpng_giants_pt: 📰♀️ Pandemia deflagra crise do cuidado e põe em risco conquistas femininas; leia depoimentos Mulheres são as que mais…	17.0	True	full
1584427	1584427	6047e2a59a265e0038d934e6	2021-03-09 20:58:49	[]	[]	Tue Mar 09 20:58:01 +0000 2021	[]	[{"url":"https://t.co/Zv3letxJsv","expanded_url":"https://to.pbs.org/2Ofq4KJ","display_url":"to.pbs.org/2Ofq4KJ","indices":[131,154]}]	The U.S. is making an additional 900,000 doses of Pfizer and Moderna vaccines available to states and pharmacy partners this week. https://t.co/Zv3letxJsv	1172272.0	RT @NewsHour: The U.S. is making an additional 900,000 doses of Pfizer and Moderna vaccines available to states and pharmacy partners this…	3607.0	True	full
1584428	1584428	6047e2a69a265e0038d93502	2021-03-09 20:58:49	[]	[]	Tue Mar 09 18:10:08 +0000 2021	[{"text":"AYUDA","indices":[0,6]}]	[{"url":"https://t.co/Zy2eIcvWgt","expanded_url":"https://twitter.com/Lizduquesa/status/1369327497020641280","display_url":"twitter.com/Lizduquesa/sta…","indices":[173,196]}]	#AYUDA para estos pequeños RT @marianac2: Necesitan ayuda estos perritos necesitan amor y atención veterinaria. No merecen el horror que les ha tocado vivir @protectoraASN https://t.co/Zy2eIcvWgt	82772.0	RT @PerroUsuario: #AYUDA para estos pequeños RT @marianac2: Necesitan ayuda estos perritos necesitan amor y atención veterinaria. No merece…	654.0	True	full
1584429	1584429	6047e2a69a265e0038d93514	2021-03-09 20:58:49	[]	[]	Thu Mar 04 18:13:55 +0000 2021	[{"text":"femmes","indices":[29,36]},{"text":"Covid19","indices":[119,127]}]	[{"url":"https://t.co/E5ekLJuxdh","expanded_url":"https://www.nouvelobs.com/droits-des-femmes/20210304.OBS40952/les-femmes-ont-plus-souffert-de-la-crise-sanitaire-au-travail-que-les-hommes.html?utm_medium=Social&utm_source=Twitter#Echobox=1614877015","display_url":"nouvelobs.com/droits-des-fem…","indices":[214,237]}]	Boulot, enfants, ménage… Les #femmes ont plus souffert de la crise sanitaire au travail que les hommes. La pandémie de #Covid19 a eu des conséquences "massives et disproportionnées" sur les femmes du monde entier. https://t.co/E5ekLJuxdh https://t.co/8Ae9I4fQAM	1442740.0	RT @lobs: Boulot, enfants, ménage… Les #femmes ont plus souffert de la crise sanitaire au travail que les hommes. La pandémie de #Covid19 a…	128.0	True	full
1584430	1584430	6047e2a69a265e0038d93538	2021-03-09 20:58:49	[]	[]	Tue Mar 09 20:53:55 +0000 2021	[]	[{"url":"https://t.co/2jdbXUl1fK","expanded_url":"https://www.facebook.com/donate/180731917148500/?fundraiser_source=external_url","display_url":"facebook.com/donate/1807319…","indices":[139,162]}]	hi moots, my grandpa passed away saturday due to covid and we dont have the money to lay him to rest. any help is very much appreciated :( https://t.co/2jdbXUl1fK	1230.0	RT @oblivi4n: hi moots, my grandpa passed away saturday due to covid and we dont have the money to lay him to rest. any help is very much a…	1482.0	True	full
1584431	1584431	6047e2a79a265e0038d93558	2021-03-09 20:58:50	[]	[]	Tue Mar 09 20:56:10 +0000 2021	[{"text":"bitcoin","indices":[39,47]}]	[{"url":"https://t.co/IYuVoYoNEg","expanded_url":"https://markets.financialcontent.com/bostonherald/news/read/41076500","display_url":"markets.financialcontent.com/bostonherald/n…","indices":[171,194]}]	And another company has decided to put #bitcoin on its balance sheet. American Residential Warranty has teamed up with @Gemini, to invest directly in bitcoin. Onward! 🚀 https://t.co/IYuVoYoNEg	561160.0	RT @tyler: And another company has decided to put #bitcoin on its balance sheet. American Residential Warranty has teamed up with @Gemini,…	313.0	True	full
1584432	1584432	6047e2a79a265e0038d9356c	2021-03-09 20:58:50	[]	[]	Tue Mar 09 09:37:18 +0000 2021	[]	[{"url":"https://t.co/7ALB1ClUnn","expanded_url":"https://apple.news/Al2zCYYZCQXKxe0a-qUZk5Q","display_url":"apple.news/Al2zCYYZCQXKxe…","indices":[190,213]}]	What would cause a relatively young and fit man such as Dan to suddenly get dizzy, slip, fall, break ribs? I’m speculating - in the dark - that a Covid Vaccine has received a few days ago. https://t.co/7ALB1ClUnn	56.0	RT @Intenselycalm: What would cause a relatively young and fit man such as Dan to suddenly get dizzy, slip, fall, break ribs? I’m speculat…	1283.0	True	full
1584433	1584433	6047e2a89a265e0038d935b4	2021-03-09 20:58:51	[]	[]	Tue Mar 09 19:35:07 +0000 2021	[]	[{"url":"https://t.co/4aHvkrPHQH","expanded_url":"https://nbcnews.to/38oG0Bo","display_url":"nbcnews.to/38oG0Bo","indices":[247,270]}]	LATEST: US House plans Wednesday final passage for Senate-approved $1.9T Covid relief bill that includes $1,400 checks, $300-a-week federal jobless benefits, and funds for vaccine distribution; bill would move to President Biden's desk if passed. https://t.co/4aHvkrPHQH	634935.0	RT @NBCPolitics: LATEST: US House plans Wednesday final passage for Senate-approved $1.9T Covid relief bill that includes $1,400 checks, $3…	1484.0	True	full
1584434	1584434	6047e2a89a265e0038d935c0	2021-03-09 20:58:51	[]	[]	Tue Mar 09 20:23:02 +0000 2021	[{"text":"Thakadu","indices":[58,66]},{"text":"nickelsulphate","indices":[102,117]},{"text":"EV","indices":[235,238]},{"text":"battery","indices":[239,247]}]	[{"url":"https://t.co/Wnp7kAUGJz","expanded_url":"https://zcu.io/CXpo","display_url":"zcu.io/CXpo","indices":[255,278]}]	Great read from @MiningWeekly with insights from Roskill. #Thakadu has started production at its $20M #nickelsulphate refinery in South Africa. The growth in nickel sulphate consumption has been driven primarily by the rapidly growing #EV #battery sector https://t.co/Wnp7kAUGJz https://t.co/ZRk76aipX9	3085.0	RT @Roskill_Info: Great read from @MiningWeekly with insights from Roskill. #Thakadu has started production at its $20M #nickelsulphate ref…	65.0	True	full
1584435	1584435	6047e2a89a265e0038d935c8	2021-03-09 20:58:51	[]	[]	Tue Mar 09 15:00:01 +0000 2021	[{"text":"펜타곤","indices":[110,114]},{"text":"PENTAGON","indices":[115,124]},{"text":"LOVE_or_TAKE","indices":[125,138]}]	[{"url":"https://t.co/QevAEHNb51","expanded_url":"https://youtu.be/e-zuvy5Z5FM","display_url":"youtu.be/e-zuvy5Z5FM","indices":[58,81]}]	[📽] 11th Mini Album [LOVE or TAKE] Concept Trailer #2 ▶ https://t.co/QevAEHNb51 2021.03.15. 18:00 (KST) #펜타곤 #PENTAGON #LOVE_or_TAKE https://t.co/lFHoHpiQoc	1107792.0	RT @CUBE_PTG: [📽] 11th Mini Album [LOVE or TAKE] Concept Trailer #2 ▶ https://t.co/QevAEHNb51 2021.03.15. 18:00 (KST) #펜타곤 #PENTAGON…	408.0	True	full
1584436	1584436	6047e2a89a265e0038d935ce	2021-03-09 20:58:51	[]	[]	Tue Mar 09 20:55:51 +0000 2021	[{"text":"Sask","indices":[27,32]},{"text":"coronavirus","indices":[102,114]},{"text":"covid19sk","indices":[175,185]}]	[{"url":"https://t.co/Y2qdc1UGHW","expanded_url":"https://trib.al/7CsuQMv","display_url":"trib.al/7CsuQMv","indices":[151,174]}]	LIVE COVERAGE: Premier and #Sask’s chief medical health officer are expected to give an update on the #coronavirus situation in the province at 3 p.m. https://t.co/Y2qdc1UGHW #covid19sk	40924.0	RT @GlobalSaskatoon: LIVE COVERAGE: Premier and #Sask’s chief medical health officer are expected to give an update on the #coronavirus sit…	3636.0	True	full
1584437	1584437	6047e2a89a265e0038d935d6	2021-03-09 20:58:51	[]	[]	Tue Mar 09 20:33:49 +0000 2021	[{"text":"SwissBorg","indices":[39,49]},{"text":"Ethereum","indices":[117,126]}]	[{"url":"https://t.co/gzHnLF933R","expanded_url":"https://cutt.ly/SwissBorg_Mania","display_url":"cutt.ly/SwissBorg_Mania","indices":[255,278]}]	BIG ANNONCE ce soir lors du PoW Wow de #SwissBorg ! Les Premiums Genesis toucheront un rendement jusqu’à 15% APY sur #Ethereum $ETH 7,5% pour les standard users 11,25% pour les community Premium (2,000 $CHSB stake 1 an) Découvrez l’app avec notre lien👇 https://t.co/gzHnLF933R https://t.co/9YyDjybTWx	1406.0	RT @SwissborgMania: BIG ANNONCE ce soir lors du PoW Wow de #SwissBorg ! Les Premiums Genesis toucheront un rendement jusqu’à 15% APY sur #E…	23.0	True	full
1584438	1584438	6047e2a89a265e0038d935e8	2021-03-09 20:58:52	[]	[]	Tue Mar 09 12:00:12 +0000 2021	[]	[{"url":"https://t.co/WOB5xr0H8e","expanded_url":"https://twitter.com/luccia_miss/status/1363086987528466435?s=19","display_url":"twitter.com/luccia_miss/st…","indices":[30,53]}]	@carminavigo @CierraSantiagoy https://t.co/WOB5xr0H8e Podían al menos quitarlo de una página oficial del gobierno... Pero esta técnica es para cuando lleguen denuncias a cascoporro, dirán que nos las hemos puesto porque hemos querido. Igual q dijo P. Sánchez que nunca hubo confinamiento, fue voluntario.	12430.0	RT @luccia_miss: @carminavigo @CierraSantiagoy https://t.co/WOB5xr0H8e Podían al menos quitarlo de una página oficial del gobierno... Per…	31.0	True	full
1584439	1584439	6047e2a89a265e0038d935f0	2021-03-09 20:58:52	[]	[]	Tue Mar 09 20:54:44 +0000 2021	[{"text":"Actualidad","indices":[0,11]}]	[{"url":"https://t.co/fJqN598lyJ","expanded_url":"https://www.2020noticias.com/investigan-polemica-de-contratista-en-bogota-que-fue-vacunada-contra-el-covid/","display_url":"2020noticias.com/investigan-pol…","indices":[131,154]}]	#Actualidad | Investigan polémica de contratista en Bogotá que fue vacunada contra el covid @MinSaludCol @SectorSalud @Fruizgomez https://t.co/fJqN598lyJ	1051.0	RT @2020noticiasC: #Actualidad | Investigan polémica de contratista en Bogotá que fue vacunada contra el covid @MinSaludCol @SectorSalud @F…	1912.0	True	full
1584440	1584440	6047e2a99a265e0038d9360c	2021-03-09 20:58:52	[]	[{"url":"https://t.co/HxUuwSbzFB","expanded_url":"http://ddsevilla.info/vr3f11","display_url":"ddsevilla.info/vr3f11","indices":[118,141]}]		[]	[]			Coronavirus: Más de 500 pacientes atendidos en la unidad de seguimiento respiratorio del Covid en el Virgen del Roc… https://t.co/b1dB2kZ3eY	204048.0	True	full
1584441	1584441	6047e2a99a265e0038d9360e	2021-03-09 20:58:52	[{"text":"EAID","indices":[167,172]}]	[{"url":"https://t.co/hW9fkirtji","expanded_url":"http://www.eaid-berlin.de/15-3-2021-mit-apps-gegen-corona-was-bringen-luca-und-corona-warn-app","display_url":"eaid-berlin.de/15-3-2021-mit-…","indices":[173,196]},{"url":"https://t.co/R6SNSkbOud","expanded_url":"https://gruen-digital.de/2021/03/austausch-zur-digitalen-clustererkennung-und-zur-luca-app","display_url":"gruen-digital.de/2021/03/aust…		[]	[]			WTA? [What The App]... Angesichts der "Corona-App-Verwirrung" ist es gut, dass auch in den kommenden Tagen dazu dis… https://t.co/fo1XadvYRO	11124.0	True	full
1584442	1584442	6047e2a99a265e0038d93616	2021-03-09 20:58:52	[]	[]	Tue Mar 09 20:45:11 +0000 2021	[{"text":"COVID19","indices":[78,86]},{"text":"ImReady","indices":[145,153]},{"text":"COVID19MA","indices":[154,164]}]	[{"url":"https://t.co/bae5Y8OO8U","expanded_url":"https://www.bostonglobe.com/2021/03/08/metro/unions-push-baker-back-plan-firefighters-vaccinate-educators-school-workers/","display_url":"bostonglobe.com/2021/03/08/met…","indices":[258,281]}]	We have a worker-centered plan to vaccinate Mass. educators and staff against #COVID19. We just need approval from @MassGovernor &amp; @MassHHS. #ImReady #COVID19MA with – @THE_PFFM @MassNurses @AFTMass @BTU66 @SEIU888 @ufcw1459 @massaflcio &amp; @AFSCME93 https://t.co/bae5Y8OO8U	17288.0	RT @massteacher: We have a worker-centered plan to vaccinate Mass. educators and staff against #COVID19. We just need approval from @MassGo…	32.0	True	full
1584443	1584443	6047e2a99a265e0038d9361c	2021-03-09 20:58:52	[]	[]	Tue Mar 09 19:10:02 +0000 2021	[{"text":"PublicaSalutIB","indices":[0,15]}]	[{"url":"https://t.co/g3aSoxk4kN","expanded_url":"https://buff.ly/2OgRks7","display_url":"buff.ly/2OgRks7","indices":[206,229]},{"url":"https://t.co/eBCA9W1WjZ","expanded_url":"https://buff.ly/3vizrtU","display_url":"buff.ly/3vizrtU","indices":[257,280]}]	#PublicaSalutIB Efectividad de la promoción d un programa de estilo de vida saludable como teleterapia complementaria para el tratamiento de la depresión mayor resistente durante la pandemia de la COVID-19 https://t.co/g3aSoxk4kN @miquelbennasar @ainayanez https://t.co/eBCA9W1WjZ https://t.co/bSUap8doX7	3268.0	RT @infosalut: #PublicaSalutIB Efectividad de la promoción d un programa de estilo de vida saludable como teleterapia complementaria para e…	963.0	True	full
1584444	1584444	6047e2a99a265e0038d93622	2021-03-09 20:58:52	[]	[{"url":"https://t.co/2pwvl0RAvL","expanded_url":"https://www.wsj.com/articles/the-non-covid-spending-blowout-11613937485","display_url":"wsj.com/articles/the-n…","indices":[184,207]}]		[]	[]			@AndreaSCousins @SenSchumer Comical, Andrea. The people who suffered under your forced closures were given crumbs w… https://t.co/UGTj04ZxnF	590.0	True	full
1584445	1584445	6047e2a99a265e0038d93630	2021-03-09 20:58:52	[]	[]	Mon Mar 08 22:45:44 +0000 2021	[]	[{"url":"https://t.co/IXiUgYmpKS","expanded_url":"http://PayPal.me/chonani","display_url":"PayPal.me/chonani","indices":[225,248]}]	Hey y’all! One of our Native relatives could really use the help during this pandemic. They lost their job and are needing help with food/necessities until they are able to work again. Anything will help, especially a RT. https://t.co/IXiUgYmpKS vnmo: chonani	10912.0	RT @shotheekwe: Hey y’all! One of our Native relatives could really use the help during this pandemic. They lost their job and are needing…	93.0	True	full
1584446	1584446	6047e2a99a265e0038d93642	2021-03-09 20:58:52	[]	[]	Sun Mar 07 17:26:23 +0000 2021	[{"text":"cancer","indices":[196,203]}]	[{"url":"https://t.co/hxStoejIcU","expanded_url":"https://gofund.me/26ae94bb","display_url":"gofund.me/26ae94bb","indices":[233,256]}]	Connie has helped me through this pandemic. She gave me extra food to take home which I shared with my senior neighbors. She has been a great friend to so many. She needs our help as she battles #cancer. @conniescafevis1 @gofundme https://t.co/hxStoejIcU	27911.0	RT @RichOnOWN: Connie has helped me through this pandemic. She gave me extra food to take home which I shared with my senior neighbors. Sh…	13540.0	True	full
1584447	1584447	6047e2a99a265e0038d93654	2021-03-09 20:58:53	[]	[]	Tue Mar 09 14:07:25 +0000 2021	[]	[{"url":"https://t.co/o5AeackQrX","expanded_url":"https://twitter.com/Dr_E_Kendall/status/1367844556050337794?s=19","display_url":"twitter.com/Dr_E_Kendall/s…","indices":[254,277]}]	Also, this infographic includes operations by groups Al-Qaeda refers to as "Mujahideen", which not only includes Afghan Taliban but other groups like TTP, etc as well. Important to note that AQ doesn't refer to IS or IS-allied groups as "Mujahideen". https://t.co/o5AeackQrX	49790.0	RT @Natsecjeff: Also, this infographic includes operations by groups Al-Qaeda refers to as "Mujahideen", which not only includes Afghan Tal…	1524.0	True	full
1584448	1584448	6047e2a99a265e0038d9365c	2021-03-09 20:58:53	[]	[]	Tue Mar 09 19:14:12 +0000 2021	[]	[{"url":"https://t.co/rwsPgtw5gz","expanded_url":"https://www.eldesconcierto.cl/nacional/2021/03/09/ministro-juan-jose-ossa-avisa-que-si-no-se-extiende-el-estado-de-excepcion-se-acaba-el-ife-y-bono-covid.html","display_url":"eldesconcierto.cl/nacional/2021/…","indices":[214,237]}]	Impresentable, vergonzoso y gravísimo que un gobierno condicione la entrega de beneficios sociales (en medio de una crisis) con el solo afán de imponer una medida que, a todas luces, no ha dado el efecto esperado. https://t.co/rwsPgtw5gz	545069.0	RT @danieljadue: Impresentable, vergonzoso y gravísimo que un gobierno condicione la entrega de beneficios sociales (en medio de una crisis…	846.0	True	full
1584449	1584449	6047e2a99a265e0038d9365e	2021-03-09 20:58:53	[]	[]	Mon Feb 01 19:00:02 +0000 2021	[]	[{"url":"https://t.co/61nGJATF5U","expanded_url":"https://www.furaffinity.net/view/31239186/","display_url":"furaffinity.net/view/31239186/","indices":[97,120]},{"url":"https://t.co/61nGJATF5U","expanded_url":"https://www.furaffinity.net/view/31239186/","display_url":"furaffinity.net/view/31239186/","indices":[121,144]},{"url":"https://t.co/61nGJATF5U","expanded_url":"https://www.furaffinity.net/…	Some random Gregs! Various hypno/TFs @aquilanian_pup wrote some stories to go along with these: https://t.co/61nGJATF5U https://t.co/61nGJATF5U https://t.co/61nGJATF5U Please go give his work a read too! Its better with the context https://t.co/3qi9D2aQRx	9807.0	RT @anothermeekone: Some random Gregs! Various hypno/TFs @aquilanian_pup wrote some stories to go along with these: https://t.co/61nGJATF5…	25.0	True	full
1584450	1584450	6047e2aa9a265e0038d9366a	2021-03-09 20:58:53	[]	[]	Tue Mar 09 20:57:47 +0000 2021	[]	[{"url":"https://t.co/CFsqZk8bTF","expanded_url":"https://abc7.la/3byaAKN","display_url":"abc7.la/3byaAKN","indices":[118,141]}]	As vaccination eligibility expands in California, doctors are working to ease patients' anxiety about getting vaccine https://t.co/CFsqZk8bTF	1146953.0	RT @ABC7: As vaccination eligibility expands in California, doctors are working to ease patients' anxiety about getting vaccine https://t.c…	1046.0	True	full
1584451	1584451	6047e2aa9a265e0038d9366c	2021-03-09 20:58:53	[]	[]	Tue Mar 09 15:36:18 +0000 2021	[]	[{"url":"https://t.co/RhGGOnFhhF","expanded_url":"https://www.lexpress.fr/actualites/2/les-infections-respiratoires-font-4-25-millions-de-morts-par-an_934943.html","display_url":"lexpress.fr/actualites/2/l…","indices":[208,231]}]	Prenons du recul Les infections respiratoires tuent 4M de personnes chaque année. En 2020 1.5M de DC par la tubercolose dans l’indifférence. En on bloque toute la planète pour la COVID Mais vous êtes fous? https://t.co/RhGGOnFhhF	18249.0	RT @EChabriere: Prenons du recul Les infections respiratoires tuent 4M de personnes chaque année. En 2020 1.5M de DC par la tubercolose da…	75.0	True	full
1584452	1584452	6047e2aa9a265e0038d9368a	2021-03-09 20:58:53	[]	[]	Tue Mar 09 20:26:02 +0000 2021	[]	[{"url":"https://t.co/vHj4ItRnoT","expanded_url":"https://twitter.com/openRANpolicy/status/1369377483221516288","display_url":"twitter.com/openRANpolicy/…","indices":[140,163]}]	I hope the cloud-based radio networks are more scalable than the video server. Been trying to access the link for more than 15 mins now.... https://t.co/vHj4ItRnoT	13349.0	RT @disruptivedean: I hope the cloud-based radio networks are more scalable than the video server. Been trying to access the link for more…	3641.0	True	full
1584453	1584453	6047e2aa9a265e0038d93698	2021-03-09 20:58:53	[]	[]	Tue Mar 09 18:06:57 +0000 2021	[{"text":"lagov","indices":[238,244]}]	[{"url":"https://t.co/nPaxdJTe60","expanded_url":"http://covidvaccine.la.gov","display_url":"covidvaccine.la.gov","indices":[214,237]}]	Starting today, people ages 16 to 64 with one or more health condition defined by the CDC as well as staff of congregate living facilities will be eligible to receive the COVID vaccine. For more information, visit https://t.co/nPaxdJTe60 #lagov https://t.co/384WbKvGqa	98760.0	RT @LouisianaGov: Starting today, people ages 16 to 64 with one or more health condition defined by the CDC as well as staff of congregate…	646.0	True	full
1584454	1584454	6047e2aa9a265e0038d936a0	2021-03-09 20:58:53	[]	[]	Tue Mar 09 15:32:00 +0000 2021	[{"text":"JeuConcoursTPMP","indices":[2,18]},{"text":"Enfoires2021","indices":[27,40]},{"text":"TPMP","indices":[63,68]},{"text":"Enfoires2021","indices":[170,183]}]	[{"url":"https://t.co/uTEVXdGiCP","expanded_url":"https://www.enfoires.fr","display_url":"enfoires.fr","indices":[246,269]}]	❤️#JeuConcoursTPMP spécial #Enfoires2021❤️ @Cyrilhanouna et #TPMP se mobilisent pour la bonne cause 🥰 ➡️RT+FOLLOW @TPMP et @restosducoeur pour tenter de gagner le CD #Enfoires2021 🍀100 GAGNANTS tirés au sort le 15/03/21🍀 Soutenez la cause➡️https://t.co/uTEVXdGiCP https://t.co/DXevsnKSZa	3545348.0	RT @TPMP: ❤️#JeuConcoursTPMP spécial #Enfoires2021❤️ @Cyrilhanouna et #TPMP se mobilisent pour la bonne cause 🥰 ➡️RT+FOLLOW @TPMP et @r…	55.0	True	full
1584455	1584455	6047e2aa9a265e0038d936a2	2021-03-09 20:58:54	[]	[]	Mon Mar 08 19:36:12 +0000 2021	[]	[{"url":"https://t.co/G1CifaA6ok","expanded_url":"https://dryburgh.com/byram-bridle-coronavirus-vaccine-concerns/","display_url":"dryburgh.com/byram-bridle-c…","indices":[251,274]}]	Think the jabs are 90+% effective? Think again! February 12, 2021 - “their new estimate taking into account these unconfirmed cases actually predicts that the effectiveness could be as low as 19 to 29%” Dr Byram Bridle Professor of Viral Immunology https://t.co/G1CifaA6ok	6924.0	RT @JaniceW78256134: Think the jabs are 90+% effective? Think again! February 12, 2021 - “their new estimate taking into account these unc…	1091.0	True	full
1584456	1584456	6047e2aa9a265e0038d936a6	2021-03-09 20:58:53	[]	[{"url":"https://t.co/QZ8mWSdtcl","expanded_url":"https://twitter.com/zen_HoKo/status/1353829232842076160?s=20","display_url":"twitter.com/zen_HoKo/statu…","indices":[225,248]}]		[]	[]			@AudeDolo @Truthisqueen @RN51612279 Tous ces lanceurs d'alerte sont des Fake "Trust The Plan" pop-corn de l'opposit… https://t.co/6wgIZE5TpY	1026.0	True	full
1584457	1584457	6047e2aa9a265e0038d936bc	2021-03-09 20:58:53	[]	[{"url":"https://t.co/GfhGb56HQv","expanded_url":"https://andreawine.com/product/great-wines-of-the-world-napa-valley/","display_url":"andreawine.com/product/great-…","indices":[138,161]}]		[]	[]			Excited to be featured in @Andreawine Master Class on Napa Valley. March 20. Use promo code RameyVIP15 for a 15% di… https://t.co/8WyKT5McEY	2338.0	True	full
1584458	1584458	6047e2aa9a265e0038d936be	2021-03-09 20:58:54	[]	[]	Tue Mar 09 20:22:22 +0000 2021	[]	[{"url":"https://t.co/mg7CzNnWk2","expanded_url":"https://reitschuster.de/post/bundesregierung-stoppt-fast-alle-corona-hilfen/","display_url":"reitschuster.de/post/bundesreg…","indices":[244,267]}]	Der Regierungs-Pfusch nimmt Ausmaße an, die einen nur noch staunen lassen: Offenbar gab es so große Betrugsfälle bei den Corona-Hilfen, dass nun die meisten gestoppt werden – zum Leidwesen von unzähligen Menschen, die um ihre Existenz kämpfen. https://t.co/mg7CzNnWk2	69632.0	RT @reitschuster: Der Regierungs-Pfusch nimmt Ausmaße an, die einen nur noch staunen lassen: Offenbar gab es so große Betrugsfälle bei den…	65.0	True	full
1584459	1584459	6047e2aa9a265e0038d936c4	2021-03-09 20:58:54	[]	[]	Tue Mar 09 15:32:00 +0000 2021	[{"text":"JeuConcoursTPMP","indices":[2,18]},{"text":"Enfoires2021","indices":[27,40]},{"text":"TPMP","indices":[63,68]},{"text":"Enfoires2021","indices":[170,183]}]	[{"url":"https://t.co/uTEVXdGiCP","expanded_url":"https://www.enfoires.fr","display_url":"enfoires.fr","indices":[246,269]}]	❤️#JeuConcoursTPMP spécial #Enfoires2021❤️ @Cyrilhanouna et #TPMP se mobilisent pour la bonne cause 🥰 ➡️RT+FOLLOW @TPMP et @restosducoeur pour tenter de gagner le CD #Enfoires2021 🍀100 GAGNANTS tirés au sort le 15/03/21🍀 Soutenez la cause➡️https://t.co/uTEVXdGiCP https://t.co/DXevsnKSZa	3545348.0	RT @TPMP: ❤️#JeuConcoursTPMP spécial #Enfoires2021❤️ @Cyrilhanouna et #TPMP se mobilisent pour la bonne cause 🥰 ➡️RT+FOLLOW @TPMP et @r…	158.0	True	full
1584460	1584460	6047e2aa9a265e0038d936ca	2021-03-09 20:58:54	[]	[]	Tue Mar 09 19:04:33 +0000 2021	[]	[{"url":"https://t.co/M3TxS0kFMI","expanded_url":"https://ragbrai.com/ragbrai-set-to-ride-this-july","display_url":"ragbrai.com/ragbrai-set-to…","indices":[162,185]},{"url":"https://t.co/3AdRiLy5Ez","expanded_url":"https://ragbrai.com/about/faqs/","display_url":"ragbrai.com/about/faqs/","indices":[200,223]}]	With support from the 2021 communities, we will host the 48th annual bicycle ride across Iowa from July 25 - 31, 2021. RAGBRAI 2021 is a go 🚴🚴‍♀️🚴‍♂️ Details: https://t.co/M3TxS0kFMI COVID-19 FAQ: https://t.co/3AdRiLy5Ez https://t.co/dZXkO0mAKa	25575.0	RT @RAGBRAI_IOWA: With support from the 2021 communities, we will host the 48th annual bicycle ride across Iowa from July 25 - 31, 2021.…	6.0	True	full
1584461	1584461	6047e2aa9a265e0038d936cc	2021-03-09 20:58:54	[]	[]	Mon Mar 08 18:15:07 +0000 2021	[]	[{"url":"https://t.co/y8pnpJvSQ0","expanded_url":"https://n8qhg.app.goo.gl/kep7","display_url":"n8qhg.app.goo.gl/kep7","indices":[247,270]}]	📰♀️ Países liderados por mulheres se saem melhor no combate à pandemia Dos cinco primeiros no ranking com 53 países, três têm mulheres no comando, como a Nova Zelândia de Jacinda Ardern. Em que lugar da lanterna você acha que o Brasil aparece? https://t.co/y8pnpJvSQ0	427158.0	RT @slpng_giants_pt: 📰♀️ Países liderados por mulheres se saem melhor no combate à pandemia Dos cinco primeiros no ranking com 53 países,…	17.0	True	full
1584462	1584462	6047e2aa9a265e0038d936d2	2021-03-09 20:58:54	[]	[]	Thu Feb 25 07:11:19 +0000 2021	[{"text":"AI","indices":[76,79]}]	[{"url":"https://t.co/vSthQd7tjz","expanded_url":"http://www.gchq.gov.uk/news/artificial-intelligence","display_url":"gchq.gov.uk/news/artificia…","indices":[215,238]}]	Today we've published a first-of-its kind paper, outlining how we could use #AI responsibly to protect the UK from a range of threats – from state-backed disinformation campaigns to cyber attacks Read the paper ⬇️ https://t.co/vSthQd7tjz https://t.co/dFWr6rl38j	129536.0	RT @GCHQ: Today we've published a first-of-its kind paper, outlining how we could use #AI responsibly to protect the UK from a range of thr…	4.0	True	full
1584463	1584463	6047e2ab9a265e0038d936e0	2021-03-09 20:58:54	[]	[]	Tue Mar 09 01:25:03 +0000 2021	[]	[{"url":"https://t.co/NpyjPGWAEm","expanded_url":"https://twitter.com/AgenciaQuinta/status/1369038086408134663?s=20","display_url":"twitter.com/AgenciaQuinta/…","indices":[131,154]}]	¿Qué espera el Ejército para poner una guardia armada y cercar el entorno? ¿Mirando por la tele defienden la memoria de sus héroes?https://t.co/NpyjPGWAEm	50295.0	RT @sergioulloa1: ¿Qué espera el Ejército para poner una guardia armada y cercar el entorno? ¿Mirando por la tele defienden la memoria de s…	5505.0	True	full
1584464	1584464	6047e2ab9a265e0038d936ec	2021-03-09 20:58:54	[]	[]	Tue Mar 09 20:58:01 +0000 2021	[]	[{"url":"https://t.co/3lj7Xdpiyt","expanded_url":"https://twitter.com/xoxogossipgita/status/1369027677508734985","display_url":"twitter.com/xoxogossipgita…","indices":[188,211]}]	hey! still researching organizations/bots/websites that people are using to help get vaccination appointments. i'm also really interested in any mutual aid groups that are in this effort! https://t.co/3lj7Xdpiyt	35803.0	RT @xoxogossipgita: hey! still researching organizations/bots/websites that people are using to help get vaccination appointments. i'm also…	19114.0	True	full
1584465	1584465	6047e2ab9a265e0038d936ee	2021-03-09 20:58:54	[]	[]	Tue Mar 09 20:51:28 +0000 2021	[{"text":"AstraZeneca","indices":[19,31]}]	[{"url":"https://t.co/VZioHQMNrp","expanded_url":"https://www.ft.com/content/a6a6d64c-a337-4af4-9525-d194571c7887","display_url":"ft.com/content/a6a6d6…","indices":[131,154]}]	In der Schweiz ist #AstraZeneca durchgefallen. Keine Zulassung. Swiss medical regulator rejects Oxford/AstraZeneca Covid vaccine https://t.co/VZioHQMNrp	1489.0	RT @R34lB0rg: In der Schweiz ist #AstraZeneca durchgefallen. Keine Zulassung. Swiss medical regulator rejects Oxford/AstraZeneca Covid vac…	10204.0	True	full
1584466	1584466	6047e2ab9a265e0038d936f8	2021-03-09 20:58:55	[]	[]	Tue Mar 09 20:13:05 +0000 2021	[]	[{"url":"https://t.co/56JtIksn6W","expanded_url":"https://www.pnas.org/content/118/12/e2026153118","display_url":"pnas.org/content/118/12…","indices":[212,235]}]	💥💥Measles-based COVID vaccine developed by Dr. Jianrong Li provides complete protection. Proud to have been one of the 5 OSU labs that teamed up in BSL3 to make the huge hamster challenge experiments possible. https://t.co/56JtIksn6W https://t.co/CcCZtNidUe	2244.0	RT @YountLabOSU: 💥💥Measles-based COVID vaccine developed by Dr. Jianrong Li provides complete protection. Proud to have been one of the 5 O…	420.0	True	full
1584467	1584467	6047e2ab9a265e0038d9371c	2021-03-09 20:58:55	[]	[]	Tue Mar 09 20:40:34 +0000 2021	[]	[{"url":"https://t.co/IGeyhuvlZh","expanded_url":"https://www.baltimoresun.com/coronavirus/bs-md-hogan-coronavirus-update-20210309-eqevuamwdba7dg34pzsy5trwea-story.html","display_url":"baltimoresun.com/coronavirus/bs…","indices":[242,265]}]	Gov. Hogan on Tuesday eased several coronavirus restrictions in the state, including lifting all capacity limits at restaurants and opening up large indoor and outdoor venues at 50% capacity, while keeping in effect the state’s mask mandate. https://t.co/IGeyhuvlZh	335177.0	RT @baltimoresun: Gov. Hogan on Tuesday eased several coronavirus restrictions in the state, including lifting all capacity limits at resta…	37721.0	True	full
1584468	1584468	6047e2ac9a265e0038d93750	2021-03-09 20:58:55	[]	[]	Tue Mar 09 18:32:08 +0000 2021	[]	[{"url":"https://t.co/Cx7fnttsFK","expanded_url":"https://nbcnews.to/2OH80sY","display_url":"nbcnews.to/2OH80sY","indices":[224,247]}]	Biden admin ditches Trump plan to limit immigration for those who may need gov't aid: The Department of Justice told the Supreme Court that it was dropping its defense of the Trump-era expansion of the "public charge" rule. https://t.co/Cx7fnttsFK	606017.0	RT @jilevin: Biden admin ditches Trump plan to limit immigration for those who may need gov't aid: The Department of Justice told the Supre…	234.0	True	full
1584469	1584469	6047e2ac9a265e0038d93754	2021-03-09 20:58:55	[]	[]	Tue Mar 09 20:57:11 +0000 2021	[{"text":"PainelConass","indices":[0,13]}]	[{"url":"https://t.co/ZjV7hqzyQ0","expanded_url":"https://www.conass.org.br/painelconasscovid19/","display_url":"conass.org.br/painelconassco…","indices":[187,210]}]	#PainelConass Covid-19 Data: 09/03/2021, 18h Casos • 70.764 no último período. • 11.122.429 acumulados. Óbitos • 1.972 no último período • 268.370 óbitos acumulados. Mais informações: https://t.co/ZjV7hqzyQ0	23794.0	RT @ConassOficial: #PainelConass Covid-19 Data: 09/03/2021, 18h Casos • 70.764 no último período. • 11.122.429 acumulados. Óbitos • 1.972…	40.0	True	full
1584470	1584470	6047e2ac9a265e0038d93758	2021-03-09 20:58:55	[]	[]	Tue Mar 09 20:55:36 +0000 2021	[{"text":"Merkel","indices":[32,39]},{"text":"Spahn","indices":[41,47]},{"text":"Altmaier","indices":[54,63]},{"text":"Corona","indices":[128,135]},{"text":"Maskenskandal","indices":[211,225]},{"text":"NoGroKo","indices":[255,263]}]	[{"url":"https://t.co/uHHUvhF8GN","expanded_url":"https://www.tagesspiegel.de/politik/jetzt-auch-noch-die-masken-affaere-die-regierenden-geben-ein-klaegliches-bild-ab-mal-wieder/26985538.html","display_url":"tagesspiegel.de/politik/jetzt-…","indices":[264,287]}]	Union ist nicht mehr zu retten: #Merkel, #Spahn &amp; #Altmaier sind unfähig ihren Job zu machen (Impfstoff, Schnelltests &amp; #Corona-Hilfen) und andere aus Union bereichern sich an Not der Menschen im Corona-#Maskenskandal zu Lasten der Steuerzahler👎 #NoGroKo https://t.co/uHHUvhF8GN	460424.0	RT @SWagenknecht: Union ist nicht mehr zu retten: #Merkel, #Spahn &amp; #Altmaier sind unfähig ihren Job zu machen (Impfstoff, Schnelltests &amp; #…	1190.0	True	full
1584471	1584471	6047e2ac9a265e0038d93760	2021-03-09 20:58:55	[]	[]	Mon Mar 08 18:55:03 +0000 2021	[]	[{"url":"https://t.co/U4Hqe7GJ0E","expanded_url":"http://www.cnn.com/2021/03/08/politics/fact-check-tom-cotton-prisoners-pandemic-relief-checks-trump-biden/index.html","display_url":"cnn.com/2021/03/08/pol…","indices":[216,239]}]	Sen. Tom Cotton keeps attacking Democrats for letting prisoners get pandemic relief money. But prisoners also got pandemic relief money from the two check bills Trump signed in 2020. Cotton voted for both of them: https://t.co/U4Hqe7GJ0E	1240190.0	RT @ddale8: Sen. Tom Cotton keeps attacking Democrats for letting prisoners get pandemic relief money. But prisoners also got pandemic re…	7.0	True	full
1584472	1584472	6047e2ac9a265e0038d93762	2021-03-09 20:58:55	[]	[]	Tue Mar 09 20:25:53 +0000 2021	[{"text":"EnVivo","indices":[0,7]},{"text":"FacebookLive","indices":[23,36]},{"text":"COVIDー19","indices":[69,78]},{"text":"UNETE","indices":[176,182]}]	[{"url":"https://t.co/RaKprBfhuk","expanded_url":"https://www.facebook.com/participacionbogota/videos/306463300831014/","display_url":"facebook.com/participacionb…","indices":[233,256]}]	#EnVivo | Conéctate al #FacebookLive 'Retos de las mujeres frente al #COVIDー19'. Nos están acompañando Ginna García de @secredistmujer, Denisse Moreno de la Federación Estatal #UNETE y la gerenta de mujer y género @DianaOsorioD. 🔴 https://t.co/RaKprBfhuk https://t.co/8BbivMEJJR	40294.0	RT @BogotaParticipa: #EnVivo | Conéctate al #FacebookLive 'Retos de las mujeres frente al #COVIDー19'. Nos están acompañando Ginna García de…	6392.0	True	full
1584473	1584473	6047e2ac9a265e0038d93768	2021-03-09 20:58:56	[]	[]	Tue Mar 09 20:48:24 +0000 2021	[{"text":"Schweden","indices":[3,12]},{"text":"Neuinfektionen","indices":[26,41]},{"text":"PraesenzpflichtAussetzen","indices":[183,208]},{"text":"PraesenzpflichtAussetzen","indices":[209,234]},{"text":"RisikofamilienSchützen","indices":[235,258]},{"text":"PräsenzpflichtKills","indices":[259,279]}]	[{"url":"https://t.co/8QVSgbJCMU","expanded_url":"https://twitter.com/DrEricDing/status/1369322809902702592","display_url":"twitter.com/DrEricDing/sta…","indices":[280,303]}]	In #Schweden schießen die #Neuinfektionen bei den Kindern bis 9 Jahren (Grundschulalter) noch viel heftiger in die Höhe als bei den älteren Kindern. @News4teachers @Karl_Lauterbach #PraesenzpflichtAussetzen #PraesenzpflichtAussetzen #RisikofamilienSchützen #PräsenzpflichtKills https://t.co/8QVSgbJCMU	2367.0	RT @dazugeberin: In #Schweden schießen die #Neuinfektionen bei den Kindern bis 9 Jahren (Grundschulalter) noch viel heftiger in die Höhe al…	631.0	True	full
1584474	1584474	6047e2ac9a265e0038d9376a	2021-03-09 20:58:56	[]	[]	Tue Mar 09 20:56:45 +0000 2021	[]	[{"url":"https://t.co/Qzt86eFxWx","expanded_url":"https://wjla.com/news/local/maryland-governor-to-give-update-on-covid-19-recovery-plan-tuesday-afternoon","display_url":"wjla.com/news/local/mar…","indices":[175,198]}]	BREAKING NEWS: Maryland @GovLarryHogan announces that on Friday at 5 p.m., all capacity limits will be lifted at restaurants and bars, retail, religious services and casinos. https://t.co/Qzt86eFxWx https://t.co/UVlSM47nFx	171337.0	RT @ABC7News: BREAKING NEWS: Maryland @GovLarryHogan announces that on Friday at 5 p.m., all capacity limits will be lifted at restaurants…	93.0	True	full
1584475	1584475	6047e2ac9a265e0038d9376c	2021-03-09 20:58:56	[]	[]	Tue Mar 09 10:00:15 +0000 2021	[{"text":"jeu","indices":[72,76]},{"text":"twitter","indices":[164,172]},{"text":"Concours","indices":[174,183]},{"text":"JEUCONCOURS","indices":[184,196]},{"text":"BonPlan","indices":[197,205]},{"text":"Disney","indices":[206,213]},{"text":"Avengers","indices":[214,223]},{"text":"HarryPotter","indices":[224,236]},{"text":"mickey","indices":[237,244]},{"text":"minecraft","indices":[245,255]},{"te…	[{"url":"https://t.co/5EMyuq9mgJ","expanded_url":"https://anniversaire-en-or.com","display_url":"anniversaire-en-or.com","indices":[81,104]}]	CONCOURS RT+FOLLOW @Anniv_OR &amp; @Magicheroesfr pour gagner 1 kit de #jeu sur https://t.co/5EMyuq9mgJ et 1 coussin au choix. TAS: 15/03/21 parmi FB, Insta &amp; #twitter. #Concours #JEUCONCOURS #BonPlan #Disney #Avengers #HarryPotter #mickey #minecraft #escape #anime #animation #tweet https://t.co/GqzP5EJtvt	3867.0	RT @Magicheroesfr: CONCOURS RT+FOLLOW @Anniv_OR &amp; @Magicheroesfr pour gagner 1 kit de #jeu sur https://t.co/5EMyuq9mgJ et 1 coussin au cho…	6.0	True	full
1584476	1584476	6047e2ac9a265e0038d9377a	2021-03-09 20:58:56	[]	[]	Tue Mar 09 20:30:43 +0000 2021	[{"text":"TuChampionsLeague","indices":[155,173]},{"text":"Juventus","indices":[176,185]},{"text":"Porto","indices":[189,195]}]	[{"url":"https://t.co/ggzaTenpDp","expanded_url":"https://bit.ly/3v6Zx2N","display_url":"bit.ly/3v6Zx2N","indices":[130,153]}]	¡Tecatitooooo! 😱 Jesús Corona busca su gol y también llega al arco de la Juventus 🔥⚽️ 🇮🇹 @juventusfc 0-1 @FCPorto 🇵🇹 EN VIVO 🔴 https://t.co/ggzaTenpDp #TuChampionsLeague l #Juventus l #Porto https://t.co/NNSPfoq4F5	640055.0	RT @TUDNUSA: ¡Tecatitooooo! 😱 Jesús Corona busca su gol y también llega al arco de la Juventus 🔥⚽️ 🇮🇹 @juventusfc 0-1 @FCPorto 🇵🇹 EN VIV…	198.0	True	full
1584477	1584477	6047e2ac9a265e0038d9377e	2021-03-09 20:58:56	[]	[{"url":"https://t.co/DhATF46vhW","expanded_url":"https://www.sneekaroundflix.com/video/140592","display_url":"sneekaroundflix.com/video/140592","indices":[137,160]}]		[]	[]			120,000+ 100% Raw and 100% Free Full Length Videos - Preview of Cool ass licking &amp;amp; hot fuck at home To See Full… https://t.co/Pw86nQwu07	25033.0	True	full
1584478	1584478	6047e2ad9a265e0038d9379e	2021-03-09 20:58:56	[]	[]	Mon Mar 08 16:58:02 +0000 2021	[]	[{"url":"https://t.co/q7xFMLhPJl","expanded_url":"https://www.forbes.com/sites/williamhaseltine/2021/03/05/more-cause-for-concern-around-covid-19-and-schools/","display_url":"forbes.com/sites/williamh…","indices":[249,272]}]	Reports from Italy of a spike in cases among the very young have alarm bells ringing for school reopening in America. New variants may spread more easily among school age children. We must follow the data when making decisions to reopen schools. https://t.co/q7xFMLhPJl	7820.0	RT @WmHaseltine: Reports from Italy of a spike in cases among the very young have alarm bells ringing for school reopening in America. New…	3247.0	True	full
1584479	1584479	6047e2ad9a265e0038d937a8	2021-03-09 20:58:56	[]	[]	Tue Mar 09 17:16:29 +0000 2021	[{"text":"ftm","indices":[127,131]},{"text":"onlyfans","indices":[132,141]},{"text":"trans","indices":[142,148]},{"text":"transman","indices":[149,158]},{"text":"ftmporn","indices":[159,167]}]	[{"url":"https://t.co/9t8ET2qzSK","expanded_url":"http://onlyfans.com/chancehartxxx1","display_url":"onlyfans.com/chancehartxxx1","indices":[102,125]}]	ITS MY BIRTHDAY, FUCKERS!!! CUM SUB TO MY ONLYFANS AND TELL ME YA LOVE ME!!! 🎉🎉🎉🎉🎉🎉🎉🎉🎉🎉🎉🎉🎉🎉🎉🎉🎉🎉🎉🎉🎉🎉 https://t.co/9t8ET2qzSK #ftm #onlyfans #trans #transman #ftmporn https://t.co/JDuYtXMCLI	24024.0	RT @ChanceHartXXX: ITS MY BIRTHDAY, FUCKERS!!! CUM SUB TO MY ONLYFANS AND TELL ME YA LOVE ME!!! 🎉🎉🎉🎉🎉🎉🎉🎉🎉🎉🎉🎉🎉🎉🎉🎉🎉🎉🎉🎉🎉🎉 https://t.co/9t8ET…	27653.0	True	full
1584480	1584480	6047e2ad9a265e0038d937c0	2021-03-09 20:58:57	[]	[]	Tue Mar 09 20:58:35 +0000 2021	[]	[{"url":"https://t.co/I2VwFF2lmX","expanded_url":"https://twitter.com/ConassOficial/status/1369391842547138567","display_url":"twitter.com/ConassOficial/…","indices":[177,200]}]	Infelizmente, um novo recorde de mortes por covid identificadas nas últimas 24 horas. 1972 óbitos em um dia. Ao todo, 268.370 vidas perdidas pra covid em território brasileiro. https://t.co/I2VwFF2lmX	20204.0	RT @decademartori: Infelizmente, um novo recorde de mortes por covid identificadas nas últimas 24 horas. 1972 óbitos em um dia. Ao todo, 26…	867.0	True	full
1584481	1584481	6047e2ad9a265e0038d937d2	2021-03-09 20:58:57	[]	[]	Tue Mar 09 20:56:52 +0000 2021	[{"text":"Elecciones2021","indices":[0,15]},{"text":"VIDEO","indices":[20,26]}]	[{"url":"https://t.co/s0Jasd51XN","expanded_url":"https://larepublica.pe/elecciones/2021/03/09/exministro-luis-solari-se-une-al-equipo-de-campana-de-hernando-de-soto-pltc/","display_url":"larepublica.pe/elecciones/202…","indices":[252,275]}]	#Elecciones2021🇵🇪 | #VIDEO | Exministro Luis Solari se une al equipo de campaña de Hernando de Soto El médico indicó que una de sus principales iniciativas es comprar la vacuna rusa para terminar de inmunizar a la población en diciembre de este año. https://t.co/s0Jasd51XN	291775.0	RT @Politica_LR: #Elecciones2021🇵🇪 | #VIDEO | Exministro Luis Solari se une al equipo de campaña de Hernando de Soto El médico indicó que…	45.0	True	full
1584482	1584482	6047e2ad9a265e0038d937d6	2021-03-09 20:58:57	[]	[]	Tue Mar 09 12:02:06 +0000 2021	[]	[{"url":"https://t.co/5LW1vx7NmO","expanded_url":"http://bit.ly/3cdDaQB","display_url":"bit.ly/3cdDaQB","indices":[177,200]}]	Japanese government decides to exclude overseas spectators from attending this summer's Tokyo Olympics and Paralympics, as part of efforts to prevent spread of the coronavirus https://t.co/5LW1vx7NmO	17945.0	RT @kyodo_english: Japanese government decides to exclude overseas spectators from attending this summer's Tokyo Olympics and Paralympics,…	2537.0	True	full
1584483	1584483	6047e2ae9a265e0038d937e4	2021-03-09 20:58:57	[]	[]	Tue Mar 09 19:53:31 +0000 2021	[]	[{"url":"https://t.co/13BsoQ9l7w","expanded_url":"https://tinychanges.com/covid19-wester-hailes/","display_url":"tinychanges.com/covid19-wester…","indices":[151,174]}]	Part 3/3: ...they've been meeting young people out in the street and on social media for support. Read the full @WHYouthAgency x Tiny Changes story: https://t.co/13BsoQ9l7w https://t.co/z08a1w17eT	9264.0	RT @tinychanges: Part 3/3: ...they've been meeting young people out in the street and on social media for support. Read the full @WHYouth…	16.0	True	full
1584484	1584484	6047e2ae9a265e0038d937f0	2021-03-09 20:58:57	[{"text":"COVID19","indices":[54,62]},{"text":"FlaPol","indices":[132,139]}]	[{"url":"https://t.co/rfUdU7Abad","expanded_url":"https://floridapolitics.com/archives/410539-florida-council-on-black-men-and-boys-to-promote-vaccines-in-belle-glade","display_url":"floridapolitics.com/archives/41053…","indices":[106,129]}]		[]	[]			Florida Council on Black Men and Boys seek to promote #COVID19 vaccines in Belle Glade, via @kellyrhayes… https://t.co/2nRYhe5Chf	26237.0	True	full
1584485	1584485	6047e2ae9a265e0038d93810	2021-03-09 20:58:57	[]	[]	Tue Mar 09 20:45:11 +0000 2021	[{"text":"COVID19","indices":[78,86]},{"text":"ImReady","indices":[145,153]},{"text":"COVID19MA","indices":[154,164]}]	[{"url":"https://t.co/bae5Y8OO8U","expanded_url":"https://www.bostonglobe.com/2021/03/08/metro/unions-push-baker-back-plan-firefighters-vaccinate-educators-school-workers/","display_url":"bostonglobe.com/2021/03/08/met…","indices":[258,281]}]	We have a worker-centered plan to vaccinate Mass. educators and staff against #COVID19. We just need approval from @MassGovernor &amp; @MassHHS. #ImReady #COVID19MA with – @THE_PFFM @MassNurses @AFTMass @BTU66 @SEIU888 @ufcw1459 @massaflcio &amp; @AFSCME93 https://t.co/bae5Y8OO8U	17288.0	RT @massteacher: We have a worker-centered plan to vaccinate Mass. educators and staff against #COVID19. We just need approval from @MassGo…	8.0	True	full
1584486	1584486	6047e2ae9a265e0038d9382c	2021-03-09 20:58:58	[]	[]	Mon Mar 08 19:36:12 +0000 2021	[]	[{"url":"https://t.co/G1CifaA6ok","expanded_url":"https://dryburgh.com/byram-bridle-coronavirus-vaccine-concerns/","display_url":"dryburgh.com/byram-bridle-c…","indices":[251,274]}]	Think the jabs are 90+% effective? Think again! February 12, 2021 - “their new estimate taking into account these unconfirmed cases actually predicts that the effectiveness could be as low as 19 to 29%” Dr Byram Bridle Professor of Viral Immunology https://t.co/G1CifaA6ok	6924.0	RT @JaniceW78256134: Think the jabs are 90+% effective? Think again! February 12, 2021 - “their new estimate taking into account these unc…	330.0	True	full
1584487	1584487	6047e2af9a265e0038d9383a	2021-03-09 20:58:58	[]	[]	Tue Mar 09 16:30:57 +0000 2021	[{"text":"StopDeathForProfit","indices":[206,225]}]	[{"url":"https://t.co/kMqvnPfdUN","expanded_url":"https://bit.ly/3rye850","display_url":"bit.ly/3rye850","indices":[239,262]}]	Mark Zuckerberg, how do you sleep at night? This is on Facebook's Instagram right now. Your algorithms are STILL recommending lies about Covid and vaccines. How many people have to die before you act?! #StopDeathForProfit New Report: https://t.co/kMqvnPfdUN https://t.co/Z6Rkg7G2nZ	785470.0	RT @SachaBaronCohen: Mark Zuckerberg, how do you sleep at night? This is on Facebook's Instagram right now. Your algorithms are STILL rec…	2635.0	True	full
1584488	1584488	6047e2af9a265e0038d93846	2021-03-09 20:58:58	[]	[{"url":"https://t.co/kqO8luescr","expanded_url":"https://www.cbc.ca/player/play/1528946755525","display_url":"cbc.ca/player/play/15…","indices":[237,260]}]		[]	[]			When Dave Tippett was hired, one of the first things he and the Oilers org. did was try their best to sell him as a… https://t.co/9qkfpeE9mt	449.0	True	full
1584489	1584489	6047e2af9a265e0038d93852	2021-03-09 20:58:58	[]	[]	Tue Mar 09 19:32:06 +0000 2021	[{"text":"LongCovidKids","indices":[175,189]},{"text":"BildungAberSicher","indices":[190,208]},{"text":"WasIstMitDenKindern","indices":[209,229]},{"text":"KinderImpfen","indices":[230,243]}]	[{"url":"https://t.co/eibShkmL6T","expanded_url":"https://www.itv.com/news/granada/2021-03-08/care-after-covid-how-many-children-are-suffering-with-long-covid","display_url":"itv.com/news/granada/2…","indices":[257,280]}]	"Wir wissen nicht, ob es diesen Kindern jemals wieder besser gehen wird." Deutschland muss jeden Fehler tatsächlich selbst machen, oder? @RegSprecher @HBraun @Karl_Lauterbach #LongCovidKids #BildungAberSicher #WasIstMitDenKindern #KinderImpfen gegen Corona https://t.co/eibShkmL6T	2503.0	RT @KFL3011: "Wir wissen nicht, ob es diesen Kindern jemals wieder besser gehen wird." Deutschland muss jeden Fehler tatsächlich selbst mac…	66.0	True	full
1584490	1584490	6047e2af9a265e0038d93856	2021-03-09 20:58:58	[]	[]	Tue Mar 09 19:23:20 +0000 2021	[{"text":"KCA","indices":[117,121]},{"text":"VoteBTS","indices":[122,130]}]	[{"url":"https://t.co/XQRZ3edzax","expanded_url":"https://open.spotify.com/artist/3Nrfpe0tUJi4K4DXYWgMUX?si=5jtlUcDESBaz4UAgQvHIcg&utm_source=native-share-menu","display_url":"open.spotify.com/artist/3Nrfpe0…","indices":[73,96]}]	[STREAM] @BTS_twt ultrapassou 15,5 bilhões de reproduções no Spotify 🎉 🔗https://t.co/XQRZ3edzax © BTSChartDailyx #KCA #VoteBTS https://t.co/T5MXIz5DH0	274295.0	RT @BTSNoticia: [STREAM] @BTS_twt ultrapassou 15,5 bilhões de reproduções no Spotify 🎉 🔗https://t.co/XQRZ3edzax © BTSChartDailyx #KCA #…	25886.0	True	full
1584491	1584491	6047e2af9a265e0038d93878	2021-03-09 20:58:58	[]	[]	Tue Mar 09 17:09:23 +0000 2021	[]	[{"url":"https://t.co/cHdXNK5yWl","expanded_url":"https://twitter.com/AngelaWeissner/status/1369328497135587332","display_url":"twitter.com/AngelaWeissner…","indices":[250,273]}]	Como si solamente tuvieran que limpiar paredes cuando hay marchas. Las trabajadoras del aseo limpian todo el año, ¿Por qué la GRAN mayoría son mujeres? ¿Cuáles son las condiciones laborales que viven ellas? Eso no les importa los demás días del año. https://t.co/cHdXNK5yWl	157209.0	RT @ComunesCoL: Como si solamente tuvieran que limpiar paredes cuando hay marchas. Las trabajadoras del aseo limpian todo el año, ¿Por qué…	73.0	True	full
1584492	1584492	6047e2af9a265e0038d9387e	2021-03-09 20:58:59	[]	[]	Tue Mar 09 16:06:40 +0000 2021	[{"text":"indiedev","indices":[228,237]},{"text":"indiegame","indices":[238,248]},{"text":"gamedev","indices":[249,257]},{"text":"madewithunity","indices":[258,272]}]	[{"url":"https://t.co/iEjsNysbGY","expanded_url":"https://youtu.be/4EaIp9I768E","display_url":"youtu.be/4EaIp9I768E","indices":[203,226]}]	We're super excited to announce that Sons of Ra will be coming to Steam on April 15! We're looking forward to seeing everyone on the battlefield! To celebrate, here's a breakdown on Ra, God of the Sun! https://t.co/iEjsNysbGY #indiedev #indiegame #gamedev #madewithunity	375.0	RT @SonsOfRaGame: We're super excited to announce that Sons of Ra will be coming to Steam on April 15! We're looking forward to seeing ever…	13.0	True	full
1584493	1584493	6047e2b09a265e0038d93896	2021-03-09 20:58:59	[]	[]	Tue Mar 09 11:14:55 +0000 2021	[]	[{"url":"https://t.co/gdDkcKLU62","expanded_url":"https://www.facebook.com/216849092212723/videos/764443800842655","display_url":"facebook.com/21684909221272…","indices":[220,243]}]	.@idoia_ribas @vox_es VOX, con los interinos: “el Gobierno balear lleva años abusando de ellos mientras sigue colocando a sus enchufados” Aquí tienes la intervención de nuestra diputada Idoia Ribas en el @ParlamentIB https://t.co/gdDkcKLU62	7440.0	RT @voxbaleares: .@idoia_ribas @vox_es VOX, con los interinos: “el Gobierno balear lleva años abusando de ellos mientras sigue colocando a…	73.0	True	full
1584494	1584494	6047e2b09a265e0038d9389a	2021-03-09 20:58:59	[]	[]	Sun Dec 20 19:53:49 +0000 2020	[{"text":"twink","indices":[117,123]},{"text":"boy","indices":[124,128]},{"text":"monster","indices":[129,137]},{"text":"dick","indices":[138,143]},{"text":"thick","indices":[144,150]},{"text":"exhib","indices":[151,157]},{"text":"big","indices":[158,162]},{"text":"bi","indices":[163,166]},{"text":"gay","indices":[167,171]},{"text":"vergon","indices":[172,179]},{"text":"verga","indices":[180,186]…	[{"url":"https://t.co/aMV02lbsrP","expanded_url":"http://onlyfans.com/HungTwinks","display_url":"onlyfans.com/HungTwinks","indices":[93,116]}]	My huge cock 🍆 sucked by hung @victordeorange Cruising in the park 🎥💦 Full video (15 min) on https://t.co/aMV02lbsrP #twink #boy #monster #dick #thick #exhib #big #bi #gay #vergon #verga #grande #enorme #pollon #polla #uncut #foreskin #dotado #straight #lad #stud #public #teen https://t.co/K0ecMpS7yD	212952.0	RT @HungTwinks: My huge cock 🍆 sucked by hung @victordeorange Cruising in the park 🎥💦 Full video (15 min) on https://t.co/aMV02lbsrP #twink…	26.0	True	full
1584495	1584495	6047e2b09a265e0038d938ca	2021-03-09 20:59:00	[]	[]	Tue Mar 09 19:04:15 +0000 2021	[]	[{"url":"https://t.co/alKDvu9e9H","expanded_url":"https://tnc.news/2021/03/08/canada-working-on-vaccine-passports-with-g7-countries/","display_url":"tnc.news/2021/03/08/can…","indices":[261,284]}]	Vaccine passports are imposed coercion/restrictions on a medical intervention that not only violate UN Univ Declaration of Human Rights &amp; Cdn Charter—but violate very CORE of medical ethics: informed voluntary consent, Declaration of Geneva, Nuremberg Code https://t.co/alKDvu9e9H	59162.0	RT @dockaurG: Vaccine passports are imposed coercion/restrictions on a medical intervention that not only violate UN Univ Declaration of Hu…	10.0	True	full
1584496	1584496	6047e2b19a265e0038d938f8	2021-03-09 20:59:00	[]	[]	Tue Mar 09 20:55:36 +0000 2021	[{"text":"Merkel","indices":[32,39]},{"text":"Spahn","indices":[41,47]},{"text":"Altmaier","indices":[54,63]},{"text":"Corona","indices":[128,135]},{"text":"Maskenskandal","indices":[211,225]},{"text":"NoGroKo","indices":[255,263]}]	[{"url":"https://t.co/uHHUvhF8GN","expanded_url":"https://www.tagesspiegel.de/politik/jetzt-auch-noch-die-masken-affaere-die-regierenden-geben-ein-klaegliches-bild-ab-mal-wieder/26985538.html","display_url":"tagesspiegel.de/politik/jetzt-…","indices":[264,287]}]	Union ist nicht mehr zu retten: #Merkel, #Spahn &amp; #Altmaier sind unfähig ihren Job zu machen (Impfstoff, Schnelltests &amp; #Corona-Hilfen) und andere aus Union bereichern sich an Not der Menschen im Corona-#Maskenskandal zu Lasten der Steuerzahler👎 #NoGroKo https://t.co/uHHUvhF8GN	460424.0	RT @SWagenknecht: Union ist nicht mehr zu retten: #Merkel, #Spahn &amp; #Altmaier sind unfähig ihren Job zu machen (Impfstoff, Schnelltests &amp; #…	336.0	True	full
1584497	1584497	6047e2b19a265e0038d93904	2021-03-09 20:59:00	[]	[]	Tue Mar 09 19:00:52 +0000 2021	[{"text":"HealthLawSpringScholarsSeries","indices":[222,252]}]	[{"url":"https://t.co/WLOSza3vgH","expanded_url":"https://law.shu.edu/events/health-law-speaker-series.cfm","display_url":"law.shu.edu/events/health-…","indices":[198,221]}]	Please join @SetonHallLaw virtually at 7pm this evening to hear our distinguished guest, @DrSinhaEsq, discuss "Generic but Expensive: Why Prices Can Remain High for Off-Patent Drugs." Details here: https://t.co/WLOSza3vgH #HealthLawSpringScholarsSeries @SHUHealthLaw	2959.0	RT @jenndoliva: Please join @SetonHallLaw virtually at 7pm this evening to hear our distinguished guest, @DrSinhaEsq, discuss "Generic but…	733.0	True	full
1584498	1584498	6047e2b19a265e0038d93912	2021-03-09 20:59:01	[]	[]	Tue Mar 09 18:33:14 +0000 2021	[{"text":"Longcovidkids","indices":[219,233]}]	[{"url":"https://t.co/HVEXiZuYvh","expanded_url":"https://www.itv.com/news/granada/2021-03-08/care-after-covid-how-many-children-are-suffering-with-long-covid","display_url":"itv.com/news/granada/2…","indices":[234,257]}]	« Nous avons 1800 enfants dans le groupe et environ 100 de plus chaque semaine. Les enfants que nous voyons sont très malades, certains depuis mars / avril. Aucun n'a encore récupéré, et cela devrait vraiment alerter »👇#Longcovidkids https://t.co/HVEXiZuYvh	4081.0	RT @apresj20: « Nous avons 1800 enfants dans le groupe et environ 100 de plus chaque semaine. Les enfants que nous voyons sont très malades…	1248.0	True	full
1584499	1584499	6047e2b19a265e0038d93918	2021-03-09 20:59:01	[]	[{"url":"https://t.co/RIXJ8xs0M4","expanded_url":"https://www.lancs.live/news/lancashire-news/30-lancashire-neighbourhoods-covid-cases-20005611?utm_source=twitter.com&utm_medium=social&utm_campaign=sharebar","display_url":"lancs.live/news/lancashir…","indices":[205,228]}]		[]	[]			Cases are so low in parts of Lancaster, Fleetwood, Blackpool, Garstang, Lytham, Poulton, Penwortham, Chorley, West… https://t.co/W7nKhLYedq	6471.0	True	full
1584500	1584500	6047e2b19a265e0038d93928	2021-03-09 20:59:01	[]	[]	Tue Mar 09 13:51:56 +0000 2021	[]	[{"url":"https://t.co/uFI48BqDt5","expanded_url":"https://www.latimes.com/opinion/story/2021-03-09/pandemic-rescue-plan-biden-mcconnell-partisanship","display_url":"latimes.com/opinion/story/…","indices":[208,231]}]	“If you spend decades flip-flopping on debt and spending, depending on whether or not you’re in power, you shouldn’t be shocked if the voters say, ‘Yeah, yeah, whatever. Send me my money.’” ⁦@JonahDispatch⁩ https://t.co/uFI48BqDt5	55849.0	RT @SarahLongwell25: “If you spend decades flip-flopping on debt and spending, depending on whether or not you’re in power, you shouldn’t b…	1229.0	True	full
1584501	1584501	6047e2b19a265e0038d9392a	2021-03-09 20:59:01	[]	[]	Tue Mar 09 15:12:33 +0000 2021	[{"text":"Urgente","indices":[0,8]}]	[{"url":"https://t.co/1uOJ2XOfmq","expanded_url":"http://ow.ly/kg9u50DUbej","display_url":"ow.ly/kg9u50DUbej","indices":[99,122]}]	#Urgente Giran orden de aprehensión contra Cuauhtémoc Gutiérrez De la Torre y congelan sus cuentas https://t.co/1uOJ2XOfmq https://t.co/Tt85kIwxEk	8824358.0	RT @AristeguiOnline: #Urgente Giran orden de aprehensión contra Cuauhtémoc Gutiérrez De la Torre y congelan sus cuentas https://t.co/1uOJ2X…	44.0	True	full
1584502	1584502	6047e2b19a265e0038d9392c	2021-03-09 20:59:01	[]	[]	Mon Mar 08 21:55:00 +0000 2021	[{"text":"NotiMippCI","indices":[0,11]},{"text":"CuarentenaRadicalReforzada","indices":[123,150]}]	[{"url":"https://t.co/Q8QgoUtJ66","expanded_url":"https://bit.ly/3kWEA5R","display_url":"bit.ly/3kWEA5R","indices":[99,122]}]	#NotiMippCI 📰🗞| Venezuela detectó 453 nuevos casos por COVID-19 en las últimas 24 horas. Lea más ⏩ https://t.co/Q8QgoUtJ66 #CuarentenaRadicalReforzada https://t.co/A55yLhV3gP	251465.0	RT @Mippcivzla: #NotiMippCI 📰🗞| Venezuela detectó 453 nuevos casos por COVID-19 en las últimas 24 horas. Lea más ⏩ https://t.co/Q8QgoUtJ66…	60.0	True	full
1584503	1584503	6047e2b19a265e0038d93936	2021-03-09 20:59:01	[]	[{"url":"https://t.co/Q9l0TTuEog","expanded_url":"http://moreheadcityweather.com","display_url":"moreheadcityweather.com","indices":[171,194]}]		[]	[]			Morehead City conditions at: 15:59 Temp: 61.6°F (High-Low 63.5-32.5), Humidity: 51%, WSW Wind at 5.0 mph Barometer… https://t.co/pDrCsxjHC0	341.0	True	full
1584504	1584504	6047e2b19a265e0038d93938	2021-03-09 20:59:01	[]	[]	Tue Mar 09 20:25:49 +0000 2021	[{"text":"life","indices":[24,29]},{"text":"COVID","indices":[65,71]}]	[{"url":"https://t.co/5ldwzkgklq","expanded_url":"https://fortune.com/2021/03/09/covid-pandemic-how-life-has-changed-coronavirus-one-year-later-march-2020/?utm_source=Iterable&utm_medium=email&utm_campaign=campaign_2077152","display_url":"fortune.com/2021/03/09/cov…","indices":[254,277]}]	One year later: 15 ways #life has changed since the onset of the #COVID pandemic - @FortuneMagazine @BetaDigitalLtd @IanLJones98 @RitupaGhosh @RagusoSergio @Nicochan33 @AkwyZ @ShiCooks @smaksked @sulefati7 @baski_LA @avrohomg @DeepLearn007 @ravidugh https://t.co/5ldwzkgklq https://t.co/dwX0dGfMRk	4157.0	RT @BetaMoroney: One year later: 15 ways #life has changed since the onset of the #COVID pandemic - @FortuneMagazine @BetaDigitalLtd @Ian…	6601.0	True	full
1584505	1584505	6047e2b29a265e0038d9394e	2021-03-09 20:59:01	[]	[]	Tue Mar 09 20:56:10 +0000 2021	[{"text":"bitcoin","indices":[39,47]}]	[{"url":"https://t.co/IYuVoYoNEg","expanded_url":"https://markets.financialcontent.com/bostonherald/news/read/41076500","display_url":"markets.financialcontent.com/bostonherald/n…","indices":[171,194]}]	And another company has decided to put #bitcoin on its balance sheet. American Residential Warranty has teamed up with @Gemini, to invest directly in bitcoin. Onward! 🚀 https://t.co/IYuVoYoNEg	561159.0	RT @tyler: And another company has decided to put #bitcoin on its balance sheet. American Residential Warranty has teamed up with @Gemini,…	384.0	True	full
1584506	1584506	6047e2b29a265e0038d93954	2021-03-09 20:59:01	[]	[{"url":"https://t.co/9w2qdG0a0y","expanded_url":"https://calmatters.org/politics/2021/03/newsom-jargon-pandemic-economy/","display_url":"calmatters.org/politics/2021/…","indices":[208,231]}]		[]	[]			As a recovering J. Brown bingo card maker, I salute @FromBenC He meets the moment to socialize in real time with an… https://t.co/s1djIAKF4z	253.0	True	full
1584507	1584507	6047e2b29a265e0038d93956	2021-03-09 20:59:01	[]	[]	Tue Mar 09 20:36:07 +0000 2021	[{"text":"EveryTestHelps","indices":[116,131]},{"text":"COVID19Vic","indices":[171,182]},{"text":"COVID19VicData","indices":[183,198]}]	[{"url":"https://t.co/lIUrl0ZEco","expanded_url":"https://dhhs.vic.gov.au/victorian-coronavirus-covid-19-data","display_url":"dhhs.vic.gov.au/victorian-coro…","indices":[146,169]}]	Yesterday there were no new cases reported. 16,614 test results were received. Thank you to those who got tested - #EveryTestHelps. More later: https://t.co/lIUrl0ZEco #COVID19Vic #COVID19VicData https://t.co/PfRNHZI4Do	203668.0	RT @VicGovDH: Yesterday there were no new cases reported. 16,614 test results were received. Thank you to those who got tested - #EveryTes…	265811.0	True	full
1584508	1584508	6047e2b29a265e0038d9395c	2021-03-09 20:59:01	[{"text":"MinstryOfTruth","indices":[222,237]}]	[{"url":"https://t.co/yg2nnM95e6","expanded_url":"https://theweek.com/articles/970841/how-democrats-learned-stop-worrying-hand-fat-stacks-cash","display_url":"theweek.com/articles/97084…","indices":[241,264]}]		[]	[]			State Propaganda Media is so extra. "Over the weekend, the Senate passed one of THE MOST AMBITIOUS PIECES OF LEGIS… https://t.co/ZM1VUSt17N	719.0	True	full
1584509	1584509	6047e2b29a265e0038d9396e	2021-03-09 20:59:01	[]	[]	Tue Mar 09 20:52:50 +0000 2021	[]	[{"url":"https://t.co/FOjLmCjOMZ","expanded_url":"http://ow.ly/JlyG30rA2SU","display_url":"ow.ly/JlyG30rA2SU","indices":[185,208]}]	“Si tuvieses la empatía que finges en redes fueses el principal defensor de AMLO y de sus programas sociales”: Joven increpa a Anaya por video que muestra el México que “no quería ver” https://t.co/FOjLmCjOMZ	148290.0	RT @Revolucion3_0: “Si tuvieses la empatía que finges en redes fueses el principal defensor de AMLO y de sus programas sociales”: Joven inc…	121.0	True	full
1584510	1584510	6047e2b29a265e0038d9396c	2021-03-09 20:59:01	[]	[]	Tue Mar 09 14:21:46 +0000 2021	[]	[{"url":"https://t.co/xyBwAXZ8iE","expanded_url":"https://twitter.com/melissadderosa/status/1369130020304781323","display_url":"twitter.com/melissadderosa…","indices":[112,135]}]	Really?🤔 Andrew Cuomo threatened Nursing Homes if they didn't take in Covid Positive Nursing Home Residents . . https://t.co/xyBwAXZ8iE https://t.co/TpYYs3gIJh	14850.0	RT @lawyer4laws: Really?🤔 Andrew Cuomo threatened Nursing Homes if they didn't take in Covid Positive Nursing Home Residents . . https://t.…	232.0	True	full
1584511	1584511	6047e2b29a265e0038d93976	2021-03-09 20:59:01	[]	[]	Tue Mar 09 20:20:31 +0000 2021	[{"text":"COVID19","indices":[67,75]},{"text":"RedTier","indices":[76,84]}]	[{"url":"https://t.co/XEEz3wQPvn","expanded_url":"https://bit.ly/2PFTMZC","display_url":"bit.ly/2PFTMZC","indices":[260,283]}]	JUST IN: Alameda, Solano, Santa Cruz counties move to California's #COVID19 #RedTier That means: - Restaurants can seat indoors, at 25% capacity - Retail up to 50% capacity - Museums/aquariums up to 25% capacity - Movie theaters &amp; gyms up to 10% capacity https://t.co/XEEz3wQPvn	3547.0	RT @BrooksKTVU: JUST IN: Alameda, Solano, Santa Cruz counties move to California's #COVID19 #RedTier That means: - Restaurants can seat in…	119.0	True	full
1584512	1584512	6047e2b29a265e0038d93978	2021-03-09 20:59:01	[]	[]	Tue Mar 09 19:36:04 +0000 2021	[{"text":"8M","indices":[199,202]},{"text":"8M2021","indices":[203,210]}]	[{"url":"https://t.co/QI9UWyTZqm","expanded_url":"http://ow.ly/GLGC50DUuoP","display_url":"ow.ly/GLGC50DUuoP","indices":[211,234]}]	Una de cada 4 mujeres de 15 a 24 años que han estado en una relación ya habrán experimentado violencia por parte de una pareja cuando lleguen a la mitad de los veinte, revela un informe de la OMS. | #8M #8M2021 https://t.co/QI9UWyTZqm	4891997.0	RT @proceso: Una de cada 4 mujeres de 15 a 24 años que han estado en una relación ya habrán experimentado violencia por parte de una pareja…	12457.0	True	full
1584513	1584513	6047e2b29a265e0038d9397a	2021-03-09 20:59:01	[]	[]	Tue Mar 09 20:36:07 +0000 2021	[{"text":"EveryTestHelps","indices":[116,131]},{"text":"COVID19Vic","indices":[171,182]},{"text":"COVID19VicData","indices":[183,198]}]	[{"url":"https://t.co/lIUrl0ZEco","expanded_url":"https://dhhs.vic.gov.au/victorian-coronavirus-covid-19-data","display_url":"dhhs.vic.gov.au/victorian-coro…","indices":[146,169]}]	Yesterday there were no new cases reported. 16,614 test results were received. Thank you to those who got tested - #EveryTestHelps. More later: https://t.co/lIUrl0ZEco #COVID19Vic #COVID19VicData https://t.co/PfRNHZI4Do	203668.0	RT @VicGovDH: Yesterday there were no new cases reported. 16,614 test results were received. Thank you to those who got tested - #EveryTes…	867.0	True	full
1584514	1584514	6047e2b29a265e0038d9398e	2021-03-09 20:59:02	[]	[]	Sat Mar 06 16:12:00 +0000 2021	[]	[{"url":"https://t.co/cnWee3OCMX","expanded_url":"https://twitter.com/BObregonense/status/1368020153808658446","display_url":"twitter.com/BObregonense/s…","indices":[279,302]}]	Inaudito! En plena pandemia pero además de manera absolutamente incorrecta, protección civil de @AlcaldiaAO en plena fiesta el día de ayer viernes 5 de marzo, mariachis, alcohol y más, de oficinas de protección civil. Renuncia @pepina777 antes jugando base ball en hrs trabajo https://t.co/cnWee3OCMX	53294.0	RT @leonel_luna: Inaudito! En plena pandemia pero además de manera absolutamente incorrecta, protección civil de @AlcaldiaAO en plena fies…	49.0	True	full
1584515	1584515	6047e2b29a265e0038d93996	2021-03-09 20:59:02	[]	[{"url":"https://t.co/XKSmb3TKOA","expanded_url":"https://www.the74million.org/article/analysis-how-do-you-measure-a-year-how-states-should-assess-student-learning-in-a-pandemic/?utm_content=156993415&utm_medium=social&utm_source=twitter&hss_channel=tw-756187787020398592","display_url":"the74million.org/article/analys…","indices":[170,193]}]		[]	[]			Thoughtful, helpful, and even-handed article. Also, @LauraMSlover, my daughter says the other answer is...in dayl… https://t.co/8ycroWKjms	280.0	True	full
1584516	1584516	6047e2b39a265e0038d939b2	2021-03-09 20:59:02	[]	[]	Tue Mar 09 19:11:42 +0000 2021	[{"text":"COVID19","indices":[0,8]}]	[{"url":"https://t.co/8YKEqaiiRF","expanded_url":"http://onelink.to/x77vn7","display_url":"onelink.to/x77vn7","indices":[240,263]}]	#COVID19 Statistics in SA as at 09 March. Use the COVID Alert SA app to protect yourself, your loved ones and your community. Start using this privacy preserving app today. Add your phone to the fight! Download the Covid Alert SA app now! https://t.co/8YKEqaiiRF https://t.co/gLsq9tBdG5	567908.0	RT @DrZweliMkhize: #COVID19 Statistics in SA as at 09 March. Use the COVID Alert SA app to protect yourself, your loved ones and your comm…	572.0	True	full
1584517	1584517	6047e2b39a265e0038d939b4	2021-03-09 20:59:02	[]	[]	Tue Mar 09 18:02:54 +0000 2021	[{"text":"ICYMI","indices":[0,6]},{"text":"RUSCI","indices":[24,30]},{"text":"RutgersCommInfo","indices":[210,226]}]	[{"url":"https://t.co/uFQcsJYMlD","expanded_url":"http://ow.ly/Zr5750DPhdi","display_url":"ow.ly/Zr5750DPhdi","indices":[228,251]}]	#ICYMI Learn more about #RUSCI’s Katherine Ognyanova’s @Ognyanova research for the COVID States Project in the @Kennedy_School article “Tracking attitudes and behavior on COVID in all 50 states, week by week.” #RutgersCommInfo https://t.co/uFQcsJYMlD	5020.0	RT @RutgersCommInfo: #ICYMI Learn more about #RUSCI’s Katherine Ognyanova’s @Ognyanova research for the COVID States Project in the @Kenned…	1631.0	True	full
1584518	1584518	6047e2b39a265e0038d939c0	2021-03-09 20:59:02	[]	[]	Tue Mar 09 20:55:21 +0000 2021	[]	[{"url":"https://t.co/qhSy8mYf3K","expanded_url":"https://lopezdoriga.com/nacional/nuevo-leon-devuelve-4-mil-680-vacunas-contra-covid-19-por-no-estar-en-buen-estado/","display_url":"lopezdoriga.com/nacional/nuevo…","indices":[163,186]}]	4,680 Vacunas en mal estado devolvió N.L. a la Federacion ni eso pueden hacer bien Morena no tienen planeación ni logística ni bodegas donde almacenar las vacunas https://t.co/qhSy8mYf3K	7258.0	RT @Ravy551: 4,680 Vacunas en mal estado devolvió N.L. a la Federacion ni eso pueden hacer bien Morena no tienen planeación ni logística ni…	317.0	True	full
1584519	1584519	6047e2b39a265e0038d939c4	2021-03-09 20:59:02	[]	[]	Tue Mar 09 09:21:04 +0000 2021	[]	[{"url":"https://t.co/LCIjguL1lj","expanded_url":"https://royalsocietypublishing.org/doi/10.1098/rstb.2019.0727#.YEc985SJnDg.twitter","display_url":"royalsocietypublishing.org/doi/10.1098/rs…","indices":[229,252]}]	Ageing and sociality: why, when and how does sociality change ageing patterns? "In this issue, 15 papers explore the interrelations between sociality and individual longevity in both, group-living vertebrates and social insects" https://t.co/LCIjguL1lj	7644.0	RT @RebeccaSear: Ageing and sociality: why, when and how does sociality change ageing patterns? "In this issue, 15 papers explore the inter…	530.0	True	full
1584520	1584520	6047e2b39a265e0038d939da	2021-03-09 20:59:02	[{"text":"blog","indices":[86,91]},{"text":"goodvibesonly","indices":[115,129]},{"text":"life","indices":[130,135]},{"text":"frases","indices":[136,143]},{"text":"fragmentadaz","indices":[144,157]}]	[{"url":"https://t.co/TQMGtNDMLP","expanded_url":"https://www.instagram.com/p/CMNlYpdlKMVvFdx7D0e6YlMrPwD6jY2LfZudJE0/?igshid=1y02sx556v51y","display_url":"instagram.com/p/CMNlYpdlKMVv…","indices":[158,181]}]		[]	[]			Si el fénix resucitó de sus cenizas, yo pienso hacer fuego de mis lágrimas. . . . . . #blog #love#picoftheday #507… https://t.co/ei1h6gbOkK	100.0	True	full
1584521	1584521	6047e2b39a265e0038d939ec	2021-03-09 20:59:02	[{"text":"ChooseToChallenge","indices":[7,25]}]	[{"url":"https://t.co/GikkmcKRME","expanded_url":"https://bit.ly/3ce42jv","display_url":"bit.ly/3ce42jv","indices":[177,200]}]		[]	[]			As you #ChooseToChallenge the things that happen around you, consider how we've been in this pandemic for a year an… https://t.co/aS7diCjE4P	44479.0	True	full
1584522	1584522	6047e2b39a265e0038d939f8	2021-03-09 20:59:03	[]	[]	Tue Mar 09 20:49:12 +0000 2021	[{"text":"Friseurtermin","indices":[171,185]}]	[{"url":"https://t.co/vOjTEG7pn4","expanded_url":"https://www.welt.de/debatte/kommentare/plus227587721/Corona-Jugendliche-haben-es-im-Lockdown-besonders-schwer.html","display_url":"welt.de/debatte/kommen…","indices":[261,284]}]	Toller Artikel von @schroeder_k zu den Vergessenen dieser Pandemie: Den Jugendlichen &amp; jungen Erwachsenen. Sie werden überhaupt nicht von der Politik beachtet. Der #Friseurtermin ist wichtiger. Spätestens jetzt lohnt es sich, ein @welt Abo zuzulegen! https://t.co/vOjTEG7pn4	339.0	RT @SunriserMa: Toller Artikel von @schroeder_k zu den Vergessenen dieser Pandemie: Den Jugendlichen &amp; jungen Erwachsenen. Sie werden üb…	51508.0	True	full
1584523	1584523	6047e2b39a265e0038d939fc	2021-03-09 20:59:03	[]	[]	Tue Mar 09 20:48:21 +0000 2021	[]	[{"url":"https://t.co/BXN9p06bdV","expanded_url":"https://technofog.substack.com/p/david-frenchs-spiritual-blackmail","display_url":"technofog.substack.com/p/david-french…","indices":[180,203]}]	David French says Evangelical vaccine hesitancy is a "spiritual problem." His message - get the vaccine or you're a bad Christian - is nothing more than a spiritual guilt-trip. https://t.co/BXN9p06bdV	295204.0	RT @Techno_Fog: David French says Evangelical vaccine hesitancy is a "spiritual problem." His message - get the vaccine or you're a bad Ch…	380.0	True	full
1584524	1584524	6047e2b49a265e0038d93a0c	2021-03-09 20:59:03	[{"text":"thriller","indices":[49,58]},{"text":"ebook","indices":[155,161]},{"text":"Misterio","indices":[227,236]},{"text":"suspense","indices":[237,246]},{"text":"bestseller","indices":[247,258]}]	[{"url":"https://t.co/IJ74m3Hs0s","expanded_url":"http://relinks.me/B0771SP86H","display_url":"relinks.me/B0771SP86H","indices":[164,187]},{"url":"https://t.co/CxnCZnEErs","expanded_url":"http://relinks.me/1973378787","display_url":"relinks.me/1973378787","indices":[202,225]}]		[]	[]			¿Te gusta el arte? Entonces disfrutarás con este #thriller en el que las obras de pintores muy conocidos son sus pr… https://t.co/iWbRABOSHY	14095.0	True	full
1584525	1584525	6047e2b49a265e0038d93a0e	2021-03-09 20:59:03	[{"text":"COVID19","indices":[73,81]}]	[{"url":"https://t.co/0ZQeaKMwzj","expanded_url":"https://bit.ly/2uR9sNQ","display_url":"bit.ly/2uR9sNQ","indices":[263,286]}]		[]	[]			DYK: Handwashing is an important way to protect yourself and others from #COVID19 and other illnesses. Wash your ha… https://t.co/m5PKHmrSDJ	3747223.0	True	full
1584526	1584526	6047e2b49a265e0038d93a26	2021-03-09 20:59:03	[]	[]	Tue Mar 09 15:32:00 +0000 2021	[{"text":"JeuConcoursTPMP","indices":[2,18]},{"text":"Enfoires2021","indices":[27,40]},{"text":"TPMP","indices":[63,68]},{"text":"Enfoires2021","indices":[170,183]}]	[{"url":"https://t.co/uTEVXdGiCP","expanded_url":"https://www.enfoires.fr","display_url":"enfoires.fr","indices":[246,269]}]	❤️#JeuConcoursTPMP spécial #Enfoires2021❤️ @Cyrilhanouna et #TPMP se mobilisent pour la bonne cause 🥰 ➡️RT+FOLLOW @TPMP et @restosducoeur pour tenter de gagner le CD #Enfoires2021 🍀100 GAGNANTS tirés au sort le 15/03/21🍀 Soutenez la cause➡️https://t.co/uTEVXdGiCP https://t.co/DXevsnKSZa	3545347.0	RT @TPMP: ❤️#JeuConcoursTPMP spécial #Enfoires2021❤️ @Cyrilhanouna et #TPMP se mobilisent pour la bonne cause 🥰 ➡️RT+FOLLOW @TPMP et @r…	17.0	True	full
1584527	1584527	6047e2b49a265e0038d93a34	2021-03-09 20:59:03	[]	[{"url":"https://t.co/7KpuUiURUS","expanded_url":"https://listindiario.com/la-republica/2021/03/09/660375/cepas-mas-contagiosas-y-mortales-estan-en-el-pais","display_url":"listindiario.com/la-republica/2…","indices":[50,73]}]		[]	[]			Cepas más contagiosas y mortales están en el país https://t.co/7KpuUiURUS ESTA NOTICIA ES HECHA PARA ASUSTAR Y MET… https://t.co/y8HsggdcYQ	2158.0	True	full
1584528	1584528	6047e2b49a265e0038d93a40	2021-03-09 20:59:04	[]	[]	Tue Mar 09 17:02:30 +0000 2021	[{"text":"B117","indices":[254,259]}]	[{"url":"https://t.co/Co9LpZ0zyY","expanded_url":"https://www.google.com/amp/s/www.timesofisrael.com/88-of-israelis-aged-50-have-been-vaccinated-or-recovered-from-covid-19/amp/","display_url":"google.com/amp/s/www.time…","indices":[260,283]}]	16) many reports of surges in pediatric cases in Israel 🇮🇱 despite many vaccinated. “Infection in children &amp; school reopenings are a central concern—Children represent a larger proportion of infections than earlier in the pandemic” presumably due to #B117 https://t.co/Co9LpZ0zyY	446379.0	RT @DrEricDing: 16) many reports of surges in pediatric cases in Israel 🇮🇱 despite many vaccinated. “Infection in children &amp; school reopeni…	1270.0	True	full
1584529	1584529	6047e2b59a265e0038d93a56	2021-03-09 20:59:04	[]	[]	Tue Mar 09 19:20:04 +0000 2021	[]	[{"url":"https://t.co/eCDVAmw48x","expanded_url":"https://buff.ly/3cfy9qD","display_url":"buff.ly/3cfy9qD","indices":[255,278]}]	BREAKING The Manhattan DA’s office is expanding its investigation into Donald Trump while it’s presenting evidence to a grand jury. In NY, prosecutors must present evidence to a grand jury to secure a criminal indictment against a criminal suspect. https://t.co/eCDVAmw48x	15039.0	RT @highbrow_nobrow: BREAKING The Manhattan DA’s office is expanding its investigation into Donald Trump while it’s presenting evidence to…	220.0	True	full
1584530	1584530	6047e2b59a265e0038d93a58	2021-03-09 20:59:04	[{"text":"RTRNaps","indices":[3,11]}]	[{"url":"https://t.co/NRdTArVOn3","expanded_url":"http://bit.ly/NapCompFreeEntry","display_url":"bit.ly/NapCompFreeEnt…","indices":[134,157]}]		[]	[]			My #RTRNaps are: Ginger Du Val @ 14:40 Be My Sea @ 16:15 No Limitations @ 16:50 Sponsored by @RatingTheRaces - En… https://t.co/ltvP7EPiAL	1251.0	True	full
1584531	1584531	6047e2b59a265e0038d93a5c	2021-03-09 20:59:04	[]	[{"url":"https://t.co/WEexUCIUIR","expanded_url":"https://www.concordia.ca/cuevents/artsci/loyola-college/2021/03/15/insect-perspective.html","display_url":"concordia.ca/cuevents/artsc…","indices":[132,155]}]		[]	[]			Next week: Sustainability across disciplines conferences, including symposium on insects as agents and indicators o… https://t.co/JpJxOFn1QS	27.0	True	full
1584532	1584532	6047e2b59a265e0038d93a5e	2021-03-09 20:59:04	[]	[]	Tue Mar 09 18:55:36 +0000 2021	[]	[{"url":"https://t.co/wwFwcJ8E8j","expanded_url":"https://www.elcomercio.es/gijon/grupo-alumnos-santa-olaya-deja-ir-clase-por-miedo-companero-20210309021348-nt.html","display_url":"elcomercio.es/gijon/grupo-al…","indices":[240,263]}]	21 padres dejan a sus hijos sin ir al colegio para presionar contra un niños con necesidades educativas especiales con trastornos de conducta derivados de la falta de una profesora de pedagogía terapéutica. De nuevo vence la discriminación https://t.co/wwFwcJ8E8j	1193.0	RT @Evamamideglori: 21 padres dejan a sus hijos sin ir al colegio para presionar contra un niños con necesidades educativas especiales con…	8002.0	True	full
1584533	1584533	6047e2b59a265e0038d93a6e	2021-03-09 20:59:04	[]	[]	Tue Mar 09 20:55:01 +0000 2021	[]	[{"url":"https://t.co/rxpBCoBiMm","expanded_url":"https://www.unicefusa.org/stories/how-unicef-helps-out-school-kids-syria-get-back-track/38177?ms=Social_SOC_2021_GeneralSocial_20210219_TwitterUnicefusa_Education_none_none&initialms=Social_SOC_2021_GeneralSocial_20210219_TwitterUnicefusa_Education_none_none","display_url":"unicefusa.org/stories/how-un…","indices":[182,205]}]	Nearly a decade of war and a global pandemic have halted children's education in Syria. But a UNICEF-supported accelerated learning program is making sure no child gets left behind. https://t.co/rxpBCoBiMm	507249.0	RT @UNICEFUSA: Nearly a decade of war and a global pandemic have halted children's education in Syria. But a UNICEF-supported accelerated l…	39.0	True	full
1584534	1584534	6047e2b59a265e0038d93a7a	2021-03-09 20:59:04	[]	[]	Tue Mar 09 20:30:00 +0000 2021	[{"text":"UniónBolivariana","indices":[141,158]}]	[{"url":"https://t.co/WMiN6I5Tbr","expanded_url":"https://www.vtv.gob.ve/venezuela-rememora-incorporacion-estrella-bandera/","display_url":"vtv.gob.ve/venezuela-reme…","indices":[160,183]}]	Venezuela conmemora 15 años de la incorporación de la 8va estrella en la Bandera Nacional con la reafirmación del más profundo patriotismo #UniónBolivariana https://t.co/WMiN6I5Tbr https://t.co/bPk1slKKyp	1812658.0	RT @VTVcanal8: Venezuela conmemora 15 años de la incorporación de la 8va estrella en la Bandera Nacional con la reafirmación del más profun…	74.0	True	full
1584535	1584535	6047e2b59a265e0038d93a80	2021-03-09 20:59:04	[]	[]	Mon Mar 08 18:34:30 +0000 2021	[]	[{"url":"https://t.co/RE1wGAHKAd","expanded_url":"https://twitter.com/vaniabeelen/status/1368622851390021632","display_url":"twitter.com/vaniabeelen/st…","indices":[279,302]}]	Mi ex me dejó sola en una carretera para volver sola de Poio a Pontevedra andando a las 6 de la mañana porque no accedí a acostarme con él durante una fiesta. Sus amigos lo escudaron. Esto fue hace menos de 2 años, y ahora me tengo que tragar cómo suben posts el 8M en favor del https://t.co/RE1wGAHKAd	665.0	RT @_albagf: Mi ex me dejó sola en una carretera para volver sola de Poio a Pontevedra andando a las 6 de la mañana porque no accedí a acos…	728.0	True	full
1584536	1584536	6047e2b59a265e0038d93a8a	2021-03-09 20:59:04	[]	[{"url":"https://t.co/xJGMtZRMaR","expanded_url":"https://trib.al/eHlv9NZ","display_url":"trib.al/eHlv9NZ","indices":[140,163]}]		[]	[]			Patch asked FL readers to share how they shop, socialize and travel one year into the pandemic. Guess where they're… https://t.co/27Hcd66shN	1214.0	True	full
1584537	1584537	6047e2b59a265e0038d93a90	2021-03-09 20:59:04	[]	[]	Tue Mar 09 20:20:04 +0000 2021	[{"text":"EconTwitter","indices":[165,177]},{"text":"Finance","indices":[178,186]}]	[{"url":"https://t.co/2hyuITucsI","expanded_url":"https://bit.ly/38rW4lA","display_url":"bit.ly/38rW4lA","indices":[141,164]}]	NEW DATA: The Kansas City Financial Stress Index suggests financial stress edged down in February and remained below its historical average. https://t.co/2hyuITucsI #EconTwitter #Finance https://t.co/GE5UyMR8Bu	36017.0	RT @KansasCityFed: NEW DATA: The Kansas City Financial Stress Index suggests financial stress edged down in February and remained below its…	1170.0	True	full
1584538	1584538	6047e2b59a265e0038d93a92	2021-03-09 20:59:05	[]	[]	Tue Mar 09 16:32:55 +0000 2021	[]	[{"url":"https://t.co/kvtmGnmVGQ","expanded_url":"https://www.turbovax.info/","display_url":"turbovax.info","indices":[108,131]},{"url":"https://t.co/qFOQCBMoyq","expanded_url":"https://www.vaccinateca.com/","display_url":"vaccinateca.com","indices":[137,160]},{"url":"https://t.co/JTK3NX3iY9","expanded_url":"https://www.ilvaccine.org/","display_url":"ilvaccine.org","indices":[166,189]},{"url":"ht…	Some great sites that make finding a COVID vaccine easier for those that qualify in NY, CA, IL and MA NY - https://t.co/kvtmGnmVGQ CA - https://t.co/qFOQCBMoyq IL - https://t.co/JTK3NX3iY9 MA - https://t.co/ywTray99Vh *Please share sites for other states if there are any	7042.0	RT @WUTangKids: Some great sites that make finding a COVID vaccine easier for those that qualify in NY, CA, IL and MA NY - https://t.co/kv…	574.0	True	full
1584539	1584539	6047e2b59a265e0038d93a96	2021-03-09 20:59:04	[]	[{"url":"https://t.co/g8ZQzzOiQK","expanded_url":"https://conta.cc/3v2OvLU","display_url":"conta.cc/3v2OvLU","indices":[244,267]}]		[]	[]			Magistrates Hear Update On Solar Farms And Broadband Legislative Bills; Heath Department Announces 162 New COVID Ca… https://t.co/JFsDlxNZIu	351.0	True	full
1584540	1584540	6047e2b59a265e0038d93a98	2021-03-09 20:59:05	[]	[]	Tue Mar 09 19:13:52 +0000 2021	[]	[{"url":"https://t.co/mplI5sfzGS","expanded_url":"https://www.gofundme.com/f/2ax5ru0ik0?teamInvite=b41DyA7BM1GHetot39LafTECCBbPNNtKZ151zUf5jOusrIPcMfuJz8FhXZHyn4YF","display_url":"gofundme.com/f/2ax5ru0ik0?t…","indices":[144,167]}]	@alexagomez2000 @Danirushh Ale, el papá de mi amiga esta luchando contra el covid. Por favor ayúdame a compartir, cada ayuda cuenta. Gracias 🙏🙏 https://t.co/mplI5sfzGS	98.0	RT @OBeabea: @alexagomez2000 @Danirushh Ale, el papá de mi amiga esta luchando contra el covid. Por favor ayúdame a compartir, cada ayuda c…	7.0	True	full
1584541	1584541	6047e2b69a265e0038d93aa4	2021-03-09 20:59:05	[]	[]	Tue Mar 09 14:05:59 +0000 2021	[]	[{"url":"https://t.co/NahhTxVwAz","expanded_url":"https://dailyexpose.co.uk/2021/03/09/health-minister-in-critical-condition-just-one-day-after-receiving-covid-vaccine/","display_url":"dailyexpose.co.uk/2021/03/09/hea…","indices":[173,196]}]	“His condition is not considered to be related to the vaccine” Of course not. Australian Health Minister in Critical Condition just one day after receiving Covid Vaccine https://t.co/NahhTxVwAz	91489.0	RT @simondolan: “His condition is not considered to be related to the vaccine” Of course not. Australian Health Minister in Critical Cond…	2887.0	True	full
1584542	1584542	6047e2b69a265e0038d93aa8	2021-03-09 20:59:05	[]	[]	Tue Mar 09 08:00:34 +0000 2021	[{"text":"coronavirus","indices":[71,83]}]	[{"url":"https://t.co/orAiBXIRYu","expanded_url":"https://www.citizensadvice.org.uk/scotland/work/coronavirus-if-youre-worried-about-working/","display_url":"citizensadvice.org.uk/scotland/work/…","indices":[182,205]}]	Check what to do if you’re worried about being safe at work because of #coronavirus Also what to do if you’re pregnant, or if you or someone you live with has a health condition 👉https://t.co/orAiBXIRYu https://t.co/SnCEZQ7Wae	11782.0	RT @CitAdviceScot: Check what to do if you’re worried about being safe at work because of #coronavirus Also what to do if you’re pregnant…	1283.0	True	full
1584543	1584543	6047e2b69a265e0038d93ad6	2021-03-09 20:59:05	[]	[{"url":"https://t.co/qNLixCLnLm","expanded_url":"https://www.argentina.gob.ar/coronavirus/vacuna/docentes","display_url":"argentina.gob.ar/coronavirus/va…","indices":[255,278]}]		[]	[]			@CCesaroni Para docentes de todo el país, de todos los niveles, el estado nacional abrió esta página. No sé cómo se… https://t.co/MI4UdRz28T	17075.0	True	full
1584544	1584544	6047e2b69a265e0038d93ade	2021-03-09 20:59:05	[]	[]	Tue Mar 09 16:30:40 +0000 2021	[{"text":"WorkRight","indices":[188,198]}]	[{"url":"https://t.co/f17DiJfiEl","expanded_url":"https://bit.ly/2OIl9ib","display_url":"bit.ly/2OIl9ib","indices":[164,187]}]	During the current lockdown HSE is carrying out spot checks and inspections. If your business is operating, you must have measures in place to make it COVID-secure https://t.co/f17DiJfiEl #WorkRight https://t.co/PkwySbteLy	88344.0	RT @H_S_E: During the current lockdown HSE is carrying out spot checks and inspections. If your business is operating, you must have measur…	55.0	True	full
1584545	1584545	6047e2b69a265e0038d93ae8	2021-03-09 20:59:05	[]	[{"url":"https://t.co/mf0Di3ZJhy","expanded_url":"https://semillerosdeportivos.com/en-bogota-se-viviran-las-primeras-validas-de-bmx-del-2021/","display_url":"semillerosdeportivos.com/en-bogota-se-v…","indices":[217,240]}]		[]	[]			|Noticia|🚵‍♂️🚵 Bogotá acogerá las primeras competencia de BMX nacionales e internacionales luego de la para por el… https://t.co/rvftdoWz5Q	1046.0	True	full
1584546	1584546	6047e2b69a265e0038d93aec	2021-03-09 20:59:06	[]	[]	Tue Mar 09 20:45:01 +0000 2021	[]	[{"url":"https://t.co/xQhuWQ1Dg4","expanded_url":"https://bit.ly/3elmQQn","display_url":"bit.ly/3elmQQn","indices":[142,165]}]	Covid mandates delayed reunifications, movement between foster homes, and adoption finalizations; the whole system came to a screeching halt. https://t.co/xQhuWQ1Dg4	1281900.0	RT @thenation: Covid mandates delayed reunifications, movement between foster homes, and adoption finalizations; the whole system came to a…	1026.0	True	full
1584547	1584547	6047e2b69a265e0038d93af8	2021-03-09 20:59:06	[]	[]	Tue Mar 09 18:45:53 +0000 2021	[]	[{"url":"https://t.co/iGNjzQIdCx","expanded_url":"https://obsaludasturias.com/obsa/niveles-covid-19/","display_url":"obsaludasturias.com/obsa/niveles-c…","indices":[257,280]}]	* Medidas nivel 4 (riesgo muy alto): todos los concejos * Medidas 4+ (riesgo extremo): Lena (prorrogado hasta el 22 de marzo) Piloña (prorrogado hasta el 23 de marzo) Cangas de Onís (desde el 10 hasta el 23 de marzo) * Medidas 4+ extraordinarias: ninguno https://t.co/iGNjzQIdCx https://t.co/cMZCsLHCcf	9059.0	RT @obsaludasturias: * Medidas nivel 4 (riesgo muy alto): todos los concejos * Medidas 4+ (riesgo extremo): Lena (prorrogado hasta el 22 d…	32630.0	True	full
1584548	1584548	6047e2b79a265e0038d93afa	2021-03-09 20:59:06	[]	[]	Tue Mar 09 20:39:29 +0000 2021	[{"text":"Scottishindependence","indices":[175,196]},{"text":"BelieveinScotland","indices":[197,215]}]	[{"url":"https://t.co/nkt79ki5ph","expanded_url":"http://www.BelieveinScotland.org/renewables","display_url":"BelieveinScotland.org/renewables","indices":[118,141]}]	Scotland's got what it takes to produce around half of its electricity needs from tidal power in the Pentland Firth. https://t.co/nkt79ki5ph A better Scotland is possible. #Scottishindependence #BelieveinScotland https://t.co/OYVX7sPTtX	12413.0	RT @believeinscot: Scotland's got what it takes to produce around half of its electricity needs from tidal power in the Pentland Firth. ht…	2878.0	True	full
1584549	1584549	6047e2b79a265e0038d93afc	2021-03-09 20:59:06	[]	[]	Tue Mar 09 20:51:40 +0000 2021	[]	[{"url":"https://t.co/dxRslUBI5G","expanded_url":"https://twitter.com/camaradeputados/status/1369302973617238016","display_url":"twitter.com/camaradeputado…","indices":[279,302]}]	EM VÁRIOS HOSPITAIS AQUI NO RIO DE JANEIRO, NÃO HÁ UM CASO SEQUER DE INTERNAÇÃO POR COVID... OS HOSPITAIS ESTÃO REPRESANDO OS PACIENTES INFARTADOS, DE DENGUE, CÂNCER E ETC. DE UMA FORMA BIZARRA PARA VENDEREM A IMAGEM DE QUE OS HOSPITAIS ESTÃO LOTADOS... TUDO UMA GRANDE MENTIRA! https://t.co/dxRslUBI5G	3456.0	RT @eugeniorib1958: EM VÁRIOS HOSPITAIS AQUI NO RIO DE JANEIRO, NÃO HÁ UM CASO SEQUER DE INTERNAÇÃO POR COVID... OS HOSPITAIS ESTÃO REPRESA…	2230.0	True	full
1584550	1584550	6047e2b79a265e0038d93b1a	2021-03-09 20:59:06	[]	[]	Tue Mar 09 15:00:01 +0000 2021	[{"text":"펜타곤","indices":[110,114]},{"text":"PENTAGON","indices":[115,124]},{"text":"LOVE_or_TAKE","indices":[125,138]}]	[{"url":"https://t.co/QevAEHNb51","expanded_url":"https://youtu.be/e-zuvy5Z5FM","display_url":"youtu.be/e-zuvy5Z5FM","indices":[58,81]}]	[📽] 11th Mini Album [LOVE or TAKE] Concept Trailer #2 ▶ https://t.co/QevAEHNb51 2021.03.15. 18:00 (KST) #펜타곤 #PENTAGON #LOVE_or_TAKE https://t.co/lFHoHpiQoc	1107792.0	RT @CUBE_PTG: [📽] 11th Mini Album [LOVE or TAKE] Concept Trailer #2 ▶ https://t.co/QevAEHNb51 2021.03.15. 18:00 (KST) #펜타곤 #PENTAGON…	312.0	True	full
1584551	1584551	6047e2b79a265e0038d93b1e	2021-03-09 20:59:06	[]	[]	Tue Mar 09 20:58:02 +0000 2021	[{"text":"PRIAN","indices":[56,62]}]	[{"url":"https://t.co/TfY7gqe2Mc","expanded_url":"https://mariocd.mx/los-del-prian-gobiernan-como-mafiosos/","display_url":"mariocd.mx/los-del-prian-…","indices":[252,275]}]	Francisco G. Cabeza de Vaca es el quinto gobernador del #PRIAN en Tamaulipas vinculado a la delincuencia organizada. Se alían porque se aferran al poder, se tapan sus corruptelas y negocios. Este 2021 la transformación va a descabezar a la corrupción. https://t.co/TfY7gqe2Mc https://t.co/rzBnOivOsZ	276794.0	RT @mario_delgado: Francisco G. Cabeza de Vaca es el quinto gobernador del #PRIAN en Tamaulipas vinculado a la delincuencia organizada. Se…	1796.0	True	full
1584552	1584552	6047e2b79a265e0038d93b3e	2021-03-09 20:59:06	[]	[]	Tue Mar 09 20:03:21 +0000 2021	[]	[{"url":"https://t.co/e3ZUiyx5JI","expanded_url":"https://miami.cbslocal.com/2021/03/09/florida-man-spots-5-elusive-florida-panthers-single-day/","display_url":"miami.cbslocal.com/2021/03/09/flo…","indices":[226,249]}]	WOW! Florida man, who was definitely in the right place at the right time, spotted five elusive Florida panthers! Beyond being shy, Florida panthers are very rare. Only 120 to 230 of these majestic cats remain in the wild. https://t.co/e3ZUiyx5JI	295178.0	RT @nywolforg: WOW! Florida man, who was definitely in the right place at the right time, spotted five elusive Florida panthers! Beyond…	1453.0	True	full
1584553	1584553	6047e2b79a265e0038d93b4e	2021-03-09 20:59:06	[]	[{"url":"https://t.co/lf1k8u80G5","expanded_url":"http://usajobs.gov/GetJob/ViewDetails/592952000","display_url":"usajobs.gov/GetJob/ViewDet…","indices":[198,221]},{"url":"https://t.co/0fk60XNbWo","expanded_url":"http://usajobs.gov/GetJob/ViewDetails/593780400","display_url":"usajobs.gov/GetJob/ViewDet…","indices":[256,279]}]		[]	[]			Welcome to our local hires, which will serve as vaccination support staff at the Oakland Community Vaccination Cent… https://t.co/hqUaao1Ca1	85823.0	True	full
1584554	1584554	6047e2b89a265e0038d93b5a	2021-03-09 20:59:06	[]	[]	Tue Mar 09 19:46:36 +0000 2021	[{"text":"covidfiction","indices":[128,141]},{"text":"book","indices":[142,147]},{"text":"fundraising","indices":[148,160]},{"text":"COVID","indices":[167,173]},{"text":"charity","indices":[174,182]},{"text":"pandemic","indices":[209,218]},{"text":"UnprecedentedTimes","indices":[258,277]}]	[{"url":"https://t.co/adDJfEEOEd","expanded_url":"https://www.amazon.co.uk/Unprecedented-Times-Book-One-Saga-ebook/dp/B08Q7LKBBH/ref=mp_s_a_1_2?dchild=1&keywords=unprecedented+times&qid=1614695944&sprefix=unprecedent&sr=8-2","display_url":"amazon.co.uk/Unprecedented-…","indices":[103,126]},{"url":"https://t.co/KMb10KddbD","expanded_url":"https://twitter.com/crystalnapolit2/status/1368827814510739…	Thank you Crystal. 😊 Links/tags: @Tanweer_Dar @CaronPescatore @DellOlioMario @SPOFarrell3 @NigamaRv https://t.co/adDJfEEOEd #covidfiction #book #fundraising for a #COVID #charity. Follow MY version of the #pandemic and see how far we’re willing to go in #UnprecedentedTimes https://t.co/KMb10KddbD	5168.0	RT @LisaThomasBooks: Thank you Crystal. 😊 Links/tags: @Tanweer_Dar @CaronPescatore @DellOlioMario @SPOFarrell3 @NigamaRv https://t.co/ad…	29909.0	True	full
1584555	1584555	6047e2b89a265e0038d93b5c	2021-03-09 20:59:06	[{"text":"COVID19","indices":[119,127]}]	[{"url":"https://t.co/zKKdyFmxeF","expanded_url":"https://rpujolviven.blogspot.com/2020/05/the-andromeda-strain.html","display_url":"rpujolviven.blogspot.com/2020/05/the-an…","indices":[95,118]},{"url":"https://t.co/W0SSehVZKq","expanded_url":"https://www.nytimes.com/2020/12/02/world/europe/pfizer-coronavirus-vaccine-approved-uk.html?smid=tw-share","display_url":"nytimes.com/2020/12/02/wor…","ind…		[]	[]			Maybe this will be the solution, but how many people we will put at risk to return to normalcy… https://t.co/gUlvfqePYY	362.0	True	full
1584556	1584556	6047e2b89a265e0038d93b6a	2021-03-09 20:59:07	[]	[]	Tue Mar 09 20:30:00 +0000 2021	[]	[{"url":"https://t.co/mfUTXQqLzx","expanded_url":"https://apnews.com/article/sports-mlb-public-health-baseball-coronavirus-pandemic-9f6dd5994c7399d593cacad0a3e22f24","display_url":"apnews.com/article/sports…","indices":[151,174]}]	Places in California that are reopening: ✅Disneyland ✅Sports arenas Places in California not allowed to reopen: 🚫Schools Really think about that. https://t.co/mfUTXQqLzx	81295.0	RT @YALiberty: Places in California that are reopening: ✅Disneyland ✅Sports arenas Places in California not allowed to reopen: 🚫Schools…	66.0	True	full
1584557	1584557	6047e2b89a265e0038d93b6c	2021-03-09 20:59:07	[]	[]	Tue Mar 09 20:56:47 +0000 2021	[]	[{"url":"https://t.co/7IqqObpV5V","expanded_url":"https://www.worldometers.info/coronavirus/country/us/","display_url":"worldometers.info/coronavirus/co…","indices":[126,149]}]	Why isn’t Biden being held to account for 126,045 Covid deaths in only 49 days in office ? That’s 23.3% of all Covid deaths. https://t.co/7IqqObpV5V https://t.co/ynPL4PA2RB	4308.0	RT @CiceroConsulta1: Why isn’t Biden being held to account for 126,045 Covid deaths in only 49 days in office ? That’s 23.3% of all Covid d…	1229.0	True	full
1584558	1584558	6047e2b89a265e0038d93b76	2021-03-09 20:59:07	[]	[]	Tue Mar 09 18:26:18 +0000 2021	[]	[{"url":"https://t.co/MhHMXGuvev","expanded_url":"https://www.alternet.org/2021/03/desantis/","display_url":"alternet.org/2021/03/desant…","indices":[132,155]}]	'22 is right around the corner': Text messages show organizers of vaccine distribution event mulled over DeSantis' political future https://t.co/MhHMXGuvev	140676.0	RT @realTuckFrumper: '22 is right around the corner': Text messages show organizers of vaccine distribution event mulled over DeSantis' pol…	324.0	True	full
1584559	1584559	6047e2b89a265e0038d93b7c	2021-03-09 20:59:07	[]	[]	Tue Mar 09 20:16:22 +0000 2021	[{"text":"COVID19","indices":[34,42]}]	[{"url":"https://t.co/3yqTwwrt6r","expanded_url":"https://feature.undp.org/emerging-stronger-and-better/","display_url":"feature.undp.org/emerging-stron…","indices":[93,116]}]	Emerging stronger and better from #COVID19: Twelve months, twelve lessons from the pandemic: https://t.co/3yqTwwrt6r via @UNDP https://t.co/SKi7ksjplP	356794.0	RT @GlobalGoalsUN: Emerging stronger and better from #COVID19: Twelve months, twelve lessons from the pandemic: https://t.co/3yqTwwrt6r via…	2464.0	True	full
1584560	1584560	6047e2b89a265e0038d93b92	2021-03-09 20:59:07	[]	[{"url":"https://t.co/OoMcfyOUp0","expanded_url":"http://a.msn.com/01/en-us/BB1epY4h?ocid=st","display_url":"a.msn.com/01/en-us/BB1ep…","indices":[204,227]}]		[]	[]			At 15 this man decided to abduct a man at gunpoint rob him then murder him that's a man right there and he should b… https://t.co/oM3o200uAs	1.0	True	full
1584561	1584561	6047e2b89a265e0038d93b96	2021-03-09 20:59:07	[]	[]	Tue Mar 09 17:48:43 +0000 2021	[]	[{"url":"https://t.co/VQXiWwl3Dq","expanded_url":"https://twitter.com/GoldenTent/status/1368291072762408960","display_url":"twitter.com/GoldenTent/sta…","indices":[286,309]}]	See how @GoldenTent successfully pulls on the thread of a useful idiot like @ProfChris &amp; unravels the spool to get to the petroleum laced core. This is how Azerbaijan spews their incessant revisionist garbage; seducing useful idiots &amp; malicious clowns by smearing them in dung. https://t.co/VQXiWwl3Dq	696.0	RT @Helioprogenus: See how @GoldenTent successfully pulls on the thread of a useful idiot like @ProfChris &amp; unravels the spool to get to th…	82.0	True	full
1584562	1584562	6047e2b89a265e0038d93b9e	2021-03-09 20:59:07	[]	[]	Tue Mar 09 13:56:08 +0000 2021	[]	[{"url":"https://t.co/q8boG2DD3D","expanded_url":"https://twitter.com/melissadderosa/status/1369130020304781323","display_url":"twitter.com/melissadderosa…","indices":[169,192]}]	Is this really your Tweet? You admitted to hiding nursing home data because you were scared of federal investigations and prosecutions. You should be in jail DeRosa. https://t.co/q8boG2DD3D	27197.0	RT @GavinWax: Is this really your Tweet? You admitted to hiding nursing home data because you were scared of federal investigations and pr…	25.0	True	full
1584563	1584563	6047e2b89a265e0038d93bb4	2021-03-09 20:59:08	[]	[]	Tue Mar 09 17:07:49 +0000 2021	[{"text":"pnv_style","indices":[21,31]}]	[{"url":"https://t.co/qbsmOLgyVk","expanded_url":"https://twitter.com/jpermach/status/1369209066480934917","display_url":"twitter.com/jpermach/statu…","indices":[156,179]}]	Así son los negocios #pnv_style. Aquí también tenemos nuestra Ayuso, nuestra Esperanza Aguirre y siempre, siempre son de @eajpnv y sus amiguetes te de city https://t.co/qbsmOLgyVk	228.0	RT @Vidarr07: Así son los negocios #pnv_style. Aquí también tenemos nuestra Ayuso, nuestra Esperanza Aguirre y siempre, siempre son de @eaj…	226.0	True	full
1584564	1584564	6047e2b89a265e0038d93bba	2021-03-09 20:59:08	[]	[]	Tue Mar 09 08:01:41 +0000 2021	[]	[{"url":"https://t.co/rCAGJhYyeu","expanded_url":"https://www.elespanol.com/reportajes/20210309/teresa-arevalo-amiga-ninera-irene-montero-cuenta/564444821_0.html","display_url":"elespanol.com/reportajes/202…","indices":[178,201]}]	La Mano que mece la cuna. La ministra de igualdad, no abandona a sus amigas. Teresa Arévalo, amiga y niñera de Irene Montero, de tener 3 euros en la cuenta a 5.000 al mes. https://t.co/rCAGJhYyeu	2311.0	RT @1Oya106: La Mano que mece la cuna. La ministra de igualdad, no abandona a sus amigas. Teresa Arévalo, amiga y niñera de Irene Monte…	1662.0	True	full
1584565	1584565	6047e2b89a265e0038d93bbc	2021-03-09 20:59:08	[]	[]	Tue Mar 09 20:55:53 +0000 2021	[]	[{"url":"https://t.co/GouEV5HoBh","expanded_url":"https://la1ere.francetvinfo.fr/covid-19-des-renforts-sanitaires-envoyes-a-wallis-et-futuna-954319.html","display_url":"la1ere.francetvinfo.fr/covid-19-des-r…","indices":[173,196]}]	⚡Après la découverte des premiers cas de Covid-19 à Wallis et Futuna, le gouvernement annonce l'envoi de renforts sanitaires sur place. 48 cas sont pour l'heure identifiés. https://t.co/GouEV5HoBh https://t.co/3Aymg4j6Fr	58832.0	RT @la1ere: ⚡Après la découverte des premiers cas de Covid-19 à Wallis et Futuna, le gouvernement annonce l'envoi de renforts sanitaires su…	89.0	True	full
1584566	1584566	6047e2b89a265e0038d93bcc	2021-03-09 20:59:08	[]	[]	Tue Mar 09 19:43:44 +0000 2021	[]	[{"url":"https://t.co/88oQcfmMg4","expanded_url":"https://rebelne.ws/30oaajs","display_url":"rebelne.ws/30oaajs","indices":[101,124]}]	COVID charges tossed! Bladez 2 Fadez barbershop allowed to reopen FULL REPORT from @SheilaGunnReid: https://t.co/88oQcfmMg4 https://t.co/5pYyr8qLLq	197544.0	RT @RebelNewsOnline: COVID charges tossed! Bladez 2 Fadez barbershop allowed to reopen FULL REPORT from @SheilaGunnReid: https://t.co/88oQ…	1649.0	True	full
1584567	1584567	6047e2b99a265e0038d93bfa	2021-03-09 20:59:08	[{"text":"education","indices":[64,74]},{"text":"learning","indices":[75,84]},{"text":"school","indices":[85,92]},{"text":"motivation","indices":[93,104]},{"text":"covid","indices":[105,111]},{"text":"student","indices":[112,120]},{"text":"teacher","indices":[121,129]},{"text":"children","indices":[130,139]},{"text":"india","indices":[140,146]},{"text":"knowledge","indices":[147,157]},{"text":"ki…	[{"url":"https://t.co/h3bOzbN58n","expanded_url":"https://www.tes.com/teaching-resource/earth-day-complete-unit-ks1-90-activities-12286000","display_url":"tes.com/teaching-resou…","indices":[40,63]}]		[]	[]			Earth Day complete Unit KS1/EAL 🌎🌍🌏🌈🌱🌿🍃 https://t.co/h3bOzbN58n #education #learning #school #motivation #covid… https://t.co/toXyOX6rD3	1971.0	True	full
1584568	1584568	6047e2b99a265e0038d93c0a	2021-03-09 20:59:08	[]	[{"url":"https://t.co/VbuRnULtD2","expanded_url":"https://st.news/30uAxUY","display_url":"st.news/30uAxUY","indices":[238,261]}]		[]	[]			The failings of the pandemic response at the highest levels of government have been extensively documented. But the… https://t.co/ugnPNvKw5B	679919.0	True	full
1584569	1584569	6047e2b99a265e0038d93c10	2021-03-09 20:59:09	[]	[]	Tue Mar 09 18:55:36 +0000 2021	[]	[{"url":"https://t.co/JMB5sE9vMa","expanded_url":"https://twitter.com/jstein_wapo/status/1369013878873526275","display_url":"twitter.com/jstein_wapo/st…","indices":[208,231]}]	Republican Senate majority: $2 trillion tax handout for mega-corporations and GOP donors Democratic Senate majority: $2 trillion to cut child poverty, get money to jobless workers, and end a global pandemic https://t.co/JMB5sE9vMa	515676.0	RT @RonWyden: Republican Senate majority: $2 trillion tax handout for mega-corporations and GOP donors Democratic Senate majority: $2 tril…	68.0	True	full
1584570	1584570	6047e2b99a265e0038d93c18	2021-03-09 20:59:09	[]	[]	Tue Mar 09 17:41:19 +0000 2021	[]	[{"url":"https://t.co/lkA5GKmFjr","expanded_url":"https://www.nytimes.com/2021/03/09/arts/music/taylor-swift-folklore-youth.html","display_url":"nytimes.com/2021/03/09/art…","indices":[261,284]}]	to me, age is an under-discussed theme in Taylor Swift’s songwriting. i wrote about what she knew at seven, 15, and 22 &amp; how folklore (which i suspect will have a pretty good Grammy night) revels in a gradually honed ability to toggle btwn present and past https://t.co/lkA5GKmFjr	23653.0	RT @lindsayzoladz: to me, age is an under-discussed theme in Taylor Swift’s songwriting. i wrote about what she knew at seven, 15, and 22 &amp;…	6805.0	True	full
1584571	1584571	6047e2b99a265e0038d93c1e	2021-03-09 20:59:09	[]	[]	Tue Mar 09 05:10:55 +0000 2021	[]	[{"url":"https://t.co/0thWC3HLat","expanded_url":"http://Bit.ly/WallderLustPro","display_url":"Bit.ly/WallderLustPro","indices":[160,183]}]	Update Alert! ✌🏻 Massive Weekly Update of WallderLust Pro is Live. Added 15 NEW WALLS this time. 🔥 Total walls now- 153! 🤤 Update / Buy If you haven't yet. https://t.co/0thWC3HLat Enjoy! https://t.co/YbIlV2sFqr	550.0	RT @Phones_Planes: Update Alert! ✌🏻 Massive Weekly Update of WallderLust Pro is Live. Added 15 NEW WALLS this time. 🔥 Total walls now- 1…	475.0	True	full
1584572	1584572	6047e2b99a265e0038d93c20	2021-03-09 20:59:09	[]	[]	Tue Mar 09 14:21:46 +0000 2021	[]	[{"url":"https://t.co/xyBwAXZ8iE","expanded_url":"https://twitter.com/melissadderosa/status/1369130020304781323","display_url":"twitter.com/melissadderosa…","indices":[112,135]}]	Really?🤔 Andrew Cuomo threatened Nursing Homes if they didn't take in Covid Positive Nursing Home Residents . . https://t.co/xyBwAXZ8iE https://t.co/TpYYs3gIJh	14850.0	RT @lawyer4laws: Really?🤔 Andrew Cuomo threatened Nursing Homes if they didn't take in Covid Positive Nursing Home Residents . . https://t.…	106.0	True	full
1584573	1584573	6047e2b99a265e0038d93c22	2021-03-09 20:59:09	[]	[]	Tue Mar 09 18:34:46 +0000 2021	[{"text":"fossilfueltreaty","indices":[238,255]}]	[{"url":"https://t.co/MiwHqN9W7k","expanded_url":"https://www.theguardian.com/commentisfree/2021/mar/09/its-unavoidable-we-must-ban-fossil-fuels-to-save-our-planet-heres-how-we-do-it","display_url":"theguardian.com/commentisfree/…","indices":[256,279]}]	"It's unavoidable: we must ban fossil fuels to save our planet". And here's how we do it, says Professor Roland Geyer, University of California. His case is specific, timely, well observed, plausible. Also disruptive. Nasty. But why not? #fossilfueltreaty https://t.co/MiwHqN9W7k	6372.0	RT @CampanaleMark: "It's unavoidable: we must ban fossil fuels to save our planet". And here's how we do it, says Professor Roland Geyer, U…	581.0	True	full
1584574	1584574	6047e2b99a265e0038d93c2a	2021-03-09 20:59:09	[]	[]	Tue Mar 09 14:27:55 +0000 2021	[]	[{"url":"https://t.co/Q4dSdIc8AC","expanded_url":"https://www.theguardian.com/business/live/2021/mar/09/uk-germany-trade-january-pandemic-brexit-ftse-pound-markets-china-steel-business-live?page=with:block-60477b228f08ad2e0408325d#block-60477b228f08ad2e0408325d","display_url":"theguardian.com/business/live/…","indices":[98,121]}]	"demand for UK goods in Germany collapsed by more than 56 percent, official data showed Tuesday." https://t.co/Q4dSdIc8AC https://t.co/7IojRg1Nxa	3789.0	RT @dasvee: "demand for UK goods in Germany collapsed by more than 56 percent, official data showed Tuesday." https://t.co/Q4dSdIc8AC https…	18242.0	True	full
1584575	1584575	6047e2ba9a265e0038d93c32	2021-03-09 20:59:09	[]	[]	Tue Mar 09 20:54:18 +0000 2021	[]	[{"url":"https://t.co/JkiFynE4P1","expanded_url":"http://shop.everydoctor.org.uk","display_url":"shop.everydoctor.org.uk","indices":[247,270]}]	New fabric masks running out😮!🌟 Our masks are sustainable+UK made. Masks are so important as we leave lockdown 😷 👍 Ours are comfy, 3 layered and have a pinchable nose bridge. Each mask ordered supports @EveryDoctorUK’s work! Thank you! Ju 💙 https://t.co/JkiFynE4P1 https://t.co/4QRisRCkez	106497.0	RT @JujuliaGrace: New fabric masks running out😮!🌟 Our masks are sustainable+UK made. Masks are so important as we leave lockdown 😷 👍 Our…	939.0	True	full
1584576	1584576	6047e2ba9a265e0038d93c4e	2021-03-09 20:59:10	[]	[]	Mon Mar 08 21:35:21 +0000 2021	[]	[{"url":"https://t.co/KowrjGW0vY","expanded_url":"https://www.sfgate.com/news/editorspicks/article/volunteer-California-vaccine-MyTurnVolunteer-16009060.php","display_url":"sfgate.com/news/editorspi…","indices":[186,209]}]	The state of California launched a new program Friday that gives the residents the opportunity to get vaccinated by volunteering to help get others inoculated at sites across the state. https://t.co/KowrjGW0vY	489643.0	RT @SFGate: The state of California launched a new program Friday that gives the residents the opportunity to get vaccinated by volunteerin…	467.0	True	full
1584577	1584577	6047e2ba9a265e0038d93c5e	2021-03-09 20:59:10	[]	[]	Tue Mar 09 10:10:03 +0000 2021	[{"text":"palmoil","indices":[113,121]},{"text":"artivism","indices":[160,169]},{"text":"Boycott4Wildlife","indices":[176,193]}]	[{"url":"https://t.co/xmKxLMDDh5","expanded_url":"https://palmoildetectives.com/2021/02/05/siamang-symphalangus-syndactylus/","display_url":"palmoildetectives.com/2021/02/05/sia…","indices":[194,217]}]	The Siamang is known for its booming boisterous calls. Endangered on @IUCNRedList from complex threats including #palmoil. You can save them with your creative #artivism and a #Boycott4Wildlife https://t.co/xmKxLMDDh5 via @PalmOilDetect https://t.co/CLz1aY0StX	701.0	RT @PalmOilDetect: The Siamang is known for its booming boisterous calls. Endangered on @IUCNRedList from complex threats including #palmoi…	1285.0	True	full
1584578	1584578	6047e2ba9a265e0038d93c6e	2021-03-09 20:59:10	[]	[]	Tue Mar 09 20:55:19 +0000 2021	[]	[{"url":"https://t.co/hCorVSvCFZ","expanded_url":"https://twitter.com/ryanstruyk/status/1368918047969382405","display_url":"twitter.com/ryanstruyk/sta…","indices":[226,249]}]	We had our first confirmed case in Ohio one year ago today. We've now lost more than 17,500 lives in our state alone. And a year later, my congressman Jim Jordan *still* has nothing to offer except loud noises on cable news. https://t.co/hCorVSvCFZ	94816.0	RT @Sites4Congress: We had our first confirmed case in Ohio one year ago today. We've now lost more than 17,500 lives in our state alone.…	49.0	True	full
1584579	1584579	6047e2ba9a265e0038d93c7a	2021-03-09 20:59:10	[]	[]	Fri Mar 05 22:20:50 +0000 2021	[]	[{"url":"https://t.co/5cExdwYxQM","expanded_url":"https://nyti.ms/3sRflEW","display_url":"nyti.ms/3sRflEW","indices":[241,264]}]	With coronavirus cases in the U.S. as low as they’ve been in months and vaccination ramping up, states have rolled back restrictions in recent days. But the virus is far from under control. Here's what to know about the pandemic this week: https://t.co/5cExdwYxQM https://t.co/KA4hyyqEj5	49583849.0	RT @nytimes: With coronavirus cases in the U.S. as low as they’ve been in months and vaccination ramping up, states have rolled back restri…	1035.0	True	full
1584580	1584580	6047e2ba9a265e0038d93c84	2021-03-09 20:59:10	[]	[]	Tue Mar 09 20:23:59 +0000 2021	[]	[{"url":"https://t.co/VAukk3UrW9","expanded_url":"https://www.eldiario.es/economia/nh-gasta-1-2-millones-incentivos-directivos-negocia-ere-389-personas_1_7286161.html","display_url":"eldiario.es/economia/nh-ga…","indices":[213,236]}]	Hemos pagado a NH Hoteles 52M€ de ERTE y 250M€ de préstamos ICO. Lo han convertido en ERE y despedirán a 389 trabajadores (257 mujeres y 132 hombres). Mientras, se gastan 1,2M€ en incentivos para sus directivos. https://t.co/VAukk3UrW9	128218.0	RT @FonsiLoaiza: Hemos pagado a NH Hoteles 52M€ de ERTE y 250M€ de préstamos ICO. Lo han convertido en ERE y despedirán a 389 trabajadores…	59.0	True	full
1584581	1584581	6047e2bb9a265e0038d93c92	2021-03-09 20:59:10	[]	[]	Tue Mar 09 17:30:00 +0000 2021	[]	[{"url":"https://t.co/tiie3l4Rkr","expanded_url":"https://bit.ly/3rmWmBK","display_url":"bit.ly/3rmWmBK","indices":[189,212]}]	A recent study by the UN shows that women are losing their jobs at a much greater rate than men amid the COVID-19 pandemic. Hear what women in Venezuela have to say about their situation. https://t.co/tiie3l4Rkr https://t.co/VLCnMAmrEW	287835.0	RT @cgtnamerica: A recent study by the UN shows that women are losing their jobs at a much greater rate than men amid the COVID-19 pandemic…	13651131.0	True	full
[truncated: 131,417 more rows]
