# Supplementary material for: Low credibility URL sharing on Twitter during reporting linking rare blood clots with the Oxford/AstraZeneca COVID-19 vaccine
Source: PLoS One. 2024 Jan 19;19(1):e0296444. doi: 10.1371/journal.pone.0296444 (PMC10798519; doi:10.1371/journal.pone.0296444)
Supplement: S14 File — (CSV) [file pone.0296444.s016.csv]

	Unnamed: 0	_id	created_at	extended_tweet.entities.hashtags	URL	retweeted_status.created_at	retweeted_status.extended_tweet.entities.hashtags	RTURL	retweeted_status.extended_tweet.full_text	retweeted_status.user.followers_count	text	user.followers_count	indicator	origin
1716000	1716000	60483b989a265e0038f73912	2021-03-10 03:22:58	[]	[]	Wed Mar 10 02:35:29 +0000 2021	[]	[{"url":"https://t.co/iPvMjiNfVg","expanded_url":"https://www.cbc.ca/news/canada/montreal/quebec-covid-19-restrictions-vaccination-1.5942755","display_url":"cbc.ca/news/canada/mo…","indices":[256,279]}]	Oh god. Here we go again with this @francoislegault. (and Montreal PH made the same remark last week). Models and math aren’t getting the point across that this won’t work so let me just show you with our own data from Quebec what this plan looks like. 1/ https://t.co/iPvMjiNfVg	3618.0	RT @lisa_iannattone: Oh god. Here we go again with this @francoislegault. (and Montreal PH made the same remark last week). Models and math…	1541.0	True	full
1716001	1716001	60483b989a265e0038f7391a	2021-03-10 03:22:58	[]	[]	Tue Mar 09 22:18:18 +0000 2021	[]	[{"url":"https://t.co/KwuZbqqvZn","expanded_url":"https://mol.im/a/9344137","display_url":"mol.im/a/9344137","indices":[115,138]}]	Did not see this coming!! Bravo Wendell🍸🍸🍸 Wendell Pierce slams Meghan Markle and Harry for interview in pandemic https://t.co/KwuZbqqvZn via @MailOnline	1512.0	RT @Reashelby1: Did not see this coming!! Bravo Wendell🍸🍸🍸 Wendell Pierce slams Meghan Markle and Harry for interview in pandemic https://…	948.0	True	full
1716002	1716002	60483b989a265e0038f7391c	2021-03-10 03:22:59	[]	[]	Tue Mar 09 23:57:56 +0000 2021	[{"text":"VacunasVip","indices":[36,47]}]	[{"url":"https://t.co/2BN9pYW2RK","expanded_url":"https://www.lanacion.com.ar/espectaculos/juan-ponce-de-leon-se-vacuno-contra-el-covid-19-lo-publico-y-despues-borro-el-posteo-nid09032021/?utm_term=Autofeed","display_url":"lanacion.com.ar/espectaculos/j…","indices":[132,155]}]	Sigue creciendo el escándalo de las #VacunasVip Juan Ponce de León publicó que se vacunó contra el Covid y luego borró el posteo. https://t.co/2BN9pYW2RK https://t.co/7XCpatLevR	18690.0	RT @danilerer: Sigue creciendo el escándalo de las #VacunasVip Juan Ponce de León publicó que se vacunó contra el Covid y luego borró el…	1436.0	True	full
1716003	1716003	60483b989a265e0038f73926	2021-03-10 03:22:58	[{"text":"Covid","indices":[89,95]}]	[{"url":"https://t.co/JSwxF3rzTA","expanded_url":"https://www.lavoixdunord.fr/955555/article/2021-03-09/deux-services-de-la-clinique-de-villeneuve-d-ascq-dedies-la-prise-en-charge-des?utm_medium=Social&utm_campaign=echobox_va_seclin&utm_source=Twitter#Echobox=1615307922","display_url":"lavoixdunord.fr/955555/article…","indices":[96,119]}]		[]	[]			Deux services de la clinique de Villeneuve-d’Ascq dédiés à la prise en charge des cas de #Covid… https://t.co/kIx2Y8sP6n	1719.0	True	full
1716004	1716004	60483b989a265e0038f7392c	2021-03-10 03:22:59	[]	[{"url":"https://t.co/xEZvESWiv1","expanded_url":"https://one.npr.org/i/975263049:975382882","display_url":"one.npr.org/i/975263049:97…","indices":[158,181]}]		[]	[]			This is an incredibly thoughtful interview and certainly worth a listen In The '24th Mile' Of A Marathon, Fauci A… https://t.co/hgL8Lb8Tqp	92.0	True	full
1716005	1716005	60483b989a265e0038f73936	2021-03-10 03:22:59	[]	[]	Tue Mar 09 13:28:57 +0000 2021	[]	[{"url":"https://t.co/FFMISgEjQZ","expanded_url":"https://tennesseestar.com/2021/03/03/sars-covid-2-is-the-product-of-genetic-experiments-commissioned-and-funded-by-faucis-niaid/","display_url":"tennesseestar.com/2021/03/03/sar…","indices":[119,142]}]	REPORT: SARS Covid-2 Is the 'Product of Genetic Experiments Commissioned and Funded' by Fauci’s NIAID - Tennessee Star https://t.co/FFMISgEjQZ	186910.0	RT @laralogan: REPORT: SARS Covid-2 Is the 'Product of Genetic Experiments Commissioned and Funded' by Fauci’s NIAID - Tennessee Star https…	1749.0	True	full
1716006	1716006	60483b989a265e0038f73938	2021-03-10 03:22:59	[]	[]	Wed Mar 10 03:12:59 +0000 2021	[{"text":"CooperativaEnCasa","indices":[166,184]}]	[{"url":"https://t.co/i9jGykRESh","expanded_url":"https://bit.ly/2PSuVSJ","display_url":"bit.ly/2PSuVSJ","indices":[185,208]}]	Colegio Médico pidió cerrar las fronteras "para todos los países" ante variantes del coronavirus: "Puede gatillar una pandemia paralela a la que ya hemos enfrentado" #CooperativaEnCasa https://t.co/i9jGykRESh https://t.co/IuOgFAwm7I	3011945.0	RT @Cooperativa: Colegio Médico pidió cerrar las fronteras "para todos los países" ante variantes del coronavirus: "Puede gatillar una pand…	764.0	True	full
1716007	1716007	60483b989a265e0038f73940	2021-03-10 03:22:59	[]	[]	Wed Mar 03 16:02:01 +0000 2021	[]	[{"url":"https://t.co/lYGuOCMBpc","expanded_url":"https://www.news18.com/news/opinion/being-hindu-doesnt-make-me-intolerant-rashmi-samant-who-quit-as-president-elect-of-oxford-student-union-after-racism-row-3490955.html","display_url":"news18.com/news/opinion/b…","indices":[252,275]}]	Brilliant👇@Rashmidvs. Keep it up 👍 "I refused to hold the view that colonisation was a positive experience for indigenous people of colonies." 'Being Hindu Doesn't Make Me Intolerant': Rashmi Samant Who Quit as President-elect of Oxford Student Union https://t.co/lYGuOCMBpc	63718.0	RT @MNageswarRaoIPS: Brilliant👇@Rashmidvs. Keep it up 👍 "I refused to hold the view that colonisation was a positive experience for indigen…	70.0	True	full
1716008	1716008	60483b989a265e0038f73944	2021-03-10 03:22:59	[]	[]	Wed Mar 10 03:21:05 +0000 2021	[]	[{"url":"https://t.co/QMqCSaMugy","expanded_url":"https://twitter.com/welosthim/status/1369409855619010573","display_url":"twitter.com/welosthim/stat…","indices":[244,267]}]	Noted that vaccination was dismissed as a potential cause of immunity issues; Hunt's cellulitis. Yet if which vaccine he was administered &amp; therefore its chemistry is 'a secret', the dismissal of it as cause or contributing, is impossible. https://t.co/QMqCSaMugy	334.0	RT @BradCla55888567: Noted that vaccination was dismissed as a potential cause of immunity issues; Hunt's cellulitis. Yet if which vaccine…	2466.0	True	full
1716009	1716009	60483b989a265e0038f7395a	2021-03-10 03:22:59	[]	[]	Wed Mar 10 03:22:05 +0000 2021	[]	[{"url":"https://t.co/2BzIRYemZ8","expanded_url":"https://www.esquerdadiario.com.br/Trabalhador-da-Petrobras-e-assassinado-pela-policia-no-seu-dia-de-folga","display_url":"esquerdadiario.com.br/Trabalhador-da…","indices":[238,261]}]	"Enquanto os moradores de favelas e bairros pobres sofrem com a ausência de moradia de qualidade, educação e saúde pública a serviço dos trabalhadores o Estado mantém seus aparatos repressivos presentes em milhares e milhares de favelas" https://t.co/2BzIRYemZ8	39596.0	RT @afrorevolt: "Enquanto os moradores de favelas e bairros pobres sofrem com a ausência de moradia de qualidade, educação e saúde pública…	579.0	True	full
1716010	1716010	60483b999a265e0038f7397a	2021-03-10 03:22:59	[]	[]	Sat Feb 27 14:35:11 +0000 2021	[{"text":"KYFI","indices":[181,186]},{"text":"Airdrop","indices":[187,195]},{"text":"Bitcoin","indices":[196,204]}]	[{"url":"https://t.co/6d25SUhP9k","expanded_url":"http://t.me/KYFI_Airdrop_bot","display_url":"t.me/KYFI_Airdrop_b…","indices":[156,179]}]	KYFI Airdrop ⭐️ 1 KYFI = 300 USD 🔸 For Completing the tasks - Get 0.1 KYFI ($30) 👫 For Each Valid Refer - Get 0.05 KYFI ($15) Start Bot For Join Airdrop: https://t.co/6d25SUhP9k #KYFI #Airdrop #Bitcoin https://t.co/Zzfj6lUS4W	20241.0	RT @Money_earn_Fi: KYFI Airdrop ⭐️ 1 KYFI = 300 USD 🔸 For Completing the tasks - Get 0.1 KYFI ($30) 👫 For Each Valid Refer - Get 0.05 KYFI…	23.0	True	full
1716011	1716011	60483b999a265e0038f73994	2021-03-10 03:23:00	[]	[]	Tue Mar 09 22:28:45 +0000 2021	[]	[{"url":"https://t.co/h4NNdKUuc6","expanded_url":"https://www.nbcnews.com/politics/donald-trump/trump-told-bob-woodward-he-knew-february-covid-19-was-n1239658","display_url":"nbcnews.com/politics/donal…","indices":[285,308]}]	@gtconway3d @lauferlaw Footnote: Trump hid the truth &amp; killed 100s of thousands. Trump admitted to Bob Woodward he knew in February 2020 COVID-19 was highly contagious, transmitted through the air, &amp; deadly. “To [Trump], a lie is not a lie,” Woodward quotes coats as saying. https://t.co/h4NNdKUuc6	24244.0	RT @ChrisAlbertoLaw: @gtconway3d @lauferlaw Footnote: Trump hid the truth &amp; killed 100s of thousands. Trump admitted to Bob Woodward he kne…	305.0	True	full
1716012	1716012	60483b9a9a265e0038f739c4	2021-03-10 03:23:00	[]	[]	Tue Mar 09 21:21:01 +0000 2021	[{"text":"TeacherSurvey","indices":[119,133]}]	[{"url":"https://t.co/wpeVdqaitb","expanded_url":"https://bit.ly/3tduwt4","display_url":"bit.ly/3tduwt4","indices":[201,224]}]	How much support have teachers received from school admins during the COVID crisis? According to @Ed4Excellence’s 2021 #TeacherSurvey, only about 3 in 10 said their principals were helpful. Read more: https://t.co/wpeVdqaitb https://t.co/J13HlZGv97	25792.0	RT @Ed4Excellence: How much support have teachers received from school admins during the COVID crisis? According to @Ed4Excellence’s 2021 #…	4732.0	True	full
1716013	1716013	60483b9a9a265e0038f739d6	2021-03-10 03:23:01	[]	[]	Tue Mar 09 17:09:19 +0000 2021	[{"text":"AHORA","indices":[0,6]}]	[{"url":"https://t.co/WMMfYRvX5h","expanded_url":"https://bit.ly/2Okey0x","display_url":"bit.ly/2Okey0x","indices":[195,218]}]	#AHORA La Secretaría de Salud de Nuevo León regresó a la Federación 4 mil 680 vacunas contra COVID-19 del laboratorio Sinovac al no haber cumplido con la temperatura adecuada de almacenamiento https://t.co/WMMfYRvX5h	7814769.0	RT @lopezdoriga: #AHORA La Secretaría de Salud de Nuevo León regresó a la Federación 4 mil 680 vacunas contra COVID-19 del laboratorio Sin…	1504.0	True	full
1716014	1716014	60483b9a9a265e0038f739e6	2021-03-10 03:23:01	[]	[]	Wed Mar 10 03:10:30 +0000 2021	[]	[{"url":"https://t.co/GyTEy7QuZl","expanded_url":"https://bit.ly/30qe6Ao","display_url":"bit.ly/30qe6Ao","indices":[257,280]}]	Macomb County Prosecutor Peter Lucido, the chief law enforcement officer for the 3rd largest county in Michigan, says people who lost loved ones to COVID inside nursing homes should gather vital info about circumstances of death and report to local police. https://t.co/GyTEy7QuZl	36562.0	RT @MIGOP: Macomb County Prosecutor Peter Lucido, the chief law enforcement officer for the 3rd largest county in Michigan, says people who…	3.0	True	full
1716015	1716015	60483b9a9a265e0038f739f4	2021-03-10 03:23:01	[]	[]	Wed Mar 10 02:30:00 +0000 2021	[]	[{"url":"https://t.co/rCsRKbwExW","expanded_url":"https://bit.ly/38n9VcU","display_url":"bit.ly/38n9VcU","indices":[217,240]}]	A bill to expand Medicaid coverage in Wyoming (!) was just advanced by a state legislative committee. If authorized, the expansion would cover approximately 24,000 residents in its first two years of implementation. https://t.co/rCsRKbwExW	1162743.0	RT @kylegriffin1: A bill to expand Medicaid coverage in Wyoming (!) was just advanced by a state legislative committee. If authorized, the…	37086.0	True	full
1716016	1716016	60483b9a9a265e0038f739f6	2021-03-10 03:23:01	[]	[]	Tue Mar 09 22:55:28 +0000 2021	[]	[{"url":"https://t.co/SLmF7klBSj","expanded_url":"https://www.cp24.com/news/field-hospital-being-set-up-outside-toronto-s-sunnybrook-hospital-in-preparation-for-possible-third-wave-of-covid-19-1.5340379","display_url":"cp24.com/news/field-hos…","indices":[118,141]}]	Field hospital being set up outside Toronto’s Sunnybrook hospital in preparation for possible third wave of COVID-19 https://t.co/SLmF7klBSj https://t.co/GLz9CIozXI	1990931.0	RT @CP24: Field hospital being set up outside Toronto’s Sunnybrook hospital in preparation for possible third wave of COVID-19 https://t.c…	322.0	True	full
1716017	1716017	60483b9a9a265e0038f73a00	2021-03-10 03:23:01	[]	[]	Tue Mar 09 20:42:32 +0000 2021	[]	[{"url":"https://t.co/uPrdO6M3Ig","expanded_url":"https://www.pewresearch.org/politics/2021/03/09/broad-public-support-for-coronavirus-aid-package-just-a-third-say-it-spends-too-much/","display_url":"pewresearch.org/politics/2021/…","indices":[256,279]}]	new Pew poll finds 70% back covid-relief bill, including 41% of Rs. “The survey finds 57% say Biden made a good faith effort working w/Republicans. “By comparison, 42% say GOP leaders made a good faith effort to work w/WH, , w/55% saying they did not.” https://t.co/uPrdO6M3Ig	466678.0	RT @JohnJHarwood: new Pew poll finds 70% back covid-relief bill, including 41% of Rs. “The survey finds 57% say Biden made a good faith ef…	2578.0	True	full
1716018	1716018	60483b9a9a265e0038f73a06	2021-03-10 03:23:01	[{"text":"remote","indices":[91,98]}]	[{"url":"https://t.co/9lzFLIFzmR","expanded_url":"https://deloi.tt/3kZI7AB","display_url":"deloi.tt/3kZI7AB","indices":[195,218]}]		[]	[]			Deloitte reports that 3 in 4 CEOs intend to shift at least 20% of employees to permanently #remote positions, post… https://t.co/qXEaYPgkmJ	256.0	True	full
1716019	1716019	60483b9b9a265e0038f73a16	2021-03-10 03:23:01	[]	[]	Mon Mar 01 21:42:22 +0000 2021	[]	[{"url":"https://t.co/NZ2Pjt1wYY","expanded_url":"https://betakit.com/general-assembly-pizza-files-preliminary-prospectus-to-go-public-via-the-tsxv/","display_url":"betakit.com/general-assemb…","indices":[249,272]}]	We thought it was a fun story when local pizza joint of note @ga_pizza_ had raised $13M to scale its new 'pizza subscription' service. The company has now filed preliminary docs to go public on the @tsx_tsxv. @megesimpson has the scoop (slice?). https://t.co/NZ2Pjt1wYY	5037.0	RT @tron: We thought it was a fun story when local pizza joint of note @ga_pizza_ had raised $13M to scale its new 'pizza subscription' ser…	95.0	True	full
1716020	1716020	60483b9b9a265e0038f73a36	2021-03-10 03:23:01	[]	[{"url":"https://t.co/8176CUSy0d","expanded_url":"https://www.biobiochile.cl/noticias/artes-y-cultura/patrimonio/2021/03/08/investigacion-devela-desigualdades-que-se-expresan-en-monumentos-publicos-de-punta-arenas.shtml","display_url":"biobiochile.cl/noticias/artes…","indices":[269,292]}]		[]	[]			@FontirroigPablo Revisionismo histórico pagado con nuestros impuestos. Anacronismo criticando los monumentos que fu… https://t.co/tpEjPA6Bws	160.0	True	full
1716021	1716021	60483b9c9a265e0038f73a96	2021-03-10 03:23:03	[]	[]	Wed Mar 10 01:23:54 +0000 2021	[]	[{"url":"https://t.co/auquxASjN3","expanded_url":"https://twitter.com/jackposobiec/status/1369441608781996032","display_url":"twitter.com/jackposobiec/s…","indices":[277,300]}]	AUTOPSY: George Floyd tested positive for COVID RNA A disease that Is know to degenerate the lungs, making it difficult to breathe No signs of life threatening physical injuries Had tested positive for fentanyl/meth in his bloodstream &amp; morphine in his urine Woah https://t.co/auquxASjN3	277923.0	RT @ElijahSchaffer: AUTOPSY: George Floyd tested positive for COVID RNA A disease that Is know to degenerate the lungs, making it difficul…	36.0	True	full
1716022	1716022	60483b9c9a265e0038f73ab2	2021-03-10 03:23:03	[]	[]	Wed Mar 10 00:29:33 +0000 2021	[{"text":"yoconmarcopolo","indices":[77,92]}]	[{"url":"https://t.co/YkuM7eo0ci","expanded_url":"https://youtu.be/3BNfBd9YdXk","display_url":"youtu.be/3BNfBd9YdXk","indices":[152,175]}]	Ser tendencia por recibir tanto apoyo esta cabrón banda, chingos de gracias. #yoconmarcopolo 🚨 Les comparto esto para Info y retro con sus comentarios. https://t.co/YkuM7eo0ci 🚨 https://t.co/n171pftsHQ	69246.0	RT @LordMarcoPolo: Ser tendencia por recibir tanto apoyo esta cabrón banda, chingos de gracias. #yoconmarcopolo 🚨 Les comparto esto para In…	55.0	True	full
1716023	1716023	60483b9d9a265e0038f73adc	2021-03-10 03:23:04	[]	[]	Tue Mar 09 23:30:00 +0000 2021	[{"text":"UniónBolivariana","indices":[141,158]}]	[{"url":"https://t.co/WMiN6I5Tbr","expanded_url":"https://www.vtv.gob.ve/venezuela-rememora-incorporacion-estrella-bandera/","display_url":"vtv.gob.ve/venezuela-reme…","indices":[160,183]}]	Venezuela conmemora 15 años de la incorporación de la 8va estrella en la Bandera Nacional con la reafirmación del más profundo patriotismo #UniónBolivariana https://t.co/WMiN6I5Tbr https://t.co/CmqFQHxV5w	1812726.0	RT @VTVcanal8: Venezuela conmemora 15 años de la incorporación de la 8va estrella en la Bandera Nacional con la reafirmación del más profun…	173.0	True	full
1716024	1716024	60483b9d9a265e0038f73afc	2021-03-10 03:23:04	[]	[]	Wed Mar 10 01:29:40 +0000 2021	[]	[{"url":"https://t.co/xA6RjULTvY","expanded_url":"https://pediatrics.aappublications.org/content/early/2021/03/05/peds.2021-050605","display_url":"pediatrics.aappublications.org/content/early/…","indices":[218,241]}]	One complaint against school COVID transmission studies is that they don't do asymptomatic testing. Now we got one. Out of 36,432 close contacts, 191 (0.5%) tested positive. Only 29 cases of students infecting others. https://t.co/xA6RjULTvY	1493.0	RT @vkoganpolisci: One complaint against school COVID transmission studies is that they don't do asymptomatic testing. Now we got one. Out…	28.0	True	full
1716025	1716025	60483b9d9a265e0038f73b02	2021-03-10 03:23:04	[]	[]	Wed Mar 10 03:22:05 +0000 2021	[]	[{"url":"https://t.co/2BzIRYemZ8","expanded_url":"https://www.esquerdadiario.com.br/Trabalhador-da-Petrobras-e-assassinado-pela-policia-no-seu-dia-de-folga","display_url":"esquerdadiario.com.br/Trabalhador-da…","indices":[238,261]}]	"Enquanto os moradores de favelas e bairros pobres sofrem com a ausência de moradia de qualidade, educação e saúde pública a serviço dos trabalhadores o Estado mantém seus aparatos repressivos presentes em milhares e milhares de favelas" https://t.co/2BzIRYemZ8	39596.0	RT @afrorevolt: "Enquanto os moradores de favelas e bairros pobres sofrem com a ausência de moradia de qualidade, educação e saúde pública…	0.0	True	full
1716026	1716026	60483b9d9a265e0038f73b16	2021-03-10 03:23:04	[]	[]	Tue Mar 09 12:04:56 +0000 2021	[]	[{"url":"https://t.co/OzBHbHHIkb","expanded_url":"https://twitter.com/npr/status/1369072446389837831","display_url":"twitter.com/npr/status/136…","indices":[280,303]}]	Let’s call it what it is- straight and no chaser, the Republican Party in Georgia is going full Jim Crow &amp; are doing everything they can to suppress Black voters. There is no gray area. Either you support this or you don’t. Let me make a promise- WE ARE NOT GOING BACK! https://t.co/OzBHbHHIkb	744112.0	RT @harrisonjaime: Let’s call it what it is- straight and no chaser, the Republican Party in Georgia is going full Jim Crow &amp; are doing ev…	4898.0	True	full
1716027	1716027	60483b9e9a265e0038f73b4a	2021-03-10 03:23:05	[]	[]	Wed Mar 10 03:10:02 +0000 2021	[{"text":"Argentina","indices":[0,10]}]	[{"url":"https://t.co/3hsUm06VNF","expanded_url":"https://www.infobae.com/politica/2021/03/09/estafa-con-la-salud-durante-la-pandemia-un-empresario-ira-a-juicio-por-vender-respiradores-no-aptos-para-terapia-intensiva/","display_url":"infobae.com/politica/2021/…","indices":[166,189]}]	#Argentina país con buena gente Estafa con la salud durante la pandemia: un empresario irá a juicio por vender respiradores no aptos para terapia intensiva - Infobae https://t.co/3hsUm06VNF	53080.0	RT @Desdemona_jna: #Argentina país con buena gente Estafa con la salud durante la pandemia: un empresario irá a juicio por vender respirado…	1554.0	True	full
1716028	1716028	60483b9e9a265e0038f73b54	2021-03-10 03:23:05	[]	[]	Wed Mar 10 02:30:26 +0000 2021	[{"text":"BetoASaber","indices":[0,11]}]	[{"url":"https://t.co/fbYPmV3tfr","expanded_url":"https://willax.tv/beto-ortiz-estan-aplicando-a-los-ancianos-la-vacuna-de-sinopharm-y-no-la-de-pfizer-como-prometio-violeta-bermudez/","display_url":"willax.tv/beto-ortiz-est…","indices":[129,152]}]	#BetoASaber | Beto Ortiz: Están aplicando a los ancianos la vacuna de Sinopharm y no la de Pfizer como prometió Violeta Bermúdez https://t.co/fbYPmV3tfr	316471.0	RT @willaxtv: #BetoASaber | Beto Ortiz: Están aplicando a los ancianos la vacuna de Sinopharm y no la de Pfizer como prometió Violeta Bermú…	49.0	True	full
1716029	1716029	60483b9e9a265e0038f73b62	2021-03-10 03:23:04	[]	[{"url":"https://t.co/MbjJzEl4RS","expanded_url":"https://bible.com/bible/114/jhn.15.2.NKJV","display_url":"bible.com/bible/114/jhn.…","indices":[149,172]}]		[]	[]			Every branch in Me that does not bear fruit He takes away; and every branch that bears fruit He prunes, that it may… https://t.co/JClaMSjCFr	17.0	True	full
1716030	1716030	60483b9f9a265e0038f73b6a	2021-03-10 03:23:05	[]	[]	Thu Feb 25 22:46:44 +0000 2021	[{"text":"medtwitter","indices":[139,150]},{"text":"sleepapnea","indices":[151,162]},{"text":"COVID19Vaccine","indices":[163,178]}]	[{"url":"https://t.co/RD1gwMsI4J","expanded_url":"https://www.verywellhealth.com/sleep-apnea-covid-vaccine-5114229","display_url":"verywellhealth.com/sleep-apnea-co…","indices":[194,217]}]	Excellent article about sleep apnea and Covid-19. It talks about why I believe people with sleep apnea should be prioritized for vaccines. #medtwitter #sleepapnea #COVID19Vaccine @AmandaKrupa https://t.co/RD1gwMsI4J	227.0	RT @DrJodyTateMD: Excellent article about sleep apnea and Covid-19. It talks about why I believe people with sleep apnea should be prioriti…	55.0	True	full
1716031	1716031	60483b9f9a265e0038f73b7c	2021-03-10 03:23:05	[]	[]	Tue Mar 09 22:53:29 +0000 2021	[{"text":"SB19WHATMVOutNow","indices":[101,118]}]	[{"url":"https://t.co/Jc1tfyCgsa","expanded_url":"https://bit.ly/2OFgcJV","display_url":"bit.ly/2OFgcJV","indices":[133,156]}]	PPOP KINGS! SB19 has released the official music video of its first single this year, titled “What?” #SB19WHATMVOutNow @SB19Official https://t.co/Jc1tfyCgsa	7324494.0	RT @ABSCBNNews: PPOP KINGS! SB19 has released the official music video of its first single this year, titled “What?” #SB19WHATMVOutNow @SB1…	128.0	True	full
1716032	1716032	60483b9f9a265e0038f73ba6	2021-03-10 03:23:06	[{"text":"ขายธีมไลน์","indices":[171,182]},{"text":"สติ้กเกอร์ไลน์","indices":[183,198]},{"text":"พื้นที่โปร","indices":[199,210]},{"text":"เมโลดี้","indices":[211,219]},{"text":"ธีมไลน์ราคาถูก","indices":[220,235]},{"text":"เมโลดี้ไลน์","indices":[236,248]}]	[{"url":"https://t.co/IYQ1Q1L2dn","expanded_url":"https://line.me/ti/p/WYxnP4zj5h","display_url":"line.me/ti/p/WYxnP4zj5h","indices":[146,169]}]		[]	[]			ෆ⃛ 🫖🧂sticker line / theme 𓈒 🥏 ⋆ ⌗ 50 ©️ 15 ฿ 100 ©️ 30 ฿… https://t.co/4Dao7JyZ63	1.0	True	full
1716033	1716033	60483b9f9a265e0038f73bae	2021-03-10 03:23:06	[]	[]	Wed Mar 10 03:21:03 +0000 2021	[{"text":"VaccinEquity","indices":[149,162]},{"text":"MultilateralismMatters","indices":[163,186]},{"text":"UnitedAgainstCovid19","indices":[187,208]},{"text":"WeAreInThisTogether","indices":[209,229]},{"text":"RwOT","indices":[230,235]}]	[{"url":"https://t.co/CKfODHBvTz","expanded_url":"https://twitter.com/GermanyInAfrica/status/1369393830202662915","display_url":"twitter.com/GermanyInAfric…","indices":[236,259]}]	🇩🇪 Chancellor Angela Merkel underlined once again that our main task shall be the swiftly and fairly supply of vaccines to everybody in the world!!! #VaccinEquity #MultilateralismMatters #UnitedAgainstCovid19 #WeAreInThisTogether #RwOT https://t.co/CKfODHBvTz	7590.0	RT @GermanyinRwanda: 🇩🇪 Chancellor Angela Merkel underlined once again that our main task shall be the swiftly and fairly supply of vaccine…	2307.0	True	full
1716034	1716034	60483b9f9a265e0038f73bb2	2021-03-10 03:23:06	[]	[]	Thu Feb 25 01:00:00 +0000 2021	[{"text":"COVID19","indices":[57,65]},{"text":"COVID19Vaccine","indices":[164,179]},{"text":"InThisTogether","indices":[229,244]}]	[{"url":"https://t.co/fIJTY63DXI","expanded_url":"https://go.usa.gov/xskqG","display_url":"go.usa.gov/xskqG","indices":[247,270]}]	The DOD is pitching in to help our fellow citizens fight #COVID19. In this video, @SecDef Lloyd J. Austin III explains that effort, as well as, the work to get the #COVID19Vaccine to every member of the DOD family who wants one. #InThisTogether https://t.co/fIJTY63DXI	6342629.0	RT @DeptofDefense: The DOD is pitching in to help our fellow citizens fight #COVID19. In this video, @SecDef Lloyd J. Austin III explains t…	24.0	True	full
1716035	1716035	60483b9f9a265e0038f73bc0	2021-03-10 03:23:06	[]	[]	Tue Mar 09 14:51:34 +0000 2021	[]	[{"url":"https://t.co/13bc8j6z7f","expanded_url":"https://www.foxnews.com/politics/cuomo-administration-homes-developmentally-disabled-coronavirus","display_url":"foxnews.com/politics/cuomo…","indices":[230,253]}]	Oh, man. It wasn't just seniors: Cuomo ordered homes for people with developmental disabilities to accept covid patients — and never rescinded the order. 552 died. Alone. Can you even imagine what their final moments were like? https://t.co/13bc8j6z7f	33164.0	RT @bungarsargon: Oh, man. It wasn't just seniors: Cuomo ordered homes for people with developmental disabilities to accept covid patients…	190.0	True	full
1716036	1716036	60483b9f9a265e0038f73bc8	2021-03-10 03:23:06	[]	[]	Tue Mar 09 23:06:07 +0000 2021	[{"text":"G1","indices":[129,132]}]	[{"url":"https://t.co/TcoNAJRQs9","expanded_url":"http://glo.bo/3epDUoE","display_url":"glo.bo/3epDUoE","indices":[105,128]}]	Brasil tem 1.954 mortes em 24 horas, maior número desde início da pandemia; média móvel também é recorde https://t.co/TcoNAJRQs9 #G1 https://t.co/XAp5Sv93Ze	12344452.0	RT @g1: Brasil tem 1.954 mortes em 24 horas, maior número desde início da pandemia; média móvel também é recorde https://t.co/TcoNAJRQs9 #G…	770.0	True	full
1716037	1716037	60483b9f9a265e0038f73bd6	2021-03-10 03:23:06	[]	[]	Tue Mar 09 15:43:03 +0000 2021	[]	[{"url":"https://t.co/idAOLG62Fp","expanded_url":"http://apne.ws/gQuQYBD","display_url":"apne.ws/gQuQYBD","indices":[175,198]}]	"She takes care of everybody from A to Z." Sixty-year-old janitor Doramise Moreau in Miami has cooked roughly 1,000 meals a week to feed the needy since the pandemic started. https://t.co/idAOLG62Fp	15101131.0	RT @AP: "She takes care of everybody from A to Z." Sixty-year-old janitor Doramise Moreau in Miami has cooked roughly 1,000 meals a week to…	1301.0	True	full
1716038	1716038	60483b9f9a265e0038f73be0	2021-03-10 03:23:06	[]	[{"url":"https://t.co/mmlgsRhSN7","expanded_url":"https://ift.tt/38qv71N","display_url":"ift.tt/38qv71N","indices":[252,275]}]		[]	[]			#1 Whisper Ultra Clean Sanitary Pads for Women, XL 15 Napkins 4.4 out of 5 stars 12,282 ₹ 75.00 - ₹ 938.00 #2… https://t.co/fUpw5uYsUY	284.0	True	full
1716039	1716039	60483ba09a265e0038f73bec	2021-03-10 03:23:06	[]	[]	Wed Mar 10 03:11:01 +0000 2021	[]	[{"url":"https://t.co/5kA1VMER3j","expanded_url":"https://www.preprints.org/manuscript/202103.0271/v1","display_url":"preprints.org/manuscript/202…","indices":[213,236]}]	2) The survey was sent to parents who joined an association for families of children suffering fro long covid. 3) These are reports from a survey of parents not symptoms as diagnosed by a physician. The paper: https://t.co/5kA1VMER3j	134007.0	RT @CT_Bergstrom: 2) The survey was sent to parents who joined an association for families of children suffering fro long covid. 3) These…	392.0	True	full
1716040	1716040	60483ba09a265e0038f73bee	2021-03-10 03:23:06	[]	[]	Tue Mar 09 12:16:39 +0000 2021	[]	[{"url":"https://t.co/VqXOuMstJb","expanded_url":"https://n.news.naver.com/entertain/article/421/0005212092","display_url":"n.news.naver.com/entertain/arti…","indices":[248,271]}]	Shownu will not attend the online event for MONSTA X's Japanese single release as his COVID-19 test result showed "undetermined" He has taken the test again today (March 9) and is currently in self-quarantine while waiting for the result Source: https://t.co/VqXOuMstJb https://t.co/QY6R3N6b0O	365513.0	RT @theseoulstory: Shownu will not attend the online event for MONSTA X's Japanese single release as his COVID-19 test result showed "undet…	1463.0	True	full
1716041	1716041	60483ba09a265e0038f73bf0	2021-03-10 03:23:06	[]	[]	Tue Mar 09 13:46:33 +0000 2021	[]	[{"url":"https://t.co/WqL5KK0NDZ","expanded_url":"https://www.gemini.com/blog/introducing-the-gemini-boat-race-2021","display_url":"gemini.com/blog/introduci…","indices":[232,255]}]	Thrilled that @Gemini will be the principal sponsor of the Oxford-Cambridge Boat Race. Rowing instilled in @tyler and me the power of aligning a team with shared principles and values for the purposes of advancing a common mission. https://t.co/WqL5KK0NDZ	405644.0	RT @cameron: Thrilled that @Gemini will be the principal sponsor of the Oxford-Cambridge Boat Race. Rowing instilled in @tyler and me the p…	457.0	True	full
1716042	1716042	60483ba09a265e0038f73c0e	2021-03-10 03:23:07	[]	[]	Sun Mar 07 02:41:44 +0000 2021	[]	[{"url":"https://t.co/nbbjkENoY1","expanded_url":"https://www.fastcompany.com/90440073/if-you-use-your-personal-phone-for-work-say-goodbye-to-your-privacy","display_url":"fastcompany.com/90440073/if-yo…","indices":[167,190]}]	Any personal phone data becomes fair game for a company to view if you connect to the web through its VPN, &amp; your personal data passes thru the corporate network🙀 https://t.co/nbbjkENoY1	455.0	RT @annyhanny: Any personal phone data becomes fair game for a company to view if you connect to the web through its VPN, &amp; your personal d…	6764.0	True	full
1716043	1716043	60483ba09a265e0038f73c22	2021-03-10 03:23:07	[]	[{"url":"https://t.co/KufgiIj4Ch","expanded_url":"https://www.un.org/en/development/desa/population/migration/generalassembly/docs/globalcompact/A_RES_70_1_E.pdf","display_url":"un.org/en/development…","indices":[158,181]}]		[]	[]			@summerbreeze712 Its agenda 21, second jab 21 days later. They said they wanted a one world government within 10 ye… https://t.co/RxnecPFC7J	442.0	True	full
1716044	1716044	60483ba19a265e0038f73c54	2021-03-10 03:23:07	[]	[]	Tue Mar 09 22:44:09 +0000 2021	[]	[{"url":"https://t.co/Ug5TmDxSw2","expanded_url":"https://www.latimes.com/california/story/2021-03-09/pasadena-cancels-covid-19-vaccine-clinic-line-cutters","display_url":"latimes.com/california/sto…","indices":[253,276]}]	A suspicious @latimes reporter got word Pasadena was giving vaccines to media and Hollywood types. The reporter checked it out and turned out the codes had fallen into the wrong hands. But so many people signed up the city had to cancel vaccine clinic. https://t.co/Ug5TmDxSw2 https://t.co/bVXxjSGj5C	15938.0	RT @shelbygrad: A suspicious @latimes reporter got word Pasadena was giving vaccines to media and Hollywood types. The reporter checked it…	9456.0	True	full
1716045	1716045	60483ba19a265e0038f73c5c	2021-03-10 03:23:08	[]	[]	Tue Mar 09 05:50:09 +0000 2021	[{"text":"جامعة_المستقبل","indices":[5,20]},{"text":"نتعاون_ما_نتهاون","indices":[223,240]},{"text":"كورونا","indices":[242,249]},{"text":"نعود_بحذر","indices":[251,261]}]	[{"url":"https://t.co/cincFvicBv","expanded_url":"https://forms.gle/iTMUWvMxdz2P1zve8","display_url":"forms.gle/iTMUWvMxdz2P1z…","indices":[198,221]}]	تقيم #جامعة_المستقبل ممثلة بمركز خدمة المجتمع دورة تدريبية بعنوان " مهارات إعداد السيرة الذاتية والمقابلة الشخصية " يوم الخميس 1442/7/27 هـ من الساعة 10 - 12 صباحًا * الدورة مجانية . رابط التسجيل: https://t.co/cincFvicBv #نتعاون_ما_نتهاون #كورونا #نعود_بحذر https://t.co/1VZxhWb0xh	7207.0	RT @UMQ_SA: تقيم #جامعة_المستقبل ممثلة بمركز خدمة المجتمع دورة تدريبية بعنوان " مهارات إعداد السيرة الذاتية والمقابلة الشخصية " يوم الخميس…	13.0	True	full
1716046	1716046	60483ba19a265e0038f73c80	2021-03-10 03:23:08	[]	[]	Wed Mar 10 03:22:39 +0000 2021	[{"text":"COVID19Vaccine","indices":[134,149]},{"text":"COVID19Vic","indices":[238,249]}]	[{"url":"https://t.co/3CEXN82KdT","expanded_url":"http://www.health.gov.au/initiatives-and-programs/covid-19-vaccines","display_url":"health.gov.au/initiatives-an…","indices":[213,236]}]	High risk workers are receiving their vaccines through hubs set up across Vic. Grace, from @TheRMH was thrilled to receive hers. The #COVID19Vaccine is safe, effective and free. Info on the Aus Gov’s program at: https://t.co/3CEXN82KdT. #COVID19Vic https://t.co/C48FfGgM8o	203705.0	RT @VicGovDH: High risk workers are receiving their vaccines through hubs set up across Vic. Grace, from @TheRMH was thrilled to receive he…	268.0	True	full
1716047	1716047	60483ba19a265e0038f73c84	2021-03-10 03:23:08	[]	[]	Wed Mar 10 00:29:33 +0000 2021	[{"text":"yoconmarcopolo","indices":[77,92]}]	[{"url":"https://t.co/YkuM7eo0ci","expanded_url":"https://youtu.be/3BNfBd9YdXk","display_url":"youtu.be/3BNfBd9YdXk","indices":[152,175]}]	Ser tendencia por recibir tanto apoyo esta cabrón banda, chingos de gracias. #yoconmarcopolo 🚨 Les comparto esto para Info y retro con sus comentarios. https://t.co/YkuM7eo0ci 🚨 https://t.co/n171pftsHQ	69247.0	RT @LordMarcoPolo: Ser tendencia por recibir tanto apoyo esta cabrón banda, chingos de gracias. #yoconmarcopolo 🚨 Les comparto esto para In…	22.0	True	full
1716048	1716048	60483ba19a265e0038f73c8a	2021-03-10 03:23:08	[]	[]	Wed Mar 10 02:35:27 +0000 2021	[]	[{"url":"https://t.co/UVoMed4rDz","expanded_url":"https://entertain.naver.com/now/read?oid=241&aid=0003098756","display_url":"entertain.naver.com/now/read?oid=2…","indices":[130,153]}]	[UPDATE] MONSTA X Shownu tested negative for COVID-19 He will resume activities as per normal starting today, March 10 Source: https://t.co/UVoMed4rDz https://t.co/py3lT7AkGj	365513.0	RT @theseoulstory: [UPDATE] MONSTA X Shownu tested negative for COVID-19 He will resume activities as per normal starting today, March 10…	807.0	True	full
1716049	1716049	60483ba29a265e0038f73cb2	2021-03-10 03:23:09	[]	[]	Tue Mar 09 23:14:36 +0000 2021	[]	[{"url":"https://t.co/cToC5HtNUS","expanded_url":"https://www.theguardian.com/business/2021/mar/09/mike-ashley-owned-evans-cycles-to-axe-300-staff?CMP=Share_iOSApp_Other","display_url":"theguardian.com/business/2021/…","indices":[239,262]}]	The fire and rehire strategy to cut wages and impose zero hours contracts is gathering pace. Employers are seizing on the pandemic as the best opportunity they have had for decades to reverse hard won gains by workers &amp; their unions. https://t.co/cToC5HtNUS	289140.0	RT @johnmcdonnellMP: The fire and rehire strategy to cut wages and impose zero hours contracts is gathering pace. Employers are seizing on…	982.0	True	full
1716050	1716050	60483ba29a265e0038f73cc8	2021-03-10 03:23:09	[]	[]	Tue Mar 09 23:25:00 +0000 2021	[]	[{"url":"https://t.co/Ky1ohWqojg","expanded_url":"https://www.washingtonpost.com/politics/2021/03/09/gop-says-its-voting-bills-are-about-restoring-faith-elections-actual-restrictions-tell-different-tale/","display_url":"washingtonpost.com/politics/2021/…","indices":[257,280]}]	There was no widespread voter fraud in the 2020 election. If somehow there had been, legislation in Georgia and other states would not address it. This legislation just makes it harder for people to vote. That's why we need the voter protections in HR1/S1. https://t.co/Ky1ohWqojg	59673.0	RT @NoahBookbinder: There was no widespread voter fraud in the 2020 election. If somehow there had been, legislation in Georgia and other s…	5087.0	True	full
1716051	1716051	60483ba29a265e0038f73cda	2021-03-10 03:23:09	[]	[]	Wed Mar 10 03:15:02 +0000 2021	[]	[{"url":"https://t.co/9GDzqSrV00","expanded_url":"https://www.politico.com/news/2021/03/09/biden-american-rescue-plan-covid-474919","display_url":"politico.com/news/2021/03/0…","indices":[197,220]}]	President Biden is planning more media, a major speech, an address to Congress and a road show featuring VP Kamala Harris — all with an eye on promoting the massive, soon-to-be passed Covid bill. https://t.co/9GDzqSrV00	4502059.0	RT @politico: President Biden is planning more media, a major speech, an address to Congress and a road show featuring VP Kamala Harris — a…	4547.0	True	full
1716052	1716052	60483ba29a265e0038f73ce6	2021-03-10 03:23:09	[]	[]	Wed Mar 10 02:35:13 +0000 2021	[{"text":"Cdnpoli","indices":[128,136]},{"text":"COVID19","indices":[137,145]},{"text":"vaccine","indices":[146,154]},{"text":"JohnsonAndJohnson","indices":[155,173]}]	[{"url":"https://t.co/jGvJyzj9aN","expanded_url":"https://www.cbc.ca/news/politics/trudeau-johnson-vaccine-production-1.5942680","display_url":"cbc.ca/news/politics/…","indices":[174,197]}]	"Remember when you got angry at me for lying and I promise never to lie about anything again? Well... don't get angry, but..." #Cdnpoli #COVID19 #vaccine #JohnsonAndJohnson https://t.co/jGvJyzj9aN	26105.0	RT @DrJacobsRad: "Remember when you got angry at me for lying and I promise never to lie about anything again? Well... don't get angry, but…	5686.0	True	full
1716053	1716053	60483ba39a265e0038f73d12	2021-03-10 03:23:10	[]	[]	Wed Mar 10 02:40:05 +0000 2021	[]	[{"url":"https://t.co/82oXao3JOD","expanded_url":"https://trib.al/9NJebhX","display_url":"trib.al/9NJebhX","indices":[209,232]}]	Members of Florida Gov. Ron DeSantis’ staff may have allowed certain VIPs to jump the vaccine line in order to maximize a public appearance by the governor, according to texts obtained by the Bradenton Herald https://t.co/82oXao3JOD	1324993.0	RT @thedailybeast: Members of Florida Gov. Ron DeSantis’ staff may have allowed certain VIPs to jump the vaccine line in order to maximize…	218.0	True	full
1716054	1716054	60483ba39a265e0038f73d48	2021-03-10 03:23:10	[]	[]	Wed Mar 10 01:03:59 +0000 2021	[]	[{"url":"https://t.co/YJI5wdkQUY","expanded_url":"https://www.cbpp.org/research/federal-tax/house-covid-relief-bill-includes-critical-expansions-of-child-tax-credit-and","display_url":"cbpp.org/research/feder…","indices":[257,280]}]	THIS IS HUGE! 93% of American families w:kids will receive up to $300/child every month *on top of* any other forms of social benefits (like food stamps). That’s money parents can use to pay for rent, hire necessary childcare — to use however they see fit.https://t.co/YJI5wdkQUY	37728.0	RT @BuffyWicks: THIS IS HUGE! 93% of American families w:kids will receive up to $300/child every month *on top of* any other forms of soc…	180.0	True	full
1716055	1716055	60483ba49a265e0038f73d86	2021-03-10 03:23:11	[]	[]	Wed Mar 10 03:10:30 +0000 2021	[]	[{"url":"https://t.co/GyTEy7QuZl","expanded_url":"https://bit.ly/30qe6Ao","display_url":"bit.ly/30qe6Ao","indices":[257,280]}]	Macomb County Prosecutor Peter Lucido, the chief law enforcement officer for the 3rd largest county in Michigan, says people who lost loved ones to COVID inside nursing homes should gather vital info about circumstances of death and report to local police. https://t.co/GyTEy7QuZl	36562.0	RT @MIGOP: Macomb County Prosecutor Peter Lucido, the chief law enforcement officer for the 3rd largest county in Michigan, says people who…	46.0	True	full
1716056	1716056	60483ba49a265e0038f73d8e	2021-03-10 03:23:11	[]	[]	Wed Mar 10 03:19:00 +0000 2021	[]	[{"url":"https://t.co/8cCvDFEjr7","expanded_url":"https://www.reuters.com/article/us-usa-politics-republican-donations-ins/republican-donations-surge-despite-corporate-boycott-after-capitol-riots-idUSKBN2B118K","display_url":"reuters.com/article/us-usa…","indices":[253,276]}]	"Republican fundraising operations supporting Senate and House candidates raked in a combined $15.8 million in January alone on the strength of small-dollar donations. [They] outraised their Democratic counterparts by more than $2 million that month." https://t.co/8cCvDFEjr7	382078.0	RT @DrIbram: "Republican fundraising operations supporting Senate and House candidates raked in a combined $15.8 million in January alone o…	2040.0	True	full
1716057	1716057	60483ba49a265e0038f73d9c	2021-03-10 03:23:11	[]	[]	Tue Mar 09 19:30:27 +0000 2021	[]	[{"url":"https://t.co/hxtgCbhbt7","expanded_url":"http://mtro.la/GrVq50DTwVy","display_url":"mtro.la/GrVq50DTwVy","indices":[183,206]}]	The vaccination site at USC is adjacent to the E Line (Expo), J Line (Silver) and several bus lines. If you're taking transit to get your shot, be sure to wear a mask while you ride. https://t.co/hxtgCbhbt7 https://t.co/r3N350ocdM	109821.0	RT @metrolosangeles: The vaccination site at USC is adjacent to the E Line (Expo), J Line (Silver) and several bus lines. If you're taking…	170.0	True	full
1716058	1716058	60483ba49a265e0038f73da2	2021-03-10 03:23:11	[]	[]	Tue Mar 09 09:18:57 +0000 2021	[{"text":"auspol","indices":[210,217]}]	[{"url":"https://t.co/73IvfqF1kE","expanded_url":"https://inqld.com.au/opinion/2021/03/09/its-deja-vu-all-over-again-as-morrison-begins-to-come-unstuck-in-a-crisis/","display_url":"inqld.com.au/opinion/2021/0…","indices":[219,242]}]	“Meanwhile, the ..pursuit of Julia Gillard over allegations of impropriety decades ago – which led to a royal commission – is an indisputable argument for having an independent inquiry into Porter’s actions .”#auspol https://t.co/73IvfqF1kE	108943.0	RT @SwannyQLD: “Meanwhile, the ..pursuit of Julia Gillard over allegations of impropriety decades ago – which led to a royal commission –…	2157.0	True	full
1716059	1716059	60483ba59a265e0038f73daa	2021-03-10 03:23:11	[]	[]	Wed Mar 10 03:00:18 +0000 2021	[]	[{"url":"https://t.co/0g0VruZNiK","expanded_url":"https://twitch.tv/DaddyBas","display_url":"twitch.tv/DaddyBas","indices":[78,101]}]	sponsored $120 giveaway Follow @DaddyBasTV. 🔥 Please FOLLOW his twitch too: https://t.co/0g0VruZNiK 🔥 Post proof below! ✅ Bas is a proud dad and often streams Slots, Call of Duty, and NHL! He also does monthly giveaways of $100 on his stream! Also RT to enter. 4 days ⏰	27912.0	RT @flurtft: sponsored $120 giveaway Follow @DaddyBasTV. 🔥 Please FOLLOW his twitch too: https://t.co/0g0VruZNiK 🔥 Post proof below! ✅…	275.0	True	full
1716060	1716060	60483ba59a265e0038f73db4	2021-03-10 03:23:11	[]	[]	Tue Mar 09 09:18:57 +0000 2021	[{"text":"auspol","indices":[210,217]}]	[{"url":"https://t.co/73IvfqF1kE","expanded_url":"https://inqld.com.au/opinion/2021/03/09/its-deja-vu-all-over-again-as-morrison-begins-to-come-unstuck-in-a-crisis/","display_url":"inqld.com.au/opinion/2021/0…","indices":[219,242]}]	“Meanwhile, the ..pursuit of Julia Gillard over allegations of impropriety decades ago – which led to a royal commission – is an indisputable argument for having an independent inquiry into Porter’s actions .”#auspol https://t.co/73IvfqF1kE	108943.0	RT @SwannyQLD: “Meanwhile, the ..pursuit of Julia Gillard over allegations of impropriety decades ago – which led to a royal commission –…	2027.0	True	full
1716061	1716061	60483ba59a265e0038f73dbc	2021-03-10 03:23:11	[]	[]	Tue Mar 09 12:01:41 +0000 2021	[]	[{"url":"https://t.co/qv3KbNTE3q","expanded_url":"https://www.cpidapandemia.org","display_url":"cpidapandemia.org","indices":[257,280]}]	260 mil mortes, sistema de saúde em colapso e milhões gastos em remédios inúteis. Essa é a dura realidade do Brasil nessa pandemia. Mas isso pode mudar. Com a CPI da Pandemia, podemos investigar os crimes e omissões do governo federal. Assine a petição: https://t.co/qv3KbNTE3q https://t.co/Foz9QMhq07	45160.0	RT @EuSouLivres: 260 mil mortes, sistema de saúde em colapso e milhões gastos em remédios inúteis. Essa é a dura realidade do Brasil nessa…	688.0	True	full
1716062	1716062	60483ba69a265e0038f73e20	2021-03-10 03:23:12	[]	[]	Tue Mar 09 21:00:00 +0000 2021	[{"text":"Japan","indices":[215,221]},{"text":"JapaneseCulture","indices":[222,238]},{"text":"JOMON","indices":[240,246]}]	[{"url":"https://t.co/8UtYTCQeUI","expanded_url":"https://youtu.be/T9saiJrqlSc","display_url":"youtu.be/T9saiJrqlSc","indices":[248,271]}]	「Be Inspired by Ancient Niigata」 Niigata has a lot of ruins that remains from JOMON period, a period characterized by hunting-gathering and a sedentary lifestyle that lasted from about 15,000 to 3,000 years ago. #Japan #JapaneseCulture #JOMON https://t.co/8UtYTCQeUI https://t.co/IMEjTq8HP4	5185.0	RT @Niigata_Bunka: 「Be Inspired by Ancient Niigata」 Niigata has a lot of ruins that remains from JOMON period, a period characterized by h…	10.0	True	full
1716063	1716063	60483ba69a265e0038f73e4a	2021-03-10 03:23:13	[]	[]	Mon Mar 08 17:00:06 +0000 2021	[]	[{"url":"https://t.co/hlLFTuXtz1","expanded_url":"https://on.ft.com/30nXclV","display_url":"on.ft.com/30nXclV","indices":[184,207]}]	Ofcom has fined China’s state broadcaster £225,000 for breaching rules on fairness, privacy and due impartiality just weeks after it stripped the network of its right to air in the UK https://t.co/hlLFTuXtz1	6899849.0	RT @FinancialTimes: Ofcom has fined China’s state broadcaster £225,000 for breaching rules on fairness, privacy and due impartiality just w…	47.0	True	full
1716064	1716064	60483ba79a265e0038f73e64	2021-03-10 03:23:13	[]	[{"url":"https://t.co/DyscB1pMN3","expanded_url":"https://www.england.nhs.uk/statistics/statistical-work-areas/covid-19-daily-deaths/","display_url":"england.nhs.uk/statistics/sta…","indices":[62,85]}]		[]	[]			@Rasher35803952 @PollySmith20 @Stevebi27465893 @doctor_oxford https://t.co/DyscB1pMN3 Up to 4th March under 60s t… https://t.co/dAxd4WR6vq	563.0	True	full
1716065	1716065	60483ba79a265e0038f73e68	2021-03-10 03:23:13	[]	[{"url":"https://t.co/CJ9kmlK4CM","expanded_url":"https://youtu.be/bAEwjxdXBIY","display_url":"youtu.be/bAEwjxdXBIY","indices":[271,294]}]		[]	[]			@GfxMarry @BlazedRTs @sme_rt @FMC_RTs @rtsmallstreams @SupStreamers @promo_streams No, you dont want to see this, i… https://t.co/MixcCkvvBn	2891.0	True	full
1716066	1716066	60483ba79a265e0038f73e7c	2021-03-10 03:23:14	[]	[]	Wed Mar 10 03:22:41 +0000 2021	[]	[{"url":"https://t.co/HV6yUMKeVK","expanded_url":"https://twitter.com/NickiJhabvala/status/1369483678368292864","display_url":"twitter.com/NickiJhabvala/…","indices":[138,161]}]	Washington's coaching staff and front office now has at least 20 (I may be missing some) people who worked with Ron Rivera in Carolina. https://t.co/HV6yUMKeVK https://t.co/gqr2itsP3H	40706.0	RT @NickiJhabvala: Washington's coaching staff and front office now has at least 20 (I may be missing some) people who worked with Ron Rive…	683.0	True	full
1716067	1716067	60483ba79a265e0038f73e80	2021-03-10 03:23:14	[]	[{"url":"https://t.co/bHW0G1xOmN","expanded_url":"https://arrano.network/","display_url":"arrano.network","indices":[142,165]}]		[]	[]			Hello Mates, its time to verify your $ANO funds. Login to your Arrano Account and re-verify Email Download the ap… https://t.co/Qo0lOQbyxj	16.0	True	full
1716068	1716068	60483ba79a265e0038f73e8a	2021-03-10 03:23:14	[]	[]	Wed Mar 10 02:52:30 +0000 2021	[{"text":"EsperanzaDeVida","indices":[82,98]}]	[{"url":"https://t.co/8L6t7wzfpv","expanded_url":"https://revoluciontrespuntocero.mx/?p=388571","display_url":"revoluciontrespuntocero.mx/?p=388571","indices":[238,261]}]	El excelente trabajo de @m_ebrard Combinado con el amor que tiene @lopezobrador_ #EsperanzaDeVida Mañana llegarán a México 3 millones de vacunas de Cansino; son unidosis que fueron probadas en 15 mil mexicanos con muy buenos resultados https://t.co/8L6t7wzfpv vía @revolucion3_0	3812.0	RT @Silvio05430970: El excelente trabajo de @m_ebrard Combinado con el amor que tiene @lopezobrador_ #EsperanzaDeVida Mañana llegarán a M…	5035.0	True	full
1716069	1716069	60483ba79a265e0038f73e8c	2021-03-10 03:23:14	[]	[]	Tue Mar 09 11:58:44 +0000 2021	[{"text":"BankBachao_DeshBachao","indices":[244,266]}]	[{"url":"https://t.co/nbbA6P8fzT","expanded_url":"http://cr.in","display_url":"cr.in","indices":[72,95]}]	Rs.5.16 lac cr. NPA writtenoff by Banks from FY15 to FY19. Rs.2.34 lac https://t.co/nbbA6P8fzT FY20,Rs.1.15 lac cr in FY21upto Dec.2020.UPA-2 period,Rs.1.04 lac cr.written off.Govt must declare wilfulcorporate-loan default,a criminal Offence. #BankBachao_DeshBachao	287.0	RT @kskrishnaekm: Rs.5.16 lac cr. NPA writtenoff by Banks from FY15 to FY19. Rs.2.34 lac https://t.co/nbbA6P8fzT FY20,Rs.1.15 lac cr in FY…	17.0	True	full
1716070	1716070	60483ba79a265e0038f73ea8	2021-03-10 03:23:14	[]	[{"url":"https://t.co/NODkwcpyky","expanded_url":"https://youtu.be/xv_IaLHwgAQ","display_url":"youtu.be/xv_IaLHwgAQ","indices":[238,261]}]		[]	[]			@jodi_spi @AlexBerenson Ironically it’s medical professionals DUTY to report ALL vaccine adverse events but many me… https://t.co/AEWSbtLN3L	387.0	True	full
1716071	1716071	60483ba79a265e0038f73ebe	2021-03-10 03:23:14	[]	[]	Wed Mar 10 03:22:39 +0000 2021	[{"text":"COVID19Vaccine","indices":[134,149]},{"text":"COVID19Vic","indices":[238,249]}]	[{"url":"https://t.co/3CEXN82KdT","expanded_url":"http://www.health.gov.au/initiatives-and-programs/covid-19-vaccines","display_url":"health.gov.au/initiatives-an…","indices":[213,236]}]	High risk workers are receiving their vaccines through hubs set up across Vic. Grace, from @TheRMH was thrilled to receive hers. The #COVID19Vaccine is safe, effective and free. Info on the Aus Gov’s program at: https://t.co/3CEXN82KdT. #COVID19Vic https://t.co/C48FfGgM8o	203705.0	RT @VicGovDH: High risk workers are receiving their vaccines through hubs set up across Vic. Grace, from @TheRMH was thrilled to receive he…	628.0	True	full
1716072	1716072	60483ba89a265e0038f73ec2	2021-03-10 03:23:14	[]	[]	Tue Mar 09 09:47:57 +0000 2021	[]	[{"url":"https://t.co/MrUiVcjPvU","expanded_url":"https://www.livemint.com/news/world/austria-suspends-astrazeneca-covid-19-vaccine-batch-after-death-11615116433579.html","display_url":"livemint.com/news/world/aus…","indices":[244,267]}]	Austria suspends AstraZeneca COVID-19 vaccine batch after death. One 49-year-old woman died while a 35-year-old woman developed a pulmonary embolism and is recovering, after taking the shots. GREG HUNT RECEIVED THE ASTRA ZENECA VACCINATION. https://t.co/MrUiVcjPvU	5886.0	RT @WakeAustralia: Austria suspends AstraZeneca COVID-19 vaccine batch after death. One 49-year-old woman died while a 35-year-old woman d…	592.0	True	full
1716073	1716073	60483ba89a265e0038f73ec4	2021-03-10 03:23:14	[]	[{"url":"https://t.co/mQGh9sPNEd","expanded_url":"https://vimeo.com/521687738","display_url":"vimeo.com/521687738","indices":[250,273]}]		[]	[]			Como John David Rockefeller de la mano de su industria petroquímica cambió la medicina natural por la tóxica farmoq… https://t.co/eoLQ7GqHji	2664.0	True	full
1716074	1716074	60483ba89a265e0038f73ece	2021-03-10 03:23:14	[]	[]	Tue Mar 09 01:53:18 +0000 2021	[]	[{"url":"https://t.co/FC7P03bteB","expanded_url":"https://www.thedailybeast.com/texas-rep-dan-crenshaw-decided-the-covid-19-pandemic-was-the-perfect-time-to-buy-and-not-disclose-stocks?ref=author","display_url":"thedailybeast.com/texas-rep-dan-…","indices":[168,191]}]	NEW: Dan Crenshaw didn't buy any stocks as a congressman. Until the pandemic hit. Then he didn't disclose them, in violation of the STOCK Act. Twice. Me @thedailybeast https://t.co/FC7P03bteB	20028.0	RT @SollenbergerRC: NEW: Dan Crenshaw didn't buy any stocks as a congressman. Until the pandemic hit. Then he didn't disclose them, in viol…	76.0	True	full
1716075	1716075	60483ba89a265e0038f73ed2	2021-03-10 03:23:14	[]	[]	Thu Mar 04 04:57:25 +0000 2021	[]	[{"url":"https://t.co/Y6aavJAL1q","expanded_url":"https://twitter.com/baalegibreel/status/1367224596722716673?s=19","display_url":"twitter.com/baalegibreel/s…","indices":[245,268]}]	I didn't know that democracy is only just because you have internet connection....pre 1990s complete world was under autocratic rule with no democracy....thanks for new definition of democracy and hope oxford include in their dictionary also... https://t.co/Y6aavJAL1q https://t.co/aiZSwkNjDh	2020.0	RT @CleanRajwar: I didn't know that democracy is only just because you have internet connection....pre 1990s complete world was under autoc…	38.0	True	full
1716076	1716076	60483ba89a265e0038f73ede	2021-03-10 03:23:15	[]	[]	Tue Mar 09 20:10:27 +0000 2021	[{"text":"tbay","indices":[85,90]},{"text":"missing","indices":[91,99]},{"text":"missingperson","indices":[100,114]},{"text":"missingyouth","indices":[115,128]},{"text":"missingcanadian","indices":[129,145]}]	[{"url":"https://t.co/LIeIuecaQC","expanded_url":"https://www.thunderbaypolice.ca/news/missing-person-%E2%80%93-emily-iserhoff-15","display_url":"thunderbaypolice.ca/news/missing-p…","indices":[163,186]}]	Please help us locate a missing teen. Please retweet. Missing is Emily ISERHOFF, 15. #tbay #missing #missingperson #missingyouth #missingcanadian Media release: https://t.co/LIeIuecaQC https://t.co/paVkH5SUqd	5442.0	RT @tbpsmedia: Please help us locate a missing teen. Please retweet. Missing is Emily ISERHOFF, 15. #tbay #missing #missingperson #missingy…	1189.0	True	full
1716077	1716077	60483ba89a265e0038f73ee4	2021-03-10 03:23:15	[]	[]	Wed Mar 10 02:01:20 +0000 2021	[{"text":"ShrutiKapoor","indices":[6,19]},{"text":"COVID19","indices":[119,127]},{"text":"GBV","indices":[189,193]}]	[{"url":"https://t.co/DpWuJ5galB","expanded_url":"https://www.youtube.com/watch?v=6bIjUAP-WQo&feature=youtu.be","display_url":"youtube.com/watch?v=6bIjUA…","indices":[94,117]}]	Watch #ShrutiKapoor @kapoors_s Founder @SayftyCom on affect the pandemic is having on women 🎥https://t.co/DpWuJ5galB #COVID19 disproportionately affected girls and women with increase in #GBV @MenEngage @JoshLevs @RobertoValentUN @alexisohanian @cllrainslie @CaseP @cllrainslie https://t.co/1AWFeCQoGB	599.0	RT @ActivateImpact: Watch #ShrutiKapoor @kapoors_s Founder @SayftyCom on affect the pandemic is having on women 🎥https://t.co/DpWuJ5galB…	599.0	True	full
1716078	1716078	60483ba89a265e0038f73ee8	2021-03-10 03:23:15	[{"text":"Donbass","indices":[87,95]}]	[{"url":"https://t.co/gR9cb9zUT8","expanded_url":"http://zpr.io/RzyH5","display_url":"zpr.io/RzyH5","indices":[195,218]}]		[]	[]			Alguns ucranianos apostam que as forças militares da Ucrânia, lançarão uma ofensiva em #Donbass no dia 15 de março… https://t.co/YYMBGnu2uh	10576.0	True	full
1716079	1716079	60483ba89a265e0038f73ef2	2021-03-10 03:23:15	[{"text":"QuedateEnCasa","indices":[75,89]},{"text":"SanaDistancia","indices":[91,105]},{"text":"Puebla","indices":[107,114]},{"text":"UsaCubrebocas","indices":[115,129]}]	[{"url":"https://t.co/etE4HPunj9","expanded_url":"https://www.arrobanoticias.mx/2021/alerta/item/1126-en-cateo-en-la-margarita-fiscalia-puebla-aseguro-mas-de-50-dosis-de-droga","display_url":"arrobanoticias.mx/2021/alerta/it…","indices":[131,154]}]		[]	[]			En cateo en La Margarita, Fiscalía Puebla aseguró más de 50 dosis de droga #QuedateEnCasa #SanaDistancia #Puebla… https://t.co/pquBSnGgdw	1372.0	True	full
1716080	1716080	60483ba89a265e0038f73f02	2021-03-10 03:23:15	[{"text":"Poshmark","indices":[42,51]},{"text":"shopmycloset","indices":[133,146]}]	[{"url":"https://t.co/N4HbPZhNx7","expanded_url":"https://poshmark.com/listing/5f9de447633cfc823a88e6e6?utm_campaign=referral_code%3DALICIAINBAGLAND&utm_source=tw_sh&utm_content=feature%3Dsh_li_el_ios%26rfuid%3Dext1%3Ab3836c35-1cb0-4160-88fd-f140fc5c05ad%26ext_trk%3Dbranch","display_url":"poshmark.com/listing/5f9de4…","indices":[109,132]}]		[]	[]			Check out this listing I just added to my #Poshmark closet: ❄️”LET IT SNOW!” Face Mask, UNISEX DENIM Cotton.… https://t.co/Pn0lUJMjST	1.0	True	full
1716081	1716081	60483ba99a265e0038f73f3c	2021-03-10 03:23:15	[]	[{"url":"https://t.co/8XegIhMNMU","expanded_url":"http://redimagen.com.ar/el-museo-de-las-mujeres-y-el-museo-historico-marques-de-sobre-monte-reabren-sus-puertas/","display_url":"redimagen.com.ar/el-museo-de-la…","indices":[102,125]}]		[]	[]			El Museo de las Mujeres y el Museo Histórico Marqués de Sobre Monte reabren sus puertas. – Red Imagen… https://t.co/IaXCCkxV66	180.0	True	full
1716082	1716082	60483ba99a265e0038f73f44	2021-03-10 03:23:16	[]	[]	Wed Mar 10 02:35:29 +0000 2021	[]	[{"url":"https://t.co/iPvMjiNfVg","expanded_url":"https://www.cbc.ca/news/canada/montreal/quebec-covid-19-restrictions-vaccination-1.5942755","display_url":"cbc.ca/news/canada/mo…","indices":[256,279]}]	Oh god. Here we go again with this @francoislegault. (and Montreal PH made the same remark last week). Models and math aren’t getting the point across that this won’t work so let me just show you with our own data from Quebec what this plan looks like. 1/ https://t.co/iPvMjiNfVg	3617.0	RT @lisa_iannattone: Oh god. Here we go again with this @francoislegault. (and Montreal PH made the same remark last week). Models and math…	976.0	True	full
1716083	1716083	60483ba99a265e0038f73f4a	2021-03-10 03:23:16	[]	[]	Wed Mar 10 01:51:04 +0000 2021	[{"text":"AbLeg","indices":[237,243]},{"text":"abpoli","indices":[244,251]}]	[{"url":"https://t.co/GIoVIsSC2t","expanded_url":"https://www.cbc.ca/news/canada/edmonton/opposition-grills-alberta-health-minister-on-looming-ahs-layoffs-at-committee-meeting-1.5942805","display_url":"cbc.ca/news/canada/ed…","indices":[253,276]}]	The UCP has confirmed that "plans are essentially as announced in the fall” — when they said they planned to layoff 11,000 health care workers “after the pandemic” and outsource their jobs. Thanks frontline workers! The UCP are ghouls. #AbLeg #abpoli https://t.co/GIoVIsSC2t	12531.0	RT @gilmcgowan: The UCP has confirmed that "plans are essentially as announced in the fall” — when they said they planned to layoff 11,000…	76.0	True	full
1716084	1716084	60483ba99a265e0038f73f68	2021-03-10 03:23:16	[]	[]	Tue Mar 09 23:25:55 +0000 2021	[{"text":"Covid_19","indices":[173,182]}]	[{"url":"https://t.co/WUIUrMc9QA","expanded_url":"https://www.cartacapital.com.br/saude/19-hospitais-de-sao-paulo-atingem-lotacao-maxima-de-leitos-para-covid-19/","display_url":"cartacapital.com.br/saude/19-hospi…","indices":[185,208]}]	19 hospitais de São Paulo atingem lotação máxima de leitos para Covid-19. Outros seis registram ocupação acima de 95%. O colapso anunciado, infelizmente, se materializando. #Covid_19 https://t.co/WUIUrMc9QA	2465.0	RT @AnaLuBasilio: 19 hospitais de São Paulo atingem lotação máxima de leitos para Covid-19. Outros seis registram ocupação acima de 95%. O…	69.0	True	full
1716085	1716085	60483ba99a265e0038f73f6a	2021-03-10 03:23:16	[]	[{"url":"https://t.co/c83fNAPOhk","expanded_url":"http://She.is","display_url":"She.is","indices":[136,159]}]		[]	[]			"PSAKI: "Ask them again... It's not our program" FFS's she loves playing mickey the dunce, except I really don't th… https://t.co/Rbnf4M8Cs3	15089.0	True	full
1716086	1716086	60483baa9a265e0038f73f7c	2021-03-10 03:23:16	[]	[]	Tue Mar 09 17:08:16 +0000 2021	[{"text":"8M2021","indices":[19,26]},{"text":"cannabis","indices":[71,80]}]	[{"url":"https://t.co/5f5By1t83y","expanded_url":"https://www.eluniversal.com.mx/nacion/cannabis-comisiones-de-san-lazaro-avalan-uso-ludico-de-marihuana-y-despenalizar-posesion-de","display_url":"eluniversal.com.mx/nacion/cannabi…","indices":[143,166]}]	Mientras pasaba el #8M2021 metieron mano en la iniciativa para regular #cannabis. Sus modificaciones no toma en cuenta lo dicho por la @SCJN https://t.co/5f5By1t83y	1700.0	RT @RebecaCol: Mientras pasaba el #8M2021 metieron mano en la iniciativa para regular #cannabis. Sus modificaciones no toma en cuenta lo d…	2232.0	True	full
1716087	1716087	60483baa9a265e0038f73f94	2021-03-10 03:23:17	[]	[]	Wed Mar 10 00:33:53 +0000 2021	[]	[{"url":"https://t.co/6rxVgZAY67","expanded_url":"http://dozz.es/qskua2","display_url":"dozz.es/qskua2","indices":[125,148]}]	Urresti sobre vacuna contra el COVID-19: “Si para conseguirla debo viajar a China, Júpiter y Marte, yo mismo iré a traerlas” https://t.co/6rxVgZAY67	588736.0	RT @elcomercio_peru: Urresti sobre vacuna contra el COVID-19: “Si para conseguirla debo viajar a China, Júpiter y Marte, yo mismo iré a tra…	452.0	True	full
1716088	1716088	60483baa9a265e0038f73fc0	2021-03-10 03:23:17	[]	[]	Wed Mar 10 03:17:56 +0000 2021	[]	[{"url":"https://t.co/myC8f7WCfK","expanded_url":"https://bit.ly/2O9aXCH","display_url":"bit.ly/2O9aXCH","indices":[207,230]}]	"In virtually all urban and rural areas of the country, a single adult without children working full time must earn more than $15 per hour to have enough to pay for housing and other basic living expenses." https://t.co/myC8f7WCfK @EconomicPolicy	3176.0	RT @RWartzman: "In virtually all urban and rural areas of the country, a single adult without children working full time must earn more tha…	1550.0	True	full
1716089	1716089	60483bab9a265e0038f73fd8	2021-03-10 03:23:17	[]	[]	Wed Mar 10 03:21:02 +0000 2021	[]	[{"url":"https://t.co/iJdvCQbaxY","expanded_url":"http://www.yourdestinationnow.com/2021/03/ohio-man-91-who-was-accidentally-given.html","display_url":"yourdestinationnow.com/2021/03/ohio-m…","indices":[144,167]}]	Ohio man, 91, who was accidentally given his second Moderna vaccine shot TWICE within four hours is 'recovering' after his body went into shock https://t.co/iJdvCQbaxY	2763.0	RT @01kris: Ohio man, 91, who was accidentally given his second Moderna vaccine shot TWICE within four hours is 'recovering' after his body…	1810.0	True	full
1716090	1716090	60483bab9a265e0038f73fde	2021-03-10 03:23:17	[]	[{"url":"https://t.co/0ocSGqedqi","expanded_url":"https://www.forbes.com/sites/adamandrzejewski/2021/02/22/is-there-waste-or-bloated-spending-in-the-19-trillion-coronavirus-stimulus-bill/?sh=6c35ec7f39db","display_url":"forbes.com/sites/adamandr…","indices":[183,206]}]		[]	[]			@pasante1 @robreiner Read what I said, don't let your Democrat imagination twist it. Never said anything about welf… https://t.co/Hd0EtEJ8O4	7.0	True	full
1716091	1716091	60483bab9a265e0038f73ff0	2021-03-10 03:23:17	[]	[]	Mon Mar 08 10:11:10 +0000 2021	[{"text":"AFPyoucanTRUST","indices":[245,260]},{"text":"WeHealAsOne","indices":[261,273]}]	[{"url":"https://t.co/Sfgh89hX1J","expanded_url":"https://www.afp.mil.ph/index.php/8-afp-news/990-more-afp-units-receive-doses-of-coronavac-begin-vaccination","display_url":"afp.mil.ph/index.php/8-af…","indices":[220,243]}]	More frontline personnel from the different units of the Armed Forces of the Philippines will be receiving their doses of CoronaVac as the military helps transport over 19,000 vials of the vaccine today, March 8. Read: https://t.co/Sfgh89hX1J #AFPyoucanTRUST #WeHealAsOne https://t.co/SCWJhd872C	75105.0	RT @TeamAFP: More frontline personnel from the different units of the Armed Forces of the Philippines will be receiving their doses of Coro…	59.0	True	full
1716092	1716092	60483bab9a265e0038f73ffa	2021-03-10 03:23:18	[]	[]	Tue Mar 09 23:33:04 +0000 2021	[]	[{"url":"https://t.co/Kze3JKRNoR","expanded_url":"https://www.instagram.com/narceliogrud/","display_url":"instagram.com/narceliogrud/","indices":[130,153]}]	O artista plástico e querido amigo Narcélio Grud apresenta o revolucionário SPRAY ANTI-COVID brasileiro. Visite o Insta do Grud: https://t.co/Kze3JKRNoR https://t.co/76pA7XgIm5	27820.0	RT @lftofoli: O artista plástico e querido amigo Narcélio Grud apresenta o revolucionário SPRAY ANTI-COVID brasileiro. Visite o Insta do G…	31.0	True	full
1716093	1716093	60483bab9a265e0038f74000	2021-03-10 03:23:18	[]	[]	Wed Mar 10 03:15:37 +0000 2021	[]	[{"url":"https://t.co/ffP4Tlg5TZ","expanded_url":"https://montrealgazette.com/news/local-news/analysis-authorities-worried-by-rise-of-covid-19-variant-in-densely-populated-communities","display_url":"montrealgazette.com/news/local-new…","indices":[246,269]}]	1) Montreal authorities are alarmed by a sharp rise in cases of the B.1.1.7 variant in densely populated neighborhoods, where the positivity rate in the screening of COVID-19 samples has soared to as high as 25 per cent. Click on the link below. https://t.co/ffP4Tlg5TZ	23307.0	RT @Aaron_Derfel: 1) Montreal authorities are alarmed by a sharp rise in cases of the B.1.1.7 variant in densely populated neighborhoods, w…	662.0	True	full
1716094	1716094	60483bab9a265e0038f74004	2021-03-10 03:23:18	[]	[{"url":"https://t.co/v6KZ5E8GOC","expanded_url":"https://sendvidbot.com/CodedSteps1","display_url":"sendvidbot.com/CodedSteps1","indices":[59,82]}]		[]	[]			@CodedSteps1 Hey! Wink 🙂 You're all set!, your download's https://t.co/v6KZ5E8GOC , 👍 You can bookmark this link a… https://t.co/IY1V8jwvCE	12701.0	True	full
1716095	1716095	60483bab9a265e0038f7400c	2021-03-10 03:23:18	[]	[]	Wed Mar 10 03:17:38 +0000 2021	[{"text":"PimaBaseball","indices":[224,237]}]	[{"url":"https://t.co/kMelDqphK7","expanded_url":"http://pimaaztecs.com/sports/bsb/2020-21/releases/20210309xdjuzi","display_url":"pimaaztecs.com/sports/bsb/202…","indices":[238,261]}]	Check out the recap as Aztecs @BaseballPima breaks out the brooms for its 1st ACCAC Conference sweep of the season. Wilson Bannister threw a gem and huge hits from Parker Schmidt, Jose Enriquez, Alex Kelch and Trent Kiraly. #PimaBaseball https://t.co/kMelDqphK7 https://t.co/5TPCyMZXeo	3386.0	RT @PimaAthletics: Check out the recap as Aztecs @BaseballPima breaks out the brooms for its 1st ACCAC Conference sweep of the season. Wils…	62.0	True	full
1716096	1716096	60483bab9a265e0038f7400e	2021-03-10 03:23:18	[]	[]	Tue Mar 09 11:37:13 +0000 2021	[]	[{"url":"https://t.co/PnMjpg8iXX","expanded_url":"https://plus.lapresse.ca/screens/50fbcf3e-5c45-4250-8ccc-d883a40691ec__7C___0.html","display_url":"plus.lapresse.ca/screens/50fbcf…","indices":[257,280]}]	Important : il a moins bonne réputation parce que l’étude est difficile à interpréter et a eu des difficultés, mais vaccin d’Astra Zeneca est aussi efficace que vaccin Pfizer pour prévenir les hospitalisations et décès. Il ne faut pas hésiter à le recevoir https://t.co/PnMjpg8iXX	14323.0	RT @LussiD: Important : il a moins bonne réputation parce que l’étude est difficile à interpréter et a eu des difficultés, mais vaccin d’As…	842.0	True	full
1716097	1716097	60483bab9a265e0038f74012	2021-03-10 03:23:18	[]	[]	Tue Mar 09 23:57:31 +0000 2021	[{"text":"VacunasVip","indices":[46,57]}]	[{"url":"https://t.co/0cdKvlBHwt","expanded_url":"https://www.bloomberg.com/news/articles/2021-02-26/latin-america-s-widening-vaccine-scandal-claims-a-third-minister","display_url":"bloomberg.com/news/articles/…","indices":[255,278]}]	Argentina y Perú publicaron las listas de sus #VacunasVip. Solo en Ecuador, pese al escándalo, las autoridades de turno insisten en no presentar la lista a la opinión pública ¿Qué esconde el Gobierno insistiendo en mantener la información confidencial? https://t.co/0cdKvlBHwt	11504.0	RT @groninty: Argentina y Perú publicaron las listas de sus #VacunasVip. Solo en Ecuador, pese al escándalo, las autoridades de turno insis…	171.0	True	full
1716098	1716098	60483bab9a265e0038f7401a	2021-03-10 03:23:18	[]	[]	Tue Mar 09 19:38:54 +0000 2021	[{"text":"CooperativaEnCasa","indices":[82,100]}]	[{"url":"https://t.co/ky1z29EYZ6","expanded_url":"https://bit.ly/3cfLUph","display_url":"bit.ly/3cfLUph","indices":[101,124]}]	[Audio] Paris responde a críticas: No hay 27.000 fallecidos por Covid, son 21.000 #CooperativaEnCasa https://t.co/ky1z29EYZ6 https://t.co/4OKq2DMwJk	3011945.0	RT @Cooperativa: [Audio] Paris responde a críticas: No hay 27.000 fallecidos por Covid, son 21.000 #CooperativaEnCasa https://t.co/ky1z29EY…	53.0	True	full
1716099	1716099	60483bab9a265e0038f74030	2021-03-10 03:23:18	[]	[{"url":"https://t.co/zh2Yf98dXG","expanded_url":"https://ift.tt/35btAvp","display_url":"ift.tt/35btAvp","indices":[105,128]}]		[]	[]			In the minouette shop: University of Mississippi Map Latte Mug. Oxford, Mississippi Mug. by YoreChart at… https://t.co/BMgFyc91p3	2.0	True	full
1716100	1716100	60483bac9a265e0038f7403a	2021-03-10 03:23:18	[]	[]	Tue Mar 09 12:04:56 +0000 2021	[]	[{"url":"https://t.co/OzBHbHHIkb","expanded_url":"https://twitter.com/NPR/status/1369072446389837831","display_url":"twitter.com/NPR/status/136…","indices":[280,303]}]	Let’s call it what it is- straight and no chaser, the Republican Party in Georgia is going full Jim Crow &amp; are doing everything they can to suppress Black voters. There is no gray area. Either you support this or you don’t. Let me make a promise- WE ARE NOT GOING BACK! https://t.co/OzBHbHHIkb	744139.0	RT @harrisonjaime: Let’s call it what it is- straight and no chaser, the Republican Party in Georgia is going full Jim Crow &amp; are doing ev…	563.0	True	full
1716101	1716101	60483bac9a265e0038f74048	2021-03-10 03:23:18	[{"text":"fashionstylist","indices":[214,229]}]	[{"url":"https://t.co/DmUQ6GXtWT","expanded_url":"http://bit.ly/3mvVbxa","display_url":"bit.ly/3mvVbxa","indices":[189,212]}]		[]	[]			Health and Fitness sale | Up to 50% off Shop for Health Care Devices, Strength Training Equipment, Sports Supplemen… https://t.co/gGescRcVf8	5.0	True	full
1716102	1716102	60483bac9a265e0038f74060	2021-03-10 03:23:19	[]	[]	Wed Mar 10 01:40:37 +0000 2021	[]	[{"url":"https://t.co/w5rsiFzAf5","expanded_url":"https://youtu.be/EoyNJaF1ZOc","display_url":"youtu.be/EoyNJaF1ZOc","indices":[168,191]}]	- O que há de mais avançado no combate ao Covid na parceria Brasil/Israel. . @ItamaratyGovBr @ernestofaraujo . @minsaude . @mctic @Astro_Pontes . Link no YouTube: https://t.co/w5rsiFzAf5 https://t.co/lngcYzrfHO	6682990.0	RT @jairbolsonaro: - O que há de mais avançado no combate ao Covid na parceria Brasil/Israel. . @ItamaratyGovBr @ernestofaraujo . @minsau…	316.0	True	full
1716103	1716103	60483bac9a265e0038f74066	2021-03-10 03:23:19	[]	[]	Mon Mar 08 18:01:30 +0000 2021	[]	[{"url":"https://t.co/gGZhoafMbT","expanded_url":"https://twitter.com/MarkChangizi/status/1368974548054507526","display_url":"twitter.com/MarkChangizi/s…","indices":[208,231]}]	So, as UK students return to school with masks suggested, not required, US students return with “double-masking or the equivalent”? @naomirwolf @MomOnAMission30 @EWoodhouse7 @SebGorka @glennbeck @greggutfeld https://t.co/gGZhoafMbT	530.0	RT @Moms4Liberty: So, as UK students return to school with masks suggested, not required, US students return with “double-masking or the eq…	25.0	True	full
1716104	1716104	60483bad9a265e0038f74096	2021-03-10 03:23:19	[]	[]	Wed Mar 10 03:15:56 +0000 2021	[]	[{"url":"https://t.co/ui3YLYB1Jh","expanded_url":"https://twitter.com/LPOmx/status/1369392018783342598","display_url":"twitter.com/LPOmx/status/1…","indices":[224,247]}]	Grupo Bimbo y Grupo Lala lograron ser parte del proceso de vacunación durante la ausencia de López Gatell quien se oponía terminantemente. Digan lo que quieran pero pienso que darle espacio a esos buitres es un gran error. https://t.co/ui3YLYB1Jh	15584.0	RT @SadimLopez: Grupo Bimbo y Grupo Lala lograron ser parte del proceso de vacunación durante la ausencia de López Gatell quien se oponía t…	539.0	True	full
1716105	1716105	60483bad9a265e0038f740aa	2021-03-10 03:23:20	[]	[]	Wed Mar 10 02:30:00 +0000 2021	[{"text":"UniónBolivariana","indices":[124,141]}]	[{"url":"https://t.co/EYH2JZojbl","expanded_url":"https://www.vtv.gob.ve/mutaciones-espiga-sars-cov-2-afinidad-virus-ace2/","display_url":"vtv.gob.ve/mutaciones-esp…","indices":[143,166]}]	Mutaciones en la espiga del SARS-CoV-2 modulan la afinidad del virus con los receptores humanos ACE2 (+análisis in silico) #UniónBolivariana https://t.co/EYH2JZojbl https://t.co/D8r5HiVXgE	1812726.0	RT @VTVcanal8: Mutaciones en la espiga del SARS-CoV-2 modulan la afinidad del virus con los receptores humanos ACE2 (+análisis in silico)…	173.0	True	full
1716106	1716106	60483bad9a265e0038f740bc	2021-03-10 03:23:20	[]	[]	Tue Mar 09 17:05:00 +0000 2021	[]	[{"url":"https://t.co/L6rwAWJlPU","expanded_url":"https://reut.rs/3v55zB0","display_url":"reut.rs/3v55zB0","indices":[180,203]}]	Japan has decided to stage this summer's Tokyo Olympics and Paralympics without overseas spectators due to concern among the Japanese public about COVID-19, Kyodo news agency says https://t.co/L6rwAWJlPU https://t.co/jCTQRhwKp7	23218726.0	RT @Reuters: Japan has decided to stage this summer's Tokyo Olympics and Paralympics without overseas spectators due to concern among the J…	307.0	True	full
1716107	1716107	60483bad9a265e0038f740be	2021-03-10 03:23:20	[]	[]	Tue Mar 09 11:34:07 +0000 2021	[]	[{"url":"https://t.co/FhgXErqXsc","expanded_url":"https://inq.news/app","display_url":"inq.news/app","indices":[254,277]}]	How can this be EXCELLENT ? LOOK: The Philippines recorded the highest number of COVID-19 cases for the past three days in the Western Pacific Region, according to the WHO. 📷 : WHO Western Pacific Region via @inquirerdotnet More updates and stories at https://t.co/FhgXErqXsc https://t.co/ly8vFOeBMg	25769.0	RT @DrTonyLeachon: How can this be EXCELLENT ? LOOK: The Philippines recorded the highest number of COVID-19 cases for the past three days…	244.0	True	full
1716108	1716108	60483bad9a265e0038f740de	2021-03-10 03:23:20	[]	[]	Tue Mar 09 13:46:42 +0000 2021	[{"text":"Paraguay","indices":[0,9]}]	[{"url":"https://t.co/Vgh3xU357N","expanded_url":"https://www.telesurenglish.net/news/Paraguay-Lawmakers-Call-for-President-Mario-Abdos-Impeachment-20210309-0001.html","display_url":"telesurenglish.net/news/Paraguay-…","indices":[183,206]}]	#Paraguay | Opposition lawmakers will call for an impeachment trial against President Mario Abdo for his mishandling of the pandemic, which has sparked a wave of protests nationwide. https://t.co/Vgh3xU357N	112862.0	RT @telesurenglish: #Paraguay | Opposition lawmakers will call for an impeachment trial against President Mario Abdo for his mishandling of…	390.0	True	full
1716109	1716109	60483bae9a265e0038f740e8	2021-03-10 03:23:20	[]	[]	Tue Mar 09 22:53:29 +0000 2021	[{"text":"SB19WHATMVOutNow","indices":[101,118]}]	[{"url":"https://t.co/Jc1tfyCgsa","expanded_url":"https://bit.ly/2OFgcJV","display_url":"bit.ly/2OFgcJV","indices":[133,156]}]	PPOP KINGS! SB19 has released the official music video of its first single this year, titled “What?” #SB19WHATMVOutNow @SB19Official https://t.co/Jc1tfyCgsa	7324116.0	RT @ABSCBNNews: PPOP KINGS! SB19 has released the official music video of its first single this year, titled “What?” #SB19WHATMVOutNow @SB1…	47.0	True	full
1716110	1716110	60483bae9a265e0038f740ec	2021-03-10 03:23:20	[]	[]	Tue Mar 09 17:20:59 +0000 2021	[{"text":"ProtectEachOther","indices":[41,58]}]	[{"url":"https://t.co/LWxc50rfFg","expanded_url":"http://shopstands.com","display_url":"shopstands.com","indices":[231,254]}]	Wearing a mask is the easiest way we can #ProtectEachOther from COVID, but it's not the greatest for people who read lips. My new masks have a see-through panel to make communication easier, and they also benefit @RandomActsOrg! https://t.co/LWxc50rfFg 🤟 https://t.co/SUm2PbN3qF	40649.0	RT @Shoshannah7: Wearing a mask is the easiest way we can #ProtectEachOther from COVID, but it's not the greatest for people who read lips.…	248.0	True	full
1716111	1716111	60483bae9a265e0038f740fa	2021-03-10 03:23:20	[]	[]	Tue Mar 09 23:34:47 +0000 2021	[]	[{"url":"https://t.co/J0b2IAxOX7","expanded_url":"https://youtu.be/0L-GNlfNGtw","display_url":"youtu.be/0L-GNlfNGtw","indices":[126,149]}]	Ne manquez pas l'émission LE CANDIDAT avec @GThibodeau_Mtl . Le sujet de ce soir: L'endettement de la génération "covid". https://t.co/J0b2IAxOX7	16055.0	RT @AndrePitre_LUX: Ne manquez pas l'émission LE CANDIDAT avec @GThibodeau_Mtl . Le sujet de ce soir: L'endettement de la génération "co…	95.0	True	full
1716112	1716112	60483bae9a265e0038f74116	2021-03-10 03:23:21	[]	[]	Wed Mar 10 03:19:01 +0000 2021	[]	[{"url":"https://t.co/grPaQV7rcT","expanded_url":"https://www.animalpolitico.com/2021/03/nuevo-leon-devuelve-4-mil-vacunas-covid-sinovac-mal-estado/","display_url":"animalpolitico.com/2021/03/nuevo-…","indices":[205,228]}]	Las vacunas de Sinovac no pierden potencia: autoridades de la @SSalud_mx dijeron que la evidencia aportada por la misma empresa, señala que pueden soportar hasta más de siete días a 25 grados centígrados. https://t.co/grPaQV7rcT	2400959.0	RT @Pajaropolitico: Las vacunas de Sinovac no pierden potencia: autoridades de la @SSalud_mx dijeron que la evidencia aportada por la misma…	205.0	True	full
1716113	1716113	60483bae9a265e0038f74132	2021-03-10 03:23:21	[]	[]	Mon Mar 08 12:23:20 +0000 2021	[]	[{"url":"https://t.co/MkYeXlM359","expanded_url":"https://www.dw.com/en/coronavirus-digest-eu-expects-100-million-vaccines-per-month-from-april/a-56801567","display_url":"dw.com/en/coronavirus…","indices":[255,278]}]	EU expects major vaccine boost in April: 100 million per month — The boost in deliveries means 20 million doses could be administered in Germany every month. As of now, Germany has administered about 7.3 million doses since vaccinations began at December https://t.co/MkYeXlM359	190787.0	RT @alfonslopeztena: EU expects major vaccine boost in April: 100 million per month — The boost in deliveries means 20 million doses could…	813.0	True	full
1716114	1716114	60483bae9a265e0038f74138	2021-03-10 03:23:21	[]	[]	Tue Mar 09 10:56:33 +0000 2021	[{"text":"WhatsHappeningInMyanmar","indices":[95,119]},{"text":"Mar9Coup","indices":[121,130]},{"text":"CrimesAgainstHumanity","indices":[132,154]}]	[{"url":"https://t.co/Wc2LYz2zT3","expanded_url":"https://twitter.com/KhaingThitsarS1/status/1369240481113268232/photo/1","display_url":"pic.twitter.com/Wc2LYz2zT3","indices":[155,178]}]	In Myeik, terrorists brutally tortured a 15 years old (grade 9) student. This is child abuse ❌ #WhatsHappeningInMyanmar #Mar9Coup #CrimesAgainstHumanity https://t.co/Wc2LYz2zT3 https://t.co/suOPuQRlTk	223.0	RT @KhaingThitsarS1: In Myeik, terrorists brutally tortured a 15 years old (grade 9) student. This is child abuse ❌ #WhatsHappeningInMyanma…	67.0	True	full
1716115	1716115	60483bae9a265e0038f7413c	2021-03-10 03:23:21	[]	[]	Wed Mar 10 02:29:20 +0000 2021	[]	[{"url":"https://t.co/b9IzeUdJLv","expanded_url":"https://twitter.com/sitraloficial/status/1369132971404443651","display_url":"twitter.com/sitraloficial/…","indices":[273,296]}]	El sindicato de la Asamblea Legislativa, que NUNCA ha sido afín al Gobierno, hace esta denuncia. ¿Queda alguna duda de lo que están haciendo los diputados? Definitivamente, no les quedó claro el veredicto del pueblo salvadoreño. Por las buenas, no van a entender jamás. https://t.co/b9IzeUdJLv	2363532.0	RT @nayibbukele: El sindicato de la Asamblea Legislativa, que NUNCA ha sido afín al Gobierno, hace esta denuncia. ¿Queda alguna duda de lo…	108.0	True	full
1716116	1716116	60483baf9a265e0038f74166	2021-03-10 03:23:22	[]	[{"url":"https://t.co/nsDvlrWXVb","expanded_url":"https://www.espn.com/nba/story/_/id/29579676/miami-heat-meyers-leonard-chooses-stand-national-anthem","display_url":"espn.com/nba/story/_/id…","indices":[186,209]}]		[]	[]			@LeitungEvolved YOU WANNA KNOW THE BEST PART ABOUT THIS MOTHERFUCKER. HE WAS THE ONLY DUDE ON HIS TEAM TO FUCKING S… https://t.co/DMxCBIaHkr	142.0	True	full
1716117	1716117	60483baf9a265e0038f74178	2021-03-10 03:23:22	[]	[]	Wed Mar 10 03:22:21 +0000 2021	[{"text":"100años","indices":[48,56]},{"text":"Valparaíso","indices":[194,205]},{"text":"Santiago","indices":[208,217]}]	[{"url":"https://t.co/dPBpJXUnAX","expanded_url":"https://twitter.com/undecimavalpo/status/1369487939248472073","display_url":"twitter.com/undecimavalpo/…","indices":[219,242]}]	SALUDO | 🤝 Extendemos un reconocimiento por los #100años de Canje de Hermandad entre la @Novenacbs y la @undecimavalpo, quiénes han construido una solida relación en favor de sus comunidades en #Valparaíso y #Santiago. https://t.co/dPBpJXUnAX	106160.0	RT @CBV1851: SALUDO | 🤝 Extendemos un reconocimiento por los #100años de Canje de Hermandad entre la @Novenacbs y la @undecimavalpo, quiéne…	163.0	True	full
1716118	1716118	60483baf9a265e0038f7417e	2021-03-10 03:23:22	[]	[]	Tue Mar 09 13:32:03 +0000 2021	[]	[{"url":"https://t.co/fN2uOvlEeW","expanded_url":"https://revistaoeste.com/politica/o-fracasso-diante-da-covid","display_url":"revistaoeste.com/politica/o-fra…","indices":[146,169]}]	.@jrguzzo: 'Por que os hospitais públicos estão em colapso? Porque governadores e prefeitos fizeram mal o trabalho que estavam obrigados a fazer' https://t.co/fN2uOvlEeW	147150.0	RT @revistaoeste: .@jrguzzo: 'Por que os hospitais públicos estão em colapso? Porque governadores e prefeitos fizeram mal o trabalho que es…	151.0	True	full
1716119	1716119	60483baf9a265e0038f74198	2021-03-10 03:23:22	[]	[]	Wed Mar 10 02:12:06 +0000 2021	[]	[{"url":"https://t.co/GiDwRaNTY0","expanded_url":"https://www.aspistrategist.org.au/beijing-replicates-its-south-china-sea-tactics-in-the-himalayas/","display_url":"aspistrategist.org.au/beijing-replic…","indices":[236,259]}]	🇨🇳 is aggressively building many new villages in disputed borderlands to extend or consolidate its control over strategically important areas that India, Bhutan and Nepal maintain fall within their national boundaries. via @Byron_Wan https://t.co/GiDwRaNTY0	7235.0	RT @CCP_China_Watch: 🇨🇳 is aggressively building many new villages in disputed borderlands to extend or consolidate its control over strate…	98.0	True	full
1716120	1716120	60483bb09a265e0038f741b6	2021-03-10 03:23:22	[]	[]	Wed Mar 10 01:21:25 +0000 2021	[]	[{"url":"https://t.co/VgVx6xfUYM","expanded_url":"https://twitter.com/jennycohn1/status/1369431515847856137","display_url":"twitter.com/jennycohn1/sta…","indices":[138,161]}]	Hey peeps! Can you please share this and ping your member of Congress about this issue. It’s kind of an esoteric thing, but it matters. https://t.co/VgVx6xfUYM	130153.0	RT @PamKeithFL: Hey peeps! Can you please share this and ping your member of Congress about this issue. It’s kind of an esoteric thing, b…	43.0	True	full
1716121	1716121	60483bb09a265e0038f741c2	2021-03-10 03:23:23	[]	[]	Tue Feb 23 20:54:09 +0000 2021	[]	[{"url":"https://t.co/tidQsKVwWc","expanded_url":"https://www.defense.gov/Newsroom/Advisories/Advisory/Article/2512210/secretary-austin-travels-to-usnorthcom-vaccination-centers-uss-nimitz/","display_url":"defense.gov/Newsroom/Advis…","indices":[248,271]}]	I'll also be visiting USS NIMITZ where I'll be thanking the crew for their incredible work and sacrifice over the last ten months. Finally, I'll be visiting two @USNavy vaccination sites to see how we're making vaccines available to our workforce. https://t.co/tidQsKVwWc	285333.0	RT @SecDef: I'll also be visiting USS NIMITZ where I'll be thanking the crew for their incredible work and sacrifice over the last ten mont…	24.0	True	full
1716122	1716122	60483bb09a265e0038f741c6	2021-03-10 03:23:23	[]	[]	Wed Mar 10 03:15:05 +0000 2021	[]	[{"url":"https://t.co/7ssBTB8Yyn","expanded_url":"https://trib.al/oo2flok","display_url":"trib.al/oo2flok","indices":[251,274]}]	Four in 10 children in the U.S. live in households struggling to afford basic expenses. The new coronavirus relief bill will provide a child benefit — direct payments per child to households making under $150,000. It could cut child poverty in half. https://t.co/7ssBTB8Yyn	3073307.0	RT @nprpolitics: Four in 10 children in the U.S. live in households struggling to afford basic expenses. The new coronavirus relief bill w…	179.0	True	full
1716123	1716123	60483bb09a265e0038f741ca	2021-03-10 03:23:23	[]	[]	Tue Mar 09 23:37:36 +0000 2021	[]	[{"url":"https://t.co/SLmZjSZmIJ","expanded_url":"https://g1.globo.com/sp/sao-paulo/noticia/2021/03/09/ao-menos-30-pessoas-com-covid-19-morreram-na-fila-por-vagas-de-uti-no-estado-de-sp-em-marco-media-de-mortes-bate-recorde-pelo-2o-dia.ghtml","display_url":"g1.globo.com/sp/sao-paulo/n…","indices":[137,160]}]	Sp: Ao menos 30 pessoas com Covid morreram na fila por vagas de UTI no estado de SP em março; média de mortes bate recorde pelo 2º dia https://t.co/SLmZjSZmIJ	3646.0	RT @thaislazzeri: Sp: Ao menos 30 pessoas com Covid morreram na fila por vagas de UTI no estado de SP em março; média de mortes bate record…	69.0	True	full
1716124	1716124	60483bb09a265e0038f741cc	2021-03-10 03:23:23	[]	[]	Wed Mar 10 01:51:04 +0000 2021	[{"text":"AbLeg","indices":[237,243]},{"text":"abpoli","indices":[244,251]}]	[{"url":"https://t.co/GIoVIsSC2t","expanded_url":"https://www.cbc.ca/news/canada/edmonton/opposition-grills-alberta-health-minister-on-looming-ahs-layoffs-at-committee-meeting-1.5942805","display_url":"cbc.ca/news/canada/ed…","indices":[253,276]}]	The UCP has confirmed that "plans are essentially as announced in the fall” — when they said they planned to layoff 11,000 health care workers “after the pandemic” and outsource their jobs. Thanks frontline workers! The UCP are ghouls. #AbLeg #abpoli https://t.co/GIoVIsSC2t	12531.0	RT @gilmcgowan: The UCP has confirmed that "plans are essentially as announced in the fall” — when they said they planned to layoff 11,000…	911.0	True	full
1716125	1716125	60483bb09a265e0038f741d2	2021-03-10 03:23:23	[]	[]	Wed Mar 10 03:08:52 +0000 2021	[]	[{"url":"https://t.co/RrIqTnXLtg","expanded_url":"https://www.theguardian.com/australia-news/2021/mar/10/dr-fauci-praises-australias-covid-lockdowns-viruses-dont-mutate-unless-they-replicate","display_url":"theguardian.com/australia-news…","indices":[248,271]}]	Dr Fauci: “.. best thing that we can do really is to get ...control over ...replication of the virus. This was something the US had not managed to do in the same way as Australia because Australia’s lockdowns were more stringent and effective. “ https://t.co/RrIqTnXLtg	22722.0	RT @billbowtell: Dr Fauci: “.. best thing that we can do really is to get ...control over ...replication of the virus. This was something…	3073.0	True	full
1716126	1716126	60483bb09a265e0038f741d4	2021-03-10 03:23:23	[]	[]	Wed Mar 10 02:48:26 +0000 2021	[{"text":"vehicle","indices":[40,48]},{"text":"climate","indices":[95,103]}]	[{"url":"https://t.co/cC0sH7oTfF","expanded_url":"https://twitter.com/johnmyers/status/1369478896878460928","display_url":"twitter.com/johnmyers/stat…","indices":[217,240]}]	If California wants to stay a leader in #vehicle emissions, @AirResources need to adopt strong #climate emissions standards now, not waste time by relying on its weak agreement with the automakers for next few years. https://t.co/cC0sH7oTfF	1164.0	RT @Maya4EJ: If California wants to stay a leader in #vehicle emissions, @AirResources need to adopt strong #climate emissions standards no…	1510.0	True	full
1716127	1716127	60483bb09a265e0038f741dc	2021-03-10 03:23:23	[]	[]	Wed Mar 10 03:16:26 +0000 2021	[{"text":"JakobsWife","indices":[241,252]},{"text":"JakobsWifeSXSW","indices":[253,268]},{"text":"SXSW2021","indices":[269,278]}]	[{"url":"https://t.co/z7CXDWj5ON","expanded_url":"http://bit.ly/2MWFRgY","display_url":"bit.ly/2MWFRgY","indices":[91,114]}]	JAKOB'S WIFE will have its World Premiere @SXSW on Wed 3/17!! Badge holders ▶️ RSVP here: https://t.co/z7CXDWj5ON. Join the cast &amp; crew after the screening for a LIVE Q&amp;A on Twitter at 8pm PST/11pm EST. Just include the hashtags #JakobsWife #JakobsWifeSXSW #SXSW2021 https://t.co/LkvIDr02rJ	48345.0	RT @barbaracrampton: JAKOB'S WIFE will have its World Premiere @SXSW on Wed 3/17!! Badge holders ▶️ RSVP here: https://t.co/z7CXDWj5ON. …	5058.0	True	full
1716128	1716128	60483bb09a265e0038f741e2	2021-03-10 03:23:23	[]	[]	Wed Mar 10 00:30:04 +0000 2021	[{"text":"AméricaLatina","indices":[3,17]},{"text":"Caribe","indices":[23,30]},{"text":"COVID19","indices":[124,132]},{"text":"género","indices":[169,176]}]	[{"url":"https://t.co/yzYHxJkVWg","expanded_url":"http://ow.ly/lTcG50DUHfI","display_url":"ow.ly/lTcG50DUHfI","indices":[243,266]}]	En #AméricaLatina y el #Caribe se han implementado 415 medidas para abordar los impactos sociales y económicos de la crisis #COVID19. La mitad de ellas son sensibles al #género. Conoce más en este nuevo documento de @PNUDLAC y @ONUMujeres. https://t.co/yzYHxJkVWg https://t.co/pW39MKRrQZ	10223.0	RT @PNUDPanama: En #AméricaLatina y el #Caribe se han implementado 415 medidas para abordar los impactos sociales y económicos de la crisis…	377.0	True	full
1716129	1716129	60483bb09a265e0038f741ec	2021-03-10 03:23:23	[]	[]	Wed Mar 10 03:00:00 +0000 2021	[]	[{"url":"https://t.co/fJR9mNJCGr","expanded_url":"https://politi.co/3ejfflw","display_url":"politi.co/3ejfflw","indices":[257,280]}]	House Democrats' campaign arm is officially ending its ban on political consultants who work with candidates challenging Democratic incumbents in primaries, clinching a major victory for progressives. Rep. Alexandria Ocasio-Cortez: "It's an enormous win." https://t.co/fJR9mNJCGr	1162744.0	RT @kylegriffin1: House Democrats' campaign arm is officially ending its ban on political consultants who work with candidates challenging…	121.0	True	full
1716130	1716130	60483bb19a265e0038f741fe	2021-03-10 03:23:23	[]	[]	Wed Mar 10 03:00:23 +0000 2021	[]	[{"url":"https://t.co/fU4ZDPPhe4","expanded_url":"https://www.spot.ph/eatdrink/the-latest-eat-drink/85499/mcdonalds-astrazeneca-vaccines-employees-a3284-20210309","display_url":"spot.ph/eatdrink/the-l…","indices":[146,169]}]	Wow! McDonald’s Philippines purchased close to 100,000 COVID-19 vaccine doses from AstraZeneca, and will be vaccinating their employees for free. https://t.co/fU4ZDPPhe4	11383.0	RT @MiaMagdalena: Wow! McDonald’s Philippines purchased close to 100,000 COVID-19 vaccine doses from AstraZeneca, and will be vaccinating t…	467.0	True	full
1716131	1716131	60483bb19a265e0038f74238	2021-03-10 03:23:24	[]	[]	Wed Mar 10 03:08:39 +0000 2021	[]	[{"url":"https://t.co/vZCMAPmJHR","expanded_url":"http://apne.ws/KbvBUM4","display_url":"apne.ws/KbvBUM4","indices":[250,273]}]	Alaska has become the first state to drop eligibility requirements and allow anyone 16 or older who lives or works in the state to get a COVID vaccination. Alaska leads all states in the percentage of people who have received two doses of a vaccine. https://t.co/vZCMAPmJHR	15101131.0	RT @AP: Alaska has become the first state to drop eligibility requirements and allow anyone 16 or older who lives or works in the state to…	2559.0	True	full
1716132	1716132	60483bb19a265e0038f7423c	2021-03-10 03:23:24	[]	[]	Tue Mar 09 20:28:54 +0000 2021	[{"text":"UniónBolivariana","indices":[124,141]}]	[{"url":"https://t.co/EYH2JZFUzV","expanded_url":"https://www.vtv.gob.ve/mutaciones-espiga-sars-cov-2-afinidad-virus-ace2/","display_url":"vtv.gob.ve/mutaciones-esp…","indices":[143,166]}]	Mutaciones en la espiga del SARS-CoV-2 modulan la afinidad del virus con los receptores humanos ACE2 (+análisis in silico) #UniónBolivariana https://t.co/EYH2JZFUzV https://t.co/ANX8bXqMh9	1812726.0	RT @VTVcanal8: Mutaciones en la espiga del SARS-CoV-2 modulan la afinidad del virus con los receptores humanos ACE2 (+análisis in silico)…	151.0	True	full
1716133	1716133	60483bb19a265e0038f7424c	2021-03-10 03:23:24	[]	[]	Tue Mar 09 23:20:11 +0000 2021	[]	[{"url":"https://t.co/tqcScXQQKh","expanded_url":"https://metro.co.uk/2021/03/08/hancocks-department-did-90m-ppe-deal-with-firm-listed-at-hotel-room-14210310/","display_url":"metro.co.uk/2021/03/08/han…","indices":[121,144]}]	Someone's been caught with his hands in the cookie jar once again. Do you still believe the lies this numpty tells you? https://t.co/tqcScXQQKh	151.0	RT @ollietheantijab: Someone's been caught with his hands in the cookie jar once again. Do you still believe the lies this numpty tells you…	283.0	True	full
1716134	1716134	60483bb29a265e0038f74270	2021-03-10 03:23:25	[]	[]	Tue Mar 09 19:21:19 +0000 2021	[]	[{"url":"https://t.co/WxBQkd9sGC","expanded_url":"https://twitter.com/AMEcuador/status/1369332635676385297","display_url":"twitter.com/AMEcuador/stat…","indices":[260,283]}]	Rechazamos las agresiones contra los alcaldes que enfrentaron la pandemia ante la ineptitud de Moreno. ¡Claro que hay recursos para cubrir las urgencias de las y los ecuatorianos! Nosotros sí cumpliremos con los municipios. El gobierno de la banca ya se va. https://t.co/WxBQkd9sGC	99825.0	RT @ecuarauz: Rechazamos las agresiones contra los alcaldes que enfrentaron la pandemia ante la ineptitud de Moreno. ¡Claro que hay recurso…	32.0	True	full
1716135	1716135	60483bb29a265e0038f74278	2021-03-10 03:23:25	[]	[{"url":"https://t.co/q0gZAEN1jJ","expanded_url":"https://trib.al/Sjg5xnV","display_url":"trib.al/Sjg5xnV","indices":[123,146]}]		[]	[]			A winter COVID-19 surge devastated California, but now counties are rapidly reopening as vaccinations rise and case… https://t.co/j5vgUuRo2s	530.0	True	full
1716136	1716136	60483bb29a265e0038f7427e	2021-03-10 03:23:25	[]	[]	Thu Mar 04 14:08:02 +0000 2021	[]	[{"url":"https://t.co/j7X6NxG3oe","expanded_url":"https://www.washingtonpost.com/opinions/2021/03/04/covid-trump-xi-josh-rogin/?arc404=true","display_url":"washingtonpost.com/opinions/2021/…","indices":[108,131]}]	The first excerpt of my book CHAOS UNDER HEAVEN:Trump, Xi, and the Battle for the 21st Century is now LIVE: https://t.co/j7X6NxG3oe @washingtonpost	231359.0	RT @joshrogin: The first excerpt of my book CHAOS UNDER HEAVEN:Trump, Xi, and the Battle for the 21st Century is now LIVE: https://t.co/j7X…	185.0	True	full
1716137	1716137	60483bb29a265e0038f7429c	2021-03-10 03:23:25	[]	[]	Wed Mar 10 03:07:54 +0000 2021	[{"text":"COVID19","indices":[8,16]},{"text":"CubaPorLaVida","indices":[218,232]},{"text":"CubaEsCiencia","indices":[233,247]},{"text":"Cuba","indices":[248,253]}]	[{"url":"https://t.co/NyqhTsGFNY","expanded_url":"https://www.presidencia.gob.cu/es/noticias/los-ninos-si-se-enferman-y-tienen-secuelas-de-la-covid-19/","display_url":"presidencia.gob.cu/es/noticias/lo…","indices":[256,279]}]	Reunión #COVID19 | Estudios confirman que los niños que enferman pueden arrastrar secuelas en el tiempo y se muestran resultados positivos por uso del Nasalferón junto a las medidas sanitarias para cortar el contagio. #CubaPorLaVida #CubaEsCiencia #Cuba🇨🇺 https://t.co/NyqhTsGFNY	150868.0	RT @PresidenciaCuba: Reunión #COVID19 | Estudios confirman que los niños que enferman pueden arrastrar secuelas en el tiempo y se muestran…	1541.0	True	full
1716138	1716138	60483bb39a265e0038f742b4	2021-03-10 03:23:25	[]	[]	Sat Mar 06 02:22:39 +0000 2021	[{"text":"prensa","indices":[39,46]},{"text":"Formosa","indices":[66,74]},{"text":"Transparencia","indices":[112,126]},{"text":"acceso","indices":[132,139]},{"text":"pandemia","indices":[176,185]}]	[{"url":"https://t.co/WadY9Qglyu","expanded_url":"https://www.lanacion.com.ar/politica/formosa-detienen-a-una-periodista-y-hieren-con-balas-de-goma-a-otro-nid05032021/?outputType=amp&__twitter_impression=true&s=09","display_url":"lanacion.com.ar/politica/formo…","indices":[186,209]}]	Las limitaciones para el trabajo de la #prensa en la provincia de #Formosa son de gravedad extrema e impiden la #Transparencia y el #acceso a la información imprescindibles en #pandemia https://t.co/WadY9Qglyu	2052.0	RT @infociudadana_: Las limitaciones para el trabajo de la #prensa en la provincia de #Formosa son de gravedad extrema e impiden la #Transp…	2257.0	True	full
1716139	1716139	60483bb39a265e0038f742be	2021-03-10 03:23:25	[]	[]	Wed Mar 10 03:14:38 +0000 2021	[]	[{"url":"https://t.co/e6Br3VsDJu","expanded_url":"https://twitter.com/Akamekill93?s=09","display_url":"twitter.com/Akamekill93?s=…","indices":[123,146]}]	‼Salgan de ahi porfavor, recuerden denunciar,bloquear y NO interactuar porfavor, así q en este tweet avisen a sus mutis 🖇:https://t.co/e6Br3VsDJu https://t.co/HO0QP31Lfv	12660.0	RT @I_LUVKOOK: ‼Salgan de ahi porfavor, recuerden denunciar,bloquear y NO interactuar porfavor, así q en este tweet avisen a sus mutis 🖇:h…	56.0	True	full
1716140	1716140	60483bb39a265e0038f742c2	2021-03-10 03:23:25	[]	[]	Wed Mar 10 03:11:25 +0000 2021	[]	[{"url":"https://t.co/U2xxBgFkEf","expanded_url":"https://www.hindustantimes.com/real-estate/dda-housing-scheme-2021-draw-of-lots-today-all-you-need-to-know-101615344324395.html","display_url":"hindustantimes.com/real-estate/dd…","indices":[172,195]}]	The Delhi Development Authority will hold a draw of lots for its housing scheme for the year 2021 today Here’s everything you need to know about the scheme and the draw https://t.co/U2xxBgFkEf	7910526.0	RT @htTweets: The Delhi Development Authority will hold a draw of lots for its housing scheme for the year 2021 today Here’s everything y…	41.0	True	full
1716141	1716141	60483bb39a265e0038f742c6	2021-03-10 03:23:25	[]	[]	Wed Mar 10 00:29:33 +0000 2021	[{"text":"yoconmarcopolo","indices":[77,92]}]	[{"url":"https://t.co/YkuM7eo0ci","expanded_url":"https://youtu.be/3BNfBd9YdXk","display_url":"youtu.be/3BNfBd9YdXk","indices":[152,175]}]	Ser tendencia por recibir tanto apoyo esta cabrón banda, chingos de gracias. #yoconmarcopolo 🚨 Les comparto esto para Info y retro con sus comentarios. https://t.co/YkuM7eo0ci 🚨 https://t.co/n171pftsHQ	69254.0	RT @LordMarcoPolo: Ser tendencia por recibir tanto apoyo esta cabrón banda, chingos de gracias. #yoconmarcopolo 🚨 Les comparto esto para In…	143.0	True	full
1716142	1716142	60483bb39a265e0038f742d4	2021-03-10 03:23:26	[]	[]	Wed Mar 10 03:14:38 +0000 2021	[]	[{"url":"https://t.co/e6Br3VsDJu","expanded_url":"https://twitter.com/Akamekill93?s=09","display_url":"twitter.com/Akamekill93?s=…","indices":[123,146]}]	‼Salgan de ahi porfavor, recuerden denunciar,bloquear y NO interactuar porfavor, así q en este tweet avisen a sus mutis 🖇:https://t.co/e6Br3VsDJu https://t.co/HO0QP31Lfv	12660.0	RT @I_LUVKOOK: ‼Salgan de ahi porfavor, recuerden denunciar,bloquear y NO interactuar porfavor, así q en este tweet avisen a sus mutis 🖇:h…	37.0	True	full
1716143	1716143	60483bb39a265e0038f742d6	2021-03-10 03:23:26	[]	[]	Tue Mar 09 17:31:18 +0000 2021	[]	[{"url":"https://t.co/uzZuLISrn4","expanded_url":"https://apnews.com/article/tennessee-prisons-archive-coronavirus-pandemic-62b0490c3feca203a48fad8f721527e5","display_url":"apnews.com/article/tennes…","indices":[254,277]}]	NASHVILLE, Tenn. (AP) — After initially deeming that inoculating prisoners could be a “PR nightmare,” officials on Tuesday said some inmates were receiving a COVID-19 vaccine — but only those who qualify as part of other groups the state has prioritized https://t.co/uzZuLISrn4	7938.0	RT @kkruesi: NASHVILLE, Tenn. (AP) — After initially deeming that inoculating prisoners could be a “PR nightmare,” officials on Tuesday sai…	3514.0	True	full
1716144	1716144	60483bb39a265e0038f742fa	2021-03-10 03:23:26	[]	[]	Tue Mar 09 09:18:57 +0000 2021	[{"text":"auspol","indices":[210,217]}]	[{"url":"https://t.co/73IvfqF1kE","expanded_url":"https://inqld.com.au/opinion/2021/03/09/its-deja-vu-all-over-again-as-morrison-begins-to-come-unstuck-in-a-crisis/","display_url":"inqld.com.au/opinion/2021/0…","indices":[219,242]}]	“Meanwhile, the ..pursuit of Julia Gillard over allegations of impropriety decades ago – which led to a royal commission – is an indisputable argument for having an independent inquiry into Porter’s actions .”#auspol https://t.co/73IvfqF1kE	108943.0	RT @SwannyQLD: “Meanwhile, the ..pursuit of Julia Gillard over allegations of impropriety decades ago – which led to a royal commission –…	4425.0	True	full
1716145	1716145	60483bb39a265e0038f74302	2021-03-10 03:23:26	[]	[]	Wed Mar 10 00:29:33 +0000 2021	[{"text":"yoconmarcopolo","indices":[77,92]}]	[{"url":"https://t.co/YkuM7eo0ci","expanded_url":"https://youtu.be/3BNfBd9YdXk","display_url":"youtu.be/3BNfBd9YdXk","indices":[152,175]}]	Ser tendencia por recibir tanto apoyo esta cabrón banda, chingos de gracias. #yoconmarcopolo 🚨 Les comparto esto para Info y retro con sus comentarios. https://t.co/YkuM7eo0ci 🚨 https://t.co/n171pftsHQ	69254.0	RT @LordMarcoPolo: Ser tendencia por recibir tanto apoyo esta cabrón banda, chingos de gracias. #yoconmarcopolo 🚨 Les comparto esto para In…	435.0	True	full
1716146	1716146	60483bb49a265e0038f7431a	2021-03-10 03:23:26	[]	[{"url":"https://t.co/5jOISOY677","expanded_url":"https://app.abcsmartcookies.com/?fbclid=IwAR0ZDw1XiKrOwF13sFJQUBSCDdjfEKj-YnnddYzHkskdtyqNHQXCfpqCnVg#/social-link-landing/a3741c88-b82d-4739-bf63-6151136820c6","display_url":"app.abcsmartcookies.com/?fbclid=IwAR0Z…","indices":[259,282]}]		[]	[]			@h_meeezy Restock? My daughter is selling. We have the new toast yays and the chocolate covered s’mores they are di… https://t.co/tvPtwlfi6Y	14.0	True	full
1716147	1716147	60483bb49a265e0038f74324	2021-03-10 03:23:26	[]	[]	Wed Mar 10 01:31:36 +0000 2021	[]	[{"url":"https://t.co/EkqZay40CN","expanded_url":"https://twitter.com/insfran_gildo/status/1369453598086692867","display_url":"twitter.com/insfran_gildo/…","indices":[131,154]}]	Che @horaciorlarreta quizás soy yo pero me da la sensación que Gildo se está pasando por el culo tu “vergüenza” a cruzarte con él. https://t.co/EkqZay40CN	16880.0	RT @tomasrebord: Che @horaciorlarreta quizás soy yo pero me da la sensación que Gildo se está pasando por el culo tu “vergüenza” a cruzarte…	13.0	True	full
1716148	1716148	60483bb49a265e0038f74336	2021-03-10 03:23:27	[]	[]	Wed Mar 10 02:23:08 +0000 2021	[]	[{"url":"https://t.co/lSS3jWsuQU","expanded_url":"http://todaviaswimwear.com","display_url":"todaviaswimwear.com","indices":[170,193]}]	Estoy buscando creadores de contenido que quieran bikinis gratis a cambio de un poquito de exposición en sus redes y así, ayudarnos a crecer en un momento difícil 🌞 para https://t.co/lSS3jWsuQU obvioo! Si conocen a alguien que le pueda interesar le dicen porfaaa y sino rt 🤍 lqm	108.0	RT @marinamora_: Estoy buscando creadores de contenido que quieran bikinis gratis a cambio de un poquito de exposición en sus redes y así,…	184.0	True	full
1716149	1716149	60483bb49a265e0038f74344	2021-03-10 03:23:27	[]	[{"url":"https://t.co/jRSmkGh5fN","expanded_url":"https://www.wsj.com/articles/covid-19-pill-shows-promise-in-preliminary-testing-11615006861?reflink=desktopwebshare_twitter","display_url":"wsj.com/articles/covid…","indices":[193,216]}]		[]	[]			A Covid-19 pill knocked down infectious virus in volunteers in a preliminary study, a positive sign for a drug that… https://t.co/DvkyePgOhr	7716.0	True	full
1716150	1716150	60483bb49a265e0038f7434e	2021-03-10 03:23:27	[]	[]	Tue Mar 09 11:20:40 +0000 2021	[]	[{"url":"https://t.co/bMerSQKZDm","expanded_url":"https://www.amazon.com/dp/B08FCM28R5/ref=as_sl_pc_tf_til?tag=spartyhawkcac-20&linkCode=w00&linkId=0f5aec2d18e6cc0ad045183c42edb960&creativeASIN=B08FCM28R5&fbclid=IwAR2iEAkh1nqDltnWOguj37WdfDE-3-cvI-ZEYQ5BvNmbuK7-pNCyKzn6zVc","display_url":"amazon.com/dp/B08FCM28R5/…","indices":[255,278]}]	Just ordered our 3rd round since March ‘20...not saying they have prevented us from catching COVID-19, but it hasn't hurt! Even after receiving 1st dose of Moderno 💉 last wk, we’re keeping up w/ our 2 Elderberry gummies/day to stay ahead of the variants! https://t.co/bMerSQKZDm	4590.0	RT @SpartyHawkCache: Just ordered our 3rd round since March ‘20...not saying they have prevented us from catching COVID-19, but it hasn't h…	131.0	True	full
1716151	1716151	60483bb49a265e0038f74350	2021-03-10 03:23:27	[]	[]	Tue Mar 09 18:03:51 +0000 2021	[]	[{"url":"https://t.co/QqUT5qJoQl","expanded_url":"https://pubmed.ncbi.nlm.nih.gov/33400268/","display_url":"pubmed.ncbi.nlm.nih.gov/33400268/","indices":[209,232]}]	A reminder what science says about social distancing and mask use: "After subtracting the epidemic and lrNPI effects, we find no clear, significant beneficial effect of mrNPIs on case growth in any country. " https://t.co/QqUT5qJoQl Via John P A Ioannidis.	77205.0	RT @justin_hart: A reminder what science says about social distancing and mask use: "After subtracting the epidemic and lrNPI effects, we f…	113.0	True	full
1716152	1716152	60483bb49a265e0038f74358	2021-03-10 03:23:27	[]	[]	Tue Mar 09 21:53:36 +0000 2021	[]	[{"url":"https://t.co/ZeaRX1eK0V","expanded_url":"https://twitter.com/AlbertoZevallo5/status/1369401441287368710","display_url":"twitter.com/AlbertoZevallo…","indices":[170,193]}]	@KeikoFujimori Le FELICITO!!!!!!!!! éso es MANO DURA Y CONTUNDENTE... le dejo ésto... Mira ésta teoría... inflarán a López Aliaga?... en SEGUNDA VUELTA le SACAN ALGO?... https://t.co/ZeaRX1eK0V	11891.0	RT @AlbertoZevallo5: @KeikoFujimori Le FELICITO!!!!!!!!! éso es MANO DURA Y CONTUNDENTE... le dejo ésto... Mira ésta teoría... inflarán a L…	1538.0	True	full
1716153	1716153	60483bb59a265e0038f74370	2021-03-10 03:23:27	[{"text":"Flipboard10forToday","indices":[128,148]}]	[{"url":"https://t.co/n9EkWzg1sn","expanded_url":"https://flip.it/104T","display_url":"flip.it/104T","indices":[80,103]},{"url":"https://t.co/6b266VRnTE","expanded_url":"https://www.npr.org/sections/coronavirus-live-updates/2021/03/09/974841565/heres-whats-in-the-american-rescue-plan-as-it-heads-toward-final-passage","display_url":"npr.org/sections/coron…","indices":[104,127]}]		[]	[]			Here's What's In The American Rescue Plan As It Heads Toward Final Passage from https://t.co/n9EkWzg1sn… https://t.co/MZ6nxg4HHv	553.0	True	full
1716154	1716154	60483bb59a265e0038f7438c	2021-03-10 03:23:28	[]	[]	Wed Mar 10 03:22:54 +0000 2021	[]	[{"url":"https://t.co/U4iL7lD7XM","expanded_url":"https://starmometer.com/2021/01/28/100-asian-heartthrobs-2021-elimination-round/amp/","display_url":"starmometer.com/2021/01/28/100…","indices":[102,125]}]	DIFUNDAN 📢 Se está realizando una vm diaria para sunghoon en starmometer que durará hasta el 15/03 🖇https://t.co/U4iL7lD7XM Horarios: ー Primera ola 9PM - 10PM 🇸🇻🇭🇳🇳🇮🇬🇹🇨🇷🇲🇽 10PM - 11PM 🇨🇴🇪🇨🇵🇪🇵🇦🇨🇺 11PM - 12AM 🇩🇴🇵🇷🇻🇪🇧🇴 12AM - 1AM 🇧🇷🇦🇷🇺🇾🇨🇱🇵🇾 4AM - 5AM 🇪🇸 https://t.co/rNfq1hhjY4	1079.0	RT @RiKIG0TIC: DIFUNDAN 📢 Se está realizando una vm diaria para sunghoon en starmometer que durará hasta el 15/03 🖇https://t.co/U4iL7lD7X…	1054.0	True	full
1716155	1716155	60483bb59a265e0038f74398	2021-03-10 03:23:28	[]	[]	Wed Mar 10 02:37:50 +0000 2021	[]	[{"url":"https://t.co/Ou708tvn2a","expanded_url":"https://www.axios.com/alaska-first-covid-vaccine-age-16-2ae69ee1-b368-4658-8403-80dd2b2277a1.html?utm_source=twitter&utm_medium=social&utm_campaign=editorial&utm_content=health-alaskavaccine","display_url":"axios.com/alaska-first-c…","indices":[136,159]}]	NEW: Alaska will allow anyone over the age of 16 to get the COVID-19 vaccine, Gov. Michael Dunleavy (R) says — "effective immediately." https://t.co/Ou708tvn2a	569573.0	RT @axios: NEW: Alaska will allow anyone over the age of 16 to get the COVID-19 vaccine, Gov. Michael Dunleavy (R) says — "effective immedi…	9.0	True	full
1716156	1716156	60483bb59a265e0038f7439a	2021-03-10 03:23:28	[]	[]	Wed Mar 10 03:12:27 +0000 2021	[]	[{"url":"https://t.co/ECRJyFCwRs","expanded_url":"https://www.openvaers.com/covid-data","display_url":"openvaers.com/covid-data","indices":[26,49]}]	@Mompracem_ @drsimonegold https://t.co/ECRJyFCwRs To date 1,265 deaths and 2,743 hospitalizations after COVID-19 vaccine have been reported to VAERS. 2010 Harvard study showed that less than ONE PERCENT of adverse reactions are reported to VAERS. They're supposed to investigate the serious reactions.	582.0	RT @amrita418: @Mompracem_ @drsimonegold https://t.co/ECRJyFCwRs To date 1,265 deaths and 2,743 hospitalizations after COVID-19 vaccine hav…	716.0	True	full
1716157	1716157	60483bb59a265e0038f7439e	2021-03-10 03:23:27	[]	[{"url":"https://t.co/CJ9kmlK4CM","expanded_url":"https://youtu.be/bAEwjxdXBIY","display_url":"youtu.be/bAEwjxdXBIY","indices":[291,314]}]		[]	[]			@Cruelbones1 @rtsmallstreams @BlazedRTs @sme_rt @FMC_RTs @PromoteAMGamers @SupStreamers @promo_streams No, you dont… https://t.co/nIzF18NTpm	2891.0	True	full
1716158	1716158	60483bb69a265e0038f743c0	2021-03-10 03:23:28	[]	[]	Wed Mar 10 02:55:00 +0000 2021	[]	[{"url":"https://t.co/HYosLj9mya","expanded_url":"https://expansion.mx/empresas/2021/03/09/iniciativa-privada-participara-proceso-de-vacunacion-covid","display_url":"expansion.mx/empresas/2021/…","indices":[151,174]}]	Empresas, como Bimbo, Lala y el Deportivo Tolucal participarán en un programa piloto para ayudar en la aplicación de vacunas contra COVID-19 en Edomex https://t.co/HYosLj9mya	4018684.0	RT @ExpansionMx: Empresas, como Bimbo, Lala y el Deportivo Tolucal participarán en un programa piloto para ayudar en la aplicación de vacun…	130.0	True	full
1716159	1716159	60483bb69a265e0038f743da	2021-03-10 03:23:28	[]	[]	Wed Mar 10 02:50:00 +0000 2021	[{"text":"UniónBolivariana","indices":[97,114]}]	[{"url":"https://t.co/SlstLJNlUx","expanded_url":"https://www.vtv.gob.ve/despliegan-jornada-vacunacion-distrito-capital/","display_url":"vtv.gob.ve/despliegan-jor…","indices":[116,139]}]	Despliegan Jornada de vacunación contra la COVID-19 en 46 áreas de salud del Distrito Capital #UniónBolivariana https://t.co/SlstLJNlUx https://t.co/DATIA8ryg4	1812726.0	RT @VTVcanal8: Despliegan Jornada de vacunación contra la COVID-19 en 46 áreas de salud del Distrito Capital #UniónBolivariana https://…	341.0	True	full
1716160	1716160	60483bb69a265e0038f743e8	2021-03-10 03:23:28	[]	[]	Tue Mar 09 17:53:07 +0000 2021	[{"text":"Brexit","indices":[0,7]}]	[{"url":"https://t.co/xAUbv3ffwm","expanded_url":"https://www.theguardian.com/uk-news/2021/mar/09/uk-germany-trade-slumps-brexit-covid?CMP=Share_iOSApp_Other","display_url":"theguardian.com/uk-news/2021/m…","indices":[10,33]}]	#Brexit https://t.co/xAUbv3ffwm That awkward moment when you listen to the government response to this and it's transparently obvious that they simply don't have a clue what to do about all this and are now simply *hoping* that it'll all *somehow* work out alright. 🤞🤞😳🤞🤞	526.0	RT @JohnDoh40281930: #Brexit https://t.co/xAUbv3ffwm That awkward moment when you listen to the government response to this and it's tra…	4375.0	True	full
1716161	1716161	60483bb69a265e0038f743f2	2021-03-10 03:23:29	[]	[]	Wed Mar 10 03:10:30 +0000 2021	[]	[{"url":"https://t.co/GyTEy7QuZl","expanded_url":"https://bit.ly/30qe6Ao","display_url":"bit.ly/30qe6Ao","indices":[257,280]}]	Macomb County Prosecutor Peter Lucido, the chief law enforcement officer for the 3rd largest county in Michigan, says people who lost loved ones to COVID inside nursing homes should gather vital info about circumstances of death and report to local police. https://t.co/GyTEy7QuZl	36562.0	RT @MIGOP: Macomb County Prosecutor Peter Lucido, the chief law enforcement officer for the 3rd largest county in Michigan, says people who…	144.0	True	full
1716162	1716162	60483bb69a265e0038f74404	2021-03-10 03:23:29	[]	[]	Wed Mar 10 03:08:39 +0000 2021	[]	[{"url":"https://t.co/vZCMAPmJHR","expanded_url":"http://apne.ws/KbvBUM4","display_url":"apne.ws/KbvBUM4","indices":[250,273]}]	Alaska has become the first state to drop eligibility requirements and allow anyone 16 or older who lives or works in the state to get a COVID vaccination. Alaska leads all states in the percentage of people who have received two doses of a vaccine. https://t.co/vZCMAPmJHR	15101132.0	RT @AP: Alaska has become the first state to drop eligibility requirements and allow anyone 16 or older who lives or works in the state to…	269.0	True	full
1716163	1716163	60483bb69a265e0038f74406	2021-03-10 03:23:29	[]	[]	Tue Mar 09 21:08:19 +0000 2021	[{"text":"ViviremosYVenceremos","indices":[0,21]},{"text":"YSiTePropongo","indices":[23,37]},{"text":"Cuba","indices":[39,44]}]	[{"url":"https://t.co/mo1usvQZk4","expanded_url":"http://www.cubadebate.cu/noticias/2021/03/09/madre-cienfueguera-que-dio-a-luz-en-estado-critico-por-covid-conoce-a-su-hija/","display_url":"cubadebate.cu/noticias/2021/…","indices":[136,159]}]	#ViviremosYVenceremos #YSiTePropongo #Cuba sigue demostrando lo que se logra cuando una sola vida vale más que millones de dólares. https://t.co/mo1usvQZk4 @cubadebatecu	1487.0	RT @PedroPiket: #ViviremosYVenceremos #YSiTePropongo #Cuba sigue demostrando lo que se logra cuando una sola vida vale más que millones…	2489.0	True	full
1716164	1716164	60483bb69a265e0038f7440c	2021-03-10 03:23:29	[{"text":"sports","indices":[134,141]}]	[{"url":"https://t.co/q2jA9XN7qa","expanded_url":"https://hedgeaccordingly.com/kansas-big-12-tournament-hopes-take-blow-with-loss-of-david-mccormack-tristan-enaruna-to-covid-19-protocols/?utm_source=ReviveOldPost&utm_medium=social&utm_campaign=ReviveOldPost","display_url":"hedgeaccordingly.com/kansas-big-12-…","indices":[110,133]}]		[]	[]			Kansas' Big 12 tournament hopes take blow with loss of David McCormack, Tristan Enaruna to COVID-19 protocols… https://t.co/0SlbEodJ9X	16573.0	True	full
1716165	1716165	60483bb69a265e0038f74410	2021-03-10 03:23:29	[]	[]	Wed Mar 10 03:15:02 +0000 2021	[]	[{"url":"https://t.co/9GDzqSrV00","expanded_url":"https://www.politico.com/news/2021/03/09/biden-american-rescue-plan-covid-474919","display_url":"politico.com/news/2021/03/0…","indices":[197,220]}]	President Biden is planning more media, a major speech, an address to Congress and a road show featuring VP Kamala Harris — all with an eye on promoting the massive, soon-to-be passed Covid bill. https://t.co/9GDzqSrV00	4502059.0	RT @politico: President Biden is planning more media, a major speech, an address to Congress and a road show featuring VP Kamala Harris — a…	1819.0	True	full
1716166	1716166	60483bb79a265e0038f74420	2021-03-10 03:23:29	[]	[]	Wed Mar 10 02:52:51 +0000 2021	[]	[{"url":"https://t.co/naMSTBoW89","expanded_url":"http://Coronavirus.LACity.org/VaxAppointment","display_url":"Coronavirus.LACity.org/VaxAppointment","indices":[226,249]}]	Vaccine appointments are still available at City-run sites. While Dodger Stadium is our biggest location, we have other sites accessible without a car — including our new @USC site, Lincoln Park and San Fernando Park. Visit https://t.co/naMSTBoW89 to make an appointment today. https://t.co/mnJ8bZKMSo	420317.0	RT @MayorOfLA: Vaccine appointments are still available at City-run sites. While Dodger Stadium is our biggest location, we have other sit…	34.0	True	full
1716167	1716167	60483bb79a265e0038f74432	2021-03-10 03:23:30	[]	[]	Wed Mar 10 03:00:43 +0000 2021	[{"text":"EXO","indices":[153,157]},{"text":"엑소","indices":[158,161]},{"text":"SEHUN","indices":[162,168]},{"text":"세훈","indices":[169,172]},{"text":"오세훈","indices":[173,177]}]	[{"url":"https://t.co/Q8XvXVTVR0","expanded_url":"https://www.instagram.com/stories/somebymi/2526017560484671844/","display_url":"instagram.com/stories/someby…","indices":[52,75]},{"url":"https://t.co/bcWhog1xoH","expanded_url":"https://www.instagram.com/stories/somebymi/2526017558573850410/","display_url":"instagram.com/stories/someby…","indices":[79,102]},{"url":"https://t.co/RTlp3lTS01","expan…	210310 somebymi InstaStory. SEHUN x SOME BY MI 👉🏻 https://t.co/Q8XvXVTVR0 👉🏻 https://t.co/bcWhog1xoH https://t.co/RTlp3lTS01 https://t.co/lCtFnlW7N8 #EXO #엑소 #SEHUN #세훈 #오세훈 @weareoneEXO @exoonearewe https://t.co/Tqe20Qhr3s	214655.0	RT @EXOXOXOID: 210310 somebymi InstaStory. SEHUN x SOME BY MI 👉🏻 https://t.co/Q8XvXVTVR0 👉🏻 https://t.co/bcWhog1xoH https://t.co/RTlp3lT…	3900.0	True	full
1716168	1716168	60483bb79a265e0038f74438	2021-03-10 03:23:30	[]	[]	Wed Mar 10 02:00:00 +0000 2021	[]	[{"url":"https://t.co/bdebIShZyX","expanded_url":"https://www.luybendilday.com/obituary/armando-balaoro","display_url":"luybendilday.com/obituary/arman…","indices":[224,247]}]	ARMANDO BALAORO, 64, of Long Beach, California, died of COVID on Feb. 21, 2021. "He enjoyed giving and his kindness and generosity was immeasurable. He touched many lives through his love, his jokes and his giving soul." https://t.co/bdebIShZyX https://t.co/OhaJXP9mYH	147504.0	RT @FacesOfCOVID: ARMANDO BALAORO, 64, of Long Beach, California, died of COVID on Feb. 21, 2021. "He enjoyed giving and his kindness and…	241.0	True	full
1716169	1716169	60483bb79a265e0038f74452	2021-03-10 03:23:30	[]	[]	Wed Mar 10 03:08:27 +0000 2021	[]	[{"url":"https://t.co/x40pa0CNtx","expanded_url":"https://www.infobae.com/america/eeuu/2021/03/09/estados-unidos-acuso-a-rusia-de-sembrar-desinformacion-sobre-las-vacunas-y-poner-en-peligro-a-la-poblacion-estan-usando-sus-viejos-trucos/","display_url":"infobae.com/america/eeuu/2…","indices":[151,174]}]	Estados Unidos acusó a Rusia de sembrar desinformación sobre las vacunas y poner en peligro a la población: “Están usando sus viejos trucos” - Infobae https://t.co/x40pa0CNtx	53080.0	RT @Desdemona_jna: Estados Unidos acusó a Rusia de sembrar desinformación sobre las vacunas y poner en peligro a la población: “Están usand…	1554.0	True	full
1716170	1716170	60483bb89a265e0038f74472	2021-03-10 03:23:30	[]	[]	Wed Mar 10 00:04:07 +0000 2021	[]	[{"url":"https://t.co/tj6z8v4bpI","expanded_url":"https://youtu.be/771-_wOyYik","display_url":"youtu.be/771-_wOyYik","indices":[185,208]}]	Mirvac sacks people, gets them to fill out JobKeeper forms. No tax on $20b income, massive profits in pandemic year, rakes in JK subsidy, refuses to pay it back. Then there's Solly Lew https://t.co/tj6z8v4bpI via @YouTube	59399.0	RT @MichaelWestBiz: Mirvac sacks people, gets them to fill out JobKeeper forms. No tax on $20b income, massive profits in pandemic year, ra…	2645.0	True	full
1716171	1716171	60483bb89a265e0038f74474	2021-03-10 03:23:30	[]	[]	Sat Mar 06 07:20:16 +0000 2021	[{"text":"ONLYFANS","indices":[42,51]},{"text":"RT","indices":[144,147]}]	[{"url":"https://t.co/P4T4dkBjHO","expanded_url":"http://onlyfans.com/domenico10","display_url":"onlyfans.com/domenico10","indices":[156,179]},{"url":"https://t.co/P4T4dkBjHO","expanded_url":"http://onlyfans.com/domenico10","display_url":"onlyfans.com/domenico10","indices":[180,203]},{"url":"https://t.co/P4T4dkBjHO","expanded_url":"http://onlyfans.com/domenico10","display_url":"onlyfans.com/domen…	Del 5 al 15 de marzo SUSCRIBETE A NUESTRO #ONLYFANS POR SOLO $3.00 AL MES🔞🤙🏽🤤 corre!🏃y disfruta de todo nuestro contenido casero y muy caliente🥵#RT 👇🏽👇🏽👇🏽 https://t.co/P4T4dkBjHO https://t.co/P4T4dkBjHO https://t.co/P4T4dkBjHO @Fabiocolombo171 https://t.co/pGWgqkvCG6	95365.0	RT @Fabio04702604: Del 5 al 15 de marzo SUSCRIBETE A NUESTRO #ONLYFANS POR SOLO $3.00 AL MES🔞🤙🏽🤤 corre!🏃y disfruta de todo nuestro contenid…	0.0	True	full
1716172	1716172	60483bb89a265e0038f74482	2021-03-10 03:23:30	[]	[{"url":"https://t.co/Bv1ZCQMNZb","expanded_url":"https://tinyurl.com/ychpd7uc","display_url":"tinyurl.com/ychpd7uc","indices":[164,187]}]		[]	[]			AMD Could Release Its Own Crypto GPU to Mine Ethereum to Calm Down the Skirmish Between Miners and Gamers – Mining… https://t.co/a6WxLJbLiD	2964.0	True	full
1716173	1716173	60483bb89a265e0038f74492	2021-03-10 03:23:30	[]	[]	Tue Mar 09 12:23:13 +0000 2021	[]	[{"url":"https://t.co/vhCezO8ryL","expanded_url":"https://www.excelsior.com.mx/opinion/pascal-beltran-del-rio/la-violencia-indomita/1436737","display_url":"excelsior.com.mx/opinion/pascal…","indices":[255,278]}]	México tuvo antier tuvo el día con más asesinatos (103) en lo que va de 2021. La violencia no se conmueve con discursos y esto pinta para otro año con más de 30 mil homicidios. Es el México al que la pandemia le quitó los abrazos y le dejó puros balazos. https://t.co/vhCezO8ryL	717489.0	RT @beltrandelrio: México tuvo antier tuvo el día con más asesinatos (103) en lo que va de 2021. La violencia no se conmueve con discursos…	38.0	True	full
1716174	1716174	60483bb89a265e0038f7449e	2021-03-10 03:23:31	[]	[]	Wed Mar 10 01:20:06 +0000 2021	[]	[{"url":"https://t.co/937RCn2KYn","expanded_url":"https://gofund.me/fba103f9","display_url":"gofund.me/fba103f9","indices":[256,279]}]	Hey everyone. I have bad news. After two years working as a professional blacksmith, due to Corona Virus, I have unfortunately been let go. I have a plan for me becoming a blacksmith again. Hope you guys can help out. I'm in a really bad place right now. https://t.co/937RCn2KYn	736.0	RT @arackious: Hey everyone. I have bad news. After two years working as a professional blacksmith, due to Corona Virus, I have unfortunat…	534.0	True	full
1716175	1716175	60483bb99a265e0038f744d4	2021-03-10 03:23:31	[]	[]	Wed Mar 10 00:04:31 +0000 2021	[{"text":"ATENCIÓN","indices":[0,9]},{"text":"COVID19","indices":[82,90]}]	[{"url":"https://t.co/EwuCa5y928","expanded_url":"https://buff.ly/2N0uO6e","display_url":"buff.ly/2N0uO6e","indices":[228,251]}]	#ATENCIÓN | Una flota de 164 laboratorios chinos vendió y donó pruebas rápidas de #COVID19 defectuosas en 70 países. Ecuador fue el país que más compró de la región y en donde el sector privado aún las comercializa. ENTÉRESE ▶️ https://t.co/EwuCa5y928 https://t.co/fPqKCoUb8k	492452.0	RT @revistavistazo: #ATENCIÓN | Una flota de 164 laboratorios chinos vendió y donó pruebas rápidas de #COVID19 defectuosas en 70 países. Ec…	553.0	True	full
1716176	1716176	60483bb99a265e0038f744d8	2021-03-10 03:23:31	[]	[]	Wed Mar 03 17:00:16 +0000 2021	[{"text":"mask","indices":[33,38]},{"text":"COVID19","indices":[139,147]}]	[{"url":"https://t.co/4RZFqyjsb6","expanded_url":"https://go.usa.gov/xs569","display_url":"go.usa.gov/xs569","indices":[177,200]}]	RT @HHSGov: Are you wearing your #mask correctly 😷🤔? If your mask isn’t covering your mouth AND nose, then you still risk being exposed to #COVID19. Get the facts from @CDCgov: https://t.co/4RZFqyjsb6. https://t.co/XfL4o3vyFq	102175.0	RT @medlineplus: RT @HHSGov: Are you wearing your #mask correctly 😷🤔? If your mask isn’t covering your mouth AND nose, then you still risk…	162.0	True	full
1716177	1716177	60483bb99a265e0038f744da	2021-03-10 03:23:31	[]	[]	Tue May 05 22:36:15 +0000 2020	[{"text":"COVID19","indices":[89,97]},{"text":"onpoli","indices":[262,269]}]	[{"url":"https://t.co/lpxQFUgibc","expanded_url":"https://twitter.com/QPbriefing/status/1257798286762795008","display_url":"twitter.com/QPbriefing/sta…","indices":[270,293]}]	Ontario surgeons say fewer cancer referrals "doesn't mean cancer has slowed down" during #COVID19. Dr. @ShadyAshamalla says it means "those people are walking around not knowing they have cancer because we’re not doing what we know we need to do for screening." #onpoli https://t.co/lpxQFUgibc	1213.0	RT @snehduggal: Ontario surgeons say fewer cancer referrals "doesn't mean cancer has slowed down" during #COVID19. Dr. @ShadyAshamalla says…	2039.0	True	full
1716178	1716178	60483bb99a265e0038f744de	2021-03-10 03:23:31	[]	[{"url":"https://t.co/Q2BADpTrSs","expanded_url":"https://www.forbes.com/sites/andreaanderson/2021/03/09/for-high-risk-cancer-patients-experts-consider-any-vaccine-induced-covid-19-protection-beneficial/","display_url":"forbes.com/sites/andreaan…","indices":[222,245]}]		[]	[]			“... most cancer patients on treatment should get a Covid-19 shot as soon as it is available to them, since even lo… https://t.co/iGpxpMtYXp	15323.0	True	full
1716179	1716179	60483bb99a265e0038f744e6	2021-03-10 03:23:31	[]	[]	Wed Mar 10 02:56:41 +0000 2021	[]	[{"url":"https://t.co/kTgynD5s0X","expanded_url":"https://twitter.com/seokpinkz_?s=09","display_url":"twitter.com/seokpinkz_?s=09","indices":[125,148]}]	Porfavor salgan de ahi, no es para nada gracioso lo q está sucediendo,así que utilicen este tweet y avisen a sus mutuals! 🖇:https://t.co/kTgynD5s0X https://t.co/5gjVHoEuAi	12661.0	RT @I_LUVKOOK: Porfavor salgan de ahi, no es para nada gracioso lo q está sucediendo,así que utilicen este tweet y avisen a sus mutuals! 🖇…	1117.0	True	full
1716180	1716180	60483bb99a265e0038f744f2	2021-03-10 03:23:32	[]	[]	Tue Mar 09 17:13:02 +0000 2021	[{"text":"Benitez","indices":[15,23]},{"text":"Paraguay","indices":[27,36]},{"text":"cabinet","indices":[63,71]}]	[{"url":"https://t.co/cflTKWlXHW","expanded_url":"https://buff.ly/3qj6jPm","display_url":"buff.ly/3qj6jPm","indices":[201,224]}]	President Abdo #Benitez of #Paraguay is expected to change his #cabinet. Following protests against government action in response to COVID-19, he has asked all ministers to resign, reports @AJEnglish. https://t.co/cflTKWlXHW https://t.co/L8skEw7NS7	6541.0	RT @GlobalAmericans: President Abdo #Benitez of #Paraguay is expected to change his #cabinet. Following protests against government action…	390.0	True	full
1716181	1716181	60483bba9a265e0038f74522	2021-03-10 03:23:32	[]	[]	Wed Mar 10 02:30:26 +0000 2021	[{"text":"BetoASaber","indices":[0,11]}]	[{"url":"https://t.co/fbYPmV3tfr","expanded_url":"https://willax.tv/beto-ortiz-estan-aplicando-a-los-ancianos-la-vacuna-de-sinopharm-y-no-la-de-pfizer-como-prometio-violeta-bermudez/","display_url":"willax.tv/beto-ortiz-est…","indices":[129,152]}]	#BetoASaber | Beto Ortiz: Están aplicando a los ancianos la vacuna de Sinopharm y no la de Pfizer como prometió Violeta Bermúdez https://t.co/fbYPmV3tfr	316471.0	RT @willaxtv: #BetoASaber | Beto Ortiz: Están aplicando a los ancianos la vacuna de Sinopharm y no la de Pfizer como prometió Violeta Bermú…	126.0	True	full
1716182	1716182	60483bba9a265e0038f74532	2021-03-10 03:23:32	[]	[]	Tue Mar 09 13:13:25 +0000 2021	[]	[{"url":"https://t.co/5y671ZegrP","expanded_url":"https://jonathanturley.org/2021/03/09/near-unanimous-supreme-court-rules-against-georgia-gwinnett-college-in-free-speech-victory/","display_url":"jonathanturley.org/2021/03/09/nea…","indices":[209,232]}]	If Georgia Gwinnett College wanted to foster greater unity in its use of “free speech zones,” it succeeded in prompting a near unanimous Supreme Court in ruling against it in favor of free speech this week... https://t.co/5y671ZegrP	204620.0	RT @JonathanTurley: If Georgia Gwinnett College wanted to foster greater unity in its use of “free speech zones,” it succeeded in prompting…	38.0	True	full
1716183	1716183	60483bba9a265e0038f7453a	2021-03-10 03:23:32	[]	[{"url":"https://t.co/eSrWY5h67b","expanded_url":"http://twitch.tv/jakenbakeLIVE","display_url":"twitch.tv/jakenbakeLIVE","indices":[256,279]}]		[]	[]			THE ONLY TRUE, FACTUAL, OBJECTIVELY SPEAKING FAST FOOD TIER LIST IS HAPPENING RIGHT NOW THIS ISNT FOR CLOUT CHASIN… https://t.co/3PtRqzzthO	78416.0	True	full
1716184	1716184	60483bba9a265e0038f7453e	2021-03-10 03:23:32	[]	[]	Wed Mar 10 02:57:58 +0000 2021	[{"text":"TTONM","indices":[10,16]},{"text":"SFF","indices":[22,26]},{"text":"Anthology","indices":[27,37]},{"text":"Stories","indices":[41,49]},{"text":"Authors","indices":[56,64]}]	[{"url":"https://t.co/x19tpvCTTH","expanded_url":"https://www.amazon.com/dp/B08WJXVQ9B","display_url":"amazon.com/dp/B08WJXVQ9B","indices":[274,297]}]	@KWriterK #TTONM is a #SFF #Anthology 10 #Stories by 10 #Authors A sprinkle of romance A touch of light &amp; A bite of dark, Come escape with Nissa beneath the ocean, wear a mask &amp; be anyone, become anything, But careful not to be trapped as a phantom...forever. 🎭 https://t.co/x19tpvCTTH	10520.0	RT @DaveneLG: @KWriterK #TTONM is a #SFF #Anthology 10 #Stories by 10 #Authors A sprinkle of romance A touch of light &amp; A bite of dark, C…	6657.0	True	full
1716185	1716185	60483bba9a265e0038f7455c	2021-03-10 03:23:32	[]	[]	Tue Mar 09 20:25:35 +0000 2021	[]	[{"url":"https://t.co/lQnhwrV0br","expanded_url":"http://moonlightmountaindesigns.com","display_url":"moonlightmountaindesigns.com","indices":[116,139]}]	Had your eyes 👀 on my rings?!? I have over 40 crystal options and they are ALL 15% off with code MAGIC15 🔮🙏🏻💞🌈🌙 ⬇️ https://t.co/lQnhwrV0br https://t.co/tbE5VHolo0	4787.0	RT @moonlightmtn: Had your eyes 👀 on my rings?!? I have over 40 crystal options and they are ALL 15% off with code MAGIC15 🔮🙏🏻💞🌈🌙 ⬇️ https…	1827.0	True	full
1716186	1716186	60483bba9a265e0038f7455e	2021-03-10 03:23:32	[]	[]	Wed Mar 10 03:19:01 +0000 2021	[]	[{"url":"https://t.co/grPaQV7rcT","expanded_url":"https://www.animalpolitico.com/2021/03/nuevo-leon-devuelve-4-mil-vacunas-covid-sinovac-mal-estado/","display_url":"animalpolitico.com/2021/03/nuevo-…","indices":[205,228]}]	Las vacunas de Sinovac no pierden potencia: autoridades de la @SSalud_mx dijeron que la evidencia aportada por la misma empresa, señala que pueden soportar hasta más de siete días a 25 grados centígrados. https://t.co/grPaQV7rcT	2400959.0	RT @Pajaropolitico: Las vacunas de Sinovac no pierden potencia: autoridades de la @SSalud_mx dijeron que la evidencia aportada por la misma…	193.0	True	full
1716187	1716187	60483bba9a265e0038f7456a	2021-03-10 03:23:33	[]	[]	Tue Mar 09 21:30:02 +0000 2021	[]	[{"url":"https://t.co/9BcuaAXhDf","expanded_url":"https://cbsloc.al/3kYHMOy","display_url":"cbsloc.al/3kYHMOy","indices":[111,134]}]	Gov. Larry Hogan just announced Maryland will lift major COVID-19 restrictions. Here's what you need to know 🔽 https://t.co/9BcuaAXhDf https://t.co/8F6D86YPsX	257859.0	RT @wjz: Gov. Larry Hogan just announced Maryland will lift major COVID-19 restrictions. Here's what you need to know 🔽 https://t.co/9BcuaA…	276.0	True	full
1716188	1716188	60483bba9a265e0038f74574	2021-03-10 03:23:33	[]	[]	Tue Mar 09 22:50:12 +0000 2021	[]	[{"url":"https://t.co/D19L7mbB7C","expanded_url":"https://democratsagainstab5.com/","display_url":"democratsagainstab5.com","indices":[138,161]}]	@joshuaweisz He's an overview of how AB5, ProAct's muse, is destroying the state with its racist, misogynisti, ageist, ableist policies. https://t.co/D19L7mbB7C	921.0	RT @AndiHK: @joshuaweisz He's an overview of how AB5, ProAct's muse, is destroying the state with its racist, misogynisti, ageist, ableist…	4433.0	True	full
1716189	1716189	60483bba9a265e0038f7457a	2021-03-10 03:23:33	[]	[]	Wed Mar 10 02:49:10 +0000 2021	[{"text":"NEDenlaSegundaOla","indices":[153,171]}]	[{"url":"https://t.co/FvCZjFxdNu","expanded_url":"https://elcomercio.pe/lima/sucesos/vacunacion-covid-19-peru-recibiria-31-millones-de-vacunas-sputnik-v-entre-abril-y-mayo-en-caso-de-cerrarse-contrato-anuncia-ministro-oscar-ugarte-coronavirus-nndc-noticia/","display_url":"elcomercio.pe/lima/sucesos/v…","indices":[172,195]}]	Vacunación COVID-19 Perú recibiría 3.1 millones de vacunas Sputnik V entre abril y mayo en caso de cerrarse contrato, anuncia ministro Óscar Ugarte, vía #NEDenlaSegundaOla https://t.co/FvCZjFxdNu	356805.0	RT @JaimeChincha: Vacunación COVID-19 Perú recibiría 3.1 millones de vacunas Sputnik V entre abril y mayo en caso de cerrarse contrato, anu…	134.0	True	full
1716190	1716190	60483bbb9a265e0038f7457c	2021-03-10 03:23:33	[]	[]	Tue Mar 09 08:54:11 +0000 2021	[]	[{"url":"https://t.co/HRIfvCH0ue","expanded_url":"https://www.dossierfamilial.com/actualites/social-sante/vaccination-contre-le-covid-19-vous-pouvez-signaler-tout-effet-indesirable-876937","display_url":"dossierfamilial.com/actualites/soc…","indices":[138,161]}]	Je lui ai envoyé ce lien : comment signaler les effets indésirables dû aux vaccins. Il faut le faire. Il faut informer de tous ces décès. https://t.co/HRIfvCH0ue	4388.0	RT @ce_avec: Je lui ai envoyé ce lien : comment signaler les effets indésirables dû aux vaccins. Il faut le faire. Il faut informer de tous…	1688.0	True	full
1716191	1716191	60483bbb9a265e0038f745b2	2021-03-10 03:23:34	[]	[]	Wed Mar 10 03:07:54 +0000 2021	[{"text":"COVID19","indices":[8,16]},{"text":"CubaPorLaVida","indices":[218,232]},{"text":"CubaEsCiencia","indices":[233,247]},{"text":"Cuba","indices":[248,253]}]	[{"url":"https://t.co/NyqhTsGFNY","expanded_url":"https://www.presidencia.gob.cu/es/noticias/los-ninos-si-se-enferman-y-tienen-secuelas-de-la-covid-19/","display_url":"presidencia.gob.cu/es/noticias/lo…","indices":[256,279]}]	Reunión #COVID19 | Estudios confirman que los niños que enferman pueden arrastrar secuelas en el tiempo y se muestran resultados positivos por uso del Nasalferón junto a las medidas sanitarias para cortar el contagio. #CubaPorLaVida #CubaEsCiencia #Cuba🇨🇺 https://t.co/NyqhTsGFNY	150869.0	RT @PresidenciaCuba: Reunión #COVID19 | Estudios confirman que los niños que enferman pueden arrastrar secuelas en el tiempo y se muestran…	495.0	True	full
1716192	1716192	60483bbb9a265e0038f745b6	2021-03-10 03:23:34	[]	[{"url":"https://t.co/HrVNciPlZI","expanded_url":"https://skingetsperfect.org/product/chapstick-classic-spearmint-cherry-and-strawberry-lip-balm-tubes-variety-pack-non-tinted-cherry-strawberry-spearmint-0-15-ounce-pack-of-3/","display_url":"skingetsperfect.org/product/chapst…","indices":[143,166]}]		[]	[]			Chapstick Classic Spearmint, Cherry and Strawberry Lip Balm Tubes Variety Pack Non-tinted, Cherry/Strawberry/Spearm… https://t.co/LDfYPl5Ov9	5.0	True	full
1716193	1716193	60483bbc9a265e0038f745ee	2021-03-10 03:23:34	[]	[]	Tue Mar 09 17:46:22 +0000 2021	[]	[{"url":"https://t.co/HE0XtXs5DZ","expanded_url":"https://hidrb.com/","display_url":"hidrb.com","indices":[174,197]}]	I just signed up to this site which connects you with left over vaccine doses that are going to get trashed at the end of the day-- better in someone's arm than the garbage. https://t.co/HE0XtXs5DZ	24457.0	RT @aishacs: I just signed up to this site which connects you with left over vaccine doses that are going to get trashed at the end of the…	265.0	True	full
1716194	1716194	60483bbc9a265e0038f745f0	2021-03-10 03:23:34	[]	[]	Tue Mar 09 18:02:53 +0000 2021	[]	[{"url":"https://t.co/ZI9uqJL0vG","expanded_url":"http://ow.ly/qXo050DQkIy","display_url":"ow.ly/qXo050DQkIy","indices":[226,249]}]	With grant funding, the @asu_csrc partnered with 13 Arizona nonprofits to provide over $100,000 in funding that helped over 1,000 at-risk and underserved individuals and families affected by the COVID-19 pandemic. Learn more: https://t.co/ZI9uqJL0vG	5615.0	RT @ASUTheCollege: With grant funding, the @asu_csrc partnered with 13 Arizona nonprofits to provide over $100,000 in funding that helped o…	9145.0	True	full
1716195	1716195	60483bbc9a265e0038f745f4	2021-03-10 03:23:34	[]	[]	Tue Mar 09 13:09:13 +0000 2021	[]	[{"url":"https://t.co/IvbtnqK5Fb","expanded_url":"http://naver.me/FslkUXlE","display_url":"naver.me/FslkUXlE","indices":[75,98]}]	Shownu has been tested for C-19 infection and has started self-quarantine. https://t.co/IvbtnqK5Fb Shownu went through a re-examination and self-isolation is carried out until the test results are confirmed. https://t.co/DAv12Gscyp	23334.0	RT @im_jammed: Shownu has been tested for C-19 infection and has started self-quarantine. https://t.co/IvbtnqK5Fb Shownu went through a re…	624.0	True	full
1716196	1716196	60483bbc9a265e0038f745fe	2021-03-10 03:23:34	[]	[]	Thu Mar 04 21:00:34 +0000 2021	[{"text":"JrDuckStamp","indices":[38,50]},{"text":"Alaska","indices":[154,161]},{"text":"birds","indices":[162,168]}]	[{"url":"https://t.co/jjB1bq7KZE","expanded_url":"http://ow.ly/ojMR50DPE4b","display_url":"ow.ly/ojMR50DPE4b","indices":[70,93]}]	Don't forget! Deadline to submit your #JrDuckStamp entry is March 15! https://t.co/jjB1bq7KZE Last year's Alaska winner 🎨 Alain Soltys-Gray from Juneau, #Alaska #birds @USFWSBirds https://t.co/2G367Qe7nM	5438.0	RT @USFWSAlaska: Don't forget! Deadline to submit your #JrDuckStamp entry is March 15! https://t.co/jjB1bq7KZE Last year's Alaska winner 🎨…	597.0	True	full
1716197	1716197	60483bbc9a265e0038f74622	2021-03-10 03:23:35	[]	[]	Tue Mar 09 20:45:29 +0000 2021	[]	[{"url":"https://t.co/5O04NiFtwG","expanded_url":"https://twitter.com/MrsSOsbourne/status/1369361831354073091","display_url":"twitter.com/MrsSOsbourne/s…","indices":[278,301]}]	Sharon Osborne (worth $200m) once said on TV that she forced one of her staff members to go into her burning house to collect artwork, then removed his oxygen mask and then sacked him the next day for not finding the funny side of it. She isn't the nicest person in the world. https://t.co/5O04NiFtwG	51508.0	RT @FreddieBailey96: Sharon Osborne (worth $200m) once said on TV that she forced one of her staff members to go into her burning house to…	47.0	True	full
1716198	1716198	60483bbd9a265e0038f74626	2021-03-10 03:23:35	[]	[]	Wed Mar 10 03:17:24 +0000 2021	[]	[{"url":"https://t.co/0rCG3Bv96e","expanded_url":"https://starmometer.com/2021/01/28/100-asian-heartthrobs-2021-elimination-round/amp/","display_url":"starmometer.com/2021/01/28/100…","indices":[132,155]}]	DIFUNDAN 📢 Se está realizando una vm diaria para sunghoon en starmometer, aquí les dejo los horarios, esta durará hasta el 15/03 🖇https://t.co/0rCG3Bv96e ー Primera ola 9PM - 10PM 🇸🇻🇭🇳🇳🇮🇬🇹🇨🇷🇲🇽 10PM - 11PM 🇨🇴🇪🇨🇵🇪🇵🇦🇨🇺 11PM - 12AM 🇩🇴🇵🇷🇻🇪🇧🇴 12AM - 1AM 🇧🇷🇦🇷🇺🇾🇨🇱🇵🇾 4AM - 5AM 🇪🇸 https://t.co/OsiZ0Mh9Gv	6069.0	RT @wonietiny: DIFUNDAN 📢 Se está realizando una vm diaria para sunghoon en starmometer, aquí les dejo los horarios, esta durará hasta el…	135.0	True	full
1716199	1716199	60483bbd9a265e0038f74646	2021-03-10 03:23:35	[]	[]	Mon Mar 08 17:28:33 +0000 2021	[]	[{"url":"https://t.co/i4KzxLtmHN","expanded_url":"https://twitter.com/ValerieComplex/status/1368635909088935939","display_url":"twitter.com/ValerieComplex…","indices":[136,159]}]	ICE's most ardent supporters absolutely understand that its primary purpose is to harass brown people, regardless of their legal status https://t.co/i4KzxLtmHN	14052.0	RT @_FleerUltra: ICE's most ardent supporters absolutely understand that its primary purpose is to harass brown people, regardless of their…	325.0	True	full
1716200	1716200	60483bbd9a265e0038f7464a	2021-03-10 03:23:35	[{"text":"ElSalvador","indices":[111,122]}]	[{"url":"https://t.co/PK5ckhEBBS","expanded_url":"http://bit.ly/8melections","display_url":"bit.ly/8melections","indices":[256,279]}]		[]	[]			🗣 CISPES denounces climate of political aggression &amp; violence against women at final vote count centers in… https://t.co/SCEhQ6wJ7Y	4160.0	True	full
1716201	1716201	60483bbd9a265e0038f74660	2021-03-10 03:23:36	[]	[]	Wed Mar 10 02:34:02 +0000 2021	[]	[{"url":"https://t.co/RJen1gkaqp","expanded_url":"https://on.msnbc.com/3qt4hfv","display_url":"on.msnbc.com/3qt4hfv","indices":[209,232]}]	NEW: US House votes 225-206 to pass the 'Protect the Right to Organize Act,' aimed at strengthening workers' rights, including their ability to unionize; bill heads to Senate where its future remains unclear. https://t.co/RJen1gkaqp	4150427.0	RT @MSNBC: NEW: US House votes 225-206 to pass the 'Protect the Right to Organize Act,' aimed at strengthening workers' rights, including t…	3448.0	True	full
1716202	1716202	60483bbd9a265e0038f74662	2021-03-10 03:23:36	[]	[]	Wed Mar 10 01:30:03 +0000 2021	[]	[{"url":"https://t.co/3r0WnkZPiv","expanded_url":"https://doctorsmanitoba.ca","display_url":"doctorsmanitoba.ca","indices":[231,254]}]	Looking to find out when you’re eligible for a COVID-19 vaccination appointment? @DoctorsManitoba is a great resource that will notify you when Manitoba Health is ready to proceed with your age group. Sign up now on their website. https://t.co/3r0WnkZPiv https://t.co/IDs5QeiasP	2678.0	RT @AlzheimerMB: Looking to find out when you’re eligible for a COVID-19 vaccination appointment? @DoctorsManitoba is a great resource that…	1750.0	True	full
1716203	1716203	60483bbd9a265e0038f7466c	2021-03-10 03:23:36	[]	[]	Wed Mar 10 03:00:18 +0000 2021	[]	[{"url":"https://t.co/0g0VruZNiK","expanded_url":"https://twitch.tv/DaddyBas","display_url":"twitch.tv/DaddyBas","indices":[78,101]}]	sponsored $120 giveaway Follow @DaddyBasTV. 🔥 Please FOLLOW his twitch too: https://t.co/0g0VruZNiK 🔥 Post proof below! ✅ Bas is a proud dad and often streams Slots, Call of Duty, and NHL! He also does monthly giveaways of $100 on his stream! Also RT to enter. 4 days ⏰	27913.0	RT @flurtft: sponsored $120 giveaway Follow @DaddyBasTV. 🔥 Please FOLLOW his twitch too: https://t.co/0g0VruZNiK 🔥 Post proof below! ✅…	79.0	True	full
1716204	1716204	60483bbd9a265e0038f74680	2021-03-10 03:23:36	[]	[]	Mon Mar 08 11:08:33 +0000 2021	[{"text":"Singapore","indices":[144,154]},{"text":"SolarPower","indices":[165,176]}]	[{"url":"https://t.co/qZL5ooQ3p3","expanded_url":"https://www.breakingasia.com/gov/space-starved-singapore-builds-floating-solar-farms-in-climate-fight/","display_url":"breakingasia.com/gov/space-star…","indices":[238,261]}]	Renewable energy is a challenge in a country with no rivers for hydro-electricity and where the wind is not strong enough to power turbines. So #Singapore turned to #SolarPower, setting up energy plants off its coasts and on reservoirs. https://t.co/qZL5ooQ3p3	6862.0	RT @BreakingAsiaHQ: Renewable energy is a challenge in a country with no rivers for hydro-electricity and where the wind is not strong enou…	3092.0	True	full
1716205	1716205	60483bbd9a265e0038f74682	2021-03-10 03:23:36	[]	[{"url":"https://t.co/NRnfAQltiF","expanded_url":"http://www.scstatehouse.gov/meetings.php?agenda=11002","display_url":"scstatehouse.gov/meetings.php?a…","indices":[118,141]}]		[]	[]			Legislativ... - Sched. for Broadcast Blatt 110 04/08/2021 1 p.m., or 30 minutes after adjournment, whichever is lat… https://t.co/KMdFHp1vYN	1989.0	True	full
1716206	1716206	60483bbe9a265e0038f746bc	2021-03-10 03:23:37	[]	[]	Wed Mar 10 00:29:33 +0000 2021	[{"text":"yoconmarcopolo","indices":[77,92]}]	[{"url":"https://t.co/YkuM7eo0ci","expanded_url":"https://youtu.be/3BNfBd9YdXk","display_url":"youtu.be/3BNfBd9YdXk","indices":[152,175]}]	Ser tendencia por recibir tanto apoyo esta cabrón banda, chingos de gracias. #yoconmarcopolo 🚨 Les comparto esto para Info y retro con sus comentarios. https://t.co/YkuM7eo0ci 🚨 https://t.co/n171pftsHQ	69257.0	RT @LordMarcoPolo: Ser tendencia por recibir tanto apoyo esta cabrón banda, chingos de gracias. #yoconmarcopolo 🚨 Les comparto esto para In…	60.0	True	full
1716207	1716207	60483bbe9a265e0038f746c8	2021-03-10 03:23:37	[]	[]	Wed Mar 10 03:12:59 +0000 2021	[{"text":"CooperativaEnCasa","indices":[166,184]}]	[{"url":"https://t.co/i9jGykRESh","expanded_url":"https://bit.ly/2PSuVSJ","display_url":"bit.ly/2PSuVSJ","indices":[185,208]}]	Colegio Médico pidió cerrar las fronteras "para todos los países" ante variantes del coronavirus: "Puede gatillar una pandemia paralela a la que ya hemos enfrentado" #CooperativaEnCasa https://t.co/i9jGykRESh https://t.co/IuOgFAwm7I	3011945.0	RT @Cooperativa: Colegio Médico pidió cerrar las fronteras "para todos los países" ante variantes del coronavirus: "Puede gatillar una pand…	675.0	True	full
1716208	1716208	60483bbf9a265e0038f746e4	2021-03-10 03:23:37	[]	[]	Tue Mar 09 15:49:37 +0000 2021	[]	[{"url":"https://t.co/sLNsrK3gUC","expanded_url":"https://www.wired.co.uk/article/nhs-covid-vaccine-text-message-booking","display_url":"wired.co.uk/article/nhs-co…","indices":[225,248]}]	The NHS has started texting people inviting them to book their Covid-19 vaccines. But with the rollout comes risk, as cybercriminals posing as the health service are already capitalising on people’s fear of the coronavirus https://t.co/sLNsrK3gUC	284340.0	RT @WiredUK: The NHS has started texting people inviting them to book their Covid-19 vaccines. But with the rollout comes risk, as cybercr…	403.0	True	full
1716209	1716209	60483bbf9a265e0038f746ea	2021-03-10 03:23:37	[]	[]	Mon Feb 15 10:30:31 +0000 2021	[]	[{"url":"https://t.co/tS3UGMgN7T","expanded_url":"https://youtu.be/DJDGhyFbPSw","display_url":"youtu.be/DJDGhyFbPSw","indices":[138,161]}]	Prof. Batu Erman, who works on curing cancer, started developing a new medicine which will prevent the inflammation effect of COVID-19. https://t.co/tS3UGMgN7T	6517.0	RT @unibogazici_en: Prof. Batu Erman, who works on curing cancer, started developing a new medicine which will prevent the inflammation eff…	352.0	True	full
1716210	1716210	60483bbf9a265e0038f7472a	2021-03-10 03:23:38	[]	[]	Wed Mar 10 03:22:39 +0000 2021	[{"text":"COVID19Vaccine","indices":[134,149]},{"text":"COVID19Vic","indices":[238,249]}]	[{"url":"https://t.co/3CEXN82KdT","expanded_url":"http://www.health.gov.au/initiatives-and-programs/covid-19-vaccines","display_url":"health.gov.au/initiatives-an…","indices":[213,236]}]	High risk workers are receiving their vaccines through hubs set up across Vic. Grace, from @TheRMH was thrilled to receive hers. The #COVID19Vaccine is safe, effective and free. Info on the Aus Gov’s program at: https://t.co/3CEXN82KdT. #COVID19Vic https://t.co/C48FfGgM8o	203705.0	RT @VicGovDH: High risk workers are receiving their vaccines through hubs set up across Vic. Grace, from @TheRMH was thrilled to receive he…	759.0	True	full
1716211	1716211	60483bbf9a265e0038f7473e	2021-03-10 03:23:38	[]	[{"url":"https://t.co/eC39eAul7l","expanded_url":"https://platocast.com/stories/reshma-sex-workers-rehaabilitation/","display_url":"platocast.com/stories/reshma…","indices":[99,122]}]		[]	[]			Meet the woman who has rehabilitated over 15,000 people, including sex workers &amp; women inmates… https://t.co/Ju0RX7ZNZM	7765.0	True	full
1716212	1716212	60483bbf9a265e0038f74748	2021-03-10 03:23:38	[{"text":"fwsummit","indices":[47,56]}]	[{"url":"https://t.co/FDYcn0fxhx","expanded_url":"https://bit.ly/3v7sYBL","display_url":"bit.ly/3v7sYBL","indices":[247,270]}]		[]	[]			What a way to start the day! We tuned into the #fwsummit to hear our colleague @KerriHartland2 share her key strate… https://t.co/ewwXOp3QlZ	89.0	True	full
1716213	1716213	60483bbf9a265e0038f7474e	2021-03-10 03:23:38	[{"text":"finishthewall","indices":[133,147]},{"text":"savethechildren","indices":[148,164]}]	[{"url":"https://t.co/YYPrIEbVBZ","expanded_url":"https://twitter.com/RNCResearch/status/1369363942015987722?ref_src=twsrc%5Etfw%7Ctwcamp%5Etweetembed%7Ctwterm%5E1369363942015987722%7Ctwgr%5E%7Ctwcon%5Es1_c10&ref_url=https%3A%2F%2Fwww.dailywire.com%2Fnews%2Fpsaki-snaps-when-asked-about-how-bidens-dhs-is-handling-bidens-border-crisis-its-not-our-program%3Fal_applink_data%3D7B22target_url223A22http…		[]	[]			Wow... kind of her job to address/confirm. It IS their program. Trump is gone and suddenly ‘more children coming ac… https://t.co/IFjDZmaKue	6.0	True	full
1716214	1716214	60483bc09a265e0038f74752	2021-03-10 03:23:38	[]	[{"url":"https://t.co/QlIqeQpAyV","expanded_url":"https://phibetaiota.net/2021/03/video-3234-dr-tenpenny-expains-in-simple-terms-some-of-the-dangers-of-the-covid-19-vaccine/","display_url":"phibetaiota.net/2021/03/video-…","indices":[98,121]}]		[]	[]			Video (32:34): Dr. Tenpenny Expains In Simple Terms Some Of The Dangers of The Covid-19 “Vaccine”… https://t.co/3EPTxxtMAo	5.0	True	full
1716215	1716215	60483bc09a265e0038f74760	2021-03-10 03:23:38	[]	[{"url":"https://t.co/hB4Fuk7H2E","expanded_url":"https://carbonhealth.com/covid-19-vaccines","display_url":"carbonhealth.com/covid-19-vacci…","indices":[163,186]}]		[]	[]			New Appointments at Crenshaw Clinic on 03-11 Total Appointments at Location: 3 Address: 1261 W 79Th Street, Los Ang… https://t.co/mAdhGGw4fN	257.0	True	full
1716216	1716216	60483bc09a265e0038f74786	2021-03-10 03:23:39	[]	[]	Tue Mar 09 11:25:25 +0000 2021	[{"text":"JusticeforKunal","indices":[267,283]}]	[{"url":"https://t.co/XdFp9Z0rnw","expanded_url":"http://accident.Acc.to","display_url":"accident.Acc.to","indices":[97,120]}]	Dear @DrSJaishankar @capt_amarinder @jacindaardern My bro Kunal lost his life in auckland in car https://t.co/XdFp9Z0rnw police it was suicide,but we are not satisfied with NZ police investigation.Its a murder &amp;police is not sharing cctv footage Please intervene.#JusticeforKunal https://t.co/Q1fAkvDuHz	31.0	RT @rishav_kapila: Dear @DrSJaishankar @capt_amarinder @jacindaardern My bro Kunal lost his life in auckland in car https://t.co/XdFp9Z0rnw…	139.0	True	full
1716217	1716217	60483bc09a265e0038f74794	2021-03-10 03:23:39	[{"text":"Nacional","indices":[0,9]},{"text":"México","indices":[12,19]},{"text":"Covid19","indices":[49,57]}]	[{"url":"https://t.co/y9zJ5l2VL3","expanded_url":"https://bit.ly/3vaeBg9","display_url":"bit.ly/3vaeBg9","indices":[61,84]}]		[]	[]			#Nacional #México suma 191 mil 789 muertes por #Covid19 ➡️ https://t.co/y9zJ5l2VL3 Hay un total de 2 millones 13… https://t.co/daDxTl3IU5	37968.0	True	full
1716218	1716218	60483bc19a265e0038f747e6	2021-03-10 03:23:40	[]	[]	Sat Mar 06 03:28:18 +0000 2021	[]	[{"url":"https://t.co/GpEx5YnxCD","expanded_url":"http://www.fireweedarts.bigcartel.com","display_url":"fireweedarts.bigcartel.com","indices":[178,201]}]	All of my keychains from my update are still available 🥺 I’d love to find home for them, so from now until Sunday at 11:59pm EST, all keychains are 15% off with code RAINBOW 🧡 https://t.co/GpEx5YnxCD ✨ https://t.co/7EMxF64hB9	1826.0	RT @craftsbykimmy: All of my keychains from my update are still available 🥺 I’d love to find home for them, so from now until Sunday at 11…	4785.0	True	full
1716219	1716219	60483bc19a265e0038f747f0	2021-03-10 03:23:40	[]	[]	Tue Mar 09 15:48:00 +0000 2021	[{"text":"lemonadestory","indices":[200,214]}]	[{"url":"https://t.co/uesCBYJxCq","expanded_url":"https://bit.ly/LTLCLL","display_url":"bit.ly/LTLCLL","indices":[176,199]}]	Join us this Friday. March 12, 9 to 10:30am to reflect on one year of pandemic planning with Cortland &amp; Tompkins Cty reps. Buying the pitcher pack is still the best deal: https://t.co/uesCBYJxCq #lemonadestory 🍋@Leadcortland @TC3_official @TompkinsChamber @CortlandChamber https://t.co/1T3Or7kOC1	521.0	RT @LeadTompkins: Join us this Friday. March 12, 9 to 10:30am to reflect on one year of pandemic planning with Cortland &amp; Tompkins Cty reps…	232.0	True	full
1716220	1716220	60483bc19a265e0038f747fc	2021-03-10 03:23:40	[]	[]	Wed Mar 10 02:47:55 +0000 2021	[]	[{"url":"https://t.co/qEa8LrnSae","expanded_url":"https://twitter.com/drsimonegold/status/1369017963270012928?s=21","display_url":"twitter.com/drsimonegold/s…","indices":[142,165]}]	How much cognitive dissonance does it take to label all these a coincidence? VAERS database records more than 1000 deaths just in USA so far. https://t.co/qEa8LrnSae	232993.0	RT @drsimonegold: How much cognitive dissonance does it take to label all these a coincidence? VAERS database records more than 1000 deaths…	76.0	True	full
1716221	1716221	60483bc19a265e0038f747fe	2021-03-10 03:23:40	[]	[]	Wed Mar 10 03:20:59 +0000 2021	[]	[{"url":"https://t.co/j01wRI2MJF","expanded_url":"http://whosfan.page.link/CVyN","display_url":"whosfan.page.link/CVyN","indices":[254,277]}]	[📢] WHOSFAN APP VOTING REMINDER TEUMES &amp; JAENGELS! Let's vote for YOON JAEHYUK and give him the title World's Best Selfie Master! You only need to watch ads to earn credits &amp; exchange tickets End on 03.15.31 — 11:00KST 📊 2nd place VOTE NOW 🗳 https://t.co/j01wRI2MJF https://t.co/N36J5BC64d	443.0	RT @YJFSVotes: [📢] WHOSFAN APP VOTING REMINDER TEUMES &amp; JAENGELS! Let's vote for YOON JAEHYUK and give him the title World's Best Selfie…	428.0	True	full
1716222	1716222	60483bc29a265e0038f74806	2021-03-10 03:23:40	[]	[]	Wed Mar 10 02:55:30 +0000 2021	[]	[{"url":"https://t.co/86usUK5D4T","expanded_url":"https://twitter.com/latimes/status/1369418585681129474","display_url":"twitter.com/latimes/status…","indices":[273,296]}]	On the surface, you can read this story as “these selfish Hollywood workers cutting in line,” but here’s the truth: workers in tv and film, many of whom didn’t qualify for unemployment or the boosts, have been forced to work in very unsafe conditions or starve for a year. https://t.co/86usUK5D4T	51469.0	RT @baddestmamajama: On the surface, you can read this story as “these selfish Hollywood workers cutting in line,” but here’s the truth: wo…	104369.0	True	full
1716223	1716223	60483bc29a265e0038f74812	2021-03-10 03:23:40	[]	[]	Wed Mar 10 03:20:37 +0000 2021	[]	[{"url":"https://t.co/nFaRNp0gD6","expanded_url":"https://www.politico.com/states/california/story/2021/03/09/newsom-touts-covid-progress-in-atypical-state-of-the-state-as-recall-looms-1367541","display_url":"politico.com/states/califor…","indices":[216,239]}]	Gov. Gavin Newsom used the speech to empathize with pandemic victims and tout California’s progress in defeating the coronavirus, sounding out a message that could resonate with voters in a potential recall election https://t.co/nFaRNp0gD6	4502103.0	RT @politico: Gov. Gavin Newsom used the speech to empathize with pandemic victims and tout California’s progress in defeating the coronavi…	415.0	True	full
1716224	1716224	60483bc29a265e0038f7483c	2021-03-10 03:23:41	[]	[]	Wed Mar 10 02:30:26 +0000 2021	[{"text":"BetoASaber","indices":[0,11]}]	[{"url":"https://t.co/fbYPmV3tfr","expanded_url":"https://willax.tv/beto-ortiz-estan-aplicando-a-los-ancianos-la-vacuna-de-sinopharm-y-no-la-de-pfizer-como-prometio-violeta-bermudez/","display_url":"willax.tv/beto-ortiz-est…","indices":[129,152]}]	#BetoASaber | Beto Ortiz: Están aplicando a los ancianos la vacuna de Sinopharm y no la de Pfizer como prometió Violeta Bermúdez https://t.co/fbYPmV3tfr	316471.0	RT @willaxtv: #BetoASaber | Beto Ortiz: Están aplicando a los ancianos la vacuna de Sinopharm y no la de Pfizer como prometió Violeta Bermú…	39.0	True	full
1716225	1716225	60483bc29a265e0038f74840	2021-03-10 03:23:41	[]	[]	Wed Mar 10 02:47:55 +0000 2021	[]	[{"url":"https://t.co/qEa8LrnSae","expanded_url":"https://twitter.com/drsimonegold/status/1369017963270012928?s=21","display_url":"twitter.com/drsimonegold/s…","indices":[142,165]}]	How much cognitive dissonance does it take to label all these a coincidence? VAERS database records more than 1000 deaths just in USA so far. https://t.co/qEa8LrnSae	233297.0	RT @drsimonegold: How much cognitive dissonance does it take to label all these a coincidence? VAERS database records more than 1000 deaths…	54.0	True	full
1716226	1716226	60483bc29a265e0038f7484c	2021-03-10 03:23:41	[]	[]	Wed Mar 10 00:12:26 +0000 2021	[{"text":"MHS","indices":[13,17]},{"text":"FrontLineHeroes","indices":[55,71]}]	[{"url":"https://t.co/whX08Cyv3Z","expanded_url":"https://tinyurl.com/z49md9kv","display_url":"tinyurl.com/z49md9kv","indices":[247,270]}]	WATCH video: #MHS music students surprised @WPHospital #FrontLineHeroes during this morning's shift change with a performance of “Seasons of Love” and “Here Comes the Sun”, marking one year since the hospital cared for its first COVID-19 patient https://t.co/whX08Cyv3Z https://t.co/MqhkxpeYrl	1769.0	RT @MamaroneckED: WATCH video: #MHS music students surprised @WPHospital #FrontLineHeroes during this morning's shift change with a perform…	27.0	True	full
1716227	1716227	60483bc39a265e0038f74868	2021-03-10 03:23:41	[]	[{"url":"https://t.co/pw290Yi1WY","expanded_url":"https://www.balladhealth.org/","display_url":"balladhealth.org","indices":[204,227]}]		[]	[]			@PartesanJournal @ballad Tennessee and Virginia currently have their own eligibility requirements for COVID-19 vacc… https://t.co/H4fia2TJMK	3113.0	True	full
1716228	1716228	60483bc39a265e0038f74876	2021-03-10 03:23:41	[]	[]	Wed Mar 10 02:40:00 +0000 2021	[{"text":"UniónBolivariana","indices":[109,126]}]	[{"url":"https://t.co/l6qxOjadFv","expanded_url":"https://www.vtv.gob.ve/caracas-despliegan-ruta-concientizacion/","display_url":"vtv.gob.ve/caracas-despli…","indices":[128,151]}]	Despliegan ruta de concientización “Darío Vivas” para hacer cumplir protocolo contra la COVID-19 en Caracas #UniónBolivariana https://t.co/l6qxOjadFv https://t.co/oLRAejjPGH	1812726.0	RT @VTVcanal8: Despliegan ruta de concientización “Darío Vivas” para hacer cumplir protocolo contra la COVID-19 en Caracas #UniónBolivaria…	173.0	True	full
1716229	1716229	60483bc39a265e0038f7487e	2021-03-10 03:23:41	[{"text":"فيروس_كورونا","indices":[11,24]}]	[{"url":"https://t.co/gYPC0Aoipj","expanded_url":"https://www.nippon.com/ar/in-depth/d00556/#.YEg7qmdHfJ8.twitter","display_url":"nippon.com/ar/in-depth/d0…","indices":[232,255]}]		[]	[]			تسبب تهديد #فيروس_كورونا كورونا الجديد في توقف حركة الأشخاص والبضائع، ما أدى إلى حدوث تباطؤ اقتصادي سريع. تعاني ال… https://t.co/Hv4yNqLjJb	404057.0	True	full
1716230	1716230	60483bc39a265e0038f74884	2021-03-10 03:23:41	[]	[]	Wed Mar 10 03:20:59 +0000 2021	[]	[{"url":"https://t.co/j01wRI2MJF","expanded_url":"http://whosfan.page.link/CVyN","display_url":"whosfan.page.link/CVyN","indices":[254,277]}]	[📢] WHOSFAN APP VOTING REMINDER TEUMES &amp; JAENGELS! Let's vote for YOON JAEHYUK and give him the title World's Best Selfie Master! You only need to watch ads to earn credits &amp; exchange tickets End on 03.15.31 — 11:00KST 📊 2nd place VOTE NOW 🗳 https://t.co/j01wRI2MJF https://t.co/N36J5BC64d	443.0	RT @YJFSVotes: [📢] WHOSFAN APP VOTING REMINDER TEUMES &amp; JAENGELS! Let's vote for YOON JAEHYUK and give him the title World's Best Selfie…	174.0	True	full
1716231	1716231	60483bc39a265e0038f748a2	2021-03-10 03:23:42	[]	[]	Tue Mar 09 16:05:03 +0000 2021	[]	[{"url":"https://t.co/4tNKOeeLzu","expanded_url":"https://www.salon.com/2021/03/08/rev-william-j-barber-ii-democrats-who-dumped-the-15-wage-must-be-held-accountable/","display_url":"salon.com/2021/03/08/rev…","indices":[229,252]}]	We voted for folks because they said, “Elect me and I am going to deal with systemic racism and I am going to pass a living wage of $15 an hour,” which is a compromise in and of itself. We have to hold people to what they said. https://t.co/4tNKOeeLzu	327217.0	RT @RevDrBarber: We voted for folks because they said, “Elect me and I am going to deal with systemic racism and I am going to pass a livin…	345.0	True	full
1716232	1716232	60483bc39a265e0038f748c0	2021-03-10 03:23:42	[]	[{"url":"https://t.co/9rtew88zP7","expanded_url":"http://redimagen.com.ar/el-museo-de-las-mujeres-y-el-museo-historico-marques-de-sobre-monte-reabren-sus-puertas/","display_url":"redimagen.com.ar/el-museo-de-la…","indices":[102,125]}]		[]	[]			El Museo de las Mujeres y el Museo Histórico Marqués de Sobre Monte reabren sus puertas. – Red Imagen… https://t.co/REw8SZi0b4	2393.0	True	full
1716233	1716233	60483bc49a265e0038f748ca	2021-03-10 03:23:42	[]	[]	Wed Mar 10 03:10:30 +0000 2021	[]	[{"url":"https://t.co/GyTEy7QuZl","expanded_url":"https://bit.ly/30qe6Ao","display_url":"bit.ly/30qe6Ao","indices":[257,280]}]	Macomb County Prosecutor Peter Lucido, the chief law enforcement officer for the 3rd largest county in Michigan, says people who lost loved ones to COVID inside nursing homes should gather vital info about circumstances of death and report to local police. https://t.co/GyTEy7QuZl	36562.0	RT @MIGOP: Macomb County Prosecutor Peter Lucido, the chief law enforcement officer for the 3rd largest county in Michigan, says people who…	2357.0	True	full
1716234	1716234	60483bc49a265e0038f748ce	2021-03-10 03:23:42	[]	[{"url":"https://t.co/cUVDmudBzP","expanded_url":"https://www.nejm.org/doi/full/10.1056/NEJMc1915111","display_url":"nejm.org/doi/full/10.10…","indices":[182,205]}]		[]	[]			@rebtanhs I have a concern about Robert Redfield as an advisor. Did you know the “vaping” illnesses- which have id… https://t.co/C7rofkE06S	850.0	True	full
1716235	1716235	60483bc49a265e0038f748d8	2021-03-10 03:23:43	[]	[]	Tue Mar 09 20:48:21 +0000 2021	[]	[{"url":"https://t.co/BXN9p06bdV","expanded_url":"https://technofog.substack.com/p/david-frenchs-spiritual-blackmail","display_url":"technofog.substack.com/p/david-french…","indices":[180,203]}]	David French says Evangelical vaccine hesitancy is a "spiritual problem." His message - get the vaccine or you're a bad Christian - is nothing more than a spiritual guilt-trip. https://t.co/BXN9p06bdV	295196.0	RT @Techno_Fog: David French says Evangelical vaccine hesitancy is a "spiritual problem." His message - get the vaccine or you're a bad Ch…	3397.0	True	full
1716236	1716236	60483bc49a265e0038f748f8	2021-03-10 03:23:43	[]	[]	Tue Mar 09 21:17:59 +0000 2021	[]	[{"url":"https://t.co/p5CmpcVl6u","expanded_url":"https://www.semana.com/confidenciales/articulo/el-trino-machista-de-leon-valencia-contra-maria-fernanda-cabal/202120/","display_url":"semana.com/confidenciales…","indices":[133,156]}]	Así son! Defienden los derechos de “sus” mujeres. Pero aquellas que no piensan como ellos, son sometidas a insultos y malos tratos. https://t.co/p5CmpcVl6u	44647.0	RT @ernestoyamhure: Así son! Defienden los derechos de “sus” mujeres. Pero aquellas que no piensan como ellos, son sometidas a insultos y m…	160.0	True	full
1716237	1716237	60483bc59a265e0038f7492e	2021-03-10 03:23:43	[]	[]	Tue Mar 09 17:15:00 +0000 2021	[]	[{"url":"https://t.co/qXYVsrSba4","expanded_url":"https://saraacarter.com/dem-govs-who-shamed-public-over-covid-19-are-now-facing-their-own-reckoning/","display_url":"saraacarter.com/dem-govs-who-s…","indices":[255,278]}]	OPINION: Dem Govs who shamed public over COVID-19 are now facing their own reckoning Now that the fog of the war against COVID is lifting, Americans are clearly seeing the hypocrisy of those lawmakers' decisions and how they affected their communities. https://t.co/qXYVsrSba4	1242156.0	RT @SaraCarterDC: OPINION: Dem Govs who shamed public over COVID-19 are now facing their own reckoning Now that the fog of the war against…	113.0	True	full
1716238	1716238	60483bc59a265e0038f74930	2021-03-10 03:23:43	[]	[]	Wed Mar 10 03:04:04 +0000 2021	[]	[{"url":"https://t.co/Q2fotGDnQZ","expanded_url":"https://eng.belta.by/society/view/belarus-covid-19-update-1073-new-cases-852-recoveries-138048-2021/","display_url":"eng.belta.by/society/view/b…","indices":[255,278]}]	Un caso que la prensa occidental no tocará, no se ajusta al relato del miedo. Belarús: CERO medidas de restricción de libertad -Contagios: 297.514 -Muertes: 2.055 -Letalidad: 0.69 % -Recup.: 99.3 % @pdazan @DrEnriqueParis @ElviraTagle @katymartorell https://t.co/Q2fotGDnQZ	8701.0	RT @camilocammas: Un caso que la prensa occidental no tocará, no se ajusta al relato del miedo. Belarús: CERO medidas de restricción de lib…	73.0	True	full
1716239	1716239	60483bc69a265e0038f7496e	2021-03-10 03:23:44	[]	[]	Wed Mar 10 03:22:58 +0000 2021	[]	[{"url":"https://t.co/J9G85pizSR","expanded_url":"https://twitter.com/FoEAustralia/status/1369473589343186951","display_url":"twitter.com/FoEAustralia/s…","indices":[184,207]}]	Hazelwood is gone. Yallourn on its way. Government's need to be brave and say the 'T' word: transition is on its way: we need a plan to make sure affected workers are not left behind. https://t.co/J9G85pizSR	5187.0	RT @Cam_Walker: Hazelwood is gone. Yallourn on its way. Government's need to be brave and say the 'T' word: transition is on its way: we ne…	5442.0	True	full
1716240	1716240	60483bc69a265e0038f74970	2021-03-10 03:23:44	[]	[{"url":"https://t.co/AJN2mvwGd2","expanded_url":"http://bit.ly/3epLvU3","display_url":"bit.ly/3epLvU3","indices":[154,177]}]		[]	[]			A win like this deserves a Roob's 10 Observations! So how about 10 Observations on Drexel earning its first trip… https://t.co/2tBfDzldvz	112453.0	True	full
1716241	1716241	60483bc69a265e0038f74992	2021-03-10 03:23:44	[]	[{"url":"https://t.co/2EqI0dIv16","expanded_url":"https://act.webull.com/ni/74kpcBbqDltF/jtd/inviteUs/","display_url":"act.webull.com/ni/74kpcBbqDlt…","indices":[24,47]},{"url":"https://t.co/f1ZptSEQiT","expanded_url":"https://accounts.binance.us/en/register?ref=53531865","display_url":"accounts.binance.us/en/register?re…","indices":[194,217]}]		[]	[]			@rekk1019 @RobinhoodApp https://t.co/2EqI0dIv16 Move off RobinHood. Do a transfer its best decision I made. App is… https://t.co/LoOgNGo3Ub	11.0	True	full
1716242	1716242	60483bc69a265e0038f749a4	2021-03-10 03:23:45	[]	[{"url":"https://t.co/Z8rql4nHRI","expanded_url":"https://open.spotify.com/playlist/45O821ks0ZbCXuPYO1cqxc?si=9db3b04569154d6d","display_url":"open.spotify.com/playlist/45O82…","indices":[133,156]}]		[]	[]			This is his full playlist, he likes a few dif genres I want to add more,but Its at 69, and he also has my 12 year… https://t.co/hIhUjK5OMb	120.0	True	full
1716243	1716243	60483bc79a265e0038f749a6	2021-03-10 03:23:45	[]	[]	Mon Mar 08 16:17:32 +0000 2021	[{"text":"ArtificialIntelligence","indices":[166,189]},{"text":"AI","indices":[190,193]},{"text":"DataScience","indices":[194,206]},{"text":"MachineLearning","indices":[207,223]},{"text":"BigData","indices":[224,232]},{"text":"DeepLearning","indices":[233,246]},{"text":"NLP","indices":[247,251]},{"text":"Robots","indices":[252,259]},{"text":"IoT","indices":[260,264]}]	[{"url":"https://t.co/cwU8ZAzG5w","expanded_url":"http://dayton.com","display_url":"dayton.com","indices":[100,123]},{"url":"https://t.co/fCCqlmTzwH","expanded_url":"https://ift.tt/3eiuzyP","display_url":"ift.tt/3eiuzyP","indices":[141,164]}]	Lee's Famous Recipe using artificial intelligence at drive-thru to combat pandemic induced issues - https://t.co/cwU8ZAzG5w Read more here: https://t.co/fCCqlmTzwH #ArtificialIntelligence #AI #DataScience #MachineLearning #BigData #DeepLearning #NLP #Robots #IoT	371.0	RT @RobynPope83: Lee's Famous Recipe using artificial intelligence at drive-thru to combat pandemic induced issues - https://t.co/cwU8ZAzG5…	268.0	True	full
1716244	1716244	60483bc79a265e0038f749ce	2021-03-10 03:23:45	[]	[]	Sun Mar 07 15:09:47 +0000 2021	[]	[{"url":"https://t.co/vpcgA9qS4H","expanded_url":"https://g1.globo.com/sp/sao-paulo/noticia/2021/03/07/mortes-de-idosos-acima-de-90-anos-por-covid-19-caem-70percent-na-cidade-de-sp-em-fevereiro-especialistas-falam-em-reflexo-da-vacinacao.ghtml","display_url":"g1.globo.com/sp/sao-paulo/n…","indices":[134,157]}]	Mortes de idosos acima de 90 anos por Covid-19 caem 70% na cidade de SP em fevereiro. Especialistas falam em 'reflexo da vacinação'. https://t.co/vpcgA9qS4H	20152.0	RT @tah_viapiana: Mortes de idosos acima de 90 anos por Covid-19 caem 70% na cidade de SP em fevereiro. Especialistas falam em 'reflexo da…	69.0	True	full
1716245	1716245	60483bc79a265e0038f749d4	2021-03-10 03:23:45	[]	[]	Tue Mar 09 23:10:06 +0000 2021	[]	[{"url":"https://t.co/nhXQG67cZZ","expanded_url":"https://twitter.com/AugustJPollak/status/1369400765803020289","display_url":"twitter.com/AugustJPollak/…","indices":[266,289]}]	It's literally impossible to satirize woke idiocy in a way that its practitioners will know you're doing it, because in their world, the most outlandish and idiotic uses of wokeism are cheered, so no matter how glaring you make the mockery, they still won't see it. https://t.co/nhXQG67cZZ	1599182.0	RT @ggreenwald: It's literally impossible to satirize woke idiocy in a way that its practitioners will know you're doing it, because in the…	164.0	True	full
1716246	1716246	60483bc89a265e0038f74a12	2021-03-10 03:23:46	[]	[]	Tue Mar 09 19:21:54 +0000 2021	[]	[{"url":"https://t.co/62AC7xgucJ","expanded_url":"https://www.youtube.com/watch?v=-84tyDebx5I","display_url":"youtube.com/watch?v=-84tyD…","indices":[253,276]}]	ROSÉ estará en 'RELEASED', 15 minutos antes del lanzamiento del MV de On The Ground, a través de Youtube a las 1:45pm KST - RELEASED. Esto será como la entrevista que tuvo @BLACKPINK unos minutos antes del lanzamiento de Lovesick Girls y The Album. 🔗https://t.co/62AC7xgucJ https://t.co/rHZc26GeMC	61986.0	RT @BPINKLATINO: ROSÉ estará en 'RELEASED', 15 minutos antes del lanzamiento del MV de On The Ground, a través de Youtube a las 1:45pm KST…	41.0	True	full
1716247	1716247	60483bc89a265e0038f74a3c	2021-03-10 03:23:46	[{"text":"SaintsCallForJustice","indices":[235,256]}]	[{"url":"https://t.co/S8G042j506","expanded_url":"https://en.wikipedia.org/wiki/Catholic_Church_sexual_abuse_cases","display_url":"en.wikipedia.org/wiki/Catholic_…","indices":[0,23]}]		[]	[]			https://t.co/S8G042j506. Please see this link but still Indian Media will never give coverage to such disgusting ac… https://t.co/jANZuP9KzF	242.0	True	full
1716248	1716248	60483bc99a265e0038f74a48	2021-03-10 03:23:46	[]	[]	Wed Mar 10 03:10:02 +0000 2021	[{"text":"Argentina","indices":[0,10]}]	[{"url":"https://t.co/3hsUm06VNF","expanded_url":"https://www.infobae.com/politica/2021/03/09/estafa-con-la-salud-durante-la-pandemia-un-empresario-ira-a-juicio-por-vender-respiradores-no-aptos-para-terapia-intensiva/","display_url":"infobae.com/politica/2021/…","indices":[166,189]}]	#Argentina país con buena gente Estafa con la salud durante la pandemia: un empresario irá a juicio por vender respiradores no aptos para terapia intensiva - Infobae https://t.co/3hsUm06VNF	53080.0	RT @Desdemona_jna: #Argentina país con buena gente Estafa con la salud durante la pandemia: un empresario irá a juicio por vender respirado…	461.0	True	full
1716249	1716249	60483bc99a265e0038f74a4c	2021-03-10 03:23:46	[]	[]	Tue Mar 09 22:17:35 +0000 2021	[{"text":"melodytwtselfieday","indices":[4,23]}]	[{"url":"https://t.co/KJvqyXRls6","expanded_url":"https://twitter.com/WholesomeMelodi/status/1368712117776506882","display_url":"twitter.com/WholesomeMelod…","indices":[164,187]}]	ITS #melodytwtselfieday TOMMORROW MAKE SURE TO POST WITH THE HASHTAG :D I HAVE A THREAD BELLOW OF SOME PICTURES YOU CAN USE FOR IT:) CANT WAIT TO SEE THEM &lt;3 https://t.co/KJvqyXRls6	292.0	RT @WholesomeMelodi: ITS #melodytwtselfieday TOMMORROW MAKE SURE TO POST WITH THE HASHTAG :D I HAVE A THREAD BELLOW OF SOME PICTURES YOU…	292.0	True	full
1716250	1716250	60483bc99a265e0038f74a64	2021-03-10 03:23:47	[]	[]	Tue Mar 09 21:11:57 +0000 2021	[]	[{"url":"https://t.co/tdFTOLJPLT","expanded_url":"https://gofund.me/a4dfbf0f","display_url":"gofund.me/a4dfbf0f","indices":[174,197]}]	UPDATE: an early Uber investor @cyantist has started a @gofundme for Subhakar. She was appalled to learn Uber initially offered $20 &amp; ultimately $120 for his experience. https://t.co/tdFTOLJPLT	23612.0	RT @DionLimTV: UPDATE: an early Uber investor @cyantist has started a @gofundme for Subhakar. She was appalled to learn Uber initially offe…	597.0	True	full
1716251	1716251	60483bc99a265e0038f74a8a	2021-03-10 03:23:47	[]	[{"url":"https://t.co/foYCCCxoyR","expanded_url":"https://technewslive.today/source-tiktok-has-3000-staff-in-europe-up-from-1600-since-september-with-plans-for-3-london-places-of-work-despite-calling-off-london-as-its-global-hq-last-july-chris-stokel-walker-insider/","display_url":"technewslive.today/source-tiktok-…","indices":[189,212]}]		[]	[]			Source: TikTok has 3000+ staff in Europe, up from 1600 since September, with plans for 3 London offices, despite ca… https://t.co/hlevSduW25	2.0	True	full
1716252	1716252	60483bc99a265e0038f74a8e	2021-03-10 03:23:47	[]	[]	Wed Mar 10 02:32:31 +0000 2021	[]	[{"url":"https://t.co/lACoLLMiFF","expanded_url":"https://www.bloomberg.com/news/articles/2021-03-09/hackers-expose-tesla-jails-in-breach-of-150-000-security-cams?sref=ohmtMHdW","display_url":"bloomberg.com/news/articles/…","indices":[157,180]}]	This used to be stuff sci-fi movies were made of - now its a scary reality Hackers Breach Thousands of Security Cameras, Exposing Tesla, Jails, Hospitals https://t.co/lACoLLMiFF	420444.0	RT @seanspicer: This used to be stuff sci-fi movies were made of - now its a scary reality Hackers Breach Thousands of Security Cameras,…	84.0	True	full
1716253	1716253	60483bca9a265e0038f74ab0	2021-03-10 03:23:48	[]	[]	Tue Mar 09 18:23:41 +0000 2021	[]	[{"url":"https://t.co/YMLKvYjk0v","expanded_url":"https://bit.ly/3qzVBUK","display_url":"bit.ly/3qzVBUK","indices":[253,276]}]	"Presentamos las primeras 24 ambulancias que adquirimos con recursos del Insabi y la devolución voluntaria de salarios y aguinaldos de las y los servidores públicos del Gobierno de la Cuarta Transformación. Aportamos para enfrentar la pandemia... Más: https://t.co/YMLKvYjk0v	5372.0	RT @OctavioVillalv2: "Presentamos las primeras 24 ambulancias que adquirimos con recursos del Insabi y la devolución voluntaria de salarios…	1021.0	True	full
1716254	1716254	60483bca9a265e0038f74ab8	2021-03-10 03:23:48	[]	[]	Wed Mar 10 03:08:39 +0000 2021	[]	[{"url":"https://t.co/vZCMAPmJHR","expanded_url":"http://apne.ws/KbvBUM4","display_url":"apne.ws/KbvBUM4","indices":[250,273]}]	Alaska has become the first state to drop eligibility requirements and allow anyone 16 or older who lives or works in the state to get a COVID vaccination. Alaska leads all states in the percentage of people who have received two doses of a vaccine. https://t.co/vZCMAPmJHR	15101132.0	RT @AP: Alaska has become the first state to drop eligibility requirements and allow anyone 16 or older who lives or works in the state to…	415.0	True	full
1716255	1716255	60483bca9a265e0038f74ac4	2021-03-10 03:23:48	[]	[{"url":"https://t.co/SJQPqSN2F0","expanded_url":"https://mobile.twitter.com/mountainvmd/status/1369058981801390082","display_url":"mobile.twitter.com/mountainvmd/st…","indices":[303,326]}]		[]	[]			@MuhlenbergNews @bachyns @TheAtlantic @MountSinaiNYC @Muhlenberg Covid19 could be stopped but greed, power and prof… https://t.co/rQ9jQf0JaK	136.0	True	full
1716256	1716256	60483bca9a265e0038f74ad0	2021-03-10 03:23:48	[]	[{"url":"https://t.co/FzEitLBKEJ","expanded_url":"https://twitter.com/sageances/status/1324539450173624322?s=20","display_url":"twitter.com/sageances/stat…","indices":[250,273]}]		[]	[]			sorry is my tl telling me that enst idol unit 2wink is collaborating with the jp government to promote safe practic… https://t.co/Hngi8kiEeP	53.0	True	full
1716257	1716257	60483bca9a265e0038f74ae0	2021-03-10 03:23:48	[{"text":"COVID19US","indices":[71,81]}]	[{"url":"https://t.co/uZPnQVXJ9R","expanded_url":"https://medpage.maps.arcgis.com/apps/opsdashboard/index.html#/c7dafaae988f4c07a13a9ede90e43a47","display_url":"medpage.maps.arcgis.com/apps/opsdashbo…","indices":[84,107]}]		[]	[]			March 9, 2021: Coronavirus Live Infections &amp; Deaths Updates in US #COVID19US https://t.co/uZPnQVXJ9R (An increas… https://t.co/K9Y9RbDqh9	847.0	True	full
1716258	1716258	60483bca9a265e0038f74ae4	2021-03-10 03:23:48	[]	[]	Wed Mar 10 02:59:57 +0000 2021	[{"text":"Myanmar","indices":[66,74]}]	[{"url":"https://t.co/oNJk5Yamy1","expanded_url":"https://www.hrw.org/news/2021/03/10/india-halt-all-forced-returns-myanmar","display_url":"hrw.org/news/2021/03/1…","indices":[153,176]}]	The Indian government should halt any plans to deport Rohingya to #Myanmar, where they would be at risk from its oppressive military junta, says @hrw. https://t.co/oNJk5Yamy1 https://t.co/nG0hGHKSSg	3463.0	RT @LLakhdhir: The Indian government should halt any plans to deport Rohingya to #Myanmar, where they would be at risk from its oppressive…	12666.0	True	full
1716259	1716259	60483bcb9a265e0038f74b1a	2021-03-10 03:23:49	[]	[]	Wed Mar 10 01:44:43 +0000 2021	[]	[{"url":"https://t.co/N57IiN8Jcc","expanded_url":"http://naver.me/IgTIQMUw","display_url":"naver.me/IgTIQMUw","indices":[107,130]}]	WayV will release its new album ‘Kick Back’ today with 1st release of new song stage at comeback showcase. https://t.co/N57IiN8Jcc WayV will broadcast its comeback showcase on YouTube and Naver V LIVE's WayV channel starting at 7 p.m. today. https://t.co/fcHASCvw7N	23334.0	RT @im_jammed: WayV will release its new album ‘Kick Back’ today with 1st release of new song stage at comeback showcase. https://t.co/N57I…	624.0	True	full
1716260	1716260	60483bcb9a265e0038f74b1c	2021-03-10 03:23:49	[]	[]	Tue Mar 09 22:03:19 +0000 2021	[]	[{"url":"https://t.co/r0m14hN3uv","expanded_url":"https://twitter.com/drusho/status/1369390426789150720","display_url":"twitter.com/drusho/status/…","indices":[240,263]}]	Asian countries that survived SARS have adopted the practice of masking in crowds, subways etc, when in the states. I used to look at this as being strange, but now that I know it can prevent colds, etc, I will adopt the practice for life https://t.co/r0m14hN3uv	157473.0	RT @CheriJacobus: Asian countries that survived SARS have adopted the practice of masking in crowds, subways etc, when in the states. I us…	15938.0	True	full
1716261	1716261	60483bcb9a265e0038f74b20	2021-03-10 03:23:49	[]	[]	Tue Mar 09 22:01:00 +0000 2021	[]	[{"url":"https://t.co/9pojqmrTks","expanded_url":"https://www.cbc.ca/news/canada/manitoba/jana-williams-hollow-water-red-dresses-1.5942071","display_url":"cbc.ca/news/canada/ma…","indices":[231,254]}]	"Each time that we lose one of our sisters, aunties, cousins, moms, grandmothers to a homicide, to gender-based violence, its a trigger to know that you've felt that pain as well and to know that you're walking with that family," https://t.co/9pojqmrTks	3618.0	RT @endwomanabuse: "Each time that we lose one of our sisters, aunties, cousins, moms, grandmothers to a homicide, to gender-based violence…	969.0	True	full
1716262	1716262	60483bcb9a265e0038f74b40	2021-03-10 03:23:49	[]	[]	Wed Mar 10 00:38:54 +0000 2021	[]	[{"url":"https://t.co/G7XLQK5WFq","expanded_url":"https://www.thedailybeast.com/houston-sewage-analysis-shows-uk-covid-variant-spreading-fast-a-week-after-texas-mask-mandate-lifted","display_url":"thedailybeast.com/houston-sewage…","indices":[257,280]}]	The UK Covid variant is spreading quickly through Houston, according to waste samples. Did Abbott know about this when he ended all Covid restrictions? It looks like the Health Department knew on Feb 22 - over a week before Abbott made his announcement. https://t.co/G7XLQK5WFq https://t.co/z527uX0SIR	9067.0	RT @clearing_fog: The UK Covid variant is spreading quickly through Houston, according to waste samples. Did Abbott know about this when h…	1416.0	True	full
1716263	1716263	60483bcb9a265e0038f74b48	2021-03-10 03:23:49	[{"text":"w0603","indices":[132,138]},{"text":"Falle","indices":[147,153]}]	[{"url":"https://t.co/eTPKIOxlUz","expanded_url":"https://twitter.com/kaeferboeck/status/1368314918215290881?s=19","display_url":"twitter.com/kaeferboeck/st…","indices":[259,282]}]		[]	[]			Die Polizei wurden v.ihrer Führung instrumentalisiert &amp; lockte -hw.auf Befehl eines "angewiderten" Innenminis- Demo… https://t.co/RHQeWodlXD	1970.0	True	full
1716264	1716264	60483bcb9a265e0038f74b50	2021-03-10 03:23:49	[]	[]	Tue Mar 09 15:12:33 +0000 2021	[{"text":"Urgente","indices":[0,8]}]	[{"url":"https://t.co/1uOJ2XOfmq","expanded_url":"http://ow.ly/kg9u50DUbej","display_url":"ow.ly/kg9u50DUbej","indices":[99,122]}]	#Urgente Giran orden de aprehensión contra Cuauhtémoc Gutiérrez De la Torre y congelan sus cuentas https://t.co/1uOJ2XOfmq https://t.co/Tt85kIwxEk	8824505.0	RT @AristeguiOnline: #Urgente Giran orden de aprehensión contra Cuauhtémoc Gutiérrez De la Torre y congelan sus cuentas https://t.co/1uOJ2X…	0.0	True	full
1716265	1716265	60483bcc9a265e0038f74b7a	2021-03-10 03:23:50	[]	[]	Tue Mar 09 16:05:03 +0000 2021	[]	[{"url":"https://t.co/4tNKOeeLzu","expanded_url":"https://www.salon.com/2021/03/08/rev-william-j-barber-ii-democrats-who-dumped-the-15-wage-must-be-held-accountable/","display_url":"salon.com/2021/03/08/rev…","indices":[229,252]}]	We voted for folks because they said, “Elect me and I am going to deal with systemic racism and I am going to pass a living wage of $15 an hour,” which is a compromise in and of itself. We have to hold people to what they said. https://t.co/4tNKOeeLzu	327217.0	RT @RevDrBarber: We voted for folks because they said, “Elect me and I am going to deal with systemic racism and I am going to pass a livin…	831.0	True	full
1716266	1716266	60483bcc9a265e0038f74b82	2021-03-10 03:23:50	[]	[]	Sat Mar 06 20:53:12 +0000 2021	[{"text":"COVID19","indices":[61,69]},{"text":"utpol","indices":[182,188]}]	[{"url":"https://t.co/dAtcd69nRo","expanded_url":"https://www.fox13now.com/news/coronavirus/local-coronavirus-news/utah-legislature-approves-lifting-mask-mandate-april-10","display_url":"fox13now.com/news/coronavir…","indices":[158,181]}]	UPDATE: @SLCoMayor sent me a statement on the passage of the #COVID19 "endgame" bill in the Utah legislature, lifting the statewide mask mandate on April 10: https://t.co/dAtcd69nRo #utpol https://t.co/4dS9wdmz4F	37875.0	RT @BenWinslow: UPDATE: @SLCoMayor sent me a statement on the passage of the #COVID19 "endgame" bill in the Utah legislature, lifting the s…	346.0	True	full
1716267	1716267	60483bcc9a265e0038f74bb6	2021-03-10 03:23:50	[]	[]	Tue Mar 09 23:42:46 +0000 2021	[{"text":"WearAMask","indices":[128,138]},{"text":"ThisIsOurShot","indices":[177,191]}]	[{"url":"https://t.co/l6mRpfdLmp","expanded_url":"https://twitter.com/floridamedical/status/1369416642057412611","display_url":"twitter.com/floridamedical…","indices":[192,215]}]	Ahem. Florida. No mask mandate. 100 per cent open for business. There’s a rapidly spreading UK variant there. Please stay safe, #WearAMask get your vaccine when it’s your turn #ThisIsOurShot https://t.co/l6mRpfdLmp	240391.0	RT @B52Malmet: Ahem. Florida. No mask mandate. 100 per cent open for business. There’s a rapidly spreading UK variant there. Please stay sa…	2247.0	True	full
1716268	1716268	60483bcc9a265e0038f74bba	2021-03-10 03:23:50	[]	[]	Wed Mar 10 03:08:39 +0000 2021	[]	[{"url":"https://t.co/vZCMAPmJHR","expanded_url":"http://apne.ws/KbvBUM4","display_url":"apne.ws/KbvBUM4","indices":[250,273]}]	Alaska has become the first state to drop eligibility requirements and allow anyone 16 or older who lives or works in the state to get a COVID vaccination. Alaska leads all states in the percentage of people who have received two doses of a vaccine. https://t.co/vZCMAPmJHR	15101132.0	RT @AP: Alaska has become the first state to drop eligibility requirements and allow anyone 16 or older who lives or works in the state to…	775.0	True	full
1716269	1716269	60483bcc9a265e0038f74bbe	2021-03-10 03:23:50	[]	[]	Tue Mar 09 17:46:22 +0000 2021	[]	[{"url":"https://t.co/HE0XtXs5DZ","expanded_url":"https://hidrb.com/","display_url":"hidrb.com","indices":[174,197]}]	I just signed up to this site which connects you with left over vaccine doses that are going to get trashed at the end of the day-- better in someone's arm than the garbage. https://t.co/HE0XtXs5DZ	24457.0	RT @aishacs: I just signed up to this site which connects you with left over vaccine doses that are going to get trashed at the end of the…	83.0	True	full
1716270	1716270	60483bcd9a265e0038f74bda	2021-03-10 03:23:51	[{"text":"MinimumWage","indices":[90,102]},{"text":"COVID19","indices":[103,111]},{"text":"UniversalBasicIncome","indices":[112,133]},{"text":"Healthcare4All","indices":[134,149]},{"text":"FreeEducationNow","indices":[150,167]}]	[{"url":"https://t.co/46sBN9cxo0","expanded_url":"https://www.huffpost.com/entry/tim-ryan-dr-seuss-republicans_n_604810d0c5b672fce4e8f5cf?ncid=engmodushpmg00000004","display_url":"huffpost.com/entry/tim-ryan…","indices":[168,191]}]		[]	[]			@RepTimRyan Thank you for exposing the hypocrisy and dysfunction of the Republican Party. #MinimumWage #COVID19… https://t.co/0mviT6UMJH	46.0	True	full
1716271	1716271	60483bcd9a265e0038f74bde	2021-03-10 03:23:51	[]	[]	Tue Mar 09 16:33:18 +0000 2021	[{"text":"COVID19","indices":[116,124]}]	[{"url":"https://t.co/uIaxlNqbTa","expanded_url":"https://canvas-covid.ca/","display_url":"canvas-covid.ca","indices":[229,252]}]	Enroll here to join the largest study of vaccine safety in Canadian history. Who is needed? -People who have had a #COVID19 vaccine -People who have NOT had a C19 vaccine This is important everyone. Please consider enrolling. https://t.co/uIaxlNqbTa	8159.0	RT @MoriartyLab: Enroll here to join the largest study of vaccine safety in Canadian history. Who is needed? -People who have had a #COVID…	197.0	True	full
1716272	1716272	60483bcd9a265e0038f74be6	2021-03-10 03:23:51	[]	[]	Wed Mar 10 01:26:03 +0000 2021	[{"text":"openaccess","indices":[18,29]},{"text":"QLD","indices":[159,163]}]	[{"url":"https://t.co/trnqc3Yso0","expanded_url":"https://crimesciencejournal.biomedcentral.com/articles/10.1186/s40163-020-00136-3","display_url":"crimesciencejournal.biomedcentral.com/articles/10.11…","indices":[257,280]}]	Check out our new #openaccess paper with @CrimeScience where we (with @A_W_Morgan and @DrAlexPiquero) explore the property crime-rate changes that occurred in #QLD during the COVID-19 restrictions. Suffice it to say, the plunge in crime was not universal. https://t.co/trnqc3Yso0	724.0	RT @DrPayneUoW: Check out our new #openaccess paper with @CrimeScience where we (with @A_W_Morgan and @DrAlexPiquero) explore the property…	7073.0	True	full
1716273	1716273	60483bcd9a265e0038f74bee	2021-03-10 03:23:51	[]	[]	Wed Mar 10 03:01:33 +0000 2021	[]	[{"url":"https://t.co/xO6mtIkmgU","expanded_url":"https://hidrb.com/","display_url":"hidrb.com","indices":[32,55]}]	I just signed up for this under https://t.co/xO6mtIkmgU since my schedule now is extremely flexible – haven't seen a ton of folks talking about it but the more folks know about and sign up for it, the better chance it has at being equitable	1876.0	RT @sunahsuh: I just signed up for this under https://t.co/xO6mtIkmgU since my schedule now is extremely flexible – haven't seen a ton of f…	9400.0	True	full
1716274	1716274	60483bcd9a265e0038f74c14	2021-03-10 03:23:51	[]	[]	Tue Mar 09 21:18:23 +0000 2021	[]	[{"url":"https://t.co/b4pBSJcRve","expanded_url":"https://missouriindependent.com/2021/03/07/covid-affects-black-missourians-disproportionately-vaccine-is-slow-to-get-to-them/","display_url":"missouriindependent.com/2021/03/07/cov…","indices":[253,276]}]	Only 5.2% of Black Missourians have received the COVID-19 vaccine, compared to 13.5% of white Missourians. The data is clear: Governor Parson has created vaccine deserts in Black and brown communities across Missouri. We need more doses in St. Louis. https://t.co/b4pBSJcRve	76329.0	RT @RepCori: Only 5.2% of Black Missourians have received the COVID-19 vaccine, compared to 13.5% of white Missourians. The data is clear:…	1664.0	True	full
1716275	1716275	60483bce9a265e0038f74c2e	2021-03-10 03:23:52	[]	[]	Tue Mar 09 17:09:19 +0000 2021	[{"text":"AHORA","indices":[0,6]}]	[{"url":"https://t.co/WMMfYRvX5h","expanded_url":"https://bit.ly/2Okey0x","display_url":"bit.ly/2Okey0x","indices":[195,218]}]	#AHORA La Secretaría de Salud de Nuevo León regresó a la Federación 4 mil 680 vacunas contra COVID-19 del laboratorio Sinovac al no haber cumplido con la temperatura adecuada de almacenamiento https://t.co/WMMfYRvX5h	7814769.0	RT @lopezdoriga: #AHORA La Secretaría de Salud de Nuevo León regresó a la Federación 4 mil 680 vacunas contra COVID-19 del laboratorio Sin…	44.0	True	full
1716276	1716276	60483bce9a265e0038f74c30	2021-03-10 03:23:52	[]	[]	Tue Mar 09 10:01:06 +0000 2021	[]	[{"url":"https://t.co/oSczkSqqhf","expanded_url":"https://www.hindustantimes.com/india-news/record-gst-collections-expected-in-march-101615226194453-amp.html","display_url":"hindustantimes.com/india-news/rec…","indices":[230,253]}]	India’s Goods and Services Tax (GST) collection in March 2021 is expected to touch a record high of around Rs.1.30 lakh crore on the backdrop of a rapid economic recovery from the Covid-19 pandemic | @narendramodi | @nsitharaman https://t.co/oSczkSqqhf	85341.0	RT @Gajjusay: India’s Goods and Services Tax (GST) collection in March 2021 is expected to touch a record high of around Rs.1.30 lakh crore…	415.0	True	full
1716277	1716277	60483bce9a265e0038f74c44	2021-03-10 03:23:52	[]	[]	Wed Mar 10 03:22:50 +0000 2021	[{"text":"BREAKING","indices":[12,21]},{"text":"SWAT","indices":[23,28]},{"text":"CA","indices":[42,45]},{"text":"gawx","indices":[47,52]},{"text":"atltraffic","indices":[53,64]},{"text":"covid19","indices":[65,73]},{"text":"covid","indices":[74,80]},{"text":"vaccine","indices":[81,89]},{"text":"coronavirus","indices":[90,102]},{"text":"biden","indices":[103,109]},{"text":"breaking","indices":[11…	[{"url":"https://t.co/X7qRiD7d8A","expanded_url":"https://www.pscp.tv/w/cxbhijQ3NDQ5NnwxQlJLakJ5a2pyUUt3xixHscUVLjY0tiXWzki7HqzgGtaQBKQkCW6xa6P6zSU=","display_url":"pscp.tv/w/cxbhijQ3NDQ5…","indices":[160,183]}]	WATCH LIVE: #BREAKING: #SWAT SITUATION IN #CA: #gawx #atltraffic #covid19 #covid #vaccine #coronavirus #biden #breaking #news #sports #america #usa #worldnews https://t.co/X7qRiD7d8A	3594.0	RT @channel1atlanta: WATCH LIVE: #BREAKING: #SWAT SITUATION IN #CA: #gawx #atltraffic #covid19 #covid #vaccine #coronavirus #biden #breaki…	294.0	True	full
1716278	1716278	60483bce9a265e0038f74c52	2021-03-10 03:23:52	[]	[{"url":"https://t.co/L5HUnrvCxs","expanded_url":"https://www.ons.gov.uk/peoplepopulationandcommunity/birthsdeathsandmarriages/deaths/bulletins/deathsregisteredweeklyinenglandandwalesprovisional/weekending2october2020","display_url":"ons.gov.uk/peoplepopulati…","indices":[316,339]}]		[]	[]			@Hall_Matthew_16 @grahamcountrys @suzseddon @battleaxeBrit1 And this: "A death can be registered with both COVID-1… https://t.co/qtQOHeZhfg	462.0	True	full
1716279	1716279	60483bce9a265e0038f74c5e	2021-03-10 03:23:52	[]	[]	Tue Mar 09 23:13:15 +0000 2021	[]	[{"url":"https://t.co/yQiiTjPOmR","expanded_url":"https://twitter.com/inhollywoodland/status/1369171533017608192","display_url":"twitter.com/inhollywoodlan…","indices":[118,141]}]	Its a new batch of fine BM and thank god bc Morris, Denzel, and Idirs was carrying the game on their back for decades https://t.co/yQiiTjPOmR	17552.0	RT @773queen: Its a new batch of fine BM and thank god bc Morris, Denzel, and Idirs was carrying the game on their back for decades https:/…	395.0	True	full
1716280	1716280	60483bce9a265e0038f74c74	2021-03-10 03:23:52	[]	[]	Wed Mar 10 03:21:12 +0000 2021	[]	[{"url":"https://t.co/ofSFRVuHAF","expanded_url":"https://www.cnn.com/2021/03/09/politics/desantis-vaccine-manatee-county-texts/index.html","display_url":"cnn.com/2021/03/09/pol…","indices":[251,274]}]	The more we learn about ⁦@GovRonDeSantis⁩ abuse of power, the worse it is. We already knew he was directing vaccines to his favored donors. Now it's clear he handpicked recipients, bypassing a county's random selection process -- for political gain." https://t.co/ofSFRVuHAF	33174.0	RT @forwardarc: The more we learn about ⁦@GovRonDeSantis⁩ abuse of power, the worse it is. We already knew he was directing vaccines to his…	757.0	True	full
1716281	1716281	60483bcf9a265e0038f74c9a	2021-03-10 03:23:53	[]	[]	Wed Mar 10 01:29:11 +0000 2021	[{"text":"HouseParty","indices":[0,11]},{"text":"SuperJunior","indices":[209,221]},{"text":"슈퍼주니어","indices":[222,228]}]	[{"url":"https://t.co/hO06XsDSaG","expanded_url":"https://n.news.naver.com/entertain/article/112/0003408160","display_url":"n.news.naver.com/entertain/arti…","indices":[184,207]}]	#HouseParty first music video teaser to be released at 6PM KST today 🎉 hit-maker Yoo Young Jin participated in composing &amp; writing lyrics 🎉 addictive disco pop genre, dance song https://t.co/hO06XsDSaG #SuperJunior #슈퍼주니어 @SJofficial	12375.0	RT @zhaoguixian: #HouseParty first music video teaser to be released at 6PM KST today 🎉 hit-maker Yoo Young Jin participated in composing…	1364.0	True	full
1716282	1716282	60483bcf9a265e0038f74cca	2021-03-10 03:23:54	[]	[]	Tue Mar 09 20:23:49 +0000 2021	[{"text":"Brasil","indices":[38,45]},{"text":"coronavirus","indices":[50,62]},{"text":"BolsonaroGenocida","indices":[107,125]}]	[{"url":"https://t.co/8Oe8NmMu7n","expanded_url":"https://chacharacubana.wordpress.com/2021/03/09/covid-19-en-el-mundo-brasil-agoniza-y-bolsonaro-no-quiere-lagrimas-video/","display_url":"chacharacubana.wordpress.com/2021/03/09/cov…","indices":[250,273]}]	Cada 50 segundos muere una persona en #Brasil por #coronavirus y su presidente dice que basta de lágrimas. #BolsonaroGenocida @maperezpirela @ubiraciramos @RoaJavier @BenetBeca @AyalaramM @ChalecosAmarill @jacd4580 @CarlosO28859673 @Vicente73977721 https://t.co/8Oe8NmMu7n	6596.0	RT @TuChachara: Cada 50 segundos muere una persona en #Brasil por #coronavirus y su presidente dice que basta de lágrimas. #BolsonaroGenoci…	615.0	True	full
1716283	1716283	60483bcf9a265e0038f74cce	2021-03-10 03:23:53	[]	[]	Wed Mar 10 03:15:19 +0000 2021	[{"text":"Prabhas","indices":[0,8]},{"text":"prabhasforjathiratnalu","indices":[10,33]},{"text":"jaathiratnalu","indices":[35,49]},{"text":"RadheShyam","indices":[93,104]}]	[{"url":"https://t.co/PEjSlA4ZD4","expanded_url":"https://twitter.com/NaveenPolishety/status/1369327996918726662","display_url":"twitter.com/NaveenPolishet…","indices":[105,128]}]	#Prabhas #prabhasforjathiratnalu #jaathiratnalu The reason behind mass advance bookings🔥🔥🔥 #RadheShyam https://t.co/PEjSlA4ZD4 https://t.co/4C8dgvyQ50	537.0	RT @Dhfp_forever: #Prabhas #prabhasforjathiratnalu #jaathiratnalu The reason behind mass advance bookings🔥🔥🔥 #RadheShyam https://t.co/PEj…	399.0	True	full
1716284	1716284	60483bcf9a265e0038f74cd0	2021-03-10 03:23:54	[]	[]	Thu Mar 04 04:50:50 +0000 2021	[]	[{"url":"https://t.co/2g3XB6m5r9","expanded_url":"https://www.ctvnews.ca/video?clipId=2150618","display_url":"ctvnews.ca/video?clipId=2…","indices":[254,277]}]	Along w/ @hearthealthydoc I had the opportunity to speak with @kateygoalie on @CTVNews We talked HF, Covid-19, &amp; the @HeartLifeCanada Patient Charter. The need for a consistent National Standard of Care is real. @PattyHajdu pls watch and let's chat https://t.co/2g3XB6m5r9 https://t.co/KT7VZLieUA	311.0	RT @MarcBains: Along w/ @hearthealthydoc I had the opportunity to speak with @kateygoalie on @CTVNews We talked HF, Covid-19, &amp; the @HeartL…	810.0	True	full
1716285	1716285	60483bd09a265e0038f74d16	2021-03-10 03:23:54	[]	[]	Wed Mar 10 00:29:33 +0000 2021	[{"text":"yoconmarcopolo","indices":[77,92]}]	[{"url":"https://t.co/YkuM7eo0ci","expanded_url":"https://youtu.be/3BNfBd9YdXk","display_url":"youtu.be/3BNfBd9YdXk","indices":[152,175]}]	Ser tendencia por recibir tanto apoyo esta cabrón banda, chingos de gracias. #yoconmarcopolo 🚨 Les comparto esto para Info y retro con sus comentarios. https://t.co/YkuM7eo0ci 🚨 https://t.co/n171pftsHQ	69263.0	RT @LordMarcoPolo: Ser tendencia por recibir tanto apoyo esta cabrón banda, chingos de gracias. #yoconmarcopolo 🚨 Les comparto esto para In…	1233.0	True	full
1716286	1716286	60483bd09a265e0038f74d2c	2021-03-10 03:23:55	[]	[]	Wed Mar 10 00:29:33 +0000 2021	[{"text":"yoconmarcopolo","indices":[77,92]}]	[{"url":"https://t.co/YkuM7eo0ci","expanded_url":"https://youtu.be/3BNfBd9YdXk","display_url":"youtu.be/3BNfBd9YdXk","indices":[152,175]}]	Ser tendencia por recibir tanto apoyo esta cabrón banda, chingos de gracias. #yoconmarcopolo 🚨 Les comparto esto para Info y retro con sus comentarios. https://t.co/YkuM7eo0ci 🚨 https://t.co/n171pftsHQ	69263.0	RT @LordMarcoPolo: Ser tendencia por recibir tanto apoyo esta cabrón banda, chingos de gracias. #yoconmarcopolo 🚨 Les comparto esto para In…	38.0	True	full
1716287	1716287	60483bd09a265e0038f74d34	2021-03-10 03:23:55	[]	[]	Wed Mar 10 02:20:43 +0000 2021	[]	[{"url":"https://t.co/kBQEJ2BqXQ","expanded_url":"https://www.ncbi.nlm.nih.gov/pmc/articles/PMC2599911/","display_url":"ncbi.nlm.nih.gov/pmc/articles/P…","indices":[224,247]}]	You must be a poor journalist. If you’d done any homework you would know that masks don’t work for what they are being used for. In fact they can do harm. Including death. Here is an article from your apparent buddy Fauci. https://t.co/kBQEJ2BqXQ Bacterial Pneumonia from masks	153.0	RT @bksfan1: You must be a poor journalist. If you’d done any homework you would know that masks don’t work for what they are being used fo…	3680.0	True	full
1716288	1716288	60483bd09a265e0038f74d58	2021-03-10 03:23:55	[]	[]	Wed Mar 10 00:50:06 +0000 2021	[]	[{"url":"https://t.co/gOMWbAqfy9","expanded_url":"https://bit.ly/2Ogvxku","display_url":"bit.ly/2Ogvxku","indices":[200,223]}]	Dos de los artistas más importantes de la escena musical como Los Plebes del Rancho de Ariel Camacho @_plebesoficial y Christian Nodal @elnodal unen sus talentos para darle vida al sencillo “2 Veces”.https://t.co/gOMWbAqfy9	28655.0	RT @SAPSGrupero: Dos de los artistas más importantes de la escena musical como Los Plebes del Rancho de Ariel Camacho @_plebesoficial y Chr…	202.0	True	full
1716289	1716289	60483bd09a265e0038f74d5e	2021-03-10 03:23:55	[]	[]	Wed Mar 10 01:32:57 +0000 2021	[]	[{"url":"https://t.co/yubRy3LBAW","expanded_url":"https://www.usatoday.com/story/news/nation/2021/03/09/arkansas-abortion-bill-gov-asa-hutchinson-signs-near-total-ban/6928085002/","display_url":"usatoday.com/story/news/nat…","indices":[229,252]}]	Arkansas is one of at least 14 states where legislators have proposed outright abortion bans this year in hopes they can force the U.S. Supreme Court to revisit its 1973 Roe v. Wade decision, which legalized abortion nationwide. https://t.co/yubRy3LBAW	4314473.0	RT @USATODAY: Arkansas is one of at least 14 states where legislators have proposed outright abortion bans this year in hopes they can forc…	83.0	True	full
1716290	1716290	60483bd19a265e0038f74d82	2021-03-10 03:23:55	[]	[]	Sun Mar 07 18:06:54 +0000 2021	[{"text":"KyEd","indices":[270,275]}]	[{"url":"https://t.co/iVMDoYyfzv","expanded_url":"http://bit.ly/KyP-EBTFAQ","display_url":"bit.ly/KyP-EBTFAQ","indices":[246,269]}]	🍎 P-EBT UPDATE: The third round of P-EBT has been approved for eligible families, with benefits beginning from October 2020. Benefit distribution will begin the week of March 15 + will be added to existing cards. No application is necessary ➡️ https://t.co/iVMDoYyfzv #KyEd https://t.co/hzjreKFXwE	24240.0	RT @KyDeptofEd: 🍎 P-EBT UPDATE: The third round of P-EBT has been approved for eligible families, with benefits beginning from October 2020…	499.0	True	full
1716291	1716291	60483bd19a265e0038f74d86	2021-03-10 03:23:55	[]	[]	Tue Mar 09 12:54:59 +0000 2021	[]	[{"url":"https://t.co/GrBYv56xt9","expanded_url":"https://www.bizjournals.com/cincinnati/inno/stories/news/2021/03/09/kroger-and-80-acres-expand-parternship-316-stores.html","display_url":"bizjournals.com/cincinnati/inn…","indices":[221,244]}]	NEW: ⁦⁦@kroger⁩ expands partnership with ⁦@80AcresFarms⁩ to 316 stores, including 4 new key market areas. 80 Acres only just opened its latest high-tech vertical farm in ⁦⁦@cityofhamilton⁩ ⁦@BusinessCourier⁩ ⁦@CincyInno⁩ https://t.co/GrBYv56xt9	995.0	RT @LizCinciBiz: NEW: ⁦⁦@kroger⁩ expands partnership with ⁦@80AcresFarms⁩ to 316 stores, including 4 new key market areas. 80 Acres only ju…	260.0	True	full
1716292	1716292	60483bd19a265e0038f74d9c	2021-03-10 03:23:56	[]	[]	Sun Mar 07 22:49:42 +0000 2021	[{"text":"Airdrop","indices":[179,187]},{"text":"Crypto","indices":[188,195]},{"text":"Airdrops","indices":[196,205]},{"text":"cryptocurrency","indices":[206,221]}]	[{"url":"https://t.co/AUzqs8f8yQ","expanded_url":"https://t.me/Rewardiqabot?start=r0970317767","display_url":"t.me/Rewardiqabot?s…","indices":[108,131]}]	🚀 Airdrop: Rewardiqa 💰 Value: $ 105 👥 Referral: $ 35 💸 15 + 5 REW ⏰ 2 minutes Talk with the telegram bot: https://t.co/AUzqs8f8yQ 📖 Step-by-step guide: 🔹 Do some social tasks #Airdrop #Crypto #Airdrops #cryptocurrency https://t.co/2lsf7fd1sN	196982.0	RT @CryptoTownEU: 🚀 Airdrop: Rewardiqa 💰 Value: $ 105 👥 Referral: $ 35 💸 15 + 5 REW ⏰ 2 minutes Talk with the telegram bot: https://t.co/…	0.0	True	full
1716293	1716293	60483bd19a265e0038f74da0	2021-03-10 03:23:56	[]	[]	Wed Mar 10 01:29:11 +0000 2021	[{"text":"HouseParty","indices":[0,11]},{"text":"SuperJunior","indices":[209,221]},{"text":"슈퍼주니어","indices":[222,228]}]	[{"url":"https://t.co/hO06XsDSaG","expanded_url":"https://n.news.naver.com/entertain/article/112/0003408160","display_url":"n.news.naver.com/entertain/arti…","indices":[184,207]}]	#HouseParty first music video teaser to be released at 6PM KST today 🎉 hit-maker Yoo Young Jin participated in composing &amp; writing lyrics 🎉 addictive disco pop genre, dance song https://t.co/hO06XsDSaG #SuperJunior #슈퍼주니어 @SJofficial	12375.0	RT @zhaoguixian: #HouseParty first music video teaser to be released at 6PM KST today 🎉 hit-maker Yoo Young Jin participated in composing…	430.0	True	full
1716294	1716294	60483bd19a265e0038f74da4	2021-03-10 03:23:56	[]	[]	Tue Mar 09 16:09:02 +0000 2021	[]	[{"url":"https://t.co/814mZw83Du","expanded_url":"https://www.cdc.gov/coronavirus/2019-ncov/vaccines/fully-vaccinated-guidance.html","display_url":"cdc.gov/coronavirus/20…","indices":[249,272]}]	Does anyone else see the setup here? This is how the groundwork for a Covid Passport is laid out. They start out with low key announcements... 'Vaccinated people can only gather with other vaccinated people in public without masks or distancing' https://t.co/814mZw83Du	2044.0	RT @FungKoo1: Does anyone else see the setup here? This is how the groundwork for a Covid Passport is laid out. They start out with low key…	1443.0	True	full
1716295	1716295	60483bd19a265e0038f74db0	2021-03-10 03:23:56	[]	[]	Tue Mar 09 11:22:59 +0000 2021	[]	[{"url":"https://t.co/9bZf1HGpLt","expanded_url":"https://sanfrancisco.cbslocal.com/2021/03/08/video-maskless-uber-passengers-assault-cough-on-pepper-spray-driver/","display_url":"sanfrancisco.cbslocal.com/2021/03/08/vid…","indices":[273,296]}]	@davenewworld_2 Absolutely shocking! The other 2 once identified, should be banned from Uber. Charges should be pursued once SFPD completes its investigation Maskless Uber Passengers Assault, Cough On, Pepper Spray Driver After He Refuses Them Service – CBS San Francisco https://t.co/9bZf1HGpLt	4090.0	RT @FozzieBear88: @davenewworld_2 Absolutely shocking! The other 2 once identified, should be banned from Uber. Charges should be pursued o…	338.0	True	full
1716296	1716296	60483bd29a265e0038f74dca	2021-03-10 03:23:56	[]	[]	Wed Mar 10 03:22:57 +0000 2021	[{"text":"Mahashivratri","indices":[52,66]},{"text":"Shivratri","indices":[67,77]},{"text":"coronavirus","indices":[78,90]},{"text":"CoronaVaccine","indices":[91,105]},{"text":"RanbirKapoor","indices":[106,119]},{"text":"NoSmokingDay","indices":[122,135]},{"text":"wednesdaythought","indices":[136,153]},{"text":"SavitribaiPhule","indices":[154,170]}]	[{"url":"https://t.co/a2a2NEBsnr","expanded_url":"https://bit.ly/3rsThjH","display_url":"bit.ly/3rsThjH","indices":[27,50]}]	Top news headlines today📢💻 https://t.co/a2a2NEBsnr #Mahashivratri #Shivratri #coronavirus #CoronaVaccine #RanbirKapoor #NoSmokingDay #wednesdaythought #SavitribaiPhule	1782.0	RT @mytentaran: Top news headlines today📢💻 https://t.co/a2a2NEBsnr #Mahashivratri #Shivratri #coronavirus #CoronaVaccine #RanbirKapoor #…	294.0	True	full
1716297	1716297	60483bd29a265e0038f74df2	2021-03-10 03:23:56	[{"text":"Covid19","indices":[31,39]},{"text":"AmazingProduct","indices":[105,120]},{"text":"SeenOnSharktank","indices":[127,143]},{"text":"BLACKOWNED","indices":[145,156]}]	[{"url":"https://t.co/kvwTLO2cQ7","expanded_url":"https://amzn.to/2K0M89X","display_url":"amzn.to/2K0M89X","indices":[7,30]}]		[]	[]			Source:https://t.co/kvwTLO2cQ7 #Covid19 got brothers looking rough give yourself a touch up and try this… https://t.co/zrjhe9D4WT	3865.0	True	full
1716298	1716298	60483bd39a265e0038f74e48	2021-03-10 03:23:58	[]	[]	Wed Mar 10 01:29:17 +0000 2021	[]	[{"url":"https://t.co/oI9JoAA6C2","expanded_url":"https://www.youtube.com/watch?v=f_PyTwXPre8","display_url":"youtube.com/watch?v=f_PyTw…","indices":[254,277]}]	New CRT whistleblower. “Would you please disallow policy proposals that give me a false choice between accepting a particular ideology and being understood as a racist? I’ve read Kendi and DiAngelo, and I do not find wisdom there. I find its opposite.” https://t.co/oI9JoAA6C2 https://t.co/RvNECTo1nJ	65195.0	RT @SwipeWright: New CRT whistleblower. “Would you please disallow policy proposals that give me a false choice between accepting a partic…	11.0	True	full
1716299	1716299	60483bd39a265e0038f74e52	2021-03-10 03:23:58	[]	[]	Wed Mar 10 02:56:41 +0000 2021	[{"text":"COVID19","indices":[88,96]}]	[{"url":"https://t.co/WFnDKjjNrH","expanded_url":"https://www.jpost.com/health-science/coronavirus-vaccinated-nursing-moms-pass-antibodies-on-to-babies-study-661233","display_url":"jpost.com/health-science…","indices":[267,290]}]	💡AWESOME FOR BABIES—Experts &amp; new studies suggest pregnant women who recovered from #COVID19 or vaccinated are likely to pass on protective antibodies to fetuses in their womb &amp; to babies via breastfeeding—protects babies both during &amp; after pregnancy.🧵 https://t.co/WFnDKjjNrH https://t.co/HhXmVsIUaZ	446501.0	RT @DrEricDing: 💡AWESOME FOR BABIES—Experts &amp; new studies suggest pregnant women who recovered from #COVID19 or vaccinated are likely to pa…	329.0	True	full
1716300	1716300	60483bd39a265e0038f74e5c	2021-03-10 03:23:58	[]	[]	Wed Mar 10 03:20:01 +0000 2021	[]	[{"url":"https://t.co/0vgmaw5IdD","expanded_url":"http://ow.ly/QpPk50DUMGj","display_url":"ow.ly/QpPk50DUMGj","indices":[185,208]}]	Esta es la mascarilla nasal desarrollada por investigadores mexicanos para disminuir el riesgo de contagio por covid-19 en actividades en las que es necesario retirarse el cubrebocas. https://t.co/0vgmaw5IdD	4892099.0	RT @proceso: Esta es la mascarilla nasal desarrollada por investigadores mexicanos para disminuir el riesgo de contagio por covid-19 en act…	90.0	True	full
1716301	1716301	60483bd39a265e0038f74e64	2021-03-10 03:23:58	[]	[]	Wed Mar 10 00:53:59 +0000 2021	[{"text":"cdnpoli","indices":[118,126]}]	[{"url":"https://t.co/ainTRTLFEZ","expanded_url":"https://dailyexpose.co.uk/2021/03/09/health-minister-in-critical-condition-just-one-day-after-receiving-covid-vaccine/","display_url":"dailyexpose.co.uk/2021/03/09/hea…","indices":[127,150]}]	Australian Health Minister in Critical Condition just one day after receiving astra Covid Vaccine – The Daily Expose. #cdnpoli https://t.co/ainTRTLFEZ	30223.0	RT @randyhillier: Australian Health Minister in Critical Condition just one day after receiving astra Covid Vaccine – The Daily Expose. #cd…	1031.0	True	full
1716302	1716302	60483bd39a265e0038f74e76	2021-03-10 03:23:58	[]	[]	Fri Mar 05 01:18:27 +0000 2021	[{"text":"maroon5","indices":[84,92]},{"text":"dvicio","indices":[93,100]},{"text":"fitopaez","indices":[101,110]},{"text":"lali","indices":[111,116]},{"text":"nilmoliner","indices":[117,128]},{"text":"meganthreestallion","indices":[129,148]},{"text":"loveoflesbian","indices":[149,163]},{"text":"enriquebunbury","indices":[164,179]},{"text":"estebanali","indices":[180,191]},{"text":"jorgemechaszum…	[{"url":"https://t.co/e2qfGdlkE4","expanded_url":"https://www.brisatelocuenta.com/post/m%C3%BAsica-para-pandemia","display_url":"brisatelocuenta.com/post/m%C3%BAsi…","indices":[249,272]}]	Acá mis propuestas musicales para esta semana, ¡seguro serán parte de tu Play list! #maroon5 #dvicio #fitopaez #lali #nilmoliner #meganthreestallion #loveoflesbian #enriquebunbury #estebanali #jorgemechaszumbado #carlosomarcarbajal #brisatelocuenta https://t.co/e2qfGdlkE4	33.0	RT @BrisaCuenta: Acá mis propuestas musicales para esta semana, ¡seguro serán parte de tu Play list! #maroon5 #dvicio #fitopaez #lali #nilm…	18790.0	True	full
1716303	1716303	60483bd49a265e0038f74e8c	2021-03-10 03:23:58	[]	[]	Tue Mar 09 15:02:39 +0000 2021	[]	[{"url":"https://t.co/LVcCUMv6gc","expanded_url":"https://twitter.com/cfwij/status/1369296159584485380","display_url":"twitter.com/cfwij/status/1…","indices":[288,311]}]	My inspiration every day. My grandmother was also the first Pakistani journalist to successfully defeat a government ban order &amp; the first woman to speak at Al-Azhar University, 1000 years after its founding. A force to be reckoned with, ~5 feet tall &amp; with the gentlest voice. https://t.co/LVcCUMv6gc	12442.0	RT @AkbarSAhmed: My inspiration every day. My grandmother was also the first Pakistani journalist to successfully defeat a government ban o…	3978.0	True	full
1716304	1716304	60483bd49a265e0038f74ea8	2021-03-10 03:23:58	[]	[{"url":"https://t.co/l7qJuHhdhm","expanded_url":"https://americasfuture.org/flexibility-education-pandemic/","display_url":"americasfuture.org/flexibility-ed…","indices":[246,269]}]		[]	[]			“As parents continue to adapt to the realities of at-home education for their children and become more involved, it… https://t.co/vETg40TWHU	257.0	True	full
1716305	1716305	60483bd49a265e0038f74ec4	2021-03-10 03:23:59	[]	[]	Wed Mar 10 00:39:49 +0000 2021	[]	[{"url":"https://t.co/VCzj3Iu90M","expanded_url":"https://twitter.com/thehill/status/1369444168372789253","display_url":"twitter.com/thehill/status…","indices":[286,309]}]	I am fiercely pro-life. Its why I oppose the death penalty &amp; was disgusted when @DanPatrick asked TX elderly to die for our economy..Let's be clear Rs are NOT prolife. They believe they have the god given right to decide who lives &amp; dies &amp; they DO NOT. they are fkg animals https://t.co/VCzj3Iu90M	135.0	RT @AthenaOlinger: I am fiercely pro-life. Its why I oppose the death penalty &amp; was disgusted when @DanPatrick asked TX elderly to die for…	407.0	True	full
1716306	1716306	60483bd49a265e0038f74ec8	2021-03-10 03:23:59	[]	[]	Tue Mar 09 18:35:27 +0000 2021	[{"text":"microcaps","indices":[8,18]},{"text":"Bhansali","indices":[90,99]},{"text":"Apollo","indices":[124,131]},{"text":"Bls","indices":[147,151]},{"text":"Disa","indices":[175,180]},{"text":"Fiberweb","indices":[197,206]},{"text":"investing","indices":[249,259]},{"text":"MultiBagger","indices":[260,272]},{"text":"NSE","indices":[273,277]}]	[{"url":"https://t.co/j0WFRvYBd0","expanded_url":"https://youtu.be/ttI7ns4K5lg","display_url":"youtu.be/ttI7ns4K5lg","indices":[216,239]}]	List of #microcaps still available cheap, cud deliver good returns frm current levels 1) #Bhansali engg polymer: 140 Rs 2) #Apollo Micro : 112 3) #Bls international : 107 4) #Disa India : 4839 5) #Fiberweb (see vid https://t.co/j0WFRvYBd0 ) : 28 #investing #MultiBagger #NSE	115.0	RT @AnkurInsights: List of #microcaps still available cheap, cud deliver good returns frm current levels 1) #Bhansali engg polymer: 140 Rs…	16.0	True	full
1716307	1716307	60483bd59a265e0038f74ed8	2021-03-10 03:23:59	[]	[]	Wed Mar 10 03:00:00 +0000 2021	[]	[{"url":"https://t.co/fJR9mNJCGr","expanded_url":"https://politi.co/3ejfflw","display_url":"politi.co/3ejfflw","indices":[257,280]}]	House Democrats' campaign arm is officially ending its ban on political consultants who work with candidates challenging Democratic incumbents in primaries, clinching a major victory for progressives. Rep. Alexandria Ocasio-Cortez: "It's an enormous win." https://t.co/fJR9mNJCGr	1162668.0	RT @kylegriffin1: House Democrats' campaign arm is officially ending its ban on political consultants who work with candidates challenging…	2454.0	True	full
1716308	1716308	60483bd59a265e0038f74ee4	2021-03-10 03:23:59	[]	[]	Tue Mar 09 15:54:30 +0000 2021	[{"text":"COVID19","indices":[5,13]},{"text":"Cuba","indices":[169,174]},{"text":"QuedateEnCasa","indices":[200,214]}]	[{"url":"https://t.co/iDV7kyUlMQ","expanded_url":"http://www.cubadebate.cu/noticias/2021/03/09/cuba-reporta-1041-casos-positivos-de-covid-19-y-dos-fallecidos/","display_url":"cubadebate.cu/noticias/2021/…","indices":[176,199]}]	Para #COVID19 estudiaron 18 mil 274 muestras, resultando 1041 muestras positivas. El país acumula dos millones 558 mil 296 muestras realizadas y 57 mil 607 positivas... #Cuba https://t.co/iDV7kyUlMQ #QuedateEnCasa	3993.0	RT @SusydeCuba2: Para #COVID19 estudiaron 18 mil 274 muestras, resultando 1041 muestras positivas. El país acumula dos millones 558 mil 296…	443.0	True	full
1716309	1716309	60483bd59a265e0038f74f04	2021-03-10 03:24:00	[]	[]	Mon Mar 08 16:44:38 +0000 2021	[]	[{"url":"https://t.co/nGK57NrbPc","expanded_url":"https://bit.ly/3ruKWvN","display_url":"bit.ly/3ruKWvN","indices":[257,280]}]	8/ Chauvin’s trial will be the first high-profile criminal trial in a Minnesota state court to be broadcast live. Cahill ordered it to be livestreamed due to global interest in the case, limited courthouse space and COVID-19 restrictions. Watch live here: https://t.co/nGK57NrbPc https://t.co/RHjd5OxeAY	391671.0	RT @StarTribune: 8/ Chauvin’s trial will be the first high-profile criminal trial in a Minnesota state court to be broadcast live. Cahill o…	690.0	True	full
1716310	1716310	60483bd59a265e0038f74f0c	2021-03-10 03:24:00	[]	[{"url":"https://t.co/NQQ0mgzqbC","expanded_url":"https://www.equityinformer.com/en/trends/tweeters/AmandaCStocks?period=PERIOD_30D","display_url":"equityinformer.com/en/trends/twee…","indices":[169,192]}]		[]	[]			Influencer @AmandaCStocks most mentioned tickers (30d) 1. $GME 20 2. $SOS 19 3. $KOSS 15 4. $RKT 13 5. $UWMC 10 6.… https://t.co/KsD7zOj0TO	610.0	True	full
1716311	1716311	60483bd59a265e0038f74f16	2021-03-10 03:24:00	[]	[]	Wed Mar 10 00:35:31 +0000 2021	[]	[{"url":"https://t.co/4NXFMgVGgX","expanded_url":"https://telenoche.com.uy/nacionales/alicia-fernandez-no-puedo-entender-que-la-gente-no-se-vacune","display_url":"telenoche.com.uy/nacionales/ali…","indices":[164,187]}]	Alicia Fernández, pediatra y directora del Programa de la Niñez del MSP, estuvo dos semanas en CTI tras contraer COVID-19 y compartió su experiencia en Telenoche. https://t.co/4NXFMgVGgX	191144.0	RT @TelenocheUy: Alicia Fernández, pediatra y directora del Programa de la Niñez del MSP, estuvo dos semanas en CTI tras contraer COVID-19…	1634.0	True	full
1716312	1716312	60483bd59a265e0038f74f18	2021-03-10 03:24:00	[{"text":"Oaxaca","indices":[119,126]},{"text":"Noticias","indices":[127,136]},{"text":"Salud","indices":[137,143]},{"text":"Estatal","indices":[144,152]},{"text":"COVID19","indices":[153,161]},{"text":"Covid_19mx","indices":[162,173]},{"text":"COVID","indices":[174,180]},{"text":"Covid_19","indices":[181,190]}]	[{"url":"https://t.co/khXKi39Q3M","expanded_url":"https://m.facebook.com/story.php?story_fbid=1566255193568202&id=561334877393577","display_url":"m.facebook.com/story.php?stor…","indices":[94,117]}]		[]	[]			Oaxaca suma 41 mil 782 casos acumulados y 3 mil 008 muertos por COVID19 ☣️🦠 Da click aquí 👇🏻… https://t.co/fanr8h24Yb	1391.0	True	full
1716313	1716313	60483bd69a265e0038f74f2e	2021-03-10 03:24:00	[]	[]	Wed Mar 10 03:06:04 +0000 2021	[{"text":"Patiala","indices":[170,178]}]	[{"url":"https://t.co/UUvJJIaniH","expanded_url":"https://bit.ly/3eqvHQL","display_url":"bit.ly/3eqvHQL","indices":[200,223]}]	The company has moved the Supreme Court seeking directions to be issued to the central and Punjab governments to remove the protesters who have occupied its warehouse in #Patiala. Follow for updates: https://t.co/UUvJJIaniH https://t.co/J4ixBpApo4	638626.0	RT @TheQuint: The company has moved the Supreme Court seeking directions to be issued to the central and Punjab governments to remove the p…	6.0	True	full
1716314	1716314	60483bd69a265e0038f74f30	2021-03-10 03:24:00	[{"text":"BwcDeals","indices":[115,124]},{"text":"Deals","indices":[125,131]},{"text":"dailydeals","indices":[132,143]},{"text":"DealsAndSteals","indices":[145,160]}]	[{"url":"https://t.co/IGfTu9DmZi","expanded_url":"https://amzn.to/34VKU6Y","display_url":"amzn.to/34VKU6Y","indices":[90,113]}]		[]	[]			58% Off!!! ArtSkills Letter Stickers and Numbers, A-Z -0-9, Assorted Colors, 110 Count https://t.co/IGfTu9DmZi… https://t.co/lpYOk4iEwR	22292.0	True	full
1716315	1716315	60483bd69a265e0038f74f3e	2021-03-10 03:24:00	[]	[]	Tue Mar 09 12:10:42 +0000 2021	[]	[{"url":"https://t.co/cDlKyCL9pp","expanded_url":"http://torstar.co/nLLJ50DTZsW","display_url":"torstar.co/nLLJ50DTZsW","indices":[245,268]}]	Will we be able to vaccinate the people fast enough? The Star presents a vaccine gap tracker, which tracks the gap between the number of vaccines Ontario is administering everyday and what it needs to be administering to meet the stated goals. https://t.co/cDlKyCL9pp	1066445.0	RT @TorontoStar: Will we be able to vaccinate the people fast enough? The Star presents a vaccine gap tracker, which tracks the gap betwee…	1476.0	True	full
1716316	1716316	60483bd69a265e0038f74f42	2021-03-10 03:24:00	[]	[]	Wed Mar 10 00:29:33 +0000 2021	[{"text":"yoconmarcopolo","indices":[77,92]}]	[{"url":"https://t.co/YkuM7eo0ci","expanded_url":"https://youtu.be/3BNfBd9YdXk","display_url":"youtu.be/3BNfBd9YdXk","indices":[152,175]}]	Ser tendencia por recibir tanto apoyo esta cabrón banda, chingos de gracias. #yoconmarcopolo 🚨 Les comparto esto para Info y retro con sus comentarios. https://t.co/YkuM7eo0ci 🚨 https://t.co/n171pftsHQ	69268.0	RT @LordMarcoPolo: Ser tendencia por recibir tanto apoyo esta cabrón banda, chingos de gracias. #yoconmarcopolo 🚨 Les comparto esto para In…	193.0	True	full
1716317	1716317	60483bd69a265e0038f74f4e	2021-03-10 03:24:00	[]	[]	Wed Mar 10 02:13:48 +0000 2021	[]	[{"url":"https://t.co/CElV7tFDhm","expanded_url":"https://www.lanacion.com.ar/propiedades/inversiones/creditos-hipotecario-una-pareja-necesita-duplicar-sus-ingresos-para-calificar-nid09032021/","display_url":"lanacion.com.ar/propiedades/in…","indices":[254,277]}]	NO SE PUEDEN SACAR, MENOS PAGAR Acceder a un crédito UVA a 20 años, para comprar un departamento de 42m2 ⚠️el ingreso mínimo requerido es de $276.262⚠️ ENTONCES...QUE INTERESES DEFIENDE .@alferdez SI NO ES PRIORIZAR EL LEGÍTIMO ACCESO A LA VIVIENDA? https://t.co/CElV7tFDhm https://t.co/MpbCnRB8RN	5226.0	RT @hipotecadosPBA: NO SE PUEDEN SACAR, MENOS PAGAR Acceder a un crédito UVA a 20 años, para comprar un departamento de 42m2 ⚠️el ingreso…	320.0	True	full
1716318	1716318	60483bd69a265e0038f74f54	2021-03-10 03:24:00	[]	[]	Tue Mar 09 22:47:34 +0000 2021	[]	[{"url":"https://t.co/qk78zVvH6I","expanded_url":"http://vogue.cm/1swkWVg","display_url":"vogue.cm/1swkWVg","indices":[135,158]}]	Lady Gaga shared a first look at her and Adam Driver in character on set, and we’re already salivating at the thoughts of its release. https://t.co/qk78zVvH6I	13926845.0	RT @voguemagazine: Lady Gaga shared a first look at her and Adam Driver in character on set, and we’re already salivating at the thoughts o…	1257.0	True	full
1716319	1716319	60483bd69a265e0038f74f56	2021-03-10 03:24:00	[]	[]	Tue Mar 09 16:08:43 +0000 2021	[{"text":"yyc","indices":[140,144]},{"text":"COVID19","indices":[158,166]}]	[{"url":"https://t.co/IpoXhXrlrm","expanded_url":"http://chi-csm.ca","display_url":"chi-csm.ca","indices":[179,202]},{"url":"https://t.co/URGO25CeLe","expanded_url":"https://twitter.com/GlobalCalgary/status/1368972967183593472","display_url":"twitter.com/GlobalCalgary/…","indices":[217,240]}]	“Wastewater testing has tremendous potential to help keep our communities safe and catch outbreaks before they reach critical mass.” To see #yyc's wastewater #COVID19 data, visit https://t.co/IpoXhXrlrm. @ucalgaryCHI https://t.co/URGO25CeLe	10493.0	RT @UCalgaryMed: “Wastewater testing has tremendous potential to help keep our communities safe and catch outbreaks before they reach criti…	31.0	True	full
1716320	1716320	60483bd69a265e0038f74f60	2021-03-10 03:24:01	[]	[]	Wed Mar 10 03:12:59 +0000 2021	[{"text":"CooperativaEnCasa","indices":[166,184]}]	[{"url":"https://t.co/i9jGykRESh","expanded_url":"https://bit.ly/2PSuVSJ","display_url":"bit.ly/2PSuVSJ","indices":[185,208]}]	Colegio Médico pidió cerrar las fronteras "para todos los países" ante variantes del coronavirus: "Puede gatillar una pandemia paralela a la que ya hemos enfrentado" #CooperativaEnCasa https://t.co/i9jGykRESh https://t.co/IuOgFAwm7I	3011945.0	RT @Cooperativa: Colegio Médico pidió cerrar las fronteras "para todos los países" ante variantes del coronavirus: "Puede gatillar una pand…	157.0	True	full
1716321	1716321	60483bd69a265e0038f74f86	2021-03-10 03:24:01	[]	[]	Tue Mar 09 15:31:56 +0000 2021	[{"text":"Cuba","indices":[0,5]}]	[{"url":"https://t.co/6MFTCp6jVh","expanded_url":"http://www.granma.cu/cuba/2021-03-09/la-grandeza-de-cuba-tambien-lleva-nombre-de-mujer-09-03-2021-01-03-54","display_url":"granma.cu/cuba/2021-03-0…","indices":[252,275]}]	#Cuba 🇨🇺| Símbolo de las luchas de las mujeres cubanas por su plena emancipación, la heroína de la lucha clandestina y guerrillera, Vilma Espín Guillois, recibió el tributo de su nación, este 8 de marzo, ante la roca monumento que guarda sus cenizas. https://t.co/6MFTCp6jVh	79177.0	RT @AsambleaCuba: #Cuba 🇨🇺| Símbolo de las luchas de las mujeres cubanas por su plena emancipación, la heroína de la lucha clandestina y gu…	443.0	True	full
1716322	1716322	60483bd79a265e0038f74fac	2021-03-10 03:24:02	[]	[]	Wed Mar 10 00:22:53 +0000 2021	[{"text":"climatechange","indices":[93,107]},{"text":"COVID19","indices":[112,120]}]	[{"url":"https://t.co/YTtlIQlLI1","expanded_url":"https://us02web.zoom.us/webinar/register/WN_McJzhehkSfCW3I_D2nlegQ","display_url":"us02web.zoom.us/webinar/regist…","indices":[223,246]}]	Looking forward to presenting &amp; speaking tomorrow at 12pm EST at @PegasusConf's event on #climatechange and #COVID19 alongside the esteemed Sir Andy Haines &amp; moderated by the amazing @courtghoward. Register here: https://t.co/YTtlIQlLI1	492.0	RT @ManviBhalla: Looking forward to presenting &amp; speaking tomorrow at 12pm EST at @PegasusConf's event on #climatechange and #COVID19 along…	4261.0	True	full
1716323	1716323	60483bd79a265e0038f74fb8	2021-03-10 03:24:02	[]	[]	Wed Mar 10 00:56:59 +0000 2021	[]	[{"url":"https://t.co/BAOXKYRLI1","expanded_url":"https://www.democracydocket.com/cases/iowa-voter-suppression-bill/","display_url":"democracydocket.com/cases/iowa-vot…","indices":[188,211]}]	"The Bill is an exercise in voter suppression, one disguised as a solution for a problem that exists only in the fertile imaginations of its creators." Read the entire Iowa lawsuit here👇 https://t.co/BAOXKYRLI1	461930.0	RT @marceelias: "The Bill is an exercise in voter suppression, one disguised as a solution for a problem that exists only in the fertile im…	5790.0	True	full
1716324	1716324	60483bd89a265e0038f74fec	2021-03-10 03:24:02	[{"text":"COVID19","indices":[103,111]},{"text":"OneYearofCOVID","indices":[112,127]}]	[{"url":"https://t.co/jlctT9NTeO","expanded_url":"http://nj-ne.ws/NO9DxCD","display_url":"nj-ne.ws/NO9DxCD","indices":[72,95]}]		[]	[]			The year of COVID: A decade of progress disappeared overnight | Opinion https://t.co/jlctT9NTeO @CFBNJ #COVID19… https://t.co/0nmhvM17kd	3576.0	True	full
1716325	1716325	60483bd89a265e0038f75024	2021-03-10 03:24:03	[]	[]	Tue Mar 09 23:44:16 +0000 2021	[]	[{"url":"https://t.co/hf8Q4GpL9u","expanded_url":"https://urldefense.com/v3/__http:/apple.co/WhatToReadThisMonth__;!!PH0vZokp8wwQNw!id3GrNXXbsGyp76da9l-oAf-J_WoUPwz39Z_QFQeCQpldl_1UNhmYCLi8ZVv7RILvajx6rmAlqGrng","display_url":"urldefense.com/v3/__http:/app…","indices":[242,265]}]	A week out from pub’n, and the nerves are real. This is the only thing I know how to do but I want it to be good! Anyhow @AppleBooks has chosen my youngest child as one of its books of the month. Not sure if this calms me down or revs me up. https://t.co/hf8Q4GpL9u$ https://t.co/k4CY0BvVY0	47729.0	RT @SquigglyRick: A week out from pub’n, and the nerves are real. This is the only thing I know how to do but I want it to be good! Anyhow…	1061.0	True	full
1716326	1716326	60483bd99a265e0038f75036	2021-03-10 03:24:03	[]	[]	Wed Mar 10 01:53:05 +0000 2021	[]	[{"url":"https://t.co/9oFeO7ohLQ","expanded_url":"https://www.jpost.com/health-science/austria-suspends-astrazeneca-covid-19-vaccine-batch-after-death-661211","display_url":"jpost.com/health-science…","indices":[244,267]}]	Austria suspende el lote de la vacuna AstraZeneca COVID-19 después de la muerte Una mujer de 49 años murió como resultado de graves trastornos de la coagulación, mientras que una mujer de 35 años https://t.co/9oFeO7ohLQ	223.0	RT @Enrique12633773: Austria suspende el lote de la vacuna AstraZeneca COVID-19 después de la muerte Una mujer de 49 años murió como result…	1355.0	True	full
1716327	1716327	60483bd99a265e0038f7503e	2021-03-10 03:24:03	[]	[]	Wed Mar 10 03:12:59 +0000 2021	[{"text":"CooperativaEnCasa","indices":[166,184]}]	[{"url":"https://t.co/i9jGykRESh","expanded_url":"https://bit.ly/2PSuVSJ","display_url":"bit.ly/2PSuVSJ","indices":[185,208]}]	Colegio Médico pidió cerrar las fronteras "para todos los países" ante variantes del coronavirus: "Puede gatillar una pandemia paralela a la que ya hemos enfrentado" #CooperativaEnCasa https://t.co/i9jGykRESh https://t.co/IuOgFAwm7I	3011926.0	RT @Cooperativa: Colegio Médico pidió cerrar las fronteras "para todos los países" ante variantes del coronavirus: "Puede gatillar una pand…	3353.0	True	full
1716328	1716328	60483bd99a265e0038f75080	2021-03-10 03:24:04	[]	[]	Wed Mar 10 03:12:59 +0000 2021	[{"text":"CooperativaEnCasa","indices":[166,184]}]	[{"url":"https://t.co/i9jGykRESh","expanded_url":"https://bit.ly/2PSuVSJ","display_url":"bit.ly/2PSuVSJ","indices":[185,208]}]	Colegio Médico pidió cerrar las fronteras "para todos los países" ante variantes del coronavirus: "Puede gatillar una pandemia paralela a la que ya hemos enfrentado" #CooperativaEnCasa https://t.co/i9jGykRESh https://t.co/IuOgFAwm7I	3011945.0	RT @Cooperativa: Colegio Médico pidió cerrar las fronteras "para todos los países" ante variantes del coronavirus: "Puede gatillar una pand…	1052.0	True	full
1716329	1716329	60483bda9a265e0038f750b8	2021-03-10 03:24:04	[]	[]	Wed Mar 10 02:43:32 +0000 2021	[]	[{"url":"https://t.co/El2PnpfuG9","expanded_url":"https://youtu.be/UKBkEz0x2VA","display_url":"youtu.be/UKBkEz0x2VA","indices":[200,223]}]	"Hay un dinero que debía repartirse entre los equipos aficionados y nunca llegó" @vasjulian habló con @AndresCastro1 y @lidervillegas sobre @DifutbolOficial y la pandemia. El programa completo aquí 👉 https://t.co/El2PnpfuG9 https://t.co/dTg90Mtu8W	10526.0	RT @colombiasports: "Hay un dinero que debía repartirse entre los equipos aficionados y nunca llegó" @vasjulian habló con @AndresCastro1 y…	10685.0	True	full
1716330	1716330	60483bda9a265e0038f750c4	2021-03-10 03:24:04	[]	[]	Wed Mar 10 01:42:51 +0000 2021	[]	[{"url":"https://t.co/5P8oOIC2kT","expanded_url":"https://patreon.com/CaptainJerkpants","display_url":"patreon.com/CaptainJerkpan…","indices":[226,249]},{"url":"https://t.co/8wwmPpwh3y","expanded_url":"https://captjerkpants.fanbox.cc","display_url":"captjerkpants.fanbox.cc","indices":[256,279]}]	Its not Valentines anymore, but you are not going to deny yourself some chocolate, right? Super fun project to work on, love Daisy and gotta flex how those strawberries came out, pretty proud of those. You can support me at https://t.co/5P8oOIC2kT and https://t.co/8wwmPpwh3y https://t.co/eH1GA743oT	49411.0	RT @CaptJerkpants: Its not Valentines anymore, but you are not going to deny yourself some chocolate, right? Super fun project to work on,…	30.0	True	full
1716331	1716331	60483bda9a265e0038f750c8	2021-03-10 03:24:05	[]	[]	Tue Mar 09 01:22:01 +0000 2021	[{"text":"pwME","indices":[238,243]},{"text":"MECFS","indices":[244,250]},{"text":"LongCovid","indices":[251,261]}]	[{"url":"https://t.co/HyHv19klBi","expanded_url":"https://www.theguardian.com/society/2021/mar/05/nhs-long-covid-patients-after-pandemic","display_url":"theguardian.com/society/2021/m…","indices":[264,287]}]	1 MILLION reasons to LISTEN &amp; LEARN from the experiences of 250k people with M.E. who have been mistreated, neglected &amp; disrespected for decades. Enough. It's madness to repeat same mistakes we've faced or to start from nothing. #pwME #MECFS #LongCovid https://t.co/HyHv19klBi	130.0	RT @MrGlenBuchanan: 1 MILLION reasons to LISTEN &amp; LEARN from the experiences of 250k people with M.E. who have been mistreated, neglected &amp;…	2415.0	True	full
1716332	1716332	60483bda9a265e0038f750ce	2021-03-10 03:24:05	[]	[]	Wed Mar 10 00:04:31 +0000 2021	[{"text":"ATENCIÓN","indices":[0,9]},{"text":"COVID19","indices":[82,90]}]	[{"url":"https://t.co/EwuCa5y928","expanded_url":"https://buff.ly/2N0uO6e","display_url":"buff.ly/2N0uO6e","indices":[228,251]}]	#ATENCIÓN | Una flota de 164 laboratorios chinos vendió y donó pruebas rápidas de #COVID19 defectuosas en 70 países. Ecuador fue el país que más compró de la región y en donde el sector privado aún las comercializa. ENTÉRESE ▶️ https://t.co/EwuCa5y928 https://t.co/fPqKCoUb8k	492454.0	RT @revistavistazo: #ATENCIÓN | Una flota de 164 laboratorios chinos vendió y donó pruebas rápidas de #COVID19 defectuosas en 70 países. Ec…	80.0	True	full
1716333	1716333	60483bda9a265e0038f750da	2021-03-10 03:24:05	[]	[]	Wed Mar 10 03:01:02 +0000 2021	[]	[{"url":"https://t.co/FIfUldStEF","expanded_url":"https://ktla.com/news/nationworld/alaska-becomes-first-state-to-drop-eligibility-requirements-open-covid-19-vaccines-to-nearly-all/","display_url":"ktla.com/news/nationwor…","indices":[200,223]}]	Alaska has become the first state to drop eligibility requirements for COVID-19 vaccines and allow anyone 16 or older who lives or works in the state to get a vaccine, Gov. Mike Dunleavy said Tuesday https://t.co/FIfUldStEF	839866.0	RT @KTLA: Alaska has become the first state to drop eligibility requirements for COVID-19 vaccines and allow anyone 16 or older who lives o…	0.0	True	full
1716334	1716334	60483bda9a265e0038f750fe	2021-03-10 03:24:05	[]	[]	Tue Mar 09 15:45:17 +0000 2021	[{"text":"Cuba","indices":[12,17]},{"text":"COVID19","indices":[47,55]}]	[{"url":"https://t.co/FSjsY2TxIA","expanded_url":"http://www.cubadebate.cu/noticias/2021/03/09/cuba-reporta-1041-casos-positivos-de-covid-19-y-dos-fallecidos/","display_url":"cubadebate.cu/noticias/2021/…","indices":[219,242]}]	Parte 🔴📢🇨🇺 😷#Cuba reporta 1041 nuevos casos de #COVID19 y dos fallecidos informó este lunes en su habitual comparecencia televisiva el doctor Francisco Durán García, director nacional de Epidemiología del @MINSAPCuba. https://t.co/FSjsY2TxIA	62643.0	RT @cubadebatecu: Parte 🔴📢🇨🇺 😷#Cuba reporta 1041 nuevos casos de #COVID19 y dos fallecidos informó este lunes en su habitual comparecencia…	443.0	True	full
1716335	1716335	60483bdb9a265e0038f75102	2021-03-10 03:24:05	[]	[{"url":"https://t.co/rbGgMwZR3a","expanded_url":"https://myturn.ca.gov/","display_url":"myturn.ca.gov","indices":[177,200]}]		[]	[]			New Appointments at Pomona Fairplex on 03-10 Total Appointments at Location: 5 Address: 2370 East Arrow Highway, (G… https://t.co/tkKB4KBd7S	257.0	True	full
1716336	1716336	60483bdb9a265e0038f75104	2021-03-10 03:24:05	[]	[]	Tue Mar 09 21:04:12 +0000 2021	[]	[{"url":"https://t.co/414Ffhenr3","expanded_url":"https://www.politico.eu/article/france-to-give-500000-doses-to-poorer-countries/","display_url":"politico.eu/article/france…","indices":[250,273]}]	🇫🇷 Até junho, a França vai doar 500 mil doses de vacinas contra a COVID-19 para países com menos recursos, informou um assessor do governo. No mês passado, durante reunião do G7, Emmanuel Macron cobrou esse posicionamento de outros países do grupo. https://t.co/414Ffhenr3	103625.0	RT @eixopolitico: 🇫🇷 Até junho, a França vai doar 500 mil doses de vacinas contra a COVID-19 para países com menos recursos, informou um as…	317.0	True	full
1716337	1716337	60483bdb9a265e0038f75106	2021-03-10 03:24:05	[]	[]	Wed Mar 10 03:19:18 +0000 2021	[{"text":"SUNGHOON","indices":[127,136]},{"text":"성훈","indices":[137,140]},{"text":"ENHYPEN_SUNGHOON","indices":[141,158]},{"text":"엔하이픈_성훈","indices":[159,167]}]	[{"url":"https://t.co/5qImpgrWJj","expanded_url":"https://starmometer.com/2021/01/28/100-asian-heartthrobs-2021-elimination-round/amp/","display_url":"starmometer.com/2021/01/28/100…","indices":[102,125]},{"url":"https://t.co/AaYcehAUvZ","expanded_url":"https://twitter.com/PSHFANBASE/status/1369483201010225152","display_url":"twitter.com/PSHFANBASE/sta…","indices":[193,216]}]	For 15 minutes, we ONLY added 43 votes! Please vote with us! STARMOMETER offers UNLIMITED voting! 🔗 https://t.co/5qImpgrWJj #SUNGHOON #성훈 #ENHYPEN_SUNGHOON #엔하이픈_성훈@ENHYPEN @ENHYPEN_members https://t.co/AaYcehAUvZ	15113.0	RT @PSHFANBASE: For 15 minutes, we ONLY added 43 votes! Please vote with us! STARMOMETER offers UNLIMITED voting! 🔗 https://t.co/5qImpgrW…	24331.0	True	full
1716338	1716338	60483bdb9a265e0038f7510a	2021-03-10 03:24:05	[]	[]	Mon Mar 08 00:45:13 +0000 2021	[]	[{"url":"https://t.co/eniMBuxJWQ","expanded_url":"https://covidcandy.net/coronavirus/a-new-mutation-threatens-a-fragile-recovery/","display_url":"covidcandy.net/coronavirus/a-…","indices":[257,280]}]	A worrying new mutation of SARS-CoV-2 has emerged. The virus has gained the ability to evade MHC-I binding and thus CD8+ clearance. If it spreads, we could be straight back to square one with a new outbreak. "A New Mutation Threatens A Fragile Recovery" https://t.co/eniMBuxJWQ	2564.0	RT @veryvirology: A worrying new mutation of SARS-CoV-2 has emerged. The virus has gained the ability to evade MHC-I binding and thus CD8+…	2564.0	True	full
1716339	1716339	60483bdb9a265e0038f7510e	2021-03-10 03:24:05	[]	[]	Wed Mar 10 02:50:45 +0000 2021	[{"text":"Podcast","indices":[72,80]}]	[{"url":"https://t.co/8zGAACTLuZ","expanded_url":"https://bit.ly/2OHvCNK","display_url":"bit.ly/2OHvCNK","indices":[220,243]}]	The most connected person on earth @chrisdancy &amp; I connected again. #Podcast We discussed digital evolution, life in a pandemic world, spiritual technology, mental health, wellness &amp; a holistic life. Listen here https://t.co/8zGAACTLuZ on @iTunes @Spotify @SoundCloud &amp; more. 🌏	2961.0	RT @jobrothers: The most connected person on earth @chrisdancy &amp; I connected again. #Podcast We discussed digital evolution, life in a pand…	97.0	True	full
1716340	1716340	60483bdb9a265e0038f75122	2021-03-10 03:24:05	[]	[]	Tue Mar 09 20:15:57 +0000 2021	[]	[{"url":"https://t.co/EQ85PAmUCH","expanded_url":"https://www.elnacional.com/venezuela/guaido-atender-el-dolor-del-venezolano-solo-sera-posible-consolidando-la-mayor-union/","display_url":"elnacional.com/venezuela/guai…","indices":[249,272]}]	LA UNIÓN LA TUVO 23/01/2019 Y NOS TRAJO HASTA AQUÍ CON SU ENGAÑO. @jguaido NI SIQUIERA DEMUESTRA ARREPENTIMIENTO, SÓLO BUSCA SU BIENESTAR Y DE SUS ACOMPAÑANTES EN ESTE ACTO VERGONZOSO DE TRAICIÓN A LA PATRIA. NO SIGA BURLÁNDOSE DE LOS CIUDADANOS! https://t.co/EQ85PAmUCH	7050.0	RT @normara03: LA UNIÓN LA TUVO 23/01/2019 Y NOS TRAJO HASTA AQUÍ CON SU ENGAÑO. @jguaido NI SIQUIERA DEMUESTRA ARREPENTIMIENTO, SÓLO BUSC…	208.0	True	full
1716341	1716341	60483bdb9a265e0038f75142	2021-03-10 03:24:06	[]	[{"url":"https://t.co/Z080VcGC13","expanded_url":"https://www.youtube.com/user/cybermax137","display_url":"youtube.com/user/cybermax1…","indices":[251,274]}]		[]	[]			This Saturday 03/13 at 10:00 p.m UTC -3, the most anticipated online league of Garou: MOTW returns with its 3rd sea… https://t.co/YqQIcRYfs4	92.0	True	full
1716342	1716342	60483bdb9a265e0038f7514c	2021-03-10 03:24:06	[]	[{"url":"https://t.co/WxuIKVDWLw","expanded_url":"https://tarahaelle.medium.com/covid-arm-rash-after-moderna-shot-common-but-not-worrisome-a2819e3ed030","display_url":"tarahaelle.medium.com/covid-arm-rash…","indices":[252,275]}]		[]	[]			I’m now a @Medium weekly contributor! In my first piece, I address the rash-like skin reaction some are experiencin… https://t.co/rFTC0N4h0V	14817.0	True	full
1716343	1716343	60483bdb9a265e0038f75154	2021-03-10 03:24:06	[]	[]	Tue Mar 09 16:12:40 +0000 2021	[]	[{"url":"https://t.co/b943QIbs4w","expanded_url":"https://twitter.com/ohgama85/status/1369062467985235968","display_url":"twitter.com/ohgama85/statu…","indices":[228,251]}]	No manipules. Jamás encontrarás un solo llamado mío a la violencia y mucho menos a incendiar a nadie. Incluso cuando la gente propone matar pederastas les respondo que queremos justicia jamás venganza ni alimentar la violencia. https://t.co/b943QIbs4w	1416256.0	RT @lydiacachosi: No manipules. Jamás encontrarás un solo llamado mío a la violencia y mucho menos a incendiar a nadie. Incluso cuando la g…	93.0	True	full
1716344	1716344	60483bdb9a265e0038f7515a	2021-03-10 03:24:06	[]	[]	Wed Mar 10 03:10:30 +0000 2021	[]	[{"url":"https://t.co/GyTEy7QuZl","expanded_url":"https://bit.ly/30qe6Ao","display_url":"bit.ly/30qe6Ao","indices":[257,280]}]	Macomb County Prosecutor Peter Lucido, the chief law enforcement officer for the 3rd largest county in Michigan, says people who lost loved ones to COVID inside nursing homes should gather vital info about circumstances of death and report to local police. https://t.co/GyTEy7QuZl	36559.0	RT @MIGOP: Macomb County Prosecutor Peter Lucido, the chief law enforcement officer for the 3rd largest county in Michigan, says people who…	487.0	True	full
1716345	1716345	60483bdc9a265e0038f7516a	2021-03-10 03:24:06	[{"text":"Crypto","indices":[222,229]},{"text":"DeFi","indices":[231,236]},{"text":"Swaap","indices":[238,244]}]	[{"url":"https://t.co/kNab6CeXkK","expanded_url":"https://swaap.org","display_url":"swaap.org","indices":[198,221]}]		[]	[]			@SwaapCrypto project based on blockchain and differs from all existing leaders in its segment. This project has its… https://t.co/BKmswuehWJ	1789.0	True	full
1716346	1716346	60483bdc9a265e0038f7518a	2021-03-10 03:24:07	[]	[]	Wed Mar 10 01:02:25 +0000 2021	[{"text":"BTSV","indices":[1,6]}]	[{"url":"https://t.co/82VxaOnaXU","expanded_url":"http://naver.me/5oQhLDrS","display_url":"naver.me/5oQhLDrS","indices":[259,282]}]	🗞#BTSV's self-written song "Snow Flower" has been steadily loved, surpassing 25 million YouTube streams. "Snow Flower" has been a hot topic since its release, ranking 9th on the "Korea 100 Top Songs" on "Music Chart &amp; Insight" the week it was released. 🔗https://t.co/82VxaOnaXU https://t.co/CpNi2DcVST	38884.0	RT @KTH_News: 🗞#BTSV's self-written song "Snow Flower" has been steadily loved, surpassing 25 million YouTube streams. "Snow Flower" has be…	159.0	True	full
1716347	1716347	60483bdc9a265e0038f751ae	2021-03-10 03:24:07	[]	[]	Sun Mar 07 11:38:52 +0000 2021	[]	[{"url":"https://t.co/QoNMCIkVDa","expanded_url":"http://www.xinhuanet.com/english/2021-03/07/c_139791902.htm","display_url":"xinhuanet.com/english/2021-0…","indices":[256,279]}]	US, allies have dropped 46 bombs per day on other countries since 2001, according to a research by a group based in US. “The US has been at war for nearly every year of its existence as an independent nation, fighting in 227 years of its 244-year history" https://t.co/QoNMCIkVDa	4424.0	RT @YDunhai: US, allies have dropped 46 bombs per day on other countries since 2001, according to a research by a group based in US. “The U…	196.0	True	full
1716348	1716348	60483bdd9a265e0038f751c4	2021-03-10 03:24:07	[]	[]	Wed Mar 10 01:29:11 +0000 2021	[{"text":"HouseParty","indices":[0,11]},{"text":"SuperJunior","indices":[209,221]},{"text":"슈퍼주니어","indices":[222,228]}]	[{"url":"https://t.co/hO06XsDSaG","expanded_url":"https://n.news.naver.com/entertain/article/112/0003408160","display_url":"n.news.naver.com/entertain/arti…","indices":[184,207]}]	#HouseParty first music video teaser to be released at 6PM KST today 🎉 hit-maker Yoo Young Jin participated in composing &amp; writing lyrics 🎉 addictive disco pop genre, dance song https://t.co/hO06XsDSaG #SuperJunior #슈퍼주니어 @SJofficial	12375.0	RT @zhaoguixian: #HouseParty first music video teaser to be released at 6PM KST today 🎉 hit-maker Yoo Young Jin participated in composing…	85.0	True	full
1716349	1716349	60483bdd9a265e0038f751de	2021-03-10 03:24:08	[]	[]	Wed Mar 10 03:01:33 +0000 2021	[]	[{"url":"https://t.co/xO6mtIkmgU","expanded_url":"https://hidrb.com/","display_url":"hidrb.com","indices":[32,55]},{"url":"https://t.co/e8yjGCQF22","expanded_url":"https://twitter.com/nytimes/status/1369324667236999173","display_url":"twitter.com/nytimes/status…","indices":[241,264]}]	I just signed up for this under https://t.co/xO6mtIkmgU since my schedule now is extremely flexible – haven't seen a ton of folks talking about it but the more folks know about and sign up for it, the better chance it has at being equitable https://t.co/e8yjGCQF22	1876.0	RT @sunahsuh: I just signed up for this under https://t.co/xO6mtIkmgU since my schedule now is extremely flexible – haven't seen a ton of f…	470.0	True	full
1716350	1716350	60483bdd9a265e0038f751e4	2021-03-10 03:24:08	[]	[]	Tue Mar 09 10:45:00 +0000 2021	[]	[{"url":"https://t.co/ZShKZGfGha","expanded_url":"https://mobile.reuters.com/article/amp/idUSKBN2B028V?taid=6046f9d4b7d77200018e25df&utm_campaign=trueanthem&utm_medium=trueanthem&utm_source=twitter&__twitter_impression=true","display_url":"mobile.reuters.com/article/amp/id…","indices":[150,173]}]	Nos EUA: vacinação aumentando, casos e óbitos por COVID caindo. É isso q queremos ver no Brasil. Mais vacinas, mais vacinação. VACINAS SÃO A SOLUÇÃO. https://t.co/ZShKZGfGha	35946.0	RT @dogarrett: Nos EUA: vacinação aumentando, casos e óbitos por COVID caindo. É isso q queremos ver no Brasil. Mais vacinas, mais vacinaçã…	93.0	True	full
1716351	1716351	60483bdd9a265e0038f751e8	2021-03-10 03:24:08	[]	[]	Tue Mar 09 21:11:57 +0000 2021	[]	[{"url":"https://t.co/tdFTOLJPLT","expanded_url":"https://gofund.me/a4dfbf0f","display_url":"gofund.me/a4dfbf0f","indices":[174,197]}]	UPDATE: an early Uber investor @cyantist has started a @gofundme for Subhakar. She was appalled to learn Uber initially offered $20 &amp; ultimately $120 for his experience. https://t.co/tdFTOLJPLT	23612.0	RT @DionLimTV: UPDATE: an early Uber investor @cyantist has started a @gofundme for Subhakar. She was appalled to learn Uber initially offe…	408.0	True	full
1716352	1716352	60483bdd9a265e0038f751ea	2021-03-10 03:24:08	[{"text":"rich","indices":[2,7]},{"text":"options","indices":[26,34]},{"text":"choose","indices":[38,45]},{"text":"demand","indices":[59,66]},{"text":"supply","indices":[75,82]},{"text":"frustration","indices":[84,96]},{"text":"anger","indices":[101,107]},{"text":"inevitable","indices":[111,122]},{"text":"Poor","indices":[130,135]},{"text":"josephinegillan","indices":[191,207]}]	[{"url":"https://t.co/WdXyt3Eimr","expanded_url":"https://theweek.com/articles/970236/vaccine-envy","display_url":"theweek.com/articles/97023…","indices":[141,164]},{"url":"https://t.co/5932yLW45i","expanded_url":"https://www.newshub.co.nz/world/study-male-fidelity-depends-on-number-of-women-2015011413","display_url":"newshub.co.nz/world/study-ma…","indices":[166,189]},{"url":"https://t.co/N5Kw2E…		[]	[]			A #rich man has plenty of #options to #choose from. When #demand exceeds #supply, #frustration and #anger is… https://t.co/r6bZ0rELDh	0.0	True	full
1716353	1716353	60483bdd9a265e0038f751f4	2021-03-10 03:24:08	[{"text":"EOAN","indices":[0,5]},{"text":"elliottwave","indices":[201,213]},{"text":"trading","indices":[214,222]},{"text":"stocks","indices":[223,230]},{"text":"STOXX","indices":[231,237]},{"text":"boerse","indices":[238,245]},{"text":"aktien","indices":[246,253]},{"text":"dax","indices":[254,258]},{"text":"energy","indices":[259,266]}]	[{"url":"https://t.co/xJbvWJ3CDP","expanded_url":"https://elliottwave-forecast.com/stock-market/eon-looking-towards-strong-rally/","display_url":"elliottwave-forecast.com/stock-market/e…","indices":[177,200]}]		[]	[]			#EOAN: Investors favorite $EOAN.DE is nesting. A strong rally should follow. While above 7.60 lows, it can see 12.3… https://t.co/oL9vLIQFau	172.0	True	full
1716354	1716354	60483bde9a265e0038f75218	2021-03-10 03:24:08	[]	[]	Wed Mar 10 03:11:00 +0000 2021	[]	[{"url":"https://t.co/qPhnWv1NeP","expanded_url":"http://bit.ly/3rWR145","display_url":"bit.ly/3rWR145","indices":[174,197]}]	👉Hasta el 15 de marzo👈 hay plazo para reportar la información de la comunidad educativa de instituciones privadas, en el marco del Plan Nacional de Vacunación💉. Ingresa a ➡️ https://t.co/qPhnWv1NeP https://t.co/PLhpgvM4eO	719432.0	RT @Mineducacion: 👉Hasta el 15 de marzo👈 hay plazo para reportar la información de la comunidad educativa de instituciones privadas, en el…	41.0	True	full
1716355	1716355	60483bde9a265e0038f75220	2021-03-10 03:24:08	[]	[]	Wed Mar 10 00:29:33 +0000 2021	[{"text":"yoconmarcopolo","indices":[77,92]}]	[{"url":"https://t.co/YkuM7eo0ci","expanded_url":"https://youtu.be/3BNfBd9YdXk","display_url":"youtu.be/3BNfBd9YdXk","indices":[152,175]}]	Ser tendencia por recibir tanto apoyo esta cabrón banda, chingos de gracias. #yoconmarcopolo 🚨 Les comparto esto para Info y retro con sus comentarios. https://t.co/YkuM7eo0ci 🚨 https://t.co/n171pftsHQ	69276.0	RT @LordMarcoPolo: Ser tendencia por recibir tanto apoyo esta cabrón banda, chingos de gracias. #yoconmarcopolo 🚨 Les comparto esto para In…	226.0	True	full
1716356	1716356	60483bde9a265e0038f75222	2021-03-10 03:24:08	[]	[]	Wed Mar 10 00:34:47 +0000 2021	[]	[{"url":"https://t.co/cQwJ6tehjN","expanded_url":"http://tinyurl.com/jamapetition","display_url":"tinyurl.com/jamapetition","indices":[257,280]}]	We stand behind @mclemoremr @Jelliffe_Pawlow's outrage over @JAMA_current denial of racism among physicians despite overwhelming evidence proving its devastating impact on the wellbeing of BIPOC communities. Ask JAMA to stop perpetuating racism in medicine https://t.co/cQwJ6tehjN https://t.co/PpjKtAmohD	1850.0	RT @UCSFPTBI: We stand behind @mclemoremr @Jelliffe_Pawlow's outrage over @JAMA_current denial of racism among physicians despite overwhelm…	2255.0	True	full
1716357	1716357	60483bde9a265e0038f75234	2021-03-10 03:24:08	[]	[]	Wed Mar 10 02:47:55 +0000 2021	[]	[{"url":"https://t.co/qEa8LrnSae","expanded_url":"https://twitter.com/drsimonegold/status/1369017963270012928?s=21","display_url":"twitter.com/drsimonegold/s…","indices":[142,165]}]	How much cognitive dissonance does it take to label all these a coincidence? VAERS database records more than 1000 deaths just in USA so far. https://t.co/qEa8LrnSae	232993.0	RT @drsimonegold: How much cognitive dissonance does it take to label all these a coincidence? VAERS database records more than 1000 deaths…	52.0	True	full
1716358	1716358	60483bde9a265e0038f75236	2021-03-10 03:24:09	[]	[]	Tue Mar 09 21:47:06 +0000 2021	[]	[{"url":"https://t.co/j0cYU5DERs","expanded_url":"https://www.telegraph.co.uk/global-health/science-and-disease/search-universal-coronavirus-vaccine-heats-major-cash-injection/","display_url":"telegraph.co.uk/global-health/…","indices":[188,211]}]	COVID-19 is the third coronavirus in the 21st century. Can we find that “Achilles heel across the whole coronavirus family” that would be something we could target? @TelGlobalHealth 🤔 🔬 https://t.co/j0cYU5DERs	34799.0	RT @CEPIvaccines: COVID-19 is the third coronavirus in the 21st century. Can we find that “Achilles heel across the whole coronavirus fami…	5953.0	True	full
1716359	1716359	60483bde9a265e0038f7523c	2021-03-10 03:24:09	[]	[]	Mon Mar 08 14:59:27 +0000 2021	[]	[{"url":"https://t.co/CUuA3J2sZA","expanded_url":"http://paypal.me/fallensaberu","display_url":"paypal.me/fallensaberu","indices":[258,281]}]	hey im ebi and im a black nb lesbian, recenetly my family has been on a tight budget so im doing my best to be able to provide for me &amp; my brother since i currently dont have a job and i cant take comms. you arent obligated to donate but its appreciated https://t.co/CUuA3J2sZA	1534.0	RT @ganyureal: hey im ebi and im a black nb lesbian, recenetly my family has been on a tight budget so im doing my best to be able to provi…	26.0	True	full
1716360	1716360	60483bde9a265e0038f75242	2021-03-10 03:24:08	[{"text":"EspaciosSeguros","indices":[0,16]},{"text":"MABS","indices":[17,22]}]	[{"url":"https://t.co/NDI0iXnbln","expanded_url":"http://bit.ly/MABSLugaresINAH","display_url":"bit.ly/MABSLugaresINAH","indices":[237,260]}]		[]	[]			#EspaciosSeguros #MABS Este recinto cuenta con cuatro salas que hablan del saber constructivo de los mayas antiguo… https://t.co/lQ4fZXvtQq	1512.0	True	full
1716361	1716361	60483bde9a265e0038f75244	2021-03-10 03:24:09	[]	[{"url":"https://t.co/hB4Fuk7H2E","expanded_url":"https://carbonhealth.com/covid-19-vaccines","display_url":"carbonhealth.com/covid-19-vacci…","indices":[162,185]}]		[]	[]			New Appointments at San Fernando Clinic on 03-10 Total Appointments at Location: 3 Address: 208 Park Ave, San Ferna… https://t.co/UxW0LEUZfJ	257.0	True	full
1716362	1716362	60483bde9a265e0038f7524c	2021-03-10 03:24:09	[]	[]	Wed Mar 10 03:01:33 +0000 2021	[]	[{"url":"https://t.co/xO6mtIkmgU","expanded_url":"https://hidrb.com/","display_url":"hidrb.com","indices":[32,55]}]	I just signed up for this under https://t.co/xO6mtIkmgU since my schedule now is extremely flexible – haven't seen a ton of folks talking about it but the more folks know about and sign up for it, the better chance it has at being equitable	1876.0	RT @sunahsuh: I just signed up for this under https://t.co/xO6mtIkmgU since my schedule now is extremely flexible – haven't seen a ton of f…	58.0	True	full
1716363	1716363	60483bde9a265e0038f7525c	2021-03-10 03:24:09	[]	[]	Tue Mar 09 00:44:11 +0000 2021	[]	[{"url":"https://t.co/HBn0FNIGaF","expanded_url":"https://lustyage.com/products/penis-extender-stretcher?ref=3yeqcqkw28n_","display_url":"lustyage.com/products/penis…","indices":[201,224]}]	Grow your Dick size in an efficient, safe &amp; painless way 😍 And all sex toy product buying go to home Worldwide Free Shipping must try get https 50% discount 🥰 No infection 👌 order now https://t.c https://t.co/HBn0FNIGaF https://t.co/MKNqxOM3x2	213004.0	RT @trash_here1: Grow your Dick size in an efficient, safe &amp; painless way 😍 And all sex toy product buying go to home Worldwide Free Shippi…	19146.0	True	full
1716364	1716364	60483bde9a265e0038f75262	2021-03-10 03:24:09	[]	[]	Fri Mar 05 06:37:00 +0000 2021	[{"text":"IAHW2021","indices":[266,275]}]	[{"url":"https://t.co/08RI7wQqFF","expanded_url":"https://forms.gle/fnVuhdg1F5zSkQPFA","display_url":"forms.gle/fnVuhdg1F5zSkQ…","indices":[240,263]}]	Enter this great virtual contest organized by some of our Indian Youth Ambassadors! Submit something for this contest about Resilience in the face of COVID-19. Deadline: 21 March Winners announced: 26 March at the online event Info: https://t.co/08RI7wQqFF #IAHW2021 https://t.co/jHMZa5dRTL	360.0	RT @IAHW2021: Enter this great virtual contest organized by some of our Indian Youth Ambassadors! Submit something for this contest abou…	1.0	True	full
1716365	1716365	60483bdf9a265e0038f75276	2021-03-10 03:24:09	[]	[]	Tue Mar 09 21:07:38 +0000 2021	[{"text":"MapaDeRiesgo","indices":[1,14]},{"text":"COVID19","indices":[54,62]}]	[{"url":"https://t.co/nCInk7DtbQ","expanded_url":"https://bit.ly/2ODG7BI","display_url":"bit.ly/2ODG7BI","indices":[256,279]}]	📍#MapaDeRiesgo, herramienta de intervención frente al #COVID19 Conoce la intensidad de transmisión del virus por departamento y distrito y las medidas no farmacológicas recomendadas. Accede al “Mapa de Riesgo” desde la página del @msaludpy y @vigisaludpy https://t.co/nCInk7DtbQ https://t.co/jEIq0GBbVY	14066.0	RT @vigisaludpy: 📍#MapaDeRiesgo, herramienta de intervención frente al #COVID19 Conoce la intensidad de transmisión del virus por departam…	704.0	True	full
1716366	1716366	60483bdf9a265e0038f7527a	2021-03-10 03:24:09	[]	[{"url":"https://t.co/ezPNiqOGbb","expanded_url":"https://www.facebook.com/PeriodicoSolQuintanaRoo/posts/1818936901603443","display_url":"facebook.com/PeriodicoSolQu…","indices":[74,97]},{"url":"https://t.co/pUWX0Tnfij","expanded_url":"https://solquintanaroo.com/descubren-sars-cov-2-en-aguas-residuales-de-quintana-roo/","display_url":"solquintanaroo.com/descubren-sars…","indices":[157,180]},{"url…		[]	[]			LOS TITULARES DE LA NOCHE EN SOL QUINTANA ROO PANORAMA NACIONAL COVID-19 https://t.co/ezPNiqOGbb DESCUBREN SARS-C… https://t.co/vSOpxZbjSU	1127.0	True	full
1716367	1716367	60483bdf9a265e0038f7527e	2021-03-10 03:24:09	[]	[]	Thu Mar 04 15:36:44 +0000 2021	[]	[{"url":"https://t.co/j5QhHIjyVV","expanded_url":"https://twitter.com/SBarryJames/status/1367496761988833297","display_url":"twitter.com/SBarryJames/st…","indices":[123,146]}]	Although it's still early days for 5G wireless technology, top industry players are already busy working on its successor: https://t.co/j5QhHIjyVV	171.0	RT @AnnaAkins17: Although it's still early days for 5G wireless technology, top industry players are already busy working on its successor:…	2939.0	True	full
1716368	1716368	60483bdf9a265e0038f75282	2021-03-10 03:24:09	[{"text":"SmartNews","indices":[140,150]}]	[{"url":"https://t.co/rFEJWoxKH0","expanded_url":"https://www.businessinsider.com/15-minimum-wage-24-million-workers-impacted-senators-vote-against-2021-3","display_url":"businessinsider.com/15-minimum-wag…","indices":[116,139]}]		[]	[]			Senators who voted against a $15 minimum wage represent three-quarters of the workers who would benefit, study says… https://t.co/8ZzlNK4z2R	14392.0	True	full
1716369	1716369	60483bdf9a265e0038f75288	2021-03-10 03:24:09	[]	[{"url":"https://t.co/bINoJMz1JS","expanded_url":"http://online-audio-converter.com","display_url":"online-audio-converter.com","indices":[55,78]},{"url":"https://t.co/8nR2y0pKYW","expanded_url":"https://www.capeach.info/","display_url":"capeach.info","indices":[81,104]},{"url":"https://t.co/xOUgOobqMO","expanded_url":"https://www.t.me/capeach","display_url":"t.me/capeach","indices":[189,212]}]		[]	[]			Rendez-vous avec un notaire pendant la crise du COVID (https://t.co/bINoJMz1JS) https://t.co/8nR2y0pKYW Sur la rad… https://t.co/QvLUXnW6fq	10.0	True	full
1716370	1716370	60483bdf9a265e0038f75290	2021-03-10 03:24:09	[]	[]	Wed Mar 10 02:58:27 +0000 2021	[]	[{"url":"https://t.co/pIDComZBpS","expanded_url":"https://twitter.com/CarlosdelRio7/status/1369440992009613318","display_url":"twitter.com/CarlosdelRio7/…","indices":[181,204]}]	Thanks for making the informed choice to be vaccinated @BishopJakes &amp; for using your platform to inform &amp; your church as a safe space for vaccinations in the community! 🙏🏿💙 https://t.co/pIDComZBpS	115622.0	RT @KizzyPhD: Thanks for making the informed choice to be vaccinated @BishopJakes &amp; for using your platform to inform &amp; your church as a sa…	1706.0	True	full
1716371	1716371	60483bdf9a265e0038f75294	2021-03-10 03:24:09	[]	[]	Wed Mar 10 03:14:17 +0000 2021	[{"text":"QOP","indices":[186,190]},{"text":"Florida","indices":[191,199]},{"text":"Covid","indices":[200,206]},{"text":"DeSantis","indices":[207,216]},{"text":"Corruption","indices":[217,228]},{"text":"DemVoice1","indices":[229,239]}]	[{"url":"https://t.co/PM5Kru0nmA","expanded_url":"https://www.cnn.com/2021/03/09/politics/desantis-vaccine-manatee-county-texts/index.html","display_url":"cnn.com/2021/03/09/pol…","indices":[162,185]}]	Texts show county commissioner, wealthy developer said vaccination drive for wealthy ZIP codes would give Florida governor exposure for potential 2022 reelection https://t.co/PM5Kru0nmA #QOP #Florida #Covid #DeSantis #Corruption #DemVoice1	2450.0	RT @ArturoProg5: Texts show county commissioner, wealthy developer said vaccination drive for wealthy ZIP codes would give Florida governor…	1560.0	True	full
1716372	1716372	60483bdf9a265e0038f7529a	2021-03-10 03:24:09	[]	[]	Wed Mar 10 02:47:55 +0000 2021	[]	[{"url":"https://t.co/qEa8LrnSae","expanded_url":"https://twitter.com/drsimonegold/status/1369017963270012928?s=21","display_url":"twitter.com/drsimonegold/s…","indices":[142,165]}]	How much cognitive dissonance does it take to label all these a coincidence? VAERS database records more than 1000 deaths just in USA so far. https://t.co/qEa8LrnSae	233297.0	RT @drsimonegold: How much cognitive dissonance does it take to label all these a coincidence? VAERS database records more than 1000 deaths…	563.0	True	full
1716373	1716373	60483bdf9a265e0038f7529e	2021-03-10 03:24:10	[]	[]	Wed Mar 10 03:04:43 +0000 2021	[]	[{"url":"https://t.co/jjq0cqPdkG","expanded_url":"https://www.businessinsider.com/lyft-pay-fine-prop-22-ads-california-2020-2","display_url":"businessinsider.com/lyft-pay-fine-…","indices":[118,141]}]	Good people don’t promote legislation that prevents drivers from getting benefits. They certainly don’t lie about it. https://t.co/jjq0cqPdkG	3570.0	RT @selina3sticks: Good people don’t promote legislation that prevents drivers from getting benefits. They certainly don’t lie about it. ht…	943.0	True	full
1716374	1716374	60483bdf9a265e0038f752ac	2021-03-10 03:24:10	[]	[{"url":"https://t.co/ThueDkCGcB","expanded_url":"https://www.nbr.co.nz/story/uk-octopus-gets-its-tentacles-nz-software","display_url":"nbr.co.nz/story/uk-octop…","indices":[156,179]}]		[]	[]			Wellington-based software company Marvel Labs has sold its Configurable technology to UK-based global energy compan… https://t.co/4bdpcayqJ3	23085.0	True	full
1716375	1716375	60483bdf9a265e0038f752ae	2021-03-10 03:24:10	[]	[]	Wed Mar 10 01:40:37 +0000 2021	[]	[{"url":"https://t.co/w5rsiFzAf5","expanded_url":"https://youtu.be/EoyNJaF1ZOc","display_url":"youtu.be/EoyNJaF1ZOc","indices":[168,191]}]	- O que há de mais avançado no combate ao Covid na parceria Brasil/Israel. . @ItamaratyGovBr @ernestofaraujo . @minsaude . @mctic @Astro_Pontes . Link no YouTube: https://t.co/w5rsiFzAf5 https://t.co/lngcYzrfHO	6682990.0	RT @jairbolsonaro: - O que há de mais avançado no combate ao Covid na parceria Brasil/Israel. . @ItamaratyGovBr @ernestofaraujo . @minsau…	947.0	True	full
1716376	1716376	60483be09a265e0038f752e6	2021-03-10 03:24:10	[]	[]	Tue Mar 09 20:46:25 +0000 2021	[{"text":"vaccin","indices":[75,82]},{"text":"AstraZeneca","indices":[83,95]}]	[{"url":"https://t.co/FLLE320aiR","expanded_url":"https://www.channelnewsasia.com/news/world/australia-health-minister-in-hospital-after-covid-19-vaccination-14368120","display_url":"channelnewsasia.com/news/world/aus…","indices":[257,280]}]	Le ministre de la Santé australien hospitalisé 2 jours après avoir reçu le #vaccin #AstraZeneca. Il n'est pas encore sorti, une "infection" soignée aux antibiotiques. Des officiels disent "son état n'est pas considéré lié au vaccin" mais sans plus d'infos. https://t.co/FLLE320aiR	14539.0	RT @momotchiii: Le ministre de la Santé australien hospitalisé 2 jours après avoir reçu le #vaccin #AstraZeneca. Il n'est pas encore sorti,…	431.0	True	full
1716377	1716377	60483be09a265e0038f752f0	2021-03-10 03:24:11	[]	[]	Tue Mar 09 21:07:34 +0000 2021	[{"text":"NYCACC","indices":[2,9]},{"text":"PLEDGE","indices":[267,274]}]	[{"url":"https://t.co/pQmCAqBajc","expanded_url":"http://nycacc.app/#/browse/107675","display_url":"nycacc.app/#/browse/107675","indices":[239,262]}]	🆘️#NYCACC EUTH LISTED 15 MARCH🆘️ JACKIE 3yr #107675 Unhappy at shelter, a sweet girl not well socialized. A loving exp adult 13+home in N East via NHP Rescue, for leash lessons +help w new ppl/places, will transform her! NO cats/furries.➡️https://t.co/pQmCAqBajc PLS #PLEDGE🙏🏼 https://t.co/k7zLQ0wkrL	20321.0	RT @ginachron: 🆘️#NYCACC EUTH LISTED 15 MARCH🆘️ JACKIE 3yr #107675 Unhappy at shelter, a sweet girl not well socialized. A loving exp adult…	765.0	True	full
1716378	1716378	60483be09a265e0038f75308	2021-03-10 03:24:11	[]	[]	Wed Mar 10 03:00:18 +0000 2021	[]	[{"url":"https://t.co/0g0VruZNiK","expanded_url":"https://twitch.tv/DaddyBas","display_url":"twitch.tv/DaddyBas","indices":[78,101]}]	sponsored $120 giveaway Follow @DaddyBasTV. 🔥 Please FOLLOW his twitch too: https://t.co/0g0VruZNiK 🔥 Post proof below! ✅ Bas is a proud dad and often streams Slots, Call of Duty, and NHL! He also does monthly giveaways of $100 on his stream! Also RT to enter. 4 days ⏰	27913.0	RT @flurtft: sponsored $120 giveaway Follow @DaddyBasTV. 🔥 Please FOLLOW his twitch too: https://t.co/0g0VruZNiK 🔥 Post proof below! ✅…	10.0	True	full
1716379	1716379	60483be09a265e0038f7530a	2021-03-10 03:24:11	[{"text":"Poshmark","indices":[42,51]},{"text":"shopmycloset","indices":[131,144]}]	[{"url":"https://t.co/qwLXu9Bv8S","expanded_url":"https://poshmark.com/listing/5eebe532e107bbd4f83566ec?utm_campaign=referral_code%3DALICIAINBAGLAND&utm_source=tw_sh&utm_content=feature%3Dsh_li_el_ios%26rfuid%3Dext1%3Ab3836c35-1cb0-4160-88fd-f140fc5c05ad%26ext_trk%3Dbranch","display_url":"poshmark.com/listing/5eebe5…","indices":[107,130]}]		[]	[]			Check out this listing I just added to my #Poshmark closet: Handmade Face Mask Floral EMBROIDERED Fuchsia.… https://t.co/leSZ9KWslU	1.0	True	full
1716380	1716380	60483be09a265e0038f75310	2021-03-10 03:24:11	[{"text":"brainfog","indices":[52,61]},{"text":"covidstress","indices":[82,94]},{"text":"CovidBrain","indices":[95,106]},{"text":"tDCS","indices":[124,129]},{"text":"Creativity","indices":[130,141]},{"text":"BrainStimulation","indices":[142,159]},{"text":"PeakPerformance","indices":[160,176]},{"text":"excellence","indices":[177,188]},{"text":"SelfImprovement","indices":[189,205]}]	[{"url":"https://t.co/NiBf3TSylF","expanded_url":"http://thebraindriver.com","display_url":"thebraindriver.com","indices":[207,230]},{"url":"https://t.co/HZQMq6pOZk","expanded_url":"https://www.yahoo.com/gma/scientists-inch-closer-explaining-mysterious-135544750.html","display_url":"yahoo.com/gma/scientists…","indices":[232,255]}]		[]	[]			Scientists inch closer to explaining the mysterious #brainfog symptom of COVID-19 #covidstress #CovidBrain… https://t.co/OKzG6iAIhK	9894.0	True	full
1716381	1716381	60483be09a265e0038f75312	2021-03-10 03:24:11	[]	[]	Tue Mar 09 14:54:51 +0000 2021	[]	[{"url":"https://t.co/FqEsAxHI3l","expanded_url":"https://larepublica.pe/elecciones/2021/03/09/rafael-lopez-aliaga-deudas-coactivas-por-s-284-millones-con-sunat-no-han-prescrito-y-son-exigibles-pltca/","display_url":"larepublica.pe/elecciones/202…","indices":[162,185]}]	NUEVAMENTE MIENTE - SUS DEUDAS NO HAN PRESCRITO: PAGA SINVERGUENZA López Aliaga: deudas coactivas por S/ 28,4 millones con Sunat no han prescrito y son exigibles https://t.co/FqEsAxHI3l a través de @larepublica_pe	3546.0	RT @RudyRiveraB: NUEVAMENTE MIENTE - SUS DEUDAS NO HAN PRESCRITO: PAGA SINVERGUENZA López Aliaga: deudas coactivas por S/ 28,4 millones con…	73448.0	True	full
1716382	1716382	60483be19a265e0038f75322	2021-03-10 03:24:11	[]	[]	Tue Mar 09 14:30:11 +0000 2021	[]	[{"url":"https://t.co/3cQZfnjLi7","expanded_url":"https://www.outkick.com/la-teachers-told-to-hide-vacation-plans-because-of-bad-covid-optics/","display_url":"outkick.com/la-teachers-to…","indices":[254,277]}]	LA teachers, who still refuse to teach in person, have been told by their union to hide their spring break travel because it will demonstrate what hypocritical liars the teachers are if they’re seen traveling while refusing to teach in person. Pathetic. https://t.co/3cQZfnjLi7	735244.0	RT @ClayTravis: LA teachers, who still refuse to teach in person, have been told by their union to hide their spring break travel because i…	338.0	True	full
1716383	1716383	60483be19a265e0038f75334	2021-03-10 03:24:11	[]	[]	Wed Mar 10 03:18:57 +0000 2021	[]	[{"url":"https://t.co/KuGsHSDhue","expanded_url":"https://twitter.com/andrewbatesnc/status/1369346085911752709","display_url":"twitter.com/andrewbatesnc/…","indices":[217,240]}]	Biden administration made a good faith effort +17 GOP made a good faith effort -13 So, net +30 agreeing Biden reached across the aisle and we are treated to “but what about his bipartisanship?” stories. Tiresome. https://t.co/KuGsHSDhue	19591.0	RT @yottapoint: Biden administration made a good faith effort +17 GOP made a good faith effort -13 So, net +30 agreeing Biden reached a…	449.0	True	full
1716384	1716384	60483be19a265e0038f75336	2021-03-10 03:24:11	[]	[]	Wed Mar 10 00:29:33 +0000 2021	[{"text":"yoconmarcopolo","indices":[77,92]}]	[{"url":"https://t.co/YkuM7eo0ci","expanded_url":"https://youtu.be/3BNfBd9YdXk","display_url":"youtu.be/3BNfBd9YdXk","indices":[152,175]}]	Ser tendencia por recibir tanto apoyo esta cabrón banda, chingos de gracias. #yoconmarcopolo 🚨 Les comparto esto para Info y retro con sus comentarios. https://t.co/YkuM7eo0ci 🚨 https://t.co/n171pftsHQ	69276.0	RT @LordMarcoPolo: Ser tendencia por recibir tanto apoyo esta cabrón banda, chingos de gracias. #yoconmarcopolo 🚨 Les comparto esto para In…	85.0	True	full
1716385	1716385	60483be29a265e0038f75370	2021-03-10 03:24:12	[]	[]	Tue Mar 09 13:25:54 +0000 2021	[]	[{"url":"https://t.co/FKSyXxMKfz","expanded_url":"https://youtu.be/YbDjXerUwFQ","display_url":"youtu.be/YbDjXerUwFQ","indices":[143,166]}]	Shop Talk S01E14: Musician Injuries Could Soar After COVID: Artistic Decision Makers Perspective with guests @TitoConductor and @24caratviola https://t.co/FKSyXxMKfz via @Adaptistration	4194.0	RT @Adaptistration: Shop Talk S01E14: Musician Injuries Could Soar After COVID: Artistic Decision Makers Perspective with guests @TitoCondu…	455.0	True	full
1716386	1716386	60483be29a265e0038f75386	2021-03-10 03:24:12	[]	[{"url":"https://t.co/96nEjPI0Ds","expanded_url":"https://www.equitybulls.com/admin/news2006/news_det.asp?id=285281","display_url":"equitybulls.com/admin/news2006…","indices":[185,208]}]		[]	[]			Digital Healthcare Platform SastaSundar is Extending its Wings to Cover the Realm of Preventive Wellness, in Associ… https://t.co/L9DDY1Q7IR	15574.0	True	full
1716387	1716387	60483be29a265e0038f75394	2021-03-10 03:24:12	[{"text":"ElSalvador","indices":[187,198]}]	[{"url":"https://t.co/swwV7owD93","expanded_url":"https://youtube.com/channel/UClByUGLrP8IPSWWq39xH1Rw","display_url":"youtube.com/channel/UClByU…","indices":[62,85]}]		[]	[]			Les recomiendo a Cristina de Menjivar "Cocinemos con Cristina"https://t.co/swwV7owD93 Me encanta ella, su humildad… https://t.co/M5qosVNOpB	132.0	True	full
1716388	1716388	60483be39a265e0038f753c2	2021-03-10 03:24:13	[]	[]	Sun Mar 07 19:23:20 +0000 2021	[]	[{"url":"https://t.co/vFPwqEju7t","expanded_url":"https://www.nytimes.com/2021/03/07/opinion/racism-public-health-emergency.html","display_url":"nytimes.com/2021/03/07/opi…","indices":[195,218]}]	"While Black and Latinx people make up only 13 and 18 percent of the U.S. population respectively, as of November they represent more than 50 percent of the country’s Covid-19 hospitalizations." https://t.co/vFPwqEju7t	19993.0	RT @Arrianna_Planey: "While Black and Latinx people make up only 13 and 18 percent of the U.S. population respectively, as of November they…	71.0	True	full
1716389	1716389	60483be39a265e0038f753da	2021-03-10 03:24:13	[]	[]	Tue Mar 09 14:48:43 +0000 2021	[{"text":"COVID19","indices":[0,8]},{"text":"Ontario","indices":[12,20]},{"text":"LTC","indices":[21,25]}]	[{"url":"https://t.co/TOpg4nDn3F","expanded_url":"https://data.ontario.ca/dataset/long-term-care-home-covid-19-data","display_url":"data.ontario.ca/dataset/long-t…","indices":[257,280]}]	#COVID19 in #Ontario #LTC homes. As of Mar 8th (Δ from prior day): -85 homes in outbreak (+1) with 25 involving resident cases (no Δ) -56 resident cases (+1) -136 staff cases (-3) -NO NEW RESIDENT DEATHS IN THE LAST 4 DAYS [1,900 during 2nd wave] Source: https://t.co/TOpg4nDn3F https://t.co/bblnaHLCLs	10672.0	RT @NathanStall: #COVID19 in #Ontario #LTC homes. As of Mar 8th (Δ from prior day): -85 homes in outbreak (+1) with 25 involving resident…	1577.0	True	full
1716390	1716390	60483be39a265e0038f753f2	2021-03-10 03:24:13	[]	[]	Thu Mar 04 00:13:41 +0000 2021	[]	[{"url":"https://t.co/o1r6KXnh3w","expanded_url":"https://freedomhouse.org/report/freedom-world/2021/democracy-under-siege","display_url":"freedomhouse.org/report/freedom…","indices":[246,269]}]	"The enemies of freedom have pushed the false narrative that democracy is in decline because it is incapable of addressing people’s needs. In fact, democracy is in decline because its most prominent exemplars are not doing enough to protect it." https://t.co/o1r6KXnh3w	215198.0	RT @TimothyDSnyder: "The enemies of freedom have pushed the false narrative that democracy is in decline because it is incapable of address…	1964.0	True	full
1716391	1716391	60483be49a265e0038f75404	2021-03-10 03:24:14	[]	[]	Wed Mar 10 00:29:33 +0000 2021	[{"text":"yoconmarcopolo","indices":[77,92]}]	[{"url":"https://t.co/YkuM7eo0ci","expanded_url":"https://youtu.be/3BNfBd9YdXk","display_url":"youtu.be/3BNfBd9YdXk","indices":[152,175]}]	Ser tendencia por recibir tanto apoyo esta cabrón banda, chingos de gracias. #yoconmarcopolo 🚨 Les comparto esto para Info y retro con sus comentarios. https://t.co/YkuM7eo0ci 🚨 https://t.co/n171pftsHQ	69276.0	RT @LordMarcoPolo: Ser tendencia por recibir tanto apoyo esta cabrón banda, chingos de gracias. #yoconmarcopolo 🚨 Les comparto esto para In…	48.0	True	full
1716392	1716392	60483be49a265e0038f75410	2021-03-10 03:24:14	[]	[]	Tue Mar 09 20:58:02 +0000 2021	[{"text":"PRIAN","indices":[56,62]}]	[{"url":"https://t.co/TfY7gqe2Mc","expanded_url":"https://mariocd.mx/los-del-prian-gobiernan-como-mafiosos/","display_url":"mariocd.mx/los-del-prian-…","indices":[252,275]}]	Francisco G. Cabeza de Vaca es el quinto gobernador del #PRIAN en Tamaulipas vinculado a la delincuencia organizada. Se alían porque se aferran al poder, se tapan sus corruptelas y negocios. Este 2021 la transformación va a descabezar a la corrupción. https://t.co/TfY7gqe2Mc https://t.co/rzBnOivOsZ	276859.0	RT @mario_delgado: Francisco G. Cabeza de Vaca es el quinto gobernador del #PRIAN en Tamaulipas vinculado a la delincuencia organizada. Se…	2.0	True	full
1716393	1716393	60483be49a265e0038f75434	2021-03-10 03:24:14	[]	[]	Tue Mar 09 15:14:33 +0000 2021	[{"text":"COVID19","indices":[18,26]}]	[{"url":"https://t.co/lqpjNYPbCs","expanded_url":"http://bit.ly/vaccinebulletin2","display_url":"bit.ly/vaccinebulleti…","indices":[133,156]}]	A new @refugee613 #COVID19 Vaccine Bulletin is now available in 12 LANGUAGES explaining how we got the vaccines so fast! See it here https://t.co/lqpjNYPbCs in Amharic, Arabic, English, French, Punjabi, Simplified Chinese, Spanish &amp;more. Share it w/ the newcomers in your networks https://t.co/O1bQeqX2SY	2201.0	RT @ImmigrationWR: A new @refugee613 #COVID19 Vaccine Bulletin is now available in 12 LANGUAGES explaining how we got the vaccines so fast!…	9.0	True	full
1716394	1716394	60483be49a265e0038f7543a	2021-03-10 03:24:14	[]	[]	Tue Mar 09 18:00:01 +0000 2021	[{"text":"MusicTherapyAwarenessMonth","indices":[35,62]},{"text":"MusicTherapy","indices":[150,163]},{"text":"MusicTherapyAwareness","indices":[249,271]}]	[{"url":"https://t.co/tztNeBenrZ","expanded_url":"http://www.musicheals.ca","display_url":"musicheals.ca","indices":[210,233]}]	BC Place will glow red tonight for #MusicTherapyAwarenessMonth across Canada ❤️ March is dedicated to raising awareness and educating Canadians about #MusicTherapy and its benefits. For more information, visit https://t.co/tztNeBenrZ @musicheals_ca #MusicTherapyAwareness https://t.co/8jHXuhIt87	13502.0	RT @bcplace: BC Place will glow red tonight for #MusicTherapyAwarenessMonth across Canada ❤️ March is dedicated to raising awareness and ed…	13502.0	True	full
1716395	1716395	60483be49a265e0038f75444	2021-03-10 03:24:14	[]	[]	Tue Mar 09 17:05:00 +0000 2021	[]	[{"url":"https://t.co/L6rwAWJlPU","expanded_url":"https://reut.rs/3v55zB0","display_url":"reut.rs/3v55zB0","indices":[180,203]}]	Japan has decided to stage this summer's Tokyo Olympics and Paralympics without overseas spectators due to concern among the Japanese public about COVID-19, Kyodo news agency says https://t.co/L6rwAWJlPU https://t.co/jCTQRhwKp7	23220906.0	RT @Reuters: Japan has decided to stage this summer's Tokyo Olympics and Paralympics without overseas spectators due to concern among the J…	753.0	True	full
1716396	1716396	60483be49a265e0038f75448	2021-03-10 03:24:14	[]	[]	Mon Mar 08 03:47:25 +0000 2021	[{"text":"BTS","indices":[10,14]}]	[{"url":"https://t.co/gWGmC22LJ6","expanded_url":"https://forms.gle/8zvqg6GELFnjDFKq9","display_url":"forms.gle/8zvqg6GELFnjDF…","indices":[205,228]}]	HELP RT | #BTS MY GO 🇲🇾 — The Fact BTS Photobook Special Edition 💰1st Payment — RM240 / Photobook — RM90 / Unfolded Poster 🌟 Details &amp; info via order form ⬇️ 📅 Deadline: 15 MAR, 11PM 💜 ORDER FORM : https://t.co/gWGmC22LJ6 https://t.co/Lhvf2YNnUg	2000.0	RT @BTS_Lucky7GO: HELP RT | #BTS MY GO 🇲🇾 — The Fact BTS Photobook Special Edition 💰1st Payment — RM240 / Photobook — RM90 / Unfolded Post…	2000.0	True	full
1716397	1716397	60483be59a265e0038f75454	2021-03-10 03:24:14	[]	[{"url":"https://t.co/mxajR5svd2","expanded_url":"https://twitter.com/HowTheWestWS/status/1357091483724075009","display_url":"twitter.com/HowTheWestWS/s…","indices":[266,289]}]		[]	[]			@GavinNewsom A year into the pandemic and the city of LA left over 60,000+ residents unhoused. CA residents pay som… https://t.co/3jITEIGCBd	131.0	True	full
1716398	1716398	60483be59a265e0038f7546c	2021-03-10 03:24:15	[]	[]	Wed Mar 10 03:15:02 +0000 2021	[]	[{"url":"https://t.co/9GDzqSrV00","expanded_url":"https://www.politico.com/news/2021/03/09/biden-american-rescue-plan-covid-474919","display_url":"politico.com/news/2021/03/0…","indices":[197,220]}]	President Biden is planning more media, a major speech, an address to Congress and a road show featuring VP Kamala Harris — all with an eye on promoting the massive, soon-to-be passed Covid bill. https://t.co/9GDzqSrV00	4502103.0	RT @politico: President Biden is planning more media, a major speech, an address to Congress and a road show featuring VP Kamala Harris — a…	259.0	True	full
1716399	1716399	60483be59a265e0038f75490	2021-03-10 03:24:15	[]	[]	Wed Mar 10 03:03:00 +0000 2021	[{"text":"economist","indices":[21,31]},{"text":"philosopher","indices":[36,48]},{"text":"history","indices":[223,231]},{"text":"capitalism","indices":[232,243]},{"text":"OTD","indices":[244,248]},{"text":"ad","indices":[249,252]}]	[{"url":"https://t.co/fqiqm3yZaV","expanded_url":"https://amzn.to/2W6uKEr","display_url":"amzn.to/2W6uKEr","indices":[253,276]}]	9 Mar 1776: Scottish #economist and #philosopher Adam Smith's book commonly known by its shortened title The Wealth of Nations is published. The full title is An Inquiry into the Nature and Causes of the Wealth of Nations. #history #capitalism #OTD #ad https://t.co/fqiqm3yZaV https://t.co/TeP91cpB27	49583.0	RT @URDailyHistory: 9 Mar 1776: Scottish #economist and #philosopher Adam Smith's book commonly known by its shortened title The Wealth of…	220.0	True	full
1716400	1716400	60483be59a265e0038f7549c	2021-03-10 03:24:15	[]	[]	Wed Mar 10 01:05:11 +0000 2021	[]	[{"url":"https://t.co/wJVW1sxSeN","expanded_url":"https://bit.ly/3ryhgOw","display_url":"bit.ly/3ryhgOw","indices":[95,118]}]	Elena se vacunó contra el COVID-19 a los 100 años y quiere festejarlo: "Me voy a tomar fernet" https://t.co/wJVW1sxSeN https://t.co/Jn5C7pgSMC	2822088.0	RT @C5N: Elena se vacunó contra el COVID-19 a los 100 años y quiere festejarlo: "Me voy a tomar fernet" https://t.co/wJVW1sxSeN https://t.c…	235.0	True	full
1716401	1716401	60483be69a265e0038f754ba	2021-03-10 03:24:16	[]	[]	Tue Mar 09 16:17:45 +0000 2021	[{"text":"MachineLearning","indices":[75,91]},{"text":"DataScience","indices":[92,104]},{"text":"Python","indices":[105,112]},{"text":"AI","indices":[113,116]},{"text":"100DaysOfCode","indices":[117,131]},{"text":"IoT","indices":[132,136]},{"text":"flutter","indices":[137,145]},{"text":"Serverless","indices":[146,157]},{"text":"CyberSecurity","indices":[158,172]},{"text":"tech","indices":[173,178…	[{"url":"https://t.co/RA1d7UnKL8","expanded_url":"https://bookriot.com/sci-fi-books-about-robots-and-ai/","display_url":"bookriot.com/sci-fi-books-a…","indices":[48,71]}]	10 INNOVATIVE SCI-FI NOVELS ABOUT ROBOTS AND AI https://t.co/RA1d7UnKL8 #MachineLearning #DataScience #Python #AI #100DaysOfCode #IoT #flutter #Serverless #CyberSecurity #tech #DeepLearning #Entrepreneur #COVID19 #innovation #startups #digitalart #data #Robots #scifi #books	9042.0	RT @HarbRimah: 10 INNOVATIVE SCI-FI NOVELS ABOUT ROBOTS AND AI https://t.co/RA1d7UnKL8 #MachineLearning #DataScience #Python #AI #100Day…	104.0	True	full
1716402	1716402	60483be69a265e0038f754ce	2021-03-10 03:24:16	[]	[]	Wed Mar 10 03:20:51 +0000 2021	[{"text":"Nacionales","indices":[0,11]}]	[{"url":"https://t.co/Q9NUrfTM9l","expanded_url":"https://diariolahuella.com/presidente-bukele-cuestiona-que-diputados-intenten-blindar-a-sus-militantes-para-que-sigan-en-la-asamblea/","display_url":"diariolahuella.com/presidente-buk…","indices":[138,161]}]	#Nacionales | Presidente @nayibbukele cuestiona que diputados intenten blindar a sus militantes para que sigan en la Asamblea Legislativa.https://t.co/Q9NUrfTM9l	62440.0	RT @LaHuellaSV: #Nacionales | Presidente @nayibbukele cuestiona que diputados intenten blindar a sus militantes para que sigan en la Asambl…	455.0	True	full
1716403	1716403	60483be69a265e0038f754dc	2021-03-10 03:24:16	[]	[]	Wed Mar 10 03:15:02 +0000 2021	[]	[{"url":"https://t.co/9GDzqSrV00","expanded_url":"https://www.politico.com/news/2021/03/09/biden-american-rescue-plan-covid-474919","display_url":"politico.com/news/2021/03/0…","indices":[197,220]}]	President Biden is planning more media, a major speech, an address to Congress and a road show featuring VP Kamala Harris — all with an eye on promoting the massive, soon-to-be passed Covid bill. https://t.co/9GDzqSrV00	4502103.0	RT @politico: President Biden is planning more media, a major speech, an address to Congress and a road show featuring VP Kamala Harris — a…	1791.0	True	full
1716404	1716404	60483be69a265e0038f754f2	2021-03-10 03:24:16	[]	[{"url":"https://t.co/SJQPqSN2F0","expanded_url":"https://mobile.twitter.com/mountainvmd/status/1369058981801390082","display_url":"mobile.twitter.com/mountainvmd/st…","indices":[297,320]}]		[]	[]			@AlicesCupofTea1 @SahariIvsa @WWakeUpTime @Covid19Critical Covid19 could be stopped but greed, power and profits ta… https://t.co/lmdtGuFZsH	136.0	True	full
1716405	1716405	60483be69a265e0038f754fc	2021-03-10 03:24:16	[]	[{"url":"https://t.co/gBDHp7Z97I","expanded_url":"https://oyosm.com/yaserhss","display_url":"oyosm.com/yaserhss","indices":[56,79]}]		[]	[]			@yaserhss Hey! Amie 🙂 You're all set!, your download's https://t.co/gBDHp7Z97I , 👍 You can bookmark this link and… https://t.co/2IdRi7nlLl	135016.0	True	full
1716406	1716406	60483be69a265e0038f75506	2021-03-10 03:24:16	[]	[]	Wed Mar 10 00:56:59 +0000 2021	[]	[{"url":"https://t.co/BAOXKYRLI1","expanded_url":"https://www.democracydocket.com/cases/iowa-voter-suppression-bill/","display_url":"democracydocket.com/cases/iowa-vot…","indices":[188,211]}]	"The Bill is an exercise in voter suppression, one disguised as a solution for a problem that exists only in the fertile imaginations of its creators." Read the entire Iowa lawsuit here👇 https://t.co/BAOXKYRLI1	461914.0	RT @marceelias: "The Bill is an exercise in voter suppression, one disguised as a solution for a problem that exists only in the fertile im…	1819.0	True	full
1716407	1716407	60483be79a265e0038f7550a	2021-03-10 03:24:16	[]	[]	Mon Mar 08 14:59:27 +0000 2021	[]	[{"url":"https://t.co/CUuA3J2sZA","expanded_url":"http://paypal.me/fallensaberu","display_url":"paypal.me/fallensaberu","indices":[258,281]}]	hey im ebi and im a black nb lesbian, recenetly my family has been on a tight budget so im doing my best to be able to provide for me &amp; my brother since i currently dont have a job and i cant take comms. you arent obligated to donate but its appreciated https://t.co/CUuA3J2sZA	1534.0	RT @ganyureal: hey im ebi and im a black nb lesbian, recenetly my family has been on a tight budget so im doing my best to be able to provi…	735.0	True	full
1716408	1716408	60483be79a265e0038f75512	2021-03-10 03:24:16	[]	[]	Tue Mar 09 23:10:45 +0000 2021	[]	[{"url":"https://t.co/9Qrr4zJTIX","expanded_url":"https://twitter.com/6Wb2oaFNDAzU59i?s=09","display_url":"twitter.com/6Wb2oaFNDAzU59…","indices":[260,283]}]	🚨🚨 Esta cuenta hoy trató de filtrar la ubicación de una 4rmy REPORTAR CUENTA: ✴sus tweets son abusiv0s o incitan al odi0 &gt; publica información privada &gt; dirección particular o ubicación física &gt; (seleccionar los tweets donde filtra la ubicación) 📎: https://t.co/9Qrr4zJTIX https://t.co/LTGqf8uZcn	3917.0	RT @BTSREPORTES: 🚨🚨 Esta cuenta hoy trató de filtrar la ubicación de una 4rmy REPORTAR CUENTA: ✴sus tweets son abusiv0s o incitan al odi0…	29.0	True	full
1716409	1716409	60483be79a265e0038f7551e	2021-03-10 03:24:16	[]	[{"url":"https://t.co/MtecY13cp0","expanded_url":"http://freedomkeys.com/journalists.htm","display_url":"freedomkeys.com/journalists.htm","indices":[118,141]}]		[]	[]			"Journalism is about covering important stories. With a pillow, until they stop moving." - David Burge… https://t.co/WTlv9uzXM0	1420.0	True	full
1716410	1716410	60483be79a265e0038f75530	2021-03-10 03:24:17	[]	[]	Mon Mar 08 19:47:20 +0000 2021	[{"text":"rLogin","indices":[88,95]}]	[{"url":"https://t.co/5v8CC69QkA","expanded_url":"http://www.criptonoticias.com/negocios/rsk-infrastructure-framework-lanza-la-solucion-de-identidad-digital-rlogin/","display_url":"criptonoticias.com/negocios/rsk-i…","indices":[235,258]}]	¡Grandes noticias! La solución de identificación digital Self Sovereign de RIF Identity #rLogin está oficialmente aquí con una bóveda de datos incorporada (versión alfa) para almacenar sus credenciales en línea Más en @CriptoNoticias https://t.co/5v8CC69QkA	19862.0	RT @rsksmart_es: ¡Grandes noticias! La solución de identificación digital Self Sovereign de RIF Identity #rLogin está oficialmente aquí con…	51.0	True	full
1716411	1716411	60483be79a265e0038f75540	2021-03-10 03:24:17	[]	[]	Wed Mar 10 02:50:45 +0000 2021	[{"text":"Podcast","indices":[72,80]}]	[{"url":"https://t.co/8zGAACTLuZ","expanded_url":"https://bit.ly/2OHvCNK","display_url":"bit.ly/2OHvCNK","indices":[220,243]}]	The most connected person on earth @chrisdancy &amp; I connected again. #Podcast We discussed digital evolution, life in a pandemic world, spiritual technology, mental health, wellness &amp; a holistic life. Listen here https://t.co/8zGAACTLuZ on @iTunes @Spotify @SoundCloud &amp; more. 🌏	2961.0	RT @jobrothers: The most connected person on earth @chrisdancy &amp; I connected again. #Podcast We discussed digital evolution, life in a pand…	234.0	True	full
1716412	1716412	60483be79a265e0038f7555a	2021-03-10 03:24:17	[]	[]	Tue Mar 09 17:15:49 +0000 2021	[{"text":"LupaPorLaVida","indices":[242,256]}]	[{"url":"https://t.co/fbYC5BgjQO","expanded_url":"https://provea.org/actualidad/derechos-civiles-y-politicos/derecho-a-la-vida/lupa-por-la-vida-policias-y-militares-asesinaron-a-2853-personas-en-venezuela-durante-2020-2/","display_url":"provea.org/actualidad/der…","indices":[257,280]}]	Más letales que el COVID-19: Más de 2800 víctimas de ejecuciones extrajudiciales a manos de policías y militares de Maduro durante el 2020. Violaciones que pudieran constituir crímenes de lesa humanidad. La impunidad favorece estos crímenes #LupaPorLaVida https://t.co/fbYC5BgjQO https://t.co/oeIcQ9UPJK	290157.0	RT @_Provea: Más letales que el COVID-19: Más de 2800 víctimas de ejecuciones extrajudiciales a manos de policías y militares de Maduro dur…	737084.0	True	full
1716413	1716413	60483be89a265e0038f75570	2021-03-10 03:24:17	[]	[]	Wed Mar 10 03:20:59 +0000 2021	[]	[{"url":"https://t.co/j01wRI2MJF","expanded_url":"http://whosfan.page.link/CVyN","display_url":"whosfan.page.link/CVyN","indices":[254,277]}]	[📢] WHOSFAN APP VOTING REMINDER TEUMES &amp; JAENGELS! Let's vote for YOON JAEHYUK and give him the title World's Best Selfie Master! You only need to watch ads to earn credits &amp; exchange tickets End on 03.15.31 — 11:00KST 📊 2nd place VOTE NOW 🗳 https://t.co/j01wRI2MJF https://t.co/N36J5BC64d	443.0	RT @YJFSVotes: [📢] WHOSFAN APP VOTING REMINDER TEUMES &amp; JAENGELS! Let's vote for YOON JAEHYUK and give him the title World's Best Selfie…	641.0	True	full
1716414	1716414	60483be89a265e0038f75572	2021-03-10 03:24:17	[]	[]	Mon Mar 08 16:52:37 +0000 2021	[]	[{"url":"https://t.co/n8StUtk9NB","expanded_url":"http://strib.mn/3bgIALC","display_url":"strib.mn/3bgIALC","indices":[177,200]}]	15/ So far, the only road closure announced in downtown Minneapolis is S. 6th Street between 3rd and 4th avenues, which runs under the Government Center's two adjoining towers. https://t.co/n8StUtk9NB	391671.0	RT @StarTribune: 15/ So far, the only road closure announced in downtown Minneapolis is S. 6th Street between 3rd and 4th avenues, which ru…	690.0	True	full
1716415	1716415	60483be89a265e0038f7557c	2021-03-10 03:24:18	[]	[]	Wed Mar 10 03:22:09 +0000 2021	[]	[{"url":"https://t.co/1RbpDTUq7Z","expanded_url":"https://on.wsj.com/38qc1bU","display_url":"on.wsj.com/38qc1bU","indices":[140,163]}]	A provision Senate Democrats added into the Covid bill last week bars states that accept the federal money from cutting taxes through 2024. https://t.co/1RbpDTUq7Z	108551.0	RT @WSJopinion: A provision Senate Democrats added into the Covid bill last week bars states that accept the federal money from cutting tax…	507.0	True	full
1716416	1716416	60483be89a265e0038f75596	2021-03-10 03:24:18	[]	[]	Thu Mar 04 15:51:38 +0000 2021	[{"text":"تمويل","indices":[147,153]},{"text":"قرض","indices":[154,158]},{"text":"قروض","indices":[159,164]},{"text":"تمويل_مالي","indices":[165,176]},{"text":"تمويل_شخصي","indices":[177,188]},{"text":"تمويل_عقاري","indices":[190,202]},{"text":"الدمام","indices":[204,211]},{"text":"الرياض","indices":[212,219]},{"text":"جدة","indices":[220,224]},{"text":"مكة","indices":[225,229]},{"text":"المدينة"…	[{"url":"https://t.co/Kisd3hpqRp","expanded_url":"https://api.whatsapp.com/send?phone=+966535829052","display_url":"api.whatsapp.com/send?phone=+96…","indices":[113,136]}]	تمويل الأفراد بدون كفيل مبلغ التمويل: 10,000-95,000 (بدون كفيل) وكذلك تمويل من 15.000الى 300.000 بوجود كفيل. https://t.co/Kisd3hpqRp للتواصل : #تمويل #قرض #قروض #تمويل_مالي #تمويل_شخصي #تمويل_عقاري #الدمام #الرياض #جدة #مكة #المدينة #أبها #جازان #سكاكا #طائف #القصيم #الباحة https://t.co/jsEiBOs3N1	89.0	RT @dadoo84400304: تمويل الأفراد بدون كفيل مبلغ التمويل: 10,000-95,000 (بدون كفيل) وكذلك تمويل من 15.000الى 300.000 بوجود كفيل. https:/…	2896.0	True	full
1716417	1716417	60483be89a265e0038f755a2	2021-03-10 03:24:18	[]	[]	Wed Mar 10 00:29:33 +0000 2021	[{"text":"yoconmarcopolo","indices":[77,92]}]	[{"url":"https://t.co/YkuM7eo0ci","expanded_url":"https://youtu.be/3BNfBd9YdXk","display_url":"youtu.be/3BNfBd9YdXk","indices":[152,175]}]	Ser tendencia por recibir tanto apoyo esta cabrón banda, chingos de gracias. #yoconmarcopolo 🚨 Les comparto esto para Info y retro con sus comentarios. https://t.co/YkuM7eo0ci 🚨 https://t.co/n171pftsHQ	69279.0	RT @LordMarcoPolo: Ser tendencia por recibir tanto apoyo esta cabrón banda, chingos de gracias. #yoconmarcopolo 🚨 Les comparto esto para In…	30.0	True	full
1716418	1716418	60483be89a265e0038f755a6	2021-03-10 03:24:18	[]	[]	Tue Mar 09 13:56:27 +0000 2021	[]	[{"url":"https://t.co/lC94X3rBfV","expanded_url":"https://twitter.com/mrsantoscoach/status/1369262770512928768","display_url":"twitter.com/mrsantoscoach/…","indices":[128,151]}]	Conspiracion 100% hecha realidad. 😂 Y Lancet publica que los PCR no sirven y la OMS que la letalidad es menos de 0,5% ! Locura. https://t.co/lC94X3rBfV	3822.0	RT @emoneskillz: Conspiracion 100% hecha realidad. 😂 Y Lancet publica que los PCR no sirven y la OMS que la letalidad es menos de 0,5% ! Lo…	256.0	True	full
1716419	1716419	60483be99a265e0038f755dc	2021-03-10 03:24:19	[]	[]	Tue Mar 09 23:33:04 +0000 2021	[]	[{"url":"https://t.co/Kze3JKRNoR","expanded_url":"https://www.instagram.com/narceliogrud/","display_url":"instagram.com/narceliogrud/","indices":[130,153]}]	O artista plástico e querido amigo Narcélio Grud apresenta o revolucionário SPRAY ANTI-COVID brasileiro. Visite o Insta do Grud: https://t.co/Kze3JKRNoR https://t.co/76pA7XgIm5	27820.0	RT @lftofoli: O artista plástico e querido amigo Narcélio Grud apresenta o revolucionário SPRAY ANTI-COVID brasileiro. Visite o Insta do G…	510.0	True	full
1716420	1716420	60483be99a265e0038f755f4	2021-03-10 03:24:19	[]	[]	Tue Mar 09 20:23:59 +0000 2021	[]	[{"url":"https://t.co/VAukk3UrW9","expanded_url":"https://www.eldiario.es/economia/nh-gasta-1-2-millones-incentivos-directivos-negocia-ere-389-personas_1_7286161.html","display_url":"eldiario.es/economia/nh-ga…","indices":[213,236]}]	Hemos pagado a NH Hoteles 52M€ de ERTE y 250M€ de préstamos ICO. Lo han convertido en ERE y despedirán a 389 trabajadores (257 mujeres y 132 hombres). Mientras, se gastan 1,2M€ en incentivos para sus directivos. https://t.co/VAukk3UrW9	128214.0	RT @FonsiLoaiza: Hemos pagado a NH Hoteles 52M€ de ERTE y 250M€ de préstamos ICO. Lo han convertido en ERE y despedirán a 389 trabajadores…	4926.0	True	full
1716421	1716421	60483bea9a265e0038f75634	2021-03-10 03:24:20	[]	[]	Tue Mar 09 19:42:13 +0000 2021	[{"text":"ImpeachmentECadeia","indices":[110,129]}]	[{"url":"https://t.co/8hq0XeFlmx","expanded_url":"https://noticias.uol.com.br/saude/ultimas-noticias/redacao/2021/03/08/e-um-crime-me-chamar-de-genocida-diz-bolsonaro-sobre-mortes-por-covid.htm","display_url":"noticias.uol.com.br/saude/ultimas-…","indices":[131,154]}]	Não cometam crimes. Não chamem marquem @jairbolsonaro o chamando de genocida. Queremos impeachment e cadeia! #ImpeachmentECadeia https://t.co/8hq0XeFlmx	80489.0	RT @sos_impeachment: Não cometam crimes. Não chamem marquem @jairbolsonaro o chamando de genocida. Queremos impeachment e cadeia! #Impeach…	16.0	True	full
1716422	1716422	60483bea9a265e0038f7564c	2021-03-10 03:24:20	[]	[]	Wed Mar 10 03:20:01 +0000 2021	[]	[{"url":"https://t.co/0vgmaw5IdD","expanded_url":"http://ow.ly/QpPk50DUMGj","display_url":"ow.ly/QpPk50DUMGj","indices":[185,208]}]	Esta es la mascarilla nasal desarrollada por investigadores mexicanos para disminuir el riesgo de contagio por covid-19 en actividades en las que es necesario retirarse el cubrebocas. https://t.co/0vgmaw5IdD	4892048.0	RT @proceso: Esta es la mascarilla nasal desarrollada por investigadores mexicanos para disminuir el riesgo de contagio por covid-19 en act…	1315.0	True	full
1716423	1716423	60483bea9a265e0038f7564e	2021-03-10 03:24:20	[]	[]	Tue Mar 09 19:07:15 +0000 2021	[]	[{"url":"https://t.co/LK6g7MR4Uh","expanded_url":"https://www.pscp.tv/w/cxZsuDFlVlFZYUFEeGVtUUx8MU1ueG5sbWprYU1HT5ji2P73yATS_RSV3nyyamc32909kNXwKx57i2Tq_-4T?t=4m11s","display_url":"pscp.tv/w/cxZsuDFlVlFZ…","indices":[126,149]}]	NHS workers need a 15% pay rise. Hear why, from two brilliant nurses. With @Ant8Johnson8 @Callum_Bell8 &amp; @BonnieCraven https://t.co/LK6g7MR4Uh	7925.0	RT @Jen4TruroAndFal: NHS workers need a 15% pay rise. Hear why, from two brilliant nurses. With @Ant8Johnson8 @Callum_Bell8 &amp; @BonnieCrave…	9330.0	True	full
1716424	1716424	60483bea9a265e0038f7566e	2021-03-10 03:24:20	[]	[]	Tue Mar 09 14:21:46 +0000 2021	[]	[{"url":"https://t.co/xyBwAXZ8iE","expanded_url":"https://twitter.com/melissadderosa/status/1369130020304781323","display_url":"twitter.com/melissadderosa…","indices":[112,135]}]	Really?🤔 Andrew Cuomo threatened Nursing Homes if they didn't take in Covid Positive Nursing Home Residents . . https://t.co/xyBwAXZ8iE https://t.co/TpYYs3gIJh	14825.0	RT @lawyer4laws: Really?🤔 Andrew Cuomo threatened Nursing Homes if they didn't take in Covid Positive Nursing Home Residents . . https://t.…	142.0	True	full
1716425	1716425	60483beb9a265e0038f7568a	2021-03-10 03:24:21	[]	[]	Wed Mar 10 02:00:18 +0000 2021	[]	[{"url":"https://t.co/lYigOp4JUU","expanded_url":"https://on.msnbc.com/3v5bR3L","display_url":"on.msnbc.com/3v5bR3L","indices":[95,118]}]	'Shout it from the rooftops': $1.9 trillion Covid bill delivers stimulus and a political fight https://t.co/lYigOp4JUU https://t.co/79K8lQbFc3	1082039.0	RT @TheLastWord: 'Shout it from the rooftops': $1.9 trillion Covid bill delivers stimulus and a political fight https://t.co/lYigOp4JUU htt…	592.0	True	full
1716426	1716426	60483beb9a265e0038f75694	2021-03-10 03:24:21	[]	[]	Tue Mar 09 23:33:04 +0000 2021	[]	[{"url":"https://t.co/Kze3JKRNoR","expanded_url":"https://www.instagram.com/narceliogrud/","display_url":"instagram.com/narceliogrud/","indices":[130,153]}]	O artista plástico e querido amigo Narcélio Grud apresenta o revolucionário SPRAY ANTI-COVID brasileiro. Visite o Insta do Grud: https://t.co/Kze3JKRNoR https://t.co/76pA7XgIm5	27820.0	RT @lftofoli: O artista plástico e querido amigo Narcélio Grud apresenta o revolucionário SPRAY ANTI-COVID brasileiro. Visite o Insta do G…	847.0	True	full
1716427	1716427	60483beb9a265e0038f756aa	2021-03-10 03:24:21	[]	[]	Wed Mar 10 02:38:11 +0000 2021	[{"text":"MY_TURN","indices":[4,12]},{"text":"CRAVITY","indices":[31,39]},{"text":"크래비티","indices":[143,148]}]	[{"url":"https://t.co/tU5Vrx0VWR","expanded_url":"https://youtu.be/IrnhtBxHDBY","display_url":"youtu.be/IrnhtBxHDBY","indices":[118,141]}]	[ 📊 #MY_TURN VIEWS UPDATE 📊 ] #CRAVITY's My Turn MV has now surpassed 15.8 million views on youtube🎉 200K ➡️ 16M 📎 https://t.co/tU5Vrx0VWR #크래비티 @CRAVITY_twt @CRAVITYstarship https://t.co/XoogMiyJbQ	1196.0	RT @LVTSupportTeams: [ 📊 #MY_TURN VIEWS UPDATE 📊 ] #CRAVITY's My Turn MV has now surpassed 15.8 million views on youtube🎉 200K ➡️ 16M 📎…	2.0	True	full
1716428	1716428	60483beb9a265e0038f756bc	2021-03-10 03:24:21	[]	[]	Fri Mar 05 03:20:36 +0000 2021	[{"text":"sfm","indices":[113,117]},{"text":"sfmoney","indices":[118,126]},{"text":"sfmnews","indices":[127,135]},{"text":"sfmairdrop","indices":[136,147]}]	[{"url":"https://t.co/KjOyUy2u7h","expanded_url":"https://t.me/SfmoneyAirdropBot","display_url":"t.me/SfmoneyAirdrop…","indices":[88,111]}]	𝗔𝗶𝗿𝗱𝗿𝗼𝗽: 𝗦𝗙𝗠𝗢𝗡𝗘𝗬 (𝗦𝗙𝗠) 𝗥𝗲𝘄𝗮𝗿𝗱: 10 SFM (50$) for Join 𝗥𝗲𝗳𝗲𝗿𝗿𝗮𝗹: 3 SFM (15$) Start bot: https://t.co/KjOyUy2u7h #sfm #sfmoney #sfmnews #sfmairdrop https://t.co/oSuHY9yaPr	43884.0	RT @SFMONEY_SFM: 𝗔𝗶𝗿𝗱𝗿𝗼𝗽: 𝗦𝗙𝗠𝗢𝗡𝗘𝗬 (𝗦𝗙𝗠) 𝗥𝗲𝘄𝗮𝗿𝗱: 10 SFM (50$) for Join 𝗥𝗲𝗳𝗲𝗿𝗿𝗮𝗹: 3 SFM (15$) Start bot: https://t.co/KjOyUy2u7h #sfm #sfm…	5.0	True	full
1716429	1716429	60483beb9a265e0038f756be	2021-03-10 03:24:21	[]	[]	Tue Mar 09 03:11:20 +0000 2021	[{"text":"Vacunas","indices":[4,12]},{"text":"COVID19","indices":[13,21]},{"text":"Sinovac","indices":[137,145]}]	[{"url":"https://t.co/QYxE1kcJPO","expanded_url":"https://www.milenio.com/ciencia-y-salud/vacunas-anticovid-echaron-perder-salud-nl","display_url":"milenio.com/ciencia-y-salu…","indices":[210,233]}]	Las #Vacunas #COVID19 son muy valiosas y deben cuidarse al máximo; la cadena fría adecuada es vital durante su traslado. 4,680 vacunas #Sinovac se echaron a perder en camino a NL, informa Srio Salud estatal https://t.co/QYxE1kcJPO	7725.0	RT @MaribelRCoronel: Las #Vacunas #COVID19 son muy valiosas y deben cuidarse al máximo; la cadena fría adecuada es vital durante su traslad…	103.0	True	full
1716430	1716430	60483beb9a265e0038f756c8	2021-03-10 03:24:21	[]	[]	Tue Mar 09 21:00:01 +0000 2021	[]	[{"url":"https://t.co/fjnPemZkj9","expanded_url":"http://leafproxies.com/products/residential-proxy","display_url":"leafproxies.com/products/resid…","indices":[37,60]},{"url":"https://t.co/uhItgmjEcO","expanded_url":"http://leafproxies.com/products/wednesday-dc-va","display_url":"leafproxies.com/products/wedne…","indices":[101,124]}]	DROP IS TOMORROW 🍃 Residential Data https://t.co/fjnPemZkj9 (Instant Delivery) Grab your DC's Here https://t.co/uhItgmjEcO (Delivery Tonight 10:15 PM EST) Giveaway 🍃 Follow - Like - Retweet - Tag a Friend for a chance to win a 2 GB Resi Plan Ends tonight 🎁 https://t.co/QJzoRCdlu1	56192.0	RT @Leafproxies: DROP IS TOMORROW 🍃 Residential Data https://t.co/fjnPemZkj9 (Instant Delivery) Grab your DC's Here https://t.co/uhItgmjE…	20.0	True	full
1716431	1716431	60483bec9a265e0038f756ce	2021-03-10 03:24:21	[]	[]	Wed Mar 10 03:15:01 +0000 2021	[]	[{"url":"https://t.co/Mgr02PP6TS","expanded_url":"https://www.dailyfx.com/forex-rates#currencies","display_url":"dailyfx.com/forex-rates#cu…","indices":[230,253]}]	Forex Update: As of 03:00, these are your best and worst performers based on the London trading schedule: 🇬🇧GBP: -0.15% 🇪🇺EUR: -0.15% 🇨🇦CAD: -0.18% 🇯🇵JPY: -0.29% 🇳🇿NZD: -0.30% 🇦🇺AUD: -0.42% View the performance of all markets via https://t.co/Mgr02PP6TS https://t.co/B3MymmuGov	122941.0	RT @DailyFXTeam: Forex Update: As of 03:00, these are your best and worst performers based on the London trading schedule: 🇬🇧GBP: -0.15% 🇪🇺…	525.0	True	full
1716432	1716432	60483bec9a265e0038f756de	2021-03-10 03:24:21	[{"text":"vaccine","indices":[42,50]}]	[{"url":"https://t.co/8TP8hFIENB","expanded_url":"http://hidrb.com","display_url":"hidrb.com","indices":[156,179]},{"url":"https://t.co/h5tVhNWq3M","expanded_url":"https://hidrb.com/","display_url":"hidrb.com","indices":[201,224]}]		[]	[]			Dr. B is building a free nationwide COVID #vaccine standby list that will notify you when unclaimed doses become av… https://t.co/7h1ZfUUUSV	1069.0	True	full
1716433	1716433	60483bec9a265e0038f756e8	2021-03-10 03:24:22	[]	[]	Tue Mar 09 18:00:01 +0000 2021	[]	[{"url":"https://t.co/c7ZXmtc926","expanded_url":"https://www.hartnettfuneralhome.com/obituary/ColvilleD-Holt","display_url":"hartnettfuneralhome.com/obituary/Colvi…","indices":[130,153]}]	COLVILLE HOLT, 86, of Westbury, New York, died of COVID on April 16, 2020. "Father, Grandfather (PopPop), NYC Engineer, Loved." https://t.co/c7ZXmtc926 https://t.co/UCzv4CsDyQ	147504.0	RT @FacesOfCOVID: COLVILLE HOLT, 86, of Westbury, New York, died of COVID on April 16, 2020. "Father, Grandfather (PopPop), NYC Engineer,…	5367.0	True	full
1716434	1716434	60483bec9a265e0038f756ea	2021-03-10 03:24:22	[]	[]	Wed Mar 10 03:22:05 +0000 2021	[]	[{"url":"https://t.co/2BzIRYemZ8","expanded_url":"https://www.esquerdadiario.com.br/Trabalhador-da-Petrobras-e-assassinado-pela-policia-no-seu-dia-de-folga","display_url":"esquerdadiario.com.br/Trabalhador-da…","indices":[238,261]}]	"Enquanto os moradores de favelas e bairros pobres sofrem com a ausência de moradia de qualidade, educação e saúde pública a serviço dos trabalhadores o Estado mantém seus aparatos repressivos presentes em milhares e milhares de favelas" https://t.co/2BzIRYemZ8	39597.0	RT @afrorevolt: "Enquanto os moradores de favelas e bairros pobres sofrem com a ausência de moradia de qualidade, educação e saúde pública…	1469.0	True	full
1716435	1716435	60483bec9a265e0038f756fa	2021-03-10 03:24:22	[]	[]	Tue Mar 09 23:14:36 +0000 2021	[]	[{"url":"https://t.co/cToC5HtNUS","expanded_url":"https://www.theguardian.com/business/2021/mar/09/mike-ashley-owned-evans-cycles-to-axe-300-staff?CMP=Share_iOSApp_Other","display_url":"theguardian.com/business/2021/…","indices":[239,262]}]	The fire and rehire strategy to cut wages and impose zero hours contracts is gathering pace. Employers are seizing on the pandemic as the best opportunity they have had for decades to reverse hard won gains by workers &amp; their unions. https://t.co/cToC5HtNUS	289140.0	RT @johnmcdonnellMP: The fire and rehire strategy to cut wages and impose zero hours contracts is gathering pace. Employers are seizing on…	571.0	True	full
1716436	1716436	60483bec9a265e0038f756fc	2021-03-10 03:24:22	[]	[]	Wed Mar 10 02:32:59 +0000 2021	[]	[{"url":"https://t.co/4GlyXl68rL","expanded_url":"https://nbcnews.to/2PPgn6d","display_url":"nbcnews.to/2PPgn6d","indices":[209,232]}]	NEW: US House votes 225-206 to pass the 'Protect the Right to Organize Act,' aimed at strengthening workers' rights, including their ability to unionize; bill heads to Senate where its future remains unclear. https://t.co/4GlyXl68rL	8388036.0	RT @NBCNews: NEW: US House votes 225-206 to pass the 'Protect the Right to Organize Act,' aimed at strengthening workers' rights, including…	3287.0	True	full
1716437	1716437	60483bec9a265e0038f75700	2021-03-10 03:24:22	[]	[]	Wed Mar 10 03:24:16 +0000 2021	[{"text":"MGNREGA","indices":[31,39]},{"text":"rural","indices":[165,171]},{"text":"urban","indices":[181,187]},{"text":"HealthyLiving","indices":[225,239]}]	[{"url":"https://t.co/sDdNSPZ5Dy","expanded_url":"https://twitter.com/Abi_Twits/status/1368871236932165637","display_url":"twitter.com/Abi_Twits/stat…","indices":[241,264]}]	This is a wonderful use of the #MGNREGA funds. Wish the concerned officers under @nstomar examine this model and consider pushing for its implementation not only in #rural but also #urban areas. Quality food is essential for #HealthyLiving. https://t.co/sDdNSPZ5Dy	3.0	RT @hpm1950: This is a wonderful use of the #MGNREGA funds. Wish the concerned officers under @nstomar examine this model and consider push…	354.0	True	full
1716438	1716438	60483bec9a265e0038f75712	2021-03-10 03:24:22	[]	[{"url":"https://t.co/5Zj0DQTUJP","expanded_url":"https://www.reuters.com/article/us-health-coronavirus-brazil-sinovac-bio-idUSKBN2B023U","display_url":"reuters.com/article/us-hea…","indices":[129,152]}]		[]	[]			Exclusive: Study in Brazil indicates Sinovac vaccine works against P1 variant found in Brazil - source | Article [A… https://t.co/y3h6zbUiPX	107.0	True	full
1716439	1716439	60483bec9a265e0038f75726	2021-03-10 03:24:22	[]	[]	Tue Mar 09 07:38:13 +0000 2021	[{"text":"WeAreRemovingADictator","indices":[158,181]}]	[{"url":"https://t.co/FYIPnq3wDY","expanded_url":"https://www.watchdoguganda.com/news/20210308/110065/police-warns-opposition-against-planned-nationwide-violent-riots-tomorrow.html","display_url":"watchdoguganda.com/news/20210308/…","indices":[182,205]}]	Ugandans have a constitutional right to hold peaceful demonstrations. The police is calling would-be peaceful demonstrators rioters to justify its violence. #WeAreRemovingADictator https://t.co/FYIPnq3wDY	640.0	RT @LwangaJoel71: Ugandans have a constitutional right to hold peaceful demonstrations. The police is calling would-be peaceful demonstrato…	234.0	True	full
1716440	1716440	60483bed9a265e0038f75734	2021-03-10 03:24:22	[{"text":"ivermectin","indices":[93,104]},{"text":"followthescience","indices":[105,122]}]	[{"url":"https://t.co/em1dzBwvn4","expanded_url":"https://joyce-kamen.medium.com/merck-its-truth-telling-time-4496d9af9ca1","display_url":"joyce-kamen.medium.com/merck-its-trut…","indices":[162,185]}]		[]	[]			Merck, it is time...thousands are dying. It is time to step up &amp; do the one right thing. #ivermectin… https://t.co/o940N5FQGf	338.0	True	full
1716441	1716441	60483bed9a265e0038f75736	2021-03-10 03:24:22	[]	[]	Wed Mar 10 00:58:07 +0000 2021	[]	[{"url":"https://t.co/YvZi1tMmFG","expanded_url":"https://asiatimes.com/2021/03/political-maneuvers-hint-at-possible-widodo-third-term/","display_url":"asiatimes.com/2021/03/politi…","indices":[209,232]}]	"But what puzzles many observers is President Joko Widodo’s silence on the affair and why he is permitting his chief of staff to pursue his own political ambitions amid pressing pandemic and economic issues." https://t.co/YvZi1tMmFG	7360.0	RT @_KateLamb: "But what puzzles many observers is President Joko Widodo’s silence on the affair and why he is permitting his chief of staf…	897.0	True	full
1716442	1716442	60483bed9a265e0038f7573e	2021-03-10 03:24:22	[]	[]	Tue Mar 09 19:30:27 +0000 2021	[]	[{"url":"https://t.co/hxtgCbhbt7","expanded_url":"http://mtro.la/GrVq50DTwVy","display_url":"mtro.la/GrVq50DTwVy","indices":[183,206]}]	The vaccination site at USC is adjacent to the E Line (Expo), J Line (Silver) and several bus lines. If you're taking transit to get your shot, be sure to wear a mask while you ride. https://t.co/hxtgCbhbt7 https://t.co/r3N350ocdM	109821.0	RT @metrolosangeles: The vaccination site at USC is adjacent to the E Line (Expo), J Line (Silver) and several bus lines. If you're taking…	1691.0	True	full
1716443	1716443	60483bed9a265e0038f75744	2021-03-10 03:24:22	[]	[]	Wed Mar 10 03:22:39 +0000 2021	[{"text":"COVID19Vaccine","indices":[134,149]},{"text":"COVID19Vic","indices":[238,249]}]	[{"url":"https://t.co/3CEXN82KdT","expanded_url":"http://www.health.gov.au/initiatives-and-programs/covid-19-vaccines","display_url":"health.gov.au/initiatives-an…","indices":[213,236]}]	High risk workers are receiving their vaccines through hubs set up across Vic. Grace, from @TheRMH was thrilled to receive hers. The #COVID19Vaccine is safe, effective and free. Info on the Aus Gov’s program at: https://t.co/3CEXN82KdT. #COVID19Vic https://t.co/C48FfGgM8o	203705.0	RT @VicGovDH: High risk workers are receiving their vaccines through hubs set up across Vic. Grace, from @TheRMH was thrilled to receive he…	1096.0	True	full
1716444	1716444	60483bed9a265e0038f75768	2021-03-10 03:24:23	[]	[]	Wed Mar 10 02:37:07 +0000 2021	[{"text":"COVID19","indices":[232,240]}]	[{"url":"https://t.co/7TXI7WIl5i","expanded_url":"https://twitter.com/washingtonpost/status/1369474612380061696","display_url":"twitter.com/washingtonpost…","indices":[274,297]}]	This is interesting. We have seen the use of incentives when it comes to promoting medication adherence for other infectious diseases, so perhaps this could work. If $75 will prevent someone from traveling and catching/spreading #COVID19 perhaps we should consider this. https://t.co/7TXI7WIl5i	23363.0	RT @KrutikaKuppalli: This is interesting. We have seen the use of incentives when it comes to promoting medication adherence for other inf…	1405.0	True	full
1716445	1716445	60483bed9a265e0038f75780	2021-03-10 03:24:23	[]	[]	Wed Mar 10 03:18:25 +0000 2021	[{"text":"Covid19","indices":[0,8]},{"text":"PlanaMayor","indices":[126,137]},{"text":"Edomex","indices":[138,145]}]	[{"url":"https://t.co/ldD9AkAGvG","expanded_url":"https://planamayor.com.mx/mas-de-mil-nuevos-casos-de-covid-en-edomex-rebasa-222-mil-pacientes-acumulados/","display_url":"planamayor.com.mx/mas-de-mil-nue…","indices":[161,184]}]	#Covid19 | Se registran mil 94 nuevos casos de coronavirus, con lo que se alcanzan más de 35 mil casos activos en el estado. #PlanaMayor #Edomex @SaludEdomex https://t.co/ldD9AkAGvG	3639.0	RT @plana_mayor: #Covid19 | Se registran mil 94 nuevos casos de coronavirus, con lo que se alcanzan más de 35 mil casos activos en el estad…	7092.0	True	full
1716446	1716446	60483bed9a265e0038f75786	2021-03-10 03:24:23	[{"text":"DrB","indices":[21,25]}]	[{"url":"https://t.co/23VCEGrJv9","expanded_url":"http://hidrb.com","display_url":"hidrb.com","indices":[90,113]},{"url":"https://t.co/KpZ6tUQ24d","expanded_url":"https://hidrb.com/","display_url":"hidrb.com","indices":[146,169]}]		[]	[]			I just signed up for #DrB, the national COVID-19 vaccine standby list. Anyone can join at https://t.co/23VCEGrJv9,… https://t.co/0MTA9xJeID	113.0	True	full
1716447	1716447	60483bed9a265e0038f7578e	2021-03-10 03:24:23	[]	[]	Tue Mar 09 21:45:13 +0000 2021	[{"text":"MIRONEWS","indices":[0,9]}]	[{"url":"https://t.co/KBbcEDF2Fy","expanded_url":"https://es.aleteia.org/2021/03/09/el-peligroso-para-una-embarazada-vacunarse-contra-la-covid-19/","display_url":"es.aleteia.org/2021/03/09/el-…","indices":[184,207]}]	#MIRONEWS Lean esto y alucinen, hay que leerlo dos veces porque tanta IRRESPONSABILIDAD es difícil de creer. Un aullido. El peligroso para una embarazada vacunarse contra la COVID-19? https://t.co/KBbcEDF2Fy	17528.0	RT @FLMIRONES: #MIRONEWS Lean esto y alucinen, hay que leerlo dos veces porque tanta IRRESPONSABILIDAD es difícil de creer. Un aullido. El…	704.0	True	full
1716448	1716448	60483bee9a265e0038f757aa	2021-03-10 03:24:24	[]	[]	Wed Mar 10 03:12:59 +0000 2021	[{"text":"CooperativaEnCasa","indices":[166,184]}]	[{"url":"https://t.co/i9jGykRESh","expanded_url":"https://bit.ly/2PSuVSJ","display_url":"bit.ly/2PSuVSJ","indices":[185,208]}]	Colegio Médico pidió cerrar las fronteras "para todos los países" ante variantes del coronavirus: "Puede gatillar una pandemia paralela a la que ya hemos enfrentado" #CooperativaEnCasa https://t.co/i9jGykRESh https://t.co/IuOgFAwm7I	3011944.0	RT @Cooperativa: Colegio Médico pidió cerrar las fronteras "para todos los países" ante variantes del coronavirus: "Puede gatillar una pand…	10.0	True	full
1716449	1716449	60483bee9a265e0038f757c8	2021-03-10 03:24:24	[]	[]	Wed Mar 10 03:08:39 +0000 2021	[]	[{"url":"https://t.co/vZCMAPmJHR","expanded_url":"http://apne.ws/KbvBUM4","display_url":"apne.ws/KbvBUM4","indices":[250,273]}]	Alaska has become the first state to drop eligibility requirements and allow anyone 16 or older who lives or works in the state to get a COVID vaccination. Alaska leads all states in the percentage of people who have received two doses of a vaccine. https://t.co/vZCMAPmJHR	15101070.0	RT @AP: Alaska has become the first state to drop eligibility requirements and allow anyone 16 or older who lives or works in the state to…	1666.0	True	full
1716450	1716450	60483bee9a265e0038f757ca	2021-03-10 03:24:24	[]	[{"url":"https://t.co/aw444EdHk6","expanded_url":"https://www.prdaily.com/5-ways-to-adapt-your-pr-efforts-in-a-post-covid-world/#comment-162003","display_url":"prdaily.com/5-ways-to-adap…","indices":[219,242]}]		[]	[]			As the dawn of a post-COVID-19 life begins to take place, adapting PR efforts from the pandemic are necessary for c… https://t.co/v3WoUFgCOx	1433.0	True	full
1716451	1716451	60483bee9a265e0038f757e8	2021-03-10 03:24:25	[]	[]	Tue Mar 09 17:03:38 +0000 2021	[{"text":"bcpoli","indices":[125,132]},{"text":"covid19bc","indices":[133,143]},{"text":"COVID19Canada","indices":[144,158]},{"text":"RedFlagCovidBC","indices":[159,174]}]	[{"url":"https://t.co/iejTPiu42L","expanded_url":"https://twitter.com/Linzofm87/status/1369044522462818308","display_url":"twitter.com/Linzofm87/stat…","indices":[175,198]}]	This whole thread by a UK doctor facing the same sort of lies from the NHS as we've faced from BC Public Health is bang on. #bcpoli #covid19bc #COVID19Canada #RedFlagCovidBC https://t.co/iejTPiu42L	199.0	RT @InspiredAquaCA: This whole thread by a UK doctor facing the same sort of lies from the NHS as we've faced from BC Public Health is bang…	295.0	True	full
1716452	1716452	60483bef9a265e0038f75804	2021-03-10 03:24:25	[]	[]	Tue Mar 09 20:42:32 +0000 2021	[]	[{"url":"https://t.co/uPrdO6M3Ig","expanded_url":"https://www.pewresearch.org/politics/2021/03/09/broad-public-support-for-coronavirus-aid-package-just-a-third-say-it-spends-too-much/","display_url":"pewresearch.org/politics/2021/…","indices":[256,279]}]	new Pew poll finds 70% back covid-relief bill, including 41% of Rs. “The survey finds 57% say Biden made a good faith effort working w/Republicans. “By comparison, 42% say GOP leaders made a good faith effort to work w/WH, , w/55% saying they did not.” https://t.co/uPrdO6M3Ig	466678.0	RT @JohnJHarwood: new Pew poll finds 70% back covid-relief bill, including 41% of Rs. “The survey finds 57% say Biden made a good faith ef…	1589.0	True	full
1716453	1716453	60483bef9a265e0038f7580e	2021-03-10 03:24:25	[]	[]	Tue Mar 09 02:15:37 +0000 2021	[]	[{"url":"https://t.co/XZ9M4rjGps","expanded_url":"https://twitter.com/gobiernobta/status/1369057999470403586","display_url":"twitter.com/gobiernobta/st…","indices":[168,191]}]	Para los que critican y dicen que destruyen el establecimiento sin razón, les recuerdo es este es el teatro esmeralda PussyCat, el único teatro pornográfico en Bogotá. https://t.co/XZ9M4rjGps	8875.0	RT @baby_blue_____: Para los que critican y dicen que destruyen el establecimiento sin razón, les recuerdo es este es el teatro esmeralda P…	688.0	True	full
1716454	1716454	60483bef9a265e0038f75830	2021-03-10 03:24:25	[]	[]	Wed Mar 10 01:40:32 +0000 2021	[]	[{"url":"https://t.co/rTA5eplbnM","expanded_url":"https://www.theguardian.com/world/datablog/ng-interactive/2021/feb/25/australia-covid-vaccine-tracker-how-is-the-rollout-progressing-and-when-will-you-get-the-coronavirus-jab","display_url":"theguardian.com/world/datablog…","indices":[184,207]}]	Updated view of our vaccine rollout tracker (using @covidliveau data) now showing the gap between where we're currently at, and where we need to be to hit 4m doses by the end of March https://t.co/rTA5eplbnM https://t.co/AhR0V7894l	10987.0	RT @NickEvershed: Updated view of our vaccine rollout tracker (using @covidliveau data) now showing the gap between where we're currently a…	570.0	True	full
1716455	1716455	60483bf09a265e0038f75862	2021-03-10 03:24:26	[]	[]	Tue Mar 09 08:13:37 +0000 2021	[]	[{"url":"https://t.co/nif4KZzfZr","expanded_url":"https://twitter.com/TransEthics/status/1369196265007812608","display_url":"twitter.com/TransEthics/st…","indices":[214,237]}]	somethingsomething parading as humanity, pushing fundamentalist religious beliefs with no discernable purpose other than to cause pain and suffering if we fail to subscribe to their balefully righteous world view. https://t.co/nif4KZzfZr	330.0	RT @sophieactual: somethingsomething parading as humanity, pushing fundamentalist religious beliefs with no discernable purpose other than…	0.0	True	full
1716456	1716456	60483bf09a265e0038f75870	2021-03-10 03:24:26	[]	[{"url":"https://t.co/SJQPqSN2F0","expanded_url":"https://mobile.twitter.com/mountainvmd/status/1369058981801390082","display_url":"mobile.twitter.com/mountainvmd/st…","indices":[268,291]}]		[]	[]			@gbdeclaration @WoodReporting Covid19 could be stopped but greed, power and profits take precedence over saving liv… https://t.co/hBWZzRnqjU	136.0	True	full
1716457	1716457	60483bf09a265e0038f75876	2021-03-10 03:24:26	[]	[]	Tue Mar 09 16:05:03 +0000 2021	[]	[{"url":"https://t.co/4tNKOeeLzu","expanded_url":"https://www.salon.com/2021/03/08/rev-william-j-barber-ii-democrats-who-dumped-the-15-wage-must-be-held-accountable/","display_url":"salon.com/2021/03/08/rev…","indices":[229,252]}]	We voted for folks because they said, “Elect me and I am going to deal with systemic racism and I am going to pass a living wage of $15 an hour,” which is a compromise in and of itself. We have to hold people to what they said. https://t.co/4tNKOeeLzu	327217.0	RT @RevDrBarber: We voted for folks because they said, “Elect me and I am going to deal with systemic racism and I am going to pass a livin…	21.0	True	full
1716458	1716458	60483bf09a265e0038f75888	2021-03-10 03:24:26	[]	[]	Wed Mar 10 01:40:37 +0000 2021	[]	[{"url":"https://t.co/w5rsiFzAf5","expanded_url":"https://youtu.be/EoyNJaF1ZOc","display_url":"youtu.be/EoyNJaF1ZOc","indices":[168,191]}]	- O que há de mais avançado no combate ao Covid na parceria Brasil/Israel. . @ItamaratyGovBr @ernestofaraujo . @minsaude . @mctic @Astro_Pontes . Link no YouTube: https://t.co/w5rsiFzAf5 https://t.co/lngcYzrfHO	6682989.0	RT @jairbolsonaro: - O que há de mais avançado no combate ao Covid na parceria Brasil/Israel. . @ItamaratyGovBr @ernestofaraujo . @minsau…	65.0	True	full
1716459	1716459	60483bf09a265e0038f7588a	2021-03-10 03:24:26	[{"text":"NortheastBank","indices":[152,166]},{"text":"stockmarket","indices":[167,179]},{"text":"stock","indices":[180,186]},{"text":"technicalanalysis","indices":[187,205]},{"text":"money","indices":[206,212]},{"text":"trading","indices":[213,221]},{"text":"investing","indices":[222,232]},{"text":"daytrading","indices":[233,244]},{"text":"news","indices":[245,250]},{"text":"today","indices":[25…	[{"url":"https://t.co/Jk0XeYANKi","expanded_url":"https://srnk.us/go/2586606","display_url":"srnk.us/go/2586606","indices":[128,151]}]		[]	[]			$NBN's 10-day Moving Average broke above its 50-day Moving Average on October 8, 2020. View odds for this and other… https://t.co/N7EW1W93Fb	8986.0	True	full
1716460	1716460	60483bf09a265e0038f75890	2021-03-10 03:24:26	[]	[]	Wed Mar 10 02:16:44 +0000 2021	[]	[{"url":"https://t.co/WkLaLOu1XK","expanded_url":"https://nationalpost.com/news/canada/the-complacent-country-how-canadian-public-health-allowed-itself-to-be-steamrolled-by-covid-19/wcm/ddf8feef-1933-44ac-ac68-ba73820b0125/amp/?__twitter_impression=true","display_url":"nationalpost.com/news/canada/th…","indices":[254,277]}]	We all know now that Canada’s public health establishment is a weak-willed disgrace. The hard bastards of science who battled deadly pandemics are gone, replaced by gushy social “scientists”. It’s a failure other countries avoided. Explained here. ⤵️ https://t.co/WkLaLOu1XK	8693.0	RT @profamirattaran: We all know now that Canada’s public health establishment is a weak-willed disgrace. The hard bastards of science who…	4716.0	True	full
1716461	1716461	60483bf19a265e0038f758be	2021-03-10 03:24:27	[]	[{"url":"https://t.co/ObgOG5kDhi","expanded_url":"https://www.revolucionpopular.com/otras-noticias/wolff-mintio-descaradamente-sobre-las-muertes-por-coronavirus-pero-lo-agarro-chequeado--lo-desmintio-y-lo-dejo-masticando-bronca_a6048385bdda2061e650312ac","display_url":"revolucionpopular.com/otras-noticias…","indices":[128,151]}]		[]	[]			El diputado dijo que Argnetina está en el puesto 10 de muertes por millon de habitantes pero el verificador salió a… https://t.co/wYDMnGaur6	28261.0	True	full
1716462	1716462	60483bf19a265e0038f758e4	2021-03-10 03:24:27	[]	[]	Tue Mar 09 06:43:44 +0000 2021	[]	[{"url":"https://t.co/wwaAofmJto","expanded_url":"https://www.timeanddate.com/worldclock/fixedtime.html?msg=GRAMMYs&iso=20210315T09&p1=235","display_url":"timeanddate.com/worldclock/fix…","indices":[168,191]}]	Please be aware that due to daylight savings time this weekend in the US, the Grammys will air March 15 *9AM KST* instead of 10AM! 🙆🏻‍♀️ Check for your timezone here: https://t.co/wwaAofmJto https://t.co/O4Jh0o9HTH	496541.0	RT @charts_k: Please be aware that due to daylight savings time this weekend in the US, the Grammys will air March 15 *9AM KST* instead of…	282.0	True	full
1716463	1716463	60483bf19a265e0038f758e6	2021-03-10 03:24:27	[]	[]	Tue Mar 09 19:44:10 +0000 2021	[]	[{"url":"https://t.co/SHTh0Rsdf4","expanded_url":"http://a.msn.com/01/en-gb/BB1ehYYA?ocid=st","display_url":"a.msn.com/01/en-gb/BB1eh…","indices":[119,142]}]	They can’t pull it off if stop consenting 👇🏻👇🏻👇🏻 EU scheme destroyed: WHO and member states turn on vaccine passport https://t.co/SHTh0Rsdf4	2419.0	RT @nickkeca: They can’t pull it off if stop consenting 👇🏻👇🏻👇🏻 EU scheme destroyed: WHO and member states turn on vaccine passport https:…	351.0	True	full
1716464	1716464	60483bf19a265e0038f75902	2021-03-10 03:24:27	[{"text":"placebo","indices":[75,83]},{"text":"osteoarthritis","indices":[127,142]},{"text":"physiatry","indices":[144,154]},{"text":"sportsmedicine","indices":[155,170]}]	[{"url":"https://t.co/1JsDy5KAmk","expanded_url":"https://www.ncbi.nlm.nih.gov/pmc/articles/PMC5366377/","display_url":"ncbi.nlm.nih.gov/pmc/articles/P…","indices":[173,196]}]		[]	[]			As a follow up to my previous tweet. Why saline should not be considered a #placebo and thoughts on its therapeutic… https://t.co/LPLnsSwdwv	917.0	True	full
1716465	1716465	60483bf19a265e0038f7590e	2021-03-10 03:24:28	[]	[{"url":"https://t.co/cLROnPETUN","expanded_url":"https://arrano.network/","display_url":"arrano.network","indices":[142,165]}]		[]	[]			Hello Mates, its time to verify your $ANO funds. Login to your Arrano Account and re-verify Email Download the ap… https://t.co/5BUjTKfiSo	7.0	True	full
1716466	1716466	60483bf19a265e0038f75910	2021-03-10 03:24:28	[]	[]	Tue Mar 09 10:17:08 +0000 2021	[]	[{"url":"https://t.co/5aTuTfUCdF","expanded_url":"https://bit.ly/2Pe6s9Z","display_url":"bit.ly/2Pe6s9Z","indices":[170,193]}]	.@50TTD are hosting a free webinar, “Placing families and early years at the heart of your COVID recovery strategy”, tomorrow (Wednesday 10th March) at 2pm. Register at https://t.co/5aTuTfUCdF	2187.0	RT @Active_Bradford: .@50TTD are hosting a free webinar, “Placing families and early years at the heart of your COVID recovery strategy”, t…	1912.0	True	full
1716467	1716467	60483bf29a265e0038f7593e	2021-03-10 03:24:28	[{"text":"Poshmark","indices":[42,51]},{"text":"shopmycloset","indices":[130,143]}]	[{"url":"https://t.co/kzjGABxdqd","expanded_url":"https://poshmark.com/listing/5f2b150f43895f9b552a5dc1?utm_campaign=referral_code%3DALICIAINBAGLAND&utm_source=tw_sh&utm_content=feature%3Dsh_li_el_ios%26rfuid%3Dext1%3Ab3836c35-1cb0-4160-88fd-f140fc5c05ad%26ext_trk%3Dbranch","display_url":"poshmark.com/listing/5f2b15…","indices":[106,129]}]		[]	[]			Check out this listing I just added to my #Poshmark closet: Handmade New Face Mask COTTON USA REVERSIBLE.… https://t.co/18w3D3p3GA	1.0	True	full
1716468	1716468	60483bf29a265e0038f75944	2021-03-10 03:24:28	[]	[{"url":"https://t.co/9xBd3uJxOK","expanded_url":"https://truenorthaid.ca/donate/","display_url":"truenorthaid.ca/donate/","indices":[36,59]}]		[]	[]			You can help by making donations to https://t.co/9xBd3uJxOK and comment that its part of the AÉHSA fundraiser! We’r… https://t.co/oAHXTFWSfQ	247.0	True	full
1716469	1716469	60483bf29a265e0038f7594c	2021-03-10 03:24:28	[]	[]	Tue Mar 09 21:11:57 +0000 2021	[]	[{"url":"https://t.co/tdFTOLJPLT","expanded_url":"https://gofund.me/a4dfbf0f","display_url":"gofund.me/a4dfbf0f","indices":[174,197]}]	UPDATE: an early Uber investor @cyantist has started a @gofundme for Subhakar. She was appalled to learn Uber initially offered $20 &amp; ultimately $120 for his experience. https://t.co/tdFTOLJPLT	23609.0	RT @DionLimTV: UPDATE: an early Uber investor @cyantist has started a @gofundme for Subhakar. She was appalled to learn Uber initially offe…	39.0	True	full
1716470	1716470	60483bf29a265e0038f7595e	2021-03-10 03:24:29	[]	[]	Mon Mar 08 23:29:47 +0000 2021	[{"text":"NotiENLACE","indices":[0,11]},{"text":"Fideicomisos","indices":[253,266]}]	[{"url":"https://t.co/lv4gb0m1Vp","expanded_url":"http://www.enlace.ec","display_url":"enlace.ec","indices":[228,251]}]	#NotiENLACE | Realizaremos (Ing. Álvaro Muñoz) una asesoría empresarial sobre los Negocios Fiduciarios, beneficios y sus aplicaciones a la Cámara de Comercio de Ambato y Cámara de Industrias y Producción de Tungurahua (CIPT) - https://t.co/lv4gb0m1Vp #Fideicomisos https://t.co/XuD7vLbUhK	787.0	RT @EnlaceNF: #NotiENLACE | Realizaremos (Ing. Álvaro Muñoz) una asesoría empresarial sobre los Negocios Fiduciarios, beneficios y sus apl…	48.0	True	full
1716471	1716471	60483bf29a265e0038f75970	2021-03-10 03:24:29	[]	[]	Wed Mar 10 03:19:18 +0000 2021	[{"text":"SUNGHOON","indices":[127,136]},{"text":"성훈","indices":[137,140]},{"text":"ENHYPEN_SUNGHOON","indices":[141,158]},{"text":"엔하이픈_성훈","indices":[159,167]}]	[{"url":"https://t.co/5qImpgrWJj","expanded_url":"https://starmometer.com/2021/01/28/100-asian-heartthrobs-2021-elimination-round/amp/","display_url":"starmometer.com/2021/01/28/100…","indices":[102,125]}]	For 15 minutes, we ONLY added 43 votes! Please vote with us! STARMOMETER offers UNLIMITED voting! 🔗 https://t.co/5qImpgrWJj #SUNGHOON #성훈 #ENHYPEN_SUNGHOON #엔하이픈_성훈@ENHYPEN @ENHYPEN_members	15113.0	RT @PSHFANBASE: For 15 minutes, we ONLY added 43 votes! Please vote with us! STARMOMETER offers UNLIMITED voting! 🔗 https://t.co/5qImpgrW…	355.0	True	full
1716472	1716472	60483bf29a265e0038f75972	2021-03-10 03:24:29	[]	[]	Tue Mar 09 23:43:56 +0000 2021	[{"text":"UniónBolivariana","indices":[154,171]}]	[{"url":"https://t.co/i5VMnKk6IW","expanded_url":"https://www.vtv.gob.ve/batallon-comunicacional-enfrentado-guerra-mediatica/","display_url":"vtv.gob.ve/batallon-comun…","indices":[173,196]}]	Vicepdte. para la Comunicación, Cultura y Turismo: Un batallón comunicacional ha enfrentado la guerra mediática y los Fake News en medio de la pandemia #UniónBolivariana https://t.co/i5VMnKk6IW https://t.co/G0xryZ7ytU	1812654.0	RT @VTVcanal8: Vicepdte. para la Comunicación, Cultura y Turismo: Un batallón comunicacional ha enfrentado la guerra mediática y los Fake N…	203.0	True	full
1716473	1716473	60483bf29a265e0038f75982	2021-03-10 03:24:29	[{"text":"churches","indices":[138,147]},{"text":"COVID","indices":[208,214]}]	[{"url":"https://t.co/tm7lDAMr7I","expanded_url":"https://religionnews.com/2021/02/22/sbc-president-j-d-greear-god-did-not-call-southern-baptists-to-save-america/","display_url":"religionnews.com/2021/02/22/sbc…","indices":[265,288]}]		[]	[]			Greear said COVID19 has revealed fault lines in the denomination.“The last yr has revealed areas of weakness in our… https://t.co/xhRkfbK5k4	1488.0	True	full
1716474	1716474	60483bf29a265e0038f7598e	2021-03-10 03:24:29	[]	[]	Tue Mar 09 10:23:27 +0000 2021	[]	[{"url":"https://t.co/wdyjp5bmWG","expanded_url":"https://twitter.com/michellegrattan/status/1369122720256905217","display_url":"twitter.com/michellegratta…","indices":[257,280]}]	Nobody over the age of five believes that garbage so I'm not sure why so many journalists are presenting it in good faith. I've seen drag queen's nylon wigs in Oxford St that are more authentic than tonight's bed time story - Scotty Doesn't Have An Email. https://t.co/wdyjp5bmWG	43068.0	RT @RonniSalt: Nobody over the age of five believes that garbage so I'm not sure why so many journalists are presenting it in good faith.…	1698.0	True	full
1716475	1716475	60483bf39a265e0038f759a0	2021-03-10 03:24:29	[]	[]	Tue Mar 09 23:48:55 +0000 2021	[]	[{"url":"https://t.co/GepTiVEZZc","expanded_url":"https://www.southbendtribune.com/coronavirus/indiana-opens-covid-19-vaccine-to-additional-high-risk-individuals/article_cc041c66-812f-11eb-8672-07995716d35d.html?utm_medium=social&utm_source=twitter_SBTribune","display_url":"southbendtribune.com/coronavirus/in…","indices":[147,170]}]	Indiana opens up COVID-19 vaccine eligibility for individuals with chronic conditions and those with intellectual and developmental disabilities. https://t.co/GepTiVEZZc	47070.0	RT @SBTribune: Indiana opens up COVID-19 vaccine eligibility for individuals with chronic conditions and those with intellectual and develo…	2090.0	True	full
1716476	1716476	60483bf39a265e0038f759d4	2021-03-10 03:24:30	[]	[]	Wed Mar 10 03:08:39 +0000 2021	[]	[{"url":"https://t.co/vZCMAPmJHR","expanded_url":"http://apne.ws/KbvBUM4","display_url":"apne.ws/KbvBUM4","indices":[250,273]}]	Alaska has become the first state to drop eligibility requirements and allow anyone 16 or older who lives or works in the state to get a COVID vaccination. Alaska leads all states in the percentage of people who have received two doses of a vaccine. https://t.co/vZCMAPmJHR	15101133.0	RT @AP: Alaska has become the first state to drop eligibility requirements and allow anyone 16 or older who lives or works in the state to…	307.0	True	full
1716477	1716477	60483bf39a265e0038f759f4	2021-03-10 03:24:30	[]	[]	Mon Mar 01 14:30:00 +0000 2021	[{"text":"BPCGiveaway","indices":[0,12]}]	[{"url":"https://t.co/49gikBPr5z","expanded_url":"https://instagram.com/bepeucart_official?igshid=o7op7wyymbkk","display_url":"instagram.com/bepeucart_offi…","indices":[153,176]},{"url":"https://t.co/ACYOY4MwP0","expanded_url":"https://www.facebook.com/BepeucartPH/","display_url":"facebook.com/BepeucartPH/","indices":[182,205]}]	#BPCGiveaway [ Opening Giveaway ] 📍1 Unsealed Album of your choice 📍Optional for Extra Slot Follow and Like our FB page and IG Account. Show proof IG: https://t.co/49gikBPr5z Fb: https://t.co/ACYOY4MwP0 End: March 15 https://t.co/Pt8rKZrIZR	612.0	RT @BCart_Ph: #BPCGiveaway [ Opening Giveaway ] 📍1 Unsealed Album of your choice 📍Optional for Extra Slot Follow and Like our FB page and…	254.0	True	full
1716478	1716478	60483bf49a265e0038f759fa	2021-03-10 03:24:30	[]	[]	Tue Mar 09 19:02:48 +0000 2021	[]	[{"url":"https://t.co/fWStaqQnLG","expanded_url":"https://www.elgrafico.mx/espectaculos/lolita-cortes-dispuesta-lavar-banos-ante-la-falta-de-trabajo-por-culpa-del-covid","display_url":"elgrafico.mx/espectaculos/l…","indices":[121,144]}]	La cantante y actriz Lolita Cortés dice que está dispuesta a lavar baños ante la falta de trabajo por culpa del Covid-19 https://t.co/fWStaqQnLG	54275.0	RT @elgmx: La cantante y actriz Lolita Cortés dice que está dispuesta a lavar baños ante la falta de trabajo por culpa del Covid-19 https:/…	432.0	True	full
1716479	1716479	60483bf49a265e0038f75a24	2021-03-10 03:24:31	[]	[]	Tue Mar 09 13:26:32 +0000 2021	[]	[{"url":"https://t.co/leE4lFctya","expanded_url":"https://www.nytimes.com/2021/03/09/world/asia/myanmar-military-tatmadaw-violence.html?campaign_id=2&emc=edit_th_20210309&instance_id=27866&nl=todaysheadlines&regi_id=13104264&segment_id=53056&user_id=eca151fc9e9eb2b63a89b65d68235d07","display_url":"nytimes.com/2021/03/09/wor…","indices":[227,250]}]	"Brutality is ingrained in the Tatmadaw," as the Myanmar military is called. “This is an army with a heart of darkness," says David Scott Mathieson. Despite its long history of atrocities, "this is an unrepentant institution.” https://t.co/leE4lFctya https://t.co/XoDEgxBcep	435897.0	RT @KenRoth: "Brutality is ingrained in the Tatmadaw," as the Myanmar military is called. “This is an army with a heart of darkness," says…	80.0	True	full
1716480	1716480	60483bf49a265e0038f75a28	2021-03-10 03:24:31	[]	[]	Mon Mar 08 21:35:21 +0000 2021	[]	[{"url":"https://t.co/KowrjGW0vY","expanded_url":"https://www.sfgate.com/news/editorspicks/article/volunteer-California-vaccine-MyTurnVolunteer-16009060.php","display_url":"sfgate.com/news/editorspi…","indices":[186,209]}]	The state of California launched a new program Friday that gives the residents the opportunity to get vaccinated by volunteering to help get others inoculated at sites across the state. https://t.co/KowrjGW0vY	489664.0	RT @SFGate: The state of California launched a new program Friday that gives the residents the opportunity to get vaccinated by volunteerin…	2374.0	True	full
1716481	1716481	60483bf49a265e0038f75a2c	2021-03-10 03:24:31	[]	[]	Tue Mar 09 22:51:51 +0000 2021	[]	[{"url":"https://t.co/q73yoVEPnk","expanded_url":"https://twitter.com/veryvirology/status/1369374454686564362","display_url":"twitter.com/veryvirology/s…","indices":[277,300]}]	Add Hungary to Israel, the UAE, Gibraltar, and Britain - all had immediate spikes in cases and deaths as aggressive vaccination campaigns began. This is getting hard to argue; it may be a combination of temporary immunosuppression and the way the campaigns themselves raise R. https://t.co/q73yoVEPnk	226740.0	RT @AlexBerenson: Add Hungary to Israel, the UAE, Gibraltar, and Britain - all had immediate spikes in cases and deaths as aggressive vacci…	4.0	True	full
1716482	1716482	60483bf59a265e0038f75a4e	2021-03-10 03:24:31	[]	[]	Tue Mar 09 15:12:33 +0000 2021	[{"text":"Urgente","indices":[0,8]}]	[{"url":"https://t.co/1uOJ2XOfmq","expanded_url":"http://ow.ly/kg9u50DUbej","display_url":"ow.ly/kg9u50DUbej","indices":[99,122]}]	#Urgente Giran orden de aprehensión contra Cuauhtémoc Gutiérrez De la Torre y congelan sus cuentas https://t.co/1uOJ2XOfmq https://t.co/Tt85kIwxEk	8824508.0	RT @AristeguiOnline: #Urgente Giran orden de aprehensión contra Cuauhtémoc Gutiérrez De la Torre y congelan sus cuentas https://t.co/1uOJ2X…	151.0	True	full
1716483	1716483	60483bf59a265e0038f75a5c	2021-03-10 03:24:31	[]	[]	Mon Mar 08 19:08:17 +0000 2021	[]	[{"url":"https://t.co/J2QJSBKerY","expanded_url":"https://www.cdc.gov/coronavirus/2019-ncov/vaccines/fully-vaccinated-guidance.html","display_url":"cdc.gov/coronavirus/20…","indices":[137,160]}]	(٤/١) اصدر مركز مكافحة الامراض و الوقاية الامريكية المجموعة الأولى من توصيات الصحة العامة للأشخاص الذين تم تطعيمهم بالكامل (المحصنين). https://t.co/J2QJSBKerY	10797.0	RT @NAljerian: (٤/١) اصدر مركز مكافحة الامراض و الوقاية الامريكية المجموعة الأولى من توصيات الصحة العامة للأشخاص الذين تم تطعيمهم بالكامل (…	1106.0	True	full
1716484	1716484	60483bf59a265e0038f75a5e	2021-03-10 03:24:31	[]	[]	Wed Mar 10 03:08:39 +0000 2021	[]	[{"url":"https://t.co/vZCMAPmJHR","expanded_url":"http://apne.ws/KbvBUM4","display_url":"apne.ws/KbvBUM4","indices":[250,273]}]	Alaska has become the first state to drop eligibility requirements and allow anyone 16 or older who lives or works in the state to get a COVID vaccination. Alaska leads all states in the percentage of people who have received two doses of a vaccine. https://t.co/vZCMAPmJHR	15101070.0	RT @AP: Alaska has become the first state to drop eligibility requirements and allow anyone 16 or older who lives or works in the state to…	145.0	True	full
1716485	1716485	60483bf59a265e0038f75a6c	2021-03-10 03:24:31	[]	[]	Sun Mar 07 11:40:11 +0000 2021	[{"text":"BNB","indices":[48,52]}]	[{"url":"https://t.co/ey8P0ch7Jj","expanded_url":"https://nftbox.vip/auction/punk","display_url":"nftbox.vip/auction/punk","indices":[77,100]}]	🎊KingdomPunk #1 (Doradopunk ) current bid : 111 #BNB ! ⏰6 days left ! go :👉 https://t.co/ey8P0ch7Jj 💰GIVEAWAY Randomly pick 10 winners share 1 BNB ( $250) Rules： 🍺Follow @nftboxvip @RocketGameVip 🍺Like + RT+Tag 3 Friends 🍺Reply with BEP-20 BNB address @BinanceChain https://t.co/SmoARpUvwm	9755.0	RT @nftboxvip: 🎊KingdomPunk #1 (Doradopunk ) current bid : 111 #BNB ! ⏰6 days left ! go :👉 https://t.co/ey8P0ch7Jj 💰GIVEAWAY Randomly pic…	5.0	True	full
1716486	1716486	60483bf59a265e0038f75a80	2021-03-10 03:24:32	[]	[]	Wed Mar 10 03:24:08 +0000 2021	[{"text":"EspaciosSeguros","indices":[0,16]},{"text":"MABS","indices":[17,22]}]	[{"url":"https://t.co/NDI0iXnbln","expanded_url":"http://bit.ly/MABSLugaresINAH","display_url":"bit.ly/MABSLugaresINAH","indices":[237,260]}]	#EspaciosSeguros #MABS Este recinto cuenta con cuatro salas que hablan del saber constructivo de los mayas antiguos. Muchas de las piezas formaron parte de las fachadas de los edificios Visita el MABS de martes a sábado de 9 a 15 h. https://t.co/NDI0iXnbln https://t.co/sDEKpxolCX	1512.0	RT @inahcampeche: #EspaciosSeguros #MABS Este recinto cuenta con cuatro salas que hablan del saber constructivo de los mayas antiguos. Muc…	1405.0	True	full
1716487	1716487	60483bf59a265e0038f75a8c	2021-03-10 03:24:32	[]	[]	Wed Mar 10 03:22:39 +0000 2021	[{"text":"COVID19Vaccine","indices":[134,149]},{"text":"COVID19Vic","indices":[238,249]}]	[{"url":"https://t.co/3CEXN82KdT","expanded_url":"http://www.health.gov.au/initiatives-and-programs/covid-19-vaccines","display_url":"health.gov.au/initiatives-an…","indices":[213,236]}]	High risk workers are receiving their vaccines through hubs set up across Vic. Grace, from @TheRMH was thrilled to receive hers. The #COVID19Vaccine is safe, effective and free. Info on the Aus Gov’s program at: https://t.co/3CEXN82KdT. #COVID19Vic https://t.co/C48FfGgM8o	203705.0	RT @VicGovDH: High risk workers are receiving their vaccines through hubs set up across Vic. Grace, from @TheRMH was thrilled to receive he…	116.0	True	full
1716488	1716488	60483bf59a265e0038f75a90	2021-03-10 03:24:32	[]	[]	Tue Mar 09 14:54:51 +0000 2021	[]	[{"url":"https://t.co/FqEsAxHI3l","expanded_url":"https://larepublica.pe/elecciones/2021/03/09/rafael-lopez-aliaga-deudas-coactivas-por-s-284-millones-con-sunat-no-han-prescrito-y-son-exigibles-pltca/","display_url":"larepublica.pe/elecciones/202…","indices":[162,185]}]	NUEVAMENTE MIENTE - SUS DEUDAS NO HAN PRESCRITO: PAGA SINVERGUENZA López Aliaga: deudas coactivas por S/ 28,4 millones con Sunat no han prescrito y son exigibles https://t.co/FqEsAxHI3l a través de @larepublica_pe	3546.0	RT @RudyRiveraB: NUEVAMENTE MIENTE - SUS DEUDAS NO HAN PRESCRITO: PAGA SINVERGUENZA López Aliaga: deudas coactivas por S/ 28,4 millones con…	6.0	True	full
1716489	1716489	60483bf69a265e0038f75aaa	2021-03-10 03:24:32	[]	[]	Tue Mar 09 14:30:11 +0000 2021	[]	[{"url":"https://t.co/3cQZfnjLi7","expanded_url":"https://www.outkick.com/la-teachers-told-to-hide-vacation-plans-because-of-bad-covid-optics/","display_url":"outkick.com/la-teachers-to…","indices":[254,277]}]	LA teachers, who still refuse to teach in person, have been told by their union to hide their spring break travel because it will demonstrate what hypocritical liars the teachers are if they’re seen traveling while refusing to teach in person. Pathetic. https://t.co/3cQZfnjLi7	735245.0	RT @ClayTravis: LA teachers, who still refuse to teach in person, have been told by their union to hide their spring break travel because i…	16.0	True	full
1716490	1716490	60483bf69a265e0038f75ac6	2021-03-10 03:24:33	[]	[]	Tue Mar 09 14:49:59 +0000 2021	[]	[{"url":"https://t.co/PBBZpAo3DV","expanded_url":"https://twitter.com/mattgertz/status/1369287597051232258","display_url":"twitter.com/mattgertz/stat…","indices":[154,177]}]	wait this guy switched from “covid is fake and not actually that deadly” to “vaccines don’t actually protect you that well from covid, which is deadly” ? https://t.co/PBBZpAo3DV	140085.0	RT @BrandyLJensen: wait this guy switched from “covid is fake and not actually that deadly” to “vaccines don’t actually protect you that we…	192.0	True	full
1716491	1716491	60483bf79a265e0038f75b10	2021-03-10 03:24:33	[]	[]	Wed Mar 10 00:29:33 +0000 2021	[{"text":"yoconmarcopolo","indices":[77,92]}]	[{"url":"https://t.co/YkuM7eo0ci","expanded_url":"https://youtu.be/3BNfBd9YdXk","display_url":"youtu.be/3BNfBd9YdXk","indices":[152,175]}]	Ser tendencia por recibir tanto apoyo esta cabrón banda, chingos de gracias. #yoconmarcopolo 🚨 Les comparto esto para Info y retro con sus comentarios. https://t.co/YkuM7eo0ci 🚨 https://t.co/n171pftsHQ	69209.0	RT @LordMarcoPolo: Ser tendencia por recibir tanto apoyo esta cabrón banda, chingos de gracias. #yoconmarcopolo 🚨 Les comparto esto para In…	3482.0	True	full
1716492	1716492	60483bf79a265e0038f75b1c	2021-03-10 03:24:33	[]	[]	Tue Mar 09 16:16:54 +0000 2021	[]	[{"url":"https://t.co/BAOXKYRLI1","expanded_url":"https://www.democracydocket.com/cases/iowa-voter-suppression-bill/","display_url":"democracydocket.com/cases/iowa-vot…","indices":[151,174]}]	I still don't know what Sen Grassley is talking about, but on behalf of LULAC of Iowa we did sue IA over its new voter suppression law. Read it here: https://t.co/BAOXKYRLI1	461930.0	RT @marceelias: I still don't know what Sen Grassley is talking about, but on behalf of LULAC of Iowa we did sue IA over its new voter supp…	1859.0	True	full
1716493	1716493	60483bf79a265e0038f75b26	2021-03-10 03:24:34	[]	[]	Wed Mar 10 03:20:23 +0000 2021	[{"text":"ChavezAmorYPatria","indices":[107,125]}]	[{"url":"https://t.co/40WsNFfqvW","expanded_url":"https://mazo4f.com/237386","display_url":"mazo4f.com/237386","indices":[82,105]}]	Brasil registra 1.972 fallecidos por Covid 19 y establece marca diaria de decesos https://t.co/40WsNFfqvW #ChavezAmorYPatria https://t.co/aplni4TnEt	584559.0	RT @ConElMazoDando: Brasil registra 1.972 fallecidos por Covid 19 y establece marca diaria de decesos https://t.co/40WsNFfqvW #ChavezAmorY…	28.0	True	full
1716494	1716494	60483bf79a265e0038f75b32	2021-03-10 03:24:34	[]	[]	Sun Mar 07 14:37:08 +0000 2021	[]	[{"url":"https://t.co/AgtwEMXTi3","expanded_url":"https://twitter.com/lara_wong/status/1368266570808573959?s=19","display_url":"twitter.com/lara_wong/stat…","indices":[213,236]}]	*All* children must NOT be in school. CV/CEV parents many without a functional vaccine or none at all expected to send children in or face fines. Even CEV children and their siblings are threatened with fines: https://t.co/AgtwEMXTi3	182.0	RT @lara_wong: *All* children must NOT be in school. CV/CEV parents many without a functional vaccine or none at all expected to send chil…	16.0	True	full
1716495	1716495	60483bf79a265e0038f75b5a	2021-03-10 03:24:34	[]	[]	Wed Mar 10 02:47:55 +0000 2021	[]	[{"url":"https://t.co/qEa8LrnSae","expanded_url":"https://twitter.com/drsimonegold/status/1369017963270012928?s=21","display_url":"twitter.com/drsimonegold/s…","indices":[142,165]}]	How much cognitive dissonance does it take to label all these a coincidence? VAERS database records more than 1000 deaths just in USA so far. https://t.co/qEa8LrnSae	232993.0	RT @drsimonegold: How much cognitive dissonance does it take to label all these a coincidence? VAERS database records more than 1000 deaths…	38.0	True	full
1716496	1716496	60483bf89a265e0038f75b5e	2021-03-10 03:24:34	[]	[]	Wed Mar 10 02:52:07 +0000 2021	[]	[{"url":"https://t.co/f9EfHjncMe","expanded_url":"https://tucson.com/news/local/tim-stellers-opinion-city-council-saves-tucsons-zoo-from-public-resentment/article_ad711a33-6a9f-5008-80a1-53d6ef195526.html?utm_campaign=snd-autopilot&utm_medium=social&utm_source=twitter_TucsonStar","display_url":"tucson.com/news/local/tim…","indices":[222,245]}]	In a letter, the Reid Park Zoological Society's chair showed how out of touch the zoo is with public sentiment about its expansion into Reid Park. The council knows enough local history to pause the controversial project. https://t.co/f9EfHjncMe	79222.0	RT @TucsonStar: In a letter, the Reid Park Zoological Society's chair showed how out of touch the zoo is with public sentiment about its ex…	8723.0	True	full
1716497	1716497	60483bf89a265e0038f75b72	2021-03-10 03:24:34	[]	[]	Wed Mar 10 03:01:58 +0000 2021	[]	[{"url":"https://t.co/bMoNN2F6Iw","expanded_url":"https://twitter.com/UMNHEWG/status/1369377453555085313","display_url":"twitter.com/UMNHEWG/status…","indices":[255,278]}]	Anyone who even mentions the words "vaccine" and "equity" in my virtual space gets an earful these days! Which is why I am SO looking forward to sharing a virtual stage with @CamaraJones @mtosterholm &amp; @DrSlaughter99 to dig into this important issue! https://t.co/bMoNN2F6Iw	12551.0	RT @RRHDr: Anyone who even mentions the words "vaccine" and "equity" in my virtual space gets an earful these days! Which is why I am SO lo…	1043.0	True	full
1716498	1716498	60483bf89a265e0038f75b74	2021-03-10 03:24:34	[]	[]	Tue Mar 09 12:39:19 +0000 2021	[]	[{"url":"https://t.co/04USeWUa6T","expanded_url":"https://www.propublica.org/article/the-lost-year-what-the-pandemic-cost-teenagers","display_url":"propublica.org/article/the-lo…","indices":[154,177]}]	This is a fantastic piece by @propublica @AlecMacGillis...but heartbreaking in almost every single way. The Lost Year: What the Pandemic Cost Teenagers https://t.co/04USeWUa6T	35766.0	RT @Neoavatara: This is a fantastic piece by @propublica @AlecMacGillis...but heartbreaking in almost every single way. The Lost Year: Wh…	1385.0	True	full
1716499	1716499	60483bf89a265e0038f75bac	2021-03-10 03:24:35	[]	[]	Wed Mar 10 00:00:00 +0000 2021	[]	[{"url":"https://t.co/a0sZtwloqT","expanded_url":"http://bit.ly/3ehH3Xx","display_url":"bit.ly/3ehH3Xx","indices":[248,271]}]	COVID-19 infections are on the rise once more despite the formal beginning of the government's national vaccination program, which should prompt Filipinos to stay vigilant with regards to minimum health standards, VP @lenirobredo said. READ MORE: https://t.co/a0sZtwloqT https://t.co/7k0JgXATRH	11982.0	RT @KayaNatinPH: COVID-19 infections are on the rise once more despite the formal beginning of the government's national vaccination progra…	331.0	True	full
1716500	1716500	60483bf89a265e0038f75bb2	2021-03-10 03:24:35	[]	[]	Tue Mar 09 21:30:02 +0000 2021	[]	[{"url":"https://t.co/9BcuaAXhDf","expanded_url":"https://cbsloc.al/3kYHMOy","display_url":"cbsloc.al/3kYHMOy","indices":[111,134]}]	Gov. Larry Hogan just announced Maryland will lift major COVID-19 restrictions. Here's what you need to know 🔽 https://t.co/9BcuaAXhDf https://t.co/8F6D86YPsX	257859.0	RT @wjz: Gov. Larry Hogan just announced Maryland will lift major COVID-19 restrictions. Here's what you need to know 🔽 https://t.co/9BcuaA…	712.0	True	full
1716501	1716501	60483bf89a265e0038f75bb8	2021-03-10 03:24:35	[]	[]	Wed Mar 10 03:10:02 +0000 2021	[{"text":"Argentina","indices":[0,10]}]	[{"url":"https://t.co/3hsUm06VNF","expanded_url":"https://www.infobae.com/politica/2021/03/09/estafa-con-la-salud-durante-la-pandemia-un-empresario-ira-a-juicio-por-vender-respiradores-no-aptos-para-terapia-intensiva/","display_url":"infobae.com/politica/2021/…","indices":[166,189]}]	#Argentina país con buena gente Estafa con la salud durante la pandemia: un empresario irá a juicio por vender respiradores no aptos para terapia intensiva - Infobae https://t.co/3hsUm06VNF	53080.0	RT @Desdemona_jna: #Argentina país con buena gente Estafa con la salud durante la pandemia: un empresario irá a juicio por vender respirado…	155.0	True	full
1716502	1716502	60483bf99a265e0038f75bbe	2021-03-10 03:24:35	[]	[]	Wed Mar 10 02:38:10 +0000 2021	[]	[{"url":"https://t.co/3TIcBt5a00","expanded_url":"https://www.alaskasnewssource.com/2021/03/10/watch-live-covid-19-vaccine-available-to-all-alaskans/?utm_source=twitter&utm_medium=social&utm_campaign=snd&utm_content=ktuu","display_url":"alaskasnewssource.com/2021/03/10/wat…","indices":[228,251]}]	The COVID-19 vaccine is now available to all Alaskans who are 16 or older. This makes Alaska the first state in the nation to remove eligibility requirements for getting the COVID-19 vaccine, according to a state press release. https://t.co/3TIcBt5a00	53221.0	RT @AKNewsNow: The COVID-19 vaccine is now available to all Alaskans who are 16 or older. This makes Alaska the first state in the nation t…	591.0	True	full
1716503	1716503	60483bf99a265e0038f75bca	2021-03-10 03:24:35	[]	[]	Wed Mar 10 03:00:28 +0000 2021	[]	[{"url":"https://t.co/PLwHjiG1IL","expanded_url":"https://www.politico.com/states/florida/story/2021/03/09/florida-may-ban-drop-boxes-used-for-mail-in-ballots-1367575","display_url":"politico.com/states/florida…","indices":[133,156]}]	Florida could ban voting drop boxes just months after an election where they proved immensely popular with voters amid the pandemic. https://t.co/PLwHjiG1IL	4502059.0	RT @politico: Florida could ban voting drop boxes just months after an election where they proved immensely popular with voters amid the pa…	0.0	True	full
1716504	1716504	60483bf99a265e0038f75c0e	2021-03-10 03:24:36	[]	[]	Wed Mar 10 01:27:03 +0000 2021	[]	[{"url":"https://t.co/IafMAe7PPa","expanded_url":"https://www.nytimes.com/2020/03/09/world/europe/italy-lockdown-coronavirus.html?referringSource=articleShare","display_url":"nytimes.com/2020/03/09/wor…","indices":[252,275]}]	👁 No perdamos de vista lo q esta sucediendo en Italia a 1 año del comienzo de su 1er encierro: los casos están subiendo a pesar de haber bajado luego de diciembre, y de tener a 6.4%💉con 1 dosis y a 2.8%💉ya con 2 dosis;...podrían ser las variantes 🦠🇮🇹 https://t.co/IafMAe7PPa https://t.co/VcuLCNC0Hf	3668.0	RT @carol_perelman: 👁 No perdamos de vista lo q esta sucediendo en Italia a 1 año del comienzo de su 1er encierro: los casos están subiendo…	1905.0	True	full
1716505	1716505	60483bf99a265e0038f75c12	2021-03-10 03:24:36	[]	[]	Wed Mar 10 03:16:06 +0000 2021	[]	[{"url":"https://t.co/tnDsCBmrWz","expanded_url":"http://www.supportourstudents.ca","display_url":"supportourstudents.ca","indices":[236,259]}]	Alerts cont: Sir Wilfrid Laurier YYC (moved from OB) 📊 Tally: 259 schools on alert/outbreak 24 at OUTBREAK TIER 2 (10+ cases) 44 on OUTBREAK (5-9 cases) (⬆2) 106 on ALERT (2-4 cases) (⬆2) 1231 schools rep'd cases since Aug. 30 ➡ See https://t.co/tnDsCBmrWz 2/2	8491.0	RT @SOSAlberta: Alerts cont: Sir Wilfrid Laurier YYC (moved from OB) 📊 Tally: 259 schools on alert/outbreak 24 at OUTBREAK TIER 2 (10+ ca…	3948.0	True	full
1716506	1716506	60483bf99a265e0038f75c18	2021-03-10 03:24:36	[]	[]	Tue Mar 09 22:54:18 +0000 2021	[{"text":"COVID19","indices":[8,16]},{"text":"NPsLead","indices":[245,253]}]	[{"url":"https://t.co/SFoHlpPwUO","expanded_url":"https://www.cbsnews.com/video/nurse-practitioner-discusses-expected-cdc-guidance-for-people-whove-been-vaccinated/","display_url":"cbsnews.com/video/nurse-pr…","indices":[221,244]}]	Updated #COVID19 guidelines from @CDCgov permit small gatherings among vaccinated people. CDC continues to urge all to wear a mask when in public. Hear more from AANP member Justin Gill in this recent @CBSNews interview. https://t.co/SFoHlpPwUO #NPsLead	25070.0	RT @AANP_NEWS: Updated #COVID19 guidelines from @CDCgov permit small gatherings among vaccinated people. CDC continues to urge all to wear…	1238.0	True	full
1716507	1716507	60483bfa9a265e0038f75c30	2021-03-10 03:24:36	[]	[]	Wed Mar 10 01:20:50 +0000 2021	[{"text":"cdnpoli","indices":[264,272]}]	[{"url":"https://t.co/OfYbeZamLi","expanded_url":"https://globalnews.ca/news/7685627/coronavirus-scientists-question-government-covid-19-vaccine-plans-delays/","display_url":"globalnews.ca/news/7685627/c…","indices":[240,263]}]	Everything's fine: Senior Canadian scientists question government plans to delay 2nd dose of COVID-19 vaccine: Joint letter from major Cdn health institutions is raising questions about a plan to delay 2nd doses of vaccinations by 4 months https://t.co/OfYbeZamLi #cdnpoli	50437.0	RT @sunlorrie: Everything's fine: Senior Canadian scientists question government plans to delay 2nd dose of COVID-19 vaccine: Joint letter…	459.0	True	full
1716508	1716508	60483bfa9a265e0038f75c36	2021-03-10 03:24:36	[]	[]	Tue Mar 09 21:25:00 +0000 2021	[{"text":"UniónBolivariana","indices":[138,155]}]	[{"url":"https://t.co/7yEUhg4tzU","expanded_url":"http://bit.ly/2N6Y4sg","display_url":"bit.ly/2N6Y4sg","indices":[113,136]}]	AN propone consulta digital sobre reforma a la Ley Orgánica de Drogas como medida de protección ante la pandemia https://t.co/7yEUhg4tzU #UniónBolivariana https://t.co/uxUBTT8BOy	1427150.0	RT @PartidoPSUV: AN propone consulta digital sobre reforma a la Ley Orgánica de Drogas como medida de protección ante la pandemia https://t…	151.0	True	full
1716509	1716509	60483bfa9a265e0038f75c54	2021-03-10 03:24:37	[]	[]	Wed Mar 10 02:55:46 +0000 2021	[]	[{"url":"https://t.co/u3mR9gFoUq","expanded_url":"http://ow.ly/v77y50DUgkS","display_url":"ow.ly/v77y50DUgkS","indices":[251,274]}]	32% of travel destinations are completely closed for int'l tourism according to @UNWTO's new report. How govts review policies in the light of the pandemic will play a critical role in restarting &amp; restoring global tourist flows. @UN_News_Centre 👉https://t.co/u3mR9gFoUq	61912.0	RT @ASteiner: 32% of travel destinations are completely closed for int'l tourism according to @UNWTO's new report. How govts review policie…	688.0	True	full
1716510	1716510	60483bfa9a265e0038f75c60	2021-03-10 03:24:37	[]	[]	Tue Mar 09 17:41:19 +0000 2021	[]	[{"url":"https://t.co/lkA5GKmFjr","expanded_url":"https://www.nytimes.com/2021/03/09/arts/music/taylor-swift-folklore-youth.html","display_url":"nytimes.com/2021/03/09/art…","indices":[261,284]}]	to me, age is an under-discussed theme in Taylor Swift’s songwriting. i wrote about what she knew at seven, 15, and 22 &amp; how folklore (which i suspect will have a pretty good Grammy night) revels in a gradually honed ability to toggle btwn present and past https://t.co/lkA5GKmFjr	23668.0	RT @lindsayzoladz: to me, age is an under-discussed theme in Taylor Swift’s songwriting. i wrote about what she knew at seven, 15, and 22 &amp;…	3381.0	True	full
1716511	1716511	60483bfa9a265e0038f75c6c	2021-03-10 03:24:37	[]	[]	Tue Mar 09 20:36:07 +0000 2021	[{"text":"EveryTestHelps","indices":[116,131]},{"text":"COVID19Vic","indices":[171,182]},{"text":"COVID19VicData","indices":[183,198]}]	[{"url":"https://t.co/lIUrl0ZEco","expanded_url":"https://dhhs.vic.gov.au/victorian-coronavirus-covid-19-data","display_url":"dhhs.vic.gov.au/victorian-coro…","indices":[146,169]}]	Yesterday there were no new cases reported. 16,614 test results were received. Thank you to those who got tested - #EveryTestHelps. More later: https://t.co/lIUrl0ZEco #COVID19Vic #COVID19VicData https://t.co/PfRNHZI4Do	203705.0	RT @VicGovDH: Yesterday there were no new cases reported. 16,614 test results were received. Thank you to those who got tested - #EveryTes…	11.0	True	full
1716512	1716512	60483bfa9a265e0038f75c72	2021-03-10 03:24:37	[]	[]	Wed Mar 10 01:06:23 +0000 2021	[{"text":"LoÚltimo","indices":[0,9]}]	[{"url":"https://t.co/vhm41wLt80","expanded_url":"https://reforma.com/Xn14Ir","display_url":"reforma.com/Xn14Ir","indices":[178,201]}]	#LoÚltimo @SSalud_mx reportó 866 muertes más por Covid, con lo que suman 191 mil 789; hay 2 millones 137 mil 884 casos confirmados, 7 mil 407 más que ayer. Más información en: https://t.co/vhm41wLt80 https://t.co/yK0yO8OSKC	3282637.0	RT @Reforma: #LoÚltimo @SSalud_mx reportó 866 muertes más por Covid, con lo que suman 191 mil 789; hay 2 millones 137 mil 884 casos confir…	46.0	True	full
1716513	1716513	60483bfb9a265e0038f75c90	2021-03-10 03:24:37	[]	[]	Tue Mar 09 15:03:03 +0000 2021	[{"text":"Cdnpoli","indices":[166,174]},{"text":"COVID19","indices":[184,192]}]	[{"url":"https://t.co/mcWYVqUUwE","expanded_url":"https://www.usatoday.com/story/opinion/2021/03/09/cdc-school-opening-covid-rules-guidance-column/4628552001/","display_url":"usatoday.com/story/opinion/…","indices":[193,216]}]	With the current safeguards in place, the excellent track record of Ontario schools, and vaccinations underway, any further school disruption seems highly unlikely. #Cdnpoli @Sflecce #COVID19 https://t.co/mcWYVqUUwE	26105.0	RT @DrJacobsRad: With the current safeguards in place, the excellent track record of Ontario schools, and vaccinations underway, any furthe…	1174.0	True	full
1716514	1716514	60483bfb9a265e0038f75ca6	2021-03-10 03:24:38	[]	[]	Tue Mar 09 21:30:17 +0000 2021	[]	[{"url":"https://t.co/86rC1kd4MO","expanded_url":"https://www.elmananerodiario.com/abogada-ddhh-denuncia-agresion-policiaca-tras-marcha/","display_url":"elmananerodiario.com/abogada-ddhh-d…","indices":[177,200]}]	Ana Katiria Suárez, abogada de una mujer que denunció a Félix Salgado Macedonio por violación, acusó que la policía la encañonó y detuvo a sus escoltas tras la marcha de ayer. https://t.co/86rC1kd4MO	6658844.0	RT @brozoxmiswebs: Ana Katiria Suárez, abogada de una mujer que denunció a Félix Salgado Macedonio por violación, acusó que la policía la e…	75.0	True	full
1716515	1716515	60483bfb9a265e0038f75ca8	2021-03-10 03:24:38	[]	[]	Wed Mar 10 03:20:41 +0000 2021	[{"text":"programming","indices":[0,12]},{"text":"programmer","indices":[13,24]},{"text":"Python","indices":[25,32]},{"text":"javascript","indices":[33,44]},{"text":"NodeJS","indices":[45,52]},{"text":"Cybersecurity","indices":[80,94]},{"text":"django","indices":[105,112]},{"text":"100DaysOfCode","indices":[113,127]},{"text":"js","indices":[128,131]},{"text":"cybersecurity","indices":[132,146]},{…	[{"url":"https://t.co/3KxSS9uP6F","expanded_url":"https://www.worldometers.info/coronavirus/","display_url":"worldometers.info/coronavirus/","indices":[235,258]}]	#programming #programmer #Python #javascript #NodeJS @javascriptflx @PhishFindR #Cybersecurity @abu7ala1 #django #100DaysOfCode #js #cybersecurity #linux #mac #osx COVID-19 Coronavirus Pandemic Last updated: March 10, 2021, 03:15 GMT https://t.co/3KxSS9uP6F	94.0	RT @42Sz40: #programming #programmer #Python #javascript #NodeJS @javascriptflx @PhishFindR #Cybersecurity @abu7ala1 #django #100DaysOfCode…	289.0	True	full
1716516	1716516	60483bfb9a265e0038f75cb6	2021-03-10 03:24:38	[]	[]	Wed Mar 10 02:01:03 +0000 2021	[{"text":"PriceOnPollution","indices":[206,223]}]	[{"url":"https://t.co/HubL1JjaHk","expanded_url":"https://twitter.com/jeffnesbit/status/1369331108920193024","display_url":"twitter.com/jeffnesbit/sta…","indices":[257,280]}]	Like the Titanic, our global atmosphere has a "rudder" that takes a long long time to turn the ship. We are talking about a global descent into chaos that makes the pandemic look like a stroll in the park. #PriceOnPollution in 2021, and move on from there. https://t.co/HubL1JjaHk	137.0	RT @wiegard_chris: Like the Titanic, our global atmosphere has a "rudder" that takes a long long time to turn the ship. We are talking abou…	439.0	True	full
1716517	1716517	60483bfb9a265e0038f75cca	2021-03-10 03:24:38	[]	[]	Mon Mar 08 20:23:01 +0000 2021	[]	[{"url":"https://t.co/w0aBixDKMC","expanded_url":"https://medium.com/@tminstitute/racial-disparities-in-new-york-states-vaccine-distribution-da32d9e87fa","display_url":"medium.com/@tminstitute/r…","indices":[256,279]}]	Black and Latinx people comprise half of all COVID-19 deaths in New York, but have received less than 20% of the state’s vaccinations. These stark racial disparities underscore the life or death consequences of structural racism in our health care system: https://t.co/w0aBixDKMC	6909.0	RT @TMI_LDF: Black and Latinx people comprise half of all COVID-19 deaths in New York, but have received less than 20% of the state’s vacci…	389.0	True	full
1716518	1716518	60483bfc9a265e0038f75cde	2021-03-10 03:24:38	[]	[]	Mon Mar 08 17:37:46 +0000 2021	[]	[{"url":"https://t.co/2TghGkE1ZR","expanded_url":"https://onlyfans.com/action/trial/lajyrgbo01acrzhrnh6jg8oraeponqei","display_url":"onlyfans.com/action/trial/l…","indices":[128,151]}]	Its internation women’s day and everyone should be happy!!❤️🥳 so my onlyfans account is free for 48 hours..!😉 see u there!! 😘😘😘 https://t.co/2TghGkE1ZR	479488.0	RT @SIXFTOFSUNSHINE: Its internation women’s day and everyone should be happy!!❤️🥳 so my onlyfans account is free for 48 hours..!😉 see u th…	141.0	True	full
1716519	1716519	60483bfc9a265e0038f75cf8	2021-03-10 03:24:39	[]	[]	Tue Mar 09 17:59:58 +0000 2021	[{"text":"bced","indices":[221,226]},{"text":"bcpoli","indices":[227,234]}]	[{"url":"https://t.co/m854WzawIQ","expanded_url":"https://twitter.com/linzofm87/status/1369044522462818308","display_url":"twitter.com/linzofm87/stat…","indices":[293,316]}]	.@jjhorgan @adriandix @JM_Whiteside @NikiSharma2-which one? Seems the latter, given we’ve had time to get up to speed, but still push hand washing, &amp; talk of loosening while cases climb &amp; VoCs grow exponentially. #bced #bcpoli $$ talks, &amp; it’s telling me it’s more impt than life. https://t.co/m854WzawIQ	1850.0	RT @jaclynmacrae: .@jjhorgan @adriandix @JM_Whiteside @NikiSharma2-which one? Seems the latter, given we’ve had time to get up to speed, bu…	295.0	True	full
1716520	1716520	60483bfc9a265e0038f75d00	2021-03-10 03:24:39	[]	[]	Wed Mar 10 01:36:12 +0000 2021	[]	[{"url":"https://t.co/H1U5YgRzhd","expanded_url":"https://www.cbc.ca/news/canada/british-columbia/new-outbreak-covid-bc-care-home-1.5941508","display_url":"cbc.ca/news/canada/br…","indices":[238,261]}]	“New outbreak of COVID-19 in B.C. care home where residents and staff were already vaccinated” Get ready for the excuses and justification to fly. The vaccine spin-control people will have to turn the bullshitery-dial up to max volume. https://t.co/H1U5YgRzhd	6733.0	RT @PaulMitchell_AB: “New outbreak of COVID-19 in B.C. care home where residents and staff were already vaccinated” Get ready for the excu…	1332.0	True	full
1716521	1716521	60483bfd9a265e0038f75d2a	2021-03-10 03:24:39	[]	[]	Wed Mar 10 03:22:06 +0000 2021	[]	[{"url":"https://t.co/MZ6N4r9foX","expanded_url":"http://bit.ly/3enW3D0","display_url":"bit.ly/3enW3D0","indices":[121,144]}]	So. It seems that bloody covid and bloody gaming have played their part in the decline of casual sex 😳 PODCAST OUT NOW: https://t.co/MZ6N4r9foX https://t.co/htUPUU0iNo	6399.0	RT @Mix945Perth: So. It seems that bloody covid and bloody gaming have played their part in the decline of casual sex 😳 PODCAST OUT NOW: h…	144.0	True	full
1716522	1716522	60483bfd9a265e0038f75d30	2021-03-10 03:24:39	[]	[]	Tue Mar 09 22:06:14 +0000 2021	[{"text":"Covid19","indices":[79,87]},{"text":"VacinaBrasil","indices":[196,209]},{"text":"Brasilimunizado","indices":[210,226]}]	[{"url":"https://t.co/xjYxfJjcJP","expanded_url":"https://www.gov.br/saude/pt-br/assuntos/noticias/ministerio-da-saude-inicia-distribuicao-de-mais-2-6-milhoes-de-doses-da-vacina-do-butantan","display_url":"gov.br/saude/pt-br/as…","indices":[228,251]}]	O @minsaude envia a todo o Brasil mais 2,6 milhões de doses da vacina contra a #Covid19, produzidas pelo @butantanoficial. A previsão é de que as entregas ocorram a até a quarta (10). Saiba mais: #VacinaBrasil #Brasilimunizado https://t.co/xjYxfJjcJP	1277229.0	RT @minsaude: O @minsaude envia a todo o Brasil mais 2,6 milhões de doses da vacina contra a #Covid19, produzidas pelo @butantanoficial. A…	0.0	True	full
1716523	1716523	60483bfd9a265e0038f75d5a	2021-03-10 03:24:40	[]	[]	Wed Mar 10 02:47:55 +0000 2021	[]	[{"url":"https://t.co/qEa8LrnSae","expanded_url":"https://twitter.com/drsimonegold/status/1369017963270012928?s=21","display_url":"twitter.com/drsimonegold/s…","indices":[142,165]}]	How much cognitive dissonance does it take to label all these a coincidence? VAERS database records more than 1000 deaths just in USA so far. https://t.co/qEa8LrnSae	233297.0	RT @drsimonegold: How much cognitive dissonance does it take to label all these a coincidence? VAERS database records more than 1000 deaths…	16.0	True	full
1716524	1716524	60483bfe9a265e0038f75d88	2021-03-10 03:24:40	[]	[]	Wed Mar 10 03:00:18 +0000 2021	[]	[{"url":"https://t.co/0g0VruZNiK","expanded_url":"https://twitch.tv/DaddyBas","display_url":"twitch.tv/DaddyBas","indices":[78,101]}]	sponsored $120 giveaway Follow @DaddyBasTV. 🔥 Please FOLLOW his twitch too: https://t.co/0g0VruZNiK 🔥 Post proof below! ✅ Bas is a proud dad and often streams Slots, Call of Duty, and NHL! He also does monthly giveaways of $100 on his stream! Also RT to enter. 4 days ⏰	27913.0	RT @flurtft: sponsored $120 giveaway Follow @DaddyBasTV. 🔥 Please FOLLOW his twitch too: https://t.co/0g0VruZNiK 🔥 Post proof below! ✅…	519.0	True	full
1716525	1716525	60483bfe9a265e0038f75d98	2021-03-10 03:24:40	[]	[]	Wed Mar 10 00:29:33 +0000 2021	[{"text":"yoconmarcopolo","indices":[77,92]}]	[{"url":"https://t.co/YkuM7eo0ci","expanded_url":"https://youtu.be/3BNfBd9YdXk","display_url":"youtu.be/3BNfBd9YdXk","indices":[152,175]}]	Ser tendencia por recibir tanto apoyo esta cabrón banda, chingos de gracias. #yoconmarcopolo 🚨 Les comparto esto para Info y retro con sus comentarios. https://t.co/YkuM7eo0ci 🚨 https://t.co/n171pftsHQ	69291.0	RT @LordMarcoPolo: Ser tendencia por recibir tanto apoyo esta cabrón banda, chingos de gracias. #yoconmarcopolo 🚨 Les comparto esto para In…	8.0	True	full
1716526	1716526	60483bfe9a265e0038f75da2	2021-03-10 03:24:40	[]	[]	Mon Mar 08 16:15:18 +0000 2021	[]	[{"url":"https://t.co/GOI8twqXmQ","expanded_url":"http://ow.ly/c8V330rzQdB","display_url":"ow.ly/c8V330rzQdB","indices":[86,109]}]	Next COVID stimulus package will 'probably' include higher taxes: Sen. Chuck Grassley https://t.co/GOI8twqXmQ @MorningsMaria @FoxBusiness @ChuckGrassley	904577.0	RT @MariaBartiromo: Next COVID stimulus package will 'probably' include higher taxes: Sen. Chuck Grassley https://t.co/GOI8twqXmQ @Mornings…	6695.0	True	full
1716527	1716527	60483bfe9a265e0038f75da6	2021-03-10 03:24:40	[]	[]	Tue Mar 09 14:19:41 +0000 2021	[]	[{"url":"https://t.co/XJ32yf3HbJ","expanded_url":"http://eyesoftexas.utexas.edu/","display_url":"eyesoftexas.utexas.edu","indices":[254,277]}]	A committee of faculty scholars, students and alumni has completed its work documenting the nearly 120-year history of “The Eyes of Texas” as part of the university’s commitment to fully own, acknowledge and teach about its school song Read the report: https://t.co/XJ32yf3HbJ https://t.co/lKnqULcdSu	229641.0	RT @UTAustin: A committee of faculty scholars, students and alumni has completed its work documenting the nearly 120-year history of “The E…	172.0	True	full
1716528	1716528	60483bfe9a265e0038f75db4	2021-03-10 03:24:41	[]	[]	Tue Mar 09 15:12:33 +0000 2021	[{"text":"Urgente","indices":[0,8]}]	[{"url":"https://t.co/1uOJ2XOfmq","expanded_url":"http://ow.ly/kg9u50DUbej","display_url":"ow.ly/kg9u50DUbej","indices":[99,122]}]	#Urgente Giran orden de aprehensión contra Cuauhtémoc Gutiérrez De la Torre y congelan sus cuentas https://t.co/1uOJ2XOfmq https://t.co/Tt85kIwxEk	8824508.0	RT @AristeguiOnline: #Urgente Giran orden de aprehensión contra Cuauhtémoc Gutiérrez De la Torre y congelan sus cuentas https://t.co/1uOJ2X…	159.0	True	full
1716529	1716529	60483bfe9a265e0038f75db8	2021-03-10 03:24:41	[]	[]	Wed Mar 10 01:58:36 +0000 2021	[]	[{"url":"https://t.co/tVNmqh0zSr","expanded_url":"https://www.washingtonexaminer.com/news/homeland-security-test-migrants-coronavirus-southern-border","display_url":"washingtonexaminer.com/news/homeland-…","indices":[174,197]}]	The Biden Administration will do EVERYTHING they can to flood our country with illegal aliens, and that includes allowing COVID positive people into our communities. WRONG!! https://t.co/tVNmqh0zSr	94263.0	RT @RonnyJacksonTX: The Biden Administration will do EVERYTHING they can to flood our country with illegal aliens, and that includes allowi…	234.0	True	full
1716530	1716530	60483bfe9a265e0038f75dd0	2021-03-10 03:24:41	[]	[]	Tue Mar 09 19:12:49 +0000 2021	[]	[{"url":"https://t.co/fjxAobVU8L","expanded_url":"https://www.washingtonpost.com/opinions/cdc-recommendations-vaccinated-masks-limited/2021/03/08/a05353ac-804e-11eb-9ca6-54e187ee4939_story.html","display_url":"washingtonpost.com/opinions/cdc-r…","indices":[255,278]}]	Vaccines should be presented as the ticket back to pre-pandemic life. Millions of Americans will not get vaccinated unless it's to return to normalcy. At some point soon, everything will be fully reopened anyway, and there will be no carrot left to offer https://t.co/fjxAobVU8L	190787.0	RT @alfonslopeztena: Vaccines should be presented as the ticket back to pre-pandemic life. Millions of Americans will not get vaccinated un…	6410.0	True	full
1716531	1716531	60483bfe9a265e0038f75de2	2021-03-10 03:24:41	[]	[]	Tue Mar 09 09:33:32 +0000 2021	[{"text":"CoronaInfoCH","indices":[0,13]},{"text":"Coronavirus","indices":[14,26]}]	[{"url":"https://t.co/sN0yf9phqw","expanded_url":"https://youtu.be/PsJ49ZRbkcg","display_url":"youtu.be/PsJ49ZRbkcg","indices":[156,179]}]	#CoronaInfoCH #Coronavirus Point de Presse heute 14.00 Uhr in Bern zum Stand der Dinge. Mit @SwissScience_TF, @EawagResearch, VKS, und BAG. Livestream⬇️ https://t.co/sN0yf9phqw	124454.0	RT @BAG_OFSP_UFSP: #CoronaInfoCH #Coronavirus Point de Presse heute 14.00 Uhr in Bern zum Stand der Dinge. Mit @SwissScience_TF, @EawagRese…	92.0	True	full
1716532	1716532	60483bff9a265e0038f75de8	2021-03-10 03:24:41	[]	[]	Wed Mar 10 01:01:01 +0000 2021	[{"text":"EnVivo","indices":[0,7]},{"text":"ConferenciaDePrensa","indices":[8,28]},{"text":"Mxplay","indices":[91,98]}]	[{"url":"https://t.co/aPQe5slFGQ","expanded_url":"https://youtu.be/rrkShgWWkuc","display_url":"youtu.be/rrkShgWWkuc","indices":[100,123]},{"url":"https://t.co/Ab5uAioriL","expanded_url":"http://facebook.com/canalcatorcemx","display_url":"facebook.com/canalcatorcemx","indices":[126,149]},{"url":"https://t.co/eRX2BZbegC","expanded_url":"https://www.pscp.tv/w/cxbATTFvUEVMWWxtTEJWUWR8MWt2SnBvalp5WERH…	#EnVivo #ConferenciaDePrensa "Informe diario sobre coronavirus COVID19 en México". 📺 14.1 📱#Mxplay ⏯https://t.co/aPQe5slFGQ 💻 https://t.co/Ab5uAioriL https://t.co/eRX2BZbegC	37409.0	RT @canalcatorcemx: #EnVivo #ConferenciaDePrensa "Informe diario sobre coronavirus COVID19 en México". 📺 14.1 📱#Mxplay ⏯https://t.co/aPQe5s…	67.0	True	full
1716533	1716533	60483bff9a265e0038f75dfa	2021-03-10 03:24:42	[]	[]	Wed Mar 10 02:00:07 +0000 2021	[]	[{"url":"https://t.co/X31gx3xCwm","expanded_url":"http://ow.ly/4SkK30rA3Qm","display_url":"ow.ly/4SkK30rA3Qm","indices":[106,129]}]	China lanza "pasaporte sanitario" y crece polémica en Europa por vacuna Sputnik V contra el coronavirus ► https://t.co/X31gx3xCwm https://t.co/4M6smu6dOs	3037696.0	RT @canalN_: China lanza "pasaporte sanitario" y crece polémica en Europa por vacuna Sputnik V contra el coronavirus ► https://t.co/X31gx3x…	21.0	True	full
1716534	1716534	60483bff9a265e0038f75dfc	2021-03-10 03:24:42	[]	[]	Wed Mar 10 01:38:55 +0000 2021	[{"text":"LopezMexicoTeRepudia","indices":[190,211]}]	[{"url":"https://t.co/RfUBnL7LQX","expanded_url":"https://latinus.us/2021/03/08/nuevo-leon-regresa-mas-4-mil-vacunas-sinovac-covid-reporta-mal-estado/","display_url":"latinus.us/2021/03/08/nue…","indices":[213,236]}]	Estamos frente al peor gobierno de la historia, infestado de inútiles, ineptos e incompetentes servidores públicos "Llegan a NL más de 4 mil vacunas de Sinovac contra Covid en MAL ESTADO" #LopezMexicoTeRepudia https://t.co/RfUBnL7LQX	18501.0	RT @RUBENRBN2021: Estamos frente al peor gobierno de la historia, infestado de inútiles, ineptos e incompetentes servidores públicos "Lle…	30382.0	True	full
1716535	1716535	60483bff9a265e0038f75e22	2021-03-10 03:24:42	[]	[]	Wed Mar 10 02:24:28 +0000 2021	[]	[{"url":"https://t.co/e3ivrKGklX","expanded_url":"https://www.nytimes.com/live/2021/03/09/world/covid-19-coronavirus/sputnik-vaccines-backers-demand-an-apology-after-an-eu-official-likens-it-to-russian-roulette","display_url":"nytimes.com/live/2021/03/0…","indices":[255,278]}]	The irony: The Putin-led Russian Government and their systematic program of weaponized health communication is a major element of the global Antiscience empire killing thousands, targeting me...now they’re shocked it has come back to bite them in the ass https://t.co/e3ivrKGklX	133741.0	RT @PeterHotez: The irony: The Putin-led Russian Government and their systematic program of weaponized health communication is a major elem…	818.0	True	full
1716536	1716536	60483c009a265e0038f75e8a	2021-03-10 03:24:43	[]	[]	Mon Mar 08 17:02:47 +0000 2021	[{"text":"WomensDay","indices":[77,87]},{"text":"WhyReparations","indices":[180,195]},{"text":"ChooseToChallenge","indices":[196,214]}]	[{"url":"https://t.co/5LcopY6ggo","expanded_url":"https://www.facebook.com/FIDAUganda/videos/185225056701666/","display_url":"facebook.com/FIDAUganda/vid…","indices":[155,178]}]	In case you missed it, here is the event hosted by @fidauganda1 to celebrate #WomensDay under the theme: strength of a woman in the COVID-19 recovery &gt; https://t.co/5LcopY6ggo #WhyReparations #ChooseToChallenge	12246.0	RT @PeshAhumuza: In case you missed it, here is the event hosted by @fidauganda1 to celebrate #WomensDay under the theme: strength of a wom…	558.0	True	full
1716537	1716537	60483c009a265e0038f75e8e	2021-03-10 03:24:43	[]	[]	Tue Mar 09 16:03:32 +0000 2021	[]	[{"url":"https://t.co/FthaYhvm6y","expanded_url":"https://www.huffpost.com/entry/covid-19-relief-bill-pensions_n_60451f2ac5b660a0f3896833","display_url":"huffpost.com/entry/covid-19…","indices":[256,279]}]	Wall Street’s reckless bets that crashed our economy in 2008 hit union pensions like a knife in the ribs. Big banks got a bailout, but workers and retirees got hung out to dry – and COVID made it all worse. Democrats made this right for America’s workers. https://t.co/FthaYhvm6y	6943006.0	RT @SenWarren: Wall Street’s reckless bets that crashed our economy in 2008 hit union pensions like a knife in the ribs. Big banks got a ba…	428.0	True	full
1716538	1716538	60483c009a265e0038f75e90	2021-03-10 03:24:43	[]	[{"url":"https://t.co/X8fdeJwmqj","expanded_url":"http://eliasbejjaninews.com/archives/96842/lccc-english-news-bulletin-for-lebanese-global-news-march-10-2021/","display_url":"eliasbejjaninews.com/archives/96842…","indices":[213,236]}]		[]	[]			Wehbe, Shea discuss implementation of reforms, fight against corruption The 80-year-old Lebanese musician in legal… https://t.co/NhuPVLwFGf	1529.0	True	full
1716539	1716539	60483c019a265e0038f75e92	2021-03-10 03:24:43	[]	[]	Wed Mar 10 02:19:24 +0000 2021	[]	[{"url":"https://t.co/CuBbUkr1th","expanded_url":"https://www.washingtonpost.com/world/the_americas/brazil-virus-cases-global-threat/2021/03/08/3de3f488-7e82-11eb-8c5e-32e47b42b51b_story.html","display_url":"washingtonpost.com/world/the_amer…","indices":[181,204]}]	The country that doesn’t control its outbreak is a risk for other countries in that it’s a breeding site for new variants. My comments on the @washingtonpost – by @terrence_mccoy https://t.co/CuBbUkr1th	35946.0	RT @dogarrett: The country that doesn’t control its outbreak is a risk for other countries in that it’s a breeding site for new variants. M…	93.0	True	full
1716540	1716540	60483c019a265e0038f75e9c	2021-03-10 03:24:43	[]	[]	Wed Mar 10 00:40:45 +0000 2021	[]	[{"url":"https://t.co/hbYNGUlhg8","expanded_url":"https://tn.com.ar/sociedad/2021/03/09/un-bebe-es-el-unico-sobreviviente-de-un-accidente-en-el-que-murieron-sus-padres-y-aun-no-lo-reclamo-ningun-familiar/","display_url":"tn.com.ar/sociedad/2021/…","indices":[255,278]}]	Un bebé es el único sobreviviente de un accidente en el que murieron sus padres y aún no lo reclamó ningún familiar. Se llama Oliver Toro Chacón, tiene 11 meses y quedó internado en el Hospital de Zárate con una fractura de fémur. RT BUSCAN A FAMILIARES https://t.co/hbYNGUlhg8	40661.0	RT @mavica7: Un bebé es el único sobreviviente de un accidente en el que murieron sus padres y aún no lo reclamó ningún familiar. Se llama…	281.0	True	full
1716541	1716541	60483c019a265e0038f75eaa	2021-03-10 03:24:43	[]	[]	Tue Mar 09 22:53:29 +0000 2021	[{"text":"SB19WHATMVOutNow","indices":[101,118]}]	[{"url":"https://t.co/Jc1tfyCgsa","expanded_url":"https://bit.ly/2OFgcJV","display_url":"bit.ly/2OFgcJV","indices":[133,156]}]	PPOP KINGS! SB19 has released the official music video of its first single this year, titled “What?” #SB19WHATMVOutNow @SB19Official https://t.co/Jc1tfyCgsa	7324495.0	RT @ABSCBNNews: PPOP KINGS! SB19 has released the official music video of its first single this year, titled “What?” #SB19WHATMVOutNow @SB1…	0.0	True	full
1716542	1716542	60483c019a265e0038f75eb4	2021-03-10 03:24:44	[]	[]	Tue Mar 09 22:20:00 +0000 2021	[{"text":"bloqueo","indices":[42,50]},{"text":"EstadosUnidos","indices":[81,95]}]	[{"url":"https://t.co/h0EoGJjmlg","expanded_url":"https://bit.ly/30uhmKY","display_url":"bit.ly/30uhmKY","indices":[189,212]}]	Autoridades sirias denunciaron hoy que el #bloqueo y las sanciones impuestas por #EstadosUnidos🇺🇸 y sus aliados retrasan la llegada al país de medicamentos y derivados de hidrocarburos. ➡️https://t.co/h0EoGJjmlg https://t.co/gDhulFF1gl	108005.0	RT @PrensaLatina_cu: Autoridades sirias denunciaron hoy que el #bloqueo y las sanciones impuestas por #EstadosUnidos🇺🇸 y sus aliados retras…	48.0	True	full
1716543	1716543	60483c019a265e0038f75eb8	2021-03-10 03:24:44	[]	[]	Wed Mar 10 02:47:55 +0000 2021	[]	[{"url":"https://t.co/qEa8LrnSae","expanded_url":"https://twitter.com/drsimonegold/status/1369017963270012928?s=21","display_url":"twitter.com/drsimonegold/s…","indices":[142,165]}]	How much cognitive dissonance does it take to label all these a coincidence? VAERS database records more than 1000 deaths just in USA so far. https://t.co/qEa8LrnSae	233297.0	RT @drsimonegold: How much cognitive dissonance does it take to label all these a coincidence? VAERS database records more than 1000 deaths…	501.0	True	full
1716544	1716544	60483c019a265e0038f75ebc	2021-03-10 03:24:44	[]	[]	Wed Mar 10 02:56:28 +0000 2021	[]	[{"url":"https://t.co/1mjc5BBYVK","expanded_url":"https://twitter.com/otiosebellicose/status/1369475600147095553?s=21","display_url":"twitter.com/otiosebellicos…","indices":[99,122]}]	When the grifter calls out other grifters. 🤣 Like y’all can’t even make this ridiculous shit up. https://t.co/1mjc5BBYVK	8576.0	RT @inminivanhell: When the grifter calls out other grifters. 🤣 Like y’all can’t even make this ridiculous shit up. https://t.co/1mjc5BBY…	1091.0	True	full
1716545	1716545	60483c019a265e0038f75ece	2021-03-10 03:24:44	[]	[]	Mon Feb 08 00:00:26 +0000 2021	[]	[{"url":"https://t.co/Cnauws3Mxp","expanded_url":"http://ow.ly/z93J50DrqbD","display_url":"ow.ly/z93J50DrqbD","indices":[202,225]}]	Guard Yourself—Don’t Bow To Fear! Jesse’s message “What’s Behind the Coronavirus” gained well-over 1.8 MILLION views, and within days, this teaching of NO FEAR went viral throughout the world! Click https://t.co/Cnauws3Mxp to order your copy. https://t.co/jMkXYIIo8U	295328.0	RT @jesse_duplantis: Guard Yourself—Don’t Bow To Fear! Jesse’s message “What’s Behind the Coronavirus” gained well-over 1.8 MILLION views,…	162.0	True	full
1716546	1716546	60483c019a265e0038f75ed6	2021-03-10 03:24:44	[]	[{"url":"https://t.co/iEod4JPcn7","expanded_url":"https://www.facebook.com/100000344158598/posts/3856086254412808/?d=n","display_url":"facebook.com/10000034415859…","indices":[201,224]}]		[]	[]			Amikos, alguien que conozco rescató unos perritos de condiciones realmente lamentables e inhumanas. Por fa ayúdenme… https://t.co/gT5OnyzK1z	731.0	True	full
1716547	1716547	60483c019a265e0038f75ee8	2021-03-10 03:24:44	[]	[]	Tue Mar 09 06:41:31 +0000 2021	[{"text":"HooAMA","indices":[1,8]}]	[{"url":"https://t.co/5B1LrdgObc","expanded_url":"http://bit.ly/2O2nrsW","display_url":"bit.ly/2O2nrsW","indices":[234,257]}]	😍#HooAMA invites Shen, dFuture CTO🥳 ✅Follow @dFuture_finance @Hoo_exchange ✅Like &amp; Rt, Tag 3 friends ✅Comment what you want to ask about dFuture &amp; DFT ⏰10ppl*15 $DFT to 17:00, 10/03, (UTC+8) 👉Win more if you join the AMA: https://t.co/5B1LrdgObc https://t.co/RSAMmeCuEY	18726.0	RT @Hoo_exchange: 😍#HooAMA invites Shen, dFuture CTO🥳 ✅Follow @dFuture_finance @Hoo_exchange ✅Like &amp; Rt, Tag 3 friends ✅Comment what you…	15.0	True	full
1716548	1716548	60483c029a265e0038f75f06	2021-03-10 03:24:44	[]	[]	Wed Mar 10 02:27:45 +0000 2021	[{"text":"APAN2021","indices":[4,13]},{"text":"Science","indices":[14,22]},{"text":"adaptationscience","indices":[106,124]},{"text":"decisionmaking","indices":[141,156]},{"text":"climateadaptation","indices":[211,229]},{"text":"climatechange","indices":[230,244]}]	[{"url":"https://t.co/67cvDunyxL","expanded_url":"http://www.asiapacificadapt.net/adaptationforum2020/","display_url":"asiapacificadapt.net/adaptationforu…","indices":[186,209]}]	The #APAN2021 #Science and Assessment plenary starting soon with keynote from @patwardhan_a. I'll discuss #adaptationscience and its role in #decisionmaking. Details and registration at https://t.co/67cvDunyxL #climateadaptation #climatechange @Griffith_Uni @citiesres https://t.co/LhEOnGTpxR	1756.0	RT @DrJNalau: The #APAN2021 #Science and Assessment plenary starting soon with keynote from @patwardhan_a. I'll discuss #adaptationscience…	860.0	True	full
1716549	1716549	60483c029a265e0038f75f26	2021-03-10 03:24:45	[{"text":"LeyCelaá","indices":[106,115]},{"text":"PinParental","indices":[129,141]}]	[{"url":"https://t.co/dqydG7KRTG","expanded_url":"https://citizengo.org/hazteoir/fm/201004-ayuso-pin-parental-ya?utm_source=tw&utm_medium=social&utm_campaign=HO-2021-03-09-Local-FM-PG-201004-Ayuso_Pin_Parental_Ya.01_AA_Launch&utm_content=tyflow","display_url":"citizengo.org/hazteoir/fm/20…","indices":[151,174]}]		[]	[]			.@IdiazAyuso, el derecho de los padres a elegir la educación de sus hijos está en juego. Haga frente a la #LeyCelaá… https://t.co/a5ayhtn9Cp	2928.0	True	full
1716550	1716550	60483c029a265e0038f75f28	2021-03-10 03:24:45	[]	[]	Tue Mar 09 13:28:03 +0000 2021	[{"text":"YoMeVacuno","indices":[141,152]}]	[{"url":"https://t.co/UYVPVJIGvp","expanded_url":"https://www.latercera.com/nacional/noticia/chile-supera-a-israel-y-se-posiciona-como-el-pais-que-mas-ha-vacunado-contra-el-coronavirus-por-100-habitantes-en-los-ultimos-7-dias/WJZMHRXVOZH25AYTQ4OZYUY5VI/","display_url":"latercera.com/nacional/notic…","indices":[153,176]}]	🇨🇱 Chile supera a Israel y se posiciona como el país que más ha vacunado contra el coronavirus por cada 100 habitantes en los últimos 7 días #YoMeVacuno https://t.co/UYVPVJIGvp vía @latercera	109809.0	RT @DrEnriqueParis: 🇨🇱 Chile supera a Israel y se posiciona como el país que más ha vacunado contra el coronavirus por cada 100 habitantes…	36.0	True	full
1716551	1716551	60483c029a265e0038f75f34	2021-03-10 03:24:45	[]	[]	Tue Mar 09 23:43:56 +0000 2021	[{"text":"UniónBolivariana","indices":[154,171]}]	[{"url":"https://t.co/i5VMnKk6IW","expanded_url":"https://www.vtv.gob.ve/batallon-comunicacional-enfrentado-guerra-mediatica/","display_url":"vtv.gob.ve/batallon-comun…","indices":[173,196]}]	Vicepdte. para la Comunicación, Cultura y Turismo: Un batallón comunicacional ha enfrentado la guerra mediática y los Fake News en medio de la pandemia #UniónBolivariana https://t.co/i5VMnKk6IW https://t.co/G0xryZ7ytU	1812727.0	RT @VTVcanal8: Vicepdte. para la Comunicación, Cultura y Turismo: Un batallón comunicacional ha enfrentado la guerra mediática y los Fake N…	15.0	True	full
1716552	1716552	60483c029a265e0038f75f4c	2021-03-10 03:24:45	[]	[]	Tue Mar 09 21:11:57 +0000 2021	[]	[{"url":"https://t.co/tdFTOLJPLT","expanded_url":"https://gofund.me/a4dfbf0f","display_url":"gofund.me/a4dfbf0f","indices":[174,197]}]	UPDATE: an early Uber investor @cyantist has started a @gofundme for Subhakar. She was appalled to learn Uber initially offered $20 &amp; ultimately $120 for his experience. https://t.co/tdFTOLJPLT	23609.0	RT @DionLimTV: UPDATE: an early Uber investor @cyantist has started a @gofundme for Subhakar. She was appalled to learn Uber initially offe…	1735.0	True	full
1716553	1716553	60483c039a265e0038f75f56	2021-03-10 03:24:45	[]	[]	Wed Dec 16 01:07:20 +0000 2020	[]	[{"url":"https://t.co/E4HFqhmvbj","expanded_url":"http://onlyfans.com/romero19","display_url":"onlyfans.com/romero19","indices":[224,247]}]	🔞💥¡¡ vaya !! sorpresa llega inesperadamente @Andre_s2403 y me descubre siéndole infiel, 🥵 mira la reacción cuando ve que @juniorandres0 y @apolocrush me tienen desnudo y chupándoles sus vergas 🍆💦, MIRA EL VIDEO ONLYFANS 🔥👇🏻 https://t.co/E4HFqhmvbj https://t.co/twjIr8WW7I	44031.0	RT @romeroandtidus: 🔞💥¡¡ vaya !! sorpresa llega inesperadamente @Andre_s2403 y me descubre siéndole infiel, 🥵 mira la reacción cuando ve qu…	297602.0	True	full
1716554	1716554	60483c039a265e0038f75f58	2021-03-10 03:24:45	[]	[]	Fri Mar 05 03:20:36 +0000 2021	[{"text":"sfm","indices":[113,117]},{"text":"sfmoney","indices":[118,126]},{"text":"sfmnews","indices":[127,135]},{"text":"sfmairdrop","indices":[136,147]}]	[{"url":"https://t.co/KjOyUy2u7h","expanded_url":"https://t.me/SfmoneyAirdropBot","display_url":"t.me/SfmoneyAirdrop…","indices":[88,111]}]	𝗔𝗶𝗿𝗱𝗿𝗼𝗽: 𝗦𝗙𝗠𝗢𝗡𝗘𝗬 (𝗦𝗙𝗠) 𝗥𝗲𝘄𝗮𝗿𝗱: 10 SFM (50$) for Join 𝗥𝗲𝗳𝗲𝗿𝗿𝗮𝗹: 3 SFM (15$) Start bot: https://t.co/KjOyUy2u7h #sfm #sfmoney #sfmnews #sfmairdrop https://t.co/oSuHY9yaPr	43884.0	RT @SFMONEY_SFM: 𝗔𝗶𝗿𝗱𝗿𝗼𝗽: 𝗦𝗙𝗠𝗢𝗡𝗘𝗬 (𝗦𝗙𝗠) 𝗥𝗲𝘄𝗮𝗿𝗱: 10 SFM (50$) for Join 𝗥𝗲𝗳𝗲𝗿𝗿𝗮𝗹: 3 SFM (15$) Start bot: https://t.co/KjOyUy2u7h #sfm #sfm…	0.0	True	full
1716555	1716555	60483c039a265e0038f75f5a	2021-03-10 03:24:45	[]	[]	Tue Mar 09 14:30:11 +0000 2021	[]	[{"url":"https://t.co/3cQZfnjLi7","expanded_url":"https://www.outkick.com/la-teachers-told-to-hide-vacation-plans-because-of-bad-covid-optics/","display_url":"outkick.com/la-teachers-to…","indices":[254,277]}]	LA teachers, who still refuse to teach in person, have been told by their union to hide their spring break travel because it will demonstrate what hypocritical liars the teachers are if they’re seen traveling while refusing to teach in person. Pathetic. https://t.co/3cQZfnjLi7	735176.0	RT @ClayTravis: LA teachers, who still refuse to teach in person, have been told by their union to hide their spring break travel because i…	364.0	True	full
1716556	1716556	60483c039a265e0038f75f72	2021-03-10 03:24:45	[]	[]	Wed Mar 10 02:46:13 +0000 2021	[{"text":"China","indices":[0,6]},{"text":"Taiwan","indices":[48,55]},{"text":"Chinese","indices":[85,93]},{"text":"PLA","indices":[159,163]}]	[{"url":"https://t.co/CLXmxyytnp","expanded_url":"https://www.taiwannews.com.tw/en/news/4145038","display_url":"taiwannews.com.tw/en/news/4145038","indices":[231,254]}]	#China expands its 2 air force bases closest to #Taiwan Amid frequent incursions by #Chinese planes into Taiwan's air defense identification zone (ADIZ), the #PLA is expanding its Longtian &amp; Huian air bases in Fujian Province https://t.co/CLXmxyytnp	58886.0	RT @IndoPac_Info: #China expands its 2 air force bases closest to #Taiwan Amid frequent incursions by #Chinese planes into Taiwan's air de…	70.0	True	full
1716557	1716557	60483c039a265e0038f75f76	2021-03-10 03:24:46	[]	[]	Tue Mar 09 12:04:56 +0000 2021	[]	[{"url":"https://t.co/OzBHbHHIkb","expanded_url":"https://twitter.com/npr/status/1369072446389837831","display_url":"twitter.com/npr/status/136…","indices":[280,303]}]	Let’s call it what it is- straight and no chaser, the Republican Party in Georgia is going full Jim Crow &amp; are doing everything they can to suppress Black voters. There is no gray area. Either you support this or you don’t. Let me make a promise- WE ARE NOT GOING BACK! https://t.co/OzBHbHHIkb	744113.0	RT @harrisonjaime: Let’s call it what it is- straight and no chaser, the Republican Party in Georgia is going full Jim Crow &amp; are doing ev…	1815.0	True	full
1716558	1716558	60483c039a265e0038f75f82	2021-03-10 03:24:46	[]	[]	Wed Mar 10 03:20:14 +0000 2021	[]	[{"url":"https://t.co/J4WSBQnfZp","expanded_url":"https://cnb.cx/3rwNgm8","display_url":"cnb.cx/3rwNgm8","indices":[170,193]}]	Thank you @JoeBiden @POTUS for taking care of hard-working Americans. Covid relief plan gives a bigger boost to lower-income Americans than Trump tax cuts, study says https://t.co/J4WSBQnfZp	22778.0	RT @415holgate: Thank you @JoeBiden @POTUS for taking care of hard-working Americans. Covid relief plan gives a bigger boost to lower-in…	5988.0	True	full
1716559	1716559	60483c039a265e0038f75f84	2021-03-10 03:24:46	[]	[]	Tue Mar 09 18:26:28 +0000 2021	[]	[{"url":"https://t.co/1Asm03jMqC","expanded_url":"https://www.washingtonpost.com/politics/2021/03/09/trump-accelerates-his-effort-wring-power-republican-party/?tid=ss_tw","display_url":"washingtonpost.com/politics/2021/…","indices":[274,297]}]	@joncoopertweets Trump accelerates his effort to wring power from the Republican Party. " ... putting his name on things is the entire reason Trump wants the PAC. He wants to keep his ... fundraising hose attached to its spigot ..." not the RNC! Again: One-way loyalty https://t.co/1Asm03jMqC	36336.0	RT @SallyDeal4: @joncoopertweets Trump accelerates his effort to wring power from the Republican Party. " ... putting his name on things…	1207.0	True	full
1716560	1716560	60483c039a265e0038f75f90	2021-03-10 03:24:46	[]	[]	Wed Mar 10 02:31:03 +0000 2021	[]	[{"url":"https://t.co/5V9uLxLX1r","expanded_url":"https://lustyage.com/products/penis-extender-stretcher?ref=kdo9hrzxfhld","display_url":"lustyage.com/products/penis…","indices":[189,212]}]	Grow your Dick size in an efficient, safe &amp; painless way 😍 And all sex toy product buying go to home Worldwide Free Shipping must try get https 50% discount 🥰 No infection 👌 order now https://t.co/5V9uLxLX1r https://t.co/cEKIz3R5Zv	240408.0	RT @S_r_ay: Grow your Dick size in an efficient, safe &amp; painless way 😍 And all sex toy product buying go to home Worldwide Free Shipping mu…	240408.0	True	full
1716561	1716561	60483c049a265e0038f75fb8	2021-03-10 03:24:46	[]	[]	Wed Mar 10 00:29:33 +0000 2021	[{"text":"yoconmarcopolo","indices":[77,92]}]	[{"url":"https://t.co/YkuM7eo0ci","expanded_url":"https://youtu.be/3BNfBd9YdXk","display_url":"youtu.be/3BNfBd9YdXk","indices":[152,175]}]	Ser tendencia por recibir tanto apoyo esta cabrón banda, chingos de gracias. #yoconmarcopolo 🚨 Les comparto esto para Info y retro con sus comentarios. https://t.co/YkuM7eo0ci 🚨 https://t.co/n171pftsHQ	69292.0	RT @LordMarcoPolo: Ser tendencia por recibir tanto apoyo esta cabrón banda, chingos de gracias. #yoconmarcopolo 🚨 Les comparto esto para In…	34.0	True	full
1716562	1716562	60483c049a265e0038f75fc6	2021-03-10 03:24:46	[]	[]	Tue Mar 09 14:13:23 +0000 2021	[]	[{"url":"https://t.co/koPESXalp8","expanded_url":"https://macro-ops.com/wp-content/uploads/2021/03/Michael-Burry-Case-Studies.pdf","display_url":"macro-ops.com/wp-content/upl…","indices":[258,281]}]	Michael Burry (@michaeljburry) Investing Strategy: - Care little about general market - Sheer outrageous value is its own catalyst - Focus on FCF &amp; EV - Hold 12-18 stocks - Mix in barebones technicals 47 pages of case studies from Burry's early days 👇https://t.co/koPESXalp8 https://t.co/pLwfbTJ7YI	10668.0	RT @marketplunger1: Michael Burry (@michaeljburry) Investing Strategy: - Care little about general market - Sheer outrageous value is its…	646.0	True	full
1716563	1716563	60483c049a265e0038f75fd8	2021-03-10 03:24:47	[]	[{"url":"https://t.co/DU6l7W9UCo","expanded_url":"https://www.insurancenews.com.au/local/federal-court-process-begins-for-second-bi-test-case","display_url":"insurancenews.com.au/local/federal-…","indices":[142,165]}]		[]	[]			The Second COVID19 BI test case is due to commence next week, with multiple issues to be addressed. This article p… https://t.co/5Rcu4PKq68	5.0	True	full
1716564	1716564	60483c049a265e0038f75fdc	2021-03-10 03:24:47	[]	[]	Tue Mar 09 16:45:27 +0000 2021	[]	[{"url":"https://t.co/VYUe0jfDWg","expanded_url":"https://www.cnemco-ve.org/consultoresestrat%C3%A9gicos","display_url":"cnemco-ve.org/consultoresest…","indices":[246,269]}]	Felicitamos a la empresa Consultores Estratégicos, Vinculación Empresarial por formar parte de la Consultoría Organizada al realizar su reinscripción y convertirse en Socio Activo 2021. Conoce sus servicios dentro de nuestra Vitrina Empresarial https://t.co/VYUe0jfDWg https://t.co/EbkmwbXC79	66.0	RT @CNEMCO: Felicitamos a la empresa Consultores Estratégicos, Vinculación Empresarial por formar parte de la Consultoría Organizada al rea…	301.0	True	full
1716565	1716565	60483c049a265e0038f75fe0	2021-03-10 03:24:47	[]	[]	Sun Feb 28 10:25:51 +0000 2021	[]	[{"url":"https://t.co/fLyUjpRf13","expanded_url":"http://bit.ly/TBKlazada","display_url":"bit.ly/TBKlazada","indices":[216,239]},{"url":"https://t.co/ff4fgtklF8","expanded_url":"https://shopee.ph/SFA_75669054","display_url":"shopee.ph/SFA_75669054","indices":[241,264]}]	New in: Script Initial Necklace with Color Stones 💫 Each color has its own meaning: Letters A-Z are available! ✨ ₱349 each! 💫 Available tomorrow, 8pm on Lazada &amp; Shopee! ❤️ Follow us on Lazada &amp; Shopee: https://t.co/fLyUjpRf13 https://t.co/ff4fgtklF8 https://t.co/l5DFUCpnzq	229249.0	RT @talabykyla: New in: Script Initial Necklace with Color Stones 💫 Each color has its own meaning: Letters A-Z are available! ✨ ₱349 eac…	4.0	True	full
1716566	1716566	60483c049a265e0038f76002	2021-03-10 03:24:47	[]	[]	Tue Mar 09 23:45:56 +0000 2021	[{"text":"GobiernoMisógino","indices":[255,272]},{"text":"RxM","indices":[273,277]}]	[{"url":"https://t.co/ybIC5SP8Sx","expanded_url":"https://twitter.com/frank00590/status/1369152920575504406","display_url":"twitter.com/frank00590/sta…","indices":[278,301]}]	Muchas mujeres que asistieron a la marcha y que me consta no son infiltradas ni pagadas por nadie aseguran que les lanzaron gas y a una le dieron con una bala de goma en un ojo, varias reporteras lo confirman, como siempre el cobarde de palacio lo niega.#GobiernoMisógino #RxM https://t.co/ybIC5SP8Sx	932.0	RT @lyneth50973592: Muchas mujeres que asistieron a la marcha y que me consta no son infiltradas ni pagadas por nadie aseguran que les lanz…	932.0	True	full
1716567	1716567	60483c059a265e0038f76028	2021-03-10 03:24:48	[]	[]	Wed Mar 10 02:51:17 +0000 2021	[{"text":"BigStory","indices":[0,9]},{"text":"Kolar","indices":[73,79]}]	[{"url":"https://t.co/yEm9Q0xjtJ","expanded_url":"https://mintne.ws/30rVDmS","display_url":"mintne.ws/30rVDmS","indices":[184,207]}]	#BigStory | In the first 20 years of its existence, the mining region of #Kolar Gold Fields was transformed from barren land into a buzzing British colonial town, writes @GitaGitadan https://t.co/yEm9Q0xjtJ	23688.0	RT @Mint_Lounge: #BigStory | In the first 20 years of its existence, the mining region of #Kolar Gold Fields was transformed from barren la…	426.0	True	full
1716568	1716568	60483c059a265e0038f76034	2021-03-10 03:24:48	[]	[]	Wed Mar 10 02:44:35 +0000 2021	[{"text":"Covid19","indices":[74,82]}]	[{"url":"https://t.co/JnTFj4ppx7","expanded_url":"http://prim.ec/T6I430rA5dM","display_url":"prim.ec/T6I430rA5dM","indices":[128,151]}]	Pfizer y AstraZeneca dicen que no venderán las dosis de vacunas contra el #Covid19 a organismos privados ni a los municipios. » https://t.co/JnTFj4ppx7	780508.0	RT @Primicias: Pfizer y AstraZeneca dicen que no venderán las dosis de vacunas contra el #Covid19 a organismos privados ni a los municipios…	38.0	True	full
1716569	1716569	60483c059a265e0038f76058	2021-03-10 03:24:48	[]	[]	Wed Mar 10 03:08:57 +0000 2021	[]	[{"url":"https://t.co/SBo2rScuLJ","expanded_url":"https://forms.gle/3Cw8vnLS5SyNPm8v6","display_url":"forms.gle/3Cw8vnLS5SyNPm…","indices":[248,271]}]	Hi lovelies! If you have the free time, kindly fill in this questionnaire which helps my study on Malaysians' views of wildlife crossings and its importance. ✨🌱Am looking for Malaysian participants, aged 18 yrs and above. Thank you for your time! https://t.co/SBo2rScuLJ	109.0	RT @intanaasyeerin: Hi lovelies! If you have the free time, kindly fill in this questionnaire which helps my study on Malaysians' views of…	1778.0	True	full
1716570	1716570	60483c059a265e0038f7605e	2021-03-10 03:24:48	[]	[]	Tue Mar 09 21:11:57 +0000 2021	[]	[{"url":"https://t.co/tdFTOLJPLT","expanded_url":"https://gofund.me/a4dfbf0f","display_url":"gofund.me/a4dfbf0f","indices":[174,197]}]	UPDATE: an early Uber investor @cyantist has started a @gofundme for Subhakar. She was appalled to learn Uber initially offered $20 &amp; ultimately $120 for his experience. https://t.co/tdFTOLJPLT	23609.0	RT @DionLimTV: UPDATE: an early Uber investor @cyantist has started a @gofundme for Subhakar. She was appalled to learn Uber initially offe…	2584.0	True	full
1716571	1716571	60483c069a265e0038f76064	2021-03-10 03:24:48	[]	[]	Tue Mar 09 20:51:36 +0000 2021	[]	[{"url":"https://t.co/HuHq9EHsNd","expanded_url":"https://twitter.com/Pawankhera/status/1369192088470913024","display_url":"twitter.com/Pawankhera/sta…","indices":[241,264]}]	India Today group was established by Vidya Vilas Purie, father of @aroonpurie. Its a full fledged FAMILY OWNED BUSINESS!! By comparing India Today group to the Congress, @Pawankhera implying that CONGRESS is also a FAMILY OWNED BUSINESS?? https://t.co/HuHq9EHsNd	468228.0	RT @MrsGandhi: India Today group was established by Vidya Vilas Purie, father of @aroonpurie. Its a full fledged FAMILY OWNED BUSINESS!!…	32.0	True	full
1716572	1716572	60483c069a265e0038f76076	2021-03-10 03:24:48	[]	[]	Wed Mar 10 02:55:02 +0000 2021	[]	[{"url":"https://t.co/zJtXx2bnQs","expanded_url":"https://www.chicagobusiness.com/health-care/baxter-moderna-deal-covid-vaccine-production","display_url":"chicagobusiness.com/health-care/ba…","indices":[137,160]}]	Deerfield-based medical products company Baxter has entered into an agreement with Moderna to help increase COVID-19 vaccine production. https://t.co/zJtXx2bnQs	216491.0	RT @CrainsChicago: Deerfield-based medical products company Baxter has entered into an agreement with Moderna to help increase COVID-19 vac…	1671.0	True	full
1716573	1716573	60483c069a265e0038f76078	2021-03-10 03:24:48	[]	[]	Tue Mar 09 15:00:00 +0000 2021	[{"text":"WOODZ","indices":[114,120]},{"text":"조승연","indices":[121,125]},{"text":"SΣT","indices":[126,130]},{"text":"FEEL_LIKE","indices":[131,141]},{"text":"210315_Release","indices":[142,157]}]	[{"url":"https://t.co/a9y9XJf60v","expanded_url":"http://youtu.be/1yZTc56CpV8","display_url":"youtu.be/1yZTc56CpV8","indices":[53,76]}]	WOODZ(조승연) Single Album [SET] Highlight Medley ▶ https://t.co/a9y9XJf60v 2021. 03. 15 6PM (KST) Coming Soon #WOODZ #조승연 #SΣT #FEEL_LIKE #210315_Release https://t.co/XNXLZuTmAo	300493.0	RT @c_woodzofficial: WOODZ(조승연) Single Album [SET] Highlight Medley ▶ https://t.co/a9y9XJf60v 2021. 03. 15 6PM (KST) Coming Soon #WOO…	425.0	True	full
1716574	1716574	60483c069a265e0038f760a0	2021-03-10 03:24:49	[{"text":"RedNoteBookReads","indices":[155,172]}]	[{"url":"https://t.co/nJ8Wb7C6Wm","expanded_url":"https://notebook.red/snippets/daily-read-81-6-ways-weve-changed-our-lives-during-covid-19-to-reach-our-financial-goals/","display_url":"notebook.red/snippets/daily…","indices":[197,220]}]		[]	[]			Good morning! In today's read,a couple shares how the COVID 19 pandemic changed their finances and lives. Any fami… https://t.co/EYMOOgjK0b	796.0	True	full
1716575	1716575	60483c069a265e0038f760aa	2021-03-10 03:24:49	[]	[]	Tue Mar 09 14:11:20 +0000 2021	[]	[{"url":"https://t.co/D6GNxw3XwM","expanded_url":"https://www.newyorker.com/science/medical-dispatch/what-the-coronavirus-variants-mean-for-the-end-of-the-pandemic","display_url":"newyorker.com/science/medica…","indices":[255,278]}]	No saldremos de la pandemia Covid de golpe, al grito de “Misión cumplida!” El virus evolucionará, surgirán variantes en un juego evolutivo del gato y el ratón; pero si persistimos, paso a paso, con vacunas y precauciones, volverán nuestros viejos ritmos. https://t.co/D6GNxw3XwM	269429.0	RT @doctormacias: No saldremos de la pandemia Covid de golpe, al grito de “Misión cumplida!” El virus evolucionará, surgirán variantes en u…	102.0	True	full
1716576	1716576	60483c069a265e0038f760c0	2021-03-10 03:24:49	[]	[]	Wed Mar 10 03:08:52 +0000 2021	[]	[{"url":"https://t.co/JVwFVOP8BW","expanded_url":"https://twitter.com/LisaMarieBoothe/status/1369479951704076292","display_url":"twitter.com/LisaMarieBooth…","indices":[281,304]}]	How many people are employed by City, County, State, and Federal government's? There's where the focus of democratic ideology lyes. These are the people that dictate our government and how our lives are directed. We demand less government involvement in our lives and more Freedom https://t.co/JVwFVOP8BW	1568.0	RT @GreenDvr: How many people are employed by City, County, State, and Federal government's? There's where the focus of democratic ideology…	698.0	True	full
1716577	1716577	60483c079a265e0038f760da	2021-03-10 03:24:50	[]	[]	Wed Mar 10 00:29:33 +0000 2021	[{"text":"yoconmarcopolo","indices":[77,92]}]	[{"url":"https://t.co/YkuM7eo0ci","expanded_url":"https://youtu.be/3BNfBd9YdXk","display_url":"youtu.be/3BNfBd9YdXk","indices":[152,175]}]	Ser tendencia por recibir tanto apoyo esta cabrón banda, chingos de gracias. #yoconmarcopolo 🚨 Les comparto esto para Info y retro con sus comentarios. https://t.co/YkuM7eo0ci 🚨 https://t.co/n171pftsHQ	69293.0	RT @LordMarcoPolo: Ser tendencia por recibir tanto apoyo esta cabrón banda, chingos de gracias. #yoconmarcopolo 🚨 Les comparto esto para In…	34.0	True	full
1716578	1716578	60483c079a265e0038f760e6	2021-03-10 03:24:50	[]	[]	Tue Mar 09 16:05:03 +0000 2021	[]	[{"url":"https://t.co/4tNKOeeLzu","expanded_url":"https://www.salon.com/2021/03/08/rev-william-j-barber-ii-democrats-who-dumped-the-15-wage-must-be-held-accountable/","display_url":"salon.com/2021/03/08/rev…","indices":[229,252]}]	We voted for folks because they said, “Elect me and I am going to deal with systemic racism and I am going to pass a living wage of $15 an hour,” which is a compromise in and of itself. We have to hold people to what they said. https://t.co/4tNKOeeLzu	327218.0	RT @RevDrBarber: We voted for folks because they said, “Elect me and I am going to deal with systemic racism and I am going to pass a livin…	321.0	True	full
1716579	1716579	60483c079a265e0038f760ea	2021-03-10 03:24:50	[]	[]	Wed Mar 10 02:38:22 +0000 2021	[{"text":"LigaDeGuerreros","indices":[173,189]}]	[{"url":"https://t.co/Bzv62GMu4w","expanded_url":"https://realidad7.com/noticias/amlo-asegura-que-papas-de-ninos-con-cancer-fueron-utilizados-por-farmaceuticas-para-atacarlo?utm_campaign=shareaholic&utm_medium=twitter&utm_source=socialnetwork","display_url":"realidad7.com/noticias/amlo-…","indices":[191,214]}]	@lopezobrador_ cuando será el día en que no culpe a otros de sus errores. Es usted un ser humano despreciable, además de resentido, sinvergüenza y cínico. Mejor renuncié. #LigaDeGuerreros https://t.co/Bzv62GMu4w	9622.0	RT @elgorrrdooo: @lopezobrador_ cuando será el día en que no culpe a otros de sus errores. Es usted un ser humano despreciable, además de…	3280.0	True	full
[truncated: 131,419 more rows]
