# Supplementary material for: Low credibility URL sharing on Twitter during reporting linking rare blood clots with the Oxford/AstraZeneca COVID-19 vaccine
Source: PLoS One. 2024 Jan 19;19(1):e0296444. doi: 10.1371/journal.pone.0296444 (PMC10798519; doi:10.1371/journal.pone.0296444)
Supplement: S15 File — (CSV) [file pone.0296444.s017.csv]

	Unnamed: 0	_id	created_at	extended_tweet.entities.hashtags	URL	retweeted_status.created_at	retweeted_status.extended_tweet.entities.hashtags	RTURL	retweeted_status.extended_tweet.full_text	retweeted_status.user.followers_count	text	user.followers_count	indicator	origin
1848000	1848000	60489556eb000b0038d808b3	2021-03-10 09:45:53	[]	[]	Wed Mar 10 06:47:39 +0000 2021	[]	[{"url":"https://t.co/BX70THQzLk","expanded_url":"https://www.medrxiv.org/content/10.1101/2020.12.25.20248427v1","display_url":"medrxiv.org/content/10.110…","indices":[257,280]}]	The universal age thresholds for the COVID-19 vaccine "priority populations" seem grossly inequitable. All else being equal, 65-yr old Pākehā have about the same risk from COVID-19 as Māori in their early 40s. And yet the criteria don't include ethnicity. https://t.co/BX70THQzLk https://t.co/Wrtt8VbkDj	4462.0	RT @rg_jones: The universal age thresholds for the COVID-19 vaccine "priority populations" seem grossly inequitable. All else being equal,…	2417.0	True	full
1848001	1848001	60489557eb000b0038d808e1	2021-03-10 09:45:54	[{"text":"UMI","indices":[118,122]},{"text":"UniversalMusicIncome","indices":[123,144]}]	[{"url":"https://t.co/okWxACu8AS","expanded_url":"https://cyber-fm.com","display_url":"cyber-fm.com","indices":[15,38]}]		[]	[]			Rock 2021 from https://t.co/okWxACu8AS GET PAID listening to Edge of Seventeen by Stevie Nicks on Radio Rock Its o… https://t.co/ePcEBoHhEV	4267.0	True	full
1848002	1848002	60489557eb000b0038d808eb	2021-03-10 09:45:54	[]	[]	Wed Mar 10 09:35:13 +0000 2021	[]	[{"url":"https://t.co/qaTNRTMzeC","expanded_url":"https://www.factornueve.com/8m-un-antes-y-un-despues-de-la-mega-marcha-feminista/","display_url":"factornueve.com/8m-un-antes-y-…","indices":[234,257]}]	⁦@radioklara⁩ ⁦⁦@XarxesV⁩ Rosa Salazar, ⁦@RoseFem1⁩ : “El Gob.Mex está obligado a integrar a sus políticas públicas todo el marco internacional en materia d DDHH a partir d la reforma constituc de 2011,sin embargo este no lo ha hecho https://t.co/qaTNRTMzeC	1599.0	RT @noranor2014: ⁦@radioklara⁩ ⁦⁦@XarxesV⁩ Rosa Salazar, ⁦@RoseFem1⁩ : “El Gob.Mex está obligado a integrar a sus políticas públicas todo e…	4464.0	True	full
1848003	1848003	60489558eb000b0038d80931	2021-03-10 09:45:54	[{"text":"NCYT","indices":[0,5]}]	[{"url":"https://t.co/eMe1seUssm","expanded_url":"http://www.asianews.it/news-en/Covid%3A-intensive-care-over-100%2C-Palestinian-hospitals-in-collapse-52559.html","display_url":"asianews.it/news-en/Covid%…","indices":[185,208]}]		[]	[]			#NCYT Jerusalem (AsiaNews / Agencies) - In some areas of the West Bank, hospitals and intensive care units are crow… https://t.co/r3Lb5kzu05	120.0	True	full
1848004	1848004	60489558eb000b0038d80941	2021-03-10 09:45:55	[]	[]	Tue Mar 09 23:14:36 +0000 2021	[]	[{"url":"https://t.co/cToC5HtNUS","expanded_url":"https://www.theguardian.com/business/2021/mar/09/mike-ashley-owned-evans-cycles-to-axe-300-staff?CMP=Share_iOSApp_Other","display_url":"theguardian.com/business/2021/…","indices":[239,262]}]	The fire and rehire strategy to cut wages and impose zero hours contracts is gathering pace. Employers are seizing on the pandemic as the best opportunity they have had for decades to reverse hard won gains by workers &amp; their unions. https://t.co/cToC5HtNUS	289143.0	RT @johnmcdonnellMP: The fire and rehire strategy to cut wages and impose zero hours contracts is gathering pace. Employers are seizing on…	1078.0	True	full
1848005	1848005	60489558eb000b0038d80945	2021-03-10 09:45:55	[]	[{"url":"https://t.co/chDrEo9gGS","expanded_url":"https://youtu.be/VOl2-xI76tI","display_url":"youtu.be/VOl2-xI76tI","indices":[253,276]}]		[]	[]			@ODPP_KE @Metropo16511803 @GoodLawProject @drphilhammond @bbcnews @cnnnews PREGNANT DOCTORS TELLS THE TRUTH ABOU… https://t.co/PnrkfGkz5x	62.0	True	full
1848006	1848006	60489558eb000b0038d80959	2021-03-10 09:45:55	[{"text":"Honduras","indices":[3,12]},{"text":"Guatemala","indices":[14,24]},{"text":"ElSalvador","indices":[26,37]},{"text":"Nicaragua","indices":[44,54]},{"text":"Nothilfe","indices":[136,145]},{"text":"Hunger","indices":[246,253]}]	[{"url":"https://t.co/ATHfhBiXGT","expanded_url":"https://www.plan.de/news/detail/zentralamerika-covid-19-und-wetterextreme-verschlimmern-hunger.html","display_url":"plan.de/news/detail/ze…","indices":[222,245]}]		[]	[]			In #Honduras, #Guatemala, #ElSalvador &amp; #Nicaragua herrscht eine akute Ernährungskrise, knapp 8 Mio. Menschen hunge… https://t.co/dP5pRuv2Ew	5301.0	True	full
1848007	1848007	60489558eb000b0038d8095b	2021-03-10 09:45:55	[]	[]	Wed Mar 10 09:32:02 +0000 2021	[{"text":"DBoss","indices":[0,6]},{"text":"Roberrt","indices":[49,57]},{"text":"AnandAudio","indices":[101,112]},{"text":"Roberrt","indices":[144,152]}]	[{"url":"https://t.co/pR8phEQR6N","expanded_url":"https://bit.ly/3pCGwRO","display_url":"bit.ly/3pCGwRO","indices":[117,140]}]	#DBoss Brings in the Storm ! Just 15 Hours to Go #Roberrt Movie Grand Releasing In Theaters Near You #AnandAudio ▶ https://t.co/pR8phEQR6N ◀ #Roberrt @dasadarshan @TharunSudhir @umap30071 @UmapathyFilms @StarAshaBhat @shreyaghoshal @ArjunJanyaMusic @harimonium @aanandaaudio	121387.0	RT @Dcompany171: #DBoss Brings in the Storm ! Just 15 Hours to Go #Roberrt Movie Grand Releasing In Theaters Near You #AnandAudio ▶ https…	520.0	True	full
1848008	1848008	60489559eb000b0038d8096f	2021-03-10 09:45:55	[]	[]	Wed Mar 10 09:35:28 +0000 2021	[]	[{"url":"https://t.co/VJErxeh1oZ","expanded_url":"https://www.medrxiv.org/content/10.1101/2021.02.26.21252512v1.full","display_url":"medrxiv.org/content/10.110…","indices":[257,280]}]	It would take 5 days for lockdown to have an effect because people who have already caught it will develop symptoms after 5 days regardless. Here are the periods for which lockdowns could have had an effect overlaid on a graph of when people had symptoms. https://t.co/VJErxeh1oZ https://t.co/w6CfSmwl8d	46452.0	RT @ClareCraigPath: It would take 5 days for lockdown to have an effect because people who have already caught it will develop symptoms aft…	81.0	True	full
1848009	1848009	60489559eb000b0038d8097b	2021-03-10 09:45:56	[]	[]	Wed Mar 10 09:11:17 +0000 2021	[]	[{"url":"https://t.co/z4OvFRFWo4","expanded_url":"https://www.bbc.co.uk/news/health-56340831","display_url":"bbc.co.uk/news/health-56…","indices":[264,287]}]	.@commonspac report is rightly damning of Dido Harding's test &amp; trace operation It's swallowed £££bn of public money, fails to find contacts &amp; ignores a key part of its remit: support for self-islation. Without it we will not control the spread of Covid https://t.co/z4OvFRFWo4	490924.0	RT @CarolineLucas: .@commonspac report is rightly damning of Dido Harding's test &amp; trace operation It's swallowed £££bn of public money, f…	618.0	True	full
1848010	1848010	60489559eb000b0038d8097f	2021-03-10 09:45:56	[]	[]	Tue Mar 09 18:28:38 +0000 2021	[]	[{"url":"https://t.co/J8daU3oZ0D","expanded_url":"https://pgibertie.com/2021/03/09/le-ministre-australien-de-la-sante-hospitalise-dans-un-etat-critique-quelques-jours-apres-sa-vaccination-un-covid-vaccinal/","display_url":"pgibertie.com/2021/03/09/le-…","indices":[154,177]}]	Le ministre australien de la santé hospitalisé dans un état critique quelques jours après sa vaccination… un covid vaccinal? LE BLOG DE PATRICE GIBERTIE https://t.co/J8daU3oZ0D	6068.0	RT @Krieger66362259: Le ministre australien de la santé hospitalisé dans un état critique quelques jours après sa vaccination… un covid vac…	1982.0	True	full
1848011	1848011	60489559eb000b0038d80991	2021-03-10 09:45:56	[]	[]	Sun Jan 24 03:44:51 +0000 2021	[{"text":"b117","indices":[126,131]},{"text":"COVID19","indices":[132,140]}]	[{"url":"https://t.co/MfZhK4Uacg","expanded_url":"https://www.washingtonpost.com/world/europe/europe-coronavirus-masks-regulations/2021/01/20/23463c08-5a74-11eb-a849-6f9423a75ffd_story.html","display_url":"washingtonpost.com/world/europe/e…","indices":[261,284]}]	SWITCH TO PREMIUM MASKS—I’ve been saying it for months. We need to switch to KN95, KF94, or European FFP2 masks ASAP. The new #b117 #COVID19 is just too contagious. Cloth isn’t enough anymore folks. Germany 🇩🇪 &amp; Austria 🇦🇹 mandating on all public transits. https://t.co/MfZhK4Uacg https://t.co/iKQB4yNQrA	446567.0	RT @DrEricDing: SWITCH TO PREMIUM MASKS—I’ve been saying it for months. We need to switch to KN95, KF94, or European FFP2 masks ASAP. The n…	11556.0	True	full
1848012	1848012	60489559eb000b0038d809a3	2021-03-10 09:45:56	[]	[]	Tue Mar 09 23:55:30 +0000 2021	[{"text":"FLpol","indices":[261,267]}]	[{"url":"https://t.co/xhCb2Jy39o","expanded_url":"https://www.flsenate.gov/Session/Bill/2021/1080/?Tab=Amendments","display_url":"flsenate.gov/Session/Bill/2…","indices":[237,260]}]	Florida held its first hearing on its T21 bill, SB 1080, and passed out a committee substitute. (1) No flavor ban (2) 'Nicotine products' and 'tobacco products' separately regulated with separate licenses (3) Active military exempted https://t.co/xhCb2Jy39o #FLpol	18473.0	RT @GregTHR: Florida held its first hearing on its T21 bill, SB 1080, and passed out a committee substitute. (1) No flavor ban (2) 'Nicot…	3601.0	True	full
1848013	1848013	60489559eb000b0038d809b1	2021-03-10 09:45:56	[]	[]	Wed Mar 10 06:50:08 +0000 2021	[{"text":"Answer900by3","indices":[224,237]}]	[{"url":"https://t.co/2HqohyLKwN","expanded_url":"https://youtu.be/i5Ww9gdT1tY","display_url":"youtu.be/i5Ww9gdT1tY","indices":[199,222]}]	I think @zoo_bear just received sacred urine prasad from @dhruv_rathee. Its finding expression as a dirty campaign against @sadhguru. Those who know/don't know who is @zoo_bear, please watch this👇👇 https://t.co/2HqohyLKwN #Answer900by3	143252.0	RT @StringReveals: I think @zoo_bear just received sacred urine prasad from @dhruv_rathee. Its finding expression as a dirty campaign again…	6.0	True	full
1848014	1848014	60489559eb000b0038d809b3	2021-03-10 09:45:56	[]	[]	Wed Mar 10 08:57:51 +0000 2021	[]	[{"url":"https://t.co/TcaQnGRfS2","expanded_url":"https://ar.shein.com/trends/AR-MEN-EDITS-sc-00639628.html?ref=ar&rep=dir&ret=mar","display_url":"ar.shein.com/trends/AR-MEN-…","indices":[145,168]}]	عروض شيء إن خيالية .. 🤩 سنة جديدة، خزانة ملابس جديدة عروض @SHEIN_AR خطيرة كود الخصم ( Azz ) للحصول على خصم %15 على جميع المنتجات. رابط الموقع : https://t.co/TcaQnGRfS2	1283641.0	RT @3izez: عروض شيء إن خيالية .. 🤩 سنة جديدة، خزانة ملابس جديدة عروض @SHEIN_AR خطيرة كود الخصم ( Azz ) للحصول على خصم %15 على جميع المنتجا…	266.0	True	full
1848015	1848015	60489559eb000b0038d809b5	2021-03-10 09:45:56	[]	[{"url":"https://t.co/5r1xbfrGNO","expanded_url":"https://videos.sapo.pt/bibcngGClT9L3g9pvaPm","display_url":"videos.sapo.pt/bibcngGClT9L3g…","indices":[239,262]}]		[]	[]			Assista ao debate entre Alexandre Fonseca, CEO da @altice_portugal e Adalberto Campos Fernandes, Prof.Esc. Nac. Saú… https://t.co/PUqkkDe2NX	23450.0	True	full
1848016	1848016	60489559eb000b0038d809b9	2021-03-10 09:45:56	[]	[]	Wed Mar 10 09:44:20 +0000 2021	[{"text":"ChildrensFuturesIRL","indices":[151,171]},{"text":"Covid19","indices":[172,180]}]	[{"url":"https://t.co/1uwYFIlFOJ","expanded_url":"https://we.tl/t-Xj7sXzCXLp","display_url":"we.tl/t-Xj7sXzCXLp","indices":[244,267]}]	"While it’s extremely challenging to balance the health risk during a pandemic – children are our future." - @profmaryhorgan @RCPI_news at yesterday's #ChildrensFuturesIRL #Covid19 One Year On event. A link to the full audio recording is here: https://t.co/1uwYFIlFOJ https://t.co/b6v8U8jAZh	19206.0	RT @ChildRightsIRL: "While it’s extremely challenging to balance the health risk during a pandemic – children are our future." - @profmaryh…	1354.0	True	full
1848017	1848017	6048955aeb000b0038d809c9	2021-03-10 09:45:56	[]	[]	Wed Mar 10 04:41:56 +0000 2021	[]	[{"url":"https://t.co/NeSmnkfdEf","expanded_url":"https://media.r18.com/track/NTc0LjEuMS4xLjAuMC4wLjAuMA/videos/vod/movies/list/id=10000200/pagesize=120/price=all/sort=popular/type=category/page=1/","display_url":"media.r18.com/track/NTc0LjEu…","indices":[233,256]}]	The new HUGE AV SALE has started at @R18dotcom with over 9,000 hot discounted titles from Planet Plus / Ruby / Gogos studios and more 💗💗💗. Check out the hot selection like this one. Love the big oppai selection for this round. Enjoy https://t.co/NeSmnkfdEf https://t.co/6nT5VUftCz	155520.0	RT @OPPAI_Lover69: The new HUGE AV SALE has started at @R18dotcom with over 9,000 hot discounted titles from Planet Plus / Ruby / Gogos stu…	9.0	True	full
1848018	1848018	6048955aeb000b0038d809d1	2021-03-10 09:45:57	[]	[]	Tue Mar 09 18:50:10 +0000 2021	[{"text":"Hereditary","indices":[0,11]},{"text":"Peer","indices":[12,17]},{"text":"LordBethell","indices":[18,30]},{"text":"Poor","indices":[42,47]},{"text":"Covid","indices":[62,68]},{"text":"Deaths","indices":[69,76]},{"text":"Poor","indices":[82,87]},{"text":"Blame","indices":[103,109]},{"text":"Privileged","indices":[137,148]},{"text":"Establishment","indices":[149,163]},{"text":"Elite","indi…	[{"url":"https://t.co/VuvS49gOst","expanded_url":"https://www.huffingtonpost.co.uk/entry/lord-bethell-blaming-the-poor-covid-death-rates_uk_5f1efe4ec5b6945e6e3dfe6c?ncid=other_twitter_cooo9wqtham&utm_campaign=share_twitter","display_url":"huffingtonpost.co.uk/entry/lord-bet…","indices":[255,278]}]	#Hereditary #Peer #LordBethell blames the #Poor for their own #Covid #Deaths The #Poor always get the #Blame. We really must get these #Privileged #Establishment #Elite #Lords as far away from #Power as is possible. #Stop voting #Conservative #People https://t.co/VuvS49gOst	7828.0	RT @Foolont87158237: #Hereditary #Peer #LordBethell blames the #Poor for their own #Covid #Deaths The #Poor always get the #Blame. We rea…	951.0	True	full
1848019	1848019	6048955aeb000b0038d809d3	2021-03-10 09:45:57	[]	[]	Wed Mar 10 07:53:07 +0000 2021	[]	[{"url":"https://t.co/OxEPlH1jiM","expanded_url":"https://www.elmundo.es/madrid/2021/03/09/60464503fc6c8337298b473f.html","display_url":"elmundo.es/madrid/2021/03…","indices":[105,128]}]	La Policía Nacional bate el récord de multas y detenidos por infracciones Covid durante el fin de semana https://t.co/OxEPlH1jiM Pues el día que la Policía aparezca por el Centro batirán el récord mundial de "yo sin mascarilla porque estoy en un bar o terraza"	1804.0	RT @AVCavas: La Policía Nacional bate el récord de multas y detenidos por infracciones Covid durante el fin de semana https://t.co/OxEPlH1j…	2033.0	True	full
1848020	1848020	6048955aeb000b0038d809e1	2021-03-10 09:45:57	[]	[]	Wed Mar 10 09:08:23 +0000 2021	[]	[{"url":"https://t.co/e9Q4e7Dmjv","expanded_url":"https://www.theguardian.com/world/2021/mar/10/no-evidence-22bn-test-and-trace-scheme-cut-covid-rates-in-england-say-mps","display_url":"theguardian.com/world/2021/mar…","indices":[174,197]}]	£22,000,000,000 would’ve funded a 10% pay rise for EVERY NHS nurse for TWENTY THREE YEARS. No evidence £22bn test-and-trace scheme cut Covid rates in England, say MPs https://t.co/e9Q4e7Dmjv	52256.0	RT @DrDomPimenta: £22,000,000,000 would’ve funded a 10% pay rise for EVERY NHS nurse for TWENTY THREE YEARS. No evidence £22bn test-…	83.0	True	full
1848021	1848021	6048955aeb000b0038d809e5	2021-03-10 09:45:57	[]	[]	Wed Mar 10 06:05:47 +0000 2021	[]	[{"url":"https://t.co/leE4lFctya","expanded_url":"https://www.nytimes.com/2021/03/09/world/asia/myanmar-military-tatmadaw-violence.html?campaign_id=2&emc=edit_th_20210309&instance_id=27866&nl=todaysheadlines&regi_id=13104264&segment_id=53056&user_id=eca151fc9e9eb2b63a89b65d68235d07","display_url":"nytimes.com/2021/03/09/wor…","indices":[253,276]}]	"The military and its brutal practices are an omnipresent fear in Myanmar....As security forces gun down peaceful protesters on city streets, the violence that is commonplace in the countryside" reminds us "of the military’s long legacy of atrocities." https://t.co/leE4lFctya https://t.co/N5Iqk5O72n	436784.0	RT @KenRoth: "The military and its brutal practices are an omnipresent fear in Myanmar....As security forces gun down peaceful protesters o…	23.0	True	full
1848022	1848022	6048955aeb000b0038d809e7	2021-03-10 09:45:57	[]	[]	Tue Mar 09 23:13:07 +0000 2021	[{"text":"JoanRivers","indices":[29,40]},{"text":"MelissaRivers","indices":[55,69]},{"text":"FashionPolice","indices":[155,169]},{"text":"LenzOnLuxury","indices":[241,254]}]	[{"url":"https://t.co/xIMmuPrFUz","expanded_url":"https://www.newsbreakapp.com/n/0YqNvvTg?s=a2&pd=05jb2v2P&hl=en_US","display_url":"newsbreakapp.com/n/0YqNvvTg?s=a…","indices":[255,278]}]	CELEB: REAL ESTATE Wonderful #JoanRivers (Fave Client) #MelissaRivers Gets Whopping $15.5 Million for Martyn Lawrence Bullard-Designed Santa Monica Estate #FashionPolice @DollyLenzRE @jennyvlenz @MrsVickiDay @AdamVanderbrook @thomasjlesniak #LenzOnLuxury https://t.co/xIMmuPrFUz	7328.0	RT @IDollyLenz: CELEB: REAL ESTATE Wonderful #JoanRivers (Fave Client) #MelissaRivers Gets Whopping $15.5 Million for Martyn Lawrence Bulla…	3693.0	True	full
1848023	1848023	6048955aeb000b0038d80a01	2021-03-10 09:45:57	[]	[]	Mon Mar 08 13:34:23 +0000 2021	[{"text":"LoiClimat","indices":[29,39]},{"text":"CCC","indices":[63,67]}]	[{"url":"https://t.co/Xb7uvyEPiv","expanded_url":"https://twitter.com/RACFrance/status/1368912095069241359","display_url":"twitter.com/RACFrance/stat…","indices":[255,278]}]	Depuis ce matin, le texte de #LoiClimat tiré des mesures de la #CCC vient d'arriver à l'@AssembleeNat : 5000 amendements sont étudiés en commission spéciale 🤯 Pour tout comprendre sur les enjeux des débats, le @RAC vous propose donc son climatomètre 🌡⤵️ https://t.co/Xb7uvyEPiv	29032.0	RT @Alternatiba_: Depuis ce matin, le texte de #LoiClimat tiré des mesures de la #CCC vient d'arriver à l'@AssembleeNat : 5000 amendements…	1525.0	True	full
1848024	1848024	6048955aeb000b0038d80a17	2021-03-10 09:45:57	[]	[]	Wed Mar 10 08:30:26 +0000 2021	[{"text":"COVID19","indices":[204,212]}]	[{"url":"https://t.co/3CcjlkaH2D","expanded_url":"http://bit.ly/3l5ztjZ","display_url":"bit.ly/3l5ztjZ","indices":[180,203]}]	Q: What causes a virus to change❓ A: The more opportunities a virus has to spread, the more it replicates &amp; the more opportunities it has to undergo changes. More in detail 👉https://t.co/3CcjlkaH2D #COVID19 https://t.co/JvMXtx3KkP	9124064.0	RT @WHO: Q: What causes a virus to change❓ A: The more opportunities a virus has to spread, the more it replicates &amp; the more opportunitie…	160.0	True	full
1848025	1848025	6048955aeb000b0038d80a19	2021-03-10 09:45:57	[]	[{"url":"https://t.co/78N1z4k4Ys","expanded_url":"https://www.kjmtoday.com/news-commentary","display_url":"kjmtoday.com/news-commentary","indices":[156,179]}]		[]	[]			Check out KJM Today's News Commentary for Professor Chris Whitty's remarks about a 'third wave' of Covid-19, as wel… https://t.co/TI69NzwFLe	1641.0	True	full
1848026	1848026	6048955aeb000b0038d80a21	2021-03-10 09:45:57	[]	[{"url":"https://t.co/bvww1fCP8q","expanded_url":"https://trib.al/jrJ9h3i","display_url":"trib.al/jrJ9h3i","indices":[155,178]}]		[]	[]			Credit Suisse temporarily replaces three employees in its assets management unit after freezing a $10 billion group… https://t.co/5Y7cdoe3CG	7119714.0	True	full
1848027	1848027	6048955aeb000b0038d80a25	2021-03-10 09:45:57	[]	[{"url":"https://t.co/Dgx4K55DSJ","expanded_url":"https://mynewsify.com/australia-joined-the-list-of-countries-defeating-coronavirus-has-not-reported-a-single-case-in-the-last-10-days/","display_url":"mynewsify.com/australia-join…","indices":[125,148]}]		[]	[]			@SenSanders Australia joined the list of countries defeating coronavirus, has not reported a single case in the las… https://t.co/8ysdL4Ijmu	26.0	True	full
1848028	1848028	6048955beb000b0038d80a2b	2021-03-10 09:45:57	[]	[]	Wed Mar 10 00:44:36 +0000 2021	[]	[{"url":"https://t.co/AadxQ9V8ta","expanded_url":"https://docs.wto.org/dol2fe/Pages/SS/directdoc.aspx?filename=q:/WT/GC/230.pdf&Open=True","display_url":"docs.wto.org/dol2fe/Pages/S…","indices":[251,274]}]	Le Canada soutient les efforts de @NOIweala pour renforcer le rôle de l’@OMC_fr dans le dialogue mondial avec le secteur pharmaceutique en vue d’accélérer la production et la distribution de vaccins contre la COVID-19 abordables, sûrs et efficaces : https://t.co/AadxQ9V8ta	2580.0	RT @CanadaGeneve: Le Canada soutient les efforts de @NOIweala pour renforcer le rôle de l’@OMC_fr dans le dialogue mondial avec le secteur…	2306.0	True	full
1848029	1848029	6048955beb000b0038d80a33	2021-03-10 09:45:57	[]	[]	Wed Mar 10 09:23:54 +0000 2021	[]	[{"url":"https://t.co/mgsr08A7WP","expanded_url":"https://twitter.com/GVDBossche/status/1368232172872732675","display_url":"twitter.com/GVDBossche/sta…","indices":[193,216]}]	Here a virologist &amp; vaccine expert formerly employed at Gates Foundation warns that rolling out vaccine during pandemic will only worsen the pandemic and "creates an irrepressible monster" https://t.co/mgsr08A7WP	2456.0	RT @RealRichardBail: Here a virologist &amp; vaccine expert formerly employed at Gates Foundation warns that rolling out vaccine during pandemi…	67.0	True	full
1848030	1848030	6048955beb000b0038d80a39	2021-03-10 09:45:58	[]	[]	Wed Mar 10 08:45:08 +0000 2021	[]	[{"url":"https://t.co/i18hYC6UCt","expanded_url":"https://cnn.it/3byKp6y","display_url":"cnn.it/3byKp6y","indices":[212,235]}]	China is assembling an increasingly offensive military and expanding its regional footprint, as Beijing steps up efforts to supplant American military power in Asia, a top US commander warned Congress on Tuesday https://t.co/i18hYC6UCt	53169080.0	RT @CNN: China is assembling an increasingly offensive military and expanding its regional footprint, as Beijing steps up efforts to suppla…	8.0	True	full
1848031	1848031	6048955beb000b0038d80a3b	2021-03-10 09:45:58	[]	[]	Fri Mar 05 13:51:20 +0000 2021	[]	[{"url":"https://t.co/bqcZ6Fi85n","expanded_url":"https://www.thelondoneconomic.com/news/government-acted-unlawfully-by-failing-to-publish-over-500-covid-contracts-in-time-high-court-223565/#.YEI3RmCGyT0.twitter","display_url":"thelondoneconomic.com/news/governmen…","indices":[176,199]}]	"We have a Government, and a Prime Minister, contemptuous of transparency and apparently allergic to accountability. The very least that the public deserves now is the truth.” https://t.co/bqcZ6Fi85n	59286.0	RT @LondonEconomic: "We have a Government, and a Prime Minister, contemptuous of transparency and apparently allergic to accountability. Th…	496.0	True	full
1848032	1848032	6048955beb000b0038d80a47	2021-03-10 09:45:58	[]	[]	Tue Mar 09 15:12:33 +0000 2021	[{"text":"Urgente","indices":[0,8]}]	[{"url":"https://t.co/1uOJ2XOfmq","expanded_url":"http://ow.ly/kg9u50DUbej","display_url":"ow.ly/kg9u50DUbej","indices":[99,122]}]	#Urgente Giran orden de aprehensión contra Cuauhtémoc Gutiérrez De la Torre y congelan sus cuentas https://t.co/1uOJ2XOfmq https://t.co/Tt85kIwxEk	8824671.0	RT @AristeguiOnline: #Urgente Giran orden de aprehensión contra Cuauhtémoc Gutiérrez De la Torre y congelan sus cuentas https://t.co/1uOJ2X…	159.0	True	full
1848033	1848033	6048955beb000b0038d80a59	2021-03-10 09:45:58	[]	[]	Tue Mar 09 13:02:00 +0000 2021	[{"text":"ArtificialIntelligence","indices":[0,23]},{"text":"China","indices":[150,156]},{"text":"China","indices":[240,246]},{"text":"superpower","indices":[247,258]},{"text":"India","indices":[259,265]},{"text":"aiandpower","indices":[266,277]}]	[{"url":"https://t.co/CWLZyAScEP","expanded_url":"https://www.aiandpower.com/","display_url":"aiandpower.com","indices":[216,239]}]	#ArtificialIntelligence is at the heart of China's nation-building agenda. The country has literally bet its entire future on AI. To know more on how #China unlike India is deploying AI to become a superpower, read- https://t.co/CWLZyAScEP #China #superpower #India #aiandpower https://t.co/W9dasWKmYa	264886.0	RT @RajivMessage: #ArtificialIntelligence is at the heart of China's nation-building agenda. The country has literally bet its entire futur…	97.0	True	full
1848034	1848034	6048955ceb000b0038d80a87	2021-03-10 09:45:58	[]	[]	Wed Mar 10 06:22:28 +0000 2021	[{"text":"Book","indices":[0,5]},{"text":"Sale","indices":[6,11]},{"text":"Kindle","indices":[23,30]},{"text":"Free","indices":[122,127]},{"text":"KindleUnlimited","indices":[128,144]},{"text":"audiobook","indices":[165,175]},{"text":"Histfic","indices":[178,186]},{"text":"KU","indices":[187,190]},{"text":"Books","indices":[191,197]},{"text":"Kindle","indices":[198,205]},{"text":"Tudor","indices"…	[{"url":"https://t.co/LR9PsZq1AC","expanded_url":"https://www.amazon.co.uk/More-Dance-Story-Catherine-Howard-ebook/dp/B07RWLLFPN/ref=mp_s_a_1_1?keywords=No+more+time+to+dance&qid=1580542060&sr=8-1","display_url":"amazon.co.uk/More-Dance-Sto…","indices":[253,276]}]	#Book #Sale! Just 99p! #Kindle The past will not surrender its grasp on Queen Catherine Howard... No More Time to Dance #Free #KindleUnlimited! Also available in #audiobook! #Histfic #KU #Books #Kindle #Tudor #WeekdayReads #lockdownreads #Bargain https://t.co/LR9PsZq1AC	57966.0	RT @TudorTweep: #Book #Sale! Just 99p! #Kindle The past will not surrender its grasp on Queen Catherine Howard... No More Time to Dance #…	13265.0	True	full
1848035	1848035	6048955ceb000b0038d80a8d	2021-03-10 09:45:58	[]	[]	Wed Mar 10 01:40:37 +0000 2021	[]	[{"url":"https://t.co/w5rsiFzAf5","expanded_url":"https://youtu.be/EoyNJaF1ZOc","display_url":"youtu.be/EoyNJaF1ZOc","indices":[168,191]}]	- O que há de mais avançado no combate ao Covid na parceria Brasil/Israel. . @ItamaratyGovBr @ernestofaraujo . @minsaude . @mctic @Astro_Pontes . Link no YouTube: https://t.co/w5rsiFzAf5 https://t.co/lngcYzrfHO	6682877.0	RT @jairbolsonaro: - O que há de mais avançado no combate ao Covid na parceria Brasil/Israel. . @ItamaratyGovBr @ernestofaraujo . @minsau…	1267.0	True	full
1848036	1848036	6048955ceb000b0038d80a99	2021-03-10 09:45:59	[]	[]	Wed Mar 10 08:19:40 +0000 2021	[{"text":"Omowestunisexstore","indices":[79,98]}]	[{"url":"https://t.co/8X2etxZhyY","expanded_url":"http://Wa.me/2347069542188","display_url":"Wa.me/2347069542188","indices":[150,173]}]	Help me Retweet my market to my customer on your TL, and come Patronize me 🙏🙏🙏 #Omowestunisexstore Frame1 20,000 Frame2&amp;3 15,000 Frame4 37,000 https://t.co/8X2etxZhyY Nationwide Delivery 🚚🚚 Location: Ibadan Always available at your doorstep 🙏🙏🙏 @RadioPaparazi https://t.co/1n31Py7Gzl	11562.0	RT @Omo_West12: Help me Retweet my market to my customer on your TL, and come Patronize me 🙏🙏🙏 #Omowestunisexstore Frame1 20,000 Frame2&amp;3…	11718.0	True	full
1848037	1848037	6048955ceb000b0038d80aad	2021-03-10 09:45:59	[]	[]	Wed Mar 10 09:00:01 +0000 2021	[{"text":"AbuDhabi","indices":[24,33]},{"text":"coronavirus","indices":[134,146]}]	[{"url":"https://t.co/eOAkieJNiU","expanded_url":"https://arab.news/rkgzt","display_url":"arab.news/rkgzt","indices":[177,200]}]	A defense show provides #AbuDhabi hotels a boost in February, after the emirate hosted its first major in-person exhibition since the #coronavirus pandemic broke out last year. https://t.co/eOAkieJNiU https://t.co/UMkjOmN2bN	326793.0	RT @arabnews: A defense show provides #AbuDhabi hotels a boost in February, after the emirate hosted its first major in-person exhibition s…	2699.0	True	full
1848038	1848038	6048955ceb000b0038d80aaf	2021-03-10 09:45:59	[]	[{"url":"https://t.co/iaebgdNNdV","expanded_url":"https://www.diariodelaltoaragon.es/noticias/cultura/2021/03/08/alejandro-simon-partal-mis-libros-nacen-como-una-forma-de-poner-limites-a-las-cosas-que-me-perturban-1476147-daa.html","display_url":"diariodelaltoaragon.es/noticias/cultu…","indices":[249,272]}]		[]	[]			El profesor de literatura del Campus de Huesca, Alejandro Simón Partal explica en esta entrevista su faceta de escr… https://t.co/tI0wUYVs0J	1681.0	True	full
1848039	1848039	6048955ceb000b0038d80ad1	2021-03-10 09:45:59	[]	[]	Tue Mar 09 19:26:17 +0000 2021	[]	[{"url":"https://t.co/Rc6GRysCoB","expanded_url":"http://www.antibioticprescribing.ie","display_url":"antibioticprescribing.ie","indices":[0,23]},{"url":"https://t.co/GSmrZTwrLq","expanded_url":"https://twitter.com/AntibioticPresc/status/1369320748838490113","display_url":"twitter.com/AntibioticPres…","indices":[230,253]}]	https://t.co/Rc6GRysCoB is the go to resource for prescribing of antibiotics for community infections. Regularly updates, with expert multidisc input including GPs, pharmacists, dentists, microbiologists @AntibioticPresc @DrNuala https://t.co/GSmrZTwrLq	116.0	RT @iscm_micro: https://t.co/Rc6GRysCoB is the go to resource for prescribing of antibiotics for community infections. Regularly updates, w…	152.0	True	full
1848040	1848040	6048955ceb000b0038d80ad5	2021-03-10 09:45:59	[]	[]	Wed Mar 10 05:09:46 +0000 2021	[{"text":"COVID","indices":[7,13]}]	[{"url":"https://t.co/457qiI1Mp3","expanded_url":"https://twitter.com/mikecrapo/status/1369450321819410433","display_url":"twitter.com/mikecrapo/stat…","indices":[240,263]}]	Due to #COVID, 500,000 people are dead 10 million more are out of work And millions of children go hungry every day due to food insecurity But US Senator Mike Crapo's big concern Is a tax which affects estates worth $10 million or more https://t.co/457qiI1Mp3	30951.0	RT @axidentaliberal: Due to #COVID, 500,000 people are dead 10 million more are out of work And millions of children go hungry every day…	390.0	True	full
1848041	1848041	6048955deb000b0038d80aeb	2021-03-10 09:46:00	[]	[]	Wed Mar 10 08:02:57 +0000 2021	[]	[{"url":"https://t.co/UH8h3RITnr","expanded_url":"https://www.theguardian.com/world/2021/mar/10/no-evidence-22bn-test-and-trace-scheme-cut-covid-rates-in-england-say-mps","display_url":"theguardian.com/world/2021/mar…","indices":[256,279]}]	We're crap at understanding big numbers 22 thousand seconds = 6 hours 22 m seconds = 41 days 22 bn seconds = 697 years £22bn is how much money the govt gave to their mates, who achieved nothing, while 120,000 of us died. And they're upping it to £37bn https://t.co/UH8h3RITnr	136190.0	RT @RussInCheshire: We're crap at understanding big numbers 22 thousand seconds = 6 hours 22 m seconds = 41 days 22 bn seconds = 697 years…	299.0	True	full
1848042	1848042	6048955deb000b0038d80afd	2021-03-10 09:46:00	[]	[]	Tue Mar 09 13:16:42 +0000 2021	[]	[{"url":"https://t.co/B57xm0Kmh6","expanded_url":"https://bit.ly/38os4ag","display_url":"bit.ly/38os4ag","indices":[248,271]}]	Inaugurada en Las Francesas la muestra de arte sacro ‘Vita Christi’, homenaje a Alejandro Rebollo. El recorrido plantea una selección de algunas de las piezas más valiosas y singulares expuestas por Rebollo en sus últimos años. Más información 🔗 https://t.co/B57xm0Kmh6 https://t.co/YaFRgEhb5A	49844.0	RT @AyuntamientoVLL: Inaugurada en Las Francesas la muestra de arte sacro ‘Vita Christi’, homenaje a Alejandro Rebollo. El recorrido plant…	4802.0	True	full
1848043	1848043	6048955deb000b0038d80b03	2021-03-10 09:46:00	[]	[]	Tue Mar 09 22:00:00 +0000 2021	[{"text":"CachitosCopla","indices":[105,119]}]	[{"url":"https://t.co/sZBfHZgwpD","expanded_url":"https://www.rtve.es/v/965939/","display_url":"rtve.es/v/965939/","indices":[123,146]}]	Y Paca Carmona, ¿qué? Sus discos eran redondos y se forraba haciendo giras por Soria. ¡La recordamos con #CachitosCopla! 👉 https://t.co/sZBfHZgwpD https://t.co/ITlHBFPnOE	80508.0	RT @ArchivoRTVE: Y Paca Carmona, ¿qué? Sus discos eran redondos y se forraba haciendo giras por Soria. ¡La recordamos con #CachitosCopla! 👉…	108.0	True	full
1848044	1848044	6048955deb000b0038d80b05	2021-03-10 09:46:00	[]	[{"url":"https://t.co/NemrGgoMMA","expanded_url":"https://www.cope.es/emisoras/region-de-murcia/murcia-provincia/cartagena/noticias/huertecica-atendio-durante-pandemia-casi-centenar-mujeres-situaciones-exclusion-20210310_1181205","display_url":"cope.es/emisoras/regio…","indices":[143,166]}]		[]	[]			¡Enhorabuena a @La_Huertecica por el premio 8M a su labor en el ámbito de la Región de Murcia a favor de la iguald… https://t.co/NU3BKL5GlK	2806.0	True	full
1848045	1848045	6048955deb000b0038d80b09	2021-03-10 09:46:00	[{"text":"DameJudiDench","indices":[27,41]},{"text":"NationalDayofReflection","indices":[70,94]}]	[{"url":"https://t.co/I92xsZ0jRL","expanded_url":"https://www.itv.com/news/2021-02-12/dame-judi-dench-supports-national-day-of-reflection-for-bereaved","display_url":"itv.com/news/2021-02-1…","indices":[246,269]}]		[]	[]			Thank you to the wonderful #DameJudiDench for backing @mariecurieuk’s #NationalDayofReflection on March 23rd. Read… https://t.co/udza7Wr4Vu	225.0	True	full
1848046	1848046	6048955deb000b0038d80b0d	2021-03-10 09:46:00	[]	[]	Wed Mar 10 08:17:50 +0000 2021	[{"text":"TimeForRecovery","indices":[263,279]}]	[{"url":"https://t.co/ptKtNNOWUk","expanded_url":"https://timeforrecovery.org","display_url":"timeforrecovery.org","indices":[229,252]}]	Have you joined the Recovery Campaign yet? If not, please take a few moments to do it now at our website, so we can keep you in touch with everything we're doing to lead the UK out of the Covid 19 crisis, into a positive future: https://t.co/ptKtNNOWUk Please RT #TimeForRecovery	22076.0	RT @T4Recovery: Have you joined the Recovery Campaign yet? If not, please take a few moments to do it now at our website, so we can keep yo…	190.0	True	full
1848047	1848047	6048955deb000b0038d80b13	2021-03-10 09:46:00	[]	[{"url":"https://t.co/xb7Y6RkAhC","expanded_url":"https://www.francetvinfo.fr/replay-radio/8h30-fauvelle-dely/projets-de-vaccin-francais-contre-le-coronavirus-concerts-tests-le-8h30franceinfo-de-gilles-bloch_4308845.html","display_url":"francetvinfo.fr/replay-radio/8…","indices":[106,129]}]		[]	[]			Projets de vaccin français contre le coronavirus, concerts tests... Le "8h30 franceinfo" de Gilles Bloch… https://t.co/BxzrBROZJp	1822300.0	True	full
1848048	1848048	6048955deb000b0038d80b15	2021-03-10 09:46:00	[{"text":"COVID19","indices":[231,239]}]	[{"url":"https://t.co/zooSTkWAhj","expanded_url":"https://bit.ly/3tg4BAn","display_url":"bit.ly/3tg4BAn","indices":[242,265]}]		[]	[]			1. El pasado 7 de marzo se celebró el 14° Congreso de @UN sobre Prevención del Delito y Justicia Penal. Este año hu… https://t.co/aUYBgf6BHm	106.0	True	full
1848049	1848049	6048955deb000b0038d80b19	2021-03-10 09:46:00	[]	[]	Wed Mar 10 08:19:40 +0000 2021	[{"text":"Omowestunisexstore","indices":[79,98]}]	[{"url":"https://t.co/8X2etxZhyY","expanded_url":"http://Wa.me/2347069542188","display_url":"Wa.me/2347069542188","indices":[150,173]}]	Help me Retweet my market to my customer on your TL, and come Patronize me 🙏🙏🙏 #Omowestunisexstore Frame1 20,000 Frame2&amp;3 15,000 Frame4 37,000 https://t.co/8X2etxZhyY Nationwide Delivery 🚚🚚 Location: Ibadan Always available at your doorstep 🙏🙏🙏 @RadioPaparazi https://t.co/1n31Py7Gzl	11559.0	RT @Omo_West12: Help me Retweet my market to my customer on your TL, and come Patronize me 🙏🙏🙏 #Omowestunisexstore Frame1 20,000 Frame2&amp;3…	2428.0	True	full
1848050	1848050	6048955deb000b0038d80b21	2021-03-10 09:46:00	[]	[]	Wed Mar 10 09:41:58 +0000 2021	[]	[{"url":"https://t.co/07k9mq25gZ","expanded_url":"https://codeblue.galencentre.org/2021/03/10/khairy-welcomes-private-sector-procuring-approved-covid-19-vaccines/","display_url":"codeblue.galencentre.org/2021/03/10/kha…","indices":[245,268]}]	Khairy Welcomes Private Sector Procuring Approved Covid-19 Vaccines Malaysia aims to achieve herd immunity by Feb 2022, with a target of 160,000 daily doses administered during the second and third phase of the Covid-19 vaccination programme. https://t.co/07k9mq25gZ	3724.0	RT @codebluenews: Khairy Welcomes Private Sector Procuring Approved Covid-19 Vaccines Malaysia aims to achieve herd immunity by Feb 2022,…	2219.0	True	full
1848051	1848051	6048955deb000b0038d80b29	2021-03-10 09:46:00	[]	[]	Wed Mar 10 07:51:31 +0000 2021	[]	[{"url":"https://t.co/3N4ymFG2xC","expanded_url":"http://www.hagen.de/corona","display_url":"hagen.de/corona","indices":[255,278]}]	Heute: 76 Neuinfektionen, 32 genesene Personen, 1 verstorbene Person an Corona (*1950), 4 verstorbene Personen mit Corona Aktuell Infizierte↗️ 390 Genesene↗️ 7.247 Verstorbene (an/mit Corona)↗️146/102 Coronafälle insgesamt↗️ 7.885 Inzidenzwert↗️ 117,7 ➡️https://t.co/3N4ymFG2xC https://t.co/dmyUz7JVZN	3689.0	RT @Hagen_Westfalen: Heute: 76 Neuinfektionen, 32 genesene Personen, 1 verstorbene Person an Corona (*1950), 4 verstorbene Personen mit Cor…	185.0	True	full
1848052	1848052	6048955deb000b0038d80b2b	2021-03-10 09:46:00	[]	[{"url":"https://t.co/iklHITrjUE","expanded_url":"https://famousgalaxymedia.blogspot.com/book35.php?asin=0198758030","display_url":"famousgalaxymedia.blogspot.com/book35.php?asi…","indices":[15,38]}]		[]	[]			Access EPUB: ⇛ https://t.co/iklHITrjUE Searching for 【Oxford Handbook of Public Health Practice and Oxford Handbook… https://t.co/aCotZT24bB	4.0	True	full
1848053	1848053	6048955eeb000b0038d80b3b	2021-03-10 09:46:00	[]	[]	Wed Mar 10 09:35:44 +0000 2021	[]	[{"url":"https://t.co/tF5qhdCuTA","expanded_url":"https://europepmc.org/article/MED/33113270","display_url":"europepmc.org/article/MED/33…","indices":[255,278]}]	"The specific and significant COVID-19 risk of ADE .. should be prominently and independently disclosed to research subjects currently in vaccine trials .. and future patients after vaccine approval" How many vaccine recipients even know what ADE is? https://t.co/tF5qhdCuTA	13393.0	RT @InProportion2: "The specific and significant COVID-19 risk of ADE .. should be prominently and independently disclosed to research sub…	1263.0	True	full
1848054	1848054	6048955eeb000b0038d80b3d	2021-03-10 09:46:00	[]	[]	Wed Mar 03 10:03:33 +0000 2021	[]	[{"url":"https://t.co/LKvLy6J6te","expanded_url":"http://orlo.uk/j4e2E","display_url":"orlo.uk/j4e2E","indices":[236,259]}]	We're recruiting new members for our Research Organisations Consultation Group. Members provide advice on UKRI policies, processes and administrative arrangements from a research organisation perspective. Apply by 15 March. Learn more: https://t.co/LKvLy6J6te https://t.co/5xaOEKeYQB	60737.0	RT @UKRI_News: We're recruiting new members for our Research Organisations Consultation Group. Members provide advice on UKRI policies, pro…	1049.0	True	full
1848055	1848055	6048955eeb000b0038d80b69	2021-03-10 09:46:01	[]	[]	Thu Jul 23 11:56:38 +0000 2020	[{"text":"COVID19","indices":[240,248]},{"text":"parenting","indices":[249,259]}]	[{"url":"https://t.co/cA1FKECrWS","expanded_url":"https://livpsych.eu.qualtrics.com/jfe/form/SV_3K047yIgU2JTiUR","display_url":"livpsych.eu.qualtrics.com/jfe/form/SV_3K…","indices":[215,238]}]	We're looking for parents/carers, with at least 1 child between 4-10 yrs old, to take part in an online study on reminiscing, child social behaviours and parent/child well-being through CV-19 lockdown. Link below: https://t.co/cA1FKECrWS #COVID19 #parenting	13.0	RT @KerryLewis22: We're looking for parents/carers, with at least 1 child between 4-10 yrs old, to take part in an online study on reminisc…	195.0	True	full
1848056	1848056	6048955eeb000b0038d80b7f	2021-03-10 09:46:01	[]	[{"url":"https://t.co/YVX6i64V9q","expanded_url":"https://www.rferl.org/a/russia-food-prices-kremlin-election-year-covid-navalny/31135402.html","display_url":"rferl.org/a/russia-food-…","indices":[259,282]}]		[]	[]			Please dear Lord, &amp; Biden too, do not allow oil to rise as Putin will use the $windfall to bail himself out of poli… https://t.co/fyXO1DI7hO	562.0	True	full
1848057	1848057	6048955eeb000b0038d80b89	2021-03-10 09:46:01	[]	[]	Wed Mar 10 00:29:33 +0000 2021	[{"text":"yoconmarcopolo","indices":[77,92]}]	[{"url":"https://t.co/YkuM7eo0ci","expanded_url":"https://youtu.be/3BNfBd9YdXk","display_url":"youtu.be/3BNfBd9YdXk","indices":[152,175]}]	Ser tendencia por recibir tanto apoyo esta cabrón banda, chingos de gracias. #yoconmarcopolo 🚨 Les comparto esto para Info y retro con sus comentarios. https://t.co/YkuM7eo0ci 🚨 https://t.co/n171pftsHQ	76175.0	RT @LordMarcoPolo: Ser tendencia por recibir tanto apoyo esta cabrón banda, chingos de gracias. #yoconmarcopolo 🚨 Les comparto esto para In…	5900.0	True	full
1848058	1848058	6048955feb000b0038d80b8f	2021-03-10 09:46:01	[]	[]	Wed Mar 10 00:58:07 +0000 2021	[]	[{"url":"https://t.co/YvZi1tMmFG","expanded_url":"https://asiatimes.com/2021/03/political-maneuvers-hint-at-possible-widodo-third-term/","display_url":"asiatimes.com/2021/03/politi…","indices":[209,232]}]	"But what puzzles many observers is President Joko Widodo’s silence on the affair and why he is permitting his chief of staff to pursue his own political ambitions amid pressing pandemic and economic issues." https://t.co/YvZi1tMmFG	7364.0	RT @_KateLamb: "But what puzzles many observers is President Joko Widodo’s silence on the affair and why he is permitting his chief of staf…	38.0	True	full
1848059	1848059	6048955feb000b0038d80bad	2021-03-10 09:46:01	[]	[]	Sat Feb 27 14:41:32 +0000 2021	[]	[{"url":"https://t.co/sH3BtfZ32m","expanded_url":"https://www.nobsnewshour.com/leduff-v-whitmer-nbn-sues-guv-on-body-count-february-26-2021-no-bs-news-hour/","display_url":"nobsnewshour.com/leduff-v-whitm…","indices":[257,280]}]	We are preparing a lawsuit against Gov. Whitmer of Michigan. She refuses to turn over COVID death data and accurate nursing home numbers to the public. All the way to the Supreme Court, Madam. Thanks to the @MackinacCenter, who has agreed to take our case. https://t.co/sH3BtfZ32m https://t.co/le65xN83SP	51318.0	RT @Charlieleduff: We are preparing a lawsuit against Gov. Whitmer of Michigan. She refuses to turn over COVID death data and accurate nurs…	773.0	True	full
1848060	1848060	6048955feb000b0038d80bc5	2021-03-10 09:46:02	[]	[]	Tue Mar 09 04:19:21 +0000 2021	[{"text":"eSports","indices":[228,236]},{"text":"IndianGaming","indices":[237,250]}]	[{"url":"https://t.co/zVpZMqLqqt","expanded_url":"https://www.livemint.com/companies/news/nodwin-gaming-raises-rs-164-cr-funding-from-pubg-creator-krafton-11615260426332.html","display_url":"livemint.com/companies/news…","indices":[204,227]}]	We have invested close $22.4 Million. Its great to work with some familiar people like @manishdiesel @mittersain &amp; @NavaniRajan - Great team work internally led by @hisohn. Here is more details -&gt; https://t.co/zVpZMqLqqt #eSports #IndianGaming	1564.0	RT @Anuj_Tandon: We have invested close $22.4 Million. Its great to work with some familiar people like @manishdiesel @mittersain &amp; @Navani…	1.0	True	full
1848061	1848061	6048955feb000b0038d80bcd	2021-03-10 09:46:02	[{"text":"covid","indices":[97,103]}]	[{"url":"https://t.co/lPlkRo1Hk1","expanded_url":"http://www.tagsorrento.com","display_url":"tagsorrento.com","indices":[278,301]}]		[]	[]			@mama_c2 @laurenboebert Hi, Sorry, i'm rude, but i have a leather shop in Italy almost close for #covid now i have… https://t.co/hY5l9X1egf	775.0	True	full
1848062	1848062	6048955feb000b0038d80bdd	2021-03-10 09:46:02	[]	[]	Wed Mar 10 07:51:56 +0000 2021	[]	[{"url":"https://t.co/egTtPJP8Pj","expanded_url":"https://www.bbc.co.uk/news/health-56340831","display_url":"bbc.co.uk/news/health-56…","indices":[242,265]}]	This is what incompetence looks like- *Consultants paid more than £6,600 a day *Failing to anticipate the surge in demand for tests last Sept *Never meeting its target to turn around tests in 24 hours *Contact tracers not properly utilised https://t.co/egTtPJP8Pj	25477.0	RT @justinmadders: This is what incompetence looks like- *Consultants paid more than £6,600 a day *Failing to anticipate the surge in deman…	77.0	True	full
1848063	1848063	60489560eb000b0038d80bed	2021-03-10 09:46:02	[]	[]	Tue Mar 09 17:01:19 +0000 2021	[{"text":"fintech","indices":[5,13]},{"text":"fintech","indices":[96,104]}]	[{"url":"https://t.co/jNy40WPwth","expanded_url":"http://ow.ly/538o50DSGpH","display_url":"ow.ly/538o50DSGpH","indices":[223,246]}]	News #fintech @cdlkservices Publication du Baromètre Payment Data CDLK – Rétrospective 2020 "La #fintech CDLK et le cabinet Syrtals co-publient une analyse de l'impact du Covid-19 sur les tendances de consommation en 2020."https://t.co/jNy40WPwth	17812.0	RT @FranceFintech: News #fintech @cdlkservices Publication du Baromètre Payment Data CDLK – Rétrospective 2020 "La #fintech CDLK et le cabi…	194.0	True	full
1848064	1848064	60489560eb000b0038d80c0b	2021-03-10 09:46:03	[]	[]	Wed Mar 10 09:38:00 +0000 2021	[{"text":"IWD2021","indices":[237,245]}]	[{"url":"https://t.co/bPpQIdH7Is","expanded_url":"https://www.royalgreenwich.gov.uk/internationalwomensday","display_url":"royalgreenwich.gov.uk/internationalw…","indices":[246,269]}]	"Ellie has adapted her business as needed to provide both in person and online classes while keeping everyone safe. She continues to have a smile on her face and an encouraging word for everyone as we all navigate life in a pandemic." #IWD2021 https://t.co/bPpQIdH7Is https://t.co/0lc7ovBIPc	42803.0	RT @Royal_Greenwich: "Ellie has adapted her business as needed to provide both in person and online classes while keeping everyone safe. Sh…	429.0	True	full
1848065	1848065	60489560eb000b0038d80c0d	2021-03-10 09:46:02	[{"text":"GBP","indices":[193,197]},{"text":"EUR","indices":[199,203]},{"text":"USD","indices":[208,212]},{"text":"BoE","indices":[258,262]},{"text":"ECB","indices":[263,267]},{"text":"Pound","indices":[268,274]}]	[{"url":"https://t.co/N1rrXOLYs2","expanded_url":"https://www.currencies.co.uk/articles/market-reports/sterling-remains-supported-continued-optimistic-outlook/","display_url":"currencies.co.uk/articles/marke…","indices":[234,257]}]		[]	[]			22.5 million Britons have now been vaccinated against COVID-19, helping the pound continue the strong performance i… https://t.co/QXGtn322m2	1025.0	True	full
1848066	1848066	60489560eb000b0038d80c11	2021-03-10 09:46:03	[]	[]	Wed Mar 10 09:30:15 +0000 2021	[]	[{"url":"https://t.co/g7x3rQ37HZ","expanded_url":"http://www.slate.fr/story/204992/covid-19-absurdistan-fatigue-pandemique-impasse","display_url":"slate.fr/story/204992/c…","indices":[251,274]}]	Mode info COVID: A lire d’urgence Je souscris intégralement à ce qui est dit Ça me rassure et me révolte de voir qu’on n’est pas les seuls à ⁦@Cote_Science⁩ a faire cette analyse. Il nous faut trouver ce qui empêche l’action et les mesures actives👏🏼 https://t.co/g7x3rQ37HZ	9586.0	RT @EricBillyFR: Mode info COVID: A lire d’urgence Je souscris intégralement à ce qui est dit Ça me rassure et me révolte de voir qu’on n’e…	4647.0	True	full
1848067	1848067	60489560eb000b0038d80c13	2021-03-10 09:46:03	[]	[]	Wed Mar 10 09:24:09 +0000 2021	[{"text":"Covid19","indices":[97,105]},{"text":"VaccinationCovid","indices":[145,162]}]	[{"url":"https://t.co/Mvg89bnLJg","expanded_url":"https://twitter.com/olivierveran/status/1369181396934230017","display_url":"twitter.com/olivierveran/s…","indices":[279,302]}]	Ce @gouvernementFR touche le fond. Après la grand-mère en réa car sa famille lui avait offert le #Covid19 pour son anniversaire, maintenant sans #VaccinationCovid plus de famille! Alerte: Motion de censure 49.2 en urgence!! @olivierveran et @JeanCASTEX soyez dignes et partez. https://t.co/Mvg89bnLJg	44383.0	RT @MartineWonner: Ce @gouvernementFR touche le fond. Après la grand-mère en réa car sa famille lui avait offert le #Covid19 pour son anniv…	647.0	True	full
1848068	1848068	60489560eb000b0038d80c21	2021-03-10 09:46:03	[]	[]	Wed Mar 10 07:31:15 +0000 2021	[]	[{"url":"https://t.co/7RDNGmSRk5","expanded_url":"https://www.researchsquare.com/article/rs-310773/v1","display_url":"researchsquare.com/article/rs-310…","indices":[230,253]}]	Las vacunas ARNm (Pfizer y Moderna) generarían un potente efecto en los centros germinales (donde los linfocitos B maduran, proliferan y se diferencian). Esto se traduce en una potente respuesta inmunitaria humoral (anticuerpos). https://t.co/7RDNGmSRk5	44774.0	RT @gorka_orive: Las vacunas ARNm (Pfizer y Moderna) generarían un potente efecto en los centros germinales (donde los linfocitos B maduran…	200.0	True	full
1848069	1848069	60489560eb000b0038d80c33	2021-03-10 09:46:03	[]	[]	Wed Mar 10 09:18:08 +0000 2021	[{"text":"SUNGHOON","indices":[128,137]},{"text":"성훈","indices":[138,141]},{"text":"ENHYPEN_SUNGHOON","indices":[142,159]},{"text":"엔하이픈_성훈","indices":[160,168]}]	[{"url":"https://t.co/RWhEU6S0zv","expanded_url":"http://starmometer.com/2021/01/28/100","display_url":"starmometer.com/2021/01/28/100","indices":[102,125]}]	For 15 minutes, we ONLY added 79 votes! Please vote with us! STARMOMETER offers UNLIMITED voting! 🔗 https://t.co/RWhEU6S0zv… #SUNGHOON #성훈 #ENHYPEN_SUNGHOON #엔하이픈_성훈@ENHYPEN @ENHYPEN_members	15131.0	RT @PSHFANBASE: For 15 minutes, we ONLY added 79 votes! Please vote with us! STARMOMETER offers UNLIMITED voting! 🔗 https://t.co/RWhEU6S0…	22.0	True	full
1848070	1848070	60489561eb000b0038d80c5f	2021-03-10 09:46:04	[]	[]	Wed Mar 10 08:13:02 +0000 2021	[{"text":"TribuneScientifique","indices":[31,51]}]	[{"url":"https://t.co/I88DiVBL21","expanded_url":"http://ctiapchcholet.blogspot.com/2021/03/lettre-ouverte-vaccination-des.html","display_url":"ctiapchcholet.blogspot.com/2021/03/lettre…","indices":[259,282]}]	1/7 Dr @amine_umlil: LE RETOUR #TribuneScientifique 🧐 NOUVELLE LETTRE adressée aux 7 Ordres des Médecins, Pharmaciens, Chirurgiens-Dentistes, Sages-Femmes, Infirmiers, Masseurs-Kinésithérapeutes, Pédicures-Podologues, cc @EmmanuelMacron @JeanCASTEX &amp;Cie https://t.co/I88DiVBL21	28498.0	RT @CaudeHenrion: 1/7 Dr @amine_umlil: LE RETOUR #TribuneScientifique 🧐 NOUVELLE LETTRE adressée aux 7 Ordres des Médecins, Pharmaciens, Ch…	755.0	True	full
1848071	1848071	60489561eb000b0038d80c63	2021-03-10 09:46:04	[]	[]	Wed Mar 10 04:22:08 +0000 2021	[]	[{"url":"https://t.co/7wbwffITWz","expanded_url":"https://www.billboard.com/charts/next-big-sound-25","display_url":"billboard.com/charts/next-bi…","indices":[109,132]}]	nothing wasted huhuhu we charting even before comeback 😭 our hastag trends everyday is paid off good good;_; https://t.co/7wbwffITWz	2027.0	RT @rapperyun: nothing wasted huhuhu we charting even before comeback 😭 our hastag trends everyday is paid off good good;_; https://t.co/7w…	74.0	True	full
1848072	1848072	60489561eb000b0038d80c65	2021-03-10 09:46:04	[]	[{"url":"https://t.co/JPdbDlLwHF","expanded_url":"https://cnn.it/3rxL8dW","display_url":"cnn.it/3rxL8dW","indices":[175,198]}]		[]	[]			Un futuro más seguro está a solo unos meses. Pero los estadounidenses no deberían renunciar todavía a las medidas d… https://t.co/fYQo2evnPV	19511343.0	True	full
1848073	1848073	60489561eb000b0038d80c6d	2021-03-10 09:46:04	[]	[]	Wed Mar 10 09:39:39 +0000 2021	[{"text":"Corona","indices":[49,56]}]	[{"url":"https://t.co/VItnMmKsKr","expanded_url":"http://ndr.de/nachrichten/niedersachsen/aktuellbraunschweig6406.html","display_url":"ndr.de/nachrichten/ni…","indices":[250,273]}]	Die Virologin Melanie Brinkmann hat die aktuelle #Corona-Politik mit deutlichen Worten kritisiert. Was präsentiert werde, sei eine "intellektuelle Beleidigung und keine Perspektive", sagte die Forscherin der @tuBraunschweig einer Zeitung. Mehr dazu: https://t.co/VItnMmKsKr https://t.co/0C67GBryoz	28637.0	RT @NDRnds: Die Virologin Melanie Brinkmann hat die aktuelle #Corona-Politik mit deutlichen Worten kritisiert. Was präsentiert werde, sei e…	11.0	True	full
1848074	1848074	60489561eb000b0038d80c71	2021-03-10 09:46:04	[]	[]	Wed Mar 10 09:36:51 +0000 2021	[{"text":"tecnología","indices":[177,188]}]	[{"url":"https://t.co/rMICfT8xj0","expanded_url":"https://twitter.com/AccentureSpain/status/1366820458004418563","display_url":"twitter.com/AccentureSpain…","indices":[257,280]}]	Con la ayuda de innovadores dispositivos de realidad aumentada hemos incrementado la eficiencia y mejorado la trazabilidad de datos en nuestro site de Mollet del Vallés 🤖. ¡La #tecnología forma parte de nuestro ADN! 🙌 ¿Quieres saber más? 👇 @AccentureSpain https://t.co/rMICfT8xj0	14787.0	RT @merck_es: Con la ayuda de innovadores dispositivos de realidad aumentada hemos incrementado la eficiencia y mejorado la trazabilidad de…	19213.0	True	full
1848075	1848075	60489561eb000b0038d80c73	2021-03-10 09:46:04	[]	[]	Wed Mar 10 09:31:02 +0000 2021	[{"text":"NIHRfunded","indices":[10,21]},{"text":"NIHRMakingaDifference","indices":[207,229]}]	[{"url":"https://t.co/UppNxkoHxu","expanded_url":"https://www.nihr.ac.uk/case-studies/smart-glasses-for-vision-loss/27142","display_url":"nihr.ac.uk/case-studies/s…","indices":[182,205]}]	A team of #NIHRfunded researchers from University of Oxford @OXSIGHT have built 'smart glasses' to boost functional sight for people who are blind or partially sighted. Read more: https://t.co/UppNxkoHxu #NIHRMakingaDifference https://t.co/dEPVRkLUYM	78028.0	RT @NIHRresearch: A team of #NIHRfunded researchers from University of Oxford @OXSIGHT have built 'smart glasses' to boost functional sight…	111.0	True	full
1848076	1848076	60489561eb000b0038d80c85	2021-03-10 09:46:04	[]	[]	Wed Mar 10 08:36:32 +0000 2021	[{"text":"ULTIMAHORA","indices":[0,11]}]	[{"url":"https://t.co/IfoUXoJ5ZP","expanded_url":"https://youtu.be/5dgNMbi7LRM","display_url":"youtu.be/5dgNMbi7LRM","indices":[245,268]}]	#ULTIMAHORA Se pide ayuda para localizar a los familiares de estas 40 personas que fueron asesinadas .Sus familias no lo saben. /¿@CasaReal ?¿@doctorgaona?👉info.@ACODAP1 @MariaMonteroTFE @RadioInter_es @Tusiquevales28 @ElSenala @AlbertCastillon.https://t.co/IfoUXoJ5ZP 💗@YouTube	28.0	RT @Bblues68: #ULTIMAHORA Se pide ayuda para localizar a los familiares de estas 40 personas que fueron asesinadas .Sus familias no lo sabe…	1135.0	True	full
1848077	1848077	60489561eb000b0038d80c87	2021-03-10 09:46:04	[]	[]	Wed Mar 10 09:40:00 +0000 2021	[]	[{"url":"https://t.co/cezm4m4o7f","expanded_url":"https://www.sinembargo.mx/10-03-2021/3948656","display_url":"sinembargo.mx/10-03-2021/394…","indices":[251,274]}]	México fue el epicentro de una pandemia, la de la influenza AH1N1, en 2009 y pese a contar con una empresa estatal productora de vacunas, la falta de inversión de los últimos gobiernos federales hizo que el país dependiera de laboratorios extranjeros https://t.co/cezm4m4o7f https://t.co/SoSJSZToKi	1532864.0	RT @SinEmbargoMX: México fue el epicentro de una pandemia, la de la influenza AH1N1, en 2009 y pese a contar con una empresa estatal produc…	166.0	True	full
1848078	1848078	60489561eb000b0038d80c89	2021-03-10 09:46:04	[]	[{"url":"https://t.co/rvm2Y4XIFf","expanded_url":"https://smrkts.co/30Rx3dl","display_url":"smrkts.co/30Rx3dl","indices":[248,271]}]		[]	[]			John Swinney is currently favourite to be Scotland's next First Minister, holding a 19% chance in our market. Mean… https://t.co/Zu83SZJw2C	12052.0	True	full
1848079	1848079	60489561eb000b0038d80c9b	2021-03-10 09:46:04	[]	[]	Wed Mar 10 08:15:15 +0000 2021	[]	[{"url":"https://t.co/NXfkNniHmJ","expanded_url":"https://www.berliner-zeitung.de/news/virologin-die-corona-politik-ist-eine-intellektuelle-beleidigung-li.144987","display_url":"berliner-zeitung.de/news/virologin…","indices":[227,250]}]	.@BrinkmannLab: "Ich halte es für eine sehr schlechte Idee, bei den aktuell hohen Inzidenzen in Deutschland die Schulen aufzumachen - ohne Testkonzept. Wer die Dynamik des Virus verstanden hat, kann darüber nur entsetzt sein.“ https://t.co/NXfkNniHmJ	139532.0	RT @sixtus: .@BrinkmannLab: "Ich halte es für eine sehr schlechte Idee, bei den aktuell hohen Inzidenzen in Deutschland die Schulen aufzuma…	67.0	True	full
1848080	1848080	60489562eb000b0038d80ca3	2021-03-10 09:46:04	[]	[]	Wed Mar 10 00:14:08 +0000 2021	[]	[{"url":"https://t.co/0Z93cdikJD","expanded_url":"https://lockdownsceptics.org/2021/03/10/up-to-two-thirds-of-serious-covid-infections-are-caught-in-hospital-study/","display_url":"lockdownsceptics.org/2021/03/10/up-…","indices":[204,227]}]	Public Health Scotland finds up to two thirds of serious Covid infections are caught in hospital and people shielding are 7.6 times more likely to wind up in ICU or die. Is this why lockdowns don't work? https://t.co/0Z93cdikJD	154224.0	RT @toadmeister: Public Health Scotland finds up to two thirds of serious Covid infections are caught in hospital and people shielding are…	15.0	True	full
1848081	1848081	60489562eb000b0038d80ca9	2021-03-10 09:46:04	[{"text":"science","indices":[128,136]},{"text":"innovation","indices":[137,148]},{"text":"futurasciences","indices":[149,164]}]	[{"url":"https://t.co/2cOhGN1uai","expanded_url":"http://dlvr.it/RvL1HB","display_url":"dlvr.it/RvL1HB","indices":[104,127]}]		[]	[]			FRENCHNEWTECH Les anticorps du variant sud-africain pourraient protéger contre tous les autres variants… https://t.co/cCIpNd7Kj0	35229.0	True	full
1848082	1848082	60489562eb000b0038d80cb1	2021-03-10 09:46:04	[]	[{"url":"https://t.co/z09Day2KkH","expanded_url":"https://www.12newsnow.com/article/news/nation-world/covid-relief-bill-house-vote-wednesday/507-a81f53b4-7e55-4ea6-bd7e-4b1a6f8b362f?utm_campaign=snd-autopilot","display_url":"12newsnow.com/article/news/n…","indices":[156,179]}]		[]	[]			Passage of the COVID bill with $1,400 checks, expanded jobless benefits and more child tax credit money would send… https://t.co/iYCXZ2hn3f	40535.0	True	full
1848083	1848083	60489562eb000b0038d80cb3	2021-03-10 09:46:05	[]	[]	Wed Mar 10 09:45:57 +0000 2021	[]	[{"url":"https://t.co/bvww1fCP8q","expanded_url":"https://trib.al/jrJ9h3i","display_url":"trib.al/jrJ9h3i","indices":[155,178]}]	Credit Suisse temporarily replaces three employees in its assets management unit after freezing a $10 billion group of funds it had run with Lex Greensill https://t.co/bvww1fCP8q	7119715.0	RT @business: Credit Suisse temporarily replaces three employees in its assets management unit after freezing a $10 billion group of funds…	747.0	True	full
1848084	1848084	60489562eb000b0038d80cc1	2021-03-10 09:46:05	[]	[{"url":"https://t.co/x73rcoE3ur","expanded_url":"https://trib.al/vmJtE1g","display_url":"trib.al/vmJtE1g","indices":[120,143]}]		[]	[]			Lego books record sales and profit in 2020 as consumers of all ages turned to its iconic toy bricks during the pand… https://t.co/gm9RvuwSf7	7119715.0	True	full
1848085	1848085	60489562eb000b0038d80cc5	2021-03-10 09:46:05	[]	[]	Wed Mar 10 09:32:47 +0000 2021	[]	[{"url":"https://t.co/aAaT2Czjtu","expanded_url":"https://haroon-siddique.medium.com/letter-to-society-of-editors-9aae5ad0cb0d","display_url":"haroon-siddique.medium.com/letter-to-soci…","indices":[215,238]}]	"The blanket refusal to accept there is any bigotry in the British press is laughable." There've been many times I feel allergic to the sector I work in, and its powers that be, and this week has been no exception. https://t.co/aAaT2Czjtu	5599.0	RT @nancyarts: "The blanket refusal to accept there is any bigotry in the British press is laughable." There've been many times I feel alle…	7979.0	True	full
1848086	1848086	60489562eb000b0038d80cd5	2021-03-10 09:46:05	[{"text":"Spahn","indices":[26,32]},{"text":"Vogtlandkreis","indices":[92,106]}]	[{"url":"https://t.co/rzRCW46bbu","expanded_url":"https://www.mdr.de/sachsen/chemnitz/vogtland/corona-impffreigabe-spahn-vogtland-100.html","display_url":"mdr.de/sachsen/chemni…","indices":[224,247]}]		[]	[]			Bundesgesundheitsminister #Spahn hat den Plan der sächsischen Landesregierung gebilligt, im #Vogtlandkreis von der… https://t.co/9Aptm51Pi8	26279.0	True	full
1848087	1848087	60489563eb000b0038d80ceb	2021-03-10 09:46:05	[]	[]	Wed Mar 10 09:30:23 +0000 2021	[]	[{"url":"https://t.co/k0E5aiDcat","expanded_url":"https://buff.ly/3bwZkOQ","display_url":"buff.ly/3bwZkOQ","indices":[143,166]}]	The Existential Fallout of COVID-19 : During the pandemic, Albert Camus’ existential novels have become newly popular—and with good reason ... https://t.co/k0E5aiDcat	136054.0	RT @PhilosophyMttrs: The Existential Fallout of COVID-19 : During the pandemic, Albert Camus’ existential novels have become newly popular—…	343.0	True	full
1848088	1848088	60489563eb000b0038d80cef	2021-03-10 09:46:05	[]	[]	Wed Mar 10 01:27:57 +0000 2021	[]	[{"url":"https://t.co/GevNyDNQx7","expanded_url":"https://www.cnet.com/news/google-doodle-celebrates-dr-wu-lien-teh-surgical-mask-pioneer/?fbclid=IwAR25NviZgRelbQhEQk6znqdN153OgTSvWt0Z2umZRpZ46RFBF5z4HweSl0Y","display_url":"cnet.com/news/google-do…","indices":[187,210]}]	Google honors Malaysian epidemiologist Dr. Wu Lien-Teh - Surgical mask pioneer "Wu's work more than 100 years ago helped knock down a highly contagious respiratory disease within months" https://t.co/GevNyDNQx7 https://t.co/JD4CFOavOt	6821.0	RT @DrAmarMOH: Google honors Malaysian epidemiologist Dr. Wu Lien-Teh - Surgical mask pioneer "Wu's work more than 100 years ago helped kno…	99.0	True	full
1848089	1848089	60489563eb000b0038d80d1d	2021-03-10 09:46:06	[]	[]	Tue Mar 09 19:30:00 +0000 2021	[]	[{"url":"https://t.co/KUdAPvsZE4","expanded_url":"https://www.yorkshirepost.co.uk/news/politics/we-are-fundamental-to-the-fabric-of-the-nation-how-coronavirus-has-pushed-charities-to-the-brink-as-demand-for-services-soars-3155811","display_url":"yorkshirepost.co.uk/news/politics/…","indices":[252,275]}]	"The demand on our services is increasing and the opportunities to raise money are reducing - that is the reality." @SSAFA_CEO 'Armed Forces charities warn that financial pressures are placing the support they provide under strain' via @yorkshirepost https://t.co/KUdAPvsZE4	78394.0	RT @SSAFA: "The demand on our services is increasing and the opportunities to raise money are reducing - that is the reality." @SSAFA_CEO…	345.0	True	full
1848090	1848090	60489563eb000b0038d80d27	2021-03-10 09:46:06	[]	[]	Tue Mar 09 20:30:45 +0000 2021	[]	[{"url":"https://t.co/7g0TvKo0aT","expanded_url":"https://www.abc.es/espana/madrid/abci-mueren-tres-personas-incendio-vivienda-molar-202103091422_noticia.html#vca=amp-rrss-inducido&vmc=abc-es&vso=tw&vli=noticia.foto","display_url":"abc.es/espana/madrid/…","indices":[114,137]}]	Hallan muertos a una niña de 11 años y sus padres con heridas de bala tras el incendio de su vivienda en El Molar https://t.co/7g0TvKo0aT vía @ABC_Madrid	4779.0	RT @Asociacion_ALMA: Hallan muertos a una niña de 11 años y sus padres con heridas de bala tras el incendio de su vivienda en El Molar http…	295.0	True	full
1848091	1848091	60489563eb000b0038d80d41	2021-03-10 09:46:06	[{"text":"Hilfsgelder","indices":[29,41]},{"text":"Corona","indices":[54,61]}]	[{"url":"https://t.co/3ig238g0cc","expanded_url":"https://www.nzz.ch/meinung/wie-hast-du-es-mit-den-corona-hilfsgeldern-ld.1604196?mktcid=smch&mktcval=twpost_2021-03-10","display_url":"nzz.ch/meinung/wie-ha…","indices":[230,253]}]		[]	[]			Der Staat spricht immer mehr #Hilfsgelder für die von #Corona gebeutelte Wirtschaft. Ein besseres Rezept wären – ne… https://t.co/YYPgLmjMdT	441498.0	True	full
1848092	1848092	60489564eb000b0038d80d6b	2021-03-10 09:46:07	[]	[]	Wed Mar 10 08:39:48 +0000 2021	[]	[{"url":"https://t.co/ymlA5SxKbO","expanded_url":"https://www.theage.com.au/national/victoria/andrews-has-unleashed-a-quiet-revolution-20210310-p579bh.html?utm_medium=Social&utm_source=Twitter#Echobox=1615353885","display_url":"theage.com.au/national/victo…","indices":[180,203]}]	Premier @DanielAndrewsMP is well on his way to being not only the state’s most significant premier this century, but its most impactful reformist leader since John Cain. | OPINION https://t.co/ymlA5SxKbO	904653.0	RT @theage: Premier @DanielAndrewsMP is well on his way to being not only the state’s most significant premier this century, but its most i…	9577.0	True	full
1848093	1848093	60489564eb000b0038d80d79	2021-03-10 09:46:07	[]	[]	Tue Mar 09 11:19:57 +0000 2021	[]	[{"url":"https://t.co/n8hbBHUY6P","expanded_url":"https://www.vice.com/en/article/xgzjvn/philippines-copper-mask-hole-covid","display_url":"vice.com/en/article/xgz…","indices":[227,250]}]	The Department of Health *finally* discouraged the use of copper mask. The warning came a week after @VICEWorldNews reported that the company behind the controversial masks threatened doctors with lawsuits. @docadamsmith https://t.co/n8hbBHUY6P	2820.0	RT @anthesguerra: The Department of Health *finally* discouraged the use of copper mask. The warning came a week after @VICEWorldNews rep…	19.0	True	full
1848094	1848094	60489564eb000b0038d80d95	2021-03-10 09:46:07	[]	[]	Wed Mar 10 09:37:43 +0000 2021	[]	[{"url":"https://t.co/M7pgyGU7xT","expanded_url":"https://www.ft.com/content/ce6aa47e-9096-4952-933b-08385609a581","display_url":"ft.com/content/ce6aa4…","indices":[241,264]}]	Interesting that even in the UK, which has embraced online shopping more than most countries, and even during a pandemic &amp; lockdown, 60% of people aren't doing any of their supermarket shopping online. (from v good @brookeamasters piece https://t.co/M7pgyGU7xT) https://t.co/f3i6BC2bb0	47545.0	RT @sarahoconnor_: Interesting that even in the UK, which has embraced online shopping more than most countries, and even during a pandemic…	837.0	True	full
1848095	1848095	60489564eb000b0038d80da3	2021-03-10 09:46:07	[{"text":"LBCI","indices":[64,69]},{"text":"LBCINews","indices":[70,79]},{"text":"LBCILebanon","indices":[80,92]},{"text":"kookv","indices":[93,99]},{"text":"gokhanozbolattutuklansin","indices":[100,125]},{"text":"Dubai","indices":[126,132]},{"text":"stayspace","indices":[133,143]},{"text":"spamdeculos","indices":[144,156]},{"text":"anime","indices":[157,163]},{"text":"mirackandili","indices":[16…	[{"url":"https://t.co/09ffpJn3fU","expanded_url":"https://gkdesk.com/2021/03/09/10-numbers-adorning-the-serie-a-tour/","display_url":"gkdesk.com/2021/03/09/10-…","indices":[39,62]}]		[]	[]			10 numbers adorning the Serie A Tour👇👇 https://t.co/09ffpJn3fU #LBCI #LBCINews #LBCILebanon #kookv… https://t.co/LLLJQnM0t8	18.0	True	full
1848096	1848096	60489564eb000b0038d80daf	2021-03-10 09:46:07	[]	[]	Wed Mar 10 09:11:21 +0000 2021	[]	[{"url":"https://t.co/lVyTkbiqFe","expanded_url":"https://twitter.com/guillonnicola/status/1369395404555628544","display_url":"twitter.com/guillonnicola/…","indices":[235,258]}]	Appel au restaurant : "- Allô oui ? - Allô, bonjour, c'est le Canard Enchaîné, bon appétit Marc Olivier Fogiel." Bon, je crois qu'on vit les derniers jours de Fogiel à la tête de BFMTV. Certes ils se trouveront un autre macroniste 👋 https://t.co/lVyTkbiqFe https://t.co/x5V47KJ2Yy	5990.0	RT @Weatherboy_fr: Appel au restaurant : "- Allô oui ? - Allô, bonjour, c'est le Canard Enchaîné, bon appétit Marc Olivier Fogiel." Bon, j…	135.0	True	full
1848097	1848097	60489565eb000b0038d80db9	2021-03-10 09:46:07	[]	[]	Tue Mar 09 14:53:04 +0000 2021	[]	[{"url":"https://t.co/XJZhZ0AxIS","expanded_url":"https://reut.rs/3brKMjl","display_url":"reut.rs/3brKMjl","indices":[212,235]}]	The COVID-19 vaccine from Pfizer and BioNTech was able to neutralize a new variant of the coronavirus spreading rapidly in Brazil, according to a laboratory study published in the New England Journal of Medicine https://t.co/XJZhZ0AxIS https://t.co/oyAFo1KQxO	940715.0	RT @ReutersScience: The COVID-19 vaccine from Pfizer and BioNTech was able to neutralize a new variant of the coronavirus spreading rapidly…	124.0	True	full
1848098	1848098	60489565eb000b0038d80dc1	2021-03-10 09:46:07	[]	[]	Tue Mar 09 15:54:11 +0000 2021	[]	[{"url":"https://t.co/jysjzc6IHB","expanded_url":"https://metro.co.uk/2021/03/08/hancocks-department-did-90m-ppe-deal-with-firm-listed-at-hotel-room-14210310/","display_url":"metro.co.uk/2021/03/08/han…","indices":[152,175]}]	Department of Health did £90,000,000 deal with firm listed in Chinese hotel room – Metro The stench of corruption hangs heavy over the UK government. https://t.co/jysjzc6IHB	18385.0	RT @MartinRemains: Department of Health did £90,000,000 deal with firm listed in Chinese hotel room – Metro The stench of corruption hangs…	556.0	True	full
1848099	1848099	60489565eb000b0038d80dc7	2021-03-10 09:46:07	[]	[{"url":"https://t.co/TjQRAaz18Z","expanded_url":"https://pubmed.ncbi.nlm.nih.gov/33146028/","display_url":"pubmed.ncbi.nlm.nih.gov/33146028/","indices":[157,180]},{"url":"https://t.co/4Up6o4klgk","expanded_url":"https://academic.oup.com/advances/advance-article/doi/10.1093/advances/nmab012/6159489","display_url":"academic.oup.com/advances/advan…","indices":[185,208]},{"url":"https://t.co/WqpWdgN…		[]	[]			There are now two systematic reviews and meta-analyses confirming clear associations between vitamin D deficiency a… https://t.co/J8EW4NnP0S	274.0	True	full
1848100	1848100	60489565eb000b0038d80ddd	2021-03-10 09:46:08	[]	[]	Wed Mar 10 08:10:00 +0000 2021	[{"text":"BTS","indices":[227,231]},{"text":"ProudOfJungkook","indices":[232,248]},{"text":"Dynamite900M","indices":[249,262]}]	[{"url":"https://t.co/lljafhFX7d","expanded_url":"https://youtu.be/CPQ3ugvWISA","display_url":"youtu.be/CPQ3ugvWISA","indices":[200,223]}]	All thanks to ARMYs, BTS' Mini Documentary &lt;BTS, Win No Matter What&gt;is trending on Youtubeᴷᴿ🥳🎉 Let us celebrate together on this happy day💜 Subtitles are ready in 15 languages for all ARMYs😎 👉 https://t.co/lljafhFX7d 👈 #BTS #ProudOfJungkook #Dynamite900M @BTS_twt https://t.co/AkeTDX2lRR	627.0	RT @sbs_hanbam: All thanks to ARMYs, BTS' Mini Documentary &lt;BTS, Win No Matter What&gt;is trending on Youtubeᴷᴿ🥳🎉 Let us celebrate together on…	2736.0	True	full
1848101	1848101	60489565eb000b0038d80de9	2021-03-10 09:46:08	[]	[]	Tue Mar 09 23:37:36 +0000 2021	[]	[{"url":"https://t.co/SLmZjSZmIJ","expanded_url":"https://g1.globo.com/sp/sao-paulo/noticia/2021/03/09/ao-menos-30-pessoas-com-covid-19-morreram-na-fila-por-vagas-de-uti-no-estado-de-sp-em-marco-media-de-mortes-bate-recorde-pelo-2o-dia.ghtml","display_url":"g1.globo.com/sp/sao-paulo/n…","indices":[137,160]}]	Sp: Ao menos 30 pessoas com Covid morreram na fila por vagas de UTI no estado de SP em março; média de mortes bate recorde pelo 2º dia https://t.co/SLmZjSZmIJ	3645.0	RT @thaislazzeri: Sp: Ao menos 30 pessoas com Covid morreram na fila por vagas de UTI no estado de SP em março; média de mortes bate record…	10.0	True	full
1848102	1848102	60489565eb000b0038d80dfb	2021-03-10 09:46:08	[]	[]	Wed Mar 10 07:27:36 +0000 2021	[]	[{"url":"https://t.co/yehq0zI5Mq","expanded_url":"https://bit.ly/37YORJD","display_url":"bit.ly/37YORJD","indices":[215,238]},{"url":"https://t.co/fdrqGu8CFq","expanded_url":"https://bit.ly/3r3MnB7","display_url":"bit.ly/3r3MnB7","indices":[256,279]}]	RESEARCH PARTICIPANTS NEEDED❗️ Researchers from the Dept of Psychology at @SunwayU are conducting a research on personality traits in the context of Malaysian culture. Links to the 15-min survey: English version: https://t.co/yehq0zI5Mq Chinese version: https://t.co/fdrqGu8CFq https://t.co/bIiZNauvkp	17622.0	RT @mindakami: RESEARCH PARTICIPANTS NEEDED❗️ Researchers from the Dept of Psychology at @SunwayU are conducting a research on personality…	435.0	True	full
1848103	1848103	60489566eb000b0038d80e13	2021-03-10 09:46:08	[]	[]	Sun Mar 07 11:11:58 +0000 2021	[{"text":"Crypto","indices":[204,211]},{"text":"Giveaway","indices":[213,222]},{"text":"Werewolf","indices":[224,233]},{"text":"Bitcoin","indices":[235,243]},{"text":"blockchain","indices":[244,255]}]	[{"url":"https://t.co/XbfE30k3yW","expanded_url":"https://t.me/WerewolfAirdropBot","display_url":"t.me/WerewolfAirdro…","indices":[179,202]}]	📌Werewolf Airdrop is live! 📌Start the airdrop bot below and complete the tasks to earn 10 WWC [~$15] 📌Also, you can invite your friends and earn 3 WWC [~$4.5] per invite. 👉 https://t.co/XbfE30k3yW #Crypto #Giveaway #Werewolf #Bitcoin #blockchain	31804.0	RT @WerewolfXchange: 📌Werewolf Airdrop is live! 📌Start the airdrop bot below and complete the tasks to earn 10 WWC [~$15] 📌Also, you ca…	202.0	True	full
1848104	1848104	60489566eb000b0038d80e3b	2021-03-10 09:46:09	[]	[]	Wed Mar 10 09:30:00 +0000 2021	[]	[{"url":"https://t.co/cezm4m4o7f","expanded_url":"https://www.sinembargo.mx/10-03-2021/3948656","display_url":"sinembargo.mx/10-03-2021/394…","indices":[238,261]}]	Universidades mexicanas desarrollan seis proyectos de vacunas contra la COVID-19, pero la mayoría está en fase preclínica debido a los pocos recursos e infraestructura que tienen los laboratorios de las instituciones académicas del país. https://t.co/cezm4m4o7f https://t.co/arLfAeNSvP	1532850.0	RT @SinEmbargoMX: Universidades mexicanas desarrollan seis proyectos de vacunas contra la COVID-19, pero la mayoría está en fase preclínica…	251.0	True	full
1848105	1848105	60489566eb000b0038d80e43	2021-03-10 09:46:09	[]	[]	Wed Mar 10 09:45:21 +0000 2021	[]	[{"url":"https://t.co/f6eqXlyrYl","expanded_url":"https://the-race.com/formula-1/how-ferraris-2021-car-influences-its-key-2022-advantage/","display_url":"the-race.com/formula-1/how-…","indices":[183,206]}]	Ferrari needs its 2021 car to be good enough for its longer-term plans. But what does that actually *mean*? And what constitutes as 'good enough'? @SMitchellF1 explains all ⬇️🗣️ 📰 https://t.co/f6eqXlyrYl https://t.co/lESddGMfKG	38679.0	RT @wearetherace: Ferrari needs its 2021 car to be good enough for its longer-term plans. But what does that actually *mean*? And what co…	129.0	True	full
1848106	1848106	60489567eb000b0038d80e6b	2021-03-10 09:46:09	[]	[]	Wed Mar 10 09:46:04 +0000 2021	[]	[{"url":"https://t.co/iceEJU9XZh","expanded_url":"https://trib.al/erDo0jw","display_url":"trib.al/erDo0jw","indices":[139,162]}]	Adidas says sales will bounce back near 2019 levels as the company seeks to move past the pandemic and embarks on a new five-year strategy https://t.co/iceEJU9XZh	7119715.0	RT @business: Adidas says sales will bounce back near 2019 levels as the company seeks to move past the pandemic and embarks on a new five-…	809.0	True	full
1848107	1848107	60489567eb000b0038d80e79	2021-03-10 09:46:09	[]	[]	Wed Mar 10 09:39:50 +0000 2021	[{"text":"Expats","indices":[188,195]},{"text":"realestateinvesting","indices":[196,216]},{"text":"propertyinvestment","indices":[217,236]},{"text":"properties","indices":[238,249]}]	[{"url":"https://t.co/4recAiHkR6","expanded_url":"https://gn24.ae/a120a67466f8000","display_url":"gn24.ae/a120a67466f8000","indices":[251,274]}]	COVID-19 - NRIs: UAE expats going home? Here are your top options when purchasing property in India Apart from the regular options, NRIs can also explore warehousing and co-working spaces #Expats #realestateinvesting #propertyinvestment #properties https://t.co/4recAiHkR6	1200493.0	RT @gulf_news: COVID-19 - NRIs: UAE expats going home? Here are your top options when purchasing property in India Apart from the regular o…	13.0	True	full
1848108	1848108	60489567eb000b0038d80e8d	2021-03-10 09:46:10	[]	[]	Wed Mar 10 02:35:27 +0000 2021	[]	[{"url":"https://t.co/UVoMed4rDz","expanded_url":"https://entertain.naver.com/now/read?oid=241&aid=0003098756","display_url":"entertain.naver.com/now/read?oid=2…","indices":[130,153]}]	[UPDATE] MONSTA X Shownu tested negative for COVID-19 He will resume activities as per normal starting today, March 10 Source: https://t.co/UVoMed4rDz https://t.co/py3lT7AkGj	365969.0	RT @theseoulstory: [UPDATE] MONSTA X Shownu tested negative for COVID-19 He will resume activities as per normal starting today, March 10…	391.0	True	full
1848109	1848109	60489567eb000b0038d80eb3	2021-03-10 09:46:10	[]	[{"url":"https://t.co/UAiFFvNzE9","expanded_url":"http://LaDepeche.fr","display_url":"LaDepeche.fr","indices":[94,117]},{"url":"https://t.co/iYtG4tJetk","expanded_url":"https://www.ladepeche.fr/2021/03/09/des-erections-de-plusieurs-heures-un-effet-secondaire-du-covid-19-9417345.php","display_url":"ladepeche.fr/2021/03/09/des…","indices":[118,141]}]		[]	[]			Des érections de plusieurs heures, un effet secondaire du Covid-19 ? - Qui va se plaindre ?… https://t.co/LqDCDr47Yi	89.0	True	full
1848110	1848110	60489568eb000b0038d80ee5	2021-03-10 09:46:11	[]	[]	Wed Mar 10 04:50:41 +0000 2021	[]	[{"url":"https://t.co/IZLXZLUw0r","expanded_url":"https://www.idahostatesman.com/news/coronavirus/article249663363.html","display_url":"idahostatesman.com/news/coronavir…","indices":[193,216]}]	“Before I came down with the virus, I was one of those jackasses who thought the virus would disappear the day after the election. I was one of those conspiracy theorists." by @audreydutton https://t.co/IZLXZLUw0r	88002.0	RT @ByMikeBaker: “Before I came down with the virus, I was one of those jackasses who thought the virus would disappear the day after the e…	152.0	True	full
1848111	1848111	60489568eb000b0038d80ee7	2021-03-10 09:46:11	[]	[]	Wed Mar 10 09:00:19 +0000 2021	[]	[{"url":"https://t.co/fMhqE1sliY","expanded_url":"https://www.ft.com/content/6d28903d-3723-45cc-878a-21e1f2d39493","display_url":"ft.com/content/6d2890…","indices":[191,214]}]	First the EU screws up its vaccine purchases, then it accuses others of export bans without providing evidence. Not good. UK slams EU over ‘completely false’ claim of ban on vaccine exports https://t.co/fMhqE1sliY via @financialtimes	14747.0	RT @GuntramWolff: First the EU screws up its vaccine purchases, then it accuses others of export bans without providing evidence. Not good.…	3340.0	True	full
1848112	1848112	60489568eb000b0038d80efd	2021-03-10 09:46:11	[]	[{"url":"https://t.co/ABeeyJ1bPy","expanded_url":"https://apnews.com/article/health-lebanon-coronavirus-pandemic-financial-markets-beirut-7a01cc396e715baa2875eff533f39e0d","display_url":"apnews.com/article/health…","indices":[206,229]}]		[]	[]			“The fire releases our anger. It quiets our hearts.” Protesters in Lebanon are burning tires to block roads, creat… https://t.co/jmOCHkHaW5	12993.0	True	full
1848113	1848113	60489568eb000b0038d80f0b	2021-03-10 09:46:11	[]	[{"url":"https://t.co/9hADklCj9l","expanded_url":"https://john.bible/john-15-2","display_url":"john.bible/john-15-2","indices":[157,180]}]		[]	[]			He cuts off every branch in me that bears no fruit, while every branch that does bear fruit he prunes so that it w… https://t.co/lm573JGQfn	820.0	True	full
1848114	1848114	60489568eb000b0038d80f17	2021-03-10 09:46:11	[]	[{"url":"https://t.co/3Kvgc7iFD0","expanded_url":"https://www.theguardian.com/australia-news/2021/mar/10/the-march4justice-women-who-are-raring-to-rally-a-time-of-reckoning-for-australia","display_url":"theguardian.com/australia-news…","indices":[254,277]}]		[]	[]			Womens March4Justice protests.12 noon local time Monday 15 March Canberra: Parliament House Sydney: Sydney Town Hal… https://t.co/uB4RR9IEMk	6764.0	True	full
1848115	1848115	60489568eb000b0038d80f1d	2021-03-10 09:46:11	[]	[]	Wed Mar 10 09:46:04 +0000 2021	[]	[{"url":"https://t.co/iceEJU9XZh","expanded_url":"https://trib.al/erDo0jw","display_url":"trib.al/erDo0jw","indices":[139,162]}]	Adidas says sales will bounce back near 2019 levels as the company seeks to move past the pandemic and embarks on a new five-year strategy https://t.co/iceEJU9XZh	7119715.0	RT @business: Adidas says sales will bounce back near 2019 levels as the company seeks to move past the pandemic and embarks on a new five-…	747.0	True	full
1848116	1848116	60489568eb000b0038d80f1f	2021-03-10 09:46:11	[]	[]	Wed Mar 10 09:12:20 +0000 2021	[{"text":"Anonymous","indices":[0,10]},{"text":"OpMyanmar","indices":[11,21]},{"text":"Myanmar","indices":[52,60]},{"text":"Police","indices":[171,178]}]	[{"url":"https://t.co/hMP9yxWgVb","expanded_url":"http://myanmarpoliceforce.org/opmyanmar.html","display_url":"myanmarpoliceforce.org/opmyanmar.html","indices":[212,235]}]	#Anonymous #OpMyanmar The official website of the #Myanmar Police Force has been hacked by Anonymous. @YourAnonIRC Anonymous hacks the official website of the Myanmar #Police Force in support of its people. https://t.co/hMP9yxWgVb We Are Anonymous, join us. https://t.co/koBPbPoyZb	2189.0	RT @YourAnonAttacks: #Anonymous #OpMyanmar The official website of the #Myanmar Police Force has been hacked by Anonymous. @YourAnonIRC…	17969.0	True	full
1848117	1848117	60489568eb000b0038d80f27	2021-03-10 09:46:11	[]	[{"url":"https://t.co/CCJUss0JfI","expanded_url":"https://www.kvberlin.de/fuer-patienten/corona/corona-impfungen","display_url":"kvberlin.de/fuer-patienten…","indices":[142,165]}]		[]	[]			@lebenundlassen Das ist in jedem Bundesland separat geregelt. Gesetzlich versicherte die nicht beim Arzt waren, fal… https://t.co/IdR9TKGHA2	1387.0	True	full
1848118	1848118	60489569eb000b0038d80f39	2021-03-10 09:46:11	[{"text":"NoSmokingDay","indices":[143,156]},{"text":"doncasterisgreat","indices":[157,174]}]	[{"url":"https://t.co/SJ6nQ12732","expanded_url":"https://www.rdash.nhs.uk/stop-for-a-week-and-it-could-last-a-lifetime/","display_url":"rdash.nhs.uk/stop-for-a-wee…","indices":[119,142]}]		[]	[]			Today is the day. Mums to be - are you ready to stop smoking? We're waiting to help - click here for more informati… https://t.co/qOFJ85eKMj	6140.0	True	full
1848119	1848119	60489569eb000b0038d80f45	2021-03-10 09:46:12	[]	[]	Wed Mar 10 09:40:48 +0000 2021	[{"text":"TREASURE","indices":[0,9]},{"text":"트레저","indices":[261,265]}]	[{"url":"https://t.co/nKTcYwefX2","expanded_url":"http://naver.me/FrK8Ppi4","display_url":"naver.me/FrK8Ppi4","indices":[170,193]},{"url":"https://t.co/dZr2JqhDE2","expanded_url":"http://naver.me/xPIBGxY3","display_url":"naver.me/xPIBGxY3","indices":[195,218]},{"url":"https://t.co/iCT3DpksFV","expanded_url":"http://naver.me/FxLcN8wS","display_url":"naver.me/FxLcN8wS","indices":[220,243]}]	#TREASURE decorated the exterior walls of Shibuya 109 in Tokyo, Japan, + topped the LINE MUSIC an hour after its release. Upvote &amp; Recommend. Click the 3rd Emoji. 🔗https://t.co/nKTcYwefX2 🔗https://t.co/dZr2JqhDE2 🔗https://t.co/iCT3DpksFV @treasuremembers #트레저 https://t.co/Nl6RSgaxND	18258.0	RT @TreasureNaver: #TREASURE decorated the exterior walls of Shibuya 109 in Tokyo, Japan, + topped the LINE MUSIC an hour after its release…	341.0	True	full
1848120	1848120	60489569eb000b0038d80f4b	2021-03-10 09:46:12	[]	[]	Wed Mar 10 09:09:10 +0000 2021	[]	[{"url":"https://t.co/RoDuQz6j5T","expanded_url":"https://www.elplural.com/autonomias/madrid-convierte-ayusofobia-madrilenofobia-denuncia-presidenta_261564102?utm_term=Autofeed&utm_medium=Social&utm_source=Twitter#Echobox=1615366219","display_url":"elplural.com/autonomias/mad…","indices":[133,156]}]	"Estamos orgullosos de Madrid y de los madrileños, que han sido más responsables que sus gobernantes", señala la formación madrileña https://t.co/RoDuQz6j5T	92405.0	RT @El_Plural: "Estamos orgullosos de Madrid y de los madrileños, que han sido más responsables que sus gobernantes", señala la formación m…	3158.0	True	full
1848121	1848121	60489569eb000b0038d80f4f	2021-03-10 09:46:12	[]	[]	Wed Mar 10 06:05:47 +0000 2021	[]	[{"url":"https://t.co/leE4lFctya","expanded_url":"https://www.nytimes.com/2021/03/09/world/asia/myanmar-military-tatmadaw-violence.html?campaign_id=2&emc=edit_th_20210309&instance_id=27866&nl=todaysheadlines&regi_id=13104264&segment_id=53056&user_id=eca151fc9e9eb2b63a89b65d68235d07","display_url":"nytimes.com/2021/03/09/wor…","indices":[253,276]}]	"The military and its brutal practices are an omnipresent fear in Myanmar....As security forces gun down peaceful protesters on city streets, the violence that is commonplace in the countryside" reminds us "of the military’s long legacy of atrocities." https://t.co/leE4lFctya https://t.co/N5Iqk5O72n	436802.0	RT @KenRoth: "The military and its brutal practices are an omnipresent fear in Myanmar....As security forces gun down peaceful protesters o…	26.0	True	full
1848122	1848122	60489569eb000b0038d80f53	2021-03-10 09:46:11	[{"text":"EV6","indices":[88,92]}]	[{"url":"https://t.co/L01gDlb81f","expanded_url":"http://bit.ly/38q9oaq","display_url":"bit.ly/38q9oaq","indices":[130,153]}]		[]	[]			What @Kia_Worldwide's new model like? The carmaker has teased us with new images of the #EV6, its first dedicated E… https://t.co/6JfP6Dm2oD	4270.0	True	full
1848123	1848123	60489569eb000b0038d80f63	2021-03-10 09:46:12	[]	[]	Tue Mar 09 23:33:04 +0000 2021	[]	[{"url":"https://t.co/Kze3JKRNoR","expanded_url":"https://www.instagram.com/narceliogrud/","display_url":"instagram.com/narceliogrud/","indices":[130,153]}]	O artista plástico e querido amigo Narcélio Grud apresenta o revolucionário SPRAY ANTI-COVID brasileiro. Visite o Insta do Grud: https://t.co/Kze3JKRNoR https://t.co/76pA7XgIm5	27850.0	RT @lftofoli: O artista plástico e querido amigo Narcélio Grud apresenta o revolucionário SPRAY ANTI-COVID brasileiro. Visite o Insta do G…	362.0	True	full
1848124	1848124	60489569eb000b0038d80f6b	2021-03-10 09:46:12	[]	[{"url":"https://t.co/AbCSYUDqGj","expanded_url":"https://www.facebook.com/1535982816520396/videos/530113788385145","display_url":"facebook.com/15359828165203…","indices":[169,192]}]		[]	[]			Boris Johnsons father explains the UN Sustainable Development Great Reset goals in plain English, 40.000.000 Brits… https://t.co/UxJxT4Ees1	26459.0	True	full
1848125	1848125	6048956aeb000b0038d80f87	2021-03-10 09:46:12	[]	[]	Wed Mar 10 09:44:31 +0000 2021	[{"text":"Covid19","indices":[33,41]},{"text":"Pays","indices":[52,57]},{"text":"RhénanieduNordWestphalie","indices":[69,94]},{"text":"collaboration","indices":[139,153]},{"text":"frontaliers","indices":[232,244]}]	[{"url":"https://t.co/mMyIK5mZ5V","expanded_url":"https://bit.ly/3qB9WAe","display_url":"bit.ly/3qB9WAe","indices":[248,271]}]	Voici la mise à jour des mesures #Covid19 dans les #Pays Benelux et #RhénanieduNordWestphalie De bons voisins qui travaillent en étroite #collaboration se partagent des informations, ce qui est e.a essentiel pour nos travailleurs #frontaliers 👉https://t.co/mMyIK5mZ5V 🇧🇪🇳🇱🇱🇺 https://t.co/UVje0qkXq7	1824.0	RT @beneluxunion: Voici la mise à jour des mesures #Covid19 dans les #Pays Benelux et #RhénanieduNordWestphalie De bons voisins qui trava…	799.0	True	full
1848126	1848126	6048956aeb000b0038d80fc7	2021-03-10 09:46:13	[]	[]	Wed Mar 10 03:57:08 +0000 2021	[{"text":"URGENTE","indices":[0,8]},{"text":"Sinopharm","indices":[62,72]}]	[{"url":"https://t.co/SLV9BPcrFV","expanded_url":"https://diariocorreo.pe/edicion/lima/covid-19-universidad-cayetano-heredia-revelo-vacuna-sinopharm-cepa-wuhan-no-muestra-resultados-alentadores-nndc-noticia/","display_url":"diariocorreo.pe/edicion/lima/c…","indices":[129,152]}]	#URGENTE 🔴🚨 Universidad Cayetano Heredia reveló que vacuna de #Sinopharm de la cepa de Wuhan “no muestra resultados alentadores” https://t.co/SLV9BPcrFV	1131583.0	RT @diariocorreo: #URGENTE 🔴🚨 Universidad Cayetano Heredia reveló que vacuna de #Sinopharm de la cepa de Wuhan “no muestra resultados alent…	614.0	True	full
1848127	1848127	6048956aeb000b0038d80fcb	2021-03-10 09:46:13	[]	[]	Wed Mar 10 08:02:57 +0000 2021	[]	[{"url":"https://t.co/UH8h3RITnr","expanded_url":"https://www.theguardian.com/world/2021/mar/10/no-evidence-22bn-test-and-trace-scheme-cut-covid-rates-in-england-say-mps","display_url":"theguardian.com/world/2021/mar…","indices":[256,279]}]	We're crap at understanding big numbers 22 thousand seconds = 6 hours 22 m seconds = 41 days 22 bn seconds = 697 years £22bn is how much money the govt gave to their mates, who achieved nothing, while 120,000 of us died. And they're upping it to £37bn https://t.co/UH8h3RITnr	136190.0	RT @RussInCheshire: We're crap at understanding big numbers 22 thousand seconds = 6 hours 22 m seconds = 41 days 22 bn seconds = 697 years…	1300.0	True	full
1848128	1848128	6048956aeb000b0038d80fd3	2021-03-10 09:46:13	[]	[]	Tue Mar 09 20:32:24 +0000 2021	[]	[{"url":"https://t.co/hJCbuxSHWI","expanded_url":"http://thequeerqueue.com/","display_url":"thequeerqueue.com","indices":[245,268]}]	Queer Queue is proud to share another teaser of an article available on our website on 3/15. Here’s a snippet and the graphics work you’ll find on our site: “The Fall of the Mainstream Queer Icon”. Subscribe to our website via the link below! https://t.co/hJCbuxSHWI https://t.co/Rn9HskGjCD	748.0	RT @QueerQueue: Queer Queue is proud to share another teaser of an article available on our website on 3/15. Here’s a snippet and the graph…	864.0	True	full
1848129	1848129	6048956aeb000b0038d80fd5	2021-03-10 09:46:13	[]	[]	Wed Mar 10 09:28:02 +0000 2021	[]	[{"url":"https://t.co/IuEHGMovhr","expanded_url":"https://www.abc.es/espana/abci-ciudadanos-prepara-mocion-censura-murcia-plan-podria-afectar-castilla-y-leon-y-madrid-202103100940_noticia.html#vca=rrss-inducido&vmc=abc-es&vso=tw&vli=noticia.foto","display_url":"abc.es/espana/abci-ci…","indices":[256,279]}]	Ciudadanos ultima la traición de @InesArrimadas a muchos de sus votantes. Morirán (lo auguran todas las encuestas) matando. @populares espabilad! Ciudadanos prepara una moción de censura en Murcia en un plan que podría afectar a Castilla y León y a Madrid https://t.co/IuEHGMovhr	177315.0	RT @isanseba: Ciudadanos ultima la traición de @InesArrimadas a muchos de sus votantes. Morirán (lo auguran todas las encuestas) matando. @…	4772.0	True	full
1848130	1848130	6048956beb000b0038d80fe1	2021-03-10 09:46:13	[]	[]	Wed Mar 10 09:34:56 +0000 2021	[]	[{"url":"https://t.co/NEhmBwZ508","expanded_url":"http://ow.ly/K1OK50DUWBJ","display_url":"ow.ly/K1OK50DUWBJ","indices":[152,175]}]	Women reported significantly higher anxiety than men at almost every point between 20 March 2020 and 7 February 2021, continuing the pre-pandemic trend https://t.co/NEhmBwZ508 https://t.co/ZNVMlCSvEP	330051.0	RT @ONS: Women reported significantly higher anxiety than men at almost every point between 20 March 2020 and 7 February 2021, continuing t…	58.0	True	full
1848131	1848131	6048956beb000b0038d80feb	2021-03-10 09:46:14	[]	[]	Wed Mar 10 09:46:05 +0000 2021	[]	[{"url":"https://t.co/x73rcoE3ur","expanded_url":"https://trib.al/vmJtE1g","display_url":"trib.al/vmJtE1g","indices":[120,143]}]	Lego books record sales and profit in 2020 as consumers of all ages turned to its iconic toy bricks during the pandemic https://t.co/x73rcoE3ur	7119715.0	RT @business: Lego books record sales and profit in 2020 as consumers of all ages turned to its iconic toy bricks during the pandemic https…	747.0	True	full
1848132	1848132	6048956beb000b0038d80ff1	2021-03-10 09:46:14	[{"text":"WorldBookDay","indices":[113,126]}]	[{"url":"https://t.co/Ca20SFbpLH","expanded_url":"https://www.youtube.com/watch?v=k-gFZmS3ifA","display_url":"youtube.com/watch?v=k-gFZm…","indices":[53,76]}]		[]	[]			The Masked Reader is here.... Say hello to Beaver... https://t.co/Ca20SFbpLH Who do you think's behind the mask?… https://t.co/KZntBwL8W4	2638.0	True	full
1848133	1848133	6048956beb000b0038d8102d	2021-03-10 09:46:14	[]	[]	Wed Mar 10 02:35:27 +0000 2021	[]	[{"url":"https://t.co/UVoMed4rDz","expanded_url":"https://entertain.naver.com/now/read?oid=241&aid=0003098756","display_url":"entertain.naver.com/now/read?oid=2…","indices":[130,153]}]	[UPDATE] MONSTA X Shownu tested negative for COVID-19 He will resume activities as per normal starting today, March 10 Source: https://t.co/UVoMed4rDz https://t.co/py3lT7AkGj	365966.0	RT @theseoulstory: [UPDATE] MONSTA X Shownu tested negative for COVID-19 He will resume activities as per normal starting today, March 10…	3968.0	True	full
1848134	1848134	6048956beb000b0038d81033	2021-03-10 09:46:14	[]	[]	Wed Mar 10 02:39:08 +0000 2021	[{"text":"auspol","indices":[247,254]}]	[{"url":"https://t.co/30k5PbKBl3","expanded_url":"https://thenewdaily.com.au/news/2021/03/10/covid-vaccination-targets-australia/","display_url":"thenewdaily.com.au/news/2021/03/1…","indices":[255,278]}]	In January, the federal government said they wanted 4 million vaccinated by "late March" then changed to "early April" Now, two weeks into the rollout, we're currently at 100,000 We'd need to jab about 140,000 people a day to reach the 4m goal #auspol https://t.co/30k5PbKBl3	31264.0	RT @JoshButler: In January, the federal government said they wanted 4 million vaccinated by "late March" then changed to "early April" No…	5318.0	True	full
1848135	1848135	6048956ceb000b0038d81035	2021-03-10 09:46:14	[]	[]	Wed Mar 10 09:46:00 +0000 2021	[]	[{"url":"https://t.co/xb7Y6RkAhC","expanded_url":"https://www.francetvinfo.fr/replay-radio/8h30-fauvelle-dely/projets-de-vaccin-francais-contre-le-coronavirus-concerts-tests-le-8h30franceinfo-de-gilles-bloch_4308845.html","display_url":"francetvinfo.fr/replay-radio/8…","indices":[106,129]}]	Projets de vaccin français contre le coronavirus, concerts tests... Le "8h30 franceinfo" de Gilles Bloch https://t.co/xb7Y6RkAhC https://t.co/Qwfhfjmloj	1822343.0	RT @franceinfo: Projets de vaccin français contre le coronavirus, concerts tests... Le "8h30 franceinfo" de Gilles Bloch https://t.co/xb7Y…	440.0	True	full
1848136	1848136	6048956ceb000b0038d8103b	2021-03-10 09:46:15	[]	[]	Wed Mar 10 07:38:11 +0000 2021	[]	[{"url":"https://t.co/Ltfgnm31Dv","expanded_url":"https://tkp.at/2021/03/10/rechtsanwaelte-fordern-widerruf-der-astrazeneca-zulassung/","display_url":"tkp.at/2021/03/10/rec…","indices":[253,276]}]	Laut wissenschaftlichen Erkenntnissen besteht für Menschen unter 70 Jahren kein statistisches Todes-Risiko in Folge einer Covid-19 Erkrankung.Die Beurteilung des Nutzen-Risiko-Verhältnisses ist negativ wegen der bekannten Todesfälle und Nebenwirkungen. https://t.co/Ltfgnm31Dv	2308.0	RT @pfmayer: Laut wissenschaftlichen Erkenntnissen besteht für Menschen unter 70 Jahren kein statistisches Todes-Risiko in Folge einer Covi…	15.0	True	full
1848137	1848137	6048956ceb000b0038d81055	2021-03-10 09:46:15	[]	[]	Wed Mar 10 09:07:13 +0000 2021	[]	[{"url":"https://t.co/PJna3Nxjfu","expanded_url":"https://abcn.ws/38qWcBR","display_url":"abcn.ws/38qWcBR","indices":[178,201]}]	The first-of-its-kind test for detecting whether someone was infected with COVID-19 in the past — using the body's T-cells — has been granted emergency authorization by the FDA. https://t.co/PJna3Nxjfu	16568870.0	RT @ABC: The first-of-its-kind test for detecting whether someone was infected with COVID-19 in the past — using the body's T-cells — has b…	531.0	True	full
1848138	1848138	6048956ceb000b0038d81057	2021-03-10 09:46:15	[]	[]	Wed Mar 10 00:36:55 +0000 2021	[]	[{"url":"https://t.co/kPDnxUbPwY","expanded_url":"https://www.abc.net.au/news/2018-07-30/asylum-seeker-hamid-khazaei-coronial-inquest-death-preventable/10050512","display_url":"abc.net.au/news/2018-07-3…","indices":[255,278]}]	With news Health Minister Greg Hunt is in hospital being treated for a leg infection, I can’t help thinking of refugee Hamid Khazaei who died in detention on Manus for the same thing. The Aust govt failed to give him the medical care he needed so he died https://t.co/kPDnxUbPwY	171989.0	RT @sarahinthesen8: With news Health Minister Greg Hunt is in hospital being treated for a leg infection, I can’t help thinking of refugee…	203.0	True	full
1848139	1848139	6048956ceb000b0038d8105d	2021-03-10 09:46:15	[]	[]	Wed Mar 10 09:35:56 +0000 2021	[{"text":"LeaveNoOneBehind","indices":[249,266]}]	[{"url":"https://t.co/JdJwrixNnD","expanded_url":"https://www.theguardian.com/uk-news/2021/mar/09/how-manchester-is-reaching-the-homeless-with-covid-vaccinations","display_url":"theguardian.com/uk-news/2021/m…","indices":[225,248]}]	'Is there a role for community vaccinators? Absolutely. We need to reach people where they are. We've got a massive duty of care to enable that'. @jqjasonkew So glad to see that Urban Villiage @uvmp1 is doing just that 👏➡️ https://t.co/JdJwrixNnD #LeaveNoOneBehind 3/3 https://t.co/akRyQFTdWK	2557.0	RT @Kaleidoscope68: 'Is there a role for community vaccinators? Absolutely. We need to reach people where they are. We've got a massive dut…	1049.0	True	full
1848140	1848140	6048956ceb000b0038d8106d	2021-03-10 09:46:15	[]	[]	Tue Mar 09 13:20:00 +0000 2021	[]	[{"url":"https://t.co/ptI1YepZbc","expanded_url":"https://trib.al/IddCKOE","display_url":"trib.al/IddCKOE","indices":[179,202]}]	🇮🇱With 5 million vaccinated, Israel is starting to give jabs to Palestinian laborers who work in its territories. The country is leading the world with 97.2 doses per 100 people https://t.co/ptI1YepZbc https://t.co/T44lTJOYe2	1252724.0	RT @Quicktake: 🇮🇱With 5 million vaccinated, Israel is starting to give jabs to Palestinian laborers who work in its territories. The count…	999.0	True	full
1848141	1848141	6048956ceb000b0038d8107f	2021-03-10 09:46:15	[]	[]	Wed Mar 10 08:26:55 +0000 2021	[]	[{"url":"https://t.co/iO4Iq9fgWq","expanded_url":"https://www.eldiario.es/madrid/sanitarios-madrid-huelga-indefinida-centros-salud-no-trabajar-condiciones_1_7290520.html","display_url":"eldiario.es/madrid/sanitar…","indices":[146,169]}]	Ni una pandemia ha sido capaz de desviar al PP de su hoja de ruta de desmantelar la Atención Primaria. Abandono, maltrato y promesas incumplidas. https://t.co/iO4Iq9fgWq	69970.0	RT @Monica_Garcia_G: Ni una pandemia ha sido capaz de desviar al PP de su hoja de ruta de desmantelar la Atención Primaria. Abandono, maltr…	256.0	True	full
1848142	1848142	6048956ceb000b0038d8108d	2021-03-10 09:46:15	[]	[]	Wed Mar 10 09:35:28 +0000 2021	[]	[{"url":"https://t.co/VJErxeh1oZ","expanded_url":"https://www.medrxiv.org/content/10.1101/2021.02.26.21252512v1.full","display_url":"medrxiv.org/content/10.110…","indices":[257,280]}]	It would take 5 days for lockdown to have an effect because people who have already caught it will develop symptoms after 5 days regardless. Here are the periods for which lockdowns could have had an effect overlaid on a graph of when people had symptoms. https://t.co/VJErxeh1oZ https://t.co/w6CfSmwl8d	46452.0	RT @ClareCraigPath: It would take 5 days for lockdown to have an effect because people who have already caught it will develop symptoms aft…	217.0	True	full
1848143	1848143	6048956deb000b0038d8109f	2021-03-10 09:46:15	[]	[{"url":"https://t.co/RvSltCCRUu","expanded_url":"https://foronoticioso.com/fnpr/salud-reporto-1-muerte-por-covid-19-58-casos-confirmados-14-casos-probables-adicionales-y-206-casos-sospechosos/","display_url":"foronoticioso.com/fnpr/salud-rep…","indices":[115,138]}]		[]	[]			Salud reportó 1 muerte por COVID-19; 58 casos confirmados, 14 casos probables adicionales y 206 casos sospechosos… https://t.co/hRsMO8D0we	21265.0	True	full
1848144	1848144	6048956deb000b0038d810b3	2021-03-10 09:46:16	[]	[]	Wed Mar 10 08:19:40 +0000 2021	[{"text":"Omowestunisexstore","indices":[79,98]}]	[{"url":"https://t.co/8X2etxZhyY","expanded_url":"http://Wa.me/2347069542188","display_url":"Wa.me/2347069542188","indices":[150,173]}]	Help me Retweet my market to my customer on your TL, and come Patronize me 🙏🙏🙏 #Omowestunisexstore Frame1 20,000 Frame2&amp;3 15,000 Frame4 37,000 https://t.co/8X2etxZhyY Nationwide Delivery 🚚🚚 Location: Ibadan Always available at your doorstep 🙏🙏🙏 @RadioPaparazi https://t.co/1n31Py7Gzl	11559.0	RT @Omo_West12: Help me Retweet my market to my customer on your TL, and come Patronize me 🙏🙏🙏 #Omowestunisexstore Frame1 20,000 Frame2&amp;3…	4464.0	True	full
1848145	1848145	6048956deb000b0038d810b9	2021-03-10 09:46:16	[]	[]	Wed Mar 10 09:07:15 +0000 2021	[{"text":"Airdrop","indices":[223,231]},{"text":"bnb","indices":[232,236]},{"text":"bsc","indices":[237,241]},{"text":"btc","indices":[242,246]},{"text":"Binance","indices":[247,255]},{"text":"DeFi","indices":[256,261]},{"text":"NarutoSwap","indices":[262,273]}]	[{"url":"https://t.co/abBdGJrd0X","expanded_url":"https://narutoswap.com/airdrop","display_url":"narutoswap.com/airdrop","indices":[49,72]}]	NarutoSwap🍥/AIRDROP ($100) 🎁 Get airdrop here: https://t.co/abBdGJrd0X 15% Of Total supply distribution for new community. Follow US: @NarutoSwap 🍥 ✅-Retweet This Post ✅-Tag &amp; Invite Your Friend ✅-Follow All Task #Airdrop #bnb #bsc #btc #Binance #DeFi #NarutoSwap https://t.co/cUOkxiTOCZ	188.0	RT @NarutoSwap: NarutoSwap🍥/AIRDROP ($100) 🎁 Get airdrop here: https://t.co/abBdGJrd0X 15% Of Total supply distribution for new communit…	7.0	True	full
1848146	1848146	6048956deb000b0038d810c9	2021-03-10 09:46:16	[{"text":"outage","indices":[20,27]},{"text":"GrandeCommunications","indices":[35,56]},{"text":"Texas","indices":[60,66]},{"text":"GrandeCommunications","indices":[171,192]},{"text":"GrandeCommunicationsdown","indices":[193,218]}]	[{"url":"https://t.co/DWSFIrxa1L","expanded_url":"https://get.fing.com?utm_source=alert&utm_medium=twitter&utm_campaign=dropdetect","display_url":"get.fing.com/?utm_source=al…","indices":[146,169]}]		[]	[]			✅ Moderate Internet #outage ended: #GrandeCommunications in #Texas since 3:15 AM resolved after 25 min. 🇺🇸 Get not… https://t.co/ivCnX6K2NR	15969.0	True	full
1848147	1848147	6048956deb000b0038d810cb	2021-03-10 09:46:16	[{"text":"AdolescentMentalHealth","indices":[33,56]}]	[{"url":"https://t.co/7IPzRtFV6u","expanded_url":"https://jamanetwork.com/journals/jamapediatrics/fullarticle/2775249","display_url":"jamanetwork.com/journals/jamap…","indices":[216,239]}]		[]	[]			Glad to contribute to a paper re #AdolescentMentalHealth in Wuhan, China during COVID published in @JAMAPediatrics… https://t.co/GExBuyrpH2	558.0	True	full
1848148	1848148	6048956deb000b0038d810d1	2021-03-10 09:46:16	[]	[]	Wed Mar 10 08:13:02 +0000 2021	[{"text":"TribuneScientifique","indices":[31,51]}]	[{"url":"https://t.co/I88DiVBL21","expanded_url":"http://ctiapchcholet.blogspot.com/2021/03/lettre-ouverte-vaccination-des.html","display_url":"ctiapchcholet.blogspot.com/2021/03/lettre…","indices":[259,282]}]	1/7 Dr @amine_umlil: LE RETOUR #TribuneScientifique 🧐 NOUVELLE LETTRE adressée aux 7 Ordres des Médecins, Pharmaciens, Chirurgiens-Dentistes, Sages-Femmes, Infirmiers, Masseurs-Kinésithérapeutes, Pédicures-Podologues, cc @EmmanuelMacron @JeanCASTEX &amp;Cie https://t.co/I88DiVBL21	28498.0	RT @CaudeHenrion: 1/7 Dr @amine_umlil: LE RETOUR #TribuneScientifique 🧐 NOUVELLE LETTRE adressée aux 7 Ordres des Médecins, Pharmaciens, Ch…	107.0	True	full
1848149	1848149	6048956deb000b0038d810e5	2021-03-10 09:46:16	[]	[]	Wed Mar 10 08:58:00 +0000 2021	[]	[{"url":"https://t.co/GUfN3FP7w0","expanded_url":"https://bit.ly/2PSKauV","display_url":"bit.ly/2PSKauV","indices":[151,174]}]	VIDEO | Otra vez la persecución al Grupo Indalo: extraño episodio con uno de sus accionistas y policías de la Ciudad de civil en el barrio de Recoleta https://t.co/GUfN3FP7w0 https://t.co/9VZrV3niAA	2822104.0	RT @C5N: VIDEO | Otra vez la persecución al Grupo Indalo: extraño episodio con uno de sus accionistas y policías de la Ciudad de civil en e…	93.0	True	full
1848150	1848150	6048956deb000b0038d810eb	2021-03-10 09:46:16	[]	[]	Wed Mar 10 09:00:01 +0000 2021	[{"text":"SΣT","indices":[24,28]},{"text":"WOODZ_SΣT_D5","indices":[108,121]},{"text":"WOODZ","indices":[234,240]},{"text":"조승연","indices":[241,245]},{"text":"FEEL_LIKE","indices":[246,256]}]	[{"url":"https://t.co/TsWAfYjSCH","expanded_url":"http://youtu.be/o_-AjfTYNQU","display_url":"youtu.be/o_-AjfTYNQU","indices":[169,192]},{"url":"https://t.co/uVQ3XF5VmX","expanded_url":"https://youtu.be/1yZTc56CpV8","display_url":"youtu.be/1yZTc56CpV8","indices":[209,232]}]	❤️WOODZ D-5 COUNTDOWN🖤 #SΣT COMING SOON 🗓21.03.15 ⏰6 PM KST Are you ready for the AOTY?! It's now exactly #WOODZ_SΣT_D5 to the release! [🔜200K] FEEL LIKE MV Teaser ▶️https://t.co/TsWAfYjSCH Album Medley ▶️https://t.co/uVQ3XF5VmX #WOODZ #조승연 #FEEL_LIKE @c_woodzofficial https://t.co/dFVZmbs2V1	12377.0	RT @CSY_INTL: ❤️WOODZ D-5 COUNTDOWN🖤 #SΣT COMING SOON 🗓21.03.15 ⏰6 PM KST Are you ready for the AOTY?! It's now exactly #WOODZ_SΣT_D5 to…	419.0	True	full
1848151	1848151	6048956deb000b0038d810ed	2021-03-10 09:46:16	[]	[]	Wed Mar 10 08:19:40 +0000 2021	[{"text":"Omowestunisexstore","indices":[79,98]}]	[{"url":"https://t.co/8X2etxZhyY","expanded_url":"http://Wa.me/2347069542188","display_url":"Wa.me/2347069542188","indices":[150,173]}]	Help me Retweet my market to my customer on your TL, and come Patronize me 🙏🙏🙏 #Omowestunisexstore Frame1 20,000 Frame2&amp;3 15,000 Frame4 37,000 https://t.co/8X2etxZhyY Nationwide Delivery 🚚🚚 Location: Ibadan Always available at your doorstep 🙏🙏🙏 @RadioPaparazi https://t.co/1n31Py7Gzl	11559.0	RT @Omo_West12: Help me Retweet my market to my customer on your TL, and come Patronize me 🙏🙏🙏 #Omowestunisexstore Frame1 20,000 Frame2&amp;3…	10298.0	True	full
1848152	1848152	6048956deb000b0038d810f1	2021-03-10 09:46:16	[]	[]	Wed Mar 10 01:00:30 +0000 2021	[{"text":"UnseatMikeLee","indices":[168,182]}]	[{"url":"https://t.co/xhQn5EjamB","expanded_url":"https://secure.actblue.com/donate/austin-searle","display_url":"secure.actblue.com/donate/austin-…","indices":[189,212]}]	We are on our path to reaching $2,000 by the end of March. Can we reach $100 by Midnight MT? Only $30 more to go! Can you pitch in $15 or more right now? Contribute to #UnseatMikeLee here: https://t.co/xhQn5EjamB	12228.0	RT @AustinTSearle: We are on our path to reaching $2,000 by the end of March. Can we reach $100 by Midnight MT? Only $30 more to go! Can yo…	29029.0	True	full
1848153	1848153	6048956deb000b0038d810f5	2021-03-10 09:46:16	[]	[{"url":"https://t.co/KtOmJmCsmF","expanded_url":"https://www.20minutes.fr/monde/2995187-20210310-vaccination-autriche-lot-astrazeneca-mis-rebut-precaution-apres-deces-infirmiere","display_url":"20minutes.fr/monde/2995187-…","indices":[81,104]},{"url":"https://t.co/v7PPiZXSol","expanded_url":"https://opr.as/share","display_url":"opr.as/share","indices":[126,149]}]		[]	[]			Un lot d'AstraZeneca mis au rebut par précaution après le décès d'une infirmière https://t.co/KtOmJmCsmF Actualité… https://t.co/Myh5ItgP6R	205.0	True	full
1848154	1848154	6048956deb000b0038d810f7	2021-03-10 09:46:16	[{"text":"LNG","indices":[31,35]},{"text":"earn","indices":[50,55]},{"text":"place","indices":[60,66]},{"text":"energy","indices":[74,81]},{"text":"carbon","indices":[104,111]},{"text":"cost","indices":[120,125]},{"text":"environmental","indices":[127,141]},{"text":"investment","indices":[142,153]},{"text":"gas","indices":[154,158]}]	[{"url":"https://t.co/sxbnc1JbQe","expanded_url":"https://tinyurl.com/4s747vrc","display_url":"tinyurl.com/4s747vrc","indices":[161,184]}]		[]	[]			.@WoodsideEnergy has said that #LNG would have to #earn its #place in the #energy mix by being both low #carbon and… https://t.co/DIy68d2yk2	3604.0	True	full
1848155	1848155	6048956eeb000b0038d81115	2021-03-10 09:46:17	[]	[]	Wed Mar 10 08:44:00 +0000 2021	[]	[{"url":"https://t.co/m9xbST2Go6","expanded_url":"https://www.wndu.com/2021/03/09/passenger-coughs-on-uber-driver-steals-his-phone-and-mask-in-attack-caught-on-video/?utm_source=twitter&utm_medium=social&utm_campaign=snd&utm_content=wndu","display_url":"wndu.com/2021/03/09/pas…","indices":[141,164]}]	CAUGHT ON CAMERA: Video shows an Uber driver being harassed and assaulted after he refused three passengers service in a dispute over masks. https://t.co/m9xbST2Go6	79575.0	RT @WNDU: CAUGHT ON CAMERA: Video shows an Uber driver being harassed and assaulted after he refused three passengers service in a dispute…	203.0	True	full
1848156	1848156	6048956eeb000b0038d8111b	2021-03-10 09:46:17	[]	[]	Thu Mar 04 08:23:18 +0000 2021	[]	[{"url":"https://t.co/i5ZLIxrzyA","expanded_url":"https://youtu.be/OqOk2qyIKac","display_url":"youtu.be/OqOk2qyIKac","indices":[211,234]}]	Maharashtra Education minister says it takes 1.5 to 2 months to distribute question papers in all the centres so it's difficult to change anything Waah If she was aware about it and covid is still not gone https://t.co/i5ZLIxrzyA	81165.0	RT @anubha1812: Maharashtra Education minister says it takes 1.5 to 2 months to distribute question papers in all the centres so it's diffi…	0.0	True	full
1848157	1848157	6048956eeb000b0038d81121	2021-03-10 09:46:17	[]	[]	Wed Mar 10 08:02:57 +0000 2021	[]	[{"url":"https://t.co/UH8h3RITnr","expanded_url":"https://www.theguardian.com/world/2021/mar/10/no-evidence-22bn-test-and-trace-scheme-cut-covid-rates-in-england-say-mps","display_url":"theguardian.com/world/2021/mar…","indices":[256,279]}]	We're crap at understanding big numbers 22 thousand seconds = 6 hours 22 m seconds = 41 days 22 bn seconds = 697 years £22bn is how much money the govt gave to their mates, who achieved nothing, while 120,000 of us died. And they're upping it to £37bn https://t.co/UH8h3RITnr	136190.0	RT @RussInCheshire: We're crap at understanding big numbers 22 thousand seconds = 6 hours 22 m seconds = 41 days 22 bn seconds = 697 years…	105.0	True	full
1848158	1848158	6048956eeb000b0038d81133	2021-03-10 09:46:17	[{"text":"COVID19","indices":[60,68]},{"text":"COVID19Vaccination","indices":[243,262]}]	[{"url":"https://t.co/jg3YYKztr9","expanded_url":"http://oe.cd/vaccines","display_url":"oe.cd/vaccines","indices":[219,242]}]		[]	[]			Imagine a future where everyone has been inoculated against #COVID19... This is what we're all working towards –… https://t.co/L6VeCH2QiK	650242.0	True	full
1848159	1848159	6048956eeb000b0038d81135	2021-03-10 09:46:17	[]	[{"url":"https://t.co/Gx9bT83BDp","expanded_url":"http://www.faz.net/aktuell/politik/ausland/corona-politik-asien-kann-es-besser-17234152.html","display_url":"faz.net/aktuell/politi…","indices":[156,179]}]		[]	[]			Eine bittere Erkenntnis nach einem Jahr in der Pandemie lautet: In dieser globalen Krise liegen die Entwicklungslän… https://t.co/fUIYHAE2Sw	61517.0	True	full
1848160	1848160	6048956eeb000b0038d81137	2021-03-10 09:46:17	[]	[]	Wed Mar 10 01:15:19 +0000 2021	[]	[{"url":"https://t.co/lR4OFpR0BU","expanded_url":"https://www12.senado.leg.br/noticias/materias/2021/03/09/senado-vai-debater-tratamento-profilatico-contra-covid-19?utm_medium=share-button&utm_source=twitter","display_url":"www12.senado.leg.br/noticias/mater…","indices":[249,272]}]	O @SenadoFederal aprovou, na sessão remota de hoje, um requerimento de nossa autoria, apoiado por outros senadores, que prevê a realização de uma sessão de debate para tratar do tratamento preventivo/precoce da covid-19 com diversos especialistas. https://t.co/lR4OFpR0BU	21523.0	RT @EduGiraoOficial: O @SenadoFederal aprovou, na sessão remota de hoje, um requerimento de nossa autoria, apoiado por outros senadores, qu…	3415.0	True	full
1848161	1848161	6048956eeb000b0038d81145	2021-03-10 09:46:17	[{"text":"PremRawat","indices":[13,23]},{"text":"timelesstoday","indices":[24,38]},{"text":"peaceispossible","indices":[39,55]},{"text":"peacemakers","indices":[56,68]},{"text":"wordsofpeace","indices":[69,82]},{"text":"inspirational","indices":[83,97]},{"text":"inspired","indices":[98,107]},{"text":"peaceiswithinyou","indices":[108,125]},{"text":"KnowThyself","indices":[126,138]},{"text":"wopg",…	[{"url":"https://t.co/bF8ruIZC3b","expanded_url":"https://youtu.be/au2Ekb8S4lE","display_url":"youtu.be/au2Ekb8S4lE","indices":[253,276]}]		[]	[]			Prem Rawat #PremRawat #timelesstoday #peaceispossible #peacemakers #wordsofpeace #inspirational #inspired… https://t.co/GEbIp0RqCe	1204.0	True	full
1848162	1848162	6048956feb000b0038d81151	2021-03-10 09:46:17	[{"text":"FridayLivestream","indices":[82,99]},{"text":"SB19WhatMV1Million","indices":[119,138]},{"text":"SB19","indices":[139,144]}]	[{"url":"https://t.co/iJymxQD3r2","expanded_url":"https://youtu.be/OAww-qrSnPs","display_url":"youtu.be/OAww-qrSnPs","indices":[30,53]}]		[]	[]			STREAM SB19 WHAT❓MV 15 Link: https://t.co/iJymxQD3r2 REQUEST @SB19Official @MTV #FridayLivestream STREAM SB19WH… https://t.co/OU0eiXbJTN	475.0	True	full
1848163	1848163	6048956feb000b0038d81159	2021-03-10 09:46:17	[]	[]	Tue Mar 09 15:35:20 +0000 2021	[]	[{"url":"https://t.co/yys7kNWCew","expanded_url":"http://greater.jobs","display_url":"greater.jobs","indices":[17,40]}]	❗IMPORTANT❗ The https://t.co/yys7kNWCew website will be down for maintenance from 6pm, 11/03 - 9am, 15/03. During this time, you'll be unable to access your candidate account or view/apply for any vacancies. We apologise for any inconvenience caused. https://t.co/YVuUsveuOl	2839.0	RT @greater_jobs: ❗IMPORTANT❗ The https://t.co/yys7kNWCew website will be down for maintenance from 6pm, 11/03 - 9am, 15/03. During this…	191.0	True	full
1848164	1848164	6048956feb000b0038d81165	2021-03-10 09:46:18	[]	[]	Wed Mar 10 09:01:24 +0000 2021	[]	[{"url":"https://t.co/OHurK4nL0G","expanded_url":"https://www.mscbs.gob.es/profesionales/saludPublica/ccayes/alertasActual/nCov/documentos/COVID19_Medidas_centros_educativos_Curso_2020_2021.pdf","display_url":"mscbs.gob.es/profesionales/…","indices":[238,261]}]	Aunque @sanidadgob se quede muy corta en la manera de expresarse podéis leerlo íntegramente aquí 👇 Versión 08-02-20211 MEDIDAS DE PREVENCIÓN, HIGIENE Y PROMOCIÓN DE LA SALUD FRENTE A COVID-19PARA CENTROS EDUCATIVOS EN EL CURSO 2020-2021 https://t.co/OHurK4nL0G https://t.co/WpxmIoJTvY	474.0	RT @richi08223: Aunque @sanidadgob se quede muy corta en la manera de expresarse podéis leerlo íntegramente aquí 👇 Versión 08-02-20211 MEDI…	728.0	True	full
1848165	1848165	6048956feb000b0038d81167	2021-03-10 09:46:18	[]	[]	Wed Mar 10 00:28:04 +0000 2021	[{"text":"Usdaw","indices":[65,71]},{"text":"Government","indices":[85,96]},{"text":"FreedomFromFear","indices":[114,130]}]	[{"url":"https://t.co/zaWpogzWNQ","expanded_url":"https://www.usdaw.org.uk/About-Us/News/2021/Mar/8-in-10-shopworkers-say-abuse-has-worsened-during","display_url":"usdaw.org.uk/About-Us/News/…","indices":[131,154]}]	8 in 10 shopworkers say abuse has worsened during the pandemic – #Usdaw calls on the #Government to protect staff #FreedomFromFear https://t.co/zaWpogzWNQ	11285.0	RT @UsdawUnion: 8 in 10 shopworkers say abuse has worsened during the pandemic – #Usdaw calls on the #Government to protect staff #FreedomF…	169.0	True	full
1848166	1848166	6048956feb000b0038d8116b	2021-03-10 09:46:18	[]	[]	Wed Mar 10 03:12:59 +0000 2021	[{"text":"CooperativaEnCasa","indices":[166,184]}]	[{"url":"https://t.co/i9jGykRESh","expanded_url":"https://bit.ly/2PSuVSJ","display_url":"bit.ly/2PSuVSJ","indices":[185,208]}]	Colegio Médico pidió cerrar las fronteras "para todos los países" ante variantes del coronavirus: "Puede gatillar una pandemia paralela a la que ya hemos enfrentado" #CooperativaEnCasa https://t.co/i9jGykRESh https://t.co/IuOgFAwm7I	3011926.0	RT @Cooperativa: Colegio Médico pidió cerrar las fronteras "para todos los países" ante variantes del coronavirus: "Puede gatillar una pand…	60.0	True	full
1848167	1848167	6048956feb000b0038d81177	2021-03-10 09:46:18	[]	[{"url":"https://t.co/4KHHKgDgaX","expanded_url":"https://www.elmundo.es/ciencia-y-salud/salud/2021/03/10/6048572afc6c83ce308b45e9.html","display_url":"elmundo.es/ciencia-y-salu…","indices":[231,254]}]		[]	[]			Huelga de los Centros de Salud, llevan 1 año sin apenas atender a los enfermos y ahora HUELGA Coronavirus España ho… https://t.co/Ol04Jt4zIa	2115.0	True	full
1848168	1848168	6048956feb000b0038d81193	2021-03-10 09:46:18	[]	[]	Wed Mar 10 09:46:07 +0000 2021	[{"text":"LBCI","indices":[64,69]},{"text":"LBCINews","indices":[70,79]},{"text":"LBCILebanon","indices":[80,92]},{"text":"kookv","indices":[93,99]},{"text":"gokhanozbolattutuklansin","indices":[100,125]},{"text":"Dubai","indices":[126,132]},{"text":"stayspace","indices":[133,143]},{"text":"spamdeculos","indices":[144,156]},{"text":"anime","indices":[157,163]},{"text":"mirackandili","indices":[16…	[{"url":"https://t.co/09ffpJn3fU","expanded_url":"https://gkdesk.com/2021/03/09/10-numbers-adorning-the-serie-a-tour/","display_url":"gkdesk.com/2021/03/09/10-…","indices":[39,62]}]	10 numbers adorning the Serie A Tour👇👇 https://t.co/09ffpJn3fU #LBCI #LBCINews #LBCILebanon #kookv #gokhanozbolattutuklansin #Dubai #stayspace #spamdeculos #anime #mirackandili #bringthetea #Corona #CHUANG2021 #XiaoZhan https://t.co/fStibd9tWn	18.0	RT @ahkqqaucpbm: 10 numbers adorning the Serie A Tour👇👇 https://t.co/09ffpJn3fU #LBCI #LBCINews #LBCILebanon #kookv #gokhanozbolattutuklan…	18.0	True	full
1848169	1848169	6048956feb000b0038d81197	2021-03-10 09:46:18	[]	[{"url":"https://t.co/HrMxFInM81","expanded_url":"https://praza.gal/falase?de=b8f3b846-c34a-4a61-8b15-df9b077615e7","display_url":"praza.gal/falase?de=b8f3…","indices":[224,247]}]		[]	[]			A Xunta varía as restricións por concellos anunciadas a pasada noite e, finalmente, dende o vindeiro venres Mos e C… https://t.co/NbzurghQ02	27207.0	True	full
1848170	1848170	6048956feb000b0038d81199	2021-03-10 09:46:18	[]	[]	Wed Mar 10 07:48:02 +0000 2021	[]	[{"url":"https://t.co/Ys8BuQBKNG","expanded_url":"http://bit.ly/38lQq4D","display_url":"bit.ly/38lQq4D","indices":[143,166]}]	Covid hero: Airport employee who 'filmed and shared' video of a Chinese plane landing in Nairobi yet to resume work a year after court order https://t.co/Ys8BuQBKNG https://t.co/eQEk7cYnlo	2822665.0	RT @ntvkenya: Covid hero: Airport employee who 'filmed and shared' video of a Chinese plane landing in Nairobi yet to resume work a year af…	844.0	True	full
1848171	1848171	6048956feb000b0038d8119b	2021-03-10 09:46:18	[]	[]	Wed Mar 10 05:58:05 +0000 2021	[]	[{"url":"https://t.co/To2Pp1xH3j","expanded_url":"https://www.europe1.fr/societe/info-europe-1-les-demandes-de-formations-professionnelles-explosent-avec-le-covid-19-4030370","display_url":"europe1.fr/societe/info-e…","indices":[121,144]}]	Les demandes de formations professionnelles explosent avec le Covid-19 et en tête les formations en compta avec +103% 🔥🤯 https://t.co/To2Pp1xH3j	2326.0	RT @RaphaelMadar: Les demandes de formations professionnelles explosent avec le Covid-19 et en tête les formations en compta avec +103% 🔥🤯…	735.0	True	full
1848172	1848172	60489570eb000b0038d811c1	2021-03-10 09:46:19	[]	[{"url":"https://t.co/QKLx7DCh3d","expanded_url":"https://www.youtube.com/watch?v=Op8_alNrQkk","display_url":"youtube.com/watch?v=Op8_al…","indices":[181,204]}]		[]	[]			Hoy me ha venido a la cabeza este tema de mi adolescencia, @ElChojin_net. Con el coronavirus tiene más sentido que… https://t.co/mwYKtrupHD	231.0	True	full
1848173	1848173	60489570eb000b0038d811d1	2021-03-10 09:46:19	[]	[]	Wed Mar 10 09:46:04 +0000 2021	[{"text":"COVID19","indices":[45,53]},{"text":"SinDieta123","indices":[54,66]},{"text":"Curiosidades","indices":[67,80]}]	[{"url":"https://t.co/SBn5S0GZqa","expanded_url":"https://www.health.harvard.edu/heart-health/7-ways-to-reduce-stress-and-keep-blood-pressure-down?utm_content=buffera1f49&utm_medium=social&utm_source=linkedin&utm_campaign=buffer","display_url":"health.harvard.edu/heart-health/7…","indices":[96,119]}]	7 maneras de reducir el estrés en tiempos de #COVID19 #SinDieta123 #Curiosidades @HarvardHealth https://t.co/SBn5S0GZqa https://t.co/Z7CGl0K6Yu	390.0	RT @SinDieta123: 7 maneras de reducir el estrés en tiempos de #COVID19 #SinDieta123 #Curiosidades @HarvardHealth https://t.co/SBn5S0GZqa ht…	170.0	True	full
1848174	1848174	60489570eb000b0038d811db	2021-03-10 09:46:19	[]	[]	Tue Mar 09 14:40:58 +0000 2021	[{"text":"Radioestadio","indices":[100,113]},{"text":"PrimeraIberdrola","indices":[114,131]}]	[{"url":"https://t.co/SMU7ZNZtnH","expanded_url":"https://www.realbetisbalompie.es/noticias/feminas/el-real-betis-feminas-volvera-a-abrir-sus-puertas-a-los-beticos-25515","display_url":"realbetisbalompie.es/noticias/femin…","indices":[134,157]}]	🔺El @RealBetisFem anuncia que a abrirá sus puertas al público en el partido ante el @UDGTenerife!! #Radioestadio #PrimeraIberdrola https://t.co/SMU7ZNZtnH	103470.0	RT @Radioestadio: 🔺El @RealBetisFem anuncia que a abrirá sus puertas al público en el partido ante el @UDGTenerife!! #Radioestadio #Primer…	73.0	True	full
1848175	1848175	60489570eb000b0038d811e9	2021-03-10 09:46:19	[]	[]	Tue Mar 09 14:53:24 +0000 2021	[{"text":"Islam","indices":[208,214]},{"text":"Muslims","indices":[215,223]},{"text":"America","indices":[224,232]}]	[{"url":"https://t.co/vlbLLIPFGq","expanded_url":"https://www.alhakam.org/hazrat-musleh-e-mauds-american-dream/","display_url":"alhakam.org/hazrat-musleh-…","indices":[234,257]}]	"When America presents its heart and soul to the Holy Prophet Muhammad (sa), then will we consider that America has accepted Islam.” - Hazrat Musleh-e-Maud (ra) @TrueIslamUSA @lajnamediausa @MuslimYouthUSA #Islam #Muslims #America https://t.co/vlbLLIPFGq	12274.0	RT @AlHakamWeekly: "When America presents its heart and soul to the Holy Prophet Muhammad (sa), then will we consider that America has acce…	482.0	True	full
1848176	1848176	60489571eb000b0038d81213	2021-03-10 09:46:19	[]	[]	Wed Mar 10 09:27:09 +0000 2021	[]	[{"url":"https://t.co/C5YyAGGq61","expanded_url":"https://tapnewswire.com/2021/03/if-you-die-from-vaccine-your-life-insurance-wont-pay-as-its-an-experimental-vaccine/","display_url":"tapnewswire.com/2021/03/if-you…","indices":[155,178]}]	If you die from Coronavirus ‘vaccine’, your life insurance won’t pay as it’s an ‘experimental medical intervention’ show this to the normies, retweet this https://t.co/C5YyAGGq61	1323.0	RT @covid_500: If you die from Coronavirus ‘vaccine’, your life insurance won’t pay as it’s an ‘experimental medical intervention’ show thi…	611.0	True	full
1848177	1848177	60489571eb000b0038d8121f	2021-03-10 09:46:20	[{"text":"ICE365TechFutures","indices":[16,34]}]	[{"url":"https://t.co/v9DykuLfKh","expanded_url":"https://igamingbusiness.com/ulrik-bengtsson-on-the-role-of-tech-in-william-hills-global-expansion/","display_url":"igamingbusiness.com/ulrik-bengtsso…","indices":[239,262]}]		[]	[]			First up in the #ICE365TechFutures content we have an interview with @WilliamHill chief executive Ulrik Bengtsson.… https://t.co/bVbVN7T5p9	16342.0	True	full
1848178	1848178	60489571eb000b0038d81221	2021-03-10 09:46:20	[]	[]	Wed Mar 10 09:35:28 +0000 2021	[]	[{"url":"https://t.co/VJErxeh1oZ","expanded_url":"https://www.medrxiv.org/content/10.1101/2021.02.26.21252512v1.full","display_url":"medrxiv.org/content/10.110…","indices":[257,280]}]	It would take 5 days for lockdown to have an effect because people who have already caught it will develop symptoms after 5 days regardless. Here are the periods for which lockdowns could have had an effect overlaid on a graph of when people had symptoms. https://t.co/VJErxeh1oZ https://t.co/w6CfSmwl8d	46452.0	RT @ClareCraigPath: It would take 5 days for lockdown to have an effect because people who have already caught it will develop symptoms aft…	381.0	True	full
1848179	1848179	60489571eb000b0038d81229	2021-03-10 09:46:20	[]	[]	Wed Mar 10 06:50:08 +0000 2021	[{"text":"Answer900by3","indices":[224,237]}]	[{"url":"https://t.co/2HqohyLKwN","expanded_url":"https://youtu.be/i5Ww9gdT1tY","display_url":"youtu.be/i5Ww9gdT1tY","indices":[199,222]}]	I think @zoo_bear just received sacred urine prasad from @dhruv_rathee. Its finding expression as a dirty campaign against @sadhguru. Those who know/don't know who is @zoo_bear, please watch this👇👇 https://t.co/2HqohyLKwN #Answer900by3	143253.0	RT @StringReveals: I think @zoo_bear just received sacred urine prasad from @dhruv_rathee. Its finding expression as a dirty campaign again…	88.0	True	full
1848180	1848180	60489571eb000b0038d81227	2021-03-10 09:46:20	[]	[]	Wed Mar 10 09:15:00 +0000 2021	[{"text":"Covid19","indices":[98,106]}]	[{"url":"https://t.co/2mOgns2YgG","expanded_url":"http://cpwop.org.uk/what-we-do/projects-and-publications/covid-19-vcse-organisation-responses/","display_url":"cpwop.org.uk/what-we-do/pro…","indices":[226,249]}]	➡️@ncvo @trentuni and @sheffhallamuni are conducting the largest UK study exploring the impact of #Covid19 on civil society orgs. The latest round to the survey is now open: the more orgs complete this, the more impact it has https://t.co/2mOgns2YgG	30236.0	RT @ACEVO: ➡️@ncvo @trentuni and @sheffhallamuni are conducting the largest UK study exploring the impact of #Covid19 on civil society orgs…	3584.0	True	full
1848181	1848181	60489571eb000b0038d8122b	2021-03-10 09:46:19	[]	[{"url":"https://t.co/qWCZSSzIeX","expanded_url":"https://zcu.io/7lwT","display_url":"zcu.io/7lwT","indices":[139,162]}]		[]	[]			In an ever evolving industry, keeping your infrastructure current and agile can come with its challenges. Here's ho… https://t.co/AYRsD1ayLd	467.0	True	full
1848182	1848182	60489571eb000b0038d81243	2021-03-10 09:46:20	[]	[{"url":"https://t.co/dLK6Nym3qc","expanded_url":"https://www.theguardian.com/world/2021/jan/27/eu-covid-vaccine-row-astrazeneca-european-commission","display_url":"theguardian.com/world/2021/jan…","indices":[154,177]}]		[]	[]			@hotprojectsuk @pth80 @eucopresident AZ themselves admit the UK contract bans them from fulfilling orders in parall… https://t.co/W8w95Thfio	3.0	True	full
1848183	1848183	60489571eb000b0038d8124b	2021-03-10 09:46:20	[]	[]	Wed Mar 10 09:43:46 +0000 2021	[]	[{"url":"https://t.co/JcKawykz9F","expanded_url":"https://apple.news/ABnxM9ZRXTJCxfDs-6s9s2A","display_url":"apple.news/ABnxM9ZRXTJCxf…","indices":[251,274]}]	EU is dazed and confused. Dazed by the severity of its vaccine debacle and confused about the cause of it. It’s falsely claiming that the UK blocked exports to the EU, whilst at the same time forgetting the EU is blocking exports to other countries😡😡 https://t.co/JcKawykz9F	11868.0	RT @abline11: EU is dazed and confused. Dazed by the severity of its vaccine debacle and confused about the cause of it. It’s falsely claim…	2064.0	True	full
1848184	1848184	60489571eb000b0038d8124f	2021-03-10 09:46:20	[]	[]	Mon Mar 08 13:55:07 +0000 2021	[]	[{"url":"https://t.co/qLKHL9h9TU","expanded_url":"https://trib.al/2P44s7r","display_url":"trib.al/2P44s7r","indices":[166,189]}]	Israel started to vaccinate Palestinian laborers who work inside its borders and in West Bank settlements in a boost for Israeli builders and the Palestinian economy https://t.co/qLKHL9h9TU	45010.0	RT @middleeast: Israel started to vaccinate Palestinian laborers who work inside its borders and in West Bank settlements in a boost for Is…	999.0	True	full
1848185	1848185	60489571eb000b0038d81255	2021-03-10 09:46:20	[]	[]	Wed Mar 10 00:46:26 +0000 2021	[]	[{"url":"https://t.co/k43dyuW8xU","expanded_url":"https://www.researchsquare.com/article/rs-310773/v1","display_url":"researchsquare.com/article/rs-310…","indices":[246,269]}]	Did you feel that your arm is on "fire" after SARS-CoV-2 mRNA vaccine? We looked at the lymph nodes draining the arm after mRNA vaccination in humans and those nodes DID have raging fires .. good kind of fires. We call them germinal centers. 👇👇👇 https://t.co/k43dyuW8xU	1490.0	RT @TheBcellArtist: Did you feel that your arm is on "fire" after SARS-CoV-2 mRNA vaccine? We looked at the lymph nodes draining the arm af…	16.0	True	full
1848186	1848186	60489572eb000b0038d8126b	2021-03-10 09:46:20	[]	[]	Wed Mar 10 09:44:13 +0000 2021	[]	[{"url":"https://t.co/HKdYbPtUZz","expanded_url":"https://twitter.com/gruponutri/status/1369311514415431682","display_url":"twitter.com/gruponutri/sta…","indices":[216,239]}]	De las cosas sencillas de solucionar! La mayoría de procedimientos realizados en UCI, sólo requieren parar la NET para el momento del procedimiento, y aspirar...NO hace falta parar 4hantes!! Incluye las Traqueos!!!! https://t.co/HKdYbPtUZz	433.0	RT @CriticNutri: De las cosas sencillas de solucionar! La mayoría de procedimientos realizados en UCI, sólo requieren parar la NET para el…	3000.0	True	full
1848187	1848187	60489572eb000b0038d81277	2021-03-10 09:46:21	[]	[]	Wed Mar 10 04:15:20 +0000 2021	[{"text":"OpCCP","indices":[132,138]},{"text":"WhatsHappeningInMyanmar","indices":[139,163]},{"text":"Mar10Coup","indices":[164,174]}]	[{"url":"https://t.co/0yapnI8OWx","expanded_url":"https://youtu.be/eAOtcRl_cfI","display_url":"youtu.be/eAOtcRl_cfI","indices":[191,214]}]	China's true motive for its veto at the UN, protecting its pipelines in Myanmar. Which also benefited from the Rohingya genocide. #OpCCP #WhatsHappeningInMyanmar #Mar10Coup Subscribe! ⤵️ https://t.co/0yapnI8OWx	14904.0	RT @OpCanary: China's true motive for its veto at the UN, protecting its pipelines in Myanmar. Which also benefited from the Rohingya genoc…	4.0	True	full
1848188	1848188	60489572eb000b0038d81279	2021-03-10 09:46:21	[]	[{"url":"https://t.co/eFGHQwDvba","expanded_url":"https://apnews.com/article/f5a7ef3fcc61061a3b483c7de292d0b3","display_url":"apnews.com/article/f5a7ef…","indices":[147,170]}]		[]	[]			Don’t be surprised if things get worse before brexit breaks little England EU-UK relations take a new dip over 'v… https://t.co/oCuZXLNPag	6.0	True	full
1848189	1848189	60489572eb000b0038d8127f	2021-03-10 09:46:21	[]	[]	Wed Mar 10 08:52:12 +0000 2021	[]	[{"url":"https://t.co/uyWSsxXjDj","expanded_url":"https://twitter.com/sandeeprrao1991/status/1369554922123882496","display_url":"twitter.com/sandeeprrao199…","indices":[278,301]}]	They Won't Fly To Tamil Nadu Nor Will The Ministry Of Aviation Include Cities Like Salem Or Tuticorin In The Udan Scheme. Won't Give POC For Coimbatore Airport. Won't Allow 24*7 Operations At Madurai Airports. This Is Going On For Decades. Why Such Partiality For TN Airports?? https://t.co/uyWSsxXjDj	5360.0	RT @UpdatesChennai: They Won't Fly To Tamil Nadu Nor Will The Ministry Of Aviation Include Cities Like Salem Or Tuticorin In The Udan Schem…	56.0	True	full
1848190	1848190	60489572eb000b0038d812a9	2021-03-10 09:46:21	[]	[]	Wed Mar 10 08:30:58 +0000 2021	[]	[{"url":"https://t.co/3d6jFDXfEP","expanded_url":"https://twitter.com/hopenothate/status/1369558894578573314","display_url":"twitter.com/hopenothate/st…","indices":[224,247]}]	@hopenothate today launches our 2021 election campaign with a drive to encourage people to register to vote and apply for a postal vote if they are concerned about going to the polling stations amidst the Covid-19 pandemic. https://t.co/3d6jFDXfEP	15967.0	RT @lowles_nick: @hopenothate today launches our 2021 election campaign with a drive to encourage people to register to vote and apply for…	632.0	True	full
1848191	1848191	60489572eb000b0038d812ab	2021-03-10 09:46:21	[]	[]	Wed Mar 10 08:53:01 +0000 2021	[{"text":"COVID19","indices":[4,12]},{"text":"EarthObservation","indices":[103,120]},{"text":"EO","indices":[223,226]}]	[{"url":"https://t.co/HHKJMAWin3","expanded_url":"https://eo4society.esa.int/2021/03/02/rapid-action-on-coronavirus-and-eo-race-challenge-1/","display_url":"eo4society.esa.int/2021/03/02/rap…","indices":[249,272]}]	The #COVID19 pandemic took a toll on shipping, air and water quality. Can we evaluate this impact with #EarthObservation satellites? How? These are the objective of the first challenge of the Rapid Action on Covid-19 and #EO platform. Who's in? https://t.co/HHKJMAWin3 https://t.co/QseIQlvBQL	93172.0	RT @ESA_EO: The #COVID19 pandemic took a toll on shipping, air and water quality. Can we evaluate this impact with #EarthObservation satell…	7387.0	True	full
1848192	1848192	60489572eb000b0038d812b3	2021-03-10 09:46:21	[]	[]	Tue Mar 09 23:14:36 +0000 2021	[]	[{"url":"https://t.co/cToC5HtNUS","expanded_url":"https://www.theguardian.com/business/2021/mar/09/mike-ashley-owned-evans-cycles-to-axe-300-staff?CMP=Share_iOSApp_Other","display_url":"theguardian.com/business/2021/…","indices":[239,262]}]	The fire and rehire strategy to cut wages and impose zero hours contracts is gathering pace. Employers are seizing on the pandemic as the best opportunity they have had for decades to reverse hard won gains by workers &amp; their unions. https://t.co/cToC5HtNUS	289143.0	RT @johnmcdonnellMP: The fire and rehire strategy to cut wages and impose zero hours contracts is gathering pace. Employers are seizing on…	327.0	True	full
1848193	1848193	60489572eb000b0038d812b9	2021-03-10 09:46:21	[]	[]	Wed Mar 10 06:55:43 +0000 2021	[]	[{"url":"https://t.co/dquASNKvNT","expanded_url":"http://ow.ly/6mim50DUREq","display_url":"ow.ly/6mim50DUREq","indices":[246,269]}]	The NHS Test and Trace service in England failed to deliver its central promise to avoid a second national lockdown and there is no clear evidence its “unimaginable” costs have been justified, finds the House of Commons Public Accounts Committee https://t.co/dquASNKvNT	445065.0	RT @bmj_latest: The NHS Test and Trace service in England failed to deliver its central promise to avoid a second national lockdown and the…	689.0	True	full
1848194	1848194	60489572eb000b0038d812c5	2021-03-10 09:46:21	[]	[]	Tue Mar 09 22:28:35 +0000 2021	[{"text":"BahiaNoticias","indices":[201,215]}]	[{"url":"https://t.co/YPJ0gvI34r","expanded_url":"https://bit.ly/30q3eTf","display_url":"bit.ly/30q3eTf","indices":[87,110]}]	Rui relata dificuldade para dormir diante da pandemia e 'desmandos' do governo federal https://t.co/YPJ0gvI34r 'Tenho até evitado falar do presidente da República de tão indignado que estou', revelou #BahiaNoticias	311369.0	RT @BahiaNoticias: Rui relata dificuldade para dormir diante da pandemia e 'desmandos' do governo federal https://t.co/YPJ0gvI34r 'Tenho a…	2262.0	True	full
1848195	1848195	60489573eb000b0038d812cd	2021-03-10 09:46:21	[]	[]	Wed Mar 10 08:15:15 +0000 2021	[]	[{"url":"https://t.co/NXfkNniHmJ","expanded_url":"https://www.berliner-zeitung.de/news/virologin-die-corona-politik-ist-eine-intellektuelle-beleidigung-li.144987","display_url":"berliner-zeitung.de/news/virologin…","indices":[227,250]}]	.@BrinkmannLab: "Ich halte es für eine sehr schlechte Idee, bei den aktuell hohen Inzidenzen in Deutschland die Schulen aufzumachen - ohne Testkonzept. Wer die Dynamik des Virus verstanden hat, kann darüber nur entsetzt sein.“ https://t.co/NXfkNniHmJ	139532.0	RT @sixtus: .@BrinkmannLab: "Ich halte es für eine sehr schlechte Idee, bei den aktuell hohen Inzidenzen in Deutschland die Schulen aufzuma…	402.0	True	full
1848196	1848196	60489573eb000b0038d812d1	2021-03-10 09:46:21	[]	[]	Wed Mar 10 09:42:17 +0000 2021	[{"text":"Aethelflaed","indices":[82,94]},{"text":"anglosaxon","indices":[174,185]},{"text":"medieval","indices":[186,195]}]	[{"url":"https://t.co/E4pDcd8PyV","expanded_url":"http://mybook.to/MerciaRiseandFall","display_url":"mybook.to/MerciaRiseandF…","indices":[149,172]}]	The history of Mercia, from its origins, through the stories of all the kings and #Aethelflaed, to the last earl's death in 1071. Out in paperback: https://t.co/E4pDcd8PyV #anglosaxon #medieval https://t.co/l3yZadI9Th	12054.0	RT @AnnieWHistory: The history of Mercia, from its origins, through the stories of all the kings and #Aethelflaed, to the last earl's death…	4244.0	True	full
1848197	1848197	60489573eb000b0038d812d5	2021-03-10 09:46:21	[]	[]	Wed Mar 10 09:40:48 +0000 2021	[{"text":"TREASURE","indices":[0,9]},{"text":"트레저","indices":[261,265]}]	[{"url":"https://t.co/nKTcYwefX2","expanded_url":"http://naver.me/FrK8Ppi4","display_url":"naver.me/FrK8Ppi4","indices":[170,193]},{"url":"https://t.co/dZr2JqhDE2","expanded_url":"http://naver.me/xPIBGxY3","display_url":"naver.me/xPIBGxY3","indices":[195,218]},{"url":"https://t.co/iCT3DpksFV","expanded_url":"http://naver.me/FxLcN8wS","display_url":"naver.me/FxLcN8wS","indices":[220,243]}]	#TREASURE decorated the exterior walls of Shibuya 109 in Tokyo, Japan, + topped the LINE MUSIC an hour after its release. Upvote &amp; Recommend. Click the 3rd Emoji. 🔗https://t.co/nKTcYwefX2 🔗https://t.co/dZr2JqhDE2 🔗https://t.co/iCT3DpksFV @treasuremembers #트레저 https://t.co/Nl6RSgaxND	18258.0	RT @TreasureNaver: #TREASURE decorated the exterior walls of Shibuya 109 in Tokyo, Japan, + topped the LINE MUSIC an hour after its release…	239.0	True	full
1848198	1848198	60489573eb000b0038d812d9	2021-03-10 09:46:22	[]	[]	Wed Mar 10 09:45:04 +0000 2021	[]	[{"url":"https://t.co/ZmqpRxy9n5","expanded_url":"https://store.fatkiddeals.com/sales/playstation-plus-12-month-subscription-15?utm_term=fkd","display_url":"store.fatkiddeals.com/sales/playstat…","indices":[146,169]}]	Grab 12 Months of PlayStation Plus (digital delivery) for $39.60!! Use promo code; PLAYSTATION2020 *Must create an account and be logged in! https://t.co/ZmqpRxy9n5 https://t.co/gPPoiuvT2n	551341.0	RT @FatKidDeals: Grab 12 Months of PlayStation Plus (digital delivery) for $39.60!! Use promo code; PLAYSTATION2020 *Must create an acc…	61.0	True	full
1848199	1848199	60489573eb000b0038d812db	2021-03-10 09:46:22	[]	[]	Wed Mar 10 08:27:39 +0000 2021	[]	[{"url":"https://t.co/7Z3KflV2bB","expanded_url":"https://jhoonline.biomedcentral.com/articles/10.1186/s13045-020-00954-7","display_url":"jhoonline.biomedcentral.com/articles/10.11…","indices":[256,279]}]	mRNA / DNA transfections produce spike protein that, like SARS-CoV-2, activate platelets by binding to ACE2 receptors. This may lead to thrombus formation and inflammatory responses like those seen in COVID-19 patients: The cure is worse than the disease! https://t.co/7Z3KflV2bB	38138.0	RT @Thomas_Binder: mRNA / DNA transfections produce spike protein that, like SARS-CoV-2, activate platelets by binding to ACE2 receptors. T…	342.0	True	full
1848200	1848200	60489573eb000b0038d812f7	2021-03-10 09:46:22	[]	[{"url":"https://t.co/qVd6vUtQVV","expanded_url":"http://hiiraan.com","display_url":"hiiraan.com","indices":[250,273]}]		[]	[]			he International Court of Justice has announced that it will begin hearing the maritime delimitation dispute betwee… https://t.co/fXQ96975Ch	2.0	True	full
1848201	1848201	60489573eb000b0038d81307	2021-03-10 09:46:22	[]	[]	Wed Mar 10 09:31:13 +0000 2021	[]	[{"url":"https://t.co/te6bpNSHYi","expanded_url":"https://bit.ly/3qGPo9P","display_url":"bit.ly/3qGPo9P","indices":[256,279]}]	Around £56.1bn of the NHS annual budget goes on staffing costs. A 1% pay rise would cost £561m. That’s almost the same amount the MOD spent on missiles for its new fleet of F-35 fighter jets in January. The F-35 has been called “a total piece of crap”. https://t.co/te6bpNSHYi https://t.co/iODFJ9vO5i	47955.0	RT @declassifiedUK: Around £56.1bn of the NHS annual budget goes on staffing costs. A 1% pay rise would cost £561m. That’s almost the same…	1426.0	True	full
1848202	1848202	60489573eb000b0038d81309	2021-03-10 09:46:22	[]	[{"url":"https://t.co/u7xBlmwMA0","expanded_url":"https://orbisnjus.com/2021/01/27/todesstoss-fuer-corona-pcr-test-regime-video/","display_url":"orbisnjus.com/2021/01/27/tod…","indices":[268,291]}]		[]	[]			@Luluhluhh @PedraTitto A imunologista, Prof. Dolores Cahill, disse que pretende lançar um projeto para avançar no… https://t.co/CB1d6W9iXf	2971.0	True	full
1848203	1848203	60489573eb000b0038d81313	2021-03-10 09:46:22	[]	[]	Wed Mar 10 00:54:47 +0000 2021	[{"text":"JN","indices":[167,170]}]	[{"url":"https://t.co/RRGLuycAum","expanded_url":"https://glo.bo/3rCDPBC","display_url":"glo.bo/3rCDPBC","indices":[143,166]}]	Brasil tem novo recorde de mortos na pandemia: 1.954 em 24 horas. A média móvel de mortes no país por Covid chegou a 1.572, também um recorde: https://t.co/RRGLuycAum #JN	6109445.0	RT @jornalnacional: Brasil tem novo recorde de mortos na pandemia: 1.954 em 24 horas. A média móvel de mortes no país por Covid chegou a 1.…	801.0	True	full
1848204	1848204	60489574eb000b0038d8132d	2021-03-10 09:46:22	[]	[]	Tue Mar 09 16:49:15 +0000 2021	[]	[{"url":"https://t.co/zOuFnQkVYV","expanded_url":"https://thediplomat.com/2021/03/its-time-to-reexamine-us-sanctions-on-north-korea/","display_url":"thediplomat.com/2021/03/its-ti…","indices":[256,279]}]	"A stable Korean Peninsula is in the United States’ interest. Making near-permanent a tool that imposes collective punishment erodes U.S. standing in the world and runs counter to American values." NEW @JessLee_DC in @TheDiplomatMag on US-DPRK sanctions: https://t.co/zOuFnQkVYV	15932.0	RT @QuincyInst: "A stable Korean Peninsula is in the United States’ interest. Making near-permanent a tool that imposes collective punishme…	93.0	True	full
1848205	1848205	60489574eb000b0038d81337	2021-03-10 09:46:23	[]	[{"url":"https://t.co/8yP1pMuaCT","expanded_url":"https://is.gd/17f2Xe","display_url":"is.gd/17f2Xe","indices":[241,264]}]		[]	[]			Keine Osterfeuer in Weißenfels In Weißenfels im Burgenlandkreis wird es in diesem Jahr keine Osterfeuer geben. „Di… https://t.co/lydu0yRbCC	1809.0	True	full
1848206	1848206	60489574eb000b0038d8133b	2021-03-10 09:46:22	[]	[]	Tue Mar 09 16:33:36 +0000 2021	[]	[{"url":"https://t.co/FrwZjBnmFf","expanded_url":"https://twitter.com/FrankoRosetti/status/1369318168980815874","display_url":"twitter.com/FrankoRosetti/…","indices":[208,231]}]	🥺 🔸️ Qué nostalgia ‼️😭 🔸️ Menos mal que aún quedan los registros 😍 🔸️ Hoy convertido en el punto de encuentro de toda la escoria, que lo dejan hecho un basural en cada una de sus reuniones vandálicas 😡 👇👇👇😭 https://t.co/FrwZjBnmFf	15624.0	RT @Florencilla53: 🥺 🔸️ Qué nostalgia ‼️😭 🔸️ Menos mal que aún quedan los registros 😍 🔸️ Hoy convertido en el punto de encuentro de toda la…	2251.0	True	full
1848207	1848207	60489574eb000b0038d8133d	2021-03-10 09:46:23	[]	[]	Tue Mar 09 18:10:12 +0000 2021	[]	[{"url":"https://t.co/y59fGIqiPr","expanded_url":"https://www.gov.uk/get-coronavirus-test","display_url":"gov.uk/get-coronaviru…","indices":[247,270]}]	Important development. GPs can now advise their patients to get a PCR covid test even if they do not have classical symptoms. There is now a category of: ‘A GP or other healthcare professional has asked me (or someone I live with) to get a test’. https://t.co/y59fGIqiPr	5504.0	RT @DoctorMayur: Important development. GPs can now advise their patients to get a PCR covid test even if they do not have classical sympto…	63.0	True	full
1848208	1848208	60489574eb000b0038d81347	2021-03-10 09:46:23	[]	[{"url":"https://t.co/0xtnE6IGYv","expanded_url":"https://www.gofundme.com/f/join-carlo-on-his-fight-to-survive","display_url":"gofundme.com/f/join-carlo-o…","indices":[186,209]},{"url":"https://t.co/iAwmgbgbxo","expanded_url":"https://m.facebook.com/story.php?story_fbid=10216405444563692&id=1683163117","display_url":"m.facebook.com/story.php?stor…","indices":[227,250]},{"url":"https://t.co/Siq2N…		[]	[]			@Twitter Please help my stepdad fight against Chronic Kidney Disease. A small donation is a huge help. A retweet an… https://t.co/uUmbuUKJCm	404.0	True	full
1848209	1848209	60489574eb000b0038d81351	2021-03-10 09:46:23	[]	[]	Tue Mar 09 12:03:02 +0000 2021	[{"text":"TheTimeIsNow","indices":[100,113]},{"text":"HRC2021","indices":[200,208]}]	[{"url":"https://t.co/Y14auGIS77","expanded_url":"https://bit.ly/30p2EVR","display_url":"bit.ly/30p2EVR","indices":[264,287]}]	We are faced with a triple environmental crisis: climate change, biodiversity loss &amp; pollution. #TheTimeIsNow for global recognition of human right to safe, clean, healthy &amp; sustainable env. #HRC2021 Joint statement by 15 @UN entities today to @UN_HRC https://t.co/Y14auGIS77 https://t.co/IUUyCeHTOB	39507.0	RT @andersen_inger: We are faced with a triple environmental crisis: climate change, biodiversity loss &amp; pollution. #TheTimeIsNow for globa…	11804.0	True	full
1848210	1848210	60489574eb000b0038d81359	2021-03-10 09:46:23	[]	[]	Wed Mar 10 09:40:45 +0000 2021	[]	[{"url":"https://t.co/oEj2F38Trg","expanded_url":"https://twitter.com/thedaily_expose/status/1369366851642392579","display_url":"twitter.com/thedaily_expos…","indices":[281,304]}]	@BorisJohnson @MattHancock @NeilDotObrien @IndependentSage This is fraud, justifying house arrest and child abuse. Some of you in this advisory-leftist-vaccine invested cabal will have to do private HMP lockdowns for this. No excuses about being misled by the science @NHSMillion https://t.co/oEj2F38Trg https://t.co/YPqKaamIT1	239.0	RT @JimmyKranki: @BorisJohnson @MattHancock @NeilDotObrien @IndependentSage This is fraud, justifying house arrest and child abuse. Some o…	2207.0	True	full
1848211	1848211	60489575eb000b0038d81383	2021-03-10 09:46:23	[{"text":"TeamXRP","indices":[247,255]},{"text":"XRPHodler","indices":[258,268]},{"text":"XRPCommunity","indices":[269,282]}]	[{"url":"https://t.co/9dZNVLq1rL","expanded_url":"https://www.instagram.com/p/CMO86mggLg6/?igshid=j0by9aruym7h","display_url":"instagram.com/p/CMO86mggLg6/…","indices":[183,206]}]		[]	[]			“Last year, @Ripple and I sued @YouTube for failing to enforce its own policies by allowing fake accounts (imperson… https://t.co/Ak3zwrze1V	2294.0	True	full
1848212	1848212	60489575eb000b0038d81397	2021-03-10 09:46:23	[]	[]	Wed Mar 10 07:55:17 +0000 2021	[]	[{"url":"https://t.co/jasZT1zt7g","expanded_url":"http://this.Im","display_url":"this.Im","indices":[89,112]}]	@Voaburmese @gorbachevkhrus1 @SenTomCotton It is important for US to know who is funding https://t.co/jasZT1zt7g sure you already have an idea.Its eerily similiar to what happened in HK.	128.0	RT @RainbowTara1: @Voaburmese @gorbachevkhrus1 @SenTomCotton It is important for US to know who is funding https://t.co/jasZT1zt7g sure you…	39.0	True	full
1848213	1848213	60489575eb000b0038d8139b	2021-03-10 09:46:24	[]	[]	Wed Mar 10 02:45:19 +0000 2021	[]	[{"url":"https://t.co/5l6eB4vV12","expanded_url":"https://www.aptnnews.ca/facetoface/romeo-saganash-says-justin-trudeau-still-doesnt-care-about-indigenous-peoples/","display_url":"aptnnews.ca/facetoface/rom…","indices":[257,280]}]	IMO @RomeoSaganash in this interview sidestepped fundamental flaw w/ Sec. 2(2) CANDRIP (Bill C-15) when he referred 2 Tsilhqot’in decision rejecting Terra Nullius doctrine but Romeo failed 2 mention SCC ruled in Tsilhqot’in that Crown holds ultimate title! https://t.co/5l6eB4vV12	27919.0	RT @RussDiabo: IMO @RomeoSaganash in this interview sidestepped fundamental flaw w/ Sec. 2(2) CANDRIP (Bill C-15) when he referred 2 Tsilhq…	2838.0	True	full
1848214	1848214	60489575eb000b0038d8139d	2021-03-10 09:46:23	[]	[]	Wed Mar 10 02:50:15 +0000 2021	[{"text":"TheTimeIsNow","indices":[82,95]},{"text":"HumanRightsCouncil","indices":[187,206]},{"text":"UNGA","indices":[261,266]}]	[{"url":"https://t.co/P8ELTVsq5B","expanded_url":"https://twitter.com/andersen_inger/status/1369257418362851331","display_url":"twitter.com/andersen_inger…","indices":[278,301]}]	There is consensus in @UN agencies, including @UNEP @UNICEF @UNDP and OHCHR, that #TheTimeIsNow for the @UN to recognize the right to a safe, clean, healthy, sustainable environment. The #HumanRightsCouncil should say so in a resolution this session, and on to #UNGA this fall! https://t.co/P8ELTVsq5B	6419.0	RT @JohnHKnox: There is consensus in @UN agencies, including @UNEP @UNICEF @UNDP and OHCHR, that #TheTimeIsNow for the @UN to recognize the…	1826.0	True	full
1848215	1848215	60489575eb000b0038d813a5	2021-03-10 09:46:24	[]	[]	Wed Mar 10 08:57:51 +0000 2021	[]	[{"url":"https://t.co/TcaQnGRfS2","expanded_url":"https://ar.shein.com/trends/AR-MEN-EDITS-sc-00639628.html?ref=ar&rep=dir&ret=mar","display_url":"ar.shein.com/trends/AR-MEN-…","indices":[145,168]}]	عروض شيء إن خيالية .. 🤩 سنة جديدة، خزانة ملابس جديدة عروض @SHEIN_AR خطيرة كود الخصم ( Azz ) للحصول على خصم %15 على جميع المنتجات. رابط الموقع : https://t.co/TcaQnGRfS2	1283640.0	RT @3izez: عروض شيء إن خيالية .. 🤩 سنة جديدة، خزانة ملابس جديدة عروض @SHEIN_AR خطيرة كود الخصم ( Azz ) للحصول على خصم %15 على جميع المنتجا…	90.0	True	full
1848216	1848216	60489575eb000b0038d813b5	2021-03-10 09:46:24	[]	[{"url":"https://t.co/4Fdkb50WXi","expanded_url":"https://www.youtube.com/watch?v=PYe9P1uPlU0","display_url":"youtube.com/watch?v=PYe9P1…","indices":[226,249]}]		[]	[]			La @MCatedralVLC custodia dos Espinas de la Corona de Jesús. En esta sección de Patrimonio don Jaime Sancho, Canóni… https://t.co/d4vBuG0m4b	277.0	True	full
1848217	1848217	60489575eb000b0038d813bf	2021-03-10 09:46:24	[]	[]	Wed Mar 10 01:42:51 +0000 2021	[]	[{"url":"https://t.co/5P8oOIC2kT","expanded_url":"https://patreon.com/CaptainJerkpants","display_url":"patreon.com/CaptainJerkpan…","indices":[226,249]},{"url":"https://t.co/8wwmPpwh3y","expanded_url":"https://captjerkpants.fanbox.cc","display_url":"captjerkpants.fanbox.cc","indices":[256,279]}]	Its not Valentines anymore, but you are not going to deny yourself some chocolate, right? Super fun project to work on, love Daisy and gotta flex how those strawberries came out, pretty proud of those. You can support me at https://t.co/5P8oOIC2kT and https://t.co/8wwmPpwh3y https://t.co/eH1GA743oT	49434.0	RT @CaptJerkpants: Its not Valentines anymore, but you are not going to deny yourself some chocolate, right? Super fun project to work on,…	305.0	True	full
1848218	1848218	60489576eb000b0038d813d3	2021-03-10 09:46:24	[]	[]	Wed Mar 10 09:26:00 +0000 2021	[{"text":"10Mar","indices":[163,169]},{"text":"Venezuela","indices":[170,180]}]	[{"url":"https://t.co/yo8ZdrG9VN","expanded_url":"https://buff.ly/3qtlohf","display_url":"buff.ly/3qtlohf","indices":[182,205]}]	¡DA DOLOR! Informe de ACNUR revela que un tercio de los venezolanos en Perú come de la basura, pide limosna u optó por la prostitución tras crisis por la pandemia #10Mar #Venezuela https://t.co/yo8ZdrG9VN	274669.0	RT @maduradascom: ¡DA DOLOR! Informe de ACNUR revela que un tercio de los venezolanos en Perú come de la basura, pide limosna u optó por la…	3791.0	True	full
1848219	1848219	60489576eb000b0038d813d9	2021-03-10 09:46:24	[]	[]	Wed Mar 10 09:42:41 +0000 2021	[]	[{"url":"https://t.co/2PFTCCgg4k","expanded_url":"https://twitter.com/BlueClimate/status/1364270870378733574","display_url":"twitter.com/BlueClimate/st…","indices":[148,171]}]	Today we will meet our funding partners @BlueClimate and kick off our new development phase - can't wait!! @SoulfishRnC @MsuyaFlower @JerryMangena https://t.co/2PFTCCgg4k	27.0	RT @Sea_PoWer: Today we will meet our funding partners @BlueClimate and kick off our new development phase - can't wait!! @SoulfishRnC @Ms…	405.0	True	full
1848220	1848220	60489576eb000b0038d813df	2021-03-10 09:46:24	[]	[]	Tue Mar 09 16:24:23 +0000 2021	[]	[{"url":"https://t.co/0oICkRZl6C","expanded_url":"http://unwo.men/jig150DUhgK","display_url":"unwo.men/jig150DUhgK","indices":[246,269]}]	Every government should be taking strong, proactive steps to address ending violence against women and girls, and involving women in doing so. This new report by @WHO &amp; partners shows how prevalent this shadow pandemic is around the world: https://t.co/0oICkRZl6C https://t.co/1eMw2al2dG	116959.0	RT @phumzileunwomen: Every government should be taking strong, proactive steps to address ending violence against women and girls, and invo…	4204.0	True	full
1848221	1848221	60489576eb000b0038d813e7	2021-03-10 09:46:25	[]	[]	Wed Mar 10 08:19:40 +0000 2021	[{"text":"Omowestunisexstore","indices":[79,98]}]	[{"url":"https://t.co/8X2etxZhyY","expanded_url":"http://Wa.me/2347069542188","display_url":"Wa.me/2347069542188","indices":[150,173]}]	Help me Retweet my market to my customer on your TL, and come Patronize me 🙏🙏🙏 #Omowestunisexstore Frame1 20,000 Frame2&amp;3 15,000 Frame4 37,000 https://t.co/8X2etxZhyY Nationwide Delivery 🚚🚚 Location: Ibadan Always available at your doorstep 🙏🙏🙏 @RadioPaparazi https://t.co/1n31Py7Gzl	11559.0	RT @Omo_West12: Help me Retweet my market to my customer on your TL, and come Patronize me 🙏🙏🙏 #Omowestunisexstore Frame1 20,000 Frame2&amp;3…	11720.0	True	full
1848222	1848222	60489576eb000b0038d813ef	2021-03-10 09:46:25	[]	[]	Thu Aug 06 00:41:26 +0000 2020	[]	[{"url":"https://t.co/6kowLtq8lb","expanded_url":"https://play.google.com/store/apps/details?id=com.shamrockinnovations.helpio","display_url":"play.google.com/store/apps/det…","indices":[260,283]}]	Its here! You can now download the Helpio Mobile App on Playstore. A safe Space/Platform for Victims, Parent/Guardians to report Sexual Abuse, Learn preventive measures, Chat with counsellors, Find nearby help centres &amp; also victims can share experiences. https://t.co/6kowLtq8lb https://t.co/JjxfZhExr9	3167.0	RT @IAmSoosy: Its here! You can now download the Helpio Mobile App on Playstore. A safe Space/Platform for Victims, Parent/Guardians to rep…	226.0	True	full
1848223	1848223	60489576eb000b0038d813f7	2021-03-10 09:46:25	[]	[{"url":"https://t.co/Dgx4K55DSJ","expanded_url":"https://mynewsify.com/australia-joined-the-list-of-countries-defeating-coronavirus-has-not-reported-a-single-case-in-the-last-10-days/","display_url":"mynewsify.com/australia-join…","indices":[122,145]}]		[]	[]			@thehill Australia joined the list of countries defeating coronavirus, has not reported a single case in the last 1… https://t.co/fY9QVQ8xhn	26.0	True	full
1848224	1848224	60489576eb000b0038d81401	2021-03-10 09:46:25	[]	[]	Wed Mar 10 06:05:47 +0000 2021	[]	[{"url":"https://t.co/leE4lFctya","expanded_url":"https://www.nytimes.com/2021/03/09/world/asia/myanmar-military-tatmadaw-violence.html?campaign_id=2&emc=edit_th_20210309&instance_id=27866&nl=todaysheadlines&regi_id=13104264&segment_id=53056&user_id=eca151fc9e9eb2b63a89b65d68235d07","display_url":"nytimes.com/2021/03/09/wor…","indices":[253,276]}]	"The military and its brutal practices are an omnipresent fear in Myanmar....As security forces gun down peaceful protesters on city streets, the violence that is commonplace in the countryside" reminds us "of the military’s long legacy of atrocities." https://t.co/leE4lFctya https://t.co/N5Iqk5O72n	436802.0	RT @KenRoth: "The military and its brutal practices are an omnipresent fear in Myanmar....As security forces gun down peaceful protesters o…	75.0	True	full
1848225	1848225	60489576eb000b0038d81415	2021-03-10 09:46:25	[]	[]	Wed Mar 10 08:19:40 +0000 2021	[{"text":"Omowestunisexstore","indices":[79,98]}]	[{"url":"https://t.co/8X2etxZhyY","expanded_url":"http://Wa.me/2347069542188","display_url":"Wa.me/2347069542188","indices":[150,173]}]	Help me Retweet my market to my customer on your TL, and come Patronize me 🙏🙏🙏 #Omowestunisexstore Frame1 20,000 Frame2&amp;3 15,000 Frame4 37,000 https://t.co/8X2etxZhyY Nationwide Delivery 🚚🚚 Location: Ibadan Always available at your doorstep 🙏🙏🙏 @RadioPaparazi https://t.co/1n31Py7Gzl	11559.0	RT @Omo_West12: Help me Retweet my market to my customer on your TL, and come Patronize me 🙏🙏🙏 #Omowestunisexstore Frame1 20,000 Frame2&amp;3…	3598.0	True	full
1848226	1848226	60489577eb000b0038d81435	2021-03-10 09:46:26	[]	[]	Wed Mar 10 09:38:14 +0000 2021	[]	[{"url":"https://t.co/LXjLtBFK3B","expanded_url":"https://www.twitch.tv/salvaespin","display_url":"twitch.tv/salvaespin","indices":[256,279]}]	¡DE LOCOS! Gracias a @ibaillanos y su equipo por el host a mi stream de dibujo. Sus miles de seguidores inundaron el chat con peticiones de un Hulk versión Ibai. Y aquí tenéis la portada de "Marvel's Murcia IBAI-HULK" N°1(O quizás es Ibai en 2022💪💚) 🙋‍♂️🍋 https://t.co/LXjLtBFK3B https://t.co/MfHu7iuxZx	26563.0	RT @SalvaEspin: ¡DE LOCOS! Gracias a @ibaillanos y su equipo por el host a mi stream de dibujo. Sus miles de seguidores inundaron el chat c…	1185.0	True	full
1848227	1848227	60489577eb000b0038d8143b	2021-03-10 09:46:26	[]	[]	Wed Mar 10 09:45:21 +0000 2021	[]	[{"url":"https://t.co/f6eqXlyrYl","expanded_url":"https://the-race.com/formula-1/how-ferraris-2021-car-influences-its-key-2022-advantage/","display_url":"the-race.com/formula-1/how-…","indices":[183,206]}]	Ferrari needs its 2021 car to be good enough for its longer-term plans. But what does that actually *mean*? And what constitutes as 'good enough'? @SMitchellF1 explains all ⬇️🗣️ 📰 https://t.co/f6eqXlyrYl https://t.co/lESddGMfKG	38683.0	RT @wearetherace: Ferrari needs its 2021 car to be good enough for its longer-term plans. But what does that actually *mean*? And what co…	44.0	True	full
1848228	1848228	60489577eb000b0038d8146b	2021-03-10 09:46:26	[{"text":"dasleistetdieAK","indices":[109,125]}]	[{"url":"https://t.co/w8WrjUwz3x","expanded_url":"https://www.arbeiterkammer.at/akleistungsbilanz2020","display_url":"arbeiterkammer.at/akleistungsbil…","indices":[126,149]}]		[]	[]			Mehr als 2,3 Millionen Beratungen hat die AK im Jahr 2020 durchgeführt, das ist ein Plus von rund 15 Prozent… https://t.co/nGI2aNkJq4	10661.0	True	full
1848229	1848229	60489577eb000b0038d81473	2021-03-10 09:46:26	[]	[]	Wed Mar 10 07:17:59 +0000 2021	[{"text":"التربية_الفعالة","indices":[118,134]},{"text":"دورات_معتمدة","indices":[261,274]}]	[{"url":"https://t.co/o9uFhNmMgj","expanded_url":"https://forms.gle/QMTzrqYyf8ueG8vs9","display_url":"forms.gle/QMTzrqYyf8ueG8…","indices":[237,260]}]	لكل من يرغب في تطوير أدواته وأساليبه في مجال الطفولة من الآباء والأمهات والمربين سارع بحجز مقعد لك معنا 🔷 في برنامج #التربية_الفعالة الأحد والاثنين ١ - ٢ شعبان ١٤٤٢ه 14- 15 مارس 2021م 💵 رسوم الاشتراك : 66 ريال فقط للتسجيل عبر الرابط https://t.co/o9uFhNmMgj #دورات_معتمدة https://t.co/El1MvvfGrT	11351.0	RT @a2013h2013: لكل من يرغب في تطوير أدواته وأساليبه في مجال الطفولة من الآباء والأمهات والمربين سارع بحجز مقعد لك معنا 🔷 في برنامج #التر…	259.0	True	full
1848230	1848230	60489577eb000b0038d8147f	2021-03-10 09:46:26	[]	[]	Wed Mar 10 09:35:28 +0000 2021	[]	[{"url":"https://t.co/VJErxeh1oZ","expanded_url":"https://www.medrxiv.org/content/10.1101/2021.02.26.21252512v1.full","display_url":"medrxiv.org/content/10.110…","indices":[257,280]}]	It would take 5 days for lockdown to have an effect because people who have already caught it will develop symptoms after 5 days regardless. Here are the periods for which lockdowns could have had an effect overlaid on a graph of when people had symptoms. https://t.co/VJErxeh1oZ https://t.co/w6CfSmwl8d	46452.0	RT @ClareCraigPath: It would take 5 days for lockdown to have an effect because people who have already caught it will develop symptoms aft…	340.0	True	full
1848231	1848231	60489578eb000b0038d8148f	2021-03-10 09:46:26	[]	[{"url":"https://t.co/2F3TzpbCBG","expanded_url":"https://english.mojahedin.org/id/f5426f0b-6e01-4c3b-9e55-30c72045ebbb","display_url":"english.mojahedin.org/id/f5426f0b-6e…","indices":[245,268]}]		[]	[]			“regime’s Health Ministry announced the mullahs’ engineered Covid-19 numbers from the past 24 hours on Tuesday as 8… https://t.co/LfTUjHbekX	234.0	True	full
1848232	1848232	60489578eb000b0038d81493	2021-03-10 09:46:26	[]	[]	Wed Mar 10 09:44:47 +0000 2021	[{"text":"not","indices":[89,93]}]	[{"url":"https://t.co/7F1RdQfW9U","expanded_url":"https://news.v.daum.net/v/20210310163051543?x_trkm=t","display_url":"news.v.daum.net/v/202103101630…","indices":[255,278]}]	146 hours later after AstraZeneca vaccination : One woman's death in her 50s. She did #not complain any side effect after jab. She made her living as usual while working at a nursing hospital. But, found as dead in shower room due to cardiac arrest. https://t.co/7F1RdQfW9U	3157.0	RT @gracehwang1970: 146 hours later after AstraZeneca vaccination : One woman's death in her 50s. She did #not complain any side effect…	1360.0	True	full
1848233	1848233	60489578eb000b0038d814bf	2021-03-10 09:46:27	[]	[]	Wed Mar 10 00:21:56 +0000 2021	[{"text":"CovidVaccine","indices":[70,83]}]	[{"url":"https://t.co/s6uht0pBhy","expanded_url":"https://www.thebureauinvestigates.com/stories/2021-02-23/held-to-ransom-pfizer-demands-governments-gamble-with-state-assets-to-secure-vaccine-deal","display_url":"thebureauinvestigates.com/stories/2021-0…","indices":[261,284]}]	.@Pfizer has been accused of “bullying” Latin American governments in #CovidVaccine negotiations &amp; has asked some countries to put up sovereign assets, such as embassy buildings and military bases, as a guarantee against the cost of any future legal cases. https://t.co/s6uht0pBhy	3917.0	RT @FreeFromTyranny: .@Pfizer has been accused of “bullying” Latin American governments in #CovidVaccine negotiations &amp; has asked some coun…	3917.0	True	full
1848234	1848234	60489578eb000b0038d814c9	2021-03-10 09:46:27	[]	[]	Tue Mar 09 06:43:44 +0000 2021	[]	[{"url":"https://t.co/wwaAofmJto","expanded_url":"https://www.timeanddate.com/worldclock/fixedtime.html?msg=GRAMMYs&iso=20210315T09&p1=235","display_url":"timeanddate.com/worldclock/fix…","indices":[168,191]}]	Please be aware that due to daylight savings time this weekend in the US, the Grammys will air March 15 *9AM KST* instead of 10AM! 🙆🏻‍♀️ Check for your timezone here: https://t.co/wwaAofmJto https://t.co/O4Jh0o9HTH	496992.0	RT @charts_k: Please be aware that due to daylight savings time this weekend in the US, the Grammys will air March 15 *9AM KST* instead of…	56.0	True	full
1848235	1848235	60489578eb000b0038d814d3	2021-03-10 09:46:27	[]	[]	Wed Mar 10 09:39:56 +0000 2021	[{"text":"BNPParabas","indices":[26,37]},{"text":"Ramaphosa","indices":[47,57]},{"text":"DlaminiZuma","indices":[58,70]},{"text":"Covid","indices":[94,100]},{"text":"NDZ","indices":[146,150]}]	[{"url":"https://t.co/SewRQyODX7","expanded_url":"https://businesstech.co.za/news/business/474662/south-africa-is-seeing-a-lockdown-recovery-but-the-jobs-arent-coming-back/","display_url":"businesstech.co.za/news/business/…","indices":[255,278]}]	Why are the economists at #BNPParabas shocked? #Ramaphosa #DlaminiZuma cabinet gleefully used #Covid to destroy small businesses based on race. #NDZ singlehandedly lost Rbns in capex. Woke up 6months in - no help for small businesses, gone forever! 🙄🙄 https://t.co/SewRQyODX7	1030.0	RT @SABananaRep: Why are the economists at #BNPParabas shocked? #Ramaphosa #DlaminiZuma cabinet gleefully used #Covid to destroy small busi…	99.0	True	full
1848236	1848236	60489578eb000b0038d814d9	2021-03-10 09:46:27	[]	[]	Wed Mar 10 08:19:40 +0000 2021	[{"text":"Omowestunisexstore","indices":[79,98]}]	[{"url":"https://t.co/8X2etxZhyY","expanded_url":"http://Wa.me/2347069542188","display_url":"Wa.me/2347069542188","indices":[150,173]}]	Help me Retweet my market to my customer on your TL, and come Patronize me 🙏🙏🙏 #Omowestunisexstore Frame1 20,000 Frame2&amp;3 15,000 Frame4 37,000 https://t.co/8X2etxZhyY Nationwide Delivery 🚚🚚 Location: Ibadan Always available at your doorstep 🙏🙏🙏 @RadioPaparazi https://t.co/1n31Py7Gzl	11559.0	RT @Omo_West12: Help me Retweet my market to my customer on your TL, and come Patronize me 🙏🙏🙏 #Omowestunisexstore Frame1 20,000 Frame2&amp;3…	11344.0	True	full
1848237	1848237	60489578eb000b0038d814db	2021-03-10 09:46:27	[]	[{"url":"https://t.co/dncWnNz3ay","expanded_url":"http://astrologytemple.com","display_url":"astrologytemple.com","indices":[42,65]},{"url":"https://t.co/z0qDJPZwKk","expanded_url":"https://youtu.be/lvq0IHsiK9w","display_url":"youtu.be/lvq0IHsiK9w","indices":[189,212]}]		[]	[]			Get Free Download at அஸ்ட்ராலஜி டெம்பிள் https://t.co/dncWnNz3ay 360---365--365.25--366 days?! Accurate Current… https://t.co/Lq492l9afr	82.0	True	full
1848238	1848238	60489578eb000b0038d814e3	2021-03-10 09:46:27	[]	[]	Wed Mar 10 02:49:04 +0000 2021	[{"text":"OneV1","indices":[181,187]},{"text":"DemCastFl","indices":[188,198]},{"text":"wtpBLUE","indices":[199,207]}]	[{"url":"https://t.co/PHM91r7L7Y","expanded_url":"https://www.wfla.com/news/local-news/manatee-county/manatee-officials-hoped-desantis-visit-at-pop-up-vaccine-clinic-would-help-2022-re-election-chances-texts-show/amp/","display_url":"wfla.com/news/local-new…","indices":[209,232]}]	Text messages shed light on exclusive pop-up event that was created to give certain residents prioritized access to the vaccine! A VIP list for a photo op for Governor DeSantis! #OneV1 #DemCastFl #wtpBLUE https://t.co/PHM91r7L7Y	5374.0	RT @LuannaSheridan1: Text messages shed light on exclusive pop-up event that was created to give certain residents prioritized access to th…	5451.0	True	full
1848239	1848239	60489579eb000b0038d814f1	2021-03-10 09:46:27	[]	[]	Tue Mar 09 22:41:04 +0000 2021	[{"text":"Cork","indices":[87,92]},{"text":"EatShopEnjoy","indices":[196,209]},{"text":"purecork","indices":[210,219]},{"text":"RealCapital","indices":[220,232]},{"text":"StaySafe","indices":[233,242]}]	[{"url":"https://t.co/71ZLF1G95a","expanded_url":"https://twitter.com/australia/status/1369226663532363777","display_url":"twitter.com/australia/stat…","indices":[243,266]}]	Wow. @Australia we love your photo. 🥰👏🏼 Here is a view of our transformed Street 🤩 in #Cork @Failte_Ireland. Come visit us when your over this side of our beautiful world once restrictions lift. #EatShopEnjoy #purecork #RealCapital #StaySafe https://t.co/71ZLF1G95a https://t.co/znMhxRPPs0	627.0	RT @CorkPrinces: Wow. @Australia we love your photo. 🥰👏🏼 Here is a view of our transformed Street 🤩 in #Cork @Failte_Ireland. Come visit u…	396.0	True	full
1848240	1848240	60489579eb000b0038d814fd	2021-03-10 09:46:28	[]	[]	Wed Mar 10 09:16:21 +0000 2021	[]	[{"url":"https://t.co/1BaL8T5TDB","expanded_url":"https://youtu.be/YtHfI00D_s4","display_url":"youtu.be/YtHfI00D_s4","indices":[146,169]}]	This does seem v important I’ve taken out a short clip to listen to. The Implications of Mass Vaccination during a Pandemic w/ Geert Vanden B... https://t.co/1BaL8T5TDB https://t.co/6D12ZnefNo	74447.0	RT @BreesAnna: This does seem v important I’ve taken out a short clip to listen to. The Implications of Mass Vaccination during a Pandemic…	1914.0	True	full
1848241	1848241	60489579eb000b0038d8151d	2021-03-10 09:46:28	[]	[]	Wed Mar 03 18:00:20 +0000 2021	[{"text":"FREE","indices":[0,5]},{"text":"freebooks","indices":[235,245]}]	[{"url":"https://t.co/L3Mk6w4hum","expanded_url":"https://buff.ly/2Fu4M7g","display_url":"buff.ly/2Fu4M7g","indices":[211,234]}]	#FREE for a limited time! Where did King Arthur come from? Britain lies in the shadows, deserted by its Roman masters. When the Saxons invade at the invitation of Vortigern — traitorous leader of the Britons... https://t.co/L3Mk6w4hum #freebooks https://t.co/wIKcAHLu2Q	23944.0	RT @NextChapterPB: #FREE for a limited time! Where did King Arthur come from? Britain lies in the shadows, deserted by its Roman masters. W…	3438.0	True	full
1848242	1848242	60489579eb000b0038d8151f	2021-03-10 09:46:28	[]	[]	Tue Mar 09 14:54:54 +0000 2021	[]	[{"url":"https://t.co/xPdgTqj23o","expanded_url":"https://www.theneweuropean.co.uk/brexit-news/westminster-news/matt-hancock-ppe-contract-with-chinese-firm-7814038","display_url":"theneweuropean.co.uk/brexit-news/we…","indices":[157,180]}]	So, anyway, it seems Hancock did PPE deals worth over £90 million with a firm who gave their address as a hotel room in Beijing. And he didn’t tell anyone. https://t.co/xPdgTqj23o	4081.0	RT @JamesWoodfield: So, anyway, it seems Hancock did PPE deals worth over £90 million with a firm who gave their address as a hotel room i…	1668.0	True	full
1848243	1848243	60489579eb000b0038d81521	2021-03-10 09:46:28	[]	[]	Wed Mar 10 07:24:39 +0000 2021	[]	[{"url":"https://t.co/b7PeXwQrKs","expanded_url":"https://n.news.naver.com/entertain/article/112/0003408347","display_url":"n.news.naver.com/entertain/arti…","indices":[254,277]}]	TREASURE, who is on the verge of making their Japanese debut on March 31, is already receiving hot response Japanese ver. of 'BOY' ranked #1 on the real-time chart of Line Music one hour after release. While 'MY TREASURE' #4, 'I LOVE YOU' #5, 'MMM' #6 https://t.co/b7PeXwQrKs https://t.co/xGGWhc84UK	365969.0	RT @theseoulstory: TREASURE, who is on the verge of making their Japanese debut on March 31, is already receiving hot response Japanese ve…	1548.0	True	full
1848244	1848244	60489579eb000b0038d81529	2021-03-10 09:46:28	[]	[]	Mon Mar 08 14:03:08 +0000 2021	[]	[{"url":"https://t.co/cDZQNppOYc","expanded_url":"https://www.bbc.co.uk/iplayer/episode/m000strc/newsnight-05032021","display_url":"bbc.co.uk/iplayer/episod…","indices":[231,254]}]	"We found that people in overcrowded households had twice the risk of coronavirus infection": Prof @rob_aldridge @UCL_IHI talks to @BBCNewsnight about findings from the UCL @viruswatchstudy, which involved Dr @helenpineo @UCL_IEDE https://t.co/cDZQNppOYc (16 min 30 secs) https://t.co/0b99wAewOx	52004.0	RT @uclnews: "We found that people in overcrowded households had twice the risk of coronavirus infection": Prof @rob_aldridge @UCL_IHI talk…	8821.0	True	full
1848245	1848245	6048957aeb000b0038d81541	2021-03-10 09:46:28	[]	[]	Wed Mar 10 07:16:41 +0000 2021	[]	[{"url":"https://t.co/Mp8AoRcqj0","expanded_url":"http://wa.me/23407042077438","display_url":"wa.me/23407042077438","indices":[122,145]}]	White and unisex. Perfect combination. 38/40-44 N10,000-15,000 We deliver nationwide. Kindly send us a dm or WhatsApp https://t.co/Mp8AoRcqj0 to order. https://t.co/SpMwAtjOnE	3179.0	RT @Ajaywears: White and unisex. Perfect combination. 38/40-44 N10,000-15,000 We deliver nationwide. Kindly send us a dm or WhatsApp ht…	2581.0	True	full
1848246	1848246	6048957aeb000b0038d81547	2021-03-10 09:46:28	[]	[]	Tue Mar 09 17:40:09 +0000 2021	[]	[{"url":"https://t.co/UHEp6bkEqn","expanded_url":"http://ow.ly/LEVV30rzJmk","display_url":"ow.ly/LEVV30rzJmk","indices":[247,270]}]	Get ready for blast off! Betty’s Blaster is 8 inches of vibrating, squirting fun! Made of body safe silicone, this ultra-realistic looking vibrator will send you over the moon with its 10 vibrating speeds and squirts with the press of a button! https://t.co/UHEp6bkEqn’s+blaster https://t.co/hDFV4Yb9kz	8080.0	RT @BettysToyBox: Get ready for blast off! Betty’s Blaster is 8 inches of vibrating, squirting fun! Made of body safe silicone, this ultra-…	115.0	True	full
1848247	1848247	6048957aeb000b0038d8154f	2021-03-10 09:46:29	[]	[]	Wed Mar 10 07:16:33 +0000 2021	[{"text":"Eritrea","indices":[23,31]}]	[{"url":"https://t.co/ndEwrmnRum","expanded_url":"https://shabait.com/2021/03/10/wildlife-something-to-preserve-and-protect/","display_url":"shabait.com/2021/03/10/wil…","indices":[273,296]}]	Good Read: Wildlife in #Eritrea - Something to Preserve &amp; Protect; by Dr. Fikre Eritrea boasts a very diverse flora &amp; fauna, both at land and in the sea.. its hundreds of islands &amp; extensive coastline contain over 1,100 fish species &amp; 44 genera of coral https://t.co/ndEwrmnRum https://t.co/YxDu84KtTh	94594.0	RT @hawelti: Good Read: Wildlife in #Eritrea - Something to Preserve &amp; Protect; by Dr. Fikre Eritrea boasts a very diverse flora &amp; fauna,…	85.0	True	full
1848248	1848248	6048957aeb000b0038d81555	2021-03-10 09:46:29	[]	[]	Wed Mar 10 09:05:30 +0000 2021	[{"text":"medievaltwitter","indices":[262,278]}]	[{"url":"https://t.co/5LfiLsL6y9","expanded_url":"https://ims.leeds.ac.uk/leeds-medieval-studies-journal/","display_url":"ims.leeds.ac.uk/leeds-medieval…","indices":[238,261]}]	NEW MEDIEVAL JOURNAL! 🎉📖@LeedsIMS @IMC_Leeds The online peer-reviewed journal ‘Leeds Medieval Studies’ seeks articles for its 1st volume, to be published in Sep 2021. We welcome all submissions including the study of modern medievalisms. https://t.co/5LfiLsL6y9 #medievaltwitter	2496.0	RT @emmacayley: NEW MEDIEVAL JOURNAL! 🎉📖@LeedsIMS @IMC_Leeds The online peer-reviewed journal ‘Leeds Medieval Studies’ seeks articles for i…	1811.0	True	full
1848249	1848249	6048957aeb000b0038d81571	2021-03-10 09:46:29	[]	[]	Wed Mar 10 08:53:17 +0000 2021	[{"text":"Syria","indices":[19,25]}]	[{"url":"https://t.co/6kFhW9sv2e","expanded_url":"https://www.icrc.org/en/document/icrc-millions-young-syrians-paid-heavy-toll-during-decade-savage-loss","display_url":"icrc.org/en/document/ic…","indices":[256,279]}]	10 years of war in #Syria have had a devastating impact on its young people in particular - many with their dreams dashed &amp; their fears realised. Our @ICRC⁩ survey published today highlights the toll on Syria's youth, &amp; their hopes for the future. https://t.co/6kFhW9sv2e	17513.0	RT @RMardiniICRC: 10 years of war in #Syria have had a devastating impact on its young people in particular - many with their dreams dashed…	2115.0	True	full
1848250	1848250	6048957aeb000b0038d81573	2021-03-10 09:46:29	[]	[]	Wed Mar 10 08:27:39 +0000 2021	[]	[{"url":"https://t.co/7Z3KflV2bB","expanded_url":"https://jhoonline.biomedcentral.com/articles/10.1186/s13045-020-00954-7","display_url":"jhoonline.biomedcentral.com/articles/10.11…","indices":[256,279]}]	mRNA / DNA transfections produce spike protein that, like SARS-CoV-2, activate platelets by binding to ACE2 receptors. This may lead to thrombus formation and inflammatory responses like those seen in COVID-19 patients: The cure is worse than the disease! https://t.co/7Z3KflV2bB	38138.0	RT @Thomas_Binder: mRNA / DNA transfections produce spike protein that, like SARS-CoV-2, activate platelets by binding to ACE2 receptors. T…	128.0	True	full
1848251	1848251	6048957aeb000b0038d8157b	2021-03-10 09:46:29	[]	[{"url":"https://t.co/vsgT9UTTk7","expanded_url":"https://rebrand.ly/silence-dissent-1003","display_url":"rebrand.ly/silence-dissen…","indices":[222,245]}]		[]	[]			NEW: Yesterday the Government announced its intention to legislate the right to protest out of meaningful existence… https://t.co/MklChU4wBs	113088.0	True	full
1848252	1848252	6048957aeb000b0038d81591	2021-03-10 09:46:29	[]	[]	Tue Mar 09 23:33:04 +0000 2021	[]	[{"url":"https://t.co/Kze3JKRNoR","expanded_url":"https://www.instagram.com/narceliogrud/","display_url":"instagram.com/narceliogrud/","indices":[130,153]}]	O artista plástico e querido amigo Narcélio Grud apresenta o revolucionário SPRAY ANTI-COVID brasileiro. Visite o Insta do Grud: https://t.co/Kze3JKRNoR https://t.co/76pA7XgIm5	27850.0	RT @lftofoli: O artista plástico e querido amigo Narcélio Grud apresenta o revolucionário SPRAY ANTI-COVID brasileiro. Visite o Insta do G…	104.0	True	full
1848253	1848253	6048957aeb000b0038d81597	2021-03-10 09:46:29	[]	[{"url":"https://t.co/T6MPdFeWU5","expanded_url":"https://www.theguardian.com/business/2021/mar/09/uk-overseas-territories-top-list-of-worlds-leading-tax-havens","display_url":"theguardian.com/business/2021/…","indices":[200,223]}]		[]	[]			British tax havens are at the top of the leaderboard of 'greatest enabler of corporate abuse'. The $254bn in miss… https://t.co/OmKVpSZ1Pb	1542.0	True	full
1848254	1848254	6048957beb000b0038d815a1	2021-03-10 09:46:29	[]	[{"url":"https://t.co/Dgx4K55DSJ","expanded_url":"https://mynewsify.com/australia-joined-the-list-of-countries-defeating-coronavirus-has-not-reported-a-single-case-in-the-last-10-days/","display_url":"mynewsify.com/australia-join…","indices":[122,145]}]		[]	[]			@thehill Australia joined the list of countries defeating coronavirus, has not reported a single case in the last 1… https://t.co/5qcI2MHoES	26.0	True	full
1848255	1848255	6048957beb000b0038d815a3	2021-03-10 09:46:29	[]	[]	Wed Mar 10 09:13:14 +0000 2021	[]	[{"url":"https://t.co/7Qqio9yZ1r","expanded_url":"https://www.dailyrecord.co.uk/news/scottish-news/tributes-angel-classroom-assistant-scots-23637545","display_url":"dailyrecord.co.uk/news/scottish-…","indices":[195,218]}]	Tributes to 'angel' classroom assistant at Scots school who died after testing positive for Coronavirus - Daily Record ⁦@Parents_Utd⁩ ⁦@UKActionteam⁩ ⁦@TigressEllie⁩ ⁦@ToryFibs⁩ ⁦@karamballes⁩ 💔 https://t.co/7Qqio9yZ1r	3551.0	RT @DmodosCutter: Tributes to 'angel' classroom assistant at Scots school who died after testing positive for Coronavirus - Daily Record ⁦@…	415.0	True	full
1848256	1848256	6048957beb000b0038d815b1	2021-03-10 09:46:29	[]	[]	Wed Mar 10 08:02:57 +0000 2021	[]	[{"url":"https://t.co/UH8h3RITnr","expanded_url":"https://www.theguardian.com/world/2021/mar/10/no-evidence-22bn-test-and-trace-scheme-cut-covid-rates-in-england-say-mps","display_url":"theguardian.com/world/2021/mar…","indices":[256,279]}]	We're crap at understanding big numbers 22 thousand seconds = 6 hours 22 m seconds = 41 days 22 bn seconds = 697 years £22bn is how much money the govt gave to their mates, who achieved nothing, while 120,000 of us died. And they're upping it to £37bn https://t.co/UH8h3RITnr	136190.0	RT @RussInCheshire: We're crap at understanding big numbers 22 thousand seconds = 6 hours 22 m seconds = 41 days 22 bn seconds = 697 years…	268.0	True	full
1848257	1848257	6048957beb000b0038d815bf	2021-03-10 09:46:30	[]	[]	Wed Mar 10 09:25:52 +0000 2021	[{"text":"AI","indices":[188,191]}]	[{"url":"https://t.co/jOexpeM5Ve","expanded_url":"https://businesscloud.co.uk/wefarm-to-extend-sms-service-into-online-platform/","display_url":"businesscloud.co.uk/wefarm-to-exte…","indices":[249,272]}]	The world’s largest platform for small-scale farmers will expand its SMS service into an online platform with £8m new funding. Since 2015, @wefarm has provided 2.5m farmers with a free, #AI-driven SMS tool - supporting the world's food network 🌱🍋 https://t.co/jOexpeM5Ve https://t.co/IRSwIsIbD0	7048.0	RT @BCloudUK: The world’s largest platform for small-scale farmers will expand its SMS service into an online platform with £8m new funding…	5780.0	True	full
1848258	1848258	6048957beb000b0038d815c9	2021-03-10 09:46:30	[]	[]	Wed Mar 10 08:26:55 +0000 2021	[]	[{"url":"https://t.co/iO4Iq9fgWq","expanded_url":"https://www.eldiario.es/madrid/sanitarios-madrid-huelga-indefinida-centros-salud-no-trabajar-condiciones_1_7290520.html","display_url":"eldiario.es/madrid/sanitar…","indices":[146,169]}]	Ni una pandemia ha sido capaz de desviar al PP de su hoja de ruta de desmantelar la Atención Primaria. Abandono, maltrato y promesas incumplidas. https://t.co/iO4Iq9fgWq	69970.0	RT @Monica_Garcia_G: Ni una pandemia ha sido capaz de desviar al PP de su hoja de ruta de desmantelar la Atención Primaria. Abandono, maltr…	308.0	True	full
1848259	1848259	6048957beb000b0038d815cf	2021-03-10 09:46:30	[{"text":"Israel","indices":[186,193]},{"text":"Impfen","indices":[194,201]},{"text":"coronavirus","indices":[202,214]},{"text":"COVID19","indices":[215,223]},{"text":"optimismus","indices":[224,235]}]	[{"url":"https://t.co/fewtBhN4Ap","expanded_url":"https://t1p.de/cqm6","display_url":"t1p.de/cqm6","indices":[161,184]}]		[]	[]			In Israel sinkt die Zahl der Neuinfektionen und der schwer an Covid-19 erkrankten Patienten deutlich - Experten seh… https://t.co/PenuoyemAC	427.0	True	full
1848260	1848260	6048957beb000b0038d815d3	2021-03-10 09:46:30	[{"text":"ATTCybersecurity","indices":[0,17]},{"text":"SASE","indices":[121,126]},{"text":"Fortinet","indices":[132,141]}]	[{"url":"https://t.co/U88CmvIMvu","expanded_url":"https://ftnt.net/6013HoTnU","display_url":"ftnt.net/6013HoTnU","indices":[143,166]}]		[]	[]			#ATTCybersecurity has announced that it is expanding its portfolio of Managed Security Services through its new AT&amp;… https://t.co/Kn1hCQVq3i	506.0	True	full
1848261	1848261	6048957beb000b0038d815d7	2021-03-10 09:46:30	[]	[]	Tue Mar 09 05:01:06 +0000 2021	[{"text":"艦隊これくしょん","indices":[163,172]},{"text":"艦これ","indices":[173,177]},{"text":"kancolle","indices":[178,187]},{"text":"helltaker","indices":[188,198]},{"text":"HelltakerDance","indices":[199,214]}]	[{"url":"https://t.co/m05zJgRuph","expanded_url":"https://cdn.discordapp.com/attachments/762777430242230304/818707072228392980/kantaker.zip","display_url":"cdn.discordapp.com/attachments/76…","indices":[98,121]},{"url":"https://t.co/qtvvj7szdg","expanded_url":"https://cdn.discordapp.com/attachments/762777430242230304/818707204843634758/kantaker_speed.zip","display_url":"cdn.discordapp.com/attachm…	More takers, commission and Akebono (Limited Gloves Edition). Download (includes previous ones): https://t.co/m05zJgRuph Faster speeds: https://t.co/qtvvj7szdg #艦隊これくしょん #艦これ #kancolle #helltaker #HelltakerDance https://t.co/QibMZ0hDP3	386.0	RT @Konato_K: More takers, commission and Akebono (Limited Gloves Edition). Download (includes previous ones): https://t.co/m05zJgRuph Fa…	79.0	True	full
1848262	1848262	6048957beb000b0038d815db	2021-03-10 09:46:30	[]	[]	Wed Mar 10 08:41:52 +0000 2021	[{"text":"محمد_المخيني","indices":[121,134]},{"text":"خلا_نأخذ_اللقاح","indices":[135,151]}]	[{"url":"https://t.co/EQfnBUUzlG","expanded_url":"https://www.snapchat.com/add/mohama50","display_url":"snapchat.com/add/mohama50","indices":[196,219]}]	الرجاء أخذ الموضوع بجدية لقاح كورونا مهم جداً وخاصة للي أعمارهم فوق ال٦٠ سنة السؤال / أيش الي يمنعنا من أخذ اللقاح #محمد_المخيني #خلا_نأخذ_اللقاح @OmanVSCovid19 @OmaniMOH التغطية بسنابي https://t.co/EQfnBUUzlG https://t.co/fTpsXPcuNG	113135.0	RT @Mmukhaini_TV86: الرجاء أخذ الموضوع بجدية لقاح كورونا مهم جداً وخاصة للي أعمارهم فوق ال٦٠ سنة السؤال / أيش الي يمنعنا من أخذ اللقاح…	408.0	True	full
1848263	1848263	6048957beb000b0038d815e7	2021-03-10 09:46:30	[]	[]	Wed Mar 10 09:35:28 +0000 2021	[]	[{"url":"https://t.co/VJErxeh1oZ","expanded_url":"https://www.medrxiv.org/content/10.1101/2021.02.26.21252512v1.full","display_url":"medrxiv.org/content/10.110…","indices":[257,280]}]	It would take 5 days for lockdown to have an effect because people who have already caught it will develop symptoms after 5 days regardless. Here are the periods for which lockdowns could have had an effect overlaid on a graph of when people had symptoms. https://t.co/VJErxeh1oZ https://t.co/w6CfSmwl8d	46452.0	RT @ClareCraigPath: It would take 5 days for lockdown to have an effect because people who have already caught it will develop symptoms aft…	1976.0	True	full
1848264	1848264	6048957beb000b0038d815f1	2021-03-10 09:46:30	[]	[]	Wed Mar 10 06:01:00 +0000 2021	[{"text":"AirduJour","indices":[166,176]}]	[{"url":"https://t.co/OM43pY3xWK","expanded_url":"https://www.olyrix.com/air-du-jour/1516/serie-hommage-a-renee-doria-soprano-centenaire-1921-2021-rien-ne-peut-changer-mon-ame","display_url":"olyrix.com/air-du-jour/15…","indices":[179,202]}]	La doyenne du chant lyrique français, Renée Doria vient de nous quitter juste après avoir fêté ses 100 ans. En son honneur, Ôlyrix retrace sa carrière en une série d'#AirduJour : https://t.co/OM43pY3xWK	21056.0	RT @Olyrix_officiel: La doyenne du chant lyrique français, Renée Doria vient de nous quitter juste après avoir fêté ses 100 ans. En son hon…	1037.0	True	full
1848265	1848265	6048957beb000b0038d815f3	2021-03-10 09:46:30	[]	[]	Wed Mar 10 06:50:08 +0000 2021	[{"text":"Answer900by3","indices":[224,237]}]	[{"url":"https://t.co/2HqohyLKwN","expanded_url":"https://youtu.be/i5Ww9gdT1tY","display_url":"youtu.be/i5Ww9gdT1tY","indices":[199,222]}]	I think @zoo_bear just received sacred urine prasad from @dhruv_rathee. Its finding expression as a dirty campaign against @sadhguru. Those who know/don't know who is @zoo_bear, please watch this👇👇 https://t.co/2HqohyLKwN #Answer900by3	143253.0	RT @StringReveals: I think @zoo_bear just received sacred urine prasad from @dhruv_rathee. Its finding expression as a dirty campaign again…	5.0	True	full
1848266	1848266	6048957beb000b0038d815f5	2021-03-10 09:46:30	[]	[{"url":"https://t.co/0xtnE6IGYv","expanded_url":"https://www.gofundme.com/f/join-carlo-on-his-fight-to-survive","display_url":"gofundme.com/f/join-carlo-o…","indices":[187,210]},{"url":"https://t.co/iAwmgbgbxo","expanded_url":"https://m.facebook.com/story.php?story_fbid=10216405444563692&id=1683163117","display_url":"m.facebook.com/story.php?stor…","indices":[228,251]},{"url":"https://t.co/Siq2N…		[]	[]			@httprlph Please help my stepdad fight against Chronic Kidney Disease. A small donation is a huge help. A retweet a… https://t.co/LTvWroDR1t	404.0	True	full
1848267	1848267	6048957ceb000b0038d815fd	2021-03-10 09:46:30	[]	[]	Tue Mar 09 13:22:24 +0000 2021	[]	[{"url":"https://t.co/haxsHloKOS","expanded_url":"https://www.independent.co.uk/news/uk/politics/covid-test-and-trace-failed-b1813165.html?amp","display_url":"independent.co.uk/news/uk/politi…","indices":[261,284]}]	SAGE says that Serco T&amp;T has ‘marginal impact’ on the pandemic, so Rishi Sunak pokes another £15 billion at it. Meanwhile, the NHS takes a pay cut. Public thinks privatised Covid test-and-trace system has failed as cost tops £37 billion | The Independent https://t.co/haxsHloKOS	277.0	RT @IsaacMottistone: SAGE says that Serco T&amp;T has ‘marginal impact’ on the pandemic, so Rishi Sunak pokes another £15 billion at it. Meanw…	2571.0	True	full
1848268	1848268	6048957ceb000b0038d81613	2021-03-10 09:46:30	[{"text":"data","indices":[209,214]}]	[{"url":"https://t.co/PB9CMiKe9H","expanded_url":"https://bit.ly/3sgctkK","display_url":"bit.ly/3sgctkK","indices":[271,294]}]		[]	[]			How can we continue to push forward the responsible &amp; respectful use of data? Join @ICOnews, @ITV, @DameWendyDBE… https://t.co/eWy2Rc2En7	18916.0	True	full
1848269	1848269	6048957ceb000b0038d8161b	2021-03-10 09:46:31	[]	[]	Wed Mar 10 03:00:18 +0000 2021	[]	[{"url":"https://t.co/0g0VruZNiK","expanded_url":"https://twitch.tv/DaddyBas","display_url":"twitch.tv/DaddyBas","indices":[78,101]}]	sponsored $120 giveaway Follow @DaddyBasTV. 🔥 Please FOLLOW his twitch too: https://t.co/0g0VruZNiK 🔥 Post proof below! ✅ Bas is a proud dad and often streams Slots, Call of Duty, and NHL! He also does monthly giveaways of $100 on his stream! Also RT to enter. 4 days ⏰	28448.0	RT @flurtft: sponsored $120 giveaway Follow @DaddyBasTV. 🔥 Please FOLLOW his twitch too: https://t.co/0g0VruZNiK 🔥 Post proof below! ✅…	483.0	True	full
1848270	1848270	6048957ceb000b0038d8161d	2021-03-10 09:46:31	[]	[]	Wed Mar 10 09:19:39 +0000 2021	[{"text":"MayWard","indices":[48,56]}]	[{"url":"https://t.co/ohyLyVQMLg","expanded_url":"https://push.abs-cbn.com/2021/2/25/fresh-scoops/push-awards-2020-191943","display_url":"push.abs-cbn.com/2021/2/25/fres…","indices":[143,166]}]	Few Days left to Vote ! Cast your votes now for #MayWard as Popular Love Team for Push Awards 2020. Deadline will be on March 15, 2021 LINK :https://t.co/ohyLyVQMLg KWENTONG BARBER EP5 @maymayentrata07 @Barber_Edward_ https://t.co/9uCi2wt4BK	14120.0	RT @MayWardArmyOFC: Few Days left to Vote ! Cast your votes now for #MayWard as Popular Love Team for Push Awards 2020. Deadline will be on…	31.0	True	full
1848271	1848271	6048957ceb000b0038d81647	2021-03-10 09:46:31	[{"text":"Covid19","indices":[123,131]}]	[{"url":"https://t.co/EzGf9STsuq","expanded_url":"https://www.nature.com/articles/s41598-019-38825-y","display_url":"nature.com/articles/s4159…","indices":[134,157]}]		[]	[]			‘ventilation could be as effective in mitigating outbreaks as vaccinating approximately half of the population’ (fl… https://t.co/nqmGp9k1yA	9785.0	True	full
1848272	1848272	6048957deb000b0038d81651	2021-03-10 09:46:31	[]	[]	Wed Mar 10 09:45:00 +0000 2021	[{"text":"LIVE","indices":[0,5]},{"text":"bettingtips","indices":[211,223]},{"text":"sportsbetting","indices":[224,238]}]	[{"url":"https://t.co/dvmH2PoS4S","expanded_url":"http://bit.ly/SG_Radio","display_url":"bit.ly/SG_Radio","indices":[139,162]},{"url":"https://t.co/Djh9qiUTj3","expanded_url":"http://siriusxm.us/SportsGrid","display_url":"siriusxm.us/SportsGrid","indices":[167,190]}]	#LIVE in 15... 🎙️ Join @OppositePicks from 5-7am ET for a look at today's Betting Market on the Wednesday edition of Opposite Picks. 📺 https://t.co/dvmH2PoS4S 📡 https://t.co/Djh9qiUTj3 📲 (844) 843-6879 #bettingtips #sportsbetting https://t.co/6o2ma9c4cG	6119.0	RT @SportsGridRadio: #LIVE in 15... 🎙️ Join @OppositePicks from 5-7am ET for a look at today's Betting Market on the Wednesday edition of…	7694.0	True	full
1848273	1848273	6048957deb000b0038d81661	2021-03-10 09:46:32	[]	[]	Wed Mar 10 08:42:56 +0000 2021	[{"text":"wien","indices":[16,21]},{"text":"ugNOvelle","indices":[114,124]},{"text":"covid_19","indices":[176,185]}]	[{"url":"https://t.co/xJcnQHwwzv","expanded_url":"https://radar.squat.net/en/node/383680","display_url":"radar.squat.net/en/node/383680","indices":[148,171]},{"url":"https://t.co/haYAg6SFRZ","expanded_url":"https://bildung-brennt.at/e-mail-aktion/","display_url":"bildung-brennt.at/e-mail-aktion/","indices":[252,275]}]	Heute 14h - 16h #wien held_innenplatz // dinge zum lärm machen mitnehmen // ab 15h tagt wissenschaftsauschuss zur #ugNOvelle das kommentieren wir: https://t.co/xJcnQHwwzv Aus #covid_19 oder anderen gründen heute nicht dabei? schreib 1 protest e-mail: https://t.co/haYAg6SFRZ	424.0	RT @BrenntBildung: Heute 14h - 16h #wien held_innenplatz // dinge zum lärm machen mitnehmen // ab 15h tagt wissenschaftsauschuss zur #ugNOv…	17.0	True	full
1848274	1848274	6048957deb000b0038d8166f	2021-03-10 09:46:32	[]	[]	Wed Mar 10 06:55:43 +0000 2021	[]	[{"url":"https://t.co/dquASNKvNT","expanded_url":"http://ow.ly/6mim50DUREq","display_url":"ow.ly/6mim50DUREq","indices":[246,269]}]	The NHS Test and Trace service in England failed to deliver its central promise to avoid a second national lockdown and there is no clear evidence its “unimaginable” costs have been justified, finds the House of Commons Public Accounts Committee https://t.co/dquASNKvNT	445065.0	RT @bmj_latest: The NHS Test and Trace service in England failed to deliver its central promise to avoid a second national lockdown and the…	2567.0	True	full
1848275	1848275	6048957deb000b0038d8168b	2021-03-10 09:46:32	[]	[{"url":"https://t.co/Ev2OiptI9c","expanded_url":"https://www.handelsblatt.com/technik/it-internet/europaeisches-zentrum-fuer-chip-design-apple-investiert-mehr-als-eine-milliarde-euro-in-muenchen/26990304.html?ticket=ST-13754745-A33cppfyOi4WDFzZocZ7-ap5","display_url":"handelsblatt.com/technik/it-int…","indices":[235,258]}]		[]	[]			In a major push toward its "chip autonomy," Apple announces a €1 billion investment in semiconductor design in Muni… https://t.co/43bYTp6SOJ	2971.0	True	full
1848276	1848276	6048957deb000b0038d8168d	2021-03-10 09:46:32	[]	[{"url":"https://t.co/ZLLnXFyorS","expanded_url":"https://www.twitch.tv/Hugolink","display_url":"twitch.tv/Hugolink","indices":[223,246]},{"url":"https://t.co/ZLLnXFyorS","expanded_url":"https://www.twitch.tv/Hugolink","display_url":"twitch.tv/Hugolink","indices":[247,270]}]		[]	[]			🔥EN DIRECTO🔥 Después de estar esclavizado ayer haciendo desafíos terribles para llegar al nivel 100 del pase de Fo… https://t.co/ENK7XAnqyV	821.0	True	full
1848277	1848277	6048957deb000b0038d8169d	2021-03-10 09:46:32	[]	[]	Wed Mar 10 06:05:47 +0000 2021	[]	[{"url":"https://t.co/leE4lFctya","expanded_url":"https://www.nytimes.com/2021/03/09/world/asia/myanmar-military-tatmadaw-violence.html?campaign_id=2&emc=edit_th_20210309&instance_id=27866&nl=todaysheadlines&regi_id=13104264&segment_id=53056&user_id=eca151fc9e9eb2b63a89b65d68235d07","display_url":"nytimes.com/2021/03/09/wor…","indices":[253,276]}]	"The military and its brutal practices are an omnipresent fear in Myanmar....As security forces gun down peaceful protesters on city streets, the violence that is commonplace in the countryside" reminds us "of the military’s long legacy of atrocities." https://t.co/leE4lFctya https://t.co/N5Iqk5O72n	436803.0	RT @KenRoth: "The military and its brutal practices are an omnipresent fear in Myanmar....As security forces gun down peaceful protesters o…	65.0	True	full
1848278	1848278	6048957deb000b0038d816a3	2021-03-10 09:46:32	[]	[]	Wed Mar 10 09:23:57 +0000 2021	[{"text":"bioinformatics","indices":[38,53]}]	[{"url":"https://t.co/oz96iDPff3","expanded_url":"http://rsg-sweden.slack.com","display_url":"rsg-sweden.slack.com","indices":[169,192]}]	Get involved in organising events for #bioinformatics community in Uppsala! Join RSG-Sweden's Uppsala meet-up, today at 15:30 🙌 For the meeting link, please sign up at https://t.co/oz96iDPff3 with your university email address. We hope to see you soon! https://t.co/xdIeiX7kg2	724.0	RT @RSG_Sweden: Get involved in organising events for #bioinformatics community in Uppsala! Join RSG-Sweden's Uppsala meet-up, today at 15:…	218.0	True	full
1848279	1848279	6048957deb000b0038d816a5	2021-03-10 09:46:32	[]	[]	Wed Mar 10 06:04:11 +0000 2021	[]	[{"url":"https://t.co/xqAgL3zP4X","expanded_url":"https://pfarma.com.br/coronavirus/6292-doutor-wu-mascara-n95-peste-pneumonica.html","display_url":"pfarma.com.br/coronavirus/62…","indices":[222,245]}]	Conheça a incrível história de Wu Lien-teh, o inventor da máscara que é considerada a precursora da N95 / PFF2 😷 Sua invenção salvou milhares de vidas e erradicou a peste pneumônica. Usar máscara salva vidas! Siga o 🧶 https://t.co/xqAgL3zP4X	1061.0	RT @_FabioReis: Conheça a incrível história de Wu Lien-teh, o inventor da máscara que é considerada a precursora da N95 / PFF2 😷 Sua inven…	5259.0	True	full
1848280	1848280	6048957deb000b0038d816af	2021-03-10 09:46:32	[{"text":"WFH","indices":[183,187]},{"text":"WorkFromHome","indices":[188,201]},{"text":"remotework","indices":[202,213]}]	[{"url":"https://t.co/vprC6azOGo","expanded_url":"https://www.theguardian.com/lifeandstyle/2021/mar/09/working-from-home-social-anxiety-office-chat","display_url":"theguardian.com/lifeandstyle/2…","indices":[215,238]}]		[]	[]			This is a great read. Yes, working from home can be challenging (especially during a pandemic), but it can also he… https://t.co/r0EjMUW2cM	203.0	True	full
1848281	1848281	6048957eeb000b0038d816c5	2021-03-10 09:46:33	[]	[]	Wed Mar 10 08:00:20 +0000 2021	[{"text":"TodayIsTheDay","indices":[104,118]},{"text":"NoSmokingDay","indices":[147,160]}]	[{"url":"https://t.co/FWtcGTdbCl","expanded_url":"http://www.nhs.uk/smokefree","display_url":"nhs.uk/smokefree","indices":[161,184]}]	After quitting, ex-smokers are happier than smokers 😄⤴️ And right now we all need a bit more joy... 🚭 #TodayIsTheDay. Start your quit attempt on #NoSmokingDay https://t.co/FWtcGTdbCl https://t.co/4A74I26PCh	7358.0	RT @enherts: After quitting, ex-smokers are happier than smokers 😄⤴️ And right now we all need a bit more joy... 🚭 #TodayIsTheDay. Start…	23.0	True	full
1848282	1848282	6048957eeb000b0038d816d7	2021-03-10 09:46:33	[]	[]	Wed Mar 10 04:41:07 +0000 2021	[{"text":"BTS","indices":[8,12]},{"text":"JIN","indices":[13,17]},{"text":"진","indices":[253,255]}]	[{"url":"https://t.co/CfIcOvY03K","expanded_url":"https://n.news.naver.com/entertain/article/108/0002938215","display_url":"n.news.naver.com/entertain/arti…","indices":[256,279]}]	[Naver] #BTS #JIN ranking 1st of the popularity rankings on the Japanese K-pop idol ranking site 'NEHAN'. 'Moon' entered Japan's LINE MUSIC at the time of its release, in Billboard Japan Hot 100 moon ranked 75th, the second highest among bts solo songs #진 https://t.co/CfIcOvY03K https://t.co/AFxohYQRIW	8476.0	RT @jin_united: [Naver] #BTS #JIN ranking 1st of the popularity rankings on the Japanese K-pop idol ranking site 'NEHAN'. 'Moon' entered Ja…	343.0	True	full
1848283	1848283	6048957eeb000b0038d816db	2021-03-10 09:46:33	[]	[]	Tue Mar 09 21:17:19 +0000 2021	[{"text":"mothersday","indices":[170,181]},{"text":"artwork","indices":[183,191]},{"text":"darrengalpin","indices":[193,206]},{"text":"twitter","indices":[208,216]},{"text":"plymouth","indices":[217,226]},{"text":"plymouthhoe","indices":[227,239]},{"text":"devon","indices":[240,246]}]	[{"url":"https://t.co/GjIyNo19Gz","expanded_url":"https://shop.photo4me.com/479280/framed-mounted-print?share=true#.YEflqwAGjq8.twitter","display_url":"shop.photo4me.com/479280/framed-…","indices":[248,271]}]	15% off and free UK delivery on all my artwork. Please click on the image below to view the types of products available for purchase. Quote code MUM2021 at the checkout. #mothersday, #artwork, #darrengalpin, #twitter #plymouth #plymouthhoe #devon https://t.co/GjIyNo19Gz	3142.0	RT @GalpinImages: 15% off and free UK delivery on all my artwork. Please click on the image below to view the types of products available f…	196.0	True	full
1848284	1848284	6048957eeb000b0038d816e5	2021-03-10 09:46:33	[]	[]	Wed Mar 10 08:19:40 +0000 2021	[{"text":"Omowestunisexstore","indices":[79,98]}]	[{"url":"https://t.co/8X2etxZhyY","expanded_url":"http://Wa.me/2347069542188","display_url":"Wa.me/2347069542188","indices":[150,173]}]	Help me Retweet my market to my customer on your TL, and come Patronize me 🙏🙏🙏 #Omowestunisexstore Frame1 20,000 Frame2&amp;3 15,000 Frame4 37,000 https://t.co/8X2etxZhyY Nationwide Delivery 🚚🚚 Location: Ibadan Always available at your doorstep 🙏🙏🙏 @RadioPaparazi https://t.co/1n31Py7Gzl	11559.0	RT @Omo_West12: Help me Retweet my market to my customer on your TL, and come Patronize me 🙏🙏🙏 #Omowestunisexstore Frame1 20,000 Frame2&amp;3…	10472.0	True	full
1848285	1848285	6048957eeb000b0038d816ed	2021-03-10 09:46:33	[]	[]	Wed Mar 10 07:51:56 +0000 2021	[]	[{"url":"https://t.co/egTtPJP8Pj","expanded_url":"https://www.bbc.co.uk/news/health-56340831","display_url":"bbc.co.uk/news/health-56…","indices":[242,265]}]	This is what incompetence looks like- *Consultants paid more than £6,600 a day *Failing to anticipate the surge in demand for tests last Sept *Never meeting its target to turn around tests in 24 hours *Contact tracers not properly utilised https://t.co/egTtPJP8Pj	25477.0	RT @justinmadders: This is what incompetence looks like- *Consultants paid more than £6,600 a day *Failing to anticipate the surge in deman…	200.0	True	full
1848286	1848286	6048957eeb000b0038d816fb	2021-03-10 09:46:33	[]	[]	Wed Mar 10 08:19:40 +0000 2021	[{"text":"Omowestunisexstore","indices":[79,98]}]	[{"url":"https://t.co/8X2etxZhyY","expanded_url":"http://Wa.me/2347069542188","display_url":"Wa.me/2347069542188","indices":[150,173]}]	Help me Retweet my market to my customer on your TL, and come Patronize me 🙏🙏🙏 #Omowestunisexstore Frame1 20,000 Frame2&amp;3 15,000 Frame4 37,000 https://t.co/8X2etxZhyY Nationwide Delivery 🚚🚚 Location: Ibadan Always available at your doorstep 🙏🙏🙏 @RadioPaparazi https://t.co/1n31Py7Gzl	11559.0	RT @Omo_West12: Help me Retweet my market to my customer on your TL, and come Patronize me 🙏🙏🙏 #Omowestunisexstore Frame1 20,000 Frame2&amp;3…	27547.0	True	full
1848287	1848287	6048957feb000b0038d81707	2021-03-10 09:46:33	[]	[]	Wed Mar 10 08:50:02 +0000 2021	[{"text":"Easter21","indices":[141,150]}]	[{"url":"https://t.co/FDChSrLGVQ","expanded_url":"https://bit.ly/38Inwfl","display_url":"bit.ly/38Inwfl","indices":[230,253]}]	🐰 Please retweet! We're thrilled to be providing a Covid-safe space for @CreationTheatre to run its 'Put on a Zoom Play in a Week' workshops #Easter21. If you have creative youngsters aged 5-16 that need entertaining, hop to it 👉 https://t.co/FDChSrLGVQ https://t.co/sBiunacgtN	864.0	RT @Perchbicester: 🐰 Please retweet! We're thrilled to be providing a Covid-safe space for @CreationTheatre to run its 'Put on a Zoom Play…	617.0	True	full
1848288	1848288	6048957feb000b0038d8170b	2021-03-10 09:46:33	[]	[]	Wed Mar 10 04:04:40 +0000 2021	[]	[{"url":"https://t.co/cRB5yRYouV","expanded_url":"https://www.skynewsarabia.com/middle-east/1420466-%D8%B9%D8%A8%D8%AF-%D8%A7%D9%84%D9%84%D9%87-%D8%A8%D9%86-%D8%B2%D8%A7%D9%8A%D8%AF-%D9%82%D8%A7%D9%86%D9%88%D9%86-%D9%82%D9%8A%D8%B5%D8%B1-%D9%8A%D8%B5%D8%B9%D8%A8-%D8%A7%D9%84%D8%B9%D9%85%D9%84-%D8%A7%D9%84%D9%85%D8%B4%D8%AA%D8%B1%D9%83-%D8%B3%D9%88%D8%B1%D9%8A%D8%A7","display_url":"skynewsarabia.c…	"The Caesar law is causing difficulties in helping Syria," says Abdullah bin Zayed Al Nahyan. "Syria needs regional cooperation to return to its natural place. This is a must," said the Foreign Minister of the UAE. Lavrov was just in Abu Dhabi https://t.co/cRB5yRYouV	75874.0	RT @joshua_landis: "The Caesar law is causing difficulties in helping Syria," says Abdullah bin Zayed Al Nahyan. "Syria needs regional co…	45.0	True	full
1848289	1848289	6048957feb000b0038d8172f	2021-03-10 09:46:34	[]	[]	Wed Mar 10 09:28:34 +0000 2021	[]	[{"url":"https://t.co/wzFWFNpPsq","expanded_url":"https://twitter.com/lumpyandfriends/status/1369536451415773189","display_url":"twitter.com/lumpyandfriend…","indices":[191,214]}]	Don’t you just love badgers ❤️ Sadly @DefraGovUK don’t as they choose to kill them rather than address the diseases in cows. It’s no different as to how they’ve handled Covid ........ badly! https://t.co/wzFWFNpPsq	2316.0	RT @diane_badgers: Don’t you just love badgers ❤️ Sadly @DefraGovUK don’t as they choose to kill them rather than address the diseases in c…	1160.0	True	full
1848290	1848290	6048957feb000b0038d81743	2021-03-10 09:46:34	[]	[]	Mon Mar 08 16:30:00 +0000 2021	[{"text":"Facebook","indices":[0,9]}]	[{"url":"https://t.co/P5Hi3NQtxq","expanded_url":"https://www.wsj.com/articles/fact-checking-facebooks-fact-checkers-11614987375","display_url":"wsj.com/articles/fact-…","indices":[257,280]}]	#Facebook activists masquerading as “fact-checkers” censored my @JohnsHopkins colleague @MartyMakary’s op-ed abt COVID herd immunity bc it didn’t echo their agenda. There is a lot of fact-checking rubbish out there. 95% of it is either wrong or irrelevant. https://t.co/P5Hi3NQtxq	322070.0	RT @steve_hanke: #Facebook activists masquerading as “fact-checkers” censored my @JohnsHopkins colleague @MartyMakary’s op-ed abt COVID her…	1948.0	True	full
1848291	1848291	6048957feb000b0038d81747	2021-03-10 09:46:34	[]	[]	Wed Mar 10 09:42:58 +0000 2021	[]	[{"url":"https://t.co/HR76WAPs7i","expanded_url":"https://bit.ly/2OFbdca","display_url":"bit.ly/2OFbdca","indices":[167,190]}]	EDITORIAL: A ficha moral de Lula é suja. Seu retorno à ribalta eleitoral atira o País num turbilhão de incertezas, em meio a uma pandemia e ao desgoverno de Bolsonaro https://t.co/HR76WAPs7i https://t.co/KkU6a4gdQT	7018684.0	RT @Estadao: EDITORIAL: A ficha moral de Lula é suja. Seu retorno à ribalta eleitoral atira o País num turbilhão de incertezas, em meio a u…	25.0	True	full
1848292	1848292	6048957feb000b0038d8174d	2021-03-10 09:46:34	[{"text":"AstraZeneca","indices":[0,12]},{"text":"Corona","indices":[13,20]},{"text":"vaccins","indices":[21,29]},{"text":"ivermectine","indices":[30,42]},{"text":"coronavirus","indices":[43,55]},{"text":"COVID19","indices":[56,64]},{"text":"COVAX","indices":[65,71]},{"text":"Israel","indices":[72,79]},{"text":"VaccinationCovid","indices":[80,97]},{"text":"Israel","indices":[98,105]},{"text":"oli…	[{"url":"https://t.co/WGGAb9pIAO","expanded_url":"https://m.vk.com/video621903315_456239033","display_url":"m.vk.com/video621903315…","indices":[201,224]}]		[]	[]			#AstraZeneca #Corona #vaccins #ivermectine #coronavirus #COVID19 #COVAX #Israel #VaccinationCovid #Israel… https://t.co/2lhaBcEEjU	3.0	True	full
1848293	1848293	6048957feb000b0038d81759	2021-03-10 09:46:34	[]	[{"url":"https://t.co/2HbjNTTKwq","expanded_url":"https://www.quora.com/Whats-so-special-about-Colemans-mustard-Why-do-some-English-people-say-its-the-only-kind-of-mustard/answer/Floyd-Aranyosi?ch=2&srid=ilUp","display_url":"quora.com/Whats-so-speci…","indices":[135,158]}]		[]	[]			Answer to What's so special about Coleman's mustard? Why do some English people say it's the "only" kind of mustard… https://t.co/aPiADstlQa	1526.0	True	full
1848294	1848294	6048957feb000b0038d81767	2021-03-10 09:46:34	[]	[]	Wed Mar 10 09:26:25 +0000 2021	[]	[{"url":"https://t.co/fOXqhwYDCp","expanded_url":"https://www.europe1.fr/societe/cest-super-pratique-veolia-lance-sa-campagne-de-vaccination-contre-le-covid-19-4030394","display_url":"europe1.fr/societe/cest-s…","indices":[253,276]}]	Coup d'envoi aujourd'hui de la campagne de vaccination au siège de @Veolia, l'une des 1ères entreprises françaises à vacciner ses salariés. Une campagne élargie prochainement à 300 sites en 🇫🇷. "C'est super pratique" témoigne une salariée | @Europe1 https://t.co/fOXqhwYDCp	17829.0	RT @Veolia_FR: Coup d'envoi aujourd'hui de la campagne de vaccination au siège de @Veolia, l'une des 1ères entreprises françaises à vaccine…	91.0	True	full
1848295	1848295	60489580eb000b0038d8176d	2021-03-10 09:46:34	[]	[]	Wed Mar 10 09:36:15 +0000 2021	[{"text":"STOPTHELOCKDOWN","indices":[71,87]},{"text":"STOPLYINGTOTHEPEOPLE","indices":[88,109]}]	[{"url":"https://t.co/HRLccwv2Gj","expanded_url":"https://twitter.com/davided76062309/status/1369578354031083520?s=09","display_url":"twitter.com/davided7606230…","indices":[0,23]}]	https://t.co/HRLccwv2Gj Well the government is fools and fooling us #STOPTHELOCKDOWN #STOPLYINGTOTHEPEOPLE But every one must say ENOUGH IS ENOUGH FUCK THE GOVERNMENT'S AND @BillGates and @CyrilRamaphosa and @DlaminiZuma Sue them of your lost of income and anxiety	1017.0	RT @erika_pirzl: https://t.co/HRLccwv2Gj Well the government is fools and fooling us #STOPTHELOCKDOWN #STOPLYINGTOTHEPEOPLE But every o…	459.0	True	full
1848296	1848296	60489580eb000b0038d81777	2021-03-10 09:46:34	[]	[{"url":"https://t.co/hLrAWQYlNf","expanded_url":"https://lnkd.in/eUd3rcH","display_url":"lnkd.in/eUd3rcH","indices":[232,255]},{"url":"https://t.co/vyXw5B71n1","expanded_url":"https://lnkd.in/enc35em","display_url":"lnkd.in/enc35em","indices":[256,279]}]		[]	[]			In Data we Trust. Data is everything because it is turning business models upside down, while guiding the world thr… https://t.co/EzAXVeGZvV	1145.0	True	full
1848297	1848297	60489580eb000b0038d81779	2021-03-10 09:46:35	[]	[]	Wed Mar 10 09:45:31 +0000 2021	[]	[{"url":"https://t.co/xScX5j1Bim","expanded_url":"https://washex.am/38nkjBG","display_url":"washex.am/38nkjBG","indices":[227,250]}]	A nonprofit group is pressing ahead with its push for Indiana to go to no-excuse absentee voting, and has petitioned the SCOTUS to take up its case filed last year alleging that their absentee voting laws are discriminatory. https://t.co/xScX5j1Bim	268906.0	RT @dcexaminer: A nonprofit group is pressing ahead with its push for Indiana to go to no-excuse absentee voting, and has petitioned the SC…	3592.0	True	full
1848298	1848298	60489580eb000b0038d8177b	2021-03-10 09:46:34	[]	[]	Wed Mar 10 09:44:33 +0000 2021	[]	[{"url":"https://t.co/i8Ax95nkNU","expanded_url":"http://dlvr.it/RvL13Q","display_url":"dlvr.it/RvL13Q","indices":[157,180]}]	Biden plans to use the $1.9 trillion Covid-19 relief bill expected to pass Congress Wednesday as a platform for a generational transformation of the economy https://t.co/i8Ax95nkNU https://t.co/JF2IlMQXWA	0.0	RT @pysigntw: Biden plans to use the $1.9 trillion Covid-19 relief bill expected to pass Congress Wednesday as a platform for a generationa…	15.0	True	full
1848299	1848299	60489580eb000b0038d8177f	2021-03-10 09:46:34	[]	[]	Wed Mar 10 08:03:46 +0000 2021	[]	[{"url":"https://t.co/BvLQrwVIR3","expanded_url":"https://twitter.com/Thembisile_Q/status/1369246065543806978","display_url":"twitter.com/Thembisile_Q/s…","indices":[173,196]}]	PRASA has no money ESKOM has no money SABC has no money DENEL has no money SAA is dead 16 million young UNEMPLOYED South Africans must go VOTE better. Its about time. 🙌🏿 https://t.co/BvLQrwVIR3	9192.0	RT @KgosiAugust: PRASA has no money ESKOM has no money SABC has no money DENEL has no money SAA is dead 16 million young UNEMPLOYED South…	1117.0	True	full
1848300	1848300	60489580eb000b0038d81783	2021-03-10 09:46:35	[]	[]	Tue Mar 09 10:59:48 +0000 2021	[]	[{"url":"https://t.co/bRGSyjknWh","expanded_url":"https://www.independent.co.uk/news/health/nhs-staff-pay-rise-latest-b1814420.html","display_url":"independent.co.uk/news/health/nh…","indices":[254,277]}]	NHS Chief, Sir Simon Stevens, tells parliamentary committee that a million NHS staff were scheduled for a 2.1% salary increase, starting April, directly contradicting what minister Helen Whately was telling Commons almost at the exact same moment. ~AA https://t.co/bRGSyjknWh	103114.0	RT @BestForBritain: NHS Chief, Sir Simon Stevens, tells parliamentary committee that a million NHS staff were scheduled for a 2.1% salary i…	1529.0	True	full
1848301	1848301	60489580eb000b0038d8178f	2021-03-10 09:46:34	[{"text":"blackmetal","indices":[191,202]},{"text":"blackmetalpromotion","indices":[203,223]},{"text":"frenchblackmetal","indices":[224,241]}]	[{"url":"https://t.co/uGcX8CrcHJ","expanded_url":"https://youtu.be/AOmsDqUGcxg","display_url":"youtu.be/AOmsDqUGcxg","indices":[166,189]}]		[]	[]			Seth - La Morsure du Christ (Lyric Video) Black Metal from France. Track from the upcoming album 'La morsure du Ch… https://t.co/xZWeASDPdA	5236.0	True	full
1848302	1848302	60489580eb000b0038d81793	2021-03-10 09:46:35	[]	[]	Wed Mar 10 09:25:30 +0000 2021	[]	[{"url":"https://t.co/NE5U9k7xnn","expanded_url":"https://www.irishtimes.com/business/economy/ireland-ranks-last-in-eu-for-pandemic-state-aid-to-companies-1.4505678?mode=amp","display_url":"irishtimes.com/business/econo…","indices":[171,194]}]	The longest lockdown and the least amount of help. We are doing incredible self harm @MichealMartinTD @LeoVaradkar @EamonRyan. Can we please see the plan to recovery? https://t.co/NE5U9k7xnn	152.0	RT @Cwitter86: The longest lockdown and the least amount of help. We are doing incredible self harm @MichealMartinTD @LeoVaradkar @EamonR…	3.0	True	full
1848303	1848303	60489580eb000b0038d8179d	2021-03-10 09:46:35	[]	[]	Wed Mar 10 08:39:45 +0000 2021	[]	[{"url":"https://t.co/jOXqANRNn9","expanded_url":"https://twitter.com/miqazi/status/1369547041135853568","display_url":"twitter.com/miqazi/status/…","indices":[279,302]}]	JI was literally Al Qadea's political arm in Pakistan. Still is. Their student activists were killed in drone strikes in Fata. Daniel Pearl beheaded in the house of a JI MNA. Many attacks, including parade lane mosque attack, had involvement from JI foot soldiers at some stage. https://t.co/jOXqANRNn9	1760.0	RT @__mateen: JI was literally Al Qadea's political arm in Pakistan. Still is. Their student activists were killed in drone strikes in Fata…	14301.0	True	full
1848304	1848304	60489580eb000b0038d817b7	2021-03-10 09:46:35	[]	[]	Wed Mar 10 09:35:13 +0000 2021	[]	[{"url":"https://t.co/qaTNRTMzeC","expanded_url":"https://www.factornueve.com/8m-un-antes-y-un-despues-de-la-mega-marcha-feminista/","display_url":"factornueve.com/8m-un-antes-y-…","indices":[234,257]}]	⁦@radioklara⁩ ⁦⁦@XarxesV⁩ Rosa Salazar, ⁦@RoseFem1⁩ : “El Gob.Mex está obligado a integrar a sus políticas públicas todo el marco internacional en materia d DDHH a partir d la reforma constituc de 2011,sin embargo este no lo ha hecho https://t.co/qaTNRTMzeC	1599.0	RT @noranor2014: ⁦@radioklara⁩ ⁦⁦@XarxesV⁩ Rosa Salazar, ⁦@RoseFem1⁩ : “El Gob.Mex está obligado a integrar a sus políticas públicas todo e…	4464.0	True	full
1848305	1848305	60489581eb000b0038d817c3	2021-03-10 09:46:35	[]	[]	Wed Feb 17 17:21:09 +0000 2021	[{"text":"RocketLeague","indices":[188,201]},{"text":"RLCS","indices":[202,207]},{"text":"RLCSX","indices":[208,214]},{"text":"Giveaway","indices":[215,224]},{"text":"Gaming","indices":[225,232]}]	[{"url":"https://t.co/FYu0ehTV6k","expanded_url":"https://discord.gg/Mg78bud","display_url":"discord.gg/Mg78bud","indices":[118,141]}]	🎁TW OCTANE GIVEAWAY🎁 To Enter: ❤️Like 🔁Retweet ✅Follow @saltiwnl 2⃣Tag 2 Friends For extra entry join the discord: https://t.co/FYu0ehTV6k Must Be PC To Enter ‼️ Ends 15/03/2021 ‼️ #RocketLeague #RLCS #RLCSX #Giveaway #Gaming https://t.co/NECMSeBxp6	489.0	RT @Saltiwnl: 🎁TW OCTANE GIVEAWAY🎁 To Enter: ❤️Like 🔁Retweet ✅Follow @saltiwnl 2⃣Tag 2 Friends For extra entry join the discord: https:/…	141.0	True	full
1848306	1848306	60489581eb000b0038d817e9	2021-03-10 09:46:36	[]	[]	Mon Mar 08 07:47:01 +0000 2021	[]	[{"url":"https://t.co/PebQkjTswy","expanded_url":"https://jacobinmag.com/2021/02/finland-vaccine-covid-patent-ip","display_url":"jacobinmag.com/2021/02/finlan…","indices":[206,229]}]	Horrifying tale of how a public, open-source vaccine was ready in Finland nine months ago but got nowhere because Big Pharma was interested only in a patented vaccine it could make big private profits from https://t.co/PebQkjTswy	39999.0	RT @Jonathan_K_Cook: Horrifying tale of how a public, open-source vaccine was ready in Finland nine months ago but got nowhere because Big…	136.0	True	full
1848307	1848307	60489581eb000b0038d817eb	2021-03-10 09:46:36	[]	[]	Wed Mar 10 09:45:06 +0000 2021	[]	[{"url":"https://t.co/Jpffsw5Fug","expanded_url":"https://cnn.it/3cm7kkE","display_url":"cnn.it/3cm7kkE","indices":[238,261]}]	"President Biden plans to use the $1.9 trillion Covid-19 relief bill expected to pass Congress on Wednesday as a platform for a generational transformation of the economy to benefit the least well-off Americans." Analysis by @StCollinson https://t.co/Jpffsw5Fug	53169082.0	RT @CNN: "President Biden plans to use the $1.9 trillion Covid-19 relief bill expected to pass Congress on Wednesday as a platform for a ge…	11.0	True	full
1848308	1848308	60489581eb000b0038d817ed	2021-03-10 09:46:36	[]	[]	Wed Mar 10 09:43:11 +0000 2021	[]	[{"url":"https://t.co/G71kHM6CEn","expanded_url":"https://atlantico.fr/article/decryptage/revenu-universel---apres-deux-ans-de-test-en-californie-les-resultats-sont-arrives--et-ils-meritent-vraiment-d-etre-examines-de-pres-michael-tubbs-stockton-habitants-crise-economique-pandemie-projet-aide-financiere-inegalites-emploi-marc-de-basquiat","display_url":"atlantico.fr/article/decryp…","indices":[13…	Revenu universel : après deux ans de test en Californie, les résultats sont arrivés. Et ils méritent vraiment d’être examinés de près https://t.co/G71kHM6CEn via @atlantico_fr	76656.0	RT @atlantico_fr: Revenu universel : après deux ans de test en Californie, les résultats sont arrivés. Et ils méritent vraiment d’être exam…	133424.0	True	full
1848309	1848309	60489581eb000b0038d817f5	2021-03-10 09:46:36	[]	[{"url":"https://t.co/bmppcUNbOp","expanded_url":"https://tfn.scot/opinion/recovery-from-covid-19-must-be-international?utm_campaign=Oktopost-2021-02+General+Campaign&utm_content=Oktopost-twitter-&utm_medium=social&utm_source=twitter","display_url":"tfn.scot/opinion/recove…","indices":[185,208]}]		[]	[]			“everyone, everywhere, is only as strong as the health of the most vulnerable... we all have a responsibility to he… https://t.co/ncrHXzmkjh	609.0	True	full
1848310	1848310	60489581eb000b0038d817ff	2021-03-10 09:46:36	[]	[]	Wed Mar 10 09:45:06 +0000 2021	[]	[{"url":"https://t.co/Jpffsw5Fug","expanded_url":"https://cnn.it/3cm7kkE","display_url":"cnn.it/3cm7kkE","indices":[238,261]}]	"President Biden plans to use the $1.9 trillion Covid-19 relief bill expected to pass Congress on Wednesday as a platform for a generational transformation of the economy to benefit the least well-off Americans." Analysis by @StCollinson https://t.co/Jpffsw5Fug	53170633.0	RT @CNN: "President Biden plans to use the $1.9 trillion Covid-19 relief bill expected to pass Congress on Wednesday as a platform for a ge…	790.0	True	full
1848311	1848311	60489581eb000b0038d81805	2021-03-10 09:46:36	[]	[{"url":"https://t.co/khP0kdMf7J","expanded_url":"https://trib.al/dgBmx7h","display_url":"trib.al/dgBmx7h","indices":[155,178]}]		[]	[]			Credit Suisse temporarily replaces three employees in its assets management unit after freezing a $10 billion group… https://t.co/lK7LkqBYZI	864210.0	True	full
1848312	1848312	60489581eb000b0038d81815	2021-03-10 09:46:36	[]	[]	Wed Mar 10 09:00:00 +0000 2021	[]	[{"url":"https://t.co/XdTVFn56R3","expanded_url":"http://chng.it/QPBCD2YkPR","display_url":"chng.it/QPBCD2YkPR","indices":[226,249]},{"url":"https://t.co/EryvO1Mrmj","expanded_url":"https://www.berliner-zeitung.de/news/virologin-die-corona-politik-ist-eine-intellektuelle-beleidigung-li.144987","display_url":"berliner-zeitung.de/news/virologin…","indices":[251,274]}]	Melanie Brinkmann sieht in der Coronapolitik der Regierung eine "Beleidigung". Wir auch! Sie warnt davor, Schulen zu früh zu öffnen. Und wieder sind wir ihrer Meinung! Ihr auch? Dann unterschreibt die Petition der GEW Berlin: https://t.co/XdTVFn56R3 https://t.co/EryvO1Mrmj	8526.0	RT @zeroCovid_DACH: Melanie Brinkmann sieht in der Coronapolitik der Regierung eine "Beleidigung". Wir auch! Sie warnt davor, Schulen zu fr…	2913.0	True	full
1848313	1848313	60489582eb000b0038d81829	2021-03-10 09:46:36	[]	[{"url":"https://t.co/3cQeuoT0Sh","expanded_url":"https://bit.ly/2OBU9nJ","display_url":"bit.ly/2OBU9nJ","indices":[107,130]}]		[]	[]			Carlos Bilardo recibió la vacuna contra el coronavirus y sigue sin saber sobre la muerte de Diego Maradona… https://t.co/8wwDAoPXag	775574.0	True	full
1848314	1848314	60489582eb000b0038d8182f	2021-03-10 09:46:37	[]	[]	Wed Mar 10 09:41:38 +0000 2021	[]	[{"url":"https://t.co/hpMfLiCTGW","expanded_url":"https://www.bbc.com/news/health-56340831","display_url":"bbc.com/news/health-56…","indices":[188,211]}]	Very concerning that such a large sum has been largely wasted. The vaccine programme, being done by public health and the NHS, is such a contrast to this. There are lessons to be learned. https://t.co/hpMfLiCTGW	11.0	RT @SHANorthEast: Very concerning that such a large sum has been largely wasted. The vaccine programme, being done by public health and the…	337.0	True	full
1848315	1848315	60489582eb000b0038d8184d	2021-03-10 09:46:37	[]	[]	Wed Mar 10 09:34:56 +0000 2021	[]	[{"url":"https://t.co/NEhmBwZ508","expanded_url":"http://ow.ly/K1OK50DUWBJ","display_url":"ow.ly/K1OK50DUWBJ","indices":[152,175]}]	Women reported significantly higher anxiety than men at almost every point between 20 March 2020 and 7 February 2021, continuing the pre-pandemic trend https://t.co/NEhmBwZ508 https://t.co/ZNVMlCSvEP	330052.0	RT @ONS: Women reported significantly higher anxiety than men at almost every point between 20 March 2020 and 7 February 2021, continuing t…	1204.0	True	full
1848316	1848316	60489582eb000b0038d8185d	2021-03-10 09:46:37	[]	[]	Wed Mar 10 05:14:28 +0000 2021	[]	[{"url":"https://t.co/hRdY6epjni","expanded_url":"https://twitter.com/carnegieindia/status/1369498596131835907","display_url":"twitter.com/carnegieindia/…","indices":[249,272]}]	This long Working Paper, ‘The Road from Galwan: The Future of India-China Relations,’ by @VijayGokhaleIFS is an absolute must read! Join us @CarnegieIndia for a discussion on the paper on 11 March. Registrations below. @CarnegieSAsia @CarnegieEndow https://t.co/hRdY6epjni	5205.0	RT @Rudra_81: This long Working Paper, ‘The Road from Galwan: The Future of India-China Relations,’ by @VijayGokhaleIFS is an absolute must…	834.0	True	full
1848317	1848317	60489582eb000b0038d81863	2021-03-10 09:46:37	[]	[]	Tue Mar 09 10:31:39 +0000 2021	[{"text":"openaccess","indices":[4,15]},{"text":"antigen","indices":[94,102]},{"text":"rapid","indices":[113,119]},{"text":"tests","indices":[131,137]},{"text":"COVID19","indices":[142,150]}]	[{"url":"https://t.co/LupoEzrYz8","expanded_url":"https://bmcmedicine.biomedcentral.com/articles/10.1186/s12916-021-01948-z","display_url":"bmcmedicine.biomedcentral.com/articles/10.11…","indices":[188,211]}]	New #openaccess research from Saskia Ricks and colleagues: Quantifying the potential value of #antigen-detection #rapid diagnostic #tests for #COVID19: a modelling analysis Read it here: https://t.co/LupoEzrYz8 https://t.co/Bfq7eSXd44	8681.0	RT @BMCMedicine: New #openaccess research from Saskia Ricks and colleagues: Quantifying the potential value of #antigen-detection #rapid di…	75971.0	True	full
1848318	1848318	60489583eb000b0038d8186d	2021-03-10 09:46:37	[]	[]	Wed Mar 10 09:45:29 +0000 2021	[{"text":"lockdown","indices":[213,222]}]	[{"url":"https://t.co/Vk6zhWKPdP","expanded_url":"https://www.express.co.uk/news/uk/1407837/Sarah-Everard-news-metropolitan-police-officer-arrested-London-clapham-latest-ont","display_url":"express.co.uk/news/uk/140783…","indices":[223,246]}]	In the old days this would have been shocking, but after seeing the thuggery of the police over the last year, it isn't surprising. Sarah Everard: Metropolitan police officer arrested over disappearance of woman #lockdown https://t.co/Vk6zhWKPdP	1507.0	RT @jamesmfahy: In the old days this would have been shocking, but after seeing the thuggery of the police over the last year, it isn't sur…	153.0	True	full
1848319	1848319	60489583eb000b0038d81879	2021-03-10 09:46:37	[]	[]	Tue Mar 09 23:30:46 +0000 2021	[]	[{"url":"https://t.co/X1apcJ6vkg","expanded_url":"https://rarible.com/token/0x876295342f2cda8d83e05f395063efa676535c43:21:0x74687abed9aa0978a38102b580d16a13eb05a30a","display_url":"rarible.com/token/0x876295…","indices":[120,143]},{"url":"https://t.co/udc7vhAs7x","expanded_url":"https://rarible.com/token/0x876295342f2cda8d83e05f395063efa676535c43:18:0x74687abed9aa0978a38102b580d16a13eb05a30a","di…	All characters are near of soldout for the drop of today ! Thanks to all buyers 🙂🔥 15 - Monero 3 of 10 left (0.07 eth) https://t.co/X1apcJ6vkg 12 - Cosmos 5 of 10 left (0.07 eth) https://t.co/udc7vhAs7x Secondary market of the collection : https://t.co/uKfWCfEKtW https://t.co/j5n5tptvyY	323.0	RT @CryptoniaOf: All characters are near of soldout for the drop of today ! Thanks to all buyers 🙂🔥 15 - Monero 3 of 10 left (0.07 eth) ht…	4672.0	True	full
1848320	1848320	60489583eb000b0038d8187d	2021-03-10 09:46:37	[]	[]	Wed Mar 10 09:24:11 +0000 2021	[{"text":"covid19","indices":[255,263]}]	[{"url":"https://t.co/nYK9F12bbP","expanded_url":"https://www.bbc.co.uk/news/health-56340831","display_url":"bbc.co.uk/news/health-56…","indices":[264,287]}]	No wonder Test &amp; Trace system is costing £37bn. It is paying over 2000 management consultants an average of £1,100/day and some upto £6,500/day. None of these people will have the knowledge &amp; experience that justifies anything close to those fees #covid19 https://t.co/nYK9F12bbP	42854.0	RT @cpeedell: No wonder Test &amp; Trace system is costing £37bn. It is paying over 2000 management consultants an average of £1,100/day and so…	2655.0	True	full
1848321	1848321	60489583eb000b0038d8188d	2021-03-10 09:46:38	[]	[]	Sat Mar 06 13:39:31 +0000 2021	[]	[{"url":"https://t.co/A7MT569Ci5","expanded_url":"http://www.wasap.my/60135357446","display_url":"wasap.my/60135357446","indices":[230,253]}]	i'm selling high quality necklace pearl with giftbox for only RM 15 PROMO PRICE ‼️ 😍 u will get free handmade wish card, free scrunchie/cute socks/mirror ✨ ( stock sangat terhad hehe first come first serve okehh 🤪 ) 📍To order : https://t.co/A7MT569Ci5 https://t.co/sfLCGRa0tL	528.0	RT @shopwithsisAyu: i'm selling high quality necklace pearl with giftbox for only RM 15 PROMO PRICE ‼️ 😍 u will get free handmade wish card…	188.0	True	full
1848322	1848322	60489583eb000b0038d81899	2021-03-10 09:46:38	[]	[]	Tue Mar 09 14:54:54 +0000 2021	[]	[{"url":"https://t.co/xPdgTqj23o","expanded_url":"https://www.theneweuropean.co.uk/brexit-news/westminster-news/matt-hancock-ppe-contract-with-chinese-firm-7814038","display_url":"theneweuropean.co.uk/brexit-news/we…","indices":[157,180]}]	So, anyway, it seems Hancock did PPE deals worth over £90 million with a firm who gave their address as a hotel room in Beijing. And he didn’t tell anyone. https://t.co/xPdgTqj23o	4081.0	RT @JamesWoodfield: So, anyway, it seems Hancock did PPE deals worth over £90 million with a firm who gave their address as a hotel room i…	399.0	True	full
1848323	1848323	60489583eb000b0038d818ad	2021-03-10 09:46:38	[]	[]	Wed Mar 10 03:22:18 +0000 2021	[{"text":"BasicIncome","indices":[14,26]},{"text":"SouthKorea","indices":[57,68]},{"text":"DirectCashTransfers","indices":[108,128]},{"text":"UBI","indices":[195,199]},{"text":"COVID19","indices":[200,208]}]	[{"url":"https://t.co/L2nXx0IkSP","expanded_url":"https://www.voanews.com/east-asia-pacific/south-korea-universal-basic-income-having-pandemic-moment","display_url":"voanews.com/east-asia-paci…","indices":[171,194]}]	Popularity of #BasicIncome apparently on the rise across #SouthKorea, a movement encouraged by provision of #DirectCashTransfers by the extremely popular Mr @Jaemyung_Lee https://t.co/L2nXx0IkSP #UBI #COVID19	15629.0	RT @BasicIncomeOrg: Popularity of #BasicIncome apparently on the rise across #SouthKorea, a movement encouraged by provision of #DirectCash…	12.0	True	full
1848324	1848324	60489583eb000b0038d818af	2021-03-10 09:46:38	[]	[]	Wed Mar 10 06:23:35 +0000 2021	[]	[{"url":"https://t.co/kLubC88cP7","expanded_url":"https://www.vozpopuli.com/espana/plus-ultra-delcy-rodriguez.html","display_url":"vozpopuli.com/espana/plus-ul…","indices":[237,260]}]	Ah, que Ud. tiene un bar. Haber montado una aerolínea, que parece Ud. idiota. €65M de sus impuestos para rescatar otra. Una muy particular. || Plus Ultra, la aerolínea rescatada tiene detrás a empresarios en la órbita de Delcy Rodríguez https://t.co/kLubC88cP7	35513.0	RT @jmlopezzafra: Ah, que Ud. tiene un bar. Haber montado una aerolínea, que parece Ud. idiota. €65M de sus impuestos para rescatar otra. U…	902.0	True	full
1848325	1848325	60489583eb000b0038d818b9	2021-03-10 09:46:38	[]	[]	Tue Mar 09 17:12:41 +0000 2021	[]	[{"url":"https://t.co/MW7wUBacdb","expanded_url":"https://www.elmostrador.cl/noticias/pais/2020/03/20/partidos-del-frente-amplio-exigen-al-gobierno-decretar-cuarentena-nacional-evitar-muertes-esta-en-sus-manos/","display_url":"elmostrador.cl/noticias/pais/…","indices":[118,141]}]	Este era el FA con menos de 500 casos en total Chile. Pero con 5000 diarios, es mejor no tener estado de excepción. https://t.co/MW7wUBacdb	1971.0	RT @lplacencia: Este era el FA con menos de 500 casos en total Chile. Pero con 5000 diarios, es mejor no tener estado de excepción. https…	1148.0	True	full
1848326	1848326	60489583eb000b0038d818c7	2021-03-10 09:46:38	[]	[]	Tue Mar 09 21:15:48 +0000 2021	[{"text":"mothersday","indices":[170,181]},{"text":"artwork","indices":[183,191]},{"text":"darrengalpin","indices":[193,206]},{"text":"twitter","indices":[208,216]},{"text":"devon","indices":[217,223]},{"text":"Plymouth","indices":[224,233]},{"text":"barbican","indices":[234,243]}]	[{"url":"https://t.co/rUxK1Ouaac","expanded_url":"https://shop.photo4me.com/529206/framed-mounted-print?share=true#.YEflUpzamFs.twitter","display_url":"shop.photo4me.com/529206/framed-…","indices":[244,267]}]	15% off and free UK delivery on all my artwork. Please click on the image below to view the types of products available for purchase. Quote code MUM2021 at the checkout. #mothersday, #artwork, #darrengalpin, #twitter #devon #Plymouth #barbican https://t.co/rUxK1Ouaac	3142.0	RT @GalpinImages: 15% off and free UK delivery on all my artwork. Please click on the image below to view the types of products available f…	196.0	True	full
1848327	1848327	60489583eb000b0038d818cb	2021-03-10 09:46:38	[]	[]	Wed Mar 10 07:53:17 +0000 2021	[{"text":"HillfortsWednesday","indices":[0,19]}]	[{"url":"https://t.co/ySViSu3UU7","expanded_url":"http://bit.ly/3qtevN8","display_url":"bit.ly/3qtevN8","indices":[152,175]}]	#HillfortsWednesday Bryn y Castell hillfort, near Llan Ffestiniog. Note the snail-shaped building - a smithy for refining raw iron blooms. More info: https://t.co/ySViSu3UU7 Covid-19 restrictions apply. https://t.co/RmaHZ89Eis	2461.0	RT @GwyneddArch: #HillfortsWednesday Bryn y Castell hillfort, near Llan Ffestiniog. Note the snail-shaped building - a smithy for refining…	3032.0	True	full
1848328	1848328	60489584eb000b0038d818df	2021-03-10 09:46:38	[]	[]	Wed Mar 10 02:49:54 +0000 2021	[]	[{"url":"https://t.co/ZPxCvtnpyr","expanded_url":"https://gofund.me/5c243487","display_url":"gofund.me/5c243487","indices":[180,203]}]	Help Anthony willey’s family get a secure a secure and permanent home! Anthony died of COVID 19 complications and the family has been helping out since children lost their father. https://t.co/ZPxCvtnpyr	8124.0	RT @missie_nsh: Help Anthony willey’s family get a secure a secure and permanent home! Anthony died of COVID 19 complications and the famil…	230.0	True	full
1848329	1848329	60489584eb000b0038d818e1	2021-03-10 09:46:39	[]	[{"url":"https://t.co/Dgx4K55DSJ","expanded_url":"https://mynewsify.com/australia-joined-the-list-of-countries-defeating-coronavirus-has-not-reported-a-single-case-in-the-last-10-days/","display_url":"mynewsify.com/australia-join…","indices":[125,148]}]		[]	[]			@marceelias Australia joined the list of countries defeating coronavirus, has not reported a single case in the las… https://t.co/U0Yys9F2Jh	26.0	True	full
1848330	1848330	60489584eb000b0038d818e7	2021-03-10 09:46:39	[]	[]	Mon Mar 08 21:20:00 +0000 2021	[{"text":"CuomoCoverup","indices":[199,212]}]	[{"url":"https://t.co/zfLJOoMagj","expanded_url":"https://www.foxnews.com/politics/coronavirus-ny-andrew-cuomo-nursing-home-deaths-cover-up-timeline","display_url":"foxnews.com/politics/coron…","indices":[251,274]}]	"Governor Cuomo refuses to take any responsibility for his actions, continues to cover up the truth, obstructs congressional oversight and justice..."— @SteveScalise Families deserve answers to the #CuomoCoverup. We’re calling for an investigation. https://t.co/zfLJOoMagj	44852.0	RT @WaysandMeansGOP: "Governor Cuomo refuses to take any responsibility for his actions, continues to cover up the truth, obstructs congres…	18.0	True	full
1848331	1848331	60489584eb000b0038d8191d	2021-03-10 09:46:39	[]	[]	Wed Mar 10 04:38:19 +0000 2021	[{"text":"Covid19","indices":[81,89]},{"text":"ProtégeteYProtegeALosDemás","indices":[116,143]}]	[{"url":"https://t.co/XLe8dRyk73","expanded_url":"https://bit.ly/3rz1mU5","display_url":"bit.ly/3rz1mU5","indices":[91,114]}]	Buenas noches, comparto el informe diario de la situación de la Ciudad frente al #Covid19 https://t.co/XLe8dRyk73 #ProtégeteYProtegeALosDemás https://t.co/0rfKj0DoDw	1554054.0	RT @Claudiashein: Buenas noches, comparto el informe diario de la situación de la Ciudad frente al #Covid19 https://t.co/XLe8dRyk73 #Prot…	37.0	True	full
1848332	1848332	60489585eb000b0038d81945	2021-03-10 09:46:39	[]	[]	Tue Mar 09 13:24:54 +0000 2021	[{"text":"goodlawproject","indices":[54,69]},{"text":"NursesPay","indices":[210,220]}]	[{"url":"https://t.co/Qzae2nTUmM","expanded_url":"https://goodlawproject.org/update/ppe-masks-not-fit-for-purpose/","display_url":"goodlawproject.org/update/ppe-mas…","indices":[30,53]}]	PPE masks not fit for purpose https://t.co/Qzae2nTUmM #goodlawproject And they cannot afford a 1% pay rise for nurses due chumocratic PPE failures @Skynews @BBCNews @Conservatives @UKLabour @MattHancock #NursesPay @piersmorgan @afneil @Kevin_maguire @GMB @Keir-Starmer	2240.0	RT @etxberria55: PPE masks not fit for purpose https://t.co/Qzae2nTUmM #goodlawproject And they cannot afford a 1% pay rise for nurses due…	2571.0	True	full
1848333	1848333	60489585eb000b0038d8195b	2021-03-10 09:46:40	[]	[]	Wed Mar 10 08:09:37 +0000 2021	[{"text":"Mohanlal","indices":[0,9]},{"text":"COVID19","indices":[37,45]},{"text":"CovidVaccine","indices":[140,153]}]	[{"url":"https://t.co/BdDYY2cSJc","expanded_url":"https://bit.ly/3bv2LVY","display_url":"bit.ly/3bv2LVY","indices":[156,179]}]	#Mohanlal Receives the First Dose of #COVID19 Vaccine, Thanks Medical Staff (View Pics) @Mohanlal @MOHANLALFANZ @Team_MPC @MohanlalTweets #CovidVaccine https://t.co/BdDYY2cSJc	68620.0	RT @latestly: #Mohanlal Receives the First Dose of #COVID19 Vaccine, Thanks Medical Staff (View Pics) @Mohanlal @MOHANLALFANZ @Team_MPC @…	903.0	True	full
1848334	1848334	60489585eb000b0038d81965	2021-03-10 09:46:40	[]	[]	Wed Mar 10 07:58:56 +0000 2021	[]	[{"url":"https://t.co/tEoP8AhCVL","expanded_url":"https://twitter.com/TheQuint/status/1369310670798348295","display_url":"twitter.com/TheQuint/statu…","indices":[280,303]}]	“India has lakhs of traditional artisans who could benefit from using NFTs to verify their original work. Add to that the growing number of artists working in digital media who can protect their work with a tokenized “wrapper" to show that it’s an original”. @eth_us, CEO, ZebPay https://t.co/tEoP8AhCVL	48725.0	RT @zebpay: “India has lakhs of traditional artisans who could benefit from using NFTs to verify their original work. Add to that the growi…	36.0	True	full
1848335	1848335	60489585eb000b0038d8196f	2021-03-10 09:46:40	[]	[]	Wed Mar 10 09:30:45 +0000 2021	[{"text":"COVID19","indices":[0,8]}]	[{"url":"https://t.co/2eezozdjuq","expanded_url":"http://ow.ly/edOy50DUWqZ","display_url":"ow.ly/edOy50DUWqZ","indices":[251,274]}]	#COVID19 has affected men and women differently. Our latest release analyses this in more detail, with a focus on: ▪️ Coronavirus-related death occurrences ▪️ Working from home and unpaid work ▪️ Well-being Data is from March 2020 to February 2021 https://t.co/2eezozdjuq https://t.co/cdNm1uLVOR	330052.0	RT @ONS: #COVID19 has affected men and women differently. Our latest release analyses this in more detail, with a focus on: ▪️ Coronaviru…	379.0	True	full
1848336	1848336	60489585eb000b0038d81985	2021-03-10 09:46:40	[]	[]	Tue Mar 09 21:45:13 +0000 2021	[{"text":"MIRONEWS","indices":[0,9]}]	[{"url":"https://t.co/KBbcEDF2Fy","expanded_url":"https://es.aleteia.org/2021/03/09/el-peligroso-para-una-embarazada-vacunarse-contra-la-covid-19/","display_url":"es.aleteia.org/2021/03/09/el-…","indices":[184,207]}]	#MIRONEWS Lean esto y alucinen, hay que leerlo dos veces porque tanta IRRESPONSABILIDAD es difícil de creer. Un aullido. El peligroso para una embarazada vacunarse contra la COVID-19? https://t.co/KBbcEDF2Fy	17545.0	RT @FLMIRONES: #MIRONEWS Lean esto y alucinen, hay que leerlo dos veces porque tanta IRRESPONSABILIDAD es difícil de creer. Un aullido. El…	273.0	True	full
1848337	1848337	60489586eb000b0038d81995	2021-03-10 09:46:40	[]	[]	Wed Mar 10 09:02:51 +0000 2021	[]	[{"url":"https://t.co/mUpFHctS4z","expanded_url":"https://www.theguardian.com/commentisfree/2020/mar/10/coronavirus-experts-donald-trump-nigel-farage-twitter","display_url":"theguardian.com/commentisfree/…","indices":[243,266]}]	10 March 2020 "I myself am no public health expert, but I am almost certain that sweeping statements about school closures and how the severity of the virus is being “downplayed” are going to do nothing but generate clicks and spread panic" https://t.co/mUpFHctS4z https://t.co/2JSDIUIxcX	39256.0	RT @YearCovid: 10 March 2020 "I myself am no public health expert, but I am almost certain that sweeping statements about school closures…	108.0	True	full
1848338	1848338	60489586eb000b0038d819a7	2021-03-10 09:46:41	[]	[]	Tue Mar 09 22:12:30 +0000 2021	[]	[{"url":"https://t.co/bpqK4orA1A","expanded_url":"http://revistababar.com/wp/novedades-lij-enero-marzo-2021/?fbclid=IwAR2aVDB1HXiCApYPJq95ws2fU9V2URq7RGcgHPh9g41SS1WgTfg6QAGAck8","display_url":"revistababar.com/wp/novedades-l…","indices":[198,221]}]	Está página nos ofrece 15 títulos de LIJ publicados de enero a marzo que nos han parecido muy interesantes. En esta selección encontrarás álbumes ilustrados, cómics infantiles, libros informativos… https://t.co/bpqK4orA1A	1897.0	RT @BECREAGR: Está página nos ofrece 15 títulos de LIJ publicados de enero a marzo que nos han parecido muy interesantes. En esta selección…	1797.0	True	full
1848339	1848339	60489586eb000b0038d819d1	2021-03-10 09:46:41	[]	[]	Wed Mar 10 08:41:52 +0000 2021	[{"text":"محمد_المخيني","indices":[121,134]},{"text":"خلا_نأخذ_اللقاح","indices":[135,151]}]	[{"url":"https://t.co/EQfnBUUzlG","expanded_url":"https://www.snapchat.com/add/mohama50","display_url":"snapchat.com/add/mohama50","indices":[196,219]}]	الرجاء أخذ الموضوع بجدية لقاح كورونا مهم جداً وخاصة للي أعمارهم فوق ال٦٠ سنة السؤال / أيش الي يمنعنا من أخذ اللقاح #محمد_المخيني #خلا_نأخذ_اللقاح @OmanVSCovid19 @OmaniMOH التغطية بسنابي https://t.co/EQfnBUUzlG https://t.co/fTpsXPcuNG	113135.0	RT @Mmukhaini_TV86: الرجاء أخذ الموضوع بجدية لقاح كورونا مهم جداً وخاصة للي أعمارهم فوق ال٦٠ سنة السؤال / أيش الي يمنعنا من أخذ اللقاح…	408.0	True	full
1848340	1848340	60489586eb000b0038d819db	2021-03-10 09:46:41	[]	[]	Wed Mar 10 07:06:28 +0000 2021	[]	[{"url":"https://t.co/PRFmfxRv5o","expanded_url":"https://www.spiegel.de/politik/ausland/griechenland-mehrere-polizisten-bei-protesten-in-athen-verletzt-a-fed4114f-f45d-4cb0-83b2-3b268c24fdd4","display_url":"spiegel.de/politik/auslan…","indices":[156,179]}]	Massive Proteste in Athen. Ein Polizist hatte zuvor eine jungen Mann ohne Pause mit dem Schlagstock geprügelt, der sich nicht an die „Corona-Regeln“ hielt. https://t.co/PRFmfxRv5o	6559.0	RT @Grund_gesetzt: Massive Proteste in Athen. Ein Polizist hatte zuvor eine jungen Mann ohne Pause mit dem Schlagstock geprügelt, der sich…	10.0	True	full
1848341	1848341	60489587eb000b0038d819f3	2021-03-10 09:46:42	[]	[]	Wed Mar 10 09:46:36 +0000 2021	[]	[{"url":"https://t.co/khP0kdMf7J","expanded_url":"https://trib.al/dgBmx7h","display_url":"trib.al/dgBmx7h","indices":[155,178]}]	Credit Suisse temporarily replaces three employees in its assets management unit after freezing a $10 billion group of funds it had run with Lex Greensill https://t.co/khP0kdMf7J	864210.0	RT @markets: Credit Suisse temporarily replaces three employees in its assets management unit after freezing a $10 billion group of funds i…	809.0	True	full
1848342	1848342	60489587eb000b0038d819f5	2021-03-10 09:46:42	[]	[]	Tue Mar 09 21:00:01 +0000 2021	[]	[{"url":"https://t.co/14tIhC3lr8","expanded_url":"https://bit.ly/3t1RF0E","display_url":"bit.ly/3t1RF0E","indices":[200,223]}]	انتشار مدمر للعنف ضد المرأة: واحدة من كل ثلاث نساء في العالم تتعرض للعنف تقرير جديد لمنظمة الصحة العالمية وشركائها يحذر من أن العنف قد يبدأ مبكرا حيث إن النساء الأصغر سناً من أشد من يتعرضن للمخاطر 🔗https://t.co/14tIhC3lr8 https://t.co/RlxQbgkCcc	1252040.0	RT @UNarabic: انتشار مدمر للعنف ضد المرأة: واحدة من كل ثلاث نساء في العالم تتعرض للعنف تقرير جديد لمنظمة الصحة العالمية وشركائها يحذر من أ…	1775.0	True	full
1848343	1848343	60489587eb000b0038d819fd	2021-03-10 09:46:42	[]	[]	Wed Mar 10 00:18:57 +0000 2021	[]	[{"url":"https://t.co/LTSS1yAAmW","expanded_url":"http://bit.ly/vaxservice","display_url":"bit.ly/vaxservice","indices":[82,105]},{"url":"https://t.co/vwSJV566dO","expanded_url":"http://bit.ly/vaxform2021","display_url":"bit.ly/vaxform2021","indices":[165,188]}]	Our Winter Flu Vaccination Service is now available. Bookings preferred! 1) Go to https://t.co/LTSS1yAAmW, select a date &amp; time (it's a 15 minute appt) 2) Go to https://t.co/vwSJV566dO, complete the pre-screening form 3) Come into the phcy with your form at your appt time! https://t.co/U8222VFrbN	213.0	RT @MerewetherPhcy: Our Winter Flu Vaccination Service is now available. Bookings preferred! 1) Go to https://t.co/LTSS1yAAmW, select a dat…	213.0	True	full
1848344	1848344	60489587eb000b0038d81a1b	2021-03-10 09:46:42	[]	[]	Wed Mar 10 06:50:08 +0000 2021	[{"text":"Answer900by3","indices":[224,237]}]	[{"url":"https://t.co/2HqohyLKwN","expanded_url":"https://youtu.be/i5Ww9gdT1tY","display_url":"youtu.be/i5Ww9gdT1tY","indices":[199,222]}]	I think @zoo_bear just received sacred urine prasad from @dhruv_rathee. Its finding expression as a dirty campaign against @sadhguru. Those who know/don't know who is @zoo_bear, please watch this👇👇 https://t.co/2HqohyLKwN #Answer900by3	143253.0	RT @StringReveals: I think @zoo_bear just received sacred urine prasad from @dhruv_rathee. Its finding expression as a dirty campaign again…	4.0	True	full
1848345	1848345	60489587eb000b0038d81a1d	2021-03-10 09:46:42	[]	[]	Wed Mar 10 09:45:37 +0000 2021	[{"text":"insurtech","indices":[201,211]},{"text":"InsuranceSamadhan","indices":[212,230]},{"text":"HamarePaasHaiSamadhan","indices":[231,253]}]	[{"url":"https://t.co/Y2R13Dv8Rs","expanded_url":"https://yourstory.com/2021/03/insurtech-insurance-samadhan-raise-15-million-resolve-indian-policyholders-issues","display_url":"yourstory.com/2021/03/insurt…","indices":[176,199]}]	Thank you @YourStoryCo for this feature, when we get recognition like these, we know that we are going in the right direction and fighting for the right cause. Read more at: https://t.co/Y2R13Dv8Rs #insurtech #InsuranceSamadhan #HamarePaasHaiSamadhan	115.0	RT @InsuranceSamad1: Thank you @YourStoryCo for this feature, when we get recognition like these, we know that we are going in the right di…	352.0	True	full
1848346	1848346	60489587eb000b0038d81a1f	2021-03-10 09:46:42	[]	[]	Wed Mar 10 09:31:55 +0000 2021	[]	[{"url":"https://t.co/8RaCtQJE8e","expanded_url":"https://twitter.com/Thorgwen/status/1369574314350100480?s=19","display_url":"twitter.com/Thorgwen/statu…","indices":[19,42]}]	@MichealMartinTD https://t.co/8RaCtQJE8e Why is my Dad being intentionally starved and dehydrated at a HSE care home? This video is from August 2020. I am actively trying to address his hunger and weight loss for over 6 months. My Dad is suffering.	1840.0	RT @Thorgwen: @MichealMartinTD https://t.co/8RaCtQJE8e Why is my Dad being intentionally starved and dehydrated at a HSE care home? This…	147.0	True	full
1848347	1848347	60489587eb000b0038d81a2d	2021-03-10 09:46:42	[]	[{"url":"https://t.co/fCBZ8ihuQ4","expanded_url":"https://curiouscat.qa/HgryNoDensetsu/post/1189712289","display_url":"curiouscat.qa/HgryNoDensetsu…","indices":[208,231]}]		[]	[]			Y a-t-il quelque chose que tu avais l'intention de faire depuis longtemps, mais que tu as reporté ? Pourquoi tu n…… https://t.co/rcz65bMUnW	1158.0	True	full
1848348	1848348	60489588eb000b0038d81a57	2021-03-10 09:46:43	[]	[]	Wed Mar 10 09:45:03 +0000 2021	[{"text":"internationalwomensday","indices":[216,239]}]	[{"url":"https://t.co/b6DiguQC3g","expanded_url":"https://www.exploring-economics.org/en/discover/feminist-economics-covid-19/","display_url":"exploring-economics.org/en/discover/fe…","indices":[241,264]}]	How has the pandemic impacted men and women differently? Men are more ikely to be infected and to die once afected; women are more likely to have lost employment, and are doing more labour in the home. A great read! #internationalwomensday https://t.co/b6DiguQC3g	63437.0	RT @rethinkecon: How has the pandemic impacted men and women differently? Men are more ikely to be infected and to die once afected; women…	637.0	True	full
1848349	1848349	60489588eb000b0038d81a5d	2021-03-10 09:46:43	[]	[]	Wed Mar 10 05:09:46 +0000 2021	[{"text":"COVID","indices":[7,13]}]	[{"url":"https://t.co/457qiI1Mp3","expanded_url":"https://twitter.com/mikecrapo/status/1369450321819410433","display_url":"twitter.com/mikecrapo/stat…","indices":[240,263]}]	Due to #COVID, 500,000 people are dead 10 million more are out of work And millions of children go hungry every day due to food insecurity But US Senator Mike Crapo's big concern Is a tax which affects estates worth $10 million or more https://t.co/457qiI1Mp3	30955.0	RT @axidentaliberal: Due to #COVID, 500,000 people are dead 10 million more are out of work And millions of children go hungry every day…	14.0	True	full
1848350	1848350	60489588eb000b0038d81a5f	2021-03-10 09:46:43	[]	[{"url":"https://t.co/4jSytKA0zm","expanded_url":"https://www.bloomberg.com/news/articles/2021-03-09/biontech-pfizer-could-have-capacity-for-3-billion-doses-in-2022?sref=mi1r14XC","display_url":"bloomberg.com/news/articles/…","indices":[108,131]}]		[]	[]			BioNTech could have capacity to make 3 billion doses of Covid-19 vaccine with U.S. partner Pfizer next year… https://t.co/3FFHl5uf83	524795.0	True	full
1848351	1848351	60489588eb000b0038d81a61	2021-03-10 09:46:43	[]	[]	Wed Mar 10 06:15:00 +0000 2021	[{"text":"EXCLUSIVA","indices":[0,10]},{"text":"exclusivalecturas","indices":[120,138]}]	[{"url":"https://t.co/gKiVYJRSHX","expanded_url":"https://www.lecturas.com/actualidad/exclusiva-sara-carbonero-e-iker-casillas-se-separan_98284?utm_source=twitter&utm_medium=social&utm_campaign=trafico","display_url":"lecturas.com/actualidad/exc…","indices":[139,162]}]	#EXCLUSIVA Iker Casillas y Sara Carbonero se separan tras más de una década juntos. Sus amigos y familiares ya lo saben #exclusivalecturas https://t.co/gKiVYJRSHX https://t.co/XxZMGqF89R	77680.0	RT @Lecturas: #EXCLUSIVA Iker Casillas y Sara Carbonero se separan tras más de una década juntos. Sus amigos y familiares ya lo saben #excl…	1294.0	True	full
1848352	1848352	60489588eb000b0038d81a67	2021-03-10 09:46:43	[]	[]	Wed Mar 10 05:46:29 +0000 2021	[]	[{"url":"https://t.co/Yv1xPIjPTZ","expanded_url":"https://bit.ly/2OgF9f3","display_url":"bit.ly/2OgF9f3","indices":[144,167]}]	China has accused Australia of ‘meddling’ in its internal affairs by allowing Hong Kong pro-democracy leader Ted Hui Chi-fung into the country. https://t.co/Yv1xPIjPTZ	750545.0	RT @australian: China has accused Australia of ‘meddling’ in its internal affairs by allowing Hong Kong pro-democracy leader Ted Hui Chi-fu…	53.0	True	full
1848353	1848353	60489588eb000b0038d81a77	2021-03-10 09:46:43	[{"text":"JournoRequest","indices":[0,14]},{"text":"PRRequest","indices":[15,25]},{"text":"lockdown","indices":[42,51]},{"text":"parents","indices":[103,111]},{"text":"Covid19","indices":[223,231]},{"text":"Parenting","indices":[232,242]},{"text":"ParentingTips","indices":[243,257]}]	[{"url":"https://t.co/Hax4u9rCJV","expanded_url":"http://highlight.pr.co/197240-half-of-uk-parents-think-lockdowns-have-made-them-a-better-parent","display_url":"highlight.pr.co/197240-half-of…","indices":[199,222]}]		[]	[]			#JournoRequest #PRRequest I have a lovely #lockdown story. Survey based research showing that 50% of #parents thi… https://t.co/Fyf3vGT6j1	0.0	True	full
1848354	1848354	60489588eb000b0038d81a87	2021-03-10 09:46:43	[]	[]	Wed Mar 10 06:09:50 +0000 2021	[]	[{"url":"https://t.co/AekYWnDyX1","expanded_url":"https://www.welt.de/politik/deutschland/article227915909/Falsche-Identitaeten-Bundesregierung-stoppt-fast-alle-Corona-Hilfen.html","display_url":"welt.de/politik/deutsc…","indices":[238,261]}]	Bei Nutzung bekannter vorliegender Daten aus Finanzämtern könnte der Betrug verhindert werden. Schon im Frühjahr 2020 gab es ähnliche Betrugsfälle. Keiner hat daraus gelernt. Rücktritte offensichtlich unfähiger Politiker sind überfällig. https://t.co/AekYWnDyX1	3934.0	RT @RalfSchumache17: Bei Nutzung bekannter vorliegender Daten aus Finanzämtern könnte der Betrug verhindert werden. Schon im Frühjahr 2020…	1861.0	True	full
1848355	1848355	60489588eb000b0038d81a8f	2021-03-10 09:46:43	[]	[]	Sun Mar 07 13:47:55 +0000 2021	[{"text":"NFT","indices":[2,6]},{"text":"Solible","indices":[19,27]},{"text":"Solana","indices":[155,162]},{"text":"SNN1","indices":[237,242]},{"text":"SmartLiquidity","indices":[243,258]}]	[{"url":"https://t.co/6RLuO77N3M","expanded_url":"https://beincrypto.com/nft-marketplace-solible-set-to-migrate-to-serum-dex","display_url":"beincrypto.com/nft-marketplac…","indices":[213,236]}]	🎉 #NFT Marketplace #Solible Set to Migrate to Serum, fully-featured decentralized exchange built on the Solana blockchain. 🎆 This will allow users in the #Solana ecosystem to trade its many collectibles. ➡️INFO https://t.co/6RLuO77N3M #SNN1 #SmartLiquidity	16387.0	RT @Smart_NFT_News: 🎉 #NFT Marketplace #Solible Set to Migrate to Serum, fully-featured decentralized exchange built on the Solana blockcha…	136.0	True	full
1848356	1848356	60489589eb000b0038d81a93	2021-03-10 09:46:43	[]	[]	Tue Mar 09 09:46:29 +0000 2021	[{"text":"Corona","indices":[37,44]},{"text":"Reisemesse","indices":[88,99]},{"text":"ITB","indices":[100,104]},{"text":"Urlauber","indices":[139,148]},{"text":"Tourismus","indices":[254,264]},{"text":"Ostsee","indices":[265,272]},{"text":"Urlaub","indices":[273,280]}]	[{"url":"https://t.co/kc9kdsforg","expanded_url":"https://www.nordkurier.de/ratgeber/was-urlauber-zum-reisejahr-2021-wissen-muessen-0942706003.html","display_url":"nordkurier.de/ratgeber/was-u…","indices":[203,226]}]	Wie geht es weiter mit dem Reisen in #Corona-Zeiten? Das diskutiert die Branche auf der #Reisemesse #ITB in diesem Jahr virtuell. Auch die #Urlauber wünschen sich Antworten. Vieles ist aber noch unklar. https://t.co/kc9kdsforg @ITB_Berlin @ITBBerlinNews #Tourismus #Ostsee #Urlaub	19198.0	RT @Nordkurier: Wie geht es weiter mit dem Reisen in #Corona-Zeiten? Das diskutiert die Branche auf der #Reisemesse #ITB in diesem Jahr vir…	155.0	True	full
1848357	1848357	60489589eb000b0038d81a99	2021-03-10 09:46:43	[]	[{"url":"https://t.co/0xtnE6IGYv","expanded_url":"https://www.gofundme.com/f/join-carlo-on-his-fight-to-survive","display_url":"gofundme.com/f/join-carlo-o…","indices":[199,222]},{"url":"https://t.co/iAwmgbgbxo","expanded_url":"https://m.facebook.com/story.php?story_fbid=10216405444563692&id=1683163117","display_url":"m.facebook.com/story.php?stor…","indices":[240,263]},{"url":"https://t.co/Siq2N…		[]	[]			@lovesolace_ @ashnchI Please help my stepdad fight against Chronic Kidney Disease. A small donation is a huge help.… https://t.co/arsUgL805w	404.0	True	full
1848358	1848358	60489589eb000b0038d81aad	2021-03-10 09:46:44	[{"text":"Covid","indices":[0,6]},{"text":"Amapa","indices":[7,13]},{"text":"Macapá","indices":[108,115]}]	[{"url":"https://t.co/rF6a3zLEKC","expanded_url":"https://agazetadoamapa.com.br/noticia/18018/shoppings-restaurantes-e-academias-so-poderao-abrir-ate-as-20h-em-macapa-ap#.YEiVWv1jOOg.twitter","display_url":"agazetadoamapa.com.br/noticia/18018/…","indices":[205,228]}]		[]	[]			#Covid #Amapa - Les centres commerciaux, restaurants et gymnases ne pourront ouvrir que jusqu'à 20 heures à #Macapá… https://t.co/vjGojRtEOi	6170.0	True	full
1848359	1848359	60489589eb000b0038d81ab1	2021-03-10 09:46:44	[]	[]	Wed Mar 10 09:40:48 +0000 2021	[{"text":"TREASURE","indices":[0,9]},{"text":"트레저","indices":[261,265]}]	[{"url":"https://t.co/nKTcYwefX2","expanded_url":"http://naver.me/FrK8Ppi4","display_url":"naver.me/FrK8Ppi4","indices":[170,193]},{"url":"https://t.co/dZr2JqhDE2","expanded_url":"http://naver.me/xPIBGxY3","display_url":"naver.me/xPIBGxY3","indices":[195,218]},{"url":"https://t.co/iCT3DpksFV","expanded_url":"http://naver.me/FxLcN8wS","display_url":"naver.me/FxLcN8wS","indices":[220,243]}]	#TREASURE decorated the exterior walls of Shibuya 109 in Tokyo, Japan, + topped the LINE MUSIC an hour after its release. Upvote &amp; Recommend. Click the 3rd Emoji. 🔗https://t.co/nKTcYwefX2 🔗https://t.co/dZr2JqhDE2 🔗https://t.co/iCT3DpksFV @treasuremembers #트레저 https://t.co/Nl6RSgaxND	18252.0	RT @TreasureNaver: #TREASURE decorated the exterior walls of Shibuya 109 in Tokyo, Japan, + topped the LINE MUSIC an hour after its release…	373.0	True	full
1848360	1848360	60489589eb000b0038d81abb	2021-03-10 09:46:44	[]	[]	Wed Mar 10 09:30:00 +0000 2021	[{"text":"DBoss","indices":[0,6]},{"text":"Roberrt","indices":[49,57]},{"text":"AnandAudio","indices":[101,112]},{"text":"Roberrt","indices":[144,152]}]	[{"url":"https://t.co/p8XramwpqO","expanded_url":"https://bit.ly/3pCGwRO","display_url":"bit.ly/3pCGwRO","indices":[117,140]}]	#DBoss Brings in the Storm ! Just 15 Hours to Go #Roberrt Movie Grand Releasing In Theaters Near You #AnandAudio ▶ https://t.co/p8XramwpqO ◀ #Roberrt @dasadarshan @TharunSudhir @umap30071 @UmapathyFilms @StarAshaBhat @shreyaghoshal @ArjunJanyaMusic @harimonium @Dcompany171 https://t.co/YOhDjQhZuN	100732.0	RT @aanandaaudio: #DBoss Brings in the Storm ! Just 15 Hours to Go #Roberrt Movie Grand Releasing In Theaters Near You #AnandAudio ▶ http…	14.0	True	full
1848361	1848361	60489589eb000b0038d81abd	2021-03-10 09:46:44	[]	[]	Tue Mar 09 21:17:28 +0000 2021	[]	[{"url":"https://t.co/HX7kCIDIA4","expanded_url":"https://dccinematiccast.podbean.com/e/dc_cinematic-interview-and-fan-qa-with-zack-snyder/","display_url":"dccinematiccast.podbean.com/e/dc_cinematic…","indices":[148,171]}]	Extremely happy and excited to present our interview with visionary director Zack Snyder! Give it a listen if you can spare an hour and 15 minutes: https://t.co/HX7kCIDIA4	363.0	RT @TheBatSkeptic: Extremely happy and excited to present our interview with visionary director Zack Snyder! Give it a listen if you can sp…	65.0	True	full
1848362	1848362	60489589eb000b0038d81ac5	2021-03-10 09:46:44	[]	[]	Tue Mar 09 15:41:10 +0000 2021	[]	[{"url":"https://t.co/9prgrgjEsx","expanded_url":"https://twitter.com/MC372/status/1369278277639155714","display_url":"twitter.com/MC372/status/1…","indices":[103,126]}]	This is incredible, but the whole time I kept thinking something was missing so I tweaked it slightly. https://t.co/9prgrgjEsx https://t.co/4hnb6QjpQL	300.0	RT @OwenAdamsYT1: This is incredible, but the whole time I kept thinking something was missing so I tweaked it slightly. https://t.co/9prgr…	1593.0	True	full
1848363	1848363	60489589eb000b0038d81acb	2021-03-10 09:46:44	[]	[]	Wed Mar 10 09:13:43 +0000 2021	[{"text":"ATEEZ","indices":[44,50]},{"text":"SHINee","indices":[54,61]},{"text":"KangDaniel","indices":[65,76]},{"text":"Sunmi","indices":[80,86]},{"text":"ONF","indices":[90,94]}]	[{"url":"https://t.co/dphrp4freK","expanded_url":"https://youtu.be/TjQMogD-4gg","display_url":"youtu.be/TjQMogD-4gg","indices":[104,127]}]	📌SHOW CHAMPION IS BROADCASTING NOW Top 5🏅: #ATEEZ vs #SHINee vs #KangDaniel vs #Sunmi vs #ONF Link🎞: https://t.co/dphrp4freK Final Prediction⬇️ https://t.co/guDDSPQTLg	9007.0	RT @musicshowpredi: 📌SHOW CHAMPION IS BROADCASTING NOW Top 5🏅: #ATEEZ vs #SHINee vs #KangDaniel vs #Sunmi vs #ONF Link🎞: https://t.co/dp…	247.0	True	full
1848364	1848364	60489589eb000b0038d81ad1	2021-03-10 09:46:44	[]	[]	Tue Mar 09 19:18:17 +0000 2021	[{"text":"Coronahilfen","indices":[189,202]}]	[{"url":"https://t.co/Vd6xLEC4CV","expanded_url":"https://www.spiegel.de/wirtschaft/soziales/bundesregierung-stoppt-corona-hilfen-wegen-vermuteten-millionen-betrugs-a-c205394a-a5a5-4604-928f-cb3caed83ef0?sara_ecid=soci_upd_wbMbjhOSvViISjc8RPU89NcCvtlFcJ","display_url":"spiegel.de/wirtschaft/soz…","indices":[204,227]}]	Versteh ich das richtig? Der Staat lässt sich von einigen verarschen und bestraft jetzt alle dafür, indem er die Zahlungen einstellt? In einer Zeit, in der es für viele ums Überleben geht? #Coronahilfen https://t.co/Vd6xLEC4CV	212.0	RT @Ikgh1223: Versteh ich das richtig? Der Staat lässt sich von einigen verarschen und bestraft jetzt alle dafür, indem er die Zahlungen ei…	547.0	True	full
1848365	1848365	60489589eb000b0038d81ad5	2021-03-10 09:46:44	[]	[{"url":"https://t.co/4fHImFY3cG","expanded_url":"https://www.delivermymeds.com/covid.php","display_url":"delivermymeds.com/covid.php","indices":[82,105]}]		[]	[]			@DreamsbySue @HealthNYGov Yes we do two types of Covid testing; Rapid and Usual. https://t.co/4fHImFY3cG visit thi… https://t.co/S0vcRecSc7	9.0	True	full
1848366	1848366	60489589eb000b0038d81add	2021-03-10 09:46:44	[]	[]	Wed Mar 10 01:05:11 +0000 2021	[]	[{"url":"https://t.co/wJVW1sxSeN","expanded_url":"https://bit.ly/3ryhgOw","display_url":"bit.ly/3ryhgOw","indices":[95,118]}]	Elena se vacunó contra el COVID-19 a los 100 años y quiere festejarlo: "Me voy a tomar fernet" https://t.co/wJVW1sxSeN https://t.co/Jn5C7pgSMC	2822104.0	RT @C5N: Elena se vacunó contra el COVID-19 a los 100 años y quiere festejarlo: "Me voy a tomar fernet" https://t.co/wJVW1sxSeN https://t.c…	24.0	True	full
1848367	1848367	60489589eb000b0038d81ae3	2021-03-10 09:46:44	[]	[]	Wed Mar 10 04:15:20 +0000 2021	[{"text":"OpCCP","indices":[132,138]},{"text":"WhatsHappeningInMyanmar","indices":[139,163]},{"text":"Mar10Coup","indices":[164,174]}]	[{"url":"https://t.co/0yapnI8OWx","expanded_url":"https://youtu.be/eAOtcRl_cfI","display_url":"youtu.be/eAOtcRl_cfI","indices":[191,214]}]	China's true motive for its veto at the UN, protecting its pipelines in Myanmar. Which also benefited from the Rohingya genocide. #OpCCP #WhatsHappeningInMyanmar #Mar10Coup Subscribe! ⤵️ https://t.co/0yapnI8OWx	14904.0	RT @OpCanary: China's true motive for its veto at the UN, protecting its pipelines in Myanmar. Which also benefited from the Rohingya genoc…	183.0	True	full
1848368	1848368	6048958aeb000b0038d81aff	2021-03-10 09:46:44	[]	[]	Fri Mar 05 03:20:36 +0000 2021	[{"text":"sfm","indices":[113,117]},{"text":"sfmoney","indices":[118,126]},{"text":"sfmnews","indices":[127,135]},{"text":"sfmairdrop","indices":[136,147]}]	[{"url":"https://t.co/KjOyUy2u7h","expanded_url":"https://t.me/SfmoneyAirdropBot","display_url":"t.me/SfmoneyAirdrop…","indices":[88,111]}]	𝗔𝗶𝗿𝗱𝗿𝗼𝗽: 𝗦𝗙𝗠𝗢𝗡𝗘𝗬 (𝗦𝗙𝗠) 𝗥𝗲𝘄𝗮𝗿𝗱: 10 SFM (50$) for Join 𝗥𝗲𝗳𝗲𝗿𝗿𝗮𝗹: 3 SFM (15$) Start bot: https://t.co/KjOyUy2u7h #sfm #sfmoney #sfmnews #sfmairdrop https://t.co/oSuHY9yaPr	44542.0	RT @SFMONEY_SFM: 𝗔𝗶𝗿𝗱𝗿𝗼𝗽: 𝗦𝗙𝗠𝗢𝗡𝗘𝗬 (𝗦𝗙𝗠) 𝗥𝗲𝘄𝗮𝗿𝗱: 10 SFM (50$) for Join 𝗥𝗲𝗳𝗲𝗿𝗿𝗮𝗹: 3 SFM (15$) Start bot: https://t.co/KjOyUy2u7h #sfm #sfm…	1.0	True	full
1848369	1848369	6048958aeb000b0038d81b09	2021-03-10 09:46:45	[]	[]	Wed Mar 10 09:46:29 +0000 2021	[]	[{"url":"https://t.co/vsgT9UTTk7","expanded_url":"https://rebrand.ly/silence-dissent-1003","display_url":"rebrand.ly/silence-dissen…","indices":[222,245]}]	NEW: Yesterday the Government announced its intention to legislate the right to protest out of meaningful existence. We won't just stand by and let this attack on our rights go unchallenged - we're seeking legal advice. https://t.co/vsgT9UTTk7	113045.0	RT @GoodLawProject: NEW: Yesterday the Government announced its intention to legislate the right to protest out of meaningful existence.…	1981.0	True	full
1848370	1848370	6048958aeb000b0038d81b0d	2021-03-10 09:46:45	[]	[]	Wed Mar 10 07:32:57 +0000 2021	[{"text":"NHS","indices":[102,106]}]	[{"url":"https://t.co/8yd9G1ommT","expanded_url":"https://twitter.com/bmj_latest/status/1369542467817771008","display_url":"twitter.com/bmj_latest/sta…","indices":[276,299]}]	The government did a great disservice to the NHS by calling the privately-led Test and Trace prog, an #NHS service. It was no such thing; it was led by SERCO, centralised and wasted billions on private consultants who didn't have the expertise of public health professionals. https://t.co/8yd9G1ommT	16399.0	RT @Zubhaque: The government did a great disservice to the NHS by calling the privately-led Test and Trace prog, an #NHS service. It was no…	1513.0	True	full
1848371	1848371	6048958aeb000b0038d81b27	2021-03-10 09:46:45	[]	[]	Wed Mar 10 09:46:19 +0000 2021	[{"text":"Newsblog","indices":[199,208]},{"text":"Coronavirus","indices":[213,225]},{"text":"Covid19","indices":[230,238]}]	[{"url":"https://t.co/ZGip2xewYu","expanded_url":"https://www.deutschlandfunk.de/newsblog-zum-coronavirus-entscheidet-kuenftig-der-hausarzt.2852.de.html?dram:article_id=472514","display_url":"deutschlandfunk.de/newsblog-zum-c…","indices":[240,263]}]	Polen meldet einen deutlichen Anstieg der Coronavirus-Infektionen. In Deutschland wird heute entschieden, wie die Hausärzte in die Impfkampagne eingebunden werden. Diese und weitere Entwicklungen im #Newsblog zum #Coronavirus und #Covid19 https://t.co/ZGip2xewYu	50023.0	RT @DLFNachrichten: Polen meldet einen deutlichen Anstieg der Coronavirus-Infektionen. In Deutschland wird heute entschieden, wie die Hausä…	19.0	True	full
1848372	1848372	6048958aeb000b0038d81b3b	2021-03-10 09:46:45	[]	[]	Wed Mar 10 08:19:40 +0000 2021	[{"text":"Omowestunisexstore","indices":[79,98]}]	[{"url":"https://t.co/8X2etxZhyY","expanded_url":"http://Wa.me/2347069542188","display_url":"Wa.me/2347069542188","indices":[150,173]}]	Help me Retweet my market to my customer on your TL, and come Patronize me 🙏🙏🙏 #Omowestunisexstore Frame1 20,000 Frame2&amp;3 15,000 Frame4 37,000 https://t.co/8X2etxZhyY Nationwide Delivery 🚚🚚 Location: Ibadan Always available at your doorstep 🙏🙏🙏 @RadioPaparazi https://t.co/1n31Py7Gzl	11559.0	RT @Omo_West12: Help me Retweet my market to my customer on your TL, and come Patronize me 🙏🙏🙏 #Omowestunisexstore Frame1 20,000 Frame2&amp;3…	12938.0	True	full
1848373	1848373	6048958beb000b0038d81b47	2021-03-10 09:46:45	[]	[{"url":"https://t.co/gQHFiugDfj","expanded_url":"https://lnkd.in/dTqWXnm","display_url":"lnkd.in/dTqWXnm","indices":[255,278]}]		[]	[]			John Mills, CEO, will be talking at the @FuturePrintVS Leaders Summit, discussing how Xaar’s collaborative approach… https://t.co/kXQMNSkC8X	1964.0	True	full
1848374	1848374	6048958beb000b0038d81b5b	2021-03-10 09:46:45	[]	[{"url":"https://t.co/ueqeVSIvbW","expanded_url":"http://actuar.la","display_url":"actuar.la","indices":[70,93]}]		[]	[]			@PabloEchenique @BeatrizGimeno1 @luciadalda no hay que llorar hay que https://t.co/ueqeVSIvbW salud mental. es una… https://t.co/rhCnAdQg25	221.0	True	full
1848375	1848375	6048958beb000b0038d81b83	2021-03-10 09:46:46	[]	[]	Wed Mar 10 06:55:43 +0000 2021	[]	[{"url":"https://t.co/dquASNKvNT","expanded_url":"http://ow.ly/6mim50DUREq","display_url":"ow.ly/6mim50DUREq","indices":[246,269]}]	The NHS Test and Trace service in England failed to deliver its central promise to avoid a second national lockdown and there is no clear evidence its “unimaginable” costs have been justified, finds the House of Commons Public Accounts Committee https://t.co/dquASNKvNT	445065.0	RT @bmj_latest: The NHS Test and Trace service in England failed to deliver its central promise to avoid a second national lockdown and the…	225.0	True	full
1848376	1848376	6048958beb000b0038d81b87	2021-03-10 09:46:46	[]	[]	Wed Mar 10 09:35:13 +0000 2021	[]	[{"url":"https://t.co/jhAJ2hsWzo","expanded_url":"https://www.cardiff.ac.uk/news/view/2504523-devolution-anxiety-among-english-voters-driving-change-in-british-politics,-academics-conclude","display_url":"cardiff.ac.uk/news/view/2504…","indices":[247,270]}]	Nice write up of our new book on *Englishness* (w @ailsa_henderson) by @Cardiffuninews. Am actually v grateful to the institution for its support for this project. Book would not have seen the light of day without it. Diolch @prifysgolCdydd! https://t.co/jhAJ2hsWzo	9541.0	RT @RWynJones: Nice write up of our new book on *Englishness* (w @ailsa_henderson) by @Cardiffuninews. Am actually v grateful to the inst…	6456.0	True	full
1848377	1848377	6048958beb000b0038d81b91	2021-03-10 09:46:46	[]	[]	Fri Mar 05 09:16:10 +0000 2021	[{"text":"cryptocurrency","indices":[166,181]},{"text":"Crypto","indices":[182,189]},{"text":"Bitcoin","indices":[190,198]},{"text":"Ethereum","indices":[199,208]},{"text":"Airdrop","indices":[209,217]},{"text":"bounty","indices":[218,225]},{"text":"KYFI","indices":[226,231]},{"text":"MoneyEarn","indices":[232,242]},{"text":"Finance","indices":[243,251]}]	[{"url":"https://t.co/nh15fCreMg","expanded_url":"https://t.me/AirdropStar/1094","display_url":"t.me/AirdropStar/10…","indices":[141,164]}]	💧 Moneyearn Finance Airdrop💧 🏆 Task: ➕ 0.1 KYFI (~$30) 👨‍👩‍👧 Referral: ➕ 0.05 KYFI (~$15) 🔛 Airdrop Link &amp; Information: https://t.co/nh15fCreMg #cryptocurrency #Crypto #Bitcoin #Ethereum #Airdrop #bounty #KYFI #MoneyEarn #Finance	73372.0	RT @AirdropStario: 💧 Moneyearn Finance Airdrop💧 🏆 Task: ➕ 0.1 KYFI (~$30) 👨‍👩‍👧 Referral: ➕ 0.05 KYFI (~$15) 🔛 Airdrop Lin…	3.0	True	full
1848378	1848378	6048958beb000b0038d81b9d	2021-03-10 09:46:46	[]	[]	Tue Mar 09 11:27:57 +0000 2021	[]	[{"url":"https://t.co/ahEsDFh9Hn","expanded_url":"https://lockdownsceptics.org/2021/03/09/all-the-modelling-predicts-another-covid-surge-this-year-says-chris-whitty/","display_url":"lockdownsceptics.org/2021/03/09/all…","indices":[153,176]}]	"All the modelling" suggests there will be another Covid surge this year, Professor Chris Whitty has warned MPs. So why close the Nightingale hospitals? https://t.co/ahEsDFh9Hn	154224.0	RT @toadmeister: "All the modelling" suggests there will be another Covid surge this year, Professor Chris Whitty has warned MPs. So why cl…	4676.0	True	full
1848379	1848379	6048958ceb000b0038d81ba7	2021-03-10 09:46:46	[]	[]	Wed Mar 10 09:31:10 +0000 2021	[]	[{"url":"https://t.co/KULdUVqXkO","expanded_url":"https://cnn.it/3emvJt7","display_url":"cnn.it/3emvJt7","indices":[145,168]}]	Si estás planeando un viaje a Costa Rica, esto es lo que necesitas saber y esperar si deseas visitar el país durante la pandemia de coronavirus. https://t.co/KULdUVqXkO	19511344.0	RT @CNNEE: Si estás planeando un viaje a Costa Rica, esto es lo que necesitas saber y esperar si deseas visitar el país durante la pandemia…	494.0	True	full
1848380	1848380	6048958ceb000b0038d81bbd	2021-03-10 09:46:47	[]	[]	Wed Mar 10 01:40:37 +0000 2021	[]	[{"url":"https://t.co/w5rsiFzAf5","expanded_url":"https://youtu.be/EoyNJaF1ZOc","display_url":"youtu.be/EoyNJaF1ZOc","indices":[168,191]}]	- O que há de mais avançado no combate ao Covid na parceria Brasil/Israel. . @ItamaratyGovBr @ernestofaraujo . @minsaude . @mctic @Astro_Pontes . Link no YouTube: https://t.co/w5rsiFzAf5 https://t.co/lngcYzrfHO	6682877.0	RT @jairbolsonaro: - O que há de mais avançado no combate ao Covid na parceria Brasil/Israel. . @ItamaratyGovBr @ernestofaraujo . @minsau…	47.0	True	full
1848381	1848381	6048958ceb000b0038d81bbf	2021-03-10 09:46:47	[{"text":"BSW21","indices":[175,181]},{"text":"BritishScienceWeek","indices":[182,201]}]	[{"url":"https://t.co/itslTaxzBB","expanded_url":"https://www.britishscienceweek.org/","display_url":"britishscienceweek.org","indices":[235,258]}]		[]	[]			BRITISH SCIENCE WEEK - Has your child been inspired by recent events? From the Covid-19 vaccine to the landing of N… https://t.co/hpOXMvJQCw	221.0	True	full
1848382	1848382	6048958ceb000b0038d81bc1	2021-03-10 09:46:47	[]	[{"url":"https://t.co/9IJvhQzWqT","expanded_url":"https://www.politico.eu/article/coronavirus-covid19-vaccine-deliveries-in-europe-by-the-numbers/","display_url":"politico.eu/article/corona…","indices":[247,270]}]		[]	[]			2/2 HU is vaccinating more rapidly than most of the bloc. But if you were to read only this article, you’d think HU… https://t.co/f15d5X91zN	15411.0	True	full
1848383	1848383	6048958ceb000b0038d81be3	2021-03-10 09:46:47	[]	[]	Wed Mar 10 09:28:02 +0000 2021	[]	[{"url":"https://t.co/IuEHGMovhr","expanded_url":"https://www.abc.es/espana/abci-ciudadanos-prepara-mocion-censura-murcia-plan-podria-afectar-castilla-y-leon-y-madrid-202103100940_noticia.html#vca=rrss-inducido&vmc=abc-es&vso=tw&vli=noticia.foto","display_url":"abc.es/espana/abci-ci…","indices":[256,279]}]	Ciudadanos ultima la traición de @InesArrimadas a muchos de sus votantes. Morirán (lo auguran todas las encuestas) matando. @populares espabilad! Ciudadanos prepara una moción de censura en Murcia en un plan que podría afectar a Castilla y León y a Madrid https://t.co/IuEHGMovhr	177315.0	RT @isanseba: Ciudadanos ultima la traición de @InesArrimadas a muchos de sus votantes. Morirán (lo auguran todas las encuestas) matando. @…	695.0	True	full
1848384	1848384	6048958ceb000b0038d81bf9	2021-03-10 09:46:47	[{"text":"könntemanmalmachen","indices":[207,226]}]	[{"url":"https://t.co/3J0lmi9hKl","expanded_url":"https://www.welt.de/politik/deutschland/article227915909/Falsche-Identitaeten-Bundesregierung-stoppt-fast-alle-Corona-Hilfen.html?fbclid=IwAR0mgIWvLN44z_oIj-E_Tz0DkQDNkJjNcjUfFSlq7pC3ZPbyhWRjoS4OyPs","display_url":"welt.de/politik/deutsc…","indices":[229,252]}]		[]	[]			Machen wir das jetzt überall so? Vereinzelte korrupte Politiker-&gt;Diäten für alle Politiker gestrichen. Vereinzelte… https://t.co/Si2dyzW8Mr	263.0	True	full
1848385	1848385	6048958deb000b0038d81c03	2021-03-10 09:46:47	[]	[]	Wed Mar 10 02:00:00 +0000 2021	[{"text":"nipples","indices":[130,138]},{"text":"Worship","indices":[139,147]},{"text":"hotpecs","indices":[148,156]}]	[{"url":"https://t.co/YZck08xv3I","expanded_url":"http://onlyfans.com/hotpecs","display_url":"onlyfans.com/hotpecs","indices":[105,128]}]	Your hands and mouth should be on his chest!💦💦💪🏽 Watch the full clip here! 15% OFF! $15.27 for 3 months https://t.co/YZck08xv3I #nipples #Worship #hotpecs https://t.co/JVodAyOD6m	106807.0	RT @hotpecs_: Your hands and mouth should be on his chest!💦💦💪🏽 Watch the full clip here! 15% OFF! $15.27 for 3 months https://t.co/YZck08x…	32.0	True	full
1848386	1848386	6048958deb000b0038d81c3d	2021-03-10 09:46:48	[]	[]	Wed Mar 10 08:19:40 +0000 2021	[{"text":"Omowestunisexstore","indices":[79,98]}]	[{"url":"https://t.co/8X2etxZhyY","expanded_url":"http://Wa.me/2347069542188","display_url":"Wa.me/2347069542188","indices":[150,173]}]	Help me Retweet my market to my customer on your TL, and come Patronize me 🙏🙏🙏 #Omowestunisexstore Frame1 20,000 Frame2&amp;3 15,000 Frame4 37,000 https://t.co/8X2etxZhyY Nationwide Delivery 🚚🚚 Location: Ibadan Always available at your doorstep 🙏🙏🙏 @RadioPaparazi https://t.co/1n31Py7Gzl	11559.0	RT @Omo_West12: Help me Retweet my market to my customer on your TL, and come Patronize me 🙏🙏🙏 #Omowestunisexstore Frame1 20,000 Frame2&amp;3…	12805.0	True	full
1848387	1848387	6048958deb000b0038d81c41	2021-03-10 09:46:48	[]	[]	Wed Mar 10 09:28:02 +0000 2021	[]	[{"url":"https://t.co/IuEHGMovhr","expanded_url":"https://www.abc.es/espana/abci-ciudadanos-prepara-mocion-censura-murcia-plan-podria-afectar-castilla-y-leon-y-madrid-202103100940_noticia.html#vca=rrss-inducido&vmc=abc-es&vso=tw&vli=noticia.foto","display_url":"abc.es/espana/abci-ci…","indices":[256,279]}]	Ciudadanos ultima la traición de @InesArrimadas a muchos de sus votantes. Morirán (lo auguran todas las encuestas) matando. @populares espabilad! Ciudadanos prepara una moción de censura en Murcia en un plan que podría afectar a Castilla y León y a Madrid https://t.co/IuEHGMovhr	177315.0	RT @isanseba: Ciudadanos ultima la traición de @InesArrimadas a muchos de sus votantes. Morirán (lo auguran todas las encuestas) matando. @…	1402.0	True	full
1848388	1848388	6048958deb000b0038d81c43	2021-03-10 09:46:48	[]	[]	Wed Mar 10 09:38:00 +0000 2021	[{"text":"AncesOpenInnovation2021","indices":[15,39]},{"text":"empresas","indices":[86,95]}]	[{"url":"https://t.co/44vE5g6Lv3","expanded_url":"https://bit.ly/3uZfx78","display_url":"bit.ly/3uZfx78","indices":[231,254]},{"url":"https://t.co/9yzLqxbaOs","expanded_url":"http://ancesopeninnovation.com","display_url":"ancesopeninnovation.com","indices":[256,279]}]	🗣️Participa en #AncesOpenInnovation2021 @AncesSpain 🚀Únete al reto de @oracle_es : #empresas que quieran desarrollar sus proyectos tecnológicos sobre la nube de Oracle y demuestren las ventajas obtenidas con dicho despliegue. 👁️https://t.co/44vE5g6Lv3 https://t.co/9yzLqxbaOs https://t.co/I5h5IMInmb	4596.0	RT @CEEIARAGON: 🗣️Participa en #AncesOpenInnovation2021 @AncesSpain 🚀Únete al reto de @oracle_es : #empresas que quieran desarrollar sus…	4023.0	True	full
1848389	1848389	6048958eeb000b0038d81c67	2021-03-10 09:46:48	[]	[]	Wed Mar 10 09:45:03 +0000 2021	[{"text":"internationalwomensday","indices":[216,239]}]	[{"url":"https://t.co/b6DiguQC3g","expanded_url":"https://www.exploring-economics.org/en/discover/feminist-economics-covid-19/","display_url":"exploring-economics.org/en/discover/fe…","indices":[241,264]}]	How has the pandemic impacted men and women differently? Men are more ikely to be infected and to die once afected; women are more likely to have lost employment, and are doing more labour in the home. A great read! #internationalwomensday https://t.co/b6DiguQC3g	63425.0	RT @rethinkecon: How has the pandemic impacted men and women differently? Men are more ikely to be infected and to die once afected; women…	350.0	True	full
1848390	1848390	6048958eeb000b0038d81c77	2021-03-10 09:46:49	[]	[]	Wed Mar 10 07:24:39 +0000 2021	[]	[{"url":"https://t.co/b7PeXwQrKs","expanded_url":"https://n.news.naver.com/entertain/article/112/0003408347","display_url":"n.news.naver.com/entertain/arti…","indices":[254,277]}]	TREASURE, who is on the verge of making their Japanese debut on March 31, is already receiving hot response Japanese ver. of 'BOY' ranked #1 on the real-time chart of Line Music one hour after release. While 'MY TREASURE' #4, 'I LOVE YOU' #5, 'MMM' #6 https://t.co/b7PeXwQrKs https://t.co/xGGWhc84UK	365970.0	RT @theseoulstory: TREASURE, who is on the verge of making their Japanese debut on March 31, is already receiving hot response Japanese ve…	701.0	True	full
1848391	1848391	6048958eeb000b0038d81c7d	2021-03-10 09:46:49	[]	[]	Wed Mar 10 08:07:12 +0000 2021	[{"text":"Immunität","indices":[0,10]},{"text":"Impfen","indices":[14,21]},{"text":"Ischgl","indices":[33,40]},{"text":"Virus","indices":[73,79]},{"text":"mehrheitsymptomlos","indices":[195,214]},{"text":"corona","indices":[215,222]}]	[{"url":"https://t.co/TN0ryYWM1q","expanded_url":"https://punkt-preradovic.com/corona-schutz-mit-ddr-christian-fiala/","display_url":"punkt-preradovic.com/corona-schutz-…","indices":[255,278]}]	#Immunität vs #Impfen. Studie in #Ischgl zeigt: 40% Immune reichen, das #Virus einzudämmen. Sagt Arzt und Wissenschaftler DDr Fiala bei @punktpreradovic. Wer immun ist, gibt Virus nicht weiter. #mehrheitsymptomlos #corona @Markus_Soeder Der ganze Talk: https://t.co/TN0ryYWM1q https://t.co/MCF31mus4B	10593.0	RT @punktpreradovic: #Immunität vs #Impfen. Studie in #Ischgl zeigt: 40% Immune reichen, das #Virus einzudämmen. Sagt Arzt und Wissenschaf…	517.0	True	full
1848392	1848392	6048958eeb000b0038d81c7f	2021-03-10 09:46:49	[]	[{"url":"https://t.co/aCNSW7SZAc","expanded_url":"http://lt.cl/i9d981","display_url":"lt.cl/i9d981","indices":[109,132]}]		[]	[]			Microsoft oficializó la adquisición de Bethesda y anunció que algunos de sus juegos serán exclusivos de Xbox… https://t.co/26UiIPhHoq	14058.0	True	full
1848393	1848393	6048958eeb000b0038d81c85	2021-03-10 09:46:49	[]	[]	Mon Mar 08 07:47:01 +0000 2021	[]	[{"url":"https://t.co/PebQkjTswy","expanded_url":"https://jacobinmag.com/2021/02/finland-vaccine-covid-patent-ip","display_url":"jacobinmag.com/2021/02/finlan…","indices":[206,229]}]	Horrifying tale of how a public, open-source vaccine was ready in Finland nine months ago but got nowhere because Big Pharma was interested only in a patented vaccine it could make big private profits from https://t.co/PebQkjTswy	39999.0	RT @Jonathan_K_Cook: Horrifying tale of how a public, open-source vaccine was ready in Finland nine months ago but got nowhere because Big…	4556.0	True	full
1848394	1848394	6048958eeb000b0038d81c87	2021-03-10 09:46:49	[{"text":"SURREALISM","indices":[0,11]},{"text":"arte","indices":[12,17]},{"text":"literatura","indices":[18,29]}]	[{"url":"https://t.co/C3nzWlSy10","expanded_url":"https://omejiaarteycultura.art/2016/10/05/escuela-de-profetas/","display_url":"omejiaarteycultura.art/2016/10/05/esc…","indices":[250,273]}]		[]	[]			#SURREALISM #arte #literatura ESCUELA DE PROFETAS Ilustración y cuento de O. Mejía En un banquito de cortas patit… https://t.co/5yEGdOlmJk	775.0	True	full
1848395	1848395	6048958eeb000b0038d81c8b	2021-03-10 09:46:49	[{"text":"lacarabdemglab","indices":[235,250]}]	[{"url":"https://t.co/1c6yFMuGUO","expanded_url":"http://Registratuevento.es","display_url":"Registratuevento.es","indices":[2,25]},{"url":"https://t.co/H5S6NL3vN4","expanded_url":"https://mglab.es/la_cara_b/plataforma-gestion-inscripciones-eventos-asturias","display_url":"mglab.es/la_cara_b/plat…","indices":[252,275]}]		[]	[]			📰 https://t.co/1c6yFMuGUO nació en 2020 para dar cobertura a una serie de necesidades generadas por la pandemia, pe… https://t.co/EIBqbreP6r	2342.0	True	full
1848396	1848396	6048958eeb000b0038d81c95	2021-03-10 09:46:49	[]	[]	Wed Mar 10 09:40:02 +0000 2021	[]	[{"url":"https://t.co/CHgQEIvaxG","expanded_url":"https://www.economist.com/graphic-detail/2021/03/09/hospitals-are-running-out-of-oxygen-to-treat-covid-19-patients","display_url":"economist.com/graphic-detail…","indices":[239,262]}]	Our @JayasreeKIyer in @TheEconomist: Governments can do more to improve access to oxygen. "If they put medical oxygen as their priority, money will start flowing, governments will start ordering and the private sector will start selling." https://t.co/CHgQEIvaxG @Stop_Pneumonia	4059.0	RT @AtMIndex: Our @JayasreeKIyer in @TheEconomist: Governments can do more to improve access to oxygen. "If they put medical oxygen as thei…	1158.0	True	full
1848397	1848397	6048958feb000b0038d81cc3	2021-03-10 09:46:49	[]	[]	Wed Mar 10 09:08:23 +0000 2021	[]	[{"url":"https://t.co/e9Q4e7Dmjv","expanded_url":"https://www.theguardian.com/world/2021/mar/10/no-evidence-22bn-test-and-trace-scheme-cut-covid-rates-in-england-say-mps","display_url":"theguardian.com/world/2021/mar…","indices":[174,197]}]	£22,000,000,000 would’ve funded a 10% pay rise for EVERY NHS nurse for TWENTY THREE YEARS. No evidence £22bn test-and-trace scheme cut Covid rates in England, say MPs https://t.co/e9Q4e7Dmjv	52256.0	RT @DrDomPimenta: £22,000,000,000 would’ve funded a 10% pay rise for EVERY NHS nurse for TWENTY THREE YEARS. No evidence £22bn test-…	3634.0	True	full
1848398	1848398	6048958feb000b0038d81cc9	2021-03-10 09:46:49	[]	[]	Wed Mar 10 08:15:43 +0000 2021	[]	[{"url":"https://t.co/VGWfv1LMaz","expanded_url":"https://l8r.it/DvMl","display_url":"l8r.it/DvMl","indices":[254,277]}]	The CAA gallery may have temporarily closed its doors, but in the meantime, we invite you to visit our website. Find out more about CAA's rich history and discover fabulous, individually made pieces by makers across the disciplines in our online shop: https://t.co/VGWfv1LMaz https://t.co/vzMG5KNpxZ	6774.0	RT @CAAGallery: The CAA gallery may have temporarily closed its doors, but in the meantime, we invite you to visit our website. Find out…	1692.0	True	full
1848399	1848399	6048958feb000b0038d81ccd	2021-03-10 09:46:50	[]	[]	Wed Mar 10 04:15:20 +0000 2021	[{"text":"OpCCP","indices":[132,138]},{"text":"WhatsHappeningInMyanmar","indices":[139,163]},{"text":"Mar10Coup","indices":[164,174]}]	[{"url":"https://t.co/0yapnI8OWx","expanded_url":"https://youtu.be/eAOtcRl_cfI","display_url":"youtu.be/eAOtcRl_cfI","indices":[191,214]}]	China's true motive for its veto at the UN, protecting its pipelines in Myanmar. Which also benefited from the Rohingya genocide. #OpCCP #WhatsHappeningInMyanmar #Mar10Coup Subscribe! ⤵️ https://t.co/0yapnI8OWx	14900.0	RT @OpCanary: China's true motive for its veto at the UN, protecting its pipelines in Myanmar. Which also benefited from the Rohingya genoc…	42.0	True	full
1848400	1848400	6048958feb000b0038d81ceb	2021-03-10 09:46:50	[]	[]	Wed Mar 10 09:24:09 +0000 2021	[{"text":"Covid19","indices":[97,105]},{"text":"VaccinationCovid","indices":[145,162]}]	[{"url":"https://t.co/Mvg89bnLJg","expanded_url":"https://twitter.com/olivierveran/status/1369181396934230017","display_url":"twitter.com/olivierveran/s…","indices":[279,302]}]	Ce @gouvernementFR touche le fond. Après la grand-mère en réa car sa famille lui avait offert le #Covid19 pour son anniversaire, maintenant sans #VaccinationCovid plus de famille! Alerte: Motion de censure 49.2 en urgence!! @olivierveran et @JeanCASTEX soyez dignes et partez. https://t.co/Mvg89bnLJg	44383.0	RT @MartineWonner: Ce @gouvernementFR touche le fond. Après la grand-mère en réa car sa famille lui avait offert le #Covid19 pour son anniv…	17.0	True	full
1848401	1848401	6048958feb000b0038d81ced	2021-03-10 09:46:50	[]	[]	Tue Mar 09 12:24:38 +0000 2021	[]	[{"url":"https://t.co/JfQug3kcoc","expanded_url":"https://twitter.com/solidariasomos/status/1368530587162730497","display_url":"twitter.com/solidariasomos…","indices":[263,286]}]	La Policía Nacional hace constar que nació el día y mes que indica el documento que llevaba pero cambia el año de forma que, casualmente, se convierte en mayor de edad. Esto lo hemos visto ya varias veces en @CIEsNO con menores encerrados en el CIE de Zapadores. https://t.co/JfQug3kcoc	911.0	RT @adrianvives0: La Policía Nacional hace constar que nació el día y mes que indica el documento que llevaba pero cambia el año de forma q…	207.0	True	full
1848402	1848402	6048958feb000b0038d81d0f	2021-03-10 09:46:50	[]	[]	Wed Mar 10 07:39:09 +0000 2021	[{"text":"EUSpace","indices":[0,8]},{"text":"COVID19","indices":[13,21]},{"text":"Venice","indices":[119,126]},{"text":"WaterQuality","indices":[154,167]},{"text":"EUSpace","indices":[197,205]},{"text":"RACE","indices":[215,220]},{"text":"COVID19","indices":[237,245]},{"text":"Sentinel2","indices":[257,267]}]	[{"url":"https://t.co/A7WJ33WBYS","expanded_url":"http://race.esa.int/?poi=IT6-N3","display_url":"race.esa.int/?poi=IT6-N3","indices":[172,195]}]	#EUSpace for #COVID19 In 2020, the reduction of human activities &amp; ship traffic resulted in clearer waters in the #Venice lagoon Today, what is its #WaterQuality? ➡️ https://t.co/A7WJ33WBYS #EUSpace supports #RACE Rapid Action on #COVID19 &amp; EO #Sentinel2🇪🇺🛰️ image of 8 March https://t.co/n5btEOUfp4	9415.0	RT @defis_eu: #EUSpace for #COVID19 In 2020, the reduction of human activities &amp; ship traffic resulted in clearer waters in the #Venice la…	15.0	True	full
1848403	1848403	6048958feb000b0038d81d1b	2021-03-10 09:46:50	[]	[]	Wed Mar 10 09:43:30 +0000 2021	[]	[{"url":"https://t.co/6mLwMdD3Vw","expanded_url":"http://ow.ly/wlNB50DUWWn","display_url":"ow.ly/wlNB50DUWWn","indices":[252,275]}]	26% of higher education students reported experiencing loneliness compared with 8% of the adult population. This data comes from our Student COVID-19 Insight Survey, showing the behaviours, plans, opinions and well-being of higher education students https://t.co/6mLwMdD3Vw https://t.co/WgCU31Q929	330052.0	RT @ONS: 26% of higher education students reported experiencing loneliness compared with 8% of the adult population. This data comes from…	422.0	True	full
1848404	1848404	60489590eb000b0038d81d2b	2021-03-10 09:46:50	[]	[{"url":"https://t.co/j2uxhD2quO","expanded_url":"https://www.midsussextimes.co.uk/health/coronavirus/team-effort-at-haywards-heath-coronavirus-vaccination-centre-it-has-been-a-very-positive-experience-3160501","display_url":"midsussextimes.co.uk/health/coronav…","indices":[128,151]}]		[]	[]			Brilliant community 👏👏 Team effort at Haywards Heath coronavirus vaccination centre: ‘It has been a very positive e… https://t.co/NEvbc5Nisy	1684.0	True	full
1848405	1848405	60489590eb000b0038d81d3f	2021-03-10 09:46:51	[]	[{"url":"https://t.co/r0HnMU2dQF","expanded_url":"https://arrano.network/","display_url":"arrano.network","indices":[142,165]}]		[]	[]			Hello Mates, its time to verify your $ANO funds. Login to your Arrano Account and re-verify Email Download the ap… https://t.co/qXphPGVJ0m	0.0	True	full
1848406	1848406	60489590eb000b0038d81d41	2021-03-10 09:46:51	[]	[]	Wed Sep 30 18:08:20 +0000 2020	[{"text":"Father","indices":[4,11]},{"text":"lockdown","indices":[39,48]}]	[{"url":"https://t.co/xDdDFbi8tr","expanded_url":"http://bit.ly/3n5D9TC","display_url":"bit.ly/3n5D9TC","indices":[99,122]}]	New #Father, whose baby arrived during #lockdown? We would like to hear from you - a quick survey! https://t.co/xDdDFbi8tr A wonderful collaboration between @UCDPerinatal @UCDMidwifery @UCDPsychology !! RT Please!☘️ @CiaraHendTCD @mairenihuigin @joanlalor2907 https://t.co/NQ1CEbSq5c	1445.0	RT @flavinska72: New #Father, whose baby arrived during #lockdown? We would like to hear from you - a quick survey! https://t.co/xDdDFbi8tr…	1445.0	True	full
1848407	1848407	60489590eb000b0038d81d4b	2021-03-10 09:46:51	[]	[]	Wed Mar 10 00:29:33 +0000 2021	[{"text":"yoconmarcopolo","indices":[77,92]}]	[{"url":"https://t.co/YkuM7eo0ci","expanded_url":"https://youtu.be/3BNfBd9YdXk","display_url":"youtu.be/3BNfBd9YdXk","indices":[152,175]}]	Ser tendencia por recibir tanto apoyo esta cabrón banda, chingos de gracias. #yoconmarcopolo 🚨 Les comparto esto para Info y retro con sus comentarios. https://t.co/YkuM7eo0ci 🚨 https://t.co/n171pftsHQ	76097.0	RT @LordMarcoPolo: Ser tendencia por recibir tanto apoyo esta cabrón banda, chingos de gracias. #yoconmarcopolo 🚨 Les comparto esto para In…	1392.0	True	full
1848408	1848408	60489590eb000b0038d81d57	2021-03-10 09:46:51	[]	[]	Tue Mar 09 14:52:17 +0000 2021	[]	[{"url":"https://t.co/nQGhwb1aCG","expanded_url":"http://nba.com","display_url":"nba.com","indices":[229,252]}]	The 76ers so far this season: Record: 24-12 1st Seed in East Off Rtg: 111.9 (11th) Def Rtg: 108.6 (5th) Pace: 101.55 (7th) MVP Candidate: Joel Embiid - 1st on MVP Ladder DPOY Candidate: Ben Simmons - 1st on DPOY Ladder (via https://t.co/nQGhwb1aCG) https://t.co/3Na2NfL7fW	2825.0	RT @PostEmbiid: The 76ers so far this season: Record: 24-12 1st Seed in East Off Rtg: 111.9 (11th) Def Rtg: 108.6 (5th) Pace: 101.55 (7th…	3.0	True	full
1848409	1848409	60489591eb000b0038d81d69	2021-03-10 09:46:51	[{"text":"Poema","indices":[43,49]},{"text":"mágico","indices":[50,57]},{"text":"versos","indices":[118,125]},{"text":"Poeta","indices":[169,175]},{"text":"LamejorPoesía","indices":[186,200]},{"text":"Poesía","indices":[201,208]}]	[{"url":"https://t.co/22MfBgk6rn","expanded_url":"https://culturaydeportemoratalaz.blogspot.com/2020/07/ultimos-juegos-en-el-jardin-del-deseo.html?spref=tw","display_url":"culturaydeportemoratalaz.blogspot.com/2020/07/ultimo…","indices":[210,233]}]		[]	[]			"ÚLTIMOS JUEGOS EN EL JARDÍN DEL DESEO" Un #Poema #mágico de Juan Sevillano, @RoMemoria ¿Quieres emocionarte con s… https://t.co/81m5isCeId	16834.0	True	full
1848410	1848410	60489591eb000b0038d81d6d	2021-03-10 09:46:51	[]	[]	Tue Mar 09 04:02:22 +0000 2021	[]	[{"url":"https://t.co/tgCM9Qfg8H","expanded_url":"https://youtu.be/Flbhk1KHHJw","display_url":"youtu.be/Flbhk1KHHJw","indices":[147,170]}]	The zoom lens on @NASAPersevere is so awesome I made a 30 minute film in 4k of its very first full 360 panorama. Go watch it now. 'This Is Mars' https://t.co/tgCM9Qfg8H https://t.co/Gn4mEsOZ6i	23436.0	RT @_TheSeaning: The zoom lens on @NASAPersevere is so awesome I made a 30 minute film in 4k of its very first full 360 panorama. Go watch…	1371.0	True	full
1848411	1848411	60489591eb000b0038d81d6f	2021-03-10 09:46:51	[]	[]	Wed Mar 10 09:33:04 +0000 2021	[]	[{"url":"https://t.co/Y4IavojUhl","expanded_url":"https://cnn.it/3qykY9p","display_url":"cnn.it/3qykY9p","indices":[213,236]}]	President Biden visited a hardware store in Washington, DC, to highlight the changes his administration has made to the Paycheck Protection Program to help the smallest of businesses amid the coronavirus pandemic https://t.co/Y4IavojUhl https://t.co/DkfeZZI1H1	4085134.0	RT @CNNPolitics: President Biden visited a hardware store in Washington, DC, to highlight the changes his administration has made to the Pa…	62.0	True	full
1848412	1848412	60489591eb000b0038d81d79	2021-03-10 09:46:52	[]	[]	Wed Mar 10 09:18:06 +0000 2021	[{"text":"epitwitter","indices":[259,270]},{"text":"COVID19","indices":[271,279]}]	[{"url":"https://t.co/NaHL9iVzR2","expanded_url":"http://doi.org/10/gh77rk","display_url":"doi.org/10/gh77rk","indices":[88,111]}]	For many heavily affected countries 2020 drops in life expectancy are more than 1 year 👀https://t.co/NaHL9iVzR2 Is this a lot? YES. This magnitude of drop was not seen since WWII Here is an illustration using HMD data for males. Blue corridor is +-1 year #epitwitter #COVID19 https://t.co/erBU5q5h58	3038.0	RT @ikashnitsky: For many heavily affected countries 2020 drops in life expectancy are more than 1 year 👀https://t.co/NaHL9iVzR2 Is this a…	130.0	True	full
1848413	1848413	60489591eb000b0038d81d7b	2021-03-10 09:46:52	[]	[]	Tue Mar 09 13:07:40 +0000 2021	[]	[{"url":"https://t.co/HCB41bzCzC","expanded_url":"https://yougov.co.uk/topics/politics/articles-reports/2021/03/09/snap-poll-post-interview-harry-meghan?utm_source=twitter&utm_medium=website_article&utm_campaign=harry_and_meghan_sympathy_post_interview","display_url":"yougov.co.uk/topics/politic…","indices":[252,275]}]	Britons are divided when it comes to Harry and Meghan’s treatment overall - and there is a real age split GENERAL PUBLIC Treated fairly: 32% Treated unfairly: 32% 18-24 YEAR OLDS Fairly: 13% Unfairly: 61% 65+ YEAR OLDS Fairly: 50% Unfairly: 15% https://t.co/HCB41bzCzC https://t.co/bB2acBZEWq	230804.0	RT @YouGov: Britons are divided when it comes to Harry and Meghan’s treatment overall - and there is a real age split GENERAL PUBLIC Treat…	121.0	True	full
1848414	1848414	60489591eb000b0038d81d85	2021-03-10 09:46:52	[]	[]	Tue Mar 09 13:28:42 +0000 2021	[]	[{"url":"https://t.co/6gurDPFBfT","expanded_url":"https://www.die-neue-welle.de/display-news/calw-rechnet-anders-mit-bereinigter-corona-inzidenz-darf-einzelhandel-oeffnen","display_url":"die-neue-welle.de/display-news/c…","indices":[256,279]}]	Ah. Neue Taktik! Wir haben 100 Neuinfizierte. 50 davon sind in Heimen. 5 sind die Müllers, 8 die Schulzes und 35 an der Schule. Die rechnen wir raus, weil “Ausbruch”. Wir haben also nur 2 Neuinfektionen! Morgen wieder. Aber bei 300 Neuinfektionen. Komisch https://t.co/6gurDPFBfT	2562.0	RT @PSHolstein: Ah. Neue Taktik! Wir haben 100 Neuinfizierte. 50 davon sind in Heimen. 5 sind die Müllers, 8 die Schulzes und 35 an der Sch…	2393.0	True	full
1848415	1848415	60489591eb000b0038d81d93	2021-03-10 09:46:52	[]	[]	Wed Mar 10 01:15:19 +0000 2021	[]	[{"url":"https://t.co/lR4OFpR0BU","expanded_url":"https://www12.senado.leg.br/noticias/materias/2021/03/09/senado-vai-debater-tratamento-profilatico-contra-covid-19?utm_medium=share-button&utm_source=twitter","display_url":"www12.senado.leg.br/noticias/mater…","indices":[249,272]}]	O @SenadoFederal aprovou, na sessão remota de hoje, um requerimento de nossa autoria, apoiado por outros senadores, que prevê a realização de uma sessão de debate para tratar do tratamento preventivo/precoce da covid-19 com diversos especialistas. https://t.co/lR4OFpR0BU	21523.0	RT @EduGiraoOficial: O @SenadoFederal aprovou, na sessão remota de hoje, um requerimento de nossa autoria, apoiado por outros senadores, qu…	1164.0	True	full
1848416	1848416	60489591eb000b0038d81d97	2021-03-10 09:46:52	[]	[{"url":"https://t.co/pFgCir2nTy","expanded_url":"https://www.andlil.com/forum/file-scalping-et-day-trading-du-mercredi-10-mars-2021-t42378-110.html#p1583074","display_url":"andlil.com/forum/file-sca…","indices":[138,161]}]		[]	[]			(9) File scalping et day trading du Mercredi 10 Mars 2021 - Page 12 - Forum Bourse et Trading : Futures Formation T… https://t.co/NpAbTAPmXJ	38174.0	True	full
1848417	1848417	60489591eb000b0038d81da3	2021-03-10 09:46:52	[]	[]	Wed Mar 10 09:46:04 +0000 2021	[]	[{"url":"https://t.co/JPdbDlLwHF","expanded_url":"https://cnn.it/3rxL8dW","display_url":"cnn.it/3rxL8dW","indices":[175,198]}]	Un futuro más seguro está a solo unos meses. Pero los estadounidenses no deberían renunciar todavía a las medidas de seguridad de covid-19, advierte el exdirector de los CDC. https://t.co/JPdbDlLwHF	19511344.0	RT @CNNEE: Un futuro más seguro está a solo unos meses. Pero los estadounidenses no deberían renunciar todavía a las medidas de seguridad d…	55.0	True	full
1848418	1848418	60489591eb000b0038d81da7	2021-03-10 09:46:52	[]	[]	Wed Mar 10 06:42:23 +0000 2021	[]	[{"url":"https://t.co/NS0rFMDBC0","expanded_url":"https://twitter.com/franceinfo/status/1369395485333716996","display_url":"twitter.com/franceinfo/sta…","indices":[240,263]}]	Ces médecins ont raison : il est temps de dissoudre l’Ordre des médecins ! Il s’est distingué de façon détestable depuis le début de cette crise Covid en jouant systématiquement le rôle de petit toutou du gouvernement et des grands labos ! https://t.co/NS0rFMDBC0	228280.0	RT @f_philippot: Ces médecins ont raison : il est temps de dissoudre l’Ordre des médecins ! Il s’est distingué de façon détestable depuis l…	71.0	True	full
1848419	1848419	60489591eb000b0038d81dc3	2021-03-10 09:46:52	[]	[]	Tue Mar 09 18:08:17 +0000 2021	[]	[{"url":"https://t.co/eNknE1RNKY","expanded_url":"https://twitter.com/CaudeHenrion/status/1368961799492689921","display_url":"twitter.com/CaudeHenrion/s…","indices":[184,207]}]	Exellente lettre du Docteur UMLIL adressée à Macron expliquant pourquoi la vaccination obligatoire engagerait lourdement la responsabilité de ses supporters.. A diffuser sans réserve. https://t.co/eNknE1RNKY	12209.0	RT @OSTERElizabeth1: Exellente lettre du Docteur UMLIL adressée à Macron expliquant pourquoi la vaccination obligatoire engagerait lourdeme…	99.0	True	full
1848420	1848420	60489591eb000b0038d81dc9	2021-03-10 09:46:52	[]	[]	Tue Mar 09 23:06:06 +0000 2021	[]	[{"url":"https://t.co/aSNWVzr4a4","expanded_url":"https://www.telegraph.co.uk/news/2021/03/09/greece-could-welcomebritish-tourists-can-prove-have-covid-antibodies/","display_url":"telegraph.co.uk/news/2021/03/0…","indices":[174,197]}]	So Greece will now accept a negative test, or proof that you have had a positive test in the past creating antibodies. Basically they will accept anyone. Pass the Ouzo 👏👏👏 https://t.co/aSNWVzr4a4	4929.0	RT @MoriartyProfJ3: So Greece will now accept a negative test, or proof that you have had a positive test in the past creating antibodies.…	2357.0	True	full
1848421	1848421	60489591eb000b0038d81dcb	2021-03-10 09:46:52	[{"text":"Neogen","indices":[172,179]},{"text":"stockmarket","indices":[180,192]},{"text":"stock","indices":[193,199]},{"text":"technicalanalysis","indices":[200,218]},{"text":"money","indices":[219,225]},{"text":"trading","indices":[226,234]},{"text":"investing","indices":[235,245]},{"text":"daytrading","indices":[246,257]},{"text":"news","indices":[258,263]},{"text":"today","indices":[264,270]}]	[{"url":"https://t.co/U0qELLlaVR","expanded_url":"https://srnk.us/go/2587225","display_url":"srnk.us/go/2587225","indices":[148,171]}]		[]	[]			$NEOG in Uptrend: price may ascend as a result of having broken its lower Bollinger Band on March 4, 2021. View odd… https://t.co/WSFImWkSHB	8987.0	True	full
1848422	1848422	60489592eb000b0038d81dcf	2021-03-10 09:46:52	[]	[{"url":"https://t.co/j1aLMvCUQS","expanded_url":"https://petition.parliament.uk/petitions/569957","display_url":"petition.parliament.uk/petitions/5699…","indices":[280,303]}]		[]	[]			@WestminsterWAG Great column, completely agree. Can you plse show this petition to Michael &amp; maybe even sign &amp;share… https://t.co/PfqHxrvT1x	782.0	True	full
1848423	1848423	60489592eb000b0038d81de9	2021-03-10 09:46:53	[]	[]	Tue Mar 09 08:20:39 +0000 2021	[{"text":"حظر_التجول_الجزئي","indices":[216,234]}]	[{"url":"https://t.co/c1PMfp7RQZ","expanded_url":"https://curfew.paci.gov.kw/request/create","display_url":"curfew.paci.gov.kw/request/create","indices":[99,122]}]	وزارة الداخلية تطلق خدمة التصاريح الأمنية للأشخاص أثناء حظر التجول الجزئي بشروط محددة عبر الرابط: https://t.co/c1PMfp7RQZ وذلك للحالات التالية - إسعاف مريض - مراجعة طبية - التبرع بالدم - فحص كورونا - تطعيم كورونا #حظر_التجول_الجزئي	1461059.0	RT @al3raabq8q8: وزارة الداخلية تطلق خدمة التصاريح الأمنية للأشخاص أثناء حظر التجول الجزئي بشروط محددة عبر الرابط: https://t.co/c1PMfp7RQZ…	392.0	True	full
1848424	1848424	60489592eb000b0038d81deb	2021-03-10 09:46:53	[]	[]	Wed Mar 10 08:02:57 +0000 2021	[]	[{"url":"https://t.co/UH8h3RITnr","expanded_url":"https://www.theguardian.com/world/2021/mar/10/no-evidence-22bn-test-and-trace-scheme-cut-covid-rates-in-england-say-mps","display_url":"theguardian.com/world/2021/mar…","indices":[256,279]}]	We're crap at understanding big numbers 22 thousand seconds = 6 hours 22 m seconds = 41 days 22 bn seconds = 697 years £22bn is how much money the govt gave to their mates, who achieved nothing, while 120,000 of us died. And they're upping it to £37bn https://t.co/UH8h3RITnr	136190.0	RT @RussInCheshire: We're crap at understanding big numbers 22 thousand seconds = 6 hours 22 m seconds = 41 days 22 bn seconds = 697 years…	405.0	True	full
1848425	1848425	60489592eb000b0038d81ded	2021-03-10 09:46:53	[]	[]	Wed Mar 10 08:53:37 +0000 2021	[]	[{"url":"https://t.co/Q9eGhmd7eV","expanded_url":"http://www.mrepublic.co.kr/news/articleView.html?idxno=65127","display_url":"mrepublic.co.kr/news/articleVi…","indices":[208,231]}]	The Korean Film Council (KOFIC) will open the KOREAN ACTORS 200 Special Web Page at 5 p.m. on March 15 to introduce 200 actors representing the present and future of Korean films to the world film industry. https://t.co/Q9eGhmd7eV https://t.co/wLQSGL1O4e	1612.0	RT @ahahannya: The Korean Film Council (KOFIC) will open the KOREAN ACTORS 200 Special Web Page at 5 p.m. on March 15 to introduce 200 acto…	629.0	True	full
1848426	1848426	60489592eb000b0038d81e11	2021-03-10 09:46:53	[]	[]	Wed Mar 10 09:30:00 +0000 2021	[{"text":"DBoss","indices":[0,6]},{"text":"Roberrt","indices":[49,57]},{"text":"AnandAudio","indices":[101,112]},{"text":"Roberrt","indices":[144,152]}]	[{"url":"https://t.co/p8XramwpqO","expanded_url":"https://bit.ly/3pCGwRO","display_url":"bit.ly/3pCGwRO","indices":[117,140]}]	#DBoss Brings in the Storm ! Just 15 Hours to Go #Roberrt Movie Grand Releasing In Theaters Near You #AnandAudio ▶ https://t.co/p8XramwpqO ◀ #Roberrt @dasadarshan @TharunSudhir @umap30071 @UmapathyFilms @StarAshaBhat @shreyaghoshal @ArjunJanyaMusic @harimonium @Dcompany171 https://t.co/YOhDjQhZuN	100732.0	RT @aanandaaudio: #DBoss Brings in the Storm ! Just 15 Hours to Go #Roberrt Movie Grand Releasing In Theaters Near You #AnandAudio ▶ http…	2.0	True	full
1848427	1848427	60489592eb000b0038d81e1f	2021-03-10 09:46:53	[{"text":"recoveryplanning","indices":[86,103]},{"text":"PrimaryScience","indices":[267,282]}]	[{"url":"https://t.co/OlrajoMQFt","expanded_url":"https://pstt.org.uk/download_file/4506/649","display_url":"pstt.org.uk/download_file/…","indices":[243,266]}]		[]	[]			PSTT's resource Explore, Engage, Extend is an ideal resource to support teachers with #recoveryplanning in science… https://t.co/W4rDziJlwv	5276.0	True	full
1848428	1848428	60489592eb000b0038d81e21	2021-03-10 09:46:53	[]	[]	Wed Mar 10 09:35:28 +0000 2021	[]	[{"url":"https://t.co/VJErxeh1oZ","expanded_url":"https://www.medrxiv.org/content/10.1101/2021.02.26.21252512v1.full","display_url":"medrxiv.org/content/10.110…","indices":[257,280]}]	It would take 5 days for lockdown to have an effect because people who have already caught it will develop symptoms after 5 days regardless. Here are the periods for which lockdowns could have had an effect overlaid on a graph of when people had symptoms. https://t.co/VJErxeh1oZ https://t.co/w6CfSmwl8d	46452.0	RT @ClareCraigPath: It would take 5 days for lockdown to have an effect because people who have already caught it will develop symptoms aft…	45.0	True	full
1848429	1848429	60489592eb000b0038d81e23	2021-03-10 09:46:53	[]	[]	Wed Mar 10 09:46:29 +0000 2021	[]	[{"url":"https://t.co/vsgT9UTTk7","expanded_url":"https://rebrand.ly/silence-dissent-1003","display_url":"rebrand.ly/silence-dissen…","indices":[222,245]}]	NEW: Yesterday the Government announced its intention to legislate the right to protest out of meaningful existence. We won't just stand by and let this attack on our rights go unchallenged - we're seeking legal advice. https://t.co/vsgT9UTTk7	113088.0	RT @GoodLawProject: NEW: Yesterday the Government announced its intention to legislate the right to protest out of meaningful existence.…	3724.0	True	full
1848430	1848430	60489593eb000b0038d81e2f	2021-03-10 09:46:53	[{"text":"FarmaciaHospitalaria","indices":[17,38]},{"text":"psoriasis","indices":[100,110]}]	[{"url":"https://t.co/mfG7cRGdIm","expanded_url":"http://ow.ly/lUr650D4Yav","display_url":"ow.ly/lUr650D4Yav","indices":[215,238]}]		[]	[]			🏥 El papel de la #FarmaciaHospitalaria, entrevista al escritor @sergiodelmolino, vacunas covid-19 y #psoriasis... Y… https://t.co/LTtIVm9TrO	9259.0	True	full
1848431	1848431	60489593eb000b0038d81e5d	2021-03-10 09:46:54	[]	[]	Wed Mar 10 08:14:14 +0000 2021	[{"text":"COVID19","indices":[149,157]}]	[{"url":"https://t.co/xj3OVZ0aN0","expanded_url":"https://bit.ly/3v9YYoO","display_url":"bit.ly/3v9YYoO","indices":[189,212]},{"url":"https://t.co/qo8O1nfDPi","expanded_url":"https://bit.ly/3ccfADS","display_url":"bit.ly/3ccfADS","indices":[240,263]}]	📢 Os recordamos que mañana jueves tendrá lugar el segundo webinario del ciclo organizado por @CEV_CV y @GrantThorntonSp ➡️"Insolvencia en tiempos de #COVID19". ⏰ 10.30 horas ➕ Información https://t.co/xj3OVZ0aN0 ⌨️ Aún puedes inscribirte https://t.co/qo8O1nfDPi https://t.co/cnnSvX7gQY	5643.0	RT @CEV_CV: 📢 Os recordamos que mañana jueves tendrá lugar el segundo webinario del ciclo organizado por @CEV_CV y @GrantThorntonSp ➡️"Inso…	1093.0	True	full
1848432	1848432	60489594eb000b0038d81e81	2021-03-10 09:46:54	[]	[]	Wed Mar 10 09:46:39 +0000 2021	[{"text":"RMS","indices":[118,122]},{"text":"coronavirusmask","indices":[123,139]},{"text":"facemask","indices":[140,149]}]	[{"url":"https://t.co/wwwM6FS8vV","expanded_url":"http://virionmask.co.uk","display_url":"virionmask.co.uk","indices":[27,50]}]	Stock is runing low now at https://t.co/wwwM6FS8vV if you would like some Flu and Covid Killing Face Masks Order Now. #RMS #coronavirusmask #facemask https://t.co/uBw9EXMyzm	88.0	RT @VirionMask: Stock is runing low now at https://t.co/wwwM6FS8vV if you would like some Flu and Covid Killing Face Masks Order Now. #RMS…	55.0	True	full
1848433	1848433	60489594eb000b0038d81ea1	2021-03-10 09:46:54	[]	[{"url":"https://t.co/Dgx4K55DSJ","expanded_url":"https://mynewsify.com/australia-joined-the-list-of-countries-defeating-coronavirus-has-not-reported-a-single-case-in-the-last-10-days/","display_url":"mynewsify.com/australia-join…","indices":[122,145]}]		[]	[]			@KenRoth Australia joined the list of countries defeating coronavirus, has not reported a single case in the last 1… https://t.co/UeL3ZawLQ7	26.0	True	full
1848434	1848434	60489594eb000b0038d81ea7	2021-03-10 09:46:55	[{"text":"Coronavirus","indices":[0,12]}]	[{"url":"https://t.co/KSul2KYN45","expanded_url":"https://www.estrepublicain.fr/sante/2021/02/19/moins-de-risque-de-contamination-dans-les-lieux-culturels-selon-une-etude-allemande","display_url":"estrepublicain.fr/sante/2021/02/…","indices":[158,181]}]		[]	[]			#Coronavirus. Moins de risque de contamination dans les lieux culturels, que dans les supermarchés où les établisse… https://t.co/xSRkLrcUfj	211.0	True	full
1848435	1848435	60489594eb000b0038d81ea9	2021-03-10 09:46:55	[]	[]	Wed Mar 10 03:12:59 +0000 2021	[{"text":"CooperativaEnCasa","indices":[166,184]}]	[{"url":"https://t.co/i9jGykRESh","expanded_url":"https://bit.ly/2PSuVSJ","display_url":"bit.ly/2PSuVSJ","indices":[185,208]}]	Colegio Médico pidió cerrar las fronteras "para todos los países" ante variantes del coronavirus: "Puede gatillar una pandemia paralela a la que ya hemos enfrentado" #CooperativaEnCasa https://t.co/i9jGykRESh https://t.co/IuOgFAwm7I	3011926.0	RT @Cooperativa: Colegio Médico pidió cerrar las fronteras "para todos los países" ante variantes del coronavirus: "Puede gatillar una pand…	768.0	True	full
1848436	1848436	60489594eb000b0038d81eab	2021-03-10 09:46:55	[]	[]	Tue Mar 09 10:19:29 +0000 2021	[{"text":"SugarScam","indices":[0,10]},{"text":"BondScam","indices":[25,34]},{"text":"Srilanka","indices":[41,50]}]	[{"url":"https://t.co/5CbyAzh2Pi","expanded_url":"http://www.newswire.lk/2021/03/09/sugar-scam-cost-the-state-rs-15-9-billion-in-taxes-finance-ministry-informs-parliament-committe-on-public-accounts-newsfirst/","display_url":"newswire.lk/2021/03/09/sug…","indices":[206,229]}]	#SugarScam surpasses the #BondScam !! Oh #Srilanka, When will the deal politics end !!! “Sugar Scam cost the state Rs.15.9 Billion in taxes” Finance Ministry informs Parliament Committe on Public Accounts. https://t.co/5CbyAzh2Pi	1876.0	RT @LihiniFernando: #SugarScam surpasses the #BondScam !! Oh #Srilanka, When will the deal politics end !!! “Sugar Scam cost the state Rs.1…	538.0	True	full
1848437	1848437	60489594eb000b0038d81eaf	2021-03-10 09:46:55	[]	[]	Thu Mar 04 11:17:00 +0000 2021	[]	[{"url":"https://t.co/hnABe2p2bv","expanded_url":"http://saintsrlfc.com","display_url":"saintsrlfc.com","indices":[221,244]}]	We are excited to have partnered with @communitysaints to provide transport for over 65’s &amp; vulnerable to vaccination sites Saints Community Development Foundation and HMS partner with DriverNet. | St.Helens R.F.C. (https://t.co/hnABe2p2bv) @sthelensstar @Saints1890 @HMSinfo https://t.co/5dQTatgk6X	438.0	RT @DriverNetTeam: We are excited to have partnered with @communitysaints to provide transport for over 65’s &amp; vulnerable to vaccination si…	2268.0	True	full
1848438	1848438	60489594eb000b0038d81eb7	2021-03-10 09:46:55	[]	[]	Wed Mar 10 09:16:21 +0000 2021	[]	[{"url":"https://t.co/1BaL8T5TDB","expanded_url":"https://youtu.be/YtHfI00D_s4","display_url":"youtu.be/YtHfI00D_s4","indices":[146,169]}]	This does seem v important I’ve taken out a short clip to listen to. The Implications of Mass Vaccination during a Pandemic w/ Geert Vanden B... https://t.co/1BaL8T5TDB https://t.co/6D12ZnefNo	74447.0	RT @BreesAnna: This does seem v important I’ve taken out a short clip to listen to. The Implications of Mass Vaccination during a Pandemic…	1240.0	True	full
1848439	1848439	60489594eb000b0038d81ecd	2021-03-10 09:46:55	[{"text":"Lego","indices":[103,108]},{"text":"growth","indices":[109,116]},{"text":"results","indices":[117,125]},{"text":"doubledigits","indices":[126,139]},{"text":"families","indices":[140,149]},{"text":"kids","indices":[150,155]},{"text":"lockdown","indices":[156,165]},{"text":"LegoSets","indices":[166,175]},{"text":"building","indices":[176,185]},{"text":"playing","indices":[186,194]},{"text…	[{"url":"https://t.co/XryVIY1kqN","expanded_url":"https://toyworldmag.co.uk/lego-posts-double-digit-growth/","display_url":"toyworldmag.co.uk/lego-posts-dou…","indices":[221,244]}]		[]	[]			Breaking News: Lego posts double digit growth as families build together during lockdown @LEGO_Group #Lego… https://t.co/CtE2YOaDr2	9513.0	True	full
1848440	1848440	60489594eb000b0038d81edb	2021-03-10 09:46:55	[]	[]	Sun Dec 06 16:21:15 +0000 2020	[{"text":"Music","indices":[105,111]},{"text":"Berlin","indices":[112,119]},{"text":"Covid19de","indices":[121,131]},{"text":"ForaFutureDancefloor","indices":[132,153]},{"text":"Music","indices":[154,160]},{"text":"FridaysForFuture","indices":[161,178]},{"text":"ClimateChange","indices":[179,193]},{"text":"SunriseMovement","indices":[194,210]},{"text":"SenKultEU","indices":[211,221]},{"text":"Wea…	[{"url":"https://t.co/5nNzydpV72","expanded_url":"http://youtu.be/1JEClMj2YIw","display_url":"youtu.be/1JEClMj2YIw","indices":[81,104]}]	Für Immer und Dich - Rio Reiser, 1986, CBS Records. LIVE - ORB, ARD, on YouTube: https://t.co/5nNzydpV72 #Music #Berlin👑 #Covid19de #ForaFutureDancefloor💃#Music #FridaysForFuture #ClimateChange #SunriseMovement #SenKultEU #WearAMask #Weihnachten #Covid_19 #GreenNewDeal #EndSars https://t.co/svpuiXKv4z	447.0	RT @meiklwagner: Für Immer und Dich - Rio Reiser, 1986, CBS Records. LIVE - ORB, ARD, on YouTube: https://t.co/5nNzydpV72 #Music #Berlin👑 #…	447.0	True	full
1848441	1848441	60489595eb000b0038d81ee3	2021-03-10 09:46:55	[{"text":"Nowplaying","indices":[0,11]},{"text":"chiiauaradio","indices":[117,130]},{"text":"iaual","indices":[131,137]},{"text":"indiemusic","indices":[138,149]},{"text":"indieartist","indices":[150,162]}]	[{"url":"https://t.co/8un5hhBLo1","expanded_url":"http://chiiauaradio.com","display_url":"chiiauaradio.com","indices":[79,102]}]		[]	[]			#Nowplaying on CHIIAUA Radio: Its Life by The Passion Hifi (2010, CD) Tunein: https://t.co/8un5hhBLo1 spin:4391… https://t.co/leSgFgfHt4	184.0	True	full
1848442	1848442	60489595eb000b0038d81ee9	2021-03-10 09:46:55	[]	[]	Wed Mar 10 08:41:52 +0000 2021	[{"text":"محمد_المخيني","indices":[121,134]},{"text":"خلا_نأخذ_اللقاح","indices":[135,151]}]	[{"url":"https://t.co/EQfnBUUzlG","expanded_url":"https://www.snapchat.com/add/mohama50","display_url":"snapchat.com/add/mohama50","indices":[196,219]}]	الرجاء أخذ الموضوع بجدية لقاح كورونا مهم جداً وخاصة للي أعمارهم فوق ال٦٠ سنة السؤال / أيش الي يمنعنا من أخذ اللقاح #محمد_المخيني #خلا_نأخذ_اللقاح @OmanVSCovid19 @OmaniMOH التغطية بسنابي https://t.co/EQfnBUUzlG https://t.co/fTpsXPcuNG	113135.0	RT @Mmukhaini_TV86: الرجاء أخذ الموضوع بجدية لقاح كورونا مهم جداً وخاصة للي أعمارهم فوق ال٦٠ سنة السؤال / أيش الي يمنعنا من أخذ اللقاح…	151.0	True	full
1848443	1848443	60489595eb000b0038d81eeb	2021-03-10 09:46:55	[]	[]	Tue Mar 09 09:37:03 +0000 2021	[]	[{"url":"https://t.co/EBY5f8DTeO","expanded_url":"https://www.societyofeditors.org/soe_news/uk-media-not-bigoted-soe-responds-to-sussexes-claims-of-racism/","display_url":"societyofeditors.org/soe_news/uk-me…","indices":[153,176]}]	This is the problem, right here. An industry that has failed on diversity and inclusion and excluded people of colour now marking its own homework. https://t.co/EBY5f8DTeO	167085.0	RT @DavidOlusoga: This is the problem, right here. An industry that has failed on diversity and inclusion and excluded people of colour now…	59.0	True	full
1848444	1848444	60489595eb000b0038d81f05	2021-03-10 09:46:56	[]	[]	Mon Mar 08 05:44:18 +0000 2021	[{"text":"BanglaNijerMeyekeiChay","indices":[200,223]},{"text":"BanglarGorboMamata","indices":[224,243]}]	[{"url":"https://t.co/OL3gs6Wbsr","expanded_url":"https://m.thewire.in/article/reportage/bengal-from-schemes-to-speeches-tmc-has-made-the-woman-voter-the-focus-of-its-campaign","display_url":"m.thewire.in/article/report…","indices":[255,278]}]	Many many thanks to honourable CM @MamataOfficial for improving the condition of women and children of the state and empowering them in all possible ways নারী ক্ষমতায়ণ ও উন্নয়নের ধারা বজায়ে রাখতে #BanglaNijerMeyekeiChay #BanglarGorboMamata Read more: https://t.co/OL3gs6Wbsr https://t.co/Z7eHyGjaeT	1234.0	RT @Anjita97: Many many thanks to honourable CM @MamataOfficial for improving the condition of women and children of the state and empoweri…	514.0	True	full
1848445	1848445	60489595eb000b0038d81f07	2021-03-10 09:46:56	[]	[]	Tue Mar 09 21:57:06 +0000 2021	[]	[{"url":"https://t.co/qoV9LBkKgU","expanded_url":"https://twitter.com/CBonfantiDossat/status/1369207084445802496","display_url":"twitter.com/CBonfantiDossa…","indices":[224,247]}]	Les vétérinaires ont des formations de type médecine pratiquent des prises de sang et des vaccins sur des animaux. Rappel Madame l'homme est un animal parmi d'autres. Pas l'animal le plus évolué comme le prouve votre tweet. https://t.co/qoV9LBkKgU	1139.0	RT @LoicLetemplier: Les vétérinaires ont des formations de type médecine pratiquent des prises de sang et des vaccins sur des animaux. Rapp…	1014.0	True	full
1848446	1848446	60489595eb000b0038d81f1b	2021-03-10 09:46:56	[]	[]	Tue Mar 09 10:00:15 +0000 2021	[{"text":"jeu","indices":[72,76]},{"text":"twitter","indices":[164,172]},{"text":"Concours","indices":[174,183]},{"text":"JEUCONCOURS","indices":[184,196]},{"text":"BonPlan","indices":[197,205]},{"text":"Disney","indices":[206,213]},{"text":"Avengers","indices":[214,223]},{"text":"HarryPotter","indices":[224,236]},{"text":"mickey","indices":[237,244]},{"text":"minecraft","indices":[245,255]},{"te…	[{"url":"https://t.co/5EMyuq9mgJ","expanded_url":"https://anniversaire-en-or.com","display_url":"anniversaire-en-or.com","indices":[81,104]}]	CONCOURS RT+FOLLOW @Anniv_OR &amp; @Magicheroesfr pour gagner 1 kit de #jeu sur https://t.co/5EMyuq9mgJ et 1 coussin au choix. TAS: 15/03/21 parmi FB, Insta &amp; #twitter. #Concours #JEUCONCOURS #BonPlan #Disney #Avengers #HarryPotter #mickey #minecraft #escape #anime #animation #tweet https://t.co/GqzP5EJtvt	3857.0	RT @Magicheroesfr: CONCOURS RT+FOLLOW @Anniv_OR &amp; @Magicheroesfr pour gagner 1 kit de #jeu sur https://t.co/5EMyuq9mgJ et 1 coussin au cho…	24.0	True	full
1848447	1848447	60489595eb000b0038d81f25	2021-03-10 09:46:56	[]	[]	Wed Mar 10 09:45:57 +0000 2021	[]	[{"url":"https://t.co/bvww1fCP8q","expanded_url":"https://trib.al/jrJ9h3i","display_url":"trib.al/jrJ9h3i","indices":[155,178]}]	Credit Suisse temporarily replaces three employees in its assets management unit after freezing a $10 billion group of funds it had run with Lex Greensill https://t.co/bvww1fCP8q	7119714.0	RT @business: Credit Suisse temporarily replaces three employees in its assets management unit after freezing a $10 billion group of funds…	1824.0	True	full
1848448	1848448	60489595eb000b0038d81f29	2021-03-10 09:46:56	[]	[]	Tue Mar 09 08:39:51 +0000 2021	[]	[{"url":"https://t.co/s2mbcW3Bke","expanded_url":"http://rocketgame.vip","display_url":"rocketgame.vip","indices":[83,106]}]	🔥RocketGame 15 new slots is release ! 🚀100 BNB betting event is alive ! go now : 👉https://t.co/s2mbcW3Bke 💰GIVEAWAY Randomly pick 10 winners share 1 BNB Rules： 🍺Follow @RocketGameVip @nftboxvip 🍺Like + RT+Tag 3 Friends 🍺Reply with BEP-20 BNB address @BinanceChain https://t.co/zhSESfQkFM	13206.0	RT @RocketGameVip: 🔥RocketGame 15 new slots is release ! 🚀100 BNB betting event is alive ! go now : 👉https://t.co/s2mbcW3Bke 💰GIVEAWAY Ra…	44.0	True	full
1848449	1848449	60489595eb000b0038d81f2d	2021-03-10 09:46:56	[]	[]	Tue Mar 09 23:10:06 +0000 2021	[]	[{"url":"https://t.co/nhXQG67cZZ","expanded_url":"https://twitter.com/AugustJPollak/status/1369400765803020289","display_url":"twitter.com/AugustJPollak/…","indices":[266,289]}]	It's literally impossible to satirize woke idiocy in a way that its practitioners will know you're doing it, because in their world, the most outlandish and idiotic uses of wokeism are cheered, so no matter how glaring you make the mockery, they still won't see it. https://t.co/nhXQG67cZZ	1599171.0	RT @ggreenwald: It's literally impossible to satirize woke idiocy in a way that its practitioners will know you're doing it, because in the…	167.0	True	full
1848450	1848450	60489595eb000b0038d81f39	2021-03-10 09:46:56	[]	[]	Tue Mar 09 21:22:16 +0000 2021	[]	[{"url":"https://t.co/BnAPh0VtZR","expanded_url":"http://onelink.to/yjc3nj","display_url":"onelink.to/yjc3nj","indices":[257,280]}]	ابتداءً من اليوم.. تمديد أوقات العمل في ثلاثة مراكز صحية بمدينة الرياض لأخذ لقاح كورونا ليصبح العمل فيها 24 ساعة وإتاحة مواعيد إضافية في هذه المراكز : -مركز صحي الندوة. -مركز صحي المصيف. -مركز صحي الجزيرة. يمكنكم الآن حجز موعد لأخذ اللقاح عبر تطبيق صحتي: https://t.co/BnAPh0VtZR	4719659.0	RT @SaudiMOH: ابتداءً من اليوم.. تمديد أوقات العمل في ثلاثة مراكز صحية بمدينة الرياض لأخذ لقاح كورونا ليصبح العمل فيها 24 ساعة وإتاحة مواع…	540.0	True	full
1848451	1848451	60489595eb000b0038d81f3b	2021-03-10 09:46:56	[]	[]	Wed Mar 10 09:33:39 +0000 2021	[]	[{"url":"https://t.co/k2nbUQg3hT","expanded_url":"https://trib.al/VO4clNo","display_url":"trib.al/VO4clNo","indices":[202,225]}]	Interesting idea by the authorities in Thailand to allow visiting sailors to complete their 14-day COVID-19 quarantine requirement on their own yacht. Would you like to see similar projects elsewhere? https://t.co/k2nbUQg3hT. https://t.co/jpiXa18W3u	25853.0	RT @yachtingmonthly: Interesting idea by the authorities in Thailand to allow visiting sailors to complete their 14-day COVID-19 quarantine…	463.0	True	full
1848452	1848452	60489596eb000b0038d81f41	2021-03-10 09:46:56	[]	[]	Wed Mar 10 08:49:13 +0000 2021	[]	[{"url":"https://t.co/n2pQpOmrMh","expanded_url":"https://www.francetvinfo.fr/sante/cancer/deprogrammation-d-operations-a-cause-du-covid-19-des-milliers-et-des-milliers-de-personnes-periront-de-leurs-cancers-dans-les-5-6-ans-previent-axel-kahn_4326127.html#xtor=CS2-765-[twitter]-","display_url":"francetvinfo.fr/sante/cancer/d…","indices":[160,183]}]	Déprogrammation d'opérations à cause du Covid-19 : "Des milliers et des milliers de personnes périront de leurs cancers" dans les "5-6 ans", prévient Axel Kahn https://t.co/n2pQpOmrMh via @franceinfo	922.0	RT @Brun01160147: Déprogrammation d'opérations à cause du Covid-19 : "Des milliers et des milliers de personnes périront de leurs cancers"…	123.0	True	full
1848453	1848453	60489596eb000b0038d81f51	2021-03-10 09:46:56	[{"text":"Covid19","indices":[39,47]},{"text":"CancelTheDebt","indices":[140,154]}]	[{"url":"https://t.co/go89sR6yDr","expanded_url":"http://gju.st/2OywGUq?utm_source=twitter_share&utm_campaign=%5B2490%5D&utm_medium=share","display_url":"gju.st/2OywGUq?utm_so…","indices":[160,183]}]		[]	[]			As the world looks for ways out of the #Covid19 pandemic, we must prioritise lives not profit! @HSBC @Blackrock… https://t.co/hqmcl4g0Vb	2131.0	True	full
1848454	1848454	60489596eb000b0038d81f5f	2021-03-10 09:46:56	[]	[{"url":"https://t.co/V8J8c07wdH","expanded_url":"https://twitter.com/Jromerz/status/1359445801844396032?s=20","display_url":"twitter.com/Jromerz/status…","indices":[32,55]}]		[]	[]			@Ajarncom Downtown Bkk as well: https://t.co/V8J8c07wdH It could also be argued that unchecked/uncontrolled touris… https://t.co/usSfiB1yok	25.0	True	full
1848455	1848455	60489596eb000b0038d81f61	2021-03-10 09:46:57	[]	[]	Sun Mar 07 22:49:42 +0000 2021	[{"text":"Airdrop","indices":[179,187]},{"text":"Crypto","indices":[188,195]},{"text":"Airdrops","indices":[196,205]},{"text":"cryptocurrency","indices":[206,221]}]	[{"url":"https://t.co/AUzqs8f8yQ","expanded_url":"https://t.me/Rewardiqabot?start=r0970317767","display_url":"t.me/Rewardiqabot?s…","indices":[108,131]}]	🚀 Airdrop: Rewardiqa 💰 Value: $ 105 👥 Referral: $ 35 💸 15 + 5 REW ⏰ 2 minutes Talk with the telegram bot: https://t.co/AUzqs8f8yQ 📖 Step-by-step guide: 🔹 Do some social tasks #Airdrop #Crypto #Airdrops #cryptocurrency https://t.co/2lsf7fd1sN	197270.0	RT @CryptoTownEU: 🚀 Airdrop: Rewardiqa 💰 Value: $ 105 👥 Referral: $ 35 💸 15 + 5 REW ⏰ 2 minutes Talk with the telegram bot: https://t.co/…	35.0	True	full
1848456	1848456	60489596eb000b0038d81f65	2021-03-10 09:46:57	[]	[]	Wed Mar 10 09:43:12 +0000 2021	[]	[{"url":"https://t.co/YYxz8o4e8o","expanded_url":"https://www.francetvinfo.fr/sante/maladie/coronavirus/vaccin/video-covid-19-les-spectateurs-du-concert-test-de-marseille-seront-recrutes-dans-une-population-d-etudiants_4327167.html","display_url":"francetvinfo.fr/sante/maladie/…","indices":[115,138]}]	VIDÉO ▶ Covid-19 : les spectateurs du concert-test de Marseille seront recrutés dans "une population d'étudiants" https://t.co/YYxz8o4e8o https://t.co/vFfYWwLDdI	1822343.0	RT @franceinfo: VIDÉO ▶ Covid-19 : les spectateurs du concert-test de Marseille seront recrutés dans "une population d'étudiants" https://…	410.0	True	full
1848457	1848457	60489596eb000b0038d81f79	2021-03-10 09:46:57	[]	[]	Wed Mar 10 09:37:24 +0000 2021	[{"text":"NHS","indices":[10,14]},{"text":"NHS","indices":[102,106]},{"text":"coronavirusFrauds","indices":[190,208]}]	[{"url":"https://t.co/Mfbv8nL6WK","expanded_url":"https://twitter.com/actionfrauduk/status/1369208107696586762","display_url":"twitter.com/actionfrauduk/…","indices":[209,232]}]	Today the #NHS will start texting people asking them to book their COVID-19 jab online. Remember, the #NHS will never ask you for payment or banking details in order to receive the vaccine. #coronavirusFrauds https://t.co/Mfbv8nL6WK	93082.0	RT @DC_Police: Today the #NHS will start texting people asking them to book their COVID-19 jab online. Remember, the #NHS will never ask yo…	1711.0	True	full
1848458	1848458	60489596eb000b0038d81f85	2021-03-10 09:46:57	[]	[]	Wed Mar 10 09:00:23 +0000 2021	[]	[{"url":"https://t.co/0Ttcqad6XS","expanded_url":"https://twitter.com/legendaryenergy/status/1369555335631962114","display_url":"twitter.com/legendaryenerg…","indices":[268,291]}]	The @PressSec just blatantly lied to millions of people. The vaccine has NOT been approved or licensed by the FDA. They need at least two years of trials and data. Because it has been released for EUA only, your employer can NOT mandate you get inoculated. @jrpsaki https://t.co/0Ttcqad6XS https://t.co/nn2P3YQ9Vq	15468.0	RT @GamerElefent: The @PressSec just blatantly lied to millions of people. The vaccine has NOT been approved or licensed by the FDA. They n…	1.0	True	full
1848459	1848459	60489596eb000b0038d81f89	2021-03-10 09:46:57	[{"text":"COVIDVaccination","indices":[112,129]},{"text":"PeoplesVaccine","indices":[187,202]},{"text":"NoCovidMonopolies","indices":[203,221]}]	[{"url":"https://t.co/b5KYBC8inj","expanded_url":"https://www.eventbrite.co.uk/e/rally-for-a-peoples-vaccine-tickets-143999701985","display_url":"eventbrite.co.uk/e/rally-for-a-…","indices":[250,273]}]		[]	[]			Pharmaceutical monopolies and rich governments are leaving countries in the global south waiting for widespread… https://t.co/Meln6HkfT3	36443.0	True	full
1848460	1848460	60489597eb000b0038d81f99	2021-03-10 09:46:57	[]	[]	Wed Mar 10 09:26:25 +0000 2021	[]	[{"url":"https://t.co/fOXqhwYDCp","expanded_url":"https://www.europe1.fr/societe/cest-super-pratique-veolia-lance-sa-campagne-de-vaccination-contre-le-covid-19-4030394","display_url":"europe1.fr/societe/cest-s…","indices":[253,276]}]	Coup d'envoi aujourd'hui de la campagne de vaccination au siège de @Veolia, l'une des 1ères entreprises françaises à vacciner ses salariés. Une campagne élargie prochainement à 300 sites en 🇫🇷. "C'est super pratique" témoigne une salariée | @Europe1 https://t.co/fOXqhwYDCp	17829.0	RT @Veolia_FR: Coup d'envoi aujourd'hui de la campagne de vaccination au siège de @Veolia, l'une des 1ères entreprises françaises à vaccine…	977.0	True	full
1848461	1848461	60489597eb000b0038d81f9b	2021-03-10 09:46:57	[]	[]	Wed Mar 10 06:50:08 +0000 2021	[{"text":"Answer900by3","indices":[224,237]}]	[{"url":"https://t.co/2HqohyLKwN","expanded_url":"https://youtu.be/i5Ww9gdT1tY","display_url":"youtu.be/i5Ww9gdT1tY","indices":[199,222]}]	I think @zoo_bear just received sacred urine prasad from @dhruv_rathee. Its finding expression as a dirty campaign against @sadhguru. Those who know/don't know who is @zoo_bear, please watch this👇👇 https://t.co/2HqohyLKwN #Answer900by3	143253.0	RT @StringReveals: I think @zoo_bear just received sacred urine prasad from @dhruv_rathee. Its finding expression as a dirty campaign again…	2865.0	True	full
1848462	1848462	60489597eb000b0038d81f9f	2021-03-10 09:46:57	[]	[]	Wed Mar 10 09:46:14 +0000 2021	[{"text":"WorldBookDay","indices":[113,126]}]	[{"url":"https://t.co/Ca20SFbpLH","expanded_url":"https://www.youtube.com/watch?v=k-gFZmS3ifA","display_url":"youtube.com/watch?v=k-gFZm…","indices":[53,76]}]	The Masked Reader is here.... Say hello to Beaver... https://t.co/Ca20SFbpLH Who do you think's behind the mask? #WorldBookDay @AETAcademies @Lea_Forest_HT @lea_forest_dep	2638.0	RT @lea_forest_aet: The Masked Reader is here.... Say hello to Beaver... https://t.co/Ca20SFbpLH Who do you think's behind the mask? #World…	3849.0	True	full
1848463	1848463	60489597eb000b0038d81fb3	2021-03-10 09:46:57	[]	[{"url":"https://t.co/HapsP4e4LJ","expanded_url":"https://vaganovaacademy.ru/international-conferences/VI-conference-hommage-a-petipa.html","display_url":"vaganovaacademy.ru/international-…","indices":[234,257]}]		[]	[]			The Vaganova Academy is offering a circle of conferences around the figure of Marius Petipa in its 7th Internationa… https://t.co/E1p79rstnm	391.0	True	full
1848464	1848464	60489597eb000b0038d81fb7	2021-03-10 09:46:58	[]	[]	Sun Mar 07 10:00:38 +0000 2021	[{"text":"Airdrop","indices":[6,14]},{"text":"Airdrops","indices":[225,234]},{"text":"crypto","indices":[235,242]},{"text":"Bitcoin","indices":[243,251]},{"text":"Werewolf","indices":[252,261]},{"text":"AirdropDet","indices":[262,273]}]	[{"url":"https://t.co/j1f9JMBpf1","expanded_url":"https://t.me/WerewolfAirdropBot","display_url":"t.me/WerewolfAirdro…","indices":[115,138]},{"url":"https://t.co/THxvXZ3Ihg","expanded_url":"https://youtu.be/rX_ndORi5lI","display_url":"youtu.be/rX_ndORi5lI","indices":[200,223]}]	🔍 New #Airdrop: Werewolf 💲 Total Reward: Up to 10 WWC [~$15]+3 WWC [~$4.5] per referral 🔴 Start the airdrop bot: https://t.co/j1f9JMBpf1 🔘 Do the tasks on the bot and submit your data. 🔘 Details: https://t.co/THxvXZ3Ihg #Airdrops #crypto #Bitcoin #Werewolf #AirdropDet	262554.0	RT @AirdropDet: 🔍 New #Airdrop: Werewolf 💲 Total Reward: Up to 10 WWC [~$15]+3 WWC [~$4.5] per referral 🔴 Start the airdrop bot: https://…	1.0	True	full
1848465	1848465	60489597eb000b0038d81fc1	2021-03-10 09:46:58	[]	[]	Wed Mar 10 09:32:02 +0000 2021	[{"text":"DBoss","indices":[0,6]},{"text":"Roberrt","indices":[49,57]},{"text":"AnandAudio","indices":[101,112]},{"text":"Roberrt","indices":[144,152]}]	[{"url":"https://t.co/pR8phEQR6N","expanded_url":"https://bit.ly/3pCGwRO","display_url":"bit.ly/3pCGwRO","indices":[117,140]}]	#DBoss Brings in the Storm ! Just 15 Hours to Go #Roberrt Movie Grand Releasing In Theaters Near You #AnandAudio ▶ https://t.co/pR8phEQR6N ◀ #Roberrt @dasadarshan @TharunSudhir @umap30071 @UmapathyFilms @StarAshaBhat @shreyaghoshal @ArjunJanyaMusic @harimonium @aanandaaudio	121386.0	RT @Dcompany171: #DBoss Brings in the Storm ! Just 15 Hours to Go #Roberrt Movie Grand Releasing In Theaters Near You #AnandAudio ▶ https…	14.0	True	full
1848466	1848466	60489597eb000b0038d81fc3	2021-03-10 09:46:58	[]	[]	Wed Mar 10 09:46:36 +0000 2021	[]	[{"url":"https://t.co/3cQeuoT0Sh","expanded_url":"https://bit.ly/2OBU9nJ","display_url":"bit.ly/2OBU9nJ","indices":[107,130]}]	Carlos Bilardo recibió la vacuna contra el coronavirus y sigue sin saber sobre la muerte de Diego Maradona https://t.co/3cQeuoT0Sh https://t.co/XgsTTs55SO	775574.0	RT @DeportesLN: Carlos Bilardo recibió la vacuna contra el coronavirus y sigue sin saber sobre la muerte de Diego Maradona https://t.co/3cQ…	149.0	True	full
1848467	1848467	60489597eb000b0038d81fc7	2021-03-10 09:46:57	[{"text":"mask_io","indices":[76,84]}]	[{"url":"https://t.co/8ZszNuKIM8","expanded_url":"http://mask.io","display_url":"mask.io","indices":[97,120]}]		[]	[]			@100trillionUSD @Twitter @TwitterSupport @jack This image is encrypted with #mask_io. 📪🔑 Install… https://t.co/3HLwkdMawK	391.0	True	full
1848468	1848468	60489597eb000b0038d81fdf	2021-03-10 09:46:58	[{"text":"Scientists","indices":[0,11]},{"text":"Community","indices":[66,76]},{"text":"Coronavirus","indices":[102,114]},{"text":"Covid19","indices":[115,123]},{"text":"ImperialCollegeLondon","indices":[124,146]},{"text":"InfectiousDiseases","indices":[147,166]},{"text":"London","indices":[167,174]},{"text":"Pandemic","indices":[175,184]},{"text":"Safety","indices":[185,192]},{"text":"Technology…	[{"url":"https://t.co/T4FTHqn6Mx","expanded_url":"https://www.miragenews.com/scientists-discuss-covid-19-vaccine-concerns-526135/","display_url":"miragenews.com/scientists-dis…","indices":[78,101]}]		[]	[]			#Scientists discuss COVID-19 vaccine concerns and uptake in Black #Community https://t.co/T4FTHqn6Mx #Coronavirus… https://t.co/ff6TJksCBX	258.0	True	full
1848469	1848469	60489598eb000b0038d81ff5	2021-03-10 09:46:58	[]	[]	Wed Mar 10 09:41:13 +0000 2021	[{"text":"CovidCorruptionAndWomen","indices":[178,202]}]	[{"url":"https://t.co/ZKrO2psLr8","expanded_url":"https://bit.ly/3kZ5Uka","display_url":"bit.ly/3kZ5Uka","indices":[152,175]}]	@mzalendowatch has officially launched the Report on the implications of Covid-19 related corruption on women! You can access the report via this link:https://t.co/ZKrO2psLr8 #CovidCorruptionAndWomen @meggskimani @sbmbankkenya @TIKenya @SheiMasinde @YoungMPsKenya https://t.co/aagmU6mDSS	659.0	RT @women_agenda: @mzalendowatch has officially launched the Report on the implications of Covid-19 related corruption on women! You can a…	2773.0	True	full
1848470	1848470	60489598eb000b0038d82027	2021-03-10 09:46:59	[]	[]	Wed Mar 10 09:37:43 +0000 2021	[]	[{"url":"https://t.co/M7pgyGU7xT","expanded_url":"https://www.ft.com/content/ce6aa47e-9096-4952-933b-08385609a581","display_url":"ft.com/content/ce6aa4…","indices":[241,264]}]	Interesting that even in the UK, which has embraced online shopping more than most countries, and even during a pandemic &amp; lockdown, 60% of people aren't doing any of their supermarket shopping online. (from v good @brookeamasters piece https://t.co/M7pgyGU7xT) https://t.co/f3i6BC2bb0	47545.0	RT @sarahoconnor_: Interesting that even in the UK, which has embraced online shopping more than most countries, and even during a pandemic…	10759.0	True	full
1848471	1848471	60489598eb000b0038d8202f	2021-03-10 09:46:59	[]	[{"url":"https://t.co/9fJ2sg4055","expanded_url":"https://bit.ly/3bDVDpj","display_url":"bit.ly/3bDVDpj","indices":[119,142]}]		[]	[]			Der Trendforscher Franz Kühmayer wirft einen Blick nach vorne in die Zukunft und damit auf die Arbeitswelt nach Cor… https://t.co/VRnh6ZGcDr	4685.0	True	full
1848472	1848472	60489598eb000b0038d82031	2021-03-10 09:46:59	[]	[]	Tue Mar 09 23:02:06 +0000 2021	[{"text":"covid19","indices":[0,8]}]	[{"url":"https://t.co/0zJsnJnMb0","expanded_url":"https://bit.ly/3v6J8eK","display_url":"bit.ly/3v6J8eK","indices":[213,236]}]	#covid19 | Ocupação de UTIs passa de 90% em 15 capitais e 13 estados, segundo a @fiocruz. Os pesquisadores avaliam que o quadro atual aponta para a sobrecarga e o colapso de sistemas de saúde. Veja mais detalhes: https://t.co/0zJsnJnMb0. 📷 Diego Vara/ Reuters© https://t.co/4TyDXJE5NK	165000.0	RT @agenciabrasil: #covid19 | Ocupação de UTIs passa de 90% em 15 capitais e 13 estados, segundo a @fiocruz. Os pesquisadores avaliam que o…	113.0	True	full
1848473	1848473	60489598eb000b0038d82033	2021-03-10 09:46:59	[]	[]	Fri Mar 05 07:36:44 +0000 2021	[{"text":"AU","indices":[104,107]},{"text":"trainingforpeace","indices":[238,255]},{"text":"peace","indices":[256,262]}]	[{"url":"https://t.co/IFaQJbVuN5","expanded_url":"https://bit.ly/2Pq8gN5","display_url":"bit.ly/2Pq8gN5","indices":[214,237]}]	Recurring peace and security challenges surrounding complex political transitions amplify calls for the #AU to revisit its role in supporting national dialogue. Read the complete think piece today on our website. https://t.co/IFaQJbVuN5 #trainingforpeace #peace https://t.co/8B98UhIkAs	1054.0	RT @T4PAfrica: Recurring peace and security challenges surrounding complex political transitions amplify calls for the #AU to revisit its r…	938.0	True	full
1848474	1848474	60489598eb000b0038d82039	2021-03-10 09:46:59	[]	[]	Wed Mar 10 08:27:39 +0000 2021	[]	[{"url":"https://t.co/7Z3KflV2bB","expanded_url":"https://jhoonline.biomedcentral.com/articles/10.1186/s13045-020-00954-7","display_url":"jhoonline.biomedcentral.com/articles/10.11…","indices":[256,279]}]	mRNA / DNA transfections produce spike protein that, like SARS-CoV-2, activate platelets by binding to ACE2 receptors. This may lead to thrombus formation and inflammatory responses like those seen in COVID-19 patients: The cure is worse than the disease! https://t.co/7Z3KflV2bB	38138.0	RT @Thomas_Binder: mRNA / DNA transfections produce spike protein that, like SARS-CoV-2, activate platelets by binding to ACE2 receptors. T…	1063.0	True	full
1848475	1848475	60489598eb000b0038d8203d	2021-03-10 09:46:59	[]	[{"url":"https://t.co/7cTMsFvhq1","expanded_url":"https://kurier.at/chronik/oesterreich/2528-corona-neuinfektionen-in-oesterreich/401213424","display_url":"kurier.at/chronik/oester…","indices":[206,229]}]		[]	[]			@neuwirthe detto grad im Kurier: "Von Dienstag auf Mittwoch gibt es 2.528 neue Corona-Infektionen in Österreich. Di… https://t.co/1ElZARbK10	5897.0	True	full
1848476	1848476	60489598eb000b0038d82043	2021-03-10 09:46:59	[]	[]	Tue Mar 09 17:51:11 +0000 2021	[]	[{"url":"https://t.co/KuuAJuaAnY","expanded_url":"https://portalcentral.pe/junin-campos-deportivos-de-grass-sintetico-debe-mejorar-sus-protocolos-de-bioseguridad/2021/03/","display_url":"portalcentral.pe/junin-campos-d…","indices":[121,144]}]	Junín: Campos deportivos de grass sintético deben mejorar sus protocolos de bioseguridad para reiniciar sus actividades. https://t.co/KuuAJuaAnY	63.0	RT @PortalCentralP: Junín: Campos deportivos de grass sintético deben mejorar sus protocolos de bioseguridad para reiniciar sus actividades…	743.0	True	full
1848477	1848477	60489598eb000b0038d82045	2021-03-10 09:46:59	[]	[]	Wed Mar 10 09:42:58 +0000 2021	[]	[{"url":"https://t.co/HR76WAPs7i","expanded_url":"https://bit.ly/2OFbdca","display_url":"bit.ly/2OFbdca","indices":[167,190]}]	EDITORIAL: A ficha moral de Lula é suja. Seu retorno à ribalta eleitoral atira o País num turbilhão de incertezas, em meio a uma pandemia e ao desgoverno de Bolsonaro https://t.co/HR76WAPs7i https://t.co/KkU6a4gdQT	7018685.0	RT @Estadao: EDITORIAL: A ficha moral de Lula é suja. Seu retorno à ribalta eleitoral atira o País num turbilhão de incertezas, em meio a u…	257.0	True	full
1848478	1848478	60489599eb000b0038d8205d	2021-03-10 09:46:59	[]	[]	Wed Mar 10 09:43:12 +0000 2021	[]	[{"url":"https://t.co/eedauc2Ehe","expanded_url":"https://twitch.tv/troccaa","display_url":"twitch.tv/troccaa","indices":[178,201]}]	Grinding hope to not throw as much today :) i mean, i will throw that is just something i apparently cant get away from but i will try to do it less :) [11/15 subs] [day 68/365] https://t.co/eedauc2Ehe	24.0	RT @Troca9_: Grinding hope to not throw as much today :) i mean, i will throw that is just something i apparently cant get away from but i…	132.0	True	full
1848479	1848479	60489599eb000b0038d82069	2021-03-10 09:47:00	[]	[]	Wed Mar 10 07:24:39 +0000 2021	[]	[{"url":"https://t.co/b7PeXwQrKs","expanded_url":"https://n.news.naver.com/entertain/article/112/0003408347","display_url":"n.news.naver.com/entertain/arti…","indices":[254,277]}]	TREASURE, who is on the verge of making their Japanese debut on March 31, is already receiving hot response Japanese ver. of 'BOY' ranked #1 on the real-time chart of Line Music one hour after release. While 'MY TREASURE' #4, 'I LOVE YOU' #5, 'MMM' #6 https://t.co/b7PeXwQrKs https://t.co/xGGWhc84UK	365970.0	RT @theseoulstory: TREASURE, who is on the verge of making their Japanese debut on March 31, is already receiving hot response Japanese ve…	646.0	True	full
1848480	1848480	60489599eb000b0038d8206d	2021-03-10 09:47:00	[]	[]	Wed Mar 10 08:34:53 +0000 2021	[{"text":"CG_phGOs","indices":[0,9]}]	[{"url":"https://t.co/xGCJJCFt7C","expanded_url":"https://docs.google.com/forms/d/e/1FAIpQLSckHcfXI46hZ3gZzQyjlYCThV2MLrU_hWypbai9tJEs2K1KdA/viewform","display_url":"docs.google.com/forms/d/e/1FAI…","indices":[119,142]}]	#CG_phGOs BLACKPINK UNSEALED ALBUMS ETA: last week of march or early april DOO: March 14, 2021 DOP: March 15, 2021 https://t.co/xGCJJCFt7C https://t.co/gKLvtouUsq	575.0	RT @chogiwaest2021: #CG_phGOs BLACKPINK UNSEALED ALBUMS ETA: last week of march or early april DOO: March 14, 2021 DOP: March 15, 2021…	165.0	True	full
1848481	1848481	60489599eb000b0038d82081	2021-03-10 09:47:00	[]	[]	Sat Mar 06 22:31:10 +0000 2021	[]	[{"url":"https://t.co/gN6M4Zu7ld","expanded_url":"https://twitter.com/thormentoeuw/status/1368326781556625409","display_url":"twitter.com/thormentoeuw/s…","indices":[138,161]}]	🚨PARA FLIPAR🚨 Lo q hemos repetido los canarios hasta la saciedad. Vienen con otras enfermedades además d covid y la dichosa cepa africana https://t.co/gN6M4Zu7ld	6927.0	RT @0Talluah1: 🚨PARA FLIPAR🚨 Lo q hemos repetido los canarios hasta la saciedad. Vienen con otras enfermedades además d covid y la dichosa…	921.0	True	full
1848482	1848482	60489599eb000b0038d8208b	2021-03-10 09:47:00	[{"text":"DHMDerSprung1961","indices":[242,259]}]	[{"url":"https://t.co/TPhKNigpX2","expanded_url":"https://www.youtube.com/watch?v=fe-J4sCyPJE","display_url":"youtube.com/watch?v=fe-J4s…","indices":[218,241]}]		[]	[]			Ab 15. März 2021 geöffnet: Die 360° Virtual Reality-Installation „DER SPRUNG – 1961“ führt zurück in das Jahr 1961… https://t.co/AsxE1Ut4mI	12406.0	True	full
1848483	1848483	60489599eb000b0038d82099	2021-03-10 09:47:00	[]	[]	Wed Mar 10 09:14:35 +0000 2021	[]	[{"url":"https://t.co/iDo4HsA7aM","expanded_url":"https://twitter.com/adsuara/status/1369192819752136707","display_url":"twitter.com/adsuara/status…","indices":[181,204]}]	Qué horror. Pobre pequeña. ¿Los servicios sociales y la fiscalía no centran sus esfuerzos en proteger a esta niña? ¿Están ocupados escribiendo informes contra padres "absentistas"? https://t.co/iDo4HsA7aM	124.0	RT @Candela46107117: Qué horror. Pobre pequeña. ¿Los servicios sociales y la fiscalía no centran sus esfuerzos en proteger a esta niña? ¿Es…	395.0	True	full
1848484	1848484	6048959aeb000b0038d820ab	2021-03-10 09:47:00	[]	[]	Wed Mar 10 06:05:47 +0000 2021	[]	[{"url":"https://t.co/leE4lFctya","expanded_url":"https://www.nytimes.com/2021/03/09/world/asia/myanmar-military-tatmadaw-violence.html?campaign_id=2&emc=edit_th_20210309&instance_id=27866&nl=todaysheadlines&regi_id=13104264&segment_id=53056&user_id=eca151fc9e9eb2b63a89b65d68235d07","display_url":"nytimes.com/2021/03/09/wor…","indices":[253,276]}]	"The military and its brutal practices are an omnipresent fear in Myanmar....As security forces gun down peaceful protesters on city streets, the violence that is commonplace in the countryside" reminds us "of the military’s long legacy of atrocities." https://t.co/leE4lFctya https://t.co/N5Iqk5O72n	436803.0	RT @KenRoth: "The military and its brutal practices are an omnipresent fear in Myanmar....As security forces gun down peaceful protesters o…	7.0	True	full
1848485	1848485	6048959aeb000b0038d820af	2021-03-10 09:47:00	[]	[]	Wed Mar 10 06:05:47 +0000 2021	[]	[{"url":"https://t.co/leE4lFctya","expanded_url":"https://www.nytimes.com/2021/03/09/world/asia/myanmar-military-tatmadaw-violence.html?campaign_id=2&emc=edit_th_20210309&instance_id=27866&nl=todaysheadlines&regi_id=13104264&segment_id=53056&user_id=eca151fc9e9eb2b63a89b65d68235d07","display_url":"nytimes.com/2021/03/09/wor…","indices":[253,276]}]	"The military and its brutal practices are an omnipresent fear in Myanmar....As security forces gun down peaceful protesters on city streets, the violence that is commonplace in the countryside" reminds us "of the military’s long legacy of atrocities." https://t.co/leE4lFctya https://t.co/N5Iqk5O72n	436785.0	RT @KenRoth: "The military and its brutal practices are an omnipresent fear in Myanmar....As security forces gun down peaceful protesters o…	6.0	True	full
1848486	1848486	6048959aeb000b0038d820b1	2021-03-10 09:47:00	[{"text":"vspublishers","indices":[121,134]},{"text":"Book","indices":[135,140]},{"text":"ebook","indices":[141,147]}]	[{"url":"https://t.co/RDHl9cAeO8","expanded_url":"https://www.publishersweekly.com/pw/by-topic/industry-news/publisher-news/article/85732-how-infinite-country-found-its-perfect-home-at-avid-reader-press.html","display_url":"publishersweekly.com/pw/by-topic/in…","indices":[97,120]}]		[]	[]			How 'Infinite Country' Found Its Perfect Home at Avid Reader Press. For More Information Visit :… https://t.co/b0XBViTwMb	80.0	True	full
1848487	1848487	6048959aeb000b0038d820b3	2021-03-10 09:47:01	[]	[]	Wed Mar 10 01:57:21 +0000 2021	[{"text":"facemask","indices":[107,116]},{"text":"maskup","indices":[117,124]},{"text":"etsyfinds","indices":[125,135]},{"text":"handmade","indices":[136,145]},{"text":"covid19","indices":[146,154]}]	[{"url":"https://t.co/R8HDYniNKH","expanded_url":"https://www.etsy.com/listing/818706044/shipping-asap-5-mask-set-reusable-cloth?ref=shop_home_active_14&frs=1","display_url":"etsy.com/listing/818706…","indices":[83,106]}]	Shipping ASAP! 5 mask set. Reusable Cloth Face Mask, Made in USA. Machine washable https://t.co/R8HDYniNKH #facemask #maskup #etsyfinds #handmade #covid19 https://t.co/5zXMZodPWg	36590.0	RT @Boondockfinds: Shipping ASAP! 5 mask set. Reusable Cloth Face Mask, Made in USA. Machine washable https://t.co/R8HDYniNKH #facemask #ma…	4294.0	True	full
1848488	1848488	6048959aeb000b0038d820bb	2021-03-10 09:47:01	[]	[]	Wed Mar 10 07:34:57 +0000 2021	[{"text":"NHS","indices":[83,87]},{"text":"generalpractice","indices":[88,104]}]	[{"url":"https://t.co/WDZXVl3k4D","expanded_url":"https://www.theguardian.com/world/2021/mar/10/no-evidence-22bn-test-and-trace-scheme-cut-covid-rates-in-england-say-mps?CMP=Share_iOSApp_Other","display_url":"theguardian.com/world/2021/mar…","indices":[260,283]}]	Just for context, the £22bn is roughly TWICE the annual budget for the ENTIRETY of #NHS #generalpractice Why is this not being stopped &amp; given to local services? It’s criminal. No evidence £22bn test-and-trace scheme cut Covid rates in England, say MPs https://t.co/WDZXVl3k4D	2359.0	RT @drbrown1970: Just for context, the £22bn is roughly TWICE the annual budget for the ENTIRETY of #NHS #generalpractice Why is this not…	1.0	True	full
1848489	1848489	6048959aeb000b0038d820bd	2021-03-10 09:47:01	[]	[]	Tue Mar 09 18:06:09 +0000 2021	[]	[{"url":"https://t.co/X9ocMu7Z3i","expanded_url":"https://eur-artec.fr/evenements/journee-detudes-la-recherche-creation-archeologie-et-avenir-dun-paradigme/","display_url":"eur-artec.fr/evenements/jou…","indices":[178,201]},{"url":"https://t.co/0txabGdqSW","expanded_url":"https://www.eventbrite.fr/e/billets-la-recherche-creation-archeologie-et-avenir-dun-paradigme-139403536731","display_url":"eve…	Déjà 100 inscrits à la Journée d'études de @EURArTeC &amp; @LabexPasp🤩 "La recherche-création, archéologie &amp; avenir d’un paradigme"🗓️15 mars 2021⏰9h30/17h en visio Programme👉https://t.co/X9ocMu7Z3i Inscription👉https://t.co/0txabGdqSW @ParisLumieres @UnivParis8 @UParisNanterre	180.0	RT @EURArTeC: Déjà 100 inscrits à la Journée d'études de @EURArTeC &amp; @LabexPasp🤩 "La recherche-création, archéologie &amp; avenir d’un paradigm…	322.0	True	full
1848490	1848490	6048959aeb000b0038d820c3	2021-03-10 09:47:01	[]	[]	Tue Mar 09 20:41:00 +0000 2021	[{"text":"MaltratadoresALaCárcel","indices":[224,247]}]	[{"url":"https://t.co/QA01KNkNtR","expanded_url":"https://www.europapress.es/asturias/noticia-piden-18-meses-carcel-acusada-encerrar-comida-agua-dos-perros-murieron-20210308055949.html","display_url":"europapress.es/asturias/notic…","indices":[249,272]}]	😡 Abandona a sus dos perros encerrados en un piso, sin comida ni agua, en Gijón. Los animales agonizaron hasta morir, rodeados de suciedad. 😠 Piden una ridícula pena de 18 meses de cárcel, que seguramente ni siquiera pise. #MaltratadoresALaCárcel https://t.co/QA01KNkNtR	222044.0	RT @PartidoPACMA: 😡 Abandona a sus dos perros encerrados en un piso, sin comida ni agua, en Gijón. Los animales agonizaron hasta morir, rod…	130.0	True	full
1848491	1848491	6048959aeb000b0038d820c7	2021-03-10 09:47:01	[]	[]	Wed Mar 10 03:49:00 +0000 2021	[]	[{"url":"https://t.co/PxX85fvFk2","expanded_url":"https://twitter.com/lyv0n/status/1369488882127970305","display_url":"twitter.com/lyv0n/status/1…","indices":[134,157]}]	If you're not following @lyv0n you should be. She's intelligent, talented and extremely supportive of her fellow writers and artists! https://t.co/PxX85fvFk2	6324.0	RT @veil_lord: If you're not following @lyv0n you should be. She's intelligent, talented and extremely supportive of her fellow writers and…	2142.0	True	full
1848492	1848492	6048959aeb000b0038d820dd	2021-03-10 09:47:01	[]	[]	Tue Mar 09 12:27:03 +0000 2021	[{"text":"Catar2022","indices":[116,126]}]	[{"url":"https://t.co/MaRD0ulUL0","expanded_url":"http://bit.ly/Sefutbol0903","display_url":"bit.ly/Sefutbol0903","indices":[254,277]}]	⚠️ OFICIAL | @LUISENRIQUE21 dará a conocer la próxima lista el lunes 15 de marzo. 🌎 España inicia el camino hacia #Catar2022 contra Grecia, Georgia y territorio de Kosovo. ➡️ Luis de la Fuente también anunciará la convocatoria para la EURO Sub-21. 🔗 https://t.co/MaRD0ulUL0 https://t.co/Q2DkSxEIcg	2278188.0	RT @SeFutbol: ⚠️ OFICIAL | @LUISENRIQUE21 dará a conocer la próxima lista el lunes 15 de marzo. 🌎 España inicia el camino hacia #Catar202…	274.0	True	full
1848493	1848493	6048959aeb000b0038d820e3	2021-03-10 09:47:01	[{"text":"Streaming","indices":[0,10]}]	[{"url":"https://t.co/RVHbxRq8FB","expanded_url":"https://buff.ly/3v3SY13","display_url":"buff.ly/3v3SY13","indices":[249,272]}]		[]	[]			#Streaming vidéo : la crise a renforcé l'engouement des Français, qui y consacrent 15 euros par mois. Au printemps… https://t.co/eVauNCti1P	41254.0	True	full
1848494	1848494	6048959aeb000b0038d820eb	2021-03-10 09:47:01	[]	[]	Tue Mar 09 14:54:54 +0000 2021	[]	[{"url":"https://t.co/xPdgTqj23o","expanded_url":"https://www.theneweuropean.co.uk/brexit-news/westminster-news/matt-hancock-ppe-contract-with-chinese-firm-7814038","display_url":"theneweuropean.co.uk/brexit-news/we…","indices":[157,180]}]	So, anyway, it seems Hancock did PPE deals worth over £90 million with a firm who gave their address as a hotel room in Beijing. And he didn’t tell anyone. https://t.co/xPdgTqj23o	4081.0	RT @JamesWoodfield: So, anyway, it seems Hancock did PPE deals worth over £90 million with a firm who gave their address as a hotel room i…	3500.0	True	full
1848495	1848495	6048959aeb000b0038d820f7	2021-03-10 09:47:01	[]	[]	Sun Mar 07 02:09:00 +0000 2021	[{"text":"COVID19","indices":[39,47]}]	[{"url":"https://t.co/zzRulk3O1D","expanded_url":"http://bit.ly/3krFlE1","display_url":"bit.ly/3krFlE1","indices":[178,201]}]	What will be the lasting effect of the #COVID19 pandemic on children? @parentsmagazine explores this question, interviewing @VanderbiltU Peabody Professor @RyanBalch6. Read now: https://t.co/zzRulk3O1D	6435.0	RT @vupeabody: What will be the lasting effect of the #COVID19 pandemic on children? @parentsmagazine explores this question, interviewing…	150.0	True	full
1848496	1848496	6048959beb000b0038d82107	2021-03-10 09:47:01	[{"text":"Manchester","indices":[49,60]}]	[{"url":"https://t.co/1uFtUuLWg6","expanded_url":"https://www.business-live.co.uk/economic-development/manchester-unique-position-recover-covid-19972277","display_url":"business-live.co.uk/economic-devel…","indices":[186,209]}]		[]	[]			@Loucordwell, Chair of the @GMLEP, has said that #Manchester is in a ‘unique’ position to recover from COVID and is… https://t.co/ETp6GmeOik	1694.0	True	full
1848497	1848497	6048959beb000b0038d8211f	2021-03-10 09:47:02	[]	[]	Tue Mar 09 16:35:52 +0000 2021	[{"text":"COVID19","indices":[120,128]}]	[{"url":"https://t.co/oLqWmfmjwf","expanded_url":"https://bit.ly/2OA05gP","display_url":"bit.ly/2OA05gP","indices":[195,218]}]	El presidente de la @CEV_CV @Boronavarro lamenta que la Comunidad de Madrid vaya "a la contra" en las medidas frente al #COVID19. ✍️ Así lo cuenta en una entrevista concedida a @EPCValenciana 👉https://t.co/oLqWmfmjwf	5643.0	RT @CEV_CV: El presidente de la @CEV_CV @Boronavarro lamenta que la Comunidad de Madrid vaya "a la contra" en las medidas frente al #COVID1…	1093.0	True	full
1848498	1848498	6048959beb000b0038d82123	2021-03-10 09:47:02	[]	[]	Wed Mar 10 09:40:48 +0000 2021	[{"text":"TREASURE","indices":[0,9]},{"text":"트레저","indices":[261,265]}]	[{"url":"https://t.co/nKTcYwefX2","expanded_url":"http://naver.me/FrK8Ppi4","display_url":"naver.me/FrK8Ppi4","indices":[170,193]},{"url":"https://t.co/dZr2JqhDE2","expanded_url":"http://naver.me/xPIBGxY3","display_url":"naver.me/xPIBGxY3","indices":[195,218]},{"url":"https://t.co/iCT3DpksFV","expanded_url":"http://naver.me/FxLcN8wS","display_url":"naver.me/FxLcN8wS","indices":[220,243]}]	#TREASURE decorated the exterior walls of Shibuya 109 in Tokyo, Japan, + topped the LINE MUSIC an hour after its release. Upvote &amp; Recommend. Click the 3rd Emoji. 🔗https://t.co/nKTcYwefX2 🔗https://t.co/dZr2JqhDE2 🔗https://t.co/iCT3DpksFV @treasuremembers #트레저 https://t.co/Nl6RSgaxND	18259.0	RT @TreasureNaver: #TREASURE decorated the exterior walls of Shibuya 109 in Tokyo, Japan, + topped the LINE MUSIC an hour after its release…	40.0	True	full
1848499	1848499	6048959beb000b0038d82125	2021-03-10 09:47:02	[]	[]	Tue Mar 09 11:19:57 +0000 2021	[]	[{"url":"https://t.co/n8hbBHUY6P","expanded_url":"https://www.vice.com/en/article/xgzjvn/philippines-copper-mask-hole-covid","display_url":"vice.com/en/article/xgz…","indices":[227,250]}]	The Department of Health *finally* discouraged the use of copper mask. The warning came a week after @VICEWorldNews reported that the company behind the controversial masks threatened doctors with lawsuits. @docadamsmith https://t.co/n8hbBHUY6P	2820.0	RT @anthesguerra: The Department of Health *finally* discouraged the use of copper mask. The warning came a week after @VICEWorldNews rep…	705.0	True	full
1848500	1848500	6048959beb000b0038d82127	2021-03-10 09:47:02	[]	[]	Wed Mar 10 09:38:43 +0000 2021	[{"text":"SupportSmallStreamers","indices":[87,109]},{"text":"TwitchStreamers","indices":[110,126]},{"text":"twitchtv","indices":[127,136]}]	[{"url":"https://t.co/8HtJ0hCaoJ","expanded_url":"https://www.twitch.tv/mikerawesome?sr=a","display_url":"twitch.tv/mikerawesome?s…","indices":[137,160]}]	Go show my brother some love guys and girls he's only 15 followers away from affiliate #SupportSmallStreamers #TwitchStreamers #twitchtv https://t.co/8HtJ0hCaoJ	92.0	RT @JohnBoy666: Go show my brother some love guys and girls he's only 15 followers away from affiliate #SupportSmallStreamers #TwitchStream…	17567.0	True	full
1848501	1848501	6048959beb000b0038d82139	2021-03-10 09:47:02	[]	[]	Wed Mar 10 09:25:37 +0000 2021	[{"text":"Daroca","indices":[145,152]}]	[{"url":"https://t.co/jezBBNzt4l","expanded_url":"https://www.heraldo.es/noticias/aragon/2021/02/15/en-busca-del-vinedo-perdido-en-torno-al-jiloca-1419977.html","display_url":"heraldo.es/noticias/arago…","indices":[219,242]}]	RT @JZorraquin: La asociación Paisajes del Jiloca impulsa la creación de una bolsa de parcelas que ahora están en vías de abandono en la zona de #Daroca para ponerlas en producción con el apoyo de socios y donaciones. https://t.co/jezBBNzt4l	904.0	RT @NorTeruel: RT @JZorraquin: La asociación Paisajes del Jiloca impulsa la creación de una bolsa de parcelas que ahora están en vías de ab…	1396.0	True	full
1848502	1848502	6048959beb000b0038d8214b	2021-03-10 09:47:02	[]	[]	Fri Mar 05 17:08:41 +0000 2021	[{"text":"myopia","indices":[85,92]},{"text":"WeekendReading","indices":[262,277]}]	[{"url":"https://t.co/zqKT5FrQyv","expanded_url":"https://issuu.com/globalbusinessmedia.org/docs/hospital_reports_70___advancing_the_treatment_of_m","display_url":"issuu.com/globalbusiness…","indices":[227,250]}]	New resource from @CooperVisionUK to inform eye and health care professionals about #myopia, its causes, consequences and management. Contributions from @bullers2020 @myopiaprofile, Annegret Dahlmann-Noor @Moorfields and me. https://t.co/zqKT5FrQyv via @issuu #WeekendReading	651.0	RT @drNicolaLogan: New resource from @CooperVisionUK to inform eye and health care professionals about #myopia, its causes, consequences a…	937.0	True	full
1848503	1848503	6048959beb000b0038d82159	2021-03-10 09:47:02	[]	[]	Wed Mar 10 07:54:43 +0000 2021	[]	[{"url":"https://t.co/vvw7Xr56LU","expanded_url":"https://www.bbc.co.uk/news/health-56340831","display_url":"bbc.co.uk/news/health-56…","indices":[203,226]}]	Covid-19: NHS Test and Trace 'no clear impact' despite £37bn budget - size &amp; building it from scratch are not metrics for competence or value. Money can be found for this but not nurses - shameful https://t.co/vvw7Xr56LU	2993.0	RT @caspertown42: Covid-19: NHS Test and Trace 'no clear impact' despite £37bn budget - size &amp; building it from scratch are not metrics for…	2630.0	True	full
1848504	1848504	6048959ceb000b0038d82161	2021-03-10 09:47:02	[]	[]	Wed Mar 10 08:19:40 +0000 2021	[{"text":"Omowestunisexstore","indices":[79,98]}]	[{"url":"https://t.co/8X2etxZhyY","expanded_url":"http://Wa.me/2347069542188","display_url":"Wa.me/2347069542188","indices":[150,173]}]	Help me Retweet my market to my customer on your TL, and come Patronize me 🙏🙏🙏 #Omowestunisexstore Frame1 20,000 Frame2&amp;3 15,000 Frame4 37,000 https://t.co/8X2etxZhyY Nationwide Delivery 🚚🚚 Location: Ibadan Always available at your doorstep 🙏🙏🙏 @RadioPaparazi https://t.co/1n31Py7Gzl	11559.0	RT @Omo_West12: Help me Retweet my market to my customer on your TL, and come Patronize me 🙏🙏🙏 #Omowestunisexstore Frame1 20,000 Frame2&amp;3…	9255.0	True	full
1848505	1848505	6048959ceb000b0038d82163	2021-03-10 09:47:02	[]	[]	Wed Mar 10 09:32:13 +0000 2021	[{"text":"HostileEnvironment","indices":[5,24]},{"text":"PatientsNotPassports","indices":[212,233]},{"text":"VaccinesForAll","indices":[234,249]}]	[{"url":"https://t.co/14w3FWqwEP","expanded_url":"https://nowthenmagazine.com/articles/the-hostile-environment-has-no-place-in-the-nhs","display_url":"nowthenmagazine.com/articles/the-h…","indices":[252,275]}]	"The #HostileEnvironment in healthcare is as old as Britain’s colonial past" 📖 A must-read by @Rizwanalala @MedactSheffield linking centuries of racism in healthcare to current immigration controls in the NHS. #PatientsNotPassports #VaccinesForAll https://t.co/14w3FWqwEP	11900.0	RT @migrantsorg: "The #HostileEnvironment in healthcare is as old as Britain’s colonial past" 📖 A must-read by @Rizwanalala @MedactSheffie…	244.0	True	full
1848506	1848506	6048959ceb000b0038d82167	2021-03-10 09:47:02	[]	[{"url":"https://t.co/sHyeRInSJV","expanded_url":"https://diplomaticnewspk.blogspot.com/2021/03/education-institutes-in-7-punjab-cities.html","display_url":"diplomaticnewspk.blogspot.com/2021/03/educat…","indices":[207,230]}]		[]	[]			Education institutes in 7 Punjab cities to close for 2 weeks from March 15 @EduMinistryPK @SchoolEduPunjab… https://t.co/kO1SDs1HM9	147.0	True	full
1848507	1848507	6048959ceb000b0038d82171	2021-03-10 09:47:02	[]	[{"url":"https://t.co/0xtnE6IGYv","expanded_url":"https://www.gofundme.com/f/join-carlo-on-his-fight-to-survive","display_url":"gofundme.com/f/join-carlo-o…","indices":[191,214]},{"url":"https://t.co/iAwmgbgbxo","expanded_url":"https://m.facebook.com/story.php?story_fbid=10216405444563692&id=1683163117","display_url":"m.facebook.com/story.php?stor…","indices":[232,255]},{"url":"https://t.co/Siq2N…		[]	[]			@_tweetsbysal Please help my stepdad fight against Chronic Kidney Disease. A small donation is a huge help. A retwe… https://t.co/5lEOxxbyTY	404.0	True	full
1848508	1848508	6048959ceb000b0038d8217b	2021-03-10 09:47:03	[]	[]	Wed Mar 10 09:46:18 +0000 2021	[{"text":"Impfpass","indices":[57,66]},{"text":"DSGVO","indices":[84,90]},{"text":"CoronaInfoCH","indices":[179,192]},{"text":"CoronaImpfung","indices":[193,207]}]	[{"url":"https://t.co/MWUiTV6iiC","expanded_url":"https://www.welt.de/wirtschaft/webwelt/article227927497/Kampf-gegen-Corona-So-funktioniert-der-digitale-Impfpass.html?cid=socialmedia.twitter.shared.web","display_url":"welt.de/wirtschaft/web…","indices":[209,232]}]	@regine_sauter @RuthHumbel @BAG_OFSP_UFSP @alain_berset #Impfpass aus Deutschland (#DSGVO bestimmt validiert), die 🇨🇭 muss das Rad ja nicht neu erfinden, sonst dauert das ewig #CoronaInfoCH #CoronaImpfung https://t.co/MWUiTV6iiC via @welt	14.0	RT @OfficeOut: @regine_sauter @RuthHumbel @BAG_OFSP_UFSP @alain_berset #Impfpass aus Deutschland (#DSGVO bestimmt validiert), die 🇨🇭 muss…	21.0	True	full
1848509	1848509	6048959ceb000b0038d82185	2021-03-10 09:47:03	[]	[]	Wed Mar 10 09:39:20 +0000 2021	[]	[{"url":"https://t.co/XGx5dbkPjI","expanded_url":"http://ow.ly/VUKG50DUWjx","display_url":"ow.ly/VUKG50DUWjx","indices":[259,282]}]	NEW! We're accepting applications for our Prospering Boards programme. Whether its reviewing basic good practice or dealing with complex challenges, this governance support programme offers the opportunity to work with an experienced &amp; expert consultant: https://t.co/XGx5dbkPjI https://t.co/pM22CZyWWd	14472.0	RT @Aimuseums: NEW! We're accepting applications for our Prospering Boards programme. Whether its reviewing basic good practice or dealing…	2619.0	True	full
1848510	1848510	6048959ceb000b0038d82197	2021-03-10 09:47:03	[]	[]	Wed Mar 10 09:30:00 +0000 2021	[{"text":"DBoss","indices":[0,6]},{"text":"Roberrt","indices":[49,57]},{"text":"AnandAudio","indices":[101,112]},{"text":"Roberrt","indices":[144,152]}]	[{"url":"https://t.co/p8XramwpqO","expanded_url":"https://bit.ly/3pCGwRO","display_url":"bit.ly/3pCGwRO","indices":[117,140]}]	#DBoss Brings in the Storm ! Just 15 Hours to Go #Roberrt Movie Grand Releasing In Theaters Near You #AnandAudio ▶ https://t.co/p8XramwpqO ◀ #Roberrt @dasadarshan @TharunSudhir @umap30071 @UmapathyFilms @StarAshaBhat @shreyaghoshal @ArjunJanyaMusic @harimonium @Dcompany171 https://t.co/YOhDjQhZuN	100732.0	RT @aanandaaudio: #DBoss Brings in the Storm ! Just 15 Hours to Go #Roberrt Movie Grand Releasing In Theaters Near You #AnandAudio ▶ http…	628.0	True	full
1848511	1848511	6048959ceb000b0038d8219d	2021-03-10 09:47:03	[{"text":"today","indices":[229,235]},{"text":"openpackagingnet","indices":[236,253]},{"text":"joinus","indices":[254,261]}]	[{"url":"https://t.co/Sb9Wmvm2f8","expanded_url":"http://dlvr.it/RvL1Kt","display_url":"dlvr.it/RvL1Kt","indices":[205,228]}]		[]	[]			Non-electric cooling for COVID-19 vaccines with Schaumaplast: Logistics company Unitax uses Schaumaplast cold-chain… https://t.co/Es0q8c24uP	3125.0	True	full
1848512	1848512	6048959ceb000b0038d821a7	2021-03-10 09:47:03	[]	[]	Wed Mar 10 09:45:27 +0000 2021	[{"text":"Coronavirus","indices":[154,166]}]	[{"url":"https://t.co/buNVniacQT","expanded_url":"https://trib.al/6jx9uJr","display_url":"trib.al/6jx9uJr","indices":[167,190]}]	Noch im März sollen auch niedergelassene Ärzte und Ärztinnen impfen. Ärzteverbände und Ministerien versuchen, die organisatorischen Hürden zu beseitigen. #Coronavirus https://t.co/buNVniacQT	2332359.0	RT @zeitonline: Noch im März sollen auch niedergelassene Ärzte und Ärztinnen impfen. Ärzteverbände und Ministerien versuchen, die organisat…	599.0	True	full
1848513	1848513	6048959deb000b0038d821c1	2021-03-10 09:47:03	[]	[]	Wed Mar 10 09:46:18 +0000 2021	[]	[{"url":"https://t.co/HrMxFInM81","expanded_url":"https://praza.gal/falase?de=b8f3b846-c34a-4a61-8b15-df9b077615e7","display_url":"praza.gal/falase?de=b8f3…","indices":[224,247]}]	A Xunta varía as restricións por concellos anunciadas a pasada noite e, finalmente, dende o vindeiro venres Mos e Cambados pasan ao nivel medio de medidas fronte á COVID-19. Así o vén de confirmar a Consellería de Sanidade https://t.co/HrMxFInM81	27207.0	RT @prazapublica: A Xunta varía as restricións por concellos anunciadas a pasada noite e, finalmente, dende o vindeiro venres Mos e Cambado…	2223.0	True	full
1848514	1848514	6048959deb000b0038d821d7	2021-03-10 09:47:04	[]	[]	Wed Mar 10 04:15:20 +0000 2021	[{"text":"OpCCP","indices":[132,138]},{"text":"WhatsHappeningInMyanmar","indices":[139,163]},{"text":"Mar10Coup","indices":[164,174]}]	[{"url":"https://t.co/0yapnI8OWx","expanded_url":"https://youtu.be/eAOtcRl_cfI","display_url":"youtu.be/eAOtcRl_cfI","indices":[191,214]}]	China's true motive for its veto at the UN, protecting its pipelines in Myanmar. Which also benefited from the Rohingya genocide. #OpCCP #WhatsHappeningInMyanmar #Mar10Coup Subscribe! ⤵️ https://t.co/0yapnI8OWx	14900.0	RT @OpCanary: China's true motive for its veto at the UN, protecting its pipelines in Myanmar. Which also benefited from the Rohingya genoc…	6.0	True	full
1848515	1848515	6048959deb000b0038d821df	2021-03-10 09:47:04	[]	[]	Tue Mar 09 14:35:41 +0000 2021	[]	[{"url":"https://t.co/qNGspzRgU6","expanded_url":"https://twitter.com/ChrisCillizza/status/1369070095369179138","display_url":"twitter.com/ChrisCillizza/…","indices":[254,277]}]	Personally, I don't care if President Biden waits another 2 months to hold his 1st solo press conference. Dude is busy WORKING, and getting great results. trump had quite a few solo pressers and was super shitty and a liar. So who cares about pressers? https://t.co/qNGspzRgU6	895503.0	RT @mmpadellan: Personally, I don't care if President Biden waits another 2 months to hold his 1st solo press conference. Dude is busy WORK…	15626.0	True	full
1848516	1848516	6048959deb000b0038d821e1	2021-03-10 09:47:04	[]	[]	Wed Mar 10 07:41:44 +0000 2021	[]	[{"url":"https://t.co/jEEZGmOicW","expanded_url":"https://wa.me/message/IJEIOMI7AKDGB1","display_url":"wa.me/message/IJEIOM…","indices":[76,99]}]	Help me Retweet my business if you see this 🙏🏽❤️ N26,000 each . WhatsApp: https://t.co/jEEZGmOicW | How Dateable Are You ELITE ICU NOW OPEN Pam Pam Ibori delta Abacha | https://t.co/I011ST9k9q	311700.0	RT @Danny_Walterr: Help me Retweet my business if you see this 🙏🏽❤️ N26,000 each . WhatsApp: https://t.co/jEEZGmOicW | How Dateable Are…	202.0	True	full
1848517	1848517	6048959deb000b0038d821eb	2021-03-10 09:47:04	[]	[]	Wed Mar 10 09:46:29 +0000 2021	[]	[{"url":"https://t.co/vsgT9UTTk7","expanded_url":"https://rebrand.ly/silence-dissent-1003","display_url":"rebrand.ly/silence-dissen…","indices":[222,245]}]	NEW: Yesterday the Government announced its intention to legislate the right to protest out of meaningful existence. We won't just stand by and let this attack on our rights go unchallenged - we're seeking legal advice. https://t.co/vsgT9UTTk7	113088.0	RT @GoodLawProject: NEW: Yesterday the Government announced its intention to legislate the right to protest out of meaningful existence.…	241.0	True	full
1848518	1848518	6048959deb000b0038d821ef	2021-03-10 09:47:04	[]	[{"url":"https://t.co/HdnqjvYtg4","expanded_url":"https://www.wealden.gov.uk/press-and-media/coronavirus-covid-19-latest/grants-and-support-for-businesses/","display_url":"wealden.gov.uk/press-and-medi…","indices":[131,154]}]		[]	[]			@gibbo2110 @ExcludedUK A number of new grants have been announced- have a look at the updated summary of business g… https://t.co/uzQxGQtmyl	8093.0	True	full
1848519	1848519	6048959eeb000b0038d82225	2021-03-10 09:47:04	[]	[]	Tue Mar 09 11:50:04 +0000 2021	[{"text":"Uyghur","indices":[51,58]}]	[{"url":"https://t.co/sA01gHB3YM","expanded_url":"https://edition.cnn.com/2021/03/09/asia/china-uyghurs-xinjiang-genocide-report-intl-hnk/index.html","display_url":"edition.cnn.com/2021/03/09/asi…","indices":[192,215]}]	The Chinese Govt is "intent on destroying" its own #Uyghur community. More evidence that we need to challenge the genocide in China with actions, not words. How will you respond @FCDOGovUK? https://t.co/sA01gHB3YM	11050.0	RT @JanetDaby: The Chinese Govt is "intent on destroying" its own #Uyghur community. More evidence that we need to challenge the genocide…	525.0	True	full
1848520	1848520	6048959eeb000b0038d8222f	2021-03-10 09:47:04	[]	[]	Mon Mar 08 16:50:24 +0000 2021	[]	[{"url":"https://t.co/Dno2DY4g7V","expanded_url":"https://mega.nz/folder/OAk0FAYC#mlJ6yFtfxJSbePx89ZBwQw","display_url":"mega.nz/folder/OAk0FAY…","indices":[143,166]}]	Remember this? Someone asked me if i could re-render it in 4K... So: Here's 15 freshly baked versions in 4K for y'all Because I love you &lt;3 https://t.co/Dno2DY4g7V https://t.co/7t4IXNOaT1	36286.0	RT @gifdoozer: Remember this? Someone asked me if i could re-render it in 4K... So: Here's 15 freshly baked versions in 4K for y'all Becaus…	53.0	True	full
1848521	1848521	6048959eeb000b0038d82231	2021-03-10 09:47:05	[]	[]	Wed Mar 10 09:45:06 +0000 2021	[]	[{"url":"https://t.co/Jpffsw5Fug","expanded_url":"https://cnn.it/3cm7kkE","display_url":"cnn.it/3cm7kkE","indices":[238,261]}]	"President Biden plans to use the $1.9 trillion Covid-19 relief bill expected to pass Congress on Wednesday as a platform for a generational transformation of the economy to benefit the least well-off Americans." Analysis by @StCollinson https://t.co/Jpffsw5Fug	53170634.0	RT @CNN: "President Biden plans to use the $1.9 trillion Covid-19 relief bill expected to pass Congress on Wednesday as a platform for a ge…	346.0	True	full
1848522	1848522	6048959eeb000b0038d8223b	2021-03-10 09:47:05	[]	[{"url":"https://t.co/Dgx4K55DSJ","expanded_url":"https://mynewsify.com/australia-joined-the-list-of-countries-defeating-coronavirus-has-not-reported-a-single-case-in-the-last-10-days/","display_url":"mynewsify.com/australia-join…","indices":[128,151]}]		[]	[]			@bernamadotcom Australia joined the list of countries defeating coronavirus, has not reported a single case in the… https://t.co/gmXf6wBdPM	26.0	True	full
1848523	1848523	6048959eeb000b0038d8223d	2021-03-10 09:47:05	[]	[]	Wed Mar 10 08:02:57 +0000 2021	[]	[{"url":"https://t.co/UH8h3RITnr","expanded_url":"https://www.theguardian.com/world/2021/mar/10/no-evidence-22bn-test-and-trace-scheme-cut-covid-rates-in-england-say-mps","display_url":"theguardian.com/world/2021/mar…","indices":[256,279]}]	We're crap at understanding big numbers 22 thousand seconds = 6 hours 22 m seconds = 41 days 22 bn seconds = 697 years £22bn is how much money the govt gave to their mates, who achieved nothing, while 120,000 of us died. And they're upping it to £37bn https://t.co/UH8h3RITnr	136190.0	RT @RussInCheshire: We're crap at understanding big numbers 22 thousand seconds = 6 hours 22 m seconds = 41 days 22 bn seconds = 697 years…	106.0	True	full
1848524	1848524	6048959eeb000b0038d82251	2021-03-10 09:47:05	[]	[]	Tue Mar 09 22:53:29 +0000 2021	[{"text":"SB19WHATMVOutNow","indices":[101,118]}]	[{"url":"https://t.co/Jc1tfyCgsa","expanded_url":"https://bit.ly/2OFgcJV","display_url":"bit.ly/2OFgcJV","indices":[133,156]}]	PPOP KINGS! SB19 has released the official music video of its first single this year, titled “What?” #SB19WHATMVOutNow @SB19Official https://t.co/Jc1tfyCgsa	7324795.0	RT @ABSCBNNews: PPOP KINGS! SB19 has released the official music video of its first single this year, titled “What?” #SB19WHATMVOutNow @SB1…	1075.0	True	full
1848525	1848525	6048959eeb000b0038d8225f	2021-03-10 09:47:05	[]	[]	Tue Mar 09 17:36:44 +0000 2021	[]	[{"url":"https://t.co/8ocoKMrPD3","expanded_url":"https://reut.rs/2Oc93kC","display_url":"reut.rs/2Oc93kC","indices":[242,265]}]	⁦@GanfengOfficial⁩ expanding its Li resource foot print: brines 🇨🇳 and 🇦🇷, hard rock 🇨🇳 and 🇦🇺 , clay 🇲🇽. Ganfeng understands how critical it is to secure Li feedstock because it understands better than most where the market is heading to. https://t.co/8ocoKMrPD3	1262.0	RT @D_Jimenez_Sch: ⁦@GanfengOfficial⁩ expanding its Li resource foot print: brines 🇨🇳 and 🇦🇷, hard rock 🇨🇳 and 🇦🇺 , clay 🇲🇽. Ganfeng unders…	363.0	True	full
1848526	1848526	6048959eeb000b0038d82269	2021-03-10 09:47:05	[]	[]	Wed Mar 10 09:46:29 +0000 2021	[]	[{"url":"https://t.co/vsgT9UTTk7","expanded_url":"https://rebrand.ly/silence-dissent-1003","display_url":"rebrand.ly/silence-dissen…","indices":[222,245]}]	NEW: Yesterday the Government announced its intention to legislate the right to protest out of meaningful existence. We won't just stand by and let this attack on our rights go unchallenged - we're seeking legal advice. https://t.co/vsgT9UTTk7	113088.0	RT @GoodLawProject: NEW: Yesterday the Government announced its intention to legislate the right to protest out of meaningful existence.…	4513.0	True	full
1848527	1848527	6048959eeb000b0038d8226b	2021-03-10 09:47:05	[]	[]	Wed Mar 10 01:10:41 +0000 2021	[{"text":"Plantbased","indices":[44,55]},{"text":"vegan","indices":[121,127]}]	[{"url":"https://t.co/VOMB9LweDg","expanded_url":"https://academic.oup.com/jn/article-abstract/151/1/11/5906634","display_url":"academic.oup.com/jn/article-abs…","indices":[216,239]}]	Partial Replacement of Animal Proteins with #Plantbased Proteins for 12 Weeks Weakens Bone Stucture! Imagine 20 years of #vegan destruction? : A Randomized Clinical Trial | The Journal of Nutrition | Oxford Academic https://t.co/VOMB9LweDg	4995.0	RT @VeganRecovering: Partial Replacement of Animal Proteins with #Plantbased Proteins for 12 Weeks Weakens Bone Stucture! Imagine 20 years…	1704.0	True	full
1848528	1848528	6048959feb000b0038d8227d	2021-03-10 09:47:05	[]	[]	Wed Mar 10 09:12:59 +0000 2021	[{"text":"VERIVERY","indices":[261,270]}]	[{"url":"https://t.co/jJ1CDM0JMo","expanded_url":"https://youtube.com/playlist?list=PLEE8dj_wR_3GWuU5vZoH7A7ysz1IqXc5j","display_url":"youtube.com/playlist?list=…","indices":[112,135]}]	[📢] MASS STREAMING PARTY VERRERS stream party has started. You can manually search the MV or use this playlist https://t.co/jJ1CDM0JMo. Please leave comments on the MV to increase its engagement. Also post your screenshots to encourage others. Lets get it! #VERIVERY https://t.co/DOoa5Zz5Qy	648.0	RT @verrerstreaming: [📢] MASS STREAMING PARTY VERRERS stream party has started. You can manually search the MV or use this playlist https:…	513.0	True	full
1848529	1848529	6048959feb000b0038d82287	2021-03-10 09:47:05	[]	[{"url":"https://t.co/ImLCIPDFS2","expanded_url":"https://www.journalistenwatch.com/2021/03/10/rosstaeuscher-spahn-beteiligte/","display_url":"journalistenwatch.com/2021/03/10/ros…","indices":[219,242]}]		[]	[]			"Die Namen aller Bundestagsabgeordneten, die im Zusammenhang mit der Beschaffung von Corona-Schutzmasken gegenüber… https://t.co/GbxeWJfMiu	4405.0	True	full
1848530	1848530	6048959feb000b0038d8229b	2021-03-10 09:47:06	[]	[]	Tue Mar 09 22:30:00 +0000 2021	[]	[{"url":"https://t.co/Rl6XXczSrT","expanded_url":"http://patreon.com/blushypixy","display_url":"patreon.com/blushypixy","indices":[125,148]}]	Limited release DVa TIDDY animation for our loyal supporters! Get the Uncensored version NOW before its retired on 3/12 💖💖💖 https://t.co/Rl6XXczSrT If this gets 1000 RETWEETS, we'll make a version where she gets busted on lol https://t.co/qBUMoJz3BL	73436.0	RT @BlushyPixy: Limited release DVa TIDDY animation for our loyal supporters! Get the Uncensored version NOW before its retired on 3/12 💖💖…	326.0	True	full
1848531	1848531	6048959feb000b0038d822ad	2021-03-10 09:47:06	[]	[]	Tue Mar 09 11:10:02 +0000 2021	[]	[{"url":"https://t.co/k8HXSO949G","expanded_url":"https://www.merkur.de/lokales/muenchen/corona-muenchen-inzidenz-lockdown-handel-oeffnungen-click-and-meet-inzidenz-zr-90233067.html","display_url":"merkur.de/lokales/muench…","indices":[181,204]}]	"Viele haben alles vorbereitet, Fenster geputzt, die Läden schön hergerichtet“. Genug getestet in München. Ziel erreicht. Sterbt langsam mit einem dumm-doofen Grinsen im Gesicht. https://t.co/k8HXSO949G https://t.co/dQNPssptgh	3614.0	RT @rosenbusch_: "Viele haben alles vorbereitet, Fenster geputzt, die Läden schön hergerichtet“. Genug getestet in München. Ziel erreicht.…	3614.0	True	full
1848532	1848532	6048959feb000b0038d822bd	2021-03-10 09:47:06	[]	[]	Wed Mar 10 00:40:13 +0000 2021	[]	[{"url":"https://t.co/G3nsejHTGq","expanded_url":"http://medrxiv.org/cgi/content/short/2021.03.08.21253109","display_url":"medrxiv.org/cgi/content/sh…","indices":[158,181]}]	𝗧𝗶𝘁𝗹𝗲: Predicting vaccine hesitancy from area-level indicators: A machine learning approach. 𝗔𝘂𝘁𝗵𝗼𝗿𝘀: Vincenzo Carrieri, Raffaele Lagravinese, Giuliano Resce https://t.co/G3nsejHTGq https://t.co/gDFdfUdNcm	3812.0	RT @COVID19arXiv: 𝗧𝗶𝘁𝗹𝗲: Predicting vaccine hesitancy from area-level indicators: A machine learning approach. 𝗔𝘂𝘁𝗵𝗼𝗿𝘀: Vincenzo Carrieri,…	118.0	True	full
1848533	1848533	6048959feb000b0038d822bf	2021-03-10 09:47:06	[]	[{"url":"https://t.co/muWZBCQsE2","expanded_url":"https://www.bbc.co.uk/news/health-56340831","display_url":"bbc.co.uk/news/health-56…","indices":[132,155]}]		[]	[]			Covid-19: NHS Test and Trace 'no clear impact' despite £37bn budget. That could have been 40 new hospitals &amp; money… https://t.co/IcCEiC2wVi	109.0	True	full
1848534	1848534	6048959feb000b0038d822c3	2021-03-10 09:47:06	[]	[]	Wed Mar 10 09:35:28 +0000 2021	[]	[{"url":"https://t.co/VJErxeh1oZ","expanded_url":"https://www.medrxiv.org/content/10.1101/2021.02.26.21252512v1.full","display_url":"medrxiv.org/content/10.110…","indices":[257,280]}]	It would take 5 days for lockdown to have an effect because people who have already caught it will develop symptoms after 5 days regardless. Here are the periods for which lockdowns could have had an effect overlaid on a graph of when people had symptoms. https://t.co/VJErxeh1oZ https://t.co/w6CfSmwl8d	46452.0	RT @ClareCraigPath: It would take 5 days for lockdown to have an effect because people who have already caught it will develop symptoms aft…	202.0	True	full
1848535	1848535	6048959feb000b0038d822d3	2021-03-10 09:47:06	[]	[]	Wed Mar 10 06:50:08 +0000 2021	[{"text":"Answer900by3","indices":[224,237]}]	[{"url":"https://t.co/2HqohyLKwN","expanded_url":"https://youtu.be/i5Ww9gdT1tY","display_url":"youtu.be/i5Ww9gdT1tY","indices":[199,222]}]	I think @zoo_bear just received sacred urine prasad from @dhruv_rathee. Its finding expression as a dirty campaign against @sadhguru. Those who know/don't know who is @zoo_bear, please watch this👇👇 https://t.co/2HqohyLKwN #Answer900by3	143207.0	RT @StringReveals: I think @zoo_bear just received sacred urine prasad from @dhruv_rathee. Its finding expression as a dirty campaign again…	146.0	True	full
1848536	1848536	604895a0eb000b0038d822d7	2021-03-10 09:47:06	[]	[]	Wed Mar 10 04:01:13 +0000 2021	[]	[{"url":"https://t.co/mcXOI1E8Li","expanded_url":"https://www.thehindu.com/business/Economy/banks-wrote-off-115-lakh-cr-in-nine-months-of-fy21-thakur/article34025763.ece","display_url":"thehindu.com/business/Econo…","indices":[202,225]}]	Banks wrote off ₹1.15 lakh cr in nine months of FY21. Strange, no one talks of letting markets decide the fate of co's having bad debts? But when it comes to low farm prices, we want markets to decide. https://t.co/mcXOI1E8Li	56965.0	RT @Devinder_Sharma: Banks wrote off ₹1.15 lakh cr in nine months of FY21. Strange, no one talks of letting markets decide the fate of co's…	842.0	True	full
1848537	1848537	604895a0eb000b0038d822db	2021-03-10 09:47:06	[]	[]	Fri Feb 26 12:14:17 +0000 2021	[{"text":"COVID19","indices":[6,14]},{"text":"RadioChinar","indices":[58,70]},{"text":"Baramulla","indices":[115,125]},{"text":"awaam","indices":[143,149]},{"text":"Kashmir","indices":[163,171]},{"text":"RadioChinar","indices":[222,234]}]	[{"url":"https://t.co/bLjguA8pyc","expanded_url":"https://anchor.fm/radio-chinar/episodes/EPISODE-4-RJ-SAJID-IN-CONVERSATION-WITH-CHIEF-ANIMAL-HUSBANDRY-OFFICER-ONLY-ON-RADIO-CHINAR-90-4-er3uus","display_url":"anchor.fm/radio-chinar/e…","indices":[256,279]}]	Amid, #COVID19 and other flues affecting our daily lives, #RadioChinar has brought Chief Animal Husbandry Officer, #Baramulla to elucidate the #awaam on the same. #Kashmir For more such informative shows tune at 90.4 FM #RadioChinar, Har Dil Ki Dhadkan https://t.co/bLjguA8pyc	3854.0	RT @RadioChinarFM: Amid, #COVID19 and other flues affecting our daily lives, #RadioChinar has brought Chief Animal Husbandry Officer, #Bara…	3.0	True	full
1848538	1848538	604895a0eb000b0038d822e3	2021-03-10 09:47:06	[]	[]	Wed Mar 10 09:45:16 +0000 2021	[{"text":"MeghanAndHarry","indices":[17,32]},{"text":"COVID","indices":[208,214]}]	[{"url":"https://t.co/eWHTA3vZn5","expanded_url":"https://twitter.com/GMB/status/1369532551094820868","display_url":"twitter.com/GMB/status/136…","indices":[279,302]}]	The fallout from #MeghanAndHarry interview (incl Piers Morgan's walkout) has meant that important pandemic reports, like "UK's colour blind vaccine strategy" has been overlooked. Why are significantly higher #COVID mortality risks of BME groups being ignored in vaccine rollout? https://t.co/eWHTA3vZn5	16399.0	RT @Zubhaque: The fallout from #MeghanAndHarry interview (incl Piers Morgan's walkout) has meant that important pandemic reports, like "UK'…	4480.0	True	full
1848539	1848539	604895a0eb000b0038d822fb	2021-03-10 09:47:07	[]	[{"url":"https://t.co/5qAzDjEUuB","expanded_url":"https://www.youtube.com/watch?v=R6RAy7lgByk","display_url":"youtube.com/watch?v=R6RAy7…","indices":[146,169]}]		[]	[]			Vos y tu runfla no tienen vergüenza. Te recuerdo lo que dijo Alfonsín de Macri y no les importó. Dan ASCO, hicieron… https://t.co/anNrMtSRfy	294.0	True	full
1848540	1848540	604895a0eb000b0038d822ff	2021-03-10 09:47:07	[]	[]	Tue Mar 09 20:01:46 +0000 2021	[{"text":"Opencall","indices":[0,9]},{"text":"creativecallout","indices":[242,258]}]	[{"url":"https://t.co/A6oY3PC8mY","expanded_url":"https://finboroughtheatre.co.uk/production/poplarism/","display_url":"finboroughtheatre.co.uk/production/pop…","indices":[158,181]}]	#Opencall - Submit your proposal for our new digital arts festival for your chance to win £300. Read more about Poplarism! and how you can get involved here: https://t.co/A6oY3PC8mY Open to anyone living/working in @rbkc. DEADLINE 15 MARCH. #creativecallout @PoplarUnion https://t.co/jHVWnIwSB0	48020.0	RT @finborough: #Opencall - Submit your proposal for our new digital arts festival for your chance to win £300. Read more about Poplarism!…	2448.0	True	full
1848541	1848541	604895a0eb000b0038d8231f	2021-03-10 09:47:07	[]	[]	Sun Mar 07 08:00:00 +0000 2021	[{"text":"teletrabajo","indices":[15,27]},{"text":"trabajoflexible","indices":[153,169]},{"text":"WorkTogetherAnywhere","indices":[249,270]}]	[{"url":"https://t.co/qo7195p6DI","expanded_url":"http://www.ricoh.es/noticias-eventos/noticias/las-deficiencias-tecnologicas-debilitan-la-cultura-corporativa-en-las-medianas-empresas?utm_source=Twitter&utm_medium=Social&utm_campaign=WORK_TOGETHER&utm_content=Post249","display_url":"ricoh.es/noticias-event…","indices":[224,247]}]	¿Continuará el #teletrabajo tras la pandemia? 💻 Nuestro último informe revela que el 67% de los empleados confía en que su empresa estará más abierta al #trabajoflexible después de que se alivien las restricciones. Léelo en https://t.co/qo7195p6DI #WorkTogetherAnywhere https://t.co/MlRrbUFZox	3581.0	RT @ricohspain: ¿Continuará el #teletrabajo tras la pandemia? 💻 Nuestro último informe revela que el 67% de los empleados confía en que su…	391.0	True	full
1848542	1848542	604895a1eb000b0038d8232d	2021-03-10 09:47:07	[]	[]	Wed Mar 10 01:30:00 +0000 2021	[]	[{"url":"https://t.co/S5Uj3Jtzgt","expanded_url":"https://www.mrctv.org/blog/ny-gov-andrew-cuomos-pandemic-book-promotion-grinds-halt-over-nursing-home-deaths","display_url":"mrctv.org/blog/ny-gov-an…","indices":[195,218]}]	Andrew Cuomo's book bragging about his COVID-19 "leadership" will stop being printed or promoted. The publishing company said this decision was directly related to Cuomo's nursing home scandal. https://t.co/S5Uj3Jtzgt	78550.0	RT @mrctv: Andrew Cuomo's book bragging about his COVID-19 "leadership" will stop being printed or promoted. The publishing company said t…	768.0	True	full
1848543	1848543	604895a1eb000b0038d8233b	2021-03-10 09:47:07	[]	[]	Wed Mar 10 09:41:12 +0000 2021	[]	[{"url":"https://t.co/Z46m4sxpS9","expanded_url":"https://action4equalityscotland.blogspot.com/2021/03/scunnered-snp-supporters.html","display_url":"action4equalityscotland.blogspot.com/2021/03/scunne…","indices":[252,275]}]	While I was out for a walk last week I met a friend who works in the hospitality industry. He's totally scunnered about treatment of the his industry during Covid and said he won't be voting for the SNP in May's election for the Scottish Parliament. https://t.co/Z46m4sxpS9 https://t.co/USrrWjlc3m	1074.0	RT @Mark1957: While I was out for a walk last week I met a friend who works in the hospitality industry. He's totally scunnered about trea…	548.0	True	full
1848544	1848544	604895a1eb000b0038d82341	2021-03-10 09:47:07	[{"text":"BSW21","indices":[175,181]},{"text":"BritishScienceWeek","indices":[182,201]}]	[{"url":"https://t.co/NQrvrEOrlt","expanded_url":"https://www.britishscienceweek.org/","display_url":"britishscienceweek.org","indices":[235,258]}]		[]	[]			BRITISH SCIENCE WEEK - Has your child been inspired by recent events? From the Covid-19 vaccine to the landing of N… https://t.co/Iig50pcyxG	1666.0	True	full
1848545	1848545	604895a1eb000b0038d8234d	2021-03-10 09:47:08	[]	[]	Wed Mar 10 09:42:58 +0000 2021	[]	[{"url":"https://t.co/HR76WAPs7i","expanded_url":"https://bit.ly/2OFbdca","display_url":"bit.ly/2OFbdca","indices":[167,190]}]	EDITORIAL: A ficha moral de Lula é suja. Seu retorno à ribalta eleitoral atira o País num turbilhão de incertezas, em meio a uma pandemia e ao desgoverno de Bolsonaro https://t.co/HR76WAPs7i https://t.co/KkU6a4gdQT	7018685.0	RT @Estadao: EDITORIAL: A ficha moral de Lula é suja. Seu retorno à ribalta eleitoral atira o País num turbilhão de incertezas, em meio a u…	72.0	True	full
1848546	1848546	604895a1eb000b0038d82357	2021-03-10 09:47:08	[]	[]	Wed Mar 10 09:32:06 +0000 2021	[]	[{"url":"https://t.co/cSTmcweiUz","expanded_url":"http://bit.ly/3ckcaim","display_url":"bit.ly/3ckcaim","indices":[246,269]}]	Yesterday we joined @DrAlexGeorge, @educationgovuk, and a range of experts for the first meeting of the Mental Health in Education Action Group. Together we'll focus on improving mental health in schools, colleges, and universities. Read more 👉 https://t.co/cSTmcweiUz	40859.0	RT @Place2Be: Yesterday we joined @DrAlexGeorge, @educationgovuk, and a range of experts for the first meeting of the Mental Health in Educ…	227016.0	True	full
1848547	1848547	604895a1eb000b0038d8235f	2021-03-10 09:47:08	[]	[]	Wed Mar 10 07:12:34 +0000 2021	[]	[{"url":"https://t.co/ofIqwAXU7M","expanded_url":"http://news.sky.com/story/covid-19-test-and-trace-boss-defends-16337bn-pound-service-12241448","display_url":"news.sky.com/story/covid-19…","indices":[257,280]}]	Test &amp; Trace boss Dido Harding defends 'essential' £37bn service after Commons spending watchdog concluded Test &amp; Trace can’t show it has made measurable difference to the Covid pandemic despite being allocated “unimaginable” sums of public money https://t.co/ofIqwAXU7M	331740.0	RT @BethRigby: Test &amp; Trace boss Dido Harding defends 'essential' £37bn service after Commons spending watchdog concluded Test &amp; Trace can’…	2923.0	True	full
1848548	1848548	604895a1eb000b0038d82363	2021-03-10 09:47:08	[]	[]	Wed Mar 10 09:29:02 +0000 2021	[{"text":"BBCBreakfast","indices":[162,175]}]	[{"url":"https://t.co/jbllbG4amu","expanded_url":"https://twitter.com/peterstefanovi2/status/1369577595914817537","display_url":"twitter.com/peterstefanovi…","indices":[280,303]}]	“We are living through a period where the entire public sector have got freezes on pay” says Grant Shapps justifying a derisory real terms pay cut for nurses #BBCBreakfast fail to point out public sector pay has been frozen for practically a decade under Conservative Gov’ts! https://t.co/jbllbG4amu	183212.0	RT @PeterStefanovi2: “We are living through a period where the entire public sector have got freezes on pay” says Grant Shapps justifying…	4031.0	True	full
1848549	1848549	604895a1eb000b0038d82377	2021-03-10 09:47:08	[]	[]	Wed Mar 10 09:08:17 +0000 2021	[]	[{"url":"https://t.co/iY1w0eEj06","expanded_url":"https://www.rcog.org.uk/en/guidelines-research-services/coronavirus-covid-19-pregnancy-and-womens-health/","display_url":"rcog.org.uk/en/guidelines-…","indices":[157,180]}]	Keep checking our COVID-19 pregnancy and women’s health hub for all the latest information including up-to-date Q&amp;As on COVID-19 vaccines and pregnancy: https://t.co/iY1w0eEj06 (2/2)	39177.0	RT @RCObsGyn: Keep checking our COVID-19 pregnancy and women’s health hub for all the latest information including up-to-date Q&amp;As on COVID…	302.0	True	full
1848550	1848550	604895a1eb000b0038d8237d	2021-03-10 09:47:08	[]	[]	Sun Mar 07 19:27:56 +0000 2021	[{"text":"GuineaEcuatorial","indices":[39,56]}]	[{"url":"https://t.co/ibJ76onaYp","expanded_url":"https://twitter.com/DiarioRombe/status/1368636985204740099","display_url":"twitter.com/DiarioRombe/st…","indices":[174,197]}]	The biggest accident in the history of #GuineaEcuatorial in which there would be more than 400 injured and several dead, all of them, soldiers and their respective families. https://t.co/ibJ76onaYp	1622.0	RT @stylian65: The biggest accident in the history of #GuineaEcuatorial in which there would be more than 400 injured and several dead, all…	1352.0	True	full
1848551	1848551	604895a2eb000b0038d82395	2021-03-10 09:47:08	[]	[]	Wed Mar 10 08:26:55 +0000 2021	[]	[{"url":"https://t.co/iO4Iq9fgWq","expanded_url":"https://www.eldiario.es/madrid/sanitarios-madrid-huelga-indefinida-centros-salud-no-trabajar-condiciones_1_7290520.html","display_url":"eldiario.es/madrid/sanitar…","indices":[146,169]}]	Ni una pandemia ha sido capaz de desviar al PP de su hoja de ruta de desmantelar la Atención Primaria. Abandono, maltrato y promesas incumplidas. https://t.co/iO4Iq9fgWq	69970.0	RT @Monica_Garcia_G: Ni una pandemia ha sido capaz de desviar al PP de su hoja de ruta de desmantelar la Atención Primaria. Abandono, maltr…	7.0	True	full
1848552	1848552	604895a2eb000b0038d82399	2021-03-10 09:47:08	[]	[]	Wed Mar 10 03:02:46 +0000 2021	[]	[{"url":"https://t.co/eVmmAq98WC","expanded_url":"https://www.msnbc.com/opinion/year-covid-requires-new-investment-america-s-health-care-workers-n1259320","display_url":"msnbc.com/opinion/year-c…","indices":[226,249]}]	Compelling Post - A year of Covid requires new investment in America's health care workers @DrAyanaJordan @drjessigold @PsyVIDAS201718 @MDSantopietro @DrvanTilburg @TemmeMeil @UjjRam @RobinCogan @AtulGroverMD @HarvardChanDean https://t.co/eVmmAq98WC via @MSNBC	9286.0	RT @JudgeWren: Compelling Post - A year of Covid requires new investment in America's health care workers @DrAyanaJordan @drjessigold @PsyV…	2853.0	True	full
1848553	1848553	604895a2eb000b0038d823a1	2021-03-10 09:47:08	[]	[{"url":"https://t.co/e6mK37x9qf","expanded_url":"https://www.rtve.es/n/2081117/","display_url":"rtve.es/n/2081117/","indices":[113,136]}]		[]	[]			El exceso de muertes un año después: ausencia de gripe, posible efecto cosecha y mortalidad más allá de la COVID… https://t.co/Ex7dvql1jY	550.0	True	full
1848554	1848554	604895a2eb000b0038d823a9	2021-03-10 09:47:09	[{"text":"LNG","indices":[32,36]},{"text":"earn","indices":[51,56]},{"text":"place","indices":[61,67]},{"text":"energy","indices":[75,82]},{"text":"carbon","indices":[105,112]},{"text":"cost","indices":[121,126]},{"text":"environmental","indices":[128,142]},{"text":"investment","indices":[143,154]},{"text":"gas","indices":[155,159]}]	[{"url":"https://t.co/sxbnc1JbQe","expanded_url":"https://tinyurl.com/4s747vrc","display_url":"tinyurl.com/4s747vrc","indices":[172,195]}]		[]	[]			.@WoodsideEnergy has said that #LNG would have to #earn its #place in the #energy mix by being both low #carbon an… https://t.co/OrH8fPUVVz	3604.0	True	full
1848555	1848555	604895a2eb000b0038d823b9	2021-03-10 09:47:09	[]	[]	Wed Mar 10 09:25:51 +0000 2021	[]	[{"url":"https://t.co/mjvPDGxve9","expanded_url":"https://www.conservativewoman.co.uk/masks-and-tests-the-sinister-mandatory-option-for-pupils/","display_url":"conservativewoman.co.uk/masks-and-test…","indices":[245,268]}]	Schools will become clinics, and teachers will become nurses; and having endured testing, our youngsters will go into classrooms masked-up and beaten down by a soulless set of rules - what next? Forced vaccine? ⁦@UsforThemUK⁩ ⁦@ChristineBrett8⁩ https://t.co/mjvPDGxve9	10847.0	RT @KathyConWom: Schools will become clinics, and teachers will become nurses; and having endured testing, our youngsters will go into clas…	611.0	True	full
1848556	1848556	604895a2eb000b0038d823bb	2021-03-10 09:47:09	[]	[]	Fri Mar 05 20:36:22 +0000 2021	[]	[{"url":"https://t.co/a3zvOWIjJY","expanded_url":"https://www.ft.com/content/0e63541a-8b6d-4bec-8b59-b391bf44a492","display_url":"ft.com/content/0e6354…","indices":[179,202]}]	The FT has now made this article FREE TO READ. Please share with anyone you think might be interested &gt;&gt;&gt; Inside the ‘Covid Triangle’: a catastrophe years in the making https://t.co/a3zvOWIjJY	29204.0	RT @AnjliRaval: The FT has now made this article FREE TO READ. Please share with anyone you think might be interested &gt;&gt;&gt; Inside the ‘Covid…	10746.0	True	full
1848557	1848557	604895a2eb000b0038d823cd	2021-03-10 09:47:09	[]	[]	Mon Mar 01 16:07:02 +0000 2021	[]	[{"url":"https://t.co/nkjD3vbGfM","expanded_url":"https://www.proamcommunity.com/formulario-ps4/","display_url":"proamcommunity.com/formulario-ps4/","indices":[72,95]},{"url":"https://t.co/8ctvK4mkZU","expanded_url":"https://www.proamcommunity.com/formulario-ps5/","display_url":"proamcommunity.com/formulario-ps5/","indices":[103,126]}]	📄 FORMULARIOS DE PRE-INSCRIPCIÓN PARA TORNEOS PS4/PS5 DE ABRIL! 🎮PS4: https://t.co/nkjD3vbGfM 🎮PS5: https://t.co/8ctvK4mkZU PRECIO DE INSCRIPCIÓN: 15€ 💵 PREMIO EN METÁLICO (Acorde n°equipos/impuestos/gestion web) + INFO DM 📩 RT ♻️	939.0	RT @proamcommunity: 📄 FORMULARIOS DE PRE-INSCRIPCIÓN PARA TORNEOS PS4/PS5 DE ABRIL! 🎮PS4: https://t.co/nkjD3vbGfM 🎮PS5: https://t.co/8ct…	266.0	True	full
1848558	1848558	604895a2eb000b0038d823d1	2021-03-10 09:47:09	[]	[]	Wed Mar 03 11:31:32 +0000 2021	[{"text":"SmartRegions","indices":[226,239]}]	[{"url":"https://t.co/kS16nDWTeV","expanded_url":"http://bit.ly/307aZgFbi","display_url":"bit.ly/307aZgFbi","indices":[201,224]}]	This is Europe’s first cross-border mobile hospital. Here, isolated communities on both sides of the Pyrenees can receive emergency medical care, PCR tests and even COVID-19 vaccinations. Watch more: https://t.co/kS16nDWTeV #SmartRegions w/ @EUinmyRegion https://t.co/XiY6PSq0DR	455210.0	RT @euronews: This is Europe’s first cross-border mobile hospital. Here, isolated communities on both sides of the Pyrenees can receive eme…	488.0	True	full
1848559	1848559	604895a2eb000b0038d823d9	2021-03-10 09:47:09	[]	[]	Wed Mar 10 09:46:00 +0000 2021	[]	[{"url":"https://t.co/xb7Y6RkAhC","expanded_url":"https://www.francetvinfo.fr/replay-radio/8h30-fauvelle-dely/projets-de-vaccin-francais-contre-le-coronavirus-concerts-tests-le-8h30franceinfo-de-gilles-bloch_4308845.html","display_url":"francetvinfo.fr/replay-radio/8…","indices":[106,129]}]	Projets de vaccin français contre le coronavirus, concerts tests... Le "8h30 franceinfo" de Gilles Bloch https://t.co/xb7Y6RkAhC https://t.co/Qwfhfjmloj	1822344.0	RT @franceinfo: Projets de vaccin français contre le coronavirus, concerts tests... Le "8h30 franceinfo" de Gilles Bloch https://t.co/xb7Y…	5.0	True	full
1848560	1848560	604895a2eb000b0038d823e3	2021-03-10 09:47:09	[]	[]	Wed Mar 10 08:37:37 +0000 2021	[{"text":"ESLProLeague","indices":[21,34]}]	[{"url":"https://t.co/H9JEHt8NBT","expanded_url":"http://twitch.tv/esl_csgo_es","display_url":"twitch.tv/esl_csgo_es","indices":[86,109]}]	¡Cuidado que hoy hay #ESLProLeague! Sigue los partidos en directo en nuestro canal 📺 https://t.co/H9JEHt8NBT con @Muito @aer0z @dauchvid @x9nium @The_real_feR 🔥 💥 12:00 @Renegades 🆚 @OGesports 💥 15:30 @heroicgg 🆚 @FPX_Esports 💥 19:00 @BIGCLANgg 🆚 @Complexity https://t.co/ld9Ba0i6qj	93303.0	RT @ESLspain: ¡Cuidado que hoy hay #ESLProLeague! Sigue los partidos en directo en nuestro canal 📺 https://t.co/H9JEHt8NBT con @Muito @aer…	6843.0	True	full
1848561	1848561	604895a2eb000b0038d823e5	2021-03-10 09:47:09	[]	[]	Wed Mar 10 00:36:55 +0000 2021	[]	[{"url":"https://t.co/kPDnxUbPwY","expanded_url":"https://www.abc.net.au/news/2018-07-30/asylum-seeker-hamid-khazaei-coronial-inquest-death-preventable/10050512","display_url":"abc.net.au/news/2018-07-3…","indices":[255,278]}]	With news Health Minister Greg Hunt is in hospital being treated for a leg infection, I can’t help thinking of refugee Hamid Khazaei who died in detention on Manus for the same thing. The Aust govt failed to give him the medical care he needed so he died https://t.co/kPDnxUbPwY	171990.0	RT @sarahinthesen8: With news Health Minister Greg Hunt is in hospital being treated for a leg infection, I can’t help thinking of refugee…	437.0	True	full
1848562	1848562	604895a3eb000b0038d82405	2021-03-10 09:47:10	[]	[]	Wed Mar 10 06:05:47 +0000 2021	[]	[{"url":"https://t.co/leE4lFctya","expanded_url":"https://www.nytimes.com/2021/03/09/world/asia/myanmar-military-tatmadaw-violence.html?campaign_id=2&emc=edit_th_20210309&instance_id=27866&nl=todaysheadlines&regi_id=13104264&segment_id=53056&user_id=eca151fc9e9eb2b63a89b65d68235d07","display_url":"nytimes.com/2021/03/09/wor…","indices":[253,276]}]	"The military and its brutal practices are an omnipresent fear in Myanmar....As security forces gun down peaceful protesters on city streets, the violence that is commonplace in the countryside" reminds us "of the military’s long legacy of atrocities." https://t.co/leE4lFctya https://t.co/N5Iqk5O72n	436803.0	RT @KenRoth: "The military and its brutal practices are an omnipresent fear in Myanmar....As security forces gun down peaceful protesters o…	2.0	True	full
1848563	1848563	604895a3eb000b0038d82411	2021-03-10 09:47:10	[]	[]	Tue Mar 09 15:40:15 +0000 2021	[]	[{"url":"https://t.co/Pl0BbgZ4bF","expanded_url":"https://twitter.com/eldiarioes/status/1369282377030262787","display_url":"twitter.com/eldiarioes/sta…","indices":[197,220]}]	En los últimos días @PSOE ha votado más junto a PP, C’s y VOX que en toda la legislatura con sus socios. Si piensas como la extrema derecha y votas como la extrema derecha... ¿progresista, de qué? https://t.co/Pl0BbgZ4bF	34282.0	RT @SWRFernando: En los últimos días @PSOE ha votado más junto a PP, C’s y VOX que en toda la legislatura con sus socios. Si piensas como l…	371.0	True	full
1848564	1848564	604895a3eb000b0038d82413	2021-03-10 09:47:10	[]	[{"url":"https://t.co/Dgx4K55DSJ","expanded_url":"https://mynewsify.com/australia-joined-the-list-of-countries-defeating-coronavirus-has-not-reported-a-single-case-in-the-last-10-days/","display_url":"mynewsify.com/australia-join…","indices":[129,152]}]		[]	[]			@TheRickyDavila Australia joined the list of countries defeating coronavirus, has not reported a single case in the… https://t.co/7yj6Pjio2B	26.0	True	full
1848565	1848565	604895a3eb000b0038d82415	2021-03-10 09:47:10	[]	[]	Thu Feb 25 07:24:24 +0000 2021	[{"text":"RadioChinar","indices":[19,31]},{"text":"Kashmir","indices":[73,81]},{"text":"rocking","indices":[139,147]},{"text":"Kashmir","indices":[165,173]}]	[{"url":"https://t.co/K6eXwfvEYt","expanded_url":"https://youtube.com/channel/UCHI0Ha_2P0hvsmG3lC_CVGQ","display_url":"youtube.com/channel/UCHI0H…","indices":[217,240]},{"url":"https://t.co/3dl9hjAX5G","expanded_url":"https://facebook.com/radiochinar90.4","display_url":"facebook.com/radiochinar90.4","indices":[252,275]}]	First of its kind, #RadioChinar 90.4 FM is lighting up the entire north #Kashmir with its one of a kind RJ Xeus. Stay tuned to the only #rocking radio station of #Kashmir, Radio Chinar 90.4 FM Follow us @YouTube https://t.co/K6eXwfvEYt @Facebook https://t.co/3dl9hjAX5G https://t.co/XVEchljs2O	3855.0	RT @RadioChinarFM: First of its kind, #RadioChinar 90.4 FM is lighting up the entire north #Kashmir with its one of a kind RJ Xeus. Stay…	3.0	True	full
1848566	1848566	604895a3eb000b0038d82425	2021-03-10 09:47:10	[]	[]	Sat Feb 27 14:35:11 +0000 2021	[{"text":"KYFI","indices":[181,186]},{"text":"Airdrop","indices":[187,195]},{"text":"Bitcoin","indices":[196,204]}]	[{"url":"https://t.co/6d25SUhP9k","expanded_url":"http://t.me/KYFI_Airdrop_bot","display_url":"t.me/KYFI_Airdrop_b…","indices":[156,179]}]	KYFI Airdrop ⭐️ 1 KYFI = 300 USD 🔸 For Completing the tasks - Get 0.1 KYFI ($30) 👫 For Each Valid Refer - Get 0.05 KYFI ($15) Start Bot For Join Airdrop: https://t.co/6d25SUhP9k #KYFI #Airdrop #Bitcoin https://t.co/Zzfj6lUS4W	20573.0	RT @Money_earn_Fi: KYFI Airdrop ⭐️ 1 KYFI = 300 USD 🔸 For Completing the tasks - Get 0.1 KYFI ($30) 👫 For Each Valid Refer - Get 0.05 KYFI…	0.0	True	full
1848567	1848567	604895a3eb000b0038d8242f	2021-03-10 09:47:10	[]	[]	Tue Mar 09 01:04:05 +0000 2021	[]	[{"url":"https://t.co/xq5buce6yN","expanded_url":"https://twitter.com/ProkopDani/status/1368615429493694470","display_url":"twitter.com/ProkopDani/sta…","indices":[272,295]}]	To be clear, I did not write this headline. Nor was I involved in any process of its creation. It’s misleading, crass and racist, and falls short of any journalistic standard I set for myself. I’m not sure who did, but it’s frustrating to have my byline attached to it. https://t.co/xq5buce6yN	1221.0	RT @kyleoftheland: To be clear, I did not write this headline. Nor was I involved in any process of its creation. It’s misleading, crass a…	1843.0	True	full
1848568	1848568	604895a4eb000b0038d8245d	2021-03-10 09:47:11	[]	[]	Tue Mar 09 12:58:07 +0000 2021	[{"text":"podcast","indices":[132,140]}]	[{"url":"https://t.co/1E27lju6ch","expanded_url":"https://sptfy.com/mnPQ","display_url":"sptfy.com/mnPQ","indices":[242,265]}]	What does the future of IT hold? Laura Casci of @BJSSLtd offers her thoughts on the latest episode of our Talking with Tech Leaders #podcast – chatting about automation, the pandemic, her unconventional career path and loads more. Listen at: https://t.co/1E27lju6ch https://t.co/NKc3LgYa5J	1663.0	RT @BeITResourcing: What does the future of IT hold? Laura Casci of @BJSSLtd offers her thoughts on the latest episode of our Talking with…	178.0	True	full
1848569	1848569	604895a4eb000b0038d82481	2021-03-10 09:47:11	[{"text":"AI","indices":[91,94]},{"text":"AIforGood","indices":[138,148]},{"text":"TeamEricsson","indices":[149,162]}]	[{"url":"https://t.co/OnZhzEsHVU","expanded_url":"https://t.eric.sn/3cjVNT6","display_url":"t.eric.sn/3cjVNT6","indices":[163,186]}]		[]	[]			Great when technology leadership can be put to good use! See how we are testing the use of #AI to improve the COVID… https://t.co/wEaegMPUBl	3.0	True	full
1848570	1848570	604895a4eb000b0038d8248d	2021-03-10 09:47:11	[]	[]	Wed Mar 10 09:45:06 +0000 2021	[]	[{"url":"https://t.co/Jpffsw5Fug","expanded_url":"https://cnn.it/3cm7kkE","display_url":"cnn.it/3cm7kkE","indices":[238,261]}]	"President Biden plans to use the $1.9 trillion Covid-19 relief bill expected to pass Congress on Wednesday as a platform for a generational transformation of the economy to benefit the least well-off Americans." Analysis by @StCollinson https://t.co/Jpffsw5Fug	53170634.0	RT @CNN: "President Biden plans to use the $1.9 trillion Covid-19 relief bill expected to pass Congress on Wednesday as a platform for a ge…	126.0	True	full
1848571	1848571	604895a4eb000b0038d82493	2021-03-10 09:47:11	[]	[]	Wed Mar 10 00:58:15 +0000 2021	[]	[{"url":"https://t.co/JDAe0sar89","expanded_url":"https://bloom.bg/2OgeFdD","display_url":"bloom.bg/2OgeFdD","indices":[135,158]}]	Clubhouse is banned in China, but its clones are not. We got Clubhorse, Clubchat, Clubtalk, and more. I spent some time on one of them https://t.co/JDAe0sar89 https://t.co/ZRJsOFWN9M	7872.0	RT @pingroma: Clubhouse is banned in China, but its clones are not. We got Clubhorse, Clubchat, Clubtalk, and more. I spent some time on on…	18553.0	True	full
1848572	1848572	604895a5eb000b0038d824b3	2021-03-10 09:47:11	[]	[]	Wed Mar 10 09:34:40 +0000 2021	[]	[{"url":"https://t.co/LzGDXEeEe9","expanded_url":"https://kingshirtstore.com/?post_type=product&p=542902","display_url":"kingshirtstore.com/?post_type=pro…","indices":[234,257]}]	At the My Train Of Thought Derailed There Were No Survivors Hot shirt . moreover I will buy this start of last year, when Covid took hold of the world, fashion was finally forced to address the ever-accelerating speed of its output. https://t.co/LzGDXEeEe9 https://t.co/8LTm6EjObL	0.0	RT @darkness_tee: At the My Train Of Thought Derailed There Were No Survivors Hot shirt . moreover I will buy this start of last year, when…	0.0	True	full
1848573	1848573	604895a5eb000b0038d824c1	2021-03-10 09:47:12	[]	[]	Wed Mar 10 08:19:40 +0000 2021	[{"text":"Omowestunisexstore","indices":[79,98]}]	[{"url":"https://t.co/8X2etxZhyY","expanded_url":"http://Wa.me/2347069542188","display_url":"Wa.me/2347069542188","indices":[150,173]}]	Help me Retweet my market to my customer on your TL, and come Patronize me 🙏🙏🙏 #Omowestunisexstore Frame1 20,000 Frame2&amp;3 15,000 Frame4 37,000 https://t.co/8X2etxZhyY Nationwide Delivery 🚚🚚 Location: Ibadan Always available at your doorstep 🙏🙏🙏 @RadioPaparazi https://t.co/1n31Py7Gzl	11559.0	RT @Omo_West12: Help me Retweet my market to my customer on your TL, and come Patronize me 🙏🙏🙏 #Omowestunisexstore Frame1 20,000 Frame2&amp;3…	12800.0	True	full
[truncated: 131,425 more rows]
