# Supplementary material for: Low credibility URL sharing on Twitter during reporting linking rare blood clots with the Oxford/AstraZeneca COVID-19 vaccine
Source: PLoS One. 2024 Jan 19;19(1):e0296444. doi: 10.1371/journal.pone.0296444 (PMC10798519; doi:10.1371/journal.pone.0296444)
Supplement: S16 File — (CSV) [file pone.0296444.s018.csv]

	Unnamed: 0	_id	created_at	extended_tweet.entities.hashtags	URL	retweeted_status.created_at	retweeted_status.extended_tweet.entities.hashtags	RTURL	retweeted_status.extended_tweet.full_text	retweeted_status.user.followers_count	text	user.followers_count	indicator	origin
1980000	1980000	6048e726eb000b0038f303f5	2021-03-10 15:33:35	[]	[]	Wed Mar 10 14:44:40 +0000 2021	[]	[{"url":"https://t.co/HtH4gmgtIR","expanded_url":"http://research.carleton.ca/story/welcome-to-the-darkside-canada-foundation-for-innovation-funding-enables-upgrades-to-carleton-led-projects-in-the-search-for-dark-matter","display_url":"research.carleton.ca/story/welcome-…","indices":[256,279]}]	DEAP-3600 is a @Carleton_U-led international research collaboration seeking signs of dark matter. Already the most sensitive experiment of its kind in the world, $7M in new @InnovationCA funding will take it to the next level. Enter DarkSide-20K. Read: https://t.co/HtH4gmgtIR https://t.co/xgNnbeLkyV	2511.0	RT @CarletonScience: DEAP-3600 is a @Carleton_U-led international research collaboration seeking signs of dark matter. Already the most sen…	1339.0	True	full
1980001	1980001	6048e727eb000b0038f30435	2021-03-10 15:33:35	[]	[{"url":"https://t.co/rFTy60MFwc","expanded_url":"http://www.radio41.com.uy/index.php/programacion/sociedad/item/9545-coronavirus-en-san-jose-hay-5-internados-y-269-casos-activos","display_url":"radio41.com.uy/index.php/prog…","indices":[149,172]}]		[]	[]			Coronavirus en San José: hay 5 internados y 269 casos activos Este martes en el departamento se registraron 29 cas… https://t.co/X6qf30YtwV	165.0	True	full
1980002	1980002	6048e727eb000b0038f30439	2021-03-10 15:33:36	[]	[]	Wed Mar 10 15:32:56 +0000 2021	[{"text":"Baekhyun","indices":[7,16]}]	[{"url":"https://t.co/727pHcF2e7","expanded_url":"https://twitter.com/b_hundred_hyun/status/1369671248783937543","display_url":"twitter.com/b_hundred_hyun…","indices":[220,243]}]	210311 #Baekhyun twitter update Baekhyun : The song also is just basically made for me... guys... dont be too shocked.... its the start of 30s baekhyun *he always told us to expect more of him when he reached 30😳😳😳😳😳 https://t.co/727pHcF2e7	24275.0	RT @wendysunbae: 210311 #Baekhyun twitter update Baekhyun : The song also is just basically made for me... guys... dont be too shocked....…	3631.0	True	full
1980003	1980003	6048e727eb000b0038f30453	2021-03-10 15:33:36	[]	[]	Tue Mar 09 21:15:00 +0000 2021	[{"text":"BlogCBA","indices":[187,195]},{"text":"MiedoyAsco","indices":[196,207]},{"text":"NuevaNormalidad","indices":[208,224]}]	[{"url":"https://t.co/UA8TdyaDEx","expanded_url":"https://www.circulobellasartes.com/blog/miedo-asco-nueva-normalidad/","display_url":"circulobellasartes.com/blog/miedo-asc…","indices":[226,249]}]	"La crisis del coronavirus ha mostrado claramente la tendencia de la pérdida de soberanía estatal frente a las grandes empresas que ya venía enseñando la crisis del clima." @helenagirre_ #BlogCBA #MiedoyAsco #NuevaNormalidad https://t.co/UA8TdyaDEx	204077.0	RT @cbamadrid: "La crisis del coronavirus ha mostrado claramente la tendencia de la pérdida de soberanía estatal frente a las grandes empre…	55.0	True	full
1980004	1980004	6048e727eb000b0038f30459	2021-03-10 15:33:36	[{"text":"AvGeek","indices":[191,198]},{"text":"ADSB","indices":[199,204]}]	[{"url":"https://t.co/9rVzBSBEBb","expanded_url":"https://globe.adsbexchange.com/?icao=AE1E70&zoom=10","display_url":"globe.adsbexchange.com/?icao=AE1E70&z…","indices":[205,228]}]		[]	[]			MULTI ADSBX MANOEUVRING ALERT : At time Wed Mar 10 15:09:57 2021 # was likely to be manoeuvring at FL103 4nm from N… https://t.co/9ckOQFPirg	1138.0	True	full
1980005	1980005	6048e727eb000b0038f3045d	2021-03-10 15:33:36	[]	[]	Wed Mar 10 15:31:54 +0000 2021	[{"text":"COVID19","indices":[67,75]},{"text":"coronavirus","indices":[170,182]}]	[{"url":"https://t.co/hMRAh7XO2X","expanded_url":"https://fcld.ly/rc9p28l","display_url":"fcld.ly/rc9p28l","indices":[247,270]}]	A new @SciImmunology study of 471 patients with a wide spectrum of #COVID19 reveals key inflammatory and thrombotic factors that characterize severe disease. Led by a UK #coronavirus consortium, including @ImperialNHLI, @EdinUni_MeetCIR, @LivUni: https://t.co/hMRAh7XO2X https://t.co/KD8YJeR2NO	2097428.0	RT @ScienceMagazine: A new @SciImmunology study of 471 patients with a wide spectrum of #COVID19 reveals key inflammatory and thrombotic fa…	347.0	True	full
1980006	1980006	6048e727eb000b0038f30465	2021-03-10 15:33:36	[]	[]	Thu Mar 04 16:48:06 +0000 2021	[]	[{"url":"https://t.co/E5QB41cRtj","expanded_url":"https://twitter.com/GobiernoJalisco/status/1366403080988762114","display_url":"twitter.com/GobiernoJalisc…","indices":[174,197]}]	Con el plan Jalisco ante la Pandemia saldremos adelante en esta situación; sigamos siendo responsables de cuidarnos y observar los protocolos de sanidad. ¡Lo vamos a lograr! https://t.co/E5QB41cRtj	11469.0	RT @MirzaFloresG: Con el plan Jalisco ante la Pandemia saldremos adelante en esta situación; sigamos siendo responsables de cuidarnos y obs…	14.0	True	full
1980007	1980007	6048e728eb000b0038f30477	2021-03-10 15:33:36	[]	[]	Wed Mar 10 15:30:00 +0000 2021	[{"text":"Deportes","indices":[3,12]}]	[{"url":"https://t.co/WZGJ2ep8rJ","expanded_url":"https://bit.ly/3bx8WZR","display_url":"bit.ly/3bx8WZR","indices":[177,200]}]	♟️ #Deportes | Esta es una de las disciplinas deportivas que más actividad han tenido en medio de la pandemia del Covid-19 gracias a los eventos virtuales que se han realizado https://t.co/WZGJ2ep8rJ	27510.0	RT @SOLTOLUCA: ♟️ #Deportes | Esta es una de las disciplinas deportivas que más actividad han tenido en medio de la pandemia del Covid-19 g…	596.0	True	full
1980008	1980008	6048e728eb000b0038f30479	2021-03-10 15:33:36	[]	[]	Wed Mar 10 15:27:01 +0000 2021	[{"text":"10Mar","indices":[0,6]},{"text":"FuerzaProductiva","indices":[33,50]}]	[{"url":"https://t.co/I9Ox8DHugR","expanded_url":"https://twitter.com/meneses_morena/status/1369636630110298112","display_url":"twitter.com/meneses_morena…","indices":[212,235]}]	#10Mar 🇻🇪📢 ¡ETIQUETA DEL DÍA! ⏩ #FuerzaProductiva 💐@meneses_morena ♥️@MSVEnLinea 🌻 @Luis60920697 💖@Carmeli39225706 💝@Ysmelis4 💗@NicolasMaduro 🍒 💙 @jorgerpsuv 💜@Luzluz100380 🌟 @CarnetDLaPatria 💋@jorgerpsuv https://t.co/I9Ox8DHugR	126.0	RT @Carmeli39225706: #10Mar 🇻🇪📢 ¡ETIQUETA DEL DÍA! ⏩ #FuerzaProductiva 💐@meneses_morena ♥️@MSVEnLinea 🌻 @Luis60920697 💖@Carmeli39225706…	947.0	True	full
1980009	1980009	6048e728eb000b0038f30481	2021-03-10 15:33:36	[]	[{"url":"https://t.co/vPg7MFlS2p","expanded_url":"https://audiomack.com/abayomiade89/song/abayomi-hapiness-is-free","display_url":"audiomack.com/abayomiade89/s…","indices":[221,244]}]		[]	[]			".... I see what you've done for me when I start to count my blessings I'm not where I wanna be, but I'm not where… https://t.co/6pKbHOPsYV	601.0	True	full
1980010	1980010	6048e728eb000b0038f30485	2021-03-10 15:33:36	[{"text":"OTC","indices":[195,199]},{"text":"OTCMarkets","indices":[200,211]},{"text":"OTCQB","indices":[212,218]},{"text":"Petrol","indices":[219,226]},{"text":"energy","indices":[227,234]}]	[{"url":"https://t.co/tcWMzFmSAi","expanded_url":"https://www.newsfilecorp.com/release/76595/Principal-Solars-New-Management-Announces-Strategic-Restructuring","display_url":"newsfilecorp.com/release/76595/…","indices":[157,180]}]		[]	[]			$PSWW Principal intends that its Board Approved second subsidiary (specific details TBD) will be co-managed with La… https://t.co/Z9bu1GENHc	69.0	True	full
1980011	1980011	6048e728eb000b0038f3048f	2021-03-10 15:33:37	[]	[]	Wed Mar 10 15:10:00 +0000 2021	[{"text":"LigaCanariaHD","indices":[51,65]}]	[{"url":"https://t.co/JTvrVRkbbt","expanded_url":"http://twitch.tv/ligacanaria","display_url":"twitch.tv/ligacanaria","indices":[125,148]}]	🔴 EN DIRECTO @DriDGG con Call of Duty: Warzone en #LigaCanariaHD Esta tarde, a las 15 horas, con @DriDGG Mano de OK En https://t.co/JTvrVRkbbt https://t.co/7rk1388yvI	2868.0	RT @LigaCanaria: 🔴 EN DIRECTO @DriDGG con Call of Duty: Warzone en #LigaCanariaHD Esta tarde, a las 15 horas, con @DriDGG Mano de OK…	355.0	True	full
1980012	1980012	6048e728eb000b0038f30493	2021-03-10 15:33:37	[]	[]	Wed Mar 10 01:40:00 +0000 2021	[{"text":"EspecialMippCI","indices":[0,15]}]	[{"url":"https://t.co/Dol2abqFcx","expanded_url":"https://bit.ly/2ZVeyGM","display_url":"bit.ly/2ZVeyGM","indices":[107,130]}]	#EspecialMippCI 🔎| Mercado negro de vacunas anti COVID-19, nueva amenaza para los seres humanos. Lea más ⏩ https://t.co/Dol2abqFcx https://t.co/OXbh23UySb	251608.0	RT @Mippcivzla: #EspecialMippCI 🔎| Mercado negro de vacunas anti COVID-19, nueva amenaza para los seres humanos. Lea más ⏩ https://t.co/Dol…	0.0	True	full
1980013	1980013	6048e728eb000b0038f304a9	2021-03-10 15:33:37	[]	[]	Wed Mar 10 01:48:49 +0000 2021	[]	[{"url":"https://t.co/BM1Wo62yux","expanded_url":"https://www.jpost.com/health-science/pfizerbiontech-covid-19-vaccine-neutralizes-brazil-variant-in-lab-study-661375","display_url":"jpost.com/health-science…","indices":[251,274]}]	Frente a la amenaza de nuevas variantes de Covid 19 en Brasil, Uruguay tiene las mejores armas a disposición. Si tenés padres, o abuelos, mayores a 60, es tu responsabilidad como hijo o nieto llevarlos a vacunarse. Con la vacuna están salvando vidas. https://t.co/BM1Wo62yux	252.0	RT @UrielLander: Frente a la amenaza de nuevas variantes de Covid 19 en Brasil, Uruguay tiene las mejores armas a disposición. Si tenés pad…	295.0	True	full
1980014	1980014	6048e729eb000b0038f304d9	2021-03-10 15:33:37	[{"text":"payments","indices":[268,277]}]	[{"url":"https://t.co/dZzkN5uU10","expanded_url":"https://bit.ly/300xYK9","display_url":"bit.ly/300xYK9","indices":[243,266]}]		[]	[]			-Easy to use with no complex set up -Shareable both online and offline -Great for customer experience -Covid saf… https://t.co/84KZnlNTVd	42.0	True	full
1980015	1980015	6048e729eb000b0038f304e1	2021-03-10 15:33:38	[{"text":"Chine","indices":[129,135]},{"text":"COVID19","indices":[158,166]},{"text":"Wuhan","indices":[169,175]},{"text":"Chernobyl","indices":[179,189]},{"text":"Fukushima","indices":[216,226]},{"text":"Nucléaire","indices":[227,237]}]	[{"url":"https://t.co/6GuUa5fjCj","expanded_url":"https://www.lepoint.fr/monde/zero-mort-aucun-cancer-le-vrai-bilan-de-l-accident-nucleaire-de-fukushima-10-03-2021-2417139_24.php#xtor=CS2-239","display_url":"lepoint.fr/monde/zero-mor…","indices":[239,262]}]		[]	[]			A entendre les résultats négatifs de problème du à l'explosion de la centrale nucléaire de Fukushima au Japon, on s… https://t.co/T7TY22U2XV	1.0	True	full
1980016	1980016	6048e729eb000b0038f304fd	2021-03-10 15:33:38	[]	[]	Wed Mar 10 09:00:10 +0000 2021	[]	[{"url":"https://t.co/0wlRkUUgkt","expanded_url":"https://www.iges.com/corona/#attr_iitem5525","display_url":"iges.com/corona/#attr_i…","indices":[132,155]}]	Die Verteilung der Todeszahlen verdeutlicht einmal mehr, wie sehr die Politik des „Lockdowns zum Schutz der Alten“ gescheitert ist. https://t.co/0wlRkUUgkt https://t.co/DvxON0uHVz	1253.0	RT @unterhuber: Die Verteilung der Todeszahlen verdeutlicht einmal mehr, wie sehr die Politik des „Lockdowns zum Schutz der Alten“ gescheit…	93.0	True	full
1980017	1980017	6048e729eb000b0038f304ff	2021-03-10 15:33:38	[{"text":"Warcraft","indices":[152,161]},{"text":"warcraft3","indices":[162,172]}]	[{"url":"https://t.co/yoiTwrvRzN","expanded_url":"https://www.youtube.com/artofwarcraft","display_url":"youtube.com/artofwarcraft","indices":[105,128]}]		[]	[]			Funny Moments S2 #3 🤡🤖 📅 Next Friday 12.03 🇪🇺 15:00 CET | 🇷🇺 17:00 MSK | 🇺🇸 9 AM EST 🔴Live premiere on… https://t.co/9QAGhEBfxO	329.0	True	full
1980018	1980018	6048e72aeb000b0038f30511	2021-03-10 15:33:38	[]	[]	Wed Mar 10 15:02:01 +0000 2021	[]	[{"url":"https://t.co/zdwYGQgeyz","expanded_url":"https://www.crowdjustice.com/case/nhs-fraud/","display_url":"crowdjustice.com/case/nhs-fraud/","indices":[262,285]}]	@Baddiel When a person was paralysed from neck down &amp; locked in would u expect NHS staff to alter health records &amp; forge signatures withhold &amp; destroy documents to evade paying for their care? A CCG board then cover it up w/help from staff at NHSE ? https://t.co/zdwYGQgeyz	2527.0	RT @MrPLC: @Baddiel When a person was paralysed from neck down &amp; locked in would u expect NHS staff to alter health records &amp; forge signatu…	1299.0	True	full
1980019	1980019	6048e72aeb000b0038f30533	2021-03-10 15:33:38	[{"text":"ProtectEveryone","indices":[208,224]}]	[{"url":"https://t.co/jQmzmMQCl9","expanded_url":"https://action.libertyhumanrights.org.uk/page/77270/action/1?ea.tracking.id=email-twitter","display_url":"action.libertyhumanrights.org.uk/page/77270/act…","indices":[232,255]}]		[]	[]			The Government’s pandemic response has left some people behind. It’s time for a fresh approach that prioritises sup… https://t.co/9jYb3XX0IC	4.0	True	full
1980020	1980020	6048e72aeb000b0038f30539	2021-03-10 15:33:38	[]	[]	Wed Mar 10 15:28:15 +0000 2021	[]	[{"url":"https://t.co/Px4bJx9O3R","expanded_url":"https://www.twitch.tv/aroyitt","display_url":"twitch.tv/aroyitt","indices":[119,142]}]	Jijiji en 15 minutillos hago directo porque mírame que guay que soy dibujo de pena pero no pierdo la sonrisa :DDDDDDD https://t.co/Px4bJx9O3R	307381.0	RT @aroiagarcia: Jijiji en 15 minutillos hago directo porque mírame que guay que soy dibujo de pena pero no pierdo la sonrisa :DDDDDDD htt…	2.0	True	full
1980021	1980021	6048e72aeb000b0038f30543	2021-03-10 15:33:39	[]	[]	Wed Mar 10 15:30:31 +0000 2021	[]	[{"url":"https://t.co/aXdu3XZOfF","expanded_url":"https://youtu.be/WzDTqGfyFB0","display_url":"youtu.be/WzDTqGfyFB0","indices":[133,156]}]	Persona 5 Royal Music: "Throw Away Your Mask" Composition/Arrangement: Shoji Meguro Lyrics: Lotus Juice | Vocals: Lyn Inaizumi Full: https://t.co/aXdu3XZOfF 1st boss theme most voted in the poll (210 votes) https://t.co/JaXlfwCTxx	19177.0	RT @Daily_Persona: Persona 5 Royal Music: "Throw Away Your Mask" Composition/Arrangement: Shoji Meguro Lyrics: Lotus Juice | Vocals: Lyn In…	458.0	True	full
1980022	1980022	6048e72beb000b0038f30567	2021-03-10 15:33:39	[]	[{"url":"https://t.co/amRuDZNRoX","expanded_url":"https://twitch.tv/sauceyxiii","display_url":"twitch.tv/sauceyxiii","indices":[121,144]}]		[]	[]			(Bong Rip for every Follow/Share) 420th Best Zombies Player in the World! OUTBREAK SPEEDRUNS! Dark Aether Camo Unlo… https://t.co/njoJDNwzHb	3.0	True	full
1980023	1980023	6048e72beb000b0038f3056d	2021-03-10 15:33:39	[]	[]	Wed Mar 10 13:46:21 +0000 2021	[{"text":"كورونا","indices":[18,25]},{"text":"السعودية","indices":[87,96]},{"text":"متى_تتوقع_نقدر_نسافر","indices":[175,196]},{"text":"إذا_فتحوا_السفر_هل_تسافر","indices":[222,247]}]	[{"url":"https://t.co/Q6Nze4qgbp","expanded_url":"https://twitter.com/fahad_alobailan/status/1264927592509059074","display_url":"twitter.com/fahad_alobaila…","indices":[277,300]}]	بعد عام على جائحة #كورونا دروس عظيمة عشناها جميعا وأهمها شعورنا وانتماءنا لبلد عظيم هي #السعودية 💚🇸🇦 وبحكم العمل في قطاع السفر والسياحة كان أكثر سؤال يتردد بداية الجائحة: ⭕️ #متى_تتوقع_نقدر_نسافر؟ واليوم وبعد سنة أصبح: #إذا_فتحوا_السفر_هل_تسافر؟ وللحديث عن ذلك ابقوا معي👇🏼 https://t.co/Q6Nze4qgbp	2741.0	RT @Fahad_AlObailan: بعد عام على جائحة #كورونا دروس عظيمة عشناها جميعا وأهمها شعورنا وانتماءنا لبلد عظيم هي #السعودية 💚🇸🇦 وبحكم العمل في ق…	389.0	True	full
1980024	1980024	6048e72beb000b0038f3056f	2021-03-10 15:33:39	[]	[]	Wed Mar 10 13:40:28 +0000 2021	[{"text":"NCPOL","indices":[154,160]},{"text":"NCGA","indices":[161,166]},{"text":"NCGOV","indices":[167,173]}]	[{"url":"https://t.co/FqmuA3MMW2","expanded_url":"https://www.ncleg.gov/Legislation/Bills/PendingGovernorSignature/2021","display_url":"ncleg.gov/Legislation/Bi…","indices":[130,153]}]	As of this morning, Gov. Cooper has not signed HB 196, the COVID-19 relief bill that passed unanimously in the General Assembly. https://t.co/FqmuA3MMW2 #NCPOL #NCGA #NCGOV	1845.0	RT @JonesandBlount: As of this morning, Gov. Cooper has not signed HB 196, the COVID-19 relief bill that passed unanimously in the General…	5670.0	True	full
1980025	1980025	6048e72beb000b0038f30597	2021-03-10 15:33:39	[]	[]	Wed Mar 10 15:00:01 +0000 2021	[{"text":"FuerzaProductiva","indices":[97,114]}]	[{"url":"https://t.co/SlstLJNlUx","expanded_url":"https://www.vtv.gob.ve/despliegan-jornada-vacunacion-distrito-capital/","display_url":"vtv.gob.ve/despliegan-jor…","indices":[116,139]}]	Despliegan Jornada de vacunación contra la COVID-19 en 46 áreas de salud del Distrito Capital #FuerzaProductiva https://t.co/SlstLJNlUx https://t.co/p0mWeZuv67	1812830.0	RT @VTVcanal8: Despliegan Jornada de vacunación contra la COVID-19 en 46 áreas de salud del Distrito Capital #FuerzaProductiva https://…	655.0	True	full
1980026	1980026	6048e72beb000b0038f305a3	2021-03-10 15:33:39	[]	[{"url":"https://t.co/B7Szwi5Vxb","expanded_url":"https://blog.workwithjameshicks.com/how-to-avoid-being-scammed-in-crypto-currency/","display_url":"blog.workwithjameshicks.com/how-to-avoid-b…","indices":[153,176]}]		[]	[]			Be sure your personal internet website marketing efforts are effective avoid the questionable solution its far bett… https://t.co/DdU8zjK3zW	11906.0	True	full
1980027	1980027	6048e72ceb000b0038f305c1	2021-03-10 15:33:40	[]	[]	Tue Mar 09 21:11:57 +0000 2021	[]	[{"url":"https://t.co/tdFTOLJPLT","expanded_url":"https://gofund.me/a4dfbf0f","display_url":"gofund.me/a4dfbf0f","indices":[174,197]}]	UPDATE: an early Uber investor @cyantist has started a @gofundme for Subhakar. She was appalled to learn Uber initially offered $20 &amp; ultimately $120 for his experience. https://t.co/tdFTOLJPLT	24063.0	RT @DionLimTV: UPDATE: an early Uber investor @cyantist has started a @gofundme for Subhakar. She was appalled to learn Uber initially offe…	1190.0	True	full
1980028	1980028	6048e72ceb000b0038f305cf	2021-03-10 15:33:40	[{"text":"jaykaycraftsdundee","indices":[103,122]},{"text":"shopsmall","indices":[123,133]},{"text":"etsyshop","indices":[154,163]}]	[{"url":"https://t.co/lVcR8bFCIL","expanded_url":"https://www.etsy.com/uk/listing/904456896/single-name-keyring-with-small-heart","display_url":"etsy.com/uk/listing/904…","indices":[0,23]}]		[]	[]			https://t.co/lVcR8bFCIL Any name with small heart keyring. The heart can be stitched in any colour.… https://t.co/4kq2P0VA67	13.0	True	full
1980029	1980029	6048e72ceb000b0038f305df	2021-03-10 15:33:40	[]	[]	Wed Mar 10 15:24:05 +0000 2021	[]	[{"url":"https://t.co/VInQFAL54y","expanded_url":"https://bit.ly/LibraryVaccineHelp","display_url":"bit.ly/LibraryVaccine…","indices":[192,215]}]	Anybody trying to safely operationalize anything involving human beings can tell you the pandemic is not over and is still killing people. Need help navigating the vaccine sign up process? https://t.co/VInQFAL54y	14292.0	RT @edrabinski: Anybody trying to safely operationalize anything involving human beings can tell you the pandemic is not over and is still…	1059.0	True	full
1980030	1980030	6048e72ceb000b0038f305f5	2021-03-10 15:33:40	[{"text":"GoGPTX","indices":[135,142]},{"text":"BoldestAndGRANDest","indices":[143,162]}]	[{"url":"https://t.co/AoU4GHswt1","expanded_url":"https://retailrestaurantfb.com/sprouts-farmers-market-plans-new-stores-with-new-format/#.YEjmo2qQP_o.twitter","display_url":"retailrestaurantfb.com/sprouts-farmer…","indices":[164,187]}]		[]	[]			Sprouts Farmers Market Plans New Stores with New Format - Retail and Restaurant Facility Business And 110 new job… https://t.co/6PynWcdT2x	1606.0	True	full
1980031	1980031	6048e72ceb000b0038f305f7	2021-03-10 15:33:40	[]	[]	Tue Mar 09 19:34:59 +0000 2021	[{"text":"zombie","indices":[150,157]},{"text":"apocalypse","indices":[158,169]},{"text":"survival","indices":[170,179]},{"text":"thriller","indices":[180,189]},{"text":"series","indices":[190,197]},{"text":"dystopian","indices":[198,208]},{"text":"mybookagents","indices":[209,222]},{"text":"IARTG","indices":[223,229]},{"text":"HorrorRTG","indices":[230,240]},{"text":"dystopian","indices":[241,25…	[{"url":"https://t.co/GFbJi1erp9","expanded_url":"http://rxe.me/YITYOS","display_url":"rxe.me/YITYOS","indices":[90,113]}]	The thing came tearing up the stairs, snapping its jaws and snarling like a feral dog... https://t.co/GFbJi1erp9 Stage 3 FREE on Kindle Unlimited! #zombie #apocalypse #survival #thriller #series #dystopian #mybookagents #IARTG #HorrorRTG #dystopian #horror #Stage3 https://t.co/Y6kBK4YtYE	68159.0	RT @PennilessScribe: The thing came tearing up the stairs, snapping its jaws and snarling like a feral dog... https://t.co/GFbJi1erp9 Sta…	124266.0	True	full
1980032	1980032	6048e72deb000b0038f30611	2021-03-10 15:33:41	[]	[]	Wed Mar 10 15:01:10 +0000 2021	[{"text":"퍼플키스","indices":[1,6]},{"text":"PURPLE_KISS","indices":[129,141]},{"text":"INTO_VIOLET","indices":[142,154]},{"text":"박지은","indices":[156,160]},{"text":"Park_Ji_Eun","indices":[161,173]},{"text":"Ponzona","indices":[174,182]}]	[{"url":"https://t.co/4TW3qyGvfQ","expanded_url":"https://youtu.be/_L_9vjPZ-8c","display_url":"youtu.be/_L_9vjPZ-8c","indices":[74,97]}]	[#퍼플키스] 1ST MINI ALBUM [INTO VIOLET] ▫ CONCEPT FILM ▫ ▪ PARK JI EUN ▪ ▫ https://t.co/4TW3qyGvfQ ▫ 🔳 2021.03.15 6PM RELEASE 🔳 #PURPLE_KISS #INTO_VIOLET #박지은 #Park_Ji_Eun #Ponzona https://t.co/O4zAjCvJZz	52049.0	RT @RBW_PURPLEKISS: [#퍼플키스] 1ST MINI ALBUM [INTO VIOLET] ▫ CONCEPT FILM ▫ ▪ PARK JI EUN ▪ ▫ https://t.co/4TW3qyGvfQ ▫ 🔳 2021.03.15 6PM R…	752.0	True	full
1980033	1980033	6048e72deb000b0038f30615	2021-03-10 15:33:41	[]	[]	Wed Mar 10 10:23:20 +0000 2021	[{"text":"TexasResisters","indices":[216,231]},{"text":"DemVoice1","indices":[232,242]}]	[{"url":"https://t.co/IWskKjeO7h","expanded_url":"https://www.texasobserver.org/ercot-is-refusing-to-release-records-on-how-it-prepared-for-the-winter-storm/","display_url":"texasobserver.org/ercot-is-refus…","indices":[243,266]}]	UNREGULATED, UNACCOUNTABLE,&amp; UNWILLING to Cooperate: ERCOT refuses to hand over its records, leaving Texans in the Dark once Again... @GovAbbott &amp; @KenPaxtonTX have chosen to do nothing about it. Surprised? #TexasResisters #DemVoice1 https://t.co/IWskKjeO7h	3519.0	RT @TexasResisters: UNREGULATED, UNACCOUNTABLE,&amp; UNWILLING to Cooperate: ERCOT refuses to hand over its records, leaving Texans in the Dark…	12037.0	True	full
1980034	1980034	6048e72deb000b0038f30651	2021-03-10 15:33:42	[]	[]	Wed Mar 10 15:32:08 +0000 2021	[]	[{"url":"https://t.co/Z8Y4EBDPPj","expanded_url":"https://nbcnews.to/3t1c71y","display_url":"nbcnews.to/3t1c71y","indices":[247,270]}]	President Biden to announce plans to purchase an additional 100M doses of single-dose Johnson &amp; Johnson Covid-19 vaccine, according to two admin. officials, giving the U.S. more than enough supply to vaccinate the country's entire population. https://t.co/Z8Y4EBDPPj	8388901.0	RT @NBCNews: President Biden to announce plans to purchase an additional 100M doses of single-dose Johnson &amp; Johnson Covid-19 vaccine, acco…	1084.0	True	full
1980035	1980035	6048e72deb000b0038f3065b	2021-03-10 15:33:41	[{"text":"MXC_Exchange","indices":[47,60]}]	[{"url":"https://t.co/gzRV4GSUq9","expanded_url":"https://www.mxc.com/auth/signup?inviteCode=12tCu","display_url":"mxc.com/auth/signup?in…","indices":[138,161]}]		[]	[]			@elonmusk $AVAX3L is one of the top gainers on #MXC_Exchange today I'm planning to accumulate more today, its about… https://t.co/kvzpFvlRLJ	6.0	True	full
1980036	1980036	6048e72eeb000b0038f30679	2021-03-10 15:33:42	[]	[]	Wed Mar 10 04:41:56 +0000 2021	[]	[{"url":"https://t.co/NeSmnkfdEf","expanded_url":"https://media.r18.com/track/NTc0LjEuMS4xLjAuMC4wLjAuMA/videos/vod/movies/list/id=10000200/pagesize=120/price=all/sort=popular/type=category/page=1/","display_url":"media.r18.com/track/NTc0LjEu…","indices":[233,256]}]	The new HUGE AV SALE has started at @R18dotcom with over 9,000 hot discounted titles from Planet Plus / Ruby / Gogos studios and more 💗💗💗. Check out the hot selection like this one. Love the big oppai selection for this round. Enjoy https://t.co/NeSmnkfdEf https://t.co/6nT5VUftCz	155533.0	RT @OPPAI_Lover69: The new HUGE AV SALE has started at @R18dotcom with over 9,000 hot discounted titles from Planet Plus / Ruby / Gogos stu…	88.0	True	full
1980037	1980037	6048e72eeb000b0038f30681	2021-03-10 15:33:42	[{"text":"WritingCommunity","indices":[0,17]},{"text":"blogpost","indices":[18,27]},{"text":"Stories","indices":[28,36]}]	[{"url":"https://t.co/Ir17zVRIOv","expanded_url":"https://storiesademincik.blogspot.com/2021/01/a-miracle-of-110.html","display_url":"storiesademincik.blogspot.com/2021/01/a-mira…","indices":[199,222]}]		[]	[]			#WritingCommunity #blogpost #Stories Wednesday comment thread: 👉 Drop your link below 👉 Comment on other posts 👉RT… https://t.co/wGCuHYUi3s	3546.0	True	full
1980038	1980038	6048e72eeb000b0038f30685	2021-03-10 15:33:42	[]	[]	Wed Mar 10 15:10:02 +0000 2021	[]	[{"url":"https://t.co/PgoD9R8MUW","expanded_url":"https://buff.ly/2OiiHlM","display_url":"buff.ly/2OiiHlM","indices":[96,119]}]	En la madrugada de este viernes llegarán vía aérea a la ciudad de Durazno las vacunas de Pfizer https://t.co/PgoD9R8MUW https://t.co/6cJqduDEgP	5143.0	RT @elacontecer: En la madrugada de este viernes llegarán vía aérea a la ciudad de Durazno las vacunas de Pfizer https://t.co/PgoD9R8MUW ht…	117.0	True	full
1980039	1980039	6048e72eeb000b0038f30689	2021-03-10 15:33:42	[]	[]	Wed Mar 10 15:20:49 +0000 2021	[{"text":"1MOTS7IFPIAlbumAllFormat","indices":[174,199]}]	[{"url":"https://t.co/0dHBAi8ygs","expanded_url":"https://variety.com/2021/music/news/bts-map-of-the-soul-7-wins-ifpis-global-album-chart-award-1234927226/","display_url":"variety.com/2021/music/new…","indices":[148,171]}]	[👑🎉] @BTS_twt Los chicos ya tienen el premio de IFPI Global Album All Format en sus manos🥺🎉😭💜🎉🔥 Se merecen todo chicos. FELICITACIONES 👏👏🎉💜😭🔥 🔗 (https://t.co/0dHBAi8ygs) #1MOTS7IFPIAlbumAllFormat - ❄ https://t.co/jIm9aAUW6v	81998.0	RT @ARMYPeru_twt_: [👑🎉] @BTS_twt Los chicos ya tienen el premio de IFPI Global Album All Format en sus manos🥺🎉😭💜🎉🔥 Se merecen todo chicos…	534.0	True	full
1980040	1980040	6048e72eeb000b0038f3068f	2021-03-10 15:33:42	[{"text":"FreePamilerin","indices":[115,129]},{"text":"Laycon","indices":[130,137]}]	[{"url":"https://t.co/xnHjjm8VWY","expanded_url":"https://youtu.be/SQKjppnWeow","display_url":"youtu.be/SQKjppnWeow","indices":[91,114]}]		[]	[]			@m_mjoseph1 @NtanenEunice1 Watch "Ka3na Reveals Who Bought Nengi's New Mansion" On YouTube https://t.co/xnHjjm8VWY… https://t.co/4yXnIUNea6	67.0	True	full
1980041	1980041	6048e72eeb000b0038f306a5	2021-03-10 15:33:42	[{"text":"COVID19","indices":[178,186]},{"text":"Trucking","indices":[187,196]}]	[{"url":"https://t.co/Ipwp73S3mj","expanded_url":"https://www.truckinginfo.com/10138343/trucking-industry-pushes-cdc-for-mobile-truckstop-vaccine-sites-for-truckers","display_url":"truckinginfo.com/10138343/truck…","indices":[197,220]}]		[]	[]			Orgs representing truck drivers, trucking fleets and truckstops are calling for the CDC to designate truckstops and… https://t.co/og7ruxweGZ	33511.0	True	full
1980042	1980042	6048e72eeb000b0038f306bd	2021-03-10 15:33:43	[]	[]	Wed Mar 10 08:52:55 +0000 2021	[{"text":"Tractor2twitter","indices":[240,256]}]	[{"url":"https://t.co/Fu0VzVLVmv","expanded_url":"https://twitter.com/Devinder_Sharma/status/1369498552242642944","display_url":"twitter.com/Devinder_Sharm…","indices":[257,280]}]	Big businesses given packages, small businesses vanished no one cares. Big businesses' loans written off, no one cares about farmers. Big businesses given incentives &amp; guaranteed incomes, farmers denied even the cost of their produce. #Tractor2twitter https://t.co/Fu0VzVLVmv	49627.0	RT @Tractor2twitr: Big businesses given packages, small businesses vanished no one cares. Big businesses' loans written off, no one cares a…	5.0	True	full
1980043	1980043	6048e72feb000b0038f306e1	2021-03-10 15:33:43	[]	[{"url":"https://t.co/aBbsa2xULB","expanded_url":"http://zonapotosinaslp.com/mapa-del-coronavirus-en-mexico-10-de-marzo-866-muertes-en-un-dia-y-solo-cdmx-supera-el-50-de-ocupacion-hospitalaria-intensiva/","display_url":"zonapotosinaslp.com/mapa-del-coron…","indices":[129,152]}]		[]	[]			Mapa del coronavirus en México 10 de marzo: 866 muertes en un día y solo CDMX supera el 50% de ocupación hospitalar… https://t.co/xVHOyotb4R	2436.0	True	full
1980044	1980044	6048e72feb000b0038f306e3	2021-03-10 15:33:43	[]	[]	Wed Mar 10 08:41:40 +0000 2021	[]	[{"url":"https://t.co/GJXNvmg1iV","expanded_url":"https://www.vozpopuli.com/economia_y_finanzas/sepe-rescate-virus.html","display_url":"vozpopuli.com/economia_y_fin…","indices":[81,104]}]	El virus que colapsa el SEPE pide de media 111.605 euros por rescate - Vozpópuli https://t.co/GJXNvmg1iV. Esto ya es el remate . Después de que hay miles de personas sin cobrar ,entre ellas ,una hija mía ,ahora hay un virus . Y aquí el Gobierno mirando pa otro lado como en TODO.	8337.0	RT @vezapurpura: El virus que colapsa el SEPE pide de media 111.605 euros por rescate - Vozpópuli https://t.co/GJXNvmg1iV. Esto ya es el re…	1200.0	True	full
1980045	1980045	6048e72feb000b0038f306f5	2021-03-10 15:33:43	[]	[]	Tue Mar 09 22:00:00 +0000 2021	[{"text":"ShouldHaveKnownItWasAScam","indices":[0,26]}]	[{"url":"https://t.co/ZEULoXq1g6","expanded_url":"https://www.google.com/amp/s/www.vanityfair.com/news/2020/12/trump-and-kushner-businesses-got-millions-in-coronavirus-ppp-loans/amp","display_url":"google.com/amp/s/www.vani…","indices":[256,279]}]	#ShouldHaveKnownItWasAScam When Trump and Kurshners businesses got millions in PPP loans. Trump fired the manager and divyed up Half a Trillion dollars for himself family and friends I don't want to hear complaints from Republicans about the Rescue Plan https://t.co/ZEULoXq1g6	14903.0	RT @BeverlyFolkers: #ShouldHaveKnownItWasAScam When Trump and Kurshners businesses got millions in PPP loans. Trump fired the manager and d…	40.0	True	full
1980046	1980046	6048e72feb000b0038f306fb	2021-03-10 15:33:43	[]	[{"url":"https://t.co/QzXOMbHFCk","expanded_url":"https://ift.tt/3rBa7Ns","display_url":"ift.tt/3rBa7Ns","indices":[58,81]},{"url":"https://t.co/M4WZjN4Uot","expanded_url":"https://ift.tt/3cjk2Rd","display_url":"ift.tt/3cjk2Rd","indices":[255,278]}]		[]	[]			Doctors urge Spain to use AstraZeneca vaccine more widely https://t.co/QzXOMbHFCk Chaffing under Spain's sluggish v… https://t.co/26q0fWlTM1	3.0	True	full
1980047	1980047	6048e72feb000b0038f30701	2021-03-10 15:33:44	[]	[]	Wed Mar 10 15:26:20 +0000 2021	[{"text":"FutureofWork","indices":[4,17]},{"text":"COVID19","indices":[24,32]},{"text":"DigitalTransformation","indices":[97,119]},{"text":"RemoteWork","indices":[120,131]},{"text":"HybridWork","indices":[132,143]},{"text":"WFH","indices":[144,148]},{"text":"Automation","indices":[149,160]},{"text":"RPA","indices":[161,165]},{"text":"AI","indices":[166,169]},{"text":"5G","indices":[170,173]},{"te…	[{"url":"https://t.co/reZGEQRMM9","expanded_url":"https://j.mp/3pyZM2u","display_url":"j.mp/3pyZM2u","indices":[72,95]}]	The #FutureofWork after #COVID19 via @McKinsey_MGI @McKinsey Report 👉🏻 https://t.co/reZGEQRMM9 #DigitalTransformation #RemoteWork #HybridWork #WFH #Automation #RPA #AI #5G #IoT @GlenGilmore @kkruse @SpirosMargaris @Nicochan33 @arlenenewbigg @baski_LA @mvollmer1 @AnnaMamalaki https://t.co/sZ6OJBTC8J	77277.0	RT @HaroldSinnott: The #FutureofWork after #COVID19 via @McKinsey_MGI @McKinsey Report 👉🏻 https://t.co/reZGEQRMM9 #DigitalTransformation…	72.0	True	full
1980048	1980048	6048e72feb000b0038f30703	2021-03-10 15:33:43	[{"text":"ottawa","indices":[142,149]},{"text":"ottnews","indices":[150,158]}]	[{"url":"https://t.co/94qVYTRMyf","expanded_url":"https://ottawa.ctvnews.ca/booking-line-for-covid-19-vaccines-jammed-as-appointments-open-up-1.5341241","display_url":"ottawa.ctvnews.ca/booking-line-f…","indices":[160,183]}]		[]	[]			“We know it's a little clunky and it's not the best model because the provincial system isn't yet up and running bu… https://t.co/1ncCDhtMis	1555.0	True	full
1980049	1980049	6048e72feb000b0038f30717	2021-03-10 15:33:44	[]	[]	Wed Mar 10 15:01:10 +0000 2021	[{"text":"퍼플키스","indices":[1,6]},{"text":"PURPLE_KISS","indices":[129,141]},{"text":"INTO_VIOLET","indices":[142,154]},{"text":"박지은","indices":[156,160]},{"text":"Park_Ji_Eun","indices":[161,173]},{"text":"Ponzona","indices":[174,182]}]	[{"url":"https://t.co/4TW3qyGvfQ","expanded_url":"https://youtu.be/_L_9vjPZ-8c","display_url":"youtu.be/_L_9vjPZ-8c","indices":[74,97]}]	[#퍼플키스] 1ST MINI ALBUM [INTO VIOLET] ▫ CONCEPT FILM ▫ ▪ PARK JI EUN ▪ ▫ https://t.co/4TW3qyGvfQ ▫ 🔳 2021.03.15 6PM RELEASE 🔳 #PURPLE_KISS #INTO_VIOLET #박지은 #Park_Ji_Eun #Ponzona https://t.co/O4zAjCvJZz	52052.0	RT @RBW_PURPLEKISS: [#퍼플키스] 1ST MINI ALBUM [INTO VIOLET] ▫ CONCEPT FILM ▫ ▪ PARK JI EUN ▪ ▫ https://t.co/4TW3qyGvfQ ▫ 🔳 2021.03.15 6PM R…	3090.0	True	full
1980050	1980050	6048e72feb000b0038f3071d	2021-03-10 15:33:44	[]	[]	Wed Mar 10 15:30:15 +0000 2021	[]	[{"url":"https://t.co/LLczNHjLy1","expanded_url":"https://news.yahoo.com/long-brexit-journey-romes-almost-091654304.html","display_url":"news.yahoo.com/long-brexit-jo…","indices":[246,269]}]	"Nearly 60% of the UK publishing industry’s income comes from exports, with Europe being the largest export market." How many more of these stories will we have to read before the Govt realises how many livelihoods its Brexit deal is hurting? https://t.co/LLczNHjLy1	103121.0	RT @BestForBritain: "Nearly 60% of the UK publishing industry’s income comes from exports, with Europe being the largest export market."…	749.0	True	full
1980051	1980051	6048e730eb000b0038f30725	2021-03-10 15:33:44	[]	[{"url":"https://t.co/OOI8dOkFhj","expanded_url":"http://www.finishing-post.co.uk","display_url":"finishing-post.co.uk","indices":[119,142]}]		[]	[]			@samackroyd5 its our members tips! datapx. we have posted them on the website as a free sample today. check it out… https://t.co/JYdoDjfy95	6638.0	True	full
1980052	1980052	6048e730eb000b0038f30727	2021-03-10 15:33:44	[]	[]	Wed Mar 10 15:31:33 +0000 2021	[]	[{"url":"https://t.co/OSQomVdlZk","expanded_url":"https://twitter.com/loapostrophe/status/1369669800922935298","display_url":"twitter.com/loapostrophe/s…","indices":[266,289]}]	On est passer de 110 dates de concert par ans a 0 si vous voulez pas que je double de poid c mieux jfais un peu de sport 🤣 d’ailleur jconseille a tout lmonde d’augmenter le sport pendant cette periode chelou au delas du physique c’est important pour le mental ! 💪♥️ https://t.co/OSQomVdlZk	313082.0	RT @PLK75: On est passer de 110 dates de concert par ans a 0 si vous voulez pas que je double de poid c mieux jfais un peu de sport 🤣 d’ail…	80.0	True	full
1980053	1980053	6048e730eb000b0038f30739	2021-03-10 15:33:44	[]	[]	Wed Mar 10 15:25:00 +0000 2021	[]	[{"url":"https://t.co/fO5soNiLQh","expanded_url":"https://n.news.naver.com/entertain/article/112/0003408479","display_url":"n.news.naver.com/entertain/arti…","indices":[235,258]}]	Big Hit Entertainment proposes a plan to change its name to HYBE Corporation In addition to music production, music distribution and artists management, they will expand their business area to travel and real estate industry Source: https://t.co/fO5soNiLQh https://t.co/kHwkfRoaNg	366978.0	RT @theseoulstory: Big Hit Entertainment proposes a plan to change its name to HYBE Corporation In addition to music production, music dis…	234.0	True	full
1980054	1980054	6048e730eb000b0038f30747	2021-03-10 15:33:44	[]	[]	Wed Mar 10 15:16:35 +0000 2021	[{"text":"RegístrateGratis","indices":[124,141]}]	[{"url":"https://t.co/DhgoSGVacU","expanded_url":"https://elnorte.com/6RuKEf","display_url":"elnorte.com/6RuKEf","indices":[142,165]}]	La segunda jornada de vacunación contra Covid-19 comienza de manera ordenada y fluida en los módulos instalados en Apodaca. #RegístrateGratis https://t.co/DhgoSGVacU	93897.0	RT @elnortelocal: La segunda jornada de vacunación contra Covid-19 comienza de manera ordenada y fluida en los módulos instalados en Apodac…	4314.0	True	full
1980055	1980055	6048e730eb000b0038f30757	2021-03-10 15:33:44	[]	[]	Wed Mar 10 15:25:15 +0000 2021	[{"text":"PortmanPartners","indices":[29,45]},{"text":"TwitterDailyBlog","indices":[46,63]},{"text":"BlogPost","indices":[64,73]},{"text":"CEO","indices":[74,78]},{"text":"ExecutiveRecruiting","indices":[79,99]},{"text":"ExecutiveSearchFirm","indices":[100,120]},{"text":"CFO","indices":[121,125]},{"text":"Leadership","indices":[126,137]},{"text":"SalesDNA","indices":[138,147]},{"text":"CoachingAb…	[{"url":"https://t.co/IB3L5iJqTq","expanded_url":"https://www.portmanpartners.com/library/2021/1/15/what-makes-a-great-company","display_url":"portmanpartners.com/library/2021/1…","indices":[188,211]}]	What Makes a Great Company? #PortmanPartners #TwitterDailyBlog #BlogPost #CEO #ExecutiveRecruiting #ExecutiveSearchFirm #CFO #Leadership #SalesDNA #CoachingAbility #DigitalInfrastructure https://t.co/IB3L5iJqTq	104.0	RT @PortmanPartners: What Makes a Great Company? #PortmanPartners #TwitterDailyBlog #BlogPost #CEO #ExecutiveRecruiting #ExecutiveSearchFi…	81.0	True	full
1980056	1980056	6048e730eb000b0038f30763	2021-03-10 15:33:45	[]	[]	Wed Mar 10 14:27:24 +0000 2021	[]	[{"url":"https://t.co/a7V434hDlX","expanded_url":"https://www.usatoday.com/story/money/2021/03/09/dollar-general-cdc-covid-vaccines/6925995002/","display_url":"usatoday.com/story/money/20…","indices":[132,155]}]	This would be huge for the rural South. Big pharmacies like CVS/Walgreens are not in smaller Alabama towns, but Dollar General is. https://t.co/a7V434hDlX via @usatoday	5919.0	RT @itsmelissabrown: This would be huge for the rural South. Big pharmacies like CVS/Walgreens are not in smaller Alabama towns, but Dollar…	4438.0	True	full
1980057	1980057	6048e731eb000b0038f30783	2021-03-10 15:33:45	[]	[]	Wed Mar 10 14:09:10 +0000 2021	[]	[{"url":"https://t.co/F7YDk983FX","expanded_url":"https://twitter.com/hartgroup_org/status/1367890817906511877","display_url":"twitter.com/hartgroup_org/…","indices":[279,302]}]	Lateral flow tests are believed to have a false positive rate of around 0.3%. Testing 4 million healthy, asymptomatic school children twice a week will mean 24K false positives. When you add in their contacts this could see up to 700,000 children out of the classroom every week https://t.co/F7YDk983FX	13400.0	RT @InProportion2: Lateral flow tests are believed to have a false positive rate of around 0.3%. Testing 4 million healthy, asymptomatic sc…	143.0	True	full
1980058	1980058	6048e731eb000b0038f3078f	2021-03-10 15:33:45	[]	[]	Wed Mar 10 15:31:06 +0000 2021	[]	[{"url":"https://t.co/bPgrXEV2nM","expanded_url":"https://bit.ly/3l3BLjz","display_url":"bit.ly/3l3BLjz","indices":[134,157]}]	A new side-scrolling Teenage Mutant Ninja Turtles brawler is on its way from the developers of Scott Pilgrim vs. the World: The Game. https://t.co/bPgrXEV2nM https://t.co/2t7P708xaY	7973090.0	RT @IGN: A new side-scrolling Teenage Mutant Ninja Turtles brawler is on its way from the developers of Scott Pilgrim vs. the World: The Ga…	49.0	True	full
1980059	1980059	6048e731eb000b0038f3079b	2021-03-10 15:33:45	[]	[]	Wed Mar 10 15:10:00 +0000 2021	[{"text":"NotiMippCI","indices":[0,11]},{"text":"FuerzaProductiva","indices":[128,145]}]	[{"url":"https://t.co/RcCgOwDj6K","expanded_url":"https://bit.ly/2Och09A","display_url":"bit.ly/2Och09A","indices":[104,127]}]	#NotiMippCI 📰🗞| Ejercicios militares han permitido luchar contra delitos en todas sus formas. Lea más ⏩ https://t.co/RcCgOwDj6K #FuerzaProductiva https://t.co/Ph8hZ8uNAF	251608.0	RT @Mippcivzla: #NotiMippCI 📰🗞| Ejercicios militares han permitido luchar contra delitos en todas sus formas. Lea más ⏩ https://t.co/RcCgOw…	7.0	True	full
1980060	1980060	6048e731eb000b0038f307ad	2021-03-10 15:33:45	[]	[]	Wed Mar 10 10:21:54 +0000 2021	[]	[{"url":"https://t.co/sT4jGCU9Ku","expanded_url":"https://vimeo.com/518657245","display_url":"vimeo.com/518657245","indices":[148,171]}]	MECOPP Gypsy/Traveller Advice Line Question of the Week - Where to go for the latest Scottish Government advice on current coronavirus restrictions https://t.co/sT4jGCU9Ku	996.0	RT @MECOPP1: MECOPP Gypsy/Traveller Advice Line Question of the Week - Where to go for the latest Scottish Government advice on current cor…	1388.0	True	full
1980061	1980061	6048e731eb000b0038f307b1	2021-03-10 15:33:45	[]	[{"url":"https://t.co/4jdsjCh54b","expanded_url":"https://jacobin.de/artikel/corona-impfstoff-patentfrei-finnland-moderna-pfizer-astrazeneca-impfstrategie-pharmakonzerne-kalle-saksela-seppo-yla-herttuala-kari-alitalo-biontech/","display_url":"jacobin.de/artikel/corona…","indices":[245,268]}]		[]	[]			@stephensenn @BrinkmannLab @Karl_Lauterbach @DrZoeHyde @CorneliusRoemer @ApothekerDer @MaartenvSmeden @AscotBlack… https://t.co/KKUfwNY7cS	339.0	True	full
1980062	1980062	6048e731eb000b0038f307bf	2021-03-10 15:33:45	[]	[]	Wed Mar 10 15:33:01 +0000 2021	[]	[{"url":"https://t.co/ZKKhhiC98W","expanded_url":"https://www.houstonchronicle.com/news/houston-texas/houston/article/Despite-COVID-19-RodeoHouston-junior-livestock-16013239.php","display_url":"houstonchronicle.com/news/houston-t…","indices":[222,245]}]	On @HoustonChron: Due to COVID-19, this year's Houston Rodeo won't feature carnival rides or live concerts, but it will allow thousands of students to compete in a private junior livestock and horse show. Story here: https://t.co/ZKKhhiC98W	1990.0	RT @brookelewisa: On @HoustonChron: Due to COVID-19, this year's Houston Rodeo won't feature carnival rides or live concerts, but it will…	4234.0	True	full
1980063	1980063	6048e731eb000b0038f307c3	2021-03-10 15:33:45	[]	[]	Wed Mar 10 13:58:42 +0000 2021	[{"text":"foodsystem","indices":[244,255]}]	[{"url":"https://t.co/bmWIFubB68","expanded_url":"http://www.eventbrite.co.uk/e/making-better-policies-for-food-systems-tickets-141413135495?ref=estw","display_url":"eventbrite.co.uk/e/making-bette…","indices":[257,280]}]	This year the @OECD published - 'Making better policies for food systems'. In a joint event with the OECD we invite PhDs and ECRs across the @N8research partnership to review the findings of the report and its implications for policy in the UK #foodsystem https://t.co/bmWIFubB68 https://t.co/HJB9lPxuSe	2401.0	RT @N8agrifood: This year the @OECD published - 'Making better policies for food systems'. In a joint event with the OECD we invite PhDs an…	3211.0	True	full
1980064	1980064	6048e731eb000b0038f307cb	2021-03-10 15:33:45	[{"text":"pacman","indices":[122,129]},{"text":"monopoly","indices":[131,140]}]	[{"url":"https://t.co/2nMbB8WCKG","expanded_url":"https://www.instagram.com/p/CMPk9A0gzxf/?igshid=mx9okgo8as0o","display_url":"instagram.com/p/CMPk9A0gzxf/…","indices":[208,231]}]		[]	[]			Reabastecendo o estoque para enfrentar essa pandemia sem fim. Mais um game de tabuleiro para curtir com a familia.… https://t.co/WdL1k6CnaF	191.0	True	full
1980065	1980065	6048e732eb000b0038f307e9	2021-03-10 15:33:46	[]	[]	Thu Sep 17 12:30:22 +0000 2020	[{"text":"WorldKidneyDay","indices":[7,22]},{"text":"KidneyDisease","indices":[102,116]}]	[{"url":"https://t.co/Y8dudl58Cs","expanded_url":"http://ow.ly/yK6x50Btp8g","display_url":"ow.ly/yK6x50Btp8g","indices":[249,272]}]	📣Today #WorldKidneyDay is launching its 2021 Campaign!! This year’s theme focuses on living well with #KidneyDisease and the importance of effective symptom management and patient empowerment with the ultimate goal of life participation. Join us ➡️ https://t.co/Y8dudl58Cs https://t.co/j5DPkH5lDt	19973.0	RT @worldkidneyday: 📣Today #WorldKidneyDay is launching its 2021 Campaign!! This year’s theme focuses on living well with #KidneyDisease an…	60.0	True	full
1980066	1980066	6048e732eb000b0038f307eb	2021-03-10 15:33:46	[]	[]	Wed Mar 10 15:32:31 +0000 2021	[]	[{"url":"https://t.co/v2NXyxRxbN","expanded_url":"https://www.washingtonpost.com/lifestyle/2021/03/10/orbisculate-dictionary-krieger-covid/?tid=ss_tw","display_url":"washingtonpost.com/lifestyle/2021…","indices":[181,204]}]	Their dad died of covid. Now they’re trying to get the clever word he made up into the dictionary. My friend @HilaryKrieger's inventive, elaborate plan to honor her late father. https://t.co/v2NXyxRxbN	8517.0	RT @amarimow: Their dad died of covid. Now they’re trying to get the clever word he made up into the dictionary. My friend @HilaryKrieger's…	9038.0	True	full
1980067	1980067	6048e732eb000b0038f307ed	2021-03-10 15:33:46	[]	[]	Wed Mar 10 15:30:18 +0000 2021	[]	[{"url":"https://t.co/1yGOioeWkT","expanded_url":"https://bit.ly/3qxklx0","display_url":"bit.ly/3qxklx0","indices":[174,197]}]	Los fiscales guatemaltecos contra la impunidad ahora persiguen a los operadores políticos en sus intentos de sofocar el tráfico de influencias en los tribunales superiores. https://t.co/1yGOioeWkT	38703.0	RT @InSightCrime_es: Los fiscales guatemaltecos contra la impunidad ahora persiguen a los operadores políticos en sus intentos de sofocar e…	1316.0	True	full
1980068	1980068	6048e732eb000b0038f307ef	2021-03-10 15:33:46	[]	[]	Wed Mar 10 15:30:00 +0000 2021	[]	[{"url":"https://t.co/rCQG8LHKDJ","expanded_url":"https://gma.abc/38qhIqx","display_url":"gma.abc/38qhIqx","indices":[170,193]}]	House Democrats intend to pass a massive $1.9 trillion COVID-19 relief bill on Wednesday with the goal of having it on President Joe Biden’s desk by the end of the week. https://t.co/rCQG8LHKDJ	3746805.0	RT @GMA: House Democrats intend to pass a massive $1.9 trillion COVID-19 relief bill on Wednesday with the goal of having it on President J…	866.0	True	full
1980069	1980069	6048e732eb000b0038f307f9	2021-03-10 15:33:46	[]	[]	Wed Mar 10 14:52:46 +0000 2021	[{"text":"pharmaceutical","indices":[26,41]},{"text":"stocks","indices":[272,279]}]	[{"url":"https://t.co/6ikJOcHvh7","expanded_url":"https://www.cannabisfn.com/tryp-therapeutics-appoints-luke-hayes-as-chief-financial-officer/","display_url":"cannabisfn.com/tryp-therapeut…","indices":[248,271]}]	$TRYP @TrypTherapeutic: a #pharmaceutical company focused on identifying and developing clinical-stage compounds for diseases with high unmet medical needs, is pleased to announce that it has appointed Luke Hayes as its Chief Financial Officer... https://t.co/6ikJOcHvh7 #stocks	8199.0	RT @CannabisFN: $TRYP @TrypTherapeutic: a #pharmaceutical company focused on identifying and developing clinical-stage compounds for diseas…	8199.0	True	full
1980070	1980070	6048e732eb000b0038f30819	2021-03-10 15:33:46	[]	[]	Fri Mar 20 19:09:57 +0000 2020	[{"text":"quedateencasa","indices":[214,228]}]	[{"url":"https://t.co/0ornfY2bhN","expanded_url":"http://lucianowernicke.com","display_url":"lucianowernicke.com","indices":[127,150]}]	Si te gustan las historias insólitas del fútbol, podés leer gratis mi libro "Fútbol increíble", cuyo pdf subí a mi página web (https://t.co/0ornfY2bhN) . Ojalá te diviertas un rato en medio de este desafío global. #quedateencasa https://t.co/uXyTvgQLnJ	16532.0	RT @LucianoWernicke: Si te gustan las historias insólitas del fútbol, podés leer gratis mi libro "Fútbol increíble", cuyo pdf subí a mi pág…	584.0	True	full
1980071	1980071	6048e732eb000b0038f30823	2021-03-10 15:33:46	[]	[{"url":"https://t.co/OfL6hPDJrQ","expanded_url":"https://youtu.be/raz4ijSdyLA","display_url":"youtu.be/raz4ijSdyLA","indices":[198,221]}]		[]	[]			@hflbend While a pandemic is a human tragedy, with no scheduled gigs, technology has enabled musicians to jam like… https://t.co/MWMvGyV3WL	39494.0	True	full
1980072	1980072	6048e732eb000b0038f30825	2021-03-10 15:33:47	[]	[]	Wed Mar 10 10:30:00 +0000 2021	[{"text":"IDSJT21","indices":[51,59]}]	[{"url":"https://t.co/fU8wkV2bGA","expanded_url":"https://www1.ids-mannheim.de/index.php?id=4590","display_url":"www1.ids-mannheim.de/index.php?id=4…","indices":[228,251]}]	Zusammen mit Stefan Scholl trage ich heute auf der #IDSJT21 ab 15:15h zu "Politisches Positionieren in der NS-Zeit" vor. Das gesamte Panel zur "Sprachlichen Sozialgeschichte 1933-1945" beginnt um 14:30h. Programm und Anmeldung: https://t.co/fU8wkV2bGA https://t.co/b3ss8srWwh	799.0	RT @mdanganh: Zusammen mit Stefan Scholl trage ich heute auf der #IDSJT21 ab 15:15h zu "Politisches Positionieren in der NS-Zeit" vor. Das…	492.0	True	full
1980073	1980073	6048e732eb000b0038f30829	2021-03-10 15:33:47	[]	[]	Wed Mar 10 13:42:39 +0000 2021	[{"text":"inéligibilité","indices":[99,113]},{"text":"Hesdin","indices":[138,145]}]	[{"url":"https://t.co/2D0qUeMJub","expanded_url":"https://www.francebleu.fr/infos/faits-divers-justice/stephane-sieczkowski-samier-a-nouveau-devant-la-justice-l-ancien-maire-d-hesdin-etait-juge-en-appel-1615317286","display_url":"francebleu.fr/infos/faits-di…","indices":[208,231]}]	L'avocat général a requis 36 mois de prison dont 6 mois ferme, 15 mille euros d'amende et 10 ans d'#inéligibilité contre l'ancien maire d'#Hesdin, condamné en janvier 2020 pour détournement de fonds publics. https://t.co/2D0qUeMJub	73627.0	RT @anticor_org: L'avocat général a requis 36 mois de prison dont 6 mois ferme, 15 mille euros d'amende et 10 ans d'#inéligibilité contre l…	15.0	True	full
1980074	1980074	6048e732eb000b0038f3082d	2021-03-10 15:33:47	[]	[]	Wed Mar 10 14:18:34 +0000 2021	[]	[{"url":"https://t.co/43kxb0Onfv","expanded_url":"http://T.de","display_url":"T.de","indices":[201,224]}]	Después de denuncias Medicina Legal reporta hasta ahora una menor de edad muerta en bombardeo (Danna 16 años). Pero ese informe reporta a Johnatan y Sebastian como si tuvieran 19 años. Aqui 👇estan sus https://t.co/43kxb0Onfv Id. Tenian 10 años y 16 años. Alguien está mintiendo? https://t.co/4HU4fmx7mB	217131.0	RT @RoyBarreras: Después de denuncias Medicina Legal reporta hasta ahora una menor de edad muerta en bombardeo (Danna 16 años). Pero ese in…	65.0	True	full
1980075	1980075	6048e732eb000b0038f30833	2021-03-10 15:33:47	[]	[]	Tue Mar 09 10:51:57 +0000 2021	[]	[{"url":"https://t.co/OrYGQxga2z","expanded_url":"https://twitter.com/drscottjensen/status/1369084688804028416","display_url":"twitter.com/drscottjensen/…","indices":[211,234]}]	Dr. Scott Jensen hits the target, again. Immunity passports are immoral and dangerous. Its low level thinking from the fearful, ripe for exploitation by the right commercial interests. Its not rocket science. https://t.co/OrYGQxga2z	2653.0	RT @DonaldWelsh16: Dr. Scott Jensen hits the target, again. Immunity passports are immoral and dangerous. Its low level thinking from the…	1940.0	True	full
1980076	1980076	6048e732eb000b0038f3083b	2021-03-10 15:33:47	[]	[]	Wed Mar 10 15:30:37 +0000 2021	[]	[{"url":"https://t.co/tlR3p42jrq","expanded_url":"https://www.politico.com/newsletters/playbook/2021/03/10/decoding-joe-manchin-492056?cid=su_tw_pb","display_url":"politico.com/newsletters/pl…","indices":[158,181]}]	The House is set to pass the $1.9T Covid relief package today and Americans are eager for it to happen, according to our latest POLITICO/Morning Consult poll https://t.co/tlR3p42jrq	4502329.0	RT @politico: The House is set to pass the $1.9T Covid relief package today and Americans are eager for it to happen, according to our late…	11492.0	True	full
1980077	1980077	6048e732eb000b0038f3083f	2021-03-10 15:33:47	[]	[]	Wed Mar 10 14:45:00 +0000 2021	[{"text":"EnVideo","indices":[0,8]},{"text":"FuerzaProductiva","indices":[191,208]}]	[{"url":"https://t.co/j53cElZvmE","expanded_url":"https://dai.ly/x7zte25","display_url":"dai.ly/x7zte25","indices":[210,233]}]	#EnVideo 📹 | Vicepresidente Sectorial de Comunicación, Cultura y Turismo, Freddy Ñáñez: Un batallón comunicacional ha enfrentado la guerra mediática y los Fake News en medio de la pandemia #FuerzaProductiva https://t.co/j53cElZvmE	1812830.0	RT @VTVcanal8: #EnVideo 📹 | Vicepresidente Sectorial de Comunicación, Cultura y Turismo, Freddy Ñáñez: Un batallón comunicacional ha enfre…	1902.0	True	full
1980078	1980078	6048e732eb000b0038f30845	2021-03-10 15:33:47	[]	[]	Mon Mar 08 04:04:26 +0000 2021	[]	[{"url":"https://t.co/6E5TPao9JS","expanded_url":"http://onlyfans.com/nicolas_ponz","display_url":"onlyfans.com/nicolas_ponz","indices":[254,277]}]	With my brother we always end up fucking🥵 I love feeling its warmth and enjoying each other🥰 Do you want to join this adventure? Subscribe to my Onlyfans (it's in PROMO) and ask me for this video (26min) by private message. 👇🏼50% OFF 😈 $3 for 30 days👇🏼 https://t.co/6E5TPao9JS https://t.co/AcTHLeeinZ	55945.0	RT @nicolas_ponz: With my brother we always end up fucking🥵 I love feeling its warmth and enjoying each other🥰 Do you want to join this adv…	10.0	True	full
1980079	1980079	6048e732eb000b0038f3084f	2021-03-10 15:33:47	[]	[]	Wed Mar 10 15:33:12 +0000 2021	[]	[{"url":"https://t.co/0nTO2gRAg6","expanded_url":"https://twitter.com/Kate_Riga24/status/1369671361917034496","display_url":"twitter.com/Kate_Riga24/st…","indices":[274,297]}]	The House can set its own rules. If they can pass a motion to kick Marjorie Taylor Greene off of committees, they can pass a motion that she’s not allowed to make procedural motions. (Just about the only thing they can’t do is forbid her from actually voting on the floor.) https://t.co/0nTO2gRAg6	15059.0	RT @EricKleefeld: The House can set its own rules. If they can pass a motion to kick Marjorie Taylor Greene off of committees, they can pas…	1215.0	True	full
1980080	1980080	6048e733eb000b0038f3085f	2021-03-10 15:33:47	[]	[]	Wed Mar 10 13:28:11 +0000 2021	[]	[{"url":"https://t.co/GxVhxKCjAI","expanded_url":"https://www.bloomberg.com/news/articles/2021-03-10/u-s-stimulus-is-delivering-the-cash-to-mexicans-that-amlo-won-t?sref=1N3i3rsa","display_url":"bloomberg.com/news/articles/…","indices":[130,153]}]	President @lopezobrador_ promised to make Mexico less dependent on the U.S. His pandemic policies are having the opposite effect https://t.co/GxVhxKCjAI via @MddeH @bpolitics	5687.0	RT @CBarreraDiaz: President @lopezobrador_ promised to make Mexico less dependent on the U.S. His pandemic policies are having the opposit…	2127.0	True	full
1980081	1980081	6048e733eb000b0038f30861	2021-03-10 15:33:47	[]	[]	Wed Mar 10 14:47:06 +0000 2021	[]	[{"url":"https://t.co/qSWgRbcN7g","expanded_url":"https://on.msnbc.com/2OmG51k","display_url":"on.msnbc.com/2OmG51k","indices":[195,218]}]	.@MaddowBlog: Last year, fmr. President Trump prioritized putting his name directly onto Covid-19 relief checks. This year, President Biden is more interested in governance than self-promotion. https://t.co/qSWgRbcN7g	4150227.0	RT @MSNBC: .@MaddowBlog: Last year, fmr. President Trump prioritized putting his name directly onto Covid-19 relief checks. This year, Pres…	328.0	True	full
1980082	1980082	6048e733eb000b0038f3086b	2021-03-10 15:33:47	[]	[{"url":"https://t.co/A7xk1G5Yr7","expanded_url":"https://www.musicbusinessworldwide.com/the-us-recorded-music-industry-grew-by-over-1bn-in-2020-but-faces-big-challenges-over-streamings-pricing-and-its-growth/","display_url":"musicbusinessworldwide.com/the-us-recorde…","indices":[256,279]}]		[]	[]			The US recorded music industry saw total revenues rise by 9.2% in 2020 to $12.15bn on a retail basis. As previousl… https://t.co/rc8GxtKEp1	2322.0	True	full
1980083	1980083	6048e733eb000b0038f3086f	2021-03-10 15:33:47	[]	[]	Wed Mar 10 15:26:05 +0000 2021	[]	[{"url":"https://t.co/Dtu2hBT9VK","expanded_url":"https://www.nbcnews.com/politics/congress/house-set-pass-1-9t-covid-relief-bill-handing-biden-n1260393","display_url":"nbcnews.com/politics/congr…","indices":[253,276]}]	NEW: Today, the House plans to pass the $1.9 trillion Covid-19 relief package that will deliver $1,400 stimulus checks to millions of Americans, extend enhanced unemployment benefits and boost funding to ramp up vaccine distribution and reopen schools. https://t.co/Dtu2hBT9VK	358804.0	RT @NBCNewsBusiness: NEW: Today, the House plans to pass the $1.9 trillion Covid-19 relief package that will deliver $1,400 stimulus checks…	1483.0	True	full
1980084	1980084	6048e733eb000b0038f30873	2021-03-10 15:33:47	[]	[{"url":"https://t.co/y01Yz7YfsW","expanded_url":"https://www.newscientist.com/article/2270366-colorados-legal-cannabis-farms-emit-more-carbon-than-its-coal-mines/#ixzz6oikPgXmh","display_url":"newscientist.com/article/227036…","indices":[215,238]}]		[]	[]			@JayWeber3 Evers ignores this. “The emissions that come from growing 1 ounce(Cannabis), depending on where it’s gr… https://t.co/XUixfQNENf	16.0	True	full
1980085	1980085	6048e733eb000b0038f30877	2021-03-10 15:33:48	[]	[{"url":"https://t.co/LMhddq6iNm","expanded_url":"https://bit.ly/3cnkgqq","display_url":"bit.ly/3cnkgqq","indices":[160,183]}]		[]	[]			LIVE – 11:00 AM ET White House COVID-19 Response Team Briefing Matrix: CBS Newspath 1 NYBC: REM8 Location: Wash… https://t.co/1bNI1DmpEd	1186.0	True	full
1980086	1980086	6048e733eb000b0038f30889	2021-03-10 15:33:48	[]	[]	Wed Mar 10 15:30:00 +0000 2021	[{"text":"DefendTheDen","indices":[104,117]}]	[{"url":"https://t.co/G2xBqbQFd6","expanded_url":"http://athletics.enc.edu/x/8csxc","display_url":"athletics.enc.edu/x/8csxc","indices":[161,184]},{"url":"https://t.co/QkLhWyhQ34","expanded_url":"http://athletics.enc.edu/x/a1mk8","display_url":"athletics.enc.edu/x/a1mk8","indices":[187,210]}]	🦁 GAMEDAY ⚾ In its first home game in 6️⃣9️⃣1️⃣ days, @ENCBaseball squares off against @SJCmonks TODAY #DefendTheDen 📍 Weymouth, Mass. 🏟️ Libby Field ⏰ 3PM 📈 https://t.co/G2xBqbQFd6 📺 https://t.co/QkLhWyhQ34 https://t.co/VjopJrMFwk	1346.0	RT @ENCAthletics: 🦁 GAMEDAY ⚾ In its first home game in 6️⃣9️⃣1️⃣ days, @ENCBaseball squares off against @SJCmonks TODAY #DefendTheDen 📍…	46.0	True	full
1980087	1980087	6048e733eb000b0038f3088f	2021-03-10 15:33:48	[]	[]	Wed Mar 10 01:30:00 +0000 2021	[]	[{"url":"https://t.co/S5Uj3Jtzgt","expanded_url":"https://www.mrctv.org/blog/ny-gov-andrew-cuomos-pandemic-book-promotion-grinds-halt-over-nursing-home-deaths","display_url":"mrctv.org/blog/ny-gov-an…","indices":[195,218]}]	Andrew Cuomo's book bragging about his COVID-19 "leadership" will stop being printed or promoted. The publishing company said this decision was directly related to Cuomo's nursing home scandal. https://t.co/S5Uj3Jtzgt	78553.0	RT @mrctv: Andrew Cuomo's book bragging about his COVID-19 "leadership" will stop being printed or promoted. The publishing company said t…	81.0	True	full
1980088	1980088	6048e733eb000b0038f30899	2021-03-10 15:33:48	[]	[]	Wed Mar 10 11:01:30 +0000 2021	[]	[{"url":"https://t.co/WMh6mWlF2K","expanded_url":"https://www.telegraph.co.uk/news/2021/03/09/nearly-one-five-smart-meters-dumb-figures-show/","display_url":"telegraph.co.uk/news/2021/03/0…","indices":[171,194]}]	The government's smart meters policy has been a hugely expensive shambles, like many of its other "green" policies. The smart decision is to refuse to have one installed. https://t.co/WMh6mWlF2K	28098.0	RT @RichardWellings: The government's smart meters policy has been a hugely expensive shambles, like many of its other "green" policies. Th…	2837.0	True	full
1980089	1980089	6048e733eb000b0038f308a7	2021-03-10 15:33:48	[]	[]	Mon Mar 08 22:45:06 +0000 2021	[]	[{"url":"https://t.co/LEFI7we1xy","expanded_url":"https://bit.ly/3kUCwvp","display_url":"bit.ly/3kUCwvp","indices":[220,243]}]	For the district to efficiently cycle all employees through the vaccination process, schools (per level) will adhere to a remote learning schedule. Plan now for student remote learning dates. For more information, visit https://t.co/LEFI7we1xy. https://t.co/t6IPkd7iLu	73088.0	RT @FultonCoSchools: For the district to efficiently cycle all employees through the vaccination process, schools (per level) will adhere t…	426.0	True	full
1980090	1980090	6048e734eb000b0038f308ab	2021-03-10 15:33:48	[]	[{"url":"https://t.co/czahe52I4T","expanded_url":"https://www.bmj.com/content/372/bmj.n281","display_url":"bmj.com/content/372/bm…","indices":[181,204]}]		[]	[]			The Oxford-AstraZeneca vaccine is much cheaper, although neither the UK nor the US can match the EU’s $2.15 deal: t… https://t.co/dgWXoIk7eh	1729.0	True	full
1980091	1980091	6048e734eb000b0038f308ad	2021-03-10 15:33:48	[]	[]	Wed Mar 10 01:19:34 +0000 2021	[{"text":"Agárrense","indices":[0,10]},{"text":"SaldremosDeEsta","indices":[228,244]}]	[{"url":"https://t.co/vFfoITFGvq","expanded_url":"https://wp.me/pbiqPq-fBz","display_url":"wp.me/pbiqPq-fBz","indices":[247,270]}]	#Agárrense 💃🕺 ¿No qué no había vacunas? Pues ahora sí se viene lo bueno. Hoy llegó un embarque con más de 600 mil dosis de Pfizer y eso no es todo. Mañana llega Sputnik V. Sin duda alguna. El mejor gobierno en el peor momento. #SaldremosDeEsta https://t.co/vFfoITFGvq	108042.0	RT @elgatopolitico_: #Agárrense 💃🕺 ¿No qué no había vacunas? Pues ahora sí se viene lo bueno. Hoy llegó un embarque con más de 600 mil dosi…	2446.0	True	full
1980092	1980092	6048e734eb000b0038f308c5	2021-03-10 15:33:48	[]	[]	Wed Mar 10 14:18:34 +0000 2021	[]	[{"url":"https://t.co/f69L5oyaX7","expanded_url":"https://www.bbc.com/news/health-56349116","display_url":"bbc.com/news/health-56…","indices":[134,157]}]	Covid-19: False test results 'ruining' return to school - BBC News ⁦@PhilipDaviesUK⁩ ⁦@SirGrahamBrady⁩ ⁦@rwjdingwall⁩ ⁦@MattHancock⁩ https://t.co/f69L5oyaX7	2515.0	RT @lucyjohnston439: Covid-19: False test results 'ruining' return to school - BBC News ⁦@PhilipDaviesUK⁩ ⁦@SirGrahamBrady⁩ ⁦@rwjdingwall⁩…	90.0	True	full
1980093	1980093	6048e734eb000b0038f308eb	2021-03-10 15:33:49	[]	[]	Wed Mar 10 13:53:58 +0000 2021	[{"text":"ESComment","indices":[0,10]}]	[{"url":"https://t.co/zs1PZ05unJ","expanded_url":"https://bit.ly/3l4lJWx","display_url":"bit.ly/3l4lJWx","indices":[119,142]}]	#ESComment: "Nine months on, the NHS Test and Trace scheme has become a byword for over-spending and under-delivering" https://t.co/zs1PZ05unJ	639635.0	RT @standardnews: #ESComment: "Nine months on, the NHS Test and Trace scheme has become a byword for over-spending and under-delivering" ht…	624.0	True	full
1980094	1980094	6048e734eb000b0038f308f5	2021-03-10 15:33:49	[]	[]	Wed Mar 10 13:23:07 +0000 2021	[]	[{"url":"https://t.co/QvapJBrqoQ","expanded_url":"https://nymag.com/intelligencer/2021/03/what-is-in-covid-relief-bill-stimulus-checks-biden-progressives.html","display_url":"nymag.com/intelligencer/…","indices":[255,278]}]	Obama spent much of his first year in office seeking bipartisan buy-in for the ACA. Biden just slapped the bulk of his healthcare plan on top of a 1.9 trillion relief bill and rammed it through Congress before his administration’s two-month anniversary. https://t.co/QvapJBrqoQ	30828.0	RT @EricLevitz: Obama spent much of his first year in office seeking bipartisan buy-in for the ACA. Biden just slapped the bulk of his heal…	11584.0	True	full
1980095	1980095	6048e734eb000b0038f30901	2021-03-10 15:33:49	[]	[]	Wed Mar 10 01:40:00 +0000 2021	[{"text":"EspecialMippCI","indices":[0,15]}]	[{"url":"https://t.co/Dol2abqFcx","expanded_url":"https://bit.ly/2ZVeyGM","display_url":"bit.ly/2ZVeyGM","indices":[107,130]}]	#EspecialMippCI 🔎| Mercado negro de vacunas anti COVID-19, nueva amenaza para los seres humanos. Lea más ⏩ https://t.co/Dol2abqFcx https://t.co/OXbh23UySb	251608.0	RT @Mippcivzla: #EspecialMippCI 🔎| Mercado negro de vacunas anti COVID-19, nueva amenaza para los seres humanos. Lea más ⏩ https://t.co/Dol…	7.0	True	full
1980096	1980096	6048e734eb000b0038f30911	2021-03-10 15:33:49	[]	[]	Wed Mar 10 14:14:37 +0000 2021	[]	[{"url":"https://t.co/roFfqr8dcw","expanded_url":"https://bit.ly/3qDppQd","display_url":"bit.ly/3qDppQd","indices":[162,185]}]	La pandemia de COVID-19 se propagó con rapidez por todo el mundo, a pesar de las advertencias de la OMS que, para algunos críticos, fueron lentas e insuficientes https://t.co/roFfqr8dcw	7815012.0	RT @lopezdoriga: La pandemia de COVID-19 se propagó con rapidez por todo el mundo, a pesar de las advertencias de la OMS que, para algunos…	394.0	True	full
1980097	1980097	6048e734eb000b0038f30915	2021-03-10 15:33:49	[{"text":"Kasstuli","indices":[18,27]},{"text":"MayDay","indices":[51,58]}]	[{"url":"https://t.co/quCOKoczqY","expanded_url":"http://urbana.com.py","display_url":"urbana.com.py","indices":[92,115]}]		[]	[]			¡Hasta las 15 hs. #Kasstuli te hace el aguante por #MayDay! 💃⛱🌞 Whatsapp 👉 0975 106 900 📱 https://t.co/quCOKoczqY… https://t.co/I4tgef7Usd	89109.0	True	full
1980098	1980098	6048e735eb000b0038f30921	2021-03-10 15:33:49	[{"text":"FreePamilerin","indices":[99,113]},{"text":"Laycon","indices":[114,121]}]	[{"url":"https://t.co/xnHjjm8VWY","expanded_url":"https://youtu.be/SQKjppnWeow","display_url":"youtu.be/SQKjppnWeow","indices":[75,98]}]		[]	[]			@SHypegirl Watch "Ka3na Reveals Who Bought Nengi's New Mansion" On YouTube https://t.co/xnHjjm8VWY #FreePamilerin… https://t.co/T89hUiw2Mk	67.0	True	full
1980099	1980099	6048e735eb000b0038f30933	2021-03-10 15:33:49	[]	[{"url":"https://t.co/sbG4JgfMOe","expanded_url":"https://arrano.network/","display_url":"arrano.network","indices":[142,165]}]		[]	[]			Hello Mates, its time to verify your $ANO funds. Login to your Arrano Account and re-verify Email Download the ap… https://t.co/woafbEzuAr	80.0	True	full
1980100	1980100	6048e735eb000b0038f30939	2021-03-10 15:33:49	[]	[]	Wed Mar 10 15:20:49 +0000 2021	[{"text":"1MOTS7IFPIAlbumAllFormat","indices":[174,199]}]	[{"url":"https://t.co/0dHBAi8ygs","expanded_url":"https://variety.com/2021/music/news/bts-map-of-the-soul-7-wins-ifpis-global-album-chart-award-1234927226/","display_url":"variety.com/2021/music/new…","indices":[148,171]}]	[👑🎉] @BTS_twt Los chicos ya tienen el premio de IFPI Global Album All Format en sus manos🥺🎉😭💜🎉🔥 Se merecen todo chicos. FELICITACIONES 👏👏🎉💜😭🔥 🔗 (https://t.co/0dHBAi8ygs) #1MOTS7IFPIAlbumAllFormat - ❄ https://t.co/jIm9aAUW6v	81998.0	RT @ARMYPeru_twt_: [👑🎉] @BTS_twt Los chicos ya tienen el premio de IFPI Global Album All Format en sus manos🥺🎉😭💜🎉🔥 Se merecen todo chicos…	104.0	True	full
1980101	1980101	6048e735eb000b0038f3093d	2021-03-10 15:33:50	[]	[]	Sun Mar 07 15:00:02 +0000 2021	[{"text":"펜타곤","indices":[105,109]},{"text":"PENTAGON","indices":[110,119]},{"text":"LOVE_or_TAKE","indices":[120,133]}]	[{"url":"https://t.co/LYeq4cTtkY","expanded_url":"https://youtu.be/KEFEa3wkmgQ","display_url":"youtu.be/KEFEa3wkmgQ","indices":[53,76]}]	[📽] 11th Mini Album [LOVE or TAKE] Audio Snippet ▶ https://t.co/LYeq4cTtkY 2021.03.15. 18:00 (KST) #펜타곤 #PENTAGON #LOVE_or_TAKE https://t.co/Qp49Lm7XvF	1108424.0	RT @CUBE_PTG: [📽] 11th Mini Album [LOVE or TAKE] Audio Snippet ▶ https://t.co/LYeq4cTtkY 2021.03.15. 18:00 (KST) #펜타곤 #PENTAGON #LOVE…	210.0	True	full
1980102	1980102	6048e735eb000b0038f3095b	2021-03-10 15:33:50	[]	[]	Wed Mar 10 06:50:08 +0000 2021	[{"text":"Answer900by3","indices":[224,237]}]	[{"url":"https://t.co/2HqohyLKwN","expanded_url":"https://youtu.be/i5Ww9gdT1tY","display_url":"youtu.be/i5Ww9gdT1tY","indices":[199,222]}]	I think @zoo_bear just received sacred urine prasad from @dhruv_rathee. Its finding expression as a dirty campaign against @sadhguru. Those who know/don't know who is @zoo_bear, please watch this👇👇 https://t.co/2HqohyLKwN #Answer900by3	143441.0	RT @StringReveals: I think @zoo_bear just received sacred urine prasad from @dhruv_rathee. Its finding expression as a dirty campaign again…	835.0	True	full
1980103	1980103	6048e735eb000b0038f3095d	2021-03-10 15:33:50	[{"text":"painting","indices":[9,18]},{"text":"fineart","indices":[43,51]},{"text":"ArtistOnTwitter","indices":[52,68]},{"text":"art","indices":[69,73]},{"text":"antisvslarries","indices":[74,89]},{"text":"BuckyBarnes","indices":[90,102]},{"text":"SuperMario","indices":[103,114]},{"text":"ThankYou1TEAM","indices":[115,129]},{"text":"FireOnTheFilm","indices":[130,144]},{"text":"COVID19","indices":…	[{"url":"https://t.co/pwDpOLLmKr","expanded_url":"https://ebay.us/6xNLZj","display_url":"ebay.us/6xNLZj","indices":[255,278]}]		[]	[]			Original #painting by Canadian artist! RT! #fineart #ArtistOnTwitter #art #antisvslarries #BuckyBarnes #SuperMario… https://t.co/d4LhcBjemd	0.0	True	full
1980104	1980104	6048e736eb000b0038f309a3	2021-03-10 15:33:51	[]	[]	Wed Mar 10 12:28:51 +0000 2021	[{"text":"SeniorDevelopers","indices":[83,100]},{"text":"DevOps","indices":[101,108]},{"text":"Techjobs","indices":[109,118]}]	[{"url":"https://t.co/nTFQHWFVEZ","expanded_url":"https://yellowpepper.bamboohr.com/jobs/view.php?id=120&source=twitter","display_url":"yellowpepper.bamboohr.com/jobs/view.php?…","indices":[57,80]}]	Learn about our Senior DevOps job opening and apply now: https://t.co/nTFQHWFVEZ #SeniorDevelopers #DevOps #Techjobs https://t.co/oq9rkABr1a	594.0	RT @YellowPepperCo: Learn about our Senior DevOps job opening and apply now: https://t.co/nTFQHWFVEZ #SeniorDevelopers #DevOps #Techjobs…	594.0	True	full
1980105	1980105	6048e736eb000b0038f309b5	2021-03-10 15:33:51	[]	[]	Wed Mar 10 14:48:54 +0000 2021	[{"text":"MylittlestarHyunjinDay","indices":[215,238]},{"text":"TwinkleHyunInDAY","indices":[239,256]}]	[{"url":"https://t.co/4z8MDpxXXh","expanded_url":"http://bit.ly/3l11GbJ","display_url":"bit.ly/3l11GbJ","indices":[189,212]}]	⋆⁺₊⋆ ♡ GIVEAWAY ♡ ⋆⁺₊⋆ 🛼 ferret hyunnie postcard 🛼 ⚡️ model hyunnie photocard ⚡️ @ Tickled Pink &amp; TKT's Row House date : 20.03.2021 time : tba ✉️รอบไปร 15 ชุด ✉️ค่าส่ง 20 บาท form➖ https://t.co/4z8MDpxXXh #MylittlestarHyunjinDay #TwinkleHyunInDAY https://t.co/8gVS7lSP04	134.0	RT @jaehanonex: ⋆⁺₊⋆ ♡ GIVEAWAY ♡ ⋆⁺₊⋆ 🛼 ferret hyunnie postcard 🛼 ⚡️ model hyunnie photocard ⚡️ @ Tickled Pink &amp; TKT's Row House date :…	338.0	True	full
1980106	1980106	6048e736eb000b0038f309db	2021-03-10 15:33:51	[{"text":"mentalhealth","indices":[84,97]}]	[{"url":"https://t.co/5wFhcLxPyq","expanded_url":"http://www.healthhero.com/silent-sufferers?utm_medium=social&utm_source=twitter&utm_campaign=silentsufferers&utm_content=post3","display_url":"healthhero.com/silent-suffere…","indices":[250,273]}]		[]	[]			Our Silent Sufferers research revealed that 50% reported a negative impact to their #mentalhealth, after avoiding t… https://t.co/xhQrGChtUN	15.0	True	full
1980107	1980107	6048e737eb000b0038f309eb	2021-03-10 15:33:51	[{"text":"accounting","indices":[202,213]},{"text":"audit","indices":[214,220]},{"text":"auditor","indices":[221,229]}]	[{"url":"https://t.co/G8OZKJAwO5","expanded_url":"https://onlinelibrary.wiley.com/doi/10.1111/1911-3846.12649","display_url":"onlinelibrary.wiley.com/doi/10.1111/19…","indices":[178,201]}]		[]	[]			🌄Article available for early view: "Root Cause Analysis and Its Effect on Auditors' Judgments and Decisions in an I… https://t.co/bWeyfTUqVI	43.0	True	full
1980108	1980108	6048e737eb000b0038f309f1	2021-03-10 15:33:52	[]	[]	Wed Mar 10 15:28:47 +0000 2021	[{"text":"ottnews","indices":[203,211]}]	[{"url":"https://t.co/8OfBfNQ8HQ","expanded_url":"https://ottawa.ctvnews.ca/ontario-reports-more-than-1-300-new-covid-19-cases-59-in-ottawa-1.5341275","display_url":"ottawa.ctvnews.ca/ontario-report…","indices":[212,235]}]	NEW: Ontario reported1,316 new cases across the province today, along with new deaths and 1,212 newly resolved cases. An updated local snapshot of COVID-19 from Ottawa Public Health is due later today. #ottnews https://t.co/8OfBfNQ8HQ	218148.0	RT @ctvottawa: NEW: Ontario reported1,316 new cases across the province today, along with new deaths and 1,212 newly resolved cases. An up…	1555.0	True	full
1980109	1980109	6048e737eb000b0038f309f9	2021-03-10 15:33:52	[]	[]	Tue Mar 09 22:10:26 +0000 2021	[{"text":"AlertaAmber","indices":[14,26]}]	[{"url":"https://t.co/lPWRxNONp6","expanded_url":"https://bit.ly/30rjwuO","display_url":"bit.ly/30rjwuO","indices":[155,178]}]	🔴 A través de #AlertaAmber, Guanajuato informó la desaparición de dos niñas de 15 años y una de 14, en el municipio de San Luis de la Paz, Guanajuato. https://t.co/lPWRxNONp6 https://t.co/Kg7nWjYPnZ	2031918.0	RT @Excelsior: 🔴 A través de #AlertaAmber, Guanajuato informó la desaparición de dos niñas de 15 años y una de 14, en el municipio de San L…	79.0	True	full
1980110	1980110	6048e737eb000b0038f309fd	2021-03-10 15:33:52	[]	[]	Wed Mar 10 03:12:59 +0000 2021	[{"text":"CooperativaEnCasa","indices":[166,184]}]	[{"url":"https://t.co/i9jGykRESh","expanded_url":"https://bit.ly/2PSuVSJ","display_url":"bit.ly/2PSuVSJ","indices":[185,208]}]	Colegio Médico pidió cerrar las fronteras "para todos los países" ante variantes del coronavirus: "Puede gatillar una pandemia paralela a la que ya hemos enfrentado" #CooperativaEnCasa https://t.co/i9jGykRESh https://t.co/IuOgFAwm7I	3011898.0	RT @Cooperativa: Colegio Médico pidió cerrar las fronteras "para todos los países" ante variantes del coronavirus: "Puede gatillar una pand…	1132.0	True	full
1980111	1980111	6048e737eb000b0038f309ff	2021-03-10 15:33:52	[]	[]	Wed Mar 10 15:20:38 +0000 2021	[]	[{"url":"https://t.co/5F9asE8FBG","expanded_url":"https://youtu.be/Qrk4lATeMSU","display_url":"youtu.be/Qrk4lATeMSU","indices":[206,229]}]	Sobre el caso de los campesinos de Creel, Chihuahua por lo que les deben de sus tierras, @MarcoA_Olvera le cuestionó a @lopezobrador_ que hasta cuándo se escuchará a los campesinos más pobres de México... https://t.co/5F9asE8FBG	355875.0	RT @_VicenteSerrano: Sobre el caso de los campesinos de Creel, Chihuahua por lo que les deben de sus tierras, @MarcoA_Olvera le cuestionó a…	2065.0	True	full
1980112	1980112	6048e737eb000b0038f30a0f	2021-03-10 15:33:52	[]	[]	Wed Mar 10 05:00:00 +0000 2021	[{"text":"GoogleDoodle","indices":[226,239]}]	[{"url":"https://t.co/A8TbLBehmP","expanded_url":"http://goo.gle/30dERrA","display_url":"goo.gle/30dERrA","indices":[242,265]}]	Happy birthday to the man behind the mask: Chinese-Malaysian epidemiologist Dr. Wu Lien-teh 🔬🥼 Did you know? To combat the Manchurian plague of 1910-1911, Wu invented a mask considered the predecessor to the modern-day N95. #GoogleDoodle → https://t.co/A8TbLBehmP https://t.co/XaX2dpkRdP	160271.0	RT @GoogleDoodles: Happy birthday to the man behind the mask: Chinese-Malaysian epidemiologist Dr. Wu Lien-teh 🔬🥼 Did you know? To combat…	359.0	True	full
1980113	1980113	6048e737eb000b0038f30a1b	2021-03-10 15:33:52	[]	[{"url":"https://t.co/Qm8xJxvAKt","expanded_url":"http://www.woodlandtru.st/sm4uP","display_url":"woodlandtru.st/sm4uP","indices":[262,285]}]		[]	[]			@rewildingarden Hi Matt, thanks for your interest in volunteering. We've temporarily closed the application process… https://t.co/cTkWKHNl44	244620.0	True	full
1980114	1980114	6048e737eb000b0038f30a1f	2021-03-10 15:33:52	[]	[]	Wed Mar 10 15:30:00 +0000 2021	[]	[{"url":"https://t.co/ID7wUMbGlh","expanded_url":"https://bit.ly/3ry0aA5","display_url":"bit.ly/3ry0aA5","indices":[151,174]}]	The COVID relief bill includes a hidden benefit for student loan borrowers that could save thousands in tax payments on loans that have been forgiven. https://t.co/ID7wUMbGlh	1163114.0	RT @kylegriffin1: The COVID relief bill includes a hidden benefit for student loan borrowers that could save thousands in tax payments on l…	2860.0	True	full
1980115	1980115	6048e737eb000b0038f30a25	2021-03-10 15:33:52	[]	[]	Wed Mar 10 13:35:33 +0000 2021	[]	[{"url":"https://t.co/rIdMf0RJrV","expanded_url":"https://twitter.com/zohino3/status/1369418704904142854","display_url":"twitter.com/zohino3/status…","indices":[252,275]}]	17 goals in the 13/14 title run, 16 goals in the 15/16 title run, 12 goals in the 16/17 title run and 15 goals in the 17/18 title run. That’s 60 goals in the Champions league in just 4 seasons. Respectfully, you and your dialogue can shut the f*ck up. https://t.co/rIdMf0RJrV	50968.0	RT @XavsFutbol: 17 goals in the 13/14 title run, 16 goals in the 15/16 title run, 12 goals in the 16/17 title run and 15 goals in the 17/18…	54.0	True	full
1980116	1980116	6048e737eb000b0038f30a2b	2021-03-10 15:33:52	[]	[]	Wed Mar 10 15:31:17 +0000 2021	[]	[{"url":"https://t.co/6V4lPJK7uV","expanded_url":"https://governor.maryland.gov/2021/03/10/governor-hogan-county-executive-alsobrooks-announce-expansion-of-priority-vaccine-appointments-for-prince-georges-county-residents/","display_url":"governor.maryland.gov/2021/03/10/gov…","indices":[215,238]}]	Joint announcement with @CEXAlsobrooks: the state will set aside at least 2,100 priority appointments per week at the Six Flags America mass vaccination site for eligible Prince George’s County residents. Details: https://t.co/6V4lPJK7uV	240436.0	RT @GovLarryHogan: Joint announcement with @CEXAlsobrooks: the state will set aside at least 2,100 priority appointments per week at the Si…	879.0	True	full
1980117	1980117	6048e737eb000b0038f30a35	2021-03-10 15:33:52	[{"text":"taxseason2021","indices":[156,170]},{"text":"COVID19","indices":[171,179]}]	[{"url":"https://t.co/h1sEIHEBXW","expanded_url":"https://www.bromwichandsmith.com/blogs/whats-new-tax-world","display_url":"bromwichandsmith.com/blogs/whats-ne…","indices":[131,154]}]		[]	[]			What's new in the tax world? Accounting and income tax expert @CpaSandra shares the latest updates you need to know… https://t.co/5oRVxOKoSs	1162.0	True	full
1980118	1980118	6048e737eb000b0038f30a3b	2021-03-10 15:33:52	[]	[]	Wed Mar 10 14:45:20 +0000 2021	[{"text":"PelosiPayoff","indices":[33,46]}]	[{"url":"https://t.co/ZXoknrUwGP","expanded_url":"https://twitter.com/WSJopinion/status/1369488721486245890","display_url":"twitter.com/WSJopinion/sta…","indices":[271,294]}]	Unreal - Democrats are using the #PelosiPayoff to outlaw state tax cuts. As painful as it may be to for @SpeakerPelosi &amp; @SenSchumer to see Americans flee high-tax Blue states, they have no right to dictate policy for North Carolina &amp; other responsible states. https://t.co/ZXoknrUwGP	4539.0	RT @RepDanBishop: Unreal - Democrats are using the #PelosiPayoff to outlaw state tax cuts. As painful as it may be to for @SpeakerPelosi…	533.0	True	full
1980119	1980119	6048e737eb000b0038f30a47	2021-03-10 15:33:53	[]	[]	Wed Mar 10 13:57:34 +0000 2021	[]	[{"url":"https://t.co/8YQHaCcbqA","expanded_url":"https://twitter.com/postlocal/status/1369393267293499397","display_url":"twitter.com/postlocal/stat…","indices":[178,201]}]	Last Monday, the CDC asked states not to loosen restrictions, warning we may lose the ground we’ve gained. Since then, several states have decided to loosen restrictions anyway. https://t.co/8YQHaCcbqA	10123.0	RT @ChelseaCirruzzo: Last Monday, the CDC asked states not to loosen restrictions, warning we may lose the ground we’ve gained. Since then,…	158.0	True	full
1980120	1980120	6048e737eb000b0038f30a49	2021-03-10 15:33:53	[]	[]	Tue Mar 09 23:05:43 +0000 2021	[{"text":"MSM","indices":[223,227]}]	[{"url":"https://t.co/BOJFYjsYvr","expanded_url":"https://freedomclash.com/you-wont-believe-what-the-white-house-is-making-the-media-do-now/","display_url":"freedomclash.com/you-wont-belie…","indices":[257,280]}]	You Won't Believe What The White House Is Making The Media Do Now The WH will start charging journalists for Covid tests ($170) which are required for anyone entering the WH grounds...No test, no entry. I wonder what the #MSM thinks about this? ➡️ READ: https://t.co/BOJFYjsYvr https://t.co/uuZhLa4dBJ	2303.0	RT @HisArmy_45USA: You Won't Believe What The White House Is Making The Media Do Now The WH will start charging journalists for Covid test…	11157.0	True	full
1980121	1980121	6048e737eb000b0038f30a4b	2021-03-10 15:33:53	[]	[]	Wed Mar 10 13:00:09 +0000 2021	[{"text":"Testen","indices":[0,7]},{"text":"Corona","indices":[58,65]},{"text":"Pandemie","indices":[66,75]},{"text":"Testverordnung","indices":[100,115]},{"text":"Antigen","indices":[195,203]}]	[{"url":"https://t.co/WT9NKHUlg8","expanded_url":"https://www.bundesgesundheitsministerium.de/fileadmin/Dateien/3_Downloads/C/Coronavirus/Verordnungen/Corona-TestV_BAnz_AT_09.03.2021_V1.pdf","display_url":"bundesgesundheitsministerium.de/fileadmin/Date…","indices":[227,250]}]	#Testen ist ein wichtiger Baustein bei der Bekämpfung der #Corona-#Pandemie. Mit der aktualisierten #Testverordnung finanzieren wir nun allen Bürgerinnen und Bürgern mindestens einen kostenlosen #Antigen-Schnelltest pro Woche. https://t.co/WT9NKHUlg8 https://t.co/wBFC2rxozP	263453.0	RT @BMG_Bund: #Testen ist ein wichtiger Baustein bei der Bekämpfung der #Corona-#Pandemie. Mit der aktualisierten #Testverordnung finanzier…	18.0	True	full
1980122	1980122	6048e738eb000b0038f30a55	2021-03-10 15:33:53	[]	[]	Wed Mar 10 15:30:31 +0000 2021	[]	[{"url":"https://t.co/aXdu3XZOfF","expanded_url":"https://youtu.be/WzDTqGfyFB0","display_url":"youtu.be/WzDTqGfyFB0","indices":[133,156]}]	Persona 5 Royal Music: "Throw Away Your Mask" Composition/Arrangement: Shoji Meguro Lyrics: Lotus Juice | Vocals: Lyn Inaizumi Full: https://t.co/aXdu3XZOfF 1st boss theme most voted in the poll (210 votes) https://t.co/JaXlfwCTxx	19177.0	RT @Daily_Persona: Persona 5 Royal Music: "Throw Away Your Mask" Composition/Arrangement: Shoji Meguro Lyrics: Lotus Juice | Vocals: Lyn In…	162.0	True	full
1980123	1980123	6048e738eb000b0038f30a6d	2021-03-10 15:33:53	[]	[{"url":"https://t.co/KpXnE6RsF4","expanded_url":"https://open.spotify.com/playlist/1iGsbeR4uQyJmNSKHYftaR?si=ZsPNCS3NQB2CZN4ZkDjUMQ&utm_source=copy-link","display_url":"open.spotify.com/playlist/1iGsb…","indices":[156,179]}]		[]	[]			bueno ya está dejen de hablar de ese debate choto y vayan a hacer stream a defenceless y a esta playlist para q har… https://t.co/EHhOZYn64J	2031.0	True	full
1980124	1980124	6048e738eb000b0038f30a6f	2021-03-10 15:33:53	[]	[]	Wed Mar 10 13:43:49 +0000 2021	[]	[{"url":"https://t.co/TyenEQJjCL","expanded_url":"https://forms.gle/EM9DGuG4edW7PP4t8","display_url":"forms.gle/EM9DGuG4edW7PP…","indices":[183,206]}]	تدعوكم الجمعية السعودية للدراسات الاجتماعية لحضور محاضرة • الأسرة السعودية في ظل جائحة كورونا يقدمها أ.د. اسماعيل كتبخانة 🗓 الثلاثاء ١٦ مارس ٢٠٢١م ⏱ ٨:١٥ م عبر zoom للتسجيل 🔽 https://t.co/TyenEQJjCL https://t.co/pq37r134pP	13391.0	RT @ssss20081: تدعوكم الجمعية السعودية للدراسات الاجتماعية لحضور محاضرة • الأسرة السعودية في ظل جائحة كورونا يقدمها أ.د. اسماعيل كتبخان…	350.0	True	full
1980125	1980125	6048e738eb000b0038f30a73	2021-03-10 15:33:53	[]	[]	Wed Mar 10 15:29:46 +0000 2021	[]	[{"url":"https://t.co/DD28yFsu0b","expanded_url":"https://www.rawstory.com/marjorie-taylor-greene-delays-passage-of-1-9-trillion-relief-after-blocking-child-abuse-legislation/","display_url":"rawstory.com/marjorie-taylo…","indices":[251,274]}]	Parliamentary rules of order were written for adults, not unhinged children like this cultist who thinks lawmaking is one big Twitter troll... Marjorie Taylor Greene delays passage of $1.9 trillion COVID relief after blocking child abuse legislation https://t.co/DD28yFsu0b	142276.0	RT @timjacobwise: Parliamentary rules of order were written for adults, not unhinged children like this cultist who thinks lawmaking is one…	9517.0	True	full
1980126	1980126	6048e738eb000b0038f30a79	2021-03-10 15:33:53	[]	[]	Wed Mar 10 15:32:24 +0000 2021	[]	[{"url":"https://t.co/qQqgKbPLh2","expanded_url":"https://www.statnews.com/2021/01/31/trump-officials-lobbied-to-deny-states-money-for-vaccine-rollout/","display_url":"statnews.com/2021/01/31/tru…","indices":[210,233]},{"url":"https://t.co/IDQUe8j74A","expanded_url":"https://www.nytimes.com/2021/03/10/us/politics/biden-coronavirus-vaccine.html","display_url":"nytimes.com/2021/03/10/us/…","indices…	Such a strange piece, taking the word of Paul Mango as holy writ and ignoring altogether the distribution side of the coin—where Mango himself lobbied congress to deny states money for rolling out the vaccine (https://t.co/qQqgKbPLh2). https://t.co/IDQUe8j74A	228629.0	RT @nycsouthpaw: Such a strange piece, taking the word of Paul Mango as holy writ and ignoring altogether the distribution side of the coin…	915.0	True	full
1980127	1980127	6048e738eb000b0038f30a7b	2021-03-10 15:33:53	[]	[]	Wed Mar 10 15:30:15 +0000 2021	[]	[{"url":"https://t.co/LLczNHjLy1","expanded_url":"https://news.yahoo.com/long-brexit-journey-romes-almost-091654304.html","display_url":"news.yahoo.com/long-brexit-jo…","indices":[246,269]}]	"Nearly 60% of the UK publishing industry’s income comes from exports, with Europe being the largest export market." How many more of these stories will we have to read before the Govt realises how many livelihoods its Brexit deal is hurting? https://t.co/LLczNHjLy1	103121.0	RT @BestForBritain: "Nearly 60% of the UK publishing industry’s income comes from exports, with Europe being the largest export market."…	461.0	True	full
1980128	1980128	6048e738eb000b0038f30a81	2021-03-10 15:33:53	[]	[]	Tue Mar 09 23:07:19 +0000 2021	[]	[{"url":"https://t.co/ToSozaZn5A","expanded_url":"https://www.medrxiv.org/content/10.1101/2021.03.03.21252812v2","display_url":"medrxiv.org/content/10.110…","indices":[190,213]}]	Preprint on the genomic characterization of an emergent SARS-CoV-2 variant in the Philippines with 13 lineage-defining mutations, including the co-occurrence of the E484K, N501Y, and P681H. https://t.co/ToSozaZn5A	37.0	RT @kennethkim_: Preprint on the genomic characterization of an emergent SARS-CoV-2 variant in the Philippines with 13 lineage-defining mut…	115.0	True	full
1980129	1980129	6048e738eb000b0038f30a85	2021-03-10 15:33:53	[]	[{"url":"https://t.co/qYuNYkniTu","expanded_url":"https://lnkd.in/em86ASw","display_url":"lnkd.in/em86ASw","indices":[232,255]},{"url":"https://t.co/qKOP4Qs087","expanded_url":"https://lnkd.in/ebZrbTC","display_url":"lnkd.in/ebZrbTC","indices":[256,279]}]		[]	[]			LVCVA President and CEO, Steve Hill, says Las Vegas was really at the top of its game when the COVID-19 pandemic hi… https://t.co/8oA9g8QSGN	185.0	True	full
1980130	1980130	6048e738eb000b0038f30aab	2021-03-10 15:33:54	[]	[{"url":"https://t.co/oKPKB3bhiT","expanded_url":"http://too.At","display_url":"too.At","indices":[82,105]}]		[]	[]			@emilymshields Several world leaders have gotten covid. Not farfetched ours could https://t.co/oKPKB3bhiT minimum -… https://t.co/De2UcZpR3q	346.0	True	full
1980131	1980131	6048e738eb000b0038f30aad	2021-03-10 15:33:54	[]	[]	Wed Mar 10 15:25:00 +0000 2021	[]	[{"url":"https://t.co/fO5soNiLQh","expanded_url":"https://n.news.naver.com/entertain/article/112/0003408479","display_url":"n.news.naver.com/entertain/arti…","indices":[235,258]}]	Big Hit Entertainment proposes a plan to change its name to HYBE Corporation In addition to music production, music distribution and artists management, they will expand their business area to travel and real estate industry Source: https://t.co/fO5soNiLQh https://t.co/kHwkfRoaNg	366978.0	RT @theseoulstory: Big Hit Entertainment proposes a plan to change its name to HYBE Corporation In addition to music production, music dis…	2251.0	True	full
1980132	1980132	6048e739eb000b0038f30ab5	2021-03-10 15:33:54	[]	[]	Wed Mar 10 15:30:12 +0000 2021	[]	[{"url":"https://t.co/7nBmTaNrtt","expanded_url":"http://nbcbay.com/9fYWdY6","display_url":"nbcbay.com/9fYWdY6","indices":[201,224]}]	A four-building complex in San Francisco's Mission Bay that once served as headquarters for Dropbox has sold for a record $1.08 billion as the tech giant moves its workers to permanent remote offices. https://t.co/7nBmTaNrtt	354181.0	RT @nbcbayarea: A four-building complex in San Francisco's Mission Bay that once served as headquarters for Dropbox has sold for a record $…	3094.0	True	full
1980133	1980133	6048e739eb000b0038f30ac3	2021-03-10 15:33:54	[{"text":"cherryblossom","indices":[123,137]},{"text":"cherryblossomprints","indices":[138,158]},{"text":"cherryblossompainting","indices":[159,181]},{"text":"SpringIsComing","indices":[182,197]}]	[{"url":"https://t.co/3ahNeuYTBR","expanded_url":"https://carolinedayartist.square.site/product/watching-blossoms-discounted-15-for-series-of-four-spring-hope-beauty-and-precious/137","display_url":"carolinedayartist.square.site/product/watchi…","indices":[198,221]}]		[]	[]			New Cherry Blossom Print release on my website with discounted price for purchasing the whole Watching Blossoms col… https://t.co/wiE0GgmgFu	696.0	True	full
1980134	1980134	6048e739eb000b0038f30ac7	2021-03-10 15:33:54	[]	[]	Wed Mar 10 09:51:17 +0000 2021	[{"text":"thesaemph","indices":[261,271]}]	[{"url":"https://t.co/QFwCwAplJV","expanded_url":"http://thesaem.com.ph","display_url":"thesaem.com.ph","indices":[236,259]}]	Summer never looked this good! 🏝 Purchase ANY Eco Earth Power Sun Cream and get one (1) SVT Cleansing Foam &amp; ten (10) SVT Aloe Mask Sheets for FREE! What are you waiting for? Get yours today in all the SAEM stores &amp; online at https://t.co/QFwCwAplJV! #thesaemph https://t.co/2Dq5U1K5te	11863.0	RT @TheSaemPH: Summer never looked this good! 🏝 Purchase ANY Eco Earth Power Sun Cream and get one (1) SVT Cleansing Foam &amp; ten (10) SVT A…	602.0	True	full
1980135	1980135	6048e739eb000b0038f30ac9	2021-03-10 15:33:54	[]	[{"url":"https://t.co/soPlZaK89O","expanded_url":"https://zenodo.org/record/4073131","display_url":"zenodo.org/record/4073131","indices":[53,76]}]		[]	[]			@NBCNews CoVID-19 Scientific Reports on the Truth ! https://t.co/soPlZaK89O (Please scan the QR code for CoVID-19… https://t.co/GofkLX6asK	34.0	True	full
1980136	1980136	6048e739eb000b0038f30acd	2021-03-10 15:33:54	[{"text":"Bolton","indices":[30,37]}]	[{"url":"https://t.co/ql1CalKaZN","expanded_url":"http://www.newsoneplace.com/9770422012/bolton-vaccination-centres-demand","display_url":"newsoneplace.com/9770422012/bol…","indices":[168,191]}]		[]	[]			(Manchester Evening News):New #Bolton vaccination centres after huge demand for 'pop-up' site : People aged 50 and… https://t.co/2H3iauD3Gi	794.0	True	full
1980137	1980137	6048e739eb000b0038f30acf	2021-03-10 15:33:54	[]	[]	Wed Mar 10 08:26:55 +0000 2021	[]	[{"url":"https://t.co/iO4Iq9fgWq","expanded_url":"https://www.eldiario.es/madrid/sanitarios-madrid-huelga-indefinida-centros-salud-no-trabajar-condiciones_1_7290520.html","display_url":"eldiario.es/madrid/sanitar…","indices":[146,169]}]	Ni una pandemia ha sido capaz de desviar al PP de su hoja de ruta de desmantelar la Atención Primaria. Abandono, maltrato y promesas incumplidas. https://t.co/iO4Iq9fgWq	71207.0	RT @Monica_Garcia_G: Ni una pandemia ha sido capaz de desviar al PP de su hoja de ruta de desmantelar la Atención Primaria. Abandono, maltr…	2818.0	True	full
1980138	1980138	6048e739eb000b0038f30af1	2021-03-10 15:33:54	[]	[]	Wed Mar 10 13:58:55 +0000 2021	[]	[{"url":"https://t.co/Y2GxijIy9E","expanded_url":"https://www.ft.com/content/bc825399-345c-47b8-82e7-6473a1c9a861","display_url":"ft.com/content/bc8253…","indices":[257,280]}]	NEW: we’ve all seen the pandemic’s impact on death rates, but what of the other end of the spectrum: birth rates? It takes longer for births to show up in the data (duh), but 9 months on from last March, the results are in, and they’re quite something... https://t.co/Y2GxijIy9E https://t.co/mPZZIV1VXN	330703.0	RT @jburnmurdoch: NEW: we’ve all seen the pandemic’s impact on death rates, but what of the other end of the spectrum: birth rates? It tak…	4005.0	True	full
1980139	1980139	6048e739eb000b0038f30af7	2021-03-10 15:33:54	[]	[{"url":"https://t.co/ItDON1Da4U","expanded_url":"https://www.jgr14.com/todo_batallas/simulaciones.php?modo=2&liga=2","display_url":"jgr14.com/todo_batallas/…","indices":[265,288]}]		[]	[]			@sergio_valencia Sin duda la final anticipada🏆🏆🏆 Si Papo gana su batalla directa y Cacha lo hace también, podrían p… https://t.co/BFMRXMYsEQ	4708.0	True	full
1980140	1980140	6048e739eb000b0038f30aff	2021-03-10 15:33:54	[]	[]	Wed Mar 10 14:03:02 +0000 2021	[{"text":"pandemic","indices":[104,113]},{"text":"imaging","indices":[165,173]},{"text":"hiring","indices":[217,224]},{"text":"Covid19","indices":[225,233]},{"text":"HumanResources","indices":[234,249]}]	[{"url":"https://t.co/fyYcxBLx1u","expanded_url":"https://buff.ly/3eoMjIE","display_url":"buff.ly/3eoMjIE","indices":[251,274]}]	Insights from execs at @KyoceraUSA, @KonicaMinoltaUS, @greatamericaOEG &amp; @CopierCareers on how the #pandemic has altered the hiring dynamic while providing the #imaging industry with a deeper pool of candidates. #hiring #Covid19 #HumanResources https://t.co/fyYcxBLx1u https://t.co/0j1RZ4FbKS	1665.0	RT @CANNATAREPORT: Insights from execs at @KyoceraUSA, @KonicaMinoltaUS, @greatamericaOEG &amp; @CopierCareers on how the #pandemic has altere…	16199.0	True	full
1980141	1980141	6048e73aeb000b0038f30b23	2021-03-10 15:33:55	[]	[]	Wed Mar 10 14:19:25 +0000 2021	[]	[{"url":"https://t.co/RhuYFTsWxe","expanded_url":"https://www.pib.gov.in/PressReleseDetail.aspx?PRID=1703819","display_url":"pib.gov.in/PressReleseDet…","indices":[230,253]}]	At around 10:15 AM tomorrow, 11th March, will launch the e-Book version of Swami Chidbhavananda Ji’s Bhagavad Gita. Swami Chidbhavananda Ji has made long lasting contributions towards popularising Indian culture and spirituality. https://t.co/RhuYFTsWxe	66302575.0	RT @narendramodi: At around 10:15 AM tomorrow, 11th March, will launch the e-Book version of Swami Chidbhavananda Ji’s Bhagavad Gita. Swami…	196.0	True	full
1980142	1980142	6048e73aeb000b0038f30b4d	2021-03-10 15:33:55	[]	[]	Tue Mar 09 20:46:25 +0000 2021	[{"text":"vaccin","indices":[75,82]},{"text":"AstraZeneca","indices":[83,95]}]	[{"url":"https://t.co/FLLE320aiR","expanded_url":"https://www.channelnewsasia.com/news/world/australia-health-minister-in-hospital-after-covid-19-vaccination-14368120","display_url":"channelnewsasia.com/news/world/aus…","indices":[257,280]}]	Le ministre de la Santé australien hospitalisé 2 jours après avoir reçu le #vaccin #AstraZeneca. Il n'est pas encore sorti, une "infection" soignée aux antibiotiques. Des officiels disent "son état n'est pas considéré lié au vaccin" mais sans plus d'infos. https://t.co/FLLE320aiR	14571.0	RT @momotchiii: Le ministre de la Santé australien hospitalisé 2 jours après avoir reçu le #vaccin #AstraZeneca. Il n'est pas encore sorti,…	21.0	True	full
1980143	1980143	6048e73aeb000b0038f30b4f	2021-03-10 15:33:55	[]	[]	Wed Mar 10 14:18:34 +0000 2021	[]	[{"url":"https://t.co/43kxb0Onfv","expanded_url":"http://T.de","display_url":"T.de","indices":[201,224]}]	Después de denuncias Medicina Legal reporta hasta ahora una menor de edad muerta en bombardeo (Danna 16 años). Pero ese informe reporta a Johnatan y Sebastian como si tuvieran 19 años. Aqui 👇estan sus https://t.co/43kxb0Onfv Id. Tenian 10 años y 16 años. Alguien está mintiendo? https://t.co/4HU4fmx7mB	217131.0	RT @RoyBarreras: Después de denuncias Medicina Legal reporta hasta ahora una menor de edad muerta en bombardeo (Danna 16 años). Pero ese in…	6689.0	True	full
1980144	1980144	6048e73aeb000b0038f30b63	2021-03-10 15:33:56	[]	[]	Wed Mar 10 15:31:06 +0000 2021	[]	[{"url":"https://t.co/bPgrXEV2nM","expanded_url":"https://bit.ly/3l3BLjz","display_url":"bit.ly/3l3BLjz","indices":[134,157]}]	A new side-scrolling Teenage Mutant Ninja Turtles brawler is on its way from the developers of Scott Pilgrim vs. the World: The Game. https://t.co/bPgrXEV2nM https://t.co/2t7P708xaY	7973090.0	RT @IGN: A new side-scrolling Teenage Mutant Ninja Turtles brawler is on its way from the developers of Scott Pilgrim vs. the World: The Ga…	475.0	True	full
1980145	1980145	6048e73aeb000b0038f30b69	2021-03-10 15:33:56	[]	[{"url":"https://t.co/uHPuEQc3e7","expanded_url":"https://mailchi.mp/90702295e474/cosla-elected-members-briefing-march-10-2021","display_url":"mailchi.mp/90702295e474/c…","indices":[161,184]}]		[]	[]			The latest COSLA bulletin for Elected Members, covering issues related to COVID-19 and strategic updates from COSLA… https://t.co/zg8utwqYex	16404.0	True	full
1980146	1980146	6048e73aeb000b0038f30b77	2021-03-10 15:33:56	[]	[]	Wed Mar 10 15:31:33 +0000 2021	[]	[{"url":"https://t.co/OSQomVdlZk","expanded_url":"https://twitter.com/loapostrophe/status/1369669800922935298","display_url":"twitter.com/loapostrophe/s…","indices":[266,289]}]	On est passer de 110 dates de concert par ans a 0 si vous voulez pas que je double de poid c mieux jfais un peu de sport 🤣 d’ailleur jconseille a tout lmonde d’augmenter le sport pendant cette periode chelou au delas du physique c’est important pour le mental ! 💪♥️ https://t.co/OSQomVdlZk	313082.0	RT @PLK75: On est passer de 110 dates de concert par ans a 0 si vous voulez pas que je double de poid c mieux jfais un peu de sport 🤣 d’ail…	344.0	True	full
1980147	1980147	6048e73aeb000b0038f30b7b	2021-03-10 15:33:56	[]	[{"url":"https://t.co/32IGfAL5Ef","expanded_url":"https://www.musicbusinessworldwide.com/the-us-recorded-music-industry-grew-by-over-1bn-in-2020-but-faces-big-challenges-over-streamings-pricing-and-its-growth/","display_url":"musicbusinessworldwide.com/the-us-recorde…","indices":[256,279]}]		[]	[]			The US recorded music industry saw total revenues rise by 9.2% in 2020 to $12.15bn on a retail basis. As previousl… https://t.co/BzMVuajUrI	38.0	True	full
1980148	1980148	6048e73aeb000b0038f30b81	2021-03-10 15:33:56	[]	[{"url":"https://t.co/vJiqzF5gx7","expanded_url":"https://f1i.com/news/398730-ferrari-seeking-radical-change-with-sf21.html","display_url":"f1i.com/news/398730-fe…","indices":[146,169]}]		[]	[]			While other teams are talking about minor upgrades and gradual evolution for this season's cars, Ferrari has bigger… https://t.co/vwztmmCrxR	7833.0	True	full
1980149	1980149	6048e73aeb000b0038f30b87	2021-03-10 15:33:56	[]	[]	Tue Mar 09 21:22:05 +0000 2021	[]	[{"url":"https://t.co/HFr5fEw2ns","expanded_url":"https://pruebadevihgratis.pe/la-salud-debe-ser-prioridad-en-brasil/","display_url":"pruebadevihgratis.pe/la-salud-debe-…","indices":[202,225]}]	Más de 10 millones de casos COVID-19, casi 260 mil muertos, y la aparición de nuevas variantes del virus hacen que en Brasil recrudezca la emergencia sanitaria; requiriendo atención integral y regional https://t.co/HFr5fEw2ns	1469.0	RT @AHF_PERU: Más de 10 millones de casos COVID-19, casi 260 mil muertos, y la aparición de nuevas variantes del virus hacen que en Brasil…	323.0	True	full
1980150	1980150	6048e73aeb000b0038f30b8b	2021-03-10 15:33:56	[]	[]	Wed Mar 10 15:14:01 +0000 2021	[]	[{"url":"https://t.co/L3RhxbgqAo","expanded_url":"https://rebrand.ly/misleading-mps","display_url":"rebrand.ly/misleading-mps","indices":[255,278]}]	At the same time as Tory Peer Lord Feldman was running a lobbying company he was also advising the Health Minister, Lord Bethell. During this period one of the lobbying clients won a £23m PPE contract - something it failed to come clean about when asked. https://t.co/L3RhxbgqAo	273863.0	RT @JolyonMaugham: At the same time as Tory Peer Lord Feldman was running a lobbying company he was also advising the Health Minister, Lord…	26.0	True	full
1980151	1980151	6048e73aeb000b0038f30b91	2021-03-10 15:33:56	[]	[{"url":"https://t.co/Q4TcoxMSyi","expanded_url":"https://drive.google.com/file/d/1d7xGVYZJn4U6AkVssO9q71xwLiV2qf3x/view?usp=sharing","display_url":"drive.google.com/file/d/1d7xGVY…","indices":[241,264]}]		[]	[]			@litigationdaily (Boston) - Plaintiff in $42B Federal Lawsuit - HARIHAR v US BANK et al (Docket No. 15-cv-11880) e… https://t.co/uuz8Mfbr4O	76.0	True	full
1980152	1980152	6048e73beb000b0038f30bb5	2021-03-10 15:33:57	[]	[]	Wed Mar 10 14:09:40 +0000 2021	[]	[{"url":"https://t.co/NJajTPQewi","expanded_url":"https://twitter.com/_DCHealth/status/1369611576945311744","display_url":"twitter.com/_DCHealth/stat…","indices":[164,187]}]	The website worked! Pre-register! Join me in moving from worrying that you won't be able to pre-register to worrying that you entered your information incorrectly! https://t.co/NJajTPQewi	17601.0	RT @emilyctamkin: The website worked! Pre-register! Join me in moving from worrying that you won't be able to pre-register to worrying that…	153.0	True	full
1980153	1980153	6048e73beb000b0038f30bbf	2021-03-10 15:33:57	[]	[]	Wed Mar 10 14:54:21 +0000 2021	[{"text":"desaparecida","indices":[36,49]}]	[{"url":"https://t.co/HT1v4NWGyu","expanded_url":"https://www.facebook.com/133755070002450/posts/3963922886985630/?d=n","display_url":"facebook.com/13375507000245…","indices":[79,102]}]	Dafne Guerrero de la Rosa, 15 años. #desaparecida 07/Maz/2021 CdMx, México. ℹ️ https://t.co/HT1v4NWGyu Datos o pistas 📞▶ @FiscaliaCDMX @alynmon @lups2020 @msalguerb @COBUPEM @MayeyaMota @CATWLACDIR @FelipaRamrez1 @Missing_Marijo @Fam_Unidas_AC @elizab51058326 https://t.co/HEAfDwFolp	572.0	RT @AngelaCedeno_PI: Dafne Guerrero de la Rosa, 15 años. #desaparecida 07/Maz/2021 CdMx, México. ℹ️ https://t.co/HT1v4NWGyu Datos o pistas…	66.0	True	full
1980154	1980154	6048e73beb000b0038f30bd1	2021-03-10 15:33:57	[]	[]	Wed Mar 10 11:52:32 +0000 2021	[]	[{"url":"https://t.co/IGsrrX4LH2","expanded_url":"http://bit.ly/2OHRTLK","display_url":"bit.ly/2OHRTLK","indices":[136,159]}]	Leopoldo López: Nuevo informe de Provea ratifica que Maduro y sus cuerpos represores tienen una política de exterminio contra el pueblo https://t.co/IGsrrX4LH2	494789.0	RT @AlbertoRodNews: Leopoldo López: Nuevo informe de Provea ratifica que Maduro y sus cuerpos represores tienen una política de exterminio…	529.0	True	full
1980155	1980155	6048e73beb000b0038f30bdb	2021-03-10 15:33:57	[]	[]	Wed Mar 10 07:32:52 +0000 2021	[]	[{"url":"https://t.co/GIqOGTZKGz","expanded_url":"https://www.independent.ie/irish-news/new-figures-reveal-one-in-eight-of-all-covid-infections-are-recorded-in-children-under-18-40179744.html","display_url":"independent.ie/irish-news/new…","indices":[249,272]}]	Was pretty surprised at these figures obtained by ⁦@Independent_ie⁩. More than 13,000 secondary school age and 10,000 primary school age children have been diagnosed with Covid-19 in the past year. And almost 6,000 children under the age of four. https://t.co/GIqOGTZKGz	30332.0	RT @KevDoyle_Indo: Was pretty surprised at these figures obtained by ⁦@Independent_ie⁩. More than 13,000 secondary school age and 10,000…	643.0	True	full
1980156	1980156	6048e73beb000b0038f30bdd	2021-03-10 15:33:57	[]	[{"url":"https://t.co/rZFoerikjb","expanded_url":"https://www.wired.com/story/help-im-drowning-in-admin-and-cant-get-my-actual-job-done/https://www.wired.com/story/help-im-drowning-in-admin-and-cant-get-my-actual-job-done/","display_url":"wired.com/story/help-im-…","indices":[164,187]}]		[]	[]			I wrote some advice on how to cope when your company lays off all its support staff and you no longer have time to… https://t.co/usFk4rj2QJ	31867.0	True	full
1980157	1980157	6048e73beb000b0038f30be3	2021-03-10 15:33:57	[]	[]	Wed Mar 10 15:31:39 +0000 2021	[]	[{"url":"https://t.co/Jzep4Ue7Fl","expanded_url":"https://twitter.com/guardian/status/1369669180455272457","display_url":"twitter.com/guardian/statu…","indices":[205,228]}]	“The EU has conceded that the UK did not ban vaccine exports, as Boris Johnson waded into a row with Brussels by publicly “correcting” the European council president over his claims about British policy.” https://t.co/Jzep4Ue7Fl	32783.0	RT @fact_covid: “The EU has conceded that the UK did not ban vaccine exports, as Boris Johnson waded into a row with Brussels by publicly “…	95.0	True	full
1980158	1980158	6048e73beb000b0038f30be5	2021-03-10 15:33:57	[]	[]	Wed Mar 10 15:31:42 +0000 2021	[]	[{"url":"https://t.co/O6MJYfKfVx","expanded_url":"https://elpais.com/espana/madrid/2021-03-09/madrid-suspende-la-administracion-de-nuevas-dosis-a-mayores-de-80-anos.html?ssm=TW_CM_MAD#Echobox=1615387390","display_url":"elpais.com/espana/madrid/…","indices":[130,153]}]	El Gobierno de la Comunidad de Madrid ha cancelado la citación para nuevas dosis de la vacuna de Pfizer a los mayores de 80 años https://t.co/O6MJYfKfVx	237311.0	RT @el_pais_madrid: El Gobierno de la Comunidad de Madrid ha cancelado la citación para nuevas dosis de la vacuna de Pfizer a los mayores d…	362.0	True	full
1980159	1980159	6048e73beb000b0038f30beb	2021-03-10 15:33:57	[]	[]	Wed Mar 10 03:09:54 +0000 2021	[{"text":"SnowMan","indices":[8,16]},{"text":"FridayLivestream","indices":[22,39]}]	[{"url":"https://t.co/W0IBUJQXXd","expanded_url":"https://youtu.be/DY8FfX-DDb4","display_url":"youtu.be/DY8FfX-DDb4","indices":[249,272]}]	REQUEST #SnowMan @MTV #FridayLivestream Namida no Umi wo Koete Ike (Go beyond the sea of tears) This song tells us that no matter how hard or difficult things are, we should overcome them. It makes you cry despite its cheerful tone. Snow Man応援中 https://t.co/W0IBUJQXXd	458.0	RT @cheer_snowman: REQUEST #SnowMan @MTV #FridayLivestream Namida no Umi wo Koete Ike (Go beyond the sea of tears) This song tells us tha…	24.0	True	full
1980160	1980160	6048e73beb000b0038f30bff	2021-03-10 15:33:57	[]	[]	Wed Mar 10 07:07:44 +0000 2021	[]	[{"url":"https://t.co/YFpiVAgcgX","expanded_url":"https://twitter.com/okdiario/status/1369525455594913794","display_url":"twitter.com/okdiario/statu…","indices":[165,188]}]	Porque no hay suficientes para abastecer la demanda, así que se distribuyen por el poder público a las personas más vulnerables frente al virus. Siguiente pregunta. https://t.co/YFpiVAgcgX	6328.0	RT @jalemanuris: Porque no hay suficientes para abastecer la demanda, así que se distribuyen por el poder público a las personas más vulner…	206.0	True	full
1980161	1980161	6048e73beb000b0038f30c0b	2021-03-10 15:33:57	[]	[]	Sat Mar 06 16:01:21 +0000 2021	[]	[{"url":"https://t.co/54XUX1qMvn","expanded_url":"http://bit.ly/2Mufq1R","display_url":"bit.ly/2Mufq1R","indices":[247,270]}]	Curso en línea: "Justicia constitucional en México" 7 módulos con 19 sesiones con una duración de 38 horas. Del lunes 15 de marzo al miércoles 26 de mayo de 2021. Sesiones: Lunes y miércoles. Coordina: José Ramón Cossío @JRCossio. Registro: https://t.co/54XUX1qMvn https://t.co/dVzZhx7cko	6600.0	RT @Inteli_Iuris: Curso en línea: "Justicia constitucional en México" 7 módulos con 19 sesiones con una duración de 38 horas. Del lunes…	93.0	True	full
1980162	1980162	6048e73beb000b0038f30c11	2021-03-10 15:33:58	[]	[]	Wed Mar 10 13:44:34 +0000 2021	[]	[{"url":"https://t.co/QPIBgOXGsm","expanded_url":"https://www.foxnews.com/opinion/covid-south-dakota-one-year-approach-day-one-kristi-noem","display_url":"foxnews.com/opinion/covid-…","indices":[228,251]}]	On March 10, 2020, South Dakota diagnosed our first cases of COVID-19. Tragically, that day also marked our first death in what would be a long fight against the virus. When that day came, we were prepared. Here's what we did: https://t.co/QPIBgOXGsm	387530.0	RT @govkristinoem: On March 10, 2020, South Dakota diagnosed our first cases of COVID-19. Tragically, that day also marked our first death…	578.0	True	full
1980163	1980163	6048e73ceb000b0038f30c17	2021-03-10 15:33:58	[]	[]	Wed Mar 10 15:10:00 +0000 2021	[{"text":"NotiMippCI","indices":[0,11]},{"text":"FuerzaProductiva","indices":[128,145]}]	[{"url":"https://t.co/RcCgOwDj6K","expanded_url":"https://bit.ly/2Och09A","display_url":"bit.ly/2Och09A","indices":[104,127]}]	#NotiMippCI 📰🗞| Ejercicios militares han permitido luchar contra delitos en todas sus formas. Lea más ⏩ https://t.co/RcCgOwDj6K #FuerzaProductiva https://t.co/Ph8hZ8uNAF	251608.0	RT @Mippcivzla: #NotiMippCI 📰🗞| Ejercicios militares han permitido luchar contra delitos en todas sus formas. Lea más ⏩ https://t.co/RcCgOw…	404.0	True	full
1980164	1980164	6048e73ceb000b0038f30c27	2021-03-10 15:33:58	[]	[{"url":"https://t.co/Gj3BE0mOSM","expanded_url":"https://www.newscentermaine.com/article/news/health/coronavirus/vaccine/us-to-buy-100-million-more-johnson-johnson-coronavirus-vaccines/507-8d0e861c-0110-4c2a-8c27-7f2a8bbe683f","display_url":"newscentermaine.com/article/news/h…","indices":[185,208]}]		[]	[]			President Joe Biden on Wednesday is expected to announce plans to purchase another 100 million Johnson &amp; Johnson CO… https://t.co/ORAC9dJ9sQ	118693.0	True	full
1980165	1980165	6048e73ceb000b0038f30c2d	2021-03-10 15:33:58	[]	[]	Wed Mar 10 12:49:04 +0000 2021	[{"text":"the195project","indices":[211,225]},{"text":"thinktank","indices":[226,236]},{"text":"covid19","indices":[237,245]},{"text":"postcovid19","indices":[246,258]},{"text":"nonprofit","indices":[259,269]}]	[{"url":"https://t.co/qGHxsDjxN2","expanded_url":"https://www.the195project.org/latestvaccinese","display_url":"the195project.org/latestvaccinese","indices":[186,209]}]	Read the article “How Covid-19 Vaccines Work and Future Lessons for Vaccination” by Gary Macdowell, PhD, University of Cambridge and Zachary Marcus, MD, MPhil, University of Cambridge. https://t.co/qGHxsDjxN2 #the195project #thinktank #covid19 #postcovid19 #nonprofit https://t.co/4ZEAOSWvnf	2.0	RT @The195Proj: Read the article “How Covid-19 Vaccines Work and Future Lessons for Vaccination” by Gary Macdowell, PhD, University of Camb…	0.0	True	full
1980166	1980166	6048e73ceb000b0038f30c37	2021-03-10 15:33:58	[]	[]	Wed Mar 10 15:30:00 +0000 2021	[]	[{"url":"https://t.co/ID7wUMbGlh","expanded_url":"https://bit.ly/3ry0aA5","display_url":"bit.ly/3ry0aA5","indices":[151,174]}]	The COVID relief bill includes a hidden benefit for student loan borrowers that could save thousands in tax payments on loans that have been forgiven. https://t.co/ID7wUMbGlh	1163114.0	RT @kylegriffin1: The COVID relief bill includes a hidden benefit for student loan borrowers that could save thousands in tax payments on l…	978.0	True	full
1980167	1980167	6048e73ceb000b0038f30c3b	2021-03-10 15:33:58	[]	[]	Tue Mar 09 16:42:48 +0000 2021	[{"text":"Uighur","indices":[160,167]},{"text":"China","indices":[253,259]}]	[{"url":"https://t.co/yqSw2n5KXb","expanded_url":"https://bit.ly/3v7cMjT","display_url":"bit.ly/3v7cMjT","indices":[261,284]}]	The free world can no longer close its eyes. 1️⃣ We need joint EU-US targeted sanctions against the responsible leaders, 2️⃣ an import ban on goods produced by #Uighur slave labour &amp; 3️⃣ ask ourselves if the 2022 winter games could still be held in #China. https://t.co/yqSw2n5KXb	5427.0	RT @hildevautmans: The free world can no longer close its eyes. 1️⃣ We need joint EU-US targeted sanctions against the responsible leaders,…	3166.0	True	full
1980168	1980168	6048e73ceb000b0038f30c3d	2021-03-10 15:33:58	[]	[]	Wed Mar 10 14:12:33 +0000 2021	[{"text":"findbusinesssupport","indices":[259,279]}]	[{"url":"https://t.co/wFwaSaq1Sj","expanded_url":"https://www.gov.scot/news/gbp-533-million-paid-to-businesses-since-november/","display_url":"gov.scot/news/gbp-533-m…","indices":[234,257]}]	More than half a billion pounds in lifeline support has been paid to Scottish businesses affected by the pandemic since November. This is on top of other support such as non-domestic rates relief and the furlough scheme. Read more: https://t.co/wFwaSaq1Sj #findbusinesssupport https://t.co/W5shOXsbDM	13720.0	RT @scotgoveconomy: More than half a billion pounds in lifeline support has been paid to Scottish businesses affected by the pandemic since…	1173.0	True	full
1980169	1980169	6048e73ceb000b0038f30c45	2021-03-10 15:33:58	[]	[]	Wed Mar 10 15:31:02 +0000 2021	[{"text":"COVID19","indices":[25,33]},{"text":"Coronavirus","indices":[88,100]},{"text":"Latinus","indices":[101,109]},{"text":"InformaciónParaTi","indices":[110,128]}]	[{"url":"https://t.co/znEbpogI02","expanded_url":"https://latinus.us/2021/03/10/variante-britanica-covid-19-podria-ser-doble-mortal-otras/","display_url":"latinus.us/2021/03/10/var…","indices":[129,152]}]	La variante británica de #COVID19 podría ser el doble de mortal que las otras: estudio. #Coronavirus #Latinus #InformaciónParaTi https://t.co/znEbpogI02	439927.0	RT @latinus_us: La variante británica de #COVID19 podría ser el doble de mortal que las otras: estudio. #Coronavirus #Latinus #InformaciónP…	50.0	True	full
1980170	1980170	6048e73ceb000b0038f30c4b	2021-03-10 15:33:58	[{"text":"Texas","indices":[0,6]},{"text":"BlueTexas","indices":[7,17]}]	[{"url":"https://t.co/uvCur9aHH1","expanded_url":"https://thetexan.news/city-of-austin-refuses-to-rescind-mask-mandate-along-with-expiration-of-statewide-order/","display_url":"thetexan.news/city-of-austin…","indices":[174,197]}]		[]	[]			#Texas #BlueTexas This is why @GregAbbott_TX should never have locked the State down. City of Austin Refuses to Res… https://t.co/eEkNea6Drj	1841.0	True	full
1980171	1980171	6048e73ceb000b0038f30c5f	2021-03-10 15:33:58	[]	[]	Wed Mar 10 14:00:00 +0000 2021	[]	[{"url":"https://t.co/bVDsYwz5V9","expanded_url":"https://store.driftgaming.eu/?utm_source=social&utm_medium=instagram&utm_campaign=rosdri","display_url":"store.driftgaming.eu/?utm_source=so…","indices":[183,206]}]	Sorteazo de una pezado de silla de @DRIFTgamingeu 🚀 Requisitos: ▪️ Follow @Rosdri_Twitch ▪️ Follow @DRIFTgamingeu ▪️ RT a este tweet Además si quereis checkear todos sus productos 👇https://t.co/bVDsYwz5V9 https://t.co/BxhEUcwGbe	37158.0	RT @Rosdri_Twitch: Sorteazo de una pezado de silla de @DRIFTgamingeu 🚀 Requisitos: ▪️ Follow @Rosdri_Twitch ▪️ Follow @DRIFTgamingeu ▪️ R…	48.0	True	full
1980172	1980172	6048e73ceb000b0038f30c6d	2021-03-10 15:33:59	[]	[]	Wed Mar 10 09:11:17 +0000 2021	[]	[{"url":"https://t.co/z4OvFRFWo4","expanded_url":"https://www.bbc.co.uk/news/health-56340831","display_url":"bbc.co.uk/news/health-56…","indices":[264,287]}]	.@commonspac report is rightly damning of Dido Harding's test &amp; trace operation It's swallowed £££bn of public money, fails to find contacts &amp; ignores a key part of its remit: support for self-islation. Without it we will not control the spread of Covid https://t.co/z4OvFRFWo4	490927.0	RT @CarolineLucas: .@commonspac report is rightly damning of Dido Harding's test &amp; trace operation It's swallowed £££bn of public money, f…	155.0	True	full
1980173	1980173	6048e73ceb000b0038f30c6f	2021-03-10 15:33:59	[]	[]	Wed Mar 10 15:31:54 +0000 2021	[{"text":"COVID19","indices":[67,75]},{"text":"coronavirus","indices":[170,182]}]	[{"url":"https://t.co/hMRAh7XO2X","expanded_url":"https://fcld.ly/rc9p28l","display_url":"fcld.ly/rc9p28l","indices":[247,270]}]	A new @SciImmunology study of 471 patients with a wide spectrum of #COVID19 reveals key inflammatory and thrombotic factors that characterize severe disease. Led by a UK #coronavirus consortium, including @ImperialNHLI, @EdinUni_MeetCIR, @LivUni: https://t.co/hMRAh7XO2X https://t.co/KD8YJeR2NO	2097149.0	RT @ScienceMagazine: A new @SciImmunology study of 471 patients with a wide spectrum of #COVID19 reveals key inflammatory and thrombotic fa…	986.0	True	full
1980174	1980174	6048e73ceb000b0038f30c7b	2021-03-10 15:33:59	[]	[]	Wed Mar 10 15:14:23 +0000 2021	[]	[{"url":"https://t.co/pp0zcYyEkE","expanded_url":"https://n9.cl/bs8gu","display_url":"n9.cl/bs8gu","indices":[222,245]}]	El Gobierno de Japón decidió que los Juegos Olímpicos y Paralímpicos de Tokio de este año, que inicia el 23 de julio, se disputen sin público extranjero, debido a la latente amenaza por la posible propagación del Covid19. https://t.co/pp0zcYyEkE https://t.co/xb6WzDRAQC	2327.0	RT @atletismoperu: El Gobierno de Japón decidió que los Juegos Olímpicos y Paralímpicos de Tokio de este año, que inicia el 23 de julio, se…	8.0	True	full
1980175	1980175	6048e73ceb000b0038f30c7d	2021-03-10 15:33:59	[]	[]	Wed Mar 10 14:38:07 +0000 2021	[{"text":"COVID19","indices":[36,44]}]	[{"url":"https://t.co/11qUCOhwhd","expanded_url":"https://www.unep.org/news-and-stories/press-release/are-we-track-green-recovery-not-yet","display_url":"unep.org/news-and-stori…","indices":[260,283]}]	🆕the most comprehensive analysis of #COVID19-related fiscal rescue &amp; recovery efforts by 50 leading economies so far has revealed that only $368bn of $14.6tn COVID-induced spending (rescue &amp; recovery) in 2020 was green. UNEP-@UniofOxford-led report⤵️ https://t.co/11qUCOhwhd	1091537.0	RT @UNEP: 🆕the most comprehensive analysis of #COVID19-related fiscal rescue &amp; recovery efforts by 50 leading economies so far has revealed…	504.0	True	full
1980176	1980176	6048e73deb000b0038f30c81	2021-03-10 15:33:59	[]	[{"url":"https://t.co/K2H3KBAMHJ","expanded_url":"https://www.beckershospitalreview.com/public-health/us-coronavirus-deaths-by-state-july-1.html","display_url":"beckershospitalreview.com/public-health/…","indices":[120,143]}]		[]	[]			@BluWhopple @josephh__m @POTUS You simply continue to further expose your ignorance and inability to search for fac… https://t.co/0rcrMzOo18	1255.0	True	full
1980177	1980177	6048e73deb000b0038f30c83	2021-03-10 15:33:59	[{"text":"All_Health_Fitness_Tips","indices":[64,88]}]	[{"url":"https://t.co/SZck8agknN","expanded_url":"http://sector.As","display_url":"sector.As","indices":[197,220]},{"url":"https://t.co/mLA5Yo5uK5","expanded_url":"https://www.iweller.com/all-health-fitness-tips/technological-and-digital-disruption-in-the-healthcare-sector/","display_url":"iweller.com/all-health-fit…","indices":[239,262]}]		[]	[]			Technological and digital disruption in the healthcare sector - #All_Health_Fitness_Tips - HEQ speaks to Koa Health… https://t.co/HUWtYbLpBh	59.0	True	full
1980178	1980178	6048e73deb000b0038f30c89	2021-03-10 15:33:59	[]	[]	Wed Mar 10 13:35:09 +0000 2021	[]	[{"url":"https://t.co/H0gDjwFj5g","expanded_url":"https://Twitter.Com","display_url":"Twitter.Com","indices":[18,41]},{"url":"https://t.co/7lehrGOp3o","expanded_url":"https://www.wsj.com/articles/democrats-to-states-no-new-tax-cuts-11615333751","display_url":"wsj.com/articles/democ…","indices":[267,290]}]	A brief return to https://t.co/H0gDjwFj5g to alert Texans - Democrats are abandoning the border to cartels &amp; COVID caravans while spending $2 trillion we don’t have to subsidize blue states &amp; try to cancel Texas &amp; red states’ autonomy to have low taxes. https://t.co/7lehrGOp3o	38198.0	RT @chiproytx: A brief return to https://t.co/H0gDjwFj5g to alert Texans - Democrats are abandoning the border to cartels &amp; COVID caravans…	21.0	True	full
1980179	1980179	6048e73deb000b0038f30c8b	2021-03-10 15:33:59	[{"text":"Book","indices":[146,151]},{"text":"NewZealand","indices":[152,163]},{"text":"iTunes","indices":[164,171]},{"text":"AppStore","indices":[172,181]}]	[{"url":"https://t.co/dmpC5Mfnvu","expanded_url":"https://apps.apple.com/app/libros-y-audiolibros-en-espanol/id435873883","display_url":"apps.apple.com/app/libros-y-a…","indices":[122,145]}]		[]	[]			Son of Power. "It is in literature that the concrete outlook of humanity receives its expression." Alfred North Whi… https://t.co/5RC3AzoWIY	21.0	True	full
1980180	1980180	6048e73deb000b0038f30c9b	2021-03-10 15:33:59	[]	[]	Wed Mar 10 14:42:31 +0000 2021	[{"text":"ASGBIEastMidsJC","indices":[17,33]},{"text":"ASGBIEastMidsJC","indices":[246,262]}]	[{"url":"https://t.co/8VGmXukd07","expanded_url":"https://bit.ly/3qyVbxR","display_url":"bit.ly/3qyVbxR","indices":[127,150]}]	For this month's #ASGBIEastMidsJC @carlahope1988 will present The impact of COVID-19 on surgical training:a systematic review👉 https://t.co/8VGmXukd07 Presentation📺will be on this twitter handle Tues 30th March 7pm, followed by discussion using #ASGBIEastMidsJC See you there!	115.0	RT @ASGBIEastMidsJC: For this month's #ASGBIEastMidsJC @carlahope1988 will present The impact of COVID-19 on surgical training:a systematic…	399.0	True	full
1980181	1980181	6048e73deb000b0038f30cb3	2021-03-10 15:33:59	[]	[]	Wed Mar 10 13:54:25 +0000 2021	[]	[{"url":"https://t.co/7l2artimqU","expanded_url":"https://bit.ly/38rYMYu","display_url":"bit.ly/38rYMYu","indices":[243,266]}]	🎉 Happy to announce that @DIGITALAX_ is integrating Polygon! 👔 Digitalax is launching its first fashion gaming platform 'ESPA', where players can purchase digital fashion NFTs from the Polygon integrated Digitalax Marketplace. 🌐 Learn more: https://t.co/7l2artimqU https://t.co/6GGIL6MDng	122522.0	RT @0xPolygon: 🎉 Happy to announce that @DIGITALAX_ is integrating Polygon! 👔 Digitalax is launching its first fashion gaming platform 'ES…	8.0	True	full
1980182	1980182	6048e73deb000b0038f30cbb	2021-03-10 15:33:59	[]	[]	Wed Mar 10 15:30:52 +0000 2021	[]	[{"url":"https://t.co/OGYHF7uwL6","expanded_url":"https://www.washingtonpost.com/politics/2021/03/09/gop-says-its-voting-bills-are-about-restoring-faith-elections-actual-restrictions-tell-different-tale/","display_url":"washingtonpost.com/politics/2021/…","indices":[119,142]}]	Continuing to spread Trump’s “big lie” of a stolen and insecure election has dangerous consequences for our democracy. https://t.co/OGYHF7uwL6	406090.0	RT @CREWcrew: Continuing to spread Trump’s “big lie” of a stolen and insecure election has dangerous consequences for our democracy. https:…	1818.0	True	full
1980183	1980183	6048e73deb000b0038f30cc5	2021-03-10 15:33:59	[]	[]	Wed Mar 10 15:31:04 +0000 2021	[]	[{"url":"https://t.co/nM5uKyVpfJ","expanded_url":"https://twitter.com/BInvestigates/status/1315890006393716736","display_url":"twitter.com/BInvestigates/…","indices":[273,296]}]	Lawyers acting for Mirror Group Newspapers had fought but failed to keep outspoken journalist and broadcaster Piers Morgan out of a case alleging the publisher’s board and top lawyers turned a blind eye to years of criminal activity at its three British national tabloids. https://t.co/nM5uKyVpfJ	18071.0	RT @BInvestigates: Lawyers acting for Mirror Group Newspapers had fought but failed to keep outspoken journalist and broadcaster Piers Morg…	1289.0	True	full
1980184	1980184	6048e73deb000b0038f30ceb	2021-03-10 15:34:00	[{"text":"ReprenonsLeContrôle","indices":[151,171]},{"text":"Frexit","indices":[172,179]}]	[{"url":"https://t.co/zxWVqdN2jy","expanded_url":"https://nyti.ms/3rzzgrO","display_url":"nyti.ms/3rzzgrO","indices":[256,279]}]		[]	[]			Scandale gigantesque découvert par le New York Times ! Malgré la pénurie de vaccins, des millions de doses produit… https://t.co/Zht0iSnZ9Y	2346.0	True	full
1980185	1980185	6048e73eeb000b0038f30cef	2021-03-10 15:34:00	[]	[]	Tue Mar 09 16:30:57 +0000 2021	[{"text":"StopDeathForProfit","indices":[206,225]}]	[{"url":"https://t.co/kMqvnPfdUN","expanded_url":"https://bit.ly/3rye850","display_url":"bit.ly/3rye850","indices":[239,262]}]	Mark Zuckerberg, how do you sleep at night? This is on Facebook's Instagram right now. Your algorithms are STILL recommending lies about Covid and vaccines. How many people have to die before you act?! #StopDeathForProfit New Report: https://t.co/kMqvnPfdUN https://t.co/Z6Rkg7G2nZ	787191.0	RT @SachaBaronCohen: Mark Zuckerberg, how do you sleep at night? This is on Facebook's Instagram right now. Your algorithms are STILL rec…	32.0	True	full
1980186	1980186	6048e73eeb000b0038f30cf1	2021-03-10 15:34:00	[]	[]	Tue Mar 09 04:14:21 +0000 2021	[{"text":"WearAMask","indices":[99,109]},{"text":"greetingcards","indices":[110,124]},{"text":"Stickers","indices":[125,134]},{"text":"bags","indices":[135,140]},{"text":"MobileCase","indices":[141,152]},{"text":"stationary","indices":[153,164]},{"text":"TeeShirts","indices":[165,175]},{"text":"RBandME","indices":[177,185]},{"text":"findyourthing","indices":[186,200]},{"text":"redbubble","indices…	[{"url":"https://t.co/ZTu5QrPwQa","expanded_url":"http://bit.ly/ROYesFab","display_url":"bit.ly/ROYesFab","indices":[11,34]},{"url":"https://t.co/Gekp4KHkAR","expanded_url":"https://www.redbubble.com/i/mask/Yoga-Life-by-roychaudhuri/72095710.F8Y4C?asc=u","display_url":"redbubble.com/i/mask/Yoga-Li…","indices":[213,236]}]	Shop Link: https://t.co/ZTu5QrPwQa Get Amazing Quality Products @redbubble with Worldwide Shipping #WearAMask #greetingcards #Stickers #bags #MobileCase #stationary #TeeShirts #RBandME #findyourthing #redbubble https://t.co/Gekp4KHkAR #findyourthing #redbubble	18.0	RT @ROYesFAB: Shop Link: https://t.co/ZTu5QrPwQa Get Amazing Quality Products @redbubble with Worldwide Shipping #WearAMask #greetingcards…	18.0	True	full
1980187	1980187	6048e73eeb000b0038f30cf3	2021-03-10 15:34:00	[]	[{"url":"https://t.co/9MebzQ57CO","expanded_url":"https://www.youtube.com/watch?v=B8X3J5aU63M","display_url":"youtube.com/watch?v=B8X3J5…","indices":[227,250]}]		[]	[]			Before COVID-19, Canada’s airline sector employed 140,000 and contributed $50 billion to our nation’s economy. One… https://t.co/TXB7Lcd9o9	796.0	True	full
1980188	1980188	6048e73eeb000b0038f30d0f	2021-03-10 15:34:00	[]	[]	Wed Mar 10 13:33:49 +0000 2021	[]	[{"url":"https://t.co/SDR0AFmJct","expanded_url":"https://m.facebook.com/story.php?story_fbid=3695622563866770&id=100002571884554","display_url":"m.facebook.com/story.php?stor…","indices":[243,266]}]	"I can't believe this is the party I've given 6 years of my life to." A Green Party councillor has quit the party after being told by its leadership that women have never been oppressed because of their sex, but because 'they look like women' https://t.co/SDR0AFmJct	9331.0	RT @ripx4nutmeg: "I can't believe this is the party I've given 6 years of my life to." A Green Party councillor has quit the party after be…	637.0	True	full
1980189	1980189	6048e73eeb000b0038f30d25	2021-03-10 15:34:01	[]	[]	Tue Mar 09 11:33:15 +0000 2021	[]	[{"url":"https://t.co/JX0vRFn6yd","expanded_url":"https://trib.al/PdRBGzW","display_url":"trib.al/PdRBGzW","indices":[123,146]}]	Nigeria begins a $3 billion revamp of a key railway line as part of its ambitious plan to create a nationwide rail network https://t.co/JX0vRFn6yd	158079.0	RT @BBGAfrica: Nigeria begins a $3 billion revamp of a key railway line as part of its ambitious plan to create a nationwide rail network h…	5180.0	True	full
1980190	1980190	6048e73eeb000b0038f30d2f	2021-03-10 15:34:01	[]	[]	Mon Mar 08 21:43:30 +0000 2021	[]	[{"url":"https://t.co/Pd6xOhsTuD","expanded_url":"http://waxing-paleontological.blogspot.com/2018/10/they-might-be-giants.html","display_url":"waxing-paleontological.blogspot.com/2018/10/they-m…","indices":[196,219]},{"url":"https://t.co/BDqQCqHKML","expanded_url":"https://twitter.com/SerpenIllus/status/1368927370258698242","display_url":"twitter.com/SerpenIllus/st…","indices":[220,243]}]	This is great! Ingentia and its lessemsaurid relatives were early experiments in sauropodomorph gigantism. Would you like to know more? I covered lessemsaurids over at the paleoblog back in 2018: https://t.co/Pd6xOhsTuD https://t.co/BDqQCqHKML	802.0	RT @zmiller1902: This is great! Ingentia and its lessemsaurid relatives were early experiments in sauropodomorph gigantism. Would you like…	392.0	True	full
1980191	1980191	6048e73eeb000b0038f30d3d	2021-03-10 15:34:01	[]	[{"url":"https://t.co/jrUh2InCWv","expanded_url":"http://www.gan.co/events","display_url":"gan.co/events","indices":[129,152]}]		[]	[]			Upcoming app deadlines: @Flat6LabsTunis (Tunis, Mar. 15), @NEXT_Canada (Toronto, Mar. 17) &amp; @SparkLabsKorea (Seoul,… https://t.co/PM0d4yNbsU	6190.0	True	full
1980192	1980192	6048e73eeb000b0038f30d45	2021-03-10 15:34:01	[]	[]	Tue Mar 09 22:47:34 +0000 2021	[]	[{"url":"https://t.co/qk78zVvH6I","expanded_url":"http://vogue.cm/1swkWVg","display_url":"vogue.cm/1swkWVg","indices":[135,158]}]	Lady Gaga shared a first look at her and Adam Driver in character on set, and we’re already salivating at the thoughts of its release. https://t.co/qk78zVvH6I	13928183.0	RT @voguemagazine: Lady Gaga shared a first look at her and Adam Driver in character on set, and we’re already salivating at the thoughts o…	419.0	True	full
1980193	1980193	6048e73feb000b0038f30d5f	2021-03-10 15:34:01	[]	[]	Wed Mar 10 15:27:02 +0000 2021	[]	[{"url":"https://t.co/GfhhKsNXLi","expanded_url":"https://actorsequity.org/resources/Producers/covid19-info/","display_url":"actorsequity.org/resources/Prod…","indices":[255,278]}]	As theatrical work begins where it is safe to do so, Equity has been working to create guidelines that support safe and healthy theatre productions. Producers who would like to work with Equity stage managers and actors can find guidance on our website - https://t.co/GfhhKsNXLi https://t.co/ZxDWwF6p9p	59775.0	RT @ActorsEquity: As theatrical work begins where it is safe to do so, Equity has been working to create guidelines that support safe and h…	2136.0	True	full
1980194	1980194	6048e73feb000b0038f30d61	2021-03-10 15:34:01	[]	[{"url":"https://t.co/e9XZ1eB1Kg","expanded_url":"https://youtu.be/UKB8VLqyTK8","display_url":"youtu.be/UKB8VLqyTK8","indices":[59,82]}]		[]	[]			WATCH LIVE: House expected to vote on COVID-19 relief bill https://t.co/e9XZ1eB1Kg via @YouTube Call your Senators… https://t.co/NhoUOgQhee	2110.0	True	full
1980195	1980195	6048e73feb000b0038f30d6f	2021-03-10 15:34:01	[]	[]	Wed Mar 10 15:10:13 +0000 2021	[]	[{"url":"https://t.co/84RZLUlLfR","expanded_url":"https://thecounter.org/black-farmers-discrimination-debt-vilsack-american-rescue-plan-covid-19/","display_url":"thecounter.org/black-farmers-…","indices":[223,246]}]	“How is it that the Black farmer has suffered over twenty years and they’re only receiving relief now due to the economic suffering caused by this viral pandemic instead of the virus of systemic racism and discrimination?" https://t.co/84RZLUlLfR	6447.0	RT @thehungryhutch: “How is it that the Black farmer has suffered over twenty years and they’re only receiving relief now due to the econom…	4555.0	True	full
1980196	1980196	6048e73feb000b0038f30d77	2021-03-10 15:34:01	[]	[]	Tue Mar 09 08:25:22 +0000 2021	[{"text":"MachineLearning","indices":[98,114]},{"text":"DataScience","indices":[115,127]},{"text":"Python","indices":[128,135]},{"text":"AI","indices":[136,139]},{"text":"100DaysOfCode","indices":[140,154]},{"text":"DEVCommunity","indices":[155,168]},{"text":"IoT","indices":[169,173]},{"text":"flutter","indices":[174,182]},{"text":"javascript","indices":[183,194]},{"text":"Serverless","indices":[…	[{"url":"https://t.co/Xwv3RPwwMA","expanded_url":"https://www.forbes.com/sites/forbestechcouncil/2021/02/16/how-to-avoid-big-mistakes-with-big-data/?sh=5b8cb3a8615b","display_url":"forbes.com/sites/forbeste…","indices":[72,95]}]	RT @morolswediu: RT @HarbRimah: How To Avoid Big Mistakes With Big Data https://t.co/Xwv3RPwwMA #MachineLearning #DataScience #Python #AI #100DaysOfCode #DEVCommunity #IoT #flutter #javascript #Serverless #CyberSecurity #tech #DDoS #DeepLearning #fintech #COVID19 #data #RPA #…	14425.0	RT @machine_ml: RT @morolswediu: RT @HarbRimah: How To Avoid Big Mistakes With Big Data https://t.co/Xwv3RPwwMA #MachineLearning #DataSci…	1082.0	True	full
1980197	1980197	6048e73feb000b0038f30d7f	2021-03-10 15:34:01	[]	[]	Wed Mar 10 14:33:40 +0000 2021	[]	[{"url":"https://t.co/ZFyEVlvvQi","expanded_url":"https://twitter.com/BJP4India","display_url":"twitter.com/BJP4India","indices":[165,188]},{"url":"https://t.co/vpP0MI6iTu","expanded_url":"http://facebook.com/BJP4India","display_url":"facebook.com/BJP4India","indices":[191,214]},{"url":"https://t.co/lcXkSnweeN","expanded_url":"http://youtube.com/BJP4India","display_url":"youtube.com/BJP4India","i…	PM Shri @narendramodi will launch the kindle version of Swami Chidbhavanandaji’s Bhagavad Gita and address the occasion at 10:15 am on 11th March 2021. Watch on • https://t.co/ZFyEVlvvQi • https://t.co/vpP0MI6iTu • https://t.co/lcXkSnweeN • https://t.co/jtwD1yPhm4 https://t.co/zb0XphOWy1	15604360.0	RT @BJP4India: PM Shri @narendramodi will launch the kindle version of Swami Chidbhavanandaji’s Bhagavad Gita and address the occasion at 1…	3641.0	True	full
1980198	1980198	6048e73feb000b0038f30d87	2021-03-10 15:34:02	[]	[]	Wed Mar 10 15:00:20 +0000 2021	[{"text":"퍼플키스","indices":[1,6]},{"text":"PURPLE_KISS","indices":[122,134]},{"text":"INTO_VIOLET","indices":[135,147]},{"text":"이레","indices":[149,152]},{"text":"Ireh","indices":[153,158]},{"text":"Ponzona","indices":[159,167]}]	[{"url":"https://t.co/9hTG0RqcnE","expanded_url":"https://youtu.be/BqUUxCas_Ac","display_url":"youtu.be/BqUUxCas_Ac","indices":[67,90]}]	[#퍼플키스] 1ST MINI ALBUM [INTO VIOLET] ▫ CONCEPT FILM ▫ ▪ IREH ▪ ▫ https://t.co/9hTG0RqcnE ▫ 🔳 2021.03.15 6PM RELEASE 🔳 #PURPLE_KISS #INTO_VIOLET #이레 #Ireh #Ponzona https://t.co/t1MVPGcg3D	52052.0	RT @RBW_PURPLEKISS: [#퍼플키스] 1ST MINI ALBUM [INTO VIOLET] ▫ CONCEPT FILM ▫ ▪ IREH ▪ ▫ https://t.co/9hTG0RqcnE ▫ 🔳 2021.03.15 6PM RELEASE…	64.0	True	full
1980199	1980199	6048e73feb000b0038f30d97	2021-03-10 15:34:02	[{"text":"COVID19Ontario","indices":[162,177]}]	[{"url":"https://t.co/qO9GJwmBSg","expanded_url":"https://twitter.com/ONTSchoolCovid/status/1369671956690243590?s=20","display_url":"twitter.com/ONTSchoolCovid…","indices":[180,203]}]		[]	[]			@celliottability 194 new school cases, 159 being students, 31 being staff. We are nearing 9700 total cases in schoo… https://t.co/yb2PuWCL1h	989.0	True	full
1980200	1980200	6048e73feb000b0038f30d99	2021-03-10 15:34:02	[]	[{"url":"https://t.co/xp1P7A0MVD","expanded_url":"https://www.vozpopuli.com/espana/asamblea-mociones-ayuso.html","display_url":"vozpopuli.com/espana/asamble…","indices":[231,254]}]		[]	[]			Vergonzoso y lamentable, ver a políticos retroalimentando sus propios intereses partidistas y dejando de lado obsce… https://t.co/iv6foEdHRy	5633.0	True	full
1980201	1980201	6048e73feb000b0038f30d9d	2021-03-10 15:34:02	[]	[]	Wed Mar 10 13:11:01 +0000 2021	[]	[{"url":"https://t.co/ws8a6lzbZ8","expanded_url":"https://elblogdesenorans.blogspot.com/2021/03/latrataban-de-varoncito-en-el-recreo-de.html","display_url":"elblogdesenorans.blogspot.com/2021/03/latrat…","indices":[255,278]}]	La trataban de varoncito en la escuela. Como sus padres no tenían plata para el boleto iba caminando a entrenar. Para poder jugar se inyecta ácido hialurónico. A Vico Pereyra no se la cuentan, la peleó. Un canto a la rebeldía y lucha de las mujeres. Lea: https://t.co/ws8a6lzbZ8 https://t.co/Ls9Jw8EGzy	2195.0	RT @JSenorans: La trataban de varoncito en la escuela. Como sus padres no tenían plata para el boleto iba caminando a entrenar. Para poder…	1684.0	True	full
1980202	1980202	6048e73feb000b0038f30da1	2021-03-10 15:34:02	[{"text":"EntranceMatting","indices":[14,30]},{"text":"mats","indices":[103,108]},{"text":"matting","indices":[109,117]},{"text":"entrancemats","indices":[118,131]},{"text":"floormats","indices":[132,142]},{"text":"greenbuilding","indices":[143,157]},{"text":"buildings","indices":[158,168]},{"text":"firesafety","indices":[169,180]},{"text":"health","indices":[181,188]},{"text":"architeture","indi…	[{"url":"https://t.co/Z1SdjHyT9u","expanded_url":"https://buff.ly/3dqFztD","display_url":"buff.ly/3dqFztD","indices":[65,88]}]		[]	[]			Free Webinar: #EntranceMatting CPD, March 15, 8 am EDT/1 pm BST: https://t.co/Z1SdjHyT9u @Intra_Access #mats… https://t.co/FCIT7HKbn8	380.0	True	full
1980203	1980203	6048e73feb000b0038f30dc9	2021-03-10 15:34:02	[]	[]	Tue Mar 09 18:13:47 +0000 2021	[]	[{"url":"https://t.co/Fm0Ozd0Kx9","expanded_url":"https://www.sltrib.com/news/politics/2021/03/09/robert-gehrke-here-are/","display_url":"sltrib.com/news/politics/…","indices":[252,275]}]	Learned this yesterday: Utah detected its first strain of the UK variant seven weeks ago. In five weeks there were 11 more detected. In just under two weeks, they identified 21 more. That nugget was in this piece about 4 bills Gov. Cox should veto. https://t.co/Fm0Ozd0Kx9	17142.0	RT @RobertGehrke: Learned this yesterday: Utah detected its first strain of the UK variant seven weeks ago. In five weeks there were 11 mor…	77.0	True	full
1980204	1980204	6048e73feb000b0038f30dcf	2021-03-10 15:34:03	[]	[]	Wed Mar 10 14:05:00 +0000 2021	[]	[{"url":"https://t.co/4UIvpphgW6","expanded_url":"https://www.christianitytoday.com/news/2021/march/gordon-college-ministerial-exception-deweese-boyd-discrimin.html?utm_source=CT+Daily+Briefing+Newsletter&utm_medium=Newsletter&utm_term=220880&utm_content=3266&utm_campaign=email","display_url":"christianitytoday.com/news/2021/marc…","indices":[257,280]}]	The state Supreme Court said Gordon College is stretching things, calling all profs ministers. “The breadth of this expansion of the ministerial exception and its eclipsing and elimination of civil law protection against discrimination would be enormous." https://t.co/4UIvpphgW6	4486.0	RT @danielsilliman: The state Supreme Court said Gordon College is stretching things, calling all profs ministers. “The breadth of this ex…	3455.0	True	full
1980205	1980205	6048e73feb000b0038f30dd3	2021-03-10 15:34:03	[]	[]	Wed Mar 10 13:23:07 +0000 2021	[]	[{"url":"https://t.co/QvapJBrqoQ","expanded_url":"https://nymag.com/intelligencer/2021/03/what-is-in-covid-relief-bill-stimulus-checks-biden-progressives.html","display_url":"nymag.com/intelligencer/…","indices":[255,278]}]	Obama spent much of his first year in office seeking bipartisan buy-in for the ACA. Biden just slapped the bulk of his healthcare plan on top of a 1.9 trillion relief bill and rammed it through Congress before his administration’s two-month anniversary. https://t.co/QvapJBrqoQ	30829.0	RT @EricLevitz: Obama spent much of his first year in office seeking bipartisan buy-in for the ACA. Biden just slapped the bulk of his heal…	684.0	True	full
1980206	1980206	6048e73feb000b0038f30dd7	2021-03-10 15:34:03	[]	[]	Wed Mar 10 12:49:38 +0000 2021	[{"text":"Pakistan","indices":[115,124]},{"text":"Balochistan","indices":[150,162]},{"text":"EnforcedDisapperences","indices":[186,208]},{"text":"PakistanArmy","indices":[263,276]}]	[{"url":"https://t.co/na7i66EHB2","expanded_url":"https://www.aljazeera.com/opinions/2021/3/9/addressing-pakistans-epidemic-of-forced-disappearances","display_url":"aljazeera.com/opinions/2021/…","indices":[239,262]}]	When the country itself is hell bent on destroying you, your house, your family, What do you do? Where do you go? #Pakistan should be answerable for #Balochistan's depleting condition. #EnforcedDisapperences @IFazilaBaloch @ArchenBaloch https://t.co/na7i66EHB2 #PakistanArmy	10094.0	RT @Par1Ke: When the country itself is hell bent on destroying you, your house, your family, What do you do? Where do you go? #Pakistan sh…	3.0	True	full
1980207	1980207	6048e73feb000b0038f30dd9	2021-03-10 15:34:03	[]	[]	Wed Mar 10 15:30:41 +0000 2021	[]	[{"url":"https://t.co/WSoBmodROr","expanded_url":"https://twitter.com/10DowningStreet/status/1369663017890222084?s=20","display_url":"twitter.com/10DowningStree…","indices":[233,256]}]	Feels like this question of whether or not videos like this are appropriate on the taxpayer dime is about to re-emerge, only a week later. (Reminder, many of the people in this video haven't done a proper interview for a long time). https://t.co/WSoBmodROr	214479.0	RT @lewis_goodall: Feels like this question of whether or not videos like this are appropriate on the taxpayer dime is about to re-emerge,…	718.0	True	full
1980208	1980208	6048e73feb000b0038f30de3	2021-03-10 15:34:03	[]	[]	Wed Mar 10 13:30:15 +0000 2021	[]	[{"url":"https://t.co/ZtgjSAxqj4","expanded_url":"https://thewire.in/political-economy/luxury-bus-controversy-swedish-media-report-alleged-transaction-involving-gadkaris-family","display_url":"thewire.in/political-econ…","indices":[256,279]}]	Huge story in Sweden today: Scania's own probe says its folks gifted luxury bus for use at @nitin_gadkari's daughter's 2016 wedding. Gadkari tells @thewire_in the report is 'malicious, baseless'. But I imagine @narendramodi will want ED/CBI to examine? https://t.co/ZtgjSAxqj4 https://t.co/uBJAGwp1FQ	620343.0	RT @svaradarajan: Huge story in Sweden today: Scania's own probe says its folks gifted luxury bus for use at @nitin_gadkari's daughter's 20…	94393.0	True	full
1980209	1980209	6048e740eb000b0038f30df7	2021-03-10 15:34:03	[]	[]	Wed Mar 10 15:30:24 +0000 2021	[]	[{"url":"https://t.co/7fGxmIx3FA","expanded_url":"https://bit.ly/2M5Cynd","display_url":"bit.ly/2M5Cynd","indices":[251,274]}]	Rapid COVID-19 tests are available in the City of London for people working/ volunteering in a key/ frontline role, who cannot work from home, and who do not have symptoms. Frequent testing helps to stop the spread of coronavirus. More information👉https://t.co/7fGxmIx3FA	877.0	RT @Cityhealthtips: Rapid COVID-19 tests are available in the City of London for people working/ volunteering in a key/ frontline role, who…	1805.0	True	full
1980210	1980210	6048e740eb000b0038f30dfb	2021-03-10 15:34:03	[]	[{"url":"https://t.co/ItDON1Da4U","expanded_url":"https://www.jgr14.com/todo_batallas/simulaciones.php?modo=2&liga=2","display_url":"jgr14.com/todo_batallas/…","indices":[266,289]}]		[]	[]			@KRV94195124 Sin duda la final anticipada🏆🏆🏆 Si Papo gana su batalla directa y Cacha lo hace también, podrían pacta… https://t.co/pfPsfQ9jh7	4708.0	True	full
1980211	1980211	6048e740eb000b0038f30dfd	2021-03-10 15:34:03	[]	[{"url":"https://t.co/aYRmOk22O7","expanded_url":"https://www.biotechniques.com/covid-19/intellectual-not-physical-disability-is-the-second-greatest-predictor-of-covid-19-mortality/","display_url":"biotechniques.com/covid-19/intel…","indices":[211,234]}]		[]	[]			The researchers from @JeffersonUniv have empirically shown that those with intellectual disabilities are 2.5 times… https://t.co/ynYLMpx20z	454.0	True	full
1980212	1980212	6048e740eb000b0038f30e05	2021-03-10 15:34:03	[]	[]	Sat Mar 06 08:01:34 +0000 2021	[{"text":"Airdrop","indices":[6,14]},{"text":"Bitcoin","indices":[230,238]},{"text":"Airdrops","indices":[239,248]},{"text":"crypto","indices":[249,256]},{"text":"SFM","indices":[257,261]},{"text":"AirdropDet","indices":[262,273]}]	[{"url":"https://t.co/ArIpm1PEVt","expanded_url":"https://t.me/SfmoneyAirdropBot","display_url":"t.me/SfmoneyAirdrop…","indices":[108,131]},{"url":"https://t.co/pCrDmluQDn","expanded_url":"https://t.me/AirdropDetective/721","display_url":"t.me/AirdropDetecti…","indices":[205,228]}]	🔍 New #Airdrop: SFMONEY 💲Total Reward: 10 SFM [~$50] + 3 SFM [~$15] per referral 🔴 Start the airdrop bot: https://t.co/ArIpm1PEVt 🔘 Do the tasks on the airdrop bot and submit your data. 🔘 For details: https://t.co/pCrDmluQDn #Bitcoin #Airdrops #crypto #SFM #AirdropDet https://t.co/7Th8WvwSoK	262918.0	RT @AirdropDet: 🔍 New #Airdrop: SFMONEY 💲Total Reward: 10 SFM [~$50] + 3 SFM [~$15] per referral 🔴 Start the airdrop bot: https://t.co/Ar…	0.0	True	full
1980213	1980213	6048e740eb000b0038f30e0d	2021-03-10 15:34:03	[]	[]	Mon Mar 08 17:41:03 +0000 2021	[{"text":"networking","indices":[74,85]}]	[{"url":"https://t.co/i1g7KeobYi","expanded_url":"https://bit.ly/38mGU13","display_url":"bit.ly/38mGU13","indices":[240,263]}]	It is just under a week till our next @tweetaltspace &amp; @FSBManchester #networking 15/03/21 5pm to 6pm. This month we have the legend that is @kintish giving a presentation of networking or "Working the Zoom". To book your place go to https://t.co/i1g7KeobYi https://t.co/mEPUlpNo45	2859.0	RT @Recruiteratfsb: It is just under a week till our next @tweetaltspace &amp; @FSBManchester #networking 15/03/21 5pm to 6pm. This month we h…	2996.0	True	full
1980214	1980214	6048e740eb000b0038f30e17	2021-03-10 15:34:03	[]	[{"url":"https://t.co/1nIh0w4dtU","expanded_url":"https://www.nhsdg.co.uk/vaccination-call-for-remaining-65s-and-above/","display_url":"nhsdg.co.uk/vaccination-ca…","indices":[195,218]}]		[]	[]			A call is being issued for anyone aged 65 and above in the region who has yet to receive their first COVID-19 vacci… https://t.co/2Ux4GKMh6T	8652.0	True	full
1980215	1980215	6048e740eb000b0038f30e1d	2021-03-10 15:34:03	[]	[]	Wed Mar 03 03:20:19 +0000 2021	[]	[{"url":"https://t.co/JXSWaxNKqv","expanded_url":"http://bit.ly/3rdfOkf","display_url":"bit.ly/3rdfOkf","indices":[244,267]}]	📢 El @IPJGobPue informa: Para que jóvenes emprendedores adquieran conocimientos, habilidades y metodologías para desarrollar sus ideas de negocios, se emitió la convocatoria para la capacitación virtual “Idea Creativa, Negocio Innovador”. 📰📷 https://t.co/JXSWaxNKqv https://t.co/ZrIINPrWAQ	9188.0	RT @CCSGobPue: 📢 El @IPJGobPue informa: Para que jóvenes emprendedores adquieran conocimientos, habilidades y metodologías para desarrolla…	6.0	True	full
1980216	1980216	6048e740eb000b0038f30e2d	2021-03-10 15:34:03	[]	[]	Tue Mar 09 23:28:28 +0000 2021	[]	[{"url":"https://t.co/MO2EANWRLo","expanded_url":"https://www.facebook.com/MuseodelaRevolucion.Oficial/?ti=as","display_url":"facebook.com/MuseodelaRevol…","indices":[73,96]}]	Este es el enlace de la Página Oficial del Museo de la Revolución en FB: https://t.co/MO2EANWRLo En tiempos en los que resulta imprescindible difundir y defender nuestra historia los invito a que entren, la sigan, comenten y compartan sus publicaciones. Yo lo hice. ¡Acompáñenme! https://t.co/DdN2tMxqi6	1847.0	RT @DailynLaDeZona: Este es el enlace de la Página Oficial del Museo de la Revolución en FB: https://t.co/MO2EANWRLo En tiempos en los que…	1847.0	True	full
1980217	1980217	6048e740eb000b0038f30e35	2021-03-10 15:34:03	[{"text":"oak","indices":[36,40]},{"text":"thumblatch","indices":[85,96]},{"text":"natural","indices":[114,122]},{"text":"rustic","indices":[127,134]}]	[{"url":"https://t.co/nz2e1TGNcz","expanded_url":"https://buff.ly/3t5SAgK","display_url":"buff.ly/3t5SAgK","indices":[204,227]}]		[]	[]			The remarkable colours in this dark #oak door perfectly match with our pewter Tuscan #thumblatch, celebrating its… https://t.co/n0l8gcYBCX	1542.0	True	full
1980218	1980218	6048e740eb000b0038f30e37	2021-03-10 15:34:04	[]	[]	Tue Mar 09 16:17:20 +0000 2021	[]	[{"url":"https://t.co/2qjVPcKqYQ","expanded_url":"http://reformistas.blog.br/o-som-e-a-furia/","display_url":"reformistas.blog.br/o-som-e-a-furi…","indices":[148,171]}]	No Brasil não nos faltam razões semelhantes para levantar a ira popular. Má gestão da pandemia é fato recorrente, o número de óbitos é inaceitável, https://t.co/2qjVPcKqYQ	12.0	RT @blogreformistas: No Brasil não nos faltam razões semelhantes para levantar a ira popular. Má gestão da pandemia é fato recorrente, o nú…	468.0	True	full
1980219	1980219	6048e740eb000b0038f30e47	2021-03-10 15:34:04	[]	[{"url":"https://t.co/IBOoJdFLfI","expanded_url":"https://arstechnica.com/?p=1747991","display_url":"arstechnica.com/?p=1747991","indices":[172,195]}]		[]	[]			From buggies to buses, the first Black-owned US automaker did what few others dared. Few of its products remain, bu… https://t.co/YyBk6WUrXF	40617.0	True	full
1980220	1980220	6048e740eb000b0038f30e4f	2021-03-10 15:34:04	[]	[]	Wed Mar 10 14:19:25 +0000 2021	[]	[{"url":"https://t.co/RhuYFTsWxe","expanded_url":"https://www.pib.gov.in/PressReleseDetail.aspx?PRID=1703819","display_url":"pib.gov.in/PressReleseDet…","indices":[230,253]}]	At around 10:15 AM tomorrow, 11th March, will launch the e-Book version of Swami Chidbhavananda Ji’s Bhagavad Gita. Swami Chidbhavananda Ji has made long lasting contributions towards popularising Indian culture and spirituality. https://t.co/RhuYFTsWxe	66302575.0	RT @narendramodi: At around 10:15 AM tomorrow, 11th March, will launch the e-Book version of Swami Chidbhavananda Ji’s Bhagavad Gita. Swami…	946.0	True	full
1980221	1980221	6048e740eb000b0038f30e5b	2021-03-10 15:34:04	[]	[]	Tue Mar 09 16:29:02 +0000 2021	[]	[{"url":"https://t.co/xNkmIaC4jZ","expanded_url":"https://www.vice.com/en/article/5dpvkd/in-pakistan-legacy-of-fake-cia-vaccination-programs-leads-to-vaccine-hesitancy","display_url":"vice.com/en/article/5dp…","indices":[179,202]}]	People in Pakistan are exceedingly wary of the COVID vaccine -- 49 percent say they won't get it -- in large part because of the CIA's fake vaccination campaigns in the country: https://t.co/xNkmIaC4jZ	13842.0	RT @katiedrumm: People in Pakistan are exceedingly wary of the COVID vaccine -- 49 percent say they won't get it -- in large part because o…	227.0	True	full
1980222	1980222	6048e740eb000b0038f30e5d	2021-03-10 15:34:04	[]	[]	Wed Mar 10 13:18:03 +0000 2021	[{"text":"COVID19","indices":[94,102]}]	[{"url":"https://t.co/XQVHHIskAj","expanded_url":"https://soas-ac-uk.zoom.us/j/99319093021?pwd=Zy9LYkxWTVUrckNZUXNGeVF3V0RBdz09","display_url":"soas-ac-uk.zoom.us/j/99319093021?…","indices":[168,191]}]	Please join us at 5pm UK /12 pm Eastern for the launch of the @CanDevStudies special issue on #COVID19 by joining the webinar. You need to have a Zoom account to join https://t.co/XQVHHIskAj Passcode: SOASEcon21 https://t.co/998RfBKjct	3211.0	RT @AHAkramLodhi: Please join us at 5pm UK /12 pm Eastern for the launch of the @CanDevStudies special issue on #COVID19 by joining the web…	2658.0	True	full
1980223	1980223	6048e740eb000b0038f30e61	2021-03-10 15:34:04	[]	[{"url":"https://t.co/zVkXZh5hO2","expanded_url":"https://hubs.li/H0H-RZF0","display_url":"hubs.li/H0H-RZF0","indices":[117,140]}]		[]	[]			Sr. Solutions Engineer, Kevin Lee, explains how CPG companies will use technology to excel in a post-pandemic world… https://t.co/77OU693sAM	251.0	True	full
1980224	1980224	6048e740eb000b0038f30e7b	2021-03-10 15:34:04	[]	[]	Wed Mar 10 13:58:02 +0000 2021	[{"text":"PMQs","indices":[7,12]},{"text":"BBCRealityCheck","indices":[212,228]}]	[{"url":"https://t.co/lRy7Toz1jF","expanded_url":"https://bbc.in/3rM6pAN","display_url":"bbc.in/3rM6pAN","indices":[229,252]}]	During #PMQs Boris Johnson said Keir Starmer had voted against the long-term plan for the NHS, which he had referred to That is not correct - there were no votes on it during its main stages through parliament #BBCRealityCheck https://t.co/lRy7Toz1jF	771435.0	RT @BBCPolitics: During #PMQs Boris Johnson said Keir Starmer had voted against the long-term plan for the NHS, which he had referred to T…	3437.0	True	full
1980225	1980225	6048e741eb000b0038f30e91	2021-03-10 15:34:05	[]	[]	Wed Mar 10 13:27:27 +0000 2021	[{"text":"SeguimosSiendoNosotros","indices":[203,226]},{"text":"IFEMAespacioSeguro","indices":[229,248]}]	[{"url":"https://t.co/tzwh9hZH0P","expanded_url":"https://www.ifema.es/momad/noticias/innovadora-plataforma-liveconnect","display_url":"ifema.es/momad/noticias…","indices":[178,201]}]	Los salones @MOMADMadrid, @FeriaIntergift, @FeriaBisutex y @MadridJoya se celebrarán con carácter excepcional bajo un novedoso formato virtual. 📅 ¡A partir del 15 de abril! ℹ️ https://t.co/tzwh9hZH0P #SeguimosSiendoNosotros | #IFEMAespacioSeguro https://t.co/RGG5hmUV95	34025.0	RT @IFEMA: Los salones @MOMADMadrid, @FeriaIntergift, @FeriaBisutex y @MadridJoya se celebrarán con carácter excepcional bajo un novedoso f…	5514.0	True	full
1980226	1980226	6048e741eb000b0038f30ea7	2021-03-10 15:34:05	[]	[]	Wed Mar 10 13:35:09 +0000 2021	[]	[{"url":"https://t.co/H0gDjwFj5g","expanded_url":"https://Twitter.Com","display_url":"Twitter.Com","indices":[18,41]},{"url":"https://t.co/7lehrGOp3o","expanded_url":"https://www.wsj.com/articles/democrats-to-states-no-new-tax-cuts-11615333751","display_url":"wsj.com/articles/democ…","indices":[267,290]}]	A brief return to https://t.co/H0gDjwFj5g to alert Texans - Democrats are abandoning the border to cartels &amp; COVID caravans while spending $2 trillion we don’t have to subsidize blue states &amp; try to cancel Texas &amp; red states’ autonomy to have low taxes. https://t.co/7lehrGOp3o	38181.0	RT @chiproytx: A brief return to https://t.co/H0gDjwFj5g to alert Texans - Democrats are abandoning the border to cartels &amp; COVID caravans…	114.0	True	full
1980227	1980227	6048e741eb000b0038f30ea9	2021-03-10 15:34:05	[]	[]	Wed Mar 10 15:11:11 +0000 2021	[{"text":"FauciHero","indices":[269,279]}]	[{"url":"https://t.co/dVsRQPMh9w","expanded_url":"https://www.rawstory.com/texas-sheds-coronavirus-mask-occupancy-restrictions/?utm_source=dlvr.it&utm_medium=twitter","display_url":"rawstory.com/texas-sheds-co…","indices":[245,268]}]	Texas sheds coronavirus mask, occupancy restrictions: By Brad Brooks LUBBOCK, Texas (Reuters) - Texans awoke on Wednesday with a statewide mask mandate and occupancy restrictions in businesses lifted, a move some heralded as freedom and others… https://t.co/dVsRQPMh9w #FauciHero https://t.co/Lj67XkQWUG	3840.0	RT @notComey: Texas sheds coronavirus mask, occupancy restrictions: By Brad Brooks LUBBOCK, Texas (Reuters) - Texans awoke on Wednesday wit…	3840.0	True	full
1980228	1980228	6048e741eb000b0038f30eb1	2021-03-10 15:34:05	[]	[]	Wed Mar 10 13:47:51 +0000 2021	[{"text":"FuerzaProductiva","indices":[112,129]}]	[{"url":"https://t.co/CWaL3NEwLU","expanded_url":"https://bit.ly/3rB52ED","display_url":"bit.ly/3rB52ED","indices":[86,109]}]	Comenzaron jornadas de vacunación contra el COVID-19 para personal médico de Carrizal https://t.co/CWaL3NEwLU #FuerzaProductiva https://t.co/AKX1CgnIZY	1427244.0	RT @PartidoPSUV: Comenzaron jornadas de vacunación contra el COVID-19 para personal médico de Carrizal https://t.co/CWaL3NEwLU #FuerzaPro…	432.0	True	full
1980229	1980229	6048e741eb000b0038f30eb5	2021-03-10 15:34:05	[]	[]	Tue Mar 09 19:39:51 +0000 2021	[]	[{"url":"https://t.co/4a0jbYoN21","expanded_url":"https://www.ons.gov.uk/aboutus/transparencyandgovernance/freedomofinformationfoi/onspaymentstoandcorrespondencewithstonewall","display_url":"ons.gov.uk/aboutus/transp…","indices":[162,185]}]	ONS payments to and correspondence with Stonewall - Office for National Statistics ONS has “lost” its submission to Stonewall for the Workplace Equality Index. https://t.co/4a0jbYoN21	10528.0	RT @STILLTish: ONS payments to and correspondence with Stonewall - Office for National Statistics ONS has “lost” its submission to Stonewa…	3110.0	True	full
1980230	1980230	6048e741eb000b0038f30f09	2021-03-10 15:34:06	[]	[]	Wed Mar 10 07:22:11 +0000 2021	[]	[{"url":"https://t.co/giN8gtQUV0","expanded_url":"https://www.theneweuropean.co.uk/brexit-news/westminster-news/mps-question-nhs-test-and-trace-efficacy-7815998","display_url":"theneweuropean.co.uk/brexit-news/we…","indices":[163,186]}]	I think this is an overly polite way of saying the Gov have wasted £22bn on a pile of crap. ‘No clear evidence’ £22 billion Test and Trace scheme works, MPs say https://t.co/giN8gtQUV0	7842.0	RT @MrRobertBob1: I think this is an overly polite way of saying the Gov have wasted £22bn on a pile of crap. ‘No clear evidence’ £22 bil…	770.0	True	full
1980231	1980231	6048e742eb000b0038f30f2b	2021-03-10 15:34:06	[]	[]	Wed Mar 10 06:02:03 +0000 2021	[{"text":"ChavezAmorYPatria","indices":[107,125]}]	[{"url":"https://t.co/yQudnBqHbR","expanded_url":"https://mazo4f.com/237387","display_url":"mazo4f.com/237387","indices":[82,105]}]	Este martes Venezuela registró 547 nuevos contagios de Covid-19 y ocho fallecidos https://t.co/yQudnBqHbR #ChavezAmorYPatria https://t.co/hByHPiFRea	584653.0	RT @ConElMazoDando: Este martes Venezuela registró 547 nuevos contagios de Covid-19 y ocho fallecidos https://t.co/yQudnBqHbR #ChavezAmorY…	32.0	True	full
1980232	1980232	6048e742eb000b0038f30f2d	2021-03-10 15:34:06	[]	[]	Tue Mar 09 22:21:29 +0000 2021	[]	[{"url":"https://t.co/3UDyswxy2H","expanded_url":"https://wapo.st/3l2j3IY","display_url":"wapo.st/3l2j3IY","indices":[246,269]}]	Not electing Hillary Clinton was one of the worst blunders in U.S. history. Odds are that, if Clinton had won, a lot of victims of covid-19 would still be alive. But we may have another opportunity to elect our first female president in 2024.https://t.co/3UDyswxy2H	327362.0	RT @MaxBoot: Not electing Hillary Clinton was one of the worst blunders in U.S. history. Odds are that, if Clinton had won, a lot of vict…	1087.0	True	full
1980233	1980233	6048e742eb000b0038f30f31	2021-03-10 15:34:06	[]	[]	Wed Mar 10 07:49:10 +0000 2021	[]	[{"url":"https://t.co/zS6CGEEcU1","expanded_url":"https://trib.al/Kwbv3bY","display_url":"trib.al/Kwbv3bY","indices":[226,249]}]	The U.S. House is poised to send the $1.9 trillion Covid-19 relief plan to Biden for his signature, providing an economic boost that will last long after $1,400 stimulus checks start arriving in Americans’ accounts this month https://t.co/zS6CGEEcU1	341962.0	RT @bpolitics: The U.S. House is poised to send the $1.9 trillion Covid-19 relief plan to Biden for his signature, providing an economic bo…	420.0	True	full
1980234	1980234	6048e742eb000b0038f30f41	2021-03-10 15:34:06	[]	[{"url":"https://t.co/VgKzgxVmZ3","expanded_url":"https://latinus.us/2021/03/10/amlo-asegura-mexico-140-millones-de-vacunas-contra-la-covid-en-contratos/#.YEjmmQT9t2k.twitter","display_url":"latinus.us/2021/03/10/aml…","indices":[85,108]}]		[]	[]			AMLO asegura que México tiene 140 millones de vacunas contra la Covid...en contratos https://t.co/VgKzgxVmZ3 Las ob… https://t.co/8LbHUJMaoQ	2.0	True	full
1980235	1980235	6048e742eb000b0038f30f4d	2021-03-10 15:34:07	[]	[]	Wed Mar 10 15:31:54 +0000 2021	[{"text":"COVID19","indices":[67,75]},{"text":"coronavirus","indices":[170,182]}]	[{"url":"https://t.co/hMRAh7XO2X","expanded_url":"https://fcld.ly/rc9p28l","display_url":"fcld.ly/rc9p28l","indices":[247,270]}]	A new @SciImmunology study of 471 patients with a wide spectrum of #COVID19 reveals key inflammatory and thrombotic factors that characterize severe disease. Led by a UK #coronavirus consortium, including @ImperialNHLI, @EdinUni_MeetCIR, @LivUni: https://t.co/hMRAh7XO2X https://t.co/KD8YJeR2NO	2097149.0	RT @ScienceMagazine: A new @SciImmunology study of 471 patients with a wide spectrum of #COVID19 reveals key inflammatory and thrombotic fa…	4064.0	True	full
1980236	1980236	6048e742eb000b0038f30f4f	2021-03-10 15:34:07	[]	[]	Wed Mar 10 09:05:00 +0000 2021	[]	[{"url":"https://t.co/zlsHbZaybz","expanded_url":"https://youtu.be/k91leeWbAWo","display_url":"youtu.be/k91leeWbAWo","indices":[172,195]}]	'Boris Johnson's stewardship of the whole pandemic has been shocking' -Dave Carr, NHS ICU Nurse &amp; National Organiser of @NurseSayNO TODAY ON @RT_com FULL INTERVIEW: https://t.co/zlsHbZaybz https://t.co/Pc84CRc7i9	30831.0	RT @Underground_RT: 'Boris Johnson's stewardship of the whole pandemic has been shocking' -Dave Carr, NHS ICU Nurse &amp; National Organiser o…	3142.0	True	full
1980237	1980237	6048e742eb000b0038f30f7f	2021-03-10 15:34:07	[{"text":"RespectTheCulture","indices":[124,142]},{"text":"FarmersProtest","indices":[165,180]},{"text":"COVID19","indices":[181,189]},{"text":"urlallstar","indices":[190,201]},{"text":"urlsuperfight","indices":[202,216]}]	[{"url":"https://t.co/BiW3eB062z","expanded_url":"https://youtu.be/p3HhKEVGzGg","display_url":"youtu.be/p3HhKEVGzGg","indices":[221,244]}]		[]	[]			Mike P @isthismike_p vs Real Sikh @RealSikh99 recap w/ bars | India's Farmer Protest Awareness + 10 Day Covid-19 Qu… https://t.co/FbSc2K3yjk	465.0	True	full
1980238	1980238	6048e743eb000b0038f30f89	2021-03-10 15:34:07	[]	[]	Wed Mar 10 14:20:32 +0000 2021	[]	[{"url":"https://t.co/wXYS4XN3a3","expanded_url":"https://bit.ly/30wUUBc","display_url":"bit.ly/30wUUBc","indices":[115,138]}]	¿Y la capa de la alcaldesa de Bogotá, Claudia López? En sus apariciones públicas, llamó la atención este detalle ► https://t.co/wXYS4XN3a3 https://t.co/Dl08P3RhhK	7316256.0	RT @ELTIEMPO: ¿Y la capa de la alcaldesa de Bogotá, Claudia López? En sus apariciones públicas, llamó la atención este detalle ► https://t.…	54.0	True	full
1980239	1980239	6048e743eb000b0038f30f97	2021-03-10 15:34:07	[]	[]	Wed Mar 10 15:27:44 +0000 2021	[{"text":"MAR10","indices":[16,22]},{"text":"cryptocurrencies","indices":[64,81]},{"text":"forex","indices":[98,104]}]	[{"url":"https://t.co/9QNmzC10Xc","expanded_url":"https://cutt.ly/PotentialDemandForCrypto","display_url":"cutt.ly/PotentialDeman…","indices":[105,128]}]	Sponsored Post: #MAR10 Don't miss these exciting new updates on #cryptocurrencies. Check it out. #forex https://t.co/9QNmzC10Xc Reports say that this new app seems to boast its groundbreaking speed, security and cost-effectiveness. Check disclaimer on profile and landing page.	68.0	RT @corianderist: Sponsored Post: #MAR10 Don't miss these exciting new updates on #cryptocurrencies. Check it out. #forex https://t.co/9QN…	16.0	True	full
1980240	1980240	6048e743eb000b0038f30f9f	2021-03-10 15:34:07	[]	[]	Tue Mar 09 16:38:32 +0000 2021	[]	[{"url":"https://t.co/fph3vcojTz","expanded_url":"http://spr.ly/6013HoEy7","display_url":"spr.ly/6013HoEy7","indices":[213,236]}]	SAT Test Day Checklist 😷 Mask 🎟️ Admission ticket 🆔 Acceptable photo ID ✏️ Two No. 2 pencils with erasers ➗ An approved calculator We also recommend: ⌚ Watch 🔋 Extra batteries and mask 🎒 Bag 🍎 Drink and snacks https://t.co/fph3vcojTz https://t.co/za4kYAdfUk	203633.0	RT @CollegeBoard: SAT Test Day Checklist 😷 Mask 🎟️ Admission ticket 🆔 Acceptable photo ID ✏️ Two No. 2 pencils with erasers ➗ An approved c…	358.0	True	full
1980241	1980241	6048e743eb000b0038f30fa3	2021-03-10 15:34:07	[]	[{"url":"https://t.co/UYv0UEvQRx","expanded_url":"https://vaccineeffects.org/pfizer-demands-nations-put-up-collateral-to-cover-vaccine-injury-lawsuits-childrens-health-defense/","display_url":"vaccineeffects.org/pfizer-demands…","indices":[230,253]}]		[]	[]			@flrnd @jairbolsonaro A Pfizer estava exigindo do Brasil, como colaterais, coisas como reservas bancárias, bases mi… https://t.co/3Z6uZh1N6Q	75.0	True	full
1980242	1980242	6048e743eb000b0038f30fb3	2021-03-10 15:34:08	[]	[]	Wed Mar 10 15:00:47 +0000 2021	[{"text":"퍼플키스","indices":[1,6]},{"text":"PURPLE_KISS","indices":[123,135]},{"text":"INTO_VIOLET","indices":[136,148]},{"text":"도시","indices":[150,153]},{"text":"Dosie","indices":[154,160]},{"text":"Ponzona","indices":[161,169]}]	[{"url":"https://t.co/yhSjr4QCPq","expanded_url":"https://youtu.be/WhvZBtVsS7c","display_url":"youtu.be/WhvZBtVsS7c","indices":[68,91]}]	[#퍼플키스] 1ST MINI ALBUM [INTO VIOLET] ▫ CONCEPT FILM ▫ ▪ DOSIE ▪ ▫ https://t.co/yhSjr4QCPq ▫ 🔳 2021.03.15 6PM RELEASE 🔳 #PURPLE_KISS #INTO_VIOLET #도시 #Dosie #Ponzona https://t.co/267K9Mw8F5	52049.0	RT @RBW_PURPLEKISS: [#퍼플키스] 1ST MINI ALBUM [INTO VIOLET] ▫ CONCEPT FILM ▫ ▪ DOSIE ▪ ▫ https://t.co/yhSjr4QCPq ▫ 🔳 2021.03.15 6PM RELEASE…	360.0	True	full
1980243	1980243	6048e743eb000b0038f30fc1	2021-03-10 15:34:08	[]	[{"url":"https://t.co/9AUiDHpOAu","expanded_url":"https://rapidonoar.com.br/ocupacao-da-uti-na-unidade-de-referencia-segue-acima-de-96/","display_url":"rapidonoar.com.br/ocupacao-da-ut…","indices":[146,169]}]		[]	[]			ATUALIZAÇÃO DO CORONAVÍRUS - Limeira confirmou, nas últimas 24 horas, 160 casos de coronavírus. Com isso, são 20.83… https://t.co/cVXtLvvuJu	1371.0	True	full
1980244	1980244	6048e743eb000b0038f30fc5	2021-03-10 15:34:08	[]	[]	Wed Mar 10 14:19:25 +0000 2021	[]	[{"url":"https://t.co/RhuYFTsWxe","expanded_url":"https://www.pib.gov.in/PressReleseDetail.aspx?PRID=1703819","display_url":"pib.gov.in/PressReleseDet…","indices":[230,253]}]	At around 10:15 AM tomorrow, 11th March, will launch the e-Book version of Swami Chidbhavananda Ji’s Bhagavad Gita. Swami Chidbhavananda Ji has made long lasting contributions towards popularising Indian culture and spirituality. https://t.co/RhuYFTsWxe	66302576.0	RT @narendramodi: At around 10:15 AM tomorrow, 11th March, will launch the e-Book version of Swami Chidbhavananda Ji’s Bhagavad Gita. Swami…	764.0	True	full
1980245	1980245	6048e743eb000b0038f30fcd	2021-03-10 15:34:08	[]	[]	Wed Mar 10 15:00:00 +0000 2021	[{"text":"퍼플키스","indices":[1,6]},{"text":"PURPLE_KISS","indices":[124,136]},{"text":"INTO_VIOLET","indices":[137,149]},{"text":"채인","indices":[151,154]},{"text":"Chaein","indices":[155,162]},{"text":"Ponzona","indices":[163,171]}]	[{"url":"https://t.co/NSphwcCrma","expanded_url":"https://youtu.be/1ie_R3f4AFA","display_url":"youtu.be/1ie_R3f4AFA","indices":[69,92]}]	[#퍼플키스] 1ST MINI ALBUM [INTO VIOLET] ▫ CONCEPT FILM ▫ ▪ CHAEIN ▪ ▫ https://t.co/NSphwcCrma ▫ 🔳 2021.03.15 6PM RELEASE 🔳 #PURPLE_KISS #INTO_VIOLET #채인 #Chaein #Ponzona https://t.co/UYUUJYh8DT	52052.0	RT @RBW_PURPLEKISS: [#퍼플키스] 1ST MINI ALBUM [INTO VIOLET] ▫ CONCEPT FILM ▫ ▪ CHAEIN ▪ ▫ https://t.co/NSphwcCrma ▫ 🔳 2021.03.15 6PM RELEAS…	153.0	True	full
1980246	1980246	6048e743eb000b0038f30fd1	2021-03-10 15:34:08	[]	[]	Wed Mar 10 12:33:35 +0000 2021	[]	[{"url":"https://t.co/Je9elwBGNs","expanded_url":"https://www.latimes.com/politics/story/2021-03-10/house-prepares-to-send-1-9-trillion-covid-19-economic-relief-bill-to-bidens-desk","display_url":"latimes.com/politics/story…","indices":[241,264]}]	House this morning will give final passage to one of the biggest, most popular pieces of legislation ever. @sarahdwire explains why what's inside the COVID relief bill -- politically and financially -- will last far longer than the pandemic https://t.co/Je9elwBGNs	750.0	RT @edmundsanders: House this morning will give final passage to one of the biggest, most popular pieces of legislation ever. @sarahdwire e…	16.0	True	full
1980247	1980247	6048e743eb000b0038f30fd3	2021-03-10 15:34:08	[]	[]	Wed Mar 10 09:57:48 +0000 2021	[]	[{"url":"https://t.co/YZe229gpYq","expanded_url":"https://www.campaignlive.co.uk/article/govt-spent-184m-covid-comms-2020/1708695","display_url":"campaignlive.co.uk/article/govt-s…","indices":[229,252]}]	The government invested in excess of £184m of taxpayers money on media advertising and communications relating to Covid-19 in 2020, figures from the Cabinet Office show. No wonder our media don’t bite the hand that feeds them. https://t.co/YZe229gpYq	169137.0	RT @JamesMelville: The government invested in excess of £184m of taxpayers money on media advertising and communications relating to Covid-…	1664.0	True	full
1980248	1980248	6048e743eb000b0038f30fd9	2021-03-10 15:34:08	[]	[{"url":"https://t.co/Mmn7cGDFNV","expanded_url":"https://www.hystar.com/press-release-march-2021/","display_url":"hystar.com/press-release-…","indices":[117,140]}]		[]	[]			Hystar AS raises more than NOK 50mm to further develop and commercialise its proprietary PEM electrolysis technolog… https://t.co/opsHaj2bOF	1039.0	True	full
1980249	1980249	6048e743eb000b0038f30fef	2021-03-10 15:34:08	[]	[]	Wed Mar 10 14:10:28 +0000 2021	[{"text":"VacunasCOVID19","indices":[126,141]},{"text":"vacunaparatodos","indices":[142,158]},{"text":"personaldesalud","indices":[159,175]}]	[{"url":"https://t.co/Ekco9rzZvg","expanded_url":"https://www.elsoldetoluca.com.mx/local/medicos-del-hospital-de-traumatologia-de-lomas-verdes-toman-periferico-para-exigir-vacunas-contra-el-covid-19-6451231.html","display_url":"elsoldetoluca.com.mx/local/medicos-…","indices":[176,199]}]	Hoy 10 de marzo del 2021 les recuerdo que aún falta muchísimo personal de salud por vacunarse. Gracias por su apoyo y por RT #VacunasCOVID19 #vacunaparatodos #personaldesalud https://t.co/Ekco9rzZvg	17632.0	RT @BrendaCrabtreeR: Hoy 10 de marzo del 2021 les recuerdo que aún falta muchísimo personal de salud por vacunarse. Gracias por su apoyo y…	98.0	True	full
1980250	1980250	6048e743eb000b0038f30ff1	2021-03-10 15:34:08	[]	[]	Tue Mar 09 12:42:57 +0000 2021	[{"text":"KajariaEternity","indices":[235,251]},{"text":"WallTiles","indices":[252,262]},{"text":"FloorTiles","indices":[263,274]}]	[{"url":"https://t.co/RyDLoLLKKx","expanded_url":"http://bit.ly/Kajaria_TheSlim","display_url":"bit.ly/Kajaria_TheSlim","indices":[210,233]}]	The Slim Collection is an amalgamation of aesthetics and functionality. Apart from its 5 mm thickness, these tiles are loaded with features. Explore this innovative collection at your nearest Kajaria showroom: https://t.co/RyDLoLLKKx #KajariaEternity #WallTiles #FloorTiles https://t.co/RgsUx6Jq0z	39136.0	RT @KajariaCeramic: The Slim Collection is an amalgamation of aesthetics and functionality. Apart from its 5 mm thickness, these tiles are…	10.0	True	full
1980251	1980251	6048e744eb000b0038f30ff7	2021-03-10 15:34:08	[]	[]	Wed Mar 10 02:09:25 +0000 2021	[]	[{"url":"https://t.co/6BtGEvWSNG","expanded_url":"https://g1.globo.com/sc/santa-catarina/noticia/2021/03/09/covid-19-sc-volta-a-registrar-mais-de-100-mortes-em-24-horas-e-tem-quase-400-pacientes-a-espera-de-leitos.ghtml","display_url":"g1.globo.com/sc/santa-catar…","indices":[250,273]}]	Tem coisas que deveriam ser proibidas pelo bom senso. Sem tem 400 pacientes na espera a ocupação não é 96%, é &gt;100%. Estes 4% devem ser leitos que aguardam o paciente (transporte) ou leitos sendo higienizados. É falso dizer que tem 4% livres. https://t.co/6BtGEvWSNG	29011.0	RT @MBittencourtMD: Tem coisas que deveriam ser proibidas pelo bom senso. Sem tem 400 pacientes na espera a ocupação não é 96%, é &gt;100%.…	1835.0	True	full
1980252	1980252	6048e744eb000b0038f31007	2021-03-10 15:34:09	[]	[]	Wed Mar 10 15:29:46 +0000 2021	[{"text":"wolves","indices":[254,261]},{"text":"animals","indices":[262,270]},{"text":"Montana","indices":[271,279]}]	[{"url":"https://t.co/HOdfShNIgL","expanded_url":"https://www.cbsnews.com/news/montana-wolves-bears-war-against-wildlife/","display_url":"cbsnews.com/news/montana-w…","indices":[230,253]}]	Montana's House has passed 2 bills that would allow wolf snaring, lengthen trapping season by 30 days. A Senate bill would allow all but 15 breeding pairs to be killed. This is animal cruelty; we need a sustained national outcry. https://t.co/HOdfShNIgL #wolves #animals #Montana	12980.0	RT @bjkingape: Montana's House has passed 2 bills that would allow wolf snaring, lengthen trapping season by 30 days. A Senate bill would a…	369.0	True	full
1980253	1980253	6048e744eb000b0038f31011	2021-03-10 15:34:09	[]	[]	Wed Mar 10 15:07:48 +0000 2021	[]	[{"url":"https://t.co/92w8Vxr1SE","expanded_url":"https://twitter.com/itvnews/status/1369624997711523841","display_url":"twitter.com/itvnews/status…","indices":[262,285]}]	Here’s the trick: the UK hasn’t blocked a single vaccine export because there haven’t been any exports to block. AstraZeneca’s CEO suggested to MEPs the Britain First clause UK put in Oxford contract prevents it from exporting doses until Brits are vaccinated. https://t.co/92w8Vxr1SE	28597.0	RT @DaveKeating: Here’s the trick: the UK hasn’t blocked a single vaccine export because there haven’t been any exports to block. AstraZen…	2596.0	True	full
1980254	1980254	6048e744eb000b0038f31017	2021-03-10 15:34:09	[]	[]	Wed Mar 10 15:00:00 +0000 2021	[{"text":"퍼플키스","indices":[1,6]},{"text":"PURPLE_KISS","indices":[124,136]},{"text":"INTO_VIOLET","indices":[137,149]},{"text":"채인","indices":[151,154]},{"text":"Chaein","indices":[155,162]},{"text":"Ponzona","indices":[163,171]}]	[{"url":"https://t.co/NSphwcCrma","expanded_url":"https://youtu.be/1ie_R3f4AFA","display_url":"youtu.be/1ie_R3f4AFA","indices":[69,92]}]	[#퍼플키스] 1ST MINI ALBUM [INTO VIOLET] ▫ CONCEPT FILM ▫ ▪ CHAEIN ▪ ▫ https://t.co/NSphwcCrma ▫ 🔳 2021.03.15 6PM RELEASE 🔳 #PURPLE_KISS #INTO_VIOLET #채인 #Chaein #Ponzona https://t.co/UYUUJYh8DT	52049.0	RT @RBW_PURPLEKISS: [#퍼플키스] 1ST MINI ALBUM [INTO VIOLET] ▫ CONCEPT FILM ▫ ▪ CHAEIN ▪ ▫ https://t.co/NSphwcCrma ▫ 🔳 2021.03.15 6PM RELEAS…	4.0	True	full
1980255	1980255	6048e744eb000b0038f31045	2021-03-10 15:34:09	[]	[{"url":"https://t.co/mgH0canQde","expanded_url":"https://www.youtube.com/watch?v=bjE-9w5AQbM","display_url":"youtube.com/watch?v=bjE-9w…","indices":[172,195]}]		[]	[]			2 big pieces of news! I just got my vaccine appointments (2 weeks after my 2nd shot is my birthday - beautiful tim… https://t.co/F1Fjp0EvJr	141824.0	True	full
1980256	1980256	6048e745eb000b0038f31057	2021-03-10 15:34:09	[{"text":"COVID19","indices":[4,12]},{"text":"modeling","indices":[22,31]},{"text":"BNC","indices":[86,90]},{"text":"lockdown","indices":[201,210]}]	[{"url":"https://t.co/5ekShb1HP2","expanded_url":"http://www.covidsim.org","display_url":"covidsim.org","indices":[92,115]},{"url":"https://t.co/oyCitSHdUp","expanded_url":"https://express.co.uk/life-style/health/1406266/What-would-happen-if-lockdown-was-lifted-now-Covid-deaths-UK-evg","display_url":"express.co.uk/life-style/hea…","indices":[233,256]}]		[]	[]			The #COVID19 scenario #modeling tool developed by @aquaffirm_As, @imperialcollege and #BNC (https://t.co/5ekShb1HP2… https://t.co/FS0YoOMTCg	2659.0	True	full
1980257	1980257	6048e745eb000b0038f3106f	2021-03-10 15:34:10	[]	[]	Wed Mar 10 11:33:05 +0000 2021	[]	[{"url":"https://t.co/2oMkyQmmrd","expanded_url":"http://dlvr.it/RvLLxW","display_url":"dlvr.it/RvLLxW","indices":[251,274]}]	Cuban doctors want overtime pay for Covid-19 battle: The eight Cuban doctors deployed to the Dr Elizabeth Mamisa Chabula-Nxiweni Field Hospital and who spent the first few months of the pandemic working up to 12 hours a day, including weekends, have… https://t.co/2oMkyQmmrd https://t.co/vnJLsmMIfa	808942.0	RT @SABreakingNews: Cuban doctors want overtime pay for Covid-19 battle: The eight Cuban doctors deployed to the Dr Elizabeth Mamisa Chabul…	2301.0	True	full
1980258	1980258	6048e745eb000b0038f31073	2021-03-10 15:34:10	[]	[]	Wed Mar 10 15:00:51 +0000 2021	[{"text":"WebinarsOUI2021","indices":[0,16]},{"text":"ObjetivosdeDesarrolloSostenible","indices":[86,118]}]	[{"url":"https://t.co/Tlt4u0fpMo","expanded_url":"https://forms.gle/5DfnibcPuu3XQpdY8","display_url":"forms.gle/5DfnibcPuu3XQp…","indices":[191,214]}]	#WebinarsOUI2021 Jueves 18 de marzo Post-pandemia: Alianzas Globales para Lograr los #ObjetivosdeDesarrolloSostenible 11h00 Montreal/NYC EST (GMT-5h) | 10h00 México |13h00 Chile Registro: https://t.co/Tlt4u0fpMo https://t.co/1oHtlxCakL	1925.0	RT @ouiiohe: #WebinarsOUI2021 Jueves 18 de marzo Post-pandemia: Alianzas Globales para Lograr los #ObjetivosdeDesarrolloSostenible 11h00…	164.0	True	full
1980259	1980259	6048e745eb000b0038f31077	2021-03-10 15:34:10	[]	[{"url":"https://t.co/bt5AjOFuWb","expanded_url":"https://www.brockpress.com/local-artists-are-invited-to-submit-pieces-for-the-annual-juried-art-exhibit-in-st-catharines/","display_url":"brockpress.com/local-artists-…","indices":[166,189]}]		[]	[]			The city of St. Catharines is seeking artists to submit pieces demonstrating how the community has adapted to the C… https://t.co/ccIVI62E4w	3625.0	True	full
1980260	1980260	6048e745eb000b0038f3107b	2021-03-10 15:34:10	[{"text":"Internacional","indices":[0,14]}]	[{"url":"https://t.co/EYEVvDsxgJ","expanded_url":"https://bit.ly/3qttl6c","display_url":"bit.ly/3qttl6c","indices":[187,210]}]		[]	[]			#Internacional//Minoristas de moda y lujo de Israel, han reabierto sus negocios tras el éxito de la rápida campaña… https://t.co/oaCtiZDZpI	2258.0	True	full
1980261	1980261	6048e745eb000b0038f3107f	2021-03-10 15:34:10	[]	[{"url":"https://t.co/ItDON1Da4U","expanded_url":"https://www.jgr14.com/todo_batallas/simulaciones.php?modo=2&liga=2","display_url":"jgr14.com/todo_batallas/…","indices":[269,292]}]		[]	[]			@LeanGelmetti1 Sin duda la final anticipada🏆🏆🏆 Si Papo gana su batalla directa y Cacha lo hace también, podrían pac… https://t.co/G1RqiM5bt9	4708.0	True	full
1980262	1980262	6048e745eb000b0038f31081	2021-03-10 15:34:10	[]	[]	Wed Mar 10 10:21:59 +0000 2021	[{"text":"Jaén","indices":[2,7]},{"text":"TDSCofrade","indices":[103,114]},{"text":"semanasanta","indices":[115,127]},{"text":"banda","indices":[128,134]},{"text":"cofrade","indices":[135,143]},{"text":"cofradia","indices":[144,153]},{"text":"Hermandad","indices":[154,164]},{"text":"capataz","indices":[165,173]},{"text":"arte","indices":[174,179]}]	[{"url":"https://t.co/2wibdnOlVA","expanded_url":"https://www.diariodepasion.net/noticias/andalucia/jaen/la-cofradia-de-la-clemencia-celebra-el-quinario-a-sus-sagrados-titulares/","display_url":"diariodepasion.net/noticias/andal…","indices":[221,244]}]	🔵 #Jaén La Cofradía de la Clemencia celebra el Quinario a sus Sagrados Titulares ⛪ @jaenclemencia #TDSCofrade #semanasanta #banda #cofrade #cofradia #Hermandad #capataz #arte 🔗¡Todos los detalles en este enlace! https://t.co/2wibdnOlVA	2537.0	RT @DiarioPasionESP: 🔵 #Jaén La Cofradía de la Clemencia celebra el Quinario a sus Sagrados Titulares ⛪ @jaenclemencia #TDSCofrade #se…	303.0	True	full
1980263	1980263	6048e746eb000b0038f3108f	2021-03-10 15:34:10	[]	[]	Wed Mar 10 15:01:10 +0000 2021	[{"text":"퍼플키스","indices":[1,6]},{"text":"PURPLE_KISS","indices":[129,141]},{"text":"INTO_VIOLET","indices":[142,154]},{"text":"박지은","indices":[156,160]},{"text":"Park_Ji_Eun","indices":[161,173]},{"text":"Ponzona","indices":[174,182]}]	[{"url":"https://t.co/4TW3qyGvfQ","expanded_url":"https://youtu.be/_L_9vjPZ-8c","display_url":"youtu.be/_L_9vjPZ-8c","indices":[74,97]}]	[#퍼플키스] 1ST MINI ALBUM [INTO VIOLET] ▫ CONCEPT FILM ▫ ▪ PARK JI EUN ▪ ▫ https://t.co/4TW3qyGvfQ ▫ 🔳 2021.03.15 6PM RELEASE 🔳 #PURPLE_KISS #INTO_VIOLET #박지은 #Park_Ji_Eun #Ponzona https://t.co/O4zAjCvJZz	52049.0	RT @RBW_PURPLEKISS: [#퍼플키스] 1ST MINI ALBUM [INTO VIOLET] ▫ CONCEPT FILM ▫ ▪ PARK JI EUN ▪ ▫ https://t.co/4TW3qyGvfQ ▫ 🔳 2021.03.15 6PM R…	360.0	True	full
1980264	1980264	6048e746eb000b0038f310e7	2021-03-10 15:34:11	[]	[]	Tue Mar 09 15:46:58 +0000 2021	[]	[{"url":"https://t.co/5Z9wAry4H3","expanded_url":"https://twitter.com/gobiernobta/status/1369057999470403586","display_url":"twitter.com/gobiernobta/st…","indices":[137,160]}]	Es un teatro pornografico con denuncias de abuso infantil DESTRUYANLO TODO y no le tengan miedo a los medios, estamos con ustedes chicas https://t.co/5Z9wAry4H3	645.0	RT @kimj_miny: Es un teatro pornografico con denuncias de abuso infantil DESTRUYANLO TODO y no le tengan miedo a los medios, estamos con us…	557.0	True	full
1980265	1980265	6048e746eb000b0038f310e9	2021-03-10 15:34:11	[]	[{"url":"https://t.co/fD36P1jrGj","expanded_url":"http://www.HardRockHorrors.com","display_url":"HardRockHorrors.com","indices":[206,229]}]		[]	[]			@HardRockHotels @HardRockHolly @HardRock is failing to live up to its motto of “take time to be kind”. Instead, the… https://t.co/75kiKu0fZ8	48.0	True	full
1980266	1980266	6048e747eb000b0038f310ed	2021-03-10 15:34:11	[]	[{"url":"https://t.co/Q4TcoxMSyi","expanded_url":"https://drive.google.com/file/d/1d7xGVYZJn4U6AkVssO9q71xwLiV2qf3x/view?usp=sharing","display_url":"drive.google.com/file/d/1d7xGVY…","indices":[233,256]}]		[]	[]			@LexBlog (Boston) - Plaintiff in $42B Federal Lawsuit - HARIHAR v US BANK et al (Docket No. 15-cv-11880) evidences… https://t.co/M1nRyQ39pz	76.0	True	full
1980267	1980267	6048e747eb000b0038f310ef	2021-03-10 15:34:11	[]	[]	Wed Mar 10 15:20:20 +0000 2021	[{"text":"NHSPay15","indices":[162,171]}]	[{"url":"https://t.co/uolspBBjmw","expanded_url":"https://www.change.org/p/claps-don-t-pay-the-bills-give-all-nhs-workers-a-15-pay-rise-nhspay15","display_url":"change.org/p/claps-don-t-…","indices":[205,228]}]	If you're still reeling from the news that nurses will get a real terms pay cut, take action. Over half a million people have signed this petition in support of #NHSPay15. Make yours the next one. (5/6) https://t.co/uolspBBjmw	308507.0	RT @TheGreenParty: If you're still reeling from the news that nurses will get a real terms pay cut, take action. Over half a million peopl…	75.0	True	full
1980268	1980268	6048e747eb000b0038f310f7	2021-03-10 15:34:11	[]	[]	Wed Mar 10 15:15:09 +0000 2021	[]	[{"url":"https://t.co/pFWRXJCc1F","expanded_url":"https://cnn.it/3chOrQ3","display_url":"cnn.it/3chOrQ3","indices":[232,255]}]	Alaska is the first state in the US to remove nearly every eligibility requirement for the Covid-19 vaccine — a milestone possible, the state's chief medical officer said, because of its success in vaccinating vulnerable residents. https://t.co/pFWRXJCc1F	53174883.0	RT @CNN: Alaska is the first state in the US to remove nearly every eligibility requirement for the Covid-19 vaccine — a milestone possible…	1310.0	True	full
1980269	1980269	6048e747eb000b0038f310f9	2021-03-10 15:34:11	[]	[]	Wed Mar 10 15:19:42 +0000 2021	[]	[{"url":"https://t.co/VSZsaoDOB7","expanded_url":"https://twitter.com/lifethruglasses/status/1369654113265463298","display_url":"twitter.com/lifethruglasse…","indices":[187,210]}]	Like there are multiple variants that aren’t accounted for in the vaccine yet and vaccine doesn’t even stop the spread, it just stops severe symptoms but woohoo you can go to brunch now. https://t.co/VSZsaoDOB7	1772.0	RT @Tendurag: Like there are multiple variants that aren’t accounted for in the vaccine yet and vaccine doesn’t even stop the spread, it ju…	201.0	True	full
1980270	1980270	6048e747eb000b0038f310fb	2021-03-10 15:34:11	[]	[]	Wed Mar 10 05:00:00 +0000 2021	[{"text":"GoogleDoodle","indices":[226,239]}]	[{"url":"https://t.co/A8TbLBehmP","expanded_url":"http://goo.gle/30dERrA","display_url":"goo.gle/30dERrA","indices":[242,265]}]	Happy birthday to the man behind the mask: Chinese-Malaysian epidemiologist Dr. Wu Lien-teh 🔬🥼 Did you know? To combat the Manchurian plague of 1910-1911, Wu invented a mask considered the predecessor to the modern-day N95. #GoogleDoodle → https://t.co/A8TbLBehmP https://t.co/XaX2dpkRdP	160271.0	RT @GoogleDoodles: Happy birthday to the man behind the mask: Chinese-Malaysian epidemiologist Dr. Wu Lien-teh 🔬🥼 Did you know? To combat…	2526.0	True	full
1980271	1980271	6048e747eb000b0038f31107	2021-03-10 15:34:11	[]	[]	Wed Mar 10 14:23:41 +0000 2021	[]	[{"url":"https://t.co/fkCGTDSeWh","expanded_url":"https://twitter.com/olafgersemann/status/1369537903685234688","display_url":"twitter.com/olafgersemann/…","indices":[280,303]}]	Das zeigt, dass Bürger nicht wirklich verlangen, dass wir Schleusen öffnen, entgegen dem Eindruck in der Presse. Viele verstehen genau, dass es dumm wäre, sich nach so langer Zeit ausgerechnet Wochen vor der rettenden Impfung noch anzustecken, vielleicht mit lebenslangen Folgen https://t.co/fkCGTDSeWh	398438.0	RT @Karl_Lauterbach: Das zeigt, dass Bürger nicht wirklich verlangen, dass wir Schleusen öffnen, entgegen dem Eindruck in der Presse. Viel…	137.0	True	full
1980272	1980272	6048e747eb000b0038f31111	2021-03-10 15:34:11	[]	[{"url":"https://t.co/ckGRqoFyCo","expanded_url":"https://www.coe.int/en/web/youth/-/youth-work-promotes-gender-equality","display_url":"coe.int/en/web/youth/-…","indices":[256,279]}]		[]	[]			Gender equality has been a concern for the youth sector of the CoE ever since its creation. The promotion of gender… https://t.co/EpTRBBdnzy	903.0	True	full
1980273	1980273	6048e747eb000b0038f31115	2021-03-10 15:34:12	[]	[]	Wed Mar 10 15:26:20 +0000 2021	[{"text":"Schweden","indices":[134,143]}]	[{"url":"https://t.co/T3T7n4CWJn","expanded_url":"https://www.focus.de/gesundheit/news/todeszahlen-im-vergleich-vergleich-mit-schweden-wirft-frage-auf-wie-wirksam-unser-lockdown-war_id_13037141.html","display_url":"focus.de/gesundheit/new…","indices":[93,116]}]	"70.000 Tote trotz Lockdown: Schwedens Corona-Solo stellt deutschen Zick-Zack-Kurs in Frage" https://t.co/T3T7n4CWJn via @focusonline #Schweden	1272.0	RT @ToscanRalph: "70.000 Tote trotz Lockdown: Schwedens Corona-Solo stellt deutschen Zick-Zack-Kurs in Frage" https://t.co/T3T7n4CWJn via @…	18.0	True	full
1980274	1980274	6048e747eb000b0038f3111b	2021-03-10 15:34:12	[]	[]	Tue Mar 09 10:41:37 +0000 2021	[]	[{"url":"https://t.co/Nw7kM8UFRA","expanded_url":"https://trib.al/u27OdXo","display_url":"trib.al/u27OdXo","indices":[140,163]}]	Is this where the liberals got the idea of vaccine passports? From China? Remember PM Trudeau, we live in Canada and make our own rules. https://t.co/Nw7kM8UFRA	2095.0	RT @TailspinPaluch: Is this where the liberals got the idea of vaccine passports? From China? Remember PM Trudeau, we live in Canada and…	4295.0	True	full
1980275	1980275	6048e747eb000b0038f3112d	2021-03-10 15:34:12	[]	[]	Tue Mar 09 11:20:09 +0000 2021	[]	[{"url":"https://t.co/e1Zz4kXSKh","expanded_url":"https://twitter.com/_MohitChauhan/status/1368983923422883844","display_url":"twitter.com/_MohitChauhan/…","indices":[225,248]}]	Everyone’s life is very important and animals are true friends who don’t ask any questions and they don’t pass any critisisms. Proud moment for all of us and salute to these women’s who take care of such animlas @DelhiPolice https://t.co/e1Zz4kXSKh	36.0	RT @YuvaChetnaIND: Everyone’s life is very important and animals are true friends who don’t ask any questions and they don’t pass any criti…	49.0	True	full
1980276	1980276	6048e748eb000b0038f31139	2021-03-10 15:34:12	[]	[]	Wed Mar 10 02:35:13 +0000 2021	[{"text":"Cdnpoli","indices":[128,136]},{"text":"COVID19","indices":[137,145]},{"text":"vaccine","indices":[146,154]},{"text":"JohnsonAndJohnson","indices":[155,173]}]	[{"url":"https://t.co/jGvJyzj9aN","expanded_url":"https://www.cbc.ca/news/politics/trudeau-johnson-vaccine-production-1.5942680","display_url":"cbc.ca/news/politics/…","indices":[174,197]}]	"Remember when you got angry at me for lying and I promise never to lie about anything again? Well... don't get angry, but..." #Cdnpoli #COVID19 #vaccine #JohnsonAndJohnson https://t.co/jGvJyzj9aN	26105.0	RT @DrJacobsRad: "Remember when you got angry at me for lying and I promise never to lie about anything again? Well... don't get angry, but…	3922.0	True	full
1980277	1980277	6048e748eb000b0038f31159	2021-03-10 15:34:12	[]	[]	Wed Mar 10 15:19:36 +0000 2021	[]	[{"url":"https://t.co/DMTsjL1gsQ","expanded_url":"https://www.fdesouche.com/2021/03/10/epinal-88-confrontee-a-de-nouveaux-tirs-de-mortier-la-police-crie-son-ras-le-bol-du-manque-de-fermete-de-la-justice/","display_url":"fdesouche.com/2021/03/10/epi…","indices":[123,146]}]	Épinal (88) : confrontée à de nouveaux tirs de mortier, la police crie son ras-le-bol du "manque de fermeté" de la justice https://t.co/DMTsjL1gsQ https://t.co/Xu6qiTxyuN	86778.0	RT @F_Desouche: Épinal (88) : confrontée à de nouveaux tirs de mortier, la police crie son ras-le-bol du "manque de fermeté" de la justice…	353.0	True	full
1980278	1980278	6048e748eb000b0038f31161	2021-03-10 15:34:12	[]	[]	Sun Mar 07 18:45:07 +0000 2021	[{"text":"sponsored","indices":[180,190]}]	[{"url":"https://t.co/2GwEb4b1de","expanded_url":"https://bestbuy.7tiv.net/mario35","display_url":"bestbuy.7tiv.net/mario35","indices":[192,215]}]	Celebrate 35 years of Super Mario Bros. and save up to 35% on select Mario games at Best Buy! Follow us &amp; RT for a chance to win a $120 Best Buy gift card! Ends 3/13 9PM EST. #sponsored https://t.co/2GwEb4b1de https://t.co/qbcKVuSEd5	407343.0	RT @videogamedeals: Celebrate 35 years of Super Mario Bros. and save up to 35% on select Mario games at Best Buy! Follow us &amp; RT for a cha…	67.0	True	full
1980279	1980279	6048e748eb000b0038f31167	2021-03-10 15:34:13	[]	[]	Wed Mar 10 15:32:08 +0000 2021	[]	[{"url":"https://t.co/Z8Y4EBDPPj","expanded_url":"https://nbcnews.to/3t1c71y","display_url":"nbcnews.to/3t1c71y","indices":[247,270]}]	President Biden to announce plans to purchase an additional 100M doses of single-dose Johnson &amp; Johnson Covid-19 vaccine, according to two admin. officials, giving the U.S. more than enough supply to vaccinate the country's entire population. https://t.co/Z8Y4EBDPPj	8388901.0	RT @NBCNews: President Biden to announce plans to purchase an additional 100M doses of single-dose Johnson &amp; Johnson Covid-19 vaccine, acco…	66764.0	True	full
1980280	1980280	6048e748eb000b0038f31173	2021-03-10 15:34:13	[]	[]	Tue Mar 09 18:45:00 +0000 2021	[{"text":"Austin","indices":[0,7]},{"text":"coronavirus","indices":[47,59]}]	[{"url":"https://t.co/9zl6Of5nei","expanded_url":"https://www.kvue.com/article/news/health/coronavirus/austin-texas-covid-stage-4-masks-mandate/269-9c44c36d-6526-4170-a3b6-749bb97ffed8","display_url":"kvue.com/article/news/h…","indices":[155,178]}]	#Austin will stay in Stage 4 of the risk-based #coronavirus guidelines due to an increase in hospitalizations the past 3 days, the top doctor said Tuesday https://t.co/9zl6Of5nei	223230.0	RT @KVUE: #Austin will stay in Stage 4 of the risk-based #coronavirus guidelines due to an increase in hospitalizations the past 3 days, th…	61.0	True	full
1980281	1980281	6048e748eb000b0038f3118f	2021-03-10 15:34:13	[]	[]	Wed Mar 10 15:14:01 +0000 2021	[]	[{"url":"https://t.co/L3RhxbgqAo","expanded_url":"https://rebrand.ly/misleading-mps","display_url":"rebrand.ly/misleading-mps","indices":[255,278]}]	At the same time as Tory Peer Lord Feldman was running a lobbying company he was also advising the Health Minister, Lord Bethell. During this period one of the lobbying clients won a £23m PPE contract - something it failed to come clean about when asked. https://t.co/L3RhxbgqAo	273863.0	RT @JolyonMaugham: At the same time as Tory Peer Lord Feldman was running a lobbying company he was also advising the Health Minister, Lord…	9920.0	True	full
1980282	1980282	6048e748eb000b0038f311a1	2021-03-10 15:34:13	[]	[]	Wed Mar 10 10:50:36 +0000 2021	[{"text":"Eritrea","indices":[30,38]},{"text":"Tigray","indices":[220,227]}]	[{"url":"https://t.co/KkZ2AN5Hvt","expanded_url":"https://bit.ly/3v8hJZP","display_url":"bit.ly/3v8hJZP","indices":[258,281]}]	In Ethiopia UNSC should press #Eritrea to end its involvement &amp; withdraw its troops. It should call for cessation of hostilities to facilitate necessary expansion of aid. Listen to @alanboswell &amp; Alex de Waal on #Tigray's grim humanitarian situation https://t.co/KkZ2AN5Hvt	7345.0	RT @EroComfort: In Ethiopia UNSC should press #Eritrea to end its involvement &amp; withdraw its troops. It should call for cessation of hostil…	13.0	True	full
1980283	1980283	6048e748eb000b0038f311a9	2021-03-10 15:34:13	[]	[]	Wed Mar 10 13:30:15 +0000 2021	[]	[{"url":"https://t.co/ZtgjSAxqj4","expanded_url":"https://thewire.in/political-economy/luxury-bus-controversy-swedish-media-report-alleged-transaction-involving-gadkaris-family","display_url":"thewire.in/political-econ…","indices":[256,279]}]	Huge story in Sweden today: Scania's own probe says its folks gifted luxury bus for use at @nitin_gadkari's daughter's 2016 wedding. Gadkari tells @thewire_in the report is 'malicious, baseless'. But I imagine @narendramodi will want ED/CBI to examine? https://t.co/ZtgjSAxqj4 https://t.co/uBJAGwp1FQ	620359.0	RT @svaradarajan: Huge story in Sweden today: Scania's own probe says its folks gifted luxury bus for use at @nitin_gadkari's daughter's 20…	182.0	True	full
1980284	1980284	6048e748eb000b0038f311ab	2021-03-10 15:34:13	[]	[]	Tue Mar 09 15:25:26 +0000 2021	[]	[{"url":"https://t.co/tUhwAAVamf","expanded_url":"https://www.azcentral.com/story/news/politics/elections/2021/03/06/sens-sinema-kelly-vote-biden-1-9-trillion-covid-19-relief-bill/4609536001/","display_url":"azcentral.com/story/news/pol…","indices":[248,271]}]	I've spoken to Arizona mayors and county officials facing serious budget shortfalls due to COVID-19. The relief bill we passed will get local and tribal governments the support they need to combat the virus and start to recover from this pandemic. https://t.co/tUhwAAVamf	91593.0	RT @SenMarkKelly: I've spoken to Arizona mayors and county officials facing serious budget shortfalls due to COVID-19. The relief bill we p…	1213.0	True	full
1980285	1980285	6048e748eb000b0038f311b5	2021-03-10 15:34:13	[]	[]	Wed Mar 10 15:30:15 +0000 2021	[]	[{"url":"https://t.co/LLczNHjLy1","expanded_url":"https://news.yahoo.com/long-brexit-journey-romes-almost-091654304.html","display_url":"news.yahoo.com/long-brexit-jo…","indices":[246,269]}]	"Nearly 60% of the UK publishing industry’s income comes from exports, with Europe being the largest export market." How many more of these stories will we have to read before the Govt realises how many livelihoods its Brexit deal is hurting? https://t.co/LLczNHjLy1	103121.0	RT @BestForBritain: "Nearly 60% of the UK publishing industry’s income comes from exports, with Europe being the largest export market."…	262.0	True	full
1980286	1980286	6048e749eb000b0038f311c9	2021-03-10 15:34:13	[]	[]	Wed Mar 10 15:33:00 +0000 2021	[{"text":"Ebola","indices":[35,41]},{"text":"Guinea","indices":[66,73]},{"text":"GlobalHealth","indices":[235,248]}]	[{"url":"https://t.co/sVjux0O4Ae","expanded_url":"http://reut.rs/2Ov8bY4","display_url":"reut.rs/2Ov8bY4","indices":[211,234]}]	.@WHO officials see the risk of an #Ebola outbreak spreading from #Guinea to its neighbours as “very high” and that some neighbouring countries are not prepared for outbreaks or for future vaccination campaigns https://t.co/sVjux0O4Ae #GlobalHealth	18040.0	RT @RSTMH: .@WHO officials see the risk of an #Ebola outbreak spreading from #Guinea to its neighbours as “very high” and that some neighbo…	268.0	True	full
1980287	1980287	6048e749eb000b0038f311d1	2021-03-10 15:34:13	[]	[]	Wed Mar 10 15:19:44 +0000 2021	[]	[{"url":"https://t.co/lCKzR2GzRp","expanded_url":"https://twitter.com/AngelaSterritt/status/1369528585409728513","display_url":"twitter.com/AngelaSterritt…","indices":[279,302]}]	I will be watching this Town Hall tonight holding my breath. Our son Aaron submitted a question for Dr. Bonnie Henry + @adriandix about vaccine priority for people with Down syndrome + other developmental disabilities. I really hope it gets chosen + asked. @ReadyForMyShot https://t.co/lCKzR2GzRp	4307.0	RT @suerobinsyvr: I will be watching this Town Hall tonight holding my breath. Our son Aaron submitted a question for Dr. Bonnie Henry +…	1467.0	True	full
1980288	1980288	6048e749eb000b0038f311db	2021-03-10 15:34:14	[]	[]	Fri Mar 05 17:53:17 +0000 2021	[{"text":"NTOY","indices":[10,15]},{"text":"leadershipstudies","indices":[93,111]},{"text":"educationequity","indices":[156,172]},{"text":"RVA","indices":[194,198]},{"text":"K12","indices":[199,203]},{"text":"DEI","indices":[204,208]}]	[{"url":"https://t.co/SDkcvtPbQj","expanded_url":"https://urichmond.zoom.us/webinar/register/WN_yheUrlFRR1SuZHfBlg83dQ","display_url":"urichmond.zoom.us/webinar/regist…","indices":[242,265]}]	Join 2019 #NTOY and @RPS_Schools senior policy advisor Rodney Robinson (@RodRobinsonRVA) and #leadershipstudies professor Julian Hayter for a discussion on #educationequity at 6 p.m., March 15. #RVA #K12 #DEI @urichmond @URNews2Use Register: https://t.co/SDkcvtPbQj https://t.co/P1oKK9njB7	1469.0	RT @JepsonSchool: Join 2019 #NTOY and @RPS_Schools senior policy advisor Rodney Robinson (@RodRobinsonRVA) and #leadershipstudies professor…	303.0	True	full
1980289	1980289	6048e749eb000b0038f311ed	2021-03-10 15:34:14	[]	[]	Wed Mar 10 12:53:26 +0000 2021	[{"text":"UnnieJingKSFeedbacks","indices":[213,234]}]	[{"url":"https://t.co/2bVnI6B4RC","expanded_url":"https://forms.gle/FM4s8K7qWVH6r8Lh9","display_url":"forms.gle/FM4s8K7qWVH6r8…","indices":[152,175]}]	3-Days BIG Sale‼️ 03/10 - 03/14 Bucket Hat &amp; Baseball Cap: 180 PHp Photocards Set: 100 PHP Can be check out via Shopee W/ Freebies! DOP: 03/15 https://t.co/2bVnI6B4RC For actual amples use this hashtag: #UnnieJingKSFeedbacks https://t.co/i7eHaYnjqU	669.0	RT @UnnieJingKS: 3-Days BIG Sale‼️ 03/10 - 03/14 Bucket Hat &amp; Baseball Cap: 180 PHp Photocards Set: 100 PHP Can be check out via Shopee W…	223.0	True	full
1980290	1980290	6048e749eb000b0038f311ef	2021-03-10 15:34:14	[]	[]	Wed Mar 10 15:31:14 +0000 2021	[]	[{"url":"https://t.co/jLcDg20uq1","expanded_url":"https://amp.cnn.com/cnn/2021/03/05/us/california-study-pandemic-no-mass-exodus/index.html","display_url":"amp.cnn.com/cnn/2021/03/05…","indices":[236,259]}]	No, Californians have not been packing up and leaving the Golden State en masse during the Covid-19 pandemic. And as for the thousands of Californians who did move during 2020, most stayed within the state's borders, researchers found. https://t.co/jLcDg20uq1	50714.0	RT @andrewkimmel: No, Californians have not been packing up and leaving the Golden State en masse during the Covid-19 pandemic. And as for…	2389.0	True	full
1980291	1980291	6048e749eb000b0038f311f1	2021-03-10 15:34:14	[]	[]	Wed Mar 10 15:14:01 +0000 2021	[]	[{"url":"https://t.co/L3RhxbgqAo","expanded_url":"https://rebrand.ly/misleading-mps","display_url":"rebrand.ly/misleading-mps","indices":[255,278]}]	At the same time as Tory Peer Lord Feldman was running a lobbying company he was also advising the Health Minister, Lord Bethell. During this period one of the lobbying clients won a £23m PPE contract - something it failed to come clean about when asked. https://t.co/L3RhxbgqAo	273863.0	RT @JolyonMaugham: At the same time as Tory Peer Lord Feldman was running a lobbying company he was also advising the Health Minister, Lord…	6250.0	True	full
1980292	1980292	6048e749eb000b0038f31201	2021-03-10 15:34:14	[]	[]	Wed Mar 10 03:12:00 +0000 2021	[]	[{"url":"https://t.co/c6lbNJrIHt","expanded_url":"https://www.usatoday.com/story/money/2021/03/09/dollar-general-cdc-covid-vaccines/6925995002/","display_url":"usatoday.com/story/money/20…","indices":[196,219]}]	Dollar General doesn’t have pharmacies, but it does have more than 16,000 locations, many of which are located in rural areas, where people don't have easy access to a big box store like Walmart. https://t.co/c6lbNJrIHt	4315243.0	RT @USATODAY: Dollar General doesn’t have pharmacies, but it does have more than 16,000 locations, many of which are located in rural areas…	75.0	True	full
1980293	1980293	6048e749eb000b0038f31205	2021-03-10 15:34:14	[]	[]	Wed Mar 10 15:01:10 +0000 2021	[{"text":"퍼플키스","indices":[1,6]},{"text":"PURPLE_KISS","indices":[129,141]},{"text":"INTO_VIOLET","indices":[142,154]},{"text":"박지은","indices":[156,160]},{"text":"Park_Ji_Eun","indices":[161,173]},{"text":"Ponzona","indices":[174,182]}]	[{"url":"https://t.co/4TW3qyGvfQ","expanded_url":"https://youtu.be/_L_9vjPZ-8c","display_url":"youtu.be/_L_9vjPZ-8c","indices":[74,97]}]	[#퍼플키스] 1ST MINI ALBUM [INTO VIOLET] ▫ CONCEPT FILM ▫ ▪ PARK JI EUN ▪ ▫ https://t.co/4TW3qyGvfQ ▫ 🔳 2021.03.15 6PM RELEASE 🔳 #PURPLE_KISS #INTO_VIOLET #박지은 #Park_Ji_Eun #Ponzona https://t.co/O4zAjCvJZz	52052.0	RT @RBW_PURPLEKISS: [#퍼플키스] 1ST MINI ALBUM [INTO VIOLET] ▫ CONCEPT FILM ▫ ▪ PARK JI EUN ▪ ▫ https://t.co/4TW3qyGvfQ ▫ 🔳 2021.03.15 6PM R…	95.0	True	full
1980294	1980294	6048e749eb000b0038f3121d	2021-03-10 15:34:15	[]	[]	Wed Mar 10 15:18:46 +0000 2021	[{"text":"OurHealthHeroes","indices":[43,59]}]	[{"url":"https://t.co/YjvY5FlfOn","expanded_url":"https://skillsforhealth.org.uk/our-health-heroes-virtual-awards-ceremony-2021/","display_url":"skillsforhealth.org.uk/our-health-her…","indices":[257,280]}]	I'm honoured to be speaking at this year's #OurHealthHeroes Awards on March 23. Join me, on the 1st anniversary of the UK lockdown, to shine a light on our NHS &amp; Social Care staff working behind the scenes, making a difference to people's lives 💜 Book: https://t.co/YjvY5FlfOn https://t.co/QgpurOPdLs	7166.0	RT @AlexNorrisNN: I'm honoured to be speaking at this year's #OurHealthHeroes Awards on March 23. Join me, on the 1st anniversary of the UK…	1735.0	True	full
1980295	1980295	6048e749eb000b0038f31221	2021-03-10 15:34:15	[]	[]	Wed Mar 10 12:39:16 +0000 2021	[]	[{"url":"https://t.co/bfsmgFhutA","expanded_url":"https://twitter.com/DeAcaEnMasOk/status/1369612945139892225","display_url":"twitter.com/DeAcaEnMasOk/s…","indices":[206,229]}]	Moyano, decile a las familias de los 55000 muertos por coronavirus que es "una cosa psicosomática"! Tan irresponsable como Fernando Iglesias y Carrió en este caso. Negadores de la pandemia. Repudio total https://t.co/bfsmgFhutA	33286.0	RT @rquiroga777: Moyano, decile a las familias de los 55000 muertos por coronavirus que es "una cosa psicosomática"! Tan irresponsable com…	111.0	True	full
1980296	1980296	6048e749eb000b0038f3122d	2021-03-10 15:34:15	[]	[]	Wed Mar 10 15:28:19 +0000 2021	[]	[{"url":"https://t.co/LWS4OOwK9T","expanded_url":"https://twitter.com/NorahODonnell/status/1369073657998376964","display_url":"twitter.com/NorahODonnell/…","indices":[261,284]}]	So we went from RECORD LOW immigration to RECORD HIGH MOUTHS TO FEED during a pandemic, when AMERICANS are at their worst since Obama's "jobs just won't come back without a magic wand" (until Trump brought them back) recession WTF is wrong with you people? 😼 https://t.co/LWS4OOwK9T	2222.0	RT @ZeroDarkKitty: So we went from RECORD LOW immigration to RECORD HIGH MOUTHS TO FEED during a pandemic, when AMERICANS are at their wors…	2003.0	True	full
1980297	1980297	6048e74aeb000b0038f31253	2021-03-10 15:34:15	[]	[{"url":"https://t.co/eJmFV89p7v","expanded_url":"http://chng.it/bkWQbbzK","display_url":"chng.it/bkWQbbzK","indices":[103,126]}]		[]	[]			Bürgermeister: Taubenfütterungsverbote deutschlandweit aussetzen [Corona-Notlage] - Sign the Petition!… https://t.co/gyfFXtnHYn	617.0	True	full
1980298	1980298	6048e74aeb000b0038f31259	2021-03-10 15:34:15	[]	[]	Wed Mar 10 15:14:01 +0000 2021	[]	[{"url":"https://t.co/L3RhxbgqAo","expanded_url":"https://rebrand.ly/misleading-mps","display_url":"rebrand.ly/misleading-mps","indices":[255,278]}]	At the same time as Tory Peer Lord Feldman was running a lobbying company he was also advising the Health Minister, Lord Bethell. During this period one of the lobbying clients won a £23m PPE contract - something it failed to come clean about when asked. https://t.co/L3RhxbgqAo	273863.0	RT @JolyonMaugham: At the same time as Tory Peer Lord Feldman was running a lobbying company he was also advising the Health Minister, Lord…	1634.0	True	full
1980299	1980299	6048e74aeb000b0038f31261	2021-03-10 15:34:15	[]	[]	Tue Mar 09 15:22:25 +0000 2021	[{"text":"NFT","indices":[64,68]}]	[{"url":"https://t.co/xBJO6o48ZQ","expanded_url":"https://rarible.com/token/0xd07dc4262bcdbf85190c01c996b4c06a461d2430:249144:0x0e6290a1d82e96f016e0f82873726685af53e678","display_url":"rarible.com/token/0xd07dc4…","indices":[240,263]}]	Like, follow &amp; retweet by tomorrow 5 pm (UTC) to win a free #NFT. One of 15 limited-editions captured during last week's DARP release. 8 will go to the community members that launched a node in Round 1. The rest raffled off here. $NOIA https://t.co/xBJO6o48ZQ	24858.0	RT @Syntropynet: Like, follow &amp; retweet by tomorrow 5 pm (UTC) to win a free #NFT. One of 15 limited-editions captured during last week's D…	0.0	True	full
1980300	1980300	6048e74aeb000b0038f3127b	2021-03-10 15:34:15	[]	[]	Tue Mar 09 20:59:03 +0000 2021	[{"text":"COVID19","indices":[73,81]}]	[{"url":"https://t.co/0ZQeaKMwzj","expanded_url":"https://bit.ly/2uR9sNQ","display_url":"bit.ly/2uR9sNQ","indices":[263,286]}]	DYK: Handwashing is an important way to protect yourself and others from #COVID19 and other illnesses. Wash your hands often with soap &amp; water for at least 20 seconds. If soap &amp; water are not available, use hand sanitizer with at least 60% alcohol. More: https://t.co/0ZQeaKMwzj. https://t.co/0fT3N5PrZD	3749104.0	RT @CDCgov: DYK: Handwashing is an important way to protect yourself and others from #COVID19 and other illnesses. Wash your hands often wi…	1276.0	True	full
1980301	1980301	6048e74beb000b0038f3129f	2021-03-10 15:34:16	[]	[]	Wed Mar 10 11:38:51 +0000 2021	[]	[{"url":"https://t.co/jbRBPW8e0F","expanded_url":"https://www.defenseone.com/ideas/2021/03/us-talks-lot-about-strategic-complexity-too-bad-its-mostly-just-talk/172549/","display_url":"defenseone.com/ideas/2021/03/…","indices":[253,276]}]	"Today’s global system is so highly interconnected and interdependent...that it is extraordinarily prone to a phenomenon known as 'emergence.'" Great piece on strategic complexity in @DefenseOne from my mentor and thesis advisor at NIU, Josh Kerbel 👇 https://t.co/jbRBPW8e0F	5390.0	RT @ZaknafeinDC: "Today’s global system is so highly interconnected and interdependent...that it is extraordinarily prone to a phenomenon k…	4263.0	True	full
1980302	1980302	6048e74beb000b0038f312a1	2021-03-10 15:34:16	[]	[]	Wed Mar 10 15:30:31 +0000 2021	[]	[{"url":"https://t.co/aXdu3XZOfF","expanded_url":"https://youtu.be/WzDTqGfyFB0","display_url":"youtu.be/WzDTqGfyFB0","indices":[133,156]}]	Persona 5 Royal Music: "Throw Away Your Mask" Composition/Arrangement: Shoji Meguro Lyrics: Lotus Juice | Vocals: Lyn Inaizumi Full: https://t.co/aXdu3XZOfF 1st boss theme most voted in the poll (210 votes) https://t.co/JaXlfwCTxx	19177.0	RT @Daily_Persona: Persona 5 Royal Music: "Throw Away Your Mask" Composition/Arrangement: Shoji Meguro Lyrics: Lotus Juice | Vocals: Lyn In…	125.0	True	full
1980303	1980303	6048e74beb000b0038f312a5	2021-03-10 15:34:16	[]	[]	Wed Mar 10 15:21:06 +0000 2021	[{"text":"Covid","indices":[0,6]},{"text":"vaccination","indices":[21,33]},{"text":"soignants","indices":[46,56]},{"text":"Angers","indices":[65,72]},{"text":"Coronavirus","indices":[101,113]},{"text":"Vaccin","indices":[114,121]},{"text":"Hôpital","indices":[122,130]}]	[{"url":"https://t.co/4XwEfzcMwi","expanded_url":"https://www.ouest-france.fr/sante/virus/coronavirus/covid-19-un-centre-de-vaccination-reserve-aux-soignants-ouvre-a-angers-le-16-mars-salle-du-doyenne-d4f03e06-8191-11eb-9acb-f8f3378b1b82","display_url":"ouest-france.fr/sante/virus/co…","indices":[146,169]}]	#Covid. Un centre de #vaccination réservé aux #soignants ouvre à #Angers le 16 mars salle du Doyenné #Coronavirus #Vaccin #Hôpital @courrierouest https://t.co/4XwEfzcMwi	2359.0	RT @21Pasco: #Covid. Un centre de #vaccination réservé aux #soignants ouvre à #Angers le 16 mars salle du Doyenné #Coronavirus #Vaccin #Hôp…	647.0	True	full
1980304	1980304	6048e74beb000b0038f312b1	2021-03-10 15:34:16	[]	[]	Wed Mar 10 15:33:03 +0000 2021	[]	[{"url":"https://t.co/a2MOIXEIxl","expanded_url":"https://shop.allkpop.com/products/5tools-face-mask","display_url":"shop.allkpop.com/products/5tool…","indices":[100,123]}]	5Tools Face Mask 🇰🇷🇺🇸 A fashionable light-weight triple layer (when used with filter) face mask! https://t.co/a2MOIXEIxl https://t.co/I44v98lkrk	32406.0	RT @allkpopTHESHOP: 5Tools Face Mask 🇰🇷🇺🇸 A fashionable light-weight triple layer (when used with filter) face mask! https://t.co/a2MOIX…	34.0	True	full
1980305	1980305	6048e74beb000b0038f312bf	2021-03-10 15:34:16	[]	[{"url":"https://t.co/99ttLyVOxW","expanded_url":"https://www.atencionciudadana.cdmx.gob.mx","display_url":"atencionciudadana.cdmx.gob.mx","indices":[122,145]}]		[]	[]			¿Conoces la forma correcta de realizar tus reportes ciudadanos? ¡Esta información te va a interesar! 👇🏻✅ Página de… https://t.co/Rq2enIBqy4	15713.0	True	full
1980306	1980306	6048e74beb000b0038f312e5	2021-03-10 15:34:17	[]	[]	Wed Mar 10 15:30:41 +0000 2021	[]	[{"url":"https://t.co/WSoBmodROr","expanded_url":"https://twitter.com/10DowningStreet/status/1369663017890222084?s=20","display_url":"twitter.com/10DowningStree…","indices":[233,256]}]	Feels like this question of whether or not videos like this are appropriate on the taxpayer dime is about to re-emerge, only a week later. (Reminder, many of the people in this video haven't done a proper interview for a long time). https://t.co/WSoBmodROr	214479.0	RT @lewis_goodall: Feels like this question of whether or not videos like this are appropriate on the taxpayer dime is about to re-emerge,…	620.0	True	full
1980307	1980307	6048e74beb000b0038f312f1	2021-03-10 15:34:17	[]	[]	Wed Mar 10 12:53:37 +0000 2021	[]	[{"url":"https://t.co/aVtcedYFm6","expanded_url":"https://interferencia.cl/articulos/la-red-creada-por-el-alcalde-alessandri-y-carabineros-en-el-inba-para-que-profesores?fbclid=IwAR1xQHn6rXRFced-IlWbohCsRyeByKpTiqgxNa2WNGcVMJoOVB8iW7OxMX8","display_url":"interferencia.cl/articulos/la-r…","indices":[232,255]}]	Cuando una autoridad comunal ve a los y las estudiantes como enemigos y arma redes de delación, no solo se aleja de sus funciones para las que fue electa, sino además atenta gravemente contra la democracia. La justicia debe actuar! https://t.co/aVtcedYFm6	545163.0	RT @danieljadue: Cuando una autoridad comunal ve a los y las estudiantes como enemigos y arma redes de delación, no solo se aleja de sus fu…	364.0	True	full
1980308	1980308	6048e74ceb000b0038f31309	2021-03-10 15:34:17	[]	[]	Wed Mar 10 11:11:40 +0000 2021	[]	[{"url":"https://t.co/1uEhuY8jOz","expanded_url":"https://tcrn.ch/38pyZ3a","display_url":"tcrn.ch/38pyZ3a","indices":[259,282]}]	Lots of excited chatter in African tech circles as Flutterwave reaches 'unicorn' status with a valuation of &gt;$1bn. Revenues increased by &gt;100% from pandemic-induced demand for services. Flutterwave is the 4th tech firm to reach unicorn status in Africa https://t.co/1uEhuY8jOz	51091.0	RT @MssZeeUsman: Lots of excited chatter in African tech circles as Flutterwave reaches 'unicorn' status with a valuation of &gt;$1bn. Revenue…	410.0	True	full
1980309	1980309	6048e74ceb000b0038f3130d	2021-03-10 15:34:17	[]	[]	Wed Mar 10 14:32:02 +0000 2021	[]	[{"url":"https://t.co/kviLHg1KXk","expanded_url":"http://bit.ly/2uZXMdc","display_url":"bit.ly/2uZXMdc","indices":[120,143]}]	✅ En marzo te traemos más cursos❗ Inscripciones apartir de hoy 10 de marzo Inicio de clases 15 de marzo. Ingresa aqui👉https://t.co/kviLHg1KXk https://t.co/8Sv4peUdlw	49586.0	RT @SNPP_Paraguay: ✅ En marzo te traemos más cursos❗ Inscripciones apartir de hoy 10 de marzo Inicio de clases 15 de marzo. Ingresa aqui👉…	102.0	True	full
1980310	1980310	6048e74ceb000b0038f3130f	2021-03-10 15:34:17	[]	[]	Wed Mar 10 14:27:24 +0000 2021	[]	[{"url":"https://t.co/a7V434hDlX","expanded_url":"https://www.usatoday.com/story/money/2021/03/09/dollar-general-cdc-covid-vaccines/6925995002/","display_url":"usatoday.com/story/money/20…","indices":[132,155]}]	This would be huge for the rural South. Big pharmacies like CVS/Walgreens are not in smaller Alabama towns, but Dollar General is. https://t.co/a7V434hDlX via @usatoday	5919.0	RT @itsmelissabrown: This would be huge for the rural South. Big pharmacies like CVS/Walgreens are not in smaller Alabama towns, but Dollar…	1357.0	True	full
1980311	1980311	6048e74ceb000b0038f31317	2021-03-10 15:34:17	[]	[]	Fri Mar 05 18:14:12 +0000 2021	[]	[{"url":"https://t.co/y0IhYD8EsX","expanded_url":"http://www.bitfresh.win","display_url":"bitfresh.win","indices":[111,134]}]	🏛Caesars Palace🏛 What was the year of its inauguration❓1956, 1966 or 1976... Leave us your answer❗ Join us 👉 https://t.co/y0IhYD8EsX https://t.co/AcmYwYp3Z4	560.0	RT @BitFreshWIN: 🏛Caesars Palace🏛 What was the year of its inauguration❓1956, 1966 or 1976... Leave us your answer❗ Join us 👉 https://t.c…	2526.0	True	full
1980312	1980312	6048e74ceb000b0038f31319	2021-03-10 15:34:17	[]	[]	Wed Mar 10 12:01:42 +0000 2021	[{"text":"YoMeVacuno","indices":[241,252]}]	[{"url":"https://t.co/sKzxj0dTq5","expanded_url":"http://gob.cl/yomevacuno","display_url":"gob.cl/yomevacuno","indices":[216,239]}]	Hoy, miércoles 10 de marzo, le corresponde recibir la vacuna contra el COVID-19 a personas con comorbilidades entre 54 y 55 años, con discapacidad severa, entre otros. Revisa el Calendario de Vacunación Masiva 🗓️ en https://t.co/sKzxj0dTq5 #YoMeVacuno 💪🏻 https://t.co/pnimf4CRRY	1460664.0	RT @GobiernodeChile: Hoy, miércoles 10 de marzo, le corresponde recibir la vacuna contra el COVID-19 a personas con comorbilidades entre 54…	910.0	True	full
1980313	1980313	6048e74ceb000b0038f31333	2021-03-10 15:34:18	[]	[]	Wed Mar 10 02:47:55 +0000 2021	[]	[{"url":"https://t.co/qEa8LrnSae","expanded_url":"https://twitter.com/drsimonegold/status/1369017963270012928?s=21","display_url":"twitter.com/drsimonegold/s…","indices":[142,165]}]	How much cognitive dissonance does it take to label all these a coincidence? VAERS database records more than 1000 deaths just in USA so far. https://t.co/qEa8LrnSae	233198.0	RT @drsimonegold: How much cognitive dissonance does it take to label all these a coincidence? VAERS database records more than 1000 deaths…	140.0	True	full
1980314	1980314	6048e74ceb000b0038f31337	2021-03-10 15:34:18	[]	[]	Wed Mar 10 05:00:00 +0000 2021	[{"text":"GoogleDoodle","indices":[226,239]}]	[{"url":"https://t.co/A8TbLBehmP","expanded_url":"http://goo.gle/30dERrA","display_url":"goo.gle/30dERrA","indices":[242,265]}]	Happy birthday to the man behind the mask: Chinese-Malaysian epidemiologist Dr. Wu Lien-teh 🔬🥼 Did you know? To combat the Manchurian plague of 1910-1911, Wu invented a mask considered the predecessor to the modern-day N95. #GoogleDoodle → https://t.co/A8TbLBehmP https://t.co/XaX2dpkRdP	160271.0	RT @GoogleDoodles: Happy birthday to the man behind the mask: Chinese-Malaysian epidemiologist Dr. Wu Lien-teh 🔬🥼 Did you know? To combat…	452.0	True	full
1980315	1980315	6048e74ceb000b0038f31343	2021-03-10 15:34:18	[]	[]	Wed Mar 10 15:32:34 +0000 2021	[]	[{"url":"https://t.co/mZlBg5tHmE","expanded_url":"https://www.doctorswithoutborders.org/what-we-do/news-stories/story/working-native-american-communities-control-spread-covid-19","display_url":"doctorswithoutborders.org/what-we-do/new…","indices":[172,195]}]	Doctors Without Borders had to help out American communities b/c the event horizon of Trump’s leadership vacuum (contrived) had engulfed our ability to do much of anything https://t.co/mZlBg5tHmE	13489.0	RT @Minervasbard: Doctors Without Borders had to help out American communities b/c the event horizon of Trump’s leadership vacuum (contrive…	15455.0	True	full
1980316	1980316	6048e74ceb000b0038f31345	2021-03-10 15:34:18	[]	[]	Wed Mar 10 15:27:02 +0000 2021	[]	[{"url":"https://t.co/aZ1LAkMmoJ","expanded_url":"https://to.pbs.org/3by6pyr","display_url":"to.pbs.org/3by6pyr","indices":[251,274]}]	Russian authorities said they are slowing down the speed of uploading photos and videos to Twitter over its failure to remove banned content — part of growing efforts to curb social media platforms that have played a major role in amplifying dissent. https://t.co/aZ1LAkMmoJ	1172336.0	RT @NewsHour: Russian authorities said they are slowing down the speed of uploading photos and videos to Twitter over its failure to remove…	1299.0	True	full
1980317	1980317	6048e74ceb000b0038f31347	2021-03-10 15:34:18	[]	[]	Wed Mar 10 15:02:55 +0000 2021	[{"text":"wednesdaythought","indices":[137,154]},{"text":"BrowseBilaWaas","indices":[165,180]},{"text":"WhatDoYouBelieveIn","indices":[195,214]},{"text":"BrowseBilaWaas","indices":[224,239]}]	[{"url":"https://t.co/YXIwpraHF4","expanded_url":"https://www.youtube.com/watch?v=5e12NlBqQEA","display_url":"youtube.com/watch?v=5e12Nl…","indices":[254,277]}]	Are you an upcoming blogger and you need a website? @robisearch got you they make website for you at affodable rate. Contact 0780655987 #wednesdaythought Omar Lali #BrowseBilaWaas Posta Rangers #WhatDoYouBelieveIn Covid-19 #BrowseBilaWaas Cliff Ombeta https://t.co/YXIwpraHF4	8028.0	RT @martha_muchira: Are you an upcoming blogger and you need a website? @robisearch got you they make website for you at affodable rate. C…	182.0	True	full
1980318	1980318	6048e74ceb000b0038f31359	2021-03-10 15:34:18	[]	[]	Wed Mar 10 04:50:41 +0000 2021	[]	[{"url":"https://t.co/IZLXZLUw0r","expanded_url":"https://www.idahostatesman.com/news/coronavirus/article249663363.html","display_url":"idahostatesman.com/news/coronavir…","indices":[193,216]}]	“Before I came down with the virus, I was one of those jackasses who thought the virus would disappear the day after the election. I was one of those conspiracy theorists." by @audreydutton https://t.co/IZLXZLUw0r	88000.0	RT @ByMikeBaker: “Before I came down with the virus, I was one of those jackasses who thought the virus would disappear the day after the e…	2793.0	True	full
1980319	1980319	6048e74deb000b0038f31383	2021-03-10 15:34:18	[]	[]	Wed Mar 10 14:56:35 +0000 2021	[]	[{"url":"https://t.co/lDc175FC1i","expanded_url":"https://www.youtube.com/watch?v=xepnVfrQG1E&list=PLoRIg-sVal_7tCY3h2bmYlsIMn8Nt-rqh&index=1","display_url":"youtube.com/watch?v=xepnVf…","indices":[144,167]}]	This morning I joined @hughhewitt to discuss President Biden's foreign policy, his nominees, and the so-called Covid relief bill. Listen here: https://t.co/lDc175FC1i	368762.0	RT @SenTomCotton: This morning I joined @hughhewitt to discuss President Biden's foreign policy, his nominees, and the so-called Covid reli…	427.0	True	full
1980320	1980320	6048e74deb000b0038f3138b	2021-03-10 15:34:18	[]	[{"url":"https://t.co/Gh428ROYsj","expanded_url":"https://youtu.be/FY9_TFBqZqA","display_url":"youtu.be/FY9_TFBqZqA","indices":[185,208]}]		[]	[]			@HardRockHotels @HardRockHolly @HardRock is failing to live up to its motto of “take time to be kind”. Instead, it… https://t.co/Bd1QMO1cOr	59.0	True	full
1980321	1980321	6048e74deb000b0038f3138d	2021-03-10 15:34:18	[]	[]	Wed Mar 10 15:33:06 +0000 2021	[]	[{"url":"https://t.co/VH6PfzxVj1","expanded_url":"https://www.oxfordsportsltc.org/coaching/junior-coaching/","display_url":"oxfordsportsltc.org/coaching/junio…","indices":[239,262]}]	Enrolment for Oxford Sports Junior programme now available. We have squads suitable for all ages and abilities throughout the week. Current discounts for junior membership now available (50% OFF). For full details please follow this link: https://t.co/VH6PfzxVj1 https://t.co/cEJR1Nx20R	240.0	RT @OxfordSportsLTC: Enrolment for Oxford Sports Junior programme now available. We have squads suitable for all ages and abilities through…	670.0	True	full
1980322	1980322	6048e74deb000b0038f31391	2021-03-10 15:34:18	[{"text":"Miercoles","indices":[0,10]},{"text":"10demarzo","indices":[11,21]},{"text":"EFEMÉRIDE","indices":[36,46]},{"text":"PausaHistórica","indices":[47,62]},{"text":"UnDiaComoHoy","indices":[64,77]},{"text":"DanielCosioVillegas","indices":[78,98]},{"text":"historiador","indices":[99,111]},{"text":"FondodeCulturaEconomica","indices":[112,136]},{"text":"HistoriaModernadeMexico","indices":[137,1…	[{"url":"https://t.co/fIhx3IN0sh","expanded_url":"https://youtube.com/watch?v=O3aFiQ","display_url":"youtube.com/watch?v=O3aFiQ","indices":[252,275]}]		[]	[]			#Miercoles #10demarzo te traemos la #EFEMÉRIDE #PausaHistórica. #UnDiaComoHoy #DanielCosioVillegas #historiador… https://t.co/xHygXnD914	26.0	True	full
1980323	1980323	6048e74deb000b0038f31399	2021-03-10 15:34:18	[]	[]	Tue Nov 24 00:01:39 +0000 2020	[]	[{"url":"https://t.co/uDTacA5AZS","expanded_url":"https://onlyfans.com/mamocatorce","display_url":"onlyfans.com/mamocatorce","indices":[173,196]}]	Les voy a regalar los 15 segundos más ricos que verán hoy 🤤🥵 Aún no entiendo porque algunos no van a ver mi onlyfans 🔞🎥🔥 Dale RT si quieres ver cómo termina el video ✊💦🥴🥵 https://t.co/uDTacA5AZS https://t.co/vckXvU5284	11953.0	RT @mamocatorce: Les voy a regalar los 15 segundos más ricos que verán hoy 🤤🥵 Aún no entiendo porque algunos no van a ver mi onlyfans 🔞🎥🔥…	78.0	True	full
1980324	1980324	6048e74deb000b0038f313a5	2021-03-10 15:34:19	[]	[]	Wed Mar 10 15:30:58 +0000 2021	[]	[{"url":"https://t.co/Cmlgc1Gw2g","expanded_url":"https://tribunemag.co.uk/2021/03/covid-19-shows-corbyn-was-right-about-public-broadband","display_url":"tribunemag.co.uk/2021/03/covid-…","indices":[197,220]}]	After the 2019 election, Labour was mocked for supporting free, public and high-quality broadband – but as millions struggle without full fibre through lockdown, the idea has never looked better. https://t.co/Cmlgc1Gw2g	63978.0	RT @tribunemagazine: After the 2019 election, Labour was mocked for supporting free, public and high-quality broadband – but as millions st…	176.0	True	full
1980325	1980325	6048e74deb000b0038f313a7	2021-03-10 15:34:19	[]	[]	Tue Mar 09 14:22:53 +0000 2021	[{"text":"EsNoticia","indices":[0,10]}]	[{"url":"https://t.co/oID5EIkhTm","expanded_url":"https://bit.ly/3rxJUiy","display_url":"bit.ly/3rxJUiy","indices":[118,141]}]	#EsNoticia | Más de 90 mil funcionarios se despliegan en el país para neutralizar la cepa brasileña de la Covid-19 ⬇️ https://t.co/oID5EIkhTm	6135.0	RT @MIJP_Vzla: #EsNoticia | Más de 90 mil funcionarios se despliegan en el país para neutralizar la cepa brasileña de la Covid-19 ⬇️ https:…	133.0	True	full
1980326	1980326	6048e74deb000b0038f313ab	2021-03-10 15:34:19	[]	[]	Tue Mar 09 10:15:08 +0000 2021	[]	[{"url":"https://t.co/vUtIb544J6","expanded_url":"https://conservatives.global/by-overlooking-violations-in-iran-western-nations-lose-credibility-on-womens-rights/","display_url":"conservatives.global/by-overlooking…","indices":[157,180]}]	The more egregiously a nation behaves in other areas, the more its female population tends to be neglected by Western governments and multinational bodies. https://t.co/vUtIb544J6	5603.0	RT @Con_Global: The more egregiously a nation behaves in other areas, the more its female population tends to be neglected by Western gover…	6688.0	True	full
1980327	1980327	6048e74deb000b0038f313b5	2021-03-10 15:34:19	[]	[]	Wed Mar 10 14:00:46 +0000 2021	[]	[{"url":"https://t.co/ocgzsicaKX","expanded_url":"https://www.cbc.ca/news/politics/pandemic-business-loan-covid-canada-1.5934115","display_url":"cbc.ca/news/politics/…","indices":[191,214]}]	It's the same story with the Liberals. They promise to do something. Months later, there's no progress, just more delays. These small businesses need support now. Why are they still waiting? https://t.co/ocgzsicaKX	234018.0	RT @CPC_HQ: It's the same story with the Liberals. They promise to do something. Months later, there's no progress, just more delays. These…	199.0	True	full
1980328	1980328	6048e74deb000b0038f313b7	2021-03-10 15:34:19	[]	[]	Wed Mar 10 14:19:25 +0000 2021	[]	[{"url":"https://t.co/RhuYFTsWxe","expanded_url":"https://www.pib.gov.in/PressReleseDetail.aspx?PRID=1703819","display_url":"pib.gov.in/PressReleseDet…","indices":[230,253]}]	At around 10:15 AM tomorrow, 11th March, will launch the e-Book version of Swami Chidbhavananda Ji’s Bhagavad Gita. Swami Chidbhavananda Ji has made long lasting contributions towards popularising Indian culture and spirituality. https://t.co/RhuYFTsWxe	66302580.0	RT @narendramodi: At around 10:15 AM tomorrow, 11th March, will launch the e-Book version of Swami Chidbhavananda Ji’s Bhagavad Gita. Swami…	241.0	True	full
1980329	1980329	6048e74deb000b0038f313cd	2021-03-10 15:34:19	[]	[]	Wed Mar 10 14:35:37 +0000 2021	[]	[{"url":"https://t.co/jiZsDd0vAA","expanded_url":"https://twitter.com/BUXMarkets/status/1369632260807258115","display_url":"twitter.com/BUXMarkets/sta…","indices":[222,245]}]	Una buena por lo menos. Recuerden que para detener el calentamiento global todas esas pelotudeces de Instagram (como hacer compost o no comer carne) tienen efecto casi nulo. Lo que mas afecta es que seamos menos personas. https://t.co/jiZsDd0vAA	17565.0	RT @osodeplatino: Una buena por lo menos. Recuerden que para detener el calentamiento global todas esas pelotudeces de Instagram (como hace…	3676.0	True	full
1980330	1980330	6048e74deb000b0038f313d3	2021-03-10 15:34:19	[]	[]	Wed Mar 10 15:26:14 +0000 2021	[{"text":"Lula","indices":[118,123]}]	[{"url":"https://t.co/3h1Su74LMs","expanded_url":"https://youtu.be/AqjUYKB_SV0","display_url":"youtu.be/AqjUYKB_SV0","indices":[210,233]}]	"No sigan ninguna decisión estupida del presidente de la República o del ministro de Salud. Tomen la vacuna", criticó #Lula y recordó que en las últimas 24h fueron registradas casi 2 mil muertes por Covid-19. https://t.co/3h1Su74LMs	7313.0	RT @AndreteleSUR: "No sigan ninguna decisión estupida del presidente de la República o del ministro de Salud. Tomen la vacuna", criticó #Lu…	217.0	True	full
1980331	1980331	6048e74deb000b0038f313db	2021-03-10 15:34:19	[]	[]	Wed Mar 10 15:00:47 +0000 2021	[{"text":"퍼플키스","indices":[1,6]},{"text":"PURPLE_KISS","indices":[123,135]},{"text":"INTO_VIOLET","indices":[136,148]},{"text":"도시","indices":[150,153]},{"text":"Dosie","indices":[154,160]},{"text":"Ponzona","indices":[161,169]}]	[{"url":"https://t.co/yhSjr4QCPq","expanded_url":"https://youtu.be/WhvZBtVsS7c","display_url":"youtu.be/WhvZBtVsS7c","indices":[68,91]}]	[#퍼플키스] 1ST MINI ALBUM [INTO VIOLET] ▫ CONCEPT FILM ▫ ▪ DOSIE ▪ ▫ https://t.co/yhSjr4QCPq ▫ 🔳 2021.03.15 6PM RELEASE 🔳 #PURPLE_KISS #INTO_VIOLET #도시 #Dosie #Ponzona https://t.co/267K9Mw8F5	52052.0	RT @RBW_PURPLEKISS: [#퍼플키스] 1ST MINI ALBUM [INTO VIOLET] ▫ CONCEPT FILM ▫ ▪ DOSIE ▪ ▫ https://t.co/yhSjr4QCPq ▫ 🔳 2021.03.15 6PM RELEASE…	95.0	True	full
1980332	1980332	6048e74deb000b0038f313e1	2021-03-10 15:34:19	[]	[]	Wed Mar 10 14:32:32 +0000 2021	[{"text":"HabráPapeletaAndaluza","indices":[120,142]}]	[{"url":"https://t.co/zHXEyTL4Vs","expanded_url":"https://twitter.com/TeresaRodr_/status/1369655490284814337","display_url":"twitter.com/TeresaRodr_/st…","indices":[145,168]}]	👉Si a alguien se le está ocurriendo jugar con la calculadora para mercadear con las andaluzas que tenga clara una cosa: #HabráPapeletaAndaluza 😊 https://t.co/zHXEyTL4Vs	4678.0	RT @PrimaveraAND: 👉Si a alguien se le está ocurriendo jugar con la calculadora para mercadear con las andaluzas que tenga clara una cosa: #…	194.0	True	full
1980333	1980333	6048e74deb000b0038f313ed	2021-03-10 15:34:19	[]	[]	Wed Mar 10 11:46:56 +0000 2021	[]	[{"url":"https://t.co/LASV6CBBW2","expanded_url":"https://unherd.com/2021/03/the-trivialisation-of-trauma/","display_url":"unherd.com/2021/03/the-tr…","indices":[29,52]}]	The trivialisation of trauma https://t.co/LASV6CBBW2 Thought-provoking piece although not solely on the trivialisation of trauma, but on its shifting moral currency and the effects of this - via @lfoulkesy	53011.0	RT @vaughanbell: The trivialisation of trauma https://t.co/LASV6CBBW2 Thought-provoking piece although not solely on the trivialisation of…	67.0	True	full
1980334	1980334	6048e74eeb000b0038f31401	2021-03-10 15:34:20	[]	[{"url":"https://t.co/UPeQyPSsio","expanded_url":"http://Az.Gov","display_url":"Az.Gov","indices":[73,96]}]		[]	[]			@CABeck1961 Hey, is there a place, I can find that in writing, I went to https://t.co/UPeQyPSsio ,but all I can fin… https://t.co/c2VKmGcHVf	29.0	True	full
1980335	1980335	6048e74eeb000b0038f31409	2021-03-10 15:34:20	[{"text":"PosseJá","indices":[129,137]},{"text":"empossaMPBA","indices":[138,150]}]	[{"url":"https://t.co/EITFJHzf99","expanded_url":"https://twitter.com/mpba_nomeados/status/1369652898238447625","display_url":"twitter.com/mpba_nomeados/…","indices":[152,175]}]		[]	[]			@tjbahia Quando o @MPdaBahia vai resolver a questão da nossa posse?? Mais de UM ANO de espera? Não houve tempo pra… https://t.co/sLMIyqZPEj	7.0	True	full
1980336	1980336	6048e74eeb000b0038f3140b	2021-03-10 15:34:20	[]	[]	Wed Mar 10 13:35:50 +0000 2021	[]	[{"url":"https://t.co/apM2MmCBHg","expanded_url":"https://nbcnews.to/38qrZ65","display_url":"nbcnews.to/38qrZ65","indices":[256,279]}]	JUST IN: President Biden to announce plans to purchase an additional 100M doses of single-dose Johnson &amp; Johnson Covid-19 vaccine, according to two admin. officials, giving the U.S. more than enough supply to vaccinate the country's entire population. https://t.co/apM2MmCBHg	8388901.0	RT @NBCNews: JUST IN: President Biden to announce plans to purchase an additional 100M doses of single-dose Johnson &amp; Johnson Covid-19 vacc…	897.0	True	full
1980337	1980337	6048e74eeb000b0038f3141d	2021-03-10 15:34:20	[]	[]	Wed Mar 10 12:28:49 +0000 2021	[]	[{"url":"https://t.co/6ezXpINBsH","expanded_url":"https://www.reuters.com/article/us-health-coronavirus-lilly-idUSKBN2B21C0","display_url":"reuters.com/article/us-hea…","indices":[252,275]}]	Eli Lilly and Co a déclaré que sa thérapie combinée d'anticorps (bamlanivimab &amp; etesevimab) pour lutter contre le COVID-19 réduisait le risque d'hospitalisation &amp; de décès de 87% dans une étude sur plus de 750 patients à haut risque COVID-19. https://t.co/6ezXpINBsH https://t.co/iu6k0EtMDa	20813.0	RT @RebeccaRambar: Eli Lilly and Co a déclaré que sa thérapie combinée d'anticorps (bamlanivimab &amp; etesevimab) pour lutter contre le COVID…	95.0	True	full
1980338	1980338	6048e74eeb000b0038f3142d	2021-03-10 15:34:20	[]	[]	Wed Mar 10 15:31:06 +0000 2021	[]	[{"url":"https://t.co/bPgrXEV2nM","expanded_url":"https://bit.ly/3l3BLjz","display_url":"bit.ly/3l3BLjz","indices":[134,157]}]	A new side-scrolling Teenage Mutant Ninja Turtles brawler is on its way from the developers of Scott Pilgrim vs. the World: The Game. https://t.co/bPgrXEV2nM https://t.co/2t7P708xaY	7973091.0	RT @IGN: A new side-scrolling Teenage Mutant Ninja Turtles brawler is on its way from the developers of Scott Pilgrim vs. the World: The Ga…	423.0	True	full
1980339	1980339	6048e74eeb000b0038f31439	2021-03-10 15:34:20	[]	[]	Wed Mar 10 15:30:13 +0000 2021	[]	[{"url":"https://t.co/t0gvYfcSqR","expanded_url":"https://nyti.ms/3l9G7pp","display_url":"nyti.ms/3l9G7pp","indices":[231,254]}]	Generations of Asian families toasted weddings, birthdays and graduations at Jing Fong, the largest restaurant in Manhattan’s Chinatown. Hit hard by the pandemic, the beloved dim sum hall closed for good on Sunday after 28 years. https://t.co/t0gvYfcSqR	49589937.0	RT @nytimes: Generations of Asian families toasted weddings, birthdays and graduations at Jing Fong, the largest restaurant in Manhattan’s…	1288.0	True	full
1980340	1980340	6048e74eeb000b0038f31461	2021-03-10 15:34:21	[]	[]	Wed Mar 10 15:00:07 +0000 2021	[]	[{"url":"https://t.co/kTY25yAHiO","expanded_url":"https://nyti.ms/30uDogJ","display_url":"nyti.ms/30uDogJ","indices":[242,265]}]	The mask mandate and some pandemic-related restrictions on businesses were lifted across Texas on Wednesday. Some medical experts have said the relaxation was premature, warning the state was still in the throes of the coronavirus pandemic. https://t.co/kTY25yAHiO	49589937.0	RT @nytimes: The mask mandate and some pandemic-related restrictions on businesses were lifted across Texas on Wednesday. Some medical exp…	133.0	True	full
1980341	1980341	6048e74eeb000b0038f31465	2021-03-10 15:34:21	[]	[]	Tue Mar 09 09:45:54 +0000 2021	[]	[{"url":"https://t.co/BPne7vnxSz","expanded_url":"http://onlyfans.com/KiraBee","display_url":"onlyfans.com/KiraBee","indices":[230,253]}]	Hey guys! 🥰 I am posting another FREE full length cum video on my OnlyFans tonight!!! I already have 15 included with the sub price but i’m gonna add another one ;) My page is the best value i’ve ever seen - and 70% off 💓 $4 https://t.co/BPne7vnxSz https://t.co/huPg6YOH3V	166803.0	RT @KiraBeeMFC: Hey guys! 🥰 I am posting another FREE full length cum video on my OnlyFans tonight!!! I already have 15 included with the…	148.0	True	full
1980342	1980342	6048e74feb000b0038f31477	2021-03-10 15:34:21	[]	[]	Wed Apr 15 22:35:32 +0000 2020	[{"text":"SEXMEX","indices":[251,258]},{"text":"Porno","indices":[260,266]}]	[{"url":"https://t.co/uihNFniIGD","expanded_url":"http://WWW.SEXMEX.XXX","display_url":"SEXMEX.XXX","indices":[225,248]}]	La Directora del colegio @pamelariosxxx quiere que tengas las mejores calificaciones de la escuela. Se va a segurar de ser la única maestra en cogerse a sus alumnos ¿Estás listo para ser su alumno más aplicado? PRÓXIMAMENTE https://t.co/uihNFniIGD #SEXMEX #Porno https://t.co/a9dsPD59dT	776906.0	RT @sexmexofficial: La Directora del colegio @pamelariosxxx quiere que tengas las mejores calificaciones de la escuela. Se va a segurar de…	1412.0	True	full
1980343	1980343	6048e74feb000b0038f31493	2021-03-10 15:34:21	[]	[{"url":"https://t.co/CybZgJhw8Z","expanded_url":"http://thesne.ws/3l1NW0e","display_url":"thesne.ws/3l1NW0e","indices":[169,192]}]		[]	[]			While administering the vaccine free of charge could potentially be costly, allowing students who were unable to ge… https://t.co/8FirsQ5EtK	32347.0	True	full
1980344	1980344	6048e74feb000b0038f314b3	2021-03-10 15:34:22	[]	[]	Wed Mar 10 14:57:57 +0000 2021	[]	[{"url":"https://t.co/THdVxD6OBv","expanded_url":"https://nbcmontana.com/news/local/vaccination-clinic-begins-wednesday-for-missoula-county-public-schools-employees","display_url":"nbcmontana.com/news/local/vac…","indices":[211,234]}]	Missoula's school district will hold mass vaccination clinics for staff members beginning Wednesday. President Biden announced teachers are eligible in all 50 states through the federal retail pharmacy program. https://t.co/THdVxD6OBv	9714.0	RT @NBCMontana: Missoula's school district will hold mass vaccination clinics for staff members beginning Wednesday. President Biden announ…	9485.0	True	full
1980345	1980345	6048e74feb000b0038f314c9	2021-03-10 15:34:22	[{"text":"sparrowspoint","indices":[169,183]},{"text":"Amazon","indices":[184,191]},{"text":"Dundalk","indices":[192,200]}]	[{"url":"https://t.co/BgWBkyScps","expanded_url":"https://www.nytimes.com/2021/03/09/opinion/amazon-baltimore-dc.html?smid=tw-share","display_url":"nytimes.com/2021/03/09/opi…","indices":[239,262]}]		[]	[]			I haven't visited Dundalk, the town next to Sparrows Point, the town where I grew up, in 15 months. I also miss th… https://t.co/5osTctxP2J	118.0	True	full
1980346	1980346	6048e74feb000b0038f314d1	2021-03-10 15:34:22	[]	[{"url":"https://t.co/pHl73KWhYB","expanded_url":"http://www.smirkingchimp.com/node/95673","display_url":"smirkingchimp.com/node/95673","indices":[122,145]}]		[]	[]			A Year of Coronavirus: Trump Is Gone. It's Time to Let Go of the Partisan Responses to the Pandemic. | The Smirking… https://t.co/w2HXdwZVQN	745.0	True	full
1980347	1980347	6048e74feb000b0038f314e3	2021-03-10 15:34:22	[]	[]	Wed Mar 10 15:28:02 +0000 2021	[]	[{"url":"https://t.co/jDhwQ4vMrw","expanded_url":"https://confidentials.com/manchester/covid-19-update-manchester-march-10","display_url":"confidentials.com/manchester/cov…","indices":[184,207]}]	"The headline news is the Nightingale Hospital occupying the Manchester Central convention centre is to be stood down. According to the BBC, it cost £10 million and was rarely used." https://t.co/jDhwQ4vMrw	164815.0	RT @mcrconfidential: "The headline news is the Nightingale Hospital occupying the Manchester Central convention centre is to be stood down.…	5123.0	True	full
1980348	1980348	6048e74feb000b0038f314eb	2021-03-10 15:34:22	[]	[]	Wed Mar 10 14:34:52 +0000 2021	[]	[{"url":"https://t.co/4x6qgnmk1L","expanded_url":"https://twitter.com/IFPI_org/status/1369656770071826438","display_url":"twitter.com/IFPI_org/statu…","indices":[130,153]}]	I want the whole industry to remember that this dropped in NOVEMBER, with 1 version and 8 songs , at $50. Speak to them VERY NICE https://t.co/4x6qgnmk1L	3049.0	RT @PERSONUGHGOOD: I want the whole industry to remember that this dropped in NOVEMBER, with 1 version and 8 songs , at $50. Speak to them…	10957.0	True	full
1980349	1980349	6048e750eb000b0038f31511	2021-03-10 15:34:23	[]	[]	Wed Mar 10 10:52:56 +0000 2021	[{"text":"LaJuventudHoy","indices":[264,278]}]	[{"url":"https://t.co/qajS1GgRFx","expanded_url":"http://www.injuve.es/prensa/noticia/presentacion-del-informe-juventud-en-espana-2020","display_url":"injuve.es/prensa/noticia…","indices":[240,263]}]	El ‘Informe Juventud en España 2020’, presentado por @m_tere_perez y @kanciller, alerta de las consecuencias en la juventud de la crisis de la COVID-19, pero destaca su compromiso contra el cambio climático y por la igualdad de género. ➡️ https://t.co/qajS1GgRFx #LaJuventudHoy👇 https://t.co/u7CM0QLhfy	32387.0	RT @InjuveSpain: El ‘Informe Juventud en España 2020’, presentado por @m_tere_perez y @kanciller, alerta de las consecuencias en la juvent…	373.0	True	full
1980350	1980350	6048e750eb000b0038f3152d	2021-03-10 15:34:23	[]	[]	Wed Mar 10 15:11:18 +0000 2021	[]	[{"url":"https://t.co/CDjrTlx1X4","expanded_url":"https://twitter.com/desnastan/status/1369338621212438538","display_url":"twitter.com/desnastan/stat…","indices":[278,301]}]	Omg I just looked this up and it is actually true. Viagra was found to be effective in ameliorating menstrual cramps but a team of male pharm executives ruled it out because it was not considered a public health issue. You see why expertise is not a replacement for experience? https://t.co/CDjrTlx1X4	27155.0	RT @ulxma: Omg I just looked this up and it is actually true. Viagra was found to be effective in ameliorating menstrual cramps but a team…	2149.0	True	full
1980351	1980351	6048e750eb000b0038f31539	2021-03-10 15:34:23	[]	[{"url":"https://t.co/f9vXUP0WHx","expanded_url":"http://Ud.Sr","display_url":"Ud.Sr","indices":[138,161]}]		[]	[]			@DanielUrresti1 Vote por Ud. Para congresista creyendo en el cuento de seguridad ciudadana y nada paso. Sus obran n… https://t.co/tueFd8FPn5	4.0	True	full
1980352	1980352	6048e750eb000b0038f3153b	2021-03-10 15:34:23	[{"text":"retirement","indices":[208,219]}]	[{"url":"https://t.co/plW75H8h1P","expanded_url":"http://bit.ly/3ryMaGA","display_url":"bit.ly/3ryMaGA","indices":[250,273]}]		[]	[]			Around half of those aged 65 and over who were working before the pandemic have retired earlier than planned. Rese… https://t.co/dorrMwgg71	3.0	True	full
1980353	1980353	6048e750eb000b0038f31541	2021-03-10 15:34:23	[]	[]	Wed Mar 10 15:24:49 +0000 2021	[{"text":"ShadeCorner4","indices":[201,214]},{"text":"AccelerateTV","indices":[215,228]}]	[{"url":"https://t.co/IBafu3wY8X","expanded_url":"https://youtu.be/pc_HMbp34Yc","display_url":"youtu.be/pc_HMbp34Yc","indices":[167,190]}]	Now Showing ‼️⁠ ⁠ The Shady Bunch bring this season of Shade Corner to an end with this finale discussing the drugs epidemic in Nigeria.⁠ ⁠ Click the link to watch! - https://t.co/IBafu3wY8X ⬅️🔗 ⁠⁠ ⁠⁠ #ShadeCorner4 #AccelerateTV https://t.co/xBUDNDfDlh	160204.0	RT @AccelerateTV: Now Showing ‼️⁠ ⁠ The Shady Bunch bring this season of Shade Corner to an end with this finale discussing the drugs epide…	606.0	True	full
1980354	1980354	6048e750eb000b0038f3154d	2021-03-10 15:34:23	[]	[]	Wed Mar 10 15:21:42 +0000 2021	[]	[{"url":"https://t.co/ebg2bWGWSp","expanded_url":"https://www.pewresearch.org/politics/2021/03/09/broad-public-support-for-coronavirus-aid-package-just-a-third-say-it-spends-too-much/","display_url":"pewresearch.org/politics/2021/…","indices":[119,142]}]	To my Republican collegues voting against today’s relief package: Your own voters support the American Rescue Plan ⬇️ https://t.co/ebg2bWGWSp	49765.0	RT @Marie4Congress: To my Republican collegues voting against today’s relief package: Your own voters support the American Rescue Plan ⬇️…	1782.0	True	full
1980355	1980355	6048e750eb000b0038f3155f	2021-03-10 15:34:23	[]	[{"url":"https://t.co/UIbsAa4raV","expanded_url":"https://twitter.com/aerostatico_Dd/status/1368306263294156800?s=20","display_url":"twitter.com/aerostatico_Dd…","indices":[199,222]}]		[]	[]			Por si les interese: En este hilo hablo sobre cómo aseguramos el éxito de estas manifestaciones y cómo cambiamos… https://t.co/SkgBZ6srvD	3211.0	True	full
1980356	1980356	6048e750eb000b0038f3156f	2021-03-10 15:34:24	[]	[]	Tue Mar 09 19:12:49 +0000 2021	[]	[{"url":"https://t.co/fjxAobVU8L","expanded_url":"https://www.washingtonpost.com/opinions/cdc-recommendations-vaccinated-masks-limited/2021/03/08/a05353ac-804e-11eb-9ca6-54e187ee4939_story.html","display_url":"washingtonpost.com/opinions/cdc-r…","indices":[255,278]}]	Vaccines should be presented as the ticket back to pre-pandemic life. Millions of Americans will not get vaccinated unless it's to return to normalcy. At some point soon, everything will be fully reopened anyway, and there will be no carrot left to offer https://t.co/fjxAobVU8L	190902.0	RT @alfonslopeztena: Vaccines should be presented as the ticket back to pre-pandemic life. Millions of Americans will not get vaccinated un…	285.0	True	full
1980357	1980357	6048e750eb000b0038f31575	2021-03-10 15:34:24	[]	[]	Wed Mar 10 15:30:52 +0000 2021	[]	[{"url":"https://t.co/OGYHF7uwL6","expanded_url":"https://www.washingtonpost.com/politics/2021/03/09/gop-says-its-voting-bills-are-about-restoring-faith-elections-actual-restrictions-tell-different-tale/","display_url":"washingtonpost.com/politics/2021/…","indices":[119,142]}]	Continuing to spread Trump’s “big lie” of a stolen and insecure election has dangerous consequences for our democracy. https://t.co/OGYHF7uwL6	406090.0	RT @CREWcrew: Continuing to spread Trump’s “big lie” of a stolen and insecure election has dangerous consequences for our democracy. https:…	679.0	True	full
1980358	1980358	6048e750eb000b0038f3157b	2021-03-10 15:34:24	[]	[]	Wed Mar 10 15:14:35 +0000 2021	[{"text":"Florida","indices":[22,30]},{"text":"COVID19","indices":[31,39]}]	[{"url":"https://t.co/HIzLzst6Ig","expanded_url":"https://arcg.is/mrW8v","display_url":"arcg.is/mrW8v","indices":[250,273]}]	Sorry for the delayed #Florida #COVID19 update... 3/9: To date: 32,481 deaths 1.95 million cases 1.97 million vaccinated 82,697 K-12 cases Positivity: All ppl tested: 7.56% New ppl tested: 19.9% Only 22k new ppl tested. Testing STILL key here. https://t.co/HIzLzst6Ig	376520.0	RT @GeoRebekah: Sorry for the delayed #Florida #COVID19 update... 3/9: To date: 32,481 deaths 1.95 million cases 1.97 million vaccinated 8…	852.0	True	full
1980359	1980359	6048e750eb000b0038f3157d	2021-03-10 15:34:24	[]	[{"url":"https://t.co/JsNupwLdS2","expanded_url":"https://vekeo.com/repannaeshoo/","display_url":"vekeo.com/repannaeshoo/","indices":[240,263]}]		[]	[]			I'll be holding a Telephone Town Hall meeting TONIGHT to discuss COVID-19 and how Congress is addressing the public… https://t.co/71mVlBydeZ	51532.0	True	full
1980360	1980360	6048e750eb000b0038f31583	2021-03-10 15:34:24	[]	[{"url":"https://t.co/9eyPDIHRBV","expanded_url":"https://doi.org/10.5771/0935-9915-2020-2-145","display_url":"doi.org/10.5771/0935-9…","indices":[116,139]}]		[]	[]			Great article on the impact of policies on extending working lives 👇 btw: quality of working conditions matter too😀… https://t.co/bnIdaM3HAT	307.0	True	full
1980361	1980361	6048e751eb000b0038f3159d	2021-03-10 15:34:24	[]	[]	Wed Mar 10 12:25:15 +0000 2021	[]	[{"url":"https://t.co/Lt6lgGslWE","expanded_url":"https://bit.ly/3l1buSW","display_url":"bit.ly/3l1buSW","indices":[96,119]}]	🔴EN DIRECT - Covid-19 : "La France est toujours sur une ligne de crête", prévient Gabriel Attal https://t.co/Lt6lgGslWE https://t.co/oyzHqoTLVD	311444.0	RT @LCI: 🔴EN DIRECT - Covid-19 : "La France est toujours sur une ligne de crête", prévient Gabriel Attal https://t.co/Lt6lgGslWE https://t.…	4144.0	True	full
1980362	1980362	6048e751eb000b0038f315a9	2021-03-10 15:34:24	[{"text":"SNG","indices":[116,120]}]	[{"url":"https://t.co/ZQHSEKsxmx","expanded_url":"https://www.telegraph.co.uk/news/2021/03/10/kent-covid-variant-twice-deadly-feared-report-suggests/","display_url":"telegraph.co.uk/news/2021/03/1…","indices":[135,158]}]		[]	[]			The battle against the novel Covid-19 variants is far from over and the broad spectrum therapeutics urgently needed… https://t.co/MZ7Dl46z6D	21.0	True	full
1980363	1980363	6048e751eb000b0038f315ab	2021-03-10 15:34:24	[]	[]	Wed Mar 10 00:29:33 +0000 2021	[{"text":"yoconmarcopolo","indices":[77,92]}]	[{"url":"https://t.co/YkuM7eo0ci","expanded_url":"https://youtu.be/3BNfBd9YdXk","display_url":"youtu.be/3BNfBd9YdXk","indices":[152,175]}]	Ser tendencia por recibir tanto apoyo esta cabrón banda, chingos de gracias. #yoconmarcopolo 🚨 Les comparto esto para Info y retro con sus comentarios. https://t.co/YkuM7eo0ci 🚨 https://t.co/n171pftsHQ	79659.0	RT @LordMarcoPolo: Ser tendencia por recibir tanto apoyo esta cabrón banda, chingos de gracias. #yoconmarcopolo 🚨 Les comparto esto para In…	20.0	True	full
1980364	1980364	6048e751eb000b0038f315b9	2021-03-10 15:34:24	[]	[]	Wed Mar 10 00:04:31 +0000 2021	[{"text":"ATENCIÓN","indices":[0,9]},{"text":"COVID19","indices":[82,90]}]	[{"url":"https://t.co/EwuCa5y928","expanded_url":"https://buff.ly/2N0uO6e","display_url":"buff.ly/2N0uO6e","indices":[228,251]}]	#ATENCIÓN | Una flota de 164 laboratorios chinos vendió y donó pruebas rápidas de #COVID19 defectuosas en 70 países. Ecuador fue el país que más compró de la región y en donde el sector privado aún las comercializa. ENTÉRESE ▶️ https://t.co/EwuCa5y928 https://t.co/fPqKCoUb8k	492529.0	RT @revistavistazo: #ATENCIÓN | Una flota de 164 laboratorios chinos vendió y donó pruebas rápidas de #COVID19 defectuosas en 70 países. Ec…	0.0	True	full
1980365	1980365	6048e751eb000b0038f315cd	2021-03-10 15:34:25	[]	[]	Wed Mar 10 13:26:04 +0000 2021	[{"text":"SUPERJUNIOR","indices":[192,204]}]	[{"url":"https://t.co/x8YFjmLWeW","expanded_url":"https://www.ktown4u.com/eventsub?eve_no=1612935&biz_no=220","display_url":"ktown4u.com/eventsub?eve_n…","indices":[167,190]}]	Super Junior The Renaissance (all versions) has exceeded over 184,000 pre orders on Ktown4U! 15,000+ more and we can hit 200K pre sales! Pre order your album here: 🔗https://t.co/x8YFjmLWeW #SUPERJUNIOR @SJofficial https://t.co/c2HxJUxjxH	7253.0	RT @sj_charts: Super Junior The Renaissance (all versions) has exceeded over 184,000 pre orders on Ktown4U! 15,000+ more and we can hit 20…	43.0	True	full
1980366	1980366	6048e751eb000b0038f315df	2021-03-10 15:34:25	[]	[]	Wed Mar 10 15:30:12 +0000 2021	[]	[{"url":"https://t.co/UIRxqdUvoq","expanded_url":"https://on.wsj.com/30uvF2h","display_url":"on.wsj.com/30uvF2h","indices":[157,180]}]	From @WSJopinion: A provision Senate Democrats added into the Covid bill last week bars states that accept the federal money from cutting taxes through 2024 https://t.co/UIRxqdUvoq	18687234.0	RT @WSJ: From @WSJopinion: A provision Senate Democrats added into the Covid bill last week bars states that accept the federal money from…	475.0	True	full
1980367	1980367	6048e751eb000b0038f315ef	2021-03-10 15:34:25	[]	[]	Wed Mar 10 14:18:34 +0000 2021	[]	[{"url":"https://t.co/43kxb0Onfv","expanded_url":"http://T.de","display_url":"T.de","indices":[201,224]}]	Después de denuncias Medicina Legal reporta hasta ahora una menor de edad muerta en bombardeo (Danna 16 años). Pero ese informe reporta a Johnatan y Sebastian como si tuvieran 19 años. Aqui 👇estan sus https://t.co/43kxb0Onfv Id. Tenian 10 años y 16 años. Alguien está mintiendo? https://t.co/4HU4fmx7mB	217131.0	RT @RoyBarreras: Después de denuncias Medicina Legal reporta hasta ahora una menor de edad muerta en bombardeo (Danna 16 años). Pero ese in…	81.0	True	full
1980368	1980368	6048e751eb000b0038f31603	2021-03-10 15:34:25	[]	[]	Wed Mar 10 12:39:22 +0000 2021	[{"text":"آپ_نے_گھبرانا_نہیں_ہے","indices":[222,244]}]	[{"url":"https://t.co/XDMaBMxpUu","expanded_url":"https://indianexpress.com/article/india/india-to-supply-covid-vaccines-to-pakistan-7221680/lite","display_url":"indianexpress.com/article/india/…","indices":[245,268]}]	Pakistan’s drug regulator, Drug Regulatory Authority of Pakistan, had approved Oxford-AstraZeneca’s Covid-19 vaccine for emergency use in January this year. This was the first Covid-19 vaccine to be granted approval. #آپ_نے_گھبرانا_نہیں_ہے https://t.co/XDMaBMxpUu	2352.0	RT @zee_malik1: Pakistan’s drug regulator, Drug Regulatory Authority of Pakistan, had approved Oxford-AstraZeneca’s Covid-19 vaccine for em…	1688.0	True	full
1980369	1980369	6048e751eb000b0038f31607	2021-03-10 15:34:25	[{"text":"CapitalFederal","indices":[0,15]},{"text":"Bilardo","indices":[36,44]},{"text":"Coronavirus","indices":[65,77]}]	[{"url":"https://t.co/kBwO5nHbjH","expanded_url":"https://www.puntocapitalnoticias.com/sociedad/carlos-salvador-bilardo-se-vacuno-contra-el-coronavirus/","display_url":"puntocapitalnoticias.com/sociedad/carlo…","indices":[201,224]}]		[]	[]			#CapitalFederal | 💉 Carlos Salvador #Bilardo se vacunó contra el #Coronavirus. Así lo confirmó su hermano… https://t.co/vHKH9FrKhw	36.0	True	full
1980370	1980370	6048e751eb000b0038f31617	2021-03-10 15:34:26	[]	[]	Wed Mar 10 04:15:20 +0000 2021	[{"text":"OpCCP","indices":[132,138]},{"text":"WhatsHappeningInMyanmar","indices":[139,163]},{"text":"Mar10Coup","indices":[164,174]}]	[{"url":"https://t.co/0yapnI8OWx","expanded_url":"https://youtu.be/eAOtcRl_cfI","display_url":"youtu.be/eAOtcRl_cfI","indices":[191,214]}]	China's true motive for its veto at the UN, protecting its pipelines in Myanmar. Which also benefited from the Rohingya genocide. #OpCCP #WhatsHappeningInMyanmar #Mar10Coup Subscribe! ⤵️ https://t.co/0yapnI8OWx	14937.0	RT @OpCanary: China's true motive for its veto at the UN, protecting its pipelines in Myanmar. Which also benefited from the Rohingya genoc…	121.0	True	full
1980371	1980371	6048e751eb000b0038f3161b	2021-03-10 15:34:26	[]	[]	Wed Mar 10 14:08:02 +0000 2021	[{"text":"Preprint","indices":[191,200]},{"text":"OBAnes","indices":[201,208]}]	[{"url":"https://t.co/95keQeLqn3","expanded_url":"https://buff.ly/3kTpVZb","display_url":"buff.ly/3kTpVZb","indices":[211,234]}]	SARS-CoV-2 antibodies detected in human breast milk post-vaccination 👉Maternal vaccination results in SARS-CoV-2 specific immunoglobulins in breast milk that may be protective for infants. #Preprint #OBAnes https://t.co/95keQeLqn3 https://t.co/L7OB4RD26k	5548.0	RT @emilysharpe: SARS-CoV-2 antibodies detected in human breast milk post-vaccination 👉Maternal vaccination results in SARS-CoV-2 specific…	390.0	True	full
1980372	1980372	6048e751eb000b0038f3161d	2021-03-10 15:34:26	[]	[]	Wed Mar 10 14:30:41 +0000 2021	[{"text":"WHA2021","indices":[229,237]},{"text":"amwest","indices":[238,245]}]	[{"url":"https://t.co/R5GtqHFA9G","expanded_url":"https://www.westernhistory.org/articles","display_url":"westernhistory.org/articles","indices":[246,269]}]	Attention: Do you have a recently-published article (2020) on the history of the American West? You're in luck because the WHA's article/essay awards are open! Deadline is April 15! Head over to our awards page to submit. Do it! #WHA2021 #amwest https://t.co/R5GtqHFA9G https://t.co/lZqCmD2ZWk	2331.0	RT @WhaHistory: Attention: Do you have a recently-published article (2020) on the history of the American West? You're in luck because the…	568.0	True	full
1980373	1980373	6048e751eb000b0038f31623	2021-03-10 15:34:26	[]	[]	Wed Mar 10 14:43:18 +0000 2021	[]	[{"url":"https://t.co/qFdY2AGS2g","expanded_url":"https://twitter.com/Jonathan_K_Cook/status/1369605880711421953","display_url":"twitter.com/Jonathan_K_Coo…","indices":[275,298]}]	Penetrating read. Cook again asking us to look deeper at how, beyond the correct calling-out of Palace racism and its apologists, profit-driven media like GMB get to choose and set the terms of such ‘debates’, air select guests and project its own corporate 'woke' branding. https://t.co/qFdY2AGS2g	1950.0	RT @johnwhilley: Penetrating read. Cook again asking us to look deeper at how, beyond the correct calling-out of Palace racism and its apol…	604.0	True	full
1980374	1980374	6048e752eb000b0038f3162b	2021-03-10 15:34:26	[]	[{"url":"https://t.co/ZRLSiomZGA","expanded_url":"https://banthis.tv/watch?id=60428ea73282f82eeac060b0","display_url":"banthis.tv/watch?id=60428…","indices":[99,122]},{"url":"https://t.co/yyKZJY3hVH","expanded_url":"https://banthis.tv/watch?id=6047fb1e3bd44336ad146e38","display_url":"banthis.tv/watch?id=6047f…","indices":[280,303]}]		[]	[]			@newsmax @RepMattGaetz Medical Doctor Exposes Mass Eugenics Extermination Called 'Covid-19 Vaccine'… https://t.co/NGXCyGsmv3	101.0	True	full
1980375	1980375	6048e752eb000b0038f31631	2021-03-10 15:34:26	[]	[]	Wed Mar 10 13:59:42 +0000 2021	[{"text":"Ivermectin","indices":[179,190]}]	[{"url":"https://t.co/Q3EJjGN2Wf","expanded_url":"https://www.realclearpolitics.com/articles/2021/03/10/censorship_kills_the_shunning_of_a_covid_therapeutic_145376.html","display_url":"realclearpolitics.com/articles/2021/…","indices":[256,279]}]	"Following the science” means listening to doctors and weighing clinical data. That's what my colleagues and I @Covid19Critical do every day on the frontlines of this pandemic. #Ivermectin can safely treat and prevent COVID-19. We will not be censored. https://t.co/Q3EJjGN2Wf	9300.0	RT @PierreKory: "Following the science” means listening to doctors and weighing clinical data. That's what my colleagues and I @Covid19Cri…	33.0	True	full
1980376	1980376	6048e752eb000b0038f31635	2021-03-10 15:34:26	[]	[]	Wed Mar 10 13:49:31 +0000 2021	[{"text":"HoyHablamosDe","indices":[0,14]},{"text":"Agenda2030","indices":[18,29]}]	[{"url":"https://t.co/H2GatgB1S0","expanded_url":"https://youtu.be/MCKH5xk8X-g","display_url":"youtu.be/MCKH5xk8X-g","indices":[248,271]}]	#HoyHablamosDe la #Agenda2030 . En 2015, todos los Estados Miembros de las Naciones Unidas aprobaron 17 Objetivos como parte de la Agenda 2030 para el Desarrollo Sostenible, en la cual se establece un plan para alcanzar los Objetivos en 15 años. https://t.co/H2GatgB1S0	413.0	RT @EnergiaGran: #HoyHablamosDe la #Agenda2030 . En 2015, todos los Estados Miembros de las Naciones Unidas aprobaron 17 Objetivos como pa…	5.0	True	full
1980377	1980377	6048e752eb000b0038f3164f	2021-03-10 15:34:26	[]	[]	Wed Mar 10 15:09:15 +0000 2021	[{"text":"Covid19","indices":[66,74]}]	[{"url":"https://t.co/OoStkPFrP7","expanded_url":"https://bit.ly/38r2129","display_url":"bit.ly/38r2129","indices":[92,115]}]	📢 Over 300 charities to receive vital funding from Phase 2 of the #Covid19 Charities Fund - https://t.co/OoStkPFrP7 @CommunitiesNI Minister @DeirdreHargey has just announced the release of over £7.5 million in support. https://t.co/h5AGBFX8Kf	12608.0	RT @NICVA: 📢 Over 300 charities to receive vital funding from Phase 2 of the #Covid19 Charities Fund - https://t.co/OoStkPFrP7 @Communitie…	2399.0	True	full
1980378	1980378	6048e752eb000b0038f3165f	2021-03-10 15:34:26	[]	[]	Wed Mar 10 13:09:38 +0000 2021	[{"text":"Chainlink","indices":[50,60]}]	[{"url":"https://t.co/j9M4Z3FrWd","expanded_url":"http://chn.lk/2N4RqTl","display_url":"chn.lk/2N4RqTl","indices":[256,279]}]	P2P fixed-rate lending dApp @YieldCredit is using #Chainlink Price Feeds on mainnet to secure its 30+ lending markets. Chainlink's ready-made oracles allowed Yield to expedite its product launch while still providing users the most robust oracle security. https://t.co/j9M4Z3FrWd	177642.0	RT @chainlink: P2P fixed-rate lending dApp @YieldCredit is using #Chainlink Price Feeds on mainnet to secure its 30+ lending markets. Chain…	2965.0	True	full
1980379	1980379	6048e752eb000b0038f31681	2021-03-10 15:34:27	[]	[]	Wed Mar 10 10:27:48 +0000 2021	[]	[{"url":"https://t.co/T2JSd2shTl","expanded_url":"https://www.remi-centrevaldeloire.fr/actualite/covid-2/","display_url":"remi-centrevaldeloire.fr/actualite/covi…","indices":[246,269]}]	Gratuité des transports Rémi pour les étudiants 🚅 Dans cette période de crise sanitaire, la @RCValdeLoire met en place pour l’ensemble des étudiants, la gratuité des transports Domicile/Études sur son réseau Rémi (Trains, Cars). Plus d'infos ⤵ https://t.co/T2JSd2shTl	13465.0	RT @UnivTours: Gratuité des transports Rémi pour les étudiants 🚅 Dans cette période de crise sanitaire, la @RCValdeLoire met en place pour…	2970.0	True	full
1980380	1980380	6048e753eb000b0038f31699	2021-03-10 15:34:27	[]	[]	Wed Mar 10 15:29:51 +0000 2021	[{"text":"Entérate","indices":[0,9]},{"text":"COVID19","indices":[105,113]},{"text":"AgenciaMxNoticias","indices":[117,135]}]	[{"url":"https://t.co/iiJwCUSQDR","expanded_url":"https://radioytvmexiquense.mx/index.php/2021/03/10/polen-en-el-aire-eleva-el-riesgo-de-contraer-covid-19/","display_url":"radioytvmexiquense.mx/index.php/2021…","indices":[137,160]}]	#Entérate || Las altas concentraciones de polen 🌼 en el aire dejan al sistema respiratorio vulnerable al #COVID19 . #AgenciaMxNoticias https://t.co/iiJwCUSQDR	74414.0	RT @AMXNoticias: #Entérate || Las altas concentraciones de polen 🌼 en el aire dejan al sistema respiratorio vulnerable al #COVID19 . #Agen…	108.0	True	full
1980381	1980381	6048e753eb000b0038f316a7	2021-03-10 15:34:27	[]	[]	Tue Mar 09 23:59:58 +0000 2021	[]	[{"url":"https://t.co/BT9ux8NFUt","expanded_url":"https://www.nbcnews.com/politics/politics-news/shout-it-rooftops-1-9-trillion-covid-relief-delivers-stimulus-n1260056","display_url":"nbcnews.com/politics/polit…","indices":[226,249]}]	Lmao that the Senate GOP response to Democrats' overwhelmingly popular relief bill is: "Nobody denies that there's some stuff in the bill that's popular" That is an actual quote from the @NRSC's comms director in this story: https://t.co/BT9ux8NFUt	4263.0	RT @stew_boss: Lmao that the Senate GOP response to Democrats' overwhelmingly popular relief bill is: "Nobody denies that there's some stuf…	2555.0	True	full
1980382	1980382	6048e753eb000b0038f316ab	2021-03-10 15:34:27	[]	[]	Wed Mar 10 15:01:31 +0000 2021	[{"text":"COVID19","indices":[71,79]}]	[{"url":"https://t.co/xqU1t8Vcd0","expanded_url":"http://www.cubadebate.cu/noticias/2021/03/10/cuba-reporta-772-nuevos-casos-de-covid-19-y-cinco-fallecidos-video/","display_url":"cubadebate.cu/noticias/2021/…","indices":[118,141]}]	Al cierre de este martes, 9 de marzo, Cuba reporta 772 nuevos casos de #COVID19, cinco fallecidos y 857 altas médicas https://t.co/xqU1t8Vcd0	62751.0	RT @cubadebatecu: Al cierre de este martes, 9 de marzo, Cuba reporta 772 nuevos casos de #COVID19, cinco fallecidos y 857 altas médicas htt…	3550.0	True	full
1980383	1980383	6048e753eb000b0038f316bb	2021-03-10 15:34:27	[]	[{"url":"https://t.co/hUDfKWJB91","expanded_url":"https://youtu.be/Wt0-UolnqYM","display_url":"youtu.be/Wt0-UolnqYM","indices":[178,201]}]		[]	[]			Tengo el honor de anunciar que la tercera edición de PodPiece se realizará el día 15/03/2021 y me acompañaran… https://t.co/XmVOQ5fazS	146.0	True	full
1980384	1980384	6048e753eb000b0038f316c1	2021-03-10 15:34:27	[]	[]	Wed Mar 10 14:00:00 +0000 2021	[]	[{"url":"https://t.co/bVDsYwz5V9","expanded_url":"https://store.driftgaming.eu/?utm_source=social&utm_medium=instagram&utm_campaign=rosdri","display_url":"store.driftgaming.eu/?utm_source=so…","indices":[183,206]}]	Sorteazo de una pezado de silla de @DRIFTgamingeu 🚀 Requisitos: ▪️ Follow @Rosdri_Twitch ▪️ Follow @DRIFTgamingeu ▪️ RT a este tweet Además si quereis checkear todos sus productos 👇https://t.co/bVDsYwz5V9 https://t.co/BxhEUcwGbe	37158.0	RT @Rosdri_Twitch: Sorteazo de una pezado de silla de @DRIFTgamingeu 🚀 Requisitos: ▪️ Follow @Rosdri_Twitch ▪️ Follow @DRIFTgamingeu ▪️ R…	6.0	True	full
1980385	1980385	6048e753eb000b0038f316c7	2021-03-10 15:34:28	[]	[]	Wed Mar 10 14:18:34 +0000 2021	[]	[{"url":"https://t.co/43kxb0Onfv","expanded_url":"http://T.de","display_url":"T.de","indices":[201,224]}]	Después de denuncias Medicina Legal reporta hasta ahora una menor de edad muerta en bombardeo (Danna 16 años). Pero ese informe reporta a Johnatan y Sebastian como si tuvieran 19 años. Aqui 👇estan sus https://t.co/43kxb0Onfv Id. Tenian 10 años y 16 años. Alguien está mintiendo? https://t.co/4HU4fmx7mB	217131.0	RT @RoyBarreras: Después de denuncias Medicina Legal reporta hasta ahora una menor de edad muerta en bombardeo (Danna 16 años). Pero ese in…	879.0	True	full
1980386	1980386	6048e753eb000b0038f316d1	2021-03-10 15:34:28	[{"text":"pandemic","indices":[64,73]}]	[{"url":"https://t.co/5UWJuXfSD9","expanded_url":"https://www.newequipment.com/industry-trends/article/21157350/pandemic-protection-falls-on-technology","display_url":"newequipment.com/industry-trend…","indices":[146,169]}]		[]	[]			@igus_Inc is helping companies design solutionsto stop the next #pandemic before it even starts. Read the article o… https://t.co/3tRQtMXeo2	503.0	True	full
1980387	1980387	6048e753eb000b0038f316dd	2021-03-10 15:34:28	[]	[]	Wed Mar 10 12:57:12 +0000 2021	[]	[{"url":"https://t.co/tbXlYuJRBo","expanded_url":"https://brasilsemmedo.com/estudiosos-afirmam-que-tratamento-precoce-e-eficaz-contra-cepas-da-covid-19/","display_url":"brasilsemmedo.com/estudiosos-afi…","indices":[139,162]}]	"Mutação não irá afetar o processo de tratamento na fase inicial da doença", afirma médico que livrou centenas de pacientes da internação. https://t.co/tbXlYuJRBo	306763.0	RT @JornalBSM: "Mutação não irá afetar o processo de tratamento na fase inicial da doença", afirma médico que livrou centenas de pacientes…	848.0	True	full
1980388	1980388	6048e753eb000b0038f31701	2021-03-10 15:34:28	[]	[]	Thu Dec 03 07:01:11 +0000 2020	[{"text":"COVIDー19","indices":[139,148]},{"text":"dependencia","indices":[149,161]}]	[{"url":"https://t.co/WynpVQwmGe","expanded_url":"https://cadenaser.com/ser/2020/12/03/internacional/1606976225_458706.html?ssm=tw","display_url":"cadenaser.com/ser/2020/12/03…","indices":[95,118]}]	Amnistía denuncia "violaciones de derechos humanos" a los mayores en las residencias de España https://t.co/WynpVQwmGe a través de @La_SER #COVIDー19 #dependencia	6891.0	RT @e_nasarre: Amnistía denuncia "violaciones de derechos humanos" a los mayores en las residencias de España https://t.co/WynpVQwmGe a tra…	178.0	True	full
1980389	1980389	6048e753eb000b0038f31723	2021-03-10 15:34:28	[]	[]	Wed Mar 10 12:46:00 +0000 2021	[]	[{"url":"https://t.co/MqQhGMUl4t","expanded_url":"https://www.infolibre.es/noticias/politica/2021/03/10/ayuso_rompe_con_ciudadanos_convoca_elecciones_madrid_117814_1012.html?utm_source=twitter.com&utm_medium=smmshare&utm_campaign=noticias&rnot=1001345","display_url":"infolibre.es/noticias/polit…","indices":[142,165]}]	Que Ayuso rompa con Ciudadanos y convoque elecciones en plena pandemia, demuestra lo que le importan las dos cosas: la pandemia y Ciudadanos. https://t.co/MqQhGMUl4t a través de @_infoLibre	57126.0	RT @pradobenjamin: Que Ayuso rompa con Ciudadanos y convoque elecciones en plena pandemia, demuestra lo que le importan las dos cosas: la p…	360.0	True	full
1980390	1980390	6048e754eb000b0038f3172d	2021-03-10 15:34:29	[]	[]	Wed Mar 10 15:28:38 +0000 2021	[]	[{"url":"https://t.co/ZVv8cPSxNj","expanded_url":"https://www.deutschlandfunk.de/corona-pandemie-entscheidung-zu-impfung-in-arztpraxen.1939.de.html?drn:news_id=1236356","display_url":"deutschlandfunk.de/corona-pandemi…","indices":[210,233]}]	Der Zeitpunkt für den Start der Corona-Impfungen in Hausarztpraxen bleibt offen. Regierungssprecher Seibert sagte in Berlin, die endgültige Entscheidung solle in einer Spitzenrunde von Bund und Ländern fallen. https://t.co/ZVv8cPSxNj	50031.0	RT @DLFNachrichten: Der Zeitpunkt für den Start der Corona-Impfungen in Hausarztpraxen bleibt offen. Regierungssprecher Seibert sagte in Be…	1608.0	True	full
1980391	1980391	6048e754eb000b0038f31751	2021-03-10 15:34:29	[{"text":"UOC","indices":[26,30]},{"text":"COVID19","indices":[96,104]},{"text":"researchUOC","indices":[196,208]}]	[{"url":"https://t.co/1psi39xx4A","expanded_url":"https://uoc.edu/portal/en/news/actualitat/2021/053-cognitive-impact-lockdown.html","display_url":"uoc.edu/portal/en/news…","indices":[221,244]}]		[]	[]			📙📚📖A new study led by the #UOC's spinoff @OpenEvidence, concludes that the shock induced by the #COVID19 restrictio… https://t.co/v6KMpcUXae	3181.0	True	full
1980392	1980392	6048e754eb000b0038f3177b	2021-03-10 15:34:29	[]	[]	Wed Mar 10 10:42:45 +0000 2021	[]	[{"url":"https://t.co/KSAFAFpE3L","expanded_url":"https://www.campaignlive.co.uk/article/govt-spent-184m-covid-comms-2020/1708695","display_url":"campaignlive.co.uk/article/govt-s…","indices":[123,146]}]	Let me get this straight; the government spent £184m of taxpayers money to coerce the same taxpayers into staying at home? https://t.co/KSAFAFpE3L	9451.0	RT @Anshul__K: Let me get this straight; the government spent £184m of taxpayers money to coerce the same taxpayers into staying at home? h…	353.0	True	full
1980393	1980393	6048e754eb000b0038f31783	2021-03-10 15:34:29	[]	[]	Wed Mar 10 11:25:22 +0000 2021	[]	[{"url":"https://t.co/IKBivqbe49","expanded_url":"https://www.tichyseinblick.de/daili-es-sentials/niedersaechsicher-staatsgerichtshof-ruegt-landesregierung-wegen-corona-verordnungsentwuerfen/","display_url":"tichyseinblick.de/daili-es-senti…","indices":[132,155]}]	Auch in Niedersachsen geht das Verfassungsgericht gegen die Regierung und die Ausschaltung des Parlaments in der Coronapolitik vor. https://t.co/IKBivqbe49	280867.0	RT @RolandTichy: Auch in Niedersachsen geht das Verfassungsgericht gegen die Regierung und die Ausschaltung des Parlaments in der Coronapol…	274.0	True	full
1980394	1980394	6048e754eb000b0038f317a1	2021-03-10 15:34:30	[]	[]	Wed Mar 10 15:31:06 +0000 2021	[]	[{"url":"https://t.co/bPgrXEV2nM","expanded_url":"https://bit.ly/3l3BLjz","display_url":"bit.ly/3l3BLjz","indices":[134,157]}]	A new side-scrolling Teenage Mutant Ninja Turtles brawler is on its way from the developers of Scott Pilgrim vs. the World: The Game. https://t.co/bPgrXEV2nM https://t.co/2t7P708xaY	7973093.0	RT @IGN: A new side-scrolling Teenage Mutant Ninja Turtles brawler is on its way from the developers of Scott Pilgrim vs. the World: The Ga…	55.0	True	full
1980395	1980395	6048e755eb000b0038f317bf	2021-03-10 15:34:30	[]	[{"url":"https://t.co/t63kcIb2xn","expanded_url":"https://www.bible.com/1/jhn.15.2.kjv","display_url":"bible.com/1/jhn.15.2.kjv","indices":[162,185]}]		[]	[]			“Every branch in me that beareth not fruit he taketh away: and every branch that beareth fruit, he purgeth it, that… https://t.co/Rb854exBd2	1010.0	True	full
1980396	1980396	6048e755eb000b0038f317c5	2021-03-10 15:34:30	[]	[]	Wed Mar 10 15:25:00 +0000 2021	[]	[{"url":"https://t.co/fO5soNiLQh","expanded_url":"https://n.news.naver.com/entertain/article/112/0003408479","display_url":"n.news.naver.com/entertain/arti…","indices":[235,258]}]	Big Hit Entertainment proposes a plan to change its name to HYBE Corporation In addition to music production, music distribution and artists management, they will expand their business area to travel and real estate industry Source: https://t.co/fO5soNiLQh https://t.co/kHwkfRoaNg	366982.0	RT @theseoulstory: Big Hit Entertainment proposes a plan to change its name to HYBE Corporation In addition to music production, music dis…	13.0	True	full
1980397	1980397	6048e755eb000b0038f317d7	2021-03-10 15:34:30	[]	[]	Tue Mar 09 21:15:17 +0000 2021	[]	[{"url":"https://t.co/VWcrCEcykG","expanded_url":"http://www.magdalena.gov.co/noticias/se-hicieron-visitas-casa-a-casa-en-los-sectores-mas","display_url":"magdalena.gov.co/noticias/se-hi…","indices":[212,235]}]	Por directrices del gobernador @carlosecaicedo, la Secretaría del Interior Departamental lideró una jornada de sensibilización para mitigar el incremento del contagio de Covid-19 en el municipio de Puebloviejo. https://t.co/VWcrCEcykG https://t.co/I2AoBGv3fo	21276.0	RT @MagdalenaGober: Por directrices del gobernador @carlosecaicedo, la Secretaría del Interior Departamental lideró una jornada de sensibil…	253.0	True	full
1980398	1980398	6048e755eb000b0038f317db	2021-03-10 15:34:30	[]	[]	Wed Mar 10 12:48:26 +0000 2021	[]	[{"url":"https://t.co/DGNEwtKARo","expanded_url":"https://www.theguardian.com/news/audio/2021/mar/10/the-great-global-vaccine-divide-podcast","display_url":"theguardian.com/news/audio/202…","indices":[256,279]}]	Datos que reflejan el mundo en que vivimos: 10 países concentran 3/4 partes de las vacunas aplicadas en el mundo; 130 no han recibido una sola dosis. Los CEOs de BioNTech y Moderna ya aumentaron su riqueza personal en más de 4 mil millones de dólares. https://t.co/DGNEwtKARo	6568.0	RT @etiennista: Datos que reflejan el mundo en que vivimos: 10 países concentran 3/4 partes de las vacunas aplicadas en el mundo; 130 no…	115.0	True	full
1980399	1980399	6048e755eb000b0038f317f3	2021-03-10 15:34:31	[]	[]	Wed Mar 10 15:33:49 +0000 2021	[{"text":"Kasstuli","indices":[18,27]},{"text":"MayDay","indices":[51,58]}]	[{"url":"https://t.co/quCOKoczqY","expanded_url":"http://urbana.com.py","display_url":"urbana.com.py","indices":[92,115]}]	¡Hasta las 15 hs. #Kasstuli te hace el aguante por #MayDay! 💃⛱🌞 Whatsapp 👉 0975 106 900 📱 https://t.co/quCOKoczqY 💻 https://t.co/DwpoSSuylj	89109.0	RT @Urbana1069: ¡Hasta las 15 hs. #Kasstuli te hace el aguante por #MayDay! 💃⛱🌞 Whatsapp 👉 0975 106 900 📱 https://t.co/quCOKoczqY 💻 https…	5911.0	True	full
1980400	1980400	6048e755eb000b0038f317fb	2021-03-10 15:34:31	[]	[]	Wed Mar 10 02:47:55 +0000 2021	[]	[{"url":"https://t.co/qEa8LrnSae","expanded_url":"https://twitter.com/drsimonegold/status/1369017963270012928?s=21","display_url":"twitter.com/drsimonegold/s…","indices":[142,165]}]	How much cognitive dissonance does it take to label all these a coincidence? VAERS database records more than 1000 deaths just in USA so far. https://t.co/qEa8LrnSae	233506.0	RT @drsimonegold: How much cognitive dissonance does it take to label all these a coincidence? VAERS database records more than 1000 deaths…	104.0	True	full
1980401	1980401	6048e755eb000b0038f31803	2021-03-10 15:34:31	[]	[]	Tue Mar 09 21:51:24 +0000 2021	[]	[{"url":"https://t.co/1tXjJqmh5z","expanded_url":"http://myvaccine.fl.gov","display_url":"myvaccine.fl.gov","indices":[116,139]}]	Individuals can pre-register for the vaccine by calling: 866-201-6313 or 844-252-2003 for TTY users, or by visiting https://t.co/1tXjJqmh5z All eligible individuals will be contacted when an appointment is available for them.	8665.0	RT @FLHealthBroward: Individuals can pre-register for the vaccine by calling: 866-201-6313 or 844-252-2003 for TTY users, or by visiting ht…	23040.0	True	full
1980402	1980402	6048e755eb000b0038f31827	2021-03-10 15:34:31	[]	[]	Tue Mar 09 17:05:00 +0000 2021	[]	[{"url":"https://t.co/L6rwAWJlPU","expanded_url":"https://reut.rs/3v55zB0","display_url":"reut.rs/3v55zB0","indices":[180,203]}]	Japan has decided to stage this summer's Tokyo Olympics and Paralympics without overseas spectators due to concern among the Japanese public about COVID-19, Kyodo news agency says https://t.co/L6rwAWJlPU https://t.co/jCTQRhwKp7	23223247.0	RT @Reuters: Japan has decided to stage this summer's Tokyo Olympics and Paralympics without overseas spectators due to concern among the J…	336.0	True	full
1980403	1980403	6048e756eb000b0038f31833	2021-03-10 15:34:31	[]	[]	Wed Mar 10 15:30:46 +0000 2021	[]	[{"url":"https://t.co/fdmKdzdBBa","expanded_url":"https://twitter.com/RafaelOsswald/status/1369592287391604741","display_url":"twitter.com/RafaelOsswald/…","indices":[234,257]}]	Spätestens jetzt wird es kriminell ! "Wenn das Gesundheitsamt die Infektionskette bei einem lokalen Ausbruch klar abgrenzen kann, zählt der gesamte Cluster als ein Fall", erklärt Kreissprecherin Janina Müssle auf t-online-Nachfrage. https://t.co/fdmKdzdBBa	4316.0	RT @epsilon3141: Spätestens jetzt wird es kriminell ! "Wenn das Gesundheitsamt die Infektionskette bei einem lokalen Ausbruch klar abgrenz…	2932.0	True	full
1980404	1980404	6048e756eb000b0038f31849	2021-03-10 15:34:32	[]	[]	Wed Mar 10 11:11:43 +0000 2021	[{"text":"WPPh2021","indices":[133,142]}]	[{"url":"https://t.co/eyIt8KDaEO","expanded_url":"http://worldpressphoto.org/news/2021/contests-nominees-announced","display_url":"worldpressphoto.org/news/2021/cont…","indices":[65,88]}]	Meet the three nominees for World Press Photo Story of the Year: https://t.co/eyIt8KDaEO. The winners will be announced on 15 April. #WPPh2021 https://t.co/Rh1i38zrE4	315266.0	RT @WorldPressPhoto: Meet the three nominees for World Press Photo Story of the Year: https://t.co/eyIt8KDaEO. The winners will be announce…	5829.0	True	full
1980405	1980405	6048e756eb000b0038f31853	2021-03-10 15:34:32	[]	[]	Wed Mar 10 08:27:33 +0000 2021	[]	[{"url":"https://t.co/IglUnmCX4O","expanded_url":"https://www.nhs.uk/using-the-nhs/about-the-nhs/how-to-complain-to-the-nhs/","display_url":"nhs.uk/using-the-nhs/…","indices":[257,280]}]	So if you can’t go private, you run the risk of your health concern not being addressed that’s everything from -liver issues -kidney issues -issues with your womb and pelvis -spleen -ovaries There’s no mistake, people will die. Complain. Complain https://t.co/IglUnmCX4O	1904.0	RT @PaganLilley: So if you can’t go private, you run the risk of your health concern not being addressed that’s everything from -liver iss…	198.0	True	full
1980406	1980406	6048e756eb000b0038f3185d	2021-03-10 15:34:32	[]	[]	Wed Mar 10 15:30:15 +0000 2021	[]	[{"url":"https://t.co/LLczNHjLy1","expanded_url":"https://news.yahoo.com/long-brexit-journey-romes-almost-091654304.html","display_url":"news.yahoo.com/long-brexit-jo…","indices":[246,269]}]	"Nearly 60% of the UK publishing industry’s income comes from exports, with Europe being the largest export market." How many more of these stories will we have to read before the Govt realises how many livelihoods its Brexit deal is hurting? https://t.co/LLczNHjLy1	103121.0	RT @BestForBritain: "Nearly 60% of the UK publishing industry’s income comes from exports, with Europe being the largest export market."…	102.0	True	full
1980407	1980407	6048e756eb000b0038f31871	2021-03-10 15:34:32	[]	[]	Wed Mar 10 15:32:54 +0000 2021	[]	[{"url":"https://t.co/RMgRcHpFoJ","expanded_url":"https://twitter.com/shanewenzel/status/1369349787921776645","display_url":"twitter.com/shanewenzel/st…","indices":[227,250]}]	Time for @cafreeland to get a refund in the billions spent on the CBC since they arrived in office &amp; use it to increase pensions for vets, the disabled and seniors. Time to serve Canadians - not the elite and its agencies. https://t.co/RMgRcHpFoJ	19610.0	RT @AEvanoff_TheAce: Time for @cafreeland to get a refund in the billions spent on the CBC since they arrived in office &amp; use it to increas…	274.0	True	full
1980408	1980408	6048e756eb000b0038f31885	2021-03-10 15:34:32	[]	[]	Wed Mar 10 15:32:41 +0000 2021	[]	[{"url":"https://t.co/9Ly9JHBTWF","expanded_url":"https://sociedadtrespuntocero.com/2021/03/increible-mujer-no-se-ha-cortado-el-cabello-en-15-anos-rompe-record/","display_url":"sociedadtrespuntocero.com/2021/03/increi…","indices":[71,94]}]	¡Increíble! Mujer no se ha cortado el cabello en 15 años, rompe récord https://t.co/9Ly9JHBTWF a través de @Sociedad_30 https://t.co/DWuS5trkf9	803.0	RT @Sociedad_30: ¡Increíble! Mujer no se ha cortado el cabello en 15 años, rompe récord https://t.co/9Ly9JHBTWF a través de @Sociedad_30 ht…	5815.0	True	full
1980409	1980409	6048e757eb000b0038f31893	2021-03-10 15:34:32	[]	[]	Wed Mar 10 14:37:44 +0000 2021	[]	[{"url":"https://t.co/DLzLX5xxki","expanded_url":"https://www.eventbrite.com/e/sos-webinar-series-covid-19-vaccines-the-facts-part-ii-tickets-143824303363","display_url":"eventbrite.com/e/sos-webinar-…","indices":[236,259]}]	Free webinar tomorrow! Our featured speakers will be @PeterHotez and @LisaCooperMD. We will also be joined by the chief officers of @BMore_Healthy and @BaltCoGov health dept. Panelists will also host an audience Q&amp;A. Sign up here: https://t.co/DLzLX5xxki	1551.0	RT @abcharities: Free webinar tomorrow! Our featured speakers will be @PeterHotez and @LisaCooperMD. We will also be joined by the chief o…	1975.0	True	full
1980410	1980410	6048e757eb000b0038f3189f	2021-03-10 15:34:33	[]	[{"url":"https://t.co/EpwPSRg4uW","expanded_url":"https://noticias.uol.com.br/saude/ultimas-noticias/redacao/2020/06/11/40-dos-obitos-do-hospital-espanhol-nao-sao-por-coronavirus-diz-diretor.htm?cmpid=copiaecola","display_url":"noticias.uol.com.br/saude/ultimas-…","indices":[195,218]}]		[]	[]			@AriKer9 FAKE NEWS "o procedimento adotado pelo hospital pode ser corrigido posteriormente pelas autoridades e que… https://t.co/LiB82Ud619	2.0	True	full
1980411	1980411	6048e757eb000b0038f318a5	2021-03-10 15:34:33	[]	[]	Wed Mar 10 15:32:11 +0000 2021	[{"text":"covid19","indices":[144,152]}]	[{"url":"https://t.co/iea2z8b5cd","expanded_url":"https://www.politicususa.com/2021/03/10/biden-dog-nips-secret-service-agent.html/amp","display_url":"politicususa.com/2021/03/10/bid…","indices":[164,187]}]	RepubliQans are more worried about Dr. Seuss, Mr. Potato Head, and President Biden's dog than Americans who are suffering and dying during this #covid19 pandemic. https://t.co/iea2z8b5cd	56356.0	RT @HuffmanForNC: RepubliQans are more worried about Dr. Seuss, Mr. Potato Head, and President Biden's dog than Americans who are suffering…	118.0	True	full
1980412	1980412	6048e757eb000b0038f318a7	2021-03-10 15:34:33	[]	[]	Wed Mar 10 01:26:02 +0000 2021	[]	[{"url":"https://t.co/cJHBQ1XnBT","expanded_url":"https://cnn.it/3clV2ch","display_url":"cnn.it/3clV2ch","indices":[237,260]}]	Text messages show a Florida county commissioner and a wealthy developer said a planned vaccination drive largely serving a wealthy gated community may give Gov. Ron DeSantis “exposure here” ahead of a potential 2022 reelection campaign https://t.co/cJHBQ1XnBT	4087067.0	RT @CNNPolitics: Text messages show a Florida county commissioner and a wealthy developer said a planned vaccination drive largely serving…	5188.0	True	full
1980413	1980413	6048e757eb000b0038f318af	2021-03-10 15:34:33	[]	[]	Wed Mar 10 14:22:07 +0000 2021	[{"text":"COVID19","indices":[47,55]}]	[{"url":"https://t.co/ksw77aHmCu","expanded_url":"https://bit.ly/3epIO4N","display_url":"bit.ly/3epIO4N","indices":[255,278]}]	Asunción y Central en Alerta Roja por casos de #COVID19 El Ministro Julio Borba recibió al Gobernador de Central y al Intendente de Asunción para presentar el escenario epidemiológico y delinear acciones que lleven a fomentar la disminución de casos. 🔗 https://t.co/ksw77aHmCu https://t.co/0PXlUWEshl	455870.0	RT @msaludpy: Asunción y Central en Alerta Roja por casos de #COVID19 El Ministro Julio Borba recibió al Gobernador de Central y al Intend…	76.0	True	full
1980414	1980414	6048e757eb000b0038f318c7	2021-03-10 15:34:33	[]	[{"url":"https://t.co/7Q9Pj53ylC","expanded_url":"https://www.stefanssoccer.com/all-products/browse/keyword/highbury-mke/orderby/new-arrivals","display_url":"stefanssoccer.com/all-products/b…","indices":[196,219]}]		[]	[]			Last 10 shirts available! Thank you Stefans Soccer and MKEFC for the financial and mental support. We are gonna… https://t.co/4GR6eANm9q	3245.0	True	full
1980415	1980415	6048e757eb000b0038f318cd	2021-03-10 15:34:33	[]	[{"url":"https://t.co/0Zo1argRvv","expanded_url":"https://www.birmingham.ac.uk/schools/business/events/2021/post-brexit-uncertainty-risk-measurement-covid19-challenges.aspx","display_url":"birmingham.ac.uk/schools/busine…","indices":[197,220]}]		[]	[]			CALL FOR PAPERS: Conference organizers invite submissions from scholars working on policy and practical issues and… https://t.co/x6EEAmDxSD	237.0	True	full
1980416	1980416	6048e757eb000b0038f318e9	2021-03-10 15:34:33	[]	[]	Wed Mar 10 14:36:45 +0000 2021	[]	[{"url":"https://t.co/EwKTPBNDTr","expanded_url":"https://www.cnn.com/2021/03/10/politics/cnn-poll-biden-covid-relief-bill/index.html","display_url":"cnn.com/2021/03/10/pol…","indices":[179,202]}]	61% support the Dems' recovery act in new @CNN poll. A staggering 85% support the family tax credits. Every single Republican voted against them. Every. Single. Republican. https://t.co/EwKTPBNDTr	236067.0	RT @PaulBegala: 61% support the Dems' recovery act in new @CNN poll. A staggering 85% support the family tax credits. Every single Republ…	165.0	True	full
1980417	1980417	6048e757eb000b0038f318eb	2021-03-10 15:34:33	[]	[{"url":"https://t.co/8wmPb9g8CE","expanded_url":"https://www.squidnews.net/prime-minister-its-been-a-big-and-emotional-day-as-all-school-children-in-england-return/?feed_id=87852&_unique_id=6048e70a97bec","display_url":"squidnews.net/prime-minister…","indices":[126,149]}]		[]	[]			Boris Johnson has held a news conference on the "emotional" day that children go back to school. He said it was the… https://t.co/GtoINRMuhE	21.0	True	full
1980418	1980418	6048e757eb000b0038f318f3	2021-03-10 15:34:33	[]	[]	Tue Mar 09 23:59:26 +0000 2021	[{"text":"Ottawa","indices":[50,57]}]	[{"url":"https://t.co/JFI6iNIhto","expanded_url":"http://www.OttawaBlackFilm.com","display_url":"OttawaBlackFilm.com","indices":[139,162]},{"url":"https://t.co/fmMIKrdRKf","expanded_url":"https://ottawacitizen.com/entertainment/black-film-festival-to-make-its-ottawa-debut-this-month","display_url":"ottawacitizen.com/entertainment/…","indices":[166,189]}]	The Black Film Festivals movement is expanding in #Ottawa! Black Film Festival to make its Ottawa debut this month: March 25 - 28, 2021: https://t.co/JFI6iNIhto https://t.co/fmMIKrdRKf	12583.0	RT @Fabiennecolas: The Black Film Festivals movement is expanding in #Ottawa! Black Film Festival to make its Ottawa debut this month: Ma…	331.0	True	full
1980419	1980419	6048e758eb000b0038f31917	2021-03-10 15:34:34	[]	[{"url":"https://t.co/smrpl3Z4c1","expanded_url":"https://podcasts.google.com/feed/aHR0cHM6Ly93d3cub21ueWNvbnRlbnQuY29tL2QvcGxheWxpc3QvZDgzZjUyZTQtMjQ1NS00N2Y0LTk4MmUtYWI3OTAxMjBiOTU0LzU0ODc3NDNhLTllZTAtNDgyMC1iZjE3LWFiODYwMTI3OTNmOS85ZDA5YTg2MC00MDExLTRjNmUtOGY0Ny1hYjg2MDEyNzk0MDIvcG9kY2FzdC5yc3M/episode/MmFjMGIwMGUtMGZkNS00ZjEwLTgzNWItYWNlNzAwNGU3ODJl?ep=14","display_url":"podcasts.google.com/f…		[]	[]			So as a POC, black man I want to encourage other people especially POC to follow the science and get the COVID vacc… https://t.co/9AFspi7ik2	1033.0	True	full
1980420	1980420	6048e758eb000b0038f3191b	2021-03-10 15:34:34	[]	[]	Wed Mar 10 14:27:22 +0000 2021	[{"text":"climatechange","indices":[19,33]}]	[{"url":"https://t.co/MyDEWj4Ihj","expanded_url":"https://fb.me/e/3EygCn8p6","display_url":"fb.me/e/3EygCn8p6","indices":[228,251]}]	Latinos care about #climatechange because we are often on the front lines of it. Join us for a FB Live TODAY to discuss how climate intersects other issues and what climate solutions look like after Covid-19. Spread the word 💫 https://t.co/MyDEWj4Ihj https://t.co/PGCiDMEiIs	959.0	RT @corazon_latin: Latinos care about #climatechange because we are often on the front lines of it. Join us for a FB Live TODAY to discuss…	25951.0	True	full
1980421	1980421	6048e758eb000b0038f3191d	2021-03-10 15:34:34	[]	[]	Wed Mar 10 01:01:09 +0000 2021	[]	[{"url":"https://t.co/QaYTKzvNPf","expanded_url":"http://tnnpoliticas.com","display_url":"tnnpoliticas.com","indices":[240,263]}]	Café $1.145.000, Bolsa NY US$ 1,28 Cent/lb. Azucar US$ 15.90 libra Dolar TRM $3.598,77 Euro $4.273,91 Oil WTI: US$ 63.79 Brent: US$ 67.26 Oro US$ 1.713,39 onza Plata US$ 25.155 onza Platino US$ 1.138,00 onza Cobre US$ 8.992,50 tonelada https://t.co/QaYTKzvNPf	4985873.0	RT @AlvaroUribeVel: Café $1.145.000, Bolsa NY US$ 1,28 Cent/lb. Azucar US$ 15.90 libra Dolar TRM $3.598,77 Euro $4.273,91 Oil WTI: US$ 6…	3153.0	True	full
1980422	1980422	6048e758eb000b0038f31921	2021-03-10 15:34:34	[]	[]	Sun Jan 31 19:36:10 +0000 2021	[]	[{"url":"https://t.co/G18jT4Dj9W","expanded_url":"https://www.washingtonpost.com/wp-srv/politics/govt/leadership/stories/012297.htm","display_url":"washingtonpost.com/wp-srv/politic…","indices":[181,204]}]	Reminder: As Speaker, Newt Gingrich was reprimanded and fined $300,000 by the House for bringing "discredit to the House" and breaking its rules. The Full House vote was 395 to 28. https://t.co/G18jT4Dj9W	463223.0	RT @marceelias: Reminder: As Speaker, Newt Gingrich was reprimanded and fined $300,000 by the House for bringing "discredit to the House" a…	4108.0	True	full
1980423	1980423	6048e758eb000b0038f31935	2021-03-10 15:34:34	[]	[]	Wed Mar 10 15:30:09 +0000 2021	[{"text":"VariantsOfConcern","indices":[17,35]}]	[{"url":"https://t.co/IHyBa1lpr8","expanded_url":"https://health-infobase.canada.ca/covid-19/epidemiological-summary-covid-19-cases.html#VOC","display_url":"health-infobase.canada.ca/covid-19/epide…","indices":[247,270]}]	To date, ≥ 2,663 #VariantsOfConcern cases (↑293 since Mar.8), including 2,480 (↑263) B.1.1.7, 153 (↑17) B.1.351 &amp; 30 (↑13) P.1 variants have been reported, with numbers highest in Ontario, Alberta, British Columbia &amp; Quebec, respectively. https://t.co/IHyBa1lpr8	256017.0	RT @CPHO_Canada: To date, ≥ 2,663 #VariantsOfConcern cases (↑293 since Mar.8), including 2,480 (↑263) B.1.1.7, 153 (↑17) B.1.351 &amp; 30 (↑13)…	2352.0	True	full
1980424	1980424	6048e758eb000b0038f3194d	2021-03-10 15:34:34	[]	[{"url":"https://t.co/CmreyZibf8","expanded_url":"https://gazetadocerrado.com.br/em-semana-dificil-tocantins-perdeu-uma-media-de-nove-vidas-por-dia-para-o-covid-15-cidades-concentram-71-dos-casos/","display_url":"gazetadocerrado.com.br/em-semana-difi…","indices":[118,141]}]		[]	[]			Em semana difícil, Tocantins perdeu uma média de nove vidas por dia para o Covid; 15 cidades concentram 71% dos cas… https://t.co/4aYClVWmSH	4029.0	True	full
1980425	1980425	6048e758eb000b0038f3195b	2021-03-10 15:34:35	[]	[]	Wed Mar 10 15:27:41 +0000 2021	[{"text":"abschied","indices":[192,201]},{"text":"tod","indices":[202,206]},{"text":"sterben","indices":[207,215]},{"text":"trauer","indices":[216,223]},{"text":"trauerbegleitung","indices":[224,241]}]	[{"url":"https://t.co/pPplPPWb2r","expanded_url":"https://www.facebook.com/trauernow","display_url":"facebook.com/trauernow","indices":[144,167]},{"url":"https://t.co/I8fvBObK2c","expanded_url":"https://www.instagram.com/trauernow/","display_url":"instagram.com/trauernow/","indices":[168,191]}]	ZOOM Veranstaltung mit der bekannten TRAUERFORSCHERIN DR. RUTHMARIJKE SMEDING CORONA UND TRAUERBEGLEITUNG Was gilt weiter – Was ist besonders https://t.co/pPplPPWb2r https://t.co/I8fvBObK2c #abschied #tod #sterben #trauer #trauerbegleitung https://t.co/cp3if4jZgn	265.0	RT @trauernow: ZOOM Veranstaltung mit der bekannten TRAUERFORSCHERIN DR. RUTHMARIJKE SMEDING CORONA UND TRAUERBEGLEITUNG Was gilt weiter…	11453.0	True	full
1980426	1980426	6048e759eb000b0038f31991	2021-03-10 15:34:35	[]	[]	Wed Mar 10 15:16:00 +0000 2021	[{"text":"Covid19","indices":[23,31]},{"text":"MILENIOExplica","indices":[188,203]}]	[{"url":"https://t.co/MPy59Mb7mG","expanded_url":"http://mile.io/3iRzCGJ","display_url":"mile.io/3iRzCGJ","indices":[224,247]}]	¿Qué sigue después del #Covid19? La rehabilitación pulmonar La dra. Susana Galicia Amor y el dr. Juan Carlos García Hernández nos acompañan del @RespiraINER para resolver nuestras dudas #MILENIOExplica con @Fannymiranda26 https://t.co/MPy59Mb7mG https://t.co/mUCaIh509V	4941367.0	RT @Milenio: ¿Qué sigue después del #Covid19? La rehabilitación pulmonar La dra. Susana Galicia Amor y el dr. Juan Carlos García Hernández…	87.0	True	full
1980427	1980427	6048e759eb000b0038f31993	2021-03-10 15:34:35	[]	[]	Wed Mar 10 15:00:20 +0000 2021	[{"text":"퍼플키스","indices":[1,6]},{"text":"PURPLE_KISS","indices":[122,134]},{"text":"INTO_VIOLET","indices":[135,147]},{"text":"이레","indices":[149,152]},{"text":"Ireh","indices":[153,158]},{"text":"Ponzona","indices":[159,167]}]	[{"url":"https://t.co/9hTG0RqcnE","expanded_url":"https://youtu.be/BqUUxCas_Ac","display_url":"youtu.be/BqUUxCas_Ac","indices":[67,90]}]	[#퍼플키스] 1ST MINI ALBUM [INTO VIOLET] ▫ CONCEPT FILM ▫ ▪ IREH ▪ ▫ https://t.co/9hTG0RqcnE ▫ 🔳 2021.03.15 6PM RELEASE 🔳 #PURPLE_KISS #INTO_VIOLET #이레 #Ireh #Ponzona https://t.co/t1MVPGcg3D	52052.0	RT @RBW_PURPLEKISS: [#퍼플키스] 1ST MINI ALBUM [INTO VIOLET] ▫ CONCEPT FILM ▫ ▪ IREH ▪ ▫ https://t.co/9hTG0RqcnE ▫ 🔳 2021.03.15 6PM RELEASE…	604.0	True	full
1980428	1980428	6048e75aeb000b0038f319b5	2021-03-10 15:34:36	[]	[]	Wed Mar 10 15:30:04 +0000 2021	[]	[{"url":"https://t.co/SxLLcijruU","expanded_url":"https://www.fox4news.com/news/restaurants-dealing-with-those-on-both-sides-of-mask-debate?taid=6048e5fceaf59800011cd809&utm_campaign=trueanthem&utm_medium=trueanthem&utm_source=twitter","display_url":"fox4news.com/news/restauran…","indices":[162,185]}]	Today's the day Gov. Abbott's mask requirements end. That's left restaurants with a new dilemma -- deciding on their own if they should make customers mask up.​ https://t.co/SxLLcijruU	582832.0	RT @FOX4: Today's the day Gov. Abbott's mask requirements end. That's left restaurants with a new dilemma -- deciding on their own if they…	486.0	True	full
1980429	1980429	6048e75aeb000b0038f319bd	2021-03-10 15:34:36	[]	[]	Wed Mar 10 15:28:15 +0000 2021	[]	[{"url":"https://t.co/Px4bJx9O3R","expanded_url":"https://www.twitch.tv/aroyitt","display_url":"twitch.tv/aroyitt","indices":[119,142]}]	Jijiji en 15 minutillos hago directo porque mírame que guay que soy dibujo de pena pero no pierdo la sonrisa :DDDDDDD https://t.co/Px4bJx9O3R	307381.0	RT @aroiagarcia: Jijiji en 15 minutillos hago directo porque mírame que guay que soy dibujo de pena pero no pierdo la sonrisa :DDDDDDD htt…	234.0	True	full
1980430	1980430	6048e75aeb000b0038f319d7	2021-03-10 15:34:36	[]	[]	Wed Mar 10 15:07:00 +0000 2021	[]	[{"url":"https://t.co/F9YlYbd10J","expanded_url":"https://www.dw.com/en/germany-family-doctors-urge-game-changing-role-in-covid-vaccine-drive/a-56826395","display_url":"dw.com/en/germany-fam…","indices":[230,253]}]	German family doctors could vaccinate up to as many as 20 million people a month from April, says the national doctors' association head. He added that all adults could be offered their first vaccine by the first half of June. https://t.co/F9YlYbd10J	478377.0	RT @dwnews: German family doctors could vaccinate up to as many as 20 million people a month from April, says the national doctors' associa…	21509.0	True	full
1980431	1980431	6048e75aeb000b0038f319e5	2021-03-10 15:34:36	[]	[]	Wed Mar 10 15:00:47 +0000 2021	[{"text":"퍼플키스","indices":[1,6]},{"text":"PURPLE_KISS","indices":[123,135]},{"text":"INTO_VIOLET","indices":[136,148]},{"text":"도시","indices":[150,153]},{"text":"Dosie","indices":[154,160]},{"text":"Ponzona","indices":[161,169]}]	[{"url":"https://t.co/yhSjr4QCPq","expanded_url":"https://youtu.be/WhvZBtVsS7c","display_url":"youtu.be/WhvZBtVsS7c","indices":[68,91]}]	[#퍼플키스] 1ST MINI ALBUM [INTO VIOLET] ▫ CONCEPT FILM ▫ ▪ DOSIE ▪ ▫ https://t.co/yhSjr4QCPq ▫ 🔳 2021.03.15 6PM RELEASE 🔳 #PURPLE_KISS #INTO_VIOLET #도시 #Dosie #Ponzona https://t.co/267K9Mw8F5	52052.0	RT @RBW_PURPLEKISS: [#퍼플키스] 1ST MINI ALBUM [INTO VIOLET] ▫ CONCEPT FILM ▫ ▪ DOSIE ▪ ▫ https://t.co/yhSjr4QCPq ▫ 🔳 2021.03.15 6PM RELEASE…	94.0	True	full
1980432	1980432	6048e75aeb000b0038f319ef	2021-03-10 15:34:36	[]	[]	Wed Mar 10 15:00:00 +0000 2021	[{"text":"퍼플키스","indices":[1,6]},{"text":"PURPLE_KISS","indices":[124,136]},{"text":"INTO_VIOLET","indices":[137,149]},{"text":"채인","indices":[151,154]},{"text":"Chaein","indices":[155,162]},{"text":"Ponzona","indices":[163,171]}]	[{"url":"https://t.co/NSphwcCrma","expanded_url":"https://youtu.be/1ie_R3f4AFA","display_url":"youtu.be/1ie_R3f4AFA","indices":[69,92]}]	[#퍼플키스] 1ST MINI ALBUM [INTO VIOLET] ▫ CONCEPT FILM ▫ ▪ CHAEIN ▪ ▫ https://t.co/NSphwcCrma ▫ 🔳 2021.03.15 6PM RELEASE 🔳 #PURPLE_KISS #INTO_VIOLET #채인 #Chaein #Ponzona https://t.co/UYUUJYh8DT	52049.0	RT @RBW_PURPLEKISS: [#퍼플키스] 1ST MINI ALBUM [INTO VIOLET] ▫ CONCEPT FILM ▫ ▪ CHAEIN ▪ ▫ https://t.co/NSphwcCrma ▫ 🔳 2021.03.15 6PM RELEAS…	605.0	True	full
1980433	1980433	6048e75beb000b0038f319fd	2021-03-10 15:34:36	[]	[]	Wed Mar 10 03:14:47 +0000 2021	[]	[{"url":"https://t.co/cShB1tJ52A","expanded_url":"https://twitter.com/reyesgpedror/status/1369443547099848707","display_url":"twitter.com/reyesgpedror/s…","indices":[244,267]}]	Y por otro lado una Venezuela que se construye sobre la sangre y la muerte de muchos. Centros empresariales de lujo, camionetas blindadas, amantes a las que se les paga todos sus antojos y caprichos, viajes en vuelos privados . Mi pobre país 😓 https://t.co/cShB1tJ52A	184959.0	RT @alexagomez2000: Y por otro lado una Venezuela que se construye sobre la sangre y la muerte de muchos. Centros empresariales de lujo, ca…	320.0	True	full
1980434	1980434	6048e75beb000b0038f31a01	2021-03-10 15:34:36	[]	[]	Wed Mar 10 14:06:02 +0000 2021	[]	[{"url":"https://t.co/oHHQo314RX","expanded_url":"http://dlvr.it/RvLs4q","display_url":"dlvr.it/RvLs4q","indices":[241,264]}]	Carlos Bilardo recibió la primera dosis de la vacuna contra el coronavirus: El hermano del DT, Jorge, contó que el Narigón "se puso contento porque la estaba esperando". A la vez, dijo que aún no sabe que murieron Maradona, Brown y Sabella. https://t.co/oHHQo314RX	298559.0	RT @lacapital: Carlos Bilardo recibió la primera dosis de la vacuna contra el coronavirus: El hermano del DT, Jorge, contó que el Narigón "…	1597.0	True	full
1980435	1980435	6048e75beb000b0038f31a0d	2021-03-10 15:34:37	[]	[]	Wed Mar 10 15:16:15 +0000 2021	[]	[{"url":"https://t.co/V4VGZmRNOI","expanded_url":"https://www.nytimes.com/2021/03/10/opinion/deficits-taxes-biden-infrastructure.html","display_url":"nytimes.com/2021/03/10/opi…","indices":[225,248]}]	The richest 1% are responsible for 70% of unpaid taxes. Biden can help raise the funds we need to build back better from the coronavirus crisis by giving the IRS the resources they need to crack down on wealthy tax cheats. https://t.co/V4VGZmRNOI	14711.0	RT @4TaxFairness: The richest 1% are responsible for 70% of unpaid taxes. Biden can help raise the funds we need to build back better fro…	26.0	True	full
1980436	1980436	6048e75ceb000b0038f31a61	2021-03-10 15:34:37	[]	[]	Wed Mar 10 15:10:19 +0000 2021	[{"text":"RMS","indices":[0,4]},{"text":"Pharm2Farm","indices":[5,16]},{"text":"P2F","indices":[17,21]},{"text":"Pro_Larva","indices":[22,32]},{"text":"WearAMask","indices":[33,43]},{"text":"COVID19","indices":[210,218]},{"text":"Virus","indices":[229,235]}]	[{"url":"https://t.co/8m75HaWR9d","expanded_url":"https://www.incensu.co.uk/companies/view/pro-larva/","display_url":"incensu.co.uk/companies/view…","indices":[237,260]}]	#RMS #Pharm2Farm #P2F #Pro_Larva #WearAMask Why is Pro-Larva mentioned on the Incensu website? Hopefully they can get good contacts for good contracts in schools to give everyone better protection 😷 against #COVID19 and other #Virus https://t.co/8m75HaWR9d https://t.co/BWkfofPN2a	475.0	RT @Accionista16: #RMS #Pharm2Farm #P2F #Pro_Larva #WearAMask Why is Pro-Larva mentioned on the Incensu website? Hopefully they can get…	34.0	True	full
1980437	1980437	6048e75ceb000b0038f31a69	2021-03-10 15:34:38	[]	[]	Wed Mar 10 13:58:02 +0000 2021	[{"text":"PMQs","indices":[7,12]},{"text":"BBCRealityCheck","indices":[212,228]}]	[{"url":"https://t.co/lRy7Toz1jF","expanded_url":"https://bbc.in/3rM6pAN","display_url":"bbc.in/3rM6pAN","indices":[229,252]}]	During #PMQs Boris Johnson said Keir Starmer had voted against the long-term plan for the NHS, which he had referred to That is not correct - there were no votes on it during its main stages through parliament #BBCRealityCheck https://t.co/lRy7Toz1jF	771435.0	RT @BBCPolitics: During #PMQs Boris Johnson said Keir Starmer had voted against the long-term plan for the NHS, which he had referred to T…	1022.0	True	full
1980438	1980438	6048e75ceb000b0038f31a73	2021-03-10 15:34:38	[{"text":"IFECovid","indices":[68,77]},{"text":"FondodeMedios2021","indices":[222,240]},{"text":"FondodeFortalecimiento2021","indices":[243,270]}]	[{"url":"https://t.co/6MwHdVb14v","expanded_url":"https://ingresodeemergencia.cl","display_url":"ingresodeemergencia.cl","indices":[81,104]}]		[]	[]			✅ AHORA | En @FelinnaFM el Seremi @PedroLamasG invita a postular al #IFECovid en https://t.co/6MwHdVb14v. La actual… https://t.co/hYs258Ig7V	7687.0	True	full
1980439	1980439	6048e75ceb000b0038f31a75	2021-03-10 15:34:38	[]	[]	Tue Mar 09 15:00:47 +0000 2021	[]	[{"url":"https://t.co/yCtzSCPkcq","expanded_url":"https://bit.ly/3ryvQW9","display_url":"bit.ly/3ryvQW9","indices":[122,145]}]	Los cuerpos policiales y militares del régimen de Maduro mataron a más personas que el COVID-19 en Venezuela durante 2020 https://t.co/yCtzSCPkcq	2914979.0	RT @infobae: Los cuerpos policiales y militares del régimen de Maduro mataron a más personas que el COVID-19 en Venezuela durante 2020 http…	3034.0	True	full
1980440	1980440	6048e75ceb000b0038f31a7b	2021-03-10 15:34:38	[]	[]	Wed Mar 10 13:00:00 +0000 2021	[{"text":"FuerzaProductiva","indices":[132,149]}]	[{"url":"https://t.co/O8jXJhsIjO","expanded_url":"https://www.vtv.gob.ve/covid-19-dia-359-casos-09032021/","display_url":"vtv.gob.ve/covid-19-dia-3…","indices":[151,174]}]	Día 359 | Lucha contra la COVID-19: Venezuela registra 532 casos comunitarios, 15 importados y suma 135.389 pacientes recuperados #FuerzaProductiva https://t.co/O8jXJhsIjO https://t.co/FOTia4wa38	1812830.0	RT @VTVcanal8: Día 359 | Lucha contra la COVID-19: Venezuela registra 532 casos comunitarios, 15 importados y suma 135.389 pacientes recup…	310.0	True	full
1980441	1980441	6048e75ceb000b0038f31a7f	2021-03-10 15:34:38	[]	[]	Wed Mar 10 14:21:42 +0000 2021	[]	[{"url":"https://t.co/9pJIA3WnbQ","expanded_url":"https://twitter.com/ajplus/status/1369627315601354761","display_url":"twitter.com/ajplus/status/…","indices":[223,246]}]	No student deserves to be killed because they wanted to learn. Students should only have to worry about their marks, not whether they will live through their degree. We must return to the spirit of the freedom charter. https://t.co/9pJIA3WnbQ	1595807.0	RT @MmusiMaimane: No student deserves to be killed because they wanted to learn. Students should only have to worry about their marks, no…	519.0	True	full
1980442	1980442	6048e75deb000b0038f31ac7	2021-03-10 15:34:39	[]	[]	Wed Mar 10 14:37:40 +0000 2021	[]	[{"url":"https://t.co/alIKkbdsSk","expanded_url":"https://www.bluradio.com/judicial/medicina-legal-confirma-que-no-habia-ninos-entre-muertos-por-bombardeo-en-guaviare","display_url":"bluradio.com/judicial/medic…","indices":[162,185]}]	Se le cae la mentira a los que lloran por un sólo ojo... para @RoyBarreras el reclutamiento, crimen atroz, no existe. Ni sus amigos de las farc son responsables. https://t.co/alIKkbdsSk	192561.0	RT @MariaFdaCabal: Se le cae la mentira a los que lloran por un sólo ojo... para @RoyBarreras el reclutamiento, crimen atroz, no existe. Ni…	3152.0	True	full
1980443	1980443	6048e75deb000b0038f31acd	2021-03-10 15:34:39	[{"text":"gabarreros","indices":[155,166]}]	[{"url":"https://t.co/4mu9NQhrlo","expanded_url":"http://www.facebook.com/pages/p/492641340901178","display_url":"facebook.com/pages/p/492641…","indices":[256,279]}]		[]	[]			Un año más, pero sin los niños del colegio y el habitual público asistente en otras ocasiones debido a la pandemia,… https://t.co/3lJNyeBQ7F	283.0	True	full
1980444	1980444	6048e75deb000b0038f31af7	2021-03-10 15:34:39	[]	[]	Wed Mar 10 15:24:06 +0000 2021	[]	[{"url":"https://t.co/61HOjPZSQH","expanded_url":"http://apne.ws/EEceNZB","display_url":"apne.ws/EEceNZB","indices":[252,275]}]	When a pandemic was declared one year ago, few could foresee the long road ahead. The toll of COVID-19 has been counted in the deaths and agonies of millions, the ruined economies, the disrupted lives and the near-universal loneliness and isolation. https://t.co/61HOjPZSQH	15102120.0	RT @AP: When a pandemic was declared one year ago, few could foresee the long road ahead. The toll of COVID-19 has been counted in the deat…	14061.0	True	full
1980445	1980445	6048e75deb000b0038f31b0d	2021-03-10 15:34:39	[]	[]	Wed Mar 10 03:46:58 +0000 2021	[]	[{"url":"https://t.co/BLgnVzt5Bt","expanded_url":"https://twitter.com/DrEricDing/status/1368907421704413188?s=20","display_url":"twitter.com/DrEricDing/sta…","indices":[163,186]}]	To get a sense of how publicly opposed Ding is to school reopenings, check out this tweet from just yesterday: "God save England &amp; its children from COVID19" https://t.co/BLgnVzt5Bt	99729.0	RT @JordanSchachtel: To get a sense of how publicly opposed Ding is to school reopenings, check out this tweet from just yesterday: "God s…	929.0	True	full
1980446	1980446	6048e75deb000b0038f31b13	2021-03-10 15:34:39	[]	[{"url":"https://t.co/7Gl7KSdUV3","expanded_url":"https://www.whowhatwear.com/most-popular-beauty-products","display_url":"whowhatwear.com/most-popular-b…","indices":[182,205]}]		[]	[]			These Best-Selling Makeup Finds Feel and Look Expensive, But They're Under $15 Simply put, it's our job to find th… https://t.co/dOhSStTLHy	4.0	True	full
1980447	1980447	6048e75deb000b0038f31b17	2021-03-10 15:34:40	[]	[]	Sun Mar 07 15:10:59 +0000 2021	[]	[{"url":"https://t.co/njV5pKVLZL","expanded_url":"https://twitter.com/RetractionWatch/status/1368562252996112406","display_url":"twitter.com/RetractionWatc…","indices":[154,177]}]	Very serious things are happening!!. The process of destroying Ivermectin began. This from Frontiers-journal is a SCANDAL!!! No euphemisms: this is MAFIA https://t.co/njV5pKVLZL	464.0	RT @JML21071664: Very serious things are happening!!. The process of destroying Ivermectin began. This from Frontiers-journal is a SCANDAL!…	16.0	True	full
1980448	1980448	6048e75deb000b0038f31b1f	2021-03-10 15:34:40	[]	[]	Wed Mar 03 21:02:03 +0000 2021	[]	[{"url":"https://t.co/KNf1fLvOtM","expanded_url":"https://revistaoeste.com/politica/ensaio-do-caos","display_url":"revistaoeste.com/politica/ensai…","indices":[178,201]}]	.@jrguzzofatos: 'Depois de um ano inteiro de autonomia, governadores e prefeitos não conseguiram sequer instalar leitos suficientes de UTI. É a comprovação objetiva do fracasso' https://t.co/KNf1fLvOtM	147326.0	RT @revistaoeste: .@jrguzzofatos: 'Depois de um ano inteiro de autonomia, governadores e prefeitos não conseguiram sequer instalar leitos s…	285.0	True	full
1980449	1980449	6048e75deb000b0038f31b23	2021-03-10 15:34:40	[]	[]	Wed Mar 10 09:01:16 +0000 2021	[{"text":"COVID19","indices":[53,61]}]	[{"url":"https://t.co/UPVkK3HbbH","expanded_url":"http://2congresocovid.es/site/programme/?a=2congresocovid#","display_url":"2congresocovid.es/site/programme…","indices":[219,242]}]	SEPAR organiza del 2º Congreso Nac. Multidisciplinar #COVID19 y organizará la “mesa de la Sociedad Española de Neumología y Cirugía Torácica SEPAR” el jueves 15 de abril de 17.00 a 19.00 canal 3. Ver programa completo: https://t.co/UPVkK3HbbH! https://t.co/fSU8Pxn3xK	11391.0	RT @SeparRespira: SEPAR organiza del 2º Congreso Nac. Multidisciplinar #COVID19 y organizará la “mesa de la Sociedad Española de Neumología…	290.0	True	full
1980450	1980450	6048e75deb000b0038f31b29	2021-03-10 15:34:40	[]	[]	Wed Mar 10 15:21:19 +0000 2021	[]	[{"url":"https://t.co/kiGPLbtp0Y","expanded_url":"https://www.nytimes.com/2021/03/10/upshot/covid-bill-health-gap.html","display_url":"nytimes.com/2021/03/10/ups…","indices":[254,277]}]	“It shows the insanity of having a health care system where literally the clinical diagnosis determines whether someone is going to get bankrupted.” — @ashishkjha A patient ended up with $22,367 in medical debt because he wasn't diagnosed with COVID. https://t.co/kiGPLbtp0Y	153236.0	RT @sarahkliff: “It shows the insanity of having a health care system where literally the clinical diagnosis determines whether someone is…	593.0	True	full
1980451	1980451	6048e75deb000b0038f31b39	2021-03-10 15:34:40	[]	[]	Wed Mar 10 15:18:20 +0000 2021	[{"text":"VotoEG","indices":[0,7]}]	[{"url":"https://t.co/TcKyplLGcg","expanded_url":"https://bit.ly/2PPYJPM","display_url":"bit.ly/2PPYJPM","indices":[182,205]}]	#VotoEG | ¿Qué proponen Yonhy Lescano, Keiko Fujimori, Daniel Urresti, George Forsyth y Verónika Mendoza para poder hacer frente a la crisis causada por la pandemia del COVID-19? ► https://t.co/TcKyplLGcg https://t.co/OPHY5imZl8	1542.0	RT @ElGobierno_Peru: #VotoEG | ¿Qué proponen Yonhy Lescano, Keiko Fujimori, Daniel Urresti, George Forsyth y Verónika Mendoza para poder ha…	208.0	True	full
1980452	1980452	6048e75eeb000b0038f31b51	2021-03-10 15:34:40	[]	[]	Wed Mar 10 15:15:40 +0000 2021	[{"text":"Covid19","indices":[159,167]},{"text":"Covid19Ontario","indices":[168,183]},{"text":"onhealth","indices":[184,193]},{"text":"onpoli","indices":[194,201]}]	[{"url":"https://t.co/gVthkzLNLd","expanded_url":"http://bit.ly/Billius27","display_url":"bit.ly/Billius27","indices":[224,247]}]	🧵🦠📈 Ontario Morning Update 1,316 new cases (54K tests, 2.6% wkly pos) Rt = 1.06 32.2% variants 678 hospitalizations 281 ICU 47 80+ weekly deaths 943K 💉 #Covid19 #Covid19Ontario #onhealth #onpoli 💡find more in viz at https://t.co/gVthkzLNLd https://t.co/5E0RaS9nl3	13152.0	RT @Billius27: 🧵🦠📈 Ontario Morning Update 1,316 new cases (54K tests, 2.6% wkly pos) Rt = 1.06 32.2% variants 678 hospitalizations 281…	53.0	True	full
1980453	1980453	6048e75eeb000b0038f31b61	2021-03-10 15:34:40	[]	[]	Wed Mar 10 15:23:55 +0000 2021	[{"text":"RegístrateGratis","indices":[158,175]}]	[{"url":"https://t.co/Ai7cZCaQgC","expanded_url":"https://reforma.com/mS6Ksf","display_url":"reforma.com/mS6Ksf","indices":[176,199]}]	Hacia abril y mayo la escasez de agua podría ser más complicada en la Ciudad, entre crisis en el Cutzamala, pandemia y obras inconclusas, señaló Agua Capital #RegístrateGratis https://t.co/Ai7cZCaQgC	3282852.0	RT @Reforma: Hacia abril y mayo la escasez de agua podría ser más complicada en la Ciudad, entre crisis en el Cutzamala, pandemia y obras i…	225.0	True	full
1980454	1980454	6048e75eeb000b0038f31b7f	2021-03-10 15:34:41	[]	[]	Wed Mar 10 15:33:01 +0000 2021	[{"text":"Huelva","indices":[136,143]}]	[{"url":"https://t.co/YecbwXrc1q","expanded_url":"https://www.diariodehuelva.es/2021/03/10/fosfoyesos-4/","display_url":"diariodehuelva.es/2021/03/10/fos…","indices":[144,167]}]	👉🏻 Asociaciones de la ciudad muestran sus preocupaciones sobre los fosfoyesos: El cáncer de pulmón, principal miedo entre los onubenses #Huelva https://t.co/YecbwXrc1q	19692.0	RT @DiarioHuelva: 👉🏻 Asociaciones de la ciudad muestran sus preocupaciones sobre los fosfoyesos: El cáncer de pulmón, principal miedo entre…	258.0	True	full
1980455	1980455	6048e75eeb000b0038f31b85	2021-03-10 15:34:41	[]	[{"url":"https://t.co/d6neSvVKI6","expanded_url":"https://trib.al/YIjCAfN","display_url":"trib.al/YIjCAfN","indices":[123,146]}]		[]	[]			COVID-19 LATEST: DHHR confirms four new deaths related to COVID-19, recoveries continue to rise across the Mountain… https://t.co/cWgtXQdxln	8618.0	True	full
1980456	1980456	6048e75eeb000b0038f31b8d	2021-03-10 15:34:41	[]	[]	Wed Mar 10 15:30:00 +0000 2021	[{"text":"Entérate","indices":[0,9]},{"text":"10Mar","indices":[194,200]},{"text":"FuerzaProductiva","indices":[234,251]}]	[{"url":"https://t.co/NrgpgNYaAj","expanded_url":"https://bit.ly/3vaN5yT","display_url":"bit.ly/3vaN5yT","indices":[210,233]}]	#Entérate Gabriela Jiménez-Ramírez, aseguró que hay un grupo notable de pacientes venezolanos que presentan afecciones en su estado de salud luego de seis meses de contraer el nuevo coronavirus #10Mar + Info: https://t.co/NrgpgNYaAj #FuerzaProductiva https://t.co/Pa8wFtXRSa	143604.0	RT @fonacit_ve: #Entérate Gabriela Jiménez-Ramírez, aseguró que hay un grupo notable de pacientes venezolanos que presentan afecciones en s…	67.0	True	full
1980457	1980457	6048e75eeb000b0038f31b9d	2021-03-10 15:34:41	[]	[]	Wed Mar 10 14:29:46 +0000 2021	[{"text":"EnVideo","indices":[0,8]},{"text":"FuerzaProductiva","indices":[118,135]}]	[{"url":"https://t.co/iguUds8Y8C","expanded_url":"https://dai.ly/x7ztehm","display_url":"dai.ly/x7ztehm","indices":[137,160]}]	#EnVideo 📹 | Balance COVID-19 09MAR2021 | Venezuela registró 547 nuevos casos y mantiene tasa de recuperación en 94% #FuerzaProductiva https://t.co/iguUds8Y8C	1812830.0	RT @VTVcanal8: #EnVideo 📹 | Balance COVID-19 09MAR2021 | Venezuela registró 547 nuevos casos y mantiene tasa de recuperación en 94% #Fuerz…	1902.0	True	full
1980458	1980458	6048e75eeb000b0038f31ba3	2021-03-10 15:34:41	[]	[]	Wed Mar 10 14:28:33 +0000 2021	[{"text":"EnVideo","indices":[0,8]},{"text":"FuerzaProductiva","indices":[140,157]}]	[{"url":"https://t.co/ANQvnS2f9P","expanded_url":"https://dai.ly/x7ztdix","display_url":"dai.ly/x7ztdix","indices":[160,183]}]	#EnVideo 📹 | Entérate | Camiones de perifoneo son desplegados en Caracas para concientizar a la población sobre los riesgos de la COVID-19 #FuerzaProductiva https://t.co/ANQvnS2f9P	1812830.0	RT @VTVcanal8: #EnVideo 📹 | Entérate | Camiones de perifoneo son desplegados en Caracas para concientizar a la población sobre los riesgos…	1902.0	True	full
1980459	1980459	6048e75eeb000b0038f31ba5	2021-03-10 15:34:41	[]	[]	Wed Mar 10 15:00:20 +0000 2021	[{"text":"퍼플키스","indices":[1,6]},{"text":"PURPLE_KISS","indices":[122,134]},{"text":"INTO_VIOLET","indices":[135,147]},{"text":"이레","indices":[149,152]},{"text":"Ireh","indices":[153,158]},{"text":"Ponzona","indices":[159,167]}]	[{"url":"https://t.co/9hTG0RqcnE","expanded_url":"https://youtu.be/BqUUxCas_Ac","display_url":"youtu.be/BqUUxCas_Ac","indices":[67,90]}]	[#퍼플키스] 1ST MINI ALBUM [INTO VIOLET] ▫ CONCEPT FILM ▫ ▪ IREH ▪ ▫ https://t.co/9hTG0RqcnE ▫ 🔳 2021.03.15 6PM RELEASE 🔳 #PURPLE_KISS #INTO_VIOLET #이레 #Ireh #Ponzona https://t.co/t1MVPGcg3D	52052.0	RT @RBW_PURPLEKISS: [#퍼플키스] 1ST MINI ALBUM [INTO VIOLET] ▫ CONCEPT FILM ▫ ▪ IREH ▪ ▫ https://t.co/9hTG0RqcnE ▫ 🔳 2021.03.15 6PM RELEASE…	94.0	True	full
1980460	1980460	6048e75eeb000b0038f31bb7	2021-03-10 15:34:41	[]	[]	Sat Mar 06 17:07:51 +0000 2021	[{"text":"Arcsa","indices":[26,32]},{"text":"ArcsaContigo","indices":[213,226]}]	[{"url":"https://t.co/PrYnIld7ma","expanded_url":"http://bit.ly/VacunasChile","display_url":"bit.ly/VacunasChile","indices":[247,270]}]	Previo a la autorización, #Arcsa efectuó la revisión técnica de la documentación presentada por pedido de @Salud_Ec, a través de un oficio de solicitud y la derivación de expedientes oficiales de sus fabricantes. #ArcsaContigo 🇪🇨 Más detalles en https://t.co/PrYnIld7ma 👈 https://t.co/H9avJSDv2d	24687.0	RT @Arcsa_Ec: Previo a la autorización, #Arcsa efectuó la revisión técnica de la documentación presentada por pedido de @Salud_Ec, a través…	10.0	True	full
1980461	1980461	6048e75eeb000b0038f31bbd	2021-03-10 15:34:41	[]	[]	Wed Mar 10 13:15:00 +0000 2021	[]	[{"url":"https://t.co/p69ii8gdFU","expanded_url":"http://v.aa.com.tr/2170493","display_url":"v.aa.com.tr/2170493","indices":[255,278]}]	Miles de paraguayos salieron a protestar en contra de la ausencia de suministros clínicos y de vacunas para enfrentar la pandemia de COVID-19. Acusan al Gobierno de Mario Abdo Benítez de corrupción y exigieron su renuncia. Por: Lorena Flores | @Yvoty2 https://t.co/p69ii8gdFU https://t.co/UYXt98nHfn	4143.0	RT @AgenciaAnadolu: Miles de paraguayos salieron a protestar en contra de la ausencia de suministros clínicos y de vacunas para enfrentar l…	604.0	True	full
1980462	1980462	6048e75eeb000b0038f31bd3	2021-03-10 15:34:41	[]	[]	Fri Sep 18 21:20:43 +0000 2020	[]	[{"url":"https://t.co/QT9xmx7Ieg","expanded_url":"https://alviso.com.mx/noticias-leer.php?nid=61","display_url":"alviso.com.mx/noticias-leer.…","indices":[161,184]}]	¿Hay alguna serie que hable sobre el COVID-19? Lee la reseña que Jesús Miguel Rodríguez hizo sobre la serie “Coronavirus: en pocas palabras" Click en el enlace: https://t.co/QT9xmx7Ieg https://t.co/aLWvaqECsg	88.0	RT @AlViso_Mx: ¿Hay alguna serie que hable sobre el COVID-19? Lee la reseña que Jesús Miguel Rodríguez hizo sobre la serie “Coronavirus: en…	364.0	True	full
1980463	1980463	6048e75eeb000b0038f31bdd	2021-03-10 15:34:42	[]	[]	Wed Mar 10 14:14:54 +0000 2021	[]	[{"url":"https://t.co/rJzV6XLJ5t","expanded_url":"https://conexaopolitica.com.br/saude/coronavirus/sob-pena-de-multa-cidade-paulista-obriga-pessoas-com-covid-19-a-usarem-pulseiras-de-identificacao/","display_url":"conexaopolitica.com.br/saude/coronavi…","indices":[180,203]}]	Jamais imaginei que seria tão fácil implantar a ditadura socialista no Brasil. Sob pena de multa, cidade paulista obriga pessoas com Covid-19 a usarem pulseiras de identificação. https://t.co/rJzV6XLJ5t	17200.0	RT @Jambock67: Jamais imaginei que seria tão fácil implantar a ditadura socialista no Brasil. Sob pena de multa, cidade paulista obriga pe…	60.0	True	full
1980464	1980464	6048e75eeb000b0038f31be1	2021-03-10 15:34:42	[]	[{"url":"https://t.co/IkxeCYVpfS","expanded_url":"http://covidpath.net","display_url":"covidpath.net","indices":[43,66]}]		[]	[]			US one-dose vaccination rates, Wed 10 Mar [https://t.co/IkxeCYVpfS] Total population: 18.4% Age 65 and above: 60.… https://t.co/1KOLMI4Qr8	1910.0	True	full
1980465	1980465	6048e75feb000b0038f31c03	2021-03-10 15:34:42	[]	[]	Tue Mar 09 23:15:25 +0000 2021	[]	[{"url":"https://t.co/LBbv1PvYVk","expanded_url":"https://www.wjhl.com/local-coronavirus-coverage/we-didnt-know-what-was-coming-local-restaurants-talk-about-changing-business-model-after-covids-sudden-shutdown/","display_url":"wjhl.com/local-coronavi…","indices":[233,256]}]	I had interesting conversations with restauranteurs Tom Seaton (Firehouse) and Vik Vatrana (Sahib) today about the wild ride the past year has been in their biz -- and what the industry's future looks like. Here's the story. @WJHL11 https://t.co/LBbv1PvYVk	657.0	RT @JeffKeeling12: I had interesting conversations with restauranteurs Tom Seaton (Firehouse) and Vik Vatrana (Sahib) today about the wild…	2614.0	True	full
1980466	1980466	6048e75feb000b0038f31c0b	2021-03-10 15:34:42	[]	[]	Wed Mar 10 13:44:23 +0000 2021	[]	[{"url":"https://t.co/SBjmGVtAud","expanded_url":"https://twitter.com/jamft/status/1369472860893315074","display_url":"twitter.com/jamft/status/1…","indices":[182,205]}]	Wait, so the case rate is falling below the death rate all of a sudden? Did the U.S. change something with the PCR tests? Or is Biden just a miracle worker... it's all so confusing! https://t.co/SBjmGVtAud	150185.0	RT @kylenabecker: Wait, so the case rate is falling below the death rate all of a sudden? Did the U.S. change something with the PCR tests?…	47.0	True	full
1980467	1980467	6048e75feb000b0038f31c0d	2021-03-10 15:34:42	[]	[]	Wed Mar 10 15:27:28 +0000 2021	[{"text":"COVID19","indices":[116,124]}]	[{"url":"https://t.co/C9azX5pvdS","expanded_url":"https://oica.org/oica-column-03-08-2021/","display_url":"oica.org/oica-column-03…","indices":[188,211]}]	“Please take COVID-19 seriously and do not let your guard down.” @JoeD4OK writes about his recent positive test for #COVID19 and now his struggle to overcome it. A must read for all of us https://t.co/C9azX5pvdS @ken_ragsdale @emilylangok @OklaChildAdv	2352.0	RT @JoeHight: “Please take COVID-19 seriously and do not let your guard down.” @JoeD4OK writes about his recent positive test for #COVID19…	1755.0	True	full
1980468	1980468	6048e75feb000b0038f31c17	2021-03-10 15:34:42	[]	[]	Wed Mar 10 15:25:49 +0000 2021	[{"text":"GoogleDoodle","indices":[8,21]}]	[{"url":"https://t.co/OmnKT4rQRs","expanded_url":"https://www.google.com/doodles/dr-wu-lien-tehs-142nd-birthday","display_url":"google.com/doodles/dr-wu-…","indices":[152,175]}]	Today's #GoogleDoodle celebrates Dr. Wu Lien-teh, a Chinese-Malaysian epidemiologist who created a mask that was the predecessor to the modern-day N95! https://t.co/OmnKT4rQRs	29147.0	RT @nancywyuen: Today's #GoogleDoodle celebrates Dr. Wu Lien-teh, a Chinese-Malaysian epidemiologist who created a mask that was the predec…	962.0	True	full
1980469	1980469	6048e75feb000b0038f31c19	2021-03-10 15:34:42	[]	[]	Wed Mar 10 13:08:50 +0000 2021	[]	[{"url":"https://t.co/lvPww23mKJ","expanded_url":"https://www.washingtonpost.com/technology/2021/03/10/amazon-library-ebook-monopoly/?tid=ss_tw","display_url":"washingtonpost.com/technology/202…","indices":[232,255]}]	Want to borrow that e-book from the library? Sorry, Amazon won’t let you. @geoffreyfowler: "Amazon is building out its own library with an alternative set of books. And instead of a library card, Amazon accepts only a credit card." https://t.co/lvPww23mKJ	1312.0	RT @DoughertyJack: Want to borrow that e-book from the library? Sorry, Amazon won’t let you. @geoffreyfowler: "Amazon is building out its o…	1850.0	True	full
1980470	1980470	6048e75feb000b0038f31c1f	2021-03-10 15:34:42	[]	[]	Wed Mar 10 15:33:05 +0000 2021	[]	[{"url":"https://t.co/laawNs3x9G","expanded_url":"https://www.cnnbrasil.com.br/politica/2021/03/10/conversa-entre-governadores-fracassa-e-pacto-contra-covid-tem-medidas-genericas","display_url":"cnnbrasil.com.br/politica/2021/…","indices":[122,145]}]	Na @CNNBrasil, com o @leandroresende0: Conversa entre governadores fracassa e pacto contra Covid tem medidas genéricas. 👇🏽https://t.co/laawNs3x9G	23479.0	RT @igorgadelham: Na @CNNBrasil, com o @leandroresende0: Conversa entre governadores fracassa e pacto contra Covid tem medidas genéricas.…	1668.0	True	full
1980471	1980471	6048e75feb000b0038f31c2b	2021-03-10 15:34:42	[]	[{"url":"https://t.co/CQ7beyifEe","expanded_url":"https://www.kob.com/new-mexico-news/navajo-nation-reports-12-new-covid-19-cases-and-1-more-death/6037939/#.YEjm1DmuT5Q.twitter","display_url":"kob.com/new-mexico-new…","indices":[172,195]}]		[]	[]			The Navajo Department of Health has identified eight communities with uncontrolled spread of COVID-19 — compared wi… https://t.co/qVJZCZjHT9	102965.0	True	full
1980472	1980472	6048e75feb000b0038f31c2f	2021-03-10 15:34:43	[]	[]	Wed Mar 10 15:26:23 +0000 2021	[]	[{"url":"https://t.co/QocG2MZxdy","expanded_url":"https://www.thecity.nyc/2021/3/9/22322567/will-cuomo-woes-stall-legal-marijuana-as-black-and-latino-new-yorkers-hit-with-most-arrests","display_url":"thecity.nyc/2021/3/9/22322…","indices":[132,155]}]	The governor attempting to bigfoot a female legislator who has a popular bill and delay its passage? Where have I heard that before https://t.co/QocG2MZxdy	7725.0	RT @DaveCoIon: The governor attempting to bigfoot a female legislator who has a popular bill and delay its passage? Where have I heard that…	3306.0	True	full
1980473	1980473	6048e75feb000b0038f31c31	2021-03-10 15:34:43	[]	[]	Wed Mar 10 15:14:01 +0000 2021	[]	[{"url":"https://t.co/LL969Fit8y","expanded_url":"https://m.facebook.com/story.php?story_fbid=3000983303560794&id=1732271733765297&sfnsn=mo","display_url":"m.facebook.com/story.php?stor…","indices":[181,204]}]	Atención @luisabinader @JosePaliza @PoliciaRD Entonces señor presidente, vamos por casi tres meses del atrasos del pago del incentivo del Covid 19 de los miembros de la policía https://t.co/LL969Fit8y	4903.0	RT @RamontolentinoT: Atención @luisabinader @JosePaliza @PoliciaRD Entonces señor presidente, vamos por casi tres meses del atrasos del p…	289.0	True	full
1980474	1980474	6048e75feb000b0038f31c51	2021-03-10 15:34:43	[]	[]	Tue Mar 09 08:25:22 +0000 2021	[{"text":"MachineLearning","indices":[98,114]},{"text":"DataScience","indices":[115,127]},{"text":"Python","indices":[128,135]},{"text":"AI","indices":[136,139]},{"text":"100DaysOfCode","indices":[140,154]},{"text":"DEVCommunity","indices":[155,168]},{"text":"IoT","indices":[169,173]},{"text":"flutter","indices":[174,182]},{"text":"javascript","indices":[183,194]},{"text":"Serverless","indices":[…	[{"url":"https://t.co/Xwv3RPwwMA","expanded_url":"https://www.forbes.com/sites/forbestechcouncil/2021/02/16/how-to-avoid-big-mistakes-with-big-data/?sh=5b8cb3a8615b","display_url":"forbes.com/sites/forbeste…","indices":[72,95]}]	RT @morolswediu: RT @HarbRimah: How To Avoid Big Mistakes With Big Data https://t.co/Xwv3RPwwMA #MachineLearning #DataScience #Python #AI #100DaysOfCode #DEVCommunity #IoT #flutter #javascript #Serverless #CyberSecurity #tech #DDoS #DeepLearning #fintech #COVID19 #data #RPA #…	14425.0	RT @machine_ml: RT @morolswediu: RT @HarbRimah: How To Avoid Big Mistakes With Big Data https://t.co/Xwv3RPwwMA #MachineLearning #DataSci…	205.0	True	full
1980475	1980475	6048e75feb000b0038f31c5b	2021-03-10 15:34:43	[]	[]	Wed Mar 10 14:37:00 +0000 2021	[]	[{"url":"https://t.co/qMqWtYllNk","expanded_url":"https://on.msnbc.com/3bziSSI","display_url":"on.msnbc.com/3bziSSI","indices":[257,280]}]	JUST IN: President Biden to announce plans to purchase an additional 100M doses of single-dose Johnson &amp; Johnson Covid-19 vaccine, according to two admin. officials, giving the U.S. more than enough supply to vaccinate the country's entire population. https://t.co/qMqWtYllNk	4150985.0	RT @MSNBC: JUST IN: President Biden to announce plans to purchase an additional 100M doses of single-dose Johnson &amp; Johnson Covid-19 vaccin…	5937.0	True	full
1980476	1980476	6048e760eb000b0038f31c63	2021-03-10 15:34:43	[{"text":"Texas","indices":[3,9]},{"text":"TexasMaskMandate","indices":[223,240]}]	[{"url":"https://t.co/nbOCXFBEMC","expanded_url":"https://bit.ly/3l3gYwt","display_url":"bit.ly/3l3gYwt","indices":[197,220]}]		[]	[]			As #Texas reopens, bar &amp; restaurants are nervously awaiting whether the no-mask policy will help or hinder business… https://t.co/GWp3CR8LRH	1334.0	True	full
1980477	1980477	6048e760eb000b0038f31c6d	2021-03-10 15:34:43	[]	[]	Tue Mar 09 08:25:22 +0000 2021	[{"text":"MachineLearning","indices":[98,114]},{"text":"DataScience","indices":[115,127]},{"text":"Python","indices":[128,135]},{"text":"AI","indices":[136,139]},{"text":"100DaysOfCode","indices":[140,154]},{"text":"DEVCommunity","indices":[155,168]},{"text":"IoT","indices":[169,173]},{"text":"flutter","indices":[174,182]},{"text":"javascript","indices":[183,194]},{"text":"Serverless","indices":[…	[{"url":"https://t.co/Xwv3RPwwMA","expanded_url":"https://www.forbes.com/sites/forbestechcouncil/2021/02/16/how-to-avoid-big-mistakes-with-big-data/?sh=5b8cb3a8615b","display_url":"forbes.com/sites/forbeste…","indices":[72,95]}]	RT @morolswediu: RT @HarbRimah: How To Avoid Big Mistakes With Big Data https://t.co/Xwv3RPwwMA #MachineLearning #DataScience #Python #AI #100DaysOfCode #DEVCommunity #IoT #flutter #javascript #Serverless #CyberSecurity #tech #DDoS #DeepLearning #fintech #COVID19 #data #RPA #…	14425.0	RT @machine_ml: RT @morolswediu: RT @HarbRimah: How To Avoid Big Mistakes With Big Data https://t.co/Xwv3RPwwMA #MachineLearning #DataSci…	205.0	True	full
1980478	1980478	6048e760eb000b0038f31c7b	2021-03-10 15:34:43	[{"text":"FreePamilerin","indices":[104,118]},{"text":"Laycon","indices":[119,126]}]	[{"url":"https://t.co/xnHjjm8VWY","expanded_url":"https://youtu.be/SQKjppnWeow","display_url":"youtu.be/SQKjppnWeow","indices":[80,103]}]		[]	[]			@stickymenastan Watch "Ka3na Reveals Who Bought Nengi's New Mansion" On YouTube https://t.co/xnHjjm8VWY… https://t.co/zt23PjfHpW	67.0	True	full
1980479	1980479	6048e760eb000b0038f31ca3	2021-03-10 15:34:44	[]	[]	Fri Mar 05 11:08:21 +0000 2021	[]	[{"url":"https://t.co/JmK0zUEGwn","expanded_url":"https://www.caradisiac.com/e85-la-conversion-enfin-possible-avec-les-modeles-a-filtre-a-particules-188443.htm#xtor=CS3-72","display_url":"caradisiac.com/e85-la-convers…","indices":[143,166]}]	L'installation d'un kit E85 sur les modèles essence de plus de 15 CV et sur les modèles essence avec filtre à particules est enfin autorisée ! https://t.co/JmK0zUEGwn	13507.0	RT @Caradisiac: L'installation d'un kit E85 sur les modèles essence de plus de 15 CV et sur les modèles essence avec filtre à particules es…	0.0	True	full
1980480	1980480	6048e760eb000b0038f31cb3	2021-03-10 15:34:44	[]	[]	Tue Mar 09 23:10:09 +0000 2021	[]	[{"url":"https://t.co/iNpfSasUdX","expanded_url":"https://americanmilitarynews.com/2021/03/north-korea-most-immediate-threat-to-us-and-growing-its-missile-arsenal-top-us-admiral-says/","display_url":"americanmilitarynews.com/2021/03/north-…","indices":[96,119]}]	North Korea 'most immediate threat to US' and growing its missile arsenal, top US admiral says https://t.co/iNpfSasUdX https://t.co/5RRgP8Owv0	17355.0	RT @AmerMilNews: North Korea 'most immediate threat to US' and growing its missile arsenal, top US admiral says https://t.co/iNpfSasUdX ht…	1956.0	True	full
1980481	1980481	6048e761eb000b0038f31cbb	2021-03-10 15:34:44	[]	[{"url":"https://t.co/7nJFlroRBT","expanded_url":"https://youtu.be/-aBHxFGhIto","display_url":"youtu.be/-aBHxFGhIto","indices":[233,256]}]		[]	[]			Cada vez que veo esto, me río. Mucho. No es imposible no hacerlo. Su "Soy blanco en invierno" es IN SU PE RA BLE.… https://t.co/Gz9zZp4zMJ	6349.0	True	full
1980482	1980482	6048e761eb000b0038f31cd7	2021-03-10 15:34:44	[]	[]	Wed Mar 10 15:31:35 +0000 2021	[{"text":"COVID19","indices":[4,12]},{"text":"vaccine","indices":[13,21]}]	[{"url":"https://t.co/2gUuY4Uj5H","expanded_url":"https://www.bloomberg.com/news/articles/2021-03-09/pfizer-biontech-covid-shot-neutralizes-brazilian-strain-in-lab","display_url":"bloomberg.com/news/articles/…","indices":[180,203]}]	The #COVID19 #vaccine from Pfizer and BioNTech shows a high ability to neutralize coronavirus strains first detected in Brazil, the U.K. and South Africa, according to a new study https://t.co/2gUuY4Uj5H via @business @InfectiousDz @CovidSerology @coronavirusCM	130.0	RT @KwanKew: The #COVID19 #vaccine from Pfizer and BioNTech shows a high ability to neutralize coronavirus strains first detected in Brazil…	31389.0	True	full
1980483	1980483	6048e761eb000b0038f31ce1	2021-03-10 15:34:45	[]	[]	Wed Mar 10 15:22:00 +0000 2021	[]	[{"url":"https://t.co/UjlE6StO3M","expanded_url":"http://eldiario.es/castilla-la-mancha/page-respeta-convocatoria-comicios-madrid-ironiza-pasando-intervenga-112_1_7293555.html","display_url":"eldiario.es/castilla-la-ma…","indices":[122,145]}]	Page respeta la convocatoria de comicios en Madrid pero ironiza: "Lo que está pasando es como para que intervenga el 112" https://t.co/UjlE6StO3M	1253443.0	RT @eldiarioes: Page respeta la convocatoria de comicios en Madrid pero ironiza: "Lo que está pasando es como para que intervenga el 112" h…	1021.0	True	full
1980484	1980484	6048e761eb000b0038f31cf1	2021-03-10 15:34:45	[{"text":"ManhãBandeirantes","indices":[105,123]}]	[{"url":"https://t.co/OhrXbIhkGF","expanded_url":"https://www.youtube.com/watch?v=aQbSLBcpv1o","display_url":"youtube.com/watch?v=aQbSLB…","indices":[134,157]}]		[]	[]			O alerta sobre o crescimento da covid-19 em São Paulo existia desde dezembro. Falamos sobre isso hoje no… https://t.co/M8Lirrw7Vn	1173451.0	True	full
1980485	1980485	6048e761eb000b0038f31cf7	2021-03-10 15:34:45	[]	[]	Wed Mar 10 15:34:40 +0000 2021	[{"text":"SportsPicks","indices":[216,228]},{"text":"sportsbet","indices":[229,239]},{"text":"nba","indices":[240,244]}]	[{"url":"https://t.co/D8ET7Z6WA4","expanded_url":"http://freezersports.com/mlb","display_url":"freezersports.com/mlb","indices":[144,167]},{"url":"https://t.co/RXJZudYqq2","expanded_url":"https://rb.gy/7gt7pb","display_url":"rb.gy/7gt7pb","indices":[189,212]}]	⚾Machine Learning MLB Plays⚾ Record: 498-353 +62.53Units 3u: WSN-130 HOU-110 1u: TOR-135 PHI-155 OAK-130 KC-120 Machine Learning Simulations: https://t.co/D8ET7Z6WA4 Get the best odds: https://t.co/RXJZudYqq2 #SportsPicks #sportsbet #nba	2300.0	RT @FreezerSports: ⚾Machine Learning MLB Plays⚾ Record: 498-353 +62.53Units 3u: WSN-130 HOU-110 1u: TOR-135 PHI-155 OAK-130 KC-120 Machin…	5915.0	True	full
1980486	1980486	6048e761eb000b0038f31cff	2021-03-10 15:34:45	[]	[]	Tue Mar 09 00:07:16 +0000 2021	[]	[{"url":"https://t.co/L8IHMv1AHj","expanded_url":"https://youtu.be/UBLDwinDjAs","display_url":"youtu.be/UBLDwinDjAs","indices":[189,212]}]	An 8-minute video explaining Voluntary Informed Consent and the lawful requirement for this to be obtained prior to injecting someone with the EXPERIMENTAL COVID mRNA/DNA 'gene-therapies'. https://t.co/L8IHMv1AHj	625.0	RT @DDawgly: An 8-minute video explaining Voluntary Informed Consent and the lawful requirement for this to be obtained prior to injecting…	5846.0	True	full
1980487	1980487	6048e761eb000b0038f31d03	2021-03-10 15:34:45	[{"text":"BREAKINGNEWS","indices":[0,13]},{"text":"KeepLiveGoing","indices":[32,46]},{"text":"Corona","indices":[85,92]}]	[{"url":"https://t.co/9pSmeSG4CN","expanded_url":"http://ee-impact.org/news/","display_url":"ee-impact.org/news/","indices":[157,180]}]		[]	[]			#BREAKINGNEWS: Our new project #KeepLiveGoing in cooperation with @SchweizerhofZRH #Corona PCR-Self-Testing - in… https://t.co/6rj63uHn37	38.0	True	full
1980488	1980488	6048e761eb000b0038f31d05	2021-03-10 15:34:45	[]	[]	Wed Mar 10 15:33:07 +0000 2021	[]	[{"url":"https://t.co/So6f34IVeF","expanded_url":"https://trib.al/Vu46UoQ","display_url":"trib.al/Vu46UoQ","indices":[182,205]}]	Culture wars over masks and energy aren't helping the average Texan, says @noahpinion. To stay on its successful track, the state should learn from the mistakes of its biggest rival https://t.co/So6f34IVeF	341058.0	RT @bopinion: Culture wars over masks and energy aren't helping the average Texan, says @noahpinion. To stay on its successful track, the s…	197726.0	True	full
1980489	1980489	6048e761eb000b0038f31d19	2021-03-10 15:34:45	[]	[]	Wed Mar 10 15:20:06 +0000 2021	[{"text":"8M2021","indices":[87,94]}]	[{"url":"https://t.co/aqzfXbAZzf","expanded_url":"https://bit.ly/3t3VSkw","display_url":"bit.ly/3t3VSkw","indices":[124,147]}]	Marabunta tendría evidencia del uso de gas lacrimógeno contra mujeres en la marcha del #8M2021; VIDEOS muestran sus efectos https://t.co/aqzfXbAZzf https://t.co/YUhoFONT98	659136.0	RT @Radio_Formula: Marabunta tendría evidencia del uso de gas lacrimógeno contra mujeres en la marcha del #8M2021; VIDEOS muestran sus efec…	27.0	True	full
1980490	1980490	6048e761eb000b0038f31d1d	2021-03-10 15:34:45	[]	[]	Wed Mar 10 12:22:58 +0000 2021	[]	[{"url":"https://t.co/SYw4TnYc0d","expanded_url":"https://www.tichyseinblick.de/meinungen/selbstbestimmung-contra-lockdown-corona-das-freiheitsvirus/","display_url":"tichyseinblick.de/meinungen/selb…","indices":[257,280]}]	In keiner Weltregion ist der Freiheitsgedanke so sehr vom Coronavirus erfasst wie in Europa (von China mal abgesehen, das in dieser Kategorie aber außer Konkurrenz läuft). Und nirgendwo in Europa ist die Freiheit so sehr auf dem Rückzug wie in Deutschland. https://t.co/SYw4TnYc0d	58243.0	RT @TichysEinblick: In keiner Weltregion ist der Freiheitsgedanke so sehr vom Coronavirus erfasst wie in Europa (von China mal abgesehen, d…	396.0	True	full
1980491	1980491	6048e761eb000b0038f31d25	2021-03-10 15:34:45	[]	[]	Wed Mar 10 15:31:03 +0000 2021	[]	[{"url":"https://t.co/IaYPXk7qjJ","expanded_url":"https://events.juvare.com/chicago/UCPOD/","display_url":"events.juvare.com/chicago/UCPOD/","indices":[188,211]},{"url":"https://t.co/fqTHG6DuwT","expanded_url":"http://thetriibe.com","display_url":"thetriibe.com","indices":[257,280]}]	Any Chicago resident in the following zip codes will be able to get vaccinated at the United Center: 60608, 60619, 60620, 60649, 60652. APPOINTMENTS ARE REQUIRED. Book Your Appointment - https://t.co/IaYPXk7qjJ More info on the UC Mass Vaccination site - https://t.co/fqTHG6DuwT https://t.co/b5MgPxbtAK	13969.0	RT @TheTRiiBE: Any Chicago resident in the following zip codes will be able to get vaccinated at the United Center: 60608, 60619, 60620, 60…	4764.0	True	full
1980492	1980492	6048e761eb000b0038f31d2d	2021-03-10 15:34:46	[]	[]	Wed Mar 10 15:30:10 +0000 2021	[]	[{"url":"https://t.co/MaA7sqNng0","expanded_url":"http://ihe.art/MXOeuAQ","display_url":"ihe.art/MXOeuAQ","indices":[228,251]}]	The forecast downplays suggestions of a major exodus of businesses from California in response to the pandemic and the accompanying restrictions, with the report finding that “the data do not support permanent out-migration.'' https://t.co/MaA7sqNng0	55941.0	RT @KFIAM640: The forecast downplays suggestions of a major exodus of businesses from California in response to the pandemic and the accomp…	568.0	True	full
1980493	1980493	6048e762eb000b0038f31d43	2021-03-10 15:34:45	[{"text":"Japan","indices":[127,133]},{"text":"Earthquake","indices":[134,145]},{"text":"Tsunami","indices":[146,154]},{"text":"Coronavirus","indices":[155,167]},{"text":"Covid19","indices":[168,176]},{"text":"UCL","indices":[177,181]},{"text":"Cycling","indices":[182,190]},{"text":"epaphotos","indices":[191,201]},{"text":"visualizingtheworld","indices":[202,222]}]	[{"url":"https://t.co/SZaq99jb4s","expanded_url":"http://bit.ly/36cMpeQ","display_url":"bit.ly/36cMpeQ","indices":[61,84]},{"url":"https://t.co/3QPQcDojpv","expanded_url":"http://bit.ly/2wsCJkl","display_url":"bit.ly/2wsCJkl","indices":[102,125]}]		[]	[]			epa's editor’s choice 10 March 2021 see the full selection: https://t.co/SZaq99jb4s subscribe here:… https://t.co/JzT1TdYSUT	6712.0	True	full
1980494	1980494	6048e762eb000b0038f31d5f	2021-03-10 15:34:46	[]	[{"url":"https://t.co/ZgbQTfjwGm","expanded_url":"https://bit.ly/3v9E7lF","display_url":"bit.ly/3v9E7lF","indices":[127,150]}]		[]	[]			70% of US Supports Removing Vaccine Patents, Sharing Recipes Globally to 'Bring This Pandemic to an End' - via… https://t.co/ePpMCPl2oB	1597.0	True	full
1980495	1980495	6048e762eb000b0038f31d83	2021-03-10 15:34:46	[]	[]	Wed Mar 10 15:22:37 +0000 2021	[{"text":"ATEEZ","indices":[218,224]},{"text":"에이티즈","indices":[240,245]}]	[{"url":"https://t.co/mGQGOCTLaF","expanded_url":"https://mubeat.page.link/UFto","display_url":"mubeat.page.link/UFto","indices":[246,269]}]	{ VOTING } Less than 11 hours left before the pre-voting in Mubeat officially closes! Can we widen the gap to 1 million? 🔥 - Watch 15 ads per account (create many accts as you can) - Do missions - Do Mubeat quizzes #ATEEZ @ATEEZofficial #에이티즈 https://t.co/mGQGOCTLaF	43835.0	RT @updateez: { VOTING } Less than 11 hours left before the pre-voting in Mubeat officially closes! Can we widen the gap to 1 million? 🔥…	498.0	True	full
1980496	1980496	6048e762eb000b0038f31da3	2021-03-10 15:34:47	[]	[]	Wed Mar 10 13:33:36 +0000 2021	[{"text":"DiaInternacionalDeLaMujer","indices":[75,101]},{"text":"Mujeres","indices":[123,131]},{"text":"balonmano","indices":[147,157]},{"text":"COVID19","indices":[160,168]}]	[{"url":"https://t.co/UONq1eH4qn","expanded_url":"https://demanoenmano.net/mujeres-elite-del-balonmano-y-covid/","display_url":"demanoenmano.net/mujeres-elite-…","indices":[222,245]}]	¡No te la pierdas! hoy 10/03/2021 a las 18:30h tenemos una cita online por #DiaInternacionalDeLaMujer en la que diferentes #Mujeres hablaran sobre #balonmano y #COVID19 Puedes unirte directamente a la charla de Teams aquí https://t.co/UONq1eH4qn https://t.co/uwhjJ0ekxe	611.0	RT @demanoenmanonet: ¡No te la pierdas! hoy 10/03/2021 a las 18:30h tenemos una cita online por #DiaInternacionalDeLaMujer en la que difere…	11.0	True	full
1980497	1980497	6048e762eb000b0038f31dad	2021-03-10 15:34:47	[]	[]	Wed Mar 10 15:23:18 +0000 2021	[]	[{"url":"https://t.co/HSE1RthHff","expanded_url":"https://twitter.com/TaylorLorenz/status/1369668888338837504","display_url":"twitter.com/TaylorLorenz/s…","indices":[257,280]}]	"NewNew, a start-up in LA, describes its product as creating a 'human stock market.' on the app, fans pay to vote in polls to control some of a creator’s day-to-day decisions"--incl. what to wear, what to eat, w/ whom to hang out, where to go, who to date. https://t.co/HSE1RthHff	10603.0	RT @lexlanham: "NewNew, a start-up in LA, describes its product as creating a 'human stock market.' on the app, fans pay to vote in polls t…	112.0	True	full
1980498	1980498	6048e763eb000b0038f31db7	2021-03-10 15:34:47	[]	[]	Wed Mar 10 14:31:28 +0000 2021	[{"text":"Coronavirus","indices":[102,114]},{"text":"CoronaInfoCH","indices":[233,246]},{"text":"NoCovid","indices":[247,255]}]	[{"url":"https://t.co/nMx0SOUg4z","expanded_url":"https://www.coronamahnwache.ch/uploads/2021-03-10%20-%20Medienmitteilung%20-%20Strategiewechsel%20zur%20raschen%20Beendigung%20der%20Coronakrise.pdf","display_url":"coronamahnwache.ch/uploads/2021-0…","indices":[256,279]}]	Mit Blick auf die steigenden Fallzahlen fordern wir einen Strategiewechsel zur raschen Beendigung der #Coronavirus-Krise; möglichst rasch Null Fälle erreichen. So schützen wir Menschen und erlangen Freiheiten raschestmöglich zurück. #CoronaInfoCH #NoCovid https://t.co/nMx0SOUg4z https://t.co/QB0g8zsvzP	874.0	RT @CoronaMahnwache: Mit Blick auf die steigenden Fallzahlen fordern wir einen Strategiewechsel zur raschen Beendigung der #Coronavirus-Kri…	173.0	True	full
1980499	1980499	6048e763eb000b0038f31dc5	2021-03-10 15:34:47	[]	[]	Wed Mar 10 13:29:03 +0000 2021	[]	[{"url":"https://t.co/nY0CNDzzzl","expanded_url":"https://youtu.be/21uEQiJ6uIE","display_url":"youtu.be/21uEQiJ6uIE","indices":[186,209]}]	El Consejo Asesor de la Magistratura de Tucumán mantendrá una nueva sesión en línea hoy 10 de marzo a partir de las 15:30 horas, con transmisión en vivo a través de su canal de YouTube: https://t.co/nY0CNDzzzl https://t.co/oLMjkS41iT	1051.0	RT @CAM_TUCUMAN: El Consejo Asesor de la Magistratura de Tucumán mantendrá una nueva sesión en línea hoy 10 de marzo a partir de las 15:30…	1143.0	True	full
1980500	1980500	6048e763eb000b0038f31dd1	2021-03-10 15:34:47	[]	[]	Wed Mar 10 15:02:27 +0000 2021	[{"text":"MiércolesDeÉtica","indices":[0,17]},{"text":"SabíasQue","indices":[20,30]}]	[{"url":"https://t.co/LMzQwUN6LG","expanded_url":"https://bit.ly/3ta5Xw7","display_url":"bit.ly/3ta5Xw7","indices":[249,272]}]	#MiércolesDeÉtica | #SabíasQue los Comités de Ética tienen un plazo máximo de sesenta días hábiles para dar atención a una denuncia por incumplimiento al Código de Ética, Código de Conducta y Reglas de Integridad. Conoce más de sus atribuciones en: https://t.co/LMzQwUN6LG https://t.co/8cIgh6UpUg	30303.0	RT @ContraloriaGEM: #MiércolesDeÉtica | #SabíasQue los Comités de Ética tienen un plazo máximo de sesenta días hábiles para dar atención a…	11.0	True	full
1980501	1980501	6048e763eb000b0038f31dd3	2021-03-10 15:34:47	[]	[]	Sun May 17 19:06:31 +0000 2020	[]	[{"url":"https://t.co/dl23cFE6vi","expanded_url":"https://www.instagram.com/p/CATNNTKhk0g/?igshid=1auiuz94bvx7w","display_url":"instagram.com/p/CATNNTKhk0g/…","indices":[209,232]}]	RFL OFFICIAL ANNOUNCEMENT (Please Share): Rough Fight League is carefully planning for our Post-Covid-19 return. It is important to us to give our gyms and coaches the respect and time necessary to regroup… https://t.co/dl23cFE6vi	8.0	RT @rflmma: RFL OFFICIAL ANNOUNCEMENT (Please Share): Rough Fight League is carefully planning for our Post-Covid-19 return. It is import…	1131.0	True	full
1980502	1980502	6048e763eb000b0038f31dd7	2021-03-10 15:34:47	[]	[]	Wed Mar 10 12:27:27 +0000 2021	[{"text":"Mahashivratri","indices":[106,120]}]	[{"url":"https://t.co/2AiyPe7ib8","expanded_url":"https://bit.ly/3t2fllF","display_url":"bit.ly/3t2fllF","indices":[252,275]}]	Maha Shivratri is one of the famous festivals in India celebrating Lord Shiva. Many devotees keep fast on #Mahashivratri to please god Shiva, but is it right to keep fast (Vrat) on the festival? Know its reality from the knowledge of @SaintrampalJiM. https://t.co/2AiyPe7ib8	118788.0	RT @SatlokChannel: Maha Shivratri is one of the famous festivals in India celebrating Lord Shiva. Many devotees keep fast on #Mahashivratri…	1393.0	True	full
1980503	1980503	6048e763eb000b0038f31df1	2021-03-10 15:34:48	[]	[]	Wed Mar 10 14:35:53 +0000 2021	[]	[{"url":"https://t.co/tHUTqmr9sp","expanded_url":"https://iki-alliance.mx/tendencias-de-la-transicion-energetica-y-sus-co-beneficios-locales-frente-al-cambio-climatico/","display_url":"iki-alliance.mx/tendencias-de-…","indices":[169,192]}]	Si quieres conocer más sobre las Tendencias de la transición energética y sus co-beneficios locales frente al cambio climático, te invitamos a leer nuestro post aquí ➡️ https://t.co/tHUTqmr9sp	3057.0	RT @IKI_Mexico: Si quieres conocer más sobre las Tendencias de la transición energética y sus co-beneficios locales frente al cambio climát…	5877.0	True	full
1980504	1980504	6048e763eb000b0038f31e0f	2021-03-10 15:34:48	[]	[]	Wed Mar 10 15:30:09 +0000 2021	[]	[{"url":"https://t.co/ZRpEItcr3a","expanded_url":"https://on.ft.com/2N2P9b6","display_url":"on.ft.com/2N2P9b6","indices":[179,202]}]	The highly infectious coronavirus variant that swept across the UK and is now spreading worldwide is between 30% and 100% more lethal than previous strains, a new study has shown https://t.co/ZRpEItcr3a	6900199.0	RT @FinancialTimes: The highly infectious coronavirus variant that swept across the UK and is now spreading worldwide is between 30% and 10…	36.0	True	full
1980505	1980505	6048e763eb000b0038f31e19	2021-03-10 15:34:48	[]	[]	Wed Mar 10 13:16:58 +0000 2021	[{"text":"PrevenirEsVivir","indices":[1,17]},{"text":"AmorANicaragua","indices":[114,129]},{"text":"FuerzaProductiva","indices":[131,148]}]	[{"url":"https://t.co/RcEJKK7Ipp","expanded_url":"https://radiolaprimerisima.com/noticias-generales/destacado/anuncian-fechas-de-vacunacion-contra-el-covid-19/","display_url":"radiolaprimerisima.com/noticias-gener…","indices":[207,230]}]	💫#PrevenirEsVivir // Compañera Vicepresidenta de Nicaragua Anuncia fechas de vacunación contra el Covid-19 🥳✊💯🇳🇮 #AmorANicaragua #FuerzaProductiva 💥Aquí el link para ver el calendario de vacunación 👇 https://t.co/RcEJKK7Ipp	5309.0	RT @Nolangar91: 💫#PrevenirEsVivir // Compañera Vicepresidenta de Nicaragua Anuncia fechas de vacunación contra el Covid-19 🥳✊💯🇳🇮 #AmorANic…	5021.0	True	full
1980506	1980506	6048e764eb000b0038f31e29	2021-03-10 15:34:48	[]	[]	Wed Mar 10 11:26:16 +0000 2021	[]	[{"url":"https://t.co/WedFdHZ5SL","expanded_url":"https://online.johnnys-net.jp/s/jno/news/detail/10121?ima=1623","display_url":"online.johnnys-net.jp/s/jno/news/det…","indices":[208,231]}]	Woah JUMP's Fab! Online Concert✨ Date and time April 9, 2021 (Fri) 20:00 April 10, 2021 (Sat) 17:00 April 11, 2021 (Sunday) 15:00 Ticket price JUMP JFC: 4,500 yen JFC: 5,000 yen Public: 5,500 yen 🤧🤧❤️❤️✨✨ https://t.co/WedFdHZ5SL https://t.co/Vry03FinPt	558.0	RT @hanabira_ai: Woah JUMP's Fab! Online Concert✨ Date and time April 9, 2021 (Fri) 20:00 April 10, 2021 (Sat) 17:00 April 11, 2021 (Sunda…	56.0	True	full
1980507	1980507	6048e764eb000b0038f31e63	2021-03-10 15:34:49	[]	[]	Wed Mar 10 15:27:05 +0000 2021	[]	[{"url":"https://t.co/7EXSTnklzw","expanded_url":"https://www.washingtonpost.com/food/2021/03/09/sergio-restaurant-pandemic-closing/?arc404=true","display_url":"washingtonpost.com/food/2021/03/0…","indices":[256,279]}]	If you haven't read this story from @emilyaheil and @RoigFranzia, you should. It doesn't bemoan the loss of a DC institution or a place beloved by critics. It depicts the pain of losing a neighborhood restaurant, from the inside, from people who built it. https://t.co/7EXSTnklzw	21944.0	RT @timcarman: If you haven't read this story from @emilyaheil and @RoigFranzia, you should. It doesn't bemoan the loss of a DC institution…	382.0	True	full
1980508	1980508	6048e765eb000b0038f31ebf	2021-03-10 15:34:50	[]	[]	Wed Mar 10 13:40:00 +0000 2021	[{"text":"FuerzaProductiva","indices":[154,171]}]	[{"url":"https://t.co/i5VMnKk6IW","expanded_url":"https://www.vtv.gob.ve/batallon-comunicacional-enfrentado-guerra-mediatica/","display_url":"vtv.gob.ve/batallon-comun…","indices":[173,196]}]	Vicepdte. para la Comunicación, Cultura y Turismo: Un batallón comunicacional ha enfrentado la guerra mediática y los Fake News en medio de la pandemia #FuerzaProductiva https://t.co/i5VMnKk6IW https://t.co/pKOEB4w3SN	1812830.0	RT @VTVcanal8: Vicepdte. para la Comunicación, Cultura y Turismo: Un batallón comunicacional ha enfrentado la guerra mediática y los Fake N…	0.0	True	full
1980509	1980509	6048e765eb000b0038f31ed9	2021-03-10 15:34:50	[]	[]	Wed Nov 25 17:32:39 +0000 2020	[]	[{"url":"https://t.co/9ILruFnoFv","expanded_url":"https://reactionpower.com/12-critical-considerations-for-your-marketing-strategy-during-covid-19/","display_url":"reactionpower.com/12-critical-co…","indices":[156,179]}]	Here are 12 critical considerations during a crisis. We believe that no crisis is unsurmountable and with these insightful tips, you can emerge at the top. https://t.co/9ILruFnoFv	5139.0	RT @Reactionpower: Here are 12 critical considerations during a crisis. We believe that no crisis is unsurmountable and with these insightf…	185.0	True	full
1980510	1980510	6048e765eb000b0038f31edd	2021-03-10 15:34:50	[]	[]	Wed Mar 10 14:19:25 +0000 2021	[]	[{"url":"https://t.co/RhuYFTsWxe","expanded_url":"https://www.pib.gov.in/PressReleseDetail.aspx?PRID=1703819","display_url":"pib.gov.in/PressReleseDet…","indices":[230,253]}]	At around 10:15 AM tomorrow, 11th March, will launch the e-Book version of Swami Chidbhavananda Ji’s Bhagavad Gita. Swami Chidbhavananda Ji has made long lasting contributions towards popularising Indian culture and spirituality. https://t.co/RhuYFTsWxe	66302591.0	RT @narendramodi: At around 10:15 AM tomorrow, 11th March, will launch the e-Book version of Swami Chidbhavananda Ji’s Bhagavad Gita. Swami…	609.0	True	full
1980511	1980511	6048e765eb000b0038f31efd	2021-03-10 15:34:50	[]	[]	Wed Mar 10 15:30:22 +0000 2021	[{"text":"Babesia","indices":[44,52]}]	[{"url":"https://t.co/F7NonEvDIn","expanded_url":"https://pubmed.ncbi.nlm.nih.gov/33672522/","display_url":"pubmed.ncbi.nlm.nih.gov/33672522/","indices":[144,167]}]	From its first reported case in 1957, human #Babesia spp infection has had more than 20,000 reported cases just in North America. NEW overview: https://t.co/F7NonEvDIn	1084.0	RT @Bartonella: From its first reported case in 1957, human #Babesia spp infection has had more than 20,000 reported cases just in North Am…	99.0	True	full
1980512	1980512	6048e765eb000b0038f31f13	2021-03-10 15:34:51	[]	[]	Mon Mar 08 16:21:57 +0000 2021	[{"text":"vaccin","indices":[19,26]},{"text":"SputnikV","indices":[33,42]},{"text":"COVID19","indices":[111,119]}]	[{"url":"https://t.co/DkPTGQl1s7","expanded_url":"https://www.bfmtv.com/amp/sante/autoriser-en-urgence-spoutnik-v-c-est-jouer-a-la-roulette-russe-declare-une-responsable-de-l-ame_AD-202103080214.html","display_url":"bfmtv.com/amp/sante/auto…","indices":[251,274]}]	(2/3) Pourtant, le #vaccin russe #SputnikV ▪️a été testé par The Lancet comme étant l'un des +efficaces contre #COVID19 ▪️et est utilisé maintenant par + de 40 pays: 🇩🇿🇦🇴🇦🇷🇦🇲🇦🇿🇧🇭🇧🇾🇧🇴🇨🇬🇨🇩🇪🇬🇬🇦🇬🇭🇬🇳🇬🇾🇭🇺🇮🇶🇮🇷🇰🇿🇰🇬🇱🇦🇱🇧🇲🇰🇲🇽🇲🇩🇲🇳🇲🇪🇲🇲🇳🇮🇺🇿🇵🇰🇵🇾🇷🇺🇸🇲🇻🇨🇷🇸🇱🇰🇸🇾🇹🇳🇹🇲🇦🇪🇻🇪 https://t.co/DkPTGQl1s7	78850.0	RT @UPR_Asselineau: (2/3) Pourtant, le #vaccin russe #SputnikV ▪️a été testé par The Lancet comme étant l'un des +efficaces contre #COVID19…	2332.0	True	full
1980513	1980513	6048e765eb000b0038f31f19	2021-03-10 15:34:51	[{"text":"PosseJá","indices":[131,139]},{"text":"empossaMPBA","indices":[140,152]}]	[{"url":"https://t.co/EITFJHzf99","expanded_url":"https://twitter.com/mpba_nomeados/status/1369652898238447625","display_url":"twitter.com/mpba_nomeados/…","indices":[154,177]}]		[]	[]			@metropole Quando o @MPdaBahia vai resolver a questão da nossa posse?? Mais de UM ANO de espera? Não houve tempo p… https://t.co/vadQEGPgXB	7.0	True	full
1980514	1980514	6048e765eb000b0038f31f1b	2021-03-10 15:34:51	[]	[]	Wed Mar 10 15:30:31 +0000 2021	[]	[{"url":"https://t.co/aXdu3XZOfF","expanded_url":"https://youtu.be/WzDTqGfyFB0","display_url":"youtu.be/WzDTqGfyFB0","indices":[133,156]}]	Persona 5 Royal Music: "Throw Away Your Mask" Composition/Arrangement: Shoji Meguro Lyrics: Lotus Juice | Vocals: Lyn Inaizumi Full: https://t.co/aXdu3XZOfF 1st boss theme most voted in the poll (210 votes) https://t.co/JaXlfwCTxx	19177.0	RT @Daily_Persona: Persona 5 Royal Music: "Throw Away Your Mask" Composition/Arrangement: Shoji Meguro Lyrics: Lotus Juice | Vocals: Lyn In…	183.0	True	full
1980515	1980515	6048e765eb000b0038f31f25	2021-03-10 15:34:51	[{"text":"MXC_Exchange","indices":[47,60]}]	[{"url":"https://t.co/gzRV4GSUq9","expanded_url":"https://www.mxc.com/auth/signup?inviteCode=12tCu","display_url":"mxc.com/auth/signup?in…","indices":[138,161]}]		[]	[]			@elonmusk $AVAX3L is one of the top gainers on #MXC_Exchange today I'm planning to accumulate more today, its about… https://t.co/6EyD2hQDXI	6.0	True	full
1980516	1980516	6048e765eb000b0038f31f31	2021-03-10 15:34:51	[]	[]	Wed Mar 10 09:14:13 +0000 2021	[{"text":"TITSA","indices":[239,245]}]	[{"url":"https://t.co/70ozVevUUW","expanded_url":"https://bit.ly/2N3Vjb7","display_url":"bit.ly/2N3Vjb7","indices":[107,130]}]	👉 TITSA informa de que sus servicios web están afectados por un incendio en la sede de OVH de Estrasburgo: https://t.co/70ozVevUUW, uno de los servidores más importantes de Europa. Se trabaja para ofrecer una alternativa ante lo ocurrido. #TITSA @CabildoTenerife	23660.0	RT @titsa: 👉 TITSA informa de que sus servicios web están afectados por un incendio en la sede de OVH de Estrasburgo: https://t.co/70ozVevU…	14.0	True	full
1980517	1980517	6048e765eb000b0038f31f33	2021-03-10 15:34:51	[{"text":"covid","indices":[84,90]}]	[{"url":"https://t.co/lPlkRo1Hk1","expanded_url":"http://www.tagsorrento.com","display_url":"tagsorrento.com","indices":[265,288]}]		[]	[]			@mtgreenee Hi, Sorry, i'm rude, but i have a leather shop in Italy almost close for #covid now i have a webshop, i… https://t.co/tX6ym4FkOX	776.0	True	full
1980518	1980518	6048e766eb000b0038f31f4f	2021-03-10 15:34:51	[]	[]	Wed Mar 10 15:30:58 +0000 2021	[]	[{"url":"https://t.co/Cmlgc1Gw2g","expanded_url":"https://tribunemag.co.uk/2021/03/covid-19-shows-corbyn-was-right-about-public-broadband","display_url":"tribunemag.co.uk/2021/03/covid-…","indices":[197,220]}]	After the 2019 election, Labour was mocked for supporting free, public and high-quality broadband – but as millions struggle without full fibre through lockdown, the idea has never looked better. https://t.co/Cmlgc1Gw2g	63979.0	RT @tribunemagazine: After the 2019 election, Labour was mocked for supporting free, public and high-quality broadband – but as millions st…	146.0	True	full
1980519	1980519	6048e766eb000b0038f31f57	2021-03-10 15:34:51	[]	[]	Wed Mar 10 15:30:13 +0000 2021	[]	[{"url":"https://t.co/t0gvYfcSqR","expanded_url":"https://nyti.ms/3l9G7pp","display_url":"nyti.ms/3l9G7pp","indices":[231,254]}]	Generations of Asian families toasted weddings, birthdays and graduations at Jing Fong, the largest restaurant in Manhattan’s Chinatown. Hit hard by the pandemic, the beloved dim sum hall closed for good on Sunday after 28 years. https://t.co/t0gvYfcSqR	49589943.0	RT @nytimes: Generations of Asian families toasted weddings, birthdays and graduations at Jing Fong, the largest restaurant in Manhattan’s…	45.0	True	full
1980520	1980520	6048e766eb000b0038f31f5d	2021-03-10 15:34:51	[]	[]	Wed Mar 10 09:28:09 +0000 2021	[{"text":"veuves","indices":[44,51]}]	[{"url":"https://t.co/HQj70iL3kP","expanded_url":"https://grham.hypotheses.org/9766","display_url":"grham.hypotheses.org/9766","indices":[252,275]}]	Appel à communication du GRHAM: "Figures de #veuves à l’époque moderne (XVIIe et XVIIIe siècles): Images d’un statut social accepté, caché, revendiqué ?", date limite de l’appel : 15 mars 2021, date de l’événement : 15 juin 2021, Paris, @INHA_Fr . Cf. https://t.co/HQj70iL3kP https://t.co/q0XXNZbZBc	5098.0	RT @grham_: Appel à communication du GRHAM: "Figures de #veuves à l’époque moderne (XVIIe et XVIIIe siècles): Images d’un statut social acc…	579.0	True	full
1980521	1980521	6048e766eb000b0038f31f67	2021-03-10 15:34:52	[]	[]	Wed Mar 10 15:24:07 +0000 2021	[]	[{"url":"https://t.co/MIaTFbPnGv","expanded_url":"https://trib.al/F78wFl1","display_url":"trib.al/F78wFl1","indices":[126,149]}]	President Joe Biden will celebrate the Merck and J&amp;J Covid vaccine partnership, which he says his administration brokered https://t.co/MIaTFbPnGv	7120470.0	RT @business: President Joe Biden will celebrate the Merck and J&amp;J Covid vaccine partnership, which he says his administration brokered htt…	294.0	True	full
1980522	1980522	6048e766eb000b0038f31f77	2021-03-10 15:34:52	[]	[]	Wed Mar 10 13:33:49 +0000 2021	[]	[{"url":"https://t.co/SDR0AFmJct","expanded_url":"https://m.facebook.com/story.php?story_fbid=3695622563866770&id=100002571884554","display_url":"m.facebook.com/story.php?stor…","indices":[243,266]}]	"I can't believe this is the party I've given 6 years of my life to." A Green Party councillor has quit the party after being told by its leadership that women have never been oppressed because of their sex, but because 'they look like women' https://t.co/SDR0AFmJct	9331.0	RT @ripx4nutmeg: "I can't believe this is the party I've given 6 years of my life to." A Green Party councillor has quit the party after be…	72.0	True	full
1980523	1980523	6048e766eb000b0038f31f7d	2021-03-10 15:34:52	[]	[]	Wed Mar 10 04:06:00 +0000 2021	[{"text":"cdnpoli","indices":[242,250]}]	[{"url":"https://t.co/kGtsiTz8VC","expanded_url":"https://tnc.news/2021/03/08/furey-the-closing-of-the-canadian-mind/","display_url":"tnc.news/2021/03/08/fur…","indices":[253,276]}]	Rather than taking into consideration other variables about COVID-19 or how other countries are managing the pandemic, Canadians are told to only focus on case counts and dismiss what’s happening in other countries. @anthonyfurey discusses. #cdnpoli https://t.co/kGtsiTz8VC	42289.0	RT @TrueNorthCentre: Rather than taking into consideration other variables about COVID-19 or how other countries are managing the pandemic,…	214.0	True	full
1980524	1980524	6048e766eb000b0038f31f93	2021-03-10 15:34:52	[]	[]	Wed Mar 10 15:15:09 +0000 2021	[]	[{"url":"https://t.co/pFWRXJCc1F","expanded_url":"https://cnn.it/3chOrQ3","display_url":"cnn.it/3chOrQ3","indices":[232,255]}]	Alaska is the first state in the US to remove nearly every eligibility requirement for the Covid-19 vaccine — a milestone possible, the state's chief medical officer said, because of its success in vaccinating vulnerable residents. https://t.co/pFWRXJCc1F	53174891.0	RT @CNN: Alaska is the first state in the US to remove nearly every eligibility requirement for the Covid-19 vaccine — a milestone possible…	56.0	True	full
1980525	1980525	6048e766eb000b0038f31fa3	2021-03-10 15:34:52	[]	[]	Wed Mar 10 15:24:40 +0000 2021	[{"text":"NOGSquad","indices":[58,67]},{"text":"Podcast","indices":[68,76]},{"text":"ChristianPodcast","indices":[77,94]},{"text":"NerdPodcast","indices":[95,107]},{"text":"COVID19","indices":[108,116]},{"text":"NerdyChristianFacebook","indices":[117,140]},{"text":"JesusGeeks","indices":[141,152]}]	[{"url":"https://t.co/ZxqpmPQNdE","expanded_url":"https://nerdofgodcast.wordpress.com/2021/03/10/episode-140-our-covid-year-part-one/","display_url":"nerdofgodcast.wordpress.com/2021/03/10/epi…","indices":[155,178]}]	Check out part one of a two-part special podcast episode! #NOGSquad #Podcast #ChristianPodcast #NerdPodcast #COVID19 #NerdyChristianFacebook #JesusGeeks https://t.co/ZxqpmPQNdE	850.0	RT @NerdOfGodcast: Check out part one of a two-part special podcast episode! #NOGSquad #Podcast #ChristianPodcast #NerdPodcast #COVID19 #Ne…	185.0	True	full
1980526	1980526	6048e766eb000b0038f31fa5	2021-03-10 15:34:52	[]	[]	Wed Mar 10 15:31:06 +0000 2021	[]	[{"url":"https://t.co/bPgrXEV2nM","expanded_url":"https://bit.ly/3l3BLjz","display_url":"bit.ly/3l3BLjz","indices":[134,157]}]	A new side-scrolling Teenage Mutant Ninja Turtles brawler is on its way from the developers of Scott Pilgrim vs. the World: The Game. https://t.co/bPgrXEV2nM https://t.co/2t7P708xaY	7973092.0	RT @IGN: A new side-scrolling Teenage Mutant Ninja Turtles brawler is on its way from the developers of Scott Pilgrim vs. the World: The Ga…	460.0	True	full
1980527	1980527	6048e767eb000b0038f31fcf	2021-03-10 15:34:53	[]	[]	Thu Mar 04 18:00:02 +0000 2021	[{"text":"TheHillVaccine","indices":[171,186]}]	[{"url":"https://t.co/gBLsTL3SOP","expanded_url":"http://hill.cm/LmJFgFa","display_url":"hill.cm/LmJFgFa","indices":[188,211]},{"url":"https://t.co/Km86ZVL74y","expanded_url":"https://twitter.com/i/broadcasts/1nAKELBdeAyxL","display_url":"twitter.com/i/broadcasts/1…","indices":[212,235]}]	WATCH LIVE: White House COVID Response Team Senior Advisor @ASlavitt, @WVGovernor Jim Justice, and @MayorofLA Eric Garcetti join @TheHill’s Editor-at-Large @SCClemons for #TheHillVaccine. https://t.co/gBLsTL3SOP https://t.co/Km86ZVL74y	4143275.0	RT @thehill: WATCH LIVE: White House COVID Response Team Senior Advisor @ASlavitt, @WVGovernor Jim Justice, and @MayorofLA Eric Garcetti jo…	265.0	True	full
1980528	1980528	6048e767eb000b0038f31fe1	2021-03-10 15:34:53	[]	[]	Tue Mar 09 22:59:27 +0000 2021	[{"text":"COVID","indices":[79,85]}]	[{"url":"https://t.co/XdlgIK8bal","expanded_url":"https://www.desmoinesregister.com/picture-gallery/news/2021/03/09/iowans-lay-flowers-capitol-honor-those-who-have-died-covid-19/6930576002/","display_url":"desmoinesregister.com/picture-galler…","indices":[184,207]}]	People gather at the Capitol to lay flowers in honor of those who have died of #COVID-19. The flowers were gathered, put into a casket and delivered to the Gov. staff offices inside. https://t.co/XdlgIK8bal https://t.co/FHN8kch7DV	1513.0	RT @bpowersphoto: People gather at the Capitol to lay flowers in honor of those who have died of #COVID-19. The flowers were gathered, put…	26.0	True	full
1980529	1980529	6048e767eb000b0038f31fef	2021-03-10 15:34:53	[{"text":"News","indices":[76,81]},{"text":"World_News","indices":[82,93]},{"text":"WorldNews","indices":[94,104]},{"text":"RSS24","indices":[105,111]},{"text":"RSS24news","indices":[112,122]},{"text":"RSS24_news","indices":[123,134]},{"text":"Live_News","indices":[135,145]},{"text":"LiveNews","indices":[146,155]},{"text":"Breaking_News","indices":[156,170]},{"text":"BreakingNews","indices":[171,…	[{"url":"https://t.co/8OjxHNOTfY","expanded_url":"https://rss24.news/how-covid-19-is-affecting-child-development/","display_url":"rss24.news/how-covid-19-i…","indices":[45,68]}]		[]	[]			How COVID-19 is affecting child development https://t.co/8OjxHNOTfY ----- #News #World_News #WorldNews #RSS24… https://t.co/NPxVMhOzOi	2.0	True	full
1980530	1980530	6048e767eb000b0038f32011	2021-03-10 15:34:53	[]	[]	Mon Mar 01 15:00:00 +0000 2021	[{"text":"maintenancemonday","indices":[4,22]}]	[{"url":"https://t.co/oLOVxSN5AV","expanded_url":"https://bit.ly/3uwZqx5","display_url":"bit.ly/3uwZqx5","indices":[232,255]}]	Its #maintenancemonday Here are the top five KPIs you should focus on to improve maintenance and reliability. 1. Planned Maintenance 2. Uptime 3. Schedule Compliance 4. Unplanned Asset Downtime 5. Overall Equipment Effectiveness https://t.co/oLOVxSN5AV https://t.co/Whdgz6Suue	493.0	RT @cohesive1: Its #maintenancemonday Here are the top five KPIs you should focus on to improve maintenance and reliability. 1. Planned M…	150.0	True	full
1980531	1980531	6048e767eb000b0038f32015	2021-03-10 15:34:53	[]	[]	Wed Mar 10 15:18:14 +0000 2021	[{"text":"LaPatologíaConocidaComoPriapismo","indices":[59,92]},{"text":"SeDocumentóEnDosPacientesDeMásDe60Años","indices":[93,132]},{"text":"LosMédicosAdviertenQueAún","indices":[133,159]},{"text":"NoHaySuficienteEvidenciaParaIdentificarlo","indices":[160,202]},{"text":"ComoUnaConsecuenciaDirectaDeLaEnfermedad","indices":[203,244]}]	[{"url":"https://t.co/wRlRa5uvMj","expanded_url":"https://www.cronica.com.ar/info-general/Erecciones-prolongadas-Un-nuevo-sintoma-del-coronavirus-20210310-0036.html","display_url":"cronica.com.ar/info-general/E…","indices":[245,268]}]	Erecciones prolongadas: ¿Un nuevo síntoma del coronavirus? #LaPatologíaConocidaComoPriapismo #SeDocumentóEnDosPacientesDeMásDe60Años #LosMédicosAdviertenQueAún #NoHaySuficienteEvidenciaParaIdentificarlo #ComoUnaConsecuenciaDirectaDeLaEnfermedad https://t.co/wRlRa5uvMj	782556.0	RT @cronica: Erecciones prolongadas: ¿Un nuevo síntoma del coronavirus? #LaPatologíaConocidaComoPriapismo #SeDocumentóEnDosPacientesDeMásDe…	62.0	True	full
1980532	1980532	6048e767eb000b0038f32029	2021-03-10 15:34:54	[]	[]	Wed Mar 10 15:01:10 +0000 2021	[{"text":"퍼플키스","indices":[1,6]},{"text":"PURPLE_KISS","indices":[129,141]},{"text":"INTO_VIOLET","indices":[142,154]},{"text":"박지은","indices":[156,160]},{"text":"Park_Ji_Eun","indices":[161,173]},{"text":"Ponzona","indices":[174,182]}]	[{"url":"https://t.co/4TW3qyGvfQ","expanded_url":"https://youtu.be/_L_9vjPZ-8c","display_url":"youtu.be/_L_9vjPZ-8c","indices":[74,97]}]	[#퍼플키스] 1ST MINI ALBUM [INTO VIOLET] ▫ CONCEPT FILM ▫ ▪ PARK JI EUN ▪ ▫ https://t.co/4TW3qyGvfQ ▫ 🔳 2021.03.15 6PM RELEASE 🔳 #PURPLE_KISS #INTO_VIOLET #박지은 #Park_Ji_Eun #Ponzona https://t.co/O4zAjCvJZz	52052.0	RT @RBW_PURPLEKISS: [#퍼플키스] 1ST MINI ALBUM [INTO VIOLET] ▫ CONCEPT FILM ▫ ▪ PARK JI EUN ▪ ▫ https://t.co/4TW3qyGvfQ ▫ 🔳 2021.03.15 6PM R…	893.0	True	full
1980533	1980533	6048e767eb000b0038f32053	2021-03-10 15:34:54	[]	[]	Fri Mar 05 22:05:52 +0000 2021	[{"text":"Tigray","indices":[218,225]},{"text":"Thread","indices":[235,242]}]	[{"url":"https://t.co/uBRTV2vNbs","expanded_url":"https://thedailyleaks.com/war-crimes-claims-un-us-demand-eritrean-troops-leave-ethiopias-tigray-region/","display_url":"thedailyleaks.com/war-crimes-cla…","indices":[252,275]}]	War crimes: UN, US demand Eritrean troops leave Ethiopia’s Tigray region To rescue of the people suffering from hellish ordeal in the hands of Eritrean troops, the @UN and US have told the melancholic armies to leave #Tigray region. #Thread 📌 1/15 https://t.co/uBRTV2vNbs	25432.0	RT @GhesheS: War crimes: UN, US demand Eritrean troops leave Ethiopia’s Tigray region To rescue of the people suffering from hellish ordea…	0.0	True	full
1980534	1980534	6048e768eb000b0038f3205f	2021-03-10 15:34:54	[]	[]	Wed Mar 10 11:32:59 +0000 2021	[]	[{"url":"https://t.co/JuwUa1lrvz","expanded_url":"https://twitter.com/canaldepanama/status/1369424745737895937","display_url":"twitter.com/canaldepanama/…","indices":[280,303]}]	Black folks built the Panama Canal. Among them my greatgrandpa. The IMAX movie at the visitors center narrated by Morgan Freeman, they make NO mention of the over 20K mostly Black workers that were killed during its almost impossible construction. Panama is an antiblack cesspool https://t.co/JuwUa1lrvz https://t.co/DEGeRPMBQr	11551.0	RT @InADash: Black folks built the Panama Canal. Among them my greatgrandpa. The IMAX movie at the visitors center narrated by Morgan Freem…	14862.0	True	full
1980535	1980535	6048e768eb000b0038f32069	2021-03-10 15:34:54	[{"text":"GDP","indices":[64,68]}]	[{"url":"https://t.co/E6scdAvnBb","expanded_url":"http://ow.ly/qxaq50DVgTK","display_url":"ow.ly/qxaq50DVgTK","indices":[238,261]},{"url":"https://t.co/PnutIm8sT8","expanded_url":"http://ow.ly/LOxu50DVgTL","display_url":"ow.ly/LOxu50DVgTL","indices":[263,286]}]		[]	[]			🎙️ Bonus podcast episode! Confusing &amp; contradictory recent #GDP statistics from the ONS, explained &amp; simplified by… https://t.co/HEYvCMUSh1	999.0	True	full
1980536	1980536	6048e768eb000b0038f32081	2021-03-10 15:34:55	[]	[]	Wed Mar 10 08:54:21 +0000 2021	[]	[{"url":"https://t.co/UYigeSecll","expanded_url":"https://www.caranddriver.com/news/a35785277/tesla-fsd-california-self-driving/","display_url":"caranddriver.com/news/a35785277…","indices":[261,284]}]	Tesla admits to the authorities that its “Autopilot” &amp; “Full-Self Drive” is merely a Level 2 driver’s assist system. Musk has been saying it’s close to Level 5 &amp; raised $3bn on such promises. How do you say “fraud” in Afrikaans, @elonmusk? $TSLAQ https://t.co/UYigeSecll	6792.0	RT @BradMunchen: Tesla admits to the authorities that its “Autopilot” &amp; “Full-Self Drive” is merely a Level 2 driver’s assist system. Mus…	8.0	True	full
1980537	1980537	6048e768eb000b0038f32089	2021-03-10 15:34:55	[]	[]	Wed Mar 10 15:30:00 +0000 2021	[]	[{"url":"https://t.co/ID7wUMbGlh","expanded_url":"https://bit.ly/3ry0aA5","display_url":"bit.ly/3ry0aA5","indices":[151,174]}]	The COVID relief bill includes a hidden benefit for student loan borrowers that could save thousands in tax payments on loans that have been forgiven. https://t.co/ID7wUMbGlh	1163016.0	RT @kylegriffin1: The COVID relief bill includes a hidden benefit for student loan borrowers that could save thousands in tax payments on l…	499.0	True	full
1980538	1980538	6048e768eb000b0038f320a1	2021-03-10 15:34:55	[]	[{"url":"https://t.co/soFcvj0a0O","expanded_url":"https://www.propublica.org/article/the-lost-year-what-the-pandemic-cost-teenagers","display_url":"propublica.org/article/the-lo…","indices":[234,257]}]		[]	[]			@BlackManUSA Thing is, I’m not sure anything has worked well. In addition to being heartbreaking, this ProPublica a… https://t.co/BDyxOEGZfI	3206.0	True	full
1980539	1980539	6048e768eb000b0038f320a5	2021-03-10 15:34:55	[]	[]	Wed Mar 10 12:33:38 +0000 2021	[]	[{"url":"https://t.co/fO90UAGdaR","expanded_url":"https://hansard.parliament.uk/commons/2020-01-27/debates/0F5A52C9-4334-4E34-B689-0AF71BF31E8B/NHSFundingBill","display_url":"hansard.parliament.uk/commons/2020-0…","indices":[174,197]}]	Labour suggesting Boris Johnson misled the House with claim Opposition voted against the NHS Funding Bill. In fact it went through on the nod. Will PM correct the record? https://t.co/fO90UAGdaR	153329.0	RT @PippaCrerar: Labour suggesting Boris Johnson misled the House with claim Opposition voted against the NHS Funding Bill. In fact it we…	3573.0	True	full
1980540	1980540	6048e768eb000b0038f320a7	2021-03-10 15:34:55	[]	[]	Wed Mar 10 13:41:54 +0000 2021	[]	[{"url":"https://t.co/WwId81l4DA","expanded_url":"https://twitter.com/IdiazAyuso/status/1367530201102639113","display_url":"twitter.com/IdiazAyuso/sta…","indices":[120,143]}]	Menos mal que no se podían convocar las elecciones en Cataluña en mitad de una pandemia. (Tuit de hace solo cinco días) https://t.co/WwId81l4DA	8424.0	RT @alvaro_medinas: Menos mal que no se podían convocar las elecciones en Cataluña en mitad de una pandemia. (Tuit de hace solo cinco días)…	55.0	True	full
1980541	1980541	6048e768eb000b0038f320cd	2021-03-10 15:34:56	[]	[]	Thu Mar 04 10:34:31 +0000 2021	[]	[{"url":"https://t.co/orrKwPntvZ","expanded_url":"https://bit.ly/3sG4H3Q","display_url":"bit.ly/3sG4H3Q","indices":[159,182]}]	CALL FOR APPLICATIONS: MECAM Fellowships for IFGs “Inequality &amp; Mobility” &amp; “Memory &amp; Justice” (September-December 2021), deadline: 15 March 2021: https://t.co/orrKwPntvZ @Uni_MR @GIGA_Institute @UniLeipzig @cnms_mr https://t.co/3oO8kii2xM	1555.0	RT @transregionalis: CALL FOR APPLICATIONS: MECAM Fellowships for IFGs “Inequality &amp; Mobility” &amp; “Memory &amp; Justice” (September-December 202…	596.0	True	full
1980542	1980542	6048e768eb000b0038f320d1	2021-03-10 15:34:56	[]	[]	Wed Mar 10 15:31:48 +0000 2021	[{"text":"blockchain","indices":[189,200]},{"text":"cannabis","indices":[224,233]},{"text":"stocks","indices":[261,268]},{"text":"APHA","indices":[269,274]}]	[{"url":"https://t.co/wNzcgMrc8q","expanded_url":"https://www.businesswire.com/news/home/20210310005327/en/Tilray%C2%AE-Receives-Approvals-to-Expand-and-Commercialize-Medical-Cannabis-Products-in-New-Zealand","display_url":"businesswire.com/news/home/2021…","indices":[236,259]}]	$TLRY ... BREAKING NEWS: "Tilray® Receives Approvals to Expand and Commercialize Medical Cannabis Products in New Zealand" ...This is also great news for $FUAPF with its Efixii efficacy AI #blockchain technology for medical #cannabis . https://t.co/wNzcgMrc8q #stocks #APHA $ACB	1119.0	RT @scherfcom: $TLRY ... BREAKING NEWS: "Tilray® Receives Approvals to Expand and Commercialize Medical Cannabis Products in New Zealand" .…	884.0	True	full
1980543	1980543	6048e768eb000b0038f320d7	2021-03-10 15:34:56	[]	[{"url":"https://t.co/vHYW1Pf7Pc","expanded_url":"http://online.It","display_url":"online.It","indices":[145,168]}]		[]	[]			@Shafqat_Mahmood It is easy for the govt to shift classes from physical to virtual but it is difficult for rural a… https://t.co/5n7thJRzi3	5.0	True	full
1980544	1980544	6048e768eb000b0038f320db	2021-03-10 15:34:56	[]	[]	Wed Mar 10 15:19:38 +0000 2021	[]	[{"url":"https://t.co/ywOnkLPpkR","expanded_url":"https://www.naturaforce.com/","display_url":"naturaforce.com","indices":[231,254]}]	Salut les mutants, nouveau partenariat avec Natura Force ! vous disposez de -15% dans toute la boutique avec le code MARVEL15 ! bientôt une vidéo en préparation pour vous présenter les produits. La Propagande peut reprendre !!! https://t.co/ywOnkLPpkR	48739.0	RT @Marvel_Fit: Salut les mutants, nouveau partenariat avec Natura Force ! vous disposez de -15% dans toute la boutique avec le code MARVE…	14.0	True	full
1980545	1980545	6048e768eb000b0038f320dd	2021-03-10 15:34:56	[]	[]	Wed Mar 10 14:28:48 +0000 2021	[{"text":"Coronavirus","indices":[0,12]}]	[{"url":"https://t.co/SM3BSHQrTh","expanded_url":"https://bit.ly/38nSYPt","display_url":"bit.ly/38nSYPt","indices":[244,267]}]	#Coronavirus | La Universidad Peruana Cayetano Heredia señaló que la vacuna con la cepa de Wuhan, del laboratorio Sinopharm, no mostró «resultados alentadores». Por ello, ha solicitado levantar el ciego para poder vacunar a los voluntarios. ► https://t.co/SM3BSHQrTh https://t.co/4wRyioRM4H	1542.0	RT @ElGobierno_Peru: #Coronavirus | La Universidad Peruana Cayetano Heredia señaló que la vacuna con la cepa de Wuhan, del laboratorio Sino…	51.0	True	full
1980546	1980546	6048e769eb000b0038f320fb	2021-03-10 15:34:56	[]	[]	Wed Mar 10 10:03:30 +0000 2021	[]	[{"url":"https://t.co/VACIGVDvZ0","expanded_url":"http://covidbereavement.com","display_url":"covidbereavement.com","indices":[178,201]}]	25 responses to our survey of bereavement services so far - please keep them coming! 👏The 20 mins you spend completing it will directly inform policy, practice and advocacy. See https://t.co/VACIGVDvZ0 @BereavementNBA @goodgrieftrust @CruseCare @hospiceuk @AtaLosscharity	2408.0	RT @Lucy_Selman: 25 responses to our survey of bereavement services so far - please keep them coming! 👏The 20 mins you spend completing it…	3267.0	True	full
1980547	1980547	6048e769eb000b0038f32115	2021-03-10 15:34:56	[]	[]	Wed Mar 10 14:27:37 +0000 2021	[]	[{"url":"https://t.co/rtbTdCjzFY","expanded_url":"https://nintendalerts.com/crash-bandicoot-4-its-about-time-nintendo-switch/","display_url":"nintendalerts.com/crash-bandicoo…","indices":[224,247]}]	Concours : 5 codes pour Crash Bandicoot 4: It’s About Time! Nintendo Switch à gagner ! RT ce tweet + Follow @nintendalerts + tague un ami ! Fin le 16/03/2021 ! La version physique devrait sortir plus tard, précommande ici ► https://t.co/rtbTdCjzFY https://t.co/z916v1El2W	80886.0	RT @nintendalerts: Concours : 5 codes pour Crash Bandicoot 4: It’s About Time! Nintendo Switch à gagner ! RT ce tweet + Follow @nintendaler…	472.0	True	full
1980548	1980548	6048e769eb000b0038f3211f	2021-03-10 15:34:56	[]	[]	Wed Mar 10 02:47:55 +0000 2021	[]	[{"url":"https://t.co/qEa8LrnSae","expanded_url":"https://twitter.com/drsimonegold/status/1369017963270012928?s=21","display_url":"twitter.com/drsimonegold/s…","indices":[142,165]}]	How much cognitive dissonance does it take to label all these a coincidence? VAERS database records more than 1000 deaths just in USA so far. https://t.co/qEa8LrnSae	233506.0	RT @drsimonegold: How much cognitive dissonance does it take to label all these a coincidence? VAERS database records more than 1000 deaths…	25.0	True	full
1980549	1980549	6048e769eb000b0038f32121	2021-03-10 15:34:56	[]	[{"url":"https://t.co/C6Rs3L7yMq","expanded_url":"https://www.scmp.com/magazines/style/article/1049574/melissa-mowbray-darbela-key-trusted-guides-and-voices-says-ethical","display_url":"scmp.com/magazines/styl…","indices":[268,291]}]		[]	[]			@DanicaSamuel @cityoftoronto @TorontoStar Melissa Mowbray-d'Arbela is seen in in this article, as being the chief e… https://t.co/cnjeLvZJmF	2767.0	True	full
1980550	1980550	6048e769eb000b0038f32139	2021-03-10 15:34:57	[]	[]	Wed Mar 10 09:57:37 +0000 2021	[]	[{"url":"https://t.co/DGfEdEjyFZ","expanded_url":"https://www.winfried-stoecker.de/blog/die-beste-impfung-gegen-covid-19","display_url":"winfried-stoecker.de/blog/die-beste…","indices":[148,171]}]	@Dreilaender Den von Prof. Dr. Winfried Stöcker, wenn er hoffentlich irgendwann auf den Markt kommt. Der hat sich wenigstens selbst damit geimpft. https://t.co/DGfEdEjyFZ	353.0	RT @uwe64_schwarz: @Dreilaender Den von Prof. Dr. Winfried Stöcker, wenn er hoffentlich irgendwann auf den Markt kommt. Der hat sich wenigs…	643.0	True	full
1980551	1980551	6048e769eb000b0038f32149	2021-03-10 15:34:57	[]	[]	Wed Mar 10 06:50:08 +0000 2021	[{"text":"Answer900by3","indices":[224,237]}]	[{"url":"https://t.co/2HqohyLKwN","expanded_url":"https://youtu.be/i5Ww9gdT1tY","display_url":"youtu.be/i5Ww9gdT1tY","indices":[199,222]}]	I think @zoo_bear just received sacred urine prasad from @dhruv_rathee. Its finding expression as a dirty campaign against @sadhguru. Those who know/don't know who is @zoo_bear, please watch this👇👇 https://t.co/2HqohyLKwN #Answer900by3	143444.0	RT @StringReveals: I think @zoo_bear just received sacred urine prasad from @dhruv_rathee. Its finding expression as a dirty campaign again…	593.0	True	full
1980552	1980552	6048e769eb000b0038f32151	2021-03-10 15:34:57	[]	[]	Wed Mar 10 15:30:12 +0000 2021	[]	[{"url":"https://t.co/UIRxqdUvoq","expanded_url":"https://on.wsj.com/30uvF2h","display_url":"on.wsj.com/30uvF2h","indices":[157,180]}]	From @WSJopinion: A provision Senate Democrats added into the Covid bill last week bars states that accept the federal money from cutting taxes through 2024 https://t.co/UIRxqdUvoq	18687235.0	RT @WSJ: From @WSJopinion: A provision Senate Democrats added into the Covid bill last week bars states that accept the federal money from…	294.0	True	full
1980553	1980553	6048e76aeb000b0038f3216d	2021-03-10 15:34:57	[]	[{"url":"https://t.co/yQ5m0gbOc3","expanded_url":"https://www.bible.com/111/jhn.15.2.niv","display_url":"bible.com/111/jhn.15.2.n…","indices":[157,180]}]		[]	[]			“He cuts off every branch in me that bears no fruit, while every branch that does bear fruit he prunes so that it w… https://t.co/nxcEpuQwKe	884.0	True	full
1980554	1980554	6048e76aeb000b0038f3216f	2021-03-10 15:34:57	[]	[{"url":"https://t.co/oh7i2zkoiV","expanded_url":"https://www.yorkpress.co.uk/news/18925837.covid-vaccine-yorkshire-firm-croda-make-key-parts-jab/","display_url":"yorkpress.co.uk/news/18925837.…","indices":[143,166]}]		[]	[]			@sarmcdonnell @DaveKeating With Pfizer's integrated supply chain that include the UK, it's very misleading to talk… https://t.co/CLjoZZ5cFb	113.0	True	full
1980555	1980555	6048e76aeb000b0038f32173	2021-03-10 15:34:57	[]	[]	Wed Mar 10 15:01:46 +0000 2021	[{"text":"China","indices":[48,54]}]	[{"url":"https://t.co/10afl8hoKz","expanded_url":"https://cset.georgetown.edu/research/understanding-chinese-government-guidance-funds/","display_url":"cset.georgetown.edu/research/under…","indices":[255,278]}]	**🔥Hot off the Press🔥** What do we know about #China’s government guidance funds? @ngor_luong, Zachary Arnold, and Ben Murphy explore the strengths and weaknesses of the guidance fund model—and offer clues for assessing its future prospects for success.https://t.co/10afl8hoKz	4329.0	RT @CSETGeorgetown: **🔥Hot off the Press🔥** What do we know about #China’s government guidance funds? @ngor_luong, Zachary Arnold, and Be…	1180.0	True	full
1980556	1980556	6048e76aeb000b0038f32183	2021-03-10 15:34:57	[]	[]	Tue Mar 09 21:11:57 +0000 2021	[]	[{"url":"https://t.co/tdFTOLJPLT","expanded_url":"https://gofund.me/a4dfbf0f","display_url":"gofund.me/a4dfbf0f","indices":[174,197]}]	UPDATE: an early Uber investor @cyantist has started a @gofundme for Subhakar. She was appalled to learn Uber initially offered $20 &amp; ultimately $120 for his experience. https://t.co/tdFTOLJPLT	24061.0	RT @DionLimTV: UPDATE: an early Uber investor @cyantist has started a @gofundme for Subhakar. She was appalled to learn Uber initially offe…	348.0	True	full
1980557	1980557	6048e76aeb000b0038f321bb	2021-03-10 15:34:58	[]	[]	Wed Mar 10 15:33:29 +0000 2021	[]	[{"url":"https://t.co/gFUpPZGYnE","expanded_url":"https://www.cnn.com/2020/12/15/politics/john-barrasso-joe-biden-donald-trump/index.html","display_url":"cnn.com/2020/12/15/pol…","indices":[256,279]}]	I legit shudder to do this but fucking CHRIS CILLIZZA wrote about Barrasso’s “gotcha question” bullshit — it’s not like this was a goddamn secret Absolutely not a whiff of it from @jimsciutto as he gave Barrasso a platform to lie about anything he wanted https://t.co/gFUpPZGYnE	57491.0	RT @MattNegrin: I legit shudder to do this but fucking CHRIS CILLIZZA wrote about Barrasso’s “gotcha question” bullshit — it’s not like thi…	521.0	True	full
1980558	1980558	6048e76aeb000b0038f321bd	2021-03-10 15:34:58	[]	[]	Wed Mar 10 14:57:10 +0000 2021	[]	[{"url":"https://t.co/31FPyfVu6z","expanded_url":"http://bit.ly/3qti6L2","display_url":"bit.ly/3qti6L2","indices":[182,205]}]	Are you a Philadelphia-based business in the food services industry? You may be eligible to apply for the @PIDCphila CHIRP grant! Applications open on Monday, 3/15! Learn more--&gt; https://t.co/31FPyfVu6z	2660.0	RT @FLPBusiness: Are you a Philadelphia-based business in the food services industry? You may be eligible to apply for the @PIDCphila CHIRP…	927.0	True	full
1980559	1980559	6048e76aeb000b0038f321d1	2021-03-10 15:34:58	[]	[]	Wed Mar 10 11:04:00 +0000 2021	[{"text":"UCL","indices":[225,229]}]	[{"url":"https://t.co/x1PIktCbGS","expanded_url":"https://elpais.com/deportes/2021-03-09/el-gran-susto-de-dembele.html","display_url":"elpais.com/deportes/2021-…","indices":[247,270]}]	Dembélé ha cambiado algunas de sus rutinas, lo que explica su mejora física. Contrató a un cocinero francés y a un preparador físico. “Tiene prohibida la Coca-Cola, si tiene sed le preparan un batido. Están pendiente de él”. #UCL Por @yorkoyen https://t.co/x1PIktCbGS	649438.0	RT @elpais_deportes: Dembélé ha cambiado algunas de sus rutinas, lo que explica su mejora física. Contrató a un cocinero francés y a un pre…	490.0	True	full
1980560	1980560	6048e76beb000b0038f321e5	2021-03-10 15:34:58	[]	[{"url":"https://t.co/30O1ytrXv6","expanded_url":"https://www.paulcraigroberts.org/2021/03/02/the-new-journalism-is-destroying-us/","display_url":"paulcraigroberts.org/2021/03/02/the…","indices":[194,217]}]		[]	[]			FAKE DEMOCRACY: The War Party And Its Media Surrogates Are In Complete Charge Of The American Republic. It’s No Lon… https://t.co/734rb2R6EO	43.0	True	full
1980561	1980561	6048e76beb000b0038f321f1	2021-03-10 15:34:59	[]	[]	Wed Mar 10 15:33:05 +0000 2021	[{"text":"FuerzaProductiva","indices":[114,131]}]	[{"url":"https://t.co/c46Twxmdf3","expanded_url":"https://bit.ly/30sPQO3","display_url":"bit.ly/30sPQO3","indices":[90,113]}]	OMS declara emergencia en América Latina tras hallar otra mutación del Covid-19 en Brasil https://t.co/c46Twxmdf3 #FuerzaProductiva https://t.co/yysZGxFXNN	404.0	RT @CiudadM2020: OMS declara emergencia en América Latina tras hallar otra mutación del Covid-19 en Brasil https://t.co/c46Twxmdf3 #FuerzaP…	497.0	True	full
1980562	1980562	6048e76beb000b0038f321f7	2021-03-10 15:34:59	[]	[]	Wed Mar 10 15:27:02 +0000 2021	[]	[{"url":"https://t.co/aZ1LAkMmoJ","expanded_url":"https://to.pbs.org/3by6pyr","display_url":"to.pbs.org/3by6pyr","indices":[251,274]}]	Russian authorities said they are slowing down the speed of uploading photos and videos to Twitter over its failure to remove banned content — part of growing efforts to curb social media platforms that have played a major role in amplifying dissent. https://t.co/aZ1LAkMmoJ	1172358.0	RT @NewsHour: Russian authorities said they are slowing down the speed of uploading photos and videos to Twitter over its failure to remove…	9.0	True	full
1980563	1980563	6048e76beb000b0038f32201	2021-03-10 15:34:59	[]	[]	Wed Mar 10 15:29:46 +0000 2021	[]	[{"url":"https://t.co/DD28yFsu0b","expanded_url":"https://www.rawstory.com/marjorie-taylor-greene-delays-passage-of-1-9-trillion-relief-after-blocking-child-abuse-legislation/","display_url":"rawstory.com/marjorie-taylo…","indices":[251,274]}]	Parliamentary rules of order were written for adults, not unhinged children like this cultist who thinks lawmaking is one big Twitter troll... Marjorie Taylor Greene delays passage of $1.9 trillion COVID relief after blocking child abuse legislation https://t.co/DD28yFsu0b	142277.0	RT @timjacobwise: Parliamentary rules of order were written for adults, not unhinged children like this cultist who thinks lawmaking is one…	679.0	True	full
1980564	1980564	6048e76beb000b0038f3220b	2021-03-10 15:34:59	[]	[{"url":"https://t.co/tMw2lsMXXQ","expanded_url":"https://apnews.com/article/europe-italy-coronavirus-pandemic-russia-1c9bac0105f04e297e51f04859f304a9","display_url":"apnews.com/article/europe…","indices":[190,213]}]		[]	[]			@BowesChay The option to make Sputnik V under licence has been available but our government is not interested. Ital… https://t.co/6vuSaxF84f	394.0	True	full
1980565	1980565	6048e76beb000b0038f3220d	2021-03-10 15:34:59	[]	[]	Wed Mar 10 13:19:29 +0000 2021	[]	[{"url":"https://t.co/uREEYnbkBh","expanded_url":"https://twitter.com/MaxFosterCNN/status/1369628067287740422","display_url":"twitter.com/MaxFosterCNN/s…","indices":[187,210]}]	And? Are some complainants more equal than others? I am rather hoping @ITV hasn't allowed the status of WHO complained to in anyway to influence its attitude to one of it's own employees https://t.co/uREEYnbkBh	63732.0	RT @Fox_Claire: And? Are some complainants more equal than others? I am rather hoping @ITV hasn't allowed the status of WHO complained to i…	93.0	True	full
1980566	1980566	6048e76beb000b0038f32213	2021-03-10 15:34:59	[]	[]	Wed Mar 10 15:00:00 +0000 2021	[{"text":"퍼플키스","indices":[1,6]},{"text":"PURPLE_KISS","indices":[124,136]},{"text":"INTO_VIOLET","indices":[137,149]},{"text":"채인","indices":[151,154]},{"text":"Chaein","indices":[155,162]},{"text":"Ponzona","indices":[163,171]}]	[{"url":"https://t.co/NSphwcCrma","expanded_url":"https://youtu.be/1ie_R3f4AFA","display_url":"youtu.be/1ie_R3f4AFA","indices":[69,92]}]	[#퍼플키스] 1ST MINI ALBUM [INTO VIOLET] ▫ CONCEPT FILM ▫ ▪ CHAEIN ▪ ▫ https://t.co/NSphwcCrma ▫ 🔳 2021.03.15 6PM RELEASE 🔳 #PURPLE_KISS #INTO_VIOLET #채인 #Chaein #Ponzona https://t.co/UYUUJYh8DT	52049.0	RT @RBW_PURPLEKISS: [#퍼플키스] 1ST MINI ALBUM [INTO VIOLET] ▫ CONCEPT FILM ▫ ▪ CHAEIN ▪ ▫ https://t.co/NSphwcCrma ▫ 🔳 2021.03.15 6PM RELEAS…	51.0	True	full
1980567	1980567	6048e76beb000b0038f3221b	2021-03-10 15:34:59	[]	[]	Wed Mar 10 09:34:17 +0000 2021	[]	[{"url":"https://t.co/PmyV8sxTMn","expanded_url":"https://cadenaser.com/emisora/2021/03/10/radio_murcia/1615362431_995727.html","display_url":"cadenaser.com/emisora/2021/0…","indices":[253,276]}]	🌹🍊 El cambio llega a Murcia ♥️🧡 Allí estaban hartos de depender de la extrema derecha, espero que sus compañeros de Andalucía, Castilla y León, Comunidad de Madrid, etc entiendan que un partido de centro (eso quieren ser) no puede pactar con Vox ... https://t.co/PmyV8sxTMn	499.0	RT @Alvarolpzjmnz: 🌹🍊 El cambio llega a Murcia ♥️🧡 Allí estaban hartos de depender de la extrema derecha, espero que sus compañeros de And…	499.0	True	full
1980568	1980568	6048e76beb000b0038f32231	2021-03-10 15:34:59	[]	[{"url":"https://t.co/GT65IhkNPM","expanded_url":"https://www.idtec.com/id-technologies-wins-six-major-categories-for-the-ccs-2-qeb-2021a-cycle/","display_url":"idtec.com/id-technologie…","indices":[242,265]}]		[]	[]			ID Technologies is proud to announce that it has been selected by the @usairforce to provide high quality computing… https://t.co/eXo8h6asl7	1462.0	True	full
1980569	1980569	6048e76ceb000b0038f3223b	2021-03-10 15:34:59	[]	[]	Wed Mar 10 15:30:31 +0000 2021	[]	[{"url":"https://t.co/aXdu3XZOfF","expanded_url":"https://youtu.be/WzDTqGfyFB0","display_url":"youtu.be/WzDTqGfyFB0","indices":[133,156]}]	Persona 5 Royal Music: "Throw Away Your Mask" Composition/Arrangement: Shoji Meguro Lyrics: Lotus Juice | Vocals: Lyn Inaizumi Full: https://t.co/aXdu3XZOfF 1st boss theme most voted in the poll (210 votes) https://t.co/JaXlfwCTxx	19173.0	RT @Daily_Persona: Persona 5 Royal Music: "Throw Away Your Mask" Composition/Arrangement: Shoji Meguro Lyrics: Lotus Juice | Vocals: Lyn In…	842.0	True	full
1980570	1980570	6048e76ceb000b0038f32249	2021-03-10 15:34:59	[]	[]	Wed Mar 10 15:30:41 +0000 2021	[]	[{"url":"https://t.co/WSoBmodROr","expanded_url":"https://twitter.com/10DowningStreet/status/1369663017890222084?s=20","display_url":"twitter.com/10DowningStree…","indices":[233,256]}]	Feels like this question of whether or not videos like this are appropriate on the taxpayer dime is about to re-emerge, only a week later. (Reminder, many of the people in this video haven't done a proper interview for a long time). https://t.co/WSoBmodROr	214479.0	RT @lewis_goodall: Feels like this question of whether or not videos like this are appropriate on the taxpayer dime is about to re-emerge,…	32.0	True	full
1980571	1980571	6048e76ceb000b0038f3224d	2021-03-10 15:35:00	[]	[]	Wed Mar 10 14:47:51 +0000 2021	[{"text":"KayleighMcEnany","indices":[0,16]},{"text":"morningjoe","indices":[36,47]},{"text":"gregabbott","indices":[48,59]},{"text":"MarcoRubio","indices":[60,71]},{"text":"JoshHawley","indices":[88,99]},{"text":"KevinMcCarthy","indices":[100,114]},{"text":"MAGA","indices":[140,145]},{"text":"Rickscott","indices":[146,156]},{"text":"FoxNews","indices":[157,165]},{"text":"TedCruz","indices":[166,…	[{"url":"https://t.co/d4ZvGN780X","expanded_url":"https://mobile.reuters.com/article/amp/idUSKBN2B213E","display_url":"mobile.reuters.com/article/amp/id…","indices":[256,279]}]	#KayleighMcEnany GQP Herd Hypocrisy #morningjoe #gregabbott #MarcoRubio No mask mandate #JoshHawley #KevinMcCarthy Trump Duped w No Pardons #MAGA #Rickscott #FoxNews #TedCruz #johncornyn #CNN #MSNBC #LaurenBoebert #kristinoem 500,000+ lost 🤬☠️#RonDeSantis https://t.co/d4ZvGN780X	147.0	RT @celebritykdawg5: #KayleighMcEnany GQP Herd Hypocrisy #morningjoe #gregabbott #MarcoRubio No mask mandate #JoshHawley #KevinMcCarthy Tru…	38266.0	True	full
1980572	1980572	6048e76ceb000b0038f32253	2021-03-10 15:35:00	[]	[]	Wed Mar 10 09:47:27 +0000 2021	[{"text":"شعب_واحد","indices":[186,195]}]	[{"url":"https://t.co/MKIwBbW9I2","expanded_url":"https://goo.gl/maps/YBAMHT29WRz4f9pBA","display_url":"goo.gl/maps/YBAMHT29W…","indices":[240,263]}]	•صاحبة كوفي سامندا ☕️ تتحدث عن المرحله الى تمر بها في هذي الفتره فترة جائحة كورونا وتأثرها •خلونا نروح كلنا للمكان وبيدنا احنا نقدر ندعمها لاننا سعوديين واي محل بالسعوديه احنا ندعمه 💛 #شعب_واحد اوقات العمل (4العصر الى11 الليل ) الموقع: https://t.co/MKIwBbW9I2 https://t.co/SldBNYVvNQ	4869.0	RT @7_sh23: •صاحبة كوفي سامندا ☕️ تتحدث عن المرحله الى تمر بها في هذي الفتره فترة جائحة كورونا وتأثرها •خلونا نروح كلنا للمكان وبيدنا احن…	5508.0	True	full
1980573	1980573	6048e76ceb000b0038f32255	2021-03-10 15:35:00	[]	[]	Wed Mar 10 12:12:33 +0000 2021	[{"text":"COVID19","indices":[43,51]},{"text":"empresas","indices":[63,72]},{"text":"recuperación","indices":[87,100]}]	[{"url":"https://t.co/bajFxcT9Cg","expanded_url":"https://bit.ly/3vbaD6Z","display_url":"bit.ly/3vbaD6Z","indices":[253,276]}]	⭕La salud del tejido productivo, en la UCI #COVID19 👉La mitad #empresas no atisban la #recuperación al menos hasta 2023. 👉53,6% no ha podido cumplir con sus compromisos financieros. ⚠️Sin empresas no hay recuperación ni bienestar económico posible. 🔗https://t.co/bajFxcT9Cg https://t.co/TmBmRmtEax	31912.0	RT @circulodempresa: ⭕La salud del tejido productivo, en la UCI #COVID19 👉La mitad #empresas no atisban la #recuperación al menos hasta 20…	999.0	True	full
1980574	1980574	6048e76ceb000b0038f3225d	2021-03-10 15:35:00	[{"text":"PPalaDeriva","indices":[156,168]},{"text":"JuegoDeTronos","indices":[169,183]}]	[{"url":"https://t.co/kaP3mXyPtT","expanded_url":"https://cadenaser.com/emisora/2021/03/10/radio_madrid/1615389161_537589.html","display_url":"cadenaser.com/emisora/2021/0…","indices":[184,207]}]		[]	[]			Lio al canto en los juzgados. Ayuso se ha marcado una dimisión en diferido. Es lo que hay en el PP no dan para más,… https://t.co/GLsD9a3EJz	2356.0	True	full
1980575	1980575	6048e76ceb000b0038f3226b	2021-03-10 15:35:00	[{"text":"BrexitBritain","indices":[78,92]},{"text":"Germany","indices":[93,101]},{"text":"trade","indices":[102,108]},{"text":"COVID19","indices":[109,117]},{"text":"BrexitReality","indices":[118,132]},{"text":"BrexitShambles","indices":[133,148]}]	[{"url":"https://t.co/NvnZo0Cy50","expanded_url":"https://buff.ly/2OzJiKQ","display_url":"buff.ly/2OzJiKQ","indices":[54,77]}]		[]	[]			UK-Germany trade slumps amid Brexit and Covid fallout https://t.co/NvnZo0Cy50 #BrexitBritain #Germany #trade… https://t.co/Wog7k1l4Yk	2325.0	True	full
1980576	1980576	6048e76ceb000b0038f3227f	2021-03-10 15:35:00	[{"text":"burythebust","indices":[183,195]}]	[{"url":"https://t.co/6SQprOW10p","expanded_url":"https://www.murfreesborovoice.com/article/4594/its-time-burythebust-of-nathan-bedford-forrest","display_url":"murfreesborovoice.com/article/4594/i…","indices":[198,221]}]		[]	[]			"The people of this state have spoken so loudly that our government can no longer pretend that they don't hear us."… https://t.co/zO0uehFwv3	2012.0	True	full
1980577	1980577	6048e76ceb000b0038f32299	2021-03-10 15:35:00	[]	[]	Wed Mar 10 15:26:13 +0000 2021	[]	[{"url":"https://t.co/bK4rnlRsMK","expanded_url":"https://twitter.com/tomselliott/status/1369623714426454018","display_url":"twitter.com/tomselliott/st…","indices":[271,294]}]	We never had data or evidence lockdowns were an effective strategy to mitigate the spread of coronavirus, or any virus. Btw, did we stop teaching the scientific method after I left school? It's very clear people don't understand the difference between science and fact. https://t.co/bK4rnlRsMK	173133.0	RT @Peoples_Pundit: We never had data or evidence lockdowns were an effective strategy to mitigate the spread of coronavirus, or any virus.…	105.0	True	full
1980578	1980578	6048e76ceb000b0038f3229b	2021-03-10 15:35:00	[]	[]	Wed Mar 10 15:26:21 +0000 2021	[]	[{"url":"https://t.co/WE7uvj2xxl","expanded_url":"https://www.independent.co.uk/news/uk/politics/boris-johnson-nhs-pay-code-of-conduct-b1815218.html?utm_content=Echobox&utm_medium=Social&utm_source=Twitter#Echobox=1615387744","display_url":"independent.co.uk/news/uk/politi…","indices":[192,215]}]	10/03, Boris Johnson is resisting calls to correct the parliamentary record after misleading MPs about Labour’s record on NHS pay, in a possible breach of his own ministerial code of conduct https://t.co/WE7uvj2xxl	1560.0	RT @tory_uh: 10/03, Boris Johnson is resisting calls to correct the parliamentary record after misleading MPs about Labour’s record on NHS…	663.0	True	full
1980579	1980579	6048e76deb000b0038f322bd	2021-03-10 15:35:01	[]	[]	Wed Mar 10 12:16:37 +0000 2021	[]	[{"url":"https://t.co/yvQuxZEOLs","expanded_url":"https://trib.al/qLmP9iL","display_url":"trib.al/qLmP9iL","indices":[194,217]}]	Listen to Dr. Francis Collins and Dr. Anthony Fauci reflect on the past year — from fighting "egregious" disinformation about the vaccine to when they think life will start to feel more normal. https://t.co/yvQuxZEOLs	8702101.0	RT @NPR: Listen to Dr. Francis Collins and Dr. Anthony Fauci reflect on the past year — from fighting "egregious" disinformation about the…	187.0	True	full
1980580	1980580	6048e76deb000b0038f322dd	2021-03-10 15:35:01	[{"text":"HumanDynamics","indices":[140,154]}]	[{"url":"https://t.co/23S2I4l1WL","expanded_url":"https://www.frontiersin.org/articles/10.3389/fhumd.2021.606871?utm_source=S-TWT&utm_medium=SNET&utm_campaign=ECO_FHUMD_XXXXXXXX_auto-dlvrit","display_url":"frontiersin.org/articles/10.33…","indices":[116,139]}]		[]	[]			New research: COVID-19 and Immigrants’ Increased Exclusion: The Politics of Immigrant Integration in Chile and Peru… https://t.co/nFmIskkZze	914.0	True	full
1980581	1980581	6048e76deb000b0038f322f7	2021-03-10 15:35:02	[]	[]	Wed Mar 10 15:00:20 +0000 2021	[{"text":"퍼플키스","indices":[1,6]},{"text":"PURPLE_KISS","indices":[122,134]},{"text":"INTO_VIOLET","indices":[135,147]},{"text":"이레","indices":[149,152]},{"text":"Ireh","indices":[153,158]},{"text":"Ponzona","indices":[159,167]}]	[{"url":"https://t.co/9hTG0RqcnE","expanded_url":"https://youtu.be/BqUUxCas_Ac","display_url":"youtu.be/BqUUxCas_Ac","indices":[67,90]}]	[#퍼플키스] 1ST MINI ALBUM [INTO VIOLET] ▫ CONCEPT FILM ▫ ▪ IREH ▪ ▫ https://t.co/9hTG0RqcnE ▫ 🔳 2021.03.15 6PM RELEASE 🔳 #PURPLE_KISS #INTO_VIOLET #이레 #Ireh #Ponzona https://t.co/t1MVPGcg3D	52049.0	RT @RBW_PURPLEKISS: [#퍼플키스] 1ST MINI ALBUM [INTO VIOLET] ▫ CONCEPT FILM ▫ ▪ IREH ▪ ▫ https://t.co/9hTG0RqcnE ▫ 🔳 2021.03.15 6PM RELEASE…	51.0	True	full
1980582	1980582	6048e76deb000b0038f32309	2021-03-10 15:35:02	[{"text":"UK","indices":[53,56]}]	[{"url":"https://t.co/lpsKimjWR2","expanded_url":"http://ow.ly/5zRW50DV6cp","display_url":"ow.ly/5zRW50DV6cp","indices":[142,165]}]		[]	[]			🇬🇧 British Prime Minister Boris Johnson stressed the #UK had not "blocked the export of a single COVID-19 vaccine o… https://t.co/Im5LNLo3FP	12646.0	True	full
1980583	1980583	6048e76deb000b0038f3231b	2021-03-10 15:35:02	[]	[]	Wed Mar 10 15:00:44 +0000 2021	[]	[{"url":"https://t.co/iAtzy7FNYL","expanded_url":"https://www.dw.com/pt-br/brasil-%C3%A9-amea%C3%A7a-para-humanidade-diz-epidemiologista/a-56828462","display_url":"dw.com/pt-br/brasil-%…","indices":[255,278]}]	Especialista da Fiocruz Amazônia afirma que Brasil perdeu a luta para covid-19 lá atrás, em 2020, e que não há a menor chance de reverter situação catastrófica neste semestre. "Hoje, o Brasil é uma ameaça à humanidade e um laboratório ao ar livre", diz. https://t.co/iAtzy7FNYL	171675.0	RT @dw_brasil: Especialista da Fiocruz Amazônia afirma que Brasil perdeu a luta para covid-19 lá atrás, em 2020, e que não há a menor chanc…	43.0	True	full
1980584	1980584	6048e76deb000b0038f3231d	2021-03-10 15:35:02	[]	[]	Wed Mar 10 15:30:37 +0000 2021	[]	[{"url":"https://t.co/tlR3p42jrq","expanded_url":"https://www.politico.com/newsletters/playbook/2021/03/10/decoding-joe-manchin-492056?cid=su_tw_pb","display_url":"politico.com/newsletters/pl…","indices":[158,181]}]	The House is set to pass the $1.9T Covid relief package today and Americans are eager for it to happen, according to our latest POLITICO/Morning Consult poll https://t.co/tlR3p42jrq	4502329.0	RT @politico: The House is set to pass the $1.9T Covid relief package today and Americans are eager for it to happen, according to our late…	3950.0	True	full
1980585	1980585	6048e76eeb000b0038f32321	2021-03-10 15:35:02	[]	[{"url":"https://t.co/tjyo6ikzmU","expanded_url":"https://www.rawstory.com/fox-news-texas-diner/","display_url":"rawstory.com/fox-news-texas…","indices":[141,164]}]		[]	[]			THIS WILL MAKE SURE I AVOID TEXAS. Fox News rouses mask-free Texans at '100% capacity' diner: 'Think for yourself l… https://t.co/sCcaMVioww	623.0	True	full
1980586	1980586	6048e76eeb000b0038f32323	2021-03-10 15:35:02	[]	[{"url":"https://t.co/JbO8darmQD","expanded_url":"https://www.cnn.com/2021/03/10/opinions/covid-19-lockdown-anniversary-feelings-gallagher/index.html","display_url":"cnn.com/2021/03/10/opi…","indices":[190,213]}]		[]	[]			I’ve been having a lot of feelings about this month/week and what it all means. Thank you @CNNOpinion for giving me… https://t.co/C7XqG3iHaJ	1713.0	True	full
1980587	1980587	6048e76eeb000b0038f32335	2021-03-10 15:35:02	[]	[{"url":"https://t.co/xprMknhmrb","expanded_url":"https://www.cope.es/n/1181932","display_url":"cope.es/n/1181932","indices":[239,262]}]		[]	[]			¿Puede el coronavirus colarse por tu cuarto baño? ➡️ José Luis Jiménez, investigador zaragozano, científico de la… https://t.co/bax9yfTvri	5909.0	True	full
1980588	1980588	6048e76eeb000b0038f32337	2021-03-10 15:35:02	[]	[]	Wed Mar 10 15:32:55 +0000 2021	[{"text":"Audiobook","indices":[9,19]},{"text":"podcast","indices":[20,28]},{"text":"Spotify","indices":[60,68]},{"text":"WednesdayVibes","indices":[123,138]},{"text":"soundtrack","indices":[139,150]},{"text":"horror","indices":[151,158]},{"text":"paranormalromance","indices":[159,177]},{"text":"action","indices":[178,185]},{"text":"fantasy","indices":[186,194]},{"text":"suspense","indices":[195,…	[{"url":"https://t.co/4XxWRwb7tm","expanded_url":"https://open.spotify.com/album/1wjysdY4oisbJwfZgc727W","display_url":"open.spotify.com/album/1wjysdY4…","indices":[98,121]}]	Enhanced #Audiobook #podcast 15 chapters now available on #Spotify "Cry in the Moon's Light" https://t.co/4XxWRwb7tm #WednesdayVibes #soundtrack #horror #paranormalromance #action #fantasy #suspense #mystery #writingcommmunity #selfpublishing #artist @AlanMcGill14	82691.0	RT @LaydenRobinson: Enhanced #Audiobook #podcast 15 chapters now available on #Spotify "Cry in the Moon's Light" https://t.co/4XxWRwb7…	3726.0	True	full
1980589	1980589	6048e76eeb000b0038f32339	2021-03-10 15:35:02	[]	[{"url":"https://t.co/tVPvYBTzMZ","expanded_url":"https://crue.org/2021/03/convenio-crue-consejo-colegios-mayores/","display_url":"crue.org/2021/03/conven…","indices":[245,268]}]		[]	[]			Queremos mejorar y potenciar junto con el Consejo de Colegios Mayores (@ccmmue) ✔el desempeño formativo del alumna… https://t.co/5lvIgkYGYs	8777.0	True	full
1980590	1980590	6048e76eeb000b0038f3233b	2021-03-10 15:35:02	[]	[]	Tue Mar 09 18:19:46 +0000 2021	[]	[{"url":"https://t.co/0fxNIe7Ue9","expanded_url":"https://www.themhl.ca/players-of-the-week-week-15","display_url":"themhl.ca/players-of-the…","indices":[256,279]}]	MHL Players of the Week (ending Mar 7): Eastlink South/Sud F/A-Ethan Landry @Valley_Wildcats F/A-Jonathan Rees @MarinersHockey F/A-Kevin Mason @weekscrushers D-Zach Bennett @trurobearcats D-Brock Bartholomew @AmherstRamblers G-Jeremy Robar @ljackshockey https://t.co/0fxNIe7Ue9	7924.0	RT @THEMHL: MHL Players of the Week (ending Mar 7): Eastlink South/Sud F/A-Ethan Landry @Valley_Wildcats F/A-Jonathan Rees @MarinersHockey…	25.0	True	full
1980591	1980591	6048e76eeb000b0038f32359	2021-03-10 15:35:02	[]	[{"url":"https://t.co/DMqahljp87","expanded_url":"https://www.allgemeine-zeitung.de/lokales/mainz/nachrichten-mainz/mainzer-rheinfruhling-abgesagt_23301746","display_url":"allgemeine-zeitung.de/lokales/mainz/…","indices":[119,142]}]		[]	[]			Wie schon im vergangenen Jahr kann der Mainzer Rheinfrühling auch 2021 aufgrund der Corona-Pandemie nicht stattfind… https://t.co/ECjmyFgkAM	28727.0	True	full
1980592	1980592	6048e76eeb000b0038f32371	2021-03-10 15:35:03	[{"text":"TheInnocentDead","indices":[153,169]},{"text":"LinAnderson","indices":[170,182]},{"text":"CrimeFiction","indices":[183,196]},{"text":"Thriller","indices":[197,206]},{"text":"BloodyScotland","indices":[207,222]}]	[{"url":"https://t.co/btfEJT9VY8","expanded_url":"https://bit.ly/TIDcrowdcast","display_url":"bit.ly/TIDcrowdcast","indices":[128,151]}]		[]	[]			THE INNOCENT DEAD - The virtual book launch event for Forensic Scientist Dr Rhona MacLeod book 15 is available to w… https://t.co/OKQWHBmomK	14321.0	True	full
1980593	1980593	6048e76eeb000b0038f32377	2021-03-10 15:35:03	[{"text":"COVID19","indices":[0,8]}]	[{"url":"https://t.co/JsxC0oIixz","expanded_url":"http://OttawaPublicHealth.ca/CovidTesting","display_url":"OttawaPublicHealth.ca/CovidTesting","indices":[236,259]}]		[]	[]			#COVID19 testing is important to: - stop the spread of the virus and keep our loved ones safe - detect and support… https://t.co/E2Mh4snN7l	3685.0	True	full
1980594	1980594	6048e76eeb000b0038f32393	2021-03-10 15:35:03	[]	[]	Tue Mar 09 15:10:58 +0000 2021	[]	[{"url":"https://t.co/MBdUpY7FAS","expanded_url":"https://www.contextoganadero.com/internacional/comer-menos-carne-en-el-embarazo-puede-ser-negativo-para-el-desarrollo-neurologico-del","display_url":"contextoganadero.com/internacional/…","indices":[255,278]}]	Los investigadores encontraron menos concentración de ferritina en la sangre del cordón umbilical de bebés cuyas madres consumieron menos carne de res en el embarazo, lo que podría tener consecuencias nocivas para el desarrollo neurológico de sus hijos. https://t.co/MBdUpY7FAS	106653.0	RT @jflafaurie: Los investigadores encontraron menos concentración de ferritina en la sangre del cordón umbilical de bebés cuyas madres con…	356.0	True	full
[truncated: 120,086 more rows]
