# Supplementary material for: Low credibility URL sharing on Twitter during reporting linking rare blood clots with the Oxford/AstraZeneca COVID-19 vaccine
Source: PLoS One. 2024 Jan 19;19(1):e0296444. doi: 10.1371/journal.pone.0296444 (PMC10798519; doi:10.1371/journal.pone.0296444)
Supplement: S17 File — (CSV) [file pone.0296444.s019.csv]

	Unnamed: 0	_id	created_at	extended_tweet.entities.hashtags	URL	retweeted_status.created_at	retweeted_status.extended_tweet.entities.hashtags	RTURL	retweeted_status.extended_tweet.full_text	retweeted_status.user.followers_count	text	user.followers_count	indicator	origin
0	0	60495e48c0e48500386dbde7	2021-03-11 00:03:15	[]	[]	Wed Mar 10 17:26:32 +0000 2021	[{"text":"Jungkook","indices":[82,91]},{"text":"BTS","indices":[95,99]},{"text":"ë°©íƒ„ì†Œë…„ë‹¨","indices":[232,238]},{"text":"ë°©íƒ„ì •êµ­","indices":[239,244]},{"text":"ì •êµ­","indices":[245,248]}]	[{"url":"https://t.co/nIqFduauRD","expanded_url":"https://n.news.naver.com/entertain/article/609/0000410972","display_url":"n.news.naver.com/entertain/artiâ€¦","indices":[186,209]}]	ARTÃ�CULOðŸ“° @BTS_twt â€¢|Genie Music declarÃ³: "Hemos donado 10M de won, en nombre de #Jungkook de #BTS, para apoyar a ciudadanos que estÃ¡n pasando por dificultades por la pandemia".|â€¢ðŸ¤©ðŸ’œ ðŸ”— https://t.co/nIqFduauRD â€¢EmaðŸ�° Cr. JJK_Times #ë°©íƒ„ì†Œë…„ë‹¨ #ë°©íƒ„ì •êµ­ #ì •êµ­ https://t.co/GAjhFlGxZn	114825.0	RT @BangBangtanEsp_: ARTÃ�CULOðŸ“° @BTS_twt â€¢|Genie Music declarÃ³: "Hemos donado 10M de won, en nombre de #Jungkook de #BTS, para apoyar a ciuâ€¦	15.0	True	full
1	1	60495e49c0e48500386dbdef	2021-03-11 00:03:15	[]	[]	Wed Mar 10 17:25:16 +0000 2021	[{"text":"ì…”ëˆ„","indices":[165,168]},{"text":"Shownu","indices":[169,176]},{"text":"ëª¬ìŠ¤íƒ€ì—‘ìŠ¤","indices":[177,183]},{"text":"MONSTAX","indices":[184,192]},{"text":"MONSTA_X","indices":[193,202]}]	[{"url":"https://t.co/lePZxyJ7Kk","expanded_url":"https://entertain.v.daum.net/v/20210310113144782","display_url":"entertain.v.daum.net/v/202103101131â€¦","indices":[112,135]},{"url":"https://t.co/wC8EsU505m","expanded_url":"https://entertain.v.daum.net/v/20210310112432471","display_url":"entertain.v.daum.net/v/202103101124â€¦","indices":[138,161]}]	10.03.21 DAUM ðŸ’• Log in with Kkt, leave a reaction [2/3]Monsta X's Shownu "Covid19 negative. Resume scheduleâ€� 7.https://t.co/lePZxyJ7Kk 6.https://t.co/wC8EsU505m + #ì…”ëˆ„ #Shownu #ëª¬ìŠ¤íƒ€ì—‘ìŠ¤ #MONSTAX #MONSTA_X @OfficialMonstaX	1312.0	RT @DaumMxwh: 10.03.21 DAUM ðŸ’• Log in with Kkt, leave a reaction [2/3]Monsta X's Shownu "Covid19 negative. Resume scheduleâ€� 7.https://t.co/â€¦	180.0	True	full
2	2	60495e49c0e48500386dbdf9	2021-03-11 00:03:15	[]	[]	Wed Mar 10 23:55:07 +0000 2021	[]	[{"url":"https://t.co/XYOGHICexJ","expanded_url":"https://cnn.it/2N434O6","display_url":"cnn.it/2N434O6","indices":[172,195]}]	House Majority Whip James Clyburn calls for Sen. Lindsey Graham to "go to church" after his comments calling aid to Black farmers in the Covid-19 relief bill "reparations" https://t.co/XYOGHICexJ https://t.co/HrvmAD2JO4	4087433.0	RT @CNNPolitics: House Majority Whip James Clyburn calls for Sen. Lindsey Graham to "go to church" after his comments calling aid to Blackâ€¦	794.0	True	full
3	3	60495e49c0e48500386dbe09	2021-03-11 00:03:15	[]	[]	Wed Mar 10 23:46:15 +0000 2021	[{"text":"REPORTAGEM","indices":[0,11]}]	[{"url":"https://t.co/IkjsLiweVT","expanded_url":"https://www.sinprodf.org.br/covidS","display_url":"sinprodf.org.br/covidS","indices":[211,234]},{"url":"https://t.co/PKjZ9IO0mw","expanded_url":"https://www.sinprodf.org.br/covidF","display_url":"sinprodf.org.br/covidF","indices":[245,268]}]	#REPORTAGEM || PANDEMIA ACELERADA, MORTES POR COVID-19 EM ALTA, UTIS EM COLAPSO: DF VIVE O CAOS SEM GESTÃƒO ACERTADA || Reportagem com professor Jonas Brant, coordenador da Sala de SituaÃ§Ã£o em SaÃºde da UnB Site: https://t.co/IkjsLiweVT Facebook: https://t.co/PKjZ9IO0mw https://t.co/Kh8LGcuNjR	2494.0	RT @sinprodf: #REPORTAGEM || PANDEMIA ACELERADA, MORTES POR COVID-19 EM ALTA, UTIS EM COLAPSO: DF VIVE O CAOS SEM GESTÃƒO ACERTADA || Reportâ€¦	84.0	True	full
4	4	60495e49c0e48500386dbe21	2021-03-11 00:03:15	[]	[]	Wed Mar 10 23:52:42 +0000 2021	[]	[{"url":"https://t.co/1FAEfDvRC4","expanded_url":"https://www.covid19routtcounty.com/vaccine-information","display_url":"covid19routtcounty.com/vaccine-informâ€¦","indices":[166,189]}]	South Routt Clinic still has openings Thursday and Friday for both J&amp;J and Moderna vaccines. Call for an appointment 970.736.8118 . Check out the priority list: https://t.co/1FAEfDvRC4 https://t.co/XUNQwLcRvk	469.0	RT @Routt_CountyCO: South Routt Clinic still has openings Thursday and Friday for both J&amp;J and Moderna vaccines. Call for an appointment 9â€¦	2223.0	True	full
5	5	60495e49c0e48500386dbe23	2021-03-11 00:03:15	[]	[]	Wed Mar 10 23:55:18 +0000 2021	[{"text":"AmericanRescuePlan","indices":[121,140]}]	[{"url":"https://t.co/X0hPOnhxi8","expanded_url":"https://twitter.com/senatorwicker/status/1369770036982915084","display_url":"twitter.com/senatorwicker/â€¦","indices":[141,164]}]	Seriously? Seriously?! Yâ€™all have no damn shame! Senator, YOU voted against the bill! Sorry, but that dog wonâ€™t hunt! #AmericanRescuePlan https://t.co/X0hPOnhxi8	744265.0	RT @harrisonjaime: Seriously? Seriously?! Yâ€™all have no damn shame! Senator, YOU voted against the bill! Sorry, but that dog wonâ€™t hunt!â€¦	325.0	True	full
6	6	60495e49c0e48500386dbe2f	2021-03-11 00:03:15	[]	[]	Wed Mar 10 19:00:01 +0000 2021	[{"text":"GuÃ­aDeAutocuidado","indices":[10,28]},{"text":"COVID_19","indices":[128,137]}]	[{"url":"https://t.co/CbaFck2gV0","expanded_url":"https://bit.ly/2M3FXmf","display_url":"bit.ly/2M3FXmf","indices":[152,175]}]	Conoce la #GuÃ­aDeAutocuidado para veraneantes con recomendaciones sanitarias, para que disfrutes de esta Ã©poca del aÃ±o libre de #COVID_19. MÃ­rala aquÃ­ https://t.co/CbaFck2gV0 https://t.co/vfL2GBO0AD	537487.0	RT @ministeriosalud: Conoce la #GuÃ­aDeAutocuidado para veraneantes con recomendaciones sanitarias, para que disfrutes de esta Ã©poca del aÃ±oâ€¦	163.0	True	full
7	7	60495e49c0e48500386dbe31	2021-03-11 00:03:15	[]	[{"url":"https://t.co/4JbqTY58NU","expanded_url":"https://youtu.be/oyI2AnPACXc","display_url":"youtu.be/oyI2AnPACXc","indices":[194,217]}]		[]	[]			Did you miss our @PIESacstate "Disinformation in Its Historical Context" event with the Sacramento State Dept. of Hâ€¦ https://t.co/1MabSbohpR	765.0	True	full
8	8	60495e49c0e48500386dbe4b	2021-03-11 00:03:16	[]	[]	Wed Mar 10 22:36:33 +0000 2021	[]	[{"url":"https://t.co/MR3w563pVg","expanded_url":"https://rebelne.ws/30vLRQR","display_url":"rebelne.ws/30vLRQR","indices":[252,275]}]	Jessica Faraone is a nurse at a plastic surgery clinic who recently returned from Tanzania on a volunteer medical trip. Faraone has also volunteered to work at long-term care facilities during the coronavirus pandemic. FULL REPORT from @AndrewSaysTV: https://t.co/MR3w563pVg https://t.co/jSyG1YlUNY	197596.0	RT @RebelNewsOnline: Jessica Faraone is a nurse at a plastic surgery clinic who recently returned from Tanzania on a volunteer medical tripâ€¦	8.0	True	full
9	9	60495e49c0e48500386dbe57	2021-03-11 00:03:16	[]	[]	Wed Mar 10 23:56:42 +0000 2021	[]	[{"url":"https://t.co/Or5xGetVB1","expanded_url":"https://twitter.com/SenatorWicker/status/1369770036982915084","display_url":"twitter.com/SenatorWicker/â€¦","indices":[215,238]}]	Any time you see a congressional Republican attempting to take credit for the bill that just passed, remember: Not a single one of those motherfuckers voted for it. Not. One. Including this particular motherfucker. https://t.co/Or5xGetVB1	187189.0	RT @scalzi: Any time you see a congressional Republican attempting to take credit for the bill that just passed, remember: Not a single oneâ€¦	220.0	True	full
10	10	60495e4ac0e48500386dbe61	2021-03-11 00:03:16	[]	[]	Wed Mar 10 15:17:21 +0000 2021	[]	[{"url":"https://t.co/ZJveavDUtq","expanded_url":"https://bit.ly/2OGaTtI","display_url":"bit.ly/2OGaTtI","indices":[120,143]}]	I decided to storify what I tweeted earlier - Duterte aide plasters his face on paid ads asking public for pandemic aid https://t.co/ZJveavDUtq https://t.co/GFVqo9KiX4	45775.0	RT @raissawriter: I decided to storify what I tweeted earlier - Duterte aide plasters his face on paid ads asking public for pandemic aid hâ€¦	12.0	True	full
11	11	60495e4ac0e48500386dbe7b	2021-03-11 00:03:16	[]	[]	Wed Mar 10 18:41:38 +0000 2021	[{"text":"Covid19","indices":[0,8]}]	[{"url":"https://t.co/RIemYFenrv","expanded_url":"https://www.granadadigital.es/gobierno-ccaa-aprueban-cierres-perimetrales-semana-santa-voto-contra-madrid/","display_url":"granadadigital.es/gobierno-ccaa-â€¦","indices":[218,241]}]	#Covid19 | Finalmente, @sanidadgob y las Comunidades AutÃ³nomas acuerdan, con el voto en contra de la Comunidad de Madrid, cerrar perimetralmente las autonomÃ­as en Semana SantaðŸš« Toda la informaciÃ³n, en esta noticiaðŸ‘‡ðŸ�¼ https://t.co/RIemYFenrv	33373.0	RT @granadadigital: #Covid19 | Finalmente, @sanidadgob y las Comunidades AutÃ³nomas acuerdan, con el voto en contra de la Comunidad de Madriâ€¦	777.0	True	full
12	12	60495e4ac0e48500386dbeb3	2021-03-11 00:03:16	[]	[]	Wed Mar 10 13:38:33 +0000 2021	[{"text":"EnVideo","indices":[0,8]},{"text":"FuerzaProductiva","indices":[139,156]}]	[{"url":"https://t.co/afaqyi5Eft","expanded_url":"https://dai.ly/x7zterb","display_url":"dai.ly/x7zterb","indices":[158,181]}]	#EnVideo ðŸ“¹ | Gobierno de Caracas y AlcaldÃ­a activan jornadas de pesquisaje para la contenciÃ³n de casos COVID-19 y variante brasileÃ±a P.1 #FuerzaProductiva https://t.co/afaqyi5Eft	1812950.0	RT @VTVcanal8: #EnVideo ðŸ“¹ | Gobierno de Caracas y AlcaldÃ­a activan jornadas de pesquisaje para la contenciÃ³n de casos COVID-19 y variante bâ€¦	37.0	True	full
13	13	60495e4ac0e48500386dbedd	2021-03-11 00:03:17	[]	[]	Wed Mar 10 23:20:26 +0000 2021	[{"text":"Newsnight","indices":[173,183]}]	[{"url":"https://t.co/RQ4FNmG6PJ","expanded_url":"https://bbc.in/38pcSty","display_url":"bbc.in/38pcSty","indices":[148,171]}]	Labour has accused Boris Johnson of lying to MPs after he wrongly claimed Sir Keir Starmer had voted against a pay rise for NHS workers in England. https://t.co/RQ4FNmG6PJ #Newsnightâ€™s @Lewis_Goodall explains ðŸ‘‡ https://t.co/UWmDBL5dzR	684844.0	RT @BBCNewsnight: Labour has accused Boris Johnson of lying to MPs after he wrongly claimed Sir Keir Starmer had voted against a pay rise fâ€¦	389.0	True	full
14	14	60495e4bc0e48500386dbee1	2021-03-11 00:03:17	[]	[]	Wed Mar 10 23:37:22 +0000 2021	[]	[{"url":"https://t.co/3gbEZMLjXf","expanded_url":"https://twitter.com/smolrobots/status/1270973597885050880?s=19","display_url":"twitter.com/smolrobots/staâ€¦","indices":[183,206]}]	We tweeted some stuff earlier about prominent transphobes and, since this still seems to surprise people now and then: this is an explicitly and vociferously trans-positive account. https://t.co/3gbEZMLjXf	19872.0	RT @smolrobots: We tweeted some stuff earlier about prominent transphobes and, since this still seems to surprise people now and then: thisâ€¦	265.0	True	full
15	15	60495e4bc0e48500386dbeeb	2021-03-11 00:03:17	[]	[]	Wed Mar 10 12:23:19 +0000 2021	[{"text":"MananasBLU","indices":[0,11]}]	[{"url":"https://t.co/nHsVqJWsxp","expanded_url":"https://www.costanoticias.com/falsapaz-de-santos-dejo-intacto-el-narcotrafico-nervio-de-la-guerra-por-luis-gabriel-carrillo-navas/","display_url":"costanoticias.com/falsapaz-de-saâ€¦","indices":[30,53]}]	#MananasBLU Columna Opinion/ https://t.co/nHsVqJWsxp el gobierno anterior y sus aliados nos dejÃ³, un plan bien orquestado que comenzÃ³ al robarse la voluntad popular del NO del plebiscito y vendieron al paÃ­s a su nÃ©mesis. el narcotrÃ¡fico, https://t.co/l5OKotwzmo	17880.0	RT @CarrillonavasG: #MananasBLU Columna Opinion/ https://t.co/nHsVqJWsxp el gobierno anterior y sus aliados nos dejÃ³, un plan bien orquestâ€¦	16865.0	True	full
16	16	60495e4bc0e48500386dbf0d	2021-03-11 00:03:17	[]	[]	Thu Mar 11 00:00:12 +0000 2021	[]	[{"url":"https://t.co/morc6MUGUm","expanded_url":"http://7ny.tv/3etVIiq","display_url":"7ny.tv/3etVIiq","indices":[122,145]}]	Disturbing video shows Uber passengers harass, attack San Francisco driver over request to wear mask: 'It was unbearable' https://t.co/morc6MUGUm https://t.co/OlzdqdNwnn	706162.0	RT @ABC7NY: Disturbing video shows Uber passengers harass, attack San Francisco driver over request to wear mask: 'It was unbearable' httpsâ€¦	347.0	True	full
17	17	60495e4bc0e48500386dbf13	2021-03-11 00:03:17	[]	[]	Thu Mar 11 00:00:13 +0000 2021	[{"text":"USSNewOrleans","indices":[121,135]},{"text":"USSGermantown","indices":[201,215]}]	[{"url":"https://t.co/DEnhOhpRGI","expanded_url":"https://www.navy.mil/Resources/Photo-Gallery?utm_source=twitter&utm_medium=social&utm_content=100001896825913&utm_campaign=Misc","display_url":"navy.mil/Resources/Photâ€¦","indices":[254,277]}]	@USNavy photos of the day: Sailors train @mccs_iwakuni, @USMC F-35 Integrated Test Force aboard @ItalianNavy ITS Cavour, #USSNewOrleans Sailors celebrate Mass @US7thFleet and live-fire training aboard #USSGermantown @INDOPACOM â¬‡ï¸� info &amp; download â¬‡ï¸�: https://t.co/DEnhOhpRGI https://t.co/DiBvD3VqZE	1506024.0	RT @USNavy: @USNavy photos of the day: Sailors train @mccs_iwakuni, @USMC F-35 Integrated Test Force aboard @ItalianNavy ITS Cavour, #USSNeâ€¦	173.0	True	full
18	18	60495e4bc0e48500386dbf1b	2021-03-11 00:03:18	[]	[]	Wed Mar 10 23:55:18 +0000 2021	[{"text":"AmericanRescuePlan","indices":[121,140]}]	[{"url":"https://t.co/X0hPOnhxi8","expanded_url":"https://twitter.com/senatorwicker/status/1369770036982915084","display_url":"twitter.com/senatorwicker/â€¦","indices":[141,164]}]	Seriously? Seriously?! Yâ€™all have no damn shame! Senator, YOU voted against the bill! Sorry, but that dog wonâ€™t hunt! #AmericanRescuePlan https://t.co/X0hPOnhxi8	744265.0	RT @harrisonjaime: Seriously? Seriously?! Yâ€™all have no damn shame! Senator, YOU voted against the bill! Sorry, but that dog wonâ€™t hunt!â€¦	10525.0	True	full
19	19	60495e4bc0e48500386dbf2d	2021-03-11 00:03:18	[]	[]	Wed Mar 10 17:29:19 +0000 2021	[{"text":"ÃšLTIMAHORA","indices":[2,13]}]	[{"url":"https://t.co/CIGJRGGd5L","expanded_url":"https://confilegal.com/20210310-el-supremo-inadmite-la-querella-por-calumnias-del-psoe-contra-abascal-por-un-mensaje-que-publico-en-twitter/","display_url":"confilegal.com/20210310-el-suâ€¦","indices":[215,238]}]	â€¼ #ÃšLTIMAHORA El Supremo inadmite la querella que el PSOE interpuso contra @Santi_ABASCAL por este tuit. El PSOE no nos va a amordazar. Nunca va a lograr callarnos porque no les tenemos ningÃºn miedo. ðŸ“° Noticia: https://t.co/CIGJRGGd5L	435764.0	RT @vox_es: â€¼ #ÃšLTIMAHORA El Supremo inadmite la querella que el PSOE interpuso contra @Santi_ABASCAL por este tuit. El PSOE no nos va aâ€¦	139.0	True	full
20	20	60495e4bc0e48500386dbf35	2021-03-11 00:03:18	[]	[]	Wed Mar 10 23:45:00 +0000 2021	[{"text":"DÃ­adelaMujer","indices":[206,219]}]	[{"url":"https://t.co/MwuaUCqfxi","expanded_url":"https://bit.ly/3eqYO6M","display_url":"bit.ly/3eqYO6M","indices":[182,205]}]	â€œEn medio de la pandemia, el aÃ±o 2021 no fue diferente. Al contrario, la violencia se exacerbÃ³. En Ciudad de MÃ©xico habÃ­a 1700 policÃ­as mujeres frente a 20000 activistas feministasâ€� https://t.co/MwuaUCqfxi #DÃ­adelaMujer â™€ï¸� por @MamelaFialloFlo	204662.0	RT @PanAmPost_es: â€œEn medio de la pandemia, el aÃ±o 2021 no fue diferente. Al contrario, la violencia se exacerbÃ³. En Ciudad de MÃ©xico habÃ­aâ€¦	187.0	True	full
21	21	60495e4cc0e48500386dbf51	2021-03-11 00:03:18	[]	[]	Wed Mar 10 22:26:38 +0000 2021	[]	[{"url":"https://t.co/1aUeSxpTul","expanded_url":"https://www.newsweek.com/fact-check-will-illegal-immigrants-receive-stimulus-checks-ted-cruz-says-1574627","display_url":"newsweek.com/fact-check-wilâ€¦","indices":[257,280]}]	Facts are stubborn things @DickDurbin Newsweek CONFIRMS that millions of illegal aliens will receive $1400 stimulus checks. Newsweek REVERSES its earlier â€œmostly falseâ€� ruling, changes it to...TRUE. Dick, that means what you said on the floor was FALSE. https://t.co/1aUeSxpTul	4356785.0	RT @tedcruz: Facts are stubborn things @DickDurbin Newsweek CONFIRMS that millions of illegal aliens will receive $1400 stimulus checks.â€¦	0.0	True	full
22	22	60495e4cc0e48500386dbf55	2021-03-11 00:03:18	[]	[]	Wed Mar 10 23:52:52 +0000 2021	[{"text":"CPAC2021","indices":[210,219]}]	[{"url":"https://t.co/XDNPAp1dut","expanded_url":"https://ept.ms/kenny-and-kangmin","display_url":"ept.ms/kenny-and-kangâ€¦","indices":[234,257]}]	"In the NBA, it's 75% black. Nobody is saying we want 15% Asians." Why is meritocracy under attack in some areas but not others? @kennymxu, author of "An Inconvenient Minority," with YouTuber @thekangminlee. #CPAC2021 ðŸ”´WATCH FULL: https://t.co/XDNPAp1dut https://t.co/z8CmNGmXH8	15669.0	RT @AmThoughtLeader: "In the NBA, it's 75% black. Nobody is saying we want 15% Asians." Why is meritocracy under attack in some areas butâ€¦	23.0	True	full
23	23	60495e4cc0e48500386dbf59	2021-03-11 00:03:18	[]	[]	Wed Mar 10 23:26:13 +0000 2021	[]	[{"url":"https://t.co/cjhcGtUqX2","expanded_url":"https://youtu.be/dXXYs37NOfk","display_url":"youtu.be/dXXYs37NOfk","indices":[248,271]}]	Â¿QuÃ© considera el DIH como un combatiente? âœ…Convenios de Ginebra de 1949 âœ…Convenio Sobre los Derechos del NiÃ±o 1989. âœ…Directivas 15,16 y 37. La moralidad subjetiva no puede usarse para juzgar una operaciÃ³n militar legÃ­tima. Por @Laurapinzonb https://t.co/cjhcGtUqX2	22176.0	RT @ELNODOColombia: Â¿QuÃ© considera el DIH como un combatiente? âœ…Convenios de Ginebra de 1949 âœ…Convenio Sobre los Derechos del NiÃ±o 1989.â€¦	538.0	True	full
24	24	60495e4cc0e48500386dbf65	2021-03-11 00:03:18	[{"text":"covid","indices":[104,110]}]	[{"url":"https://t.co/lPlkRo1Hk1","expanded_url":"http://www.tagsorrento.com","display_url":"tagsorrento.com","indices":[285,308]}]		[]	[]			@OutragedMary @sophieblack2016 Hi, Sorry, i'm rude, but i have a leather shop in Italy almost close for #covid nowâ€¦ https://t.co/2yB6QZgP1e	780.0	True	full
25	25	60495e4cc0e48500386dbf6d	2021-03-11 00:03:18	[]	[]	Wed Mar 10 23:12:00 +0000 2021	[]	[{"url":"https://t.co/bPMbCybXDT","expanded_url":"https://www.nbcnews.com/politics/politics-news/restaurants-worry-bipartisan-coronavirus-deal-cutting-them-out-n1251360","display_url":"nbcnews.com/politics/politâ€¦","indices":[257,280]}]	You may recall there was a $900b COVID bill in December where restaurants wanted this aid. Râ€™s were in charge. Wicker was apparently unable to convince his leadership. What changed? Well, Chuck Schumer just held a press event on restaurants this morning. https://t.co/bPMbCybXDT	118764.0	RT @BenjySarlin: You may recall there was a $900b COVID bill in December where restaurants wanted this aid. Râ€™s were in charge. Wicker wasâ€¦	237.0	True	full
26	26	60495e4cc0e48500386dbf7b	2021-03-11 00:03:19	[]	[]	Wed Mar 10 23:40:02 +0000 2021	[]	[{"url":"https://t.co/or04MIfSgZ","expanded_url":"http://ow.ly/jYsX30rAbPH","display_url":"ow.ly/jYsX30rAbPH","indices":[251,274]}]	"La poblaciÃ³n indÃ­gena no tenemos el privilegio de quedarnos en casa y no ir a trabajar. Ha sido realmente doloroso ver el impacto de la COVID en las comunidades indÃ­genas" â€” @OdiliaRomero, cofundadora de Comunidades IndÃ­genas en Liderazgo @MyCielola https://t.co/or04MIfSgZ	34262.0	RT @DemocracyNowEs: "La poblaciÃ³n indÃ­gena no tenemos el privilegio de quedarnos en casa y no ir a trabajar. Ha sido realmente doloroso verâ€¦	476.0	True	full
27	27	60495e4dc0e48500386dbfad	2021-03-11 00:03:19	[]	[]	Wed Mar 10 12:07:35 +0000 2021	[{"text":"TRIPSWaiver","indices":[112,124]}]	[{"url":"https://t.co/oaGFfObYRD","expanded_url":"https://msf.org.uk/article/open-letter-uk-government-must-support-proposal-suspend-intellectual-property-during","display_url":"msf.org.uk/article/open-lâ€¦","indices":[230,253]},{"url":"https://t.co/MZj8T7ey59","expanded_url":"https://www.telegraph.co.uk/global-health/science-and-disease/prime-minister-urged-waive-patents-bid-widen-access-covid-v…	43 UK business leaders, academics and trade unions have written to the UK government urging them to support the #TRIPSWaiver citing a "moral, epidemiological and economic imperative" to ensure global access to vaccines. Letter: https://t.co/oaGFfObYRD https://t.co/MZj8T7ey59	706.0	RT @rozscourse: 43 UK business leaders, academics and trade unions have written to the UK government urging them to support the #TRIPSWaiveâ€¦	845.0	True	full
28	28	60495e4dc0e48500386dbfb1	2021-03-11 00:03:19	[]	[]	Wed Mar 10 13:15:00 +0000 2021	[{"text":"ICU","indices":[33,37]},{"text":"SCCM50Years","indices":[96,108]}]	[{"url":"https://t.co/xsEaYufqFK","expanded_url":"https://journals.lww.com/ccmjournal/Abstract/9000/Critical_Care_Management_of_the_Patient_With.95313.aspx","display_url":"journals.lww.com/ccmjournal/Absâ€¦","indices":[111,134]}]	Management of anaphylaxis in the #ICU In @CritCareMed to celebrate the @SCCM 50th anniversary #SCCM50Years https://t.co/xsEaYufqFK https://t.co/828rp73Vo2	10627.0	RT @SCCMPresident: Management of anaphylaxis in the #ICU In @CritCareMed to celebrate the @SCCM 50th anniversary #SCCM50Years https://tâ€¦	442.0	True	full
29	29	60495e4dc0e48500386dbfbb	2021-03-11 00:03:19	[]	[]	Fri Dec 18 23:29:37 +0000 2020	[]	[{"url":"https://t.co/S9MYbbLBFU","expanded_url":"https://apnews.com/article/election-2020-virus-outbreak-joe-biden-donald-trump-impeachments-8ac355b6ebd62b19d8a44fedcbf5b128","display_url":"apnews.com/article/electiâ€¦","indices":[257,280]}]	From Oct. when they hid who owned American Made Media â€œThey spent their money on unnecessary overhead,..â€�said Mike Murphy...â€�You could literally have 10 monkeys with flamethrowers go after the money, and they wouldnâ€™t have burned through it as stupidly.â€� https://t.co/S9MYbbLBFU	2457.0	RT @Bill43111: From Oct. when they hid who owned American Made Media â€œThey spent their money on unnecessary overhead,..â€�said Mike Murphy..â€¦	1697.0	True	full
30	30	60495e4dc0e48500386dbfc5	2021-03-11 00:03:20	[]	[]	Wed Mar 10 22:36:46 +0000 2021	[]	[{"url":"https://t.co/WvXpyKRyFw","expanded_url":"https://www.bbc.com/news/world-australia-56342255","display_url":"bbc.com/news/world-ausâ€¦","indices":[237,260]}]	Will rape allegations change Australia's 'toxic' politics? - BBC News. The toxic culture and sexism towards women by those in power in Australia is â€œunique in its inertnessâ€�. And â�¦@ScottMorrisonMPâ�© is behaving like an â€œonlookerâ€�. Ouch. https://t.co/WvXpyKRyFw	7080.0	RT @superscriber: Will rape allegations change Australia's 'toxic' politics? - BBC News. The toxic culture and sexism towards women by thosâ€¦	118.0	True	full
31	31	60495e4dc0e48500386dbfcb	2021-03-11 00:03:20	[]	[]	Wed Mar 10 04:01:13 +0000 2021	[]	[{"url":"https://t.co/mcXOI1E8Li","expanded_url":"https://www.thehindu.com/business/Economy/banks-wrote-off-115-lakh-cr-in-nine-months-of-fy21-thakur/article34025763.ece","display_url":"thehindu.com/business/Econoâ€¦","indices":[202,225]}]	Banks wrote off â‚¹1.15 lakh cr in nine months of FY21. Strange, no one talks of letting markets decide the fate of co's having bad debts? But when it comes to low farm prices, we want markets to decide. https://t.co/mcXOI1E8Li	57000.0	RT @Devinder_Sharma: Banks wrote off â‚¹1.15 lakh cr in nine months of FY21. Strange, no one talks of letting markets decide the fate of co'sâ€¦	754.0	True	full
32	32	60495e4ec0e48500386dc00d	2021-03-11 00:03:20	[]	[]	Wed Mar 10 17:25:28 +0000 2021	[{"text":"ì…”ëˆ„","indices":[169,172]},{"text":"Shownu","indices":[173,180]},{"text":"ëª¬ìŠ¤íƒ€ì—‘ìŠ¤","indices":[181,187]},{"text":"MONSTAX","indices":[188,196]},{"text":"MONSTA_X","indices":[197,206]}]	[{"url":"https://t.co/CfexY5GK3f","expanded_url":"https://entertain.v.daum.net/v/20210310114148227","display_url":"entertain.v.daum.net/v/202103101141â€¦","indices":[116,139]},{"url":"https://t.co/SpnX94pzPK","expanded_url":"https://entertain.v.daum.net/v/20210310135943243","display_url":"entertain.v.daum.net/v/202103101359â€¦","indices":[142,165]}]	10.03.21 DAUM ðŸ’• Log in with Kkt, leave a reaction [3/3]Monsta X Shownu, Covid19 reexamination results â€™negativeâ€™ 7.https://t.co/CfexY5GK3f 6.https://t.co/SpnX94pzPK + #ì…”ëˆ„ #Shownu #ëª¬ìŠ¤íƒ€ì—‘ìŠ¤ #MONSTAX #MONSTA_X @OfficialMonstaX	1312.0	RT @DaumMxwh: 10.03.21 DAUM ðŸ’• Log in with Kkt, leave a reaction [3/3]Monsta X Shownu, Covid19 reexamination results â€™negativeâ€™ 7.https://tâ€¦	180.0	True	full
33	33	60495e4ec0e48500386dc017	2021-03-11 00:03:20	[]	[]	Wed Mar 10 18:00:01 +0000 2021	[{"text":"COVID_19","indices":[68,77]}]	[{"url":"https://t.co/O06GYTs0fE","expanded_url":"https://bit.ly/3gvwldj","display_url":"bit.ly/3gvwldj","indices":[179,202]}]	Una de las mejores formas de reducir los riesgos de contagiarnos de #COVID_19 es tomar las medidas necesarias de autocuidado. Conoce la guÃ­a de autocuidado en niÃ±as y niÃ±os aquÃ­: https://t.co/O06GYTs0fE https://t.co/bQAvapoy9n	537487.0	RT @ministeriosalud: Una de las mejores formas de reducir los riesgos de contagiarnos de #COVID_19 es tomar las medidas necesarias de autocâ€¦	163.0	True	full
34	34	60495e4ec0e48500386dc01f	2021-03-11 00:03:20	[]	[]	Wed Mar 10 23:35:00 +0000 2021	[{"text":"Salud","indices":[107,113]}]	[{"url":"https://t.co/0qBYIDJZFn","expanded_url":"http://bit.ly/3enc6RL","display_url":"bit.ly/3enc6RL","indices":[118,141]}]	Â¿Nueva secuela?: Revistas cientÃ­ficas alertan de erecciones por mÃ¡s de cuatro horas en casos de Covid-19 | #Salud | https://t.co/0qBYIDJZFn	5043202.0	RT @globovision: Â¿Nueva secuela?: Revistas cientÃ­ficas alertan de erecciones por mÃ¡s de cuatro horas en casos de Covid-19 | #Salud | httpâ€¦	332.0	True	full
35	35	60495e4ec0e48500386dc023	2021-03-11 00:03:20	[]	[]	Wed Mar 10 21:52:24 +0000 2021	[]	[{"url":"https://t.co/WfVygxa6yA","expanded_url":"https://www.lemonde.fr/societe/article/2021/03/04/covid-19-la-creation-d-un-passeport-vaccinal-se-heurterait-a-de-nombreux-obstacles-juridiques_6071942_3224.html","display_url":"lemonde.fr/societe/articlâ€¦","indices":[234,257]}]	Vaccine passports will most probably NOT be adopted in France. Not least because few people are vaccinated and many donâ€™t ever want to have the jab. But in any case the French are v. aware of the legal issues &amp; threat to freedom. https://t.co/WfVygxa6yA	14032.0	RT @Arwenstar: Vaccine passports will most probably NOT be adopted in France. Not least because few people are vaccinated and many donâ€™t evâ€¦	365.0	True	full
36	36	60495e4ec0e48500386dc02f	2021-03-11 00:03:21	[]	[]	Wed Mar 10 22:00:00 +0000 2021	[]	[{"url":"https://t.co/Ob4pRb9Xh4","expanded_url":"https://www.restaurantbusinessonline.com/financing/stimulus-bill-29b-direct-restaurant-aid-appears-headed-passage","display_url":"restaurantbusinessonline.com/financing/stimâ€¦","indices":[229,252]}]	Independent restaurant operators have won $28.6 billion worth of targeted relief. This funding will ensure small businesses can survive the pandemic by helping to adapt their operations and keep their employees on the payroll. https://t.co/Ob4pRb9Xh4	101957.0	RT @SenatorWicker: Independent restaurant operators have won $28.6 billion worth of targeted relief. This funding will ensure small busineâ€¦	140.0	True	full
37	37	60495e4ec0e48500386dc04d	2021-03-11 00:03:21	[]	[]	Thu Mar 11 00:02:53 +0000 2021	[{"text":"digital","indices":[61,69]},{"text":"business","indices":[70,79]},{"text":"tech","indices":[80,85]},{"text":"COVID","indices":[86,92]},{"text":"live","indices":[93,98]},{"text":"coronavirus","indices":[99,111]},{"text":"news","indices":[112,117]},{"text":"100daysofcode","indices":[118,132]},{"text":"twitch","indices":[133,140]},{"text":"youtube","indices":[141,149]},{"text":"nintendoswi…	[{"url":"https://t.co/slN0LdI0bd","expanded_url":"https://dy.si/MyAcU","display_url":"dy.si/MyAcU","indices":[198,221]}]	AI Can Increase Efficiency in Healthcare, Even in a Pandemic #digital #business #tech #COVID #live #coronavirus #news #100daysofcode #twitch #youtube #nintendoswitch #devops #code #linux #cdwsocial https://t.co/slN0LdI0bd https://t.co/wL0vAAU959	8760.0	RT @CDWGWAGov: AI Can Increase Efficiency in Healthcare, Even in a Pandemic #digital #business #tech #COVID #live #coronavirus #news #100daâ€¦	1644.0	True	full
38	38	60495e4fc0e48500386dc059	2021-03-11 00:03:21	[]	[]	Thu Mar 11 00:00:00 +0000 2021	[]	[{"url":"https://t.co/FnYIVL5F6K","expanded_url":"https://www.legacy.com/obituaries/pressconnects/obituary.aspx?n=william-mackechnie-bill&pid=197882922&fhid=13282","display_url":"legacy.com/obituaries/preâ€¦","indices":[246,269]}]	WILLIAM "BILL" MACKECHNIE, 65, of Greene, New York, died of COVID on Feb. 22, 2021. "His heart held sympathy for all creatures great and small, and his kind and capable hands were always ready to be at the service of a friend who needed help." https://t.co/FnYIVL5F6K	147492.0	RT @FacesOfCOVID: WILLIAM "BILL" MACKECHNIE, 65, of Greene, New York, died of COVID on Feb. 22, 2021. "His heart held sympathy for all creâ€¦	262.0	True	full
39	39	60495e4fc0e48500386dc05b	2021-03-11 00:03:21	[]	[{"url":"https://t.co/JWQMvcC4k9","expanded_url":"https://www.senado.cl/estado-de-excepcion-hasta-el-30-de-junio-por-mayoria-senado-ratifica/senado/2021-03-10/171323.html","display_url":"senado.cl/estado-de-exceâ€¦","indices":[237,260]}]		[]	[]			ðŸ“ŒEstado de excepciÃ³n hasta el 30 de junio: por mayorÃ­a Senado ratifica oficio presidencial ðŸ˜· Tras un extenso debatâ€¦ https://t.co/7ozWoggeZ3	178011.0	True	full
40	40	60495e4fc0e48500386dc069	2021-03-11 00:03:21	[]	[]	Thu Mar 11 00:02:04 +0000 2021	[]	[{"url":"https://t.co/B4G0mMsOqG","expanded_url":"https://twitter.com/SamsonMichailo1/status/1369696146462044164","display_url":"twitter.com/SamsonMichailoâ€¦","indices":[235,258]}]	Ethiopian diaspora came out in droves to protest current US govt position against Ethiopia. Your statement on AFP is an insult Secretary Anthony @SecBlinken to Ethiopian Americans who voted to re-elect @POTUS @StateDept @BilisumaKegna https://t.co/B4G0mMsOqG	40.0	RT @abrahamhelen32: Ethiopian diaspora came out in droves to protest current US govt position against Ethiopia. Your statement on AFP is anâ€¦	4394.0	True	full
41	41	60495e4fc0e48500386dc093	2021-03-11 00:03:22	[]	[]	Wed Mar 10 23:37:24 +0000 2021	[]	[{"url":"https://t.co/1GqHYJOOMj","expanded_url":"https://secure.actblue.com/donate/rubiocovid","display_url":"secure.actblue.com/donate/rubiocoâ€¦","indices":[167,190]}]	Can we get 3,000 RT's on this? Rubio is up in 2022 and voted against Covid relief. You can help us remind his constituents with a retweet and small contribution here. https://t.co/1GqHYJOOMj	307125.0	RT @ReallyAmerican1: Can we get 3,000 RT's on this? Rubio is up in 2022 and voted against Covid relief. You can help us remind his constituâ€¦	6511.0	True	full
42	42	60495e50c0e48500386dc0ad	2021-03-11 00:03:22	[]	[]	Wed Mar 10 18:58:55 +0000 2021	[]	[{"url":"https://t.co/5o5u9wdOAn","expanded_url":"https://br.noticias.yahoo.com/nao-sigam-nenhuma-decisao-imbecil-do-presidente-diz-lula-153039886.html","display_url":"br.noticias.yahoo.com/nao-sigam-nenhâ€¦","indices":[263,286]}]	@LulaOficial "NÃ£o sigam nenhuma decisÃ£o imbecil do presidente ou do ministro da SaÃºde. Tomem a vacina, porque a vacina Ã© uma das coisas que pode livrar vocÃª do covid", disse Lula ao afirmar que deve se imunizar. Ele ressaltou ainda que farÃ¡ propaganda da vacina. https://t.co/5o5u9wdOAn	81132.0	RT @YahooBr: @LulaOficial "NÃ£o sigam nenhuma decisÃ£o imbecil do presidente ou do ministro da SaÃºde. Tomem a vacina, porque a vacina Ã© uma dâ€¦	282.0	True	full
43	43	60495e50c0e48500386dc0b9	2021-03-11 00:03:22	[]	[]	Wed Mar 10 22:21:41 +0000 2021	[]	[{"url":"https://t.co/gHdRVyXQ3I","expanded_url":"https://twitter.com/itaevcut1?s=11","display_url":"twitter.com/itaevcut1?s=11","indices":[66,89]}]	âš ï¸� Abro hilo exponiendo a Cesymar o @/iTAEVCUT1 y sus amigxs ðŸ–‡: https://t.co/gHdRVyXQ3I Por acosar a 4rmys diciÃ©ndoles que se m4ten (tw: sh) https://t.co/tKrM8yqQrU	3112.0	RT @hosioki7: âš ï¸� Abro hilo exponiendo a Cesymar o @/iTAEVCUT1 y sus amigxs ðŸ–‡: https://t.co/gHdRVyXQ3I Por acosar a 4rmys diciÃ©ndoles queâ€¦	1027.0	True	full
44	44	60495e50c0e48500386dc0cb	2021-03-11 00:03:22	[]	[]	Wed Mar 10 23:59:03 +0000 2021	[]	[{"url":"https://t.co/aeGynPOz9x","expanded_url":"https://twitter.com/davidmackau/status/1369794867958800384","display_url":"twitter.com/davidmackau/stâ€¦","indices":[154,177]}]	One of the sadder points is that he spent so much time telling his supporters that COVID was a hoax, half of them donâ€™t want the vaccine heâ€™s so proud of https://t.co/aeGynPOz9x	9398.0	RT @notdred: One of the sadder points is that he spent so much time telling his supporters that COVID was a hoax, half of them donâ€™t want tâ€¦	4413.0	True	full
45	45	60495e50c0e48500386dc0e1	2021-03-11 00:03:23	[]	[]	Wed Mar 10 23:59:09 +0000 2021	[]	[{"url":"https://t.co/RgCKe5CMVR","expanded_url":"https://periodicolaesperanza.com/archivos/4014","display_url":"periodicolaesperanza.com/archivos/4014","indices":[238,261]}]	Al respecto del coronavirus COVID-19, el Gobierno nacional, los autonÃ³micos y sus diversos negociados siguen actuando con la misma mezcla de negligencia criminal y palos de ciego que hace un aÃ±o. A no ser que los propÃ³sitos sean otros... https://t.co/RgCKe5CMVR	395.0	RT @lactrad: Al respecto del coronavirus COVID-19, el Gobierno nacional, los autonÃ³micos y sus diversos negociados siguen actuando con la mâ€¦	2191.0	True	full
46	46	60495e51c0e48500386dc10b	2021-03-11 00:03:23	[]	[]	Tue Mar 09 16:40:00 +0000 2021	[{"text":"UniÃ³nBolivariana","indices":[130,147]}]	[{"url":"https://t.co/9T5PDJHcdx","expanded_url":"https://www.vtv.gob.ve/covid-19-dia-358-casos-08032021/","display_url":"vtv.gob.ve/covid-19-dia-3â€¦","indices":[149,172]}]	DÃ­a 358 | Lucha contra la COVID-19: Venezuela registra 431 casos comunitarios, 5 importados y suma 134.839 pacientes recuperados #UniÃ³nBolivariana https://t.co/9T5PDJHcdx https://t.co/z9SCVi8yPL	1812950.0	RT @VTVcanal8: DÃ­a 358 | Lucha contra la COVID-19: Venezuela registra 431 casos comunitarios, 5 importados y suma 134.839 pacientes recuperâ€¦	34.0	True	full
47	47	60495e51c0e48500386dc10d	2021-03-11 00:03:23	[]	[]	Wed Mar 10 21:35:06 +0000 2021	[{"text":"health","indices":[24,31]},{"text":"healthcare","indices":[32,43]},{"text":"fitness","indices":[44,52]},{"text":"Food","indices":[53,58]},{"text":"USA","indices":[59,63]},{"text":"uk","indices":[64,67]},{"text":"animation","indices":[68,78]},{"text":"Twitter","indices":[79,87]},{"text":"Facebook","indices":[88,97]},{"text":"COVID19","indices":[98,106]},{"text":"gaming","indices":[107,11…	[{"url":"https://t.co/e7tvoAwM3s","expanded_url":"http://bit.ly/3esDZYI","display_url":"bit.ly/3esDZYI","indices":[256,279]}]	Straight Talk About Soy #health #healthcare #fitness #Food #USA #uk #animation #Twitter #Facebook #COVID19 #gaming #Xbox #Ethereum #Cardano #JIMIN #Jin #TAEHYUNG #gamer #quote #BTC #BIGOLIVE #India #facts #NCT #Jinyoung #TikTok #BTSpace #UFC259 #WWE #NCT https://t.co/e7tvoAwM3s	6.0	RT @RealHelthyFit: Straight Talk About Soy #health #healthcare #fitness #Food #USA #uk #animation #Twitter #Facebook #COVID19 #gaming #Xboxâ€¦	1.0	True	full
48	48	60495e51c0e48500386dc111	2021-03-11 00:03:23	[]	[]	Wed Mar 10 19:03:04 +0000 2021	[]	[{"url":"https://t.co/sxtBQX4EEf","expanded_url":"https://www.jornada.com.mx/notas/2021/03/05/politica/cuba-ya-trabaja-en-la-soberana-plus-y-la-02-entro-a-la-fase-tres-de-ensayos-clinicos/","display_url":"jornada.com.mx/notas/2021/03/â€¦","indices":[215,238]}]	Cuba announced a fifth vaccine candidate, Soberana Plus, specifically designed to avoid reinfection in convalescing Covid patients. Itâ€™s the first of its kind worldwide, according to Cuban scientist Vicente Verez. https://t.co/sxtBQX4EEf https://t.co/StOTecFulR	5319.0	RT @bellybeastcuba: Cuba announced a fifth vaccine candidate, Soberana Plus, specifically designed to avoid reinfection in convalescing Covâ€¦	22563.0	True	full
49	49	60495e51c0e48500386dc12b	2021-03-11 00:03:23	[]	[]	Thu Mar 11 00:00:01 +0000 2021	[]	[{"url":"https://t.co/c3fEryY1KE","expanded_url":"https://wb.md/3et8zRF","display_url":"wb.md/3et8zRF","indices":[199,222]}]	The virus that causes COVID-19 will probably keep changing, and experts may find more new variants in the future. Here's what we know so far about the variants found in the U.K., Brazil, and Africa. https://t.co/c3fEryY1KE https://t.co/DO2eOT9Uve	3153614.0	RT @WebMD: The virus that causes COVID-19 will probably keep changing, and experts may find more new variants in the future. Here's what weâ€¦	762.0	True	full
50	50	60495e52c0e48500386dc161	2021-03-11 00:03:24	[]	[]	Wed Mar 10 16:30:30 +0000 2021	[]	[{"url":"https://t.co/de0vecorxV","expanded_url":"https://www.theguardian.com/travel/2021/mar/10/its-an-rv-life-for-yurok-native-american-kids-california-coast?CMP=Share_iOSApp_Other","display_url":"theguardian.com/travel/2021/maâ€¦","indices":[150,173]}]	Mid-week read: INUTW Photographer, @joelredman1, has published an excerpt from his story Reclaiming The River â€“ The Yurok Tribe in the @guardian ðŸ‘� https://t.co/de0vecorxV	4165.0	RT @IfNotUs_ThenWho: Mid-week read: INUTW Photographer, @joelredman1, has published an excerpt from his story Reclaiming The River â€“ The Yuâ€¦	2327.0	True	full
51	51	60495e52c0e48500386dc165	2021-03-11 00:03:24	[]	[]	Wed Mar 10 14:07:25 +0000 2021	[]	[{"url":"https://t.co/HJBKrvDPD4","expanded_url":"https://www.wcpo.com/sports/high-school-sports/the-last-12-months-has-just-been-a-blur-for-ohio-high-school-sports-during-pandemic","display_url":"wcpo.com/sports/high-scâ€¦","indices":[156,179]}]	'The last 12 months has just been a blur' for Ohio high school sports during pandemic. A look back at how @OHSAASports has moved forward since March 2020. https://t.co/HJBKrvDPD4 @WCPO @MaxPreps @stxsports @LakotaWestAD @SWDistrict @LtGovHusted @JonHusted	30356.0	RT @MikeDyer: 'The last 12 months has just been a blur' for Ohio high school sports during pandemic. A look back at how @OHSAASports has moâ€¦	230.0	True	full
52	52	60495e52c0e48500386dc169	2021-03-11 00:03:24	[]	[]	Wed Mar 10 17:55:18 +0000 2021	[]	[{"url":"https://t.co/smC9k8rKx3","expanded_url":"https://wapo.st/3v9bq8q","display_url":"wapo.st/3v9bq8q","indices":[245,268]}]	NEW: 5 health experts share how vaccination has changed their lives. Dining with other vaccinated friends, without masks: "It was wonderful and made us feel 'normal' again after so long, to eat and talk together without restrictions." My story. https://t.co/smC9k8rKx3	18555.0	RT @bylenasun: NEW: 5 health experts share how vaccination has changed their lives. Dining with other vaccinated friends, without masks: "Iâ€¦	1839.0	True	full
53	53	60495e52c0e48500386dc16d	2021-03-11 00:03:24	[]	[]	Sun Mar 07 07:55:39 +0000 2021	[]	[{"url":"https://t.co/IVTJDwyRM4","expanded_url":"http://bit.ly/2OcRtwJ","display_url":"bit.ly/2OcRtwJ","indices":[24,47]},{"url":"https://t.co/M0l62qXvcF","expanded_url":"http://bit.ly/3qxaEPf","display_url":"bit.ly/3qxaEPf","indices":[249,272]}]	Episode 18 is now live: https://t.co/IVTJDwyRM4 Join us in conversation with Martha Acklesberg, as we discuss her classic study 'Free Women of Spain,' 30 years since its original publication. See @AKPressDistro @AKEdinburgh for the 2004 reissue: https://t.co/M0l62qXvcF https://t.co/q5VPB0UVra	555.0	RT @abcdannyandjim: Episode 18 is now live: https://t.co/IVTJDwyRM4 Join us in conversation with Martha Acklesberg, as we discuss her clasâ€¦	10552.0	True	full
54	54	60495e52c0e48500386dc17b	2021-03-11 00:03:24	[]	[]	Sun Mar 07 20:07:19 +0000 2021	[{"text":"MusicOnAMission","indices":[38,54]}]	[{"url":"https://t.co/0WM4JvgYso","expanded_url":"http://support.musicares.org","display_url":"support.musicares.org","indices":[195,218]}]	ARMY, remember @BTS_twt is headlining #MusicOnAMission, a virtual fundraising, and official Grammy Week event, to help struggling musicians affected by the pandemic. ðŸŽŸ Grab your tickets here: (https://t.co/0WM4JvgYso) and tune in on March 12, 8PM ET! https://t.co/0hIqRHQrKU	1683188.0	RT @BTS_Billboard: ARMY, remember @BTS_twt is headlining #MusicOnAMission, a virtual fundraising, and official Grammy Week event, to helpâ€¦	1231.0	True	full
55	55	60495e52c0e48500386dc17f	2021-03-11 00:03:24	[]	[]	Wed Mar 10 23:25:05 +0000 2021	[]	[{"url":"https://t.co/Yn7BDlENCR","expanded_url":"https://cnn.it/3vfNsZl","display_url":"cnn.it/3vfNsZl","indices":[134,157]}]	Republican-led states had higher Covid-19 case rates and death rates than Democrat-led states in the second half of 2020, study finds https://t.co/Yn7BDlENCR	4085817.0	RT @CNNPolitics: Republican-led states had higher Covid-19 case rates and death rates than Democrat-led states in the second half of 2020,â€¦	1536.0	True	full
56	56	60495e52c0e48500386dc181	2021-03-11 00:03:24	[]	[]	Wed Mar 10 23:35:03 +0000 2021	[{"text":"COVID19","indices":[0,8]}]	[{"url":"https://t.co/ZKHWuPDfkj","expanded_url":"http://unwo.men/maqz50DUuf5","display_url":"unwo.men/maqz50DUuf5","indices":[244,267]}]	#COVID19 has made it much harder for survivors of domestic violence to seek help. They are often not aware of the services available or how to access them, and many service providers have limited resources or are overstretched. More info ðŸ‘‡ https://t.co/ZKHWuPDfkj https://t.co/r9pmvkeGYz	1995299.0	RT @UN_Women: #COVID19 has made it much harder for survivors of domestic violence to seek help. They are often not aware of the servicesâ€¦	333.0	True	full
57	57	60495e52c0e48500386dc183	2021-03-11 00:03:24	[]	[]	Thu Mar 11 00:00:41 +0000 2021	[]	[{"url":"https://t.co/9Kpzx3DGHG","expanded_url":"https://elpais.com/ciencia/2021-03-10/las-transfusiones-de-plasma-sanguineo-son-inutiles-en-los-enfermos-de-covid-hospitalizados.html?utm_medium=Social&utm_source=Twitter&ssm=TW_CM_AME#Echobox=1615418076","display_url":"elpais.com/ciencia/2021-0â€¦","indices":[252,275]}]	Las transfusiones de plasma sanguÃ­neo de donantes que superaron la covid no mejoran la supervivencia de los pacientes hospitalizados, segÃºn los resultados preliminares del mayor ensayo clÃ­nico del mundo, Recovery Por @manuelansede en @materia_ciencia https://t.co/9Kpzx3DGHG	369350.0	RT @elpais_america: Las transfusiones de plasma sanguÃ­neo de donantes que superaron la covid no mejoran la supervivencia de los pacientes hâ€¦	1232.0	True	full
58	58	60495e53c0e48500386dc1ad	2021-03-11 00:03:25	[]	[]	Wed Mar 10 22:19:23 +0000 2021	[{"text":"March4Justice","indices":[0,14]}]	[{"url":"https://t.co/If1j4HwoS9","expanded_url":"https://docs.google.com/spreadsheets/d/1ZQw4_gt0iooRy9zNI6d-F6Ngchjy6za-ElRPaIOdzug/edit?usp=sharing","display_url":"docs.google.com/spreadsheets/dâ€¦","indices":[263,286]}]	#March4Justice 14/15 March UPDATE: 9am 11 Mar Check &amp; Share LATEST PINNED TWEETðŸš¶â€�â™€ï¸�ðŸš¶â€�â™‚ï¸�ðŸ—£ï¸� *38* Marches -Updates -many -Additions last 24hrs -QLD: Bundaberg, Sunshine Coast -NT: Alice Springs -NSW: Nowra -VIC: Ballarat, Geelong, Talbot, Wodonga https://t.co/If1j4HwoS9 https://t.co/QPPY6UXFpw	5607.0	RT @womensmarchaus: #March4Justice 14/15 March UPDATE: 9am 11 Mar Check &amp; Share LATEST PINNED TWEETðŸš¶â€�â™€ï¸�ðŸš¶â€�â™‚ï¸�ðŸ—£ï¸� *38* Marches -Updates -manyâ€¦	589.0	True	full
59	59	60495e53c0e48500386dc1af	2021-03-11 00:03:25	[]	[]	Wed Mar 10 23:57:23 +0000 2021	[]	[{"url":"https://t.co/cb7k5ZZ526","expanded_url":"https://read.dukeupress.edu/demography/issue/58/1","display_url":"read.dukeupress.edu/demography/issâ€¦","indices":[242,265]}]	Volume 58 Issue 1 | Demography | Duke University Press Its exciting to share the 1st OA issue of Demography. Thanks DUP! The lineup of articles reflects both the breadth of our field as well as outstanding depth. Thanks esp to our reviewers! https://t.co/cb7k5ZZ526	2862.0	RT @mdhayward: Volume 58 Issue 1 | Demography | Duke University Press Its exciting to share the 1st OA issue of Demography. Thanks DUP! Theâ€¦	47.0	True	full
60	60	60495e53c0e48500386dc1b5	2021-03-11 00:03:25	[{"text":"digitaldivide","indices":[217,231]}]	[{"url":"https://t.co/qfgfl69BPW","expanded_url":"https://www.washingtonpost.com/politics/2021/03/10/technology-202-coronavirus-relief-bill-includes-76-billion-target-homework-gap/","display_url":"washingtonpost.com/politics/2021/â€¦","indices":[193,216]}]		[]	[]			"The funding will allow elementary schools, high schools and libraries to purchase Wi-Fi hotspots, modems, and routâ€¦ https://t.co/YeNOUYEpOO	3167.0	True	full
61	61	60495e53c0e48500386dc1bd	2021-03-11 00:03:25	[]	[]	Wed Mar 10 23:56:59 +0000 2021	[{"text":"KCMO","indices":[14,19]}]	[{"url":"https://t.co/Mke9RWXNwz","expanded_url":"https://www.kansascity.com/news/politics-government/article249832103.html","display_url":"kansascity.com/news/politics-â€¦","indices":[194,217]}]	Cash-strapped #KCMO and other cities in the metro get a windfall from the COVID-19 bill Congress passed today. @sarahgritter and I talked to local leaders about what they're going to do with it https://t.co/Mke9RWXNwz	19354.0	RT @BryanLowry3: Cash-strapped #KCMO and other cities in the metro get a windfall from the COVID-19 bill Congress passed today. @sarahgrittâ€¦	2967.0	True	full
62	62	60495e53c0e48500386dc1e1	2021-03-11 00:03:25	[]	[]	Wed Mar 10 23:24:30 +0000 2021	[]	[{"url":"https://t.co/iAh17cenac","expanded_url":"https://twitter.com/NHSEngland/status/1369643095382450179","display_url":"twitter.com/NHSEngland/staâ€¦","indices":[269,292]}]	Can the theatrics be anymore dramatic....get a celebrity, use a church as a back-drop (may be next time chime in the church organ for added effects) to convince the people to put poison in their bodies. Yes, I got chills too different kind of chills - the scary kind!! https://t.co/iAh17cenac	825.0	RT @WeReap: Can the theatrics be anymore dramatic....get a celebrity, use a church as a back-drop (may be next time chime in the church orgâ€¦	844.0	True	full
63	63	60495e53c0e48500386dc1ef	2021-03-11 00:03:25	[]	[]	Wed Mar 10 12:41:34 +0000 2021	[]	[{"url":"https://t.co/ttRRkeRXs4","expanded_url":"https://twitter.com/JeanMairede/status/1369561784974196741","display_url":"twitter.com/JeanMairede/stâ€¦","indices":[197,220]}]	Ce docteur dÃ©montre avec les chiffres officiels que les risques de la vaccination du ARNmessager sont beaucoup plus Ã©levÃ©s pour les 65 ans et plus que la covid elle-mÃªme (vidÃ©o en lien ci-dessous) https://t.co/ttRRkeRXs4 https://t.co/hJRREBrnuX	12601.0	RT @GeneviveCaron18: Ce docteur dÃ©montre avec les chiffres officiels que les risques de la vaccination du ARNmessager sont beaucoup plus Ã©lâ€¦	528.0	True	full
64	64	60495e53c0e48500386dc1f5	2021-03-11 00:03:26	[]	[]	Wed Mar 10 07:17:59 +0000 2021	[{"text":"Ø§Ù„ØªØ±Ø¨ÙŠØ©_Ø§Ù„Ù�Ø¹Ø§Ù„Ø©","indices":[118,134]},{"text":"Ø¯ÙˆØ±Ø§Øª_Ù…Ø¹ØªÙ…Ø¯Ø©","indices":[261,274]}]	[{"url":"https://t.co/o9uFhNmMgj","expanded_url":"https://forms.gle/QMTzrqYyf8ueG8vs9","display_url":"forms.gle/QMTzrqYyf8ueG8â€¦","indices":[237,260]}]	Ù„ÙƒÙ„ Ù…Ù† ÙŠØ±ØºØ¨ Ù�ÙŠ ØªØ·ÙˆÙŠØ± Ø£Ø¯ÙˆØ§ØªÙ‡ ÙˆØ£Ø³Ø§Ù„ÙŠØ¨Ù‡ Ù�ÙŠ Ù…Ø¬Ø§Ù„ Ø§Ù„Ø·Ù�ÙˆÙ„Ø© Ù…Ù† Ø§Ù„Ø¢Ø¨Ø§Ø¡ ÙˆØ§Ù„Ø£Ù…Ù‡Ø§Øª ÙˆØ§Ù„Ù…Ø±Ø¨ÙŠÙ† Ø³Ø§Ø±Ø¹ Ø¨Ø­Ø¬Ø² Ù…Ù‚Ø¹Ø¯ Ù„Ùƒ Ù…Ø¹Ù†Ø§ ðŸ”· Ù�ÙŠ Ø¨Ø±Ù†Ø§Ù…Ø¬ #Ø§Ù„ØªØ±Ø¨ÙŠØ©_Ø§Ù„Ù�Ø¹Ø§Ù„Ø© Ø§Ù„Ø£Ø­Ø¯ ÙˆØ§Ù„Ø§Ø«Ù†ÙŠÙ† Ù¡ - Ù¢ Ø´Ø¹Ø¨Ø§Ù† Ù¡Ù¤Ù¤Ù¢Ù‡ 14- 15 Ù…Ø§Ø±Ø³ 2021Ù… ðŸ’µ Ø±Ø³ÙˆÙ… Ø§Ù„Ø§Ø´ØªØ±Ø§Ùƒ : 66 Ø±ÙŠØ§Ù„ Ù�Ù‚Ø· Ù„Ù„ØªØ³Ø¬ÙŠÙ„ Ø¹Ø¨Ø± Ø…	11357.0	RT @a2013h2013: Ù„ÙƒÙ„ Ù…Ù† ÙŠØ±ØºØ¨ Ù�ÙŠ ØªØ·ÙˆÙŠØ± Ø£Ø¯ÙˆØ§ØªÙ‡ ÙˆØ£Ø³Ø§Ù„ÙŠØ¨Ù‡ Ù�ÙŠ Ù…Ø¬Ø§Ù„ Ø§Ù„Ø·Ù�ÙˆÙ„Ø© Ù…Ù† Ø§Ù„Ø¢Ø¨Ø§Ø¡ ÙˆØ§Ù„Ø£Ù…Ù‡Ø§Øª ÙˆØ§Ù„Ù…Ø±Ø¨ÙŠÙ† Ø³Ø§Ø±Ø¹ Ø¨Ø­Ø¬Ø² Ù…Ù‚Ø¹Ø¯ Ù„Ùƒ Ù…Ø¹Ù†Ø§ ðŸ”· Ù�ÙŠ Ø¨Ø±Ù†Ø§Ù…Ø¬ #Ø§Ù„ØªØ±â€¦	43.0	True	full
65	65	60495e53c0e48500386dc1f9	2021-03-11 00:03:26	[]	[]	Wed Mar 10 23:03:35 +0000 2021	[{"text":"KCA","indices":[207,211]},{"text":"VoteBTSGlobal","indices":[212,226]}]	[{"url":"https://t.co/sLVP3hiNrt","expanded_url":"http://Kidschoiceawards.com","display_url":"Kidschoiceawards.com","indices":[158,181]}]	ðŸš¨CÃ“DIGO ROJOðŸš¨ QUEDAN 3 DÃ�AS PARA QUE ESTÃ� V0TACIÃ“N TERMINE Â¿Ya pasaron a dejar sus vÃ—tos en la web? Recuerden que es el medio mÃ¡s confiable para vxtar. ðŸ“Œ https://t.co/sLVP3hiNrt 1 R T = 1 V0T0 @BTS_twt #KCA #VoteBTSGlobal https://t.co/p1MmvfvaUt	12915.0	RT @dinamicsBTSesp: ðŸš¨CÃ“DIGO ROJOðŸš¨ QUEDAN 3 DÃ�AS PARA QUE ESTÃ� V0TACIÃ“N TERMINE Â¿Ya pasaron a dejar sus vÃ—tos en la web? Recuerden que esâ€¦	1651.0	True	full
66	66	60495e53c0e48500386dc20b	2021-03-11 00:03:26	[]	[]	Tue Mar 02 23:30:54 +0000 2021	[]	[{"url":"https://t.co/ffGiQcNm53","expanded_url":"https://twitter.com/rolandorodi/status/1366886988654252034","display_url":"twitter.com/rolandorodi/stâ€¦","indices":[173,196]}]	Es estos dÃ­as que se vienen, que serÃ¡n trÃ¡gicos, recuerden que el Gobierno decidiÃ³ destinar SIETE MIL MILLONES para propaganda en Prensa. 7 mil millones. Nunca lo olviden. https://t.co/ffGiQcNm53 https://t.co/lduAghHv1p	13572.0	RT @silviapaez: Es estos dÃ­as que se vienen, que serÃ¡n trÃ¡gicos, recuerden que el Gobierno decidiÃ³ destinar SIETE MIL MILLONES para propagâ€¦	63.0	True	full
67	67	60495e53c0e48500386dc211	2021-03-11 00:03:26	[]	[]	Wed Mar 10 12:33:05 +0000 2021	[{"text":"Albergue","indices":[235,244]}]	[{"url":"https://t.co/94vP1Xsnfi","expanded_url":"https://www.laestrella.com.pa/nacional/210310/fiscalia-identifico-20-victimas-abuso","display_url":"laestrella.com.pa/nacional/21031â€¦","indices":[246,269]}]	La mayorÃ­a de los niÃ±os que se encuentran en albergues han presentado situaciones de abandono, abuso, y trastorno mental. Sus rostros reflejan incertidumbre, tristeza, inseguridad, ansiedad, desconocen cuÃ¡nto tiempo permanecerÃ¡n en el #Albergue. https://t.co/94vP1Xsnfi	9174.0	RT @lucycordoba: La mayorÃ­a de los niÃ±os que se encuentran en albergues han presentado situaciones de abandono, abuso, y trastorno mental.â€¦	1526.0	True	full
68	68	60495e54c0e48500386dc225	2021-03-11 00:03:26	[]	[]	Wed Mar 10 16:33:20 +0000 2021	[]	[{"url":"https://t.co/2wXbwcXMCR","expanded_url":"https://go.latoken.com/4nw","display_url":"go.latoken.com/4nw","indices":[200,223]}]	LATOKEN @RYI_Unity Giveaway! 4 lucky winners to get 40 $RYIP each. Participant with most referrals gets assured 40 RYIP. ðŸŽ� Do's: âœ… Follow, RT &amp; Quote tweet âœ… Complete easy &amp; quick tasks âž¡ï¸� https://t.co/2wXbwcXMCR ðŸ“… Mar 15 https://t.co/soTlEcssAp	140073.0	RT @latokens: LATOKEN @RYI_Unity Giveaway! 4 lucky winners to get 40 $RYIP each. Participant with most referrals gets assured 40 RYIP. ðŸŽ�â€¦	49.0	True	full
69	69	60495e54c0e48500386dc22b	2021-03-11 00:03:26	[]	[]	Tue Mar 09 01:28:04 +0000 2021	[]	[{"url":"https://t.co/AFYjgQz7MH","expanded_url":"http://btaxgo.com/XnkCekp","display_url":"btaxgo.com/XnkCekp","indices":[223,246]}]	Who will get checks, and for how much? âž¡ï¸� Individuals who earn as much as $75,000 âž¡ï¸� Couples making $150,000, plus their children or adult dependents âž¡ï¸� Single parents with at least one dependent who earn $112,500 or less https://t.co/AFYjgQz7MH.	20129.0	RT @tax: Who will get checks, and for how much? âž¡ï¸� Individuals who earn as much as $75,000 âž¡ï¸� Couples making $150,000, plus their childrenâ€¦	57.0	True	full
70	70	60495e54c0e48500386dc22d	2021-03-11 00:03:26	[]	[]	Wed Mar 10 12:53:37 +0000 2021	[]	[{"url":"https://t.co/aVtcedYFm6","expanded_url":"https://interferencia.cl/articulos/la-red-creada-por-el-alcalde-alessandri-y-carabineros-en-el-inba-para-que-profesores?fbclid=IwAR1xQHn6rXRFced-IlWbohCsRyeByKpTiqgxNa2WNGcVMJoOVB8iW7OxMX8","display_url":"interferencia.cl/articulos/la-râ€¦","indices":[232,255]}]	Cuando una autoridad comunal ve a los y las estudiantes como enemigos y arma redes de delaciÃ³n, no solo se aleja de sus funciones para las que fue electa, sino ademÃ¡s atenta gravemente contra la democracia. La justicia debe actuar! https://t.co/aVtcedYFm6	545211.0	RT @danieljadue: Cuando una autoridad comunal ve a los y las estudiantes como enemigos y arma redes de delaciÃ³n, no solo se aleja de sus fuâ€¦	33.0	True	full
71	71	60495e54c0e48500386dc233	2021-03-11 00:03:26	[]	[]	Wed Mar 10 21:57:43 +0000 2021	[]	[{"url":"https://t.co/LIBunxgHu2","expanded_url":"https://www.grammy.com/grammys/news/bts-interview-2021-grammys-meet-the-first-time-grammy-nominee","display_url":"grammy.com/grammys/news/bâ€¦","indices":[257,280]}]	.@BTS_twt on next works for 2021, new music or solo projects: â€œLike "Dynamite," we hope to deliver once again a message of hope and comfort in a time when the pandemic has not dissolved yet, though, of course, great music &amp; performances.â€� - RM. (+) ðŸ”—https://t.co/LIBunxgHu2 https://t.co/ucz5BBhXYy	47068.0	RT @BTSPressData: .@BTS_twt on next works for 2021, new music or solo projects: â€œLike "Dynamite," we hope to deliver once again a messageâ€¦	176.0	True	full
72	72	60495e54c0e48500386dc247	2021-03-11 00:03:26	[]	[]	Wed Mar 10 20:05:31 +0000 2021	[]	[{"url":"https://t.co/IvZ3joVGwZ","expanded_url":"https://www.stayhousedla.org/","display_url":"stayhousedla.org","indices":[217,240]}]	Today, ICLC Staff will participate in a housing rights workshop in partnership with @INGUSD and @hrc_la to present on tenantsâ€™ rights during COVID-19. Join via zoom, and if you need legal help with an eviction, visit https://t.co/IvZ3joVGwZ and fill out the â€œGet Legal Helpâ€� form. https://t.co/CEI94JFLXW	2714.0	RT @InnerCityLaw: Today, ICLC Staff will participate in a housing rights workshop in partnership with @INGUSD and @hrc_la to present on tenâ€¦	918.0	True	full
73	73	60495e54c0e48500386dc273	2021-03-11 00:03:27	[]	[]	Wed Mar 10 23:55:07 +0000 2021	[]	[{"url":"https://t.co/XYOGHICexJ","expanded_url":"https://cnn.it/2N434O6","display_url":"cnn.it/2N434O6","indices":[172,195]}]	House Majority Whip James Clyburn calls for Sen. Lindsey Graham to "go to church" after his comments calling aid to Black farmers in the Covid-19 relief bill "reparations" https://t.co/XYOGHICexJ https://t.co/HrvmAD2JO4	4087433.0	RT @CNNPolitics: House Majority Whip James Clyburn calls for Sen. Lindsey Graham to "go to church" after his comments calling aid to Blackâ€¦	3563.0	True	full
74	74	60495e55c0e48500386dc27d	2021-03-11 00:03:27	[]	[]	Wed Mar 10 20:20:00 +0000 2021	[]	[{"url":"https://t.co/ArUUWfqzw4","expanded_url":"https://tinyurl.com/39nphj5a","display_url":"tinyurl.com/39nphj5a","indices":[115,138]}]	Bancada FA presenta proyecto para que grandes empresas suministren y costeen transporte privado a sus trabajadores https://t.co/ArUUWfqzw4 https://t.co/10F8zlgRH7	1806527.0	RT @elmostrador: Bancada FA presenta proyecto para que grandes empresas suministren y costeen transporte privado a sus trabajadores https:/â€¦	60.0	True	full
75	75	60495e55c0e48500386dc2bf	2021-03-11 00:03:28	[{"text":"curling","indices":[23,31]},{"text":"podcast","indices":[32,40]},{"text":"Brier2021","indices":[62,72]},{"text":"Curling","indices":[156,164]}]	[{"url":"https://t.co/9v62KUTYZG","expanded_url":"https://www.si.com/curling/2-girls-and-a-game/2021-brier-in-full-swing","display_url":"si.com/curling/2-girlâ€¦","indices":[183,206]}]		[]	[]			Latest @2GirlsAndAGame #curling #podcast includes everything #Brier2021 including standouts, upsets, comebacks, soâ€¦ https://t.co/sIn6ctVB09	2708.0	True	full
76	76	60495e55c0e48500386dc2d5	2021-03-11 00:03:28	[]	[]	Wed Mar 10 20:30:13 +0000 2021	[]	[{"url":"https://t.co/ruXIwnO7lN","expanded_url":"https://www.thestar.com/sports/leafs/2021/03/10/justin-bieber-drops-maple-leafs-love-letter-its-a-cool-connection.html?utm_source=dlvr.it&utm_medium=twitter&utm_source=Twitter&utm_medium=SocialMedia&utm_campaign=SportsHockey&utm_content=biebernewmusicvideo","display_url":"thestar.com/sports/leafs/2â€¦","indices":[131,154]}]	The song called â€œHold On (Maple Leafs Love Letter),â€� was released on Wednesday and features highlight clips of the team in action. https://t.co/ruXIwnO7lN	1066520.0	RT @TorontoStar: The song called â€œHold On (Maple Leafs Love Letter),â€� was released on Wednesday and features highlight clips of the team inâ€¦	4607.0	True	full
77	77	60495e56c0e48500386dc2e3	2021-03-11 00:03:28	[{"text":"Covid19","indices":[0,8]}]	[{"url":"https://t.co/g5wLJGZmnh","expanded_url":"https://www.zocalo.com.mx/oms-no-ha-aprobado-vacuna-de-sinovac-ni-esta-a-favor-de-deslindes-sobre-sputnik-v/","display_url":"zocalo.com.mx/oms-no-ha-aproâ€¦","indices":[174,197]}]		[]	[]			#Covid19 Se espera que a finales de marzo o abril se concluya el proceso de anÃ¡lisis de la informaciÃ³n y el expedieâ€¦ https://t.co/qVQxjGbZEM	2839.0	True	full
78	78	60495e56c0e48500386dc2f1	2021-03-11 00:03:28	[]	[]	Wed Mar 10 22:26:38 +0000 2021	[]	[{"url":"https://t.co/1aUeSxpTul","expanded_url":"https://www.newsweek.com/fact-check-will-illegal-immigrants-receive-stimulus-checks-ted-cruz-says-1574627","display_url":"newsweek.com/fact-check-wilâ€¦","indices":[257,280]}]	Facts are stubborn things @DickDurbin Newsweek CONFIRMS that millions of illegal aliens will receive $1400 stimulus checks. Newsweek REVERSES its earlier â€œmostly falseâ€� ruling, changes it to...TRUE. Dick, that means what you said on the floor was FALSE. https://t.co/1aUeSxpTul	4355893.0	RT @tedcruz: Facts are stubborn things @DickDurbin Newsweek CONFIRMS that millions of illegal aliens will receive $1400 stimulus checks.â€¦	29.0	True	full
79	79	60495e56c0e48500386dc307	2021-03-11 00:03:29	[]	[]	Thu Mar 11 00:02:08 +0000 2021	[]	[{"url":"https://t.co/E4ainGaSes","expanded_url":"https://www.tycsports.com/interes-general/diego-querido-el-pueblo-esta-contigo-id326578.html","display_url":"tycsports.com/interes-generaâ€¦","indices":[179,202]}]	Diego, querido, el pueblo estÃ¡ contigo ðŸ”ŸðŸ–¤ La marcha para pedir justicia por la muerte de Maradona cumpliÃ³ uno de sus Ãºltimos deseos: verse representado en "todas las camisetas". https://t.co/E4ainGaSes	2357797.0	RT @TyCSports: Diego, querido, el pueblo estÃ¡ contigo ðŸ”ŸðŸ–¤ La marcha para pedir justicia por la muerte de Maradona cumpliÃ³ uno de sus Ãºltimoâ€¦	775.0	True	full
80	80	60495e56c0e48500386dc31f	2021-03-11 00:03:29	[]	[]	Wed Mar 10 23:57:44 +0000 2021	[{"text":"PrimiciaW","indices":[0,10]}]	[{"url":"https://t.co/AMNglsACd7","expanded_url":"http://bit.ly/30Rt15w","display_url":"bit.ly/30Rt15w","indices":[201,224]}]	#PrimiciaW | Se establece un arancel de 15% mÃ¡s US$1,5 dÃ³lares (estaba en US$1), por kilogramo bruto, a las importaciones cuando el precio declarado sea superior a US$10, por kilogramo bruto. &gt;&gt; https://t.co/AMNglsACd7	4152002.0	RT @WRadioColombia: #PrimiciaW | Se establece un arancel de 15% mÃ¡s US$1,5 dÃ³lares (estaba en US$1), por kilogramo bruto, a las importacionâ€¦	132.0	True	full
81	81	60495e56c0e48500386dc329	2021-03-11 00:03:29	[]	[]	Thu Mar 11 00:03:02 +0000 2021	[]	[{"url":"https://t.co/UEZPfBJLK4","expanded_url":"https://trib.al/5O14wxX","display_url":"trib.al/5O14wxX","indices":[152,175]}]	The number of migrant children and families seeking to cross the U.S. southwest border has surged to levels not seen since before the pandemic (via AP) https://t.co/UEZPfBJLK4	7121592.0	RT @business: The number of migrant children and families seeking to cross the U.S. southwest border has surged to levels not seen since beâ€¦	1079.0	True	full
82	82	60495e56c0e48500386dc32b	2021-03-11 00:03:29	[]	[]	Wed Mar 10 02:56:41 +0000 2021	[{"text":"COVID19","indices":[88,96]}]	[{"url":"https://t.co/WFnDKjjNrH","expanded_url":"https://www.jpost.com/health-science/coronavirus-vaccinated-nursing-moms-pass-antibodies-on-to-babies-study-661233","display_url":"jpost.com/health-scienceâ€¦","indices":[267,290]}]	ðŸ’¡AWESOME FOR BABIESâ€”Experts &amp; new studies suggest pregnant women who recovered from #COVID19 or vaccinated are likely to pass on protective antibodies to fetuses in their womb &amp; to babies via breastfeedingâ€”protects babies both during &amp; after pregnancy.ðŸ§µ https://t.co/WFnDKjjNrH https://t.co/HhXmVsIUaZ	446523.0	RT @DrEricDing: ðŸ’¡AWESOME FOR BABIESâ€”Experts &amp; new studies suggest pregnant women who recovered from #COVID19 or vaccinated are likely to paâ€¦	5427.0	True	full
83	83	60495e57c0e48500386dc35d	2021-03-11 00:03:30	[]	[]	Wed Mar 10 20:45:02 +0000 2021	[{"text":"Options","indices":[0,8]},{"text":"OptionsTrading","indices":[31,46]},{"text":"Chevron","indices":[47,55]},{"text":"OptionsFlow","indices":[79,91]},{"text":"stocks","indices":[92,99]},{"text":"stock","indices":[100,106]},{"text":"StockMarket","indices":[107,119]},{"text":"investing","indices":[120,130]},{"text":"Investment","indices":[131,142]},{"text":"energy","indices":[143,150]},{"te…	[{"url":"https://t.co/5JE2nlrW3B","expanded_url":"https://apple.co/2XZuTYw","display_url":"apple.co/2XZuTYw","indices":[188,211]}]	#Options Flow Grid Update $CVX #OptionsTrading #Chevron Shares â¬†ï¸�2% to $111.73 #OptionsFlow #stocks #stock #StockMarket #investing #Investment #energy #Oil #oilandgas #OilPrices #oilprice https://t.co/5JE2nlrW3B https://t.co/NS50DRoO5Y	5049.0	RT @MinteractApp: #Options Flow Grid Update $CVX #OptionsTrading #Chevron Shares â¬†ï¸�2% to $111.73 #OptionsFlow #stocks #stock #StockMarket #â€¦	5049.0	True	full
84	84	60495e57c0e48500386dc367	2021-03-11 00:03:30	[]	[]	Wed Mar 10 22:00:00 +0000 2021	[{"text":"WandaVision","indices":[1,13]}]	[{"url":"https://t.co/Ye7Uoy4KVH","expanded_url":"https://youtu.be/M53gCmBtOKQ","display_url":"youtu.be/M53gCmBtOKQ","indices":[246,269]}]	ðŸ”¥#WandaVision | A Wanda se le muriÃ³ el hermano y el novio. Ella se quedÃ³ sola. Triste y sola. Desesperada hizo lo que cualquiera harÃ­a en su lugar: construir una realidad ficticia secuestrando un pueblo. MirÃ¡ sus aventuras en este resumen... AcaðŸ‘‰https://t.co/Ye7Uoy4KVHðŸ‘ˆ https://t.co/UZQzkhfldk	663039.0	RT @teloresumo: ðŸ”¥#WandaVision | A Wanda se le muriÃ³ el hermano y el novio. Ella se quedÃ³ sola. Triste y sola. Desesperada hizo lo que cualqâ€¦	693.0	True	full
85	85	60495e57c0e48500386dc375	2021-03-11 00:03:30	[]	[]	Thu Mar 11 00:00:00 +0000 2021	[{"text":"FuerzaProductiva","indices":[84,101]}]	[{"url":"https://t.co/Fsv7UmsK1v","expanded_url":"https://www.vtv.gob.ve/investigadores-mexicanos-mascarilla-nasal-contagios-covid-19/","display_url":"vtv.gob.ve/investigadoresâ€¦","indices":[103,126]}]	Investigadores mexicanos crean mascarilla nasal para reducir contagios de COVID-19 #FuerzaProductiva https://t.co/Fsv7UmsK1v https://t.co/U5AUKuKlNP	1812950.0	RT @VTVcanal8: Investigadores mexicanos crean mascarilla nasal para reducir contagios de COVID-19 #FuerzaProductiva https://t.co/Fsv7UmsKâ€¦	1664.0	True	full
86	86	60495e57c0e48500386dc37f	2021-03-11 00:03:30	[]	[]	Wed Mar 10 22:03:12 +0000 2021	[]	[{"url":"https://t.co/b1XjYXJ41B","expanded_url":"https://www.nejm.org/doi/full/10.1056/NEJMc2101667?query=featured_coronavirus","display_url":"nejm.org/doi/full/10.10â€¦","indices":[60,83]}]	New data for single dose vaccine for those with prior covid https://t.co/b1XjYXJ41B @florian_krammer and colleagues Strong humoral immune response and avoidance of higher frequency of side effects @NEJM	396750.0	RT @EricTopol: New data for single dose vaccine for those with prior covid https://t.co/b1XjYXJ41B @florian_krammer and colleagues Strongâ€¦	477.0	True	full
87	87	60495e57c0e48500386dc385	2021-03-11 00:03:30	[]	[]	Wed Mar 10 16:45:22 +0000 2021	[]	[{"url":"https://t.co/FT8JH62iws","expanded_url":"https://reut.rs/3vbifpU","display_url":"reut.rs/3vbifpU","indices":[250,273]}]	On a gray Saturday morning in late February, Amin slipped into a Superman costume, the remnant of Halloweens past that he now sometimes wears for vaccinations, and drove through the frozen suburbs to deliver two COVID vaccines to home-bound patients https://t.co/FT8JH62iws 2/5 https://t.co/yj9QBwdQ7K	23221940.0	RT @Reuters: On a gray Saturday morning in late February, Amin slipped into a Superman costume, the remnant of Halloweens past that he nowâ€¦	6748.0	True	full
88	88	60495e57c0e48500386dc389	2021-03-11 00:03:30	[]	[]	Wed Mar 10 23:28:09 +0000 2021	[]	[{"url":"https://t.co/JJrKRniMyc","expanded_url":"https://twitter.com/PeteApps/status/1369706333046513671","display_url":"twitter.com/PeteApps/statuâ€¦","indices":[258,281]}]	What was the main fear this manager expressed after being warned the cladding his company sold could kill '60-70' people in a tower block fire? That European regulators could hear the same warning and 'the result could become catastrophic for ACM products' https://t.co/JJrKRniMyc	12874.0	RT @PeteApps: What was the main fear this manager expressed after being warned the cladding his company sold could kill '60-70' people in aâ€¦	655.0	True	full
89	89	60495e57c0e48500386dc38f	2021-03-11 00:03:30	[]	[]	Wed Mar 10 23:16:49 +0000 2021	[]	[{"url":"https://t.co/WR25kJ7QLQ","expanded_url":"https://www.huffp.st/uTsg4cM","display_url":"huffp.st/uTsg4cM","indices":[153,176]}]	BREAKING: The Senate confirmed Michael Regan as the nationâ€™s 16th EPA administrator. He is the first Black man to run the agency in its 50-year history. https://t.co/WR25kJ7QLQ	459860.0	RT @blackvoices: BREAKING: The Senate confirmed Michael Regan as the nationâ€™s 16th EPA administrator. He is the first Black man to run theâ€¦	67.0	True	full
90	90	60495e57c0e48500386dc393	2021-03-11 00:03:30	[]	[]	Wed Mar 10 23:54:04 +0000 2021	[]	[{"url":"https://t.co/TabAoLXueH","expanded_url":"https://kesq.com/news/2021/03/10/riverside-county-on-track-to-advance-to-red-tier-possibly-as-early-as-friday/","display_url":"kesq.com/news/2021/03/1â€¦","indices":[204,227]}]	RED TIER MOVE: Riverside County could move into the red tier as soon as Friday, once California reaches its statewide vaccine distribution goal. Watch News Channel 3 at 5 pm for more on the possible move https://t.co/TabAoLXueH	45924.0	RT @KESQ: RED TIER MOVE: Riverside County could move into the red tier as soon as Friday, once California reaches its statewide vaccine disâ€¦	150.0	True	full
91	91	60495e58c0e48500386dc395	2021-03-11 00:03:30	[]	[]	Wed Mar 10 23:58:42 +0000 2021	[]	[{"url":"https://t.co/oL5v7lzD1g","expanded_url":"https://twitter.com/codebluenews/status/1369486581292097536","display_url":"twitter.com/codebluenews/sâ€¦","indices":[280,303]}]	OMG! Exact Epidemiology101 error like @KKMPutrajaya Dishing out absolute nos My intern will tell @Khairykj he needs to compare per population Dly Doses/100pax Msia 0.06 Spore 0.21 (3.5X) Total Doses/100pax Msia 0.51 Spore 10.45 (20X) Strats Com by Public Health NOT politician! https://t.co/oL5v7lzD1g https://t.co/IeeBpUar8z	17086.0	RT @drmusanordin: OMG! Exact Epidemiology101 error like @KKMPutrajaya Dishing out absolute nos My intern will tell @Khairykj he needs to câ€¦	2224.0	True	full
92	92	60495e58c0e48500386dc3a1	2021-03-11 00:03:30	[]	[]	Wed Mar 10 15:32:32 +0000 2021	[]	[{"url":"https://t.co/ES5tcn2bxG","expanded_url":"http://bit.ly/3l3uyA1","display_url":"bit.ly/3l3uyA1","indices":[237,260]}]	En este artÃ­culo se propone un protocolo de pruebas de ventiladores mecÃ¡nicos de bajo costo en modelos porcinos, como parte del desarrollo de equipos biomÃ©dicos que pueden apoyar la crisis sanitaria suscitada por la pandemia. ðŸ‘‰ArtÃ­culo: https://t.co/ES5tcn2bxG @COVID19 @SarsCov2 https://t.co/d6TTIptUol	1398.0	RT @RPMESP: En este artÃ­culo se propone un protocolo de pruebas de ventiladores mecÃ¡nicos de bajo costo en modelos porcinos, como parte delâ€¦	694.0	True	full
93	93	60495e58c0e48500386dc3ad	2021-03-11 00:03:30	[]	[]	Wed Mar 10 23:35:08 +0000 2021	[{"text":"NaciÃ³n","indices":[0,7]},{"text":"Covid","indices":[220,226]},{"text":"ep","indices":[228,231]}]	[{"url":"https://t.co/h2LUvD9TRN","expanded_url":"https://bit.ly/3rF1Mbm","display_url":"bit.ly/3rF1Mbm","indices":[232,255]}]	#NaciÃ³n | Las medidas cautelares contra el @PartidoMorenaMx son por vincularse con el registro de beneficiarios de programas del gobierno federal, y el supuesto uso para su beneficio del programa de vacunaciÃ³n contra la #Covid. #ep https://t.co/h2LUvD9TRN	428279.0	RT @lasillarota: #NaciÃ³n | Las medidas cautelares contra el @PartidoMorenaMx son por vincularse con el registro de beneficiarios de programâ€¦	450.0	True	full
94	94	60495e58c0e48500386dc3b1	2021-03-11 00:03:30	[]	[]	Wed Mar 10 22:45:30 +0000 2021	[]	[{"url":"https://t.co/EZroAXzovY","expanded_url":"https://twitter.com/ThePlumLineGS/status/1369762710104244225","display_url":"twitter.com/ThePlumLineGS/â€¦","indices":[211,234]}]	Meant to add this: based on what we've seen so far, the problem won't be selling the package. It will be countering gaslighting from Republicans who will try to claim credit and deny that they voted against it. https://t.co/EZroAXzovY	4648212.0	RT @paulkrugman: Meant to add this: based on what we've seen so far, the problem won't be selling the package. It will be countering gasligâ€¦	3645.0	True	full
95	95	60495e58c0e48500386dc3d1	2021-03-11 00:03:31	[]	[]	Fri Feb 26 21:23:11 +0000 2021	[{"text":"vidya","indices":[244,250]},{"text":"crypto","indices":[251,258]},{"text":"bitcoin","indices":[259,267]}]	[{"url":"https://t.co/HpIwF1ZHHz","expanded_url":"https://app.uniswap.org/#/swap?outputCurrency=0x3d3d35bb9bec23b06ca00fe472b50e7a4c692c30","display_url":"app.uniswap.org/#/swap?outputCâ€¦","indices":[183,206]},{"url":"https://t.co/zZWKsLAw4C","expanded_url":"https://www.coingecko.com/en/coins/vidya","display_url":"coingecko.com/en/coins/vidya","indices":[219,242]}]	ITS ALL COMING TOGETHER!!! $VIDYA will be the next gem people missed out on! @Team3D_Official are doing the best work out there by providing high quality in detail games! Uniswap: https://t.co/HpIwF1ZHHz CoinGecko: https://t.co/zZWKsLAw4C #vidya #crypto #bitcoin https://t.co/H5Xjj0lkCB	49.0	RT @BitcoinWsb: ITS ALL COMING TOGETHER!!! $VIDYA will be the next gem people missed out on! @Team3D_Official are doing the best work outâ€¦	5.0	True	full
96	96	60495e58c0e48500386dc3dd	2021-03-11 00:03:31	[]	[]	Wed Mar 10 19:50:58 +0000 2021	[{"text":"Latinus","indices":[94,102]},{"text":"InformaciÃ³nParaTi","indices":[103,121]}]	[{"url":"https://t.co/PSmpREMXRo","expanded_url":"https://latinus.us/2021/03/10/brozo-y-loret-regresan-al-lugar-de-sus-grandes-exitos-la-mananera-el-show/","display_url":"latinus.us/2021/03/10/broâ€¦","indices":[122,145]}]	.@brozoxmiswebs y @CarlosLoretÂ regresan al lugar de sus grandes Ã©xitos: La MaÃ±anera, el show. #Latinus #InformaciÃ³nParaTi https://t.co/PSmpREMXRo	440329.0	RT @latinus_us: .@brozoxmiswebs y @CarlosLoretÂ regresan al lugar de sus grandes Ã©xitos: La MaÃ±anera, el show. #Latinus #InformaciÃ³nParaTi hâ€¦	297.0	True	full
97	97	60495e58c0e48500386dc3ef	2021-03-11 00:03:31	[]	[]	Wed Mar 10 23:30:23 +0000 2021	[{"text":"claphamcommon","indices":[240,254]}]	[{"url":"https://t.co/B0h3wFnhn4","expanded_url":"https://fb.me/e/3vOMg7vM8","display_url":"fb.me/e/3vOMg7vM8","indices":[256,279]}]	There will be a vigil for Sarah Everard and all women who feel unsafe, who go missing on our streets, or who face violence, at the Clapham Common bandstand on Saturday at 6pm. Covid rules apply. Wear your mask. Keep social distance. #claphamcommon https://t.co/B0h3wFnhn4	8896.0	RT @shanticate: There will be a vigil for Sarah Everard and all women who feel unsafe, who go missing on our streets, or who face violence,â€¦	1898.0	True	full
98	98	60495e59c0e48500386dc3f7	2021-03-11 00:03:31	[]	[]	Wed Mar 10 01:14:43 +0000 2021	[]	[{"url":"https://t.co/t3k4ke1icF","expanded_url":"https://educ.ubc.ca/faculty-units/office-of-the-dean/initiatives/sogiubc/tess-presents-lil-miss-hot-mess-and-maiden-china/","display_url":"educ.ubc.ca/faculty-units/â€¦","indices":[239,262]}]	Less than a week left to register for our panel on â€œDrag Pedagogy: Queer Performance as Educational Practice,â€� March 15 at 4 PDT. Weâ€™ll be closing out the Transformative Education speaker series with a cloud of glitter!âœ¨ Register here: https://t.co/t3k4ke1icF https://t.co/BJdo6HAC7y	3784.0	RT @HarperKeenan: Less than a week left to register for our panel on â€œDrag Pedagogy: Queer Performance as Educational Practice,â€� March 15 aâ€¦	1923.0	True	full
99	99	60495e59c0e48500386dc3f9	2021-03-11 00:03:31	[]	[]	Thu Mar 11 00:00:16 +0000 2021	[{"text":"IPGH","indices":[41,46]},{"text":"SIG","indices":[255,259]},{"text":"ArqueologÃ­a","indices":[260,272]}]	[{"url":"https://t.co/JjBe900mn7","expanded_url":"https://bit.ly/3bwLf3O","display_url":"bit.ly/3bwLf3O","indices":[216,239]}]	La SecciÃ³n Nacional del @IPGHEcuador del #IPGH invita a participar al webinar gratuito "Los Sistemas de InformaciÃ³n GeogrÃ¡fica y su uso en la ArqueologÃ­a". ðŸ“†: lunes 15 de marzo â�°: 10:00 h (UTC-5) +info y registro: https://t.co/JjBe900mn7 CUPO LIMITADO #SIG #ArqueologÃ­a https://t.co/zvfJppYEhs	3999.0	RT @IPGH_PAIGH: La SecciÃ³n Nacional del @IPGHEcuador del #IPGH invita a participar al webinar gratuito "Los Sistemas de InformaciÃ³n GeogrÃ¡fâ€¦	117.0	True	full
100	100	60495e59c0e48500386dc3fd	2021-03-11 00:03:31	[]	[]	Wed Mar 10 23:57:30 +0000 2021	[{"text":"Covid","indices":[0,6]}]	[{"url":"https://t.co/G5BrKmTQRt","expanded_url":"https://www.valoraanalitik.com/2021/03/10/covid-19-privados-podran-comprar-vacunas-si-las-aplican-gratuitamente/","display_url":"valoraanalitik.com/2021/03/10/covâ€¦","indices":[253,276]}]	#Covid-19 | El ministro de salud dijo que â€œse abre la puerta a que proveedores privados puedan comprar y adquirir vacunas, pero esto serÃ­a solo cuando una empresa compre vacunas con sus recursos y las aplique a sus empleados". @Fruizgomez @MinSaludCol https://t.co/G5BrKmTQRt	51336.0	RT @ValoraAnalitik: #Covid-19 | El ministro de salud dijo que â€œse abre la puerta a que proveedores privados puedan comprar y adquirir vacunâ€¦	1595.0	True	full
101	101	60495e59c0e48500386dc43d	2021-03-11 00:03:32	[]	[{"url":"https://t.co/WSl9xo7jq2","expanded_url":"https://www.wsj.com/articles/house-set-to-approve-covid-19-relief-bill-11615372203","display_url":"wsj.com/articles/houseâ€¦","indices":[141,164]}]		[]	[]			Bailing out pensions with this one. â€œThe bill also puts roughly $86 bilÂ­lion into a new proÂ­gram to help mulÂ­tiÂ­emâ€¦ https://t.co/CzkkC1W3iF	1125.0	True	full
102	102	60495e5ac0e48500386dc46b	2021-03-11 00:03:32	[]	[{"url":"https://t.co/Xa7lVF8fPD","expanded_url":"http://LocalNews8.com","display_url":"LocalNews8.com","indices":[120,143]},{"url":"https://t.co/hLNqir3SQL","expanded_url":"http://dlvr.it/RvNYvC","display_url":"dlvr.it/RvNYvC","indices":[144,167]}]		[]	[]			'I had no motivation to do anything': 13-year-old student shares how the last year took its toll on her mental healâ€¦ https://t.co/EAvaHWDXvE	367.0	True	full
103	103	60495e5ac0e48500386dc479	2021-03-11 00:03:33	[]	[{"url":"https://t.co/S9QkX4tajP","expanded_url":"https://www.einpresswire.com/article/536647217/uk-should-clarify-its-statement-that-there-is-no-support-for-sri-lanka-referal-to-icc-in-the-un-security-council-tgte","display_url":"einpresswire.com/article/536647â€¦","indices":[68,91]}]		[]	[]			@scullyp @LoganKanapathi UK should take the lead to free the Tamils https://t.co/S9QkX4tajP British ruled Ceylon frâ€¦ https://t.co/Ug7AWGrEk5	896.0	True	full
104	104	60495e5ac0e48500386dc499	2021-03-11 00:03:33	[]	[]	Thu Mar 11 00:01:21 +0000 2021	[]	[{"url":"https://t.co/NUEXNiWIVs","expanded_url":"https://ftx.com/#a=Bagsy","display_url":"ftx.com/#a=Bagsy","indices":[115,138]}]	Binance $THETA / BTC (THETA) New All-Time High Daily close âœ… at 0.00011627 (+15.05% above prior ATH) Trade here: https://t.co/NUEXNiWIVs https://t.co/jeWxRgA5ZN	18547.0	RT @BagsyBot: Binance $THETA / BTC (THETA) New All-Time High Daily close âœ… at 0.00011627 (+15.05% above prior ATH) Trade here: https://t.â€¦	95.0	True	full
105	105	60495e5bc0e48500386dc4b9	2021-03-11 00:03:33	[]	[]	Wed Mar 10 18:54:46 +0000 2021	[{"text":"G1","indices":[203,206]}]	[{"url":"https://t.co/lips6TIbv2","expanded_url":"http://glo.bo/2Obn4iD","display_url":"glo.bo/2Obn4iD","indices":[179,202]}]	Usando mÃ¡scara, Bolsonaro sanciona lei que facilita compra de vacinas contra Covid-19. Presidente costuma criticar uso da mÃ¡scara e geralmente nÃ£o a utiliza em apariÃ§Ãµes pÃºblicas https://t.co/lips6TIbv2 #G1 https://t.co/scqQrXJReq	12348187.0	RT @g1: Usando mÃ¡scara, Bolsonaro sanciona lei que facilita compra de vacinas contra Covid-19. Presidente costuma criticar uso da mÃ¡scara eâ€¦	1678.0	True	full
106	106	60495e5bc0e48500386dc4c9	2021-03-11 00:03:33	[]	[]	Thu Mar 11 00:03:17 +0000 2021	[{"text":"RolandMartinUnfiltered","indices":[67,90]}]	[{"url":"https://t.co/KHqvo2k5aJ","expanded_url":"https://fb.watch/492Q7D_oZ1/","display_url":"fb.watch/492Q7D_oZ1/","indices":[103,126]},{"url":"https://t.co/nGPyjDTVKY","expanded_url":"https://www.twitch.tv/rolandmartinunfiltered","display_url":"twitch.tv/rolandmartinunâ€¦","indices":[135,158]},{"url":"https://t.co/bNDhuNpLAU","expanded_url":"https://youtu.be/LN4f8G9iEj4","display_url":"youtu.b…	Tune in! Tom Joyner talks COVID vax and Black America RIGHT NOW on #RolandMartinUnfiltered ðŸ‘‰ðŸ�¾ Facebook https://t.co/KHqvo2k5aJ Twitch https://t.co/nGPyjDTVKY YouTube https://t.co/bNDhuNpLAU	601378.0	RT @rolandsmartin: Tune in! Tom Joyner talks COVID vax and Black America RIGHT NOW on #RolandMartinUnfiltered ðŸ‘‰ðŸ�¾ Facebook https://t.co/KHqvâ€¦	9904.0	True	full
107	107	60495e5bc0e48500386dc4cf	2021-03-11 00:03:33	[]	[]	Wed Mar 10 21:39:10 +0000 2021	[]	[{"url":"https://t.co/7HyYkidj4R","expanded_url":"https://doctors4covidethics.medium.com/urgent-open-letter-from-doctors-and-scientists-to-the-european-medicines-agency-regarding-covid-19-f6e17c311595","display_url":"doctors4covidethics.medium.com/urgent-open-leâ€¦","indices":[234,257]}]	This is the breaking story Mike Yeadon was talking about. Urgent Open Letter from Doctors and Scientists to the European Medicines Agency regarding COVID-19 Vaccine Safety Concerns | by Doctors for Covid Ethics | Mar, 2021 | Medium https://t.co/7HyYkidj4R	74578.0	RT @BreesAnna: This is the breaking story Mike Yeadon was talking about. Urgent Open Letter from Doctors and Scientists to the European Mâ€¦	165.0	True	full
108	108	60495e5bc0e48500386dc4e9	2021-03-11 00:03:34	[]	[]	Wed Mar 10 23:54:27 +0000 2021	[]	[{"url":"https://t.co/vNuRocyIy5","expanded_url":"https://youtu.be/THUZR9OHMdM","display_url":"youtu.be/THUZR9OHMdM","indices":[98,121]},{"url":"https://t.co/zObAKsrJMN","expanded_url":"https://open.spotify.com/episode/6NZKQyLXmaTZDeAN4TmVnx?si=a1WMzmxmSkKD63-FLvJZWA","display_url":"open.spotify.com/episode/6NZKQyâ€¦","indices":[123,146]},{"url":"https://t.co/vAlqxVoG0L","expanded_url":"https://w…	Itâ€™s time for a new @podcastramble1! Please join @rochacomedy, @cinesnobcody and myself. Enjoy! https://t.co/vNuRocyIy5 https://t.co/zObAKsrJMN https://t.co/vAlqxVoG0L https://t.co/S3RJAV7LXi https://t.co/jSliv1eEVx	3708.0	RT @eddiepence: Itâ€™s time for a new @podcastramble1! Please join @rochacomedy, @cinesnobcody and myself. Enjoy! https://t.co/vNuRocyIy5â€¦	385.0	True	full
109	109	60495e5cc0e48500386dc503	2021-03-11 00:03:34	[]	[]	Mon Mar 08 14:45:00 +0000 2021	[{"text":"covid19","indices":[52,60]}]	[{"url":"https://t.co/EyavfFC1KD","expanded_url":"https://bit.ly/3v2iQKB","display_url":"bit.ly/3v2iQKB","indices":[246,269]}]	Brasil Ã© o 6Âº paÃ­s do mundo que mais vacinou contra #covid19, segundo a Universidade de Oxford. O @minsaude prevÃª mais 29 milhÃµes de doses atÃ© o fim de marÃ§o. E anunciou que estÃ£o avanÃ§adas as negociaÃ§Ãµes com laboratÃ³rio norte-americano Moderna: https://t.co/EyavfFC1KD ðŸ˜·ðŸ“ºâ¬‡ https://t.co/0i5cKziyDh	306094.0	RT @tvbrasilgov: Brasil Ã© o 6Âº paÃ­s do mundo que mais vacinou contra #covid19, segundo a Universidade de Oxford. O @minsaude prevÃª mais 29â€¦	4280.0	True	full
110	110	60495e5cc0e48500386dc515	2021-03-11 00:03:34	[]	[]	Wed Mar 10 13:52:33 +0000 2021	[]	[{"url":"https://t.co/ihCdqD3VC6","expanded_url":"https://onlinelibrary.wiley.com/doi/10.1002/hec.4241","display_url":"onlinelibrary.wiley.com/doi/10.1002/heâ€¦","indices":[244,267]}]	O SUS Ã© melhor do que o Brasil. E Ã© possÃ­vel cobrir as necessidades de financiamento no longo-prazo... se a sociedade brasileira assim quiser. Happy to share our paper on health system sustainability in Brazil, now online at Health Economics: https://t.co/ihCdqD3VC6	641.0	RT @RudiRocha_Econ: O SUS Ã© melhor do que o Brasil. E Ã© possÃ­vel cobrir as necessidades de financiamento no longo-prazo... se a sociedade bâ€¦	244.0	True	full
111	111	60495e5cc0e48500386dc535	2021-03-11 00:03:35	[]	[]	Thu Mar 11 00:02:30 +0000 2021	[]	[{"url":"https://t.co/OWSBebqe8G","expanded_url":"https://www.idahostatesman.com/news/coronavirus/article249663363.html","display_url":"idahostatesman.com/news/coronavirâ€¦","indices":[252,275]}]	Wow â€œBefore I came down with the virus, I was one of those jackasses who thought the virus would disappear the day after the election. I was one of those conspiracy theorists." Instead, he was in the hospital with COVID-19 a week after the election. https://t.co/OWSBebqe8G	306469.0	RT @QasimRashid: Wow â€œBefore I came down with the virus, I was one of those jackasses who thought the virus would disappear the day afterâ€¦	1904.0	True	full
112	112	60495e5dc0e48500386dc555	2021-03-11 00:03:35	[]	[]	Wed Mar 10 14:36:29 +0000 2021	[]	[{"url":"https://t.co/hZBtlSspSk","expanded_url":"https://www.ndr.de/nachrichten/hamburg/Das-Krankenhaus-Gross-Sand-wird-privatisiert,krankenhaus772.html","display_url":"ndr.de/nachrichten/haâ€¦","indices":[181,204]}]	Wieder wird ein Krankenhaus privatisiert, weil @Senat_Hamburg sich geweigert hat eine Ãœbernahme durch das UKE zu ermÃ¶glichen. Rot-grÃ¼n trÃ¤gt die Verantwortung fÃ¼r die Konsequenzen. https://t.co/hZBtlSspSk	849.0	RT @DenizCelikhh: Wieder wird ein Krankenhaus privatisiert, weil @Senat_Hamburg sich geweigert hat eine Ãœbernahme durch das UKE zu ermÃ¶glicâ€¦	4841.0	True	full
113	113	60495e5dc0e48500386dc557	2021-03-11 00:03:35	[]	[]	Wed Mar 10 16:48:03 +0000 2021	[]	[{"url":"https://t.co/CRyjrEnvAR","expanded_url":"https://trib.al/pF1yPh0","display_url":"trib.al/pF1yPh0","indices":[100,123]}]	Researchers say that the rapidly-spreading U.K. Covid-19 variant is up to twice as deadly As Others https://t.co/CRyjrEnvAR https://t.co/CKuSFHvDUy	16668793.0	RT @Forbes: Researchers say that the rapidly-spreading U.K. Covid-19 variant is up to twice as deadly As Others https://t.co/CRyjrEnvAR httâ€¦	2.0	True	full
114	114	60495e5dc0e48500386dc591	2021-03-11 00:03:36	[]	[]	Wed Mar 10 14:32:21 +0000 2021	[]	[{"url":"https://t.co/v7bZCZNKyM","expanded_url":"https://www.washingtonpost.com/technology/2021/03/10/amazon-library-ebook-monopoly/","display_url":"washingtonpost.com/technology/202â€¦","indices":[257,280]}]	"The company that killed bookstores has been starving the reading institution that cares for kids, the needy and the curious. [It's] a mission-critical problem during a pandemic that cut off physical access and left a lot of people unable to afford books." https://t.co/v7bZCZNKyM	1863.0	RT @library_futures: "The company that killed bookstores has been starving the reading institution that cares for kids, the needy and the câ€¦	543.0	True	full
115	115	60495e5dc0e48500386dc5b1	2021-03-11 00:03:36	[]	[]	Wed Mar 10 20:43:08 +0000 2021	[{"text":"ArtificialIntelligence","indices":[143,166]},{"text":"AI","indices":[167,170]},{"text":"DataScience","indices":[171,183]},{"text":"MachineLearning","indices":[184,200]},{"text":"BigData","indices":[201,209]},{"text":"DeepLearning","indices":[210,223]},{"text":"NLP","indices":[224,228]},{"text":"Robots","indices":[229,236]},{"text":"IoT","indices":[237,241]}]	[{"url":"https://t.co/M28Pfowx3x","expanded_url":"https://ift.tt/3cnCjwT","display_url":"ift.tt/3cnCjwT","indices":[118,141]}]	Machine Learning Model Predicts Innovation's Brilacidin Highly Effective Against COVID-19 - BioSpace Read more here: https://t.co/M28Pfowx3x #ArtificialIntelligence #AI #DataScience #MachineLearning #BigData #DeepLearning #NLP #Robots #IoT	383.0	RT @Samu3lR0y: Machine Learning Model Predicts Innovation's Brilacidin Highly Effective Against COVID-19 - BioSpace Read more here: https:â€¦	372.0	True	full
116	116	60495e5ec0e48500386dc5cb	2021-03-11 00:03:36	[]	[]	Wed Mar 10 23:50:21 +0000 2021	[]	[{"url":"https://t.co/oFdj0lPsac","expanded_url":"https://www.tagesspiegel.de/berlin/ausschluss-vom-praesenzunterricht-rechtswidrig-kehren-die-klassen-7-bis-9-bald-in-berlins-schulen-zurueck/26994002.html","display_url":"tagesspiegel.de/berlin/ausschlâ€¦","indices":[229,252]}]	Auch Richter:innen sind Treiber der Pandemie: In Berlin dÃ¼rfen die Stufen 7-9 in den Wechselunterricht (zunÃ¤chst nur die KlÃ¤ger:innen). BegrÃ¼ndung: Gleichheitsgrundsatz. HÃ¶hlt man damit das Recht auf Leben und Gesundheit aus? 1/ https://t.co/oFdj0lPsac	2050.0	RT @miob1781: Auch Richter:innen sind Treiber der Pandemie: In Berlin dÃ¼rfen die Stufen 7-9 in den Wechselunterricht (zunÃ¤chst nur die KlÃ¤gâ€¦	1089.0	True	full
117	117	60495e5ec0e48500386dc5d1	2021-03-11 00:03:36	[]	[{"url":"https://t.co/3HllrxkrfZ","expanded_url":"https://g1.globo.com/bemestar/coronavirus/noticia/2021/03/10/com-1954-vidas-perdidas-em-24h-brasil-ultrapassa-eua-em-mortes-diarias-por-covid-19.ghtml","display_url":"g1.globo.com/bemestar/coronâ€¦","indices":[251,274]}]		[]	[]			Realmente, e tristemente, e infelizmente, o senhor presidente conseguiu realizar o seu slogan "Brasil acima de tudoâ€¦ https://t.co/SUyP2gA3PY	8634.0	True	full
118	118	60495e5ec0e48500386dc5dd	2021-03-11 00:03:36	[]	[]	Wed Mar 10 22:00:00 +0000 2021	[]	[{"url":"https://t.co/Ob4pRb9Xh4","expanded_url":"https://www.restaurantbusinessonline.com/financing/stimulus-bill-29b-direct-restaurant-aid-appears-headed-passage","display_url":"restaurantbusinessonline.com/financing/stimâ€¦","indices":[229,252]}]	Independent restaurant operators have won $28.6 billion worth of targeted relief. This funding will ensure small businesses can survive the pandemic by helping to adapt their operations and keep their employees on the payroll. https://t.co/Ob4pRb9Xh4	101957.0	RT @SenatorWicker: Independent restaurant operators have won $28.6 billion worth of targeted relief. This funding will ensure small busineâ€¦	1529.0	True	full
119	119	60495e5ec0e48500386dc5f9	2021-03-11 00:03:37	[]	[]	Wed Mar 10 16:07:54 +0000 2021	[{"text":"GuineaBissau","indices":[0,13]},{"text":"NDC","indices":[43,47]},{"text":"adaptation","indices":[124,135]},{"text":"mitigation","indices":[136,147]},{"text":"GCCAPlus","indices":[168,177]}]	[{"url":"https://t.co/NaK4M3rV50","expanded_url":"https://cutt.ly/wzbs7yJ","display_url":"cutt.ly/wzbs7yJ","indices":[263,286]}]	#GuineaBissau launches the revision of its #NDC for @COP26 &amp; the workshop to present the diagnosis on the revision axes #adaptation #mitigation, carried out by the #GCCAPlus West Africa project of @ecowas_agric &amp; funded by @EU_Partnerships. Learn more ðŸ‘‰ https://t.co/NaK4M3rV50 https://t.co/PeQmg30oI1	1298.0	RT @Christelkenou: #GuineaBissau launches the revision of its #NDC for @COP26 &amp; the workshop to present the diagnosis on the revision axesâ€¦	693.0	True	full
120	120	60495e5ec0e48500386dc603	2021-03-11 00:03:37	[]	[]	Wed Mar 10 20:02:24 +0000 2021	[{"text":"Options","indices":[0,8]},{"text":"OptionsTrading","indices":[32,47]},{"text":"Apple","indices":[48,54]},{"text":"OptionsFlow","indices":[80,92]},{"text":"optionstrade","indices":[93,106]},{"text":"optiontrading","indices":[107,121]},{"text":"stocks","indices":[122,129]},{"text":"stock","indices":[130,136]},{"text":"StockMarket","indices":[137,149]},{"text":"investing","indices":[150,16…	[{"url":"https://t.co/5JE2nlrW3B","expanded_url":"https://apple.co/2XZuTYw","display_url":"apple.co/2XZuTYw","indices":[207,230]}]	#Options Flow Grid Update $AAPL #OptionsTrading #Apple Shares ðŸ”»0.24% to $120.79 #OptionsFlow #optionstrade #optiontrading #stocks #stock #StockMarket #investing #Investment #invest #investor #investors #UOA https://t.co/5JE2nlrW3B https://t.co/tzTaegQ29F	5049.0	RT @MinteractApp: #Options Flow Grid Update $AAPL #OptionsTrading #Apple Shares ðŸ”»0.24% to $120.79 #OptionsFlow #optionstrade #optiontradingâ€¦	5049.0	True	full
121	121	60495e5fc0e48500386dc60d	2021-03-11 00:03:37	[]	[]	Wed Mar 10 18:03:10 +0000 2021	[]	[{"url":"https://t.co/geshcHWRP9","expanded_url":"http://myturnvolunteer.ca.gov/s/landing","display_url":"myturnvolunteer.ca.gov/s/landing","indices":[115,138]}]	California is letting ANYONE volunteer at a vaccination site for 4 hours in exchange for a vaccine!! Sign up here: https://t.co/geshcHWRP9 please share!!	1380.0	RT @GapToothGinny: California is letting ANYONE volunteer at a vaccination site for 4 hours in exchange for a vaccine!! Sign up here: httpsâ€¦	259.0	True	full
122	122	60495e5fc0e48500386dc619	2021-03-11 00:03:37	[]	[]	Wed Mar 10 21:45:51 +0000 2021	[]	[{"url":"https://t.co/USk5SBqJrj","expanded_url":"https://www.fiercepharma.com/pharma/pfizer-eyes-higher-covid-19-vaccine-prices-after-pandemic-exec-analyst","display_url":"fiercepharma.com/pharma/pfizer-â€¦","indices":[186,209]}]	And yes, I have the ðŸ§¾ right here ðŸ‘‡ â€œOn an earnings call earlier this month, Chief Financial Officer Frank Dâ€™Amelio said that â€˜obviously,â€™ the company is â€˜going to get more on price.â€™" https://t.co/USk5SBqJrj	970354.0	RT @RepKatiePorter: And yes, I have the ðŸ§¾ right here ðŸ‘‡ â€œOn an earnings call earlier this month, Chief Financial Officer Frank Dâ€™Amelio saiâ€¦	7034.0	True	full
123	123	60495e5fc0e48500386dc61f	2021-03-11 00:03:37	[]	[{"url":"https://t.co/YPSPy4DqCA","expanded_url":"https://instagr.am/p/CMQc9l9Hrcx/","display_url":"instagr.am/p/CMQc9l9Hrcx/","indices":[256,279]}]		[]	[]			A los 83 aÃ±os falleciÃ³ el actor TomÃ¡s Vidiella producto de complicaciones derivadas del covid-19. TomÃ¡s Humberto Edâ€¦ https://t.co/wdcR6tuhFv	163.0	True	full
124	124	60495e5fc0e48500386dc625	2021-03-11 00:03:37	[]	[]	Wed Mar 10 18:03:10 +0000 2021	[]	[{"url":"https://t.co/geshcHWRP9","expanded_url":"http://myturnvolunteer.ca.gov/s/landing","display_url":"myturnvolunteer.ca.gov/s/landing","indices":[115,138]}]	California is letting ANYONE volunteer at a vaccination site for 4 hours in exchange for a vaccine!! Sign up here: https://t.co/geshcHWRP9 please share!!	1380.0	RT @GapToothGinny: California is letting ANYONE volunteer at a vaccination site for 4 hours in exchange for a vaccine!! Sign up here: httpsâ€¦	669.0	True	full
125	125	60495e5fc0e48500386dc62f	2021-03-11 00:03:37	[]	[]	Wed Mar 10 23:55:18 +0000 2021	[{"text":"AmericanRescuePlan","indices":[121,140]}]	[{"url":"https://t.co/X0hPOnhxi8","expanded_url":"https://twitter.com/senatorwicker/status/1369770036982915084","display_url":"twitter.com/senatorwicker/â€¦","indices":[141,164]}]	Seriously? Seriously?! Yâ€™all have no damn shame! Senator, YOU voted against the bill! Sorry, but that dog wonâ€™t hunt! #AmericanRescuePlan https://t.co/X0hPOnhxi8	744242.0	RT @harrisonjaime: Seriously? Seriously?! Yâ€™all have no damn shame! Senator, YOU voted against the bill! Sorry, but that dog wonâ€™t hunt!â€¦	145.0	True	full
126	126	60495e5fc0e48500386dc645	2021-03-11 00:03:38	[]	[]	Wed Mar 10 21:59:12 +0000 2021	[]	[{"url":"https://t.co/qBpp2cV7eH","expanded_url":"https://medicalxpress.com/news/2020-12-austrian-court-overturns-virus-mask.html","display_url":"medicalxpress.com/news/2020-12-aâ€¦","indices":[218,241]}]	Austrian parents pushed back against mask and distancing mandates in schools. Austrian courts agreed and declared the mandates illegal. They agreed because neither measure was supported by evidence. Who's next? https://t.co/qBpp2cV7eH	13507.0	RT @AJKayWriter: Austrian parents pushed back against mask and distancing mandates in schools. Austrian courts agreed and declared the mâ€¦	25.0	True	full
127	127	60495e5fc0e48500386dc651	2021-03-11 00:03:38	[]	[]	Wed Mar 10 23:49:26 +0000 2021	[]	[{"url":"https://t.co/EQ9aypRNzK","expanded_url":"https://bit.ly/2OGJOXs","display_url":"bit.ly/2OGJOXs","indices":[133,156]}]	ðŸ’‰ COVID-19 âŽ® Guatemala es el paÃ­s que menos ha vacunado de AmÃ©rica El paÃ­s estÃ¡ al fondo de la tabla. Mira aquÃ­ las estadÃ­sticas: https://t.co/EQ9aypRNzK https://t.co/ebGs48tnQZ	580404.0	RT @soy_502: ðŸ’‰ COVID-19 âŽ® Guatemala es el paÃ­s que menos ha vacunado de AmÃ©rica El paÃ­s estÃ¡ al fondo de la tabla. Mira aquÃ­ las estadÃ­stiâ€¦	656.0	True	full
128	128	60495e5fc0e48500386dc65f	2021-03-11 00:03:38	[]	[]	Tue Mar 09 23:57:31 +0000 2021	[{"text":"VacunasVip","indices":[46,57]}]	[{"url":"https://t.co/0cdKvlBHwt","expanded_url":"https://www.bloomberg.com/news/articles/2021-02-26/latin-america-s-widening-vaccine-scandal-claims-a-third-minister","display_url":"bloomberg.com/news/articles/â€¦","indices":[255,278]}]	Argentina y PerÃº publicaron las listas de sus #VacunasVip. Solo en Ecuador, pese al escÃ¡ndalo, las autoridades de turno insisten en no presentar la lista a la opiniÃ³n pÃºblica Â¿QuÃ© esconde el Gobierno insistiendo en mantener la informaciÃ³n confidencial? https://t.co/0cdKvlBHwt	11518.0	RT @groninty: Argentina y PerÃº publicaron las listas de sus #VacunasVip. Solo en Ecuador, pese al escÃ¡ndalo, las autoridades de turno insisâ€¦	583.0	True	full
129	129	60495e5fc0e48500386dc66d	2021-03-11 00:03:38	[{"text":"realestate","indices":[243,254]},{"text":"property","indices":[255,264]},{"text":"thailand","indices":[265,274]}]	[{"url":"https://t.co/QR0eVkCLxu","expanded_url":"http://dlvr.it/RvNYx6","display_url":"dlvr.it/RvNYx6","indices":[219,242]}]		[]	[]			Foreigner Freehold Condo on the 7 floor in Kata Phuket: Indeed, its location by itself is a key selling point; locaâ€¦ https://t.co/iGA8JFk8vD	167.0	True	full
130	130	60495e60c0e48500386dc677	2021-03-11 00:03:38	[]	[]	Thu Mar 11 00:02:41 +0000 2021	[]	[{"url":"https://t.co/HGBzp1yPFT","expanded_url":"https://acem.org.au/EOIs/Diversity-and-Inclusion-Committee","display_url":"acem.org.au/EOIs/Diversityâ€¦","indices":[235,258]}]	Such an important report - please take the time to read. It shows us how far we have come at increasing diversity in our governance structures, but also how far we still have to go. And think about getting involved in creating changeâž¡ï¸�https://t.co/HGBzp1yPFT	1168.0	RT @drhumki: Such an important report - please take the time to read. It shows us how far we have come at increasing diversity in our goverâ€¦	8279.0	True	full
131	131	60495e60c0e48500386dc6a3	2021-03-11 00:03:39	[]	[]	Thu Mar 11 00:01:03 +0000 2021	[]	[{"url":"https://t.co/TD3SIVdApb","expanded_url":"http://ow.ly/CV1o50DVrmY","display_url":"ow.ly/CV1o50DVrmY","indices":[152,175]}]	In case you missed our live Q+A with Alejandro Clabiorne, who Mediahub named today as executive director of its New York office, you can catch it here: https://t.co/TD3SIVdApb	990777.0	RT @adage: In case you missed our live Q+A with Alejandro Clabiorne, who Mediahub named today as executive director of its New York office,â€¦	745.0	True	full
132	132	60495e60c0e48500386dc6ab	2021-03-11 00:03:39	[]	[]	Wed Mar 10 23:50:00 +0000 2021	[{"text":"NotiMippCI","indices":[0,11]},{"text":"FuerzaProductiva","indices":[128,145]}]	[{"url":"https://t.co/GI4Jcne0zn","expanded_url":"https://bit.ly/2ObDLuj","display_url":"bit.ly/2ObDLuj","indices":[104,127]}]	#NotiMippCI ðŸ“°ðŸ—ž| Ejercicios militares han permitido luchar contra delitos en todas sus formas. Lea mÃ¡s â�© https://t.co/GI4Jcne0zn #FuerzaProductiva https://t.co/Rla6XOmHGQ	251715.0	RT @Mippcivzla: #NotiMippCI ðŸ“°ðŸ—ž| Ejercicios militares han permitido luchar contra delitos en todas sus formas. Lea mÃ¡s â�© https://t.co/GI4Jcnâ€¦	1664.0	True	full
133	133	60495e60c0e48500386dc6b7	2021-03-11 00:03:39	[{"text":"kcmo","indices":[22,27]}]	[{"url":"https://t.co/Mke9RWXNwz","expanded_url":"https://www.kansascity.com/news/politics-government/article249832103.html","display_url":"kansascity.com/news/politics-â€¦","indices":[210,233]}]		[]	[]			.@QuintonLucasKC says #kcmo City Council will still move forward with its budget (w/ cuts to police, etc.) reflectiâ€¦ https://t.co/Z8fqocvxxr	19354.0	True	full
134	134	60495e60c0e48500386dc6c7	2021-03-11 00:03:39	[]	[]	Wed Mar 10 23:55:35 +0000 2021	[]	[{"url":"https://t.co/B5EVts2XQp","expanded_url":"https://reut.rs/30K1mVD","display_url":"reut.rs/30K1mVD","indices":[187,210]}]	Mayank Amin wears a Superman costume as his small Pennsylvania pharmacy vaccinates thousands against COVID-19, in an all-consuming mission to protect lives in his community. More photos: https://t.co/B5EVts2XQp ðŸ“· Hannah Beier https://t.co/vROIcRZyBG	206100.0	RT @reuterspictures: Mayank Amin wears a Superman costume as his small Pennsylvania pharmacy vaccinates thousands against COVID-19, in an aâ€¦	8081.0	True	full
135	135	60495e61c0e48500386dc6d5	2021-03-11 00:03:39	[]	[]	Wed Mar 10 23:16:07 +0000 2021	[{"text":"ShirleyRadio","indices":[200,213]}]	[{"url":"https://t.co/OmgeyzXobc","expanded_url":"https://www.instagram.com/tv/CMQRSEWlbYj/?igshid=100evrxueu5w9","display_url":"instagram.com/tv/CMQRSEWlbYjâ€¦","indices":[249,272]}]	Â¿CÃ³mo se encuentran las clÃ­nicas ante la Covid-19? ConversÃ© con @hecrmara, de la ClÃ­nica El Avila; @hscholtz, del Centro MÃ©dico Docente la Trinidad; Jimmy Levy, de la PoliclÃ­nica Metropolitana, en #ShirleyRadio. Escuche la entrevista completa. https://t.co/OmgeyzXobc https://t.co/aRiJNsorlN	598445.0	RT @ShirleyVarnagy: Â¿CÃ³mo se encuentran las clÃ­nicas ante la Covid-19? ConversÃ© con @hecrmara, de la ClÃ­nica El Avila; @hscholtz, del Centâ€¦	358.0	True	full
136	136	60495e61c0e48500386dc701	2021-03-11 00:03:40	[]	[]	Thu Mar 11 00:03:24 +0000 2021	[]	[{"url":"https://t.co/cErMwBvOY6","expanded_url":"https://losangeles.cbslocal.com/2021/03/10/kroger-closing-3-stores-los-angeles-response-approval-hero-pay-mandate/","display_url":"losangeles.cbslocal.com/2021/03/10/kroâ€¦","indices":[206,229]}]	.@Kroger will permanently close three stores in the LA area to avoid paying a few bucks more per hour to frontline workers for 120 days The company has made BILLIONS in extra profits during the pandemic https://t.co/cErMwBvOY6	485207.0	RT @JuddLegum: .@Kroger will permanently close three stores in the LA area to avoid paying a few bucks more per hour to frontline workers fâ€¦	4260.0	True	full
137	137	60495e61c0e48500386dc709	2021-03-11 00:03:40	[]	[]	Thu Mar 11 00:00:52 +0000 2021	[{"text":"familyoffice","indices":[103,116]},{"text":"education","indices":[117,127]},{"text":"succession","indices":[128,139]},{"text":"bestpractices","indices":[140,154]},{"text":"investments","indices":[155,167]},{"text":"register","indices":[168,177]}]	[{"url":"https://t.co/MH1zQgGGK7","expanded_url":"http://ow.ly/jFNA50DMQwG","display_url":"ow.ly/jFNA50DMQwG","indices":[195,218]}]	Campden Wealth will host its 16th North American Family Office Meeting virtually on 9-11 March, 2021. #familyoffice #education #succession #bestpractices #investments #register @CampdenAmericas https://t.co/MH1zQgGGK7 https://t.co/kwZxGQb5F0	5734.0	RT @CampdenFB: Campden Wealth will host its 16th North American Family Office Meeting virtually on 9-11 March, 2021. #familyoffice #educatâ€¦	3316.0	True	full
138	138	60495e61c0e48500386dc70f	2021-03-11 00:03:40	[]	[]	Wed Mar 10 23:58:37 +0000 2021	[]	[{"url":"https://t.co/FfxKWVhs7c","expanded_url":"https://twitter.com/SwipeWright/status/1369460318305357824","display_url":"twitter.com/SwipeWright/stâ€¦","indices":[217,240]}]	It's amazing that holding the views of the Civil Rights Movement, that racism, prejudice, and bigotry is bad, and the best way to combat it is through people uniting under a common humanity, is now considered racist. https://t.co/FfxKWVhs7c	11460.0	RT @PSA_Sitch: It's amazing that holding the views of the Civil Rights Movement, that racism, prejudice, and bigotry is bad, and the best wâ€¦	420.0	True	full
139	139	60495e61c0e48500386dc715	2021-03-11 00:03:40	[]	[]	Wed Mar 10 23:42:08 +0000 2021	[]	[{"url":"https://t.co/b53Zu0wjfs","expanded_url":"https://twitter.com/SenatorWicker/status/1369770036982915084","display_url":"twitter.com/SenatorWicker/â€¦","indices":[277,300]}]	Rep. John Yarmuth this morning: "What we're all concerned about on our side is that the Republicans are all going to vote against this, and then they're going to show up at every ribbon cutting, and at every project funded ... and take credit for all of these great benefits." https://t.co/b53Zu0wjfs	1163392.0	RT @kylegriffin1: Rep. John Yarmuth this morning: "What we're all concerned about on our side is that the Republicans are all going to voteâ€¦	6801.0	True	full
140	140	60495e61c0e48500386dc71f	2021-03-11 00:03:40	[]	[]	Tue Mar 09 23:35:34 +0000 2021	[]	[{"url":"https://t.co/Cwyih6a0WK","expanded_url":"https://www.latimes.com/california/story/2021-03-09/pasadena-cancels-covid-19-vaccine-clinic-line-cutters","display_url":"latimes.com/california/stoâ€¦","indices":[252,275]}]	Our health department was forced to cancel this Thursday's vaccine clinic bc people who don't yet qualify for vaccine claimed more than half of the available slots meant for seniors, healthcare and education workers, and other vaccine-eligible groups. https://t.co/Cwyih6a0WK	35501.0	RT @PasadenaGov: Our health department was forced to cancel this Thursday's vaccine clinic bc people who don't yet qualify for vaccine claiâ€¦	9974.0	True	full
141	141	60495e62c0e48500386dc737	2021-03-11 00:03:40	[]	[]	Wed Mar 10 22:26:38 +0000 2021	[]	[{"url":"https://t.co/1aUeSxpTul","expanded_url":"https://www.newsweek.com/fact-check-will-illegal-immigrants-receive-stimulus-checks-ted-cruz-says-1574627","display_url":"newsweek.com/fact-check-wilâ€¦","indices":[257,280]}]	Facts are stubborn things @DickDurbin Newsweek CONFIRMS that millions of illegal aliens will receive $1400 stimulus checks. Newsweek REVERSES its earlier â€œmostly falseâ€� ruling, changes it to...TRUE. Dick, that means what you said on the floor was FALSE. https://t.co/1aUeSxpTul	4356785.0	RT @tedcruz: Facts are stubborn things @DickDurbin Newsweek CONFIRMS that millions of illegal aliens will receive $1400 stimulus checks.â€¦	983.0	True	full
142	142	60495e62c0e48500386dc73f	2021-03-11 00:03:40	[]	[]	Wed Mar 10 22:13:01 +0000 2021	[{"text":"COVID19","indices":[0,8]}]	[{"url":"https://t.co/YT7LKio43C","expanded_url":"https://bit.ly/3k2YJpC","display_url":"bit.ly/3k2YJpC","indices":[255,278]}]	#COVID19 cases remain high across the US. As of March 9, 28,992,598 total cases were reported. The 7-day moving average of new cases is 55,557, a 12.2% decrease from the previous week. Slow the spread. Wear a mask. Stay 6 feet apart. Avoid crowds. More: https://t.co/YT7LKio43C. https://t.co/smHXN6RaY6	3750013.0	RT @CDCgov: #COVID19 cases remain high across the US. As of March 9, 28,992,598 total cases were reported. The 7-day moving average of newâ€¦	0.0	True	full
143	143	60495e62c0e48500386dc769	2021-03-11 00:03:41	[]	[]	Wed Mar 10 23:58:13 +0000 2021	[]	[{"url":"https://t.co/aZvZIByxPD","expanded_url":"https://g1.globo.com/sp/sao-paulo/noticia/2021/03/10/sobe-para-37-o-numero-de-pessoas-com-covid-que-morreram-na-fila-por-vagas-de-uti-no-estado-de-sp.ghtml","display_url":"g1.globo.com/sp/sao-paulo/nâ€¦","indices":[246,269]}]	Isso nÃ£o aconteceu no ano passado. GravÃ­ssimo. Importante conferir o comportamento das prefeituras dessas cidades, como Bauru. NÃ£o sÃ£o variantes, nem reinfecÃ§Ãµes. SÃ£o dirigentes irresponsÃ¡veis, mÃ©dicos oportunistas que causam doenÃ§a e mortes. https://t.co/aZvZIByxPD	34434.0	RT @PauloLotufo: Isso nÃ£o aconteceu no ano passado. GravÃ­ssimo. Importante conferir o comportamento das prefeituras dessas cidades, como Baâ€¦	245.0	True	full
144	144	60495e62c0e48500386dc76b	2021-03-11 00:03:41	[]	[]	Wed Mar 10 22:00:00 +0000 2021	[{"text":"WandaVision","indices":[1,13]}]	[{"url":"https://t.co/Ye7Uoy4KVH","expanded_url":"https://youtu.be/M53gCmBtOKQ","display_url":"youtu.be/M53gCmBtOKQ","indices":[246,269]}]	ðŸ”¥#WandaVision | A Wanda se le muriÃ³ el hermano y el novio. Ella se quedÃ³ sola. Triste y sola. Desesperada hizo lo que cualquiera harÃ­a en su lugar: construir una realidad ficticia secuestrando un pueblo. MirÃ¡ sus aventuras en este resumen... AcaðŸ‘‰https://t.co/Ye7Uoy4KVHðŸ‘ˆ https://t.co/UZQzkhfldk	663039.0	RT @teloresumo: ðŸ”¥#WandaVision | A Wanda se le muriÃ³ el hermano y el novio. Ella se quedÃ³ sola. Triste y sola. Desesperada hizo lo que cualqâ€¦	50.0	True	full
145	145	60495e63c0e48500386dc79d	2021-03-11 00:03:41	[]	[]	Wed Mar 10 23:46:49 +0000 2021	[{"text":"auspol","indices":[248,255]}]	[{"url":"https://t.co/WA87nkgcqC","expanded_url":"https://thenewdaily.com.au/news/2021/03/11/coronavirus-vaccine-rollout-slow/","display_url":"thenewdaily.com.au/news/2021/03/1â€¦","indices":[256,279]}]	Australiaâ€™s vaccine program is going far slower than predicted - more than a million doses are in the country, but sitting in warehouses instead of being in peopleâ€™s arms And nobody can really explain why, or what the holdup is in giving them out #auspol https://t.co/WA87nkgcqC	31275.0	RT @JoshButler: Australiaâ€™s vaccine program is going far slower than predicted - more than a million doses are in the country, but sittingâ€¦	216.0	True	full
146	146	60495e63c0e48500386dc79f	2021-03-11 00:03:41	[]	[]	Wed Mar 10 23:49:26 +0000 2021	[{"text":"ð�—¥ð�—¼ð�—®ð�—±ð�—§ð�—¼ð�Ÿµð�Ÿ¬ð�Ÿ¬ð�—ž","indices":[12,23]}]	[{"url":"https://t.co/EFMoTzauWi","expanded_url":"https://youtu.be/UKbwc8lCt6k","display_url":"youtu.be/UKbwc8lCt6k","indices":[199,222]}]	ð�—Ÿð�—œð�—žð�—˜ ð�—” ð�—žð�—œð�—¡ð�—š #ð�—¥ð�—¼ð�—®ð�—±ð�—§ð�—¼ð�Ÿµð�Ÿ¬ð�Ÿ¬ð�—ž âš ï¸�PLS HELP RTâš ï¸� ðŸš¨500ð�—šð�—–ð�—”ð�—¦ð�—› ð�—¤ð�—¨ð�—œð�—–ð�—ž ð�—šð�—œð�—©ð�—˜ð�—”ð�—ªð�—”ð�—¬ðŸš¨ w/ @adorkableastro FINAL GOAL: Reach 900K views on or before 3:15 PHT tom. SS shld be 10sec start and before end to be fair for all. https://t.co/EFMoTzauWi See below. ðŸ�¾ https://t.co/njrGJssHQV	246.0	RT @ArohaNoonaClub: ð�—Ÿð�—œð�—žð�—˜ ð�—” ð�—žð�—œð�—¡ð�—š #ð�—¥ð�—¼ð�—®ð�—±ð�—§ð�—¼ð�Ÿµð�Ÿ¬ð�Ÿ¬ð�—ž âš ï¸�PLS HELP RTâš ï¸� ðŸš¨500ð�—šð�—–ð�—”ð�—¦ð�—› ð�—¤ð�—¨ð�—œð�—–ð�—ž ð�—šð�—œð�—©ð�—˜ð�—”ð�—ªð�—”ð�—¬ðŸš¨ w/ @adorkableastro FINAL GOAL: Reach 900K views on orâ€¦	132.0	True	full
147	147	60495e63c0e48500386dc7bb	2021-03-11 00:03:42	[]	[]	Wed Mar 10 23:37:36 +0000 2021	[]	[{"url":"https://t.co/3uX1UmenhC","expanded_url":"https://cnn.it/3lgcm6B","display_url":"cnn.it/3lgcm6B","indices":[255,278]}]	France will speed up the declassification of secret defense archives, including those related to its war with Algeria, as it grapples with its colonial history. France colonized Algeria from 1830 until its independence in 1962 following a seven-year war. https://t.co/3uX1UmenhC	12040500.0	RT @cnni: France will speed up the declassification of secret defense archives, including those related to its war with Algeria, as it grapâ€¦	70.0	True	full
148	148	60495e63c0e48500386dc7bd	2021-03-11 00:03:42	[]	[]	Wed Mar 10 23:26:01 +0000 2021	[]	[{"url":"https://t.co/v8eb7MmpvJ","expanded_url":"http://Afiliate.online","display_url":"Afiliate.online","indices":[220,243]},{"url":"https://t.co/fW80WIs6PY","expanded_url":"https://www.lapoliticaonline.com/nota/132607-espert-y-lopez-murphy-llegaron-a-un-acuerdo-y-los-liberales-tendran-sus-primeras-primarias/","display_url":"lapoliticaonline.com/nota/132607-esâ€¦","indices":[244,267]}]	Tal como les venimos anticipando, llegamos a un acuerdo para unir a toda la centro derecha !!!!!!! Tendremos elecciones primarias. INMENSA ALEGRÃ�A !!!!!! Se viene un tremendo cambio en Argentina !!!! pueden sumarse en https://t.co/v8eb7MmpvJ https://t.co/fW80WIs6PY	165950.0	RT @aetchebarne: Tal como les venimos anticipando, llegamos a un acuerdo para unir a toda la centro derecha !!!!!!! Tendremos eleccionesâ€¦	400.0	True	full
149	149	60495e64c0e48500386dc7e3	2021-03-11 00:03:42	[]	[]	Wed Mar 10 19:31:16 +0000 2021	[{"text":"crowdsource","indices":[47,59]},{"text":"medtwitter","indices":[174,185]}]	[{"url":"https://t.co/3BsBcmZNXa","expanded_url":"https://www.surveymonkey.com/r/NM7HLRF","display_url":"surveymonkey.com/r/NM7HLRF","indices":[233,256]},{"url":"https://t.co/Bm96ckq06X","expanded_url":"https://twitter.com/cpgYALE/status/1369724657243467777","display_url":"twitter.com/cpgYALE/statusâ€¦","indices":[257,280]}]	With vaccines in most docs' arms, it's time to #crowdsource AMC travel/CME guidance to plan future scientific meetings that meet your needs @CMSSmed @FutureDocs @cpgYALE #medtwitter - please help with 2-min survey for your AMC! https://t.co/3BsBcmZNXa https://t.co/Bm96ckq06X https://t.co/2xfe5hqGfO	2952.0	RT @HelenBurstin: With vaccines in most docs' arms, it's time to #crowdsource AMC travel/CME guidance to plan future scientific meetings thâ€¦	15451.0	True	full
150	150	60495e64c0e48500386dc7eb	2021-03-11 00:03:42	[]	[]	Wed Mar 10 22:00:01 +0000 2021	[]	[{"url":"https://t.co/vYdJ4EntY5","expanded_url":"https://bit.ly/3bwo2i7","display_url":"bit.ly/3bwo2i7","indices":[125,148]}]	Democrats may have just laid the groundwork for Biden to cancel $50,000 of student debt per person in the COVID relief bill. https://t.co/vYdJ4EntY5	1163392.0	RT @kylegriffin1: Democrats may have just laid the groundwork for Biden to cancel $50,000 of student debt per person in the COVID relief biâ€¦	4412.0	True	full
151	151	60495e64c0e48500386dc7ef	2021-03-11 00:03:42	[]	[]	Thu Mar 11 00:03:24 +0000 2021	[]	[{"url":"https://t.co/cErMwBvOY6","expanded_url":"https://losangeles.cbslocal.com/2021/03/10/kroger-closing-3-stores-los-angeles-response-approval-hero-pay-mandate/","display_url":"losangeles.cbslocal.com/2021/03/10/kroâ€¦","indices":[206,229]}]	.@Kroger will permanently close three stores in the LA area to avoid paying a few bucks more per hour to frontline workers for 120 days The company has made BILLIONS in extra profits during the pandemic https://t.co/cErMwBvOY6	485207.0	RT @JuddLegum: .@Kroger will permanently close three stores in the LA area to avoid paying a few bucks more per hour to frontline workers fâ€¦	152.0	True	full
152	152	60495e64c0e48500386dc7f1	2021-03-11 00:03:42	[]	[]	Wed Mar 10 23:59:36 +0000 2021	[]	[{"url":"https://t.co/0SiWLIyy6r","expanded_url":"https://www.pscp.tv/w/cxgDaDM3Mzg2fDFPd3hXVm9uUWVqSlEY_-Qmv20NYgGpdzJ8rJK5vsxVNTwStGEB5DT14aq85g==","display_url":"pscp.tv/w/cxgDaDM3Mzg2â€¦","indices":[232,255]}]	WATCH LIVE: Our ABC News team has the latest as Texas lifts mask mandate and reopens businesses at 100% capacity. Plus, Linsey Davis speaks with Melinda Gates about leaders putting women at the center of their response to COVID-19. https://t.co/0SiWLIyy6r	16570067.0	RT @ABC: WATCH LIVE: Our ABC News team has the latest as Texas lifts mask mandate and reopens businesses at 100% capacity. Plus, Linsey Davâ€¦	1625.0	True	full
153	153	60495e64c0e48500386dc801	2021-03-11 00:03:42	[]	[]	Thu Mar 11 00:00:31 +0000 2021	[]	[{"url":"https://t.co/cQ8YLHrLVO","expanded_url":"https://ottawa.ctvnews.ca/etches-says-ottawa-will-stay-in-orange-zone-next-week-including-for-st-patrick-s-day-1.5341513?cid=sm%3Atrueanthem%3Actvottawa%3Atwitterpost&taid=60495d9feaf59800011cdac6&utm_campaign=trueAnthem%3A+Trending+Content&utm_medium=trueAnthem&utm_source=twitter","display_url":"ottawa.ctvnews.ca/etches-says-otâ€¦","indices":[179…	Medical officer of health Dr. Vera Etches says COVID-19 levels are currently steady in Ottawa, and she will recommend the capital stay at the "orange-restrict" level next week.â€‹ https://t.co/cQ8YLHrLVO	218172.0	RT @ctvottawa: Medical officer of health Dr. Vera Etches says COVID-19 levels are currently steady in Ottawa, and she will recommend the caâ€¦	429.0	True	full
154	154	60495e64c0e48500386dc813	2021-03-11 00:03:43	[]	[]	Wed Mar 10 18:49:57 +0000 2021	[]	[{"url":"https://t.co/M9UUmXmliJ","expanded_url":"https://fb.me/e/3vOMg7vM8","display_url":"fb.me/e/3vOMg7vM8","indices":[195,218]}]	There will be a vigil for Sarah Everard and all women who feel unsafe, who go missing on our streets, or who face violence, at the Clapham Common bandstand on Saturday at 6pm. Covid rules apply. https://t.co/M9UUmXmliJ	13617.0	RT @katbrown: There will be a vigil for Sarah Everard and all women who feel unsafe, who go missing on our streets, or who face violence, aâ€¦	82.0	True	full
155	155	60495e64c0e48500386dc817	2021-03-11 00:03:43	[]	[]	Wed Mar 10 23:26:43 +0000 2021	[{"text":"COVID19","indices":[109,117]},{"text":"cdnpoli","indices":[118,126]}]	[{"url":"https://t.co/iklUMvXWza","expanded_url":"https://bit.ly/3esGrOL","display_url":"bit.ly/3esGrOL","indices":[85,108]}]	Public safety minister grilled over quarantine hotel security after alleged assaults https://t.co/iklUMvXWza #COVID19 #cdnpoli https://t.co/jK8REuFKRB	330884.0	RT @TheTorontoSun: Public safety minister grilled over quarantine hotel security after alleged assaults https://t.co/iklUMvXWza #COVID19 #câ€¦	176.0	True	full
156	156	60495e64c0e48500386dc821	2021-03-11 00:03:43	[]	[]	Wed Mar 10 17:00:03 +0000 2021	[{"text":"OpCourage","indices":[53,63]}]	[{"url":"https://t.co/7oraMsKDRU","expanded_url":"https://www.gov.uk/government/news/nhs-launches-op-courage-veterans-mental-health-service","display_url":"gov.uk/government/newâ€¦","indices":[126,149]}]	Last week, @NHSEngland and @JohnnyMercerUK announced #OpCourage as part of a nine-point NHS plan to support the Armed ForcesðŸ‘‰ https://t.co/7oraMsKDRU	6137.0	RT @VeteransGovUK: Last week, @NHSEngland and @JohnnyMercerUK announced #OpCourage as part of a nine-point NHS plan to support the Armed Foâ€¦	1370.0	True	full
157	157	60495e64c0e48500386dc82b	2021-03-11 00:03:43	[]	[]	Wed Mar 10 22:33:01 +0000 2021	[]	[{"url":"https://t.co/Ve468SWo7e","expanded_url":"https://www.latimes.com/business/story/2021-03-10/ralphs-food-4-less-locations-close-los-angeles-hazard-pay","display_url":"latimes.com/business/storyâ€¦","indices":[161,184]}]	Kroger said it will close three stores in L.A. in response to rules requiring a $5-per-hour pay bump for grocery workers during the pandemic. @suhaunah reports: https://t.co/Ve468SWo7e	3803628.0	RT @latimes: Kroger said it will close three stores in L.A. in response to rules requiring a $5-per-hour pay bump for grocery workers durinâ€¦	315.0	True	full
158	158	60495e64c0e48500386dc839	2021-03-11 00:03:43	[]	[]	Wed Mar 10 23:35:08 +0000 2021	[{"text":"NaciÃ³n","indices":[0,7]},{"text":"Covid","indices":[220,226]},{"text":"ep","indices":[228,231]}]	[{"url":"https://t.co/h2LUvD9TRN","expanded_url":"https://bit.ly/3rF1Mbm","display_url":"bit.ly/3rF1Mbm","indices":[232,255]}]	#NaciÃ³n | Las medidas cautelares contra el @PartidoMorenaMx son por vincularse con el registro de beneficiarios de programas del gobierno federal, y el supuesto uso para su beneficio del programa de vacunaciÃ³n contra la #Covid. #ep https://t.co/h2LUvD9TRN	428279.0	RT @lasillarota: #NaciÃ³n | Las medidas cautelares contra el @PartidoMorenaMx son por vincularse con el registro de beneficiarios de programâ€¦	1874.0	True	full
159	159	60495e65c0e48500386dc83b	2021-03-11 00:03:43	[]	[]	Wed Mar 10 20:33:08 +0000 2021	[]	[{"url":"https://t.co/uLdOckZUrl","expanded_url":"https://cuartodehora.com/2021/03/10/30073/","display_url":"cuartodehora.com/2021/03/10/300â€¦","indices":[142,165]}]	La CorporaciÃ³n AutÃ³noma Regional de BoyacÃ¡ (CorpoboyacÃ¡) revelÃ³ que 15 especies de frailejones en ese departamento estÃ¡n en vÃ­a de extinciÃ³n. https://t.co/uLdOckZUrl https://t.co/oAOGx6gGBD	39917.0	RT @CuartoDeHoraCol: La CorporaciÃ³n AutÃ³noma Regional de BoyacÃ¡ (CorpoboyacÃ¡) revelÃ³ que 15 especies de frailejones en ese departamento estâ€¦	352.0	True	full
160	160	60495e65c0e48500386dc877	2021-03-11 00:03:44	[]	[]	Wed Mar 10 23:54:04 +0000 2021	[]	[{"url":"https://t.co/TabAoLXueH","expanded_url":"https://kesq.com/news/2021/03/10/riverside-county-on-track-to-advance-to-red-tier-possibly-as-early-as-friday/","display_url":"kesq.com/news/2021/03/1â€¦","indices":[204,227]}]	RED TIER MOVE: Riverside County could move into the red tier as soon as Friday, once California reaches its statewide vaccine distribution goal. Watch News Channel 3 at 5 pm for more on the possible move https://t.co/TabAoLXueH	45924.0	RT @KESQ: RED TIER MOVE: Riverside County could move into the red tier as soon as Friday, once California reaches its statewide vaccine disâ€¦	916.0	True	full
161	161	60495e66c0e48500386dc899	2021-03-11 00:03:44	[]	[]	Wed Mar 10 19:26:54 +0000 2021	[]	[{"url":"https://t.co/bgWmzsz6ZD","expanded_url":"https://psci.princeton.edu/tips/2020/8/15/racial-disparities-and-climate-change","display_url":"psci.princeton.edu/tips/2020/8/15â€¦","indices":[239,262]}]	If you think I'm reaching when I say the environmental damage from minting NFTs and mining crypto will affect black and brown people, peep this Princeton student climate initiative report on who experiences the effects of climate change. https://t.co/bgWmzsz6ZD https://t.co/iEr3XY5sQX	16684.0	RT @itskindred: If you think I'm reaching when I say the environmental damage from minting NFTs and mining crypto will affect black and broâ€¦	154.0	True	full
162	162	60495e66c0e48500386dc89d	2021-03-11 00:03:44	[]	[]	Wed Mar 10 17:30:05 +0000 2021	[]	[{"url":"https://t.co/KYSb7ANCTd","expanded_url":"https://www.infobae.com/america/mundo/2021/03/10/alemania-evalua-permitir-que-empresas-privadas-comiencen-a-vacunar-a-sus-empleados-con-recursos-propios/","display_url":"infobae.com/america/mundo/â€¦","indices":[178,201]}]	Merkel siempre con ideas de avanzada. Â¿No querrÃ¡ gobernarnos por 1 aÃ±o? Alemania evalÃºa permitir que empresas privadas comiencen a vacunar a sus empleados con recursos propios - https://t.co/KYSb7ANCTd	66198.0	RT @victorfyt: Merkel siempre con ideas de avanzada. Â¿No querrÃ¡ gobernarnos por 1 aÃ±o? Alemania evalÃºa permitir que empresas privadas comieâ€¦	2969.0	True	full
163	163	60495e66c0e48500386dc89f	2021-03-11 00:03:44	[]	[]	Thu Mar 11 00:03:04 +0000 2021	[]	[{"url":"https://t.co/bfzOTkALKi","expanded_url":"https://twitter.com/AnneWallestad/status/1369713584968790017","display_url":"twitter.com/AnneWallestad/â€¦","indices":[264,287]}]	"Applying the concept of â€œpurpose before organizationâ€� moves away from the organization as the center of its own gravity, re-focusing on its purpose and the question of how it can best steward its resources in service of that purpose." @AnneWallestad @BoardSource https://t.co/bfzOTkALKi	12564.0	RT @larsleafblad: "Applying the concept of â€œpurpose before organizationâ€� moves away from the organization as the center of its own gravity,â€¦	23248.0	True	full
164	164	60495e66c0e48500386dc8a1	2021-03-11 00:03:44	[]	[]	Wed Mar 10 09:59:01 +0000 2021	[{"text":"Covid","indices":[75,81]},{"text":"TestAndTrace","indices":[82,95]}]	[{"url":"https://t.co/sVTmEhZjTg","expanded_url":"https://www.bbc.co.uk/news/health-56340831?xtor=ES-208-[42659_NEWS_NLB_LAP_WK11_Weds_Mar_10]-20210310-[bbcnews_health_MPs","display_url":"bbc.co.uk/news/health-56â€¦","indices":[256,279]}]	Epic waste of public/our money! There must be a Public Inquiry into this. #Covid #TestAndTrace 'no clear impact' from Â£37bn budget - over-reliance on consultants, paid Â£6,600+ a day - not ready for Sept surge - lack of evidence but rapid tests rolled out https://t.co/sVTmEhZjTg]	187670.0	RT @thatginamiller: Epic waste of public/our money! There must be a Public Inquiry into this. #Covid #TestAndTrace 'no clear impact' fromâ€¦	179.0	True	full
165	165	60495e66c0e48500386dc8c9	2021-03-11 00:03:45	[]	[]	Wed Mar 10 23:40:59 +0000 2021	[{"text":"Nacional","indices":[0,9]}]	[{"url":"https://t.co/lRcPhfSRqj","expanded_url":"https://cutt.ly/uzQCFJc","display_url":"cutt.ly/uzQCFJc","indices":[154,177]}]	#Nacional Mtro. @RolandoCastroSv reitera a mujeres sindicalistas el compromiso del gobierno por garantizar que se respeten sus derechos Detalles acÃ¡: https://t.co/lRcPhfSRqj	53746.0	RT @lanoticiasv: #Nacional Mtro. @RolandoCastroSv reitera a mujeres sindicalistas el compromiso del gobierno por garantizar que se respetâ€¦	331.0	True	full
166	166	60495e66c0e48500386dc8cd	2021-03-11 00:03:45	[]	[]	Wed Mar 10 23:55:18 +0000 2021	[{"text":"AmericanRescuePlan","indices":[121,140]}]	[{"url":"https://t.co/X0hPOnhxi8","expanded_url":"https://twitter.com/senatorwicker/status/1369770036982915084","display_url":"twitter.com/senatorwicker/â€¦","indices":[141,164]}]	Seriously? Seriously?! Yâ€™all have no damn shame! Senator, YOU voted against the bill! Sorry, but that dog wonâ€™t hunt! #AmericanRescuePlan https://t.co/X0hPOnhxi8	744265.0	RT @harrisonjaime: Seriously? Seriously?! Yâ€™all have no damn shame! Senator, YOU voted against the bill! Sorry, but that dog wonâ€™t hunt!â€¦	444.0	True	full
167	167	60495e66c0e48500386dc8d7	2021-03-11 00:03:45	[]	[]	Wed Mar 10 21:20:53 +0000 2021	[]	[{"url":"https://t.co/VZiVtPIiD2","expanded_url":"https://twitter.com/ilhanmn/status/1369747363783446528","display_url":"twitter.com/ilhanmn/statusâ€¦","indices":[281,304]}]	Skull fractures, maiming journalists, and endlessly dumping chemicals on those gathered in protest is not crowd controlâ€”its chaos Much of this happened before the fires started and added to the disorder The Mayor can avoid further harmâ€”he can command MPD to de-escalate instead. https://t.co/VZiVtPIiD2	17265.0	RT @jeremiah4north: Skull fractures, maiming journalists, and endlessly dumping chemicals on those gathered in protest is not crowd controlâ€¦	1157.0	True	full
168	168	60495e66c0e48500386dc8e7	2021-03-11 00:03:45	[]	[]	Wed Mar 10 23:56:52 +0000 2021	[{"text":"BRAVEGIRLS","indices":[137,148]}]	[{"url":"https://t.co/v1fNhcc39x","expanded_url":"https://youtu.be/oB2W4vFmogk","display_url":"youtu.be/oB2W4vFmogk","indices":[112,135]}]	ðŸŽ¥: A live de "Rollin" hoje na SBS POWER FM ultrapassou 540 MIL visualizaÃ§Ãµes no YouTube em apenas 15 horas! ðŸ”—: https://t.co/v1fNhcc39x #BRAVEGIRLS @BRAVEGIRLS_ https://t.co/51j8BRD6Wg	632.0	RT @bravegirls_bra: ðŸŽ¥: A live de "Rollin" hoje na SBS POWER FM ultrapassou 540 MIL visualizaÃ§Ãµes no YouTube em apenas 15 horas! ðŸ”—: https:/â€¦	371.0	True	full
169	169	60495e67c0e48500386dc8fb	2021-03-11 00:03:45	[]	[]	Wed Mar 10 05:20:35 +0000 2021	[]	[{"url":"https://t.co/TdLoYnknkk","expanded_url":"https://twitter.com/MKalkhof/status/1369328921934725120","display_url":"twitter.com/MKalkhof/statuâ€¦","indices":[249,272]}]	Im diesem Artikel verleumden @MKalkhof @welt mich â€” eine deutsche, in den USA promovierte&amp;gerade in Taiwan lebende Politologin â€” mit der chinesischen Regierungspropaganda unter einer Decke zu stecken. Letâ€™s talk Realpolitik, shall we, boys? 1/ https://t.co/TdLoYnknkk	2592.0	RT @LiyaYuBerlin: Im diesem Artikel verleumden @MKalkhof @welt mich â€” eine deutsche, in den USA promovierte&amp;gerade in Taiwan lebende Politoâ€¦	70113.0	True	full
170	170	60495e67c0e48500386dc901	2021-03-11 00:03:45	[]	[]	Wed Mar 10 16:22:21 +0000 2021	[]	[{"url":"https://t.co/75oSGwYmQ1","expanded_url":"https://www.rawstory.com/federalist-society-investigation/","display_url":"rawstory.com/federalist-socâ€¦","indices":[191,214]}]	Whitehouse's specific area of interest is related to how "The Federalist Society and its co-chairman,Â Leonard Leo,Â select and push certain candidates for nomination as federal judges;Â 1/2 https://t.co/75oSGwYmQ1	1893.0	RT @CatsChocolates: Whitehouse's specific area of interest is related to how "The Federalist Society and its co-chairman,Â Leonard Leo,Â seleâ€¦	4652.0	True	full
171	171	60495e67c0e48500386dc90d	2021-03-11 00:03:45	[]	[]	Wed Mar 10 20:09:19 +0000 2021	[]	[{"url":"https://t.co/Bz5DQsw8IV","expanded_url":"https://www.texasattorneygeneral.gov/sites/default/files/images/admin/2021/Press/Letter%20to%20City%20of%20Austin%20and%20Travis%20County%2003.10.2021.pdf","display_url":"texasattorneygeneral.gov/sites/default/â€¦","indices":[199,222]}]	.@MayorAdler &amp; @AndyBrownATX, you and local health authorities have until 6:00pm today to rescind any mask mandates or business-operating restrictions and come into full compliance with GA-34 âž¡ï¸� https://t.co/Bz5DQsw8IV Otherwise, on behalf of the State of Texas, I will sue you. https://t.co/IP9UpZPplh	68606.0	RT @TXAG: .@MayorAdler &amp; @AndyBrownATX, you and local health authorities have until 6:00pm today to rescind any mask mandates or business-oâ€¦	13.0	True	full
172	172	60495e67c0e48500386dc93b	2021-03-11 00:03:46	[]	[{"url":"https://t.co/T8hUWhFnF2","expanded_url":"https://www.theblaze.com/news/ready-domestic-violence-defendant-busted-during-virtual-hearing-when-its-discovered-hes-inside-home-of-girlfriend-who-accused-him-of-beating-her","display_url":"theblaze.com/news/ready-domâ€¦","indices":[141,164]}]		[]	[]			Domestic violence defendant busted during virtual hearing when it's discovered he's inside home of girlfriend who aâ€¦ https://t.co/eh2fAvQy10	82.0	True	full
173	173	60495e68c0e48500386dc947	2021-03-11 00:03:46	[]	[{"url":"https://t.co/FOxSj5KlAi","expanded_url":"https://www.elizabethmacarthur.ca/4-tips-for-starting-a-law-firm/?fbclid=IwAR1zj-HY0Qd-pVi6DquQYGQibELT-eEhbStZR7rWaFeqJ-T6tIuA-LtV0J4","display_url":"elizabethmacarthur.ca/4-tips-for-staâ€¦","indices":[256,279]}]		[]	[]			Itâ€™s a rough go for juniors right now: COVID and pending changes to ICBC regime has firms reorganizing practices. Nâ€¦ https://t.co/8jZkmkZrzz	33.0	True	full
174	174	60495e68c0e48500386dc955	2021-03-11 00:03:46	[]	[]	Wed Mar 10 23:37:24 +0000 2021	[]	[{"url":"https://t.co/1GqHYJOOMj","expanded_url":"https://secure.actblue.com/donate/rubiocovid","display_url":"secure.actblue.com/donate/rubiocoâ€¦","indices":[167,190]}]	Can we get 3,000 RT's on this? Rubio is up in 2022 and voted against Covid relief. You can help us remind his constituents with a retweet and small contribution here. https://t.co/1GqHYJOOMj	307126.0	RT @ReallyAmerican1: Can we get 3,000 RT's on this? Rubio is up in 2022 and voted against Covid relief. You can help us remind his constituâ€¦	475.0	True	full
175	175	60495e68c0e48500386dc965	2021-03-11 00:03:46	[]	[]	Wed Mar 10 20:45:00 +0000 2021	[]	[{"url":"https://t.co/NkuWPQxg0z","expanded_url":"https://youtu.be/wg5F2FSxatg","display_url":"youtu.be/wg5F2FSxatg","indices":[245,268]}]	Tomorrow marks the 1-year anniversary of Rudy Gobert testing positive for Covid-19 and the sports world shutting down. Scott Van Pelt (@NottheFakeSVP) joined us today to look back on hosting @SportsCenter that night. For SVP's full appearance: https://t.co/NkuWPQxg0z https://t.co/cDWcFkj7yD	437978.0	RT @dpshow: Tomorrow marks the 1-year anniversary of Rudy Gobert testing positive for Covid-19 and the sports world shutting down. Scott Vaâ€¦	437978.0	True	full
176	176	60495e68c0e48500386dc96b	2021-03-11 00:03:46	[]	[]	Wed Mar 10 22:00:00 +0000 2021	[]	[{"url":"https://t.co/Ob4pRb9Xh4","expanded_url":"https://www.restaurantbusinessonline.com/financing/stimulus-bill-29b-direct-restaurant-aid-appears-headed-passage","display_url":"restaurantbusinessonline.com/financing/stimâ€¦","indices":[229,252]}]	Independent restaurant operators have won $28.6 billion worth of targeted relief. This funding will ensure small businesses can survive the pandemic by helping to adapt their operations and keep their employees on the payroll. https://t.co/Ob4pRb9Xh4	101962.0	RT @SenatorWicker: Independent restaurant operators have won $28.6 billion worth of targeted relief. This funding will ensure small busineâ€¦	13332.0	True	full
177	177	60495e68c0e48500386dc987	2021-03-11 00:03:47	[]	[]	Wed Mar 10 17:01:45 +0000 2021	[{"text":"COVID19","indices":[165,173]}]	[{"url":"https://t.co/30jUfUTuJe","expanded_url":"https://bit.ly/3gNkdpZ","display_url":"bit.ly/3gNkdpZ","indices":[242,265]}]	V-safeâ€”a smartphone-based tool that monitors vaccine safetyâ€”is now available in Spanish, Vietnamese, Korean, and simplified Chinese. Tell @CDCgov how you feel after #COVID19 vaccination by completing short surveys. Learn more &amp; register: https://t.co/30jUfUTuJe. https://t.co/dbCsVndCvR	2037466.0	RT @CDCemergency: V-safeâ€”a smartphone-based tool that monitors vaccine safetyâ€”is now available in Spanish, Vietnamese, Korean, and simplifiâ€¦	86.0	True	full
178	178	60495e68c0e48500386dc989	2021-03-11 00:03:47	[]	[]	Wed Mar 10 21:54:18 +0000 2021	[]	[{"url":"https://t.co/HbeMpL9UUN","expanded_url":"https://www.baenegocios.com/negocios/Manaos-en-guerra-con-Carrefour-Si-acepto-sus-condiciones-me-fundo-dice-su-dueno-20210310-0100.html","display_url":"baenegocios.com/negocios/Manaoâ€¦","indices":[158,181]}]	Manaos en guerra con Carrefour: "Si acepto sus condiciones me fundo", dice su dueÃ±o. Hace semanas que la cadena no vende mÃ¡s Manaos. Mi nota en @BAENegocios https://t.co/HbeMpL9UUN	7892.0	RT @Gracielmoreno: Manaos en guerra con Carrefour: "Si acepto sus condiciones me fundo", dice su dueÃ±o. Hace semanas que la cadena no vendeâ€¦	826.0	True	full
179	179	60495e68c0e48500386dc98b	2021-03-11 00:03:47	[]	[]	Wed Mar 10 22:05:53 +0000 2021	[]	[{"url":"https://t.co/YkJJgHqMrT","expanded_url":"https://www.cbsnews.com/news/covid-vaccine-biden-administration-100-million-johnson-and-johnson-doses/","display_url":"cbsnews.com/news/covid-vacâ€¦","indices":[196,219]}]	Florida must offer vaccines to all teachers, agriculture and food workers, and other essential employees. The supply is there, @GovRonDeSantis â€” it's time to open up eligibility and save lives. https://t.co/YkJJgHqMrT	121279.0	RT @nikkifried: Florida must offer vaccines to all teachers, agriculture and food workers, and other essential employees. The supply is tâ€¦	112.0	True	full
180	180	60495e68c0e48500386dc999	2021-03-11 00:03:47	[]	[]	Wed Mar 10 23:53:02 +0000 2021	[]	[{"url":"https://t.co/ZFySpAtJmk","expanded_url":"https://bit.ly/3qBvkW0","display_url":"bit.ly/3qBvkW0","indices":[217,240]}]	The MacDonald family is remembering their late matriarch, Dorothy MacDonald, who peacefully passed away in the middle of the night. MacDonald lived through the 1918 pandemic, two world wars and the COVID-19 pandemic. https://t.co/ZFySpAtJmk	5955.0	RT @TimesLedger: The MacDonald family is remembering their late matriarch, Dorothy MacDonald, who peacefully passed away in the middle of tâ€¦	283.0	True	full
181	181	60495e69c0e48500386dc9ad	2021-03-11 00:03:47	[]	[]	Wed Mar 10 23:38:07 +0000 2021	[{"text":"btv","indices":[200,204]},{"text":"covid19vt","indices":[205,215]}]	[{"url":"https://t.co/VoMI0ChJlg","expanded_url":"https://vtdigger.org/2021/03/10/weinberger-state-should-open-vaccinations-to-all-vermonters-of-color/","display_url":"vtdigger.org/2021/03/10/weiâ€¦","indices":[216,239]}]	Communities of color in Chittenden County have had higher rates of Covid cases than anywhere else in the state. @MiroBTV is urging the state to expand vaccine availability to all Vermonters of color. #btv #covid19vt https://t.co/VoMI0ChJlg	37989.0	RT @vtdigger: Communities of color in Chittenden County have had higher rates of Covid cases than anywhere else in the state. @MiroBTV is uâ€¦	8.0	True	full
182	182	60495e69c0e48500386dc9cd	2021-03-11 00:03:47	[]	[]	Wed Mar 10 23:55:18 +0000 2021	[{"text":"AmericanRescuePlan","indices":[121,140]}]	[{"url":"https://t.co/X0hPOnhxi8","expanded_url":"https://twitter.com/senatorwicker/status/1369770036982915084","display_url":"twitter.com/senatorwicker/â€¦","indices":[141,164]}]	Seriously? Seriously?! Yâ€™all have no damn shame! Senator, YOU voted against the bill! Sorry, but that dog wonâ€™t hunt! #AmericanRescuePlan https://t.co/X0hPOnhxi8	744265.0	RT @harrisonjaime: Seriously? Seriously?! Yâ€™all have no damn shame! Senator, YOU voted against the bill! Sorry, but that dog wonâ€™t hunt!â€¦	3313.0	True	full
183	183	60495e69c0e48500386dc9d9	2021-03-11 00:03:47	[]	[{"url":"https://t.co/Yq4q9Nv6Q3","expanded_url":"https://emorywheel.com/lonely-and-dark-oxford-students-criticize-isolation-protocols/","display_url":"emorywheel.com/lonely-and-darâ€¦","indices":[194,217]}]		[]	[]			"Oxford students described a porous isolation system that allows positive students to leave their isolation areas aâ€¦ https://t.co/WSb1xouj2t	5955.0	True	full
184	184	60495e69c0e48500386dc9e5	2021-03-11 00:03:48	[]	[]	Wed Mar 10 20:20:15 +0000 2021	[]	[{"url":"https://t.co/jqXmzsAxRB","expanded_url":"https://twitter.com/g1/status/1369731135421431811","display_url":"twitter.com/g1/status/1369â€¦","indices":[153,176]}]	Tomou uma vacina para nÃ£o ser vÃ­tima Do covid-19, uma doenÃ§a trÃ¡gica Agradeceu sua enfermeira que chamava FÃ¡tima E saiu do consultÃ³rio se sentindo Ã³timo https://t.co/jqXmzsAxRB	1730.0	RT @ericfranco: Tomou uma vacina para nÃ£o ser vÃ­tima Do covid-19, uma doenÃ§a trÃ¡gica Agradeceu sua enfermeira que chamava FÃ¡tima E saiu doâ€¦	8.0	True	full
185	185	60495e69c0e48500386dc9f1	2021-03-11 00:03:48	[]	[]	Thu Mar 11 00:03:24 +0000 2021	[]	[{"url":"https://t.co/cErMwBvOY6","expanded_url":"https://losangeles.cbslocal.com/2021/03/10/kroger-closing-3-stores-los-angeles-response-approval-hero-pay-mandate/","display_url":"losangeles.cbslocal.com/2021/03/10/kroâ€¦","indices":[206,229]}]	.@Kroger will permanently close three stores in the LA area to avoid paying a few bucks more per hour to frontline workers for 120 days The company has made BILLIONS in extra profits during the pandemic https://t.co/cErMwBvOY6	485182.0	RT @JuddLegum: .@Kroger will permanently close three stores in the LA area to avoid paying a few bucks more per hour to frontline workers fâ€¦	4050.0	True	full
186	186	60495e69c0e48500386dc9f5	2021-03-11 00:03:48	[]	[]	Mon Mar 08 13:13:40 +0000 2021	[{"text":"DÃ­aInternacionalDeLaMujer","indices":[14,40]},{"text":"MujeresRurales","indices":[49,64]}]	[{"url":"https://t.co/XYvbIIoG0C","expanded_url":"http://bit.ly/Podcast_MujeresCol","display_url":"bit.ly/Podcast_Mujereâ€¦","indices":[261,284]}]	Celebramos el #DÃ­aInternacionalDeLaMujer con las #MujeresRurales, quienes dÃ­a a dÃ­a crecen y continÃºan el proceso de empoderamiento y reconocimiento de sus derechos. AquÃ­3âƒ£historias deðŸ‘©ðŸ�½â€�ðŸŒ¾ðŸ™‹ðŸ�¾â€�â™€ï¸�ðŸ‘µðŸ�¿que han logrado transformar sus vidas, comunidades y territoriosðŸ‘‰ https://t.co/XYvbIIoG0C https://t.co/HwKh1v27JY	23567.0	RT @FAO_Colombia: Celebramos el #DÃ­aInternacionalDeLaMujer con las #MujeresRurales, quienes dÃ­a a dÃ­a crecen y continÃºan el proceso de empoâ€¦	8.0	True	full
187	187	60495e69c0e48500386dc9fd	2021-03-11 00:03:48	[]	[]	Wed Mar 10 23:45:24 +0000 2021	[{"text":"BlyManor","indices":[42,51]}]	[{"url":"https://t.co/0rqGrCXbYp","expanded_url":"https://alliezines.storenvy.com/","display_url":"alliezines.storenvy.com","indices":[196,219]}]	hi dudes my pal @whale_m0m put together a #BlyManor zine and let me jump in! the work is really strong, so check it out if you're into all the ghosts and stuff. pre-orders are up through March 15 https://t.co/0rqGrCXbYp https://t.co/ZWJ9SmOzlR	122.0	RT @tomsawyee: hi dudes my pal @whale_m0m put together a #BlyManor zine and let me jump in! the work is really strong, so check it out if yâ€¦	1116.0	True	full
188	188	60495e69c0e48500386dc9ff	2021-03-11 00:03:48	[]	[]	Wed Mar 10 11:53:56 +0000 2021	[{"text":"crypto","indices":[235,242]},{"text":"blockchain","indices":[243,254]},{"text":"GAINSAMA","indices":[255,264]},{"text":"NFT","indices":[265,269]},{"text":"gaming","indices":[270,277]}]	[{"url":"https://t.co/0YDzSg84Y8","expanded_url":"https://t.me/GainsChat","display_url":"t.me/GainsChat","indices":[95,118]}]	Welcoming J.D. Salbego from @AnRKeyX â€” QUIZ &amp; AMA Ask questions below now and on Telegram (https://t.co/0YDzSg84Y8) on D-day for a chance to win one of the $15 $USDT prizes! in order to win, retweet this message and tag 2 friends. #crypto #blockchain #GAINSAMA #NFT #gaming https://t.co/I0xl4eJBtc	9128.0	RT @GainsAssociates: Welcoming J.D. Salbego from @AnRKeyX â€” QUIZ &amp; AMA Ask questions below now and on Telegram (https://t.co/0YDzSg84Y8) onâ€¦	0.0	True	full
189	189	60495e6ac0e48500386dca0d	2021-03-11 00:03:48	[]	[]	Wed Mar 10 23:56:17 +0000 2021	[]	[{"url":"https://t.co/ldBfWwViqJ","expanded_url":"https://twitter.com/BillEllson/status/1225181313579220998","display_url":"twitter.com/BillEllson/staâ€¦","indices":[82,105]}]	@DavidWoosey @MrPeeled @IanLaveryMP @mygibbo @BorisJohnson As already explained: https://t.co/ldBfWwViqJ Read the links provided, listen to Mr Attlee and grow up.	1874.0	RT @BillEllson: @DavidWoosey @MrPeeled @IanLaveryMP @mygibbo @BorisJohnson As already explained: https://t.co/ldBfWwViqJ Read the links pâ€¦	1874.0	True	full
190	190	60495e6ac0e48500386dca13	2021-03-11 00:03:48	[]	[]	Wed Mar 10 01:52:53 +0000 2021	[]	[{"url":"https://t.co/rZR6igKh3q","expanded_url":"https://abcn.ws/3caSjlK","display_url":"abcn.ws/3caSjlK","indices":[253,276]}]	Twitter filed a lawsuit against Texas Attorney General Ken Paxton, accusing him of "abusing his authority" to target the social media giant in retaliation for its suspension of former Pres. Trump's account in the wake of the deadly Jan. 6 Capitol riot. https://t.co/rZR6igKh3q	1507302.0	RT @ABCWorldNews: Twitter filed a lawsuit against Texas Attorney General Ken Paxton, accusing him of "abusing his authority" to target theâ€¦	2548.0	True	full
191	191	60495e6ac0e48500386dca3f	2021-03-11 00:03:49	[]	[]	Wed Mar 10 01:52:53 +0000 2021	[]	[{"url":"https://t.co/rZR6igKh3q","expanded_url":"https://abcn.ws/3caSjlK","display_url":"abcn.ws/3caSjlK","indices":[253,276]}]	Twitter filed a lawsuit against Texas Attorney General Ken Paxton, accusing him of "abusing his authority" to target the social media giant in retaliation for its suspension of former Pres. Trump's account in the wake of the deadly Jan. 6 Capitol riot. https://t.co/rZR6igKh3q	1507302.0	RT @ABCWorldNews: Twitter filed a lawsuit against Texas Attorney General Ken Paxton, accusing him of "abusing his authority" to target theâ€¦	470.0	True	full
192	192	60495e6ac0e48500386dca5b	2021-03-11 00:03:49	[]	[]	Wed Mar 10 23:55:07 +0000 2021	[]	[{"url":"https://t.co/XYOGHICexJ","expanded_url":"https://cnn.it/2N434O6","display_url":"cnn.it/2N434O6","indices":[172,195]}]	House Majority Whip James Clyburn calls for Sen. Lindsey Graham to "go to church" after his comments calling aid to Black farmers in the Covid-19 relief bill "reparations" https://t.co/XYOGHICexJ https://t.co/HrvmAD2JO4	4087433.0	RT @CNNPolitics: House Majority Whip James Clyburn calls for Sen. Lindsey Graham to "go to church" after his comments calling aid to Blackâ€¦	126.0	True	full
193	193	60495e6ac0e48500386dca5d	2021-03-11 00:03:49	[]	[]	Wed Mar 10 18:49:38 +0000 2021	[]	[{"url":"https://t.co/UI7PUWZQ1t","expanded_url":"http://youtu.be/kki6CQmfsQU","display_url":"youtu.be/kki6CQmfsQU","indices":[120,143]}]	- Mais 2,6 milhÃµes de doses de vacinas contra o covid19 estÃ£o chegando a todos os estados e ao DF. @minsaude YouTube: https://t.co/UI7PUWZQ1t https://t.co/wbtpHq5yPm	6683368.0	RT @jairbolsonaro: - Mais 2,6 milhÃµes de doses de vacinas contra o covid19 estÃ£o chegando a todos os estados e ao DF. @minsaude YouTube:â€¦	410.0	True	full
194	194	60495e6bc0e48500386dca7b	2021-03-11 00:03:50	[]	[]	Wed Mar 10 23:19:36 +0000 2021	[]	[{"url":"https://t.co/jUCNA6Cs59","expanded_url":"https://www.instagram.com/simbalifemec/","display_url":"instagram.com/simbalifemec/","indices":[245,268]}]	AlÃ´ simbetesâœ¨ EntÃ£o, aquele ritmo artista independente precisando de grana nÃ© entÃ£o tÃ´ liberando meus dois Ãºltimos trampos originais pra venda num precinho pandemia, da um rt ou compra nÃ© meus amigos eu amo vcs e fortalece ae segue no insta ðŸ’–âœ¨ https://t.co/jUCNA6Cs59 https://t.co/HxTataDiGF	1513.0	RT @simbousimba: AlÃ´ simbetesâœ¨ EntÃ£o, aquele ritmo artista independente precisando de grana nÃ© entÃ£o tÃ´ liberando meus dois Ãºltimos trampoâ€¦	3054.0	True	full
195	195	60495e6bc0e48500386dcaa3	2021-03-11 00:03:50	[]	[]	Wed Mar 10 23:35:26 +0000 2021	[{"text":"ValeRecordarlo","indices":[240,255]}]	[{"url":"https://t.co/zYl3ImaxFu","expanded_url":"https://twitter.com/teleprensa33/status/1369789615452917767","display_url":"twitter.com/teleprensa33/sâ€¦","indices":[257,280]}]	En menos de 12 aÃ±os pasaron de representar la esperanza y el anhelo de cambio a ser sinÃ³nimo de corrupciÃ³n, perversidad polÃ­tica y traiciÃ³n. Hoy se quedan reducidos a su mÃ­nima expresiÃ³n, casi extintos, por jugar con la gente y sus sueÃ±os. #ValeRecordarlo. https://t.co/zYl3ImaxFu	54801.0	RT @NSanabria7: En menos de 12 aÃ±os pasaron de representar la esperanza y el anhelo de cambio a ser sinÃ³nimo de corrupciÃ³n, perversidad polâ€¦	442.0	True	full
196	196	60495e6cc0e48500386dcac1	2021-03-11 00:03:50	[]	[]	Wed Mar 10 08:10:00 +0000 2021	[]	[{"url":"https://t.co/mXUiGnwXnc","expanded_url":"https://bit.ly/3v8jHJD","display_url":"bit.ly/3v8jHJD","indices":[121,144]}]	â€¼ LA ENTREVISTA | "El Covid ha potenciado una conflictividad ya de por si alta en nuestro trabajo en la cÃ¡rcel de Topas" https://t.co/mXUiGnwXnc @ACAIPTOPAS https://t.co/a29F4oSJis	22152.0	RT @TribunaSal: â€¼ LA ENTREVISTA | "El Covid ha potenciado una conflictividad ya de por si alta en nuestro trabajo en la cÃ¡rcel de Topas" htâ€¦	184.0	True	full
197	197	60495e6cc0e48500386dcac7	2021-03-11 00:03:50	[{"text":"ThisIsOurShot","indices":[37,51]}]	[{"url":"https://t.co/oIDWGOrOGx","expanded_url":"https://foronoticioso.com/fnpr/heroes-de-la-salud-lanzan-la-campana-thisisourshot-para-promocionar-la-vacunacion-contra-la-covid-y-confrontar-la-desinformacion/","display_url":"foronoticioso.com/fnpr/heroes-deâ€¦","indices":[130,153]}]		[]	[]			HÃ©roes de la salud lanzan la campaÃ±a #ThisIsOurShot para promocionar la vacunaciÃ³n contra la COVID y confrontar laâ€¦ https://t.co/LNGBlytxO1	21270.0	True	full
198	198	60495e6cc0e48500386dcad7	2021-03-11 00:03:50	[{"text":"Arcangel","indices":[18,27]},{"text":"Anitta","indices":[30,37]},{"text":"TikTok","indices":[248,255]}]	[{"url":"https://t.co/eK9Cga0urG","expanded_url":"http://TuBarco.news","display_url":"TuBarco.news","indices":[223,246]},{"url":"https://t.co/nnO9YGjsiS","expanded_url":"https://vm.tiktok.com/ZMehxrtBT/","display_url":"vm.tiktok.com/ZMehxrtBT/","indices":[256,279]}]		[]	[]			La polÃ©mica entre #Arcangel y #Anitta sigue. El reguetonero criticÃ³ a algunas mujeres por mostrar sus cuerpos en reâ€¦ https://t.co/qM8RNzvC5d	22790.0	True	full
199	199	60495e6cc0e48500386dcad9	2021-03-11 00:03:50	[{"text":"Ethiopia","indices":[8,17]},{"text":"Tigray","indices":[216,223]},{"text":"TigrayGenocide","indices":[225,240]},{"text":"MfaTunisia","indices":[243,254]}]	[{"url":"https://t.co/rJpdwGNgj9","expanded_url":"https://ctt.ec/Yub5A+","display_url":"ctt.ec/Yub5A+","indices":[255,278]}]		[]	[]			It took #Ethiopia decades to detach itself from being a synonym of drought. The 10% growth gave its people hope thaâ€¦ https://t.co/AWapDs84Cm	734.0	True	full
200	200	60495e6cc0e48500386dcadd	2021-03-11 00:03:50	[]	[]	Wed Mar 10 17:33:15 +0000 2021	[{"text":"shinkami","indices":[265,274]}]	[{"url":"https://t.co/YMxnN8BSu7","expanded_url":"https://archiveofourown.org/works/25241236","display_url":"archiveofourown.org/works/25241236","indices":[240,263]}]	So I decided to do a redraw of one of my drawings. I have chosen to do this Shinkami I did as fanart for @_arxaris_ fic 'Hell of a (First) Time'. Its one of my favourite fics but I love all of Arx's works haha. You can read the fic here https://t.co/YMxnN8BSu7 #shinkami https://t.co/ARrUT5DUa2	1974.0	RT @gg_jevic: So I decided to do a redraw of one of my drawings. I have chosen to do this Shinkami I did as fanart for @_arxaris_ fic 'Heâ€¦	336.0	True	full
201	201	60495e6cc0e48500386dcaeb	2021-03-11 00:03:51	[{"text":"thycovit","indices":[165,174]},{"text":"thyroid","indices":[175,183]},{"text":"cancer","indices":[184,191]},{"text":"endocrine","indices":[192,202]},{"text":"surgery","indices":[203,211]},{"text":"COVID19","indices":[212,220]}]	[{"url":"https://t.co/EpRFVpvMJl","expanded_url":"https://academic.oup.com/bjs/advance-article/doi/10.1093/bjs/znab012/6154404","display_url":"academic.oup.com/bjs/advance-arâ€¦","indices":[222,245]}]		[]	[]			An Italian survey demonstrated a reduction of 30% for thyroid cancer surgery during Covid-19 pandemic British Jourâ€¦ https://t.co/F8sixUHve4	412.0	True	full
202	202	60495e6cc0e48500386dcaf1	2021-03-11 00:03:51	[]	[]	Wed Mar 10 22:00:00 +0000 2021	[]	[{"url":"https://t.co/Ob4pRb9Xh4","expanded_url":"https://www.restaurantbusinessonline.com/financing/stimulus-bill-29b-direct-restaurant-aid-appears-headed-passage","display_url":"restaurantbusinessonline.com/financing/stimâ€¦","indices":[229,252]}]	Independent restaurant operators have won $28.6 billion worth of targeted relief. This funding will ensure small businesses can survive the pandemic by helping to adapt their operations and keep their employees on the payroll. https://t.co/Ob4pRb9Xh4	101957.0	RT @SenatorWicker: Independent restaurant operators have won $28.6 billion worth of targeted relief. This funding will ensure small busineâ€¦	3472.0	True	full
203	203	60495e6cc0e48500386dcb05	2021-03-11 00:03:51	[]	[]	Thu Mar 11 00:00:18 +0000 2021	[]	[{"url":"https://t.co/jwcdVrTfGh","expanded_url":"https://nyti.ms/3eoBQ01","display_url":"nyti.ms/3eoBQ01","indices":[164,187]}]	Massacres and disease took their toll on his people in Brazil's Amazon. Soon,Â ArukÃ¡ Juma was the only member of his tribe left. Now Mr. Juma has died, of Covid-19. https://t.co/jwcdVrTfGh	2110087.0	RT @nytimesworld: Massacres and disease took their toll on his people in Brazil's Amazon. Soon,Â ArukÃ¡ Juma was the only member of his tribeâ€¦	367.0	True	full
204	204	60495e6cc0e48500386dcb0b	2021-03-11 00:03:51	[]	[]	Wed Mar 10 17:15:09 +0000 2021	[]	[{"url":"https://t.co/yKcu17BfYn","expanded_url":"https://cbsn.ws/3qvaasB","display_url":"cbsn.ws/3qvaasB","indices":[187,210]}]	President Biden is expected to announce Wednesday afternoon that the federal government is purchasing 100 million more doses of the Johnson &amp; Johnson COVID vaccine, @edokeefe reports https://t.co/yKcu17BfYn https://t.co/0qocyxFY7x	8081292.0	RT @CBSNews: President Biden is expected to announce Wednesday afternoon that the federal government is purchasing 100 million more doses oâ€¦	265.0	True	full
205	205	60495e6dc0e48500386dcb19	2021-03-11 00:03:51	[]	[{"url":"https://t.co/iDYVNxVCsh","expanded_url":"https://bit.ly/3cd21nu","display_url":"bit.ly/3cd21nu","indices":[207,230]}]		[]	[]			BRASIL ATRAVIESA EL PEOR MOMENTO DE LA PANDEMIA Hay hospitales colapsados y rÃ©cord de muertes: casi 2.300 personasâ€¦ https://t.co/hMiG7y2haU	2822246.0	True	full
206	206	60495e6dc0e48500386dcb1f	2021-03-11 00:03:51	[]	[]	Wed Mar 10 23:40:23 +0000 2021	[]	[{"url":"https://t.co/k22rzSWUlN","expanded_url":"https://twitter.com/i/status/1368001303755055105","display_url":"twitter.com/i/status/13680â€¦","indices":[250,273]}]	Its a KOðŸ¥Š @daverich503 @BettyAnn1014 @CattHarmony @RightWingJewess @WinterAsh12 @WraithCustoms @USAF_88 @USAVeteran5 @ValuesChris @john3v16to21 @Sam2323_43433 @Savingrace_2 @ScotlithVAian @ShePissedoff @WKUPDA @laura_7771 @lividme @ilDonaldoTrumpo â­� https://t.co/k22rzSWUlN	1955.0	RT @Gr8Coffe: Its a KOðŸ¥Š @daverich503 @BettyAnn1014 @CattHarmony @RightWingJewess @WinterAsh12 @WraithCustoms @USAF_88 @USAVeteran5 @ValuesCâ€¦	1169.0	True	full
207	207	60495e6dc0e48500386dcb57	2021-03-11 00:03:52	[{"text":"business","indices":[73,82]},{"text":"technology","indices":[83,94]},{"text":"COVID","indices":[95,101]},{"text":"coronavirus","indices":[102,114]},{"text":"news","indices":[115,120]},{"text":"100daysofcode","indices":[121,135]},{"text":"youtube","indices":[136,144]},{"text":"devops","indices":[145,152]},{"text":"code","indices":[153,158]},{"text":"cdwsocial","indices":[159,169]}]	[{"url":"https://t.co/2Trmocfil1","expanded_url":"https://dy.si/1D7sA","display_url":"dy.si/1D7sA","indices":[170,193]}]		[]	[]			CDW: Understanding Shared Responsibility Is Essential for Cloud Security #business #technology #COVID #coronavirusâ€¦ https://t.co/xT557HbJns	8763.0	True	full
208	208	60495e6dc0e48500386dcb6d	2021-03-11 00:03:52	[]	[{"url":"https://t.co/byOJrx4UAx","expanded_url":"https://anchor.fm/the-sports-reality-pod/episodes/NBA-All-Star-Weekend-Recap--Blake-Griffin--Meyers-Leonard--Dak-Prescott--COVID19-Relief-Bill--Prince-Harry-and-Princess-Meghan-All-Star-Weekend-Ls--Women-In-Sports-Pt--2-es1vga","display_url":"anchor.fm/the-sports-reaâ€¦","indices":[188,211]}]		[]	[]			Listen to "NBA All-Star Weekend Recap, Blake Griffin, Meyers Leonard, Dak Prescott, COVID19 Relief Bill, Prince Harâ€¦ https://t.co/N3iYFu7lij	243.0	True	full
209	209	60495e6ec0e48500386dcb85	2021-03-11 00:03:52	[]	[{"url":"https://t.co/vNUPQpMdpa","expanded_url":"https://tmblr.co/Z_pjxWZqdpjwOy00","display_url":"tmblr.co/Z_pjxWZqdpjwOyâ€¦","indices":[241,264]}]		[]	[]			ðŸ“· xenoqueer: sandersstudies: holy-jeez-its-matt: whyyoustabbedme: Not to mention the fact that Mrs. White isnâ€™t quaâ€¦ https://t.co/MFm5ITpLcQ	22.0	True	full
210	210	60495e6ec0e48500386dcb97	2021-03-11 00:03:53	[{"text":"vacina","indices":[60,67]},{"text":"vida","indices":[68,73]},{"text":"brasil","indices":[74,81]},{"text":"bolsonaro","indices":[82,92]},{"text":"fechadocombolsonaro","indices":[93,113]},{"text":"jairbolsonaro","indices":[114,128]},{"text":"flaviobolsonaro","indices":[129,145]},{"text":"covid_19","indices":[146,155]}]	[{"url":"https://t.co/JUsR95vDBN","expanded_url":"https://youtu.be/Xppin-c_SeQ","display_url":"youtu.be/Xppin-c_SeQ","indices":[35,58]}]		[]	[]			Aplicativo Marketplace ifood Clone https://t.co/JUsR95vDBN #vacina #vida #brasil #bolsonaro #fechadocombolsonaroâ€¦ https://t.co/3dzrCtJHFt	0.0	True	full
211	211	60495e6ec0e48500386dcb9d	2021-03-11 00:03:53	[]	[]	Thu Mar 11 00:00:00 +0000 2021	[]	[{"url":"https://t.co/FnYIVL5F6K","expanded_url":"https://www.legacy.com/obituaries/pressconnects/obituary.aspx?n=william-mackechnie-bill&pid=197882922&fhid=13282","display_url":"legacy.com/obituaries/preâ€¦","indices":[246,269]}]	WILLIAM "BILL" MACKECHNIE, 65, of Greene, New York, died of COVID on Feb. 22, 2021. "His heart held sympathy for all creatures great and small, and his kind and capable hands were always ready to be at the service of a friend who needed help." https://t.co/FnYIVL5F6K	147492.0	RT @FacesOfCOVID: WILLIAM "BILL" MACKECHNIE, 65, of Greene, New York, died of COVID on Feb. 22, 2021. "His heart held sympathy for all creâ€¦	65.0	True	full
212	212	60495e6ec0e48500386dcbb7	2021-03-11 00:03:53	[]	[{"url":"https://t.co/3lrPOMCRPb","expanded_url":"https://www.twitch.tv/espn1000chicago","display_url":"twitch.tv/espn1000chicago","indices":[128,151]}]		[]	[]			We're on NOW!! Tune in on ESPN 1000, the ESPN Chicago app or tell your smart speaker to play ESPN 1000. Or watch uâ€¦ https://t.co/8dpJcaVpaM	50850.0	True	full
213	213	60495e6fc0e48500386dcbe7	2021-03-11 00:03:53	[]	[{"url":"https://t.co/YeRwiV3JFN","expanded_url":"https://curiouscat.qa/p4rty_t4ttoos/post/1189886645","display_url":"curiouscat.qa/p4rty_t4ttoos/â€¦","indices":[235,258]}]		[]	[]			AAAA IM SORRY ITS TAKING SO LONG TO REPLY&lt;/3 but iâ€™m doing well, actually pretty happy rn which is a rare occurreâ€¦â€¦ https://t.co/qFfN3emSni	241.0	True	full
214	214	60495e6fc0e48500386dcc01	2021-03-11 00:03:54	[]	[]	Wed Mar 10 19:26:04 +0000 2021	[]	[{"url":"https://t.co/0dc4ae4QNV","expanded_url":"https://www.preprints.org/manuscript/202103.0271/v1","display_url":"preprints.org/manuscript/202â€¦","indices":[261,284]}]	THREAD LONG COVID &amp; KIDS: @LongCovidKids just published a survey of 510 children with long covid - what symptoms? how severe? how long-lasting? I'll summarise main findings in this thread. Shout-out to my postdoc @ferranespuny who analysed the data! https://t.co/0dc4ae4QNV	79932.0	RT @chrischirp: THREAD LONG COVID &amp; KIDS: @LongCovidKids just published a survey of 510 children with long covid - what symptoms? how sevâ€¦	10943.0	True	full
215	215	60495e6fc0e48500386dcc15	2021-03-11 00:03:54	[]	[]	Wed Mar 03 16:15:04 +0000 2021	[]	[{"url":"https://t.co/AjR84BBvE6","expanded_url":"https://nyti.ms/2PpIV66","display_url":"nyti.ms/2PpIV66","indices":[173,196]}]	The new English translation of "An I-Novel," by Minae Mizumura, does its best to preserve the curious duality of the original, a book that reads the way its narrator feels. https://t.co/AjR84BBvE6	5594921.0	RT @nytimesbooks: The new English translation of "An I-Novel," by Minae Mizumura, does its best to preserve the curious duality of the origâ€¦	12.0	True	full
216	216	60495e6fc0e48500386dcc1b	2021-03-11 00:03:54	[]	[]	Wed Mar 10 16:00:01 +0000 2021	[]	[{"url":"https://t.co/P8mlQ0mp0r","expanded_url":"http://ms.spr.ly/6017VGC97","display_url":"ms.spr.ly/6017VGC97","indices":[189,212]}]	Join @UChicago Professor of Astronomy and Astrophysics Rocky Kolb tomorrow, March 11, at 6:15 p.m. CT for an online discussion about the life, work, and legacy of Albert Einstein. RSVP â€º https://t.co/P8mlQ0mp0r | @UChicagoPSD @UChicagoGraham	988.0	RT @UChicagoProEd: Join @UChicago Professor of Astronomy and Astrophysics Rocky Kolb tomorrow, March 11, at 6:15 p.m. CT for an online discâ€¦	1246.0	True	full
217	217	60495e70c0e48500386dcc21	2021-03-11 00:03:54	[]	[{"url":"https://t.co/7pBrhnLECn","expanded_url":"http://srcity.org/MusicianReliefGrants","display_url":"srcity.org/MusicianReliefâ€¦","indices":[242,265]}]		[]	[]			The City of Santa Rosa Public Art Program, in conjunction with the City of Santa Rosa Economic Recovery Task Force,â€¦ https://t.co/B4Mv6d4jtt	15238.0	True	full
218	218	60495e70c0e48500386dcc3b	2021-03-11 00:03:54	[]	[{"url":"https://t.co/Jsnfe2tCOx","expanded_url":"https://apuntesderabona.com/una-leyenda-viviente-barakaldo-cf","display_url":"apuntesderabona.com/una-leyenda-viâ€¦","indices":[244,267]}]		[]	[]			â€œUna leyenda viviente: el Barakaldo CFâ€�. El @barakaoficial es un club que naciÃ³ en el PaÃ­s Vasco. A lo largo de susâ€¦ https://t.co/NSoUxmWTZs	17696.0	True	full
219	219	60495e70c0e48500386dcc3f	2021-03-11 00:03:54	[]	[]	Wed Mar 10 20:18:04 +0000 2021	[]	[{"url":"https://t.co/NPPh71eVNx","expanded_url":"https://nmfb.com.ng/covid-19-support/","display_url":"nmfb.com.ng/covid-19-suppoâ€¦","indices":[230,253]}]	The CBN, through @NirsalMFB introduces a stimulus package to support households and MSMEs affected by the COVID-19 pandemic. An individual can access up to N25m. Registration for fresh applications RE-OPEND! Visit to register https://t.co/NPPh71eVNx kindly share for others.	848354.0	RT @BashirAhmaad: The CBN, through @NirsalMFB introduces a stimulus package to support households and MSMEs affected by the COVID-19 pandemâ€¦	423.0	True	full
220	220	60495e70c0e48500386dcc49	2021-03-11 00:03:55	[]	[]	Wed Mar 10 22:34:32 +0000 2021	[{"text":"COVID19","indices":[179,187]}]	[{"url":"https://t.co/QkTM95ZF8D","expanded_url":"http://buff.ly/2N4LwSa","display_url":"buff.ly/2N4LwSa","indices":[258,281]}]	@MontgomeryCoMD @MoCoDHHS Please continue to do your part to slow the spread of COVID-19: ðŸ˜· Wear a mask. â†” Watch your distance. ðŸ§¼ Wash your hands. ðŸ§ª Get tested! There are free #COVID19 testing clinics scheduled around the County this week. For details âž¡ https://t.co/QkTM95ZF8D. @MoCoDHHS https://t.co/WmRoi5Q139	22171.0	RT @mcfrsPIO: @MontgomeryCoMD @MoCoDHHS Please continue to do your part to slow the spread of COVID-19: ðŸ˜· Wear a mask. â†” Watch your distanâ€¦	3906.0	True	full
221	221	60495e70c0e48500386dcc51	2021-03-11 00:03:55	[]	[]	Wed Mar 10 21:39:54 +0000 2021	[]	[{"url":"https://t.co/WvZR2fFGce","expanded_url":"https://bit.ly/2N3E9u2","display_url":"bit.ly/2N3E9u2","indices":[257,280]}]	The COVID relief bill passed the House and is headed to Biden's desk. And yes, it includes $1400 stimulus checks. But unlike the last relief package, this one lacks any rules stopping debt collectors from seizing those $1400 when they land in bank accounts https://t.co/WvZR2fFGce	5485.0	RT @H_Lev: The COVID relief bill passed the House and is headed to Biden's desk. And yes, it includes $1400 stimulus checks. But unlike theâ€¦	1437.0	True	full
222	222	60495e70c0e48500386dcc55	2021-03-11 00:03:55	[]	[]	Wed Mar 10 23:58:51 +0000 2021	[]	[{"url":"https://t.co/BjPN45mLUa","expanded_url":"https://twitter.com/Shoq/status/1369798264065830912","display_url":"twitter.com/Shoq/status/13â€¦","indices":[134,157]}]	The DNC needs to develop a 50 state campaign commercial that is run in each state showing how their senators &amp; congressmen voted. https://t.co/BjPN45mLUa	447.0	RT @nyliberal44: The DNC needs to develop a 50 state campaign commercial that is run in each state showing how their senators &amp; congressmenâ€¦	17553.0	True	full
223	223	60495e70c0e48500386dcc57	2021-03-11 00:03:55	[]	[]	Wed Mar 10 03:12:00 +0000 2021	[]	[{"url":"https://t.co/c6lbNJrIHt","expanded_url":"https://www.usatoday.com/story/money/2021/03/09/dollar-general-cdc-covid-vaccines/6925995002/","display_url":"usatoday.com/story/money/20â€¦","indices":[196,219]}]	Dollar General doesnâ€™t have pharmacies, but it does have more than 16,000 locations, many of which are located in rural areas, where people don't have easy access to a big box store like Walmart. https://t.co/c6lbNJrIHt	4315610.0	RT @USATODAY: Dollar General doesnâ€™t have pharmacies, but it does have more than 16,000 locations, many of which are located in rural areasâ€¦	0.0	True	full
224	224	60495e70c0e48500386dcc6d	2021-03-11 00:03:55	[]	[]	Thu Mar 04 11:40:36 +0000 2021	[{"text":"Youth4Climate","indices":[81,95]},{"text":"ClimateCrisis","indices":[220,234]}]	[{"url":"https://t.co/2xyfXRphYH","expanded_url":"https://www.hrw.org/news/2021/03/04/european-climate-change-lawsuit-spotlights-child-rights","display_url":"hrw.org/news/2021/03/0â€¦","indices":[236,259]}]	Remarkable: European Court for Human Rights sticks to its decision to fast-track #Youth4Climate case brought by 4 kids &amp; 2 young adults from Portugal due to "urgency of issues", despite 33 governments pushing back: #ClimateCrisis https://t.co/2xyfXRphYH https://t.co/p0IbsbNBGz	4996.0	RT @KippenbergJ: Remarkable: European Court for Human Rights sticks to its decision to fast-track #Youth4Climate case brought by 4 kids &amp; 2â€¦	940.0	True	full
225	225	60495e70c0e48500386dcc7b	2021-03-11 00:03:55	[]	[]	Thu Mar 11 00:03:24 +0000 2021	[]	[{"url":"https://t.co/cErMwBvOY6","expanded_url":"https://losangeles.cbslocal.com/2021/03/10/kroger-closing-3-stores-los-angeles-response-approval-hero-pay-mandate/","display_url":"losangeles.cbslocal.com/2021/03/10/kroâ€¦","indices":[206,229]}]	.@Kroger will permanently close three stores in the LA area to avoid paying a few bucks more per hour to frontline workers for 120 days The company has made BILLIONS in extra profits during the pandemic https://t.co/cErMwBvOY6	485182.0	RT @JuddLegum: .@Kroger will permanently close three stores in the LA area to avoid paying a few bucks more per hour to frontline workers fâ€¦	38.0	True	full
226	226	60495e71c0e48500386dcc99	2021-03-11 00:03:55	[]	[]	Wed Mar 10 23:48:34 +0000 2021	[]	[{"url":"https://t.co/FbbHQcGtnc","expanded_url":"https://lockdownsceptics.org/2021/03/10/is-the-british-covid-variant-really-twice-as-deadly/","display_url":"lockdownsceptics.org/2021/03/10/is-â€¦","indices":[188,211]}]	A study appeared in the BMJ today claiming the British Covid variant is up to twice as deadly as the older variant. But is it? Dr Clare Craig takes a closer looks and says it is unlikely. https://t.co/FbbHQcGtnc	154340.0	RT @toadmeister: A study appeared in the BMJ today claiming the British Covid variant is up to twice as deadly as the older variant. But isâ€¦	7.0	True	full
227	227	60495e71c0e48500386dcca9	2021-03-11 00:03:56	[]	[]	Wed Mar 10 21:40:11 +0000 2021	[]	[{"url":"https://t.co/GXEmkum48k","expanded_url":"https://rol.st/38s65Q1","display_url":"rol.st/38s65Q1","indices":[256,279]}]	El mercado negro del "pay-for-play (Payola)" puede generar hasta 200M de transmisiones en un mes ... Las empresas de muchos artistas usan ese mÃ©todo para hacer creer mil y un cosas de sus artistas, es ridÃ­culo que sabiendo esto, sigan contando la radio ðŸ™„. https://t.co/GXEmkum48k	5843.0	RT @_DdaengLine: El mercado negro del "pay-for-play (Payola)" puede generar hasta 200M de transmisiones en un mes ... Las empresas de muchoâ€¦	263.0	True	full
228	228	60495e71c0e48500386dccc9	2021-03-11 00:03:56	[]	[]	Wed Mar 10 00:30:28 +0000 2021	[]	[{"url":"https://t.co/CKXcwnFLfV","expanded_url":"https://www.thedailybeast.com/texas-rep-dan-crenshaw-decided-the-covid-19-pandemic-was-the-perfect-time-to-buy-and-not-disclose-stocks?via=twitter_page","display_url":"thedailybeast.com/texas-rep-dan-â€¦","indices":[203,226]}]	It would be great if members of Congress decided to not trade stocks while in office and put public service ahead of profits. But if they won't, we'll settle for a ban on Congressional stock trading. https://t.co/CKXcwnFLfV	406152.0	RT @CREWcrew: It would be great if members of Congress decided to not trade stocks while in office and put public service ahead of profits.â€¦	101.0	True	full
229	229	60495e71c0e48500386dcccd	2021-03-11 00:03:56	[]	[]	Thu Mar 11 00:01:00 +0000 2021	[{"text":"BinanceSmartChain","indices":[163,181]},{"text":"BSC","indices":[182,186]},{"text":"BTC","indices":[187,191]},{"text":"ETH","indices":[192,196]},{"text":"Ethereum","indices":[197,206]},{"text":"BNB","indices":[207,211]},{"text":"crypto","indices":[212,219]},{"text":"defi","indices":[220,225]},{"text":"cryptocurrency","indices":[226,241]}]	[{"url":"https://t.co/1lfqJKqiEp","expanded_url":"http://bsc.news/post/kalamar-project-insight-the-first-defi-bank-offering-leveraged-yield-farming","display_url":"bsc.news/post/kalamar-pâ€¦","indices":[244,267]}]	Kalamar is committed to the success of its ecosystem. Their leveraged yield farming services are currently in testnet and are underway security tests. @kalmar_io #BinanceSmartChain #BSC #BTC #ETH #Ethereum #BNB #crypto #defi #cryptocurrency https://t.co/1lfqJKqiEp	33245.0	RT @news_of_bsc: Kalamar is committed to the success of its ecosystem. Their leveraged yield farming services are currently in testnet andâ€¦	2308.0	True	full
230	230	60495e71c0e48500386dccd9	2021-03-11 00:03:56	[]	[]	Wed Mar 10 23:52:52 +0000 2021	[{"text":"CPAC2021","indices":[210,219]}]	[{"url":"https://t.co/XDNPAp1dut","expanded_url":"https://ept.ms/kenny-and-kangmin","display_url":"ept.ms/kenny-and-kangâ€¦","indices":[234,257]}]	"In the NBA, it's 75% black. Nobody is saying we want 15% Asians." Why is meritocracy under attack in some areas but not others? @kennymxu, author of "An Inconvenient Minority," with YouTuber @thekangminlee. #CPAC2021 ðŸ”´WATCH FULL: https://t.co/XDNPAp1dut https://t.co/z8CmNGmXH8	15669.0	RT @AmThoughtLeader: "In the NBA, it's 75% black. Nobody is saying we want 15% Asians." Why is meritocracy under attack in some areas butâ€¦	156.0	True	full
231	231	60495e71c0e48500386dccdb	2021-03-11 00:03:56	[]	[]	Wed Mar 10 23:38:45 +0000 2021	[]	[{"url":"https://t.co/hQkcC9kcSE","expanded_url":"https://covid19tracker.ca/vaccinationtracker.html","display_url":"covid19tracker.ca/vaccinationtraâ€¦","indices":[178,201]}]	Today's COVID vaccination update: - Total shots given: 2,621,289 - Shots reported today: 78,036 - Doses given per 100 people: 6.9 - Doses available per 100 people: 9.7 Source: https://t.co/hQkcC9kcSE https://t.co/aRcBX5FQH7	22536.0	RT @trevortombe: Today's COVID vaccination update: - Total shots given: 2,621,289 - Shots reported today: 78,036 - Doses given per 100 peoâ€¦	262.0	True	full
232	232	60495e72c0e48500386dcced	2021-03-11 00:03:56	[]	[]	Wed Mar 10 23:55:07 +0000 2021	[]	[{"url":"https://t.co/XYOGHICexJ","expanded_url":"https://cnn.it/2N434O6","display_url":"cnn.it/2N434O6","indices":[172,195]}]	House Majority Whip James Clyburn calls for Sen. Lindsey Graham to "go to church" after his comments calling aid to Black farmers in the Covid-19 relief bill "reparations" https://t.co/XYOGHICexJ https://t.co/HrvmAD2JO4	4087433.0	RT @CNNPolitics: House Majority Whip James Clyburn calls for Sen. Lindsey Graham to "go to church" after his comments calling aid to Blackâ€¦	640.0	True	full
233	233	60495e72c0e48500386dccfb	2021-03-11 00:03:56	[]	[]	Tue Mar 09 15:00:23 +0000 2021	[]	[{"url":"https://t.co/tYPWdjDElD","expanded_url":"https://buff.ly/30eog7i","display_url":"buff.ly/30eog7i","indices":[256,279]}]	70 yr pt with IHD presents with sudden onset bloody diarrhoea. Symptoms settles but a week later he represents with pain, distention, and fever. AXR below DIAGNOSIS? ischaemic colitis Colonic stricture C.diff Crohn's As usual, immediate explanation on https://t.co/tYPWdjDElD https://t.co/NTsOpfeBiD	6003.0	RT @Bjorn_Rembacken: 70 yr pt with IHD presents with sudden onset bloody diarrhoea. Symptoms settles but a week later he represents with paâ€¦	19.0	True	full
234	234	60495e72c0e48500386dcd07	2021-03-11 00:03:56	[{"text":"AHORA","indices":[0,6]},{"text":"FuerzaProductiva","indices":[135,152]}]	[{"url":"https://t.co/kdIF4b6V9T","expanded_url":"https://drive.google.com/file/d/1ooTUoxNMGIXm0mQZxqyZIYbNhKNfKE2l/view?usp=drivesdk","display_url":"drive.google.com/file/d/1ooTUoxâ€¦","indices":[109,132]}]		[]	[]			#AHORA ðŸ“£ DescargaðŸ“¥ y ComparteðŸ“§ðŸ“² el encarte informativo y ayÃºdanos a combatir la COVID-19 . Click AquÃ­ â�¬â�¬â�¬â�¬â€¦ https://t.co/R1P2dcrmHK	575.0	True	full
235	235	60495e72c0e48500386dcd15	2021-03-11 00:03:57	[]	[{"url":"https://t.co/rlxBkrkLCr","expanded_url":"https://www.instagram.com/p/CMQfVrgBKJa/?igshid=u7jpassr4cdb","display_url":"instagram.com/p/CMQfVrgBKJa/â€¦","indices":[200,223]}]		[]	[]			The view from @naki_narh's wedding...happy 1 year to you and Godwin (yes belatedðŸ’–) Who knew this was the last evenâ€¦ https://t.co/lCD8LwhduO	92.0	True	full
236	236	60495e72c0e48500386dcd1b	2021-03-11 00:03:57	[]	[]	Wed Mar 10 21:01:18 +0000 2021	[]	[{"url":"https://t.co/LtrLjFA3iu","expanded_url":"https://slate.com/podcasts/what-next/2021/03/what-will-make-republican-skeptics-get-a-covid-vaccine","display_url":"slate.com/podcasts/what-â€¦","indices":[191,214]}]	Appreciated @marysdesk wrestling with the question thatâ€™s worrying public health experts: how do we convince millions of skeptics, particularly the many GOP holdouts, to get a covid vaccine? https://t.co/LtrLjFA3iu	156750.0	RT @ddiamond: Appreciated @marysdesk wrestling with the question thatâ€™s worrying public health experts: how do we convince millions of skepâ€¦	244.0	True	full
237	237	60495e72c0e48500386dcd25	2021-03-11 00:03:57	[]	[]	Wed Mar 10 23:25:42 +0000 2021	[]	[{"url":"https://t.co/h8MMf6gfCM","expanded_url":"https://twitter.com/senatorwicker/status/1369745527886217218","display_url":"twitter.com/senatorwicker/â€¦","indices":[185,208]}]	This slimeball voted against this bill and then took credit for it. If you are the best possible non-seditious Republican, you are still a lying fraud. Save your soul: flee the cult. https://t.co/h8MMf6gfCM	1011033.0	RT @KeithOlbermann: This slimeball voted against this bill and then took credit for it. If you are the best possible non-seditious Republâ€¦	173.0	True	full
238	238	60495e73c0e48500386dcd45	2021-03-11 00:03:57	[]	[]	Wed Mar 10 20:55:23 +0000 2021	[]	[{"url":"https://t.co/nX6joQSivr","expanded_url":"https://www.harpersbazaar.com/celebrity/latest/a35783710/meghan-markle-prince-harry-interview-essay/","display_url":"harpersbazaar.com/celebrity/lateâ€¦","indices":[181,204]}]	"The palace has continually proven itself to be unable to empathize with any person who crumbles under the pressures of its outdated and unreasonable expectations," writes @scobie. https://t.co/nX6joQSivr	1702344.0	RT @harpersbazaarus: "The palace has continually proven itself to be unable to empathize with any person who crumbles under the pressures oâ€¦	249.0	True	full
239	239	60495e73c0e48500386dcd47	2021-03-11 00:03:57	[]	[]	Wed Mar 10 19:24:58 +0000 2021	[]	[{"url":"https://t.co/6KoLoqdHzY","expanded_url":"https://www.theguardian.com/commentisfree/2021/mar/10/the-guardian-view-on-covid-and-civil-liberties-keeping-a-close-watch-on-government","display_url":"theguardian.com/commentisfree/â€¦","indices":[242,265]}]	The very purpose of the right to protest is to enable people to register their strength of feeling in a way which compels the state to respond. To legislate so that right cannot have any impact is to legislate it out of meaningful existence. https://t.co/6KoLoqdHzY	113368.0	RT @GoodLawProject: The very purpose of the right to protest is to enable people to register their strength of feeling in a way which compeâ€¦	8.0	True	full
240	240	60495e73c0e48500386dcd57	2021-03-11 00:03:57	[]	[]	Wed Mar 10 23:59:59 +0000 2021	[]	[{"url":"https://t.co/cNimCfqXCV","expanded_url":"http://bit.ly/2Nc7S4g","display_url":"bit.ly/2Nc7S4g","indices":[206,229]}]	The Embassy of Argentina invites you to the online panel discussion "International trade and Mercosur on its 30th anniversary: A Foreign Minister conversation", hosted by @AtlanticCouncil REGISTER HERE ðŸ‘‰ https://t.co/cNimCfqXCV https://t.co/3jcg9nUg4x	11298.0	RT @ARGinUSA: The Embassy of Argentina invites you to the online panel discussion "International trade and Mercosur on its 30th anniversaryâ€¦	5132.0	True	full
241	241	60495e73c0e48500386dcd61	2021-03-11 00:03:58	[]	[]	Wed Mar 10 23:55:18 +0000 2021	[{"text":"AmericanRescuePlan","indices":[121,140]}]	[{"url":"https://t.co/X0hPOnhxi8","expanded_url":"https://twitter.com/senatorwicker/status/1369770036982915084","display_url":"twitter.com/senatorwicker/â€¦","indices":[141,164]}]	Seriously? Seriously?! Yâ€™all have no damn shame! Senator, YOU voted against the bill! Sorry, but that dog wonâ€™t hunt! #AmericanRescuePlan https://t.co/X0hPOnhxi8	744242.0	RT @harrisonjaime: Seriously? Seriously?! Yâ€™all have no damn shame! Senator, YOU voted against the bill! Sorry, but that dog wonâ€™t hunt!â€¦	192.0	True	full
242	242	60495e73c0e48500386dcd6b	2021-03-11 00:03:58	[]	[]	Wed Mar 10 20:09:19 +0000 2021	[]	[{"url":"https://t.co/Bz5DQsw8IV","expanded_url":"https://www.texasattorneygeneral.gov/sites/default/files/images/admin/2021/Press/Letter%20to%20City%20of%20Austin%20and%20Travis%20County%2003.10.2021.pdf","display_url":"texasattorneygeneral.gov/sites/default/â€¦","indices":[199,222]}]	.@MayorAdler &amp; @AndyBrownATX, you and local health authorities have until 6:00pm today to rescind any mask mandates or business-operating restrictions and come into full compliance with GA-34 âž¡ï¸� https://t.co/Bz5DQsw8IV Otherwise, on behalf of the State of Texas, I will sue you. https://t.co/IP9UpZPplh	68680.0	RT @TXAG: .@MayorAdler &amp; @AndyBrownATX, you and local health authorities have until 6:00pm today to rescind any mask mandates or business-oâ€¦	8349.0	True	full
243	243	60495e73c0e48500386dcd6f	2021-03-11 00:03:58	[]	[]	Wed Mar 10 14:15:01 +0000 2021	[]	[{"url":"https://t.co/DMaRwJjrUz","expanded_url":"https://pokemongolive.com/post/chargeup-2021/","display_url":"pokemongolive.com/post/chargeup-â€¦","indices":[134,157]}]	âš¡ Â¡Carguen bien sus pilas porque pronto los PokÃ©mon de tipo ElÃ©ctrico se harÃ¡n con el control en el nuevo evento llamado RecÃ¡rgate! âš¡ https://t.co/DMaRwJjrUz https://t.co/b1wXcCBkuX	122048.0	RT @PokemonGoAppLA: âš¡ Â¡Carguen bien sus pilas porque pronto los PokÃ©mon de tipo ElÃ©ctrico se harÃ¡n con el control en el nuevo evento llamadâ€¦	232.0	True	full
244	244	60495e73c0e48500386dcd75	2021-03-11 00:03:58	[]	[]	Wed Mar 10 23:30:41 +0000 2021	[{"text":"gapol","indices":[100,106]}]	[{"url":"https://t.co/gYrDWKIFAt","expanded_url":"https://bit.ly/2OJY15P","display_url":"bit.ly/2OJY15P","indices":[76,99]}]	Big questions about what state will do with $4.7 billion in COVID-19 relief https://t.co/gYrDWKIFAt #gapol @AJCGaPolitics https://t.co/YTOuVH4r5w	4423.0	RT @jsalzerajc: Big questions about what state will do with $4.7 billion in COVID-19 relief https://t.co/gYrDWKIFAt #gapol @AJCGaPolitics hâ€¦	21783.0	True	full
245	245	60495e73c0e48500386dcd79	2021-03-11 00:03:58	[]	[]	Wed Mar 10 22:45:05 +0000 2021	[]	[{"url":"https://t.co/amrszg2lr1","expanded_url":"https://indonesiaatmelbourne.unimelb.edu.au/talking-indonesia-covid-19-and-children-and-vulnerable-populations/","display_url":"indonesiaatmelbourne.unimelb.edu.au/talking-indoneâ€¦","indices":[222,245]}]	Extremely pleased to welcome new co-host @annisa_beta to the Talking Indonesia podcast! In her first episode for 2021, she chats to @SKningrum about how children &amp; vulnerable populations have been affected by Covid-19 https://t.co/amrszg2lr1 https://t.co/pMH9m41lRB	4210.0	RT @IndoAtMelb: Extremely pleased to welcome new co-host @annisa_beta to the Talking Indonesia podcast! In her first episode for 2021, sheâ€¦	2508.0	True	full
246	246	60495e74c0e48500386dcd93	2021-03-11 00:03:58	[]	[]	Wed Mar 10 23:21:17 +0000 2021	[]	[{"url":"https://t.co/HeX5xFN20P","expanded_url":"https://forms.gle/MJkqDDKCHYinjm717","display_url":"forms.gle/MJkqDDKCHYinjmâ€¦","indices":[226,249]}]	ðŸ�¶ TOP PERSONAGENS LITERÃ�RIOS CADELINHAS ðŸ�¶ â€¢ votem nos seus favs!!! mas se chorarem dps eu abraÃ§o!!! â€¢ nÃ£o usa bot se nÃ£o pego teu pÃ© de noite â€¢ caso queira indicar algum fala aqui nos comentÃ¡rios â€¢ RESULTADO 15/03 - 20H https://t.co/HeX5xFN20P	4449.0	RT @rosearedanvers: ðŸ�¶ TOP PERSONAGENS LITERÃ�RIOS CADELINHAS ðŸ�¶ â€¢ votem nos seus favs!!! mas se chorarem dps eu abraÃ§o!!! â€¢ nÃ£o usa bot seâ€¦	225.0	True	full
247	247	60495e74c0e48500386dcd99	2021-03-11 00:03:58	[]	[]	Thu Mar 11 00:03:24 +0000 2021	[]	[{"url":"https://t.co/cErMwBvOY6","expanded_url":"https://losangeles.cbslocal.com/2021/03/10/kroger-closing-3-stores-los-angeles-response-approval-hero-pay-mandate/","display_url":"losangeles.cbslocal.com/2021/03/10/kroâ€¦","indices":[206,229]}]	.@Kroger will permanently close three stores in the LA area to avoid paying a few bucks more per hour to frontline workers for 120 days The company has made BILLIONS in extra profits during the pandemic https://t.co/cErMwBvOY6	485182.0	RT @JuddLegum: .@Kroger will permanently close three stores in the LA area to avoid paying a few bucks more per hour to frontline workers fâ€¦	4169.0	True	full
248	248	60495e74c0e48500386dcd9d	2021-03-11 00:03:58	[]	[]	Wed Mar 10 21:36:47 +0000 2021	[]	[{"url":"https://t.co/H8ohskpQuT","expanded_url":"http://www.pichinchacomunicaciones.com.ec/hemos-sido-los-alcaldes-los-mejores-aliados-de-este-gobierno-reconoce-titular-de-la-ame/","display_url":"pichinchacomunicaciones.com.ec/hemos-sido-losâ€¦","indices":[150,173]}]	Hemos sido los alcaldes los mejores aliados de este Gobierno, reconoce titular de la AME. Suscribo a los tuiteros: mal paga el diablo a sus devotos. https://t.co/H8ohskpQuT	28566.0	RT @alexismoncayo: Hemos sido los alcaldes los mejores aliados de este Gobierno, reconoce titular de la AME. Suscribo a los tuiteros: malâ€¦	575.0	True	full
249	249	60495e75c0e48500386dce1f	2021-03-11 00:03:59	[]	[{"url":"https://t.co/Hty6vFF7wQ","expanded_url":"https://hubs.ly/H0J2WMz0","display_url":"hubs.ly/H0J2WMz0","indices":[220,243]}]		[]	[]			Agradecemos profundamente @SoyEntrepreneur "SoÃ±ar, apasionarse, estudiar y descubrir lo que nos mueve son solo alguâ€¦ https://t.co/nVOpcfjy2m	3879.0	True	full
250	250	60495e75c0e48500386dce25	2021-03-11 00:04:00	[]	[{"url":"https://t.co/0oVonoOIuN","expanded_url":"https://elsoberano.mx/actualidad/pais-de-iguales-olga-sanchez-cordero-secretaria-de-gobernacion-acudio-a-vacunarse-como-una-mexicana-mas-y-constato-el-exito-del-politica-nacional-de-vacunacion","display_url":"elsoberano.mx/actualidad/paiâ€¦","indices":[190,213]}]		[]	[]			La titular de @SEGOB_mx, @M_OlgaSCordero, recibiÃ³ la vacuna de Pfizer contra el Covid-19 en un mÃ³dulo de vacunaciÃ³nâ€¦ https://t.co/zq0HTWPLLR	81557.0	True	full
251	251	60495e75c0e48500386dce2b	2021-03-11 00:04:00	[]	[]	Thu Mar 11 00:02:30 +0000 2021	[]	[{"url":"https://t.co/OWSBebqe8G","expanded_url":"https://www.idahostatesman.com/news/coronavirus/article249663363.html","display_url":"idahostatesman.com/news/coronavirâ€¦","indices":[252,275]}]	Wow â€œBefore I came down with the virus, I was one of those jackasses who thought the virus would disappear the day after the election. I was one of those conspiracy theorists." Instead, he was in the hospital with COVID-19 a week after the election. https://t.co/OWSBebqe8G	306474.0	RT @QasimRashid: Wow â€œBefore I came down with the virus, I was one of those jackasses who thought the virus would disappear the day afterâ€¦	248.0	True	full
252	252	60495e75c0e48500386dce31	2021-03-11 00:04:00	[]	[]	Wed Mar 10 23:51:45 +0000 2021	[]	[{"url":"https://t.co/atLf2ljbhp","expanded_url":"https://trends.gab.com/item/60492dc1e09bb91be5530338","display_url":"trends.gab.com/item/60492dc1eâ€¦","indices":[132,155]}]	JUST IN: House Democrats Pass $1.9 Trillion Covid Relief Bill That Has Nothing to Do with Covid, Send it to Joe Biden For Signature https://t.co/atLf2ljbhp via @getongab	38687.0	RT @shortman5427: JUST IN: House Democrats Pass $1.9 Trillion Covid Relief Bill That Has Nothing to Do with Covid, Send it to Joe Biden Forâ€¦	2732.0	True	full
253	253	60495e75c0e48500386dce3f	2021-03-11 00:04:00	[]	[]	Wed Mar 10 23:23:51 +0000 2021	[]	[{"url":"https://t.co/2HFzrCF8Up","expanded_url":"https://twitter.com/BBCNewsnight/status/1369790276865323010","display_url":"twitter.com/BBCNewsnight/sâ€¦","indices":[204,227]}]	Three weeks in a row the Prime Minister has been accused of misleading the House of Commons without correcting the record and thus breaking the ministerial code. I explained more on tonight's programme ðŸ‘‡ https://t.co/2HFzrCF8Up	214544.0	RT @lewis_goodall: Three weeks in a row the Prime Minister has been accused of misleading the House of Commons without correcting the recorâ€¦	1.0	True	full
254	254	60495e75c0e48500386dce41	2021-03-11 00:04:00	[]	[]	Mon Mar 09 18:55:52 +0000 2020	[]	[{"url":"https://t.co/K5a3CvEpmX","expanded_url":"https://bit.ly/2xpCUNJ","display_url":"bit.ly/2xpCUNJ","indices":[107,130]}]	ÃšLTIMA HORA | Madrid ordena el cierre de todos los colegios y universidades ante el avance del coronavirus https://t.co/K5a3CvEpmX https://t.co/yBuP8IDoFe	8000155.0	RT @el_pais: ÃšLTIMA HORA | Madrid ordena el cierre de todos los colegios y universidades ante el avance del coronavirus https://t.co/K5a3Cvâ€¦	133.0	True	full
255	255	60495e76c0e48500386dce65	2021-03-11 00:04:00	[]	[]	Wed Mar 10 12:03:46 +0000 2021	[{"text":"Fibromialgia","indices":[0,13]},{"text":"IMPOrtaQueLoSepas","indices":[248,266]},{"text":"Salud","indices":[267,273]}]	[{"url":"https://t.co/cf0Vj5raCo","expanded_url":"http://impo.com.uy/bases/leyes/19728-2018","display_url":"impo.com.uy/bases/leyes/19â€¦","indices":[223,246]}]	#Fibromialgia Es declarado de interÃ©s nacional el tratamiento de la fibromialgia, lo que comprenderÃ¡ la investigaciÃ³n de sus agentes causales, el diagnÃ³stico, la asistencia integral y la rehabilitaciÃ³n. Ley 19.728 | 2018 â†’ https://t.co/cf0Vj5raCo #IMPOrtaQueLoSepas #Salud https://t.co/14wF7mtkcn	10239.0	RT @impouruguay: #Fibromialgia Es declarado de interÃ©s nacional el tratamiento de la fibromialgia, lo que comprenderÃ¡ la investigaciÃ³n de sâ€¦	72.0	True	full
256	256	60495e76c0e48500386dce79	2021-03-11 00:04:01	[]	[]	Wed Mar 10 12:35:11 +0000 2021	[]	[{"url":"https://t.co/sZ5mQUbIkX","expanded_url":"https://www.sdlp.ie/hanna_challenges_pm_to_tax_amazon_to_fund_nhs_pay_rise","display_url":"sdlp.ie/hanna_challengâ€¦","indices":[138,161]}]	SDLP MP @ClaireHanna has asked @BorisJohnson to introduce a windfall tax on internet giants to help fund a pay rise for NHS staff. More: https://t.co/sZ5mQUbIkX https://t.co/FILGrtRoIw	32051.0	RT @SDLPlive: SDLP MP @ClaireHanna has asked @BorisJohnson to introduce a windfall tax on internet giants to help fund a pay rise for NHS sâ€¦	131.0	True	full
257	257	60495e76c0e48500386dce8b	2021-03-11 00:04:01	[]	[{"url":"https://t.co/oQDwUYSek6","expanded_url":"http://bit.ly/3l7XTJQ","display_url":"bit.ly/3l7XTJQ","indices":[200,223]}]		[]	[]			On Wednesday, Eli Lilly &amp; Co, announced results from its BLAZE-1 Phase 3 clinical trial involving high risk, symptoâ€¦ https://t.co/AbsmXQsgAU	203098.0	True	full
258	258	60495e76c0e48500386dce95	2021-03-11 00:04:01	[]	[]	Wed Mar 10 12:55:19 +0000 2021	[]	[{"url":"https://t.co/lcC4ZNDZms","expanded_url":"http://eastriverparkaction.org","display_url":"eastriverparkaction.org","indices":[230,253]},{"url":"https://t.co/aCd2aZGuD6","expanded_url":"https://twitter.com/birdcentralpark/status/1369275817889591298","display_url":"twitter.com/birdcentralparâ€¦","indices":[254,277]}]	We in the Lower East Side are about to lose 1000 perfectly healthy old mature shade giving, bird &amp; squirrel hosting trees because the city is proceeding with a catastrophic plan to destroy East River Park. Help us. @ERPAction https://t.co/lcC4ZNDZms https://t.co/aCd2aZGuD6	16.0	RT @ABNYC7: We in the Lower East Side are about to lose 1000 perfectly healthy old mature shade giving, bird &amp; squirrel hosting trees becauâ€¦	1811.0	True	full
259	259	60495e77c0e48500386dcedb	2021-03-11 00:04:02	[]	[]	Wed Mar 10 23:49:26 +0000 2021	[]	[{"url":"https://t.co/EQ9aypRNzK","expanded_url":"https://bit.ly/2OGJOXs","display_url":"bit.ly/2OGJOXs","indices":[133,156]}]	ðŸ’‰ COVID-19 âŽ® Guatemala es el paÃ­s que menos ha vacunado de AmÃ©rica El paÃ­s estÃ¡ al fondo de la tabla. Mira aquÃ­ las estadÃ­sticas: https://t.co/EQ9aypRNzK https://t.co/ebGs48tnQZ	580404.0	RT @soy_502: ðŸ’‰ COVID-19 âŽ® Guatemala es el paÃ­s que menos ha vacunado de AmÃ©rica El paÃ­s estÃ¡ al fondo de la tabla. Mira aquÃ­ las estadÃ­stiâ€¦	122.0	True	full
260	260	60495e77c0e48500386dcee1	2021-03-11 00:04:02	[]	[]	Wed Mar 10 21:59:12 +0000 2021	[]	[{"url":"https://t.co/czo6cHMxzx","expanded_url":"http://moonwlkr.com","display_url":"moonwlkr.com","indices":[88,111]}]	Don't forget to take your vitamins! ðŸ˜‚ @koalapuffss P.S - Use discount code "KOALA" on https://t.co/czo6cHMxzx to save 15% off ðŸ‘€ https://t.co/jkJy0aIpAY	1327.0	RT @moonwlkrthc: Don't forget to take your vitamins! ðŸ˜‚ @koalapuffss P.S - Use discount code "KOALA" on https://t.co/czo6cHMxzx to save 15â€¦	94.0	True	full
261	261	60495e77c0e48500386dcee9	2021-03-11 00:04:02	[]	[]	Thu Mar 11 00:00:09 +0000 2021	[]	[{"url":"https://t.co/LybC5Io24P","expanded_url":"https://www.spiked-online.com/2021/03/09/amazon-from-book-selling-to-book-burning/","display_url":"spiked-online.com/2021/03/09/amaâ€¦","indices":[254,277]}]	Amazon's decision to remove books from sale because it disapproves of them should worry us all. It has a monopoly. Its decisions dictate what publishers will publish and what readers can read. And such power comes with no accountability, says Tim Black https://t.co/LybC5Io24P	114762.0	RT @spikedonline: Amazon's decision to remove books from sale because it disapproves of them should worry us all. It has a monopoly. Its deâ€¦	407.0	True	full
262	262	60495e78c0e48500386dcf03	2021-03-11 00:04:02	[]	[]	Wed Mar 10 21:45:51 +0000 2021	[]	[{"url":"https://t.co/USk5SBqJrj","expanded_url":"https://www.fiercepharma.com/pharma/pfizer-eyes-higher-covid-19-vaccine-prices-after-pandemic-exec-analyst","display_url":"fiercepharma.com/pharma/pfizer-â€¦","indices":[186,209]}]	And yes, I have the ðŸ§¾ right here ðŸ‘‡ â€œOn an earnings call earlier this month, Chief Financial Officer Frank Dâ€™Amelio said that â€˜obviously,â€™ the company is â€˜going to get more on price.â€™" https://t.co/USk5SBqJrj	970355.0	RT @RepKatiePorter: And yes, I have the ðŸ§¾ right here ðŸ‘‡ â€œOn an earnings call earlier this month, Chief Financial Officer Frank Dâ€™Amelio saiâ€¦	34.0	True	full
263	263	60495e78c0e48500386dcf0b	2021-03-11 00:04:02	[]	[]	Thu Mar 11 00:00:09 +0000 2021	[]	[{"url":"https://t.co/LybC5Io24P","expanded_url":"https://www.spiked-online.com/2021/03/09/amazon-from-book-selling-to-book-burning/","display_url":"spiked-online.com/2021/03/09/amaâ€¦","indices":[254,277]}]	Amazon's decision to remove books from sale because it disapproves of them should worry us all. It has a monopoly. Its decisions dictate what publishers will publish and what readers can read. And such power comes with no accountability, says Tim Black https://t.co/LybC5Io24P	114762.0	RT @spikedonline: Amazon's decision to remove books from sale because it disapproves of them should worry us all. It has a monopoly. Its deâ€¦	263.0	True	full
264	264	60495e78c0e48500386dcf3f	2021-03-11 00:04:03	[]	[{"url":"https://t.co/v53wCsk4fe","expanded_url":"https://bit.ly/3bxGHKw","display_url":"bit.ly/3bxGHKw","indices":[150,173]}]		[]	[]			Tras sus acusaciones contra la esposa de Kicillof, Sarlo eligiÃ³ la ironÃ­a: "Me autocritico fuertemente, no debÃ­ decâ€¦ https://t.co/3xnezUIt69	550771.0	True	full
265	265	60495e78c0e48500386dcf51	2021-03-11 00:04:03	[]	[{"url":"https://t.co/BWl1FTbIv7","expanded_url":"https://www.pewresearch.org/politics/2021/03/09/broad-public-support-for-coronavirus-aid-package-just-a-third-say-it-spends-too-much/","display_url":"pewresearch.org/politics/2021/â€¦","indices":[274,297]}]		[]	[]			@MarshaBlackburn FALSE. TO BE CLEAR ...Insurrectionist Blackburn in voting against: -Small Business -$1,400 relâ€¦ https://t.co/fqzYZLxAyu	14367.0	True	full
266	266	60495e79c0e48500386dcf63	2021-03-11 00:04:03	[]	[]	Thu Mar 11 00:02:19 +0000 2021	[{"text":"ClimateAction","indices":[49,63]}]	[{"url":"https://t.co/xMbX0uyxZN","expanded_url":"https://twitter.com/epwcmte/status/1369786707990749187","display_url":"twitter.com/epwcmte/statusâ€¦","indices":[137,160]}]	Bravo! @EPA has its first Black Administrator, a #ClimateAction supporter who will support science, public health, and the environment!! https://t.co/xMbX0uyxZN	1595.0	RT @Bardicvoice: Bravo! @EPA has its first Black Administrator, a #ClimateAction supporter who will support science, public health, and theâ€¦	3799.0	True	full
267	267	60495e79c0e48500386dcf69	2021-03-11 00:04:03	[]	[{"url":"https://t.co/wuUvqsgUfE","expanded_url":"https://twitter.com/DrEricDing/status/1369515549210841091?s=19","display_url":"twitter.com/DrEricDing/staâ€¦","indices":[204,227]}]		[]	[]			@skepticalzebra @DrEricDing He already did the "but I'm pro /safe/ schools" shift just recently, after at least daâ€¦ https://t.co/fLLh7VibUq	1164.0	True	full
268	268	60495e79c0e48500386dcf73	2021-03-11 00:04:03	[]	[]	Wed Mar 10 18:36:28 +0000 2021	[]	[{"url":"https://t.co/dGffZxlvdn","expanded_url":"https://www.youtube.com/watch?v=nYg0uUrNYNU","display_url":"youtube.com/watch?v=nYg0uUâ€¦","indices":[125,148]}]	Here to remind you that women have been disproportionately affected by this pandemic, and that we deserve better, thank you! https://t.co/dGffZxlvdn	501350.0	RT @iamsambee: Here to remind you that women have been disproportionately affected by this pandemic, and that we deserve better, thank you!â€¦	532.0	True	full
269	269	60495e79c0e48500386dcf77	2021-03-11 00:04:03	[]	[]	Wed Mar 10 20:26:12 +0000 2021	[{"text":"mentalwellness","indices":[239,254]}]	[{"url":"https://t.co/I1MISc2I1m","expanded_url":"https://lnkd.in/g4gsGQd","display_url":"lnkd.in/g4gsGQd","indices":[255,278]}]	It's Episode 15 of The Self-Care Chronicle! This week, I connected with Ayrielle Williams, LCSW . Ayrielle gives an impactful and insightful account of realizing boundaries and self-healing were the keys to preserving her mental wellness. #mentalwellnessâ€¦https://t.co/I1MISc2I1m	82.0	RT @drmarshabrown: It's Episode 15 of The Self-Care Chronicle! This week, I connected with Ayrielle Williams, LCSW . Ayrielle gives an impaâ€¦	133.0	True	full
270	270	60495e79c0e48500386dcf8d	2021-03-11 00:04:04	[]	[]	Wed Mar 10 23:26:42 +0000 2021	[]	[{"url":"https://t.co/3vJYLNzIZw","expanded_url":"https://twitter.com/BTS_Billboard/status/1368654513436037126","display_url":"twitter.com/BTS_Billboard/â€¦","indices":[127,150]}]	I want to give away tickets to 2 people here on the flower shop. All you have to do is retweet this so we can select a winner! https://t.co/3vJYLNzIZw	7850.0	RT @armyflowershop: I want to give away tickets to 2 people here on the flower shop. All you have to do is retweet this so we can select aâ€¦	355.0	True	full
271	271	60495e7ac0e48500386dcfcd	2021-03-11 00:04:04	[]	[]	Thu Mar 11 00:03:51 +0000 2021	[]	[{"url":"https://t.co/iDYVNxVCsh","expanded_url":"https://bit.ly/3cd21nu","display_url":"bit.ly/3cd21nu","indices":[207,230]}]	BRASIL ATRAVIESA EL PEOR MOMENTO DE LA PANDEMIA Hay hospitales colapsados y rÃ©cord de muertes: casi 2.300 personas fallecieron en las Ãºltimas 24 horas. Ya es considerado el epicentro mundial de la pandemia https://t.co/iDYVNxVCsh https://t.co/4QSpzdSvdo	2822246.0	RT @C5N: BRASIL ATRAVIESA EL PEOR MOMENTO DE LA PANDEMIA Hay hospitales colapsados y rÃ©cord de muertes: casi 2.300 personas fallecieron enâ€¦	1029.0	True	full
272	272	60495e7ac0e48500386dcfcf	2021-03-11 00:04:04	[]	[]	Wed Mar 10 13:19:02 +0000 2021	[]	[{"url":"https://t.co/Exe18VIAbz","expanded_url":"https://www.youtube.com/watch?v=BhWzgeG2Z58","display_url":"youtube.com/watch?v=BhWzgeâ€¦","indices":[122,145]}]	Â¿SeguirÃ¡s financiando a esta empresa luego de ver sus raÃ­ces criminales y su negocio alcoholizando a los pueblos? Piensa https://t.co/Exe18VIAbz	108578.0	RT @FBuenAbad: Â¿SeguirÃ¡s financiando a esta empresa luego de ver sus raÃ­ces criminales y su negocio alcoholizando a los pueblos? Piensa htâ€¦	1295.0	True	full
273	273	60495e7ac0e48500386dcfd7	2021-03-11 00:04:04	[{"text":"COVID19","indices":[28,36]}]	[{"url":"https://t.co/5zV0oGRjRT","expanded_url":"https://youtu.be/CJS67JeogcY","display_url":"youtu.be/CJS67JeogcY","indices":[58,81]}]		[]	[]			RecepciÃ³n de vacunas contra #COVID19 | Gobierno de MÃ©xico https://t.co/5zV0oGRjRT vÃ­a @YouTube ADEMÃ�S @GobiernoMX Hâ€¦ https://t.co/WUCSrxSAGY	182.0	True	full
274	274	60495e7ac0e48500386dcfdb	2021-03-11 00:04:04	[]	[]	Thu Mar 04 18:34:14 +0000 2021	[]	[{"url":"https://t.co/Fowj1aPAoG","expanded_url":"http://www.sakuracities.com/yaoigames/index.php","display_url":"sakuracities.com/yaoigames/indeâ€¦","indices":[231,254]}]	This game, along with its "fanbox" called Eternal Fantasia was translated in 2008 by Onadoru Euphoria. If you're a longtime BL fan, you most likely saw some Silver Chaos CG circulate on the internet. You can find the patch here: https://t.co/Fowj1aPAoG https://t.co/eoJ852KXtX	2268.0	RT @blgamesworld: This game, along with its "fanbox" called Eternal Fantasia was translated in 2008 by Onadoru Euphoria. If you're a longtâ€¦	189.0	True	full
275	275	60495e7ac0e48500386dcffb	2021-03-11 00:04:05	[{"text":"COVIDHOAX2020","indices":[169,183]}]	[{"url":"https://t.co/A0pjP6bY7S","expanded_url":"https://www.cbc.ca/news/canada/manitoba/manitoba-covid-19-update-1.5943768","display_url":"cbc.ca/news/canada/maâ€¦","indices":[242,265]}]		[]	[]			You guys are SPECIAL. The Province clearly stated that 6 cases were removed, cuz of incorrect data. I will do theâ€¦ https://t.co/aGyuooUWXH	68.0	True	full
276	276	60495e7ac0e48500386dd005	2021-03-11 00:04:05	[]	[]	Wed Mar 10 23:28:14 +0000 2021	[]	[{"url":"https://t.co/lQnhwrV0br","expanded_url":"http://moonlightmountaindesigns.com","display_url":"moonlightmountaindesigns.com","indices":[104,127]}]	@craftedbytay Hi! Iâ€™m Sara ðŸ’ž I make crystal jewelry and accessories! Get 15% off with code MAGIC15 ðŸŒˆðŸ”®ðŸ™�ðŸ�» https://t.co/lQnhwrV0br https://t.co/FXBAqBs2s9	4805.0	RT @moonlightmtn: @craftedbytay Hi! Iâ€™m Sara ðŸ’ž I make crystal jewelry and accessories! Get 15% off with code MAGIC15 ðŸŒˆðŸ”®ðŸ™�ðŸ�» https://t.co/lQnhâ€¦	627.0	True	full
277	277	60495e7ac0e48500386dd009	2021-03-11 00:04:05	[]	[]	Wed Mar 10 21:47:09 +0000 2021	[{"text":"FREE","indices":[195,200]},{"text":"Kindleunlimited","indices":[201,217]},{"text":"mystery","indices":[218,226]},{"text":"religious","indices":[227,237]},{"text":"gnostic","indices":[238,246]},{"text":"arcaheological","indices":[247,262]},{"text":"thriller","indices":[263,272]},{"text":"IARTG","indices":[273,279]}]	[{"url":"https://t.co/vMFrVhEjti","expanded_url":"http://getbook.at/thekeeperscup","display_url":"getbook.at/thekeeperscup","indices":[171,194]}]	"The Aramaic language should never be where it was, thousands of miles from its home land. However, here it was in England, and in most mysterious circumstances. How?" ðŸ“Œ https://t.co/vMFrVhEjti #FREE #Kindleunlimited #mystery #religious #gnostic #arcaheological #thriller #IARTG https://t.co/WVK0ovtAqW	39105.0	RT @KenFry10: "The Aramaic language should never be where it was, thousands of miles from its home land. However, here it was in England, aâ€¦	10464.0	True	full
278	278	60495e7bc0e48500386dd047	2021-03-11 00:04:06	[]	[]	Wed Mar 10 22:16:20 +0000 2021	[]	[{"url":"https://t.co/u46lUMS16a","expanded_url":"https://adn.fm/2olG8bk","display_url":"adn.fm/2olG8bk","indices":[105,128]}]	ðŸ”´ A los 83 aÃ±os falleciÃ³ el actor TomÃ¡s Vidiella tras contagiarse de Covid-19. Pronto mÃ¡s informaciÃ³n en https://t.co/u46lUMS16a https://t.co/Amm43aYK45	2162605.0	RT @adnradiochile: ðŸ”´ A los 83 aÃ±os falleciÃ³ el actor TomÃ¡s Vidiella tras contagiarse de Covid-19. Pronto mÃ¡s informaciÃ³n en https://t.co/u4â€¦	358.0	True	full
279	279	60495e7bc0e48500386dd057	2021-03-11 00:04:06	[]	[]	Thu Mar 11 00:00:13 +0000 2021	[{"text":"USSNewOrleans","indices":[121,135]},{"text":"USSGermantown","indices":[201,215]}]	[{"url":"https://t.co/DEnhOhpRGI","expanded_url":"https://www.navy.mil/Resources/Photo-Gallery?utm_source=twitter&utm_medium=social&utm_content=100001896825913&utm_campaign=Misc","display_url":"navy.mil/Resources/Photâ€¦","indices":[254,277]}]	@USNavy photos of the day: Sailors train @mccs_iwakuni, @USMC F-35 Integrated Test Force aboard @ItalianNavy ITS Cavour, #USSNewOrleans Sailors celebrate Mass @US7thFleet and live-fire training aboard #USSGermantown @INDOPACOM â¬‡ï¸� info &amp; download â¬‡ï¸�: https://t.co/DEnhOhpRGI https://t.co/DiBvD3VqZE	1505218.0	RT @USNavy: @USNavy photos of the day: Sailors train @mccs_iwakuni, @USMC F-35 Integrated Test Force aboard @ItalianNavy ITS Cavour, #USSNeâ€¦	23.0	True	full
280	280	60495e7bc0e48500386dd05f	2021-03-11 00:04:06	[]	[]	Wed Mar 10 17:33:21 +0000 2021	[]	[{"url":"https://t.co/z8XbNe2dVG","expanded_url":"https://twitter.com/_redwalrus_/status/1369505709465866241","display_url":"twitter.com/_redwalrus_/stâ€¦","indices":[184,207]}]	If youâ€™re upset or angry or whatever that nothing you thought it wanted to happen has happened yet. Remember that we are playing for all the marbles here. The illusion is not reality. https://t.co/z8XbNe2dVG	255.0	RT @knwledgeispwr90: If youâ€™re upset or angry or whatever that nothing you thought it wanted to happen has happened yet. Remember that we aâ€¦	460.0	True	full
281	281	60495e7bc0e48500386dd069	2021-03-11 00:04:06	[]	[]	Wed Mar 10 15:49:31 +0000 2021	[]	[{"url":"https://t.co/gn27PBOzP4","expanded_url":"https://twitter.com/DDawgly/status/1368839382254424066","display_url":"twitter.com/DDawgly/statusâ€¦","indices":[280,303]}]	This "BI" team ruled that for HMRC to simply change its mind about a particular tax law and send demands for up to Â£1/4m in 20 years back tax would not have any adverse effect on a household. Seven people committed suicide as a result. The BI team ought to be charged in court. https://t.co/gn27PBOzP4	1627.0	RT @A_Chapman101: This "BI" team ruled that for HMRC to simply change its mind about a particular tax law and send demands for up to Â£1/4mâ€¦	737.0	True	full
282	282	60495e7cc0e48500386dd083	2021-03-11 00:04:06	[]	[]	Wed Mar 10 07:18:00 +0000 2021	[]	[{"url":"https://t.co/4sgG6H7Uhc","expanded_url":"https://www.elconfidencial.com/espana/2021-03-10/guardia-civil-investiga-muerte-covid-ancianos-mezclados-enfermos-generalitat_2984699/?utm_source=twitter&utm_medium=social&utm_campaign=ECExclusivo","display_url":"elconfidencial.com/espana/2021-03â€¦","indices":[223,246]}]	Las pistas salen de las conversaciones interceptadas a Vendrell, quien aceptÃ³ el encargo a cambio de un salario de 5.000 euros mensuales, aunque los facturÃ³ a travÃ©s de su empresa Forum. Toda la informaciÃ³n en EC Exclusivo https://t.co/4sgG6H7Uhc	908645.0	RT @elconfidencial: Las pistas salen de las conversaciones interceptadas a Vendrell, quien aceptÃ³ el encargo a cambio de un salario de 5.00â€¦	2552.0	True	full
283	283	60495e7cc0e48500386dd08b	2021-03-11 00:04:06	[]	[]	Wed Mar 10 23:55:55 +0000 2021	[]	[{"url":"https://t.co/lmuPiTUOPD","expanded_url":"http://bagshopnyc.com","display_url":"bagshopnyc.com","indices":[145,168]}]	Whether its a nice tote to complete your look or a reusable bag for on the go shopping ~ We got you! ðŸ˜‰ These bags (and more) still available on https://t.co/lmuPiTUOPD https://t.co/FwzAvuxyjK	117.0	RT @bagshopnyc: Whether its a nice tote to complete your look or a reusable bag for on the go shopping ~ We got you! ðŸ˜‰ These bags (and morâ€¦	102.0	True	full
284	284	60495e7cc0e48500386dd08d	2021-03-11 00:04:06	[]	[]	Wed Mar 10 12:20:23 +0000 2021	[]	[{"url":"https://t.co/lul3ven37V","expanded_url":"https://www.thehullstory.com/allarticles/healthcare-assistant-covid","display_url":"thehullstory.com/allarticles/heâ€¦","indices":[209,232]}]	HEALTH: Care assistant set for return to work at hospital which treated him after spending two months fighting for his life against Covid. With video of his emotional discharge from hospital. @HullHospitals https://t.co/lul3ven37V	1659.0	RT @StoryHull: HEALTH: Care assistant set for return to work at hospital which treated him after spending two months fighting for his lifeâ€¦	272.0	True	full
285	285	60495e7cc0e48500386dd0ad	2021-03-11 00:04:07	[]	[]	Wed Mar 10 19:37:03 +0000 2021	[{"text":"COVID19","indices":[44,52]}]	[{"url":"https://t.co/FJMon7WlFO","expanded_url":"https://bit.ly/3btJaFU","display_url":"bit.ly/3btJaFU","indices":[196,219]}]	UPDATE: If you are fully vaccinated against #COVID19, you can start doing some things again, like gathering indoors with other fully vaccinated people without wearing masks. To learn more, visit: https://t.co/FJMon7WlFO. https://t.co/hYkm1HTix0	3750207.0	RT @CDCgov: UPDATE: If you are fully vaccinated against #COVID19, you can start doing some things again, like gathering indoors with otherâ€¦	362.0	True	full
286	286	60495e7cc0e48500386dd0b1	2021-03-11 00:04:07	[]	[{"url":"https://t.co/8FjcIB8gbm","expanded_url":"https://www.spikeartmagazine.com/articles/downward-spiral-popular-things-dean-kissick","display_url":"spikeartmagazine.com/articles/downwâ€¦","indices":[189,212]}]		[]	[]			"What non-fungible (which is to say, unique) tokens show us, is the absolute fungibility of culture today: its hazyâ€¦ https://t.co/NkNIWWU3s3	119.0	True	full
287	287	60495e7dc0e48500386dd0e5	2021-03-11 00:04:07	[]	[]	Wed Mar 10 01:15:19 +0000 2021	[]	[{"url":"https://t.co/lR4OFpR0BU","expanded_url":"https://www12.senado.leg.br/noticias/materias/2021/03/09/senado-vai-debater-tratamento-profilatico-contra-covid-19?utm_medium=share-button&utm_source=twitter","display_url":"www12.senado.leg.br/noticias/materâ€¦","indices":[249,272]}]	O @SenadoFederal aprovou, na sessÃ£o remota de hoje, um requerimento de nossa autoria, apoiado por outros senadores, que prevÃª a realizaÃ§Ã£o de uma sessÃ£o de debate para tratar do tratamento preventivo/precoce da covid-19 com diversos especialistas. https://t.co/lR4OFpR0BU	21581.0	RT @EduGiraoOficial: O @SenadoFederal aprovou, na sessÃ£o remota de hoje, um requerimento de nossa autoria, apoiado por outros senadores, quâ€¦	713.0	True	full
288	288	60495e7dc0e48500386dd0ef	2021-03-11 00:04:08	[]	[]	Wed Mar 10 05:00:00 +0000 2021	[{"text":"GoogleDoodle","indices":[226,239]}]	[{"url":"https://t.co/A8TbLBehmP","expanded_url":"http://goo.gle/30dERrA","display_url":"goo.gle/30dERrA","indices":[242,265]}]	Happy birthday to the man behind the mask: Chinese-Malaysian epidemiologist Dr. Wu Lien-teh ðŸ”¬ðŸ¥¼ Did you know? To combat the Manchurian plague of 1910-1911, Wu invented a mask considered the predecessor to the modern-day N95. #GoogleDoodle â†’ https://t.co/A8TbLBehmP https://t.co/XaX2dpkRdP	160437.0	RT @GoogleDoodles: Happy birthday to the man behind the mask: Chinese-Malaysian epidemiologist Dr. Wu Lien-teh ðŸ”¬ðŸ¥¼ Did you know? To combatâ€¦	815.0	True	full
289	289	60495e7dc0e48500386dd0f3	2021-03-11 00:04:08	[]	[]	Thu Mar 11 00:03:24 +0000 2021	[]	[{"url":"https://t.co/cErMwBvOY6","expanded_url":"https://losangeles.cbslocal.com/2021/03/10/kroger-closing-3-stores-los-angeles-response-approval-hero-pay-mandate/","display_url":"losangeles.cbslocal.com/2021/03/10/kroâ€¦","indices":[206,229]}]	.@Kroger will permanently close three stores in the LA area to avoid paying a few bucks more per hour to frontline workers for 120 days The company has made BILLIONS in extra profits during the pandemic https://t.co/cErMwBvOY6	485182.0	RT @JuddLegum: .@Kroger will permanently close three stores in the LA area to avoid paying a few bucks more per hour to frontline workers fâ€¦	3071.0	True	full
290	290	60495e7dc0e48500386dd0fb	2021-03-11 00:04:08	[]	[]	Wed Mar 10 16:18:27 +0000 2021	[]	[{"url":"https://t.co/FRPKr4PpgM","expanded_url":"https://www.businessinsider.com/facebook-instagram-report-20-million-child-sexual-abuse-images-2021-2","display_url":"businessinsider.com/facebook-instaâ€¦","indices":[252,275]}]	Facebook recorded 20,307,216 instances for child sexual exploitation on its platforms in 2020, a 31% increase on the 16 million reported by the platform in 2019. Facebook's platforms contain the vast majority of all reported child sexual abuse images. https://t.co/FRPKr4PpgM	21313.0	RT @WomenReadWomen: Facebook recorded 20,307,216 instances for child sexual exploitation on its platforms in 2020, a 31% increase on the 16â€¦	865.0	True	full
291	291	60495e7dc0e48500386dd101	2021-03-11 00:04:08	[]	[]	Wed Mar 10 17:28:17 +0000 2021	[]	[{"url":"https://t.co/NDwt9djwME","expanded_url":"https://thewatchtowers.org/watch-no-vax-no-food-uk-supermarkets-may-require-vax-passport/","display_url":"thewatchtowers.org/watch-no-vax-nâ€¦","indices":[124,147]}]	UKâ€™s Dominic Raab turned heads this morning, suggesting supermarkets â€œcouldâ€� require Vaccine Passports in the near future. https://t.co/NDwt9djwME	7411.0	RT @Bee42681881: UKâ€™s Dominic Raab turned heads this morning, suggesting supermarkets â€œcouldâ€� require Vaccine Passports in the near future.â€¦	426.0	True	full
292	292	60495e7dc0e48500386dd111	2021-03-11 00:04:08	[]	[]	Wed Mar 10 12:35:35 +0000 2021	[{"text":"Merseyside","indices":[31,42]}]	[{"url":"https://t.co/GOugXktk4m","expanded_url":"https://tiig.ljmu.ac.uk/","display_url":"tiig.ljmu.ac.uk","indices":[269,292]}]	Work in violence prevention in #Merseyside? Did you know you can access health &amp; crime data about where violence is taking place &amp; its most at risk groups? Register your interest to access an online data hub collab between @TIIG_PHI &amp; @MerseysideVrp, here: https://t.co/GOugXktk4m https://t.co/eY1a772N60	783.0	RT @MerseysideVrp: Work in violence prevention in #Merseyside? Did you know you can access health &amp; crime data about where violence is takiâ€¦	20.0	True	full
293	293	60495e7dc0e48500386dd115	2021-03-11 00:04:08	[]	[]	Thu Mar 11 00:03:24 +0000 2021	[]	[{"url":"https://t.co/cErMwBvOY6","expanded_url":"https://losangeles.cbslocal.com/2021/03/10/kroger-closing-3-stores-los-angeles-response-approval-hero-pay-mandate/","display_url":"losangeles.cbslocal.com/2021/03/10/kroâ€¦","indices":[206,229]}]	.@Kroger will permanently close three stores in the LA area to avoid paying a few bucks more per hour to frontline workers for 120 days The company has made BILLIONS in extra profits during the pandemic https://t.co/cErMwBvOY6	485207.0	RT @JuddLegum: .@Kroger will permanently close three stores in the LA area to avoid paying a few bucks more per hour to frontline workers fâ€¦	583.0	True	full
294	294	60495e7dc0e48500386dd117	2021-03-11 00:04:08	[]	[]	Wed Mar 10 22:03:12 +0000 2021	[]	[{"url":"https://t.co/b1XjYXJ41B","expanded_url":"https://www.nejm.org/doi/full/10.1056/NEJMc2101667?query=featured_coronavirus","display_url":"nejm.org/doi/full/10.10â€¦","indices":[60,83]}]	New data for single dose vaccine for those with prior covid https://t.co/b1XjYXJ41B @florian_krammer and colleagues Strong humoral immune response and avoidance of higher frequency of side effects @NEJM	396750.0	RT @EricTopol: New data for single dose vaccine for those with prior covid https://t.co/b1XjYXJ41B @florian_krammer and colleagues Strongâ€¦	112941.0	True	full
295	295	60495e7dc0e48500386dd11b	2021-03-11 00:04:08	[]	[]	Wed Mar 10 03:41:21 +0000 2021	[]	[{"url":"https://t.co/7CAlFmNKIZ","expanded_url":"https://twitter.com/ChrisTheRivera/status/1369088400284811266","display_url":"twitter.com/ChrisTheRiveraâ€¦","indices":[279,302]}]	If you are in the Bay Area please bring business to this restaurant in SF Japantown &amp; any of the businesses in the Japantown Centre. The entire mall is in danger of being shutdown due to lack of business since COVID. This Japantown is one of the oldest in the entire country https://t.co/7CAlFmNKIZ	1160.0	RT @theHUGOAT_: If you are in the Bay Area please bring business to this restaurant in SF Japantown &amp; any of the businesses in the Japantowâ€¦	223.0	True	full
296	296	60495e7ec0e48500386dd13b	2021-03-11 00:04:08	[]	[]	Wed Mar 10 20:31:56 +0000 2021	[{"text":"facemasks","indices":[37,47]},{"text":"masks","indices":[48,54]},{"text":"cottonmasks","indices":[55,67]},{"text":"coronavirus","indices":[68,80]},{"text":"covid19","indices":[81,89]},{"text":"covidprotection","indices":[90,106]},{"text":"printondemand","indices":[107,121]},{"text":"zazzle","indices":[122,129]},{"text":"zazzlemade","indices":[130,141]},{"text":"veronika2v","indices":[14…	[{"url":"https://t.co/2YL2gzjtwg","expanded_url":"https://www.zazzle.com/collections/face_masks-119579450421392689?rf=238943625021149548","display_url":"zazzle.com/collections/faâ€¦","indices":[12,35]}]	FACE MASKS https://t.co/2YL2gzjtwg #facemasks #masks #cottonmasks #coronavirus #covid19 #covidprotection #printondemand #zazzle #zazzlemade #veronika2v #stopcovid19 @zazzle https://t.co/GvJPjbBMO1	4234.0	RT @Veron2V: FACE MASKS https://t.co/2YL2gzjtwg #facemasks #masks #cottonmasks #coronavirus #covid19 #covidprotection #printondemand #zazâ€¦	35878.0	True	full
297	297	60495e7ec0e48500386dd149	2021-03-11 00:04:09	[]	[]	Thu Mar 11 00:00:00 +0000 2021	[{"text":"FuerzaProductiva","indices":[84,101]}]	[{"url":"https://t.co/Fsv7UmsK1v","expanded_url":"https://www.vtv.gob.ve/investigadores-mexicanos-mascarilla-nasal-contagios-covid-19/","display_url":"vtv.gob.ve/investigadoresâ€¦","indices":[103,126]}]	Investigadores mexicanos crean mascarilla nasal para reducir contagios de COVID-19 #FuerzaProductiva https://t.co/Fsv7UmsK1v https://t.co/U5AUKuKlNP	1812950.0	RT @VTVcanal8: Investigadores mexicanos crean mascarilla nasal para reducir contagios de COVID-19 #FuerzaProductiva https://t.co/Fsv7UmsKâ€¦	1663.0	True	full
298	298	60495e7ec0e48500386dd169	2021-03-11 00:04:09	[]	[]	Tue Mar 09 15:46:58 +0000 2021	[]	[{"url":"https://t.co/5Z9wAry4H3","expanded_url":"https://twitter.com/gobiernobta/status/1369057999470403586","display_url":"twitter.com/gobiernobta/stâ€¦","indices":[137,160]}]	Es un teatro pornografico con denuncias de abuso infantil DESTRUYANLO TODO y no le tengan miedo a los medios, estamos con ustedes chicas https://t.co/5Z9wAry4H3	660.0	RT @kimj_miny: Es un teatro pornografico con denuncias de abuso infantil DESTRUYANLO TODO y no le tengan miedo a los medios, estamos con usâ€¦	163.0	True	full
299	299	60495e7ec0e48500386dd173	2021-03-11 00:04:09	[]	[]	Wed Mar 10 20:20:01 +0000 2021	[]	[{"url":"https://t.co/FZQUNpaha4","expanded_url":"http://Family.sa","display_url":"Family.sa","indices":[167,190]}]	Ù…Ø³Ø§Ø¨Ù‚Ø© Ø§Ù„ÙŠÙˆÙ… Ù…Ù† Ù…ØªØ¬Ø± Ø§Ù„Ø¹Ø§Ø¦Ù„Ø© â�¤ï¸� Ù‚Ù… Ø¨Ø¹Ù…Ù„ Ø±ÙŠØªÙˆÙŠØª Ù„Ù„Ù…Ù†Ø´ÙˆØ± ÙˆØ³ÙŠØªÙ… Ø§Ù„Ø³Ø­Ø¨ Ø¹Ø´ÙˆØ§Ø¦ÙŠØ§Ù‹ Ù…Ù† Ø§Ù„Ù€ Retweets Ø¨Ø¹Ø¯ 24 Ø³Ø§Ø¹Ø©. Ø§Ù„Ø¬Ø§Ø¦Ø²Ø© Ù‚Ø³ÙŠÙ…Ø© Ø´Ø±Ø§Ø¡ Ø¨Ù‚ÙŠÙ…Ø© 120 Ø±ÙŠØ§Ù„ Ù…Ù† Ù…ÙˆÙ‚Ø¹ Ø§Ù„Ø¹Ø§Ø¦Ù„Ø© Ø§Ù„Ø§Ù„ÙƒØªØ±ÙˆÙ†ÙŠ https://t.co/FZQUNpaha4 Ø´Ø±ÙˆØ· Ø§Ù„Ù…Ø³Ø§Ø¨Ù‚Ø© - Ù�ÙˆÙ„Ùˆ Ù„Ø­Ø³Ø§Ø¨ Ù…ØªØ¬Ø± Ø§Ù„Ø¹Ø§Ø¦Ù„Ø© - Ø±ÙŠØªÙˆÙŠ…	1027.0	RT @Familymall_ksa: Ù…Ø³Ø§Ø¨Ù‚Ø© Ø§Ù„ÙŠÙˆÙ… Ù…Ù† Ù…ØªØ¬Ø± Ø§Ù„Ø¹Ø§Ø¦Ù„Ø© â�¤ï¸� Ù‚Ù… Ø¨Ø¹Ù…Ù„ Ø±ÙŠØªÙˆÙŠØª Ù„Ù„Ù…Ù†Ø´ÙˆØ± ÙˆØ³ÙŠØªÙ… Ø§Ù„Ø³Ø­Ø¨ Ø¹Ø´ÙˆØ§Ø¦ÙŠØ§Ù‹ Ù…Ù† Ø§Ù„Ù€ Retweets Ø¨Ø¹Ø¯ 24 Ø³Ø§Ø¹Ø©. Ø§Ù„Ø¬Ø§Ø¦Ø²Ø© Ù‚Ø³ÙŠÙ…Ø©â€¦	41.0	True	full
300	300	60495e7fc0e48500386dd18b	2021-03-11 00:04:09	[]	[]	Thu Mar 11 00:02:09 +0000 2021	[]	[{"url":"https://t.co/bPHZGuagjJ","expanded_url":"https://twitter.com/anapordorica/status/1369786391194988547","display_url":"twitter.com/anapordorica/sâ€¦","indices":[257,280]}]	Los paÃ­ses que producen la vacuna COVID quieren primero satisfacer sus necesidades y repartir despuÃ©s, a pesar de cualquier acuerdo con la OMS. Que nadie se sorprenda, era de esperarse; aprendamos la lecciÃ³n, hay que invertir en ciencia y producir vacunas. https://t.co/bPHZGuagjJ	269500.0	RT @doctormacias: Los paÃ­ses que producen la vacuna COVID quieren primero satisfacer sus necesidades y repartir despuÃ©s, a pesar de cualquiâ€¦	1051.0	True	full
301	301	60495e7fc0e48500386dd1b5	2021-03-11 00:04:10	[]	[]	Wed Mar 10 13:23:26 +0000 2021	[]	[{"url":"https://t.co/yU8CXZN1FK","expanded_url":"https://www.theglobeandmail.com/opinion/editorials/article-on-human-rights-abuses-in-china-and-russia-ottawa-is-sending-a-mixed/","display_url":"theglobeandmail.com/opinion/editorâ€¦","indices":[257,280]}]	Canadaâ€™s failure to join its western allies in applying targeted sanctions on Russian and Chinese human rights abusers is raising eyebrows in Europe and the US. Canada preaches multilateralism but then goes it alone, much to the joy of the worldâ€™s despots: https://t.co/yU8CXZN1FK	3671.0	RT @kolga: Canadaâ€™s failure to join its western allies in applying targeted sanctions on Russian and Chinese human rights abusers is raisinâ€¦	2199.0	True	full
302	302	60495e7fc0e48500386dd1bb	2021-03-11 00:04:10	[]	[]	Sat Dec 19 14:29:48 +0000 2020	[]	[{"url":"https://t.co/XHSFrgu5iX","expanded_url":"https://www.jacobinmag.com/2020/10/labour-antisemitism-report-ehrc-corbyn-commission","display_url":"jacobinmag.com/2020/10/labourâ€¦","indices":[180,203]}]	Instead of pointing out this discrepancy, Shabi simply moves on, seemingly with no reflection, to uncritically endorse the EHRC, ignoring the evidence of its crude partiality. 5/ https://t.co/XHSFrgu5iX	4284.0	RT @DanFinn95: Instead of pointing out this discrepancy, Shabi simply moves on, seemingly with no reflection, to uncritically endorse the Eâ€¦	9500.0	True	full
303	303	60495e7fc0e48500386dd1bd	2021-03-11 00:04:10	[]	[]	Wed Mar 10 21:38:00 +0000 2021	[{"text":"education","indices":[135,145]},{"text":"collaboration","indices":[146,160]}]	[{"url":"https://t.co/6kdApqwLsk","expanded_url":"https://bit.ly/38uT5J8","display_url":"bit.ly/38uT5J8","indices":[111,134]}]	Lessons from DC public schools on how nonprofit partnerships can boost educational outcomes during a pandemic: https://t.co/6kdApqwLsk #education #collaboration	131248.0	RT @npquarterly: Lessons from DC public schools on how nonprofit partnerships can boost educational outcomes during a pandemic: https://t.câ€¦	1612.0	True	full
304	304	60495e7fc0e48500386dd1d5	2021-03-11 00:04:10	[]	[]	Wed Mar 10 20:20:01 +0000 2021	[]	[{"url":"https://t.co/FZQUNpaha4","expanded_url":"http://Family.sa","display_url":"Family.sa","indices":[167,190]}]	Ù…Ø³Ø§Ø¨Ù‚Ø© Ø§Ù„ÙŠÙˆÙ… Ù…Ù† Ù…ØªØ¬Ø± Ø§Ù„Ø¹Ø§Ø¦Ù„Ø© â�¤ï¸� Ù‚Ù… Ø¨Ø¹Ù…Ù„ Ø±ÙŠØªÙˆÙŠØª Ù„Ù„Ù…Ù†Ø´ÙˆØ± ÙˆØ³ÙŠØªÙ… Ø§Ù„Ø³Ø­Ø¨ Ø¹Ø´ÙˆØ§Ø¦ÙŠØ§Ù‹ Ù…Ù† Ø§Ù„Ù€ Retweets Ø¨Ø¹Ø¯ 24 Ø³Ø§Ø¹Ø©. Ø§Ù„Ø¬Ø§Ø¦Ø²Ø© Ù‚Ø³ÙŠÙ…Ø© Ø´Ø±Ø§Ø¡ Ø¨Ù‚ÙŠÙ…Ø© 120 Ø±ÙŠØ§Ù„ Ù…Ù† Ù…ÙˆÙ‚Ø¹ Ø§Ù„Ø¹Ø§Ø¦Ù„Ø© Ø§Ù„Ø§Ù„ÙƒØªØ±ÙˆÙ†ÙŠ https://t.co/FZQUNpaha4 Ø´Ø±ÙˆØ· Ø§Ù„Ù…Ø³Ø§Ø¨Ù‚Ø© - Ù�ÙˆÙ„Ùˆ Ù„Ø­Ø³Ø§Ø¨ Ù…ØªØ¬Ø± Ø§Ù„Ø¹Ø§Ø¦Ù„Ø© - Ø±ÙŠØªÙˆÙŠ…	1027.0	RT @Familymall_ksa: Ù…Ø³Ø§Ø¨Ù‚Ø© Ø§Ù„ÙŠÙˆÙ… Ù…Ù† Ù…ØªØ¬Ø± Ø§Ù„Ø¹Ø§Ø¦Ù„Ø© â�¤ï¸� Ù‚Ù… Ø¨Ø¹Ù…Ù„ Ø±ÙŠØªÙˆÙŠØª Ù„Ù„Ù…Ù†Ø´ÙˆØ± ÙˆØ³ÙŠØªÙ… Ø§Ù„Ø³Ø­Ø¨ Ø¹Ø´ÙˆØ§Ø¦ÙŠØ§Ù‹ Ù…Ù† Ø§Ù„Ù€ Retweets Ø¨Ø¹Ø¯ 24 Ø³Ø§Ø¹Ø©. Ø§Ù„Ø¬Ø§Ø¦Ø²Ø© Ù‚Ø³ÙŠÙ…Ø©â€¦	32.0	True	full
305	305	60495e7fc0e48500386dd1dd	2021-03-11 00:04:10	[]	[]	Wed Mar 10 23:37:24 +0000 2021	[]	[{"url":"https://t.co/1GqHYJOOMj","expanded_url":"https://secure.actblue.com/donate/rubiocovid","display_url":"secure.actblue.com/donate/rubiocoâ€¦","indices":[167,190]}]	Can we get 3,000 RT's on this? Rubio is up in 2022 and voted against Covid relief. You can help us remind his constituents with a retweet and small contribution here. https://t.co/1GqHYJOOMj	307128.0	RT @ReallyAmerican1: Can we get 3,000 RT's on this? Rubio is up in 2022 and voted against Covid relief. You can help us remind his constituâ€¦	252.0	True	full
306	306	60495e80c0e48500386dd1f5	2021-03-11 00:04:10	[]	[]	Wed Mar 10 23:57:48 +0000 2021	[{"text":"YoMeVacuno","indices":[0,11]},{"text":"COVID_19","indices":[46,55]}]	[{"url":"https://t.co/TzuGPUeNgJ","expanded_url":"http://www.minsal.cl","display_url":"minsal.cl","indices":[110,133]}]	#YoMeVacunoâœŒï¸� Calendario de vacunaciÃ³n contra #COVID_19 para la semana entre el 15 y 21 de marzo. MÃ¡s info en https://t.co/TzuGPUeNgJ https://t.co/rrUiXoL4c9	109925.0	RT @DrEnriqueParis: #YoMeVacunoâœŒï¸� Calendario de vacunaciÃ³n contra #COVID_19 para la semana entre el 15 y 21 de marzo. MÃ¡s info en https://tâ€¦	537490.0	True	full
307	307	60495e80c0e48500386dd20f	2021-03-11 00:04:11	[{"text":"cookbookshowcase","indices":[186,203]}]	[{"url":"https://t.co/zoaFFyjb7W","expanded_url":"https://app.ckbk.com","display_url":"app.ckbk.com","indices":[161,184]}]		[]	[]			The cooking of the Caribbean is complex and multilayered, pulling together influences from numerous countries and câ€¦ https://t.co/IVY1PVzyHS	2489.0	True	full
308	308	60495e80c0e48500386dd21d	2021-03-11 00:04:11	[]	[]	Thu Mar 11 00:00:25 +0000 2021	[]	[{"url":"https://t.co/mtn305T5B9","expanded_url":"https://nyti.ms/3cecTle","display_url":"nyti.ms/3cecTle","indices":[208,231]}]	The House approved a $1.9 trillion pandemic relief plan in a big early victory for President Biden. Whoâ€™s eligible for the stimulus payments? How would the bill change tax credits? Your questions, answered: https://t.co/mtn305T5B9 https://t.co/2NlCdz8xnI	49592765.0	RT @nytimes: The House approved a $1.9 trillion pandemic relief plan in a big early victory for President Biden. Whoâ€™s eligible for the stâ€¦	230.0	True	full
309	309	60495e81c0e48500386dd247	2021-03-11 00:04:11	[]	[]	Thu Mar 04 18:49:54 +0000 2021	[]	[{"url":"https://t.co/GJGnXgjExW","expanded_url":"https://www.biorxiv.org/content/10.1101/2021.03.03.433784v1","display_url":"biorxiv.org/content/10.110â€¦","indices":[256,279]}]	Out today: Patterns of gene content and co-occurrence constrain the evolutionary path toward animal association in CPR bacteria From @alexander_jaffe w/ @christine_y_he @DrRayKeren @luis_valentin26 @K_BoumaGregson @Patricktwestt @Farag_IF @archaeaologist https://t.co/GJGnXgjExW	5426.0	RT @BanfieldLab: Out today: Patterns of gene content and co-occurrence constrain the evolutionary path toward animal association in CPR bacâ€¦	951.0	True	full
310	310	60495e81c0e48500386dd25d	2021-03-11 00:04:11	[]	[]	Wed Mar 10 23:40:12 +0000 2021	[]	[{"url":"https://t.co/iB5uO4EQ8B","expanded_url":"https://adn.fm/38pr7P2","display_url":"adn.fm/38pr7P2","indices":[99,122]}]	ðŸ”´ AHORA | Coronavirus: Senado aprobÃ³ extender el Estado de CatÃ¡strofe hasta el prÃ³ximo 30 de junio https://t.co/iB5uO4EQ8B https://t.co/SSTaUQyGZT	2162605.0	RT @adnradiochile: ðŸ”´ AHORA | Coronavirus: Senado aprobÃ³ extender el Estado de CatÃ¡strofe hasta el prÃ³ximo 30 de junio https://t.co/iB5uO4EQâ€¦	545.0	True	full
311	311	60495e81c0e48500386dd25f	2021-03-11 00:04:11	[]	[]	Thu Mar 11 00:02:53 +0000 2021	[{"text":"digital","indices":[61,69]},{"text":"business","indices":[70,79]},{"text":"tech","indices":[80,85]},{"text":"COVID","indices":[86,92]},{"text":"live","indices":[93,98]},{"text":"coronavirus","indices":[99,111]},{"text":"news","indices":[112,117]},{"text":"100daysofcode","indices":[118,132]},{"text":"twitch","indices":[133,140]},{"text":"youtube","indices":[141,149]},{"text":"nintendoswi…	[{"url":"https://t.co/slN0LdI0bd","expanded_url":"https://dy.si/MyAcU","display_url":"dy.si/MyAcU","indices":[198,221]}]	AI Can Increase Efficiency in Healthcare, Even in a Pandemic #digital #business #tech #COVID #live #coronavirus #news #100daysofcode #twitch #youtube #nintendoswitch #devops #code #linux #cdwsocial https://t.co/slN0LdI0bd https://t.co/wL0vAAU959	8760.0	RT @CDWGWAGov: AI Can Increase Efficiency in Healthcare, Even in a Pandemic #digital #business #tech #COVID #live #coronavirus #news #100daâ€¦	625.0	True	full
312	312	60495e81c0e48500386dd261	2021-03-11 00:04:11	[]	[]	Thu Mar 11 00:03:52 +0000 2021	[{"text":"business","indices":[73,82]},{"text":"technology","indices":[83,94]},{"text":"COVID","indices":[95,101]},{"text":"coronavirus","indices":[102,114]},{"text":"news","indices":[115,120]},{"text":"100daysofcode","indices":[121,135]},{"text":"youtube","indices":[136,144]},{"text":"devops","indices":[145,152]},{"text":"code","indices":[153,158]},{"text":"cdwsocial","indices":[159,169]}]	[{"url":"https://t.co/2Trmocfil1","expanded_url":"https://dy.si/1D7sA","display_url":"dy.si/1D7sA","indices":[170,193]}]	CDW: Understanding Shared Responsibility Is Essential for Cloud Security #business #technology #COVID #coronavirus #news #100daysofcode #youtube #devops #code #cdwsocial https://t.co/2Trmocfil1 https://t.co/ACPg0lF5h4	8760.0	RT @CDWGWAGov: CDW: Understanding Shared Responsibility Is Essential for Cloud Security #business #technology #COVID #coronavirus #news #10â€¦	625.0	True	full
313	313	60495e81c0e48500386dd269	2021-03-11 00:04:11	[]	[]	Tue Mar 09 10:43:36 +0000 2021	[{"text":"COVID","indices":[154,160]}]	[{"url":"https://t.co/xwWECLsiNS","expanded_url":"https://news.trust.org/item/20210309081442-1zlfl/","display_url":"news.trust.org/item/202103090â€¦","indices":[209,232]}]	(THREAD) I want to introduce you all to Joseph al-Hajj, the 80-year-old clarinet player &amp; master musician suing the Lebanese state for his right to a #COVID vaccine after lawmakers jumped the queue Read: https://t.co/xwWECLsiNS Here he is at a family gathering pre-Corona: https://t.co/gS4fkyTVcn	27731.0	RT @timourazhari: (THREAD) I want to introduce you all to Joseph al-Hajj, the 80-year-old clarinet player &amp; master musician suing the Lebanâ€¦	13399.0	True	full
314	314	60495e81c0e48500386dd28f	2021-03-11 00:04:12	[]	[{"url":"https://t.co/cuOectr6GE","expanded_url":"https://www.theblaze.com/news/researchers-slam-cdc-school-closures-harming-children","display_url":"theblaze.com/news/researcheâ€¦","indices":[173,196]}]		[]	[]			Researchers: CDC ignoring science, â€˜harming childrenâ€™ with its fear-driven guidance on schools By â�¦@kpshiver3â�© Itâ€¦ https://t.co/IhtQTxMqza	61402.0	True	full
315	315	60495e82c0e48500386dd29b	2021-03-11 00:04:12	[]	[]	Wed Mar 10 23:46:24 +0000 2021	[]	[{"url":"https://t.co/wlJify8ch1","expanded_url":"https://www.wsj.com/articles/covid-prescription-get-the-vaccine-wait-a-month-return-to-normal-11615401516?reflink=desktopwebshare_twitter","display_url":"wsj.com/articles/covidâ€¦","indices":[228,251]}]	Dr. Fauci supported double masking arguing it was "common sense"-- OK. Here's my "common sense" conclusion after reviewing the all data on virus transmission after vaccination: A month after your vaccine, live a normal life. https://t.co/wlJify8ch1	34322.0	RT @MartyMakary: Dr. Fauci supported double masking arguing it was "common sense"-- OK. Here's my "common sense" conclusion after reviewinâ€¦	675.0	True	full
316	316	60495e82c0e48500386dd2e1	2021-03-11 00:04:13	[]	[]	Wed Mar 10 19:02:35 +0000 2021	[]	[{"url":"https://t.co/27Lc8boCkH","expanded_url":"https://www.england.nhs.uk/publication/a-good-practice-guide-to-support-implementation-of-trauma-informed-care-in-the-perinatal-period/","display_url":"england.nhs.uk/publication/a-â€¦","indices":[134,157]}]	For all staff clinical &amp; non-clinical working with perinatal women in maternity and mental health services, - good practice guide https://t.co/27Lc8boCkH	13753.0	RT @TeamCMidO: For all staff clinical &amp; non-clinical working with perinatal women in maternity and mental health services, - good practiceâ€¦	63.0	True	full
317	317	60495e82c0e48500386dd2e3	2021-03-11 00:04:13	[]	[]	Wed Mar 10 19:38:43 +0000 2021	[]	[{"url":"https://t.co/VD2yb0bnoX","expanded_url":"https://www.biorxiv.org/content/10.1101/2021.03.09.434619v1","display_url":"biorxiv.org/content/10.110â€¦","indices":[183,206]}]	Check out our latest pre-print in bioRxiv with lead author @ShengchengD. Prioritization of regulatory variants with tissue-specific function in the non-coding regions of human genome https://t.co/VD2yb0bnoX	85.0	RT @theboylelab: Check out our latest pre-print in bioRxiv with lead author @ShengchengD. Prioritization of regulatory variants with tissueâ€¦	396.0	True	full
318	318	60495e82c0e48500386dd2f1	2021-03-11 00:04:13	[]	[]	Wed Mar 10 20:09:19 +0000 2021	[]	[{"url":"https://t.co/Bz5DQsw8IV","expanded_url":"https://www.texasattorneygeneral.gov/sites/default/files/images/admin/2021/Press/Letter%20to%20City%20of%20Austin%20and%20Travis%20County%2003.10.2021.pdf","display_url":"texasattorneygeneral.gov/sites/default/â€¦","indices":[199,222]}]	.@MayorAdler &amp; @AndyBrownATX, you and local health authorities have until 6:00pm today to rescind any mask mandates or business-operating restrictions and come into full compliance with GA-34 âž¡ï¸� https://t.co/Bz5DQsw8IV Otherwise, on behalf of the State of Texas, I will sue you. https://t.co/IP9UpZPplh	68606.0	RT @TXAG: .@MayorAdler &amp; @AndyBrownATX, you and local health authorities have until 6:00pm today to rescind any mask mandates or business-oâ€¦	432.0	True	full
319	319	60495e83c0e48500386dd30d	2021-03-11 00:04:14	[]	[{"url":"https://t.co/BqrVM59lir","expanded_url":"https://www.ctvnews.ca/health/coronavirus/coronavirus-toll-nearly-14-000-excess-deaths-recorded-amid-covid-19-pandemic-in-2020-1.5341756?cid=sm%3Atrueanthem%3Actvlethbridge%3Atwitterpost&taid=60495e7dd52b5600013a4e1e&utm_campaign=trueAnthem%3A+New+Content+%28Feed%29&utm_medium=trueAnthem&utm_source=twitter","display_url":"ctvnews.ca/health/coronav…		[]	[]			Last year, an estimated 13,798 excess deaths were reported during the COVID-19 pandemic, according to newly-releaseâ€¦ https://t.co/oSN0MJizCz	17676.0	True	full
320	320	60495e83c0e48500386dd31b	2021-03-11 00:04:14	[]	[]	Wed Mar 10 23:23:51 +0000 2021	[]	[{"url":"https://t.co/2HFzrCF8Up","expanded_url":"https://twitter.com/BBCNewsnight/status/1369790276865323010","display_url":"twitter.com/BBCNewsnight/sâ€¦","indices":[204,227]}]	Three weeks in a row the Prime Minister has been accused of misleading the House of Commons without correcting the record and thus breaking the ministerial code. I explained more on tonight's programme ðŸ‘‡ https://t.co/2HFzrCF8Up	214544.0	RT @lewis_goodall: Three weeks in a row the Prime Minister has been accused of misleading the House of Commons without correcting the recorâ€¦	177.0	True	full
321	321	60495e83c0e48500386dd327	2021-03-11 00:04:13	[]	[{"url":"https://t.co/VGbOi8xXcd","expanded_url":"https://bit.ly/3v0iLao","display_url":"bit.ly/3v0iLao","indices":[247,270]}]		[]	[]			Urban education, race, and policy are important to the work of @USCRossier Dean @PedroANoguera. Heâ€™s also worked foâ€¦ https://t.co/hsiutP2NXi	20094.0	True	full
322	322	60495e83c0e48500386dd32d	2021-03-11 00:04:14	[]	[]	Wed Mar 10 23:37:24 +0000 2021	[]	[{"url":"https://t.co/1GqHYJOOMj","expanded_url":"https://secure.actblue.com/donate/rubiocovid","display_url":"secure.actblue.com/donate/rubiocoâ€¦","indices":[167,190]}]	Can we get 3,000 RT's on this? Rubio is up in 2022 and voted against Covid relief. You can help us remind his constituents with a retweet and small contribution here. https://t.co/1GqHYJOOMj	307128.0	RT @ReallyAmerican1: Can we get 3,000 RT's on this? Rubio is up in 2022 and voted against Covid relief. You can help us remind his constituâ€¦	257.0	True	full
323	323	60495e83c0e48500386dd349	2021-03-11 00:04:14	[{"text":"Homedecor","indices":[136,146]},{"text":"covid19","indices":[147,155]},{"text":"Wedding","indices":[156,164]},{"text":"Mothersday","indices":[165,176]},{"text":"Gifts","indices":[177,183]},{"text":"FREESHIPPING","indices":[184,197]},{"text":"Clothes","indices":[198,206]},{"text":"lockdown","indices":[207,216]},{"text":"Vintage","indices":[217,225]},{"text":"SPRING","indices":[226,233]},…	[{"url":"https://t.co/GQKrBbvXUu","expanded_url":"https://etsy.me/36lbeHw","display_url":"etsy.me/36lbeHw","indices":[112,135]}]		[]	[]			Vintage dark and brown Bakelite View Master with 3 Reels of 3 dimensional pictures of Venice, Wedding Gift, 70sâ€¦ https://t.co/1deL9deP7d	3963.0	True	full
324	324	60495e84c0e48500386dd355	2021-03-11 00:04:14	[]	[{"url":"https://t.co/rqmSICZUNN","expanded_url":"https://www.courthousenews.com/texas-county-welcomes-all-adults-seeking-covid-vaccines/","display_url":"courthousenews.com/texas-county-wâ€¦","indices":[196,219]}]		[]	[]			As Galveston County gears up for throngs of beachgoing spring breakers, itâ€™s already a destination for Covid-wearyâ€¦ https://t.co/bGeH0rdUk0	60671.0	True	full
325	325	60495e84c0e48500386dd35b	2021-03-11 00:04:14	[]	[]	Wed Mar 10 22:45:34 +0000 2021	[{"text":"SkyRojo","indices":[137,145]}]	[{"url":"https://t.co/0HnCa7HQEk","expanded_url":"https://youtu.be/YjSQjkF6Q0Y","display_url":"youtu.be/YjSQjkF6Q0Y","indices":[149,172]}]	Se viene un anuncio de @lalioficial en sus redes... Â¿quÃ© serÃ¡? Â¿Su vuelta a Telefe? Mientras tanto, acÃ¡ te dejo mi charla con ella sobre #SkyRojo ðŸ‘‰ðŸ�¼ https://t.co/0HnCa7HQEk https://t.co/SJwzvCm3EL	47276.0	RT @JaviPonzo: Se viene un anuncio de @lalioficial en sus redes... Â¿quÃ© serÃ¡? Â¿Su vuelta a Telefe? Mientras tanto, acÃ¡ te dejo mi charla coâ€¦	318.0	True	full
326	326	60495e84c0e48500386dd363	2021-03-11 00:04:14	[]	[]	Wed Mar 10 23:35:12 +0000 2021	[{"text":"AmericanRescuePlan","indices":[153,172]}]	[{"url":"https://t.co/GPmqHB6AcY","expanded_url":"https://twitter.com/potus/status/1369793471058444290?s=21","display_url":"twitter.com/potus/status/1â€¦","indices":[174,197]}]	@POTUS ðŸ‘�ðŸ�¼AWESOME NEWSðŸ‘�ðŸ�¼ Americans â€” not big corporations â€” need help. And help is on its way! Thanks, @POTUS Biden, @SenateDems and @HouseDemocrats!ðŸ‡ºðŸ‡¸ #AmericanRescuePlan https://t.co/GPmqHB6AcY	327434.0	RT @DrDenaGrayson: @POTUS ðŸ‘�ðŸ�¼AWESOME NEWSðŸ‘�ðŸ�¼ Americans â€” not big corporations â€” need help. And help is on its way! Thanks, @POTUS Biden, @Seâ€¦	906.0	True	full
327	327	60495e84c0e48500386dd365	2021-03-11 00:04:14	[]	[]	Wed Mar 10 13:35:50 +0000 2021	[]	[{"url":"https://t.co/apM2MmCBHg","expanded_url":"https://nbcnews.to/38qrZ65","display_url":"nbcnews.to/38qrZ65","indices":[256,279]}]	JUST IN: President Biden to announce plans to purchase an additional 100M doses of single-dose Johnson &amp; Johnson Covid-19 vaccine, according to two admin. officials, giving the U.S. more than enough supply to vaccinate the country's entire population. https://t.co/apM2MmCBHg	8389520.0	RT @NBCNews: JUST IN: President Biden to announce plans to purchase an additional 100M doses of single-dose Johnson &amp; Johnson Covid-19 vaccâ€¦	2742.0	True	full
328	328	60495e84c0e48500386dd38b	2021-03-11 00:04:15	[]	[]	Wed Mar 10 13:57:43 +0000 2021	[]	[{"url":"https://t.co/c80TlpE6cY","expanded_url":"https://twitter.com/nikkiwentling/status/1369629944746246145","display_url":"twitter.com/nikkiwentling/â€¦","indices":[276,299]}]	Not one Republican voted for emergency funding for veterans healthcare in the relief bill. They were mad because they didnâ€™t get a chance to pontificate for the cameras. They arenâ€™t interested in governing or veterans needs. Itâ€™s about clicks, Hannity appearances and videos. https://t.co/c80TlpE6cY	130034.0	RT @FPWellman: Not one Republican voted for emergency funding for veterans healthcare in the relief bill. They were mad because they didnâ€™tâ€¦	50.0	True	full
329	329	60495e84c0e48500386dd3ab	2021-03-11 00:04:15	[{"text":"UMI","indices":[126,130]},{"text":"UniversalMusicIncome","indices":[131,152]}]	[{"url":"https://t.co/okWxACu8AS","expanded_url":"https://cyber-fm.com","display_url":"cyber-fm.com","indices":[23,46]}]		[]	[]			Greatest Classic Rock! https://t.co/okWxACu8AS GET PAID listening to The Silent Man by Dream Theater on Classic Rocâ€¦ https://t.co/ShrNuGL4IK	4268.0	True	full
330	330	60495e85c0e48500386dd3bb	2021-03-11 00:04:15	[]	[]	Thu Mar 11 00:01:31 +0000 2021	[]	[{"url":"https://t.co/52NfHK3MMx","expanded_url":"https://www.texastribune.org/2021/03/10/texas-ken-paxton-austin-mask-mandate/","display_url":"texastribune.org/2021/03/10/texâ€¦","indices":[257,280]}]	Previously on â€œThe Vexatious Litigantâ€�: â€œWait, you canâ€™t sue Austin, a home rule city for following sound medical advice of its public health officials!!â€� â€œOh, canâ€™t I?? Try me!â€� â€œYouâ€™re mad with power!â€� â€œThatâ€™s right! Iâ€™m Ken Paxton, and I will sue you!â€� https://t.co/52NfHK3MMx	19380.0	RT @JaworskiForTX: Previously on â€œThe Vexatious Litigantâ€�: â€œWait, you canâ€™t sue Austin, a home rule city for following sound medical advicâ€¦	4143.0	True	full
331	331	60495e85c0e48500386dd3e3	2021-03-11 00:04:15	[]	[{"url":"https://t.co/kCuiHf46z1","expanded_url":"https://twitter.com/BJP4India","display_url":"twitter.com/BJP4India","indices":[165,188]},{"url":"https://t.co/RDZnxAhIl8","expanded_url":"http://facebook.com/BJP4India","display_url":"facebook.com/BJP4India","indices":[191,214]},{"url":"https://t.co/5Yghtm7P52","expanded_url":"http://youtube.com/BJP4India","display_url":"youtube.com/BJP4India","i…		[]	[]			PM Shri Narendra Modi will launch the kindle version of Swami Chidbhavanandajiâ€™s Bhagavad Gita and address the occaâ€¦ https://t.co/3Wln3yrGTg	25.0	True	full
332	332	60495e85c0e48500386dd3ed	2021-03-11 00:04:16	[]	[]	Thu Mar 11 00:02:07 +0000 2021	[{"text":"ACA","indices":[61,65]}]	[{"url":"https://t.co/vRRAZRWezz","expanded_url":"https://acasignups.net/21/03/10/2021-aca-enrollment-mostly-back-heres-8-important-things-remember-help-you-getcovered","display_url":"acasignups.net/21/03/10/2021-â€¦","indices":[166,189]}]	ðŸ“£ By an amazing coincidence, EVERY STATE has re-opened their #ACA exchange for people to enroll in coverage via the COVID Enrollment Period going on *right now*! 9/ https://t.co/vRRAZRWezz	43287.0	RT @charles_gaba: ðŸ“£ By an amazing coincidence, EVERY STATE has re-opened their #ACA exchange for people to enroll in coverage via the COVIDâ€¦	3739.0	True	full
333	333	60495e85c0e48500386dd405	2021-03-11 00:04:16	[]	[]	Wed Mar 10 16:05:05 +0000 2021	[]	[{"url":"https://t.co/LDQe9COGQA","expanded_url":"https://trib.al/cSzoD9u","display_url":"trib.al/cSzoD9u","indices":[228,251]}]	The U.S. Postal Service announced a $482 million dollar contract to replace its aging fleet of delivery trucks, but only a fraction of the new vehicles will be electric-powered, despite pressure from President Biden to do more. https://t.co/LDQe9COGQA	3073516.0	RT @nprpolitics: The U.S. Postal Service announced a $482 million dollar contract to replace its aging fleet of delivery trucks, but only aâ€¦	173.0	True	full
334	334	60495e86c0e48500386dd429	2021-03-11 00:04:16	[]	[]	Wed Mar 10 23:40:00 +0000 2021	[]	[{"url":"https://t.co/lY8fUEJieV","expanded_url":"https://keyt.com/health/coronavirus/2021/03/05/santa-barbara-county-covid-19-cases-now-32474-425-deaths/","display_url":"keyt.com/health/coronavâ€¦","indices":[160,183]}]	Santa Barbara County reported 41 new coronavirus cases and one new death on Wednesday. The person who died lived in Orcutt and was between 50 and 69 years old. https://t.co/lY8fUEJieV	44623.0	RT @KEYTNC3: Santa Barbara County reported 41 new coronavirus cases and one new death on Wednesday. The person who died lived in Orcutt andâ€¦	496.0	True	full
335	335	60495e86c0e48500386dd43f	2021-03-11 00:04:17	[]	[]	Thu Mar 11 00:01:00 +0000 2021	[{"text":"LFC","indices":[47,51]},{"text":"UCL","indices":[54,58]}]	[{"url":"https://t.co/4qIdi5gbF3","expanded_url":"http://theredmentv.com","display_url":"theredmentv.com","indices":[261,284]}]	Liverpool vs Atletico: 1 Year On 1 year after #LFCâ€™s #UCL second leg with Atletico Madrid, we talk to journalists, fans &amp; NHS staff about the dangerous decision to let the game go ahead and the disastrous consequences for the city that followed. OUT NOW! https://t.co/4qIdi5gbF3 https://t.co/7OdhqBQ1AT	340606.0	RT @TheRedmenTV: Liverpool vs Atletico: 1 Year On 1 year after #LFCâ€™s #UCL second leg with Atletico Madrid, we talk to journalists, fans &amp;â€¦	458.0	True	full
336	336	60495e86c0e48500386dd463	2021-03-11 00:04:17	[]	[{"url":"https://t.co/ngExmyH39z","expanded_url":"https://en.m.wikipedia.org/wiki/Rape_by_deception","display_url":"en.m.wikipedia.org/wiki/Rape_by_dâ€¦","indices":[137,160]}]		[]	[]			@Ignis712tuits @Dewo222 @flynn51471846 @Boss_Cthulhu If a trans person doesn't tell you they're trans before sex itâ€¦ https://t.co/Za2wBIHZEu	11.0	True	full
337	337	60495e86c0e48500386dd461	2021-03-11 00:04:17	[]	[]	Wed Mar 10 17:29:49 +0000 2021	[]	[{"url":"https://t.co/nQASMGYlkM","expanded_url":"https://www.foxnews.com/politics/ivanka-trump-first-public-appearance-white-house","display_url":"foxnews.com/politics/ivankâ€¦","indices":[196,219]}]	The farmers to families food box is an amazing program that must be continued! @IvankaTrump created this beautiful initiative to support farmers and families struggling because of COVID19. â�¤ï¸�ðŸ‡ºðŸ‡¸ https://t.co/nQASMGYlkM	1784033.0	RT @kimguilfoyle: The farmers to families food box is an amazing program that must be continued! @IvankaTrump created this beautiful initâ€¦	43.0	True	full
338	338	60495e86c0e48500386dd469	2021-03-11 00:04:17	[]	[]	Wed Mar 10 19:50:58 +0000 2021	[{"text":"Latinus","indices":[94,102]},{"text":"InformaciÃ³nParaTi","indices":[103,121]}]	[{"url":"https://t.co/PSmpREMXRo","expanded_url":"https://latinus.us/2021/03/10/brozo-y-loret-regresan-al-lugar-de-sus-grandes-exitos-la-mananera-el-show/","display_url":"latinus.us/2021/03/10/broâ€¦","indices":[122,145]}]	.@brozoxmiswebs y @CarlosLoretÂ regresan al lugar de sus grandes Ã©xitos: La MaÃ±anera, el show. #Latinus #InformaciÃ³nParaTi https://t.co/PSmpREMXRo	440226.0	RT @latinus_us: .@brozoxmiswebs y @CarlosLoretÂ regresan al lugar de sus grandes Ã©xitos: La MaÃ±anera, el show. #Latinus #InformaciÃ³nParaTi hâ€¦	198.0	True	full
339	339	60495e86c0e48500386dd46b	2021-03-11 00:04:17	[]	[]	Wed Oct 28 12:00:45 +0000 2020	[{"text":"drlizonleadership","indices":[160,178]},{"text":"slowdowntospeedup","indices":[179,197]},{"text":"leadershipincrisis","indices":[198,217]}]	[{"url":"https://t.co/Y722QYq3B0","expanded_url":"https://bit.ly/3jyiFj5","display_url":"bit.ly/3jyiFj5","indices":[135,158]}]	Dr. Liz On Leadership: 15 Powerful Questions to Ask Your Team and Customers... Especially in Tough Times Read more here &gt;&gt;&gt; https://t.co/Y722QYq3B0 #drlizonleadership #slowdowntospeedup #leadershipincrisis https://t.co/R7pYtPZeFh	482.0	RT @drlizbywater: Dr. Liz On Leadership: 15 Powerful Questions to Ask Your Team and Customers... Especially in Tough Times Read more hereâ€¦	482.0	True	full
340	340	60495e87c0e48500386dd46f	2021-03-11 00:04:17	[{"text":"SouthKorea","indices":[0,11]},{"text":"Quad","indices":[30,35]},{"text":"US","indices":[50,53]},{"text":"NorthKorea","indices":[72,83]}]	[{"url":"https://t.co/MvhZTGejMj","expanded_url":"http://www.koreaherald.com/view.php?ud=20210309000118","display_url":"koreaherald.com/view.php?ud=20â€¦","indices":[254,277]}]		[]	[]			#SouthKorea considers joining #Quad Plus to steer #US toward talks with #NorthKorea Seoul is pondering whether toâ€¦ https://t.co/Ei4BKjNULu	58907.0	True	full
341	341	60495e87c0e48500386dd473	2021-03-11 00:04:17	[]	[]	Wed Mar 10 21:31:28 +0000 2021	[{"text":"PrimeraInfanciaEdomÃ©x","indices":[79,101]}]	[{"url":"https://t.co/2VQYIWVuam","expanded_url":"https://youtu.be/hb0cBVGzcco","display_url":"youtu.be/hb0cBVGzcco","indices":[204,227]}]	AcompaÃ±a a las 15:30 h a Mariana Mallol en el II Congreso Internacional por la #PrimeraInfanciaEdomÃ©x, donde nos hablarÃ¡ sobre â€œLa importancia de la mÃºsica en la Primera Infanciaâ€�. Link de transmisiÃ³n: https://t.co/2VQYIWVuam @geramonro05 @TinocoGRogelio @IPSPedomex https://t.co/ocJwvjfpJt	10404.0	RT @SEB_Edomex: AcompaÃ±a a las 15:30 h a Mariana Mallol en el II Congreso Internacional por la #PrimeraInfanciaEdomÃ©x, donde nos hablarÃ¡ soâ€¦	0.0	True	full
342	342	60495e87c0e48500386dd49b	2021-03-11 00:04:17	[]	[{"url":"https://t.co/KzQ3wiXx7E","expanded_url":"https://onlyfans.com/xxenvy_adamsxx","display_url":"onlyfans.com/xxenvy_adamsxx","indices":[15,38]}]		[]	[]			@Unownedpiiggy https://t.co/KzQ3wiXx7E free subscription until April 15!! Free chats! Dick rates! Content posted daâ€¦ https://t.co/PBojurp5kJ	211.0	True	full
343	343	60495e87c0e48500386dd49f	2021-03-11 00:04:17	[]	[]	Wed Mar 10 16:33:48 +0000 2021	[]	[{"url":"https://t.co/qQWy26mG8w","expanded_url":"https://www.thefashionlaw.com/brands-filed-fewer-trademark-applications-amid-pandemic-per-wipo-while-patent-filings-continued-to-grow/","display_url":"thefashionlaw.com/brands-filed-fâ€¦","indices":[112,135]}]	Trademark applications in Class 10 - which covers "medical apparatus," including masks - grew by 21.1% in 2020. https://t.co/qQWy26mG8w https://t.co/wOrLUcxFBt	84819.0	RT @TheFashionLaw: Trademark applications in Class 10 - which covers "medical apparatus," including masks - grew by 21.1% in 2020. https://â€¦	84819.0	True	full
344	344	60495e87c0e48500386dd4a7	2021-03-11 00:04:18	[]	[{"url":"https://t.co/YcRsXgyjfw","expanded_url":"https://softmachine.net/perceived-impact-of-quarantine-on-loneliness-death-obsession-and-preoccupation-with-god-predictors-of-increased-fear-of-covid-19/","display_url":"softmachine.net/perceived-impaâ€¦","indices":[132,155]}]		[]	[]			Perceived Impact of Quarantine on Loneliness, Death Obsession, and Preoccupation With God: Predictors of Increasedâ€¦ https://t.co/lwEKTaGA3F	54.0	True	full
345	345	60495e87c0e48500386dd4ab	2021-03-11 00:04:18	[]	[]	Thu Mar 11 00:00:00 +0000 2021	[]	[{"url":"https://t.co/FnYIVL5F6K","expanded_url":"https://www.legacy.com/obituaries/pressconnects/obituary.aspx?n=william-mackechnie-bill&pid=197882922&fhid=13282","display_url":"legacy.com/obituaries/preâ€¦","indices":[246,269]}]	WILLIAM "BILL" MACKECHNIE, 65, of Greene, New York, died of COVID on Feb. 22, 2021. "His heart held sympathy for all creatures great and small, and his kind and capable hands were always ready to be at the service of a friend who needed help." https://t.co/FnYIVL5F6K	147496.0	RT @FacesOfCOVID: WILLIAM "BILL" MACKECHNIE, 65, of Greene, New York, died of COVID on Feb. 22, 2021. "His heart held sympathy for all creâ€¦	2021.0	True	full
346	346	60495e87c0e48500386dd4bb	2021-03-11 00:04:18	[]	[{"url":"https://t.co/vCuoTf2l13","expanded_url":"https://youtu.be/UgDb4nMF_fg","display_url":"youtu.be/UgDb4nMF_fg","indices":[0,23]}]		[]	[]			https://t.co/vCuoTf2l13 LOS PERUANOS COMO SEÃ‘ORES DEL CONGRESO SE PUEDE COMPRAR UNA VACUNA QUE AQUI NO TIENE LOS ESâ€¦ https://t.co/XeEcTfqiNI	15.0	True	full
347	347	60495e87c0e48500386dd4c3	2021-03-11 00:04:18	[]	[]	Thu Mar 11 00:00:00 +0000 2021	[]	[{"url":"https://t.co/QAGoFhHGB6","expanded_url":"http://bit.ly/HPSsafetyquiz","display_url":"bit.ly/HPSsafetyquiz","indices":[205,228]}]	As we prepare to welcome our students back to school buildings we want to make sure everyone knows protocols in place to keep each other safe. Families can test their COVID Safety knowledge with our quiz! https://t.co/QAGoFhHGB6 https://t.co/kFxxaj6F8n	5825.0	RT @HighlineSchools: As we prepare to welcome our students back to school buildings we want to make sure everyone knows protocols in placeâ€¦	7848.0	True	full
348	348	60495e88c0e48500386dd4d3	2021-03-11 00:04:18	[]	[]	Wed Mar 10 23:59:02 +0000 2021	[]	[{"url":"https://t.co/hNUI9rpeZR","expanded_url":"http://apne.ws/lSVqjeW","display_url":"apne.ws/lSVqjeW","indices":[148,171]}]	"Help is here - and brighter days lie ahead." President Biden has launched an ambitious campaign to promote the benefits of his COVID relief plan. https://t.co/hNUI9rpeZR	15102546.0	RT @AP: "Help is here - and brighter days lie ahead." President Biden has launched an ambitious campaign to promote the benefits of his COVâ€¦	242.0	True	full
349	349	60495e88c0e48500386dd4db	2021-03-11 00:04:18	[]	[]	Wed Mar 10 23:35:46 +0000 2021	[]	[{"url":"https://t.co/wTcv3MEsQc","expanded_url":"https://twitter.com/bbcnewsnight/status/1369790276865323010","display_url":"twitter.com/bbcnewsnight/sâ€¦","indices":[188,211]}]	Looks like the PM broke the ministerial code - again and which is a resignation matter. But who is the judge, jury and executioner of the ministerial code? Well it is the PM himself ðŸƒ� https://t.co/wTcv3MEsQc	26115.0	RT @LizWebsterLD: Looks like the PM broke the ministerial code - again and which is a resignation matter. But who is the judge, jury andâ€¦	2023.0	True	full
350	350	60495e88c0e48500386dd4e3	2021-03-11 00:04:18	[]	[]	Tue Mar 09 21:33:43 +0000 2021	[]	[{"url":"https://t.co/UwYsNPFVdY","expanded_url":"https://www.cbsnews.com/news/dog-meat-festival-china-underway-in-yulin-but-activists-hope-it-will-be-the-last-amid-coronavirus/","display_url":"cbsnews.com/news/dog-meat-â€¦","indices":[178,201]}]	(4) Protesters hold signs near the Yulin Dog Meat Festival as the annual fair takes place, in Yulin activists hope this year could be the last for the Yulin dog meat festival. https://t.co/UwYsNPFVdY https://t.co/bHoKjYFYgK	770.0	RT @SchmitterCecile: (4) Protesters hold signs near the Yulin Dog Meat Festival as the annual fair takes place, in Yulin activists hope thâ€¦	1618.0	True	full
351	351	60495e88c0e48500386dd4e7	2021-03-11 00:04:18	[]	[]	Wed Mar 10 23:52:57 +0000 2021	[]	[{"url":"https://t.co/56sWITvIBL","expanded_url":"https://twitter.com/byKateSmith/status/1369797565928071168","display_url":"twitter.com/byKateSmith/stâ€¦","indices":[180,203]}]	We're talking about pap smears. Cancer screenings. Birth control. STI tests. Texas is saying Medicaid recipients can no longer access those services at Planned Parenthood clinics. https://t.co/56sWITvIBL	97682.0	RT @LEBassett: We're talking about pap smears. Cancer screenings. Birth control. STI tests. Texas is saying Medicaid recipients can no longâ€¦	1196.0	True	full
352	352	60495e88c0e48500386dd4eb	2021-03-11 00:04:18	[]	[]	Wed Mar 10 21:00:00 +0000 2021	[]	[{"url":"https://t.co/fjnPemZkj9","expanded_url":"http://leafproxies.com/products/residential-proxy","display_url":"leafproxies.com/products/residâ€¦","indices":[37,60]},{"url":"https://t.co/Iyx4gyCEPO","expanded_url":"http://leafproxies.com/products/thursday-dc-va","display_url":"leafproxies.com/products/thursâ€¦","indices":[101,124]}]	DROP IS TOMORROW ðŸ�ƒ Residential Data https://t.co/fjnPemZkj9 (Instant Delivery) Grab your DC's Here https://t.co/Iyx4gyCEPO (Delivery Tonight 10:15 PM EST) Giveaway ðŸ�ƒ Follow - Like - Retweet - Tag a Friend for a chance to win a 2 GB Resi Plan Ends tonight ðŸŽ� https://t.co/VftrHqr7eo	56471.0	RT @Leafproxies: DROP IS TOMORROW ðŸ�ƒ Residential Data https://t.co/fjnPemZkj9 (Instant Delivery) Grab your DC's Here https://t.co/Iyx4gyCEâ€¦	117.0	True	full
353	353	60495e88c0e48500386dd4f7	2021-03-11 00:04:18	[]	[]	Wed Mar 10 23:20:26 +0000 2021	[{"text":"Newsnight","indices":[173,183]}]	[{"url":"https://t.co/RQ4FNmG6PJ","expanded_url":"https://bbc.in/38pcSty","display_url":"bbc.in/38pcSty","indices":[148,171]}]	Labour has accused Boris Johnson of lying to MPs after he wrongly claimed Sir Keir Starmer had voted against a pay rise for NHS workers in England. https://t.co/RQ4FNmG6PJ #Newsnightâ€™s @Lewis_Goodall explains ðŸ‘‡ https://t.co/UWmDBL5dzR	684844.0	RT @BBCNewsnight: Labour has accused Boris Johnson of lying to MPs after he wrongly claimed Sir Keir Starmer had voted against a pay rise fâ€¦	7112.0	True	full
354	354	60495e89c0e48500386dd51f	2021-03-11 00:04:19	[]	[]	Wed Mar 10 20:35:35 +0000 2021	[{"text":"COVID","indices":[93,99]}]	[{"url":"https://t.co/Ci0K3GERk3","expanded_url":"http://bit.ly/30vGotj","display_url":"bit.ly/30vGotj","indices":[242,265]}]	We owe it to the American people to WORK TOGETHER in doing everything we can to get them the #COVID relief they need. Bipartisanship is critical in effective legislating. Please take the time to read my full statement on today's vote here: https://t.co/Ci0K3GERk3	312325.0	RT @RepKinzinger: We owe it to the American people to WORK TOGETHER in doing everything we can to get them the #COVID relief they need. Bipâ€¦	159.0	True	full
355	355	60495e89c0e48500386dd525	2021-03-11 00:04:19	[]	[]	Wed Mar 10 10:12:55 +0000 2021	[]	[{"url":"https://t.co/5as4UUR3E1","expanded_url":"https://s.id/APRILWVN2021","display_url":"s.id/APRILWVN2021","indices":[255,278]}]	Join us &amp; @WeValueNature to hear how public-private partnerships can support biodiversity protection as part of the 10-Day Business Challenge. Weâ€™ll be talking about our work including @RER_official. Sign up on March 15 from 4-5pm Singapore time here https://t.co/5as4UUR3E1	6920.0	RT @APRILpulp: Join us &amp; @WeValueNature to hear how public-private partnerships can support biodiversity protection as part of the 10-Day Bâ€¦	3846.0	True	full
356	356	60495e89c0e48500386dd531	2021-03-11 00:04:19	[]	[{"url":"https://t.co/U7qjRooXOR","expanded_url":"https://bible.com/bible/149/jhn.15.2.RVR1960","display_url":"bible.com/bible/149/jhn.â€¦","indices":[142,165]}]		[]	[]			Todo pÃ¡mpano que en mÃ­ no lleva fruto, lo quitarÃ¡; y todo aquel que lleva fruto, lo limpiarÃ¡, para que lleve mÃ¡s frâ€¦ https://t.co/g1Z34GyMHh	53.0	True	full
357	357	60495e89c0e48500386dd535	2021-03-11 00:04:19	[{"text":"Covid19","indices":[16,24]},{"text":"SriLanka","indices":[155,164]}]	[{"url":"https://t.co/ZDDrDTjpqw","expanded_url":"https://bit.ly/2Na9Ou2","display_url":"bit.ly/2Na9Ou2","indices":[246,269]}]		[]	[]			What impact has #Covid19 had on grassroots womenâ€™s organizations? @SamanthiGun &amp; @DeNedha explore how the leadershiâ€¦ https://t.co/Ac4Ws7BWAb	1713.0	True	full
358	358	60495e89c0e48500386dd541	2021-03-11 00:04:20	[]	[]	Wed Mar 10 18:16:09 +0000 2021	[{"text":"coleg","indices":[243,249]},{"text":"copolitics","indices":[250,261]},{"text":"cogov","indices":[262,268]}]	[{"url":"https://t.co/Wt4vI5OyLw","expanded_url":"https://pagetwo.completecolorado.com/2021/03/10/caldara-people-like-my-son-being-left-behind/","display_url":"pagetwo.completecolorado.com/2021/03/10/calâ€¦","indices":[219,242]}]	Caldara: People like my son being left behind Let me brag about my son with Down syndrome, Chance "the man" Caldara. Please read this and tell me why healthy legislators and reporters get a COVID vaccine before him. https://t.co/Wt4vI5OyLw #coleg #copolitics #cogov	8647.0	RT @JonCaldara: Caldara: People like my son being left behind Let me brag about my son with Down syndrome, Chance "the man" Caldara. Pleaâ€¦	1801.0	True	full
359	359	60495e89c0e48500386dd547	2021-03-11 00:04:20	[]	[]	Wed Mar 10 18:14:29 +0000 2021	[{"text":"FaceTheClimateEmergency","indices":[213,237]}]	[{"url":"https://t.co/s5ZP6sQuWP","expanded_url":"https://www.theguardian.com/commentisfree/2021/mar/09/its-unavoidable-we-must-ban-fossil-fuels-to-save-our-planet-heres-how-we-do-it","display_url":"theguardian.com/commentisfree/â€¦","indices":[238,261]}]	"We can only afford to burn one twelfth of the fossil fuels we have already found. And this does not account for any greenhouse gas emissions from the ongoing melting of permafrost," writes professor Roland Geyer #FaceTheClimateEmergency https://t.co/s5ZP6sQuWP	4959550.0	RT @GretaThunberg: "We can only afford to burn one twelfth of the fossil fuels we have already found. And this does not account for any greâ€¦	99.0	True	full
360	360	60495e89c0e48500386dd54f	2021-03-11 00:04:20	[]	[]	Wed Mar 10 23:25:02 +0000 2021	[]	[{"url":"https://t.co/jDEUo4LS0d","expanded_url":"http://ow.ly/pi3X50DVfKX","display_url":"ow.ly/pi3X50DVfKX","indices":[203,226]}]	As reported by New Delhi-based World Is One News (WION), Pfizer is demanding countries put up sovereign assets as collateral for expected vaccine injury lawsuits resulting from its COVID-19 inoculation. https://t.co/jDEUo4LS0d https://t.co/9Hu7uZbcfX	37871.0	RT @CRG_CRM: As reported by New Delhi-based World Is One News (WION), Pfizer is demanding countries put up sovereign assets as collateral fâ€¦	34.0	True	full
361	361	60495e8ac0e48500386dd581	2021-03-11 00:04:20	[]	[{"url":"https://t.co/wHPmGerkka","expanded_url":"https://toigofoundation.org/mbaprogram/","display_url":"toigofoundation.org/mbaprogram/","indices":[238,261]}]		[]	[]			â€œToigo has opened doors to impact investing opportunities and firms unimaginable at any other program." -Christopheâ€¦ https://t.co/bLdMjNWMe0	1167.0	True	full
362	362	60495e8ac0e48500386dd583	2021-03-11 00:04:20	[{"text":"symbian","indices":[29,37]},{"text":"Australia","indices":[136,146]},{"text":"Brisbane","indices":[147,156]},{"text":"Melbourne","indices":[157,167]},{"text":"Perth","indices":[168,174]},{"text":"Sydney","indices":[175,182]},{"text":"Queensland","indices":[183,194]},{"text":"NSW","indices":[195,199]},{"text":"Adelaide","indices":[200,209]},{"text":"adultwork","indices":[210,220]}]	[{"url":"https://t.co/jWOOadjKeT","expanded_url":"http://www.latexrapture.com/","display_url":"latexrapture.com","indices":[83,106]},{"url":"https://t.co/lvuR0Iub0l","expanded_url":"https://goto.latexrapture.com/OF","display_url":"goto.latexrapture.com/OF","indices":[222,245]}]		[]	[]			Ever seen a girl orgasm on a #symbian Its a sight !!!!!! Now you can.. get me now https://t.co/jWOOadjKeTâ€¦ https://t.co/bjMaynBall	1677.0	True	full
363	363	60495e8ac0e48500386dd5af	2021-03-11 00:04:21	[]	[]	Thu Mar 11 00:03:24 +0000 2021	[]	[{"url":"https://t.co/cErMwBvOY6","expanded_url":"https://losangeles.cbslocal.com/2021/03/10/kroger-closing-3-stores-los-angeles-response-approval-hero-pay-mandate/","display_url":"losangeles.cbslocal.com/2021/03/10/kroâ€¦","indices":[206,229]}]	.@Kroger will permanently close three stores in the LA area to avoid paying a few bucks more per hour to frontline workers for 120 days The company has made BILLIONS in extra profits during the pandemic https://t.co/cErMwBvOY6	485182.0	RT @JuddLegum: .@Kroger will permanently close three stores in the LA area to avoid paying a few bucks more per hour to frontline workers fâ€¦	150.0	True	full
364	364	60495e8ac0e48500386dd5b5	2021-03-11 00:04:21	[]	[]	Wed Mar 10 23:37:24 +0000 2021	[]	[{"url":"https://t.co/1GqHYJOOMj","expanded_url":"https://secure.actblue.com/donate/rubiocovid","display_url":"secure.actblue.com/donate/rubiocoâ€¦","indices":[167,190]}]	Can we get 3,000 RT's on this? Rubio is up in 2022 and voted against Covid relief. You can help us remind his constituents with a retweet and small contribution here. https://t.co/1GqHYJOOMj	307129.0	RT @ReallyAmerican1: Can we get 3,000 RT's on this? Rubio is up in 2022 and voted against Covid relief. You can help us remind his constituâ€¦	1135.0	True	full
365	365	60495e8ac0e48500386dd5c5	2021-03-11 00:04:21	[]	[]	Wed Mar 10 01:09:31 +0000 2021	[{"text":"babosas","indices":[13,21]}]	[{"url":"https://t.co/KrEz2GyhO2","expanded_url":"https://www.ngenespanol.com/animales/descubren-dos-especies-de-babosas-marinas-que-se-autodecapitan-para-regenerar-todo-su-cuerpo/","display_url":"ngenespanol.com/animales/descuâ€¦","indices":[138,161]}]	Dos tipos de #babosas marinas son capaces de autodecapitarse y regenerar la totalidad de sus cuerpos desde cero. AsÃ­ funciona el proceso. https://t.co/KrEz2GyhO2	399952.0	RT @RevistaNatGeo: Dos tipos de #babosas marinas son capaces de autodecapitarse y regenerar la totalidad de sus cuerpos desde cero. AsÃ­ funâ€¦	337.0	True	full
366	366	60495e8ac0e48500386dd5d5	2021-03-11 00:04:21	[]	[]	Thu Mar 11 00:03:52 +0000 2021	[{"text":"business","indices":[73,82]},{"text":"technology","indices":[83,94]},{"text":"COVID","indices":[95,101]},{"text":"coronavirus","indices":[102,114]},{"text":"news","indices":[115,120]},{"text":"100daysofcode","indices":[121,135]},{"text":"youtube","indices":[136,144]},{"text":"devops","indices":[145,152]},{"text":"code","indices":[153,158]},{"text":"cdwsocial","indices":[159,169]}]	[{"url":"https://t.co/2Trmocfil1","expanded_url":"https://dy.si/1D7sA","display_url":"dy.si/1D7sA","indices":[170,193]}]	CDW: Understanding Shared Responsibility Is Essential for Cloud Security #business #technology #COVID #coronavirus #news #100daysofcode #youtube #devops #code #cdwsocial https://t.co/2Trmocfil1 https://t.co/ACPg0lF5h4	8760.0	RT @CDWGWAGov: CDW: Understanding Shared Responsibility Is Essential for Cloud Security #business #technology #COVID #coronavirus #news #10â€¦	1644.0	True	full
367	367	60495e8bc0e48500386dd5e3	2021-03-11 00:04:21	[]	[]	Fri Sep 04 21:18:40 +0000 2020	[]	[{"url":"https://t.co/yleKHsnaQw","expanded_url":"http://OnlyFans.com/AlphaTopWolf22","display_url":"OnlyFans.com/AlphaTopWolf22","indices":[174,197]}]	I made his cakes clap and stretched that pussy all over my apartment ðŸ˜ˆ Trust me you donâ€™t wanna miss my fuckfest with @fitnesspapi_ ðŸ˜� Watch the full 15 min vid on my OFâ€™s https://t.co/yleKHsnaQw https://t.co/3BIjNWoMsG	195669.0	RT @AlphaTopWolf22: I made his cakes clap and stretched that pussy all over my apartment ðŸ˜ˆ Trust me you donâ€™t wanna miss my fuckfest withâ€¦	304.0	True	full
368	368	60495e8bc0e48500386dd5ed	2021-03-11 00:04:21	[]	[]	Wed Mar 10 13:47:51 +0000 2021	[{"text":"FuerzaProductiva","indices":[112,129]}]	[{"url":"https://t.co/CWaL3NEwLU","expanded_url":"https://bit.ly/3rB52ED","display_url":"bit.ly/3rB52ED","indices":[86,109]}]	Comenzaron jornadas de vacunaciÃ³n contra el COVID-19 para personal mÃ©dico de Carrizal https://t.co/CWaL3NEwLU #FuerzaProductiva https://t.co/AKX1CgnIZY	1427366.0	RT @PartidoPSUV: Comenzaron jornadas de vacunaciÃ³n contra el COVID-19 para personal mÃ©dico de Carrizal https://t.co/CWaL3NEwLU #FuerzaProâ€¦	215.0	True	full
369	369	60495e8bc0e48500386dd5ef	2021-03-11 00:04:21	[]	[]	Wed Mar 10 15:51:29 +0000 2021	[]	[{"url":"https://t.co/Hmjmc7Oesk","expanded_url":"https://www.pscp.tv/w/cxeRATFEWkVvRG1kYmx6UWF8MWRSS1pOblJCRU1LQhFOgrTlphmnW0rI4PZN0FYMZ_MnkbKgDiKd1ZVkdwWi","display_url":"pscp.tv/w/cxeRATFEWkVvâ€¦","indices":[160,183]}]	Letâ€™s be clear â†’ This isnâ€™t a rescue bill. Itâ€™s a laundry list of leftwing priorities that predate the pandemic and do not meet the needs of American families. https://t.co/Hmjmc7Oesk	1222197.0	RT @GOPLeader: Letâ€™s be clear â†’ This isnâ€™t a rescue bill. Itâ€™s a laundry list of leftwing priorities that predate the pandemic and do not mâ€¦	25.0	True	full
370	370	60495e8bc0e48500386dd5f5	2021-03-11 00:04:21	[]	[]	Wed Mar 10 23:35:50 +0000 2021	[{"text":"COVID","indices":[107,113]}]	[{"url":"https://t.co/qS98pi06fL","expanded_url":"http://ReadyHarris.org","display_url":"ReadyHarris.org","indices":[143,166]}]	NEW: Starting MONDAY we'll be able to vaccinate people over 50 years old. If you haven't signed up for our #COVID vaccine waitlist, do it now: https://t.co/qS98pi06fL.	108813.0	RT @LinaHidalgoTX: NEW: Starting MONDAY we'll be able to vaccinate people over 50 years old. If you haven't signed up for our #COVID vaccinâ€¦	491.0	True	full
371	371	60495e8bc0e48500386dd60b	2021-03-11 00:04:22	[]	[]	Wed Mar 10 23:37:24 +0000 2021	[]	[{"url":"https://t.co/1GqHYJOOMj","expanded_url":"https://secure.actblue.com/donate/rubiocovid","display_url":"secure.actblue.com/donate/rubiocoâ€¦","indices":[167,190]}]	Can we get 3,000 RT's on this? Rubio is up in 2022 and voted against Covid relief. You can help us remind his constituents with a retweet and small contribution here. https://t.co/1GqHYJOOMj	307129.0	RT @ReallyAmerican1: Can we get 3,000 RT's on this? Rubio is up in 2022 and voted against Covid relief. You can help us remind his constituâ€¦	58.0	True	full
372	372	60495e8bc0e48500386dd60d	2021-03-11 00:04:22	[]	[{"url":"https://t.co/a8f4kMnHXW","expanded_url":"https://omny.fm/shows/nickcattlesshow/3-10-21-the-nick-cattles-show-hour-2","display_url":"omny.fm/shows/nickcattâ€¦","indices":[221,244]}]		[]	[]			3-10-21 - The Nick Cattles Show - In Hour 2, we ask if Lamar is next in line to get PAID, wonder why the PHI QB draâ€¦ https://t.co/QbnvUXJije	5232.0	True	full
373	373	60495e8bc0e48500386dd617	2021-03-11 00:04:22	[]	[]	Wed Mar 10 16:50:21 +0000 2021	[]	[{"url":"https://t.co/YM7UkYbi6C","expanded_url":"https://www.sltrib.com/news/2021/03/10/all-utah-adults-will-be/","display_url":"sltrib.com/news/2021/03/1â€¦","indices":[162,185]}]	With the impending end of the state's mask mandate on April 10, @GovCox anticipates that the COVID-19 vaccine will be available to all adults in Utah by April 1. https://t.co/YM7UkYbi6C	171002.0	RT @sltrib: With the impending end of the state's mask mandate on April 10, @GovCox anticipates that the COVID-19 vaccine will be availableâ€¦	140.0	True	full
374	374	60495e8bc0e48500386dd627	2021-03-11 00:04:22	[]	[]	Thu Mar 11 00:04:00 +0000 2021	[]	[{"url":"https://t.co/0oVonoOIuN","expanded_url":"https://elsoberano.mx/actualidad/pais-de-iguales-olga-sanchez-cordero-secretaria-de-gobernacion-acudio-a-vacunarse-como-una-mexicana-mas-y-constato-el-exito-del-politica-nacional-de-vacunacion","display_url":"elsoberano.mx/actualidad/paiâ€¦","indices":[190,213]}]	La titular de @SEGOB_mx, @M_OlgaSCordero, recibiÃ³ la vacuna de Pfizer contra el Covid-19 en un mÃ³dulo de vacunaciÃ³n ubicado en Campo Marte, donde esperÃ³ su turno como cualquier otra persona https://t.co/0oVonoOIuN	81554.0	RT @ElSoberano_mx: La titular de @SEGOB_mx, @M_OlgaSCordero, recibiÃ³ la vacuna de Pfizer contra el Covid-19 en un mÃ³dulo de vacunaciÃ³n ubicâ€¦	1885.0	True	full
375	375	60495e8bc0e48500386dd629	2021-03-11 00:04:22	[]	[]	Thu Mar 11 00:03:24 +0000 2021	[]	[{"url":"https://t.co/cErMwBvOY6","expanded_url":"https://losangeles.cbslocal.com/2021/03/10/kroger-closing-3-stores-los-angeles-response-approval-hero-pay-mandate/","display_url":"losangeles.cbslocal.com/2021/03/10/kroâ€¦","indices":[206,229]}]	.@Kroger will permanently close three stores in the LA area to avoid paying a few bucks more per hour to frontline workers for 120 days The company has made BILLIONS in extra profits during the pandemic https://t.co/cErMwBvOY6	485182.0	RT @JuddLegum: .@Kroger will permanently close three stores in the LA area to avoid paying a few bucks more per hour to frontline workers fâ€¦	644.0	True	full
376	376	60495e8cc0e48500386dd633	2021-03-11 00:04:22	[]	[]	Thu Mar 11 00:01:12 +0000 2021	[]	[{"url":"https://t.co/HXVtkBoVnt","expanded_url":"https://youtu.be/wrjDLv_6Pmk","display_url":"youtu.be/wrjDLv_6Pmk","indices":[113,136]}]	Hoy estuvo @orbelin90 en conferencia de prensa para medios. AquÃ­ les dejamos un resumen de sus declaraciones: https://t.co/HXVtkBoVnt https://t.co/rxXyCnkwoB	899.0	RT @ElPodcastAzul: Hoy estuvo @orbelin90 en conferencia de prensa para medios. AquÃ­ les dejamos un resumen de sus declaraciones: https:/â€¦	899.0	True	full
377	377	60495e8cc0e48500386dd63d	2021-03-11 00:04:22	[]	[]	Wed Mar 10 21:43:00 +0000 2021	[]	[{"url":"https://t.co/V1iU33oTys","expanded_url":"https://www.usatoday.com/story/opinion/2021/03/09/andrew-cuomo-trump-covid-press-bias-column/4630240001/","display_url":"usatoday.com/story/opinion/â€¦","indices":[118,141]}]	"Cuomo must be confused at the sudden reversal of fortune. He shouldnâ€™t be. The useful idiots arenâ€™t useful anymore." https://t.co/V1iU33oTys	157657.0	RT @nedryun: "Cuomo must be confused at the sudden reversal of fortune. He shouldnâ€™t be. The useful idiots arenâ€™t useful anymore." https://â€¦	468.0	True	full
378	378	60495e8cc0e48500386dd653	2021-03-11 00:04:23	[]	[]	Wed Mar 10 18:58:12 +0000 2021	[]	[{"url":"https://t.co/jnz6QLIxvj","expanded_url":"https://g1.globo.com/bemestar/coronavirus/noticia/2020/10/31/casos-e-mortes-por-coronavirus-no-brasil-em-31-de-outubro-segundo-consorcio-de-veiculos-de-imprensa.ghtml","display_url":"g1.globo.com/bemestar/coronâ€¦","indices":[203,226]}]	Observe na figura abaixo a curva de "mortes diÃ¡rias" pela doenÃ§a no Brasil e responda: a obrigatoriedade das mÃ¡scaras teve EXATAMENTE QUAL EFEITO DIRETO sobre a letalidade no perÃ­odo? Fonte do grÃ¡fico: https://t.co/jnz6QLIxvj https://t.co/biP81qOZec	113811.0	RT @AlessandroLoio2: Observe na figura abaixo a curva de "mortes diÃ¡rias" pela doenÃ§a no Brasil e responda: a obrigatoriedade das mÃ¡scarasâ€¦	79.0	True	full
379	379	60495e8cc0e48500386dd659	2021-03-11 00:04:23	[]	[]	Wed Mar 10 01:52:53 +0000 2021	[]	[{"url":"https://t.co/rZR6igKh3q","expanded_url":"https://abcn.ws/3caSjlK","display_url":"abcn.ws/3caSjlK","indices":[253,276]}]	Twitter filed a lawsuit against Texas Attorney General Ken Paxton, accusing him of "abusing his authority" to target the social media giant in retaliation for its suspension of former Pres. Trump's account in the wake of the deadly Jan. 6 Capitol riot. https://t.co/rZR6igKh3q	1507081.0	RT @ABCWorldNews: Twitter filed a lawsuit against Texas Attorney General Ken Paxton, accusing him of "abusing his authority" to target theâ€¦	2187.0	True	full
380	380	60495e8cc0e48500386dd65d	2021-03-11 00:04:23	[]	[]	Wed Mar 10 21:05:29 +0000 2021	[{"text":"vacunadosVIP","indices":[46,59]},{"text":"transparencia","indices":[265,279]}]	[{"url":"https://t.co/Togp4aXF12","expanded_url":"https://twitter.com/revistaplanv/status/1369695170632024064","display_url":"twitter.com/revistaplanv/sâ€¦","indices":[280,303]}]	Muertos con reserva, exhumaciones con reserva #vacunadosVIP con reserva, compras con reserva, contratos con reserva, viajes con reserva. La reserva significa hacer lo que te de la regalada gana y no rendir cuentas a nadie?. Es impunidad ante la opacidad?. Dan asco #transparencia https://t.co/Togp4aXF12	2479.0	RT @gponceleiva: Muertos con reserva, exhumaciones con reserva #vacunadosVIP con reserva, compras con reserva, contratos con reserva, viajeâ€¦	6521.0	True	full
381	381	60495e8cc0e48500386dd665	2021-03-11 00:04:23	[]	[]	Wed Mar 10 22:07:46 +0000 2021	[{"text":"auspol","indices":[90,97]},{"text":"VoteKeeper","indices":[98,109]}]	[{"url":"https://t.co/P0ROrzP8jb","expanded_url":"https://www.abc.net.au/news/2021-03-10/tourism-coronavirus-pandemic-assistance-package-cheap-flights/13235432","display_url":"abc.net.au/news/2021-03-1â€¦","indices":[112,135]}]	Destinations and their respective federal seats in Scott Morrison's â€˜ticket to recoveryâ€™. #auspol #VoteKeeper https://t.co/P0ROrzP8jb https://t.co/jDsXk8exao	18053.0	RT @Qldaah: Destinations and their respective federal seats in Scott Morrison's â€˜ticket to recoveryâ€™. #auspol #VoteKeeper https://t.co/P0â€¦	1469.0	True	full
382	382	60495e8dc0e48500386dd695	2021-03-11 00:04:23	[]	[]	Wed Mar 10 14:00:31 +0000 2021	[{"text":"JMLaFrance","indices":[144,155]}]	[{"url":"https://t.co/bRi5Uwfkcd","expanded_url":"https://www.ansm.sante.fr/S-informer/Actualite/Point-de-situation-sur-la-surveillance-des-vaccins-contre-la-COVID-193","display_url":"ansm.sante.fr/S-informer/Actâ€¦","indices":[234,257]}]	L'ANSM confirme 29% de cas d'effets secondaires graves pour l'ensemble des vaccins. 29%. Et Ã§a n'effraie personne.... @olivierveran @JeanCASTEX #JMLaFrance ( Consulter la synthÃ¨se et les faits marquants (05/03/2021) application/pdf) https://t.co/bRi5Uwfkcd	1302.0	RT @JaclineMouraud: L'ANSM confirme 29% de cas d'effets secondaires graves pour l'ensemble des vaccins. 29%. Et Ã§a n'effraie personne.... @â€¦	41.0	True	full
383	383	60495e8dc0e48500386dd699	2021-03-11 00:04:23	[]	[]	Wed Mar 10 14:35:38 +0000 2021	[]	[{"url":"https://t.co/DNUUaV94YB","expanded_url":"https://polemon.mx/claudio-x-gonzalez-gozaba-de-sueldos-superiores-a-los-de-un-secretario-de-estado/","display_url":"polemon.mx/claudio-x-gonzâ€¦","indices":[217,240]}]	Este es el verdadero @ClaudioXGG Un ser oscuro y un fariseo. Dolido por perder muchos beneficios de la corrupcion. Hoy emprende campaÃ±as para volver al MÃ©xico Corrupto. Donde el era Rey y los demÃ¡s sus sÃºbditos. https://t.co/DNUUaV94YB	16225.0	RT @ElMaderense12: Este es el verdadero @ClaudioXGG Un ser oscuro y un fariseo. Dolido por perder muchos beneficios de la corrupcion. Hoâ€¦	1728.0	True	full
384	384	60495e8dc0e48500386dd69d	2021-03-11 00:04:23	[]	[]	Wed Mar 10 23:48:14 +0000 2021	[{"text":"COVID_19","indices":[34,43]},{"text":"YoMeVacuno","indices":[136,147]}]	[{"url":"https://t.co/MDoA8J98QW","expanded_url":"https://gob.cl/yomevacuno/","display_url":"gob.cl/yomevacuno/","indices":[162,185]}]	[ Calendario de vacunaciÃ³n contra #COVID_19 ] Conoce aquÃ­ el calendario para la semana entre el 15 y 21 de marzo y cuando sea mi turno #YoMeVacuno âœŒï¸� MÃ¡s info: https://t.co/MDoA8J98QW https://t.co/GXbrX6ZvIH	537490.0	RT @ministeriosalud: [ Calendario de vacunaciÃ³n contra #COVID_19 ] Conoce aquÃ­ el calendario para la semana entre el 15 y 21 de marzo y cuâ€¦	2240.0	True	full
385	385	60495e8dc0e48500386dd6cb	2021-03-11 00:04:24	[]	[]	Wed Mar 10 12:45:23 +0000 2021	[{"text":"Ø§Ù„Ø£Ø±Ø¨Ø¹Ø§Ø¡","indices":[22,31]},{"text":"ØªÙ…Ø±ÙŠØ¶","indices":[73,79]},{"text":"Ø§Ù„Ù…Ù†ØªÙ‡ÙŠ_Ø¨Ø§Ù„ØªÙˆØ¸ÙŠÙ�","indices":[96,113]},{"text":"Ø§Ù„ØªÙ…Ø±ÙŠØ¶","indices":[156,164]},{"text":"ÙˆØ¸Ø§Ø¦Ù�","indices":[256,262]},{"text":"ÙˆØ¸Ø§Ø¦Ù�_Ù†Ø³Ø§Ø¦ÙŠØ©","indices":[263,276]}]	[{"url":"https://t.co/0ikZBuXqrx","expanded_url":"https://wadhefa.com/news/11228/","display_url":"wadhefa.com/news/11228/","indices":[231,254]}]	ÙŠØ¨Ø¯Ø£ Ø§Ù„ØªÙ‚Ø¯ÙŠÙ… Ù…Ù† Ø§Ù„ÙŠÙˆÙ… #Ø§Ù„Ø£Ø±Ø¨Ø¹Ø§Ø¡ 1442/7/26Ù‡Ù€: Ù�ØªØ­ Ø¨Ø§Ø¨ Ø§Ù„ØªÙ‚Ø¯ÙŠÙ… Ù�ÙŠ (Ø¨Ø±Ù†Ø§Ù…Ø¬ #ØªÙ…Ø±ÙŠØ¶ Ø§Ù„Ø¹Ù†Ø§ÙŠØ© Ø§Ù„Ø­Ø±Ø¬Ø©) #Ø§Ù„Ù…Ù†ØªÙ‡ÙŠ_Ø¨Ø§Ù„ØªÙˆØ¸ÙŠÙ�ØŒ Ù„Ù„Ø±Ø¬Ø§Ù„ ÙˆØ§Ù„Ù†Ø³Ø§Ø¡ Ø­Ù…Ù„Ø© Ø§Ù„Ø¨ÙƒØ§Ù„ÙˆØ±ÙŠÙˆØ³ Ù�ÙŠ ØªØ®ØµØµ (#Ø§Ù„ØªÙ…Ø±ÙŠØ¶): Ø§Ù„Ù…Ø³ØªØ´Ù�Ù‰ Ø§Ù„ØªØ®ØµØµÙŠ Ø¨Ø§Ù„Ø±ÙŠØ§Ø¶ ÙŠØ¹Ù„Ù† Ø¨Ø±Ù†Ø§Ù…Ø¬ Ø§Ù„ØªÙ…Ø±ÙŠØ¶ Ø§Ù„Ù…Ù†ØªÙ‡ÙŠ Ø¨Ø§Ù„ØªÙˆ…	491669.0	RT @WadhefaDotCom: ÙŠØ¨Ø¯Ø£ Ø§Ù„ØªÙ‚Ø¯ÙŠÙ… Ù…Ù† Ø§Ù„ÙŠÙˆÙ… #Ø§Ù„Ø£Ø±Ø¨Ø¹Ø§Ø¡ 1442/7/26Ù‡Ù€: Ù�ØªØ­ Ø¨Ø§Ø¨ Ø§Ù„ØªÙ‚Ø¯ÙŠÙ… Ù�ÙŠ (Ø¨Ø±Ù†Ø§Ù…Ø¬ #ØªÙ…Ø±ÙŠØ¶ Ø§Ù„Ø¹Ù†Ø§ÙŠØ© Ø§Ù„Ø­Ø±Ø¬Ø©) #Ø§Ù„Ù…Ù†ØªÙ‡ÙŠ_Ø¨Ø§Ù„ØªÙˆØ¸ÙŠÙ�ØŒ Ù„Ù„Ø±Ø¬Ø§â€¦	4.0	True	full
386	386	60495e8dc0e48500386dd6dd	2021-03-11 00:04:24	[]	[]	Tue Mar 09 14:22:23 +0000 2021	[{"text":"LaGeologÃ­aImporta","indices":[259,277]}]	[{"url":"https://t.co/6OSm6JUZ1Y","expanded_url":"http://mindat.org","display_url":"mindat.org","indices":[233,256]}]	Â¿SabÃ­ais que la vacuna de AstraZeneca tiene entre sus escipientes dos compuestos minerales? Se trata del cloruro sÃ³dico (foto) y del cloruro de magnesio, que nos recuerdan que la geologÃ­a estÃ¡ hasta en las vacunas (ðŸ“¸ Stefanie Menig, https://t.co/6OSm6JUZ1Y). #LaGeologÃ­aImporta https://t.co/idx7YSNJ30	2603.0	RT @GeologicalMan: Â¿SabÃ­ais que la vacuna de AstraZeneca tiene entre sus escipientes dos compuestos minerales? Se trata del cloruro sÃ³dicoâ€¦	13.0	True	full
387	387	60495e8dc0e48500386dd6e3	2021-03-11 00:04:24	[]	[]	Thu Mar 11 00:03:00 +0000 2021	[]	[{"url":"https://t.co/WYq6nob6UM","expanded_url":"https://aclj.org/pro-life/dont-allow-us-tax-dollars-to-fund-international-abortion?utm_source=Twitter&utm_medium=social&utm_campaign=d-03102021_top-PL_seg-acljtw_con-abortion_typ-PT","display_url":"aclj.org/pro-life/dont-â€¦","indices":[255,278]}]	Speaker Nancy Pelosi &amp; her pro-abortion colleagues are abusing the COVID-19 crisis in order to funnel more money to abortion. We are demanding Congress to remove the abortion language in the COVID Relief Bill. We need Congress to hear you. Sign here: https://t.co/WYq6nob6UM	184813.0	RT @ACLJ: Speaker Nancy Pelosi &amp; her pro-abortion colleagues are abusing the COVID-19 crisis in order to funnel more money to abortion. Weâ€¦	81.0	True	full
388	388	60495e8ec0e48500386dd6f3	2021-03-11 00:04:24	[]	[]	Wed Mar 10 19:54:28 +0000 2021	[{"text":"KCA","indices":[158,162]},{"text":"VoteBTS","indices":[163,171]}]	[{"url":"https://t.co/hozmwk8ulV","expanded_url":"https://kca.nick.tv/vote/","display_url":"kca.nick.tv/vote/","indices":[118,141]}]	ðŸ“¥ã€Žð�™†ð�™žð�™™ð�™¨ 'ð�˜¾ð�™�ð�™¤ð�™žð�™˜ð�™š ð�˜¼ð�™¬ð�™–ð�™§ð�™™ð�™¨ã€� @BTS_twt estÃ¡ nominado a: ðŸ“ŒGrupo Musical Favorito VotaciÃ³n a travÃ©s de Website y Twitter ðŸ“Ž https://t.co/hozmwk8ulV ðŸ“ŽRt = 1 Voto #KCA #VoteBTS -Se aceptan insignias de sus votos aquÃ­ â¬‡ï¸� https://t.co/OoHnACydPj	352.0	RT @BangtanftMava: ðŸ“¥ã€Žð�™†ð�™žð�™™ð�™¨ 'ð�˜¾ð�™�ð�™¤ð�™žð�™˜ð�™š ð�˜¼ð�™¬ð�™–ð�™§ð�™™ð�™¨ã€� @BTS_twt estÃ¡ nominado a: ðŸ“ŒGrupo Musical Favorito VotaciÃ³n a travÃ©s de Website y Twitter ðŸ“Ž htâ€¦	4.0	True	full
389	389	60495e8ec0e48500386dd6fb	2021-03-11 00:04:24	[]	[]	Thu Mar 11 00:02:48 +0000 2021	[{"text":"PA07","indices":[245,250]}]	[{"url":"https://t.co/BXTbRjuROi","expanded_url":"https://apnews.com/article/lifestyle-small-business-bills-coronavirus-pandemic-eb58f48a99570165af24387424b9c047","display_url":"apnews.com/article/lifestâ€¦","indices":[252,275]}]	One of the things I fought hardest for in this relief bill is targeted relief for restaurants. Over the last year, I helped lead The RESTAURANTS Act and spoke with countless local restaurant owners and employees. I know what this aid means to #PA07. https://t.co/BXTbRjuROi	11263.0	RT @RepSusanWild: One of the things I fought hardest for in this relief bill is targeted relief for restaurants. Over the last year, I helâ€¦	772.0	True	full
390	390	60495e8ec0e48500386dd705	2021-03-11 00:04:24	[]	[]	Wed Mar 10 16:18:21 +0000 2021	[]	[{"url":"https://t.co/JiB68qYo5D","expanded_url":"https://nationalpost.com/news/canada/the-complacent-country-how-canadian-public-health-allowed-itself-to-be-steamrolled-by-covid-19","display_url":"nationalpost.com/news/canada/thâ€¦","indices":[228,251]}]	â€œWe lost the â€˜hard bastardsâ€™ who are the people who need to lead in times of pandemics,â€� said @profamirattaran. â€œWe instead gained the world of gentle social scientists, and they are just constitutionally unfit...for a crisis.â€� https://t.co/JiB68qYo5D	2359.0	RT @AdrianaBarton: â€œWe lost the â€˜hard bastardsâ€™ who are the people who need to lead in times of pandemics,â€� said @profamirattaran. â€œWe instâ€¦	45.0	True	full
391	391	60495e8ec0e48500386dd70d	2021-03-11 00:04:25	[]	[]	Wed Mar 10 22:00:00 +0000 2021	[]	[{"url":"https://t.co/Ob4pRb9Xh4","expanded_url":"https://www.restaurantbusinessonline.com/financing/stimulus-bill-29b-direct-restaurant-aid-appears-headed-passage","display_url":"restaurantbusinessonline.com/financing/stimâ€¦","indices":[229,252]}]	Independent restaurant operators have won $28.6 billion worth of targeted relief. This funding will ensure small businesses can survive the pandemic by helping to adapt their operations and keep their employees on the payroll. https://t.co/Ob4pRb9Xh4	101957.0	RT @SenatorWicker: Independent restaurant operators have won $28.6 billion worth of targeted relief. This funding will ensure small busineâ€¦	8844.0	True	full
392	392	60495e8ec0e48500386dd71f	2021-03-11 00:04:25	[]	[]	Wed Mar 10 19:44:52 +0000 2021	[]	[{"url":"https://t.co/ehRieVSJtZ","expanded_url":"http://dapperswap.org","display_url":"dapperswap.org","indices":[233,256]}]	DapperSwap DAPPER Public Sale Announce Public Sale Suply 70000 DAPPER 12 March 11:00 UTC 1 BNB : 120 DAPPER Listing Price : 1 BNB 100 DAPPER Min Buy : 0,1 BNB 14 DAPPER Max Buy : 30 BNB 4200 DAPPER Hcap : 500 BNB Website : https://t.co/ehRieVSJtZ	1336.0	RT @DapperSwap: DapperSwap DAPPER Public Sale Announce Public Sale Suply 70000 DAPPER 12 March 11:00 UTC 1 BNB : 120 DAPPER Listing Priâ€¦	802.0	True	full
393	393	60495e8ec0e48500386dd743	2021-03-11 00:04:25	[]	[{"url":"https://t.co/YUVLcKr2rr","expanded_url":"http://bit.ly/3cG65yI","display_url":"bit.ly/3cG65yI","indices":[252,275]}]		[]	[]			Closing date for abstracts for the â€˜International Law in the Age of the Algorithmâ€™ event at this yearâ€™s @esil_sediâ€¦ https://t.co/ZHO7PZGAbp	369.0	True	full
394	394	60495e8ec0e48500386dd745	2021-03-11 00:04:25	[]	[]	Wed Mar 10 23:23:51 +0000 2021	[]	[{"url":"https://t.co/2HFzrCF8Up","expanded_url":"https://twitter.com/BBCNewsnight/status/1369790276865323010","display_url":"twitter.com/BBCNewsnight/sâ€¦","indices":[204,227]}]	Three weeks in a row the Prime Minister has been accused of misleading the House of Commons without correcting the record and thus breaking the ministerial code. I explained more on tonight's programme ðŸ‘‡ https://t.co/2HFzrCF8Up	214544.0	RT @lewis_goodall: Three weeks in a row the Prime Minister has been accused of misleading the House of Commons without correcting the recorâ€¦	647.0	True	full
395	395	60495e8fc0e48500386dd765	2021-03-11 00:04:25	[]	[]	Wed Mar 10 22:59:46 +0000 2021	[]	[{"url":"https://t.co/BOwf23H6F1","expanded_url":"https://twitter.com/ReyesYudiel/status/1369778675562909696","display_url":"twitter.com/ReyesYudiel/stâ€¦","indices":[181,204]}]	Vamos que nuestro padres y abuelos abonaron mÃ¡s de 2 millones Euros ...en tiempos de guerra jamÃ¡s pudieron volver Devolver X justicia a sus hijos y nietos sus derechos de sangre https://t.co/BOwf23H6F1	124.0	RT @solangelchirin1: Vamos que nuestro padres y abuelos abonaron mÃ¡s de 2 millones Euros ...en tiempos de guerra jamÃ¡s pudieron volver Dâ€¦	11.0	True	full
396	396	60495e8fc0e48500386dd789	2021-03-11 00:04:26	[]	[]	Wed Mar 10 23:29:19 +0000 2021	[{"text":"ContigoEnLaDistancia","indices":[255,276]}]	[{"url":"https://t.co/V5NDBCbNlP","expanded_url":"https://youtu.be/4BYDTiHDdf0","display_url":"youtu.be/4BYDTiHDdf0","indices":[230,253]}]	El Dr. Roberto Rosique nos platica acerca del prÃ³ximo curso que impartirÃ¡ en el Cecut: "Arte Moderno y Postmoderno en AmÃ©rica Latina" âœ…Del 20 de marzo al 15 de abril â�±Â¡AÃºn hay tiempo!â�± InscrÃ­beteâœ�ï¸�infoexposiciones@cecut.gob.mx ðŸ”´https://t.co/V5NDBCbNlP #ContigoEnLaDistancia https://t.co/WMp4joUh8U	19557.0	RT @cecut_mx: El Dr. Roberto Rosique nos platica acerca del prÃ³ximo curso que impartirÃ¡ en el Cecut: "Arte Moderno y Postmoderno en AmÃ©ricaâ€¦	63.0	True	full
397	397	60495e8fc0e48500386dd78b	2021-03-11 00:04:26	[]	[]	Wed Mar 10 22:34:29 +0000 2021	[]	[{"url":"https://t.co/S0RXu5RZzN","expanded_url":"https://www.youtube.com/c/BrooklynDadDefiant","display_url":"youtube.com/c/BrooklynDadDâ€¦","indices":[155,178]}]	Storytime with BDD: $1.9T COVID Bill passes, Merrick Garland confirmed, and Brooklyn Dad dishes LIVE about the "controversy" of his past 24 hours. LIVEðŸ‘‰: https://t.co/S0RXu5RZzN https://t.co/NgUT7iaUNY	898783.0	RT @mmpadellan: Storytime with BDD: $1.9T COVID Bill passes, Merrick Garland confirmed, and Brooklyn Dad dishes LIVE about the "controversyâ€¦	144.0	True	full
398	398	60495e8fc0e48500386dd795	2021-03-11 00:04:26	[]	[]	Wed Mar 10 18:49:38 +0000 2021	[]	[{"url":"https://t.co/UI7PUWZQ1t","expanded_url":"http://youtu.be/kki6CQmfsQU","display_url":"youtu.be/kki6CQmfsQU","indices":[120,143]}]	- Mais 2,6 milhÃµes de doses de vacinas contra o covid19 estÃ£o chegando a todos os estados e ao DF. @minsaude YouTube: https://t.co/UI7PUWZQ1t https://t.co/wbtpHq5yPm	6683368.0	RT @jairbolsonaro: - Mais 2,6 milhÃµes de doses de vacinas contra o covid19 estÃ£o chegando a todos os estados e ao DF. @minsaude YouTube:â€¦	2317.0	True	full
399	399	60495e90c0e48500386dd79d	2021-03-11 00:04:26	[]	[]	Wed Mar 10 21:30:00 +0000 2021	[{"text":"NotiMippCI","indices":[0,11]},{"text":"FuerzaProductiva","indices":[126,143]}]	[{"url":"https://t.co/ZL4eglDPL2","expanded_url":"https://bit.ly/3l2IABU","display_url":"bit.ly/3l2IABU","indices":[102,125]}]	#NotiMippCI ðŸ“°ðŸ—ž| Hace 15 aÃ±os Venezuela incorporÃ³ la octava estrella en la Bandera Nacional. Lea mÃ¡s â�© https://t.co/ZL4eglDPL2 #FuerzaProductiva https://t.co/A1rkX79EAN	251715.0	RT @Mippcivzla: #NotiMippCI ðŸ“°ðŸ—ž| Hace 15 aÃ±os Venezuela incorporÃ³ la octava estrella en la Bandera Nacional. Lea mÃ¡s â�© https://t.co/ZL4eglDPâ€¦	25.0	True	full
400	400	60495e90c0e48500386dd7b5	2021-03-11 00:04:26	[{"text":"Blog","indices":[103,108]},{"text":"Underground","indices":[131,143]},{"text":"Lyria","indices":[202,208]},{"text":"CaioIndicaFest3","indices":[209,225]},{"text":"Metal","indices":[226,232]},{"text":"SymphonicMetal","indices":[233,248]},{"text":"AlternativeMetal","indices":[249,266]},{"text":"Festival","indices":[267,276]}]	[{"url":"https://t.co/Oaxjv5Rar1","expanded_url":"https://maquinaprofanafest.blogspot.com/2021/03/com-mais-de-120-bandas-participantes.html","display_url":"maquinaprofanafest.blogspot.com/2021/03/com-maâ€¦","indices":[177,200]}]		[]	[]			Com mais de 120 bandas participantes, Lyria Ã© um dos destaques do â€œCaio Indica Fest 3â€� Inscreva-se No #Blog, Compaâ€¦ https://t.co/d4RXpmINbv	1268.0	True	full
401	401	60495e90c0e48500386dd7cd	2021-03-11 00:04:27	[]	[]	Wed Mar 10 23:43:27 +0000 2021	[]	[{"url":"https://t.co/giBGtVlaM9","expanded_url":"https://propub.li/38pVaWW","display_url":"propub.li/38pVaWW","indices":[234,257]}]	In many regions, itâ€™s much more difficult to schedule an appointment if you don't have access to the internet. One state is even flat-out refusing to allow undocumented workers with high-risk jobs to get prioritized for vaccination. https://t.co/giBGtVlaM9	921972.0	RT @propublica: In many regions, itâ€™s much more difficult to schedule an appointment if you don't have access to the internet. One state isâ€¦	597.0	True	full
402	402	60495e90c0e48500386dd7d7	2021-03-11 00:04:27	[]	[]	Wed Mar 10 22:22:50 +0000 2021	[]	[{"url":"https://t.co/tsiKGbm5FA","expanded_url":"https://www.bigissue.com/latest/environment/what-the-pandemic-teaches-us-about-the-climate-crisis/#.YElGrSntYvo.twitter","display_url":"bigissue.com/latest/environâ€¦","indices":[54,77]}]	What the pandemic teaches us about the climate crisis https://t.co/tsiKGbm5FA American climatologist Michael E Mann says we should learn the lessons of the pandemic and how they apply to the climate crisis before it's too late.	308420.0	RT @tveitdal: What the pandemic teaches us about the climate crisis https://t.co/tsiKGbm5FA American climatologist Michael E Mann says weâ€¦	1686.0	True	full
403	403	60495e90c0e48500386dd7eb	2021-03-11 00:04:27	[]	[]	Wed Mar 10 23:49:26 +0000 2021	[]	[{"url":"https://t.co/EQ9aypRNzK","expanded_url":"https://bit.ly/2OGJOXs","display_url":"bit.ly/2OGJOXs","indices":[133,156]}]	ðŸ’‰ COVID-19 âŽ® Guatemala es el paÃ­s que menos ha vacunado de AmÃ©rica El paÃ­s estÃ¡ al fondo de la tabla. Mira aquÃ­ las estadÃ­sticas: https://t.co/EQ9aypRNzK https://t.co/ebGs48tnQZ	580404.0	RT @soy_502: ðŸ’‰ COVID-19 âŽ® Guatemala es el paÃ­s que menos ha vacunado de AmÃ©rica El paÃ­s estÃ¡ al fondo de la tabla. Mira aquÃ­ las estadÃ­stiâ€¦	89.0	True	full
404	404	60495e90c0e48500386dd7ed	2021-03-11 00:04:27	[]	[]	Wed Mar 10 22:34:29 +0000 2021	[]	[{"url":"https://t.co/S0RXu5RZzN","expanded_url":"https://www.youtube.com/c/BrooklynDadDefiant","display_url":"youtube.com/c/BrooklynDadDâ€¦","indices":[155,178]}]	Storytime with BDD: $1.9T COVID Bill passes, Merrick Garland confirmed, and Brooklyn Dad dishes LIVE about the "controversy" of his past 24 hours. LIVEðŸ‘‰: https://t.co/S0RXu5RZzN https://t.co/NgUT7iaUNY	898732.0	RT @mmpadellan: Storytime with BDD: $1.9T COVID Bill passes, Merrick Garland confirmed, and Brooklyn Dad dishes LIVE about the "controversyâ€¦	2549.0	True	full
405	405	60495e91c0e48500386dd80d	2021-03-11 00:04:27	[]	[]	Tue Mar 09 14:39:36 +0000 2021	[{"text":"VacunasCOVID19","indices":[84,99]}]	[{"url":"https://t.co/TcadMnPrbu","expanded_url":"http://ow.ly/26tr50DU8iI","display_url":"ow.ly/26tr50DU8iI","indices":[197,220]}]	Los 10 acontecimientos adversos mÃ¡s notificados en EspaÃ±a tras la administraciÃ³n de #VacunasCOVID19 Fuente: ðŸ†•3er Informe de Farmacovigilancia sobre Vacunas COVID-19 de la @AEMPSGOB publicado hoy https://t.co/TcadMnPrbu https://t.co/uBqxvilU9o	17279.0	RT @sefh_: Los 10 acontecimientos adversos mÃ¡s notificados en EspaÃ±a tras la administraciÃ³n de #VacunasCOVID19 Fuente: ðŸ†•3er Informe de Faâ€¦	823.0	True	full
406	406	60495e91c0e48500386dd811	2021-03-11 00:04:27	[]	[]	Wed Mar 10 20:35:35 +0000 2021	[{"text":"COVID","indices":[93,99]}]	[{"url":"https://t.co/Ci0K3GERk3","expanded_url":"http://bit.ly/30vGotj","display_url":"bit.ly/30vGotj","indices":[242,265]}]	We owe it to the American people to WORK TOGETHER in doing everything we can to get them the #COVID relief they need. Bipartisanship is critical in effective legislating. Please take the time to read my full statement on today's vote here: https://t.co/Ci0K3GERk3	312325.0	RT @RepKinzinger: We owe it to the American people to WORK TOGETHER in doing everything we can to get them the #COVID relief they need. Bipâ€¦	39.0	True	full
407	407	60495e91c0e48500386dd841	2021-03-11 00:04:28	[]	[]	Thu Mar 11 00:03:24 +0000 2021	[]	[{"url":"https://t.co/cErMwBvOY6","expanded_url":"https://losangeles.cbslocal.com/2021/03/10/kroger-closing-3-stores-los-angeles-response-approval-hero-pay-mandate/","display_url":"losangeles.cbslocal.com/2021/03/10/kroâ€¦","indices":[206,229]}]	.@Kroger will permanently close three stores in the LA area to avoid paying a few bucks more per hour to frontline workers for 120 days The company has made BILLIONS in extra profits during the pandemic https://t.co/cErMwBvOY6	485182.0	RT @JuddLegum: .@Kroger will permanently close three stores in the LA area to avoid paying a few bucks more per hour to frontline workers fâ€¦	4273.0	True	full
408	408	60495e91c0e48500386dd847	2021-03-11 00:04:28	[]	[]	Wed Nov 25 20:04:39 +0000 2020	[]	[{"url":"https://t.co/Sfb7IkBfV8","expanded_url":"https://bit.ly/2HvsD7Y","display_url":"bit.ly/2HvsD7Y","indices":[229,252]}]	The COVID-19 pandemic has impacted your business and we want to help. That's why the team at Greg Evans Professional Corporation created a guide to help your business not only survive, but grow through COVID-19. Download now at https://t.co/Sfb7IkBfV8 https://t.co/yfnOHKZ8F2	498.0	RT @BrianRump: The COVID-19 pandemic has impacted your business and we want to help. That's why the team at Greg Evans Professional Corporaâ€¦	498.0	True	full
409	409	60495e92c0e48500386dd861	2021-03-11 00:04:28	[]	[]	Wed Mar 10 22:16:20 +0000 2021	[]	[{"url":"https://t.co/u46lUMS16a","expanded_url":"https://adn.fm/2olG8bk","display_url":"adn.fm/2olG8bk","indices":[105,128]}]	ðŸ”´ A los 83 aÃ±os falleciÃ³ el actor TomÃ¡s Vidiella tras contagiarse de Covid-19. Pronto mÃ¡s informaciÃ³n en https://t.co/u46lUMS16a https://t.co/Amm43aYK45	2162605.0	RT @adnradiochile: ðŸ”´ A los 83 aÃ±os falleciÃ³ el actor TomÃ¡s Vidiella tras contagiarse de Covid-19. Pronto mÃ¡s informaciÃ³n en https://t.co/u4â€¦	117.0	True	full
410	410	60495e92c0e48500386dd88f	2021-03-11 00:04:29	[]	[]	Wed Mar 10 21:40:30 +0000 2021	[]	[{"url":"https://t.co/8gFv4YOhWY","expanded_url":"https://investors.skillz.com/news/news-details/2021/Skillz-Outperforms-Fourth-Quarter-and-Full-Year-2020-Financial-Results/default.aspx","display_url":"investors.skillz.com/news/news-detaâ€¦","indices":[236,259]}]	$SKLZ reported Q4 results: Revs up 95% y/y to $68M Full year revs up 92% y/y to $225M Cathie Wood's ARK has been actively acquiring shares, now holding 3.133M or 3% of O/S. ARK Funds has become one of top 10 institutional holders. https://t.co/8gFv4YOhWY https://t.co/Fmm6kBEJXk	63729.0	RT @HedgeMind: $SKLZ reported Q4 results: Revs up 95% y/y to $68M Full year revs up 92% y/y to $225M Cathie Wood's ARK has been activelyâ€¦	372.0	True	full
411	411	60495e93c0e48500386dd8b7	2021-03-11 00:04:29	[]	[]	Wed Mar 10 19:03:33 +0000 2021	[{"text":"eutanasia","indices":[25,35]}]	[{"url":"https://t.co/mbYFaYWFOt","expanded_url":"https://www.abc.es/sociedad/abci-senado-aprueba-ley-eutanasia-volvera-congreso-para-aprobacion-definitiva-202103101814_noticia.html#vca=rrss-inducido&vmc=abc-es&vso=tw&vli=noticia.foto","display_url":"abc.es/sociedad/abci-â€¦","indices":[253,276]}]	Queda aprobada la ley de #eutanasia en el Senado. Ha de volver al Congreso para su aprobaciÃ³n definitiva. PodrÃ­a comenzar a funcionar en junio. Prioridades del gobierno en una pandemia con 80.000 fallecidos: facilitar la muerte y el suicidio asistido. https://t.co/mbYFaYWFOt	11102.0	RT @PostigoElena: Queda aprobada la ley de #eutanasia en el Senado. Ha de volver al Congreso para su aprobaciÃ³n definitiva. PodrÃ­a comenzarâ€¦	1275.0	True	full
412	412	60495e93c0e48500386dd8c7	2021-03-11 00:04:29	[]	[]	Wed Mar 10 13:55:45 +0000 2021	[{"text":"coronavirus","indices":[17,29]},{"text":"COVID19","indices":[181,189]},{"text":"vaccination","indices":[190,202]},{"text":"bioethics","indices":[203,213]}]	[{"url":"https://t.co/GTwyMEk6Fk","expanded_url":"https://www.theglobeandmail.com/opinion/article-if-we-want-to-protect-those-most-at-risk-of-dying-from-covid-19-the/?utm_medium=Referrer:+Social+Network+/+Media&utm_campaign=Shared+Web+Article+Links","display_url":"theglobeandmail.com/opinion/articlâ€¦","indices":[140,163]}]	Everyone wants a #coronavirus vaccine. Stocks are limited. The only practical and sensible way to prioritize is by age, by @garymasonglobe https://t.co/GTwyMEk6Fk via @GlobeDebate #COVID19 #vaccination #bioethics https://t.co/UixJurJzBH	120193.0	RT @picardonhealth: Everyone wants a #coronavirus vaccine. Stocks are limited. The only practical and sensible way to prioritize is by age,â€¦	76.0	True	full
413	413	60495e93c0e48500386dd8d5	2021-03-11 00:04:30	[]	[]	Mon Mar 08 22:39:59 +0000 2021	[{"text":"Vaccine","indices":[139,147]},{"text":"mRNA","indices":[168,173]}]	[{"url":"https://t.co/iny1p0v0wv","expanded_url":"https://theredelephants.com/merriam-webster-dictionary-quietly-changes-definition-of-vaccine-to-include-covid-19-mrna-injection/","display_url":"theredelephants.com/merriam-websteâ€¦","indices":[187,210]}]	Please call it anything but a vaccine because itâ€™s NOT! Webster doing what theyâ€™re told!ðŸ˜¥ Webster Dictionary Quietly Changes Definition of #Vaccine to Include COVID-19 #mRNA Injection | https://t.co/iny1p0v0wv	79239.0	RT @BusyDrT: Please call it anything but a vaccine because itâ€™s NOT! Webster doing what theyâ€™re told!ðŸ˜¥ Webster Dictionary Quietly Changes Dâ€¦	2.0	True	full
414	414	60495e93c0e48500386dd8dd	2021-03-11 00:04:30	[]	[]	Wed Mar 10 23:53:50 +0000 2021	[]	[{"url":"https://t.co/ynwo0P5bZs","expanded_url":"https://www.youtube.com/watch?v=-Wa_VnbOZnw","display_url":"youtube.com/watch?v=-Wa_Vnâ€¦","indices":[145,168]}]	La jaula de oro de AMLO. EsplÃ©ndido trabajo de Brozo y Loret. Por cosas como Ã©sta LÃ³pez y sus aduladores estÃ¡n tan encabronado. Vean el video: https://t.co/ynwo0P5bZs https://t.co/e2TyYOy1iI	12536.0	RT @SofiGuadarramaC: La jaula de oro de AMLO. EsplÃ©ndido trabajo de Brozo y Loret. Por cosas como Ã©sta LÃ³pez y sus aduladores estÃ¡n tan encâ€¦	5421.0	True	full
415	415	60495e93c0e48500386dd8e1	2021-03-11 00:04:30	[]	[]	Thu Mar 11 00:01:15 +0000 2021	[]	[{"url":"https://t.co/u0rfuhm5CH","expanded_url":"https://www.newsbreakapp.com/n/0YrfCnu0?share_id=eyJ1c2VyaWQiOjg2OTMwMjk4LCJkb2NfaWQiOiIwWXJmQ251MCIsInRpbWVzdGFtcCI6MTYxNTQyMDgzMDU2Mn0=&share_destination_id=ODY5MzAyOTgtMTYxNTQyMDgzNTE5MA==&s=a2&pd=05skXaO2&hl=en_US","display_url":"newsbreakapp.com/n/0YrfCnu0?shaâ€¦","indices":[197,220]}]	Maybe the oxygen will help his brain cells as well. An Idaho man who 'thought the virus would disappear' after the election now has 'long COVID' and says he'll need oxygen for the rest of his life https://t.co/u0rfuhm5CH	18458.0	RT @GordonMcClendon: Maybe the oxygen will help his brain cells as well. An Idaho man who 'thought the virus would disappear' after the eleâ€¦	5093.0	True	full
416	416	60495e93c0e48500386dd8e5	2021-03-11 00:04:30	[{"text":"Miquelon","indices":[20,29]},{"text":"Masque","indices":[55,62]},{"text":"COVID19","indices":[93,101]}]	[{"url":"https://t.co/ZTLUOrAAUz","expanded_url":"https://la1ere.francetvinfo.fr/saintpierremiquelon/saint-pierre-spm/covid-19-le-prefet-de-saint-pierre-et-miquelon-refuse-la-levee-du-masque-a-l-ecole-955399.html?fbclid=IwAR13i8RD9_7fbi-RjqMqfzeRPTUTbpQk3mPBWEAfkrcfrc5HNeBBQwC5sAw","display_url":"la1ere.francetvinfo.fr/saintpierremiqâ€¦","indices":[102,125]}]		[]	[]			A Saint-Pierre et Ã #Miquelon , la polÃ©mique autour du #Masque Ã l'Ã©cole prend de l'ampleur. #COVID19â€¦ https://t.co/spj8oC7Il3	2066.0	True	full
417	417	60495e93c0e48500386dd8f1	2021-03-11 00:04:30	[]	[]	Wed Mar 10 22:03:12 +0000 2021	[]	[{"url":"https://t.co/b1XjYXJ41B","expanded_url":"https://www.nejm.org/doi/full/10.1056/NEJMc2101667?query=featured_coronavirus","display_url":"nejm.org/doi/full/10.10â€¦","indices":[60,83]}]	New data for single dose vaccine for those with prior covid https://t.co/b1XjYXJ41B @florian_krammer and colleagues Strong humoral immune response and avoidance of higher frequency of side effects @NEJM	396737.0	RT @EricTopol: New data for single dose vaccine for those with prior covid https://t.co/b1XjYXJ41B @florian_krammer and colleagues Strongâ€¦	21.0	True	full
418	418	60495e93c0e48500386dd8f9	2021-03-11 00:04:30	[{"text":"nmleg","indices":[150,156]},{"text":"nmpol","indices":[157,163]},{"text":"nmlegis","indices":[164,172]},{"text":"nmgov","indices":[173,179]},{"text":"nmsenate","indices":[180,189]}]	[{"url":"https://t.co/AUq0Rj8aeS","expanded_url":"https://www.nmlegis.gov/Legislation/Legislation?Chamber=H&LegType=B&LegNo=112&year=21","display_url":"nmlegis.gov/Legislation/Leâ€¦","indices":[126,149]}]		[]	[]			The Senate Health &amp; Public Affairs Committee is debating HB 112/a, HEALTH BENEFITS FOR CERTAIN NON-CITIZENSâ€¦ https://t.co/TmE5gkDTyu	8015.0	True	full
419	419	60495e93c0e48500386dd903	2021-03-11 00:04:30	[]	[]	Wed Mar 10 19:44:52 +0000 2021	[]	[{"url":"https://t.co/ehRieVSJtZ","expanded_url":"http://dapperswap.org","display_url":"dapperswap.org","indices":[233,256]}]	DapperSwap DAPPER Public Sale Announce Public Sale Suply 70000 DAPPER 12 March 11:00 UTC 1 BNB : 120 DAPPER Listing Price : 1 BNB 100 DAPPER Min Buy : 0,1 BNB 14 DAPPER Max Buy : 30 BNB 4200 DAPPER Hcap : 500 BNB Website : https://t.co/ehRieVSJtZ	1339.0	RT @DapperSwap: DapperSwap DAPPER Public Sale Announce Public Sale Suply 70000 DAPPER 12 March 11:00 UTC 1 BNB : 120 DAPPER Listing Priâ€¦	555.0	True	full
420	420	60495e93c0e48500386dd909	2021-03-11 00:04:30	[]	[]	Wed Mar 10 23:50:37 +0000 2021	[]	[{"url":"https://t.co/7HOsWeT0Sg","expanded_url":"https://www.bostonherald.com/2021/03/10/massachusetts-health-care-workers-reflect-on-overwhelming-year-of-treating-coronavirus-patients/","display_url":"bostonherald.com/2021/03/10/masâ€¦","indices":[257,280]}]	Health care workers for a year have been sprinting a marathon with no finish line in sight "An overwhelming feeling of helplessness" "It hits you hard" "I'm not sure I can do this again" Massachusetts medical workers reflect 1 year later, w/@lexcohan https://t.co/7HOsWeT0Sg	3133.0	RT @Rick_Sobey: Health care workers for a year have been sprinting a marathon with no finish line in sight "An overwhelming feeling of helâ€¦	62599.0	True	full
421	421	60495e93c0e48500386dd90f	2021-03-11 00:04:30	[]	[]	Wed Mar 10 07:50:00 +0000 2021	[{"text":"VisionUpdates","indices":[149,163]}]	[{"url":"https://t.co/Hd0iTZwUP1","expanded_url":"https://bit.ly/3cnRczo","display_url":"bit.ly/3cnRczo","indices":[123,146]}]	Health experts at the ministry of health have said that testing for Covid-19 before vaccination is not required. DETAILS: https://t.co/Hd0iTZwUP1 | #VisionUpdates https://t.co/HrsD02JD0X	747303.0	RT @newvisionwire: Health experts at the ministry of health have said that testing for Covid-19 before vaccination is not required. DETAILâ€¦	16.0	True	full
422	422	60495e94c0e48500386dd913	2021-03-11 00:04:30	[]	[]	Wed Mar 10 04:50:41 +0000 2021	[]	[{"url":"https://t.co/IZLXZLUw0r","expanded_url":"https://www.idahostatesman.com/news/coronavirus/article249663363.html","display_url":"idahostatesman.com/news/coronavirâ€¦","indices":[193,216]}]	â€œBefore I came down with the virus, I was one of those jackasses who thought the virus would disappear the day after the election. I was one of those conspiracy theorists." by @audreydutton https://t.co/IZLXZLUw0r	88003.0	RT @ByMikeBaker: â€œBefore I came down with the virus, I was one of those jackasses who thought the virus would disappear the day after the eâ€¦	1611.0	True	full
423	423	60495e94c0e48500386dd91b	2021-03-11 00:04:30	[]	[]	Wed Mar 10 23:21:28 +0000 2021	[]	[{"url":"https://t.co/BDbgA6cjSE","expanded_url":"https://bit.ly/2N4Cp3J","display_url":"bit.ly/2N4Cp3J","indices":[120,143]}]	Por sus propios medios un perro que estaba lesionado de una pata acudiÃ³ a una veterinaria donde los mÃ©dicos lo ayudaron https://t.co/BDbgA6cjSE ðŸ“¹O POVO Online https://t.co/ZID14sFRAQ	659177.0	RT @Radio_Formula: Por sus propios medios un perro que estaba lesionado de una pata acudiÃ³ a una veterinaria donde los mÃ©dicos lo ayudaronâ€¦	13.0	True	full
424	424	60495e94c0e48500386dd91f	2021-03-11 00:04:30	[]	[]	Wed Mar 10 23:00:29 +0000 2021	[]	[{"url":"https://t.co/hMEsobdaHv","expanded_url":"https://dossier.substack.com/p/fauci-shares-stage-with-top-ccp-official","display_url":"dossier.substack.com/p/fauci-sharesâ€¦","indices":[132,155]}]	A major villain of the 21st Century. Fauci shares stage with top CCP official, endorses Chinaâ€™s COVID-19 propaganda - The Dossier https://t.co/hMEsobdaHv	14586.0	RT @Steigerworld: A major villain of the 21st Century. Fauci shares stage with top CCP official, endorses Chinaâ€™s COVID-19 propaganda - Tâ€¦	244.0	True	full
425	425	60495e94c0e48500386dd921	2021-03-11 00:04:30	[]	[]	Wed Mar 10 23:55:57 +0000 2021	[]	[{"url":"https://t.co/scz4LgVtq4","expanded_url":"https://mises.org/es/wire/la-agenda-del-cambio-climatico-de-la-onu-es-tan-extrema-que-ni-sus-propios-analistas-pueden#.YElch0Phvws.twitter","display_url":"mises.org/es/wire/la-ageâ€¦","indices":[122,145]}]	La agenda del cambio climÃ¡tico de la ONU es tan extrema que ni sus propios analistas pueden defenderla | Robert P. Murphy https://t.co/scz4LgVtq4	9271.0	RT @m_estado: La agenda del cambio climÃ¡tico de la ONU es tan extrema que ni sus propios analistas pueden defenderla | Robert P. Murphy httâ€¦	85.0	True	full
426	426	60495e94c0e48500386dd92f	2021-03-11 00:04:30	[]	[]	Wed Mar 10 19:40:56 +0000 2021	[{"text":"COVID19","indices":[70,78]},{"text":"vaccine","indices":[79,87]}]	[{"url":"https://t.co/WW9LnuPmo6","expanded_url":"http://bit.ly/3epFirh","display_url":"bit.ly/3epFirh","indices":[250,273]}]	Members of our community have a LOT of questions when it comes to the #COVID19 #vaccine. Luckily, our own Dr. Jason Wilson joined @WFLA to separate fact from fiction. Watch our expert debunk myths and answer common questions about getting your shot: https://t.co/WW9LnuPmo6	21546.0	RT @TGHCares: Members of our community have a LOT of questions when it comes to the #COVID19 #vaccine. Luckily, our own Dr. Jason Wilson joâ€¦	376.0	True	full
427	427	60495e94c0e48500386dd933	2021-03-11 00:04:30	[]	[]	Wed Mar 10 17:03:28 +0000 2021	[]	[{"url":"https://t.co/i49yfXcCsF","expanded_url":"https://www.ladbible.com/news/news-weed-activists-to-hand-out-5000-doob-tubes-at-vaccination-centres-20210310?c=1615395020154","display_url":"ladbible.com/news/news-weedâ€¦","indices":[120,143]}]	1,600 of the 'doob tubes' contain a gram of weed in a king-sized joint as they hit back at planned anti-vax protests ðŸŒ¿ðŸ’‰ https://t.co/i49yfXcCsF	2615511.0	RT @ladbible: 1,600 of the 'doob tubes' contain a gram of weed in a king-sized joint as they hit back at planned anti-vax protests ðŸŒ¿ðŸ’‰ httpsâ€¦	212.0	True	full
428	428	60495e94c0e48500386dd935	2021-03-11 00:04:30	[]	[{"url":"https://t.co/OeZqGw2bK1","expanded_url":"https://twitter.com/_johnbye/status/1369356673618415621?s=19","display_url":"twitter.com/_johnbye/statuâ€¦","indices":[254,277]}]		[]	[]			@naomirwolf Wrong. That guidance has been there with the exact same wording since at least October 2020. As most Pâ€¦ https://t.co/cdeeHuIcra	1985.0	True	full
429	429	60495e94c0e48500386dd939	2021-03-11 00:04:31	[]	[]	Thu Mar 11 00:01:47 +0000 2021	[{"text":"AmericanRescuePlan","indices":[62,81]}]	[{"url":"https://t.co/mfK9LevUi6","expanded_url":"https://www.axios.com/ritchie-torres-child-tax-credit-covid-relief-175edfc1-cd0b-48ee-a2b5-152ede04e10c.html","display_url":"axios.com/ritchie-torresâ€¦","indices":[257,280]}]	â€œAs far as I'm concerned, the most important provision in the #AmericanRescuePlan is the child tax credit, precisely because it cuts child poverty in half." â€œI think poverty is at the core of everything. Poverty poisons everything it touches.â€� Via @axios https://t.co/mfK9LevUi6	9533.0	RT @RepRitchie: â€œAs far as I'm concerned, the most important provision in the #AmericanRescuePlan is the child tax credit, precisely becausâ€¦	772.0	True	full
430	430	60495e94c0e48500386dd93d	2021-03-11 00:04:31	[{"text":"vacina","indices":[70,77]},{"text":"vida","indices":[78,83]},{"text":"brasil","indices":[84,91]},{"text":"bolsonaro","indices":[92,102]},{"text":"fechadocombolsonaro","indices":[103,123]},{"text":"jairbolsonaro","indices":[124,138]},{"text":"flaviobolsonaro","indices":[139,155]},{"text":"covid_19","indices":[156,165]}]	[{"url":"https://t.co/tvwGwXt13V","expanded_url":"https://youtu.be/hijvtQjOqNU","display_url":"youtu.be/hijvtQjOqNU","indices":[45,68]}]		[]	[]			Franquia Mobilidade urbana (uber clone 2021) https://t.co/tvwGwXt13V #vacina #vida #brasil #bolsonaroâ€¦ https://t.co/n6q7qqCPle	0.0	True	full
431	431	60495e95c0e48500386dd975	2021-03-11 00:04:31	[]	[]	Thu Mar 11 00:03:24 +0000 2021	[]	[{"url":"https://t.co/cErMwBvOY6","expanded_url":"https://losangeles.cbslocal.com/2021/03/10/kroger-closing-3-stores-los-angeles-response-approval-hero-pay-mandate/","display_url":"losangeles.cbslocal.com/2021/03/10/kroâ€¦","indices":[206,229]}]	.@Kroger will permanently close three stores in the LA area to avoid paying a few bucks more per hour to frontline workers for 120 days The company has made BILLIONS in extra profits during the pandemic https://t.co/cErMwBvOY6	485182.0	RT @JuddLegum: .@Kroger will permanently close three stores in the LA area to avoid paying a few bucks more per hour to frontline workers fâ€¦	127032.0	True	full
432	432	60495e95c0e48500386dd985	2021-03-11 00:04:31	[]	[]	Wed Mar 10 17:41:52 +0000 2021	[{"text":"Chucky","indices":[0,7]}]	[{"url":"https://t.co/VTFrBB5pmN","expanded_url":"https://bit.ly/3l3FH3L","display_url":"bit.ly/3l3FH3L","indices":[225,248]}]	#Chucky (1988) el muÃ±eco asesino que pasa dÃ­as torturando a Andy psicolÃ³gicamente y asesinando a todo aquel que se interpone en su camino (atenciÃ³n en sus pequeÃ±as manitas de plÃ¡stico para tomar cuchillos). La LISTA COMPLETAðŸ‘‰https://t.co/VTFrBB5pmN https://t.co/8fEI43zbCj	1080958.0	RT @GQMexico: #Chucky (1988) el muÃ±eco asesino que pasa dÃ­as torturando a Andy psicolÃ³gicamente y asesinando a todo aquel que se interponeâ€¦	71.0	True	full
433	433	60495e95c0e48500386dd98d	2021-03-11 00:04:32	[]	[]	Wed Mar 10 09:01:03 +0000 2021	[]	[{"url":"https://t.co/BceTHhcVHF","expanded_url":"https://bit.ly/3bxBnH5","display_url":"bit.ly/3bxBnH5","indices":[121,144]}]	La gente estaba aterrorizada por una pandemia en 1918 y le preguntaron al Padre PÃ­o quÃ© debÃ­an hacer. Ã‰l respondiÃ³ esto: https://t.co/BceTHhcVHF	113443.0	RT @AleteiaES: La gente estaba aterrorizada por una pandemia en 1918 y le preguntaron al Padre PÃ­o quÃ© debÃ­an hacer. Ã‰l respondiÃ³ esto: httâ€¦	149.0	True	full
434	434	60495e95c0e48500386dd991	2021-03-11 00:04:32	[]	[]	Thu Mar 11 00:01:26 +0000 2021	[{"text":"BenGhaziAin","indices":[206,218]}]	[{"url":"https://t.co/N7fIMcK68b","expanded_url":"https://twitter.com/catturd2/status/1369616365871636482","display_url":"twitter.com/catturd2/statuâ€¦","indices":[230,253]}]	Sheâ€™s an actress who infiltrated the Royals to stir up the name-calling of â€œracistâ€�.... Sheâ€™s the only racist. She said sheâ€™s thinking of suicide. Seems like Megan itâ€™s like#HeelsUpHarris and lying Hillary #BenGhaziAinâ€™tGoingAway https://t.co/N7fIMcK68b	6414.0	RT @Lamed_Vav: Sheâ€™s an actress who infiltrated the Royals to stir up the name-calling of â€œracistâ€�.... Sheâ€™s the only racist. She said sheâ€™â€¦	1471.0	True	full
435	435	60495e95c0e48500386dd99b	2021-03-11 00:04:32	[]	[]	Mon Feb 01 10:08:28 +0000 2021	[{"text":"Dubai","indices":[103,109]},{"text":"COVID19","indices":[110,118]},{"text":"vacances","indices":[119,128]}]	[{"url":"https://t.co/wgf3BcvW6Z","expanded_url":"https://www.youtube.com/watch?v=s4RQZCtLoB4","display_url":"youtube.com/watch?v=s4RQZCâ€¦","indices":[72,95]}]	On a fait un petit vlog Ã dubai avec mon copain si Ã§a vous intÃ©resse ðŸ‘‡ðŸ�½ https://t.co/wgf3BcvW6Z â�¤ï¸�ðŸ‡¦ðŸ‡ª #Dubai #COVID19 #vacances https://t.co/telXZ3Ar4r	40.0	RT @lcs_elo: On a fait un petit vlog Ã dubai avec mon copain si Ã§a vous intÃ©resse ðŸ‘‡ðŸ�½ https://t.co/wgf3BcvW6Z â�¤ï¸�ðŸ‡¦ðŸ‡ª #Dubai #COVID19 #vacancâ€¦	40.0	True	full
436	436	60495e95c0e48500386dd99f	2021-03-11 00:04:32	[]	[]	Wed Mar 10 23:00:06 +0000 2021	[{"text":"FAES","indices":[31,36]}]	[{"url":"https://t.co/esXNz40nIA","expanded_url":"https://cazadoresdefakenews.info/trolls-defienden-faes/","display_url":"cazadoresdefakenews.info/trolls-defiendâ€¦","indices":[147,170]}]	Los trolls que defienden a las #FAES en Twitter La dictadura y sus estrategias de propaganda para defender los abusos y crÃ­menes de lesa humanidad https://t.co/esXNz40nIA	290216.0	RT @_Provea: Los trolls que defienden a las #FAES en Twitter La dictadura y sus estrategias de propaganda para defender los abusos y crÃ­menâ€¦	12630.0	True	full
437	437	60495e95c0e48500386dd9a3	2021-03-11 00:04:32	[]	[]	Thu Mar 11 00:00:38 +0000 2021	[{"text":"PSUwr","indices":[179,185]}]	[{"url":"https://t.co/kfDnMPAtDy","expanded_url":"https://gopsusports.com/news/2021/3/10/wrestling-penn-state-learns-its-opening-round-foes-and-seeds-2021-ncaa-championships.aspx","display_url":"gopsusports.com/news/2021/3/10â€¦","indices":[155,178]}]	Penn State learns its draw for the 2021 NCAA Wrestling Championships! Nittany Lions with four top-three seeds! AB is No. 1 at 184! Get the story at GoPSU! https://t.co/kfDnMPAtDy #PSUwr https://t.co/x1RoCCIv6z	66386.0	RT @pennstateWREST: Penn State learns its draw for the 2021 NCAA Wrestling Championships! Nittany Lions with four top-three seeds! AB is Noâ€¦	51.0	True	full
438	438	60495e95c0e48500386dd9b3	2021-03-11 00:04:32	[]	[]	Wed Nov 25 20:04:40 +0000 2020	[]	[{"url":"https://t.co/TCovrWj56S","expanded_url":"https://bit.ly/33hrOHM","display_url":"bit.ly/33hrOHM","indices":[223,246]}]	The COVID-19 pandemic has impacted small business. That's why I created this guide for the team at Greg Evans Professional Corporation to help small businesses not only survive, but grow through COVID-19. Download now at https://t.co/TCovrWj56S https://t.co/PrMHRSpx9v	75.0	RT @brumpteaches: The COVID-19 pandemic has impacted small business. That's why I created this guide for the team at Greg Evans Professionâ€¦	75.0	True	full
439	439	60495e95c0e48500386dd9c1	2021-03-11 00:04:32	[]	[]	Wed Mar 10 23:41:52 +0000 2021	[]	[{"url":"https://t.co/rNxjQDu6uQ","expanded_url":"https://www.vozpopuli.com/espana/plus-ultra-delcy-rodriguez.html","display_url":"vozpopuli.com/espana/plus-ulâ€¦","indices":[256,279]}]	El Gobierno de EspaÃ±a rescata con 53 millones â‚¬ a una aerolÃ­nea llamada â€˜Plus Ultra' que no opera casi ningÃºn vuelo en EspaÃ±a. Eso sÃ­, sus principales accionistas son venezolanos vinculados a Delcy, la amiga de Ã�balos. Para eso estÃ¡n nuestros impuestos. https://t.co/rNxjQDu6uQ	62311.0	RT @CCivicaCatalana: El Gobierno de EspaÃ±a rescata con 53 millones â‚¬ a una aerolÃ­nea llamada â€˜Plus Ultra' que no opera casi ningÃºn vuelo enâ€¦	37.0	True	full
440	440	60495e96c0e48500386dd9c7	2021-03-11 00:04:32	[]	[{"url":"https://t.co/fccZ2sFsX9","expanded_url":"https://www.broadwayworld.com/article/Dr-Fauci-Says-He-Wants-to-See-HAMILTON-Again-Post-Pandemic-20210309","display_url":"broadwayworld.com/article/Dr-Fauâ€¦","indices":[149,172]}]		[]	[]			Pretty sure when Broadway reopens, Dr. Fauci could just walk into the Richard Rodgers theater and heâ€™d get his choiâ€¦ https://t.co/Wq3fI7KwFM	1273.0	True	full
441	441	60495e96c0e48500386dd9e7	2021-03-11 00:04:32	[{"text":"covid","indices":[96,102]}]	[{"url":"https://t.co/lPlkRo1Hk1","expanded_url":"http://www.tagsorrento.com","display_url":"tagsorrento.com","indices":[277,300]}]		[]	[]			@TeaPainUSA @lauferlaw Hi, Sorry, i'm rude, but i have a leather shop in Italy almost close for #covid now i haveâ€¦ https://t.co/IqHidtyzVj	780.0	True	full
442	442	60495e96c0e48500386dd9ef	2021-03-11 00:04:33	[]	[]	Thu Mar 11 00:03:21 +0000 2021	[]	[{"url":"https://t.co/tmc10aD7Ch","expanded_url":"https://twitter.com/RomeuZema/status/1369799839303745536","display_url":"twitter.com/RomeuZema/statâ€¦","indices":[224,247]}]	Zema se manifesta - pela primeira vez - sobre o caso de servidores da pasta da SaÃºde que furaram a fila da vacinaÃ§Ã£o contra a covid. Entre eles o SecretÃ¡rio Estadual e assessores de imprensa. ALMG vai pedir abertura de CPI. https://t.co/tmc10aD7Ch	3235.0	RT @cadualvim: Zema se manifesta - pela primeira vez - sobre o caso de servidores da pasta da SaÃºde que furaram a fila da vacinaÃ§Ã£o contraâ€¦	483.0	True	full
443	443	60495e96c0e48500386dd9f5	2021-03-11 00:04:33	[]	[]	Wed Mar 10 16:35:42 +0000 2021	[]	[{"url":"https://t.co/2KYKKgt0sv","expanded_url":"https://bit.ly/3qFxhRC","display_url":"bit.ly/3qFxhRC","indices":[101,124]}]	Minsal: Chile supera el millÃ³n de casos acumulados de Covid-19, considerando confirmados y probables https://t.co/2KYKKgt0sv https://t.co/duFug93Rcw	5909.0	RT @Carlossassarini: Minsal: Chile supera el millÃ³n de casos acumulados de Covid-19, considerando confirmados y probables https://t.co/2KYKâ€¦	1149.0	True	full
444	444	60495e96c0e48500386dda09	2021-03-11 00:04:33	[]	[]	Wed Mar 10 23:20:26 +0000 2021	[{"text":"Newsnight","indices":[173,183]}]	[{"url":"https://t.co/RQ4FNmG6PJ","expanded_url":"https://bbc.in/38pcSty","display_url":"bbc.in/38pcSty","indices":[148,171]}]	Labour has accused Boris Johnson of lying to MPs after he wrongly claimed Sir Keir Starmer had voted against a pay rise for NHS workers in England. https://t.co/RQ4FNmG6PJ #Newsnightâ€™s @Lewis_Goodall explains ðŸ‘‡ https://t.co/UWmDBL5dzR	684844.0	RT @BBCNewsnight: Labour has accused Boris Johnson of lying to MPs after he wrongly claimed Sir Keir Starmer had voted against a pay rise fâ€¦	390.0	True	full
445	445	60495e97c0e48500386dda25	2021-03-11 00:04:33	[]	[]	Wed Mar 10 23:45:04 +0000 2021	[{"text":"KyotoDeclaration","indices":[4,21]},{"text":"COVID19","indices":[161,169]},{"text":"CrimeCongress","indices":[261,275]}]	[{"url":"https://t.co/RRIU9Cupl3","expanded_url":"https://bit.ly/3qj1Dcb","display_url":"bit.ly/3qj1Dcb","indices":[237,260]}]	The #KyotoDeclaration seeks to leverage the newfound opportunity through greater use of information communication technology and promoting digitalization due to #COVID19 in making criminal justice systems more effective &amp; accessible https://t.co/RRIU9Cupl3 #CrimeCongressðŸŒ¸ https://t.co/I9CQwsa1w3	152825.0	RT @UNODC: The #KyotoDeclaration seeks to leverage the newfound opportunity through greater use of information communication technology andâ€¦	268.0	True	full
446	446	60495e97c0e48500386dda2f	2021-03-11 00:04:33	[]	[]	Wed Mar 10 23:43:27 +0000 2021	[]	[{"url":"https://t.co/giBGtVlaM9","expanded_url":"https://propub.li/38pVaWW","display_url":"propub.li/38pVaWW","indices":[234,257]}]	In many regions, itâ€™s much more difficult to schedule an appointment if you don't have access to the internet. One state is even flat-out refusing to allow undocumented workers with high-risk jobs to get prioritized for vaccination. https://t.co/giBGtVlaM9	921973.0	RT @propublica: In many regions, itâ€™s much more difficult to schedule an appointment if you don't have access to the internet. One state isâ€¦	119.0	True	full
447	447	60495e97c0e48500386dda53	2021-03-11 00:04:34	[]	[]	Wed Mar 10 16:46:32 +0000 2021	[]	[{"url":"https://t.co/24FcqeWP2O","expanded_url":"https://abcnews.go.com/Politics/white-house-security-director-part-leg-amputated-falling/story?id=74757679","display_url":"abcnews.go.com/Politics/whiteâ€¦","indices":[267,290]}]	@Sites4Congress Jim Jordan is upset Major Biden nipped at a Secret Service man's hand? Does he remember Trump's Secret Service DIrector had his leg amputated needed to raise money to pay for his medical bills because Trump gave him COVID by refusing to wear a mask? https://t.co/24FcqeWP2O	36884.0	RT @LeahsLounge: @Sites4Congress Jim Jordan is upset Major Biden nipped at a Secret Service man's hand? Does he remember Trump's Secret Seâ€¦	149.0	True	full
448	448	60495e97c0e48500386dda59	2021-03-11 00:04:34	[]	[]	Wed Mar 10 23:38:40 +0000 2021	[{"text":"Brazil","indices":[162,169]}]	[{"url":"https://t.co/2C1feCh7Wq","expanded_url":"https://fair.org/home/nyt-fails-to-examine-its-participation-in-brazils-biggest-judicial-scandal/","display_url":"fair.org/home/nyt-failsâ€¦","indices":[196,219]}]	Great reporting @BrianMteleSUR @FAIRmediawatch, in this deep dive into the NYT's lack of reporting on the judicial bias, "ethical problems", and the U.S. role in #Brazil's Car Wash investigation. https://t.co/2C1feCh7Wq	4429.0	RT @mfox_us: Great reporting @BrianMteleSUR @FAIRmediawatch, in this deep dive into the NYT's lack of reporting on the judicial bias, "ethiâ€¦	44697.0	True	full
449	449	60495e97c0e48500386dda6d	2021-03-11 00:04:34	[]	[]	Wed Mar 10 19:06:23 +0000 2021	[]	[{"url":"https://t.co/B7lRDwQ4nM","expanded_url":"https://cnn.it/3cnVSVE","display_url":"cnn.it/3cnVSVE","indices":[182,205]}]	Florida Rep. Charlie Crist says he is requesting that the Department of Justice investigate Gov. Ron DeSantisâ€™ vaccine rollout. â€œItâ€™s an abuse of office,â€� Crist tells @brikeilarCNN. https://t.co/B7lRDwQ4nM https://t.co/dWLtYQCwI6	459471.0	RT @CNNnewsroom: Florida Rep. Charlie Crist says he is requesting that the Department of Justice investigate Gov. Ron DeSantisâ€™ vaccine rolâ€¦	79.0	True	full
450	450	60495e98c0e48500386dda73	2021-03-11 00:04:34	[]	[]	Wed Mar 10 20:59:34 +0000 2021	[]	[{"url":"https://t.co/AXZdFz2cUP","expanded_url":"https://thenewdaily.com.au/news/coronavirus/2021/03/11/alan-kohler-covid-home-test/?utm_source=Adestra&utm_medium=email&utm_campaign=Morning%20News%20-%2020210311","display_url":"thenewdaily.com.au/news/coronavirâ€¦","indices":[231,254]}]	â�¦@AlanKohlerâ�©: â€œThere is really no excuse : Australiaâ€™s performance on vaccination is abysmal, despite all the upbeat doorstops and press releasesâ€�. Back story to regulatory fail on a no-brainer approval https://t.co/AXZdFz2cUP	17893.0	RT @dwabriz: â�¦@AlanKohlerâ�©: â€œThere is really no excuse : Australiaâ€™s performance on vaccination is abysmal, despite all the upbeat doorstopâ€¦	47.0	True	full
451	451	60495e98c0e48500386dda87	2021-03-11 00:04:34	[{"text":"COVID","indices":[109,115]},{"text":"coronavirus","indices":[116,128]},{"text":"healthcare","indices":[129,140]}]	[{"url":"https://t.co/1zuZMt2M3o","expanded_url":"https://youtu.be/34oI0yd5YUc","display_url":"youtu.be/34oI0yd5YUc","indices":[71,94]}]		[]	[]			Everyone should watch this video Can we get rid of Covid-19 forever? https://t.co/1zuZMt2M3o via @YouTube #COVIDâ€¦ https://t.co/9qzZ5d6dZB	474.0	True	full
452	452	60495e98c0e48500386dda89	2021-03-11 00:04:34	[]	[]	Wed Mar 10 22:59:50 +0000 2021	[{"text":"SiteC","indices":[41,47]},{"text":"cancelsitec","indices":[130,142]},{"text":"indigenoussovereignty","indices":[143,165]},{"text":"climatejustice","indices":[166,181]}]	[{"url":"https://t.co/cd1508oSaW","expanded_url":"https://davidsuzuki.org/press/site-c-decision-ignores-indigenous-rights-natural-asset-values/?fbclid=IwAR3LYAF5kdu6eS30LNwH9G3dby8olU0uheEVCXXQVLcR1HNGF5XjVDEu1VY","display_url":"davidsuzuki.org/press/site-c-dâ€¦","indices":[238,261]}]	In response to the misguided approval of #SiteC by the @bcndp MEGA dams are NOT clean energy &amp; violate Indigenous rights. #cancelsitec #indigenoussovereignty #climatejustice @DavidSuzukiFDN @NaomiAKlein @WCELaw @RAVENtrust https://t.co/cd1508oSaW	6683.0	RT @Melina_MLM: In response to the misguided approval of #SiteC by the @bcndp MEGA dams are NOT clean energy &amp; violate Indigenous rights.â€¦	509.0	True	full
453	453	60495e98c0e48500386dda91	2021-03-11 00:04:35	[]	[]	Wed Mar 10 19:23:56 +0000 2021	[]	[{"url":"https://t.co/elgsOyohPT","expanded_url":"http://abcn.ws/3l4J62q","display_url":"abcn.ws/3l4J62q","indices":[153,176]}]	BREAKING: House Democrats pass a massive $1.9 trillion COVID-19 relief bill with the goal of having it on Pres. Joe Bidenâ€™s desk by the end of the week. https://t.co/elgsOyohPT "The motion is adopted," House Speaker Pelosi says. https://t.co/amZHBa1JCh	16570068.0	RT @ABC: BREAKING: House Democrats pass a massive $1.9 trillion COVID-19 relief bill with the goal of having it on Pres. Joe Bidenâ€™s desk bâ€¦	1220.0	True	full
454	454	60495e98c0e48500386dda9d	2021-03-11 00:04:35	[]	[{"url":"https://t.co/cDCeVZp43X","expanded_url":"https://g1.globo.com/sp/sao-jose-do-rio-preto-aracatuba/noticia/2021/03/10/hospitais-do-interior-de-sp-trabalham-acima-da-capacidade-pacientes-com-covid-19-morrem-a-espera-de-leitos.ghtml","display_url":"g1.globo.com/sp/sao-jose-doâ€¦","indices":[149,172]}]		[]	[]			Hospitais do interior de SP trabalham acima da capacidade; pacientes com Covid-19 morrem Ã espera de leitos | SÃ£o Jâ€¦ https://t.co/N13H6q8wKd	1158.0	True	full
455	455	60495e99c0e48500386ddad7	2021-03-11 00:04:35	[{"text":"T13Central","indices":[93,104]}]	[{"url":"https://t.co/tdFda9tz69","expanded_url":"http://T13.cl/en-vivo","display_url":"T13.cl/en-vivo","indices":[119,142]}]		[]	[]			ðŸ”´ OcupaciÃ³n de camas crÃ­ticas alcanza la peor cifra en toda la pandemia: 2.851. AsÃ­ comienza #T13Central EN VIVO ðŸ“ºâ€¦ https://t.co/QmmIDnkxKS	3338095.0	True	full
456	456	60495e99c0e48500386ddae3	2021-03-11 00:04:35	[]	[]	Wed Mar 10 23:45:17 +0000 2021	[{"text":"Internacional","indices":[0,14]}]	[{"url":"https://t.co/1H0jY9YXug","expanded_url":"https://lider919.com/a-casi-un-ano-suman-mas-de-2-millones-611-mil-muertes-por-coronavirus-en-el-mundo","display_url":"lider919.com/a-casi-un-ano-â€¦","indices":[102,125]}]	#Internacional ðŸŒŽ A casi un aÃ±o, suman mÃ¡s de 2 millones 611 mil muertes por coronavirus en el mundo - https://t.co/1H0jY9YXug https://t.co/aPNkQ8CZhN	70500.0	RT @lider919: #Internacional ðŸŒŽ A casi un aÃ±o, suman mÃ¡s de 2 millones 611 mil muertes por coronavirus en el mundo - https://t.co/1H0jY9YXugâ€¦	187.0	True	full
457	457	60495e99c0e48500386ddaef	2021-03-11 00:04:35	[]	[]	Wed Mar 10 23:50:02 +0000 2021	[]	[{"url":"https://t.co/BeDlxZ544r","expanded_url":"https://nbcnews.to/30xfh1a","display_url":"nbcnews.to/30xfh1a","indices":[246,269]}]	House passes $1.9T Covid relief bill that includes $1,400 checks, $300/wk jobless benefits, child allowance of up to $3,600 for one year, $125B for K-12 schools, $30B for public transit, $25B for rental assistance, $14B for vaccine distribution. https://t.co/BeDlxZ544r https://t.co/jLXnIt9lMk	8389520.0	RT @NBCNews: House passes $1.9T Covid relief bill that includes $1,400 checks, $300/wk jobless benefits, child allowance of up to $3,600 foâ€¦	640.0	True	full
458	458	60495e99c0e48500386ddb01	2021-03-11 00:04:36	[]	[]	Wed Mar 10 22:05:53 +0000 2021	[]	[{"url":"https://t.co/YkJJgHqMrT","expanded_url":"https://www.cbsnews.com/news/covid-vaccine-biden-administration-100-million-johnson-and-johnson-doses/","display_url":"cbsnews.com/news/covid-vacâ€¦","indices":[196,219]}]	Florida must offer vaccines to all teachers, agriculture and food workers, and other essential employees. The supply is there, @GovRonDeSantis â€” it's time to open up eligibility and save lives. https://t.co/YkJJgHqMrT	121279.0	RT @nikkifried: Florida must offer vaccines to all teachers, agriculture and food workers, and other essential employees. The supply is tâ€¦	247.0	True	full
459	459	60495e99c0e48500386ddb0d	2021-03-11 00:04:36	[]	[]	Wed Mar 10 03:41:21 +0000 2021	[]	[{"url":"https://t.co/7CAlFmNKIZ","expanded_url":"https://twitter.com/ChrisTheRivera/status/1369088400284811266","display_url":"twitter.com/ChrisTheRiveraâ€¦","indices":[279,302]}]	If you are in the Bay Area please bring business to this restaurant in SF Japantown &amp; any of the businesses in the Japantown Centre. The entire mall is in danger of being shutdown due to lack of business since COVID. This Japantown is one of the oldest in the entire country https://t.co/7CAlFmNKIZ	1160.0	RT @theHUGOAT_: If you are in the Bay Area please bring business to this restaurant in SF Japantown &amp; any of the businesses in the Japantowâ€¦	221.0	True	full
460	460	60495e99c0e48500386ddb19	2021-03-11 00:04:36	[]	[]	Wed Mar 10 22:25:53 +0000 2021	[]	[{"url":"https://t.co/xJbm0xWNqI","expanded_url":"https://am-i-eligible.covid19vaccine.health.ny.gov","display_url":"â€¦eligible.covid19vaccine.health.ny.gov","indices":[235,258]}]	NEWS! 1000s more appointments just opened up for vaccinations at the Expo Center from mid-April-May 31. These are Pfizer vaccinations only, available from 7:30a-8:30p daily. (No new J&amp;J/10p-6a shots available right now.) Go here: https://t.co/xJbm0xWNqI https://t.co/V05z2uU9PW	50694.0	RT @NYSFair: NEWS! 1000s more appointments just opened up for vaccinations at the Expo Center from mid-April-May 31. These are Pfizer vacciâ€¦	150.0	True	full
461	461	60495e9ac0e48500386ddb3b	2021-03-11 00:04:36	[]	[]	Wed Mar 10 15:56:26 +0000 2021	[]	[{"url":"https://t.co/BNA42YR4vC","expanded_url":"https://bit.ly/38urc3U","display_url":"bit.ly/38urc3U","indices":[195,218]}]	Rich countries are vaccinating one person every second against COVID-19 while the majority of their poorest counterparts have yet to administer a single dose, the Peopleâ€™s Vaccine Alliance said. https://t.co/BNA42YR4vC	1194144.0	RT @cnnphilippines: Rich countries are vaccinating one person every second against COVID-19 while the majority of their poorest counterpartâ€¦	459.0	True	full
462	462	60495e9ac0e48500386ddb57	2021-03-11 00:04:36	[]	[{"url":"https://t.co/kLwswEoiPB","expanded_url":"http://outline.com/https://politica.estadao.com.br/blogs/legis-ativo/a-pec-emergencial-ameaca-as-politicas-publicas-de-saude-e-educacao-em-tempos-de-pandemia/","display_url":"outline.com/https://politiâ€¦","indices":[124,147]},{"url":"https://t.co/RhYP9h2mfW","expanded_url":"https://assine.estadao.com.br/","display_url":"assine.estadao.com.br","in…		[]	[]			@lucioclevers Legis-Ativo: (4 min) A PEC Emergencial ameaÃ§a as polÃ­ticas pÃºblicas de saÃºde e educaÃ§Ã£o em tempos deâ€¦ https://t.co/vHLlVjI9kS	28251.0	True	full
463	463	60495e9ac0e48500386ddb5d	2021-03-11 00:04:36	[]	[]	Thu Mar 11 00:00:01 +0000 2021	[]	[{"url":"https://t.co/CTKXCqWqq5","expanded_url":"http://nyc.gov/COVIDMemorial","display_url":"nyc.gov/COVIDMemorial","indices":[110,133]}]	On Sunday, March 14, we will remember those we lost to COVID-19 together as a city. Join us virtually. Go to https://t.co/CTKXCqWqq5 to submit a photo of your loved one to be included in the memorial. https://t.co/cCy0YEztUF	1316312.0	RT @nycgov: On Sunday, March 14, we will remember those we lost to COVID-19 together as a city. Join us virtually. Go to https://t.co/CTKXâ€¦	84167.0	True	full
464	464	60495e9ac0e48500386ddb75	2021-03-11 00:04:37	[]	[]	Wed Mar 10 23:59:02 +0000 2021	[]	[{"url":"https://t.co/hNUI9rpeZR","expanded_url":"http://apne.ws/lSVqjeW","display_url":"apne.ws/lSVqjeW","indices":[148,171]}]	"Help is here - and brighter days lie ahead." President Biden has launched an ambitious campaign to promote the benefits of his COVID relief plan. https://t.co/hNUI9rpeZR	15102546.0	RT @AP: "Help is here - and brighter days lie ahead." President Biden has launched an ambitious campaign to promote the benefits of his COVâ€¦	640.0	True	full
465	465	60495e9ac0e48500386ddb7f	2021-03-11 00:04:37	[]	[]	Wed Mar 10 23:52:29 +0000 2021	[]	[{"url":"https://t.co/D0RUX8LxzX","expanded_url":"https://www.futuro360.com/ciencia-en-ti/pandemia-secuelas-salud-mental-trabajadores-salud_20210310/","display_url":"futuro360.com/ciencia-en-ti/â€¦","indices":[133,156]}]	[VÃ­a @futuro_360] Ansiedad, depresiÃ³n y estrÃ©s postraumÃ¡tico: Las secuelas que ha dejado la pandemia en los trabajadores de la salud https://t.co/D0RUX8LxzX	3392457.0	RT @CNNChile: [VÃ­a @futuro_360] Ansiedad, depresiÃ³n y estrÃ©s postraumÃ¡tico: Las secuelas que ha dejado la pandemia en los trabajadores de lâ€¦	225.0	True	full
466	466	60495e9bc0e48500386ddba5	2021-03-11 00:04:37	[]	[]	Wed Mar 10 07:52:48 +0000 2021	[]	[{"url":"https://t.co/sm8hVV9a0t","expanded_url":"https://theconversation.com/como-aumenta-la-infectividad-del-sars-cov-2-conforme-aparecen-variantes-154666?utm_source=twitter&utm_medium=bylinetwitterbutton","display_url":"theconversation.com/como-aumenta-lâ€¦","indices":[234,257]}]	FantÃ¡stica explicaciÃ³n: Â¿CÃ³mo aumenta la infectividad del SARS-CoV-2 conforme aparecen variantes? âž¡ï¸� "La mutaciÃ³n provoca la apariciÃ³n de nuevos enlaces entre el virus y la cÃ©lula. Esto hace que aumente la afinidad y la infectividad" https://t.co/sm8hVV9a0t @Conversation_E	65631.0	RT @microBIOblog: FantÃ¡stica explicaciÃ³n: Â¿CÃ³mo aumenta la infectividad del SARS-CoV-2 conforme aparecen variantes? âž¡ï¸� "La mutaciÃ³n provocaâ€¦	209.0	True	full
467	467	60495e9bc0e48500386ddbb1	2021-03-11 00:04:37	[]	[]	Wed Mar 10 21:15:25 +0000 2021	[]	[{"url":"https://t.co/Ml8ZEsbKuz","expanded_url":"https://thepostmillennial.com/alberta-crown-attorneys-drop-covid-19-tickets","display_url":"thepostmillennial.com/alberta-crown-â€¦","indices":[156,179]}]	As we have seen throughout most provinces, when covid tickets are challenged they are pretty much all withdrawn the law is being abused by our governments. https://t.co/Ml8ZEsbKuz	30273.0	RT @randyhillier: As we have seen throughout most provinces, when covid tickets are challenged they are pretty much all withdrawn the law iâ€¦	28.0	True	full
468	468	60495e9cc0e48500386ddc03	2021-03-11 00:04:38	[]	[]	Wed Mar 10 23:38:20 +0000 2021	[]	[{"url":"https://t.co/HlUaxrIYt5","expanded_url":"https://www.subrayado.com.uy/llegaron-las-primeras-50000-dosis-pfizer-y-comienzan-vacunar-el-viernes-n726958","display_url":"subrayado.com.uy/llegaron-las-pâ€¦","indices":[110,133]}]	AHORA: Llegaron las primeras 50.000 dosis de Pfizer y comienzan a vacunar el viernes al personal de la salud. https://t.co/HlUaxrIYt5 https://t.co/S5wtmy8Dmu	753419.0	RT @Subrayado: AHORA: Llegaron las primeras 50.000 dosis de Pfizer y comienzan a vacunar el viernes al personal de la salud. https://t.co/Hâ€¦	331.0	True	full
469	469	60495e9cc0e48500386ddc09	2021-03-11 00:04:38	[]	[]	Wed Mar 10 23:56:02 +0000 2021	[]	[{"url":"https://t.co/wgj8Zhghyt","expanded_url":"http://ow.ly/aFdX50DVK3s","display_url":"ow.ly/aFdX50DVK3s","indices":[221,244]}]	The vaccine developed by the veterinary pharmaceutical company, Zoetis, was provided to the San Diego Zoo after they requested help in vaccinating other apes when several gorillas tested positive for COVID-19 in January. https://t.co/wgj8Zhghyt	310818.0	RT @SmithsonianMag: The vaccine developed by the veterinary pharmaceutical company, Zoetis, was provided to the San Diego Zoo after they reâ€¦	2410.0	True	full
470	470	60495e9cc0e48500386ddc13	2021-03-11 00:04:38	[]	[]	Wed Mar 10 22:51:37 +0000 2021	[{"text":"Mar10Day","indices":[4,13]}]	[{"url":"https://t.co/FEPPI8pJ4d","expanded_url":"https://youtu.be/mP71sGtnqfI","display_url":"youtu.be/mP71sGtnqfI","indices":[221,244]}]	Its #Mar10Day But we celebrating by buying some Sonic The Hedgehog stuff ðŸ¤£ Check out the Classic Sonic The Hedgehog Craftables in my latest video... and we just mite be giving one away... watch the video to find out how~ https://t.co/FEPPI8pJ4d https://t.co/bolEVdhTXI	6415.0	RT @madlittlepixel: Its #Mar10Day But we celebrating by buying some Sonic The Hedgehog stuff ðŸ¤£ Check out the Classic Sonic The Hedgehog Craâ€¦	14.0	True	full
471	471	60495e9cc0e48500386ddc27	2021-03-11 00:04:39	[]	[]	Wed Mar 10 20:09:17 +0000 2021	[]	[{"url":"https://t.co/d6AWOzG2lp","expanded_url":"http://infobae.com","display_url":"infobae.com","indices":[108,131]}]	ðŸ”´ AHORA | Coronavirus en la Argentina: confirmaron 107 muertes y 7.693 nuevos casos en las Ãºltimas 24 horas https://t.co/d6AWOzG2lp https://t.co/coYYQmWXpX	2915162.0	RT @infobae: ðŸ”´ AHORA | Coronavirus en la Argentina: confirmaron 107 muertes y 7.693 nuevos casos en las Ãºltimas 24 horas https://t.co/d6AWOâ€¦	803.0	True	full
472	472	60495e9cc0e48500386ddc41	2021-03-11 00:04:39	[]	[]	Wed Mar 10 19:24:58 +0000 2021	[]	[{"url":"https://t.co/6KoLoqdHzY","expanded_url":"https://www.theguardian.com/commentisfree/2021/mar/10/the-guardian-view-on-covid-and-civil-liberties-keeping-a-close-watch-on-government","display_url":"theguardian.com/commentisfree/â€¦","indices":[242,265]}]	The very purpose of the right to protest is to enable people to register their strength of feeling in a way which compels the state to respond. To legislate so that right cannot have any impact is to legislate it out of meaningful existence. https://t.co/6KoLoqdHzY	113368.0	RT @GoodLawProject: The very purpose of the right to protest is to enable people to register their strength of feeling in a way which compeâ€¦	42921.0	True	full
473	473	60495e9dc0e48500386ddc49	2021-03-11 00:04:39	[]	[{"url":"https://t.co/n0612qCffr","expanded_url":"https://youtu.be/2XqfR-xOdfM","display_url":"youtu.be/2XqfR-xOdfM","indices":[0,23]}]		[]	[]			https://t.co/n0612qCffr En tiempos del Coronavirus no nos ha llegado lo prometido en cuanto a un Servicio de Saludâ€¦ https://t.co/CzHTUMtMfT	22.0	True	full
474	474	60495e9dc0e48500386ddc57	2021-03-11 00:04:39	[]	[]	Tue Mar 09 01:37:29 +0000 2021	[]	[{"url":"https://t.co/eY8jqfHtGQ","expanded_url":"https://www.bbc.co.uk/news/world-asia-56322369","display_url":"bbc.co.uk/news/world-asiâ€¦","indices":[154,177]}]	Today on BBC News... Divers find Philippine coral reef littered with blue surgical face masks (the single-use ones popular during the Covid-19 pandemic). https://t.co/eY8jqfHtGQ THREAD 1/10 https://t.co/CPwQEJR0ah	7376.0	RT @Howardrjohnson: Today on BBC News... Divers find Philippine coral reef littered with blue surgical face masks (the single-use ones popuâ€¦	941.0	True	full
475	475	60495e9dc0e48500386ddc79	2021-03-11 00:04:40	[]	[]	Wed Mar 10 21:15:32 +0000 2021	[]	[{"url":"https://t.co/eQPo4qSJgJ","expanded_url":"https://cutt.ly/VzQbfse","display_url":"cutt.ly/VzQbfse","indices":[200,223]}]	Brasil registra 2.286 mortes por Covid em 24 horas e bate novo recorde. A mÃ©dia mÃ³vel de mortes causadas por Covid-19 no Brasil chegou a 1.626 nesta quarta-feira (10/3), tambÃ©m a maior jÃ¡ registrada https://t.co/eQPo4qSJgJ https://t.co/FEgcnVdyK3	330824.0	RT @Metropoles: Brasil registra 2.286 mortes por Covid em 24 horas e bate novo recorde. A mÃ©dia mÃ³vel de mortes causadas por Covid-19 no Bâ€¦	17260.0	True	full
476	476	60495e9dc0e48500386ddc91	2021-03-11 00:04:40	[]	[]	Wed Mar 10 23:43:56 +0000 2021	[]	[{"url":"https://t.co/MLJrjo7PIF","expanded_url":"https://www.newyorker.com/magazine/2021/03/15/the-rise-of-made-in-china-diplomacy","display_url":"newyorker.com/magazine/2021/â€¦","indices":[233,256]}]	â�¦â�¦Writer â�¦@peterhesslerâ�© reports how locals in Chengdu, China dealt pragmatically with Covid, Trump and the trade war. If American buyers wanted Trump flags, local producers made them. US stimulus checks meant more on-line business. https://t.co/MLJrjo7PIF	12482.0	RT @bobdavis187: â�¦â�¦Writer â�¦@peterhesslerâ�© reports how locals in Chengdu, China dealt pragmatically with Covid, Trump and the trade war. Ifâ€¦	2130.0	True	full
477	477	60495e9dc0e48500386ddc99	2021-03-11 00:04:40	[]	[]	Wed Mar 10 22:16:25 +0000 2021	[]	[{"url":"https://t.co/sA3mnNNPBQ","expanded_url":"https://thefederalist.com/2021/03/10/whitmers-michigan-state-health-department-refuses-to-release-nursing-home-covid-death-data/","display_url":"thefederalist.com/2021/03/10/whiâ€¦","indices":[253,276]}]	Whitmerâ€™s policies are coming back to bite her in the ass. The information will get released and sheâ€™ll likely face charges. We donâ€™t need dictators. Sheâ€™s just as guilty as Cuomo. Michigan State Health Department Refuses To Release Nursing Home Data https://t.co/sA3mnNNPBQ	11907.0	RT @AMERICAN__TGM: Whitmerâ€™s policies are coming back to bite her in the ass. The information will get released and sheâ€™ll likely face charâ€¦	11693.0	True	full
478	478	60495e9dc0e48500386ddc9d	2021-03-11 00:04:40	[]	[]	Thu Mar 11 00:01:51 +0000 2021	[]	[{"url":"https://t.co/4Y2xT26Y29","expanded_url":"https://twitter.com/wil_johnson1/status/1369799408670359554","display_url":"twitter.com/wil_johnson1/sâ€¦","indices":[262,285]}]	Cuomo faces altering the numbers of deaths last year with NY residents in Nursing Homes ! Cuomoâ€™s staff has come forward with info ! Sexual harassment is secondary. Criminal what Cuomo did having people go back into Nursing home while sick with Covid! Criminal! https://t.co/4Y2xT26Y29	672.0	RT @Jan3537: Cuomo faces altering the numbers of deaths last year with NY residents in Nursing Homes ! Cuomoâ€™s staff has come forward withâ€¦	5816.0	True	full
479	479	60495e9ec0e48500386ddcb1	2021-03-11 00:04:40	[]	[]	Wed Mar 10 23:26:01 +0000 2021	[]	[{"url":"https://t.co/v8eb7MmpvJ","expanded_url":"http://Afiliate.online","display_url":"Afiliate.online","indices":[220,243]},{"url":"https://t.co/fW80WIs6PY","expanded_url":"https://www.lapoliticaonline.com/nota/132607-espert-y-lopez-murphy-llegaron-a-un-acuerdo-y-los-liberales-tendran-sus-primeras-primarias/","display_url":"lapoliticaonline.com/nota/132607-esâ€¦","indices":[244,267]}]	Tal como les venimos anticipando, llegamos a un acuerdo para unir a toda la centro derecha !!!!!!! Tendremos elecciones primarias. INMENSA ALEGRÃ�A !!!!!! Se viene un tremendo cambio en Argentina !!!! pueden sumarse en https://t.co/v8eb7MmpvJ https://t.co/fW80WIs6PY	165950.0	RT @aetchebarne: Tal como les venimos anticipando, llegamos a un acuerdo para unir a toda la centro derecha !!!!!!! Tendremos eleccionesâ€¦	184.0	True	full
480	480	60495e9ec0e48500386ddcb9	2021-03-11 00:04:40	[]	[]	Wed Mar 10 16:24:03 +0000 2021	[]	[{"url":"https://t.co/6KB9uezl7W","expanded_url":"https://twitter.com/publicsenat/status/1369658648625037317","display_url":"twitter.com/publicsenat/stâ€¦","indices":[279,302]}]	La moitiÃ© des mÃ©decins libÃ©raux n'ont toujours pas passÃ© commande de vaccins...Leurs patients n'ont donc pas accÃ¨s Ã la vaccination dans leur cabinet de ville. Qu'en pensent les syndicats de mÃ©decins ? En 2 jours les 3/4 des pharmacies se sont portÃ©es volontaires pour vacciner. https://t.co/6KB9uezl7W	9481.0	RT @Chedon18: La moitiÃ© des mÃ©decins libÃ©raux n'ont toujours pas passÃ© commande de vaccins...Leurs patients n'ont donc pas accÃ¨s Ã la vacciâ€¦	1563.0	True	full
481	481	60495e9ec0e48500386ddcd7	2021-03-11 00:04:41	[{"text":"amcstock","indices":[214,223]}]	[{"url":"https://t.co/DmUQ6GXtWT","expanded_url":"http://bit.ly/3mvVbxa","display_url":"bit.ly/3mvVbxa","indices":[189,212]}]		[]	[]			Health and Fitness sale | Up to 50% off Shop for Health Care Devices, Strength Training Equipment, Sports Supplemenâ€¦ https://t.co/ZfB3Ds9B0o	5.0	True	full
482	482	60495e9ec0e48500386ddcdb	2021-03-11 00:04:41	[]	[]	Wed Mar 10 23:40:12 +0000 2021	[]	[{"url":"https://t.co/iB5uO4EQ8B","expanded_url":"https://adn.fm/38pr7P2","display_url":"adn.fm/38pr7P2","indices":[99,122]}]	ðŸ”´ AHORA | Coronavirus: Senado aprobÃ³ extender el Estado de CatÃ¡strofe hasta el prÃ³ximo 30 de junio https://t.co/iB5uO4EQ8B https://t.co/SSTaUQyGZT	2162605.0	RT @adnradiochile: ðŸ”´ AHORA | Coronavirus: Senado aprobÃ³ extender el Estado de CatÃ¡strofe hasta el prÃ³ximo 30 de junio https://t.co/iB5uO4EQâ€¦	1617.0	True	full
483	483	60495e9ec0e48500386ddce1	2021-03-11 00:04:41	[]	[]	Wed Mar 10 23:50:03 +0000 2021	[{"text":"FridayLivestream","indices":[163,180]},{"text":"SB19WhatMYXDailyTop1","indices":[206,227]},{"text":"SB19","indices":[228,233]}]	[{"url":"https://t.co/DaqsBNPo7s","expanded_url":"https://myx.global/vote/","display_url":"myx.global/vote/","indices":[111,134]}]	Off to a great start! WHAT? takes the 1st spot in its MYX Daily Top 10 debut. Let's keep on voting, A'TIN! ðŸ”— https://t.co/DaqsBNPo7s REQUEST @SB19Official @MTV #FridayLivestream SB19WHAT StreamPartyD1 #SB19WhatMYXDailyTop1 #SB19 https://t.co/E2HzHawxX0	44463.0	RT @SB19_ATINph: Off to a great start! WHAT? takes the 1st spot in its MYX Daily Top 10 debut. Let's keep on voting, A'TIN! ðŸ”— https://t.câ€¦	14614.0	True	full
484	484	60495e9ec0e48500386ddcf1	2021-03-11 00:04:41	[]	[]	Wed Mar 10 21:20:35 +0000 2021	[]	[{"url":"https://t.co/3VKr28KksZ","expanded_url":"https://twitter.com/davidakin/status/1369734695622164487","display_url":"twitter.com/davidakin/statâ€¦","indices":[157,180]}]	The shuffle happened a full month ago. Took JT that long to come up with this â€œzingerâ€� which involves mocking Canadians who have lost their jobs? How droll. https://t.co/3VKr28KksZ	25539.0	RT @LindaFrum: The shuffle happened a full month ago. Took JT that long to come up with this â€œzingerâ€� which involves mocking Canadians whoâ€¦	1531.0	True	full
485	485	60495e9fc0e48500386ddd01	2021-03-11 00:04:41	[]	[]	Wed Mar 10 22:24:01 +0000 2021	[]	[{"url":"https://t.co/LxAFJ1pE85","expanded_url":"https://twitter.com/ciudadanoscs/status/1369755629364084737","display_url":"twitter.com/ciudadanoscs/sâ€¦","indices":[247,270]}]	Hombre, don @BalEdmundo, el Gobierno del PSOE ya lleva pÃ©rdidas unas 30.000 vacunas, que me da a mÃ­ que son mÃ¡s que en el vacunagate murciano. Yo creo que tienen que trabajarse la excusa un poco mÃ¡s, que asÃ­ no se la van a creer ni sus afiliados. https://t.co/LxAFJ1pE85	31592.0	RT @carmelojorda: Hombre, don @BalEdmundo, el Gobierno del PSOE ya lleva pÃ©rdidas unas 30.000 vacunas, que me da a mÃ­ que son mÃ¡s que en elâ€¦	88.0	True	full
486	486	60495e9fc0e48500386ddd03	2021-03-11 00:04:41	[]	[]	Wed Mar 10 12:57:03 +0000 2021	[]	[{"url":"https://t.co/3EbLrEQZGv","expanded_url":"https://www.bloomberg.com/news/articles/2021-03-10/u-s-stimulus-is-delivering-the-cash-to-mexicans-that-amlo-won-t?sref=bR2TI5T9&utm_source=url_link","display_url":"bloomberg.com/news/articles/â€¦","indices":[205,228]}]	U.S. stimulus has saved Mexicoâ€™s economy from having an even worse pandemic, as AMLO spends little. Thatâ€™s kept Mexicoâ€™s debt in check but could ultimately reshape economy in a way @lopezobrador_ despises https://t.co/3EbLrEQZGv	5532.0	RT @MddeH: U.S. stimulus has saved Mexicoâ€™s economy from having an even worse pandemic, as AMLO spends little. Thatâ€™s kept Mexicoâ€™s debt inâ€¦	582.0	True	full
487	487	60495e9fc0e48500386ddd07	2021-03-11 00:04:41	[]	[]	Mon Mar 08 14:08:18 +0000 2021	[{"text":"EKS_GOs","indices":[262,270]}]	[{"url":"https://t.co/iGvlLR7YRt","expanded_url":"https://www.cognitoforms.com/Everyd4yKshop/PHGOROSÃ‰FIRSTOFFICIALSOLOALBUM","display_url":"cognitoforms.com/Everyd4yKshop/â€¦","indices":[237,260]}]	â€¼ï¸�[PH GO] RosÃ© - First Single Album [R] â€¼ï¸� Normal Ed - 740php + LSF Kit Ed - 1000php + LSF Limited LP - 2100php + LSF âœ”ï¸� DOO: Until out of stock âœ”ï¸� DOP: 50% on 3/30 and 50% on 4/15 âœ”ï¸� Direct in ktown4u âœ”ï¸� Freebies from us https://t.co/iGvlLR7YRt #EKS_GOsðŸ‘¥	1156.0	RT @Everyd4yKshop: â€¼ï¸�[PH GO] RosÃ© - First Single Album [R] â€¼ï¸� Normal Ed - 740php + LSF Kit Ed - 1000php + LSF Limited LP - 210â€¦	81.0	True	full
488	488	60495e9fc0e48500386ddd0d	2021-03-11 00:04:41	[]	[]	Wed Mar 10 23:34:33 +0000 2021	[]	[{"url":"https://t.co/vjpQ2xNvxG","expanded_url":"https://twitter.com/Acyn/status/1369790152206262275","display_url":"twitter.com/Acyn/status/13â€¦","indices":[118,141]}]	Are you listening, Texas? Wait a week, he'll be bragging about how much this will help you and expect credit for it. https://t.co/vjpQ2xNvxG	201594.0	RT @UROCKlive1: Are you listening, Texas? Wait a week, he'll be bragging about how much this will help you and expect credit for it. httpsâ€¦	596.0	True	full
489	489	60495e9fc0e48500386ddd1b	2021-03-11 00:04:41	[]	[]	Wed Mar 10 00:34:00 +0000 2021	[{"text":"DÃ­aInternacionalDeLaMujer","indices":[0,26]},{"text":"MujeresRurales","indices":[55,70]},{"text":"GeneraciÃ³nIgualdad","indices":[225,244]}]	[{"url":"https://t.co/WAjcSz0j4r","expanded_url":"http://bit.ly/MujeresRurales_MADR","display_url":"bit.ly/MujeresRuralesâ€¦","indices":[259,282]}]	#DÃ­aInternacionalDeLaMujer El reconocimiento de las #MujeresRurales en sus aportes alðŸ�¡hogar, permite su empoderamientoðŸ’ªðŸ�½econÃ³mico y las hace menos vulnerables a sufrir violencia de gÃ©nero: Dir. Mujer Rural @MinAgricultura #GeneraciÃ³nIgualdad ðŸŽ™ï¸�ðŸ‘©ðŸ�¾â€�ðŸŒ¾ðŸ™‹ðŸ�¿â€�â™€ï¸� https://t.co/WAjcSz0j4r https://t.co/K7U8OdAwGJ	23567.0	RT @FAO_Colombia: #DÃ­aInternacionalDeLaMujer El reconocimiento de las #MujeresRurales en sus aportes alðŸ�¡hogar, permite su empoderamientoâ€¦	8.0	True	full
490	490	60495e9fc0e48500386ddd21	2021-03-11 00:04:42	[]	[]	Wed Mar 10 19:41:47 +0000 2021	[]	[{"url":"https://t.co/KjCu9gNDN8","expanded_url":"http://anti-Noir.es","display_url":"anti-Noir.es","indices":[36,59]},{"url":"https://t.co/LtjFLVud1o","expanded_url":"http://www.institutdeprintemps.weebly.com","display_url":"institutdeprintemps.weebly.com","indices":[239,262]}]	SÃ©rie d'ateliers Ã venir: Le racism https://t.co/KjCu9gNDN8: PrÃ©venir et guÃ©rir - une sÃ©rie de webinaires donnÃ©s par des confÃ©renciers francophones du PANDC qui se tiendra du 15 au 18 mars. Pour plus d'informations et pour vous inscrire : https://t.co/LtjFLVud1o	263.0	RT @EGSAAEDE: SÃ©rie d'ateliers Ã venir: Le racism https://t.co/KjCu9gNDN8: PrÃ©venir et guÃ©rir - une sÃ©rie de webinaires donnÃ©s par des confâ€¦	839.0	True	full
491	491	60495e9fc0e48500386ddd39	2021-03-11 00:04:42	[]	[]	Wed Mar 10 22:56:56 +0000 2021	[{"text":"BidenSavedMyBusiness","indices":[209,230]},{"text":"GOPHypocrisy","indices":[231,244]}]	[{"url":"https://t.co/zWkDLkvM2A","expanded_url":"https://twitter.com/SenatorWicker/status/1369770036982915084","display_url":"twitter.com/SenatorWicker/â€¦","indices":[245,268]}]	I'm a restaurant owner, this aid will literally save my business. You voted against it, so don't you DARE TAKE CREDIT for it. Jesus, the hypocrisy displayed here infuriates me. What is wrong with Republicans? #BidenSavedMyBusiness #GOPHypocrisy https://t.co/zWkDLkvM2A	5737.0	RT @blakerspalding: I'm a restaurant owner, this aid will literally save my business. You voted against it, so don't you DARE TAKE CREDIT fâ€¦	0.0	True	full
492	492	60495e9fc0e48500386ddd53	2021-03-11 00:04:42	[]	[]	Wed Mar 10 22:58:19 +0000 2021	[]	[{"url":"https://t.co/0uFm00S3wo","expanded_url":"https://m.facebook.com/story.php?story_fbid=10223488993389588&id=1131217619","display_url":"m.facebook.com/story.php?storâ€¦","indices":[252,275]}]	@estebanquincar presentÃ³ el Proyecto de Ley 353_2020- CÃ¡mara, propuesto por @estebanquincar que modifica las compensaciones alevosas con las que @EPMestamosahi retribuye a mÃ¡s de 40 municipios la inundaciÃ³n de sus territorios y los problemas sociales. https://t.co/0uFm00S3wo	4500.0	RT @OrienteseTV: @estebanquincar presentÃ³ el Proyecto de Ley 353_2020- CÃ¡mara, propuesto por @estebanquincar que modifica las compensacioneâ€¦	9032.0	True	full
493	493	60495ea0c0e48500386ddd5b	2021-03-11 00:04:42	[]	[]	Wed Mar 10 23:00:39 +0000 2021	[]	[{"url":"https://t.co/BeO8NmrCzj","expanded_url":"http://youtu.be/MPQuowpFH84","display_url":"youtu.be/MPQuowpFH84","indices":[221,244]}]	Â¿Es buena idea que los padres ofrezcan premios en dinero a sus hijos para que estudien? El filÃ³sofo Michael Sandel advierte que este tipo de incentivos financieros â€œpuede corromper el amor intrÃ­nseco por el aprendizajeâ€�: https://t.co/BeO8NmrCzj https://t.co/an7FgGKBre	124804.0	RT @EfectoNaim: Â¿Es buena idea que los padres ofrezcan premios en dinero a sus hijos para que estudien? El filÃ³sofo Michael Sandel advierteâ€¦	547.0	True	full
494	494	60495ea0c0e48500386ddd5f	2021-03-11 00:04:42	[]	[]	Thu Mar 11 00:01:12 +0000 2021	[]	[{"url":"https://t.co/ILr6XQgrLm","expanded_url":"https://www.thelancet.com/journals/lanchi/article/PIIS2352-4642(21)00066-3/fulltext","display_url":"thelancet.com/journals/lanchâ€¦","indices":[226,249]}]	In over 137 million children and young adults with from 7 countries, it's good to see the remarkably low covid-19 fatality rate of 0.19 per 100,000. That represents 0.5% of all cause deaths in this age group (259 of 48,326) https://t.co/ILr6XQgrLm @LancetChildAdol https://t.co/9srvkQfGJc	396750.0	RT @EricTopol: In over 137 million children and young adults with from 7 countries, it's good to see the remarkably low covid-19 fatalityâ€¦	219.0	True	full
495	495	60495ea0c0e48500386ddd63	2021-03-11 00:04:42	[]	[]	Wed Mar 10 23:50:03 +0000 2021	[{"text":"FridayLivestream","indices":[163,180]},{"text":"SB19WhatMYXDailyTop1","indices":[206,227]},{"text":"SB19","indices":[228,233]}]	[{"url":"https://t.co/DaqsBNPo7s","expanded_url":"https://myx.global/vote/","display_url":"myx.global/vote/","indices":[111,134]}]	Off to a great start! WHAT? takes the 1st spot in its MYX Daily Top 10 debut. Let's keep on voting, A'TIN! ðŸ”— https://t.co/DaqsBNPo7s REQUEST @SB19Official @MTV #FridayLivestream SB19WHAT StreamPartyD1 #SB19WhatMYXDailyTop1 #SB19 https://t.co/E2HzHawxX0	44463.0	RT @SB19_ATINph: Off to a great start! WHAT? takes the 1st spot in its MYX Daily Top 10 debut. Let's keep on voting, A'TIN! ðŸ”— https://t.câ€¦	585.0	True	full
496	496	60495ea0c0e48500386ddd73	2021-03-11 00:04:42	[]	[]	Wed Mar 10 23:52:52 +0000 2021	[{"text":"CPAC2021","indices":[210,219]}]	[{"url":"https://t.co/XDNPAp1dut","expanded_url":"https://ept.ms/kenny-and-kangmin","display_url":"ept.ms/kenny-and-kangâ€¦","indices":[234,257]}]	"In the NBA, it's 75% black. Nobody is saying we want 15% Asians." Why is meritocracy under attack in some areas but not others? @kennymxu, author of "An Inconvenient Minority," with YouTuber @thekangminlee. #CPAC2021 ðŸ”´WATCH FULL: https://t.co/XDNPAp1dut https://t.co/z8CmNGmXH8	15713.0	RT @AmThoughtLeader: "In the NBA, it's 75% black. Nobody is saying we want 15% Asians." Why is meritocracy under attack in some areas butâ€¦	507.0	True	full
497	497	60495ea0c0e48500386ddd93	2021-03-11 00:04:43	[]	[]	Wed Mar 10 15:00:00 +0000 2021	[{"text":"í�¼í”Œí‚¤ìŠ¤","indices":[1,6]},{"text":"PURPLE_KISS","indices":[124,136]},{"text":"INTO_VIOLET","indices":[137,149]},{"text":"ì±„ì�¸","indices":[151,154]},{"text":"Chaein","indices":[155,162]},{"text":"Ponzona","indices":[163,171]}]	[{"url":"https://t.co/NSphwcCrma","expanded_url":"https://youtu.be/1ie_R3f4AFA","display_url":"youtu.be/1ie_R3f4AFA","indices":[69,92]}]	[#í�¼í”Œí‚¤ìŠ¤] 1ST MINI ALBUM [INTO VIOLET] â–« CONCEPT FILM â–« â–ª CHAEIN â–ª â–« https://t.co/NSphwcCrma â–« ðŸ”³ 2021.03.15 6PM RELEASE ðŸ”³ #PURPLE_KISS #INTO_VIOLET #ì±„ì�¸ #Chaein #Ponzona https://t.co/UYUUJYh8DT	52222.0	RT @RBW_PURPLEKISS: [#í�¼í”Œí‚¤ìŠ¤] 1ST MINI ALBUM [INTO VIOLET] â–« CONCEPT FILM â–« â–ª CHAEIN â–ª â–« https://t.co/NSphwcCrma â–« ðŸ”³ 2021.03.15 6PM RELEASâ€¦	194.0	True	full
498	498	60495ea0c0e48500386ddda9	2021-03-11 00:04:43	[]	[]	Wed Mar 10 23:46:24 +0000 2021	[]	[{"url":"https://t.co/wlJify8ch1","expanded_url":"https://www.wsj.com/articles/covid-prescription-get-the-vaccine-wait-a-month-return-to-normal-11615401516?reflink=desktopwebshare_twitter","display_url":"wsj.com/articles/covidâ€¦","indices":[228,251]}]	Dr. Fauci supported double masking arguing it was "common sense"-- OK. Here's my "common sense" conclusion after reviewing the all data on virus transmission after vaccination: A month after your vaccine, live a normal life. https://t.co/wlJify8ch1	34322.0	RT @MartyMakary: Dr. Fauci supported double masking arguing it was "common sense"-- OK. Here's my "common sense" conclusion after reviewinâ€¦	150.0	True	full
499	499	60495ea1c0e48500386dddc7	2021-03-11 00:04:43	[]	[]	Wed Mar 10 23:56:51 +0000 2021	[]	[{"url":"https://t.co/MvDHR7nGsz","expanded_url":"https://themindshield.com/republican-senator-who-voted-against-covid-stimulus-is-trying-to-take-credit-for-the-bill/","display_url":"themindshield.com/republican-senâ€¦","indices":[126,149]}]	Sigh, we knew this would happen. Republican senator who voted against COVID stimulus is trying to take credit for the bill. https://t.co/MvDHR7nGsz	54570.0	RT @covie_93: Sigh, we knew this would happen. Republican senator who voted against COVID stimulus is trying to take credit for the bill.â€¦	8.0	True	full
500	500	60495ea1c0e48500386dddd9	2021-03-11 00:04:44	[]	[]	Wed Mar 10 23:38:20 +0000 2021	[]	[{"url":"https://t.co/HlUaxrIYt5","expanded_url":"https://www.subrayado.com.uy/llegaron-las-primeras-50000-dosis-pfizer-y-comienzan-vacunar-el-viernes-n726958","display_url":"subrayado.com.uy/llegaron-las-pâ€¦","indices":[110,133]}]	AHORA: Llegaron las primeras 50.000 dosis de Pfizer y comienzan a vacunar el viernes al personal de la salud. https://t.co/HlUaxrIYt5 https://t.co/S5wtmy8Dmu	753419.0	RT @Subrayado: AHORA: Llegaron las primeras 50.000 dosis de Pfizer y comienzan a vacunar el viernes al personal de la salud. https://t.co/Hâ€¦	598.0	True	full
501	501	60495ea1c0e48500386ddde3	2021-03-11 00:04:44	[]	[]	Wed Mar 10 23:37:24 +0000 2021	[]	[{"url":"https://t.co/1GqHYJOOMj","expanded_url":"https://secure.actblue.com/donate/rubiocovid","display_url":"secure.actblue.com/donate/rubiocoâ€¦","indices":[167,190]}]	Can we get 3,000 RT's on this? Rubio is up in 2022 and voted against Covid relief. You can help us remind his constituents with a retweet and small contribution here. https://t.co/1GqHYJOOMj	307129.0	RT @ReallyAmerican1: Can we get 3,000 RT's on this? Rubio is up in 2022 and voted against Covid relief. You can help us remind his constituâ€¦	1134.0	True	full
502	502	60495ea1c0e48500386dde01	2021-03-11 00:04:44	[]	[]	Wed Mar 10 23:58:13 +0000 2021	[]	[{"url":"https://t.co/aZvZIByxPD","expanded_url":"https://g1.globo.com/sp/sao-paulo/noticia/2021/03/10/sobe-para-37-o-numero-de-pessoas-com-covid-que-morreram-na-fila-por-vagas-de-uti-no-estado-de-sp.ghtml","display_url":"g1.globo.com/sp/sao-paulo/nâ€¦","indices":[246,269]}]	Isso nÃ£o aconteceu no ano passado. GravÃ­ssimo. Importante conferir o comportamento das prefeituras dessas cidades, como Bauru. NÃ£o sÃ£o variantes, nem reinfecÃ§Ãµes. SÃ£o dirigentes irresponsÃ¡veis, mÃ©dicos oportunistas que causam doenÃ§a e mortes. https://t.co/aZvZIByxPD	34434.0	RT @PauloLotufo: Isso nÃ£o aconteceu no ano passado. GravÃ­ssimo. Importante conferir o comportamento das prefeituras dessas cidades, como Baâ€¦	17.0	True	full
503	503	60495ea1c0e48500386dde0d	2021-03-11 00:04:44	[]	[{"url":"https://t.co/4Yv7XC8s7A","expanded_url":"https://www.congress.gov/bill/116th-congress/senate-bill/4012/all-info","display_url":"congress.gov/bill/116th-conâ€¦","indices":[222,245]}]		[]	[]			@RadioFreeTom @NormOrnstein Sen. Wicker was lead sponser in the Senate of the RETAURANTS Act. Can he not take crediâ€¦ https://t.co/YW7X56CBP6	5875.0	True	full
504	504	60495ea2c0e48500386dde1b	2021-03-11 00:04:44	[]	[]	Wed Mar 10 21:47:12 +0000 2021	[]	[{"url":"https://t.co/RifgDgf5jL","expanded_url":"https://japanrunningnews.blogspot.com/2021/03/nagoya-womens-marathon-2021-is-first.html","display_url":"japanrunningnews.blogspot.com/2021/03/nagoyaâ€¦","indices":[111,134]}]	Sunday's Nagoya Women's Marathon will be first mass-participation race held in Japan during COVID-19 pandemic: https://t.co/RifgDgf5jL https://t.co/TSRacHcFoa	12634.0	RT @JRNHeadlines: Sunday's Nagoya Women's Marathon will be first mass-participation race held in Japan during COVID-19 pandemic: https://t.â€¦	954.0	True	full
505	505	60495ea2c0e48500386dde21	2021-03-11 00:04:44	[]	[{"url":"https://t.co/WXDvOmk9kH","expanded_url":"https://twitter.com/st_tbe/status/1343705431722647552?s=19","display_url":"twitter.com/st_tbe/status/â€¦","indices":[266,289]}]		[]	[]			@latelateshow Check my retweet It's this one... ðŸ˜†ðŸ¥° You really need to sing my dynamite x home lyrical remix (to thâ€¦ https://t.co/1rLkyWexW2	764.0	True	full
506	506	60495ea2c0e48500386dde2b	2021-03-11 00:04:44	[]	[{"url":"https://t.co/AEncdTmj47","expanded_url":"https://www.twitch.tv/xgloverr","display_url":"twitch.tv/xgloverr","indices":[107,130]},{"url":"https://t.co/AEncdTmj47","expanded_url":"https://www.twitch.tv/xgloverr","display_url":"twitch.tv/xgloverr","indices":[132,155]}]		[]	[]			ðŸŸ¢LIVE ON âž–Vavazinho pra manter o padrÃ£o de qualidade da live! âž–RT= Imune ao COVID-19 ðŸ”¥ â�—ï¸�SEGUE O LINKâ�—ï¸�â€¦ https://t.co/f9LIKZg8bl	91.0	True	full
507	507	60495ea2c0e48500386dde4d	2021-03-11 00:04:45	[]	[]	Wed Mar 10 20:59:15 +0000 2021	[]	[{"url":"https://t.co/QCcg1IhDmF","expanded_url":"https://www.telegraph.co.uk/politics/2021/03/10/boris-johnson-defends-test-trace-called-wasteful-public-spending/?utm_content=telegraph&utm_medium=Social&utm_campaign=Echobox&utm_source=Twitter#Echobox=1615407944","display_url":"telegraph.co.uk/politics/2021/â€¦","indices":[160,183]}]	The PM has rowed in to defend NHS Test and Trace as a former Treasury chief described it as â€œthe most wasteful and inept public spending programme of all timeâ€� https://t.co/QCcg1IhDmF	3022347.0	RT @Telegraph: The PM has rowed in to defend NHS Test and Trace as a former Treasury chief described it as â€œthe most wasteful and inept pubâ€¦	34.0	True	full
508	508	60495ea2c0e48500386dde55	2021-03-11 00:04:45	[]	[]	Wed Mar 10 19:32:19 +0000 2021	[]	[{"url":"https://t.co/u9sVrUKoQo","expanded_url":"https://www.fda.gov/vaccines-blood-biologics/development-approval-process-cber/vaccine-development-101","display_url":"fda.gov/vaccines-bloodâ€¦","indices":[154,177]}]	Ù…Ù†Ø¸Ù…Ø© Ø§Ù„ØºØ°Ø§Ø¡ ÙˆØ§Ù„Ø¯ÙˆØ§Ø¡ FDA (Ù„Ø§ ÙŠÙˆØ¬Ø¯ Ù„Ù‚Ø§Ø­ Ø¢Ù…Ù† ÙˆÙ�Ø¹Ø§Ù„ 100% ÙˆÙŠØ¬Ø¨ Ù…Ø±Ø§Ù‚Ø¨Ø© Ø§Ù„Ù„Ù‚Ø§Ø­ Ø­ØªÙ‰ Ø¨Ø¹Ø¯ Ø¥Ø¬Ø§Ø²ØªÙ‡ Ù„Ù…Ø¹Ø±Ù�Ø© Ø§Ù„Ù…Ø¶Ø§Ø± ÙˆØ§Ù„Ù…Ø¶Ø§Ø¹Ù�Ø§Øª Ø§Ù„ØºÙŠØ± Ù…Ø£Ù„ÙˆÙ�Ø© Ø¹Ù„Ù‰ Ø§Ù„Ù…Ø¯Ù‰ Ø§Ù„Ø¨Ø¹ÙŠØ¯ ÙˆØ§Ù„Ù‚Ø±ÙŠØ¨) https://t.co/u9sVrUKoQo https://t.co/AmnYOwqjYk	937.0	RT @fawazzz1978: Ù…Ù†Ø¸Ù…Ø© Ø§Ù„ØºØ°Ø§Ø¡ ÙˆØ§Ù„Ø¯ÙˆØ§Ø¡ FDA (Ù„Ø§ ÙŠÙˆØ¬Ø¯ Ù„Ù‚Ø§Ø­ Ø¢Ù…Ù† ÙˆÙ�Ø¹Ø§Ù„ 100% ÙˆÙŠØ¬Ø¨ Ù…Ø±Ø§Ù‚Ø¨Ø© Ø§Ù„Ù„Ù‚Ø§Ø­ Ø­ØªÙ‰ Ø¨Ø¹Ø¯ Ø¥Ø¬Ø§Ø²ØªÙ‡ Ù„Ù…Ø¹Ø±Ù�Ø© Ø§Ù„Ù…Ø¶Ø§Ø± ÙˆØ§Ù„Ù…Ø¶Ø§Ø¹Ù�Ø§Øª Ø§Ù„ØºÙŠØ± Ù…â€¦	1705.0	True	full
509	509	60495ea2c0e48500386dde5f	2021-03-11 00:04:45	[]	[]	Wed Mar 10 18:52:00 +0000 2021	[{"text":"5Mar","indices":[3,8]},{"text":"Venezuela","indices":[79,89]},{"text":"1Ene","indices":[99,104]}]	[{"url":"https://t.co/pAEB4sqGcM","expanded_url":"HTTPS://CRISISENVENEZUELA.COM/2021/03/08/BOLETIN-NO-172-DEL-1-AL-8-DE-MARZO-DE-2021/","display_url":"CRISISENVENEZUELA.COM/2021/03/08/BOLâ€¦","indices":[251,274]}]	Al #5Mar de 2021 el @ForoPenal habÃ­a registrado 15.697 arrestos arbitrarios en #Venezuela desde el #1Ene de 2014. 870 civiles han sido presentados ante tribunales militares. Hasta la fecha llevamos un histÃ³rico acumulado de 3.568 presos polÃ­ticos. https://t.co/pAEB4sqGcM https://t.co/wfDyKscFC5	4478.0	RT @Crisis_En_Vzla: Al #5Mar de 2021 el @ForoPenal habÃ­a registrado 15.697 arrestos arbitrarios en #Venezuela desde el #1Ene de 2014. 870â€¦	569.0	True	full
510	510	60495ea3c0e48500386dde69	2021-03-11 00:04:45	[]	[]	Thu Mar 11 00:00:31 +0000 2021	[]	[{"url":"https://t.co/cQ8YLHrLVO","expanded_url":"https://ottawa.ctvnews.ca/etches-says-ottawa-will-stay-in-orange-zone-next-week-including-for-st-patrick-s-day-1.5341513?cid=sm%3Atrueanthem%3Actvottawa%3Atwitterpost&taid=60495d9feaf59800011cdac6&utm_campaign=trueAnthem%3A+Trending+Content&utm_medium=trueAnthem&utm_source=twitter","display_url":"ottawa.ctvnews.ca/etches-says-otâ€¦","indices":[179…	Medical officer of health Dr. Vera Etches says COVID-19 levels are currently steady in Ottawa, and she will recommend the capital stay at the "orange-restrict" level next week.â€‹ https://t.co/cQ8YLHrLVO	218172.0	RT @ctvottawa: Medical officer of health Dr. Vera Etches says COVID-19 levels are currently steady in Ottawa, and she will recommend the caâ€¦	532.0	True	full
511	511	60495ea3c0e48500386dde8d	2021-03-11 00:04:45	[]	[]	Wed Mar 10 16:06:06 +0000 2021	[]	[{"url":"https://t.co/jLlUMDW968","expanded_url":"https://carve850.com.uy/2018/07/25/justicia-resolvio-catalogar-como-secretos-por-15-anos-gastos-de-cancilleria-en-embajadas/","display_url":"carve850.com.uy/2018/07/25/jusâ€¦","indices":[257,280]}]	En 2018, despuÃ©s de que la Justicia declarara â€œsecretosâ€� por 15 aÃ±os los gastos de las embajadas uruguayas en el exterior, me pregunto... Â¿No es hora de que esta nueva CancillerÃ­a cambie eso? (Para los que no lo recuerden el informe de @Asinosva850 ðŸ‘‡ðŸ�¼) https://t.co/jLlUMDW968	85048.0	RT @PatriciaJMadrid: En 2018, despuÃ©s de que la Justicia declarara â€œsecretosâ€� por 15 aÃ±os los gastos de las embajadas uruguayas en el exterâ€¦	395.0	True	full
512	512	60495ea3c0e48500386dde8f	2021-03-11 00:04:45	[{"text":"Epidemiology","indices":[14,27]},{"text":"socialcontrol","indices":[58,72]}]	[{"url":"https://t.co/pbLQwixzh1","expanded_url":"https://stormhaven.blog/2021/02/25/lies-damn-lies-and-epidemiology-social-control-with-a-thin-mask-of-pseudo-science/","display_url":"stormhaven.blog/2021/02/25/lieâ€¦","indices":[183,206]}]		[]	[]			@CMOH_Alberta #Epidemiology is, and has always been about #socialcontrol with pseudo science and statistical monsteâ€¦ https://t.co/kZaFiLiFUU	606.0	True	full
513	513	60495ea3c0e48500386ddea9	2021-03-11 00:04:46	[]	[]	Wed Mar 10 23:50:02 +0000 2021	[]	[{"url":"https://t.co/BeDlxZ544r","expanded_url":"https://nbcnews.to/30xfh1a","display_url":"nbcnews.to/30xfh1a","indices":[246,269]}]	House passes $1.9T Covid relief bill that includes $1,400 checks, $300/wk jobless benefits, child allowance of up to $3,600 for one year, $125B for K-12 schools, $30B for public transit, $25B for rental assistance, $14B for vaccine distribution. https://t.co/BeDlxZ544r https://t.co/jLXnIt9lMk	8389520.0	RT @NBCNews: House passes $1.9T Covid relief bill that includes $1,400 checks, $300/wk jobless benefits, child allowance of up to $3,600 foâ€¦	242.0	True	full
514	514	60495ea4c0e48500386ddeb9	2021-03-11 00:04:46	[]	[]	Tue Mar 09 15:08:04 +0000 2021	[]	[{"url":"https://t.co/MvawgQgnH9","expanded_url":"https://www.bradenton.com/news/coronavirus/article249797553.html","display_url":"bradenton.com/news/coronavirâ€¦","indices":[194,217]}]	NEW: Text messages show political optics for @GovRonDeSantis were focus of organizers for special vaccine pop-up at Lakewood Ranch. "After all, 22 is right around the corner." w/ @JDeleon1012 https://t.co/MvawgQgnH9	32154.0	RT @MaryEllenKlas: NEW: Text messages show political optics for @GovRonDeSantis were focus of organizers for special vaccine pop-up at Lakeâ€¦	6101.0	True	full
515	515	60495ea4c0e48500386ddee1	2021-03-11 00:04:46	[]	[]	Wed Mar 10 22:44:52 +0000 2021	[]	[{"url":"https://t.co/P1yD3gXXsY","expanded_url":"https://twitter.com/MomsDemand/status/1369341605124190223","display_url":"twitter.com/MomsDemand/staâ€¦","indices":[173,196]}]	Don't forget Congress has a chance to finally begin passing common sense laws that will save lives and begin fighting the epidemic of gun violence that plagues our country. https://t.co/P1yD3gXXsY	554718.0	RT @brhodes: Don't forget Congress has a chance to finally begin passing common sense laws that will save lives and begin fighting the epidâ€¦	4940.0	True	full
516	516	60495ea4c0e48500386ddf05	2021-03-11 00:04:47	[]	[]	Mon Mar 08 18:58:24 +0000 2021	[{"text":"COVID19","indices":[103,111]},{"text":"coronavirus","indices":[212,224]}]	[{"url":"https://t.co/XMzb0QUZjs","expanded_url":"https://trib.al/DZ8gHom","display_url":"trib.al/DZ8gHom","indices":[231,254]}]	Boris Johnson has warned that the reopening of schools in England will have an impact on the spread of #COVID19, and said there is no guarantee lockdown will be eased on the target dates set out. Get the latest #coronavirus news: https://t.co/XMzb0QUZjs https://t.co/BlPzGKRx6Z	7015695.0	RT @SkyNews: Boris Johnson has warned that the reopening of schools in England will have an impact on the spread of #COVID19, and said therâ€¦	23.0	True	full
517	517	60495ea4c0e48500386ddf0b	2021-03-11 00:04:47	[]	[]	Wed Mar 10 23:55:00 +0000 2021	[{"text":"Covid_19","indices":[69,78]}]	[{"url":"https://t.co/GzdI6TRwQc","expanded_url":"https://twitter.com/FernandoCesar/status/1369778654998315008","display_url":"twitter.com/FernandoCesar/â€¦","indices":[277,300]}]	PARANÃ� AtualizaÃ§Ã£o do dia, @ratinho_jr 567 pacientes GRAVES com a #Covid_19 precisando de uma UTI. Quase 1.200 precisando de leitos. Tem gente MORRENDO sem atendimento e nÃ£o Ã© culpa dos mÃ©dicos. O comÃ©rcio NÃƒO ESSENCIAL foi REABERTO hoje (10) Vai manter isso, governador? https://t.co/GzdI6TRwQc	19351.0	RT @contagemcorona1: PARANÃ� AtualizaÃ§Ã£o do dia, @ratinho_jr 567 pacientes GRAVES com a #Covid_19 precisando de uma UTI. Quase 1.200 precâ€¦	9.0	True	full
518	518	60495ea4c0e48500386ddf0d	2021-03-11 00:04:47	[]	[]	Wed Mar 10 23:19:06 +0000 2021	[]	[{"url":"https://t.co/k7oJsEepBC","expanded_url":"https://www.kff.org/report-section/impact-of-key-provisions-of-the-house-covid-19-relief-proposal-on-marketplace-premiums-appendix/","display_url":"kff.org/report-sectionâ€¦","indices":[243,266]}]	2) The ARP guarantees that Americans buying health insurance on the ACA Marketplace wonâ€™t pay more than 8.5% of their income on insurance premiums â€“ this will save families hundreds &amp; allow at least 2.5 million Americans to gain coverage. https://t.co/k7oJsEepBC	84175.0	RT @RepRubenGallego: 2) The ARP guarantees that Americans buying health insurance on the ACA Marketplace wonâ€™t pay more than 8.5% of theirâ€¦	3540.0	True	full
519	519	60495ea5c0e48500386ddf1f	2021-03-11 00:04:47	[]	[]	Wed Mar 10 18:45:15 +0000 2021	[]	[{"url":"https://t.co/uznfRoe6mu","expanded_url":"https://twitter.com/butchganyu/status/1369705909140733953","display_url":"twitter.com/butchganyu/staâ€¦","indices":[122,145]}]	it gets real obvious when the only time they speak up about ableism is when someone mentions their fav being a bad person https://t.co/uznfRoe6mu	924.0	RT @moraxloving: it gets real obvious when the only time they speak up about ableism is when someone mentions their fav being a bad personâ€¦	746.0	True	full
520	520	60495ea5c0e48500386ddf55	2021-03-11 00:04:47	[]	[]	Wed Mar 10 23:21:54 +0000 2021	[]	[{"url":"https://t.co/MkGQsHREMl","expanded_url":"https://youtu.be/dx08yXKxiZ0","display_url":"youtu.be/dx08yXKxiZ0","indices":[59,82]},{"url":"https://t.co/Ua1q5AKwnG","expanded_url":"https://remotelyrenee.sounder.fm/episode/ep-15-top-shot-irl","display_url":"remotelyrenee.sounder.fm/episode/ep-15-â€¦","indices":[87,110]}]	We opened a @nba_topshot pack, check out who we got! ðŸš€ ðŸ“º: https://t.co/MkGQsHREMl ðŸŽ™: https://t.co/Ua1q5AKwnG ðŸŽ¨: @HeartlentGroup https://t.co/6H7Tp5OXHm	784.0	RT @RemotelyRenee: We opened a @nba_topshot pack, check out who we got! ðŸš€ ðŸ“º: https://t.co/MkGQsHREMl ðŸŽ™: https://t.co/Ua1q5AKwnG ðŸŽ¨: @Hearâ€¦	42.0	True	full
521	521	60495ea5c0e48500386ddf5d	2021-03-11 00:04:47	[]	[]	Thu Mar 11 00:01:00 +0000 2021	[]	[{"url":"https://t.co/A3NzvsEUby","expanded_url":"https://bit.ly/3ep8n5Y","display_url":"bit.ly/3ep8n5Y","indices":[201,224]}]	.@eliaspino: â€œEn medio de su oscuridad, Juan Vicente GÃ³mez tenÃ­a clara idea de cÃ³mo habÃ­an sucedido las cosas en Venezuela antes de su ascenso al poder, una memoria que moviÃ³ muchas de sus conductasâ€�. https://t.co/A3NzvsEUby	2304170.0	RT @RunRunesWeb: .@eliaspino: â€œEn medio de su oscuridad, Juan Vicente GÃ³mez tenÃ­a clara idea de cÃ³mo habÃ­an sucedido las cosas en Venezuelaâ€¦	282.0	True	full
522	522	60495ea5c0e48500386ddf77	2021-03-11 00:04:48	[]	[{"url":"https://t.co/EpjvcNlnXs","expanded_url":"https://www.hhs.gov/about/news/2020/07/22/us-government-engages-pfizer-produce-millions-doses-covid-19-vaccine.html","display_url":"hhs.gov/about/news/202â€¦","indices":[320,343]}]		[]	[]			@AnderBuenoMusic @Savagefiction @CarlosBolsonaro @jairbolsonaro Os paÃ­ses pagaram pelas vacinas apostando que funciâ€¦ https://t.co/ncF6KiAhQI	305.0	True	full
523	523	60495ea6c0e48500386ddf89	2021-03-11 00:04:48	[]	[]	Tue Mar 09 16:23:43 +0000 2021	[]	[{"url":"https://t.co/4l22fi96cN","expanded_url":"https://bit.ly/3rwriPX","display_url":"bit.ly/3rwriPX","indices":[117,140]}]	SaÃºl Ortiz, colaborador de programa del corazÃ³n, demanda a BelÃ©n Esteban tras sentirse humillado por sus comentarios https://t.co/4l22fi96cN https://t.co/ZiIa5HjItj	16324.0	RT @exclusivadg: SaÃºl Ortiz, colaborador de programa del corazÃ³n, demanda a BelÃ©n Esteban tras sentirse humillado por sus comentarios httpsâ€¦	1674.0	True	full
524	524	60495ea6c0e48500386ddf8f	2021-03-11 00:04:48	[]	[{"url":"https://t.co/FDjjor78bi","expanded_url":"https://www.cbc.ca/news/canada/toronto/housebound-elderly-out-of-sight-out-of-mind-in-ontario-s-covid-19-vaccine-rollout-experts-warn-1.5944387","display_url":"cbc.ca/news/canada/toâ€¦","indices":[177,200]}]		[]	[]			Housebound elderly 'out of sight, out of mind' in Ontario's COVID-19 vaccine rollout, experts warn Online bookingsâ€¦ https://t.co/7mC2SXwNeq	3401.0	True	full
525	525	60495ea6c0e48500386ddfab	2021-03-11 00:04:49	[]	[]	Thu Mar 11 00:01:12 +0000 2021	[]	[{"url":"https://t.co/ILr6XQgrLm","expanded_url":"https://www.thelancet.com/journals/lanchi/article/PIIS2352-4642(21)00066-3/fulltext","display_url":"thelancet.com/journals/lanchâ€¦","indices":[226,249]}]	In over 137 million children and young adults with from 7 countries, it's good to see the remarkably low covid-19 fatality rate of 0.19 per 100,000. That represents 0.5% of all cause deaths in this age group (259 of 48,326) https://t.co/ILr6XQgrLm @LancetChildAdol https://t.co/9srvkQfGJc	396737.0	RT @EricTopol: In over 137 million children and young adults with from 7 countries, it's good to see the remarkably low covid-19 fatalityâ€¦	152.0	True	full
526	526	60495ea6c0e48500386ddfaf	2021-03-11 00:04:49	[]	[]	Wed Mar 10 23:50:19 +0000 2021	[]	[{"url":"https://t.co/jdJI7L0PDI","expanded_url":"https://america.substack.com/p/expand-the-vote-of-course","display_url":"america.substack.com/p/expand-the-vâ€¦","indices":[229,252]}]	This is about stopping the aggressive efforts to disenfranchise voters, particularly Black and brown voters. This is about racial justice and reforming democracy at its core. This is about one person, one vote. It's that simple. https://t.co/jdJI7L0PDI	165399.0	RT @StevenBeschloss: This is about stopping the aggressive efforts to disenfranchise voters, particularly Black and brown voters. This is aâ€¦	822.0	True	full
527	527	60495ea6c0e48500386ddfb3	2021-03-11 00:04:49	[]	[]	Thu Mar 11 00:00:56 +0000 2021	[]	[{"url":"https://t.co/vuB1PVvDCZ","expanded_url":"https://twitter.com/BBCNewsnight/status/1369790276865323010","display_url":"twitter.com/BBCNewsnight/sâ€¦","indices":[139,162]}]	Lewis Goodall is a shining jewel and god of truth in BBC News' increasingly tarnished and lopsided crown. May the force stay with him! ðŸ”¥ https://t.co/vuB1PVvDCZ	14337.0	RT @Mandoline_Blue: Lewis Goodall is a shining jewel and god of truth in BBC News' increasingly tarnished and lopsided crown. May the forâ€¦	278.0	True	full
528	528	60495ea6c0e48500386ddfbd	2021-03-11 00:04:49	[]	[]	Wed Mar 10 15:00:38 +0000 2021	[{"text":"AcuteKidneyInjury","indices":[32,50]},{"text":"kidney","indices":[120,127]},{"text":"DiagnosticsIsPower","indices":[240,259]},{"text":"AKI","indices":[260,264]}]	[{"url":"https://t.co/LW78X3uEda","expanded_url":"https://bddy.me/38rWatu","display_url":"bddy.me/38rWatu","indices":[215,238]}]	How can NEPHROCHECKÂ® help avoid #AcuteKidneyInjury in ICU patients? âœ… By measuring TIMP-2 and IGFBP 7, it helps detect #kidney stress before damage occurs to adapt treatment protocols proactively ðŸ‘‰ Find out more: https://t.co/LW78X3uEda #DiagnosticsIsPower #AKI https://t.co/jNIE75nH73	7175.0	RT @biomerieux: How can NEPHROCHECKÂ® help avoid #AcuteKidneyInjury in ICU patients? âœ… By measuring TIMP-2 and IGFBP 7, it helps detect #kiâ€¦	35.0	True	full
529	529	60495ea6c0e48500386ddfc9	2021-03-11 00:04:49	[]	[]	Thu Mar 11 00:00:18 +0000 2021	[]	[{"url":"https://t.co/jwcdVrTfGh","expanded_url":"https://nyti.ms/3eoBQ01","display_url":"nyti.ms/3eoBQ01","indices":[164,187]}]	Massacres and disease took their toll on his people in Brazil's Amazon. Soon,Â ArukÃ¡ Juma was the only member of his tribe left. Now Mr. Juma has died, of Covid-19. https://t.co/jwcdVrTfGh	2110087.0	RT @nytimesworld: Massacres and disease took their toll on his people in Brazil's Amazon. Soon,Â ArukÃ¡ Juma was the only member of his tribeâ€¦	329.0	True	full
530	530	60495ea6c0e48500386ddfcd	2021-03-11 00:04:49	[]	[]	Wed Mar 10 22:31:05 +0000 2021	[{"text":"COVID19","indices":[40,48]},{"text":"Coronavirus","indices":[88,100]},{"text":"Latinus","indices":[101,109]},{"text":"InformaciÃ³nParaTi","indices":[110,128]}]	[{"url":"https://t.co/prg6ywQE53","expanded_url":"https://latinus.us/2021/03/10/ops-advierte-tercera-ola-covid-latinoamerica-durante-semana-santa/","display_url":"latinus.us/2021/03/10/opsâ€¦","indices":[129,152]}]	OPS advierte por posible tercera ola de #COVID19 en LatinoamÃ©rica durante Semana Santa. #Coronavirus #Latinus #InformaciÃ³nParaTi https://t.co/prg6ywQE53	440330.0	RT @latinus_us: OPS advierte por posible tercera ola de #COVID19 en LatinoamÃ©rica durante Semana Santa. #Coronavirus #Latinus #InformaciÃ³nPâ€¦	412.0	True	full
531	531	60495ea6c0e48500386ddfcf	2021-03-11 00:04:49	[]	[]	Wed Mar 10 22:03:12 +0000 2021	[]	[{"url":"https://t.co/b1XjYXJ41B","expanded_url":"https://www.nejm.org/doi/full/10.1056/NEJMc2101667?query=featured_coronavirus","display_url":"nejm.org/doi/full/10.10â€¦","indices":[60,83]}]	New data for single dose vaccine for those with prior covid https://t.co/b1XjYXJ41B @florian_krammer and colleagues Strong humoral immune response and avoidance of higher frequency of side effects @NEJM	396750.0	RT @EricTopol: New data for single dose vaccine for those with prior covid https://t.co/b1XjYXJ41B @florian_krammer and colleagues Strongâ€¦	142.0	True	full
532	532	60495ea7c0e48500386ddfd5	2021-03-11 00:04:49	[]	[{"url":"https://t.co/gT8ceEb21r","expanded_url":"https://www.google.co.uk/amp/s/cointelegraph.com/news/solution-to-scale-ethereum-100x-is-imminent-and-will-get-us-through-until-eth2-vitalik/amp","display_url":"google.co.uk/amp/s/cointeleâ€¦","indices":[155,178]}]		[]	[]			According to Vitalik, the Ethereum network could scale by a 100X â€œvery soonâ€�, predicting Optimism will release itsâ€¦ https://t.co/8C5L4zcdnD	50880.0	True	full
533	533	60495ea7c0e48500386ddff5	2021-03-11 00:04:50	[]	[]	Wed Mar 10 23:37:24 +0000 2021	[]	[{"url":"https://t.co/1GqHYJOOMj","expanded_url":"https://secure.actblue.com/donate/rubiocovid","display_url":"secure.actblue.com/donate/rubiocoâ€¦","indices":[167,190]}]	Can we get 3,000 RT's on this? Rubio is up in 2022 and voted against Covid relief. You can help us remind his constituents with a retweet and small contribution here. https://t.co/1GqHYJOOMj	307129.0	RT @ReallyAmerican1: Can we get 3,000 RT's on this? Rubio is up in 2022 and voted against Covid relief. You can help us remind his constituâ€¦	218.0	True	full
534	534	60495ea7c0e48500386ddffb	2021-03-11 00:04:50	[]	[]	Tue Mar 09 23:11:42 +0000 2021	[{"text":"Aging","indices":[193,199]},{"text":"hematopoiesis","indices":[200,214]},{"text":"BoneMarrow","indices":[215,226]},{"text":"MSC","indices":[227,231]},{"text":"HSC","indices":[232,236]},{"text":"inflammation","indices":[237,250]},{"text":"Blood","indices":[251,257]},{"text":"myelopoiesis","indices":[258,271]},{"text":"niche","indices":[272,278]}]	[{"url":"https://t.co/jSYN2uWIjR","expanded_url":"https://www.biorxiv.org/content/10.1101/2021.03.08.434485v1","display_url":"biorxiv.org/content/10.110â€¦","indices":[169,192]}]	Congrats to @CSCIColumbia director Dr Emmanuelle Passegue &amp; team on their 1st @biorxivpreprint!!! Stromal inflammation is a targetable driver of hematopoietic aging https://t.co/jSYN2uWIjR #Aging #hematopoiesis #BoneMarrow #MSC #HSC #inflammation #Blood #myelopoiesis #niche	914.0	RT @CSCIColumbia: Congrats to @CSCIColumbia director Dr Emmanuelle Passegue &amp; team on their 1st @biorxivpreprint!!! Stromal inflammation isâ€¦	153.0	True	full
535	535	60495ea7c0e48500386ddffd	2021-03-11 00:04:50	[]	[]	Wed Mar 10 18:10:30 +0000 2021	[]	[{"url":"https://t.co/7N6FI7QddX","expanded_url":"https://www.barrietoday.com/around-ontario/ontario-pandemic-has-affected-the-mental-health-of-76-of-canadians-survey-suggests-3419090","display_url":"barrietoday.com/around-ontarioâ€¦","indices":[277,300]}]	@fordnation @celliottability @SylviaJonesMPP Your lockdown has failed and your government has failed. We are the proud people of this Province and we are taking our lives back. Canadians are too â€œniceâ€� and thatâ€™s why government has played all for fools. WE MUST END THIS NOW!! https://t.co/7N6FI7QddX	91.0	RT @titan20m: @fordnation @celliottability @SylviaJonesMPP Your lockdown has failed and your government has failed. We are the proud peopleâ€¦	1210.0	True	full
536	536	60495ea7c0e48500386de00b	2021-03-11 00:04:50	[]	[]	Sun Mar 07 22:39:36 +0000 2021	[]	[{"url":"https://t.co/DOACaLmcb5","expanded_url":"http://stars.avn.com/dominakiara","display_url":"stars.avn.com/dominakiara","indices":[0,23]},{"url":"https://t.co/veuRoYnhk6","expanded_url":"https://iwantclips.com/store/255/DominaKiara","display_url":"iwantclips.com/store/255/Domiâ€¦","indices":[169,192]}]	https://t.co/DOACaLmcb5 My AVN subs get it all, including 15% off at IWantClips every month, plus tons of content too hot for Twitter! Why aren't you subscribed yet? https://t.co/veuRoYnhk6 sub now for this coupon, a free dick rating, a ton of free clips, and much much more! https://t.co/zP48gMCPIe	6379.0	RT @HypnoFemdom: https://t.co/DOACaLmcb5 My AVN subs get it all, including 15% off at IWantClips every month, plus tons of content too hotâ€¦	1193.0	True	full
537	537	60495ea8c0e48500386de033	2021-03-11 00:04:50	[]	[]	Wed Mar 10 23:56:35 +0000 2021	[]	[{"url":"https://t.co/2TCKfOsYfY","expanded_url":"https://twitter.com/RainhaTrinity/status/1369797138964709379?s=19","display_url":"twitter.com/RainhaTrinity/â€¦","indices":[225,248]}]	â€”â€” ðŸ�‘ NUDE GIVEAWAY ðŸ�‘ â€”â€” I'm feeling generous today I decided to choose one lucky loser to win 5 uncensored nudes of mine ðŸ˜‰ All you gotta do is LIKE and RT this tweet. To double your chances like and rt this tweet aswell: https://t.co/2TCKfOsYfY Giveaway ends at 03/15 https://t.co/owvWOAQ7Yl	3169.0	RT @MajesticTrinity: â€”â€” ðŸ�‘ NUDE GIVEAWAY ðŸ�‘ â€”â€” I'm feeling generous today I decided to choose one lucky loser to win 5 uncensored nudes of mâ€¦	331.0	True	full
538	538	60495ea8c0e48500386de039	2021-03-11 00:04:50	[]	[]	Wed Mar 10 23:20:26 +0000 2021	[{"text":"Newsnight","indices":[173,183]}]	[{"url":"https://t.co/RQ4FNmG6PJ","expanded_url":"https://bbc.in/38pcSty","display_url":"bbc.in/38pcSty","indices":[148,171]}]	Labour has accused Boris Johnson of lying to MPs after he wrongly claimed Sir Keir Starmer had voted against a pay rise for NHS workers in England. https://t.co/RQ4FNmG6PJ #Newsnightâ€™s @Lewis_Goodall explains ðŸ‘‡ https://t.co/UWmDBL5dzR	684844.0	RT @BBCNewsnight: Labour has accused Boris Johnson of lying to MPs after he wrongly claimed Sir Keir Starmer had voted against a pay rise fâ€¦	1993.0	True	full
539	539	60495ea8c0e48500386de03d	2021-03-11 00:04:50	[]	[]	Wed Mar 10 21:41:14 +0000 2021	[]	[{"url":"https://t.co/d3RkHf6kLo","expanded_url":"https://dailycaller.com/2021/03/10/who-investigators-wuhan-lab-database-peter-daszak/","display_url":"dailycaller.com/2021/03/10/whoâ€¦","indices":[246,269]}]	The Wuhan Institute of Virology deleted a public database containing info on at least 16,000 virus samples in Sept. 2019. The WHO didn't even ask for the data during its investigation because one of its members personally vouched for the lab. https://t.co/d3RkHf6kLo	9733.0	RT @AndrewKerrNC: The Wuhan Institute of Virology deleted a public database containing info on at least 16,000 virus samples in Sept. 2019.â€¦	339.0	True	full
540	540	60495ea8c0e48500386de05b	2021-03-11 00:04:50	[]	[]	Wed Mar 10 20:39:02 +0000 2021	[]	[{"url":"https://t.co/MSIzDPi5hw","expanded_url":"https://www.animalpolitico.com/2021/03/comunidades-zitacuaro-guardia-indigena-narco/","display_url":"animalpolitico.com/2021/03/comuniâ€¦","indices":[226,249]}]	"O nos organizamos, o morimos": Tras ataques armados, invasiones, secuestros, asesinatos y cobro de cuotas por parte del narco, comunidades de ZitÃ¡cuaro crean Guardia IndÃ­gena para cuidar sus territorios. ðŸ“¸ Fotos: JÃ±ato HM. https://t.co/MSIzDPi5hw https://t.co/Iy2y7ALCyY	2401313.0	RT @Pajaropolitico: "O nos organizamos, o morimos": Tras ataques armados, invasiones, secuestros, asesinatos y cobro de cuotas por parte deâ€¦	33.0	True	full
541	541	60495ea8c0e48500386de065	2021-03-11 00:04:50	[]	[]	Wed Mar 10 22:49:15 +0000 2021	[]	[{"url":"https://t.co/4V8FC1B73K","expanded_url":"https://twitter.com/SenatorWicker/status/1369770036982915084","display_url":"twitter.com/SenatorWicker/â€¦","indices":[180,203]}]	What a piece of garbage you are. You voted against it, Senator Wicker. You are implicitly taking credit for it. How do you live with yourself? Hypocrite. This is what the @GOP is. https://t.co/4V8FC1B73K	7195.0	RT @CogitoErgoWtf: What a piece of garbage you are. You voted against it, Senator Wicker. You are implicitly taking credit for it. How do yâ€¦	0.0	True	full
542	542	60495ea8c0e48500386de06f	2021-03-11 00:04:51	[]	[{"url":"https://t.co/80gsbU8UYa","expanded_url":"https://heraldodemexico.com.mx/nacional/2019/12/12/fatima-tenia-12-anos-sus-vecinos-la-violaron-apunalaron-lapidaron-100-metros-de-su-casa-138917.html","display_url":"heraldodemexico.com.mx/nacional/2019/â€¦","indices":[167,190]}]		[]	[]			L@s invito a leer la terrible historia del asesinato de FÃ¡tima. Si yo fuera familia de FÃ¡tima crÃ©anme que hubieraâ€¦ https://t.co/RsfVBHd0dO	4773.0	True	full
543	543	60495ea8c0e48500386de075	2021-03-11 00:04:51	[]	[]	Thu Mar 11 00:00:41 +0000 2021	[]	[{"url":"https://t.co/9Kpzx3DGHG","expanded_url":"https://elpais.com/ciencia/2021-03-10/las-transfusiones-de-plasma-sanguineo-son-inutiles-en-los-enfermos-de-covid-hospitalizados.html?utm_medium=Social&utm_source=Twitter&ssm=TW_CM_AME#Echobox=1615418076","display_url":"elpais.com/ciencia/2021-0â€¦","indices":[252,275]}]	Las transfusiones de plasma sanguÃ­neo de donantes que superaron la covid no mejoran la supervivencia de los pacientes hospitalizados, segÃºn los resultados preliminares del mayor ensayo clÃ­nico del mundo, Recovery Por @manuelansede en @materia_ciencia https://t.co/9Kpzx3DGHG	369345.0	RT @elpais_america: Las transfusiones de plasma sanguÃ­neo de donantes que superaron la covid no mejoran la supervivencia de los pacientes hâ€¦	3962.0	True	full
544	544	60495ea9c0e48500386de0bf	2021-03-11 00:04:51	[]	[]	Wed Mar 10 22:46:52 +0000 2021	[{"text":"GodSpeed","indices":[125,134]}]	[{"url":"https://t.co/3EFPEV3dom","expanded_url":"https://www.who.int/vietnam/news/detail/14-07-2020-q-a-how-is-covid-19-transmitted","display_url":"who.int/vietnam/news/dâ€¦","indices":[136,159]}]	@usairforce @GenCQBrownJr Not the elbow bump please General, @WHO and @CDCgov recommends sneezing and coughing in elbows. :) #GodSpeed https://t.co/3EFPEV3dom	162.0	RT @madhavanpallan: @usairforce @GenCQBrownJr Not the elbow bump please General, @WHO and @CDCgov recommends sneezing and coughing in elbowâ€¦	1394.0	True	full
545	545	60495ea9c0e48500386de0cf	2021-03-11 00:04:52	[]	[]	Thu Mar 11 00:03:24 +0000 2021	[]	[{"url":"https://t.co/cErMwBvOY6","expanded_url":"https://losangeles.cbslocal.com/2021/03/10/kroger-closing-3-stores-los-angeles-response-approval-hero-pay-mandate/","display_url":"losangeles.cbslocal.com/2021/03/10/kroâ€¦","indices":[206,229]}]	.@Kroger will permanently close three stores in the LA area to avoid paying a few bucks more per hour to frontline workers for 120 days The company has made BILLIONS in extra profits during the pandemic https://t.co/cErMwBvOY6	485182.0	RT @JuddLegum: .@Kroger will permanently close three stores in the LA area to avoid paying a few bucks more per hour to frontline workers fâ€¦	239.0	True	full
546	546	60495eaac0e48500386de0f7	2021-03-11 00:04:52	[]	[{"url":"https://t.co/nM5eC9p7mn","expanded_url":"https://www.washingtonpost.com/us-policy/2021/03/10/house-stimulus-biden-covid-relief-checks/?tid=ss_tw","display_url":"washingtonpost.com/us-policy/2021â€¦","indices":[257,280]}]		[]	[]			Congress adopts $1.9 trillion stimulus, securing first major win for Biden. The 220-to-211 vote in the House of Repâ€¦ https://t.co/MBnQHG8dlt	1872.0	True	full
547	547	60495eaac0e48500386de101	2021-03-11 00:04:52	[]	[{"url":"https://t.co/B0h3wFnhn4","expanded_url":"https://fb.me/e/3vOMg7vM8","display_url":"fb.me/e/3vOMg7vM8","indices":[241,264]}]		[]	[]			There will be a vigil for Sarah Everard and all women who feel unsafe, who go missing on our streets, or who face vâ€¦ https://t.co/EJQ0GaTplY	8896.0	True	full
548	548	60495eaac0e48500386de121	2021-03-11 00:04:52	[]	[]	Wed Mar 10 20:00:51 +0000 2021	[]	[{"url":"https://t.co/c9opEUog4P","expanded_url":"https://forms.office.com/Pages/ResponsePage.aspx?id=RR7meOtrCUCPmTWdi1T0G2oHZB0Q1AZPn08T2zoB3clUOVRHQldQNlM2WDM4OUdBN0s3REE1MUc3Sy4u","display_url":"forms.office.com/Pages/Responseâ€¦","indices":[239,262]}]	ATTN Seattle: You can register TODAY to be notified when appointments become available at any of our three vaccination sites, including the Lumen Field Event Center. Appointments at Lumen are available as soon as this Saturday. Sign Up: https://t.co/c9opEUog4P	69898.0	RT @MayorJenny: ATTN Seattle: You can register TODAY to be notified when appointments become available at any of our three vaccination siteâ€¦	5085.0	True	full
549	549	60495eaac0e48500386de12f	2021-03-11 00:04:53	[]	[]	Wed Mar 10 21:14:38 +0000 2021	[{"text":"EveryTestHelps","indices":[118,133]},{"text":"COVID19Vic","indices":[173,184]},{"text":"COVID19VicData","indices":[185,200]}]	[{"url":"https://t.co/lIUrl0ZEco","expanded_url":"https://dhhs.vic.gov.au/victorian-coronavirus-covid-19-data","display_url":"dhhs.vic.gov.au/victorian-coroâ€¦","indices":[148,171]}]	Yesterday there were no new cases reported. 20,039 test results were received. Thank you to everyone who got tested - #EveryTestHelps. More later: https://t.co/lIUrl0ZEco #COVID19Vic #COVID19VicData https://t.co/6ekRxLmgWn	203764.0	RT @VicGovDH: Yesterday there were no new cases reported. 20,039 test results were received. Thank you to everyone who got tested - #EveryTâ€¦	149.0	True	full
550	550	60495eaac0e48500386de133	2021-03-11 00:04:53	[]	[]	Wed Mar 10 18:10:00 +0000 2021	[{"text":"NotiMippCI","indices":[0,11]},{"text":"FuerzaProductiva","indices":[126,143]}]	[{"url":"https://t.co/mVlciQqhOG","expanded_url":"https://bit.ly/3cggQG9","display_url":"bit.ly/3cggQG9","indices":[102,125]}]	#NotiMippCI ðŸ“°ðŸ—ž| Hace 15 aÃ±os Venezuela incorporÃ³ la octava estrella en la Bandera Nacional. Lea mÃ¡s â�© https://t.co/mVlciQqhOG #FuerzaProductiva https://t.co/4R7LvVkVJ1	251715.0	RT @Mippcivzla: #NotiMippCI ðŸ“°ðŸ—ž| Hace 15 aÃ±os Venezuela incorporÃ³ la octava estrella en la Bandera Nacional. Lea mÃ¡s â�© https://t.co/mVlciQqhâ€¦	83.0	True	full
551	551	60495eabc0e48500386de14b	2021-03-11 00:04:53	[]	[]	Wed Mar 10 16:33:20 +0000 2021	[]	[{"url":"https://t.co/2wXbwcXMCR","expanded_url":"https://go.latoken.com/4nw","display_url":"go.latoken.com/4nw","indices":[200,223]}]	LATOKEN @RYI_Unity Giveaway! 4 lucky winners to get 40 $RYIP each. Participant with most referrals gets assured 40 RYIP. ðŸŽ� Do's: âœ… Follow, RT &amp; Quote tweet âœ… Complete easy &amp; quick tasks âž¡ï¸� https://t.co/2wXbwcXMCR ðŸ“… Mar 15 https://t.co/soTlEcssAp	139940.0	RT @latokens: LATOKEN @RYI_Unity Giveaway! 4 lucky winners to get 40 $RYIP each. Participant with most referrals gets assured 40 RYIP. ðŸŽ�â€¦	32.0	True	full
552	552	60495eabc0e48500386de14d	2021-03-11 00:04:53	[]	[]	Wed Mar 10 19:39:42 +0000 2021	[]	[{"url":"https://t.co/KCk871CGBj","expanded_url":"https://www.politico.eu/article/china-throws-down-gauntlet-joe-biden-allies-hong-kong/","display_url":"politico.eu/article/china-â€¦","indices":[224,247]}]	Words of condemnation are no longer enough, foreign ministers from around the world, led by Britain, should be seeking to find ways of showing China that its violation of international law cannot pass without consequence... https://t.co/KCk871CGBj	49871.0	RT @MPIainDS: Words of condemnation are no longer enough, foreign ministers from around the world, led by Britain, should be seeking to finâ€¦	1191.0	True	full
553	553	60495eabc0e48500386de15d	2021-03-11 00:04:53	[]	[]	Tue Mar 09 17:40:28 +0000 2021	[]	[{"url":"https://t.co/sq7gxSxd6E","expanded_url":"https://twitter.com/JoePA04/status/1368978243655720962","display_url":"twitter.com/JoePA04/statusâ€¦","indices":[279,302]}]	Seriously? @MittRomney would've been a phenomenal POTUS. Had he defeated Obama, he would've led the nation for eight glorious years. We'd have improved healthcare and a more effective, lean Fed. Even better, he would've gotten control of the pandemic--saving countless lives. https://t.co/sq7gxSxd6E	2360.0	RT @AssemblyRoomUSA: Seriously? @MittRomney would've been a phenomenal POTUS. Had he defeated Obama, he would've led the nation for eightâ€¦	707.0	True	full
554	554	60495eabc0e48500386de161	2021-03-11 00:04:53	[]	[{"url":"https://t.co/kDd2uWOtri","expanded_url":"https://twitter.com/creativecoast/status/1369800616172748800","display_url":"twitter.com/creativecoast/â€¦","indices":[256,279]}]		[]	[]			creativecoast: @ugasbdc in Savannah and @TCFederalBank are collaborating on their NEW â€œLending Made Easyâ€� Series foâ€¦ https://t.co/Py0m1J98Fj	7283.0	True	full
555	555	60495eabc0e48500386de173	2021-03-11 00:04:53	[]	[{"url":"https://t.co/Q4FRhBXrZR","expanded_url":"http://curiouscat.qa/DREAMINGCORE","display_url":"curiouscat.qa/DREAMINGCORE","indices":[57,80]}]		[]	[]			âž·ï½¡Ëš ðŸ�¶ MOON ! á ƒ âš˜á ‚ âš˜ 6TEEN âš˜ á ‚ âš˜ á ƒ à¼„ -15 | 18+ DNI à¼… â�¦ https://t.co/Q4FRhBXrZR â�¦ â‹‡â‹†âœ¦â‹†â‹‡HARD KINKS AND SOFTâ‹‡â‹†âœ¦â‹†â‹‡â€¦ https://t.co/FIOQzhvKuA	179.0	True	full
556	556	60495eabc0e48500386de177	2021-03-11 00:04:53	[]	[]	Wed Mar 10 23:55:18 +0000 2021	[{"text":"AmericanRescuePlan","indices":[121,140]}]	[{"url":"https://t.co/X0hPOnhxi8","expanded_url":"https://twitter.com/senatorwicker/status/1369770036982915084","display_url":"twitter.com/senatorwicker/â€¦","indices":[141,164]}]	Seriously? Seriously?! Yâ€™all have no damn shame! Senator, YOU voted against the bill! Sorry, but that dog wonâ€™t hunt! #AmericanRescuePlan https://t.co/X0hPOnhxi8	744265.0	RT @harrisonjaime: Seriously? Seriously?! Yâ€™all have no damn shame! Senator, YOU voted against the bill! Sorry, but that dog wonâ€™t hunt!â€¦	1832.0	True	full
557	557	60495eabc0e48500386de179	2021-03-11 00:04:54	[]	[]	Wed Mar 10 21:41:14 +0000 2021	[]	[{"url":"https://t.co/d3RkHf6kLo","expanded_url":"https://dailycaller.com/2021/03/10/who-investigators-wuhan-lab-database-peter-daszak/","display_url":"dailycaller.com/2021/03/10/whoâ€¦","indices":[246,269]}]	The Wuhan Institute of Virology deleted a public database containing info on at least 16,000 virus samples in Sept. 2019. The WHO didn't even ask for the data during its investigation because one of its members personally vouched for the lab. https://t.co/d3RkHf6kLo	9734.0	RT @AndrewKerrNC: The Wuhan Institute of Virology deleted a public database containing info on at least 16,000 virus samples in Sept. 2019.â€¦	22.0	True	full
558	558	60495eabc0e48500386de193	2021-03-11 00:04:54	[]	[]	Wed Mar 10 15:15:31 +0000 2021	[{"text":"Philadelphia","indices":[76,89]},{"text":"philly","indices":[90,97]},{"text":"WearAMask","indices":[98,108]},{"text":"vaccines","indices":[109,118]},{"text":"safety","indices":[119,126]},{"text":"BetterTogether","indices":[127,142]}]	[{"url":"https://t.co/UebX4CdgWq","expanded_url":"https://www.nytimes.com/interactive/2020/us/coronavirus-us-cases.html?referringSource=articleShare","display_url":"nytimes.com/interactive/20â€¦","indices":[52,75]}]	Coronavirus in the U.S.: Latest Map and Case Count https://t.co/UebX4CdgWq #Philadelphia #philly #WearAMask #vaccines #safety #BetterTogether https://t.co/JoEEIDw4Ct	4799.0	RT @fr_hossain: Coronavirus in the U.S.: Latest Map and Case Count https://t.co/UebX4CdgWq #Philadelphia #philly #WearAMask #vaccines #safâ€¦	166.0	True	full
559	559	60495eabc0e48500386de195	2021-03-11 00:04:54	[]	[{"url":"https://t.co/4mBw2RzGtl","expanded_url":"https://www.vostv.com.ni/nacionales/16737-nicaragua-dengue-minsa-america-ops/","display_url":"vostv.com.ni/nacionales/167â€¦","indices":[121,144]}]		[]	[]			La epidemia del dengue en Nicaragua estÃ¡ fuera de control desde hace siete aÃ±os, refiere el salubrista Carlos HernÃ¡â€¦ https://t.co/YjbaD09l32	173498.0	True	full
560	560	60495eabc0e48500386de1a1	2021-03-11 00:04:54	[]	[]	Wed Mar 10 21:39:10 +0000 2021	[]	[{"url":"https://t.co/7HyYkidj4R","expanded_url":"https://doctors4covidethics.medium.com/urgent-open-letter-from-doctors-and-scientists-to-the-european-medicines-agency-regarding-covid-19-f6e17c311595","display_url":"doctors4covidethics.medium.com/urgent-open-leâ€¦","indices":[234,257]}]	This is the breaking story Mike Yeadon was talking about. Urgent Open Letter from Doctors and Scientists to the European Medicines Agency regarding COVID-19 Vaccine Safety Concerns | by Doctors for Covid Ethics | Mar, 2021 | Medium https://t.co/7HyYkidj4R	74578.0	RT @BreesAnna: This is the breaking story Mike Yeadon was talking about. Urgent Open Letter from Doctors and Scientists to the European Mâ€¦	2240.0	True	full
561	561	60495eacc0e48500386de1a5	2021-03-11 00:04:54	[]	[]	Wed Mar 10 23:46:34 +0000 2021	[]	[{"url":"https://t.co/EWAXI88Dbq","expanded_url":"https://www.revolucionpopular.com/tv/axel-kicillof-salio-con-los-tapones-de-punta-y-se-las-clavo-en-angulo-a-eduardo-feinmann_a60494b9056f54262e1b8150c","display_url":"revolucionpopular.com/tv/axel-kicillâ€¦","indices":[200,223]}]	El Gobernador de la provincia de Buenos Aires dio a conocer su opiniÃ³n sobre la forma de actuar de la oposiciÃ³n junto a los medios opositores y hablÃ³ sobre la campaÃ±a de vacunaciÃ³n contra el Covid-19 https://t.co/EWAXI88Dbq	28272.0	RT @RPN_Oficial: El Gobernador de la provincia de Buenos Aires dio a conocer su opiniÃ³n sobre la forma de actuar de la oposiciÃ³n junto a loâ€¦	781.0	True	full
562	562	60495eacc0e48500386de1bf	2021-03-11 00:04:54	[]	[{"url":"https://t.co/hCIfLKDlnt","expanded_url":"https://youtu.be/bOPP2GKe36w","display_url":"youtu.be/bOPP2GKe36w","indices":[96,119]},{"url":"https://t.co/xNVEdRxvYb","expanded_url":"https://carterheavyindustries.files.wordpress.com/2021/02/covid19-rna-based-vaccines-and-the-risk-of-prion-disease-1503.pdf","display_url":"â€¦erheavyindustries.files.wordpress.com/2021/02/covid1â€¦","indices":[13…		[]	[]			@stanleycupot @drdavidsamadi Prion disease linked to CV19 vaxx Prion disease Deborah Tavares -â€¦ https://t.co/grYvHesPz1	2399.0	True	full
563	563	60495eacc0e48500386de1c3	2021-03-11 00:04:54	[]	[]	Wed Mar 10 17:25:56 +0000 2021	[]	[{"url":"https://t.co/zRlK0pABvd","expanded_url":"https://www.milenio.com/politica/mexico-pais-donde-la-mitad-de-los-legisladores-son-mujeres-amlo","display_url":"milenio.com/politica/mexicâ€¦","indices":[256,279]}]	QuÃ© bueno que el Presidente @lopezobrador_ hablÃ³ del tema. Ã‰l es el pionero de la paridad entre mujeres y hombres en los Ã³rganos del Estado. Su gabinete en la Ciudad de MÃ©xico fue el primero, cuando las mujeres tenÃ­an el 10% en gobiernos y 15% en CÃ¡maras. https://t.co/zRlK0pABvd	446545.0	RT @martibatres: QuÃ© bueno que el Presidente @lopezobrador_ hablÃ³ del tema. Ã‰l es el pionero de la paridad entre mujeres y hombres en los Ã³â€¦	5508.0	True	full
564	564	60495eacc0e48500386de1cf	2021-03-11 00:04:54	[]	[]	Wed Mar 10 19:44:52 +0000 2021	[]	[{"url":"https://t.co/ehRieVSJtZ","expanded_url":"http://dapperswap.org","display_url":"dapperswap.org","indices":[233,256]}]	DapperSwap DAPPER Public Sale Announce Public Sale Suply 70000 DAPPER 12 March 11:00 UTC 1 BNB : 120 DAPPER Listing Price : 1 BNB 100 DAPPER Min Buy : 0,1 BNB 14 DAPPER Max Buy : 30 BNB 4200 DAPPER Hcap : 500 BNB Website : https://t.co/ehRieVSJtZ	1340.0	RT @DapperSwap: DapperSwap DAPPER Public Sale Announce Public Sale Suply 70000 DAPPER 12 March 11:00 UTC 1 BNB : 120 DAPPER Listing Priâ€¦	51.0	True	full
565	565	60495eacc0e48500386de1d1	2021-03-11 00:04:54	[{"text":"StopTheInsanity","indices":[35,51]},{"text":"CrimesAgainstHumanity","indices":[53,75]},{"text":"endthelockdowns","indices":[77,93]}]	[{"url":"https://t.co/NPQh8PaIUx","expanded_url":"https://cormandrostenreview.com/report/","display_url":"cormandrostenreview.com/report/","indices":[271,294]}]		[]	[]			@CMOH_Alberta 99.7% recovery rate #StopTheInsanity #CrimesAgainstHumanity #endthelockdowns External peer reviewâ€¦ https://t.co/Y778zCO0s7	888.0	True	full
566	566	60495eacc0e48500386de1f7	2021-03-11 00:04:55	[]	[]	Wed Mar 10 21:03:22 +0000 2021	[]	[{"url":"https://t.co/rLqkb3rE7O","expanded_url":"https://www.outono.net/elentir/2021/03/10/fabuloso-repaso-de-alcaraz-victima-de-eta-a-marlaska-mireme-a-los-ojos-usted-miente/","display_url":"outono.net/elentir/2021/0â€¦","indices":[256,279]}]	Fabuloso repaso de Alcaraz, vÃ­ctima de ETA, a Marlaska: Â«MÃ­reme a los ojos: usted mienteÂ». El diputado de Vox reprochÃ³ al ministro sus mentiras y su traiciÃ³n a las vÃ­ctimas. En el pasillo del Congreso tuvo lugar un momento emocionante tras ese discurso: https://t.co/rLqkb3rE7O	28330.0	RT @elentirvigo: Fabuloso repaso de Alcaraz, vÃ­ctima de ETA, a Marlaska: Â«MÃ­reme a los ojos: usted mienteÂ». El diputado de Vox reprochÃ³ alâ€¦	635.0	True	full
567	567	60495eadc0e48500386de215	2021-03-11 00:04:55	[]	[]	Wed Mar 10 22:15:01 +0000 2021	[]	[{"url":"https://t.co/6WznY8dR2B","expanded_url":"https://twitter.com/senatorwicker/status/1369770036982915084","display_url":"twitter.com/senatorwicker/â€¦","indices":[231,254]}]	At their news conference yesterday, House Democrats led by @SpeakerPelosi warned Republicans against exactly this kind of behavior: voting against the relief bill, then trying to publicly celebrate or take credit for whatâ€™s in it. https://t.co/6WznY8dR2B	183563.0	RT @GarrettHaake: At their news conference yesterday, House Democrats led by @SpeakerPelosi warned Republicans against exactly this kind ofâ€¦	163.0	True	full
568	568	60495eadc0e48500386de247	2021-03-11 00:04:56	[{"text":"CoronaVirusFacts","indices":[108,125]},{"text":"DatosCoronaVirus","indices":[126,143]}]	[{"url":"https://t.co/KHIHt7iUjL","expanded_url":"https://ift.tt/3vcozO6","display_url":"ift.tt/3vcozO6","indices":[84,107]}]		[]	[]			Fact Check: Actor Anthony Hopkins Did NOT Fake Receiving A COVID-19 Shot In A Video https://t.co/KHIHt7iUjLâ€¦ https://t.co/aiVBGsEeru	6553.0	True	full
569	569	60495eadc0e48500386de253	2021-03-11 00:04:56	[]	[]	Wed Mar 10 15:53:00 +0000 2021	[]	[{"url":"https://t.co/ANe9ombWTX","expanded_url":"https://popular.info/p/major-corporations-announce-opposition","display_url":"popular.info/p/major-corporâ€¦","indices":[257,280]}]	1. These corporation are backing the sponsors of voter suppression bills in Arizona ('18-present) Pinnacle West [@APSfyi] (104K) @RaytheonTech (32K) @CoxComm (32K) @WeAreFarmers (28K) @GEOGroup (27K) @Enterprise (17K) @UnitedHealthGrp (16K) @Pfizer (16K) https://t.co/ANe9ombWTX	485207.0	RT @JuddLegum: 1. These corporation are backing the sponsors of voter suppression bills in Arizona ('18-present) Pinnacle West [@APSfyi] (â€¦	102.0	True	full
570	570	60495eaec0e48500386de257	2021-03-11 00:04:56	[]	[]	Wed Mar 10 23:59:02 +0000 2021	[]	[{"url":"https://t.co/hNUI9rpeZR","expanded_url":"http://apne.ws/lSVqjeW","display_url":"apne.ws/lSVqjeW","indices":[148,171]}]	"Help is here - and brighter days lie ahead." President Biden has launched an ambitious campaign to promote the benefits of his COVID relief plan. https://t.co/hNUI9rpeZR	15102544.0	RT @AP: "Help is here - and brighter days lie ahead." President Biden has launched an ambitious campaign to promote the benefits of his COVâ€¦	3294.0	True	full
571	571	60495eaec0e48500386de28b	2021-03-11 00:04:57	[]	[]	Wed Mar 10 22:26:38 +0000 2021	[]	[{"url":"https://t.co/1aUeSxpTul","expanded_url":"https://www.newsweek.com/fact-check-will-illegal-immigrants-receive-stimulus-checks-ted-cruz-says-1574627","display_url":"newsweek.com/fact-check-wilâ€¦","indices":[257,280]}]	Facts are stubborn things @DickDurbin Newsweek CONFIRMS that millions of illegal aliens will receive $1400 stimulus checks. Newsweek REVERSES its earlier â€œmostly falseâ€� ruling, changes it to...TRUE. Dick, that means what you said on the floor was FALSE. https://t.co/1aUeSxpTul	4356789.0	RT @tedcruz: Facts are stubborn things @DickDurbin Newsweek CONFIRMS that millions of illegal aliens will receive $1400 stimulus checks.â€¦	1709.0	True	full
572	572	60495eaec0e48500386de29b	2021-03-11 00:04:57	[]	[]	Wed Mar 10 23:21:17 +0000 2021	[]	[{"url":"https://t.co/KiBmjkPv4f","expanded_url":"https://twitter.com/WhiteHouse/status/1369728897940619273","display_url":"twitter.com/WhiteHouse/staâ€¦","indices":[277,300]}]	A year ago tomorrow, I sent my Senate staff home for a "trial run" of remote workâ€”most still haven't come back in person. A year ago Friday, @GovernorVA declared a state of emergency. But after many dark days, today is a bright one. The American Rescue Plan is here to help. https://t.co/KiBmjkPv4f	1004223.0	RT @timkaine: A year ago tomorrow, I sent my Senate staff home for a "trial run" of remote workâ€”most still haven't come back in person. Aâ€¦	156.0	True	full
573	573	60495eaec0e48500386de2ad	2021-03-11 00:04:57	[]	[]	Wed Mar 10 23:56:11 +0000 2021	[]	[{"url":"https://t.co/VsXcUwiDse","expanded_url":"https://rules.house.gov/sites/democrats.rules.house.gov/files/BILLS-117HR1319EAS.pdf","display_url":"rules.house.gov/sites/democratâ€¦","indices":[228,251]},{"url":"https://t.co/dXuu1MNmQj","expanded_url":"https://www.dropbox.com/s/7m55bcucbk4qdmd/Screen%20Shot%202021-03-10%20at%206.52.09%20PM.png?dl=0","display_url":"dropbox.com/s/7m55bcucbk4qâ€¦…	ðŸš¨BREAKINGðŸš¨ COVID-19 relief package contains unprecedented 30M for harm reduction programs These vital prevention services should be funded by feds at MUCH higher levels. This is a start ODs, HIV, and hepatitis all surging https://t.co/VsXcUwiDse https://t.co/dXuu1MNmQj https://t.co/D5Ac8A21mb	14697.0	RT @LeoBeletsky: ðŸš¨BREAKINGðŸš¨ COVID-19 relief package contains unprecedented 30M for harm reduction programs These vital prevention serviceâ€¦	2408.0	True	full
574	574	60495eafc0e48500386de2b3	2021-03-11 00:04:57	[]	[]	Wed Mar 10 23:12:42 +0000 2021	[]	[{"url":"https://t.co/PXy9IfYbRT","expanded_url":"https://twitter.com/_bassdoll/status/1369462388550942729","display_url":"twitter.com/_bassdoll/statâ€¦","indices":[281,304]}]	You ARE NOT entitled to forgiveness from the people that you have traumatized with your actions, no I donâ€™t give a FUCK about ur childhood or if youâ€™ve changed cause the marginalized people you were terrorizing were children u have forever scarred for no fucking reason at all, FU https://t.co/PXy9IfYbRT	206.0	RT @Ilithaaa: You ARE NOT entitled to forgiveness from the people that you have traumatized with your actions, no I donâ€™t give a FUCK aboutâ€¦	172.0	True	full
575	575	60495eafc0e48500386de2b7	2021-03-11 00:04:57	[]	[]	Wed Mar 10 23:57:49 +0000 2021	[{"text":"ATENCIÃ“N","indices":[0,9]},{"text":"covid19","indices":[48,56]}]	[{"url":"https://t.co/4vO62xrLja","expanded_url":"http://bit.ly/3cfOjAq","display_url":"bit.ly/3cfOjAq","indices":[143,166]}]	#ATENCIÃ“N | Bajas tasas de vacunaciÃ³n contra el #covid19 entre los latinos y afroamericanos en Estados Unidos. Â¿Racismo? Â¿Temor a la vacuna? Â» https://t.co/4vO62xrLja https://t.co/sb8gys44v7	1847975.0	RT @elcomerciocom: #ATENCIÃ“N | Bajas tasas de vacunaciÃ³n contra el #covid19 entre los latinos y afroamericanos en Estados Unidos. Â¿Racismo?â€¦	616.0	True	full
576	576	60495eafc0e48500386de2c7	2021-03-11 00:04:57	[]	[]	Wed Mar 10 10:07:07 +0000 2021	[{"text":"jspsych","indices":[19,27]}]	[{"url":"https://t.co/vgSyZE2rZI","expanded_url":"https://jspsychophysics.hes.kyushu-u.ac.jp/mask_filter/","display_url":"jspsychophysics.hes.kyushu-u.ac.jp/mask_filter/","indices":[167,190]}]	The new version of #jspsych psychophysics plugin is released. It supports to mask and filter image files, and is compatible with the latest version of jsPsych 6.3.0. https://t.co/vgSyZE2rZI https://t.co/dvUPryu92b	102.0	RT @kurokida1: The new version of #jspsych psychophysics plugin is released. It supports to mask and filter image files, and is compatibleâ€¦	403.0	True	full
[truncated: 109,622 more rows]
