# Supplementary material for: Low credibility URL sharing on Twitter during reporting linking rare blood clots with the Oxford/AstraZeneca COVID-19 vaccine
Source: PLoS One. 2024 Jan 19;19(1):e0296444. doi: 10.1371/journal.pone.0296444 (PMC10798519; doi:10.1371/journal.pone.0296444)
Supplement: S18 File — (CSV) [file pone.0296444.s020.csv]

	Unnamed: 0	_id	created_at	extended_tweet.entities.hashtags	URL	retweeted_status.created_at	retweeted_status.extended_tweet.entities.hashtags	RTURL	retweeted_status.extended_tweet.full_text	retweeted_status.user.followers_count	text	user.followers_count	indicator	origin
110200	110200	6049e271cb7a5e00380725bc	2021-03-11 09:22:19	[]	[]	Thu Mar 11 08:31:02 +0000 2021	[]	[{"url":"https://t.co/kvNJvCdtqb","expanded_url":"https://cnn.it/2OCwZ0l","display_url":"cnn.it/2OCwZ0l","indices":[208,231]}]	Former US Presidents Jimmy Carter, Bill Clinton, George W. Bush, Barack Obama and their respective former first ladies are part of a newly released ad campaign urging Americans to get the coronavirus vaccine https://t.co/kvNJvCdtqb	12042334.0	RT @cnni: Former US Presidents Jimmy Carter, Bill Clinton, George W. Bush, Barack Obama and their respective former first ladies are part oâ€¦	19801.0	True	full
110201	110201	6049e271cb7a5e00380725c4	2021-03-11 09:22:19	[{"text":"AndavacForma","indices":[0,13]},{"text":"VacunasCOVID19","indices":[33,48]},{"text":"AndalucÃ­aSeVacuna","indices":[230,248]},{"text":"VacunaciÃ³nCOVIC19","indices":[249,267]}]	[{"url":"https://t.co/35pnpwoAYL","expanded_url":"https://www.andavac.es/curso-avanzado-en-vacunas-covid-19-para-farmaceuticos-de-atencion-primaria-y-hospitalaria/","display_url":"andavac.es/curso-avanzadoâ€¦","indices":[204,227]}]		[]	[]			#AndavacForma ðŸ‘‰Curso avanzado en #VacunasCOVID19 para farmacÃ©uticos de AtenciÃ³n Primaria y Hospitalaria. âœ”ï¸�Formatoâ€¦ https://t.co/9qaV4mzoDD	934.0	True	full
110202	110202	6049e272cb7a5e00380725f4	2021-03-11 09:22:20	[]	[{"url":"https://t.co/5590578qo8","expanded_url":"https://charlottestraker.org.uk/nursing-and-residential-room-vacancies/","display_url":"charlottestraker.org.uk/nursing-and-reâ€¦","indices":[246,269]}]		[]	[]			We have residential vacancies! To protect against infection, all new guests will stay in our state of the art â€œWelcâ€¦ https://t.co/EueaSkAYan	108.0	True	full
110203	110203	6049e272cb7a5e00380725fa	2021-03-11 09:22:20	[]	[]	Wed Mar 10 20:36:51 +0000 2021	[]	[{"url":"https://t.co/tZXxQFhoFr","expanded_url":"https://atxne.ws/2PTGTvd","display_url":"atxne.ws/2PTGTvd","indices":[202,225]}]	BREAKING: Texas Attorney General @KenPaxtonTX says Austin officials have until 6 p.m. to lift any local mask requirements and business restrictions or "On behalf of the State of Texas, I will sue you." https://t.co/tZXxQFhoFr	318951.0	RT @statesman: BREAKING: Texas Attorney General @KenPaxtonTX says Austin officials have until 6 p.m. to lift any local mask requirements anâ€¦	21.0	True	full
110204	110204	6049e272cb7a5e0038072618	2021-03-11 09:22:20	[]	[]	Thu Mar 11 09:14:45 +0000 2021	[]	[{"url":"https://t.co/jRtywoSE1U","expanded_url":"https://www.elsaltodiario.com/medios/avalmadrid-concedio-aval-libertad-digital-18-millones-euros-concesion-tdt","display_url":"elsaltodiario.com/medios/avalmadâ€¦","indices":[122,145]}]	Hoy en la serie "el PP de Madrid usÃ³ Avalmadrid para inflar de pasta a sus amigos": JimÃ©nez Losantos tambiÃ©n pillÃ³ cacho. https://t.co/jRtywoSE1U	35861.0	RT @EconoCabreado: Hoy en la serie "el PP de Madrid usÃ³ Avalmadrid para inflar de pasta a sus amigos": JimÃ©nez Losantos tambiÃ©n pillÃ³ cachoâ€¦	2329.0	True	full
110205	110205	6049e272cb7a5e0038072624	2021-03-11 09:22:20	[]	[{"url":"https://t.co/aPc0ZsIOT9","expanded_url":"http://zpr.io/RzJZs","display_url":"zpr.io/RzJZs","indices":[173,196]}]		[]	[]			Smart Babymonitor Market Outlook to 2027 - COVID-19 Impact and Global Analysis By Futurex, IBM Corporation, McAfeeâ€¦ https://t.co/QKGuem1Yhe	6317.0	True	full
110206	110206	6049e272cb7a5e0038072630	2021-03-11 09:22:20	[]	[]	Thu Mar 11 09:09:44 +0000 2021	[]	[{"url":"https://t.co/opSfvwefzI","expanded_url":"https://www.youtube.com/watch?v=di4Kxi8DQEw","display_url":"youtube.com/watch?v=di4Kxiâ€¦","indices":[263,286]}]	Wie kÃ¶nnen wir die wirtschaftlichen &amp; sozialen Folgen der Corona-Krise Ã¼berwinden? Wie kÃ¶nnen EU-MittelðŸ‡ªðŸ‡º dazu beitragen? DarÃ¼ber diskutieren am 15. MÃ¤rz um 14.30 ðŸ•�: @MarianaKuehnel, @MonikaVana, @MarterbauerM &amp; @MartinSelmayr. @_PaulSchmidt moderiert. ðŸ‘‡ https://t.co/opSfvwefzI	17073.0	RT @EUKommWien: Wie kÃ¶nnen wir die wirtschaftlichen &amp; sozialen Folgen der Corona-Krise Ã¼berwinden? Wie kÃ¶nnen EU-MittelðŸ‡ªðŸ‡º dazu beitragen? Dâ€¦	5813.0	True	full
110207	110207	6049e273cb7a5e0038072642	2021-03-11 09:22:20	[]	[]	Wed Mar 10 21:02:27 +0000 2021	[{"text":"Tezos","indices":[208,214]},{"text":"NFT","indices":[220,224]},{"text":"TacoChain","indices":[225,235]}]	[{"url":"https://t.co/1AnvBqr8Ya","expanded_url":"https://auctions.alchememist.com","display_url":"auctions.alchememist.com","indices":[167,190]}]	New market record the ðŸ�“ðŸ¦© currently has a high bid of 2,001 Tez ($8,304.15). Join the NFT revolution get your bids in now on @thealchememist art collection auctions at https://t.co/1AnvBqr8Ya @elonmusk @tezos #Tezos $XTZ #NFT #TacoChain https://t.co/QrRC7xS45k	53.0	RT @mewnfish: New market record the ðŸ�“ðŸ¦© currently has a high bid of 2,001 Tez ($8,304.15). Join the NFT revolution get your bids in now on @â€¦	171.0	True	full
110208	110208	6049e273cb7a5e003807264c	2021-03-11 09:22:21	[]	[]	Thu Mar 11 03:00:07 +0000 2021	[]	[{"url":"https://t.co/8SKV6CGhDR","expanded_url":"https://buff.ly/2MeZy30","display_url":"buff.ly/2MeZy30","indices":[207,230]}]	Los docentes que deseen utilizar la gamificaciÃ³n en sus aulas encontrarÃ¡n en esta recopilaciÃ³n de libros abundante material y ejemplos para ponerse â€˜objetivosâ€™ a la obra. Â¿QuÃ© otros tÃ­tulos nos recomiendas? https://t.co/8SKV6CGhDR	183204.0	RT @educacion3_0: Los docentes que deseen utilizar la gamificaciÃ³n en sus aulas encontrarÃ¡n en esta recopilaciÃ³n de libros abundante materiâ€¦	14159.0	True	full
110209	110209	6049e273cb7a5e0038072660	2021-03-11 09:22:21	[]	[]	Wed Mar 10 23:23:51 +0000 2021	[]	[{"url":"https://t.co/2HFzrCF8Up","expanded_url":"https://twitter.com/BBCNewsnight/status/1369790276865323010","display_url":"twitter.com/BBCNewsnight/sâ€¦","indices":[204,227]}]	Three weeks in a row the Prime Minister has been accused of misleading the House of Commons without correcting the record and thus breaking the ministerial code. I explained more on tonight's programme ðŸ‘‡ https://t.co/2HFzrCF8Up	214746.0	RT @lewis_goodall: Three weeks in a row the Prime Minister has been accused of misleading the House of Commons without correcting the recorâ€¦	138.0	True	full
110210	110210	6049e273cb7a5e0038072670	2021-03-11 09:22:21	[]	[]	Thu Mar 11 09:00:40 +0000 2021	[{"text":"Partnership","indices":[30,42]},{"text":"SBN","indices":[223,227]},{"text":"SmartLiquidity","indices":[228,243]},{"text":"BSC","indices":[244,248]}]	[{"url":"https://t.co/jCx1f33TXU","expanded_url":"https://oddz-finance.medium.com/oddz-finance-enters-into-a-strategic-partnership-with-leading-decentralized-defi-investment-31dd6a661390","display_url":"oddz-finance.medium.com/oddz-finance-eâ€¦","indices":[199,222]}]	ðŸŒŸ @oddz_finance Announces its #Partnership with @VenturesDao ðŸ”¥ ðŸŒŸ The partnership allowing platform users to access DAOventuresâ€™ intuitive dashboard to manage their portfolios efficiently ðŸ—žï¸� INFO : https://t.co/jCx1f33TXU #SBN #SmartLiquidity #BSC	7058.0	RT @SmartBSCNews: ðŸŒŸ @oddz_finance Announces its #Partnership with @VenturesDao ðŸ”¥ ðŸŒŸ The partnership allowing platform users to access DAOveâ€¦	15356.0	True	full
110211	110211	6049e274cb7a5e0038072694	2021-03-11 09:22:21	[]	[]	Sat Mar 06 16:09:05 +0000 2021	[{"text":"COVID19","indices":[267,275]}]	[{"url":"https://t.co/0Fupw9JInP","expanded_url":"https://bit.ly/3sYLQkr","display_url":"bit.ly/3sYLQkr","indices":[243,266]}]	In this open letter I am appealing to the @WHO and all stakeholders involved, no matter their conviction, to immediately declare such action as THE SINGLE MOST IMPORTANT PUBLIC HEALTH EMERGENCY OF INTERNATIONAL CONCERN. Please read and share: https://t.co/0Fupw9JInP #COVID19 https://t.co/I24mSjpVKM	5032.0	RT @GVDBossche: In this open letter I am appealing to the @WHO and all stakeholders involved, no matter their conviction, to immediately deâ€¦	52.0	True	full
110212	110212	6049e274cb7a5e003807269a	2021-03-11 09:22:21	[]	[]	Thu Mar 11 08:12:04 +0000 2021	[{"text":"COVID19","indices":[128,136]},{"text":"TRIPSwaiver","indices":[213,225]},{"text":"PeoplesVaccine","indices":[236,251]}]	[{"url":"https://t.co/ncNhX4pVQ8","expanded_url":"https://peoplesvaccine.org/take-action/","display_url":"peoplesvaccine.org/take-action/","indices":[252,275]}]	SHOCKING: Rich countries are vaccinating one person every second while majority of the poorest nations are yet to give a single #COVID19 dose. @BorisJohnson Suspend patents to stop Big Pharma monopolies. Support #TRIPSwaiver We need a #PeoplesVaccine https://t.co/ncNhX4pVQ8	5798.0	RT @nurses_united: SHOCKING: Rich countries are vaccinating one person every second while majority of the poorest nations are yet to give aâ€¦	141.0	True	full
110213	110213	6049e275cb7a5e00380726d6	2021-03-11 09:22:22	[]	[]	Thu Mar 11 09:14:42 +0000 2021	[]	[{"url":"https://t.co/wBpyvRZA70","expanded_url":"https://reitschuster.de/post/bundesbuerger-sind-so-vermoegend-wie-nie-aber-sparen-sich-arm/","display_url":"reitschuster.de/post/bundesbueâ€¦","indices":[246,269]}]	Die BundesbÃ¼rger sind so vermÃ¶gend wie nie â€“ aber sie sparen sich arm. Der Grund: Hierzulande schaut man lieber dem VermÃ¶gen beim Schrumpfen zu, als es gewinnbringend anzulegen. US-BÃ¼rger investieren ihre Corona-Schecks unterdessen an der BÃ¶rse. https://t.co/wBpyvRZA70	69774.0	RT @reitschuster: Die BundesbÃ¼rger sind so vermÃ¶gend wie nie â€“ aber sie sparen sich arm. Der Grund: Hierzulande schaut man lieber dem VermÃ¶â€¦	63.0	True	full
110214	110214	6049e275cb7a5e00380726dc	2021-03-11 09:22:22	[]	[]	Thu Mar 11 09:16:41 +0000 2021	[]	[{"url":"https://t.co/D6GMc0k1Qj","expanded_url":"https://www.rnd.de/politik/corona-impfung-in-arztpraxen-es-droht-ein-chaos-7JCSBJ7KYZGYPC2MJOELAWUXCM.html","display_url":"rnd.de/politik/coronaâ€¦","indices":[257,280]}]	Liebes Twitter, liebes @RND_de, Genau sowas untergrÃ¤bt das Vorankommen zum Thema Impfen in Deutschland. Mal ehrlich: Was soll das? Prio-Gruppe 1 impfen und dann mÃ¶glichst viele. Nicht mÃ¶glichst zwanghaft-bÃ¼rokratisch. Wir HausÃ¤rzte kÃ¶nnen priorisieren! https://t.co/D6GMc0k1Qj	25456.0	RT @Flying__Doc: Liebes Twitter, liebes @RND_de, Genau sowas untergrÃ¤bt das Vorankommen zum Thema Impfen in Deutschland. Mal ehrlich: Wasâ€¦	398.0	True	full
110215	110215	6049e275cb7a5e00380726fe	2021-03-11 09:22:22	[{"text":"coronavirus","indices":[31,43]}]	[{"url":"https://t.co/DEAwtSzOQO","expanded_url":"http://atres.red/4g2ue2","display_url":"atres.red/4g2ue2","indices":[151,174]}]		[]	[]			Las personas ya infectadas por #coronavirus con anticuerpos serÃ­a suficiente con que reciban una sola dosis de Pfizâ€¦ https://t.co/rfNCUo1gTA	1978209.0	True	full
110216	110216	6049e276cb7a5e003807271e	2021-03-11 09:22:23	[]	[]	Wed Mar 10 18:09:02 +0000 2021	[]	[{"url":"https://t.co/XbjLjm1xcq","expanded_url":"https://doctors4covidethics.medium.com/urgent-open-letter-from-doctors-and-scientists-to-the-european-medicines-agency-regarding-covid-19-f6e17c311595","display_url":"doctors4covidethics.medium.com/urgent-open-leâ€¦","indices":[184,207]},{"url":"https://t.co/vqoo9qQ08c","expanded_url":"https://open.lbry.com/@Doctors4CovidEthics:d/Prof.-Sucharit-Bh…	Prof. Bhakdi has been right since the emergence of SARS-CoV2. Is he and others right now? This is serious and @ClarkeMicah should take note as he has always lauded Sucharitâ€™s voice. âœ�ðŸ�¼https://t.co/XbjLjm1xcq ðŸŽ¥https://t.co/vqoo9qQ08c https://t.co/FbZliLizL5	21993.0	RT @pcrclaims: Prof. Bhakdi has been right since the emergence of SARS-CoV2. Is he and others right now? This is serious and @ClarkeMicah sâ€¦	393.0	True	full
110217	110217	6049e276cb7a5e003807273c	2021-03-11 09:22:23	[]	[]	Tue Mar 09 10:00:15 +0000 2021	[{"text":"jeu","indices":[72,76]},{"text":"twitter","indices":[164,172]},{"text":"Concours","indices":[174,183]},{"text":"JEUCONCOURS","indices":[184,196]},{"text":"BonPlan","indices":[197,205]},{"text":"Disney","indices":[206,213]},{"text":"Avengers","indices":[214,223]},{"text":"HarryPotter","indices":[224,236]},{"text":"mickey","indices":[237,244]},{"text":"minecraft","indices":[245,255]},{"te…	[{"url":"https://t.co/5EMyuq9mgJ","expanded_url":"https://anniversaire-en-or.com","display_url":"anniversaire-en-or.com","indices":[81,104]}]	CONCOURS RT+FOLLOW @Anniv_OR &amp; @Magicheroesfr pour gagner 1 kit de #jeu sur https://t.co/5EMyuq9mgJ et 1 coussin au choix. TAS: 15/03/21 parmi FB, Insta &amp; #twitter. #Concours #JEUCONCOURS #BonPlan #Disney #Avengers #HarryPotter #mickey #minecraft #escape #anime #animation #tweet https://t.co/GqzP5EJtvt	3898.0	RT @Magicheroesfr: CONCOURS RT+FOLLOW @Anniv_OR &amp; @Magicheroesfr pour gagner 1 kit de #jeu sur https://t.co/5EMyuq9mgJ et 1 coussin au choâ€¦	11.0	True	full
110218	110218	6049e276cb7a5e0038072748	2021-03-11 09:22:23	[]	[]	Thu Mar 11 08:04:30 +0000 2021	[{"text":"ECB","indices":[36,40]}]	[{"url":"https://t.co/nc31NpK7t6","expanded_url":"https://www.welt.de/wirtschaft/article228033723/EZB-Notfallprogramm-PEPP-Klaeger-ziehen-vor-Bundesverfassungsgericht.html?cid=socialmedia.twitter.shared.web","display_url":"welt.de/wirtschaft/artâ€¦","indices":[250,273]}]	In Germany, another lawsuit against #ECB's policy has been filed before Federal Constitutional Court. The plaintiffs argue that ECB is going beyond its mandate &amp; violates prohibition of mon financing as ECB has become largest creditor of states. https://t.co/nc31NpK7t6 via @welt https://t.co/1c4SIH3N3w	161248.0	RT @Schuldensuehner: In Germany, another lawsuit against #ECB's policy has been filed before Federal Constitutional Court. The plaintiffs aâ€¦	14.0	True	full
110219	110219	6049e276cb7a5e0038072754	2021-03-11 09:22:23	[{"text":"Lula2022","indices":[0,9]}]	[{"url":"https://t.co/rVwLKZ4c85","expanded_url":"https://politica.estadao.com.br/noticias/geral,eduardo-bolsonaro-manda-populacao-enfiar-no-rabo-mascara-contra-covid-19,70003643681","display_url":"politica.estadao.com.br/noticias/geralâ€¦","indices":[257,280]}]		[]	[]			#Lula2022 Enfia no rabo diz Eduardo @BolsonaroSP sobre uso d mÃ¡scara contra Covid-19 Ao vivo que fez em seu perfilâ€¦ https://t.co/EbrcH78HEh	5461.0	True	full
110220	110220	6049e276cb7a5e0038072756	2021-03-11 09:22:23	[]	[]	Wed Mar 10 21:24:50 +0000 2021	[]	[{"url":"https://t.co/MOz1iuFsEo","expanded_url":"https://www.businessinsider.com/personal-finance/third-stimulus-check-income-limits-2021-3","display_url":"businessinsider.com/personal-finanâ€¦","indices":[231,254]}]	The legislation gives reduced checks to people earning above those income limits, before phasing out completely at an AGI of: ðŸ‘‰ $80,000 for single filers ðŸ‘‰ $120,000 for head-of-household filers ðŸ‘‰ $160,000 for married joint filers https://t.co/MOz1iuFsEo	4595.0	RT @PFInsider: The legislation gives reduced checks to people earning above those income limits, before phasing out completely at an AGI ofâ€¦	68.0	True	full
110221	110221	6049e276cb7a5e003807275e	2021-03-11 09:22:23	[]	[]	Thu Mar 11 08:08:49 +0000 2021	[]	[{"url":"https://t.co/Bk8cWvc3AV","expanded_url":"https://blogs.publico.es/david-bollero/2021/03/11/ayuso-libertad?utm_source=twitter&utm_medium=social&utm_campaign=web","display_url":"blogs.publico.es/david-bollero/â€¦","indices":[241,264]}]	"Ayuso afirmÃ³ que ha dado la vida por Madrid, pero se equivoca, son decenas de miles de habitantes de Madrid quienes han dado la vida por ella, por culpa de ella, de sus desmanes, de su ligereza a la hora de abordar la pandemia". @dbollero https://t.co/Bk8cWvc3AV	147949.0	RT @rosamariaartal: "Ayuso afirmÃ³ que ha dado la vida por Madrid, pero se equivoca, son decenas de miles de habitantes de Madrid quienes haâ€¦	1464.0	True	full
110222	110222	6049e277cb7a5e0038072778	2021-03-11 09:22:24	[]	[]	Wed Mar 10 08:24:43 +0000 2021	[]	[{"url":"https://t.co/VJBI4HSWFv","expanded_url":"https://www.bbc.co.uk/news/health-56340831","display_url":"bbc.co.uk/news/health-56â€¦","indices":[251,274]}]	After scandalous, eye-watering sums of money were wasted on the Test and Trace system, todayâ€™s report from @CommonsPAC lays bare its huge failings. Established and experienced local public health teams could have done far more, with far less resource https://t.co/VJBI4HSWFv	149850.0	RT @TheBMA: After scandalous, eye-watering sums of money were wasted on the Test and Trace system, todayâ€™s report from @CommonsPAC lays barâ€¦	187.0	True	full
110223	110223	6049e277cb7a5e00380727a6	2021-03-11 09:22:24	[]	[]	Thu Mar 11 09:20:09 +0000 2021	[]	[{"url":"https://t.co/qyl5vjNeRR","expanded_url":"https://abc7chicago.com/10405306/?ex_cid=TA_WLS_TW&taid=6049e0c9d52b5600013a50a2&utm_campaign=trueAnthem%3A+Trending+Content&utm_medium=trueAnthem&utm_source=twitter","display_url":"abc7chicago.com/10405306/?ex_câ€¦","indices":[166,189]}]	An albatross in New Zealand was caught on video face-planting as it crash landed in front of its young at its nest, defying the usual stereotype of graceful birds.â€‹ https://t.co/qyl5vjNeRR	797400.0	RT @ABC7Chicago: An albatross in New Zealand was caught on video face-planting as it crash landed in front of its young at its nest, defyinâ€¦	3629.0	True	full
110224	110224	6049e277cb7a5e00380727b0	2021-03-11 09:22:25	[]	[]	Thu Mar 11 06:28:59 +0000 2021	[]	[{"url":"https://t.co/pRcOIk1KKH","expanded_url":"https://twitter.com/DaveKeating/status/1369600881742778371","display_url":"twitter.com/DaveKeating/stâ€¦","indices":[166,189]}]	No export ban, says Mr Johnson. But no exports either. Some good old Belgian surrealism here. Meanwhile, millions of vaccine doses have gone from the EU to the UK! https://t.co/pRcOIk1KKH	463277.0	RT @guyverhofstadt: No export ban, says Mr Johnson. But no exports either. Some good old Belgian surrealism here. Meanwhile, millions ofâ€¦	45.0	True	full
110225	110225	6049e278cb7a5e00380727c6	2021-03-11 09:22:25	[]	[]	Thu Mar 11 03:45:34 +0000 2021	[]	[{"url":"https://t.co/ZVLhIwV51y","expanded_url":"https://www.nejm.org/doi/full/10.1056/NEJMc2101667","display_url":"nejm.org/doi/full/10.10â€¦","indices":[235,258]}]	Quien ya tuvo COVID-19 muestra una alta respuesta inmune despuÃ©s de solo una dosis de vacuna de ARNm. De hecho, con la segunda dosis la respuesta ya casi no aumenta. Parece que quien ya tuvo COVID 19 requiere sÃ³lo una dosis de vacuna. https://t.co/ZVLhIwV51y	269531.0	RT @doctormacias: Quien ya tuvo COVID-19 muestra una alta respuesta inmune despuÃ©s de solo una dosis de vacuna de ARNm. De hecho, con la seâ€¦	198.0	True	full
110226	110226	6049e278cb7a5e00380727d8	2021-03-11 09:22:25	[]	[]	Wed Mar 10 15:14:01 +0000 2021	[]	[{"url":"https://t.co/L3RhxbgqAo","expanded_url":"https://rebrand.ly/misleading-mps","display_url":"rebrand.ly/misleading-mps","indices":[255,278]}]	At the same time as Tory Peer Lord Feldman was running a lobbying company he was also advising the Health Minister, Lord Bethell. During this period one of the lobbying clients won a Â£23m PPE contract - something it failed to come clean about when asked. https://t.co/L3RhxbgqAo	273965.0	RT @JolyonMaugham: At the same time as Tory Peer Lord Feldman was running a lobbying company he was also advising the Health Minister, Lordâ€¦	2742.0	True	full
110227	110227	6049e278cb7a5e00380727da	2021-03-11 09:22:25	[]	[]	Thu Feb 13 21:22:54 +0000 2020	[]	[{"url":"https://t.co/txr0MgjL5t","expanded_url":"http://onlyfans.com/bambiblacks_uk","display_url":"onlyfans.com/bambiblacks_uk","indices":[44,67]},{"url":"https://t.co/GqRguebh2i","expanded_url":"http://Bambiblacks.com","display_url":"Bambiblacks.com","indices":[125,148]}]	Come join me on my onlyfans its 75% off atm https://t.co/txr0MgjL5t â†© Or my main website voted best creampie website 2019 https://t.co/GqRguebh2i â†© https://t.co/bHhYjrnRYp	777359.0	RT @bambiblacks_uk: Come join me on my onlyfans its 75% off atm https://t.co/txr0MgjL5t â†© Or my main website voted best creampie website 2â€¦	77.0	True	full
110228	110228	6049e278cb7a5e00380727e4	2021-03-11 09:22:25	[]	[]	Wed Mar 10 23:03:07 +0000 2021	[]	[{"url":"https://t.co/kRRurYOq5v","expanded_url":"https://smallbusinessgrant.fedex.com/entry/QG1a1yxkmO","display_url":"smallbusinessgrant.fedex.com/entry/QG1a1yxkâ€¦","indices":[256,279]}]	My mom's grandpa was born a slave. Her parents met in a coloreds only elevator at work. A 1st gen college grad, my mom is at risk of losing her business because of COVID. Plz VOTE for her in @FedEx's Small Business Grant contest! She could win up to $50k. https://t.co/kRRurYOq5v	1810.0	RT @zmar0129: My mom's grandpa was born a slave. Her parents met in a coloreds only elevator at work. A 1st gen college grad, my mom is atâ€¦	109.0	True	full
110229	110229	6049e279cb7a5e00380727f0	2021-03-11 09:22:25	[]	[{"url":"https://t.co/JRnlxTTVrM","expanded_url":"https://ischinaresponsibleforcovid19outbreak.blogspot.com/","display_url":"â€¦nsibleforcovid19outbreak.blogspot.com","indices":[148,171]},{"url":"https://t.co/VM5ltIjDMm","expanded_url":"https://workfromhomeduringcovid19pandemic.blogspot.com/","display_url":"â€¦omeduringcovid19pandemic.blogspot.com","indices":[252,275]}]		[]	[]			@ApurvaU21 The virus of Covid19 rapidly changing, revolving in new environment and makes the innovation of vaccineâ€¦ https://t.co/esL9gzNGyj	90.0	True	full
110230	110230	6049e279cb7a5e00380727f6	2021-03-11 09:22:25	[]	[]	Wed Mar 10 23:50:00 +0000 2021	[{"text":"NotiMippCI","indices":[0,11]},{"text":"FuerzaProductiva","indices":[128,145]}]	[{"url":"https://t.co/GI4Jcne0zn","expanded_url":"https://bit.ly/2ObDLuj","display_url":"bit.ly/2ObDLuj","indices":[104,127]}]	#NotiMippCI ðŸ“°ðŸ—ž| Ejercicios militares han permitido luchar contra delitos en todas sus formas. Lea mÃ¡s â�© https://t.co/GI4Jcne0zn #FuerzaProductiva https://t.co/Rla6XOmHGQ	251762.0	RT @Mippcivzla: #NotiMippCI ðŸ“°ðŸ—ž| Ejercicios militares han permitido luchar contra delitos en todas sus formas. Lea mÃ¡s â�© https://t.co/GI4Jcnâ€¦	21.0	True	full
110231	110231	6049e279cb7a5e0038072802	2021-03-11 09:22:26	[]	[]	Thu Mar 11 07:30:21 +0000 2021	[{"text":"BrainAwarenessWeek","indices":[93,112]}]	[{"url":"https://t.co/kzQI5JJTrX","expanded_url":"https://cogs.iitgn.ac.in/baw/","display_url":"cogs.iitgn.ac.in/baw/","indices":[257,280]}]	Centre for Cognitive and Brain Sciences @iitgn will be hosting a bunch of events during the â€˜#BrainAwarenessWeekâ€™, an event celebrated across the world to inform and educate people about the many wonders of the brain, during March 15-21. Find out more here https://t.co/kzQI5JJTrX https://t.co/4tLwuypCF0	18995.0	RT @iitgn: Centre for Cognitive and Brain Sciences @iitgn will be hosting a bunch of events during the â€˜#BrainAwarenessWeekâ€™, an event celeâ€¦	74.0	True	full
110232	110232	6049e279cb7a5e003807280a	2021-03-11 09:22:25	[{"text":"CSIF","indices":[0,5]},{"text":"AGRESIONES","indices":[126,137]}]	[{"url":"https://t.co/DBgPC8X7VQ","expanded_url":"https://www.csif.es/node/316005","display_url":"csif.es/node/316005","indices":[253,276]}]		[]	[]			#CSIF denuncia el aumento de 32,3% de agresiones en pandemia en DÃ­a Europeo contra agresiones en Ã¡mbito sanitario ðŸ�¥â€¦ https://t.co/Kvmp1veift	898.0	True	full
110233	110233	6049e279cb7a5e0038072810	2021-03-11 09:22:26	[{"text":"JustDoIt","indices":[0,9]}]	[{"url":"https://t.co/tnD2xu5Fd4","expanded_url":"https://www.usatoday.com/story/money/shopping/2021/03/10/covid-vaccine-appointment-cvs-target-stores-coronavirus-vaccination/6938642002/","display_url":"usatoday.com/story/money/shâ€¦","indices":[118,141]}]		[]	[]			#JustDoIt COVID-19 vaccine now available at over 600 in-store CVS locations at select Target stores across 17 statâ€¦ https://t.co/LzVFM0kNnS	424.0	True	full
110234	110234	6049e279cb7a5e0038072822	2021-03-11 09:22:26	[]	[]	Thu Mar 11 01:41:40 +0000 2021	[]	[{"url":"https://t.co/x1pwgAC9Jl","expanded_url":"https://blogs.oglobo.globo.com/bela-megale/post/em-live-eduardo-bolsonaro-manda-pessoas-enfiar-mascara-no-rabo.html","display_url":"blogs.oglobo.globo.com/bela-megale/poâ€¦","indices":[257,280]}]	CAIU A MÃ�SCARA Toda aquela fantasia que eles criaram apÃ³s a fala de @LulaOficial dizendo que se importvam com a vida, defendiam a vacina, a ciÃªncia e o SUS nÃ£o durou 12 horas. Nem no dia em que o paÃ­s registrou mais de 2000 mortes eles mostram decÃªncia https://t.co/x1pwgAC9Jl	373637.0	RT @DeputadoFederal: CAIU A MÃ�SCARA Toda aquela fantasia que eles criaram apÃ³s a fala de @LulaOficial dizendo que se importvam com a vidaâ€¦	138.0	True	full
110235	110235	6049e279cb7a5e0038072826	2021-03-11 09:22:26	[]	[]	Wed Mar 10 19:44:52 +0000 2021	[]	[{"url":"https://t.co/ehRieVSJtZ","expanded_url":"http://dapperswap.org","display_url":"dapperswap.org","indices":[233,256]}]	DapperSwap DAPPER Public Sale Announce Public Sale Suply 70000 DAPPER 12 March 11:00 UTC 1 BNB : 120 DAPPER Listing Price : 1 BNB 100 DAPPER Min Buy : 0,1 BNB 14 DAPPER Max Buy : 30 BNB 4200 DAPPER Hcap : 500 BNB Website : https://t.co/ehRieVSJtZ	5017.0	RT @DapperSwap: DapperSwap DAPPER Public Sale Announce Public Sale Suply 70000 DAPPER 12 March 11:00 UTC 1 BNB : 120 DAPPER Listing Priâ€¦	5.0	True	full
110236	110236	6049e27acb7a5e003807283c	2021-03-11 09:22:26	[]	[]	Thu Mar 11 09:14:06 +0000 2021	[]	[{"url":"https://t.co/UBURRW3Xwg","expanded_url":"https://www.doughtystreet.co.uk/barristers/adam-wagner","display_url":"doughtystreet.co.uk/barristers/adaâ€¦","indices":[147,170]}]	If anyone (individuals/orgs) has any trouble from the police at the vigil on Saturday I would be happy to act for them for free. Contact details: https://t.co/UBURRW3Xwg	88846.0	RT @AdamWagner1: If anyone (individuals/orgs) has any trouble from the police at the vigil on Saturday I would be happy to act for them forâ€¦	26.0	True	full
110237	110237	6049e27acb7a5e0038072840	2021-03-11 09:22:26	[]	[]	Wed Mar 10 15:01:36 +0000 2021	[]	[{"url":"https://t.co/Jvzg10MDKb","expanded_url":"https://rebrand.ly/misleading-mps","display_url":"rebrand.ly/misleading-mps","indices":[138,161]}]	BREAKING: Ministers continue to mislead Parliament over Covid contracts - as Â£22.6m contract to Tory-linked firm snuck out 10 months late https://t.co/Jvzg10MDKb	113462.0	RT @GoodLawProject: BREAKING: Ministers continue to mislead Parliament over Covid contracts - as Â£22.6m contract to Tory-linked firm snuckâ€¦	301.0	True	full
110238	110238	6049e27acb7a5e0038072852	2021-03-11 09:22:26	[{"text":"tenders","indices":[80,88]},{"text":"healthcare","indices":[96,107]},{"text":"Tendering","indices":[205,215]},{"text":"Outsourcing","indices":[216,228]},{"text":"BidWriting","indices":[229,240]},{"text":"Hudson","indices":[241,248]},{"text":"NHS","indices":[249,253]}]	[{"url":"https://t.co/utjlaaCf5c","expanded_url":"https://bit.ly/38rrUza","display_url":"bit.ly/38rrUza","indices":[180,203]}]		[]	[]			Today's industry insight blog focuses on supported living and supporting people #tenders in the #healthcare sector.â€¦ https://t.co/HjZXnLZEpx	1507.0	True	full
110239	110239	6049e27acb7a5e003807285a	2021-03-11 09:22:26	[]	[]	Wed Mar 10 10:44:07 +0000 2021	[]	[{"url":"https://t.co/xHPopsp2v7","expanded_url":"https://on.ft.com/30w14kO","display_url":"on.ft.com/30w14kO","indices":[98,121]}]	I just hate to even contemplate how much good the NHS could have done for patient care with Â£37bn https://t.co/xHPopsp2v7 â€œEnglandâ€™s test and trace programme failed to make a â€œmeasurable differenceâ€� to the spread of the pandemicâ€�	5134.0	RT @dr_amar_mashru: I just hate to even contemplate how much good the NHS could have done for patient care with Â£37bn https://t.co/xHPopsp2â€¦	44.0	True	full
110240	110240	6049e27acb7a5e003807285e	2021-03-11 09:22:26	[]	[]	Thu Mar 11 09:16:41 +0000 2021	[]	[{"url":"https://t.co/D6GMc0k1Qj","expanded_url":"https://www.rnd.de/politik/corona-impfung-in-arztpraxen-es-droht-ein-chaos-7JCSBJ7KYZGYPC2MJOELAWUXCM.html","display_url":"rnd.de/politik/coronaâ€¦","indices":[257,280]}]	Liebes Twitter, liebes @RND_de, Genau sowas untergrÃ¤bt das Vorankommen zum Thema Impfen in Deutschland. Mal ehrlich: Was soll das? Prio-Gruppe 1 impfen und dann mÃ¶glichst viele. Nicht mÃ¶glichst zwanghaft-bÃ¼rokratisch. Wir HausÃ¤rzte kÃ¶nnen priorisieren! https://t.co/D6GMc0k1Qj	25456.0	RT @Flying__Doc: Liebes Twitter, liebes @RND_de, Genau sowas untergrÃ¤bt das Vorankommen zum Thema Impfen in Deutschland. Mal ehrlich: Wasâ€¦	116.0	True	full
110241	110241	6049e27acb7a5e0038072860	2021-03-11 09:22:26	[{"text":"Gotmyvaccineshottoday","indices":[232,254]}]	[{"url":"https://t.co/GhJlinqNZy","expanded_url":"https://tshirtclassic.com/product/got-my-vaccine-shot-today-st-patricks-day-shirt/","display_url":"tshirtclassic.com/product/got-myâ€¦","indices":[256,279]}]		[]	[]			Mr Vintage the exquisite Got my vaccine shot today St.Patrickâ€™s day shirt . t-shirt apparel from New Zealand , hasâ€¦ https://t.co/jK2dryUk0s	21.0	True	full
110242	110242	6049e27acb7a5e0038072864	2021-03-11 09:22:26	[]	[]	Wed Mar 10 23:52:57 +0000 2021	[]	[{"url":"https://t.co/56sWITvIBL","expanded_url":"https://twitter.com/byKateSmith/status/1369797565928071168","display_url":"twitter.com/byKateSmith/stâ€¦","indices":[180,203]}]	We're talking about pap smears. Cancer screenings. Birth control. STI tests. Texas is saying Medicaid recipients can no longer access those services at Planned Parenthood clinics. https://t.co/56sWITvIBL	97728.0	RT @LEBassett: We're talking about pap smears. Cancer screenings. Birth control. STI tests. Texas is saying Medicaid recipients can no longâ€¦	403.0	True	full
110243	110243	6049e27acb7a5e0038072880	2021-03-11 09:22:27	[{"text":"Accidents","indices":[227,237]}]	[{"url":"https://t.co/SL54L6gKIr","expanded_url":"https://watchourcity.com/ap-news/indonesia-bus-plunges-into-a-ravine-killing-26-pilgrims/","display_url":"watchourcity.com/ap-news/indoneâ€¦","indices":[239,262]}]		[]	[]			JAKARTA, Indonesia (AP) â€” A tourist bus plunged into a ravine on Indonesiaâ€™s main island of Java after its brakes aâ€¦ https://t.co/ZkjV982JME	2860.0	True	full
110244	110244	6049e27bcb7a5e003807289a	2021-03-11 09:22:27	[]	[]	Wed Mar 10 18:03:10 +0000 2021	[]	[{"url":"https://t.co/geshcHWRP9","expanded_url":"http://myturnvolunteer.ca.gov/s/landing","display_url":"myturnvolunteer.ca.gov/s/landing","indices":[115,138]}]	California is letting ANYONE volunteer at a vaccination site for 4 hours in exchange for a vaccine!! Sign up here: https://t.co/geshcHWRP9 please share!!	1383.0	RT @GapToothGinny: California is letting ANYONE volunteer at a vaccination site for 4 hours in exchange for a vaccine!! Sign up here: httpsâ€¦	185.0	True	full
110245	110245	6049e27bcb7a5e00380728a6	2021-03-11 09:22:27	[]	[]	Thu Mar 11 09:19:46 +0000 2021	[]	[{"url":"https://t.co/r3pYiNHuRi","expanded_url":"https://www.libertaddigital.com/fotos/fukushima-10-anos-del-terremoto-y-tsunami-que-conmociono-al-mundo-internacional-6718113/","display_url":"libertaddigital.com/fotos/fukushimâ€¦","indices":[217,240]}]	El 11 de marzo de 2011 JapÃ³n sufriÃ³ uno de los terremotos de 9,1 grados que desatÃ³ el accidente nuclear de Fukushima. El Tsunami posterior al terremoto arrasÃ³ varios kilÃ³metros de playa y dejÃ³ mÃ¡s de 15.000 muertos. https://t.co/r3pYiNHuRi https://t.co/CSCbegp40J	235924.0	RT @libertaddigital: El 11 de marzo de 2011 JapÃ³n sufriÃ³ uno de los terremotos de 9,1 grados que desatÃ³ el accidente nuclear de Fukushima.â€¦	958.0	True	full
110246	110246	6049e27bcb7a5e00380728bc	2021-03-11 09:22:27	[]	[]	Thu Mar 11 08:36:08 +0000 2021	[{"text":"Thriller","indices":[177,186]},{"text":"vaccine","indices":[187,195]},{"text":"Reading","indices":[196,204]}]	[{"url":"https://t.co/wTjmqR980y","expanded_url":"http://amzn.to/39DjLWi","display_url":"amzn.to/39DjLWi","indices":[151,174]}]	She's a survivor. She's lost everything and she's desperate. She takes an offer of help. Now it's payback. Paperback out now. Fancy reading it? https://t.co/wTjmqR980y #Thriller #vaccine #Reading https://t.co/4b3NHHMQhX	1368.0	RT @The__SadieRyan: She's a survivor. She's lost everything and she's desperate. She takes an offer of help. Now it's payback. Paperbacâ€¦	5827.0	True	full
110247	110247	6049e27ccb7a5e00380728ee	2021-03-11 09:22:28	[]	[{"url":"https://t.co/XWxsIEVoQE","expanded_url":"https://youtu.be/12Azv66dcGw","display_url":"youtu.be/12Azv66dcGw","indices":[201,224]}]		[]	[]			@camila_vallejo ESO NO VA PASAR, no por que les duela plata, si no que las auditorias los hacen mierda... Sanhattanâ€¦ https://t.co/ul4QPyd0KG	979.0	True	full
110248	110248	6049e27ccb7a5e00380728f0	2021-03-11 09:22:28	[]	[]	Wed Mar 10 23:23:51 +0000 2021	[]	[{"url":"https://t.co/2HFzrCF8Up","expanded_url":"https://twitter.com/BBCNewsnight/status/1369790276865323010","display_url":"twitter.com/BBCNewsnight/sâ€¦","indices":[204,227]}]	Three weeks in a row the Prime Minister has been accused of misleading the House of Commons without correcting the record and thus breaking the ministerial code. I explained more on tonight's programme ðŸ‘‡ https://t.co/2HFzrCF8Up	214747.0	RT @lewis_goodall: Three weeks in a row the Prime Minister has been accused of misleading the House of Commons without correcting the recorâ€¦	375.0	True	full
110249	110249	6049e27ccb7a5e00380728fa	2021-03-11 09:22:28	[]	[{"url":"https://t.co/tcSEXeqGvg","expanded_url":"https://arrano.network/","display_url":"arrano.network","indices":[158,181]}]		[]	[]			@arrano network Hello Mates, its time to verify your $ANO funds. Login to your Arrano Account and re-verify Emailâ€¦ https://t.co/PxkAHs6zxh	27.0	True	full
110250	110250	6049e27ccb7a5e0038072906	2021-03-11 09:22:28	[]	[{"url":"https://t.co/UDh5IonY1s","expanded_url":"http://meet.google.com/nro-zauu-wpm","display_url":"meet.google.com/nro-zauu-wpm","indices":[194,217]}]		[]	[]			Conferencia EXPERTIA dÃ­a 15/03/2021 de 12:00 a 14:00 horas: Ciencia y TecnologÃ­a del Pan impartida por DÂª. Elisaâ€¦ https://t.co/00MbOviUzJ	188.0	True	full
110251	110251	6049e27ccb7a5e0038072908	2021-03-11 09:22:28	[]	[]	Thu Mar 11 09:10:30 +0000 2021	[{"text":"satire","indices":[126,133]},{"text":"descartes","indices":[134,144]}]	[{"url":"https://t.co/L5qNQ89zOq","expanded_url":"https://www.zazzle.com/i_think_therefore_i_think_i_am_descartes_satire_t_shirt-235643189035494800","display_url":"zazzle.com/i_think_therefâ€¦","indices":[90,113]}]	ðŸŒ› âœ¨ $ SAVE $ Get 15% OFF today! I Think Therefore I Think I Am Descartes Satire T-Shirt https://t.co/L5qNQ89zOq via @zazzle #satire #descartes	3215.0	RT @Sylvia_FineArt: ðŸŒ› âœ¨ $ SAVE $ Get 15% OFF today! I Think Therefore I Think I Am Descartes Satire T-Shirt https://t.co/L5qNQ89zOq via @â€¦	23450.0	True	full
110252	110252	6049e27ccb7a5e0038072918	2021-03-11 09:22:29	[]	[]	Thu Mar 11 05:00:23 +0000 2021	[]	[{"url":"https://t.co/9JPRyYRzRj","expanded_url":"https://www.franceculture.fr/emissions/la-question-du-jour/essais-nucleaires-en-polynesie-la-france-a-t-elle-dissimule-les-niveaux-de-radioactivite?utm_medium=Social&utm_source=Twitter#Echobox=1615359240","display_url":"franceculture.fr/emissions/la-qâ€¦","indices":[215,238]}]	La quasi-totalitÃ© de la PolynÃ©sie a Ã©tÃ© contaminÃ©e par l'essai nuclÃ©aire Centaure en 1974. L'Etat franÃ§ais a sciemment dissimulÃ© l'ampleur des retombÃ©es radioactives sur ses 110 000 habitants. Retour sur l'enquÃªte. https://t.co/9JPRyYRzRj https://t.co/pZxOCyKGcn	756314.0	RT @franceculture: La quasi-totalitÃ© de la PolynÃ©sie a Ã©tÃ© contaminÃ©e par l'essai nuclÃ©aire Centaure en 1974. L'Etat franÃ§ais a sciemment dâ€¦	15.0	True	full
110253	110253	6049e27dcb7a5e0038072934	2021-03-11 09:22:29	[]	[]	Thu Mar 11 09:17:55 +0000 2021	[{"text":"Aid4Trade","indices":[61,71]},{"text":"COVID19","indices":[121,129]}]	[{"url":"https://t.co/VPsPBQs08L","expanded_url":"http://bit.ly/3v7v58G","display_url":"bit.ly/3v7v58G","indices":[208,231]}]	On 23 March, ðŸ‡¨ðŸ‡¦ðŸ‡ªðŸ‡º &amp; ITC will virtually convene at @WTO's #Aid4Trade Stocktaking Event to explore inclusive and green #COVID19 relief solutions for small businesses. â„¹ï¸� Session overview and registration: https://t.co/VPsPBQs08L @CanadaGeneva @EU_UNGeneva https://t.co/F2L3meriDI	50501.0	RT @ITCnews: On 23 March, ðŸ‡¨ðŸ‡¦ðŸ‡ªðŸ‡º &amp; ITC will virtually convene at @WTO's #Aid4Trade Stocktaking Event to explore inclusive and green #COVID19â€¦	2749.0	True	full
110254	110254	6049e27dcb7a5e0038072952	2021-03-11 09:22:29	[]	[{"url":"https://t.co/r8cB500ORZ","expanded_url":"https://www.elindependiente.com/opinion/2021/03/10/el-ano-que-iban-a-ser-15-dias/","display_url":"elindependiente.com/opinion/2021/0â€¦","indices":[142,165]}]		[]	[]			MÃ¡s pobres, mÃ¡s viejos, con mÃ¡s manifestaciones negacionistas y menos feministas. El aÃ±o que iban a ser 15 dÃ­as...â€¦ https://t.co/bkCydvj9ol	567.0	True	full
110255	110255	6049e27dcb7a5e0038072968	2021-03-11 09:22:29	[]	[]	Thu Mar 11 09:17:36 +0000 2021	[{"text":"SOLAR","indices":[141,147]},{"text":"ì†”ë�¼","indices":[148,151]},{"text":"solarsido","indices":[152,162]},{"text":"ì†”ë�¼ì‹œë�„","indices":[163,168]},{"text":"MAMAMOO","indices":[169,177]},{"text":"ë§ˆë§ˆë¬´","indices":[178,182]}]	[{"url":"https://t.co/i3XvXF8p5j","expanded_url":"https://youtu.be/H4ULkSlwd8A","display_url":"youtu.be/H4ULkSlwd8A","indices":[199,222]}]	Coming up next! on Solarsido! Vincenzo x Solar 21.03.15 (Solar will be singing OST for drama &lt;Vincenzo&gt; "Adrenaline" (English ver.) #SOLAR #ì†”ë�¼ #solarsido #ì†”ë�¼ì‹œë�„ #MAMAMOO #ë§ˆë§ˆë¬´ @RBW_MAMAMOO ðŸŽžhttps://t.co/i3XvXF8p5j https://t.co/bNZNc96E5G	9230.0	RT @moodarada: Coming up next! on Solarsido! Vincenzo x Solar 21.03.15 (Solar will be singing OST for drama &lt;Vincenzo&gt; "Adrenaline" (Englâ€¦	89.0	True	full
110256	110256	6049e27dcb7a5e003807296c	2021-03-11 09:22:29	[]	[{"url":"https://t.co/bQXLTy1kLY","expanded_url":"https://www.thetimes.co.uk/article/oxford-rules-supreme-svttngqkt","display_url":"thetimes.co.uk/article/oxfordâ€¦","indices":[134,157]}]		[]	[]			In the Out of Court diary from the law pages of @thetimes this morning ... @BrasenoseNews &amp; @UniofOxford rule onâ€¦ https://t.co/zNICWAgNPU	91592.0	True	full
110257	110257	6049e27ecb7a5e003807298e	2021-03-11 09:22:30	[{"text":"LIVE","indices":[0,5]},{"text":"EAPNEnMarcha","indices":[187,200]}]	[{"url":"https://t.co/72sSlh3BG0","expanded_url":"https://eldiario.es/carnecruda/","display_url":"eldiario.es/carnecruda/","indices":[163,186]}]		[]	[]			#LIVE "Ya habÃ­a muchas personas en situaciÃ³n de riesgo antes de la crisis de la COVID-19. La pandemia lo que ha hecâ€¦ https://t.co/dYdmH9HZ7Y	13538.0	True	full
110258	110258	6049e27ecb7a5e0038072998	2021-03-11 09:22:30	[]	[]	Thu Mar 11 09:21:40 +0000 2021	[]	[{"url":"https://t.co/yuVkP4djfg","expanded_url":"https://www.youtube.com/watch?v=-mIbNeKuWVw","display_url":"youtube.com/watch?v=-mIbNeâ€¦","indices":[225,248]}]	Leaked document from Ireland shows plan for No Jab No School We all know Corrupt World governments are in Lockstep with this Covid/NWO Global Tyranny, so unless we do something to stop this, it will be too late and here too https://t.co/yuVkP4djfg	12964.0	RT @5Agenda21: Leaked document from Ireland shows plan for No Jab No School We all know Corrupt World governments are in Lockstep with thisâ€¦	71.0	True	full
110259	110259	6049e27ecb7a5e003807299a	2021-03-11 09:22:30	[]	[]	Wed Mar 10 15:28:29 +0000 2021	[{"text":"COVID19","indices":[24,32]},{"text":"Canarias","indices":[36,45]},{"text":"Tenerife","indices":[54,63]},{"text":"GranCanaria","indices":[64,76]},{"text":"Lanzarote","indices":[77,87]},{"text":"Fuerteventura","indices":[88,102]},{"text":"LaPalma","indices":[103,111]},{"text":"LaGomera","indices":[112,121]},{"text":"ElHierro","indices":[122,131]}]	[{"url":"https://t.co/r6CEbOJpIM","expanded_url":"https://cvcanarias.com/islas","display_url":"cvcanarias.com/islas","indices":[133,156]}]	ðŸ‡®ðŸ‡¨ ActualizaciÃ³n diaria #COVID19 en #Canarias - ISLAS #Tenerife #GranCanaria #Lanzarote #Fuerteventura #LaPalma #LaGomera #ElHierro https://t.co/r6CEbOJpIM https://t.co/XgqueSi1LE	1227.0	RT @cvcanarias: ðŸ‡®ðŸ‡¨ ActualizaciÃ³n diaria #COVID19 en #Canarias - ISLAS #Tenerife #GranCanaria #Lanzarote #Fuerteventura #LaPalma #LaGomera #â€¦	741.0	True	full
110260	110260	6049e27ecb7a5e003807299c	2021-03-11 09:22:30	[]	[]	Thu Mar 11 08:38:45 +0000 2021	[{"text":"COVID19","indices":[18,26]}]	[{"url":"https://t.co/KL6lwXMIWL","expanded_url":"https://www.nela.org.uk/COVID-19-Report#pt","display_url":"nela.org.uk/COVID-19-Reporâ€¦","indices":[139,162]}]	Curious about how #COVID19 has impacted emergency laparotomy? NELA have just released an interim report from the first wave. Read it here: https://t.co/KL6lwXMIWL @HQIP @RCoANews	3151.0	RT @NELANews: Curious about how #COVID19 has impacted emergency laparotomy? NELA have just released an interim report from the first wave.â€¦	2466.0	True	full
110261	110261	6049e27ecb7a5e00380729a4	2021-03-11 09:22:30	[]	[]	Wed Mar 10 20:20:01 +0000 2021	[]	[{"url":"https://t.co/FZQUNpaha4","expanded_url":"http://Family.sa","display_url":"Family.sa","indices":[167,190]}]	Ù…Ø³Ø§Ø¨Ù‚Ø© Ø§Ù„ÙŠÙˆÙ… Ù…Ù† Ù…ØªØ¬Ø± Ø§Ù„Ø¹Ø§Ø¦Ù„Ø© â�¤ï¸� Ù‚Ù… Ø¨Ø¹Ù…Ù„ Ø±ÙŠØªÙˆÙŠØª Ù„Ù„Ù…Ù†Ø´ÙˆØ± ÙˆØ³ÙŠØªÙ… Ø§Ù„Ø³Ø­Ø¨ Ø¹Ø´ÙˆØ§Ø¦ÙŠØ§Ù‹ Ù…Ù† Ø§Ù„Ù€ Retweets Ø¨Ø¹Ø¯ 24 Ø³Ø§Ø¹Ø©. Ø§Ù„Ø¬Ø§Ø¦Ø²Ø© Ù‚Ø³ÙŠÙ…Ø© Ø´Ø±Ø§Ø¡ Ø¨Ù‚ÙŠÙ…Ø© 120 Ø±ÙŠØ§Ù„ Ù…Ù† Ù…ÙˆÙ‚Ø¹ Ø§Ù„Ø¹Ø§Ø¦Ù„Ø© Ø§Ù„Ø§Ù„ÙƒØªØ±ÙˆÙ†ÙŠ https://t.co/FZQUNpaha4 Ø´Ø±ÙˆØ· Ø§Ù„Ù…Ø³Ø§Ø¨Ù‚Ø© - Ù�ÙˆÙ„Ùˆ Ù„Ø­Ø³Ø§Ø¨ Ù…ØªØ¬Ø± Ø§Ù„Ø¹Ø§Ø¦Ù„Ø© - Ø±ÙŠØªÙˆÙŠ…	1073.0	RT @Familymall_ksa: Ù…Ø³Ø§Ø¨Ù‚Ø© Ø§Ù„ÙŠÙˆÙ… Ù…Ù† Ù…ØªØ¬Ø± Ø§Ù„Ø¹Ø§Ø¦Ù„Ø© â�¤ï¸� Ù‚Ù… Ø¨Ø¹Ù…Ù„ Ø±ÙŠØªÙˆÙŠØª Ù„Ù„Ù…Ù†Ø´ÙˆØ± ÙˆØ³ÙŠØªÙ… Ø§Ù„Ø³Ø­Ø¨ Ø¹Ø´ÙˆØ§Ø¦ÙŠØ§Ù‹ Ù…Ù† Ø§Ù„Ù€ Retweets Ø¨Ø¹Ø¯ 24 Ø³Ø§Ø¹Ø©. Ø§Ù„Ø¬Ø§Ø¦Ø²Ø© Ù‚Ø³ÙŠÙ…Ø©â€¦	2.0	True	full
110262	110262	6049e27ecb7a5e00380729a8	2021-03-11 09:22:30	[]	[]	Thu Mar 11 09:00:10 +0000 2021	[{"text":"nubehÃ­brida","indices":[30,42]},{"text":"Nutanix","indices":[217,225]}]	[{"url":"https://t.co/EVZc3yWO6m","expanded_url":"https://bit.ly/3qArJaI","display_url":"bit.ly/3qArJaI","indices":[249,272]}]	Â¿Por quÃ© es tan importante la #nubehÃ­brida para las empresas? "Ha habido un cambio radical en el pensamiento que va desde la bÃºsqueda de ahorro hasta la obtenciÃ³n de sus ventajas" IvÃ¡n MenÃ©ndez, country manager de #Nutanix Iberia en @ITUser_ITDMðŸ‘‰https://t.co/EVZc3yWO6m https://t.co/97n9fVdc3C	558.0	RT @NutanixSpain: Â¿Por quÃ© es tan importante la #nubehÃ­brida para las empresas? "Ha habido un cambio radical en el pensamiento que va desâ€¦	2505.0	True	full
110263	110263	6049e27ecb7a5e00380729aa	2021-03-11 09:22:30	[{"text":"ÙƒÙˆØ±ÙˆÙ†Ø§","indices":[55,62]},{"text":"Ø¨Ø±ÙŠØ·Ø§Ù†ÙŠØ§","indices":[83,92]}]	[{"url":"https://t.co/X4H0in6bqt","expanded_url":"http://nabd.cc/t/85077111","display_url":"nabd.cc/t/85077111","indices":[135,158]}]		[]	[]			Ù…ÙˆÙ‚Ø¹ Ø³ÙŠ Ø§Ù† Ø§Ù† Ø¨Ø§Ù„Ø¹Ø±Ø¨ÙŠØ©/ Ø¯Ø±Ø§Ø³Ø© Ø¬Ø¯ÙŠØ¯Ø© ØªØªÙˆØµÙ„ Ø¥Ù„Ù‰ Ø£Ù† Ø³Ù„Ø§Ù„Ø© #ÙƒÙˆØ±ÙˆÙ†Ø§ Ø§Ù„Ø¬Ø¯ÙŠØ¯Ø© Ø§Ù„Ù…ÙƒØªØ´Ù�Ø© Ù�ÙŠ #Ø¨Ø±ÙŠØ·Ø§Ù†ÙŠØ§ ØªØ¨Ø¯Ùˆ Ø£ÙƒØ«Ø± Ù�ØªÙƒØ§Ù‹ - Ø¹Ø¨Ø±â€¦ https://t.co/ugVXOoTWNz	344.0	True	full
110264	110264	6049e27ecb7a5e00380729b8	2021-03-11 09:22:30	[]	[]	Thu Mar 11 00:32:38 +0000 2021	[]	[{"url":"https://t.co/gHLBH1kAe1","expanded_url":"https://www.latimes.com/entertainment-arts/music/story/2021-03-10/musicares-grammys-bts-haim-john-legend","display_url":"latimes.com/entertainment-â€¦","indices":[246,269]}]	â€œAs a member of the Recording Academy, we were well aware that MusiCares is helping the recovery of the music community impacted by COVID-19,â€� he said. â€œWe wanted to help those who try to adjust to the new normal, " â€” RM via LA Times [@BTS_twt] https://t.co/gHLBH1kAe1	498791.0	RT @charts_k: â€œAs a member of the Recording Academy, we were well aware that MusiCares is helping the recovery of the music community impacâ€¦	58.0	True	full
110265	110265	6049e27ecb7a5e00380729c8	2021-03-11 09:22:30	[]	[]	Wed Mar 10 14:20:11 +0000 2021	[]	[{"url":"https://t.co/tbMV6vQ1M6","expanded_url":"https://www.suacidadeemrevista.com.br/novo-recorde-brasileiro1-972-mortes-por-covid-19-em-24h/","display_url":"suacidadeemrevista.com.br/novo-recorde-bâ€¦","indices":[57,80]}]	Novo recorde brasileiro:1.972 mortes por Covid-19 em 24h https://t.co/tbMV6vQ1M6 via @Sua Cidade Em Revista - NotÃ­cias da Bahia, do Brasil e do Mundo	122.0	RT @SuaCidadeemRevi: Novo recorde brasileiro:1.972 mortes por Covid-19 em 24h https://t.co/tbMV6vQ1M6 via @Sua Cidade Em Revista - NotÃ­ciasâ€¦	394.0	True	full
110266	110266	6049e27fcb7a5e00380729e6	2021-03-11 09:22:30	[]	[]	Thu Mar 11 09:07:32 +0000 2021	[]	[{"url":"https://t.co/sagTVT0qVE","expanded_url":"https://twitter.com/mrwinmarshall/status/1369481570319532033","display_url":"twitter.com/mrwinmarshall/â€¦","indices":[289,312]}]	Youâ€™ve nothing to apologise for &amp; have attracted the cancel culture in all its vicious glory. @MrAndyNgo is a brave journalist. He knows his subject &amp; has experienced first hand the violence of the far-left &amp; Antifa. We must never be intimidated by these anarchists. @JuliaHB1 https://t.co/sagTVT0qVE	18692.0	RT @whitford747: Youâ€™ve nothing to apologise for &amp; have attracted the cancel culture in all its vicious glory. @MrAndyNgo is a brave journaâ€¦	22.0	True	full
110267	110267	6049e27fcb7a5e00380729ee	2021-03-11 09:22:31	[]	[{"url":"https://t.co/nDNDOdxo7L","expanded_url":"https://twitter.com/RubenShot/status/961370757061365761?s=19","display_url":"twitter.com/RubenShot/statâ€¦","indices":[133,156]}]		[]	[]			@JavierBorgesPro Aunque nada tiene que ver con el tema d la novela, si lo tiene que ver con vzla, le recomiendo leeâ€¦ https://t.co/HMheAYU2dz	322.0	True	full
110268	110268	6049e27fcb7a5e00380729f2	2021-03-11 09:22:31	[]	[]	Wed Mar 10 12:54:03 +0000 2021	[{"text":"DYP","indices":[104,108]},{"text":"DeFi","indices":[247,252]},{"text":"staking","indices":[253,261]}]	[{"url":"https://t.co/n6otonhsX6","expanded_url":"https://thecapital.io/article/defi-yield-protocol-tools-are-coming-soon-to-the-community-MVLea3yCZbO6UqyEwlL","display_url":"thecapital.io/article/defi-yâ€¦","indices":[222,245]}]	Introducing the $DYP Tools With Decentralized Trust ScoreðŸ˜Ž @dypfinance hasÂ announcedÂ the launch of its #DYP tools with a mission to help the DeFi community make the best decisions while investing their funds. Read More: https://t.co/n6otonhsX6 #DeFi #staking https://t.co/QD7df4xfCd	63449.0	RT @CRYPTOFIED1: Introducing the $DYP Tools With Decentralized Trust ScoreðŸ˜Ž @dypfinance hasÂ announcedÂ the launch of its #DYP tools with aâ€¦	85.0	True	full
110269	110269	6049e27fcb7a5e00380729f8	2021-03-11 09:22:31	[]	[]	Thu Mar 11 08:09:52 +0000 2021	[{"text":"COVID19","indices":[90,98]},{"text":"TRIPSwaiver","indices":[253,265]}]	[{"url":"https://t.co/G1JIGOd4To","expanded_url":"http://noprofitonpandemic.eu/fr","display_url":"noprofitonpandemic.eu/fr","indices":[209,232]}]	Aujourd'hui, la @EU_Commission a le pouvoir de faire des traitements et vaccins contre la #COVID19 un bien public mondial, disponible Ã tou-t-e-s. ðŸ“¢Une initiative citoyenne europÃ©enne peut-Ãªtre signÃ©e ici : https://t.co/G1JIGOd4To A vous de jouer. #TRIPSwaiver https://t.co/Y3FicZQDRD	37414.0	RT @MaximCombes: Aujourd'hui, la @EU_Commission a le pouvoir de faire des traitements et vaccins contre la #COVID19 un bien public mondial,â€¦	1569.0	True	full
110270	110270	6049e27fcb7a5e0038072a06	2021-03-11 09:22:31	[]	[]	Wed Mar 10 14:40:41 +0000 2021	[{"text":"BuildBackBetter","indices":[19,35]},{"text":"COVID19","indices":[57,65]},{"text":"climatechange","indices":[131,145]},{"text":"nature","indices":[150,157]},{"text":"GreenRecovery","indices":[200,214]}]	[{"url":"https://t.co/hZvozNQUuw","expanded_url":"https://www.unep.org/news-and-stories/press-release/are-we-track-green-recovery-not-yet","display_url":"unep.org/news-and-storiâ€¦","indices":[251,274]}]	Are we on track to #BuildBackBetter? Not yet. The global #COVID19 recovery spending needs to catch up with the planetary crises of #climatechange and #nature loss. Find facts and figures in the new #GreenRecovery Observatory by @UNEP/@UniofOxford: https://t.co/hZvozNQUuw https://t.co/7DJsbftB0f	31680.0	RT @UNCCD: Are we on track to #BuildBackBetter? Not yet. The global #COVID19 recovery spending needs to catch up with the planetary crisesâ€¦	22.0	True	full
110271	110271	6049e27fcb7a5e0038072a0c	2021-03-11 09:22:31	[]	[]	Thu Mar 11 09:22:00 +0000 2021	[]	[{"url":"https://t.co/gkaqIyt0TI","expanded_url":"https://twitter.com/BranchMcBridian/status/1369932710219821057","display_url":"twitter.com/BranchMcBridiaâ€¦","indices":[217,240]}]	Let me fix this for you: What he really means is that school children should be subjected to child abuse so that adults can think themselves 'safe'. These Covid Cultists are the epitome of selfishness and cruelty. https://t.co/gkaqIyt0TI	5309.0	RT @KarenH777: Let me fix this for you: What he really means is that school children should be subjected to child abuse so that adults canâ€¦	362.0	True	full
110272	110272	6049e27fcb7a5e0038072a18	2021-03-11 09:22:31	[]	[]	Thu Mar 11 09:20:01 +0000 2021	[{"text":"retail","indices":[140,147]},{"text":"retailnews","indices":[148,159]},{"text":"business","indices":[160,169]},{"text":"businessnews","indices":[170,183]},{"text":"fashion","indices":[184,192]},{"text":"onlineshopping","indices":[193,208]}]	[{"url":"https://t.co/GLGPDrpdhN","expanded_url":"https://buff.ly/3l6q6AC","display_url":"buff.ly/3l6q6AC","indices":[115,138]}]	M&amp;S to add 11 new third-party fashion brands to its online offer including Joules, Hobbs, White Stuff and more https://t.co/GLGPDrpdhN #retail #retailnews #business #businessnews #fashion #onlineshopping	26901.0	RT @retailgazette: M&amp;S to add 11 new third-party fashion brands to its online offer including Joules, Hobbs, White Stuff and more https://tâ€¦	34.0	True	full
110273	110273	6049e27fcb7a5e0038072a1e	2021-03-11 09:22:31	[]	[]	Thu Mar 11 04:22:44 +0000 2021	[{"text":"Mahashivratri","indices":[0,14]},{"text":"Adiyogi","indices":[228,236]}]	[{"url":"https://t.co/DfCdVjrhc4","expanded_url":"https://youtu.be/wvIbG6zMbME","display_url":"youtu.be/wvIbG6zMbME","indices":[260,283]}]	#Mahashivratri â€“ the Night of Shiva. An Immense &amp; Intense celestial phenomenon unsparing in its benevolence. A night that offers you the possibility of connecting to the very Source of Creation. May you soak in the Grace of #Adiyogi. â€“Sg Live 6 PM IST - https://t.co/DfCdVjrhc4	3594303.0	RT @SadhguruJV: #Mahashivratri â€“ the Night of Shiva. An Immense &amp; Intense celestial phenomenon unsparing in its benevolence. A night that oâ€¦	55.0	True	full
110274	110274	6049e27fcb7a5e0038072a24	2021-03-11 09:22:31	[{"text":"HappyEarthDay2021EarthFaceMaskVacci","indices":[218,254]}]	[{"url":"https://t.co/VYgvf4LRFo","expanded_url":"https://tshirtclassic.com/product/happy-earth-day-2021-earth-face-mask-vaccine-quarantine-edition-shirt/","display_url":"tshirtclassic.com/product/happy-â€¦","indices":[256,279]}]		[]	[]			There's no need for Happy Earth Day 2021 Earth Face Mask Vaccine Quarantine Edition shirt .the crystal star â€” instâ€¦ https://t.co/prH8H9M3hW	21.0	True	full
110275	110275	6049e280cb7a5e0038072a2e	2021-03-11 09:22:31	[]	[]	Thu Mar 11 07:33:39 +0000 2021	[]	[{"url":"https://t.co/2kf4TUiVSg","expanded_url":"https://www.bmj.com/content/372/bmj.n281","display_url":"bmj.com/content/372/bmâ€¦","indices":[204,227]}]	The EU has negociated a price of $2.15 for the AstraZeneca vaccine, much less than the $3-4 that the UK and the US are expected to pay. Surprisingly, the EU gets less of it. How many EU lives lost ? https://t.co/2kf4TUiVSg	2559.0	RT @CGollier: The EU has negociated a price of $2.15 for the AstraZeneca vaccine, much less than the $3-4 that the UK and the US are expectâ€¦	95.0	True	full
110276	110276	6049e280cb7a5e0038072a38	2021-03-11 09:22:31	[]	[{"url":"https://t.co/DBKCNsoZmk","expanded_url":"https://www.bmj.com/content/372/bmj.n663","display_url":"bmj.com/content/372/bmâ€¦","indices":[260,283]}]		[]	[]			@Psythor Except that test and trace has been a total failure while the NHS, er, hasnâ€™t. â€œDespite the unimaginableâ€¦ https://t.co/Z7AzVVWJOw	1502.0	True	full
110277	110277	6049e280cb7a5e0038072a4c	2021-03-11 09:22:32	[]	[]	Thu Mar 11 09:04:23 +0000 2021	[]	[{"url":"https://t.co/dpzlsPzZqY","expanded_url":"https://twitter.com/jeuasommenulle/status/1362331118247239681","display_url":"twitter.com/jeuasommenulleâ€¦","indices":[292,315]}]	Some cracks showing already: German deposit guarantee scheme estimates Greensill will cost them 3bn &amp; German savings banking federation blames Raisin for brokering those deposits &amp; says Raisin is freeriding the DGS &amp; asks Sparkassen to end their biz w/ Raisin. Very important. https://t.co/dpzlsPzZqY	14503.0	RT @jeuasommenulle: Some cracks showing already: German deposit guarantee scheme estimates Greensill will cost them 3bn &amp; German savingsâ€¦	1286.0	True	full
110278	110278	6049e280cb7a5e0038072a58	2021-03-11 09:22:32	[]	[]	Thu Mar 11 08:15:00 +0000 2021	[]	[{"url":"https://t.co/1YOdTwkG1h","expanded_url":"https://www.newindianexpress.com/states/kerala/2021/mar/11/cadre-take-out-march-warn-cpmwe-are-not-responsible-if-party-loses-2274978.html","display_url":"newindianexpress.com/states/kerala/â€¦","indices":[346,369]}]	@pendown @MSKiranPrakash @xpresskerala @gsvasu_TNIE @HayoCyn @Dinesh_TNIE @naazkhansahib â€œWe are not responsible if the party loses in Vadakara and Nadapuram,â€� warned the marching CPM protesters, who took out a protest march at Kuttiyadi to vent their anger against the party's decision to allocate the seat to its new ally, Kerala Congress (M). https://t.co/1YOdTwkG1h	462995.0	RT @NewIndianXpress: @pendown @MSKiranPrakash @xpresskerala @gsvasu_TNIE @HayoCyn @Dinesh_TNIE @naazkhansahib â€œWe are not responsible if thâ€¦	6261.0	True	full
110279	110279	6049e280cb7a5e0038072a5e	2021-03-11 09:22:32	[]	[]	Wed Mar 10 19:20:39 +0000 2021	[]	[{"url":"https://t.co/2ezfVCkPwr","expanded_url":"https://www.soydezaragoza.es/ingresos-situacion-actual-del-covid-los-hospitales-zaragoza-aragon/","display_url":"soydezaragoza.es/ingresos-situaâ€¦","indices":[137,160]}]	Los hospitalizados por COVID en AragÃ³n siguen bajando. En los Ãºltimos 7 dÃ­as: â¬‡ï¸�Un 11% en totalðŸ“‰ â¬‡ï¸�Un 12% en las UCI.ðŸ“‰ Todos los datos ðŸ‘‡ https://t.co/2ezfVCkPwr	107425.0	RT @SoydeZaragoza: Los hospitalizados por COVID en AragÃ³n siguen bajando. En los Ãºltimos 7 dÃ­as: â¬‡ï¸�Un 11% en totalðŸ“‰ â¬‡ï¸�Un 12% en las UCI.ðŸ“‰ Tâ€¦	42.0	True	full
110280	110280	6049e280cb7a5e0038072a64	2021-03-11 09:22:32	[]	[{"url":"https://t.co/vQUAskQ2Ua","expanded_url":"http://echelledejacob.blogspot.com/2021/03/ultimatum-lance-macron-par-united.html","display_url":"echelledejacob.blogspot.com/2021/03/ultimaâ€¦","indices":[121,144]}]		[]	[]			L'Ã‰chelle de Jacob: Ultimatum lancÃ© Ã Macron par United Health Professionals - Covid, la plus grande arnaque du siÃ¨â€¦ https://t.co/O24CWeluWI	2791.0	True	full
110281	110281	6049e280cb7a5e0038072a70	2021-03-11 09:22:32	[]	[]	Thu Mar 11 09:17:14 +0000 2021	[{"text":"Ø§Ù„Ø¹Ø±Ø¨ÙŠ","indices":[158,165]},{"text":"Alarabi","indices":[166,174]}]	[{"url":"https://t.co/84blosWSOd","expanded_url":"https://bit.ly/3cnfB88","display_url":"bit.ly/3cnfB88","indices":[132,155]}]	ðŸ”´âšªï¸� Ù…ÙˆØ¹Ø¯Ù†Ø§ ØºØ¯Ù‹Ø§ Ø§Ù„Ø¬Ù…Ø¹Ø© Ù„Ù…Ø¤Ø§Ø²Ø±Ø© Ø§Ù„Ù�Ø±ÙŠÙ‚ Ø£Ù…Ø§Ù… Ø§Ù„Ø±ÙŠØ§Ù† Ø§Ù„Ø³Ø§Ø¹Ø© 6:15 Ù… Ø¹Ù„Ù‰ Ø§Ø³ØªØ§Ø¯ Ø¬Ø§Ø³Ù… Ø¨Ù† Ø­Ù…Ø¯ (Ù†Ø§Ø¯ÙŠ Ø§Ù„Ø³Ø¯) Ø§Ø­Ø¬Ø² ØªØ°ÙƒØ±ØªÙƒ Ù…Ù† Ø®Ù„Ø§Ù„ Ø§Ù„Ø±Ø§Ø¨Ø·ðŸ‘‡ðŸ�»ðŸ‘‡ðŸ�» https://t.co/84blosWSOd #Ø§Ù„Ø¹Ø±Ø¨ÙŠ #Alarabi https://t.co/srPTO3o5cf	46876.0	RT @alarabi_club: ðŸ”´âšªï¸� Ù…ÙˆØ¹Ø¯Ù†Ø§ ØºØ¯Ù‹Ø§ Ø§Ù„Ø¬Ù…Ø¹Ø© Ù„Ù…Ø¤Ø§Ø²Ø±Ø© Ø§Ù„Ù�Ø±ÙŠÙ‚ Ø£Ù…Ø§Ù… Ø§Ù„Ø±ÙŠØ§Ù† Ø§Ù„Ø³Ø§Ø¹Ø© 6:15 Ù… Ø¹Ù„Ù‰ Ø§Ø³ØªØ§Ø¯ Ø¬Ø§Ø³Ù… Ø¨Ù† Ø­Ù…Ø¯ (Ù†Ø§Ø¯ÙŠ Ø§Ù„Ø³Ø¯) Ø§Ø­Ø¬Ø² ØªØ°ÙƒØ±ØªÙƒ Ù…Ù† Ø®Ù„Ø§Ù„ Ø§â€¦	13022.0	True	full
110282	110282	6049e280cb7a5e0038072a7c	2021-03-11 09:22:32	[]	[]	Wed Mar 10 16:00:02 +0000 2021	[]	[{"url":"https://t.co/WxO2pVFJ3n","expanded_url":"https://tfl.gov.uk/info-for/taxis-and-private-hire/existing-licensee/coronavirus-information-for-licencees","display_url":"tfl.gov.uk/info-for/taxisâ€¦","indices":[266,289]}]	We have created a new webpage for coronavirus information for licensees. Including info on vaccination centres, PPE, financial support &amp; includes a video for licensees to demonstrate the most efficient &amp; effective way to clean your vehicle, &amp; much more: https://t.co/WxO2pVFJ3n	19677.0	RT @TfLTPH: We have created a new webpage for coronavirus information for licensees. Including info on vaccination centres, PPE, financialâ€¦	1308.0	True	full
110283	110283	6049e281cb7a5e0038072a9a	2021-03-11 09:22:32	[]	[]	Thu Mar 11 08:38:59 +0000 2021	[]	[{"url":"https://t.co/7otIF1bCXF","expanded_url":"https://www.conservativewoman.co.uk/sages-covert-coup/","display_url":"conservativewoman.co.uk/sages-covert-câ€¦","indices":[252,275]}]	SAGE'S COVERT COUP. 'They have all had connections with either: Big Pharma, Big Tech or the Big NGOs, such as GAVI-The Vaccine Alliance, World Health Organisation, World Economic Forum, World Bank, Wellcome Trust, Bill and Melinda Gates Foundation.' https://t.co/7otIF1bCXF	2905.0	RT @BangoBilly: SAGE'S COVERT COUP. 'They have all had connections with either: Big Pharma, Big Tech or the Big NGOs, such as GAVI-The Vaccâ€¦	310.0	True	full
110284	110284	6049e281cb7a5e0038072a9c	2021-03-11 09:22:32	[]	[{"url":"https://t.co/RgnoQSEoot","expanded_url":"https://www.legacy.com/obituaries/dailyherald/obituary.aspx?n=vernon-p-keller-vern&pid=198004669&fhid=24625&utm_source=dlvr.it&utm_medium=twitter","display_url":"legacy.com/obituaries/daiâ€¦","indices":[174,197]}]		[]	[]			KELLER, VERNON P. "VERN": Vernon P. "Vern" Keller passed away March 8, 2021 at Northwestern Medicine Huntley Hospitâ€¦ https://t.co/AuOkprTKBr	45.0	True	full
110285	110285	6049e281cb7a5e0038072a9e	2021-03-11 09:22:32	[]	[]	Thu Mar 11 08:04:30 +0000 2021	[{"text":"ECB","indices":[36,40]}]	[{"url":"https://t.co/nc31NpK7t6","expanded_url":"https://www.welt.de/wirtschaft/article228033723/EZB-Notfallprogramm-PEPP-Klaeger-ziehen-vor-Bundesverfassungsgericht.html?cid=socialmedia.twitter.shared.web","display_url":"welt.de/wirtschaft/artâ€¦","indices":[250,273]}]	In Germany, another lawsuit against #ECB's policy has been filed before Federal Constitutional Court. The plaintiffs argue that ECB is going beyond its mandate &amp; violates prohibition of mon financing as ECB has become largest creditor of states. https://t.co/nc31NpK7t6 via @welt https://t.co/1c4SIH3N3w	161248.0	RT @Schuldensuehner: In Germany, another lawsuit against #ECB's policy has been filed before Federal Constitutional Court. The plaintiffs aâ€¦	69.0	True	full
110286	110286	6049e281cb7a5e0038072aa6	2021-03-11 09:22:33	[]	[]	Thu Mar 11 09:04:47 +0000 2021	[{"text":"CEOSurvey","indices":[201,211]},{"text":"DigitalTransformation","indices":[212,234]}]	[{"url":"https://t.co/ajVvTkJb9E","expanded_url":"http://pwc.to/3v0YCAK","display_url":"pwc.to/3v0YCAK","indices":[177,200]}]	Digital transformation is an investment priority for UK CEOs as they seek to recover from the COVID-19 crisis. Read the findings from @PwC_UK's 24th Annual CEO Survey for more: https://t.co/ajVvTkJb9E #CEOSurvey #DigitalTransformation https://t.co/ea4HF3yGVj	17400.0	RT @RobMcCargow: Digital transformation is an investment priority for UK CEOs as they seek to recover from the COVID-19 crisis. Read the fiâ€¦	4153.0	True	full
110287	110287	6049e281cb7a5e0038072aa8	2021-03-11 09:22:33	[]	[]	Thu Mar 11 09:05:21 +0000 2021	[]	[{"url":"https://t.co/ELjTbkeDNq","expanded_url":"http://bit.ly/3rCiCYl","display_url":"bit.ly/3rCiCYl","indices":[221,244]}]	Following the success of Academy Award winner Peter Jacksonâ€™s They Shall Not Grow Old, IWM are pleased to announce its intention to make Â£2 million available for new art commissions in the wake of COVID-19. Learn more: https://t.co/ELjTbkeDNq https://t.co/rLFWJYF6Ks	135417.0	RT @I_W_M: Following the success of Academy Award winner Peter Jacksonâ€™s They Shall Not Grow Old, IWM are pleased to announce its intentionâ€¦	3054.0	True	full
110288	110288	6049e281cb7a5e0038072aac	2021-03-11 09:22:33	[]	[]	Thu Mar 11 06:56:33 +0000 2021	[]	[{"url":"https://t.co/eq3bh456Jg","expanded_url":"https://jacobin.de/artikel/corona-impfstoff-patentfrei-finnland-moderna-pfizer-astrazeneca-impfstrategie-pharmakonzerne-kalle-saksela-seppo-yla-herttuala-kari-alitalo-biontech/","display_url":"jacobin.de/artikel/coronaâ€¦","indices":[254,277]}]	Wenn ihr heute nur einen Artikel lest, dann bitte diesen: Es gibt einen fertigen, patentfreien Impfstoff, der Mangels Profit-MÃ¶glichkeit nicht hergestellt wird. Der Irrsinn profitorientierter medizin. Forschung, beleuchtet in all seinen Facetten: https://t.co/eq3bh456Jg	9213.0	RT @AttacAustria: Wenn ihr heute nur einen Artikel lest, dann bitte diesen: Es gibt einen fertigen, patentfreien Impfstoff, der Mangelsâ€¦	1421.0	True	full
110289	110289	6049e281cb7a5e0038072aba	2021-03-11 09:22:33	[]	[]	Thu Mar 11 04:53:00 +0000 2021	[]	[{"url":"https://t.co/6liPrBUStb","expanded_url":"https://medias-presse.info/marc-olivier-fogiel-et-christophe-barbier-dans-des-restaurants-ouverts-clandestinement-preuve-quils-ne-croient-pas-ce-quils-disent-du-covid/140744/","display_url":"medias-presse.info/marc-olivier-fâ€¦","indices":[144,167]}]	Marc-Olivier Fogiel et Christophe Barbier dans des restaurants ouverts clandestinement : preuve quâ€™ils ne croient pas ce quâ€™ils disent du Covid https://t.co/6liPrBUStb	6784.0	RT @Padrouga: Marc-Olivier Fogiel et Christophe Barbier dans des restaurants ouverts clandestinement : preuve quâ€™ils ne croient pas ce quâ€™iâ€¦	153.0	True	full
110290	110290	6049e281cb7a5e0038072abe	2021-03-11 09:22:33	[]	[]	Thu Mar 11 09:21:20 +0000 2021	[{"text":"Putin","indices":[50,56]},{"text":"Prigozhin","indices":[82,92]}]	[{"url":"https://t.co/Y2zbwwarb7","expanded_url":"https://twitter.com/EliotHiggins/status/1369938819181608960","display_url":"twitter.com/EliotHiggins/sâ€¦","indices":[226,249]}]	Victory for @bellingcat in its latest battle with #Putin's oligarch 'chef' Evgeny #Prigozhin. Prigozhin's empire includes pro-Kremlin websites, the troll factory in St Petersburg and the globe-trotting mercenary outfit Wagner https://t.co/Y2zbwwarb7	51890.0	RT @lukeharding1968: Victory for @bellingcat in its latest battle with #Putin's oligarch 'chef' Evgeny #Prigozhin. Prigozhin's empire incluâ€¦	11250.0	True	full
110291	110291	6049e281cb7a5e0038072ac0	2021-03-11 09:22:33	[]	[]	Wed Mar 10 17:03:15 +0000 2021	[{"text":"Amazon","indices":[114,121]},{"text":"Children","indices":[122,131]},{"text":"COVID19","indices":[132,140]}]	[{"url":"https://t.co/GMcFW8gdch","expanded_url":"https://youtu.be/tCbMw_zGfhI","display_url":"youtu.be/tCbMw_zGfhI","indices":[76,99]}]	Amazon com Ruko Smart Robots for Kids, Large Programmable Interactive R... https://t.co/GMcFW8gdch via @YouTube #Amazon #Children #COVID19 https://t.co/becLe8Hdjd	149.0	RT @MnmadyM: Amazon com Ruko Smart Robots for Kids, Large Programmable Interactive R... https://t.co/GMcFW8gdch via @YouTube #Amazon #Chiâ€¦	1.0	True	full
110292	110292	6049e281cb7a5e0038072ac6	2021-03-11 09:22:33	[]	[]	Thu Mar 11 08:08:49 +0000 2021	[]	[{"url":"https://t.co/Bk8cWvc3AV","expanded_url":"https://blogs.publico.es/david-bollero/2021/03/11/ayuso-libertad?utm_source=twitter&utm_medium=social&utm_campaign=web","display_url":"blogs.publico.es/david-bollero/â€¦","indices":[241,264]}]	"Ayuso afirmÃ³ que ha dado la vida por Madrid, pero se equivoca, son decenas de miles de habitantes de Madrid quienes han dado la vida por ella, por culpa de ella, de sus desmanes, de su ligereza a la hora de abordar la pandemia". @dbollero https://t.co/Bk8cWvc3AV	147949.0	RT @rosamariaartal: "Ayuso afirmÃ³ que ha dado la vida por Madrid, pero se equivoca, son decenas de miles de habitantes de Madrid quienes haâ€¦	2624.0	True	full
110293	110293	6049e281cb7a5e0038072ac8	2021-03-11 09:22:33	[]	[{"url":"https://t.co/rCIngFI6TW","expanded_url":"https://www.legacy.com/obituaries/dailyherald/obituary.aspx?n=julie-anne-grover&pid=198004665&utm_source=dlvr.it&utm_medium=twitter","display_url":"legacy.com/obituaries/daiâ€¦","indices":[168,191]}]		[]	[]			GROVER, JULIE ANNE: Julie Anne Grover (nee Rauch), 62, of Bradenton, FL, passed on January 15, 2021. Julie was a viâ€¦ https://t.co/ogYx09JPGP	45.0	True	full
110294	110294	6049e281cb7a5e0038072ace	2021-03-11 09:22:33	[]	[]	Thu Mar 11 08:44:12 +0000 2021	[]	[{"url":"https://t.co/W59QZj2019","expanded_url":"https://doctors4covidethics.medium.com/urgent-open-letter-from-doctors-and-scientists-to-the-european-medicines-agency-regarding-covid-19-f6e17c311595","display_url":"doctors4covidethics.medium.com/urgent-open-leâ€¦","indices":[218,241]}]	"Should all such evidence not be available, we demand that approval for use of the gene-based vaccines be withdrawn until all the above issues have been properly addressed by the exercise of due diligence by the EMA." https://t.co/W59QZj2019	7751.0	RT @Demo2020cracy: "Should all such evidence not be available, we demand that approval for use of the gene-based vaccines be withdrawn untiâ€¦	92.0	True	full
110295	110295	6049e281cb7a5e0038072aee	2021-03-11 09:22:34	[]	[]	Wed Mar 10 18:03:10 +0000 2021	[]	[{"url":"https://t.co/geshcHWRP9","expanded_url":"http://myturnvolunteer.ca.gov/s/landing","display_url":"myturnvolunteer.ca.gov/s/landing","indices":[115,138]}]	California is letting ANYONE volunteer at a vaccination site for 4 hours in exchange for a vaccine!! Sign up here: https://t.co/geshcHWRP9 please share!!	1383.0	RT @GapToothGinny: California is letting ANYONE volunteer at a vaccination site for 4 hours in exchange for a vaccine!! Sign up here: httpsâ€¦	365.0	True	full
110296	110296	6049e281cb7a5e0038072af4	2021-03-11 09:22:34	[]	[]	Wed Mar 10 16:25:34 +0000 2021	[]	[{"url":"https://t.co/IDjFnOsc7E","expanded_url":"https://jobportal.ku.dk/tenure-track/?show=153654","display_url":"jobportal.ku.dk/tenure-track/?â€¦","indices":[180,203]},{"url":"https://t.co/d6SLWQoY4r","expanded_url":"https://jobportal.ku.dk/videnskabelige-stillinger/?show=153646","display_url":"jobportal.ku.dk/videnskabeligeâ€¦","indices":[223,246]}]	ðŸš¨ We are hiring ðŸš¨ ðŸ‘‰tt assistant prof and full prof in Comparative Politics @PolsciCph - please spread the word and apply! Happy to answer questions via DM or email ðŸ“¨ ðŸ“Œttap call: https://t.co/IDjFnOsc7E ðŸ“Œfull prof call: https://t.co/d6SLWQoY4r ðŸ“… Deadline: May 15	678.0	RT @carolin_rapp: ðŸš¨ We are hiring ðŸš¨ ðŸ‘‰tt assistant prof and full prof in Comparative Politics @PolsciCph - please spread the word and applyâ€¦	2327.0	True	full
110297	110297	6049e281cb7a5e0038072afa	2021-03-11 09:22:34	[]	[]	Wed Mar 10 14:19:25 +0000 2021	[]	[{"url":"https://t.co/RhuYFTsWxe","expanded_url":"https://www.pib.gov.in/PressReleseDetail.aspx?PRID=1703819","display_url":"pib.gov.in/PressReleseDetâ€¦","indices":[230,253]}]	At around 10:15 AM tomorrow, 11th March, will launch the e-Book version of Swami Chidbhavananda Jiâ€™s Bhagavad Gita. Swami Chidbhavananda Ji has made long lasting contributions towards popularising Indian culture and spirituality. https://t.co/RhuYFTsWxe	66309790.0	RT @narendramodi: At around 10:15 AM tomorrow, 11th March, will launch the e-Book version of Swami Chidbhavananda Jiâ€™s Bhagavad Gita. Swamiâ€¦	38.0	True	full
110298	110298	6049e282cb7a5e0038072b02	2021-03-11 09:22:34	[]	[{"url":"https://t.co/ARX6oChflc","expanded_url":"https://hasanatalamgir.net/best-hand-sanitizers-to.../","display_url":"hasanatalamgir.net/best-hand-saniâ€¦","indices":[272,295]}]		[]	[]			@dre4mkinnie During Corona Pandemic, Hand Sanitizer is very important for us to keep our health safe &amp; sound. I thiâ€¦ https://t.co/9FVc4ECQiq	14.0	True	full
110299	110299	6049e282cb7a5e0038072b06	2021-03-11 09:22:34	[]	[]	Thu Mar 11 09:21:19 +0000 2021	[{"text":"TELEFÃ“NICA","indices":[0,11]},{"text":"coronavirus","indices":[133,145]},{"text":"teletrabajo","indices":[146,158]},{"text":"SUMADOS","indices":[159,167]},{"text":"scsumados","indices":[168,178]}]	[{"url":"https://t.co/OwmALl2Bgo","expanded_url":"https://bit.ly/3l2jRhe","display_url":"bit.ly/3l2jRhe","indices":[109,132]}]	#TELEFÃ“NICA reactivarÃ¡ el retorno al trabajo presencial para su plantilla a partir del 5 de abril. MÃ¡s info: https://t.co/OwmALl2Bgo #coronavirus #teletrabajo #SUMADOS #scsumados https://t.co/Aa1H5BXviw	127.0	RT @SumadosT: #TELEFÃ“NICA reactivarÃ¡ el retorno al trabajo presencial para su plantilla a partir del 5 de abril. MÃ¡s info: https://t.co/Owmâ€¦	2.0	True	full
110300	110300	6049e282cb7a5e0038072b0a	2021-03-11 09:22:34	[]	[]	Mon Mar 08 14:03:36 +0000 2021	[{"text":"MakeAIEthical","indices":[186,200]}]	[{"url":"https://t.co/NCs5586qeY","expanded_url":"http://bit.ly/MakeAIEthical","display_url":"bit.ly/MakeAIEthical","indices":[206,229]}]	Google has chosen to dismantle its AI ethics work, making it clear that the company will only tolerate research that supports its bottom line. This is a matter of urgent public concern. #MakeAIEthical 1/35 https://t.co/NCs5586qeY	10385.0	RT @GoogleWalkout: Google has chosen to dismantle its AI ethics work, making it clear that the company will only tolerate research that supâ€¦	26.0	True	full
110301	110301	6049e282cb7a5e0038072b0e	2021-03-11 09:22:34	[]	[{"url":"https://t.co/4vgOpEMfwy","expanded_url":"https://www.nejm.org/doi/full/10.1056/NEJMoa2101765","display_url":"nejm.org/doi/full/10.10â€¦","indices":[122,145]}]		[]	[]			@DLeelyann @CNEWS Si les derniÃ¨res Ã©tudes montrent que la vaccination empÃªche l'infection et donc aussi la transmisâ€¦ https://t.co/eFo4AtyQoU	12.0	True	full
110302	110302	6049e282cb7a5e0038072b10	2021-03-11 09:22:34	[]	[{"url":"https://t.co/fz0DCUT8iT","expanded_url":"https://lnkd.in/dNzEfNT","display_url":"lnkd.in/dNzEfNT","indices":[255,278]}]		[]	[]			Feeling a bit doom and gloom. Beware the Ides of March but it's the 11th that I think we need to look out for. Theâ€¦ https://t.co/L16UruUnXB	1781.0	True	full
110303	110303	6049e282cb7a5e0038072b12	2021-03-11 09:22:34	[]	[]	Thu Mar 11 06:22:23 +0000 2021	[]	[{"url":"https://t.co/op2dHCvnur","expanded_url":"https://variety.com/2021/music/news/big-hit-entertainment-name-change-hybe-bts-1234927961/","display_url":"variety.com/2021/music/newâ€¦","indices":[245,268]}]	Big Hit Entertainment, is in the process of changing its company name to HYBE Corporation. The company has already registered the new name with Korean company regulatory authorities, although the change has not been approved by shareholders. https://t.co/op2dHCvnur	31266.0	RT @almostdita: Big Hit Entertainment, is in the process of changing its company name to HYBE Corporation. The company has already registâ€¦	25.0	True	full
110304	110304	6049e282cb7a5e0038072b1c	2021-03-11 09:22:34	[]	[]	Wed Mar 10 19:59:52 +0000 2021	[]	[{"url":"https://t.co/vBMlGxmHRy","expanded_url":"https://www.biorxiv.org/content/10.1101/2021.03.08.433891v2","display_url":"biorxiv.org/content/10.110â€¦","indices":[250,273]}]	Extremely grateful to the @galaxyproject user and job management framework, which have allowed us to make our machine learning analysis platform for immune data @immuneml available to users without any need for installation or programming expertise. https://t.co/vBMlGxmHRy	340.0	RT @SandveGeir: Extremely grateful to the @galaxyproject user and job management framework, which have allowed us to make our machine learnâ€¦	802.0	True	full
110305	110305	6049e282cb7a5e0038072b2e	2021-03-11 09:22:34	[]	[]	Thu Mar 11 09:21:02 +0000 2021	[{"text":"CTBot","indices":[155,161]}]	[{"url":"https://t.co/IZ2bF2R7v4","expanded_url":"https://money-whale.com/share?from_referrer=844728&from_avatar=&from_nickname=Risskx","display_url":"money-whale.com/share?from_refâ€¦","indices":[130,153]}]	1. Download-&gt; Money Whale app and make money while enjoying the game! 2. Input My invitation code: 844728 3. Retweet + Like https://t.co/IZ2bF2R7v4 #CTBot Adrop Ram 100 TATM 15 @coinkit_ tip 100 50 $btc https://t.co/C72Hyqbwpy	7.0	RT @cryphodlr: 1. Download-&gt; Money Whale app and make money while enjoying the game! 2. Input My invitation code: 844728 3. Retweet + Likâ€¦	168.0	True	full
110306	110306	6049e282cb7a5e0038072b32	2021-03-11 09:22:34	[]	[]	Wed Mar 10 13:06:15 +0000 2021	[{"text":"healthvisitor","indices":[0,14]},{"text":"northeast","indices":[22,32]},{"text":"northcumbria","indices":[33,46]},{"text":"COVID19","indices":[105,113]}]	[{"url":"https://t.co/ppLN6Dvd5l","expanded_url":"https://bit.ly/3sYaYrM","display_url":"bit.ly/3sYaYrM","indices":[182,205]}]	#healthvisitor in the #northeast/#northcumbria? We want to hear about your experience of working through #COVID19 to help w/ future service planning through this short 10min survey: https://t.co/ppLN6Dvd5l please RT @iHealthVisiting @Sparkle_Becca @NIHR_ARC_NENC @mackenziefong2	1240.0	RT @rycaquino: #healthvisitor in the #northeast/#northcumbria? We want to hear about your experience of working through #COVID19 to help w/â€¦	79.0	True	full
110307	110307	6049e282cb7a5e0038072b36	2021-03-11 09:22:34	[]	[]	Thu Mar 11 07:39:00 +0000 2021	[]	[{"url":"https://t.co/HuIeB4vI0w","expanded_url":"https://www.publico.es/politica/dimite-ayuso-miedo-mocion-desgaste-gestion-caotica-pandemia.html?utm_source=twitter&utm_medium=social&utm_campaign=publico","display_url":"publico.es/politica/dimitâ€¦","indices":[235,258]}]	La decisiÃ³n de la presidenta de la Comunidad de Madrid le permite mantener el protagonismo polÃ­tico y dibujar un escenario de "todos contra mÃ­". "Ahora es un plebiscito sobre su figura", destacan distintos politÃ³logos. Por @Danialri https://t.co/HuIeB4vI0w	1067841.0	RT @publico_es: La decisiÃ³n de la presidenta de la Comunidad de Madrid le permite mantener el protagonismo polÃ­tico y dibujar un escenarioâ€¦	7179.0	True	full
110308	110308	6049e282cb7a5e0038072b56	2021-03-11 09:22:35	[]	[]	Thu Mar 11 09:19:10 +0000 2021	[]	[{"url":"https://t.co/8e7u5IGxH1","expanded_url":"https://ethic.es/2021/03/pandemia-ambiental-en-la-nave-tierra-todos-somos-tripulantes/","display_url":"ethic.es/2021/03/pandemâ€¦","indices":[161,184]}]	La cooperaciÃ³n y el multilateralismo se presentan como la Ãºnica soluciÃ³n a la emergencia climÃ¡tica que vive el mundo y que seguirÃ¡ ahÃ­ una vez la pandemia pase. https://t.co/8e7u5IGxH1	52655.0	RT @Ethic_: La cooperaciÃ³n y el multilateralismo se presentan como la Ãºnica soluciÃ³n a la emergencia climÃ¡tica que vive el mundo y que seguâ€¦	777.0	True	full
110309	110309	6049e283cb7a5e0038072b62	2021-03-11 09:22:35	[]	[{"url":"https://t.co/o2PLHdDU6d","expanded_url":"https://www.tekkers.mv/articles/39","display_url":"tekkers.mv/articles/39","indices":[0,23]}]		[]	[]			https://t.co/o2PLHdDU6d @MaldivesFA said that AFC cup, South Asian group match is trying to host in L. Gan zone staâ€¦ https://t.co/6d75h5G9eU	2.0	True	full
110310	110310	6049e283cb7a5e0038072b6c	2021-03-11 09:22:35	[]	[{"url":"https://t.co/JRnlxTTVrM","expanded_url":"https://ischinaresponsibleforcovid19outbreak.blogspot.com/","display_url":"â€¦nsibleforcovid19outbreak.blogspot.com","indices":[158,181]},{"url":"https://t.co/VM5ltIjDMm","expanded_url":"https://workfromhomeduringcovid19pandemic.blogspot.com/","display_url":"â€¦omeduringcovid19pandemic.blogspot.com","indices":[262,285]}]		[]	[]			@grahambsi @UKLabour The virus of Covid19 rapidly changing, revolving in new environment and makes the innovation oâ€¦ https://t.co/cjV9om2Sdb	90.0	True	full
110311	110311	6049e283cb7a5e0038072b7c	2021-03-11 09:22:35	[]	[]	Wed Mar 10 16:07:09 +0000 2021	[{"text":"Covid19","indices":[130,138]}]	[{"url":"https://t.co/gz6mu7MwRp","expanded_url":"http://bit.ly/28du0803","display_url":"bit.ly/28du0803","indices":[240,263]}]	ðŸ�¥ðŸ—£Â« Je me suis dit que [â€¦] jamais je ne laisserai, y compris des gens pauvres, Ã¢gÃ©s, dÃ©cÃ©der. Â» La membre du Conseil scientifique #Covid19, Lila Bouadma, nous parle de son rapport Ã son mÃ©tier, au deuil, ainsi que dâ€™Ã©galitÃ© des chances. ðŸ‘‰ðŸ�¼https://t.co/gz6mu7MwRp cc @ARTEfr https://t.co/1ohTEjmKGi	72899.0	RT @28minutes: ðŸ�¥ðŸ—£Â« Je me suis dit que [â€¦] jamais je ne laisserai, y compris des gens pauvres, Ã¢gÃ©s, dÃ©cÃ©der. Â» La membre du Conseil scientiâ€¦	189.0	True	full
110312	110312	6049e283cb7a5e0038072b82	2021-03-11 09:22:35	[]	[]	Wed Mar 10 22:47:10 +0000 2021	[]	[{"url":"https://t.co/oBUFPApMc5","expanded_url":"https://bit.ly/2Yust5B","display_url":"bit.ly/2Yust5B","indices":[165,188]}]	ðŸ�³ï¸�â€�âš§ï¸�ðŸ�³ï¸�â€�ðŸŒˆðŸ‡ºðŸ‡¸GIVEAWAYðŸ‡ºðŸ‡¸ðŸ�³ï¸�â€�ðŸŒˆðŸ�³ï¸�â€�âš§ï¸� Today's my birthday, sooooo Iâ€™m giving away two signed ARCs of THE (UN)POPULAR VOTE! To enter: x RT/Follow x Add UPV on Goodreads (https://t.co/oBUFPApMc5) Bonus Entry: x Comment with your favorite political book/tv show/movie! Ends 5 PM PT 3/15 https://t.co/1RZQXgzYPf	560.0	RT @jasperezsanchez: ðŸ�³ï¸�â€�âš§ï¸�ðŸ�³ï¸�â€�ðŸŒˆðŸ‡ºðŸ‡¸GIVEAWAYðŸ‡ºðŸ‡¸ðŸ�³ï¸�â€�ðŸŒˆðŸ�³ï¸�â€�âš§ï¸� Today's my birthday, sooooo Iâ€™m giving away two signed ARCs of THE (UN)POPULAR VOTE!â€¦	73.0	True	full
110313	110313	6049e284cb7a5e0038072bb6	2021-03-11 09:22:36	[]	[]	Thu Mar 11 08:30:00 +0000 2021	[{"text":"COVIDVaccine","indices":[201,214]},{"text":"IndiaFightsCorona","indices":[216,234]},{"text":"LargestVaccineDrive","indices":[235,255]}]	[{"url":"https://t.co/G4e2WXWB9X","expanded_url":"http://cowin.gov.in","display_url":"cowin.gov.in","indices":[128,151]}]	These senior citizens have come forward and fulfilled their duties as responsible citizens. Have you? If eligible, please visit https://t.co/G4e2WXWB9X or Aarogya Setu App to register yourself for the #COVIDVaccine. #IndiaFightsCorona #LargestVaccineDrive @MoHFW_India @PIB_India https://t.co/yGCdN1PWmM	2393928.0	RT @mygovindia: These senior citizens have come forward and fulfilled their duties as responsible citizens. Have you? If eligible, please vâ€¦	381.0	True	full
110314	110314	6049e284cb7a5e0038072bba	2021-03-11 09:22:36	[]	[]	Wed Mar 10 19:31:47 +0000 2021	[{"text":"Bioderecho","indices":[30,41]},{"text":"SaludGlobal","indices":[74,86]}]	[{"url":"https://t.co/oYNxS5KohQ","expanded_url":"http://umucebes.es/7congreso/","display_url":"umucebes.es/7congreso/","indices":[241,264]}]	VII Congreso Internacional de #Bioderecho â€œRetos Ã©tico-jurÃ­dicos para una #SaludGlobal en tiempos de crisisâ€� 14, 15 y 16 de abril de 2021 Evento telemÃ¡tico a travÃ©s de videoconferencia organizado por @CebesBioderecho @UMU MÃ¡s informaciÃ³n en https://t.co/oYNxS5KohQ https://t.co/Gh5QsTyz4f	5265.0	RT @sespas: VII Congreso Internacional de #Bioderecho â€œRetos Ã©tico-jurÃ­dicos para una #SaludGlobal en tiempos de crisisâ€� 14, 15 y 16 de abrâ€¦	275.0	True	full
110315	110315	6049e284cb7a5e0038072bc2	2021-03-11 09:22:36	[]	[]	Wed Mar 10 15:27:30 +0000 2021	[{"text":"COVID19","indices":[24,32]},{"text":"Canarias","indices":[36,45]}]	[{"url":"https://t.co/4pxjCt9HaK","expanded_url":"https://cvcanarias.com/","display_url":"cvcanarias.com","indices":[99,122]}]	ðŸ‡®ðŸ‡¨ ActualizaciÃ³n diaria #COVID19 en #Canarias El Ãºltimo valor R(t) se estima en 0,95 (02/03/2021) https://t.co/4pxjCt9HaK https://t.co/W9KtVbumoT	1227.0	RT @cvcanarias: ðŸ‡®ðŸ‡¨ ActualizaciÃ³n diaria #COVID19 en #Canarias El Ãºltimo valor R(t) se estima en 0,95 (02/03/2021) https://t.co/4pxjCt9HaKâ€¦	741.0	True	full
110316	110316	6049e284cb7a5e0038072bc4	2021-03-11 09:22:36	[]	[{"url":"https://t.co/ygkEazv3sT","expanded_url":"https://www.nationalgeographic.com/science/article/surprising-role-of-nostalgia-during-coronavirus-pandemic","display_url":"nationalgeographic.com/science/articlâ€¦","indices":[250,273]}]		[]	[]			â€œI believe many are turning to nostalgia, even if they do not consciously realize it, as a stabilizing force andâ€¦ https://t.co/V77j4vjuQI	308.0	True	full
110317	110317	6049e284cb7a5e0038072bd0	2021-03-11 09:22:36	[]	[]	Thu Mar 11 09:19:59 +0000 2021	[{"text":"COVID19","indices":[104,112]},{"text":"neoliberalismo","indices":[113,128]},{"text":"capitalismo","indices":[129,141]},{"text":"crisis","indices":[142,149]}]	[{"url":"https://t.co/5heCrbRj3H","expanded_url":"https://www.elsaltodiario.com/economia-para-todas/como-el-modelo-neoliberal-ha-agravado-severamente-la-crisis-del-coronavirus","display_url":"elsaltodiario.com/economia-para-â€¦","indices":[150,173]}]	El compaÃ±ero Peio Salazar ha escrito un nuevo interesa artÃ­culo para el blog del @ICE_Autogestion ðŸ‘ŒðŸ�¾ðŸ‘ŒðŸ�¾ #COVID19 #neoliberalismo #capitalismo #crisis https://t.co/5heCrbRj3H a travÃ©s de @elsaltodiario	1042.0	RT @jonlhc: El compaÃ±ero Peio Salazar ha escrito un nuevo interesa artÃ­culo para el blog del @ICE_Autogestion ðŸ‘ŒðŸ�¾ðŸ‘ŒðŸ�¾ #COVID19 #neoliberalismâ€¦	599.0	True	full
110318	110318	6049e284cb7a5e0038072bdc	2021-03-11 09:22:36	[{"text":"COVID19","indices":[0,8]},{"text":"SupplyChains","indices":[34,47]},{"text":"retail","indices":[73,80]},{"text":"retailers","indices":[136,146]}]	[{"url":"https://t.co/bXxdGCelPf","expanded_url":"https://bit.ly/3eqxg19","display_url":"bit.ly/3eqxg19","indices":[242,265]}]		[]	[]			#COVID19 had a huge impact on the #SupplyChains of consumer products and #retail players: 63% of consumer productsâ€¦ https://t.co/kTkmKBuO4c	9156.0	True	full
110319	110319	6049e284cb7a5e0038072bfa	2021-03-11 09:22:36	[]	[]	Thu Mar 11 09:17:12 +0000 2021	[{"text":"COVID19","indices":[38,46]}]	[{"url":"https://t.co/jQH8JyQ7rL","expanded_url":"https://bit.ly/3aaTQZq","display_url":"bit.ly/3aaTQZq","indices":[246,269]}]	Take some time out today and join our #COVID19 Time to Reflect event in just over an hour. Weâ€™ve brought together members and staff from across the UK to share their thoughts about the past year. Visit our website and click your countryâ€™s link ðŸ‘‰ https://t.co/jQH8JyQ7rL https://t.co/zunRdfb7B6	138235.0	RT @theRCN: Take some time out today and join our #COVID19 Time to Reflect event in just over an hour. Weâ€™ve brought together members and sâ€¦	984.0	True	full
110320	110320	6049e284cb7a5e0038072bfc	2021-03-11 09:22:36	[]	[]	Tue Mar 09 08:07:03 +0000 2021	[]	[{"url":"https://t.co/BUSk8J6cX0","expanded_url":"https://forward.com/opinion/465380/israel-vaccine-palestinians/","display_url":"forward.com/opinion/465380â€¦","indices":[257,280]}]	"A 25 year-old Jewish resident of Israeli-only Beit El settlement can get vaccinated, but her 85 year-old Palestinian neighbor living across the street cannot... In a system of apartheid, we donâ€™t get to choose our place in the ethnic hierarchy" @saribashi https://t.co/BUSk8J6cX0 https://t.co/txOjP5fAho	19896.0	RT @OmarSShakir: "A 25 year-old Jewish resident of Israeli-only Beit El settlement can get vaccinated, but her 85 year-old Palestinian neigâ€¦	1674.0	True	full
110321	110321	6049e284cb7a5e0038072c06	2021-03-11 09:22:36	[]	[]	Wed Mar 10 22:50:57 +0000 2021	[]	[{"url":"https://t.co/CM6rnAR9u6","expanded_url":"https://www.gazettelive.co.uk/news/teesside-news/thousands-jobs-way-global-giant-20052856","display_url":"gazettelive.co.uk/news/teesside-â€¦","indices":[157,180]}]	Huge news for Teesside tonight - US industrial giant GE has confirmed it will build its turbine blade factory on Teesside. Around 3,000 jobs will be created https://t.co/CM6rnAR9u6	8623.0	RT @SophieBarley: Huge news for Teesside tonight - US industrial giant GE has confirmed it will build its turbine blade factory on Teessideâ€¦	237.0	True	full
110322	110322	6049e285cb7a5e0038072c24	2021-03-11 09:22:37	[]	[{"url":"https://t.co/UX6BxmWDpe","expanded_url":"https://twitter.com/shirleyhalperin/status/1369850696137203716?s=19","display_url":"twitter.com/shirleyhalperiâ€¦","indices":[119,142]}]		[]	[]			vendo o surto das pessoas q acordaram agr sem entender nada.. sim mutuals, o H vai abrir o grammy e domingo prometeâ€¦ https://t.co/EYePGgVeYE	1826.0	True	full
110323	110323	6049e285cb7a5e0038072c2c	2021-03-11 09:22:36	[{"text":"WeAreTogether","indices":[217,231]},{"text":"BSW21","indices":[232,238]}]	[{"url":"https://t.co/hQ13krscgJ","expanded_url":"https://www.ucl.ac.uk/news/2020/oct/covering-screen-gaps-minimises-covid-19-risk-bus-drivers","display_url":"ucl.ac.uk/news/2020/oct/â€¦","indices":[239,262]}]		[]	[]			To inform decisions about bus driver safety during the pandemic, researchers at @CEGE_UCL @CTS_UCL used computer siâ€¦ https://t.co/zMcwsed5FR	52015.0	True	full
110324	110324	6049e285cb7a5e0038072c3c	2021-03-11 09:22:37	[]	[{"url":"https://t.co/ZcaFNpETmA","expanded_url":"https://sourcenews.scot/how-the-virus-entered-scotland/","display_url":"sourcenews.scot/how-the-virus-â€¦","indices":[213,236]}]		[]	[]			Earlier in the week it had become clear to us that the pandemic was no longer containable (it hadn't been for severâ€¦ https://t.co/51qMykmrUR	5897.0	True	full
110325	110325	6049e285cb7a5e0038072c58	2021-03-11 09:22:37	[]	[]	Thu Mar 11 09:00:10 +0000 2021	[{"text":"SUNGHOON","indices":[157,166]},{"text":"ì„±í›ˆ","indices":[167,170]},{"text":"ENHYPEN_SUNGHOON","indices":[171,188]},{"text":"ì—”í•˜ì�´í”ˆ_ì„±í›ˆ","indices":[189,197]}]	[{"url":"https://t.co/5qImpgrWJj","expanded_url":"https://starmometer.com/2021/01/28/100-asian-heartthrobs-2021-elimination-round/amp/","display_url":"starmometer.com/2021/01/28/100â€¦","indices":[53,76]}]	Wave 2 of Mass Voting on STARMOMETER starts now ðŸŒŠ ðŸ”— https://t.co/5qImpgrWJj Currently Rank 3 with 25,175 votes. GOAL : RANK 1 â�—Voting ends on March 15â�— #SUNGHOON #ì„±í›ˆ #ENHYPEN_SUNGHOON #ì—”í•˜ì�´í”ˆ_ì„±í›ˆ @ENHYPEN @ENHYPEN_members https://t.co/pGXSOr728n	15159.0	RT @PSHFANBASE: Wave 2 of Mass Voting on STARMOMETER starts now ðŸŒŠ ðŸ”— https://t.co/5qImpgrWJj Currently Rank 3 with 25,175 votes. GOAL : Râ€¦	945.0	True	full
110326	110326	6049e286cb7a5e0038072c5a	2021-03-11 09:22:37	[]	[]	Wed Mar 10 16:09:55 +0000 2021	[{"text":"Belarus","indices":[65,73]},{"text":"Eurovision","indices":[77,88]}]	[{"url":"https://t.co/I2HDgj4lar","expanded_url":"http://eurovoix.com/2021/03/10/galasy-zmesta-belarus-statement","display_url":"eurovoix.com/2021/03/10/galâ€¦","indices":[254,277]}]	It is our responsibility as journalists to limit the coverage of #Belarus at #Eurovision this year and to expose the reality of a state-run broadcaster that transmits government ideology to its people. We invite other journalists to follow our lead. ðŸ“¢ https://t.co/I2HDgj4lar https://t.co/kpV668f9Tb	8200.0	RT @Eurovoix: It is our responsibility as journalists to limit the coverage of #Belarus at #Eurovision this year and to expose the realityâ€¦	2893.0	True	full
110327	110327	6049e286cb7a5e0038072c64	2021-03-11 09:22:38	[]	[]	Wed Mar 10 21:01:05 +0000 2021	[]	[{"url":"https://t.co/GCLe3Ax1F2","expanded_url":"https://ctxt.es/es/20210301/Firmas/35269/Editorial-fiscal-general-Dolores-Delgado-dimision-cloacas-Estado-gobierno-Villarejo.htm","display_url":"ctxt.es/es/20210301/Fiâ€¦","indices":[212,235]}]	â€¼ï¸� EDITORIAL CTXT "En la causa TÃ¡ndem y sus derivadas nos jugamos la posibilidad de arrojar luz sobre una parte esencial de una trama de poderes que tiene secuestrada la democracia desde hace demasiado tiempo". https://t.co/GCLe3Ax1F2	180515.0	RT @ctxt_es: â€¼ï¸� EDITORIAL CTXT "En la causa TÃ¡ndem y sus derivadas nos jugamos la posibilidad de arrojar luz sobre una parte esencial de uâ€¦	372.0	True	full
110328	110328	6049e286cb7a5e0038072c66	2021-03-11 09:22:38	[]	[]	Wed Mar 10 23:23:51 +0000 2021	[]	[{"url":"https://t.co/2HFzrCF8Up","expanded_url":"https://twitter.com/BBCNewsnight/status/1369790276865323010","display_url":"twitter.com/BBCNewsnight/sâ€¦","indices":[204,227]}]	Three weeks in a row the Prime Minister has been accused of misleading the House of Commons without correcting the record and thus breaking the ministerial code. I explained more on tonight's programme ðŸ‘‡ https://t.co/2HFzrCF8Up	214747.0	RT @lewis_goodall: Three weeks in a row the Prime Minister has been accused of misleading the House of Commons without correcting the recorâ€¦	176.0	True	full
110329	110329	6049e286cb7a5e0038072c6a	2021-03-11 09:22:38	[]	[]	Thu Mar 11 09:21:15 +0000 2021	[]	[{"url":"https://t.co/W59sYxv9le","expanded_url":"https://www.thetimes.co.uk/article/its-the-eu-thats-making-trouble-not-britain-wtzskn7pv","display_url":"thetimes.co.uk/article/its-thâ€¦","indices":[158,181]}]	The Conservative formula for staying in power is essentially Putinist. Manufactured culture war at home, manufactured conflict with a â€˜hostileâ€™ force abroad. https://t.co/W59sYxv9le	6003.0	RT @David_K_Clark: The Conservative formula for staying in power is essentially Putinist. Manufactured culture war at home, manufactured coâ€¦	875.0	True	full
110330	110330	6049e286cb7a5e0038072c82	2021-03-11 09:22:38	[{"text":"Covid","indices":[36,42]},{"text":"Students","indices":[47,56]},{"text":"Senedd2021","indices":[75,86]}]	[{"url":"https://t.co/mTObIFHqxs","expanded_url":"https://linktr.ee/nuswales","display_url":"linktr.ee/nuswales","indices":[159,182]}]		[]	[]			ðŸ“£ Support our campaigns âœ�ï¸� Take our #Covid and #Students Survey ðŸ—³ Read our #Senedd2021 Election Manifesto ðŸ¤” Find ouâ€¦ https://t.co/11pQqOzVAo	4479.0	True	full
110331	110331	6049e286cb7a5e0038072c98	2021-03-11 09:22:38	[]	[]	Wed Mar 10 18:00:45 +0000 2021	[]	[{"url":"https://t.co/cDp4ht2xDI","expanded_url":"https://medias-presse.info/marc-olivier-fogiel-et-christophe-barbier-dans-des-restaurants-ouverts-clandestinement-preuve-quils-ne-croient-pas-ce-quils-disent-du-covid/140744/","display_url":"medias-presse.info/marc-olivier-fâ€¦","indices":[144,167]}]	Marc-Olivier Fogiel et Christophe Barbier dans des restaurants ouverts clandestinement : preuve quâ€™ils ne croient pas ce quâ€™ils disent du Covid https://t.co/cDp4ht2xDI https://t.co/WdLxBt9JXC	157.0	RT @HardTain: Marc-Olivier Fogiel et Christophe Barbier dans des restaurants ouverts clandestinement : preuve quâ€™ils ne croient pas ce quâ€™iâ€¦	42.0	True	full
110332	110332	6049e286cb7a5e0038072c9a	2021-03-11 09:22:38	[]	[]	Mon Mar 08 19:32:49 +0000 2021	[]	[{"url":"https://t.co/izWkx7WHJQ","expanded_url":"https://m.youtube.com/watch?v=X5GBQh4XXwY&t=6s","display_url":"m.youtube.com/watch?v=X5GBQhâ€¦","indices":[216,239]}]	Je vous conseille vivement de partager cette vidÃ©o pour informer le plus de monde possible sur les risques encourus par la vaccination sur le Covid. 216 dÃ©cÃ¨s post vaccins, c'est GRAVE et c'est l'ANSM qui l'Ã©crit ! https://t.co/izWkx7WHJQ	1907.0	RT @AgretDenis: Je vous conseille vivement de partager cette vidÃ©o pour informer le plus de monde possible sur les risques encourus par laâ€¦	46.0	True	full
110333	110333	6049e287cb7a5e0038072cc2	2021-03-11 09:22:39	[]	[]	Thu Mar 11 08:19:34 +0000 2021	[{"text":"COVID19","indices":[88,96]},{"text":"Right2Cure","indices":[211,222]}]	[{"url":"https://t.co/XtAXXH2Zbf","expanded_url":"https://noprofitonpandemic.eu","display_url":"noprofitonpandemic.eu","indices":[224,247]}]	Hoy a las 10h, la @EU_Commission puede hacer que los tratamientos y vacunas frente a la #COVID19 sean un bien pÃºblico disponible para todas las personas. Flecha hacia la derecha âœ’ Firma la Iniciativa Ciudadana #Right2Cure https://t.co/XtAXXH2Zbf	740.0	RT @acdesa: Hoy a las 10h, la @EU_Commission puede hacer que los tratamientos y vacunas frente a la #COVID19 sean un bien pÃºblico disponiblâ€¦	2922.0	True	full
110334	110334	6049e287cb7a5e0038072cda	2021-03-11 09:22:39	[]	[]	Thu Mar 11 09:22:05 +0000 2021	[]	[{"url":"https://t.co/2cv8GhhoeA","expanded_url":"https://www.politico.eu/article/coronavirus-pandemic-eu-rule-of-law-report/","display_url":"politico.eu/article/coronaâ€¦","indices":[192,215]}]	Coronavirus pandemic is weakening rule of law in EU countries: Hungary, Poland, or Slovenia have just used the pandemic to strengthen their hold on power and limit criticism of the government https://t.co/2cv8GhhoeA	190972.0	RT @alfonslopeztena: Coronavirus pandemic is weakening rule of law in EU countries: Hungary, Poland, or Slovenia have just used the pandemiâ€¦	60.0	True	full
110335	110335	6049e287cb7a5e0038072ce0	2021-03-11 09:22:39	[]	[{"url":"https://t.co/ERt5cVVTFe","expanded_url":"http://zpr.io/RzJZL","display_url":"zpr.io/RzJZL","indices":[200,223]}]		[]	[]			Telecommunication Relay Service Market Outlook to 2027 - COVID-19 Impact and Global Analysis By HKBN, IBM Corporatiâ€¦ https://t.co/0veCZzPxr5	6317.0	True	full
110336	110336	6049e287cb7a5e0038072ce2	2021-03-11 09:22:39	[]	[]	Thu Mar 11 05:44:03 +0000 2021	[]	[{"url":"https://t.co/qjkLLpBady","expanded_url":"https://twitter.com/facundoxrc/status/1368931405007380487","display_url":"twitter.com/facundoxrc/staâ€¦","indices":[269,292]}]	Que festejaba ?? Jajajaja el problema fue que la gente de racing se enojo por tw viejos mios â€œbardeandoâ€� a racing y la dirigencia me pidio borrarlos, accedi y despues por motivos ajenos a nosotros se suspendio el evento. Pero bueno... cada cual con sus festejos ðŸ¤·ðŸ�»â€�â™‚ï¸� https://t.co/qjkLLpBady	495721.0	RT @Juakoooo: Que festejaba ?? Jajajaja el problema fue que la gente de racing se enojo por tw viejos mios â€œbardeandoâ€� a racing y la dirigâ€¦	1787.0	True	full
110337	110337	6049e287cb7a5e0038072ce4	2021-03-11 09:22:39	[]	[]	Thu Mar 11 09:21:30 +0000 2021	[]	[{"url":"https://t.co/F98A4O5d0f","expanded_url":"https://twitter.com/chitrapadhi/status/1369933521024774145","display_url":"twitter.com/chitrapadhi/stâ€¦","indices":[231,254]}]	When we utter the truth as below , Political Dindoos mock us as " gyaani " ...!!! Its the naked truth ..Those who cannot stand by our traditional Gurus n Acharyas , cannot stand by traditions n parampara ...Both arw intertwined . https://t.co/F98A4O5d0f	14954.0	RT @chitrapadhi: When we utter the truth as below , Political Dindoos mock us as " gyaani " ...!!! Its the naked truth ..Those who cannotâ€¦	66.0	True	full
110338	110338	6049e287cb7a5e0038072cee	2021-03-11 09:22:39	[]	[{"url":"https://t.co/HcQnpK8L5R","expanded_url":"https://julioastillero.com/barricadas-bloqueos-y-protestas-genera-suspension-de-vacunacion-vs-covid19-en-municipios-de-oaxaca/","display_url":"julioastillero.com/barricadas-bloâ€¦","indices":[100,123]}]		[]	[]			Barricadas, bloqueos y protestas genera suspensiÃ³n de vacunaciÃ³n vs COVID19 en municipios de Oaxacaâ€¦ https://t.co/O0lPkRyR8n	2393.0	True	full
110339	110339	6049e288cb7a5e0038072cfa	2021-03-11 09:22:39	[{"text":"WuhanVirus","indices":[218,229]}]	[{"url":"https://t.co/0GxlRXVpyY","expanded_url":"https://www.livemint.com/news/india/india-has-provided-over-481-lakh-doses-of-covid-vaccines-to-various-countries-11615397379196.html","display_url":"livemint.com/news/india/indâ€¦","indices":[256,279]}]		[]	[]			Shame on PaidMedia for not talking about 48 Million doses of Vaccine given by India to Rest of the World includingâ€¦ https://t.co/Ptr0eKRox8	26024.0	True	full
110340	110340	6049e288cb7a5e0038072d06	2021-03-11 09:22:39	[]	[]	Thu Mar 11 05:20:49 +0000 2021	[]	[{"url":"https://t.co/A8nGOz7KdO","expanded_url":"https://doctors4covidethics.medium.com/urgent-open-letter-from-doctors-and-scientists-to-the-european-medicines-agency-regarding-covid-19-f6e17c311595","display_url":"doctors4covidethics.medium.com/urgent-open-leâ€¦","indices":[174,197]}]	Urgent Open Letter from Doctors and Scientists to the European Medicines Agency regarding COVID-19 Vaccine Safety Concerns | by Doctors for Covid Ethics | Mar, 2021 | Medium https://t.co/A8nGOz7KdO	91791.0	RT @simondolan: Urgent Open Letter from Doctors and Scientists to the European Medicines Agency regarding COVID-19 Vaccine Safety Concernsâ€¦	291.0	True	full
110341	110341	6049e288cb7a5e0038072d18	2021-03-11 09:22:40	[]	[]	Thu Mar 11 05:50:40 +0000 2021	[]	[{"url":"https://t.co/nG9V6jalhl","expanded_url":"https://www.axios.com/obama-bush-clinton-carter-covid-vaccine-ads-18025cad-98ee-4f6f-b386-b037a84d3fe2.html?utm_source=twitter&utm_medium=social&utm_campaign=onhrs","display_url":"axios.com/obama-bush-cliâ€¦","indices":[201,224]}]	Four former presidents have banded together for two national ad campaigns released Thursday designed to drive trust in COVID-19 vaccines â€”Â and they're all pictured getting inoculated against the virus https://t.co/nG9V6jalhl	568002.0	RT @axios: Four former presidents have banded together for two national ad campaigns released Thursday designed to drive trust in COVID-19â€¦	1209.0	True	full
110342	110342	6049e288cb7a5e0038072d20	2021-03-11 09:22:40	[]	[]	Thu Mar 11 01:59:00 +0000 2021	[{"text":"FuerzaProductiva","indices":[132,149]}]	[{"url":"https://t.co/jRjObS6d68","expanded_url":"https://www.vtv.gob.ve/venezuela-onu-brasil-controle-tragedia-covid-19/","display_url":"vtv.gob.ve/venezuela-onu-â€¦","indices":[151,174]}]	Venezuela reitera a la ONU intervenir para que el Gobierno de Brasil controle la tragedia que viven los brasileÃ±os por la COVID-19 #FuerzaProductiva https://t.co/jRjObS6d68 https://t.co/tPZHNR5tSn	1813022.0	RT @VTVcanal8: Venezuela reitera a la ONU intervenir para que el Gobierno de Brasil controle la tragedia que viven los brasileÃ±os por la COâ€¦	21.0	True	full
110343	110343	6049e288cb7a5e0038072d2a	2021-03-11 09:22:40	[{"text":"vodofone","indices":[135,144]},{"text":"idea","indices":[145,150]},{"text":"spectrum","indices":[151,160]},{"text":"india","indices":[161,167]},{"text":"market","indices":[168,175]},{"text":"splco","indices":[176,182]}]	[{"url":"https://t.co/9WchHk22xL","expanded_url":"https://splco.me/eng/vil-says-its-spectrum-acquisitions-and-core-cloudification-makes-it-strong-in-5g-market/","display_url":"splco.me/eng/vil-says-iâ€¦","indices":[111,134]}]		[]	[]			VIL says its Spectrum acquisitions and core cloudification makes it strong in 5G market - Click to see also â˜›â€¦ https://t.co/1va8Ki3XP6	91.0	True	full
110344	110344	6049e288cb7a5e0038072d3c	2021-03-11 09:22:40	[]	[]	Wed Mar 10 19:39:42 +0000 2021	[]	[{"url":"https://t.co/KCk871CGBj","expanded_url":"https://www.politico.eu/article/china-throws-down-gauntlet-joe-biden-allies-hong-kong/","display_url":"politico.eu/article/china-â€¦","indices":[224,247]}]	Words of condemnation are no longer enough, foreign ministers from around the world, led by Britain, should be seeking to find ways of showing China that its violation of international law cannot pass without consequence... https://t.co/KCk871CGBj	49878.0	RT @MPIainDS: Words of condemnation are no longer enough, foreign ministers from around the world, led by Britain, should be seeking to finâ€¦	1558.0	True	full
110345	110345	6049e288cb7a5e0038072d40	2021-03-11 09:22:40	[{"text":"ATEEZ","indices":[186,192]},{"text":"ì—�ì�´í‹°ì¦ˆ","indices":[208,213]},{"text":"ã‚¨ã‚¤ãƒ†ã‚£ãƒ¼ã‚º","indices":[214,221]}]	[{"url":"https://t.co/XPvoQh35Qr","expanded_url":"http://promo-web.idolchamp.com/app_proxy.html?type=vote&id=vote_2145_1100","display_url":"promo-web.idolchamp.com/app_proxy.htmlâ€¦","indices":[161,184]}]		[]	[]			[ðŸ—³ï¸�] ATEEZ ha sido nominado otra vez a la pre votaciÃ³n de Show Champion en idolchamp. Corran a dejar sus VOTOSâ€¦ https://t.co/FmiU21qMYO	4292.0	True	full
110346	110346	6049e289cb7a5e0038072d48	2021-03-11 09:22:40	[]	[]	Tue Mar 09 16:29:02 +0000 2021	[]	[{"url":"https://t.co/xNkmIaC4jZ","expanded_url":"https://www.vice.com/en/article/5dpvkd/in-pakistan-legacy-of-fake-cia-vaccination-programs-leads-to-vaccine-hesitancy","display_url":"vice.com/en/article/5dpâ€¦","indices":[179,202]}]	People in Pakistan are exceedingly wary of the COVID vaccine -- 49 percent say they won't get it -- in large part because of the CIA's fake vaccination campaigns in the country: https://t.co/xNkmIaC4jZ	13858.0	RT @katiedrumm: People in Pakistan are exceedingly wary of the COVID vaccine -- 49 percent say they won't get it -- in large part because oâ€¦	1171.0	True	full
110347	110347	6049e289cb7a5e0038072d52	2021-03-11 09:22:40	[]	[{"url":"https://t.co/D7jdHhAh9S","expanded_url":"https://cnn.it/38uoKdR","display_url":"cnn.it/38uoKdR","indices":[256,279]}]		[]	[]			Exclusive: Yemen has stepped up to the precipice of famine, and back again, many times over its 6 years of war. Nowâ€¦ https://t.co/AwTxkmseQG	10.0	True	full
110348	110348	6049e289cb7a5e0038072d56	2021-03-11 09:22:40	[]	[]	Thu Mar 11 09:14:02 +0000 2021	[]	[{"url":"https://t.co/twnlJw5htv","expanded_url":"https://twitter.com/agcolehamilton/status/1369925591139549185","display_url":"twitter.com/agcolehamiltonâ€¦","indices":[284,307]}]	I can just imagine.... Nicola: Angus give me another of your good polls. Angus: Sorry Nicola but even I have to admit your doing so sh*t even I canâ€™t make you poll well. Nicola: But Iâ€™ve been Blaming Tories &amp; Boris and politicising the pandemic so much! Whyâ€™s that not working? https://t.co/twnlJw5htv	5162.0	RT @uk_stronger: I can just imagine.... Nicola: Angus give me another of your good polls. Angus: Sorry Nicola but even I have to admit youâ€¦	276.0	True	full
110349	110349	6049e289cb7a5e0038072d5a	2021-03-11 09:22:40	[]	[]	Wed Mar 10 19:44:52 +0000 2021	[]	[{"url":"https://t.co/ehRieVSJtZ","expanded_url":"http://dapperswap.org","display_url":"dapperswap.org","indices":[233,256]}]	DapperSwap DAPPER Public Sale Announce Public Sale Suply 70000 DAPPER 12 March 11:00 UTC 1 BNB : 120 DAPPER Listing Price : 1 BNB 100 DAPPER Min Buy : 0,1 BNB 14 DAPPER Max Buy : 30 BNB 4200 DAPPER Hcap : 500 BNB Website : https://t.co/ehRieVSJtZ	5019.0	RT @DapperSwap: DapperSwap DAPPER Public Sale Announce Public Sale Suply 70000 DAPPER 12 March 11:00 UTC 1 BNB : 120 DAPPER Listing Priâ€¦	2.0	True	full
110350	110350	6049e289cb7a5e0038072d84	2021-03-11 09:22:41	[]	[{"url":"https://t.co/ARX6oChflc","expanded_url":"https://hasanatalamgir.net/best-hand-sanitizers-to.../","display_url":"hasanatalamgir.net/best-hand-saniâ€¦","indices":[272,295]}]		[]	[]			@adawasfound During Corona Pandemic, Hand Sanitizer is very important for us to keep our health safe &amp; sound. I thiâ€¦ https://t.co/jaYNXVtjiZ	14.0	True	full
110351	110351	6049e289cb7a5e0038072d86	2021-03-11 09:22:41	[]	[]	Wed Mar 10 12:33:55 +0000 2021	[{"text":"Vegan","indices":[45,51]},{"text":"climatechange","indices":[108,122]},{"text":"extinctionthefacts","indices":[209,228]},{"text":"amazon","indices":[230,237]},{"text":"amazonfires","indices":[238,250]}]	[{"url":"https://t.co/6bZjWVj33g","expanded_url":"https://www.independent.co.uk/life-style/health-and-families/veganism-environmental-impact-planet-reduced-plant-based-diet-humans-study-a8378631.html","display_url":"independent.co.uk/life-style/heaâ€¦","indices":[251,274]}]	According to the University of Oxford: Going #Vegan is the single biggest thing anyone of us can do to halt #climatechange, reverse deforestation, preserve biodiversity, stop species loss and save the Planet. #extinctionthefacts #amazon #amazonfires https://t.co/6bZjWVj33g	9042.0	RT @FrasierHarry: According to the University of Oxford: Going #Vegan is the single biggest thing anyone of us can do to halt #climatechangâ€¦	2340.0	True	full
110352	110352	6049e289cb7a5e0038072d90	2021-03-11 09:22:41	[]	[]	Thu Mar 11 08:39:47 +0000 2021	[]	[{"url":"https://t.co/SRxL3bIHnP","expanded_url":"https://laultimahora.es/el-gobierno-alcanza-un-acuerdo-con-los-sindicatos-y-las-organizaciones-empresariales-para-legislar-la-relacion-laboral-de-los-riders/","display_url":"laultimahora.es/el-gobierno-alâ€¦","indices":[256,279]}]	Por cierto, mientras la (ultra)derecha se apuÃ±alaba ayer en Murcia y Madrid, la Ministra Yolanda DÃ­az de Unidas Podemos acordaba con los agentes sociales devolver sus derechos laborales a 'riders' y otros falsos autÃ³nomos. "Todos son iguales." Di que sÃ­. https://t.co/SRxL3bIHnP	581543.0	RT @PabloEchenique: Por cierto, mientras la (ultra)derecha se apuÃ±alaba ayer en Murcia y Madrid, la Ministra Yolanda DÃ­az de Unidas Podemosâ€¦	1085.0	True	full
110353	110353	6049e289cb7a5e0038072d94	2021-03-11 09:22:41	[]	[]	Thu Mar 11 06:40:04 +0000 2021	[]	[{"url":"https://t.co/nlNk6pgd02","expanded_url":"https://nyti.ms/3etiXZR","display_url":"nyti.ms/3etiXZR","indices":[239,262]}]	Faulted for its failure to end systematic sexual abuse by a former Ohio State University team physician, the state medical board in Ohio has reopened 91 sexual assault cases against other doctors and medical professionals, officials said. https://t.co/nlNk6pgd02	49595119.0	RT @nytimes: Faulted for its failure to end systematic sexual abuse by a former Ohio State University team physician, the state medical boaâ€¦	802.0	True	full
110354	110354	6049e28acb7a5e0038072da8	2021-03-11 09:22:41	[]	[]	Thu Mar 11 08:31:10 +0000 2021	[]	[{"url":"https://t.co/uaBDpvJdAV","expanded_url":"https://www.bfm.my/podcast/the-bigger-picture/live-learn/reflecting-on-the-first-year-of-the-perikatan-nasional-cabinet","display_url":"bfm.my/podcast/the-biâ€¦","indices":[260,283]}]	Itâ€™s been a year since the Perikatan Nasional cabinet was sworn in. How have they performed thus far? Did the gov overcome the various obstacles of the Covid era? @hezril_asyraaf &amp; I discuss this and more with @hannahyeoh @SyedSaddiq and @AiraNurAriana. https://t.co/uaBDpvJdAV	646.0	RT @dashranyohan: Itâ€™s been a year since the Perikatan Nasional cabinet was sworn in. How have they performed thus far? Did the gov overcomâ€¦	308349.0	True	full
110355	110355	6049e28acb7a5e0038072db4	2021-03-11 09:22:41	[]	[]	Thu Mar 11 07:00:08 +0000 2021	[]	[{"url":"https://t.co/zXWwcFdbwt","expanded_url":"https://www.algemeiner.com/2021/03/10/israeli-intelligence-cooperation-with-arab-allies-thwarts-iranian-terrorism/","display_url":"algemeiner.com/2021/03/10/isrâ€¦","indices":[199,222]}]	"As these arrests indicate, cooperation on counter-terrorism between Israel and its Arab allies will hinder the ability of Iranâ€™s Quds Force to activate sleeper cells and conduct terrorist attacks." https://t.co/zXWwcFdbwt	18694.0	RT @Algemeiner: "As these arrests indicate, cooperation on counter-terrorism between Israel and its Arab allies will hinder the ability ofâ€¦	70.0	True	full
110356	110356	6049e28acb7a5e0038072dc0	2021-03-11 09:22:41	[]	[]	Thu Mar 11 07:52:22 +0000 2021	[{"text":"GoatV2","indices":[34,41]},{"text":"DeFi","indices":[229,234]},{"text":"DefiNews","indices":[235,244]},{"text":"SmartLiquidity","indices":[245,260]}]	[{"url":"https://t.co/4Kw9avoGCA","expanded_url":"https://medium.com/@goatswap/goatswapv2-b54c490cf5f6","display_url":"medium.com/@goatswap/goatâ€¦","indices":[205,228]}]	ðŸ�� @GoatSwapfi has been working on #GoatV2 and will airdrop $GOAT token to its community with 1:1 ratio ðŸ�� More farming features was also to added to allow users to farm and earn more $GOAT tokens â¬‡ï¸� INFO https://t.co/4Kw9avoGCA #DeFi #DefiNews #SmartLiquidity	26653.0	RT @Definews_Info: ðŸ�� @GoatSwapfi has been working on #GoatV2 and will airdrop $GOAT token to its community with 1:1 ratio ðŸ�� More farming fâ€¦	191.0	True	full
110357	110357	6049e28acb7a5e0038072dc2	2021-03-11 09:22:42	[]	[]	Thu Mar 11 08:59:57 +0000 2021	[]	[{"url":"https://t.co/0zw9zN1fFT","expanded_url":"http://program.kbs.co.kr/2tv/enter/letsbts/pc/board.html?smenu=b7c2b4&bbs_loc=T2021-0086-04-775613,list,none,1,0","display_url":"program.kbs.co.kr/2tv/enter/letsâ€¦","indices":[111,134]},{"url":"https://t.co/2VLPmarwOa","expanded_url":"http://program.kbs.co.kr/2tv/enter/letsbts/pc/detail.html?smenu=53812e","display_url":"program.kbs.co.kr/2tv/ente…	[INFO]ðŸ“¢ KBS, nos proponen para el programa especial de @BTS_twt 'Let's BTS': 1. Mandar preguntas a @BTS_twt (https://t.co/0zw9zN1fFT) 2. Mandar un pequeÃ±o video cantando Life Goes On (hasta el 15/03): (https://t.co/2VLPmarwOa) -ðŸ�¨ https://t.co/nG9ifw4NbM	966.0	RT @Bts_sevilla: [INFO]ðŸ“¢ KBS, nos proponen para el programa especial de @BTS_twt 'Let's BTS': 1. Mandar preguntas a @BTS_twt (https://t.câ€¦	1463.0	True	full
110358	110358	6049e28acb7a5e0038072dc6	2021-03-11 09:22:41	[]	[]	Wed Mar 10 04:43:27 +0000 2021	[]	[{"url":"https://t.co/1aRs83X9Gp","expanded_url":"https://twitter.com/IndianEmbassyTR/status/1369507832295424001","display_url":"twitter.com/IndianEmbassyTâ€¦","indices":[275,298]}]	PakistanðŸ‡µðŸ‡°, the only SAARC country to not seek COVID-19 Vaccine from India, is getting 45 million ðŸ‡®ðŸ‡³ made vaccine Covishield through Int. Vaccine Alliance GAVI. GAVI works to increase immunization in poor countries through vaccine doses from India.. @gavi @IndiainPakistan https://t.co/1aRs83X9Gp	818.0	RT @IndiaCongo: PakistanðŸ‡µðŸ‡°, the only SAARC country to not seek COVID-19 Vaccine from India, is getting 45 million ðŸ‡®ðŸ‡³ made vaccine Covishielâ€¦	2141.0	True	full
110359	110359	6049e28acb7a5e0038072dce	2021-03-11 09:22:42	[]	[]	Fri Mar 05 11:16:08 +0000 2021	[{"text":"COVID19","indices":[22,30]},{"text":"CharitÃ©Berlin","indices":[57,71]}]	[{"url":"https://t.co/owerjsAAFr","expanded_url":"https://www.nature.com/articles/s41598-021-82862-5","display_url":"nature.com/articles/s4159â€¦","indices":[257,280]}]	Gestorben an oder mit #COVID19? Eine Autopsie-Studie der #CharitÃ©Berlin bestÃ¤tigt einmal mehr, dass fast alle TodesfÃ¤lle auf die Infektion zurÃ¼ckzufÃ¼hren sind, nicht auf Vorerkrankungen. Ohne COVID-19 wÃ¤ren diese Menschen zu dem Zeitpunkt nicht verstorben. https://t.co/owerjsAAFr	48383.0	RT @ChariteBerlin: Gestorben an oder mit #COVID19? Eine Autopsie-Studie der #CharitÃ©Berlin bestÃ¤tigt einmal mehr, dass fast alle TodesfÃ¤lleâ€¦	4031.0	True	full
110360	110360	6049e28acb7a5e0038072dde	2021-03-11 09:22:42	[{"text":"TigrayGenocide","indices":[172,187]},{"text":"AusGovActNow","indices":[188,201]}]	[{"url":"https://t.co/18TLN52Dfr","expanded_url":"https://martinplaut.com/2021/03/10/situation-report-eepa-horn-no-100-10-march-2021/","display_url":"martinplaut.com/2021/03/10/sitâ€¦","indices":[249,272]}]		[]	[]			A 15 year old in Shire, a victim of the weaponized sexual violence committed by the Ethiopian forces. Her brother wâ€¦ https://t.co/DAgrPYbh1A	21.0	True	full
110361	110361	6049e28acb7a5e0038072de4	2021-03-11 09:22:42	[]	[]	Thu Mar 11 07:11:00 +0000 2021	[{"text":"Prison","indices":[0,7]}]	[{"url":"https://t.co/bW8BzB8PNy","expanded_url":"https://www.liberation.fr/societe/police-justice/un-nouveau-cluster-a-fleury-merogis-souligne-la-situation-sanitaire-alarmante-des-prisons-20210302_PU74ASAQSZC3RO4TJQUD3FH7JM/","display_url":"liberation.fr/societe/policeâ€¦","indices":[244,267]}]	#Prison | Un nouveau cluster dans le centre pÃ©nitentiaire de Fleury-MÃ©rogis voit le jour : 18 cas Covid-19. La surpopulation carcÃ©rale et lâ€™Ã©tat des prisons inquiÃ¨tent : syndicats et dÃ©fenseurs des droits alertent sur cette situation indigne. https://t.co/bW8BzB8PNy	62831.0	RT @LDH_Fr: #Prison | Un nouveau cluster dans le centre pÃ©nitentiaire de Fleury-MÃ©rogis voit le jour : 18 cas Covid-19. La surpopulation caâ€¦	721.0	True	full
110362	110362	6049e28bcb7a5e0038072df4	2021-03-11 09:22:42	[]	[]	Wed Mar 10 18:30:55 +0000 2021	[{"text":"BanConversionTherapy","indices":[184,205]}]	[{"url":"https://t.co/UyMQ2ClYeG","expanded_url":"https://twitter.com/PaulBrandITV/status/1369687243846258688?s=20","display_url":"twitter.com/PaulBrandITV/sâ€¦","indices":[255,278]}]	Stark criticism by @JayneOzanne of Government failure to act - following appalling response by @KemiBadenoch on Monday to passionate cross-party appeal including many Conservatives to #BanConversionTherapy - all we got were excuses and get out clauses. https://t.co/UyMQ2ClYeG	34299.0	RT @SDoughtyMP: Stark criticism by @JayneOzanne of Government failure to act - following appalling response by @KemiBadenoch on Monday to pâ€¦	1310.0	True	full
110363	110363	6049e28bcb7a5e0038072e00	2021-03-11 09:22:42	[]	[]	Thu Mar 11 09:21:53 +0000 2021	[{"text":"WÃ¤tterschmÃ¶ckerin","indices":[6,24]},{"text":"Weltenbummler","indices":[38,52]},{"text":"Pandemie","indices":[126,135]}]	[{"url":"https://t.co/hTSsyjzIeT","expanded_url":"https://www.nzz.ch/zuerich/take-away-wegen-corona-in-zuerich-restaurant-sahltimbocca-erfreut-ld.1605880?mktcid=smsh&mktcval=Twitter","display_url":"nzz.ch/zuerich/take-aâ€¦","indices":[190,213]}]	Eine Â«#WÃ¤tterschmÃ¶ckerinÂ» oder einen Â«#WeltenbummlerÂ» Ã¼ber dâ€…Gass? Wie ein ZÃ¼rcher Quartierrestaurant mit einfachen Bowls der #Pandemie trotzt. Die neue Kulinarik-Kolumne von @toblerette https://t.co/hTSsyjzIeT via @NZZ	5284.0	RT @NZZzuerich: Eine Â«#WÃ¤tterschmÃ¶ckerinÂ» oder einen Â«#WeltenbummlerÂ» Ã¼ber dâ€…Gass? Wie ein ZÃ¼rcher Quartierrestaurant mit einfachen Bowls dâ€¦	441709.0	True	full
110364	110364	6049e28bcb7a5e0038072e0e	2021-03-11 09:22:42	[]	[]	Thu Mar 04 04:10:45 +0000 2021	[{"text":"HotbitAMA","indices":[0,10]},{"text":"NitroEx","indices":[200,208]}]	[{"url":"https://t.co/Y8bgCVj5EK","expanded_url":"http://t.me/Hotbit_Germany","display_url":"t.me/Hotbit_Germany","indices":[234,257]}]	#HotbitAMA Glad to invite NitroEx team to join AMA at 4:00 AM UTC on Mar 12th ðŸ’—Follow us &amp; @NitroExOfficial &amp; @HotbitUpdates ðŸ’—LIKE &amp; RT&amp; TAG 3 friends âœ�ï¸�Comment your questions about #NitroEx ðŸ‘‰Join AMA to get rewards https://t.co/Y8bgCVj5EK 15,000 $NTX ($30)* 5 lucky usersðŸŽ� https://t.co/T7ntapSEkn	111646.0	RT @Hotbit_news: #HotbitAMA Glad to invite NitroEx team to join AMA at 4:00 AM UTC on Mar 12th ðŸ’—Follow us &amp; @NitroExOfficial &amp; @HotbitUpdâ€¦	7.0	True	full
110365	110365	6049e28bcb7a5e0038072e1a	2021-03-11 09:22:42	[{"text":"cryptocurrencynews","indices":[142,161]}]	[{"url":"https://t.co/KZsfU9khCs","expanded_url":"https://ift.tt/3bySok8","display_url":"ift.tt/3bySok8","indices":[163,186]}]		[]	[]			Exclusive: Wave Financial Group Announces New Hires The company is expanding its digital asset investment team toâ€¦ https://t.co/kLsXpMjXVO	242.0	True	full
110366	110366	6049e28bcb7a5e0038072e1c	2021-03-11 09:22:42	[]	[]	Thu Mar 11 08:19:19 +0000 2021	[]	[{"url":"https://t.co/Xq4rxGw7C2","expanded_url":"https://bylinetimes.com/2021/01/19/plastic-patriotism-gb-news-foreign-funders/","display_url":"bylinetimes.com/2021/01/19/plaâ€¦","indices":[157,180]}]	Paddington, only 15 mins from Heathrow on the train, is of course very convenient for French-villa-resident Andrew Neil and all of GB News' foreign backers https://t.co/Xq4rxGw7C2	13339.0	RT @WritesBright: Paddington, only 15 mins from Heathrow on the train, is of course very convenient for French-villa-resident Andrew Neil aâ€¦	2991.0	True	full
110367	110367	6049e28bcb7a5e0038072e24	2021-03-11 09:22:42	[]	[]	Thu Mar 11 09:04:23 +0000 2021	[]	[{"url":"https://t.co/dpzlsPzZqY","expanded_url":"https://twitter.com/jeuasommenulle/status/1362331118247239681","display_url":"twitter.com/jeuasommenulleâ€¦","indices":[292,315]}]	Some cracks showing already: German deposit guarantee scheme estimates Greensill will cost them 3bn &amp; German savings banking federation blames Raisin for brokering those deposits &amp; says Raisin is freeriding the DGS &amp; asks Sparkassen to end their biz w/ Raisin. Very important. https://t.co/dpzlsPzZqY	14503.0	RT @jeuasommenulle: Some cracks showing already: German deposit guarantee scheme estimates Greensill will cost them 3bn &amp; German savingsâ€¦	672.0	True	full
110368	110368	6049e28bcb7a5e0038072e3c	2021-03-11 09:22:43	[]	[{"url":"https://t.co/p2SJLEJqyh","expanded_url":"https://espanol.radio.cz/el-coronavirus-detiene-el-avance-de-airbnb-en-praga-8711665","display_url":"espanol.radio.cz/el-coronavirusâ€¦","indices":[230,253]}]		[]	[]			La proliferaciÃ³n de alojamientos turÃ­sticos en el centro de las ciudades era uno de los temas mÃ¡s debatidos por ayuâ€¦ https://t.co/mVG0pLQKS6	1783.0	True	full
110369	110369	6049e28bcb7a5e0038072e44	2021-03-11 09:22:43	[]	[]	Thu Mar 11 02:00:43 +0000 2021	[]	[{"url":"https://t.co/xWmLQVjjIe","expanded_url":"https://www.millennialmillie.com/","display_url":"millennialmillie.com","indices":[224,247]}]	Watch Shadowgate both very important to watch. @Millie__Weaver Tore, and @PatrickBergy65 explosive documentary. Deep state tried desperately to stop its release it exposes shadow net and mass manipulation by the government. https://t.co/xWmLQVjjIe	179.0	RT @TheRedQ57573075: Watch Shadowgate both very important to watch. @Millie__Weaver Tore, and @PatrickBergy65 explosive documentary. Deep sâ€¦	8.0	True	full
110370	110370	6049e28ccb7a5e0038072e50	2021-03-11 09:22:43	[]	[]	Thu Mar 11 07:45:04 +0000 2021	[{"text":"cybersecurity","indices":[92,106]},{"text":"security","indices":[107,116]},{"text":"infosecurity","indices":[117,130]},{"text":"itsecurity","indices":[131,142]},{"text":"CISO","indices":[143,148]},{"text":"cybersecuritynews","indices":[149,167]},{"text":"securitynews","indices":[168,181]},{"text":"zerotrust","indices":[182,192]}]	[{"url":"https://t.co/VKbdqxxMOb","expanded_url":"https://www.helpnetsecurity.com/2021/03/11/defending-enterprise-systems-pandemic/","display_url":"helpnetsecurity.com/2021/03/11/defâ€¦","indices":[49,72]}]	Defending enterprise systems during a pandemic - https://t.co/VKbdqxxMOb - @Akamai @SteveD3 #cybersecurity #security #infosecurity #itsecurity #CISO #cybersecuritynews #securitynews #zerotrust https://t.co/wLsbb54c0E	51338.0	RT @helpnetsecurity: Defending enterprise systems during a pandemic - https://t.co/VKbdqxxMOb - @Akamai @SteveD3 #cybersecurity #security #â€¦	7.0	True	full
110371	110371	6049e28ccb7a5e0038072e66	2021-03-11 09:22:43	[]	[]	Fri Mar 05 13:00:00 +0000 2021	[]	[{"url":"https://t.co/ydkySBm9Ix","expanded_url":"http://Onlyfans.com/kisscat","display_url":"Onlyfans.com/kisscat","indices":[2,25]},{"url":"https://t.co/ydkySBm9Ix","expanded_url":"http://Onlyfans.com/kisscat","display_url":"Onlyfans.com/kisscat","indices":[157,180]}]	ðŸŒ¶ï¸�https://t.co/ydkySBm9Ix -30% for First Month ðŸŽ¬ +192 full vids ðŸ“· +470 photos ðŸ”žSnapchat Archive âœ¨Hot Sexy post Everyday ðŸ”¥ðŸ¤¤ðŸ˜� ðŸ˜�Get all + new everyday ---&gt; https://t.co/ydkySBm9Ix https://t.co/1HSkV2Gvo5	38761.0	RT @KissCat_model: ðŸŒ¶ï¸�https://t.co/ydkySBm9Ix -30% for First Month ðŸŽ¬ +192 full vids ðŸ“· +470 photos ðŸ”žSnapchat Archive âœ¨Hot Sexy post Everydayâ€¦	466859.0	True	full
110372	110372	6049e28ccb7a5e0038072e78	2021-03-11 09:22:43	[]	[]	Thu Mar 11 08:17:58 +0000 2021	[]	[{"url":"https://t.co/2Z35fxx81O","expanded_url":"http://PayPal.me/siriusanimalrescue","display_url":"PayPal.me/siriusanimalreâ€¦","indices":[247,270]}]	â�¤â�¤Thanks â�¤â�¤to your generous donations for BillyBob bus ticket last night. We received enough to help Kelly have her bus ticket paid! Wow how amazing is that ðŸ˜� Now her sister Tilly would like to join her if we can also help her ? Its big ask ðŸ™ˆ https://t.co/2Z35fxx81O https://t.co/sXebfDneaY	6090.0	RT @siriusanimalre1: â�¤â�¤Thanks â�¤â�¤to your generous donations for BillyBob bus ticket last night. We received enough to help Kelly have her buâ€¦	1124.0	True	full
110373	110373	6049e28dcb7a5e0038072eb4	2021-03-11 09:22:44	[]	[]	Thu Mar 11 07:46:09 +0000 2021	[]	[{"url":"https://t.co/em6mSGJHfc","expanded_url":"https://doctors4covidethics.medium.com/urgent-open-letter-from-doctors-and-scientists-to-the-european-medicines-agency-regarding-covid-19-f6e17c311595","display_url":"doctors4covidethics.medium.com/urgent-open-leâ€¦","indices":[187,210]}]	Please share ðŸ‘‡ðŸ‘‡ðŸ‘‡@white_arrow_uk @LuciusBlack12 @AngieBest @JeremySinger1 @SandraWeeden @TheBernician @samasjapi @peachypuk @AngelaK34204696 @lorrain00414525 @LSW12612672511 @ganais_anais https://t.co/em6mSGJHfc	1022.0	RT @shockingtruth2: Please share ðŸ‘‡ðŸ‘‡ðŸ‘‡@white_arrow_uk @LuciusBlack12 @AngieBest @JeremySinger1 @SandraWeeden @TheBernician @samasjapi @peachyâ€¦	380.0	True	full
110374	110374	6049e28dcb7a5e0038072ebe	2021-03-11 09:22:44	[]	[]	Wed Mar 10 14:34:52 +0000 2021	[]	[{"url":"https://t.co/4x6qgnmk1L","expanded_url":"https://twitter.com/IFPI_org/status/1369656770071826438","display_url":"twitter.com/IFPI_org/statuâ€¦","indices":[130,153]}]	I want the whole industry to remember that this dropped in NOVEMBER, with 1 version and 8 songs , at $50. Speak to them VERY NICE https://t.co/4x6qgnmk1L	3067.0	RT @PERSONUGHGOOD: I want the whole industry to remember that this dropped in NOVEMBER, with 1 version and 8 songs , at $50. Speak to themâ€¦	71.0	True	full
110375	110375	6049e28dcb7a5e0038072ec2	2021-03-11 09:22:44	[]	[]	Thu Mar 11 09:21:15 +0000 2021	[]	[{"url":"https://t.co/W59sYxv9le","expanded_url":"https://www.thetimes.co.uk/article/its-the-eu-thats-making-trouble-not-britain-wtzskn7pv","display_url":"thetimes.co.uk/article/its-thâ€¦","indices":[158,181]}]	The Conservative formula for staying in power is essentially Putinist. Manufactured culture war at home, manufactured conflict with a â€˜hostileâ€™ force abroad. https://t.co/W59sYxv9le	6003.0	RT @David_K_Clark: The Conservative formula for staying in power is essentially Putinist. Manufactured culture war at home, manufactured coâ€¦	2001.0	True	full
110376	110376	6049e28dcb7a5e0038072eca	2021-03-11 09:22:44	[]	[]	Thu Mar 11 09:11:13 +0000 2021	[{"text":"Ukraine","indices":[106,114]},{"text":"coronavirus","indices":[161,173]},{"text":"athletics","indices":[255,265]},{"text":"Olympics","indices":[266,275]}]	[{"url":"https://t.co/2QaSUtLsO1","expanded_url":"https://www.insidethegames.biz/articles/1105249/covid-positives-ukraine-sprinters-torun","display_url":"insidethegames.biz/articles/11052â€¦","indices":[216,239]}]	The fall-out from the European Indoor Championships in Torun continues with four members of the team from #Ukraine having to quarantine in Poland after positive #coronavirus tests. @MikeRowbo has the exclusive story https://t.co/2QaSUtLsO1 @EuroAthletics #athletics #Olympics	31403.0	RT @insidethegames: The fall-out from the European Indoor Championships in Torun continues with four members of the team from #Ukraine haviâ€¦	888.0	True	full
110377	110377	6049e28ecb7a5e0038072ee8	2021-03-11 09:22:45	[]	[]	Thu Mar 11 09:10:20 +0000 2021	[{"text":"Covid19","indices":[90,98]},{"text":"TRIPSwaiver","indices":[260,272]}]	[{"url":"https://t.co/pNfoSjvw8R","expanded_url":"http://noprofitonpandemic.eu/fr","display_url":"noprofitonpandemic.eu/fr","indices":[234,257]}]	Aujourd'hui, la @EU_Commission a le pouvoir de faire des traitements et vaccins contre la #Covid19 un bien public mondial, disponible Ã tous. ðŸ“¢ Nous, citoyen-n-e-s ðŸ‡ªðŸ‡º avons le pouvoir de lâ€™exiger. âœ�ï¸� Signez lâ€™Initiative citoyenne ! https://t.co/pNfoSjvw8R #TRIPSwaiver https://t.co/qDLlxiegaN	116451.0	RT @MdM_France: Aujourd'hui, la @EU_Commission a le pouvoir de faire des traitements et vaccins contre la #Covid19 un bien public mondial,â€¦	1316.0	True	full
110378	110378	6049e28ecb7a5e0038072eec	2021-03-11 09:22:45	[]	[{"url":"https://t.co/SH0tnUIZKb","expanded_url":"https://watchourcity.com/ap-news/coronavirus-positive-racer-removed-from-iditarod-race/","display_url":"watchourcity.com/ap-news/coronaâ€¦","indices":[250,273]}]		[]	[]			ANCHORAGE, Alaska (AP) â€” A veteran Iditarod musher was removed from the race Wednesday after he tested positive forâ€¦ https://t.co/ZWyVJQdaA8	2860.0	True	full
110379	110379	6049e28ecb7a5e0038072eee	2021-03-11 09:22:45	[]	[]	Tue May 12 15:45:45 +0000 2020	[]	[{"url":"https://t.co/AT0YX1urJp","expanded_url":"http://Onlyfans.com/doublechocolateuk","display_url":"Onlyfans.com/doublechocolatâ€¦","indices":[47,70]}]	DOMINIC BLACK VS CORONAVIRUS Full video on my https://t.co/AT0YX1urJp @dominicblackuk @tysonbrownuk @WomensEyeCandy1 @Dudes4Dudes @modelsmen_h @gayporncrushes @hotnakedlads @malestrippers_x @HotPromotes @ATMaleStrippers @HotUKLads @Sexyfamousmen @HotMaleStuds @BlkStrippers https://t.co/SorvWxBj9g	16355.0	RT @dominicblackuk: DOMINIC BLACK VS CORONAVIRUS Full video on my https://t.co/AT0YX1urJp @dominicblackuk @tysonbrownuk @WomensEyeCandy1â€¦	186.0	True	full
110380	110380	6049e28ecb7a5e0038072ef4	2021-03-11 09:22:45	[]	[]	Thu Mar 11 09:13:45 +0000 2021	[]	[{"url":"https://t.co/vQgQkFQIEY","expanded_url":"https://g1.globo.com/bemestar/coronavirus/noticia/2021/03/10/brasil-registra-2349-mortes-em-24-horas-novo-recorde-desde-inicio-da-pandemia-media-movel-tambem-aumenta.ghtml","display_url":"g1.globo.com/bemestar/coronâ€¦","indices":[127,150]}]	Brasil registra 2.349 mortes em 24 horas, novo recorde desde inÃ­cio da pandemia; mÃ©dia mÃ³vel tambÃ©m aumenta | CoronavÃ­rus | G1 https://t.co/vQgQkFQIEY	16432.0	RT @AndradeeRoberta: Brasil registra 2.349 mortes em 24 horas, novo recorde desde inÃ­cio da pandemia; mÃ©dia mÃ³vel tambÃ©m aumenta | CoronavÃ­â€¦	1115.0	True	full
110381	110381	6049e28ecb7a5e0038072efc	2021-03-11 09:22:45	[]	[]	Wed Mar 10 13:47:40 +0000 2021	[]	[{"url":"https://t.co/tgrBMtDgql","expanded_url":"https://gript.ie/look-for-ways-to-increase-insecurity-anxiety-and-uncertainty-zero-covid-document/","display_url":"gript.ie/look-for-ways-â€¦","indices":[104,127]}]	"Look for ways to increase security, anxiety and uncertainty" Leaked zero covid document. Article here: https://t.co/tgrBMtDgql https://t.co/JJzHLQnwRB	3211.0	RT @TJ0055: "Look for ways to increase security, anxiety and uncertainty" Leaked zero covid document. Article here: https://t.co/tgrBMtDgqlâ€¦	15.0	True	full
110382	110382	6049e28ecb7a5e0038072f06	2021-03-11 09:22:45	[{"text":"dollar","indices":[53,60]}]	[{"url":"https://t.co/4RPkoGXpAJ","expanded_url":"https://www.onorio.live/#/","display_url":"onorio.live/#/","indices":[247,270]}]		[]	[]			GBP/USD is advancing toward 1.3950 as the safe-haven #dollar weakens with falling yields and the stimulus bill's apâ€¦ https://t.co/L3FwbeKLvt	354.0	True	full
110383	110383	6049e28ecb7a5e0038072f1e	2021-03-11 09:22:45	[{"text":"inflammation","indices":[31,44]},{"text":"COVID19","indices":[101,109]},{"text":"NTUsg","indices":[136,142]},{"text":"NTUsgResearch","indices":[182,196]}]	[{"url":"https://t.co/Hq1aE2IsCn","expanded_url":"https://bit.ly/CompoundASO-1","display_url":"bit.ly/CompoundASO-1","indices":[198,221]}]		[]	[]			A new compound that may reduce #inflammation caused by overactivation of the immune system in severe #COVID19 casesâ€¦ https://t.co/R2CW8gPEW2	20451.0	True	full
110384	110384	6049e28ecb7a5e0038072f20	2021-03-11 09:22:45	[]	[]	Wed Mar 10 12:54:03 +0000 2021	[{"text":"DYP","indices":[104,108]},{"text":"DeFi","indices":[247,252]},{"text":"staking","indices":[253,261]}]	[{"url":"https://t.co/n6otonhsX6","expanded_url":"https://thecapital.io/article/defi-yield-protocol-tools-are-coming-soon-to-the-community-MVLea3yCZbO6UqyEwlL","display_url":"thecapital.io/article/defi-yâ€¦","indices":[222,245]}]	Introducing the $DYP Tools With Decentralized Trust ScoreðŸ˜Ž @dypfinance hasÂ announcedÂ the launch of its #DYP tools with a mission to help the DeFi community make the best decisions while investing their funds. Read More: https://t.co/n6otonhsX6 #DeFi #staking https://t.co/QD7df4xfCd	63449.0	RT @CRYPTOFIED1: Introducing the $DYP Tools With Decentralized Trust ScoreðŸ˜Ž @dypfinance hasÂ announcedÂ the launch of its #DYP tools with aâ€¦	327.0	True	full
110385	110385	6049e28ecb7a5e0038072f30	2021-03-11 09:22:45	[]	[]	Thu Mar 11 09:06:43 +0000 2021	[]	[{"url":"https://t.co/7iSSHQrdEx","expanded_url":"https://www.independent.co.uk/news/uk/politics/serco-test-and-trace-honours-coaching-b1815646.html","display_url":"independent.co.uk/news/uk/politiâ€¦","indices":[180,203]}]	The government is giving private contractors who are profiting from the beleaguered test-and-trace programme and other areas of the pandemic tailored advice on how to win honours. https://t.co/7iSSHQrdEx	3530298.0	RT @Independent: The government is giving private contractors who are profiting from the beleaguered test-and-trace programme and other areâ€¦	258.0	True	full
110386	110386	6049e28fcb7a5e0038072f44	2021-03-11 09:22:45	[]	[]	Thu Mar 11 08:10:27 +0000 2021	[]	[{"url":"https://t.co/JzJmCL83JW","expanded_url":"https://twitter.com/didoharding/status/1369613855748395009","display_url":"twitter.com/didoharding/stâ€¦","indices":[281,304]}]	The whole point of the testing service (costing Â£22bn so far with another Â£15bn to come) was to stem the spread of the virus. But after 2 further lockdowns, NHS overwhelmed again, and 125,000+ deaths, it's clear that this privately-led testing service wholly failed in its purpose https://t.co/JzJmCL83JW	16411.0	RT @Zubhaque: The whole point of the testing service (costing Â£22bn so far with another Â£15bn to come) was to stem the spread of the virus.â€¦	3517.0	True	full
110387	110387	6049e28fcb7a5e0038072f52	2021-03-11 09:22:46	[]	[]	Thu Mar 11 09:20:00 +0000 2021	[]	[{"url":"https://t.co/R9fcy7gLUs","expanded_url":"https://reut.rs/3ciJ1UV","display_url":"reut.rs/3ciJ1UV","indices":[204,227]}]	Boeing is close to a multibillion-dollar deal to sell dozens of its 737 MAX 7 jets to Southwest Airlines, in potentially its largest 737 MAX order since the aircraftâ€™s safety ban was lifted, sources said https://t.co/R9fcy7gLUs $BA https://t.co/jRcHoLje1N	23225100.0	RT @Reuters: Boeing is close to a multibillion-dollar deal to sell dozens of its 737 MAX 7 jets to Southwest Airlines, in potentially its lâ€¦	2237.0	True	full
110388	110388	6049e28fcb7a5e0038072f6a	2021-03-11 09:22:46	[]	[]	Wed Mar 10 09:24:09 +0000 2021	[{"text":"Covid19","indices":[97,105]},{"text":"VaccinationCovid","indices":[145,162]}]	[{"url":"https://t.co/Mvg89bnLJg","expanded_url":"https://twitter.com/olivierveran/status/1369181396934230017","display_url":"twitter.com/olivierveran/sâ€¦","indices":[279,302]}]	Ce @gouvernementFR touche le fond. AprÃ¨s la grand-mÃ¨re en rÃ©a car sa famille lui avait offert le #Covid19 pour son anniversaire, maintenant sans #VaccinationCovid plus de famille! Alerte: Motion de censure 49.2 en urgence!! @olivierveran et @JeanCASTEX soyez dignes et partez. https://t.co/Mvg89bnLJg	44464.0	RT @MartineWonner: Ce @gouvernementFR touche le fond. AprÃ¨s la grand-mÃ¨re en rÃ©a car sa famille lui avait offert le #Covid19 pour son annivâ€¦	91.0	True	full
110389	110389	6049e28fcb7a5e0038072f76	2021-03-11 09:22:46	[]	[{"url":"https://t.co/2DyBo7dh2K","expanded_url":"https://biturl.top/FNVbqe","display_url":"biturl.top/FNVbqe","indices":[188,211]}]		[]	[]			Fantastic news for Teesside... A multi national energy firm is building its new manufacturing plant on the site ofâ€¦ https://t.co/BLvYj5Rwdh	8826.0	True	full
110390	110390	6049e290cb7a5e0038072f9a	2021-03-11 09:22:47	[]	[]	Thu Mar 11 09:03:37 +0000 2021	[{"text":"COVID19","indices":[77,85]},{"text":"Right2Cure","indices":[244,255]},{"text":"VacunaUniversal","indices":[256,272]}]	[{"url":"https://t.co/Rx8Dx8HXDu","expanded_url":"https://noprofitonpandemic.eu/es/","display_url":"noprofitonpandemic.eu/es/","indices":[169,192]}]	Hoy la @EU_Commission puede hacer que los tratamientos y vacunas frente a la #COVID19 sean un bien pÃºblico disponible para todas las personas. âœ’ Firmando la Iniciativa https://t.co/Rx8Dx8HXDu podemos presionar para que la decisiÃ³n sea posible #Right2Cure #VacunaUniversal https://t.co/hLTKsKaWVE	2046.0	RT @IntCCOO: Hoy la @EU_Commission puede hacer que los tratamientos y vacunas frente a la #COVID19 sean un bien pÃºblico disponible para todâ€¦	2922.0	True	full
110391	110391	6049e290cb7a5e0038072fa0	2021-03-11 09:22:47	[]	[]	Wed Mar 10 17:39:12 +0000 2021	[{"text":"DrivenToDo","indices":[224,235]}]	[{"url":"https://t.co/frgxNXKcB2","expanded_url":"http://Isuzu.co.uk","display_url":"Isuzu.co.uk","indices":[243,266]}]	Looks as good as it graftsâ€¦ The show-stopping All-New Isuzu D-Max is the perfect balance of comfort, refinement &amp; practicality. Boasting a distinguished &amp; powerful appearance to complement its workhorse capabilities #DrivenToDo. Info: https://t.co/frgxNXKcB2 https://t.co/DNHmgLPU3m	4774.0	RT @Isuzuuk: Looks as good as it graftsâ€¦ The show-stopping All-New Isuzu D-Max is the perfect balance of comfort, refinement &amp; practicalityâ€¦	930.0	True	full
110392	110392	6049e290cb7a5e0038072fae	2021-03-11 09:22:47	[]	[]	Thu Mar 11 00:20:52 +0000 2021	[]	[{"url":"https://t.co/y7lA85HL8Q","expanded_url":"https://www.theguardian.com/society/2021/jan/18/government-pay-rise-cost-nhs-england-staff-report","display_url":"theguardian.com/society/2021/jâ€¦","indices":[211,234]}]	A 5% nurses pay increase would cost Â£330m per year after tax paid on income &amp; consumer spending i.e. less than one day of the Â£350m promised to the NHS on Johnsonâ€™s Brexit bus. But he refuses half that ðŸ‘¿ ðŸ‘‰ https://t.co/y7lA85HL8Q	15236.0	RT @GeraintDaviesMP: A 5% nurses pay increase would cost Â£330m per year after tax paid on income &amp; consumer spending i.e. less than one daâ€¦	376.0	True	full
110393	110393	6049e290cb7a5e0038072fb8	2021-03-11 09:22:47	[]	[]	Sat Mar 06 12:07:53 +0000 2021	[]	[{"url":"https://t.co/WS79zRrC0n","expanded_url":"https://www.wsj.com/articles/vindication-for-ron-desantis-11614986751?reflink=share_mobilewebshare","display_url":"wsj.com/articles/vindiâ€¦","indices":[155,178]}]	â€˜The media vilified him for rejecting harsh lockdowns. But Floridaâ€™s Covid-19 numbers are better than Californiaâ€™s or New Yorkâ€™s, and its economy thrivesâ€™ https://t.co/WS79zRrC0n	81892.0	RT @carlheneghan: â€˜The media vilified him for rejecting harsh lockdowns. But Floridaâ€™s Covid-19 numbers are better than Californiaâ€™s or Newâ€¦	17.0	True	full
110394	110394	6049e290cb7a5e0038072fbe	2021-03-11 09:22:47	[]	[]	Thu Mar 11 07:52:55 +0000 2021	[]	[{"url":"https://t.co/8ugqpg6De4","expanded_url":"https://www.bbc.co.uk/news/uk-politics-56347716","display_url":"bbc.co.uk/news/uk-politiâ€¦","indices":[260,283]}]	But media reports say UK hasn't exported a single dose, whereas EU is estimated to have exported 9million to UK &amp; 34million worldwide. AstraZeneca suggested the existence of a clause in its UK contract reserving British vaccine production for the UK alone https://t.co/8ugqpg6De4	72856.0	RT @RichardGCorbett: But media reports say UK hasn't exported a single dose, whereas EU is estimated to have exported 9million to UK &amp; 34miâ€¦	342.0	True	full
110395	110395	6049e290cb7a5e0038072fc2	2021-03-11 09:22:47	[]	[]	Wed Mar 10 22:00:58 +0000 2021	[]	[{"url":"https://t.co/4HlkvHUeWq","expanded_url":"https://www.diariosur.es/sociedad/salud/contagio-covid-aerosoles-recomendaciones-20210309095930-nt.html","display_url":"diariosur.es/sociedad/saludâ€¦","indices":[249,272]}]	Un estudio confirma la transmisiÃ³n del Covid por aerosoles. El informe del Instituto EspaÃ±ol de InvestigaciÃ³n Enfermera y el INTA alerta que las partÃ­culas finas pueden permanecer en suspensiÃ³n durante horas en ambientes cerrados y poco ventilados. https://t.co/4HlkvHUeWq	4947.0	RT @PrevencinDocen1: Un estudio confirma la transmisiÃ³n del Covid por aerosoles. El informe del Instituto EspaÃ±ol de InvestigaciÃ³n Enfermerâ€¦	52.0	True	full
110396	110396	6049e290cb7a5e0038072fc6	2021-03-11 09:22:47	[]	[]	Wed Mar 10 20:44:18 +0000 2021	[{"text":"Ø§Ù„ØµØ­Ø©","indices":[0,6]},{"text":"ØªØ·Ø¨ÙŠÙ‚_ØµØ­ØªÙŠ","indices":[103,114]},{"text":"ÙˆØ§Ø³_Ø¹Ø§Ù…","indices":[140,148]}]	[{"url":"https://t.co/mASfAWiXi2","expanded_url":"http://onelink.to/yjc3nj","display_url":"onelink.to/yjc3nj","indices":[116,139]}]	#Ø§Ù„ØµØ­Ø© ØªÙ�Ø¹Ù„Ù† Ø¹Ù† Ø§Ù„ØªÙˆØ³Ø¹ Ù�ÙŠ Ø­Ù…Ù„Ø© Ø§Ù„ØªØ·Ø¹ÙŠÙ… Ø¶Ø¯ Ù�ÙŠØ±ÙˆØ³ ÙƒÙˆØ±ÙˆÙ†Ø§ØŒ ÙˆØ¥Ù…ÙƒØ§Ù†ÙŠØ© Ø§Ù„Ø­Ø¬Ø² Ù…Ø¨Ø§Ø´Ø±Ø© Ø­Ø³Ø¨ Ø§Ù„Ù…ÙˆØ§Ø¹ÙŠØ¯ Ø§Ù„Ù…ØªØ§Ø­Ø© Ø¹Ø¨Ø± #ØªØ·Ø¨ÙŠÙ‚_ØµØ­ØªÙŠ. https://t.co/mASfAWiXi2 #ÙˆØ§Ø³_Ø¹Ø§Ù… https://t.co/Hwd1M5WZVM	1497394.0	RT @SPAregions: #Ø§Ù„ØµØ­Ø© ØªÙ�Ø¹Ù„Ù† Ø¹Ù† Ø§Ù„ØªÙˆØ³Ø¹ Ù�ÙŠ Ø­Ù…Ù„Ø© Ø§Ù„ØªØ·Ø¹ÙŠÙ… Ø¶Ø¯ Ù�ÙŠØ±ÙˆØ³ ÙƒÙˆØ±ÙˆÙ†Ø§ØŒ ÙˆØ¥Ù…ÙƒØ§Ù†ÙŠØ© Ø§Ù„Ø­Ø¬Ø² Ù…Ø¨Ø§Ø´Ø±Ø© Ø­Ø³Ø¨ Ø§Ù„Ù…ÙˆØ§Ø¹ÙŠØ¯ Ø§Ù„Ù…ØªØ§Ø­Ø© Ø¹Ø¨Ø± #ØªØ·Ø¨ÙŠÙ‚_ØµØ­ØªÙŠ. https:/â€¦	652.0	True	full
110397	110397	6049e290cb7a5e0038072fca	2021-03-11 09:22:47	[]	[]	Mon Mar 08 17:55:01 +0000 2021	[]	[{"url":"https://t.co/jX7gMP3iJJ","expanded_url":"https://bit.ly/3cau0UX","display_url":"bit.ly/3cau0UX","indices":[254,277]}]	Hay ciudades como Sevilla y Tarragona que han aprovechado el Covid para dar un impulso a los patinetes elÃ©tricos. Son seguros y permiten sacar coches y motos de la calcazada, como quiere el @bcn_ajuntament. Sin embargo, el sector cree que Colau va tarde https://t.co/jX7gMP3iJJ	11961.0	RT @exp_catalunya: Hay ciudades como Sevilla y Tarragona que han aprovechado el Covid para dar un impulso a los patinetes elÃ©tricos. Son seâ€¦	551.0	True	full
110398	110398	6049e291cb7a5e0038072fcc	2021-03-11 09:22:47	[]	[]	Sat Mar 06 22:07:03 +0000 2021	[{"text":"youtube","indices":[168,176]},{"text":"streamer","indices":[206,215]},{"text":"twitchstreamer","indices":[216,231]},{"text":"SupportSmallStreamers","indices":[232,254]}]	[{"url":"https://t.co/T5nJGXjyG4","expanded_url":"https://www.youtube.com/watch?v=lIHGSmqM7w8","display_url":"youtube.com/watch?v=lIHGSmâ€¦","indices":[256,279]}]	Spent A LOT more time editing this 2nd video! Its some really funny moments from the envirobear/stickshift stream! It would help me SO much if you could support my new #youtube channel! Thank you &lt;3 ^_^ #streamer #twitchstreamer #SupportSmallStreamers https://t.co/T5nJGXjyG4	122.0	RT @milkycartongirl: Spent A LOT more time editing this 2nd video! Its some really funny moments from the envirobear/stickshift stream! Itâ€¦	122.0	True	full
110399	110399	6049e291cb7a5e0038072fce	2021-03-11 09:22:47	[]	[]	Wed Mar 10 13:18:42 +0000 2021	[]	[{"url":"https://t.co/pKu10y2lpv","expanded_url":"https://www.franceinter.fr/monde/en-israel-la-situation-se-tend-pour-les-soignants-qui-refusent-la-vaccination","display_url":"franceinter.fr/monde/en-israeâ€¦","indices":[179,202]}]	"Quatre-vingts employÃ©s de lâ€™HÃ´pital Hadassah, Ã JÃ©rusalem, mÃ©decins, infirmiÃ¨res et administratifs, ont Ã©tÃ© placÃ©s en congÃ© sans solde car ils ont refusÃ© de se faire vacciner." https://t.co/pKu10y2lpv	7909.0	RT @n0passaran: "Quatre-vingts employÃ©s de lâ€™HÃ´pital Hadassah, Ã JÃ©rusalem, mÃ©decins, infirmiÃ¨res et administratifs, ont Ã©tÃ© placÃ©s en congâ€¦	580.0	True	full
110400	110400	6049e291cb7a5e0038072fd4	2021-03-11 09:22:47	[]	[]	Wed Feb 24 13:00:32 +0000 2021	[]	[{"url":"https://t.co/1INNy6aOwb","expanded_url":"https://www.qudosoft.de/strategietage-2021-remote-edition/","display_url":"qudosoft.de/strategietage-â€¦","indices":[173,196]}]	Strategietage 2021 - remote Edition. Strategisches Denken und Handeln als Gemeinschaftsaufgabe in Zeiten von Corona. Danke @frankwibas fÃ¼r deine Begleitung auf diesem Weg ðŸ¥° https://t.co/1INNy6aOwb https://t.co/LOCOfotbIf	106.0	RT @Qudosoft: Strategietage 2021 - remote Edition. Strategisches Denken und Handeln als Gemeinschaftsaufgabe in Zeiten von Corona. Danke @fâ€¦	49.0	True	full
110401	110401	6049e291cb7a5e0038072fe2	2021-03-11 09:22:47	[]	[]	Thu Mar 11 09:20:09 +0000 2021	[]	[{"url":"https://t.co/ivesBkX7GZ","expanded_url":"https://ops.fyi/2UU8f45","display_url":"ops.fyi/2UU8f45","indices":[120,143]}]	THE SHINING (1980) Cinematography by John Alcott Directed by Stanley Kubrick How this film drives its audience insane: https://t.co/ivesBkX7GZ https://t.co/NEhQzhEfaU	625569.0	RT @OnePerfectShot: THE SHINING (1980) Cinematography by John Alcott Directed by Stanley Kubrick How this film drives its audience insane:â€¦	123.0	True	full
110402	110402	6049e291cb7a5e0038072ff0	2021-03-11 09:22:47	[]	[]	Thu Mar 11 09:12:46 +0000 2021	[{"text":"protest","indices":[229,237]},{"text":"policestate","indices":[238,250]}]	[{"url":"https://t.co/qbL8aeXzCs","expanded_url":"https://twitter.com/jolyonmaugham/status/1369730982677471239","display_url":"twitter.com/jolyonmaugham/â€¦","indices":[251,274]}]	I just had an email from @JolyonMaugham about this and Iâ€™m shocked. Having done a few peaceful demos - when my back was really up! - I ðŸ’¯ stand up for the right to make our voices heard - loudly, flamboyantly and inconveniently!! #protest #policestate https://t.co/qbL8aeXzCs	202.0	RT @CaxtonComms: I just had an email from @JolyonMaugham about this and Iâ€™m shocked. Having done a few peaceful demos - when my back was reâ€¦	278.0	True	full
110403	110403	6049e291cb7a5e0038073014	2021-03-11 09:22:48	[]	[{"url":"https://t.co/ARX6oChflc","expanded_url":"https://hasanatalamgir.net/best-hand-sanitizers-to.../","display_url":"hasanatalamgir.net/best-hand-saniâ€¦","indices":[269,292]}]		[]	[]			@Calypaso During Corona Pandemic, Hand Sanitizer is very important for us to keep our health safe &amp; sound. I thinkâ€¦ https://t.co/CFcEQ5Ei1O	14.0	True	full
110404	110404	6049e291cb7a5e003807301c	2021-03-11 09:22:48	[]	[]	Wed Mar 03 23:08:55 +0000 2021	[]	[{"url":"https://t.co/8wQin2aNut","expanded_url":"https://www.globalcitizen.org/en/content/uk-aid-cut-yemen-famine-britain-arms-saudi-arabia/","display_url":"globalcitizen.org/en/content/uk-â€¦","indices":[255,278]}]	When Tom Paine said the "duty of a true patriot was to protect his country from its govt", he might have meant Boris's Britain - a Britain that cuts aid to starving Yemen, and sells bombs to kill its children. Stay silent if you wish. It's the easy way. https://t.co/8wQin2aNut	186075.0	RT @johnpilger: When Tom Paine said the "duty of a true patriot was to protect his country from its govt", he might have meant Boris's Britâ€¦	235.0	True	full
110405	110405	6049e292cb7a5e0038073030	2021-03-11 09:22:48	[]	[]	Wed Mar 10 19:13:37 +0000 2021	[]	[{"url":"https://t.co/qCsNpaZahh","expanded_url":"https://theconversation.com/chinas-mask-diplomacy-wins-influence-across-africa-during-and-after-the-pandemic-153048","display_url":"theconversation.com/chinas-mask-diâ€¦","indices":[257,280]}]	ðŸ‡¨ðŸ‡³â€™s vaccine distribution and PPE donations to African countries have built a lot of goodwill and embellished its reputation as a responsible global power protecting vulnerable populations in Africa, which the US and Europe have overlooked. via @Byron_Wan https://t.co/qCsNpaZahh	7286.0	RT @CCP_China_Watch: ðŸ‡¨ðŸ‡³â€™s vaccine distribution and PPE donations to African countries have built a lot of goodwill and embellished its repuâ€¦	81.0	True	full
110406	110406	6049e292cb7a5e0038073040	2021-03-11 09:22:48	[]	[{"url":"https://t.co/gs39MTZj8K","expanded_url":"https://lemediaen442.fr/israel-un-4e-confinement-ne-serait-pas-exclu-malgre-la-vaccination-massive/?s=09","display_url":"lemediaen442.fr/israel-un-4e-câ€¦","indices":[250,273]}]		[]	[]			@EmmanuelleD1 @PhilippeMurer On vous a menti. Les " vaccins" covid fonctionnent pas. Il y a plus de morts aprÃ¨s leâ€¦ https://t.co/RgweiRkH2U	135.0	True	full
110407	110407	6049e292cb7a5e0038073048	2021-03-11 09:22:48	[]	[]	Wed Mar 10 12:31:41 +0000 2021	[{"text":"Moonbeam","indices":[9,18]},{"text":"BSC","indices":[85,89]},{"text":"Binancesmartchain","indices":[220,238]},{"text":"PolkaInsure","indices":[239,251]},{"text":"burgerswap","indices":[252,263]},{"text":"Polka","indices":[264,270]}]	[{"url":"https://t.co/MMKXnVZANx","expanded_url":"https://cutt.ly/Wzb2qQF","display_url":"cutt.ly/Wzb2qQF","indices":[195,218]}]	Ahead of #Moonbeam upgrading to mainnet, @PolkaInsure has confirmed its migration to #BSC. @burger_swap Protocol will be used to migrate $PIS to $bPIS and vice verse from March 15. More info: https://t.co/MMKXnVZANx #Binancesmartchain #PolkaInsure #burgerswap #Polka https://t.co/DXq5HbnFV9	8338.0	RT @bsc_daily: Ahead of #Moonbeam upgrading to mainnet, @PolkaInsure has confirmed its migration to #BSC. @burger_swap Protocol will be usâ€¦	289.0	True	full
110408	110408	6049e292cb7a5e0038073054	2021-03-11 09:22:49	[]	[]	Wed Mar 10 19:49:16 +0000 2021	[]	[{"url":"https://t.co/uVib0OeQSv","expanded_url":"https://www.bmj.com/content/372/bmj.n436","display_url":"bmj.com/content/372/bmâ€¦","indices":[106,129]}]	NeumonÃ­a Grave por COVID-19: patogÃ©nesis y manejo. Excelente arrÃ­culo por NeumÃ³logAs de Cleveland Clinic: https://t.co/uVib0OeQSv vÃ­a @medpedshosp https://t.co/aUETX9souo	17806.0	RT @OrlandoRPN: NeumonÃ­a Grave por COVID-19: patogÃ©nesis y manejo. Excelente arrÃ­culo por NeumÃ³logAs de Cleveland Clinic: https://t.co/uVibâ€¦	578.0	True	full
110409	110409	6049e292cb7a5e003807305c	2021-03-11 09:22:49	[]	[]	Thu Mar 11 07:34:03 +0000 2021	[]	[{"url":"https://t.co/lRcyLJoPOx","expanded_url":"https://trib.al/zKPEEDJ","display_url":"trib.al/zKPEEDJ","indices":[156,179]}]	Chinese lawmakers approved an extensive overhaul of how Hong Kong chooses its leaders, a momentous step in Beijingâ€™s efforts to curb opposition in the city https://t.co/lRcyLJoPOx	7122284.0	RT @business: Chinese lawmakers approved an extensive overhaul of how Hong Kong chooses its leaders, a momentous step in Beijingâ€™s effortsâ€¦	113.0	True	full
110410	110410	6049e292cb7a5e0038073064	2021-03-11 09:22:49	[]	[]	Thu Mar 11 08:46:35 +0000 2021	[]	[{"url":"https://t.co/b1zSv3UbFN","expanded_url":"http://Ugt.es","display_url":"Ugt.es","indices":[238,261]}]	â�°RECORDATORIOâ�° ðŸ‘‰ 1 aÃ±o de pandemia, Â¿quÃ© ha cambiado? âœŠÂ¿QuÃ© se ha conseguido? ðŸ¤·â€�â™‚ï¸�ðŸ¤·â€�â™€ï¸�Â¿Como han vivido este difÃ­cil aÃ±o, sectores como el comercio o las residencias? Con la participaciÃ³n de Pepe Ã�lvarez @SG_UGT ðŸ—“Viernes 12 ðŸ••12:00h ðŸ“�https://t.co/b1zSv3UbFN https://t.co/p3ELfxYiEN	609.0	RT @SECUGT: â�°RECORDATORIOâ�° ðŸ‘‰ 1 aÃ±o de pandemia, Â¿quÃ© ha cambiado? âœŠÂ¿QuÃ© se ha conseguido? ðŸ¤·â€�â™‚ï¸�ðŸ¤·â€�â™€ï¸�Â¿Como han vivido este difÃ­cil aÃ±o, secâ€¦	172.0	True	full
110411	110411	6049e293cb7a5e0038073070	2021-03-11 09:22:49	[]	[]	Thu Mar 11 09:22:07 +0000 2021	[{"text":"maskenaffÃ¤reextended","indices":[0,21]},{"text":"nÃ¼sslein","indices":[100,109]},{"text":"lÃ¶bel","indices":[116,122]}]	[{"url":"https://t.co/6rjTX4nrfB","expanded_url":"https://www.businessinsider.de/politik/deutschland/cdu-csu-fraktionsspitze-greift-in-masken-affaeren-durch-abgeordnete-bekommen-ultimatum-gestellt-a/","display_url":"businessinsider.de/politik/deutscâ€¦","indices":[247,270]}]	#maskenaffÃ¤reextended? Auf die Ergebnisse der ErklÃ¤rungen darf man gespannt sein. Gibts cduler, die #nÃ¼sslein &amp; #lÃ¶bel toppen kÃ¶nnen? Ergebniss sicher erst nach dem 14.3. Corona-Deals: CDU/CSU-Abgeordnete bekommen Ultimatum - Business Insider https://t.co/6rjTX4nrfB	22904.0	RT @TAltgeld: #maskenaffÃ¤reextended? Auf die Ergebnisse der ErklÃ¤rungen darf man gespannt sein. Gibts cduler, die #nÃ¼sslein &amp; #lÃ¶bel toppenâ€¦	490.0	True	full
110412	110412	6049e293cb7a5e003807307a	2021-03-11 09:22:49	[]	[]	Tue Mar 09 16:29:02 +0000 2021	[]	[{"url":"https://t.co/xNkmIaC4jZ","expanded_url":"https://www.vice.com/en/article/5dpvkd/in-pakistan-legacy-of-fake-cia-vaccination-programs-leads-to-vaccine-hesitancy","display_url":"vice.com/en/article/5dpâ€¦","indices":[179,202]}]	People in Pakistan are exceedingly wary of the COVID vaccine -- 49 percent say they won't get it -- in large part because of the CIA's fake vaccination campaigns in the country: https://t.co/xNkmIaC4jZ	13858.0	RT @katiedrumm: People in Pakistan are exceedingly wary of the COVID vaccine -- 49 percent say they won't get it -- in large part because oâ€¦	816.0	True	full
110413	110413	6049e293cb7a5e003807308e	2021-03-11 09:22:49	[]	[]	Wed Mar 10 14:16:45 +0000 2021	[]	[{"url":"https://t.co/j4ti0GPr3r","expanded_url":"https://visavis.com.ar/2021/03/08/israel-analiza-producir-su-vacuna-contra-el-coronavirus-en-argentina/","display_url":"visavis.com.ar/2021/03/08/isrâ€¦","indices":[244,267]}]	O governo brasileiro gastou uma fortuna dos cofres pÃºblicos para mandar a caravana turÃ­stica do spray a Israel mas foi a Argentina que fechou acordo de adultos, ao garantir a produÃ§Ã£o e testes em seu paÃ­s de uma vacina israelense de verdade. https://t.co/j4ti0GPr3r	977.0	RT @persiobider: O governo brasileiro gastou uma fortuna dos cofres pÃºblicos para mandar a caravana turÃ­stica do spray a Israel mas foi a Aâ€¦	10656.0	True	full
110414	110414	6049e293cb7a5e0038073092	2021-03-11 09:22:49	[]	[]	Tue Mar 09 22:55:28 +0000 2021	[]	[{"url":"https://t.co/SLmF7klBSj","expanded_url":"https://www.cp24.com/news/field-hospital-being-set-up-outside-toronto-s-sunnybrook-hospital-in-preparation-for-possible-third-wave-of-covid-19-1.5340379","display_url":"cp24.com/news/field-hosâ€¦","indices":[118,141]}]	Field hospital being set up outside Torontoâ€™s Sunnybrook hospital in preparation for possible third wave of COVID-19 https://t.co/SLmF7klBSj https://t.co/GLz9CIozXI	1991080.0	RT @CP24: Field hospital being set up outside Torontoâ€™s Sunnybrook hospital in preparation for possible third wave of COVID-19 https://t.câ€¦	107.0	True	full
110415	110415	6049e293cb7a5e00380730ae	2021-03-11 09:22:50	[]	[]	Thu Mar 11 08:00:51 +0000 2021	[{"text":"HumDoHumareDoKiLoot","indices":[207,227]}]	[{"url":"https://t.co/D2EIVbTz5I","expanded_url":"https://thewire.in/government/centre-cag-delete-paras-losses-improper-utilisation-adani-silo-kaithal-haryana","display_url":"thewire.in/government/cenâ€¦","indices":[229,252]}]	Modi's Sarkar wants the CAG to delete paragraphs in its report pointing out (real) losses to taxpayers, due to failure to utilise available storage capacity at Adani silos &amp; still paying the full rent. #HumDoHumareDoKiLoot https://t.co/D2EIVbTz5I	91408.0	RT @geetv79: Modi's Sarkar wants the CAG to delete paragraphs in its report pointing out (real) losses to taxpayers, due to failure to utilâ€¦	223.0	True	full
110416	110416	6049e294cb7a5e00380730cc	2021-03-11 09:22:50	[]	[]	Thu Mar 11 09:18:00 +0000 2021	[]	[{"url":"https://t.co/OqI9c9GV8Z","expanded_url":"https://camden.gov.uk/coronavirus-updates","display_url":"camden.gov.uk/coronavirus-upâ€¦","indices":[222,245]}]	Get the latest updates on coronavirus straight to your inbox every week ðŸ“§ Our coronavirus enewsletter goes out every Thursday with the latest information on the vaccine, restrictions and support available. Sign up now ðŸ‘‰ https://t.co/OqI9c9GV8Z https://t.co/AGLvauS9zN	31619.0	RT @CamdenCouncil: Get the latest updates on coronavirus straight to your inbox every week ðŸ“§ Our coronavirus enewsletter goes out every Thâ€¦	1478.0	True	full
110417	110417	6049e294cb7a5e00380730fa	2021-03-11 09:22:50	[]	[]	Wed Mar 10 20:38:33 +0000 2021	[]	[{"url":"https://t.co/S3OxWrOUgt","expanded_url":"https://www.pscp.tv/w/cxfUSTF4ZUVXcXhSUlpOS1B8MU93eFdWb3JZQnBKUfA6Fg-6obDTO0KHoRTy7PaszxVGl2447Itqv7Ulrj02","display_url":"pscp.tv/w/cxfUSTF4ZUVXâ€¦","indices":[166,189]}]	This afternoon, Iâ€™m hosting an event with the CEOs of Johnson &amp; Johnson and Merck to discuss our historic partnership to produce more COVID-19 vaccines. Tune in. https://t.co/S3OxWrOUgt	8858719.0	RT @POTUS: This afternoon, Iâ€™m hosting an event with the CEOs of Johnson &amp; Johnson and Merck to discuss our historic partnership to produceâ€¦	92.0	True	full
110418	110418	6049e294cb7a5e0038073100	2021-03-11 09:22:50	[{"text":"iag","indices":[0,4]},{"text":"ezj","indices":[6,10]},{"text":"cine","indices":[11,16]}]	[{"url":"https://t.co/jnXHlTPsAW","expanded_url":"https://www.mirror.co.uk/travel/news/majority-brits-willing-carry-covid-23666356","display_url":"mirror.co.uk/travel/news/maâ€¦","indices":[258,281]}]		[]	[]			#iag #ezj #cine Majority of Brits willing to carry Covid Passport &amp; travel abroad I too love to go bring it on Eaâ€¦ https://t.co/mAqlcnyHIe	23.0	True	full
110419	110419	6049e294cb7a5e0038073102	2021-03-11 09:22:51	[]	[]	Wed Mar 10 20:38:33 +0000 2021	[]	[{"url":"https://t.co/S3OxWrOUgt","expanded_url":"https://www.pscp.tv/w/cxfUSTF4ZUVXcXhSUlpOS1B8MU93eFdWb3JZQnBKUfA6Fg-6obDTO0KHoRTy7PaszxVGl2447Itqv7Ulrj02","display_url":"pscp.tv/w/cxfUSTF4ZUVXâ€¦","indices":[166,189]}]	This afternoon, Iâ€™m hosting an event with the CEOs of Johnson &amp; Johnson and Merck to discuss our historic partnership to produce more COVID-19 vaccines. Tune in. https://t.co/S3OxWrOUgt	8858124.0	RT @POTUS: This afternoon, Iâ€™m hosting an event with the CEOs of Johnson &amp; Johnson and Merck to discuss our historic partnership to produceâ€¦	39.0	True	full
110420	110420	6049e295cb7a5e003807310a	2021-03-11 09:22:51	[{"text":"AFColegiados","indices":[150,163]}]	[{"url":"https://t.co/J4EWNLDoRh","expanded_url":"https://confilegal.com/20210311-las-reuniones-telematicas-la-alternativa-al-millon-de-juntas-de-propietarios-que-no-se-han-celebrado-en-espana-por-la-pandemia/?utm_medium=social&utm_source=twitter&utm_campaign=shareweb&utm_content=footer&utm_origin=footer","display_url":"confilegal.com/20210311-las-râ€¦","indices":[164,187]}]		[]	[]			Reuniones telemÃ¡ticas: La alternativa al millÃ³n de juntas de propietarios que no se han celebrado en EspaÃ±a por laâ€¦ https://t.co/JL1StZYNTP	6295.0	True	full
110421	110421	6049e295cb7a5e0038073116	2021-03-11 09:22:51	[]	[]	Thu Mar 11 06:55:26 +0000 2021	[]	[{"url":"https://t.co/Ny8yT8dd1j","expanded_url":"https://twitter.com/peterstefanovi2/status/1369434726956756997","display_url":"twitter.com/peterstefanoviâ€¦","indices":[216,239]}]	Three weeks in a row the Prime Minister has been accused of misleading the House of Commons without correcting the record &amp; breaking the ministerial code. If No10 wonâ€™t correct the record letâ€™s do it ourselves https://t.co/Ny8yT8dd1j	183992.0	RT @PeterStefanovi2: Three weeks in a row the Prime Minister has been accused of misleading the House of Commons without correcting the recâ€¦	66.0	True	full
110422	110422	6049e295cb7a5e003807311e	2021-03-11 09:22:51	[]	[]	Wed Mar 10 19:38:03 +0000 2021	[]	[{"url":"https://t.co/3gxRaNpzvi","expanded_url":"http://CatalanNews.com","display_url":"CatalanNews.com","indices":[241,264]}]	ðŸ“½ï¸� Catalan News in 100 seconds ðŸ’‰ AstraZeneca vaccine will be given to over 55s despite Spain's ban â�Œ Social gathering restrictions tightened for Easter ðŸ“š Writer Maria Barbal wins prestigious literary award Learn more on these stories at https://t.co/3gxRaNpzvi https://t.co/e5f2tjDnMa	32101.0	RT @catalannews: ðŸ“½ï¸� Catalan News in 100 seconds ðŸ’‰ AstraZeneca vaccine will be given to over 55s despite Spain's ban â�Œ Social gathering reâ€¦	14309.0	True	full
110423	110423	6049e295cb7a5e0038073120	2021-03-11 09:22:51	[]	[{"url":"https://t.co/54fsW44S9D","expanded_url":"https://www.politicalflare.com/2021/03/gop-house-colleague-finally-slams-lauren-boeberts-video-ending-in-gunshot-its-not-funny-its-not-normal-its-not-ok/","display_url":"politicalflare.com/2021/03/gop-hoâ€¦","indices":[110,133]}]		[]	[]			GOP House Colleague FINALLY Slams Lauren Boebertâ€™s Video Ending in Gunshot: â€˜Itâ€™s Not Funny, Itâ€™s Not Normalâ€™â€¦ https://t.co/HFCGoZJKS8	3084.0	True	full
110424	110424	6049e295cb7a5e0038073122	2021-03-11 09:22:51	[]	[]	Wed Mar 10 11:53:56 +0000 2021	[{"text":"crypto","indices":[235,242]},{"text":"blockchain","indices":[243,254]},{"text":"GAINSAMA","indices":[255,264]},{"text":"NFT","indices":[265,269]},{"text":"gaming","indices":[270,277]}]	[{"url":"https://t.co/0YDzSg84Y8","expanded_url":"https://t.me/GainsChat","display_url":"t.me/GainsChat","indices":[95,118]}]	Welcoming J.D. Salbego from @AnRKeyX â€” QUIZ &amp; AMA Ask questions below now and on Telegram (https://t.co/0YDzSg84Y8) on D-day for a chance to win one of the $15 $USDT prizes! in order to win, retweet this message and tag 2 friends. #crypto #blockchain #GAINSAMA #NFT #gaming https://t.co/I0xl4eJBtc	9155.0	RT @GainsAssociates: Welcoming J.D. Salbego from @AnRKeyX â€” QUIZ &amp; AMA Ask questions below now and on Telegram (https://t.co/0YDzSg84Y8) onâ€¦	10.0	True	full
110425	110425	6049e295cb7a5e0038073128	2021-03-11 09:22:51	[]	[]	Thu Mar 11 09:21:20 +0000 2021	[{"text":"Putin","indices":[50,56]},{"text":"Prigozhin","indices":[82,92]}]	[{"url":"https://t.co/Y2zbwwarb7","expanded_url":"https://twitter.com/EliotHiggins/status/1369938819181608960","display_url":"twitter.com/EliotHiggins/sâ€¦","indices":[226,249]}]	Victory for @bellingcat in its latest battle with #Putin's oligarch 'chef' Evgeny #Prigozhin. Prigozhin's empire includes pro-Kremlin websites, the troll factory in St Petersburg and the globe-trotting mercenary outfit Wagner https://t.co/Y2zbwwarb7	51890.0	RT @lukeharding1968: Victory for @bellingcat in its latest battle with #Putin's oligarch 'chef' Evgeny #Prigozhin. Prigozhin's empire incluâ€¦	4121.0	True	full
110426	110426	6049e295cb7a5e0038073142	2021-03-11 09:22:51	[]	[]	Thu Mar 11 07:20:58 +0000 2021	[]	[{"url":"https://t.co/7U5P7koKG2","expanded_url":"https://medias-presse.info/marc-olivier-fogiel-et-christophe-barbier-dans-des-restaurants-ouverts-clandestinement-preuve-quils-ne-croient-pas-ce-quils-disent-du-covid/140744/","display_url":"medias-presse.info/marc-olivier-fâ€¦","indices":[190,213]}]	Le mensonge d'Ã©tat va encore durer longtemps Marc-Olivier Fogiel et Christophe Barbier dans des restaurants ouverts clandestinement : preuve quâ€™ils ne croient pas ce quâ€™ils disent du Covid https://t.co/7U5P7koKG2	14825.0	RT @elisahk92: Le mensonge d'Ã©tat va encore durer longtemps Marc-Olivier Fogiel et Christophe Barbier dans des restaurants ouverts clandesâ€¦	2278.0	True	full
110427	110427	6049e295cb7a5e0038073146	2021-03-11 09:22:51	[]	[]	Thu Mar 11 07:22:33 +0000 2021	[]	[{"url":"https://t.co/VQmXM2GjkF","expanded_url":"https://twitter.com/landscapesheff/status/1369673220006285315","display_url":"twitter.com/landscapesheffâ€¦","indices":[288,311]}]	â€œPeople also generally visited nature for a health &amp; wellbeing benefit &amp; felt that nature helped them cope during the pandemic.â€� Also people visiting a higher diversity of environment- need for variation @HiPNetworkUK @helenpineo @Brillianto_GI @BuildWithNature @CitiesxHealth https://t.co/VQmXM2GjkF	1268.0	RT @landsmith_sarah: â€œPeople also generally visited nature for a health &amp; wellbeing benefit &amp; felt that nature helped them cope during theâ€¦	2119.0	True	full
110428	110428	6049e296cb7a5e003807318a	2021-03-11 09:22:52	[]	[{"url":"https://t.co/RY76m2OWQu","expanded_url":"https://www.organdonation.nhs.uk/uk-laws/organ-donation-law-in-england/?gclsrc=aw.ds&&gclid=Cj0KCQiAnKeCBhDPARIsAFDTLTLXIh1fm1MF8JQ-zlWp5i6H8U3VZPj5CiKbdhL1l19kQ4_VzEKSMmAaAp98EALw_wcB","display_url":"organdonation.nhs.uk/uk-laws/organ-â€¦","indices":[246,269]}]		[]	[]			Today is world kidney day. Unfortunately too many people die waiting for kidney transplant. Though the law has nowâ€¦ https://t.co/fSsADQINnz	138.0	True	full
110429	110429	6049e297cb7a5e00380731aa	2021-03-11 09:22:52	[]	[]	Thu Mar 11 08:39:39 +0000 2021	[{"text":"Apple","indices":[171,177]},{"text":"Parler","indices":[178,185]},{"text":"AppStore","indices":[186,195]},{"text":"CyberSecurite","indices":[196,210]},{"text":"CyberSecurity","indices":[211,225]},{"text":"CyberSec","indices":[226,235]}]	[{"url":"https://t.co/kxdUaEfMwV","expanded_url":"https://licittech.com/apple-said-it-wont-let-the-parler-app-back-into-its-app-store/","display_url":"licittech.com/apple-said-it-â€¦","indices":[63,86]}]	Apple said it wonâ€™t let the Parler app back into its App Store https://t.co/kxdUaEfMwV via @licit_tech @Mu_Adrien @UwibambeAngeli1 @OliveUwamahoro3 @BernyUmwali @Olindiku #Apple #Parler #AppStore #CyberSecurite #CyberSecurity #CyberSec	328.0	RT @MatemeProsper: Apple said it wonâ€™t let the Parler app back into its App Store https://t.co/kxdUaEfMwV via @licit_tech @Mu_Adrien @Uwibaâ€¦	645.0	True	full
110430	110430	6049e297cb7a5e00380731ae	2021-03-11 09:22:52	[]	[]	Thu Mar 11 01:21:24 +0000 2021	[]	[{"url":"https://t.co/zOMMmWmWiS","expanded_url":"https://twitter.com/rodx_jl/status/1367958817519075328?s=21","display_url":"twitter.com/rodx_jl/statusâ€¦","indices":[219,242]}]	@miwaabubble Oiiiii!!! Eu me chamo JÃºlia, tenho 15 anos e sempre gosteiiii desenhar, mas tbm achava meus desenhos meio feios :( nÃ£o tenho pessoas especÃ­ficas que eu me inspiro.... e esse Ã© o Ãºltimos esmero que eu fiz â�¤ï¸�https://t.co/zOMMmWmWiS	82.0	RT @rodx_jl: @miwaabubble Oiiiii!!! Eu me chamo JÃºlia, tenho 15 anos e sempre gosteiiii desenhar, mas tbm achava meus desenhos meio feios :â€¦	144.0	True	full
110431	110431	6049e297cb7a5e00380731ca	2021-03-11 09:22:53	[]	[]	Thu Mar 11 00:30:10 +0000 2021	[{"text":"COVID19","indices":[108,116]},{"text":"Coronavirus","indices":[118,130]},{"text":"Latinus","indices":[131,139]},{"text":"InformaciÃ³nParaTi","indices":[140,158]}]	[{"url":"https://t.co/sJOUQAoV6O","expanded_url":"https://latinus.us/2021/03/10/tepjf-avala-medida-cautelar-ine-morena-indebida-apropiacion-programa-vacunas-covid-19/","display_url":"latinus.us/2021/03/10/tepâ€¦","indices":[159,182]}]	TEPJF avala medida cautelar del INE contra Morena por â€œindebida apropiaciÃ³nâ€� del programa de vacunas contra #COVID19. #Coronavirus #Latinus #InformaciÃ³nParaTi https://t.co/sJOUQAoV6O	440635.0	RT @latinus_us: TEPJF avala medida cautelar del INE contra Morena por â€œindebida apropiaciÃ³nâ€� del programa de vacunas contra #COVID19. #Coroâ€¦	567.0	True	full
110432	110432	6049e297cb7a5e00380731d2	2021-03-11 09:22:53	[]	[]	Sun Feb 14 18:07:00 +0000 2021	[]	[{"url":"https://t.co/UIRJegPUFt","expanded_url":"https://iwantclips.com/store/466160/Worship-An-Li/2388541","display_url":"iwantclips.com/store/466160/Wâ€¦","indices":[130,153]},{"url":"https://t.co/pQGC9x1QNc","expanded_url":"http://www.clips4sale.com/76961/24529767/cid8060ef8bd840a7761a24096fb3","display_url":"clips4sale.com/76961/24529767â€¦","indices":[154,177]},{"url":"https://t.co/sW6dernA…	You thought she was talking about being a virginâ€¦ you didn't realize that she was talking about your asshole. It's My First Time https://t.co/UIRJegPUFt https://t.co/pQGC9x1QNc https://t.co/sW6dernAN0 https://t.co/LSvzt8RhXE	38846.0	RT @Daddy_AnLi: You thought she was talking about being a virginâ€¦ you didn't realize that she was talking about your asshole. It's My Firsâ€¦	74006.0	True	full
110433	110433	6049e298cb7a5e00380731e8	2021-03-11 09:22:53	[{"text":"Viladecans","indices":[23,34]}]	[{"url":"https://t.co/GjvEYwKHRp","expanded_url":"https://www.viladecans.cat/es/becadeportistas","display_url":"viladecans.cat/es/becadeportiâ€¦","indices":[163,186]}]		[]	[]			ðŸ�… ðŸ�Ÿï¸�El Ayuntamiento de #Viladecans ha otorgado una beca municipal a siete jÃ³venes deportistas de Ã©lite para ayudarlâ€¦ https://t.co/ogKBFZQjCL	8102.0	True	full
110434	110434	6049e298cb7a5e00380731f6	2021-03-11 09:22:53	[]	[]	Wed Mar 10 12:54:03 +0000 2021	[{"text":"DYP","indices":[104,108]},{"text":"DeFi","indices":[247,252]},{"text":"staking","indices":[253,261]}]	[{"url":"https://t.co/n6otonhsX6","expanded_url":"https://thecapital.io/article/defi-yield-protocol-tools-are-coming-soon-to-the-community-MVLea3yCZbO6UqyEwlL","display_url":"thecapital.io/article/defi-yâ€¦","indices":[222,245]}]	Introducing the $DYP Tools With Decentralized Trust ScoreðŸ˜Ž @dypfinance hasÂ announcedÂ the launch of its #DYP tools with a mission to help the DeFi community make the best decisions while investing their funds. Read More: https://t.co/n6otonhsX6 #DeFi #staking https://t.co/QD7df4xfCd	63449.0	RT @CRYPTOFIED1: Introducing the $DYP Tools With Decentralized Trust ScoreðŸ˜Ž @dypfinance hasÂ announcedÂ the launch of its #DYP tools with aâ€¦	61.0	True	full
110435	110435	6049e298cb7a5e00380731fc	2021-03-11 09:22:53	[]	[]	Wed Mar 10 19:08:57 +0000 2021	[]	[{"url":"https://t.co/ozDQv6Zz1n","expanded_url":"https://www.arcanoecordoba.es/animal/11451","display_url":"arcanoecordoba.es/animal/11451","indices":[209,232]}]	CORDOBA NORA 8 aÃ±os sÃºper sociable, muy buena, cariÃ±osa y juguetona Es una perrita fabulosa que aÃºn conserva sus ganas de actividad, pero con la templanza que da la madurez y con mucha vida aÃºn por disfrutar. https://t.co/ozDQv6Zz1n elarcadenoecordoba@gmail.com https://t.co/TBoLN7mIiQ	7037.0	RT @silviaromera1: CORDOBA NORA 8 aÃ±os sÃºper sociable, muy buena, cariÃ±osa y juguetona Es una perrita fabulosa que aÃºn conserva sus ganas dâ€¦	2298.0	True	full
110436	110436	6049e298cb7a5e003807323c	2021-03-11 09:22:54	[]	[]	Wed Mar 10 23:34:51 +0000 2021	[]	[{"url":"https://t.co/YqL0bLscTd","expanded_url":"https://youtu.be/MGaz6Ipe9ws","display_url":"youtu.be/MGaz6Ipe9ws","indices":[263,286]}]	@Rager ShareRing cuz they just partnered up with the 5th largest company in the world TENCENT - WeChat for covid passports, travel and a lot more!!!! Research ShareRing Flowbacks. Also a huge partnership with the Thailand government. Watch my YouTube video here https://t.co/YqL0bLscTd	1360.0	RT @techtipstogo1: @Rager ShareRing cuz they just partnered up with the 5th largest company in the world TENCENT - WeChat for covid passporâ€¦	20.0	True	full
110437	110437	6049e299cb7a5e0038073242	2021-03-11 09:22:54	[]	[]	Thu Mar 11 09:17:40 +0000 2021	[{"text":"COVID","indices":[115,121]}]	[{"url":"https://t.co/LyKGnUvoom","expanded_url":"https://associationofanaesthetists-publications.onlinelibrary.wiley.com/doi/10.1111/anae.15458","display_url":"â€¦-publications.onlinelibrary.wiley.com/doi/10.1111/anâ€¦","indices":[170,193]}]	The latest @CovidSurg is important to the general public, who are worried about undergoing elective surgery in the #COVID era. @CovidSurg making it as safe as possible. https://t.co/LyKGnUvoom https://t.co/GMkunrZd4Q	5329.0	RT @aneelbhangu: The latest @CovidSurg is important to the general public, who are worried about undergoing elective surgery in the #COVIDâ€¦	3871.0	True	full
110438	110438	6049e299cb7a5e003807325a	2021-03-11 09:22:54	[]	[]	Thu Mar 11 07:39:42 +0000 2021	[]	[{"url":"https://t.co/zD1Xn8Q7Lj","expanded_url":"https://twitter.com/Juanmi_News/status/1369790754772639744","display_url":"twitter.com/Juanmi_News/stâ€¦","indices":[172,195]}]	Sigue resultando asombroso que en el PP se hable de respeto a las vÃ­ctimas despuÃ©s de las vergonzantes mentiras que les contaron a las del 11-M por conveniencia electoral. https://t.co/zD1Xn8Q7Lj	1769.0	RT @Periodismoporfa: Sigue resultando asombroso que en el PP se hable de respeto a las vÃ­ctimas despuÃ©s de las vergonzantes mentiras que leâ€¦	81558.0	True	full
110439	110439	6049e299cb7a5e0038073278	2021-03-11 09:22:54	[]	[]	Thu Mar 11 09:03:29 +0000 2021	[]	[{"url":"https://t.co/W2N6rtf4Qc","expanded_url":"https://www.welt.de/wirtschaft/article228015817/Gericht-kippt-Corona-Auflagen-Einkaufsterminpflicht-nun-auf-der-Kippe.html","display_url":"welt.de/wirtschaft/artâ€¦","indices":[134,157]}]	Die gibt's noch? ðŸ˜³ "Die gegenwÃ¤rtige Regelung verletze zudem die Grundrechte der BerufsausÃ¼bungsfreiheit und die Eigentumsgarantie." https://t.co/W2N6rtf4Qc	1465.0	RT @MitRolf: Die gibt's noch? ðŸ˜³ "Die gegenwÃ¤rtige Regelung verletze zudem die Grundrechte der BerufsausÃ¼bungsfreiheit und die Eigentumsgarâ€¦	338.0	True	full
110440	110440	6049e299cb7a5e0038073286	2021-03-11 09:22:55	[]	[]	Thu Mar 11 08:19:24 +0000 2021	[]	[{"url":"https://t.co/4xyQR5OIEd","expanded_url":"https://irshadgul.com/2021/03/10/decision-to-identify-corona-patients-with-the-help-of-trained-dogs-in-the-uae-ig-news/","display_url":"irshadgul.com/2021/03/10/decâ€¦","indices":[227,250]}]	Ø§Ù„Ø§Ù…Ø§Ø±Ø§Øª ØªØ¨ØªÙƒØ± Ø®Ø·Ø© Ø¬Ø¯ÙŠØ¯Ø© Ù„ØªÙ‚Ù�Ù‘ÙŠ ÙˆÙ…Ø·Ø§Ø±Ø¯Ø© Ø§Ù„Ù…ØµØ§Ø¨ÙŠÙ† Ø¨Ø§Ù„ÙƒÙˆØ±ÙˆÙ†Ø§ Ø¹Ù† Ø·Ø±ÙŠÙ‚ Ø§Ù„ÙƒÙ„Ø§Ø¨ Ø§Ù„Ø¨ÙˆÙ„ÙŠØ³ÙŠØ© Ø¨Ø¹Ø¯ Ø§Ù†ØªØ´Ø§Ø± Ø§Ù„ÙˆØ¨Ø§Ø¡ Ø¨ÙŠÙ† Ø§Ù„Ø§ØºØ±Ø§Ø¯ ÙˆØ§Ù„Ù…Ø¤Ø³Ø³Ø§Øª ÙˆÙ…Ø®Ø§Ù„Ù�Ø© Ø§Ù„Ù…Ù„Ø§ÙŠÙŠÙ† Ù„Ù‚ÙˆØ§Ø¹Ø¯ Ø§Ù„Ø¹Ø²Ù„ ÙˆØ§Ù„ØªØ¨Ø§Ø¹Ø¯ ØŒ Ø­ÙŠØ« ÙŠÙ‚ØªØ±Ø¨ Ø¹Ø¯Ø¯ Ø§Ù„Ø°ÙŠÙ† Ø§ØµÙŠØ¨ÙˆØ§ Ø¨Ø§Ù„ÙƒÙˆØ±ÙˆÙ†Ø§ Ø¨Ø§Ù„Ø§Ù…Ø§Ø±Ø§Øª Ù…Ù† Ù…	148195.0	RT @_FALCON_01: Ø§Ù„Ø§Ù…Ø§Ø±Ø§Øª ØªØ¨ØªÙƒØ± Ø®Ø·Ø© Ø¬Ø¯ÙŠØ¯Ø© Ù„ØªÙ‚Ù�Ù‘ÙŠ ÙˆÙ…Ø·Ø§Ø±Ø¯Ø© Ø§Ù„Ù…ØµØ§Ø¨ÙŠÙ† Ø¨Ø§Ù„ÙƒÙˆØ±ÙˆÙ†Ø§ Ø¹Ù† Ø·Ø±ÙŠÙ‚ Ø§Ù„ÙƒÙ„Ø§Ø¨ Ø§Ù„Ø¨ÙˆÙ„ÙŠØ³ÙŠØ© Ø¨Ø¹Ø¯ Ø§Ù†ØªØ´Ø§Ø± Ø§Ù„ÙˆØ¨Ø§Ø¡ Ø¨ÙŠÙ† Ø§Ù„Ø§ØºØ±Ø§Ø¯ ÙˆØ§Ù„Ù…Ø¤Ø³Ø³Ø§â€¦	231.0	True	full
110441	110441	6049e299cb7a5e0038073294	2021-03-11 09:22:55	[]	[]	Thu Mar 11 08:45:02 +0000 2021	[{"text":"COVID19","indices":[40,48]}]	[{"url":"https://t.co/EOdQlr689w","expanded_url":"https://buff.ly/3cpwDCm","display_url":"buff.ly/3cpwDCm","indices":[252,275]}]	At least 860 journalists have died from #COVID19 in the last 12 months, says a European nonprofit that has been tracking cases among media professionals since the start of the pandemic. Latin American countries account for more than half of the tally. https://t.co/EOdQlr689w https://t.co/PP6FeeV8aM	9188.0	RT @gijnAfrica: At least 860 journalists have died from #COVID19 in the last 12 months, says a European nonprofit that has been tracking caâ€¦	1033.0	True	full
110442	110442	6049e29acb7a5e00380732a0	2021-03-11 09:22:55	[{"text":"Japan","indices":[38,44]},{"text":"Fukushima","indices":[109,119]},{"text":"Tsunami","indices":[120,128]},{"text":"Resilienz","indices":[129,139]},{"text":"GreatEastJapanearthquake","indices":[140,165]},{"text":"Werte","indices":[166,172]},{"text":"Wirtschaft","indices":[173,184]}]	[{"url":"https://t.co/9ShS7NmWTA","expanded_url":"https://www.klein-fein-echt.de/zukunft-der-wirtschaft-vom-japanischen-handwerk-lernen/","display_url":"klein-fein-echt.de/zukunft-der-wiâ€¦","indices":[60,83]}]		[]	[]			Heute auf Klein&amp;Fein: Was wir von #Japan lernen kÃ¶nnen. https://t.co/9ShS7NmWTA - gerade in der Pandemie #Fukushimaâ€¦ https://t.co/l2JUHGhdD9	44.0	True	full
110443	110443	6049e29acb7a5e00380732ca	2021-03-11 09:22:55	[]	[]	Wed Mar 10 21:39:10 +0000 2021	[]	[{"url":"https://t.co/7HyYkidj4R","expanded_url":"https://doctors4covidethics.medium.com/urgent-open-letter-from-doctors-and-scientists-to-the-european-medicines-agency-regarding-covid-19-f6e17c311595","display_url":"doctors4covidethics.medium.com/urgent-open-leâ€¦","indices":[234,257]}]	This is the breaking story Mike Yeadon was talking about. Urgent Open Letter from Doctors and Scientists to the European Medicines Agency regarding COVID-19 Vaccine Safety Concerns | by Doctors for Covid Ethics | Mar, 2021 | Medium https://t.co/7HyYkidj4R	74606.0	RT @BreesAnna: This is the breaking story Mike Yeadon was talking about. Urgent Open Letter from Doctors and Scientists to the European Mâ€¦	3892.0	True	full
110444	110444	6049e29acb7a5e00380732cc	2021-03-11 09:22:55	[]	[{"url":"https://t.co/NFT9k1F5TD","expanded_url":"https://parksjournal.com/parks-27-si-march-2021/","display_url":"parksjournal.com/parks-27-si-maâ€¦","indices":[247,270]}]		[]	[]			A powerful special issue of PARKS on COVID-19 is out today, with authoritative analyses of what caused the COVID crâ€¦ https://t.co/liD8wOkjAU	56.0	True	full
110445	110445	6049e29acb7a5e00380732d4	2021-03-11 09:22:56	[]	[]	Thu Mar 11 06:22:23 +0000 2021	[]	[{"url":"https://t.co/op2dHCvnur","expanded_url":"https://variety.com/2021/music/news/big-hit-entertainment-name-change-hybe-bts-1234927961/","display_url":"variety.com/2021/music/newâ€¦","indices":[245,268]}]	Big Hit Entertainment, is in the process of changing its company name to HYBE Corporation. The company has already registered the new name with Korean company regulatory authorities, although the change has not been approved by shareholders. https://t.co/op2dHCvnur	31260.0	RT @almostdita: Big Hit Entertainment, is in the process of changing its company name to HYBE Corporation. The company has already registâ€¦	406.0	True	full
110446	110446	6049e29bcb7a5e00380732da	2021-03-11 09:22:56	[]	[]	Wed Mar 10 23:52:57 +0000 2021	[]	[{"url":"https://t.co/56sWITvIBL","expanded_url":"https://twitter.com/byKateSmith/status/1369797565928071168","display_url":"twitter.com/byKateSmith/stâ€¦","indices":[180,203]}]	We're talking about pap smears. Cancer screenings. Birth control. STI tests. Texas is saying Medicaid recipients can no longer access those services at Planned Parenthood clinics. https://t.co/56sWITvIBL	97728.0	RT @LEBassett: We're talking about pap smears. Cancer screenings. Birth control. STI tests. Texas is saying Medicaid recipients can no longâ€¦	179.0	True	full
110447	110447	6049e29bcb7a5e00380732ea	2021-03-11 09:22:56	[]	[]	Tue Mar 09 15:45:05 +0000 2021	[{"text":"InternationalWomensDay","indices":[149,172]}]	[{"url":"https://t.co/cImsVykR1d","expanded_url":"https://www.nytimes.com/interactive/2021/03/09/business/economy/covid-employment-demographics.html","display_url":"nytimes.com/interactive/20â€¦","indices":[256,279]}]	NEW: while the economy is slowly improving from the devastation this time last year, women of color are still being left behind (only a day late for #InternationalWomensDay) with insight from @keds_economist and data via @EconomicPolicy + @eliselgould https://t.co/cImsVykR1d	4211.0	RT @ellawinthrop: NEW: while the economy is slowly improving from the devastation this time last year, women of color are still being leftâ€¦	885.0	True	full
110448	110448	6049e29bcb7a5e00380732ec	2021-03-11 09:22:56	[]	[]	Thu Mar 11 09:20:09 +0000 2021	[]	[{"url":"https://t.co/ivesBkX7GZ","expanded_url":"https://ops.fyi/2UU8f45","display_url":"ops.fyi/2UU8f45","indices":[120,143]}]	THE SHINING (1980) Cinematography by John Alcott Directed by Stanley Kubrick How this film drives its audience insane: https://t.co/ivesBkX7GZ https://t.co/NEhQzhEfaU	625566.0	RT @OnePerfectShot: THE SHINING (1980) Cinematography by John Alcott Directed by Stanley Kubrick How this film drives its audience insane:â€¦	197.0	True	full
110449	110449	6049e29bcb7a5e00380732f8	2021-03-11 09:22:56	[]	[]	Wed Mar 10 20:30:57 +0000 2021	[]	[{"url":"https://t.co/wDCYFqF9At","expanded_url":"https://twitter.com/z4p4_/status/1369747187857494025","display_url":"twitter.com/z4p4_/status/1â€¦","indices":[168,191]}]	Exacto. Vais a votarla xq os deja hacer loq os da la gana. Luego no os quiero escucharos quejaros de absolutamente nada. Si es q tenÃ©is los bemoles de admitirlo claro. https://t.co/wDCYFqF9At	1952.0	RT @Eduardography: Exacto. Vais a votarla xq os deja hacer loq os da la gana. Luego no os quiero escucharos quejaros de absolutamente nada.â€¦	2589.0	True	full
110450	110450	6049e29bcb7a5e0038073300	2021-03-11 09:22:56	[]	[]	Wed Mar 10 07:12:34 +0000 2021	[]	[{"url":"https://t.co/ofIqwAXU7M","expanded_url":"http://news.sky.com/story/covid-19-test-and-trace-boss-defends-16337bn-pound-service-12241448","display_url":"news.sky.com/story/covid-19â€¦","indices":[257,280]}]	Test &amp; Trace boss Dido Harding defends 'essential' Â£37bn service after Commons spending watchdog concluded Test &amp; Trace canâ€™t show it has made measurable difference to the Covid pandemic despite being allocated â€œunimaginableâ€� sums of public money https://t.co/ofIqwAXU7M	331719.0	RT @BethRigby: Test &amp; Trace boss Dido Harding defends 'essential' Â£37bn service after Commons spending watchdog concluded Test &amp; Trace canâ€™â€¦	453.0	True	full
110451	110451	6049e29bcb7a5e003807330e	2021-03-11 09:22:56	[]	[]	Thu Mar 11 08:44:12 +0000 2021	[]	[{"url":"https://t.co/W59QZj2019","expanded_url":"https://doctors4covidethics.medium.com/urgent-open-letter-from-doctors-and-scientists-to-the-european-medicines-agency-regarding-covid-19-f6e17c311595","display_url":"doctors4covidethics.medium.com/urgent-open-leâ€¦","indices":[218,241]}]	"Should all such evidence not be available, we demand that approval for use of the gene-based vaccines be withdrawn until all the above issues have been properly addressed by the exercise of due diligence by the EMA." https://t.co/W59QZj2019	7761.0	RT @Demo2020cracy: "Should all such evidence not be available, we demand that approval for use of the gene-based vaccines be withdrawn untiâ€¦	393.0	True	full
110452	110452	6049e29bcb7a5e0038073310	2021-03-11 09:22:56	[]	[{"url":"https://t.co/qLzwbmuGJM","expanded_url":"https://www.bloomberg.com/asia?sref=9CZHsBdt","display_url":"bloomberg.com/asia?sref=9CZHâ€¦","indices":[123,146]}]		[]	[]			Something I missed: Fewer Hong Kong residents are getting Sinovac's coronavirus vaccine following reports of sideâ€¦ https://t.co/ZV9VcQynxy	11253.0	True	full
110453	110453	6049e29bcb7a5e0038073312	2021-03-11 09:22:56	[]	[]	Thu Mar 11 01:14:57 +0000 2021	[]	[{"url":"https://t.co/Y3dLUeVdoH","expanded_url":"https://starpolitical.com/breaking-report-covid-relief-package-has-3-5-billion-earmarked-for-bill-gates-backed-global-fund/","display_url":"starpolitical.com/breaking-reporâ€¦","indices":[130,153]}]	BREAKING REPORT: COVID 'Relief' Package Has $3.5 Billion Earmarked for Bill Gates-Backed Global Fund... YOU GOT 1400.. MAYBE... https://t.co/Y3dLUeVdoH	256575.0	RT @ChuckCallesto: BREAKING REPORT: COVID 'Relief' Package Has $3.5 Billion Earmarked for Bill Gates-Backed Global Fund... YOU GOT 1400..â€¦	96.0	True	full
110454	110454	6049e29bcb7a5e003807331a	2021-03-11 09:22:56	[]	[{"url":"https://t.co/9VFXltrnAE","expanded_url":"https://www.cancilleria.gob.bo/webmre/comunicado/4246","display_url":"cancilleria.gob.bo/webmre/comunicâ€¦","indices":[155,178]},{"url":"https://t.co/v35kKqRj6T","expanded_url":"https://www.dailymaverick.co.za/article/2021-03-08-revealed-the-uk-supported-the-coup-in-bolivia-to-gain-access-to-its-white-gold/amp/?__twitter_impression=true","display_…		[]	[]			Another example of countries that are vulnerable and targeted by the UK. Will the UK embassy be expelled? They needâ€¦ https://t.co/6fBIkvDUZJ	717.0	True	full
110455	110455	6049e29bcb7a5e0038073322	2021-03-11 09:22:56	[]	[]	Wed Mar 10 19:57:24 +0000 2021	[]	[{"url":"https://t.co/SOAsSbQPr7","expanded_url":"https://www.streetroots.org/vendors#locate","display_url":"streetroots.org/vendors#locate","indices":[231,254]}]	We have identified the 42 Oregon state prisoners who died of COVID-19. The family and friends of prisoners we spoke with all agreed one thing: These deaths could have been avoided. Find a vendor to buy this week's @StreetRoots: https://t.co/SOAsSbQPr7 https://t.co/Ikig0bF2cU	1531.0	RT @GreenWrites: We have identified the 42 Oregon state prisoners who died of COVID-19. The family and friends of prisoners we spoke withâ€¦	88.0	True	full
110456	110456	6049e29bcb7a5e0038073324	2021-03-11 09:22:56	[{"text":"WhatDoYouBelieveIn","indices":[80,99]},{"text":"ã�Šã�¾ã�ˆã‚‰ã�®ã‚²ãƒ¼ãƒ ã�®ãƒˆãƒ©ã‚¦ãƒžæŒ™ã�’ã�¦ã�‘","indices":[101,119]},{"text":"WayV_Kick_Back","indices":[120,135]},{"text":"æ�±æ—¥æœ¬å¤§éœ‡ç�½ã�‹ã‚‰10å¹´","indices":[136,148]},{"text":"WeiShenV","indices":[149,158]},{"text":"CathyDollxBrightWin","indices":[159,179]},{"text":"COVID19","indices":[180,188]},{"text":"fashion","indices":[1…	[{"url":"https://t.co/PXGfsoA6Z2","expanded_url":"https://www.karimalabrini.com/how-to-dress-classy-your-guide-to-elevate-your-style/","display_url":"karimalabrini.com/how-to-dress-câ€¦","indices":[56,79]}]		[]	[]			HOW TO DRESS CLASSY â€“ YOUR GUIDE TO ELEVATE YOUR STYLE https://t.co/PXGfsoA6Z2 #WhatDoYouBelieveInâ€¦ https://t.co/zTPQ7zCPsF	0.0	True	full
110457	110457	6049e29bcb7a5e0038073328	2021-03-11 09:22:56	[]	[]	Thu Mar 11 08:45:49 +0000 2021	[{"text":"HongKong","indices":[119,128]}]	[{"url":"https://t.co/45vLd9d4qQ","expanded_url":"https://www.bbc.co.uk/news/world-asia-china-56356046","display_url":"bbc.co.uk/news/world-asiâ€¦","indices":[252,275]}]	This news is deeply worrying &amp; clearly demonstrates that Beijing are determined to remove any democratic debate in #HongKong This undermines confidence &amp; trust in China in living up to its international responsibilities and legal obligations. https://t.co/45vLd9d4qQ	4561.0	RT @_RobbieMoore: This news is deeply worrying &amp; clearly demonstrates that Beijing are determined to remove any democratic debate in #HongKâ€¦	1319.0	True	full
110458	110458	6049e29ccb7a5e0038073338	2021-03-11 09:22:57	[]	[]	Wed Mar 10 09:30:00 +0000 2021	[]	[{"url":"https://t.co/otwgPewGzo","expanded_url":"https://gov.uk/government/news/over-350-additional-military-personnel-deployed-in-scottish-covid-response","display_url":"gov.uk/government/newâ€¦","indices":[168,191]}]	A further 353 Armed Forces personnel will deploy to locations across Scotland as part of the continuing military support to the testing and vaccine delivery programme: https://t.co/otwgPewGzo https://t.co/Nknvn6ebpx	27611.0	RT @UKGovScotland: A further 353 Armed Forces personnel will deploy to locations across Scotland as part of the continuing military supportâ€¦	308.0	True	full
110459	110459	6049e29ccb7a5e003807333a	2021-03-11 09:22:57	[]	[]	Wed Mar 10 22:21:41 +0000 2021	[]	[{"url":"https://t.co/gHdRVyXQ3I","expanded_url":"https://twitter.com/itaevcut1?s=11","display_url":"twitter.com/itaevcut1?s=11","indices":[66,89]}]	âš ï¸� Abro hilo exponiendo a Cesymar o @/iTAEVCUT1 y sus amigxs ðŸ–‡: https://t.co/gHdRVyXQ3I Por acosar a 4rmys diciÃ©ndoles que se m4ten (tw: sh) https://t.co/tKrM8yqQrU	3133.0	RT @hosioki7: âš ï¸� Abro hilo exponiendo a Cesymar o @/iTAEVCUT1 y sus amigxs ðŸ–‡: https://t.co/gHdRVyXQ3I Por acosar a 4rmys diciÃ©ndoles queâ€¦	1399.0	True	full
110460	110460	6049e29ccb7a5e0038073348	2021-03-11 09:22:57	[]	[]	Tue Mar 09 18:19:40 +0000 2021	[]	[{"url":"https://t.co/T9U1c4qpnJ","expanded_url":"https://lustyage.com/products/penis-extender-stretcher?ref=oj0a1wbz1csr","display_url":"lustyage.com/products/penisâ€¦","indices":[189,212]}]	Grow your Dick size in an efficient, safe &amp; painless way ðŸ˜� And all sex toy product buying go to home Worldwide Free Shipping must try get https 50% discount ðŸ¥° No infection ðŸ‘Œ order now https://t.co/T9U1c4qpnJ https://t.co/uEgRwh96za	133615.0	RT @solongbabyy: Grow your Dick size in an efficient, safe &amp; painless way ðŸ˜� And all sex toy product buying go to home Worldwide Free Shippiâ€¦	43093.0	True	full
110461	110461	6049e29ccb7a5e0038073362	2021-03-11 09:22:57	[]	[]	Wed Mar 10 11:06:25 +0000 2021	[{"text":"WPPh2021","indices":[143,152]}]	[{"url":"https://t.co/eyIt8KDaEO","expanded_url":"http://worldpressphoto.org/news/2021/contests-nominees-announced","display_url":"worldpressphoto.org/news/2021/contâ€¦","indices":[76,99]}]	Weâ€™re proud to announce the six nominees for World Press Photo of the Year: https://t.co/eyIt8KDaEO. The winners will be announced on 15 April #WPPh2021 https://t.co/FLtyryx8ND	315519.0	RT @WorldPressPhoto: Weâ€™re proud to announce the six nominees for World Press Photo of the Year: https://t.co/eyIt8KDaEO. The winners willâ€¦	5.0	True	full
110462	110462	6049e29ccb7a5e0038073370	2021-03-11 09:22:57	[]	[{"url":"https://t.co/t592XrxV9R","expanded_url":"https://twitter.com/womensmarchaus/status/1369927073679085569?s=20","display_url":"twitter.com/womensmarchausâ€¦","indices":[132,155]}]		[]	[]			@LittleMsMurfet @sallymcmanus Any of the 39 marches would welcome your attendance, here's latest info on locations,â€¦ https://t.co/YyMVry4MEY	5745.0	True	full
110463	110463	6049e29ccb7a5e0038073372	2021-03-11 09:22:57	[]	[]	Tue Feb 23 10:14:24 +0000 2021	[]	[{"url":"https://t.co/vYdKHykCOT","expanded_url":"https://twitter.com/D_Raval/status/1364149759238434826","display_url":"twitter.com/D_Raval/statusâ€¦","indices":[219,242]}]	This giggling buffoon stole TEN TIMES what it took NASA to land a rover on Mars - from all our pockets during a pandemic - to create an excel spreadsheet. This is what happens when your opposition is such in name only. https://t.co/vYdKHykCOT	72.0	RT @joeobinary: This giggling buffoon stole TEN TIMES what it took NASA to land a rover on Mars - from all our pockets during a pandemic -â€¦	15927.0	True	full
110464	110464	6049e29ccb7a5e0038073382	2021-03-11 09:22:57	[]	[]	Thu Mar 11 09:14:45 +0000 2021	[]	[{"url":"https://t.co/jRtywoSE1U","expanded_url":"https://www.elsaltodiario.com/medios/avalmadrid-concedio-aval-libertad-digital-18-millones-euros-concesion-tdt","display_url":"elsaltodiario.com/medios/avalmadâ€¦","indices":[122,145]}]	Hoy en la serie "el PP de Madrid usÃ³ Avalmadrid para inflar de pasta a sus amigos": JimÃ©nez Losantos tambiÃ©n pillÃ³ cacho. https://t.co/jRtywoSE1U	35861.0	RT @EconoCabreado: Hoy en la serie "el PP de Madrid usÃ³ Avalmadrid para inflar de pasta a sus amigos": JimÃ©nez Losantos tambiÃ©n pillÃ³ cachoâ€¦	95.0	True	full
110465	110465	6049e29ccb7a5e0038073386	2021-03-11 09:22:58	[]	[]	Wed Mar 10 18:00:45 +0000 2021	[]	[{"url":"https://t.co/cDp4ht2xDI","expanded_url":"https://medias-presse.info/marc-olivier-fogiel-et-christophe-barbier-dans-des-restaurants-ouverts-clandestinement-preuve-quils-ne-croient-pas-ce-quils-disent-du-covid/140744/","display_url":"medias-presse.info/marc-olivier-fâ€¦","indices":[144,167]}]	Marc-Olivier Fogiel et Christophe Barbier dans des restaurants ouverts clandestinement : preuve quâ€™ils ne croient pas ce quâ€™ils disent du Covid https://t.co/cDp4ht2xDI https://t.co/WdLxBt9JXC	157.0	RT @HardTain: Marc-Olivier Fogiel et Christophe Barbier dans des restaurants ouverts clandestinement : preuve quâ€™ils ne croient pas ce quâ€™iâ€¦	67.0	True	full
110466	110466	6049e29dcb7a5e0038073390	2021-03-11 09:22:58	[]	[]	Wed Mar 10 11:56:25 +0000 2021	[]	[{"url":"https://t.co/QIaECz8nrI","expanded_url":"https://www.nature.com/articles/d41586-020-03518-4","display_url":"nature.com/articles/d4158â€¦","indices":[17,40]}]	A Nature review https://t.co/QIaECz8nrI reported "The number of contacts identified for each COVID-19 case varies wildly, from an average of 17 per case in Taiwan, to 2 in the United Kingdomâ€� Boots on the ground+ local second and third order testing was secret of success (13)..	70719.0	RT @globalhlthtwit: A Nature review https://t.co/QIaECz8nrI reported "The number of contacts identified for each COVID-19 case varies wildâ€¦	230.0	True	full
110467	110467	6049e29dcb7a5e003807339a	2021-03-11 09:22:58	[]	[]	Thu Mar 11 04:26:07 +0000 2021	[]	[{"url":"https://t.co/uUj2pJGv1t","expanded_url":"https://www.star-telegram.com/news/coronavirus/article249842708.html","display_url":"star-telegram.com/news/coronavirâ€¦","indices":[197,220]}]	Officials have identified the more contagious UK coronavirus strain in Tarrant Co. Officials are urging people to continue to wear masks, social distance, wash their hands and avoid large groups. https://t.co/uUj2pJGv1t	4778.0	RT @NicholeManna: Officials have identified the more contagious UK coronavirus strain in Tarrant Co. Officials are urging people to continâ€¦	39.0	True	full
110468	110468	6049e29dcb7a5e00380733a0	2021-03-11 09:22:58	[]	[]	Thu Mar 11 04:11:33 +0000 2021	[]	[{"url":"https://t.co/pSf9AIoxJX","expanded_url":"https://Alkhwarzmi.com","display_url":"Alkhwarzmi.com","indices":[245,268]}]	ðŸ”°Ø¹Ø±ÙˆØ¶ Ø§Ù„Ø¯ÙˆØ±Ø§Øª Ø§Ù„ØªØ£Ù‡ÙŠÙ„ÙŠØ©ðŸ”° âœ… Ø´Ù‡Ø§Ø¯Ø§Øª Ù…Ø¹ØªÙ…Ø¯Ø© Ù�ÙŠ Ø§Ù„ØªØ±Ù‚ÙŠØ§Øª Ø¨Ø¬Ù…ÙŠØ¹ Ø§Ù„Ù‚Ø·Ø§Ø¹Ø§Øª Ø§Ù„Ø­ÙƒÙˆÙ…ÙŠØ© ÙˆØ§Ù„Ù‚Ø·Ø§Ø¹Ø§Øª Ø§Ù„Ø®Ø§ØµØ© âœ³ï¸�Ø¯ÙˆØ±Ø© Ø¥Ø¯Ø®Ø§Ù„ Ø§Ù„Ø¨ÙŠØ§Ù†Ø§Øª ÙˆÙ…Ø¹Ø§Ù„Ø¬Ø© Ø§Ù„Ù†ØµÙˆØµ 240 Ø³Ø§Ø¹Ø© / 6 Ø£Ø´Ù‡Ø± âœ³ï¸� Ø¯ÙˆØ±Ø© Ø§Ø³ØªØ®Ø¯Ø§Ù… Ø§Ù„Ø­Ø§Ø³Ø¨ Ø§Ù„Ø¢Ù„ÙŠ Ù�ÙŠ Ø§Ù„Ø£Ø¹Ù…Ø§Ù„ Ø§Ù„Ù…ÙƒØªØ¨ÙŠØ© 120 Ø³Ø§Ø¹Ø© / 3Ø£Ø´Ù‡Ø± Ù„Ù„Ø…	18432.0	RT @Khwarzm1: ðŸ”°Ø¹Ø±ÙˆØ¶ Ø§Ù„Ø¯ÙˆØ±Ø§Øª Ø§Ù„ØªØ£Ù‡ÙŠÙ„ÙŠØ©ðŸ”° âœ… Ø´Ù‡Ø§Ø¯Ø§Øª Ù…Ø¹ØªÙ…Ø¯Ø© Ù�ÙŠ Ø§Ù„ØªØ±Ù‚ÙŠØ§Øª Ø¨Ø¬Ù…ÙŠØ¹ Ø§Ù„Ù‚Ø·Ø§Ø¹Ø§Øª Ø§Ù„Ø­ÙƒÙˆÙ…ÙŠØ© ÙˆØ§Ù„Ù‚Ø·Ø§Ø¹Ø§Øª Ø§Ù„Ø®Ø§ØµØ© âœ³ï¸�Ø¯ÙˆØ±Ø© Ø¥Ø¯Ø®Ø§Ù„ Ø§Ù„Ø¨ÙŠØ§Ù†Ø§Øª ÙˆÙ…Ø¹Ø§Ù„â€¦	1430.0	True	full
110469	110469	6049e29dcb7a5e00380733aa	2021-03-11 09:22:58	[]	[]	Thu Mar 11 05:13:34 +0000 2021	[]	[{"url":"https://t.co/CiRgoIv3AW","expanded_url":"https://twitter.com/honaghaahnii/status/1369830233650524161","display_url":"twitter.com/honaghaahnii/sâ€¦","indices":[257,280]}]	if any settler allies are awake and willing, $70 would help to get a variety of meats to freeze for my parents. I have enough for gas, some healthy foods, &amp; a couple of household needs. boosting this one more time before going home tomorrow. thank you! https://t.co/CiRgoIv3AW	2930.0	RT @honaghaahnii: if any settler allies are awake and willing, $70 would help to get a variety of meats to freeze for my parents. I have enâ€¦	34.0	True	full
110470	110470	6049e29dcb7a5e00380733c8	2021-03-11 09:22:58	[]	[]	Wed Mar 10 19:44:52 +0000 2021	[]	[{"url":"https://t.co/ehRieVSJtZ","expanded_url":"http://dapperswap.org","display_url":"dapperswap.org","indices":[233,256]}]	DapperSwap DAPPER Public Sale Announce Public Sale Suply 70000 DAPPER 12 March 11:00 UTC 1 BNB : 120 DAPPER Listing Price : 1 BNB 100 DAPPER Min Buy : 0,1 BNB 14 DAPPER Max Buy : 30 BNB 4200 DAPPER Hcap : 500 BNB Website : https://t.co/ehRieVSJtZ	5022.0	RT @DapperSwap: DapperSwap DAPPER Public Sale Announce Public Sale Suply 70000 DAPPER 12 March 11:00 UTC 1 BNB : 120 DAPPER Listing Priâ€¦	2.0	True	full
110471	110471	6049e29dcb7a5e00380733d0	2021-03-11 09:22:58	[]	[{"url":"https://t.co/HsPxRvicCN","expanded_url":"https://bit.ly/3rwitWv","display_url":"bit.ly/3rwitWv","indices":[143,166]},{"url":"https://t.co/xStNcLSwa7","expanded_url":"https://bit.ly/3kU3enT","display_url":"bit.ly/3kU3enT","indices":[209,232]}]		[]	[]			@CRCAuto launches its food safe Industrial ECO degreaser âœ” Food Safe âœ” Highly effective âœ” Biodegradable âœ” Fast Drâ€¦ https://t.co/miSqVn2ZOY	13419.0	True	full
110472	110472	6049e29dcb7a5e00380733d6	2021-03-11 09:22:58	[]	[{"url":"https://t.co/diEvBCp3xM","expanded_url":"https://doge2moon.click/ref?code=269913275","display_url":"doge2moon.click/ref?code=26991â€¦","indices":[139,162]}]		[]	[]			@DogecoinMemes @dogecoin @SpendYourDoge @CoinPaymentsNET @CoinGatecom @NOWPayments_io @SwirlPay @prodoge @bitrefillâ€¦ https://t.co/WczZle9Rto	4.0	True	full
110473	110473	6049e29ecb7a5e00380733da	2021-03-11 09:22:58	[]	[]	Thu Mar 11 09:01:03 +0000 2021	[{"text":"COVID19","indices":[155,163]}]	[{"url":"https://t.co/vBQi90SF5D","expanded_url":"http://unwo.men/cAtO50DUtnK","display_url":"unwo.men/cAtO50DUtnK","indices":[28,51]},{"url":"https://t.co/MdiU2qjHi9","expanded_url":"http://unwo.men/oLLS50DUtmb","display_url":"unwo.men/oLLS50DUtmb","indices":[222,245]}]	@unwomenasia partnered with https://t.co/vBQi90SF5D and @UNFPAasia to conduct analysis of big data in eight countries. More information can be found here: #COVID19 and Violence Against Women: The Evidence Behind the Talk https://t.co/MdiU2qjHi9 @NaciriMohammad https://t.co/uNqKZZ10Wv	45591.0	RT @unwomenasia: @unwomenasia partnered with https://t.co/vBQi90SF5D and @UNFPAasia to conduct analysis of big data in eight countries. Morâ€¦	17605.0	True	full
110474	110474	6049e29ecb7a5e00380733ee	2021-03-11 09:22:59	[]	[]	Wed Mar 10 18:49:38 +0000 2021	[]	[{"url":"https://t.co/UI7PUWZQ1t","expanded_url":"http://youtu.be/kki6CQmfsQU","display_url":"youtu.be/kki6CQmfsQU","indices":[120,143]}]	- Mais 2,6 milhÃµes de doses de vacinas contra o covid19 estÃ£o chegando a todos os estados e ao DF. @minsaude YouTube: https://t.co/UI7PUWZQ1t https://t.co/wbtpHq5yPm	6683564.0	RT @jairbolsonaro: - Mais 2,6 milhÃµes de doses de vacinas contra o covid19 estÃ£o chegando a todos os estados e ao DF. @minsaude YouTube:â€¦	117.0	True	full
110475	110475	6049e29ecb7a5e00380733fc	2021-03-11 09:22:59	[]	[]	Thu Mar 11 09:14:06 +0000 2021	[]	[{"url":"https://t.co/UBURRW3Xwg","expanded_url":"https://www.doughtystreet.co.uk/barristers/adam-wagner","display_url":"doughtystreet.co.uk/barristers/adaâ€¦","indices":[147,170]}]	If anyone (individuals/orgs) has any trouble from the police at the vigil on Saturday I would be happy to act for them for free. Contact details: https://t.co/UBURRW3Xwg	88846.0	RT @AdamWagner1: If anyone (individuals/orgs) has any trouble from the police at the vigil on Saturday I would be happy to act for them forâ€¦	65.0	True	full
110476	110476	6049e29ecb7a5e00380733fe	2021-03-11 09:22:59	[]	[]	Thu Mar 11 08:45:00 +0000 2021	[{"text":"empleo","indices":[14,21]},{"text":"SevillaEmpleo","indices":[190,204]},{"text":"EmpleoSE","indices":[205,214]}]	[{"url":"https://t.co/t6lyN17g1f","expanded_url":"https://bit.ly/3qwDf7e","display_url":"bit.ly/3qwDf7e","indices":[163,186]}]	ðŸ“£ ðŸ’» Oferta de #empleo de ingeniera/o de caminos - PlanificaciÃ³n HidrolÃ³gica - con experiencia (contrato temporal, jornada completa) en Sevilla vÃ­a @Grupo_Tragsa ðŸ‘‰ https://t.co/t6lyN17g1f ðŸ—ºï¸� #SevillaEmpleo #EmpleoSE ðŸ“� @CICCPDemAndaluc ðŸ—“ Plazo hasta 15/03/2021 https://t.co/Z5H6rrdmU5	108019.0	RT @Seviempleo: ðŸ“£ ðŸ’» Oferta de #empleo de ingeniera/o de caminos - PlanificaciÃ³n HidrolÃ³gica - con experiencia (contrato temporal, jornada câ€¦	6229.0	True	full
110477	110477	6049e29ecb7a5e0038073408	2021-03-11 09:22:59	[]	[]	Sun Dec 27 12:53:58 +0000 2020	[]	[{"url":"https://t.co/JaR8ysy61k","expanded_url":"https://www.thomasbinder.ch/post/das-herrschende-corona-narrativ-ein-tot-geborener-ewig-lebender-untoter","display_url":"thomasbinder.ch/post/das-herrsâ€¦","indices":[238,261]}]	"Zusammengefasst: Das Corona-Verbrechen ist Schweinegrippe-Verbrechen 2.0 und "Corona" ist in erster Linie Influenza 2.0: Rebranding." Das globale Corona-Verbrechen gegen die Menschlichkeit: Wissenschaft gegen den suizidalen Todes-Kult https://t.co/JaR8ysy61k	38238.0	RT @Thomas_Binder: "Zusammengefasst: Das Corona-Verbrechen ist Schweinegrippe-Verbrechen 2.0 und "Corona" ist in erster Linie Influenza 2.0â€¦	18.0	True	full
110478	110478	6049e29ecb7a5e003807340e	2021-03-11 09:22:59	[]	[]	Wed Mar 10 21:45:45 +0000 2021	[]	[{"url":"https://t.co/RydWsjUQlI","expanded_url":"https://www.mirror.co.uk/news/politics/tory-husband-test-trace-chief-22128892","display_url":"mirror.co.uk/news/politics/â€¦","indices":[287,310]}]	@JolyonMaugham @CharlotteWyman1 The Harding's are an unsavoury couple. Serco Chief Dido is unaccountable for 37 BILLION test and trace, couldn't even run a phone shop, but managed to spread the virus via Cheltenham. Whilst her Tory MP hubby John Penrose is linked to an anti-NHS group ðŸ¤® https://t.co/RydWsjUQlI	753.0	RT @Arno50474464: @JolyonMaugham @CharlotteWyman1 The Harding's are an unsavoury couple. Serco Chief Dido is unaccountable for 37 BILLION tâ€¦	2742.0	True	full
110479	110479	6049e29ecb7a5e0038073418	2021-03-11 09:22:59	[]	[]	Wed Mar 10 20:53:11 +0000 2021	[{"text":"JuntosSaldremosAdelante","indices":[63,87]}]	[{"url":"https://t.co/oS9Q2WYKB0","expanded_url":"https://youtu.be/Zvf48uItsCg?list=PL3n4WGtlmfBjP5F70FZcGCI-kFbdVp-iH","display_url":"youtu.be/Zvf48uItsCg?liâ€¦","indices":[197,220]}]	Espero que os sea Ãºtil. Ante el covid hay que estar preparados #JuntosSaldremosAdelante @Farmaceuticos_ @NievesMijimolle Webinar â€œMejorar la capacidad pulmonar: antes, durante y despuÃ©s del COV... https://t.co/oS9Q2WYKB0 vÃ­a @YouTube	1296.0	RT @MCmijimolle: Espero que os sea Ãºtil. Ante el covid hay que estar preparados #JuntosSaldremosAdelante @Farmaceuticos_ @NievesMijimolle Wâ€¦	1047.0	True	full
110480	110480	6049e29ecb7a5e003807341e	2021-03-11 09:22:59	[]	[]	Thu Mar 11 07:06:51 +0000 2021	[{"text":"COVID19","indices":[100,108]},{"text":"vaccination","indices":[109,121]}]	[{"url":"https://t.co/CWgPLPsoHt","expanded_url":"http://mohfw.gov.in/pdf/UserManualCitizenRegistration&AppointmentforVaccination.pdf","display_url":"mohfw.gov.in/pdf/UserManualâ€¦","indices":[250,273]}]	Here's a @MoHFW_INDIA Document to handhold the citizens to register and schedule an appointment for #COVID19 #vaccination Currently the application is open for Citizens above 60 yrs of age and for People above 45 yrs of age with comorbidities ReadðŸ‘‡https://t.co/CWgPLPsoHt https://t.co/vOZrCePqJ9	45210.0	RT @PIBMumbai: Here's a @MoHFW_INDIA Document to handhold the citizens to register and schedule an appointment for #COVID19 #vaccination Câ€¦	330.0	True	full
110481	110481	6049e29ecb7a5e0038073420	2021-03-11 09:22:59	[]	[{"url":"https://t.co/CYsgwDD8YO","expanded_url":"https://www.premiumtimesng.com/news/headlines/448073-937-people-killed-in-violent-attacks-in-kaduna-in-2020-official.html","display_url":"premiumtimesng.com/news/headlinesâ€¦","indices":[155,178]}]		[]	[]			At least 937 people died in violent attacks and mass atrocities in Kaduna State last year, an annual security reporâ€¦ https://t.co/t4N5IpqVzx	40149.0	True	full
110482	110482	6049e29fcb7a5e0038073426	2021-03-11 09:22:59	[]	[]	Thu Mar 11 07:51:27 +0000 2021	[]	[{"url":"https://t.co/FpyNP8VbZX","expanded_url":"https://twitter.com/p_holle/status/1369912723740459010","display_url":"twitter.com/p_holle/statusâ€¦","indices":[279,302]}]	Berne pouvait aurait pu produire des vaccins Moderna Ã ViÃ¨ge et raccourcir la crise de six mois. Pour de mauvaises raisons, l'OFSP a rejetÃ© cette solution. Cette dÃ©cision est une catastrophe. Ses consÃ©quences se chiffrent en milliers de vies humaines et en milliards de francs. https://t.co/FpyNP8VbZX	7298.0	RT @nantermod: Berne pouvait aurait pu produire des vaccins Moderna Ã ViÃ¨ge et raccourcir la crise de six mois. Pour de mauvaises raisons,â€¦	19.0	True	full
110483	110483	6049e29fcb7a5e0038073432	2021-03-11 09:22:59	[]	[{"url":"https://t.co/irmJExqijU","expanded_url":"https://twitter.com/BarryCPearson/status/1369553776709828608","display_url":"twitter.com/BarryCPearson/â€¦","indices":[285,308]}]		[]	[]			@C4TF0RD @MountvSimon @janzigbe My vaccination was nothing whatsoever to do with Bill Gates and Tony Blair. I've râ€¦ https://t.co/GjwxBHrT7d	1998.0	True	full
110484	110484	6049e29fcb7a5e0038073434	2021-03-11 09:22:59	[]	[]	Wed Mar 10 21:11:06 +0000 2021	[]	[{"url":"https://t.co/ZgnUIIucay","expanded_url":"https://www.nationalreview.com/2021/03/what-pollsters-should-be-asking-about-the-covid-stimulus-bill/","display_url":"nationalreview.com/2021/03/what-pâ€¦","indices":[146,169]}]	It is tragic that we have an ignorant citizenry cheering on the passage of a wholly partisan multi-trillion dollar bill with generational costs. https://t.co/ZgnUIIucay	60728.0	RT @davidharsanyi: It is tragic that we have an ignorant citizenry cheering on the passage of a wholly partisan multi-trillion dollar billâ€¦	475.0	True	full
110485	110485	6049e29fcb7a5e0038073438	2021-03-11 09:22:59	[]	[]	Wed Mar 10 10:10:00 +0000 2021	[{"text":"Phishing","indices":[80,89]},{"text":"Malware","indices":[90,98]},{"text":"cyberattacks","indices":[99,112]},{"text":"Cybersecurity","indices":[113,127]},{"text":"COVID19","indices":[128,136]},{"text":"AttackSolutions","indices":[137,153]}]	[{"url":"https://t.co/umGWrlz63m","expanded_url":"https://bit.ly/305KLMr","display_url":"bit.ly/305KLMr","indices":[55,78]}]	Protecting your Domain and Users from Phishing Attacks https://t.co/umGWrlz63m #Phishing #Malware #cyberattacks #Cybersecurity #COVID19 #AttackSolutions https://t.co/KLcLuqS53w	3790.0	RT @attacksolutions: Protecting your Domain and Users from Phishing Attacks https://t.co/umGWrlz63m #Phishing #Malware #cyberattacks #Cybeâ€¦	1618.0	True	full
110486	110486	6049e29fcb7a5e003807343e	2021-03-11 09:22:59	[]	[]	Thu Mar 11 03:32:25 +0000 2021	[]	[{"url":"https://t.co/X4I30xTZZ8","expanded_url":"https://www.theguardian.com/australia-news/ng-interactive/2021/mar/11/anatomy-of-a-conspiracy-theory-how-misinformation-travels-on-facebook","display_url":"theguardian.com/australia-newsâ€¦","indices":[171,194]}]	This is how a single post from an Australian politician spread to a global network of Facebook groups promoting anti-vaccine, anti-lockdown and coronavirus misinformation https://t.co/X4I30xTZZ8 https://t.co/A1oUkoxZ1t	11029.0	RT @NickEvershed: This is how a single post from an Australian politician spread to a global network of Facebook groups promoting anti-vaccâ€¦	5340.0	True	full
110487	110487	6049e29fcb7a5e0038073442	2021-03-11 09:23:00	[]	[]	Thu Mar 11 08:29:02 +0000 2021	[{"text":"bbcfoodchain","indices":[202,215]}]	[{"url":"https://t.co/lx6l1d7n0V","expanded_url":"https://www.bbc.co.uk/sounds/play/w3cszjrc","display_url":"bbc.co.uk/sounds/play/w3â€¦","indices":[216,239]}]	On the podcast this week I'm asking whether the coronavirus pandemic could be a turning point for the 'sunshine vitamin' problem - and who should be responsible for making sure we have enough vitamin D #bbcfoodchain https://t.co/lx6l1d7n0V	2373.0	RT @emilythomasbbc: On the podcast this week I'm asking whether the coronavirus pandemic could be a turning point for the 'sunshine vitaminâ€¦	340.0	True	full
110488	110488	6049e29fcb7a5e0038073448	2021-03-11 09:23:00	[]	[{"url":"https://t.co/vTnUPNo3Mp","expanded_url":"https://twitter.com/farhanko888/status/1369566960275632130?s=08","display_url":"twitter.com/farhanko888/stâ€¦","indices":[13,36]}]		[]	[]			@CinanQahtan https://t.co/vTnUPNo3Mp Ø§Ø®Ø± ÙƒÙ„Ø§Ù… Ù„Ù…Ù†Ø¸Ù…Ø© Ø§Ù„ØµØ­Ø© Ø§Ù„Ø¹Ø§Ù„Ù…ÙŠØ© ØªÙ‚ÙˆÙ„ Ø§Ù† Ø§Ù„Ù…Ø±ÙŠØ¶ Ø¨ÙƒÙˆØ±ÙˆÙ†Ø§ Ù„Ø§ÙŠÙ†Ù‚Ù„ Ø§Ù„Ø¹Ø¯ÙˆÙ‰ Ù„Ø£Ø­Ø¯ Ø­ØªÙ‰â€¦ https://t.co/qrRyyWARNQ	439.0	True	full
110489	110489	6049e29fcb7a5e0038073456	2021-03-11 09:23:00	[]	[]	Thu Mar 11 08:52:05 +0000 2021	[{"text":"Lockdown","indices":[122,131]},{"text":"Nagpur","indices":[132,139]},{"text":"Coronavirus","indices":[140,152]},{"text":"ITCard","indices":[153,160]}]	[{"url":"https://t.co/V8rKNNUNS0","expanded_url":"https://bit.ly/3cjGp97","display_url":"bit.ly/3cjGp97","indices":[94,117]}]	Lockdown imposed in Nagpur between March 15-21, essential services to remain open. Read more: https://t.co/V8rKNNUNS0 . . #Lockdown #Nagpur #Coronavirus #ITCard https://t.co/GseER3WfS5	5551316.0	RT @IndiaToday: Lockdown imposed in Nagpur between March 15-21, essential services to remain open. Read more: https://t.co/V8rKNNUNS0 . . #â€¦	1822.0	True	full
110490	110490	6049e29fcb7a5e003807345a	2021-03-11 09:23:00	[{"text":"EntÃ©rate","indices":[0,9]},{"text":"TomaDelINPI","indices":[89,101]}]	[{"url":"https://t.co/PeQIJaZAFz","expanded_url":"http://bit.ly/3ekWwGm","display_url":"bit.ly/3ekWwGm","indices":[249,272]}]		[]	[]			#EntÃ©rate | Durante 2 dÃ­as, 96 mujeres de distintos pueblos indÃ­genas se reunieron en la #TomaDelINPI para conversaâ€¦ https://t.co/Ye1nMUnRCK	40837.0	True	full
110491	110491	6049e29fcb7a5e003807345e	2021-03-11 09:23:00	[]	[{"url":"https://t.co/RQcFWSuDcf","expanded_url":"https://jameschristiephotography.com/","display_url":"jameschristiephotography.com","indices":[256,279]}]		[]	[]			The Scottish Photography Experience Edinburgh Outlander Actively taking bookings for all of my photography toursâ€¦ https://t.co/x7H1RBBzye	8035.0	True	full
110492	110492	6049e2a0cb7a5e0038073470	2021-03-11 09:23:00	[]	[]	Wed Mar 10 14:00:59 +0000 2021	[]	[{"url":"https://t.co/no0yc60R7f","expanded_url":"https://twitter.com/mp_mjp/status/1369407114733625350","display_url":"twitter.com/mp_mjp/status/â€¦","indices":[257,280]}]	Reasons doctors stay quiet... 1.) In pockets of government cf Whitty 2.) In pockets of big pharma cf Ferguson 3.) Want to keep their jobs Only doctors with morals or those who have retired will be forthcoming I am a retired doctor There is no pandemic. https://t.co/no0yc60R7f	4184.0	RT @dickbreeze: Reasons doctors stay quiet... 1.) In pockets of government cf Whitty 2.) In pockets of big pharma cf Ferguson 3.) Want toâ€¦	501.0	True	full
110493	110493	6049e2a0cb7a5e0038073474	2021-03-11 09:23:00	[{"text":"stayingpositive","indices":[237,253]},{"text":"covid19","indices":[254,262]},{"text":"stayinspired","indices":[263,276]}]	[{"url":"https://t.co/kaxUrESodU","expanded_url":"https://purple.ai/blogs/legal-requirements-for-occupancy-in-the-uk/?utm_campaign=meetedgar&utm_medium=social&utm_source=meetedgar.com","display_url":"purple.ai/blogs/legal-reâ€¦","indices":[212,235]}]		[]	[]			Part 2 of our 3 part blog series, bringing you the latest info on when venues will reopen and the current rules inâ€¦ https://t.co/s3GIEXG6U7	34035.0	True	full
110494	110494	6049e2a0cb7a5e003807347c	2021-03-11 09:23:00	[]	[{"url":"https://t.co/hcSEHc8WpE","expanded_url":"https://lnkd.in/dXneYah","display_url":"lnkd.in/dXneYah","indices":[80,103]},{"url":"https://t.co/QLGYs6J9JS","expanded_url":"https://lnkd.in/dNWZkJY","display_url":"lnkd.in/dNWZkJY","indices":[254,277]}]		[]	[]			Here's the link to both the text and audio versions of the Thought for the Day: https://t.co/hcSEHc8WpE It's had toâ€¦ https://t.co/aCSEKQllvJ	2332.0	True	full
110495	110495	6049e2a0cb7a5e0038073482	2021-03-11 09:23:00	[]	[]	Mon Jan 18 05:32:05 +0000 2021	[{"text":"Slaughter","indices":[28,38]},{"text":"Terrorists","indices":[58,69]},{"text":"PakistanIsAFailedState","indices":[116,139]}]	[{"url":"https://t.co/nQ2QmlhkTZ","expanded_url":"https://thediplomat.com/2021/01/pakistan-continues-to-sacrifice-shia-hazaras-to-safeguard-jihadist-assets/","display_url":"thediplomat.com/2021/01/pakistâ€¦","indices":[184,207]}]	When a Nation is willing to #Slaughter its own to appease #Terrorists, it loses its right to call itself virtuous. #PakistanIsAFailedState @kakar_harsha @ani_digital @ImranKhanPTI https://t.co/nQ2QmlhkTZ	10097.0	RT @Par1Ke: When a Nation is willing to #Slaughter its own to appease #Terrorists, it loses its right to call itself virtuous. #PakistanIsâ€¦	0.0	True	full
110496	110496	6049e2a0cb7a5e003807348c	2021-03-11 09:23:00	[]	[]	Wed Mar 10 20:56:11 +0000 2021	[]	[{"url":"https://t.co/4y1TN83KJb","expanded_url":"http://on.msnbc.com/3qtOXPW","display_url":"on.msnbc.com/3qtOXPW","indices":[164,187]}]	Of all the things Senate Republicans could prioritize right now, they went with the estate tax? The contrasts with Democrats and the COVID relief bill are amazing. https://t.co/4y1TN83KJb	49670.0	RT @stevebenen: Of all the things Senate Republicans could prioritize right now, they went with the estate tax? The contrasts with Democratâ€¦	82.0	True	full
110497	110497	6049e2a0cb7a5e0038073498	2021-03-11 09:23:00	[{"text":"commerces","indices":[53,63]},{"text":"startup","indices":[68,76]},{"text":"culture","indices":[157,165]},{"text":"jesoutiensmescommercants","indices":[230,255]},{"text":"MCR2019","indices":[256,264]},{"text":"Montpellier","indices":[265,277]}]	[{"url":"https://t.co/r3b1yNrHHl","expanded_url":"http://www.lalettrem.fr/actualites/keetiz-lance-une-operation-nationale-pour-soutenir-15-000-lieux-culturels","display_url":"lalettrem.fr/actualites/keeâ€¦","indices":[206,229]}]		[]	[]			ðŸ”Ž Zoom sur... @Keetiz avec @lalettremnews. AprÃ¨s les #commerces, la #startup montpelliÃ©raine lance sa premiÃ¨re opÃ©râ€¦ https://t.co/D9LLg0khiC	10971.0	True	full
110498	110498	6049e2a0cb7a5e003807349a	2021-03-11 09:23:00	[]	[]	Thu Mar 11 00:12:03 +0000 2021	[]	[{"url":"https://t.co/WYbYgW6E6Y","expanded_url":"https://aclj.org/israel/is-the-biden-administration-planning-on-violating-the-taylor-force-act-as-the-pa-continues-its-despicable-anti-israel-anti-america-pay-for-slay-policy","display_url":"aclj.org/israel/is-the-â€¦","indices":[255,278]}]	The Biden Administration should disable terror by focusing on reforming Palestinian governance, not enabling the terror-sponsoring Palestinian Authority by circumventing the plain meaning of a law passed with bipartisan support. My latest in @ACLJ here: https://t.co/WYbYgW6E6Y	1001688.0	RT @mikepompeo: The Biden Administration should disable terror by focusing on reforming Palestinian governance, not enabling the terror-spoâ€¦	67.0	True	full
110499	110499	6049e2a0cb7a5e00380734a8	2021-03-11 09:23:01	[]	[]	Wed Mar 10 21:45:51 +0000 2021	[]	[{"url":"https://t.co/USk5SBqJrj","expanded_url":"https://www.fiercepharma.com/pharma/pfizer-eyes-higher-covid-19-vaccine-prices-after-pandemic-exec-analyst","display_url":"fiercepharma.com/pharma/pfizer-â€¦","indices":[186,209]}]	And yes, I have the ðŸ§¾ right here ðŸ‘‡ â€œOn an earnings call earlier this month, Chief Financial Officer Frank Dâ€™Amelio said that â€˜obviously,â€™ the company is â€˜going to get more on price.â€™" https://t.co/USk5SBqJrj	971477.0	RT @RepKatiePorter: And yes, I have the ðŸ§¾ right here ðŸ‘‡ â€œOn an earnings call earlier this month, Chief Financial Officer Frank Dâ€™Amelio saiâ€¦	57.0	True	full
110500	110500	6049e2a0cb7a5e00380734b4	2021-03-11 09:23:01	[]	[]	Thu Mar 11 08:47:33 +0000 2021	[{"text":"7NEWS","indices":[246,252]}]	[{"url":"https://t.co/IhvU3NJaWE","expanded_url":"https://youtu.be/ofTdTpKMbfo","display_url":"youtu.be/ofTdTpKMbfo","indices":[206,229]}]	A man who prowled Fortitude Valley posing as an Uber driver and sexually assaulting 5 women has been jailed. 7NEWS can now reveal he was convicted of a similar crime in Victoria against a 15-year-old girl. https://t.co/IhvU3NJaWE @rosannakingsun #7NEWS https://t.co/RdaBJFJ4Bs	114243.0	RT @7NewsBrisbane: A man who prowled Fortitude Valley posing as an Uber driver and sexually assaulting 5 women has been jailed. 7NEWS can nâ€¦	2414.0	True	full
110501	110501	6049e2a0cb7a5e00380734b6	2021-03-11 09:23:01	[]	[]	Wed Mar 10 12:54:03 +0000 2021	[{"text":"DYP","indices":[104,108]},{"text":"DeFi","indices":[247,252]},{"text":"staking","indices":[253,261]}]	[{"url":"https://t.co/n6otonhsX6","expanded_url":"https://thecapital.io/article/defi-yield-protocol-tools-are-coming-soon-to-the-community-MVLea3yCZbO6UqyEwlL","display_url":"thecapital.io/article/defi-yâ€¦","indices":[222,245]}]	Introducing the $DYP Tools With Decentralized Trust ScoreðŸ˜Ž @dypfinance hasÂ announcedÂ the launch of its #DYP tools with a mission to help the DeFi community make the best decisions while investing their funds. Read More: https://t.co/n6otonhsX6 #DeFi #staking https://t.co/QD7df4xfCd	63449.0	RT @CRYPTOFIED1: Introducing the $DYP Tools With Decentralized Trust ScoreðŸ˜Ž @dypfinance hasÂ announcedÂ the launch of its #DYP tools with aâ€¦	1243.0	True	full
110502	110502	6049e2a1cb7a5e00380734d4	2021-03-11 09:23:01	[]	[]	Sat Mar 06 16:09:05 +0000 2021	[{"text":"COVID19","indices":[267,275]}]	[{"url":"https://t.co/0Fupw9JInP","expanded_url":"https://bit.ly/3sYLQkr","display_url":"bit.ly/3sYLQkr","indices":[243,266]}]	In this open letter I am appealing to the @WHO and all stakeholders involved, no matter their conviction, to immediately declare such action as THE SINGLE MOST IMPORTANT PUBLIC HEALTH EMERGENCY OF INTERNATIONAL CONCERN. Please read and share: https://t.co/0Fupw9JInP #COVID19 https://t.co/I24mSjpVKM	5033.0	RT @GVDBossche: In this open letter I am appealing to the @WHO and all stakeholders involved, no matter their conviction, to immediately deâ€¦	4034.0	True	full
110503	110503	6049e2a1cb7a5e00380734f4	2021-03-11 09:23:02	[]	[]	Thu Mar 11 09:08:53 +0000 2021	[]	[{"url":"https://t.co/AN26eCSSE2","expanded_url":"http://doncaster.gov.uk/CovidTesting","display_url":"doncaster.gov.uk/CovidTesting","indices":[188,211]}]	ð�”¾ð�•–ð�•¥ ð�•¥ð�•–ð�•¤ð�•¥ð�•–ð�•• ð�•—ð�• ð�•£ â„�ð�• ð�•§ð�•–ð�•£ð�•¤ ðŸ”´âšª Rapid COVID-19 test sites are now available for people who don't have symptoms. Getting tested helps break the chain of infection in Doncaster. Find out more â¤µï¸� https://t.co/AN26eCSSE2 https://t.co/uaiBf5NVJT	4861.0	RT @ClubDFoundation: ð�”¾ð�•–ð�•¥ ð�•¥ð�•–ð�•¤ð�•¥ð�•–ð�•• ð�•—ð�• ð�•£ â„�ð�• ð�•§ð�•–ð�•£ð�•¤ ðŸ”´âšª Rapid COVID-19 test sites are now available for people who don't have symptoms. Getting testâ€¦	758.0	True	full
110504	110504	6049e2a1cb7a5e00380734f8	2021-03-11 09:23:02	[]	[{"url":"https://t.co/ARX6oChflc","expanded_url":"https://hasanatalamgir.net/best-hand-sanitizers-to.../","display_url":"hasanatalamgir.net/best-hand-saniâ€¦","indices":[272,295]}]		[]	[]			@dre4mkinnie During Corona Pandemic, Hand Sanitizer is very important for us to keep our health safe &amp; sound. I thiâ€¦ https://t.co/FHEfdBgPAR	14.0	True	full
110505	110505	6049e2a1cb7a5e00380734fc	2021-03-11 09:23:02	[]	[]	Thu Mar 11 04:26:25 +0000 2021	[{"text":"NI_KI","indices":[57,63]},{"text":"HEESEUNG","indices":[69,78]},{"text":"SUNOO","indices":[85,91]},{"text":"JAKE","indices":[98,103]},{"text":"JUNGWON","indices":[111,119]},{"text":"SUNGHOON","indices":[126,135]},{"text":"JAY","indices":[143,147]}]	[{"url":"https://t.co/7vlRKrdTJX","expanded_url":"https://www.nehannn.com/group-detail/121.html","display_url":"nehannn.com/group-detail/1â€¦","indices":[235,258]}]	[ðŸ—³] NEHANNN 'K-pop Idol Popularity Ranking' 210311 #5 - #NI_KI #7 - #HEESEUNG #8 - #SUNOO #14 - #JAKE #16 - #JUNGWON #17 - #SUNGHOON #18 - #JAY âœ¨ VOTE ALL MEMBERS INTO TOP 15 âœ¨ â€” simply click the link, then tap the like ðŸ’— button https://t.co/7vlRKrdTJX	11982.0	RT @PRODBY_ENGENE: [ðŸ—³] NEHANNN 'K-pop Idol Popularity Ranking' 210311 #5 - #NI_KI #7 - #HEESEUNG #8 - #SUNOO #14 - #JAKE #16 - #JUNGWONâ€¦	1428.0	True	full
110506	110506	6049e2a1cb7a5e0038073500	2021-03-11 09:23:02	[]	[]	Wed Mar 10 17:31:33 +0000 2021	[{"text":"AmericanRescuePlan","indices":[27,46]},{"text":"ForThePeople","indices":[242,255]}]	[{"url":"https://t.co/mYnAQvx3UE","expanded_url":"https://www.nbcnews.com/politics/politics-news/shout-it-rooftops-1-9-trillion-covid-relief-delivers-stimulus-n1260056","display_url":"nbcnews.com/politics/politâ€¦","indices":[256,279]}]	Ready to vote â€œyesâ€� on the #AmericanRescuePlan and send relief to those in my district struggling from the impacts of the pandemic. This historic legislation meets the moment. It will save lives, jobs, help re-open schools safely, and more. #ForThePeople https://t.co/mYnAQvx3UE	32243.0	RT @RepBarragan: Ready to vote â€œyesâ€� on the #AmericanRescuePlan and send relief to those in my district struggling from the impacts of theâ€¦	26.0	True	full
110507	110507	6049e2a2cb7a5e0038073524	2021-03-11 09:23:02	[{"text":"NBA","indices":[20,24]}]	[{"url":"https://t.co/LFgue3UiGx","expanded_url":"https://buff.ly/3rDMROC","display_url":"buff.ly/3rDMROC","indices":[247,270]}]		[]	[]			ðŸ¤‘ðŸ�€ taken from here. #NBA statistic collected show how the risk left the game: its either a shot from 3-point line oâ€¦ https://t.co/InQ2D5zCW2	107.0	True	full
110508	110508	6049e2a2cb7a5e0038073526	2021-03-11 09:23:02	[]	[{"url":"https://t.co/YvWHAzejVM","expanded_url":"http://zpr.io/RzJjj","display_url":"zpr.io/RzJjj","indices":[182,205]}]		[]	[]			Active Blast Countermeasure Systems Market Demand Outlook to 2027 - COVID-19 Impact and Global Analysis By Honeywelâ€¦ https://t.co/uBk9CoOw6z	6317.0	True	full
110509	110509	6049e2a2cb7a5e0038073532	2021-03-11 09:23:02	[]	[{"url":"https://t.co/3LVFt2AUcM","expanded_url":"https://www.instagram.com/p/CMRfUqnlmLz/?igshid=tlib4133l6dv","display_url":"instagram.com/p/CMRfUqnlmLz/â€¦","indices":[215,238]}]		[]	[]			Brunoâ€™s is celebrating St. Pattyâ€™s 2021 beginning on Monday, March 15 th until Friday, March 19th with our specialâ€¦ https://t.co/Cu5ZrcNLeX	31.0	True	full
110510	110510	6049e2a2cb7a5e003807354a	2021-03-11 09:23:02	[{"text":"THURLES","indices":[26,34]}]	[{"url":"https://t.co/RLspP9Noth","expanded_url":"https://www.timeform.com/horse-racing/racecards/THURLES/2021-03-11/16.15/225/4","display_url":"timeform.com/horse-racing/râ€¦","indices":[113,136]}]		[]	[]			ðŸ�Ž Jockey Changes ðŸ�Ž 16.15 #THURLES KNOCKRAHA BOSS Change: L. A. McKenna replaces Reserve View the racecard &gt;â€¦ https://t.co/Aj95KodBwC	14815.0	True	full
110511	110511	6049e2a2cb7a5e0038073554	2021-03-11 09:23:03	[]	[]	Wed Mar 10 19:44:52 +0000 2021	[]	[{"url":"https://t.co/ehRieVSJtZ","expanded_url":"http://dapperswap.org","display_url":"dapperswap.org","indices":[233,256]}]	DapperSwap DAPPER Public Sale Announce Public Sale Suply 70000 DAPPER 12 March 11:00 UTC 1 BNB : 120 DAPPER Listing Price : 1 BNB 100 DAPPER Min Buy : 0,1 BNB 14 DAPPER Max Buy : 30 BNB 4200 DAPPER Hcap : 500 BNB Website : https://t.co/ehRieVSJtZ	5024.0	RT @DapperSwap: DapperSwap DAPPER Public Sale Announce Public Sale Suply 70000 DAPPER 12 March 11:00 UTC 1 BNB : 120 DAPPER Listing Priâ€¦	1.0	True	full
110512	110512	6049e2a2cb7a5e0038073556	2021-03-11 09:23:03	[]	[]	Thu Mar 11 00:33:33 +0000 2021	[]	[{"url":"https://t.co/0OJCH7C8BD","expanded_url":"https://committees.parliament.uk/publications/5022/documents/50075/default/","display_url":"committees.parliament.uk/publications/5â€¦","indices":[257,280]}]	We have just published our interim report on the impact of the coronavirus pandemic on the aviation sector In it we urge the Government for clarity on how aviation will recover and to clear the sector for take off Find out more and read the report here: https://t.co/0OJCH7C8BD https://t.co/lP9c3BiSAN	24160.0	RT @CommonsTrans: We have just published our interim report on the impact of the coronavirus pandemic on the aviation sector In it we urgeâ€¦	2902.0	True	full
110513	110513	6049e2a3cb7a5e003807356a	2021-03-11 09:23:03	[]	[]	Thu Mar 11 08:00:00 +0000 2021	[]	[{"url":"https://t.co/46gT0xTSBG","expanded_url":"https://www.youtube.com/watch?v=ij4kRNssPgc","display_url":"youtube.com/watch?v=ij4kRNâ€¦","indices":[231,254]}]	. When the Police consistently misrepresent and break the law [following orders] we are being forced into a revenue-streaming Police State. YOU DO NOT HAVE TO GIVE YOUR DETAILS TO THE POLICE under covid rules! ðŸ‘‡ðŸ‘‡ðŸ‘‡ðŸ‘‡ðŸ‘‡ðŸ‘‡ðŸ‘‡ðŸ‘‡ðŸ‘‡ðŸ‘‡ðŸ‘‡ðŸ‘‡ðŸ‘‡ðŸ‘‡ðŸ‘‡ðŸ‘‡ https://t.co/46gT0xTSBG	4599.0	RT @specialXservice: . When the Police consistently misrepresent and break the law [following orders] we are being forced into a revenue-sâ€¦	2785.0	True	full
110514	110514	6049e2a3cb7a5e003807356e	2021-03-11 09:23:03	[]	[]	Thu Mar 11 09:00:02 +0000 2021	[]	[{"url":"https://t.co/pc904M3dS1","expanded_url":"http://www.nhsinform.scot/campaigns/right-care-right-place","display_url":"nhsinform.scot/campaigns/righâ€¦","indices":[218,241]}]	ðŸš‘ Due to coronavirus restrictions and pressures, we are asking people to phone 111 before attending A&amp;E with a non life-threatening condition. You will be directed to the right service, which includes A&amp;E. â„¹ï¸� https://t.co/pc904M3dS1 https://t.co/VwiYxszpSv	23731.0	RT @NHSLanarkshire: ðŸš‘ Due to coronavirus restrictions and pressures, we are asking people to phone 111 before attending A&amp;E with a non lifeâ€¦	228.0	True	full
110515	110515	6049e2a3cb7a5e0038073570	2021-03-11 09:23:03	[]	[{"url":"https://t.co/hB4Fuk7H2E","expanded_url":"https://carbonhealth.com/covid-19-vaccines","display_url":"carbonhealth.com/covid-19-vacciâ€¦","indices":[165,188]}]		[]	[]			New Appointments at Lincoln Park Clinic on 03-12 Total Appointments at Location: 3 Address: 3501 Valley Blvd, Los Aâ€¦ https://t.co/NzxMFq0ppl	309.0	True	full
110516	110516	6049e2a3cb7a5e003807357c	2021-03-11 09:23:03	[]	[]	Thu Mar 11 09:21:59 +0000 2021	[]	[{"url":"https://t.co/9RO6H7uE61","expanded_url":"https://www.candi.nhs.uk/news/supporting-service-users-learning-disabilities-get-covid-19-vaccine","display_url":"candi.nhs.uk/news/supportinâ€¦","indices":[150,173]}]	'Supporting residents with learning disabilities to get the COVID vaccine' &lt; great to see Islington leading the way with this - well done ILDP ðŸ‘�ðŸ�» https://t.co/9RO6H7uE61 @Cllr_NTuran @JegedeTina @JoanaMartins_Jo @Carmelittleton1 @StephenMackem @MelOw73	1036.0	RT @JonesDRussell: 'Supporting residents with learning disabilities to get the COVID vaccine' &lt; great to see Islington leading the way witâ€¦	9058.0	True	full
110517	110517	6049e2a3cb7a5e003807358a	2021-03-11 09:23:03	[]	[]	Thu Mar 11 09:17:19 +0000 2021	[{"text":"twitchtv","indices":[155,164]},{"text":"gaming","indices":[166,173]},{"text":"stream","indices":[175,182]},{"text":"streamer","indices":[183,192]},{"text":"StreamerNetwork","indices":[193,209]},{"text":"SupportSmallStreamers","indices":[210,232]},{"text":"Hearthstone","indices":[233,245]}]	[{"url":"https://t.co/3qfLxMbNeg","expanded_url":"https://twitch.tv/grumbell","display_url":"twitch.tv/grumbell","indices":[129,152]}]	Heute Abend um 20:15 in die Kartenkiste greifen und eine gemÃ¼tliche Runde Hearthstone spielen. Wenn Ihr Lust habt kommt vorbei. https://t.co/3qfLxMbNeg #twitchtv #gaming #stream #streamer #StreamerNetwork #SupportSmallStreamers #Hearthstone https://t.co/iqpKxS8vbi	31.0	RT @mholthoefer1965: Heute Abend um 20:15 in die Kartenkiste greifen und eine gemÃ¼tliche Runde Hearthstone spielen. Wenn Ihr Lust habt kommâ€¦	3345.0	True	full
110518	110518	6049e2a3cb7a5e0038073590	2021-03-11 09:23:03	[]	[]	Wed Mar 10 21:58:19 +0000 2021	[]	[{"url":"https://t.co/e3y9NCHkKT","expanded_url":"https://twitter.com/MNeutrales/status/1369767792195551232?s=20","display_url":"twitter.com/MNeutrales/staâ€¦","indices":[217,240]}]	Publicado el capÃ­tulo 3 de la serie sobre la pandemia en @MNeutrales Esperamos que os guste. Y recordad... nada es lo que parece. Gracias a los que habÃ©is participado y recordad que cualquiera podÃ©is hacerlo. ðŸ˜‰ https://t.co/e3y9NCHkKT	351.0	RT @PvChema: Publicado el capÃ­tulo 3 de la serie sobre la pandemia en @MNeutrales Esperamos que os guste. Y recordad... nada es lo que pâ€¦	1016.0	True	full
110519	110519	6049e2a3cb7a5e0038073596	2021-03-11 09:23:03	[]	[]	Thu Mar 11 08:09:11 +0000 2021	[{"text":"MMC","indices":[169,173]},{"text":"ModerniseorDie","indices":[240,255]}]	[{"url":"https://t.co/vKN2oMlQNi","expanded_url":"https://www.constructionleadershipcouncil.co.uk/wp-content/uploads/2021/03/B06322_CLC_SkillsPlan_v27.pdf","display_url":"constructionleadershipcouncil.co.uk/wp-content/uplâ€¦","indices":[256,279]}]	Good to see CLC publish its Construction Skills Plan. The urgent need to transition to future skills was a Farmer Review recommendation where progress has lagged behind #MMC awareness &amp; adoption. We need both to deliver lasting change #ModerniseorDie https://t.co/vKN2oMlQNi	6720.0	RT @MFarmer_Resi: Good to see CLC publish its Construction Skills Plan. The urgent need to transition to future skills was a Farmer Reviewâ€¦	92.0	True	full
110520	110520	6049e2a3cb7a5e003807359e	2021-03-11 09:23:03	[]	[]	Thu Mar 11 09:10:20 +0000 2021	[]	[{"url":"https://t.co/IA63D869P4","expanded_url":"https://elpais.com/ciencia/2021-03-10/la-vacuna-mejora-a-los-afectados-por-covid-persistente.html?utm_source=Twitter&ssm=TW_CM#Echobox=1615450976","display_url":"elpais.com/ciencia/2021-0â€¦","indices":[220,243]}]	Victoria Moreno ha estado casi un aÃ±o de baja. Tras contagiarse, adquiriÃ³ la conocida como covid persistente. Nada la ayudaba hasta que se puso la vacuna. "He sentido hasta alegrÃ­a y llevaba un aÃ±o sin saber lo que eraâ€� https://t.co/IA63D869P4	8000368.0	RT @el_pais: Victoria Moreno ha estado casi un aÃ±o de baja. Tras contagiarse, adquiriÃ³ la conocida como covid persistente. Nada la ayudabaâ€¦	1487.0	True	full
110521	110521	6049e2a3cb7a5e00380735a6	2021-03-11 09:23:03	[]	[{"url":"https://t.co/N2EFMk1TVY","expanded_url":"https://amzn.to/2NKLNtM","display_url":"amzn.to/2NKLNtM","indices":[95,118]}]		[]	[]			ðŸ”¥ðŸ”¥ Â¡OJO! ðŸ”¥ðŸ”¥ Lee Extreme Motion Straight Jeans, Maddox, 40W / 30L para Hombre ðŸ’¶ 33.15â‚¬ ðŸ”» 28% ðŸŒ�â€¦ https://t.co/ms7srPUoY6	500.0	True	full
110522	110522	6049e2a3cb7a5e00380735b0	2021-03-11 09:23:03	[]	[]	Thu Jul 16 09:14:33 +0000 2020	[]	[{"url":"https://t.co/eAbJe3oc0Q","expanded_url":"https://www.youtube.com/watch?v=g0TqaDRDOwI","display_url":"youtube.com/watch?v=g0TqaDâ€¦","indices":[72,95]}]	Que una funeraria gaste tanto en publicidad nos deberÃ­a poner en alerta https://t.co/eAbJe3oc0Q Dicen que "Ofrecen la mejor despedida a sus seres queridos". Ofrecen la despedida mÃ¡s cara de Europa y no la mejor precisamente.	2001.0	RT @AfectadosMemora: Que una funeraria gaste tanto en publicidad nos deberÃ­a poner en alerta https://t.co/eAbJe3oc0Q Dicen que "Ofrecen laâ€¦	1107.0	True	full
110523	110523	6049e2a4cb7a5e00380735b2	2021-03-11 09:23:03	[{"text":"Macron","indices":[36,43]},{"text":"Blanquer","indices":[44,53]},{"text":"LREM","indices":[57,62]}]	[{"url":"https://t.co/KqIGJuc1zd","expanded_url":"https://www.lemonde.fr/planete/article/2021/03/10/covid-19-le-variant-anglais-se-revele-64-plus-mortel-que-le-virus-classique_6072629_3244.html","display_url":"lemonde.fr/planete/articlâ€¦","indices":[215,238]}]		[]	[]			â�ŒMerci pour le "barrage en mousse" #Macron #Blanquer et #LREM â�ŒMerci pour tous ces morts, ces sÃ©quelles et cetteâ€¦ https://t.co/k02HVq7SWS	3649.0	True	full
110524	110524	6049e2a4cb7a5e00380735ba	2021-03-11 09:23:04	[]	[]	Thu Mar 11 09:17:19 +0000 2021	[{"text":"twitchtv","indices":[155,164]},{"text":"gaming","indices":[166,173]},{"text":"stream","indices":[175,182]},{"text":"streamer","indices":[183,192]},{"text":"StreamerNetwork","indices":[193,209]},{"text":"SupportSmallStreamers","indices":[210,232]},{"text":"Hearthstone","indices":[233,245]}]	[{"url":"https://t.co/3qfLxMbNeg","expanded_url":"https://twitch.tv/grumbell","display_url":"twitch.tv/grumbell","indices":[129,152]}]	Heute Abend um 20:15 in die Kartenkiste greifen und eine gemÃ¼tliche Runde Hearthstone spielen. Wenn Ihr Lust habt kommt vorbei. https://t.co/3qfLxMbNeg #twitchtv #gaming #stream #streamer #StreamerNetwork #SupportSmallStreamers #Hearthstone https://t.co/iqpKxS8vbi	31.0	RT @mholthoefer1965: Heute Abend um 20:15 in die Kartenkiste greifen und eine gemÃ¼tliche Runde Hearthstone spielen. Wenn Ihr Lust habt kommâ€¦	79692.0	True	full
110525	110525	6049e2a4cb7a5e00380735c2	2021-03-11 09:23:04	[]	[{"url":"https://t.co/JRnlxTTVrM","expanded_url":"https://ischinaresponsibleforcovid19outbreak.blogspot.com/","display_url":"â€¦nsibleforcovid19outbreak.blogspot.com","indices":[150,173]},{"url":"https://t.co/VM5ltIjDMm","expanded_url":"https://workfromhomeduringcovid19pandemic.blogspot.com/","display_url":"â€¦omeduringcovid19pandemic.blogspot.com","indices":[254,277]}]		[]	[]			@kmcdonald96 The virus of Covid19 rapidly changing, revolving in new environment and makes the innovation of vaccinâ€¦ https://t.co/B4LoW1PAPw	90.0	True	full
110526	110526	6049e2a4cb7a5e00380735d6	2021-03-11 09:23:04	[]	[]	Thu Mar 11 09:21:02 +0000 2021	[{"text":"CTBot","indices":[155,161]}]	[{"url":"https://t.co/IZ2bF2R7v4","expanded_url":"https://money-whale.com/share?from_referrer=844728&from_avatar=&from_nickname=Risskx","display_url":"money-whale.com/share?from_refâ€¦","indices":[130,153]}]	1. Download-&gt; Money Whale app and make money while enjoying the game! 2. Input My invitation code: 844728 3. Retweet + Like https://t.co/IZ2bF2R7v4 #CTBot Adrop Ram 100 TATM 15 @coinkit_ tip 100 50 $btc https://t.co/C72Hyqbwpy	7.0	RT @cryphodlr: 1. Download-&gt; Money Whale app and make money while enjoying the game! 2. Input My invitation code: 844728 3. Retweet + Likâ€¦	189.0	True	full
110527	110527	6049e2a4cb7a5e00380735e0	2021-03-11 09:23:04	[]	[]	Thu Mar 11 00:32:38 +0000 2021	[]	[{"url":"https://t.co/gHLBH1kAe1","expanded_url":"https://www.latimes.com/entertainment-arts/music/story/2021-03-10/musicares-grammys-bts-haim-john-legend","display_url":"latimes.com/entertainment-â€¦","indices":[246,269]}]	â€œAs a member of the Recording Academy, we were well aware that MusiCares is helping the recovery of the music community impacted by COVID-19,â€� he said. â€œWe wanted to help those who try to adjust to the new normal, " â€” RM via LA Times [@BTS_twt] https://t.co/gHLBH1kAe1	498823.0	RT @charts_k: â€œAs a member of the Recording Academy, we were well aware that MusiCares is helping the recovery of the music community impacâ€¦	668.0	True	full
110528	110528	6049e2a4cb7a5e00380735e6	2021-03-11 09:23:04	[]	[]	Wed Mar 10 18:18:45 +0000 2021	[]	[{"url":"https://t.co/iYtQbk8Q2O","expanded_url":"https://laultimahora.es/inditex-gano-1-106-millones-de-euros-en-2020-pese-a-la-pandemia/","display_url":"laultimahora.es/inditex-gano-1â€¦","indices":[141,164]}]	Hoy los medios han dado como noticia las pÃ©rdidas que ha tenido Inditex por culpa de la Pandemia. Hay otros medios que lo cuentan diferente. https://t.co/iYtQbk8Q2O	596382.0	RT @MonederoJC: Hoy los medios han dado como noticia las pÃ©rdidas que ha tenido Inditex por culpa de la Pandemia. Hay otros medios que lo câ€¦	43.0	True	full
110529	110529	6049e2a4cb7a5e00380735f2	2021-03-11 09:23:04	[{"text":"RTRNaps","indices":[3,11]}]	[{"url":"https://t.co/ul9uRzR8fE","expanded_url":"http://bit.ly/NapCompFreeEntry","display_url":"bit.ly/NapCompFreeEntâ€¦","indices":[137,160]}]		[]	[]			My #RTRNaps are: Equus Dreamer @ 14:05 Ishkhara Lady @ 17:00 Mister Watson @ 15:15 Sponsored by @RatingTheRaces -â€¦ https://t.co/My5uQCeSQI	1014.0	True	full
110530	110530	6049e2a5cb7a5e0038073616	2021-03-11 09:23:05	[{"text":"ToryShambles","indices":[68,81]}]	[{"url":"https://t.co/jXhzairsf6","expanded_url":"https://inews.co.uk/news/politics/life-will-not-return-to-normal-in-2021-despite-vaccine-roll-out-warns-welsh-first-minister-mark-drakeford-908197","display_url":"inews.co.uk/news/politics/â€¦","indices":[193,216]}]		[]	[]			Hmm... Who to believe - Drakeford or Johnson? Not a tough question. #ToryShambles Life will not return to normalâ€¦ https://t.co/ZKo7Ue54Wf	203.0	True	full
110531	110531	6049e2a5cb7a5e0038073624	2021-03-11 09:23:05	[]	[{"url":"https://t.co/CTADItWVeN","expanded_url":"https://bit.ly/3byQ50f","display_url":"bit.ly/3byQ50f","indices":[138,161]}]		[]	[]			El Congreso de Estados Unidos aprueba un plan de estÃ­mulo de 1,9 billones de dÃ³lares para amortiguar la crisis provâ€¦ https://t.co/MoQiQGAENK	74489.0	True	full
110532	110532	6049e2a5cb7a5e0038073634	2021-03-11 09:23:05	[]	[]	Wed Mar 10 15:00:00 +0000 2021	[{"text":"í�¼í”Œí‚¤ìŠ¤","indices":[1,6]},{"text":"PURPLE_KISS","indices":[124,136]},{"text":"INTO_VIOLET","indices":[137,149]},{"text":"ì±„ì�¸","indices":[151,154]},{"text":"Chaein","indices":[155,162]},{"text":"Ponzona","indices":[163,171]}]	[{"url":"https://t.co/NSphwcCrma","expanded_url":"https://youtu.be/1ie_R3f4AFA","display_url":"youtu.be/1ie_R3f4AFA","indices":[69,92]}]	[#í�¼í”Œí‚¤ìŠ¤] 1ST MINI ALBUM [INTO VIOLET] â–« CONCEPT FILM â–« â–ª CHAEIN â–ª â–« https://t.co/NSphwcCrma â–« ðŸ”³ 2021.03.15 6PM RELEASE ðŸ”³ #PURPLE_KISS #INTO_VIOLET #ì±„ì�¸ #Chaein #Ponzona https://t.co/UYUUJYh8DT	52404.0	RT @RBW_PURPLEKISS: [#í�¼í”Œí‚¤ìŠ¤] 1ST MINI ALBUM [INTO VIOLET] â–« CONCEPT FILM â–« â–ª CHAEIN â–ª â–« https://t.co/NSphwcCrma â–« ðŸ”³ 2021.03.15 6PM RELEASâ€¦	56.0	True	full
110533	110533	6049e2a5cb7a5e003807363a	2021-03-11 09:23:05	[]	[{"url":"https://t.co/lfhAcTgypI","expanded_url":"http://out.EC","display_url":"out.EC","indices":[68,91]}]		[]	[]			@On the direction of EC photos showing PM taking vaccine were taken https://t.co/lfhAcTgypI is supposed to be fairâ€¦ https://t.co/j1FOGT6z5j	34.0	True	full
110534	110534	6049e2a5cb7a5e0038073640	2021-03-11 09:23:05	[{"text":"TeamARUK","indices":[152,161]}]	[{"url":"https://t.co/xtLV1mljES","expanded_url":"https://www.justgiving.com/fundraising/majormick-tintanic","display_url":"justgiving.com/fundraising/maâ€¦","indices":[188,211]}]		[]	[]			Major Mick Stanley is taking to the high seas again in Tintanic II!âš“ðŸš¢ This time he's raising money for life-changiâ€¦ https://t.co/7M0snwEC4h	82496.0	True	full
110535	110535	6049e2a5cb7a5e0038073644	2021-03-11 09:23:05	[]	[]	Thu Mar 11 09:20:00 +0000 2021	[]	[{"url":"https://t.co/R9fcy7gLUs","expanded_url":"https://reut.rs/3ciJ1UV","display_url":"reut.rs/3ciJ1UV","indices":[204,227]}]	Boeing is close to a multibillion-dollar deal to sell dozens of its 737 MAX 7 jets to Southwest Airlines, in potentially its largest 737 MAX order since the aircraftâ€™s safety ban was lifted, sources said https://t.co/R9fcy7gLUs $BA https://t.co/jRcHoLje1N	23222935.0	RT @Reuters: Boeing is close to a multibillion-dollar deal to sell dozens of its 737 MAX 7 jets to Southwest Airlines, in potentially its lâ€¦	4517.0	True	full
110536	110536	6049e2a5cb7a5e003807364e	2021-03-11 09:23:05	[{"text":"eltothospitalet","indices":[139,155]},{"text":"restriccionescovid","indices":[156,175]}]	[{"url":"https://t.co/nLAo61IdPu","expanded_url":"https://www.tot-hospitalet.cat/en-portada/el-comercio-de-barcelona-desafia-a-la-generalitat-abrira-este-sabado-sus-establecimientos/","display_url":"tot-hospitalet.cat/en-portada/el-â€¦","indices":[176,199]}]		[]	[]			El comercio de Barcelona desafÃ­a a la Generalitat. AbrirÃ¡ este sÃ¡bado sus establecimientos. En protesta contra lasâ€¦ https://t.co/4Kk1HvbZgY	1250.0	True	full
110537	110537	6049e2a5cb7a5e0038073652	2021-03-11 09:23:05	[]	[{"url":"https://t.co/37f4rzsgHr","expanded_url":"https://biturl.top/FNVbqe","display_url":"biturl.top/FNVbqe","indices":[188,211]}]		[]	[]			Fantastic news for Teesside... A multi national energy firm is building its new manufacturing plant on the site ofâ€¦ https://t.co/4XQ9SVNAaK	107519.0	True	full
110538	110538	6049e2a6cb7a5e0038073678	2021-03-11 09:23:06	[]	[]	Wed Mar 10 18:29:26 +0000 2021	[]	[{"url":"https://t.co/J9Nojln9Iu","expanded_url":"https://twitter.com/10downingstreet/status/1369663017890222084","display_url":"twitter.com/10downingstreeâ€¦","indices":[273,296]}]	We are becoming Hungary. Public Money and public servants used to sell a big lie - that Covid management has been a success. One part of it has. The rest has been a murderous catastrophe and most of the people in this film esp @BorisJohnson are part of it. They disgust me https://t.co/J9Nojln9Iu	687684.0	RT @campbellclaret: We are becoming Hungary. Public Money and public servants used to sell a big lie - that Covid management has been a sucâ€¦	87.0	True	full
110539	110539	6049e2a6cb7a5e003807368c	2021-03-11 09:23:06	[{"text":"BongaNaAuntyJane","indices":[147,164]}]	[{"url":"https://t.co/DHNyRLS2d1","expanded_url":"http://auntyjane.org","display_url":"auntyjane.org","indices":[217,240]}]		[]	[]			Throwback post COVID and post valentine's. After the valentine's lovie dovey then came the missed periods. Worriedâ€¦ https://t.co/HqvzXYSq1A	4691.0	True	full
110540	110540	6049e2a6cb7a5e003807369e	2021-03-11 09:23:06	[]	[{"url":"https://t.co/XmvGI7lGdz","expanded_url":"https://www.jobs.nhs.uk/xi/vacancy/916411571","display_url":"jobs.nhs.uk/xi/vacancy/916â€¦","indices":[215,238]}]		[]	[]			our fellowship at the specialist centre for kidney cancer @RoyalFreeNHS has been advertised largest kidney cancerâ€¦ https://t.co/dHAGq7Rjle	1589.0	True	full
110541	110541	6049e2a6cb7a5e00380736aa	2021-03-11 09:23:06	[]	[]	Thu Mar 11 09:18:53 +0000 2021	[]	[{"url":"https://t.co/VUkJs44I8C","expanded_url":"https://www.independent.co.uk/voices/drug-dealers-covid-lockdown-b1815021.html","display_url":"independent.co.uk/voices/drug-deâ€¦","indices":[131,154]}]	This is what drug dealers and users really did during lockdown - great write up of the @Release_drugs survey from @ian_hamilton_ https://t.co/VUkJs44I8C	7952.0	RT @VoltefaceHub: This is what drug dealers and users really did during lockdown - great write up of the @Release_drugs survey from @ian_haâ€¦	26974.0	True	full
110542	110542	6049e2a6cb7a5e00380736ae	2021-03-11 09:23:06	[]	[]	Thu Mar 11 05:54:28 +0000 2021	[]	[{"url":"https://t.co/ObgOoaL960","expanded_url":"https://twitter.com/enmodemacaron/status/1369692820152401921","display_url":"twitter.com/enmodemacaron/â€¦","indices":[222,245]}]	Vous vous rendez compte du possible conflit dâ€™intÃ©rÃªtsâ�‰ï¸� Son pÃ¨re, Laurent Fabius, est le prÃ©sident du Conseil Constitutionnel qui est chargÃ© de surveiller les lois de Macron et de son gouvernementâ�—ï¸� Mais on vit oÃ¹ lÃ â�‰ï¸� https://t.co/ObgOoaL960	59808.0	RT @EnModeMacaron: Vous vous rendez compte du possible conflit dâ€™intÃ©rÃªtsâ�‰ï¸� Son pÃ¨re, Laurent Fabius, est le prÃ©sident du Conseil Constituâ€¦	407.0	True	full
110543	110543	6049e2a7cb7a5e00380736b8	2021-03-11 09:23:06	[]	[]	Thu Mar 11 06:53:22 +0000 2021	[]	[{"url":"https://t.co/I9TFONEyTa","expanded_url":"https://twitter.com/laylamoran/status/1369660052559298564","display_url":"twitter.com/laylamoran/staâ€¦","indices":[179,202]}]	Very strong statement on why the U.K. must apply Magnitsky sanction to those HK and Chinese officials destroying democracy in Hong Kong. Thank you for your leadership @LaylaMoran https://t.co/I9TFONEyTa	259902.0	RT @Billbrowder: Very strong statement on why the U.K. must apply Magnitsky sanction to those HK and Chinese officials destroying democracyâ€¦	755.0	True	full
110544	110544	6049e2a7cb7a5e00380736d0	2021-03-11 09:23:07	[{"text":"COVID19","indices":[94,102]},{"text":"COVID19","indices":[204,212]}]	[{"url":"https://t.co/5brFUf5HGb","expanded_url":"http://xn--qubec-csa.ca/11mars","display_url":"quÃ©bec.ca/11mars","indices":[253,276]}]		[]	[]			Aujourdâ€™hui Ã 18h (heure de Londres), observons une minute de silence pour les victimes de la #COVID19, leurs familâ€¦ https://t.co/WE2n1Wa6U9	5207.0	True	full
110545	110545	6049e2a7cb7a5e00380736d2	2021-03-11 09:23:07	[]	[{"url":"https://t.co/PZzKo6ufmt","expanded_url":"https://www.youtube.com/watch?v=NWTaEtkZiA4","display_url":"youtube.com/watch?v=NWTaEtâ€¦","indices":[233,256]}]		[]	[]			@PGtzsche1 If you are really interested in data analysis, see @RealJoelSmalley analyzing the UK Government's mortalâ€¦ https://t.co/CW7MsOWHuC	16.0	True	full
110546	110546	6049e2a7cb7a5e00380736d6	2021-03-11 09:23:07	[{"text":"ExpedienteRoyuela","indices":[0,18]}]	[{"url":"https://t.co/ZqdxW2lR5A","expanded_url":"https://www.eldiestro.es/2021/03/expedienteroyuela-publica-uno-de-sus-videos-mas-impactantes-sacando-a-la-luz-todas-las-presuntas-conexiones-de-eta-herri-batasuna-y-psoe-con-los-atentados-del-11m/","display_url":"eldiestro.es/2021/03/expediâ€¦","indices":[165,188]}]		[]	[]			#ExpedienteRoyuela publica uno de sus vÃ­deos mÃ¡s impactantes sacando a la luz todas las presuntas conexiones de ETAâ€¦ https://t.co/MGtt3RYrJT	14.0	True	full
110547	110547	6049e2a7cb7a5e00380736de	2021-03-11 09:23:07	[]	[]	Thu Mar 11 08:08:49 +0000 2021	[]	[{"url":"https://t.co/Bk8cWvc3AV","expanded_url":"https://blogs.publico.es/david-bollero/2021/03/11/ayuso-libertad?utm_source=twitter&utm_medium=social&utm_campaign=web","display_url":"blogs.publico.es/david-bollero/â€¦","indices":[241,264]}]	"Ayuso afirmÃ³ que ha dado la vida por Madrid, pero se equivoca, son decenas de miles de habitantes de Madrid quienes han dado la vida por ella, por culpa de ella, de sus desmanes, de su ligereza a la hora de abordar la pandemia". @dbollero https://t.co/Bk8cWvc3AV	147949.0	RT @rosamariaartal: "Ayuso afirmÃ³ que ha dado la vida por Madrid, pero se equivoca, son decenas de miles de habitantes de Madrid quienes haâ€¦	352.0	True	full
110548	110548	6049e2a7cb7a5e00380736e0	2021-03-11 09:23:07	[]	[]	Wed Mar 10 16:36:16 +0000 2021	[]	[{"url":"https://t.co/n60Rl21HoT","expanded_url":"https://www.courrier-picard.fr/id172352/article/2021-03-09/covid-19-pas-de-confinement-en-ile-de-france-six-semaines-de-mobilisation","display_url":"courrier-picard.fr/id172352/articâ€¦","indices":[227,250]}]	La mobilisation est grande On fait rien de plus La mobilisation est extreme On fait rien de plus La mobilisation est immense On fait rien de plus La mobilisation est maximale On fait rien de plus... RT si ils te fatiguent... https://t.co/n60Rl21HoT	31825.0	RT @Drmartyufml: La mobilisation est grande On fait rien de plus La mobilisation est extreme On fait rien de plus La mobilisation est immeâ€¦	2002.0	True	full
110549	110549	6049e2a7cb7a5e00380736e6	2021-03-11 09:23:07	[]	[]	Wed Mar 10 21:00:49 +0000 2021	[]	[{"url":"https://t.co/5ntrUiULte","expanded_url":"https://bit.ly/3tdHpCN","display_url":"bit.ly/3tdHpCN","indices":[189,212]}]	Le explotÃ³ una bomba ðŸ’£ corrupta al ex capo priista @MFBeltrones ðŸ˜ŽðŸ‘Š No sÃ³lo se quedaron sin sus 10.4 millones ðŸ’µðŸ’°ðŸ’¸ en Andorra, tambiÃ©n se revela que el dinero fue un soborno de @Televisa ðŸ˜± https://t.co/5ntrUiULte	50469.0	RT @revistapolemon: Le explotÃ³ una bomba ðŸ’£ corrupta al ex capo priista @MFBeltrones ðŸ˜ŽðŸ‘Š No sÃ³lo se quedaron sin sus 10.4 millones ðŸ’µðŸ’°ðŸ’¸ en Anâ€¦	264.0	True	full
110550	110550	6049e2a7cb7a5e00380736ec	2021-03-11 09:23:07	[]	[]	Thu Mar 11 08:04:30 +0000 2021	[{"text":"ECB","indices":[36,40]}]	[{"url":"https://t.co/nc31NpK7t6","expanded_url":"https://www.welt.de/wirtschaft/article228033723/EZB-Notfallprogramm-PEPP-Klaeger-ziehen-vor-Bundesverfassungsgericht.html?cid=socialmedia.twitter.shared.web","display_url":"welt.de/wirtschaft/artâ€¦","indices":[250,273]}]	In Germany, another lawsuit against #ECB's policy has been filed before Federal Constitutional Court. The plaintiffs argue that ECB is going beyond its mandate &amp; violates prohibition of mon financing as ECB has become largest creditor of states. https://t.co/nc31NpK7t6 via @welt https://t.co/1c4SIH3N3w	161248.0	RT @Schuldensuehner: In Germany, another lawsuit against #ECB's policy has been filed before Federal Constitutional Court. The plaintiffs aâ€¦	1532.0	True	full
110551	110551	6049e2a7cb7a5e00380736f0	2021-03-11 09:23:07	[]	[{"url":"https://t.co/wo4aLjickP","expanded_url":"https://russjackson.medium.com/whats-behind-the-mask-1522631fde4a","display_url":"russjackson.medium.com/whats-behind-tâ€¦","indices":[173,196]}]		[]	[]			@Lunarheritage Thanks for this. I wrestle with these issues - as so many of us do. But I'm grateful for the remindeâ€¦ https://t.co/kr95sfRlqq	28783.0	True	full
110552	110552	6049e2a7cb7a5e003807370a	2021-03-11 09:23:07	[]	[{"url":"https://t.co/1B5JXeoR58","expanded_url":"https://www.publiccontractsscotland.gov.uk/search/show/search_view.aspx?ID=JAN404936","display_url":"publiccontractsscotland.gov.uk/search/show/seâ€¦","indices":[248,271]}]		[]	[]			Are you self-isolating and socially distancing when asked? Are you wearing your mask when youâ€™re supposed to? Thaâ€¦ https://t.co/RbEZfbblIw	599.0	True	full
110553	110553	6049e2a8cb7a5e003807371c	2021-03-11 09:23:08	[]	[]	Thu Mar 11 08:16:07 +0000 2021	[{"text":"CROI2021","indices":[0,9]}]	[{"url":"https://t.co/P6pMM1nRnG","expanded_url":"http://gtt-vih.org/actualizate/la_noticia_del_dia/10-03-21","display_url":"gtt-vih.org/actualizate/laâ€¦","indices":[250,273]}]	#CROI2021 Un estudio britÃ¡nico halla que el VIH no aumentarÃ­a la mortalidad hospitalaria por COVID-19 ðŸ”¸Tener fragilidad, un bajo Ã­ndice de masa corporal o una neoplasia activa fueron factores independientemente asociados a una recuperaciÃ³n mÃ¡s lenta https://t.co/P6pMM1nRnG https://t.co/sGZxWEIgn0	6659.0	RT @gTtVIH: #CROI2021 Un estudio britÃ¡nico halla que el VIH no aumentarÃ­a la mortalidad hospitalaria por COVID-19 ðŸ”¸Tener fragilidad, un bajâ€¦	154.0	True	full
110554	110554	6049e2a8cb7a5e0038073730	2021-03-11 09:23:08	[]	[]	Thu Mar 11 00:32:38 +0000 2021	[]	[{"url":"https://t.co/gHLBH1kAe1","expanded_url":"https://www.latimes.com/entertainment-arts/music/story/2021-03-10/musicares-grammys-bts-haim-john-legend","display_url":"latimes.com/entertainment-â€¦","indices":[246,269]}]	â€œAs a member of the Recording Academy, we were well aware that MusiCares is helping the recovery of the music community impacted by COVID-19,â€� he said. â€œWe wanted to help those who try to adjust to the new normal, " â€” RM via LA Times [@BTS_twt] https://t.co/gHLBH1kAe1	498823.0	RT @charts_k: â€œAs a member of the Recording Academy, we were well aware that MusiCares is helping the recovery of the music community impacâ€¦	506.0	True	full
110555	110555	6049e2a8cb7a5e0038073734	2021-03-11 09:23:08	[]	[]	Thu Mar 11 09:20:00 +0000 2021	[]	[{"url":"https://t.co/R9fcy7gLUs","expanded_url":"https://reut.rs/3ciJ1UV","display_url":"reut.rs/3ciJ1UV","indices":[204,227]}]	Boeing is close to a multibillion-dollar deal to sell dozens of its 737 MAX 7 jets to Southwest Airlines, in potentially its largest 737 MAX order since the aircraftâ€™s safety ban was lifted, sources said https://t.co/R9fcy7gLUs $BA https://t.co/jRcHoLje1N	23222935.0	RT @Reuters: Boeing is close to a multibillion-dollar deal to sell dozens of its 737 MAX 7 jets to Southwest Airlines, in potentially its lâ€¦	3910.0	True	full
110556	110556	6049e2a8cb7a5e003807373e	2021-03-11 09:23:08	[]	[]	Thu Mar 11 09:14:42 +0000 2021	[]	[{"url":"https://t.co/44iE6JRpLW","expanded_url":"http://lrzn.es/gq05w2","display_url":"lrzn.es/gq05w2","indices":[233,256]}]	Un ciberataque descubre la preocupaciÃ³n de la EMA con las molÃ©culas de ARNm de las vacunas Covid âž¡ Documentos filtrados en diciembre muestran las dudas de la agencia europea con algunos lotes comerciales del suero de Pfizer-BioNTech https://t.co/44iE6JRpLW	523463.0	RT @larazon_es: Un ciberataque descubre la preocupaciÃ³n de la EMA con las molÃ©culas de ARNm de las vacunas Covid âž¡ Documentos filtrados enâ€¦	141.0	True	full
110557	110557	6049e2a9cb7a5e0038073768	2021-03-11 09:23:08	[{"text":"CovidReliefBill","indices":[222,238]}]	[{"url":"https://t.co/Zx6Hgufe4p","expanded_url":"https://www.t-online.de/nachrichten/ausland/usa/id_89623230/corona-krise-in-den-usa-trump-gab-den-reichen-biden-gibt-den-armen-.html","display_url":"t-online.de/nachrichten/auâ€¦","indices":[259,282]}]		[]	[]			1,9 Billionen US-Dollar - US-PrÃ¤sident Bidens gigantisches Paket zur Corona- &amp; Wirtschaftskrise soll die grassierenâ€¦ https://t.co/miugmjsiIv	8274.0	True	full
110558	110558	6049e2a9cb7a5e0038073770	2021-03-11 09:23:08	[]	[]	Wed Mar 10 14:34:05 +0000 2021	[{"text":"GIVEAWAY","indices":[0,9]},{"text":"CONCOURS","indices":[10,19]}]	[{"url":"https://t.co/elBtOxzhPs","expanded_url":"https://youtube.com/channel/UCSlHuZYA2LA_O89M7-xj4rw","display_url":"youtube.com/channel/UCSlHuâ€¦","indices":[256,279]}]	#GIVEAWAY #CONCOURS ðŸ˜±âš ï¸� Earn your GOLD PASS for this season or next season Just have to follow @AnublsCoC &amp; @leo9253coc !! RT this tweet â™»ï¸� DRAW ON: 15/03 â�³ Thanks all for your support for the channel this is just the start. We continue together â�¤ https://t.co/elBtOxzhPs https://t.co/FLlRjTOypM	686.0	RT @leo9253coc: #GIVEAWAY #CONCOURS ðŸ˜±âš ï¸� Earn your GOLD PASS for this season or next season Just have to follow @AnublsCoC &amp; @leo9253coc !â€¦	48.0	True	full
110559	110559	6049e2a9cb7a5e00380737a0	2021-03-11 09:23:09	[{"text":"moderninn2","indices":[193,204]}]	[{"url":"https://t.co/xoRsurYbYx","expanded_url":"https://hotelkdm.com/post/review-modern-inn-2","display_url":"hotelkdm.com/post/review-moâ€¦","indices":[205,228]}]		[]	[]			Modern Inn 2 Flat B5, 15/F, Mirador Mansion, 58 Nathan Road Hong Kong Hong Kong discount 5 star hotels cheapest hotâ€¦ https://t.co/7eBzR7G2rn	86.0	True	full
110560	110560	6049e2a9cb7a5e00380737a6	2021-03-11 09:23:09	[]	[]	Wed Mar 10 20:27:57 +0000 2021	[]	[{"url":"https://t.co/6WUDDGk0Um","expanded_url":"https://www.harpersbazaar.com/celebrity/latest/a35783710/meghan-markle-prince-harry-interview-essay/","display_url":"harpersbazaar.com/celebrity/lateâ€¦","indices":[200,223]}]	â€œThe palace has continually proven itself to be unable to empathize with any person who crumbles under the pressures of its outdated and unreasonable expectations.â€� My thoughts via @HarpersBazaarUS: https://t.co/6WUDDGk0Um	65398.0	RT @scobie: â€œThe palace has continually proven itself to be unable to empathize with any person who crumbles under the pressures of its outâ€¦	70.0	True	full
110561	110561	6049e2a9cb7a5e00380737aa	2021-03-11 09:23:09	[]	[]	Wed Mar 10 10:23:15 +0000 2021	[{"text":"ArtificialIntelligence","indices":[208,231]},{"text":"AI","indices":[232,235]},{"text":"DataScience","indices":[236,248]},{"text":"MachineLearning","indices":[249,265]},{"text":"BigData","indices":[266,274]},{"text":"De","indices":[275,278]}]	[{"url":"https://t.co/KBSawULSWj","expanded_url":"https://ift.tt/3t8dSdI","display_url":"ift.tt/3t8dSdI","indices":[183,206]}]	Prediction of Patient Management in COVID-19 Using Deep Learning-Based Fully Automated Extraction of Cardiothoracic CT Metrics and Laboratory Findings - DocWire News Read more here: https://t.co/KBSawULSWj #ArtificialIntelligence #AI #DataScience #MachineLearning #BigData #Deâ€¦	239.0	RT @MarcoPark21: Prediction of Patient Management in COVID-19 Using Deep Learning-Based Fully Automated Extraction of Cardiothoracic CT Metâ€¦	373.0	True	full
110562	110562	6049e2a9cb7a5e00380737ac	2021-03-11 09:23:09	[]	[]	Wed Mar 10 17:54:27 +0000 2021	[]	[{"url":"https://t.co/L7kpidI6kc","expanded_url":"https://bit.ly/3l1Afi5","display_url":"bit.ly/3l1Afi5","indices":[238,261]}]	Rep. Marcia Fudge has been confirmed as Biden's HUD Secretary. Fudge will be heading an agency facing the worst housing crisis since the Great Depression while cities wrestle with economies devastated by the novel coronavirus pandemic. https://t.co/L7kpidI6kc https://t.co/TXodpoznRi	4315826.0	RT @USATODAY: Rep. Marcia Fudge has been confirmed as Biden's HUD Secretary. Fudge will be heading an agency facing the worst housing criâ€¦	3381.0	True	full
110563	110563	6049e2a9cb7a5e00380737b4	2021-03-11 09:23:09	[]	[]	Wed Mar 10 06:48:39 +0000 2021	[]	[{"url":"https://t.co/0lCG4W4CpJ","expanded_url":"https://www.bbc.co.uk/news/health-56340831","display_url":"bbc.co.uk/news/health-56â€¦","indices":[180,203]}]	This is what you get after asset stripping the state for 40 years and trashing our collective capacities. The public treated â€œlike an ATMâ€� by Serco in the middle of a pandemic. https://t.co/0lCG4W4CpJ	31312.0	RT @schneiderhome: This is what you get after asset stripping the state for 40 years and trashing our collective capacities. The public trâ€¦	15927.0	True	full
110564	110564	6049e2a9cb7a5e00380737b6	2021-03-11 09:23:09	[{"text":"graphene","indices":[208,217]},{"text":"puregraph","indices":[218,228]},{"text":"innovation","indices":[229,240]},{"text":"construction","indices":[241,254]},{"text":"manufacturing","indices":[255,269]},{"text":"cement","indices":[270,277]}]	[{"url":"https://t.co/yzXB1StQcC","expanded_url":"https://bit.ly/2N97uDy","display_url":"bit.ly/2N97uDy","indices":[183,206]}]		[]	[]			First Graphene announces its new PureGRAPHÂ® AQUA range. Available in a range of sizes, with the larger sizes partiâ€¦ https://t.co/xr1p2s6QBD	883.0	True	full
110565	110565	6049e2aacb7a5e00380737c4	2021-03-11 09:23:09	[]	[]	Thu Mar 11 09:00:40 +0000 2021	[{"text":"Partnership","indices":[30,42]},{"text":"SBN","indices":[223,227]},{"text":"SmartLiquidity","indices":[228,243]},{"text":"BSC","indices":[244,248]}]	[{"url":"https://t.co/jCx1f33TXU","expanded_url":"https://oddz-finance.medium.com/oddz-finance-enters-into-a-strategic-partnership-with-leading-decentralized-defi-investment-31dd6a661390","display_url":"oddz-finance.medium.com/oddz-finance-eâ€¦","indices":[199,222]}]	ðŸŒŸ @oddz_finance Announces its #Partnership with @VenturesDao ðŸ”¥ ðŸŒŸ The partnership allowing platform users to access DAOventuresâ€™ intuitive dashboard to manage their portfolios efficiently ðŸ—žï¸� INFO : https://t.co/jCx1f33TXU #SBN #SmartLiquidity #BSC	7059.0	RT @SmartBSCNews: ðŸŒŸ @oddz_finance Announces its #Partnership with @VenturesDao ðŸ”¥ ðŸŒŸ The partnership allowing platform users to access DAOveâ€¦	191.0	True	full
110566	110566	6049e2aacb7a5e00380737e0	2021-03-11 09:23:10	[]	[]	Thu Mar 11 09:02:51 +0000 2021	[{"text":"MAMAMOO","indices":[137,145]},{"text":"ë§ˆë§ˆë¬´","indices":[146,150]},{"text":"SOLAR","indices":[151,157]},{"text":"ì†”ë�¼","indices":[158,161]},{"text":"solarsido","indices":[162,172]},{"text":"ì†”ë�¼ì‹œë�„","indices":[173,178]},{"text":"Yongkeey","indices":[192,201]},{"text":"ìš©í‚¤","indices":[202,205]}]	[{"url":"https://t.co/i3XvXF8p5j","expanded_url":"https://youtu.be/H4ULkSlwd8A","display_url":"youtu.be/H4ULkSlwd8A","indices":[209,232]}]	Solarsidoâ™¡ Solar's Ideal Type Characters World Cup THIS TIME ITS WOMEN! (Solar's ideal type with Female Movie role/drama characters) #MAMAMOO #ë§ˆë§ˆë¬´ #SOLAR #ì†”ë�¼ #solarsido #ì†”ë�¼ì‹œë�„ @RBW_MAMAMOO #Yongkeey #ìš©í‚¤ ðŸŽžhttps://t.co/i3XvXF8p5j https://t.co/KButLh3OMK	9230.0	RT @moodarada: Solarsidoâ™¡ Solar's Ideal Type Characters World Cup THIS TIME ITS WOMEN! (Solar's ideal type with Female Movie role/dramaâ€¦	681.0	True	full
110567	110567	6049e2aacb7a5e00380737f6	2021-03-11 09:23:10	[]	[]	Wed Mar 10 23:37:24 +0000 2021	[]	[{"url":"https://t.co/1GqHYJOOMj","expanded_url":"https://secure.actblue.com/donate/rubiocovid","display_url":"secure.actblue.com/donate/rubiocoâ€¦","indices":[167,190]}]	Can we get 3,000 RT's on this? Rubio is up in 2022 and voted against Covid relief. You can help us remind his constituents with a retweet and small contribution here. https://t.co/1GqHYJOOMj	307755.0	RT @ReallyAmerican1: Can we get 3,000 RT's on this? Rubio is up in 2022 and voted against Covid relief. You can help us remind his constituâ€¦	53.0	True	full
110568	110568	6049e2aacb7a5e00380737f8	2021-03-11 09:23:10	[{"text":"eaglenews","indices":[113,123]}]	[{"url":"https://t.co/3XMxvOGiJk","expanded_url":"https://www.eaglenews.ph/phl-reports-3749-additional-covid-19-cases-a-record-high-so-far-this-year/amp","display_url":"eaglenews.ph/phl-reports-37â€¦","indices":[88,111]}]		[]	[]			PHL reports 3,749 additional COVID-19 cases, a record high so far this year Read here: https://t.co/3XMxvOGiJkâ€¦ https://t.co/fpik4Pk0ZJ	23724.0	True	full
110569	110569	6049e2aacb7a5e00380737fe	2021-03-11 09:23:10	[]	[]	Wed Mar 10 13:47:40 +0000 2021	[]	[{"url":"https://t.co/tgrBMtDgql","expanded_url":"https://gript.ie/look-for-ways-to-increase-insecurity-anxiety-and-uncertainty-zero-covid-document/","display_url":"gript.ie/look-for-ways-â€¦","indices":[104,127]}]	"Look for ways to increase security, anxiety and uncertainty" Leaked zero covid document. Article here: https://t.co/tgrBMtDgql https://t.co/JJzHLQnwRB	3211.0	RT @TJ0055: "Look for ways to increase security, anxiety and uncertainty" Leaked zero covid document. Article here: https://t.co/tgrBMtDgqlâ€¦	7157.0	True	full
110570	110570	6049e2aacb7a5e0038073804	2021-03-11 09:23:10	[]	[]	Wed Mar 10 17:03:15 +0000 2021	[{"text":"Amazon","indices":[114,121]},{"text":"Children","indices":[122,131]},{"text":"COVID19","indices":[132,140]}]	[{"url":"https://t.co/GMcFW8gdch","expanded_url":"https://youtu.be/tCbMw_zGfhI","display_url":"youtu.be/tCbMw_zGfhI","indices":[76,99]}]	Amazon com Ruko Smart Robots for Kids, Large Programmable Interactive R... https://t.co/GMcFW8gdch via @YouTube #Amazon #Children #COVID19 https://t.co/becLe8Hdjd	148.0	RT @MnmadyM: Amazon com Ruko Smart Robots for Kids, Large Programmable Interactive R... https://t.co/GMcFW8gdch via @YouTube #Amazon #Chiâ€¦	3.0	True	full
110571	110571	6049e2aacb7a5e003807380a	2021-03-11 09:23:10	[]	[]	Wed Mar 10 20:04:11 +0000 2021	[]	[{"url":"https://t.co/tMw2lsMXXQ","expanded_url":"https://apnews.com/article/europe-italy-coronavirus-pandemic-russia-1c9bac0105f04e297e51f04859f304a9","display_url":"apnews.com/article/europeâ€¦","indices":[262,285]}]	@gavreilly The option to make Sputnik V under licence in Ireland has been available but our government was not interested. Italy has taken up the offer and will now start manufacturing it in their country, possibly followed by Germany. Why is it not mentioned? https://t.co/tMw2lsMXXQ	395.0	RT @AlLonergan: @gavreilly The option to make Sputnik V under licence in Ireland has been available but our government was not interested.â€¦	388.0	True	full
110572	110572	6049e2aacb7a5e0038073812	2021-03-11 09:23:10	[]	[{"url":"https://t.co/JRnlxTTVrM","expanded_url":"https://ischinaresponsibleforcovid19outbreak.blogspot.com/","display_url":"â€¦nsibleforcovid19outbreak.blogspot.com","indices":[149,172]},{"url":"https://t.co/VM5ltIjDMm","expanded_url":"https://workfromhomeduringcovid19pandemic.blogspot.com/","display_url":"â€¦omeduringcovid19pandemic.blogspot.com","indices":[253,276]}]		[]	[]			@donwinslow The virus of Covid19 rapidly changing, revolving in new environment and makes the innovation of vaccineâ€¦ https://t.co/ROPEXcmPnK	90.0	True	full
110573	110573	6049e2aacb7a5e003807381c	2021-03-11 09:23:10	[]	[]	Thu Mar 11 07:44:43 +0000 2021	[]	[{"url":"https://t.co/tk69PYxziv","expanded_url":"https://twitter.com/paulbranditv/status/1369687243846258688","display_url":"twitter.com/paulbranditv/sâ€¦","indices":[270,293]}]	BREAKING: And then there were three... Ellen Murray has just resigned from the governmentâ€™s LGBT Advisory Panel, following Jayne Ozanne and James Morton. Ellen also accuses the government of â€œhostilityâ€� towards LGBT people. Thatâ€™s around a third of the panel gone now. https://t.co/tk69PYxziv	75504.0	RT @PaulBrandITV: BREAKING: And then there were three... Ellen Murray has just resigned from the governmentâ€™s LGBT Advisory Panel, followinâ€¦	2526.0	True	full
110574	110574	6049e2aacb7a5e0038073822	2021-03-11 09:23:10	[]	[]	Thu Mar 11 09:09:23 +0000 2021	[]	[{"url":"https://t.co/wFyIuc3EQy","expanded_url":"https://www.shenyanstore.fr/29-en-stock","display_url":"shenyanstore.fr/29-en-stock","indices":[201,224]}]	Coucou ! ^^ PÃ©riode assez compliquÃ©e en ce moment alors j'ai passÃ© toutes mes peluches prÃªtes Ã partir Ã environ -15%. Je pense que Ã§a restera fixe quelques temps pour leur permettre d'Ãªtre adoptÃ©es. https://t.co/wFyIuc3EQy Quelques exemples de ce que j'ai : https://t.co/muGieu0fjq	1998.0	RT @Shenyan_Craft: Coucou ! ^^ PÃ©riode assez compliquÃ©e en ce moment alors j'ai passÃ© toutes mes peluches prÃªtes Ã partir Ã environ -15%.â€¦	2564.0	True	full
110575	110575	6049e2abcb7a5e0038073846	2021-03-11 09:23:11	[]	[]	Wed Mar 10 04:43:27 +0000 2021	[]	[{"url":"https://t.co/1aRs83X9Gp","expanded_url":"https://twitter.com/IndianEmbassyTR/status/1369507832295424001","display_url":"twitter.com/IndianEmbassyTâ€¦","indices":[275,298]}]	PakistanðŸ‡µðŸ‡°, the only SAARC country to not seek COVID-19 Vaccine from India, is getting 45 million ðŸ‡®ðŸ‡³ made vaccine Covishield through Int. Vaccine Alliance GAVI. GAVI works to increase immunization in poor countries through vaccine doses from India.. @gavi @IndiainPakistan https://t.co/1aRs83X9Gp	818.0	RT @IndiaCongo: PakistanðŸ‡µðŸ‡°, the only SAARC country to not seek COVID-19 Vaccine from India, is getting 45 million ðŸ‡®ðŸ‡³ made vaccine Covishielâ€¦	649.0	True	full
110576	110576	6049e2abcb7a5e0038073858	2021-03-11 09:23:11	[]	[]	Wed Mar 10 12:28:48 +0000 2021	[{"text":"COVID19","indices":[28,36]},{"text":"AccesstoOxygen","indices":[37,52]},{"text":"InvestinOxygen","indices":[166,181]},{"text":"EveryBreathCounts","indices":[182,200]},{"text":"ACTogether","indices":[230,241]}]	[{"url":"https://t.co/K0ocKTDcnT","expanded_url":"https://www.economist.com/graphic-detail/2021/03/09/hospitals-are-running-out-of-oxygen-to-treat-covid-19-patients","display_url":"economist.com/graphic-detailâ€¦","indices":[259,282]}]	.@TheEconomist weighs in on #COVID19 #AccesstoOxygen crisis with @JayasreeKIyer from @AtMIndex &amp; @StunkelJim from @assistintl, also @PATHdrugdev @GE_Foundation #InvestinOxygen #EveryBreathCounts @UNITAID_NGOs @wellcometrust #ACTogether @ACTAccelerator https://t.co/K0ocKTDcnT	1980.0	RT @JustACTIONS: .@TheEconomist weighs in on #COVID19 #AccesstoOxygen crisis with @JayasreeKIyer from @AtMIndex &amp; @StunkelJim from @assistâ€¦	1158.0	True	full
110577	110577	6049e2abcb7a5e003807385a	2021-03-11 09:23:11	[]	[]	Wed Mar 10 23:20:26 +0000 2021	[{"text":"Newsnight","indices":[173,183]}]	[{"url":"https://t.co/RQ4FNmG6PJ","expanded_url":"https://bbc.in/38pcSty","display_url":"bbc.in/38pcSty","indices":[148,171]}]	Labour has accused Boris Johnson of lying to MPs after he wrongly claimed Sir Keir Starmer had voted against a pay rise for NHS workers in England. https://t.co/RQ4FNmG6PJ #Newsnightâ€™s @Lewis_Goodall explains ðŸ‘‡ https://t.co/UWmDBL5dzR	684907.0	RT @BBCNewsnight: Labour has accused Boris Johnson of lying to MPs after he wrongly claimed Sir Keir Starmer had voted against a pay rise fâ€¦	941.0	True	full
110578	110578	6049e2abcb7a5e003807385e	2021-03-11 09:23:11	[]	[]	Wed Mar 10 23:35:46 +0000 2021	[]	[{"url":"https://t.co/wTcv3MEsQc","expanded_url":"https://twitter.com/bbcnewsnight/status/1369790276865323010","display_url":"twitter.com/bbcnewsnight/sâ€¦","indices":[188,211]}]	Looks like the PM broke the ministerial code - again and which is a resignation matter. But who is the judge, jury and executioner of the ministerial code? Well it is the PM himself ðŸƒ� https://t.co/wTcv3MEsQc	26114.0	RT @LizWebsterLD: Looks like the PM broke the ministerial code - again and which is a resignation matter. But who is the judge, jury andâ€¦	8874.0	True	full
110579	110579	6049e2abcb7a5e0038073868	2021-03-11 09:23:11	[]	[]	Thu Mar 11 05:45:15 +0000 2021	[{"text":"Covid19","indices":[71,79]}]	[{"url":"https://t.co/DvYoXpZtzf","expanded_url":"https://www.hindustantimes.com/world-news/giant-billboards-in-canada-thank-indian-pm-modi-for-providing-covid-19-vaccines-101615441052921.html","display_url":"hindustantimes.com/world-news/giaâ€¦","indices":[111,134]}]	Giant billboards in Canada thank Indian PM @narendramodi for providing #Covid19 vaccines (reports @anirudhb) https://t.co/DvYoXpZtzf https://t.co/9PezUsLzbH	7910969.0	RT @htTweets: Giant billboards in Canada thank Indian PM @narendramodi for providing #Covid19 vaccines (reports @anirudhb) https://t.co/Dâ€¦	9.0	True	full
110580	110580	6049e2abcb7a5e003807386c	2021-03-11 09:23:11	[]	[]	Wed Mar 10 12:10:58 +0000 2021	[{"text":"TraxxFM","indices":[138,146]}]	[{"url":"https://t.co/gnqCCJdJ0o","expanded_url":"https://myklik.rtm.gov.my/channel/radio-TraxxFM","display_url":"myklik.rtm.gov.my/channel/radio-â€¦","indices":[207,230]}]	As part of our celebrations of its 1st anniversary, DJ @elsDines will be playing @BTS_twt V's 'Sweet Night' at 8.30pm MYT (9.30pm KST) on #TraxxFM Evening Drive tomorrow, 11 March Tune in here to join us: https://t.co/gnqCCJdJ0o	2960.0	RT @MYPurple_V: As part of our celebrations of its 1st anniversary, DJ @elsDines will be playing @BTS_twt V's 'Sweet Night' at 8.30pm MYT (â€¦	38.0	True	full
110581	110581	6049e2abcb7a5e0038073874	2021-03-11 09:23:11	[]	[]	Fri Mar 05 20:36:22 +0000 2021	[]	[{"url":"https://t.co/a3zvOWIjJY","expanded_url":"https://www.ft.com/content/0e63541a-8b6d-4bec-8b59-b391bf44a492","display_url":"ft.com/content/0e6354â€¦","indices":[179,202]}]	The FT has now made this article FREE TO READ. Please share with anyone you think might be interested &gt;&gt;&gt; Inside the â€˜Covid Triangleâ€™: a catastrophe years in the making https://t.co/a3zvOWIjJY	29225.0	RT @AnjliRaval: The FT has now made this article FREE TO READ. Please share with anyone you think might be interested &gt;&gt;&gt; Inside the â€˜Covidâ€¦	1225.0	True	full
110582	110582	6049e2accb7a5e0038073898	2021-03-11 09:23:12	[]	[]	Wed Mar 10 12:54:03 +0000 2021	[{"text":"DYP","indices":[104,108]},{"text":"DeFi","indices":[247,252]},{"text":"staking","indices":[253,261]}]	[{"url":"https://t.co/n6otonhsX6","expanded_url":"https://thecapital.io/article/defi-yield-protocol-tools-are-coming-soon-to-the-community-MVLea3yCZbO6UqyEwlL","display_url":"thecapital.io/article/defi-yâ€¦","indices":[222,245]}]	Introducing the $DYP Tools With Decentralized Trust ScoreðŸ˜Ž @dypfinance hasÂ announcedÂ the launch of its #DYP tools with a mission to help the DeFi community make the best decisions while investing their funds. Read More: https://t.co/n6otonhsX6 #DeFi #staking https://t.co/QD7df4xfCd	63449.0	RT @CRYPTOFIED1: Introducing the $DYP Tools With Decentralized Trust ScoreðŸ˜Ž @dypfinance hasÂ announcedÂ the launch of its #DYP tools with aâ€¦	35.0	True	full
110583	110583	6049e2accb7a5e00380738ac	2021-03-11 09:23:12	[]	[]	Thu Mar 11 04:08:43 +0000 2021	[{"text":"Myanmar","indices":[102,110]}]	[{"url":"https://t.co/4JVSWzvMdC","expanded_url":"https://usun.usmission.gov/statement-by-the-president-of-the-security-council-on-myanmar-march-10-2021/","display_url":"usun.usmission.gov/statement-by-tâ€¦","indices":[266,289]}]	Latest from UN: â€œUN Security Council expresses its continued support for the democratic transition in #Myanmar, &amp; stresses the need to uphold democratic institutions &amp; processes, refrain from violence, fully respect human rights &amp; fundamental freedoms." https://t.co/4JVSWzvMdC https://t.co/1e40KXiggs	52496.0	RT @Reaproy: Latest from UN: â€œUN Security Council expresses its continued support for the democratic transition in #Myanmar, &amp; stresses theâ€¦	34.0	True	full
110584	110584	6049e2accb7a5e00380738b8	2021-03-11 09:23:12	[]	[]	Wed Mar 10 19:51:52 +0000 2021	[]	[{"url":"https://t.co/JVUPOLXJT3","expanded_url":"https://youtu.be/2j4xKI8qWP4","display_url":"youtu.be/2j4xKI8qWP4","indices":[135,158]}]	et Ã©coutez le chant du kop de Lens Ã la mi-temps le jour des 110 ans de commÃ©moration. Pierre Bachelet Ã fond les ballons. Ã‰motion https://t.co/JVUPOLXJT3 Poke @MickaCQFL et @RockyLeRouge	93926.0	RT @LarrereMathilde: et Ã©coutez le chant du kop de Lens Ã la mi-temps le jour des 110 ans de commÃ©moration. Pierre Bachelet Ã fond les balâ€¦	31.0	True	full
110585	110585	6049e2accb7a5e00380738c2	2021-03-11 09:23:12	[]	[]	Thu Mar 11 09:07:25 +0000 2021	[]	[{"url":"https://t.co/nYtcceB91N","expanded_url":"https://twitter.com/fkleghari/status/1369903490340913152","display_url":"twitter.com/fkleghari/statâ€¦","indices":[280,303]}]	Its heartbreaking. Painful ðŸ˜¥ Shocking scenes. Everything ruined. Where is Punjab Government,official babus who are supposed to protect these extraordinary sites and sanctuaries of birds and animals. @UsmanAKBuzdar @PunjabGovtpk @World_Wildlife @SaveWildlife12 @PunjabWildlife https://t.co/nYtcceB91N	2079959.0	RT @KlasraRauf: Its heartbreaking. Painful ðŸ˜¥ Shocking scenes. Everything ruined. Where is Punjab Government,official babus who are supposeâ€¦	135.0	True	full
110586	110586	6049e2accb7a5e00380738c8	2021-03-11 09:23:12	[]	[]	Thu Mar 11 07:07:29 +0000 2021	[]	[{"url":"https://t.co/GipFXNRtBI","expanded_url":"https://www.dailymail.co.uk/news/article-9345547/Boris-Johnson-warns-coronavirus-starting-surge-Europe.html","display_url":"dailymail.co.uk/news/article-9â€¦","indices":[182,205]}]	So, why is coronavirus beginning to 'surge' in Europe when this time last year many counties were at the peak? After a year of restrictions and, err, masks - why is it worse? ðŸ’�â€�â™€ï¸� https://t.co/GipFXNRtBI	6051.0	RT @northerness: So, why is coronavirus beginning to 'surge' in Europe when this time last year many counties were at the peak? After a yeâ€¦	242.0	True	full
110587	110587	6049e2adcb7a5e00380738dc	2021-03-11 09:23:12	[{"text":"RBLX","indices":[229,234]},{"text":"CCIV","indices":[235,240]},{"text":"AMC","indices":[241,245]},{"text":"GME","indices":[246,250]},{"text":"ARB","indices":[251,255]},{"text":"CBX","indices":[256,260]},{"text":"BMBL","indices":[261,266]},{"text":"NIO","indices":[267,271]}]	[{"url":"https://t.co/AqroeuWKLV","expanded_url":"https://magic.freetrade.io/join/paul/cb7fc997","display_url":"magic.freetrade.io/join/paul/cb7fâ€¦","indices":[272,295]}]		[]	[]			@Sifistaz @afro_tez Looking for a UK Broker? Have you tried Freetrade Its an award-winning, commission-free investiâ€¦ https://t.co/udykNqnCNY	68.0	True	full
110588	110588	6049e2adcb7a5e00380738e8	2021-03-11 09:23:13	[{"text":"Aktien","indices":[29,36]},{"text":"Corona","indices":[127,134]}]	[{"url":"https://t.co/sTigXEcWf2","expanded_url":"https://www.boerse-muenchen.de/suedseiten/9429/_Fette_-Aktien","display_url":"boerse-muenchen.de/suedseiten/942â€¦","indices":[187,210]}]		[]	[]			Bisher kannten wir nur heiÃŸe #Aktien, hot stocks. Aber es gibt auch fette Aktien, weiÃŸ Tea Muratovic. Die mÃ¼ssten aâ€¦ https://t.co/B7bhv1TjGT	3216.0	True	full
110589	110589	6049e2adcb7a5e00380738ec	2021-03-11 09:23:13	[]	[]	Wed Mar 10 20:36:12 +0000 2021	[]	[{"url":"https://t.co/UyYI1PVlic","expanded_url":"https://twitter.com/voz_populi/status/1369747641471561730","display_url":"twitter.com/voz_populi/staâ€¦","indices":[276,299]}]	A Cs le va a pasar, pero a mucha mayor escala y mayor impacto, lo que ellos hicieron a UPyD en Asturias, Murcia, Com Valenciana y otras CCAA en 2014: van a comprar de baratillo a sus cargos mÃ¡s venales y corruptibles, los que compraron. Y a precio de saldo. Justicia poÃ©tica. https://t.co/UyYI1PVlic	50422.0	RT @cmgorriaran: A Cs le va a pasar, pero a mucha mayor escala y mayor impacto, lo que ellos hicieron a UPyD en Asturias, Murcia, Com Valenâ€¦	13.0	True	full
110590	110590	6049e2adcb7a5e00380738f0	2021-03-11 09:23:13	[{"text":"11M","indices":[0,4]}]	[{"url":"https://t.co/OW3MXn9WUD","expanded_url":"https://www.facebook.com/666888546777742/posts/2183646811768567/","display_url":"facebook.com/66688854677774â€¦","indices":[89,112]}]		[]	[]			#11M, recuerdo, homenaje a las vÃ­ctimas del atentado, y sus familiares, pasados 17 aÃ±os, https://t.co/OW3MXn9WUD Oâ€¦ https://t.co/bALviEZE7m	1685.0	True	full
110591	110591	6049e2adcb7a5e00380738f2	2021-03-11 09:23:13	[]	[]	Mon Sep 28 08:34:59 +0000 2020	[{"text":"Covid19","indices":[1,9]},{"text":"Covid19Chile","indices":[12,25]}]	[{"url":"https://t.co/dUOxjAyofw","expanded_url":"https://medium.com/@rbaeza_yates/mis-art%C3%ADculos-entrevistas-covid-19-c0a6bcbee671","display_url":"medium.com/@rbaeza_yates/â€¦","indices":[173,196]}]	[#Covid19] [#Covid19Chile] RecopilaciÃ³n de todos mis artÃ­culos, columnas y parte de las entrevistas sobre el Covid-19 que irÃ© actualizando cada mes (3 of them in English) https://t.co/dUOxjAyofw https://t.co/SOtHlKShga	14398.0	RT @PolarBearby: [#Covid19] [#Covid19Chile] RecopilaciÃ³n de todos mis artÃ­culos, columnas y parte de las entrevistas sobre el Covid-19 queâ€¦	960.0	True	full
110592	110592	6049e2adcb7a5e00380738fc	2021-03-11 09:23:13	[]	[]	Thu Mar 11 07:13:12 +0000 2021	[]	[{"url":"https://t.co/RctRVa5yGn","expanded_url":"https://www.nejm.org/doi/pdf/10.1056/NEJMc2101667?articleTools=true","display_url":"nejm.org/doi/pdf/10.105â€¦","indices":[244,267]}]	Una sola dosis de la vacuna (Pfizer) en personas que pasaron la infecciÃ³n o tuvieron COVID19, resulta eficaz a la hora de estimular la respuesta inmunitaria humoral (anticuerpos), en niveles similares a las 2 dosis de una persona seronegativa. https://t.co/RctRVa5yGn https://t.co/m71fJt6Nlx	45662.0	RT @gorka_orive: Una sola dosis de la vacuna (Pfizer) en personas que pasaron la infecciÃ³n o tuvieron COVID19, resulta eficaz a la hora deâ€¦	151.0	True	full
110593	110593	6049e2adcb7a5e0038073906	2021-03-11 09:23:13	[{"text":"GetLosthindi","indices":[106,119]},{"text":"DeathToHindiImperialism","indices":[120,144]},{"text":"stophindiimposition","indices":[145,165]},{"text":"stophindiarrogance","indices":[166,185]},{"text":"hindiimperialism","indices":[186,203]},{"text":"Dehindianization","indices":[204,221]},{"text":"lingusticequality","indices":[222,240]},{"text":"unityind","indices":[241,250]}]	[{"url":"https://t.co/FXwKbw9E8U","expanded_url":"https://instagr.am/p/CMRe3NJHiyV/","display_url":"instagr.am/p/CMRe3NJHiyV/","indices":[252,275]}]		[]	[]			EVERY NON HINDIANS DUTY IS TO PRESERVE , VALUE AND RESPECT OUR STATE LANGUAGE AND ITS HERITAGE ðŸ˜ŽðŸ™� . . . .â€¦ https://t.co/5RkZ385Ksv	223.0	True	full
110594	110594	6049e2adcb7a5e0038073908	2021-03-11 09:23:13	[]	[]	Fri Mar 05 05:42:06 +0000 2021	[{"text":"QAnons","indices":[169,176]},{"text":"MAGAts","indices":[178,185]}]	[{"url":"https://t.co/offVltxrxl","expanded_url":"https://secure.actblue.com/donate/ab2021","display_url":"secure.actblue.com/donate/ab2021","indices":[252,275]},{"url":"https://t.co/UtIXuSEryn","expanded_url":"https://twitter.com/ProjectLincoln/status/1367610528684797956","display_url":"twitter.com/ProjectLincolnâ€¦","indices":[276,299]}]	We have to CRUSH the @GOP because of facts like these! We will strategically defend 47 Dems in the House and focus on removing winnable races with Dems running against #QAnons, #MAGAts and @GOP traitors! Let's get 2,500 TEN DOLLAR donations! Click: https://t.co/offVltxrxl https://t.co/UtIXuSEryn	76986.0	RT @electroboyusa: We have to CRUSH the @GOP because of facts like these! We will strategically defend 47 Dems in the House and focus on râ€¦	76986.0	True	full
110595	110595	6049e2adcb7a5e0038073910	2021-03-11 09:23:13	[]	[]	Thu Mar 11 09:15:13 +0000 2021	[]	[{"url":"https://t.co/LxERTDCfBE","expanded_url":"https://twitter.com/rjm_performance/status/1369919959875338240","display_url":"twitter.com/rjm_performancâ€¦","indices":[222,245]}]	@HealthFreedomIE I used the expression â€˜walking deadâ€™. Those who are happily rolling up their sleeves simply donâ€™t understand what they are potentially looking at down the road. I am very afraid for them all. Very afraid. https://t.co/LxERTDCfBE	5693.0	RT @SaraHaboubi1: @HealthFreedomIE I used the expression â€˜walking deadâ€™. Those who are happily rolling up their sleeves simply donâ€™t undersâ€¦	95.0	True	full
110596	110596	6049e2adcb7a5e0038073912	2021-03-11 09:23:13	[]	[]	Thu Mar 11 00:00:00 +0000 2021	[{"text":"FuerzaProductiva","indices":[84,101]}]	[{"url":"https://t.co/Fsv7UmsK1v","expanded_url":"https://www.vtv.gob.ve/investigadores-mexicanos-mascarilla-nasal-contagios-covid-19/","display_url":"vtv.gob.ve/investigadoresâ€¦","indices":[103,126]}]	Investigadores mexicanos crean mascarilla nasal para reducir contagios de COVID-19 #FuerzaProductiva https://t.co/Fsv7UmsK1v https://t.co/U5AUKuKlNP	1813022.0	RT @VTVcanal8: Investigadores mexicanos crean mascarilla nasal para reducir contagios de COVID-19 #FuerzaProductiva https://t.co/Fsv7UmsKâ€¦	21.0	True	full
110597	110597	6049e2adcb7a5e0038073916	2021-03-11 09:23:13	[]	[]	Thu Mar 11 09:21:15 +0000 2021	[]	[{"url":"https://t.co/W59sYxv9le","expanded_url":"https://www.thetimes.co.uk/article/its-the-eu-thats-making-trouble-not-britain-wtzskn7pv","display_url":"thetimes.co.uk/article/its-thâ€¦","indices":[158,181]}]	The Conservative formula for staying in power is essentially Putinist. Manufactured culture war at home, manufactured conflict with a â€˜hostileâ€™ force abroad. https://t.co/W59sYxv9le	6003.0	RT @David_K_Clark: The Conservative formula for staying in power is essentially Putinist. Manufactured culture war at home, manufactured coâ€¦	3974.0	True	full
110598	110598	6049e2aecb7a5e0038073920	2021-03-11 09:23:13	[{"text":"FailedStatePakistan","indices":[239,259]}]	[{"url":"https://t.co/KVgKWpGqNb","expanded_url":"https://tribune.com.pk/story/2288068/securing-the-vaccine","display_url":"tribune.com.pk/story/2288068/â€¦","indices":[260,283]}]		[]	[]			Pak has no funds to buy vaccines for its people. Imran Khan govt has failed the nation, his govt is relying on beggâ€¦ https://t.co/o1LfAuApju	5.0	True	full
110599	110599	6049e2aecb7a5e003807393e	2021-03-11 09:23:14	[]	[]	Thu Mar 11 09:15:19 +0000 2021	[]	[{"url":"https://t.co/uqz60zGcKq","expanded_url":"https://cadenaser.com/programa/2021/03/11/hoy_por_hoy/1615445003_944192.html?ssm=tw","display_url":"cadenaser.com/programa/2021/â€¦","indices":[252,275]}]	Ayuso no solo se niega a cerrar Madrid por la pandemia, sino que en su locura, aboca a sus ciudadanos al desastre econÃ³mico y tambiÃ©n sanitario. El adelanto electoral en Madrid impide que lleguen 600 millones de ayudas a comercios, pymes y autÃ³nomos" https://t.co/uqz60zGcKq https://t.co/UJpW2yhyOe	63510.0	RT @javierjuantur: Ayuso no solo se niega a cerrar Madrid por la pandemia, sino que en su locura, aboca a sus ciudadanos al desastre econÃ³mâ€¦	344.0	True	full
110600	110600	6049e2aecb7a5e003807395c	2021-03-11 09:23:14	[]	[]	Wed Mar 10 18:03:10 +0000 2021	[]	[{"url":"https://t.co/geshcHWRP9","expanded_url":"http://myturnvolunteer.ca.gov/s/landing","display_url":"myturnvolunteer.ca.gov/s/landing","indices":[115,138]}]	California is letting ANYONE volunteer at a vaccination site for 4 hours in exchange for a vaccine!! Sign up here: https://t.co/geshcHWRP9 please share!!	1383.0	RT @GapToothGinny: California is letting ANYONE volunteer at a vaccination site for 4 hours in exchange for a vaccine!! Sign up here: httpsâ€¦	26.0	True	full
110601	110601	6049e2afcb7a5e0038073984	2021-03-11 09:23:14	[]	[]	Tue Feb 16 15:02:12 +0000 2021	[]	[{"url":"https://t.co/T6SCEEJXuk","expanded_url":"http://reb.to/EG2Select","display_url":"reb.to/EG2Select","indices":[201,224]}]	PRE-PURCHASE EVIL GENIUS 2 TODAY âœ… 10% Pre-Purchase Discount + Exclusive Loot Items. âœ… 15% Off If You Own The Original Evil Genius. âœ… Sandbox Mode Revealed! Build Without Limits. Pre-Purchase Today: https://t.co/T6SCEEJXuk https://t.co/eWwgIZRuVL	4649.0	RT @evilgenius: PRE-PURCHASE EVIL GENIUS 2 TODAY âœ… 10% Pre-Purchase Discount + Exclusive Loot Items. âœ… 15% Off If You Own The Original Eviâ€¦	987.0	True	full
110602	110602	6049e2afcb7a5e0038073986	2021-03-11 09:23:14	[]	[]	Thu Mar 11 09:14:45 +0000 2021	[]	[{"url":"https://t.co/jRtywoSE1U","expanded_url":"https://www.elsaltodiario.com/medios/avalmadrid-concedio-aval-libertad-digital-18-millones-euros-concesion-tdt","display_url":"elsaltodiario.com/medios/avalmadâ€¦","indices":[122,145]}]	Hoy en la serie "el PP de Madrid usÃ³ Avalmadrid para inflar de pasta a sus amigos": JimÃ©nez Losantos tambiÃ©n pillÃ³ cacho. https://t.co/jRtywoSE1U	35861.0	RT @EconoCabreado: Hoy en la serie "el PP de Madrid usÃ³ Avalmadrid para inflar de pasta a sus amigos": JimÃ©nez Losantos tambiÃ©n pillÃ³ cachoâ€¦	581.0	True	full
110603	110603	6049e2afcb7a5e0038073988	2021-03-11 09:23:14	[]	[]	Thu Mar 11 08:35:39 +0000 2021	[]	[{"url":"https://t.co/0CwwyyA6VR","expanded_url":"https://www.standard.co.uk/news/london/london-covid-cases-latest-figures-borough-coronavirus-b923474.html","display_url":"standard.co.uk/news/london/loâ€¦","indices":[215,238]}]	Covid-19 rate plunges below 20 new confirmed cases per 100,000 people a week in first London borough (Lewisham)...17 boroughs have rate below 40...Londoners urged to keep following the rules to drive cases lower... https://t.co/0CwwyyA6VR https://t.co/q1raS1Z0om	8180.0	RT @nicholascecil: Covid-19 rate plunges below 20 new confirmed cases per 100,000 people a week in first London borough (Lewisham)...17 borâ€¦	517.0	True	full
110604	110604	6049e2afcb7a5e003807398a	2021-03-11 09:23:14	[]	[]	Mon Mar 08 19:32:49 +0000 2021	[]	[{"url":"https://t.co/izWkx7WHJQ","expanded_url":"https://m.youtube.com/watch?v=X5GBQh4XXwY&t=6s","display_url":"m.youtube.com/watch?v=X5GBQhâ€¦","indices":[216,239]}]	Je vous conseille vivement de partager cette vidÃ©o pour informer le plus de monde possible sur les risques encourus par la vaccination sur le Covid. 216 dÃ©cÃ¨s post vaccins, c'est GRAVE et c'est l'ANSM qui l'Ã©crit ! https://t.co/izWkx7WHJQ	1907.0	RT @AgretDenis: Je vous conseille vivement de partager cette vidÃ©o pour informer le plus de monde possible sur les risques encourus par laâ€¦	136.0	True	full
110605	110605	6049e2afcb7a5e003807398c	2021-03-11 09:23:14	[]	[]	Thu Mar 11 02:00:17 +0000 2021	[]	[{"url":"https://t.co/8JQPKk8sPe","expanded_url":"http://bit.ly/2PW4Emx","display_url":"bit.ly/2PW4Emx","indices":[231,254]}]	Captan a LÃ³pez-Gatell en la Condesa, pese a dar positivo a nueva prueba de COVID-19; reapareciÃ³ en la conferencia de las 7 pm, pero de forma virtual porque tiene una carga viral suficientemente alta para ser contagioso Â¿Entonces? https://t.co/8JQPKk8sPe https://t.co/dHmOehXsOs	7814988.0	RT @lopezdoriga: Captan a LÃ³pez-Gatell en la Condesa, pese a dar positivo a nueva prueba de COVID-19; reapareciÃ³ en la conferencia de las 7â€¦	74.0	True	full
110606	110606	6049e2afcb7a5e0038073992	2021-03-11 09:23:15	[]	[]	Thu Mar 11 09:22:33 +0000 2021	[]	[{"url":"https://t.co/xFa9YxZBVa","expanded_url":"https://www.acercandonoscultura.com.ar/nota-391.html","display_url":"acercandonoscultura.com.ar/nota-391.html","indices":[77,100]}]	*Alfredo Zitarrosa*, cantor, autor y poeta, sÃ­mbolo de nuestra patria grande https://t.co/xFa9YxZBVa CreÃ³ canciones imperecederas,como Guitarra negra,Adagio en mi paÃ­s, El violÃ­n de Becho,El candombe del olvido y Canto de nadie.Sus canciones fueron prohibidas tras el golpe del 73 https://t.co/ReXkhN8FrC	241239.0	RT @Luis_Delia: *Alfredo Zitarrosa*, cantor, autor y poeta, sÃ­mbolo de nuestra patria grande https://t.co/xFa9YxZBVa CreÃ³ canciones imperecâ€¦	3100.0	True	full
110607	110607	6049e2afcb7a5e003807399a	2021-03-11 09:23:15	[]	[]	Wed Mar 10 23:01:41 +0000 2021	[{"text":"RepublicansHateAmericans","indices":[195,220]}]	[{"url":"https://t.co/w4TtzTftq6","expanded_url":"https://twitter.com/ReallyAmerican1/status/1369749698689572867","display_url":"twitter.com/ReallyAmericanâ€¦","indices":[246,269]}]	Finally, we're getting some desperately needed COVID relief - $1,400 checks, aid for independent restaurants, tax breaks, vaccines... No thanks to the GQP who all voted to let Americans starve. #RepublicansHateAmericans -- retweet if you agree! https://t.co/w4TtzTftq6	785.0	RT @meldroc: Finally, we're getting some desperately needed COVID relief - $1,400 checks, aid for independent restaurants, tax breaks, vaccâ€¦	21825.0	True	full
110608	110608	6049e2b0cb7a5e00380739b0	2021-03-11 09:23:15	[]	[]	Thu Mar 11 07:21:45 +0000 2021	[{"text":"GettingTheBalanceWrong","indices":[256,279]}]	[{"url":"https://t.co/OO6QFUAxz6","expanded_url":"https://netpol.org/2021/03/11/are-you-an-aggravated-activist/","display_url":"netpol.org/2021/03/11/areâ€¦","indices":[232,255]}]	Today @HMICFRS launched its report on policing protests, which provides a green light to more surveillance on campaigners and confirms the new name for "domestic extremist" is "aggravated activist". Are you an Aggravated Activist? https://t.co/OO6QFUAxz6 #GettingTheBalanceWrong https://t.co/VyxaNIUSDM	22604.0	RT @netpol: Today @HMICFRS launched its report on policing protests, which provides a green light to more surveillance on campaigners and câ€¦	3483.0	True	full
110609	110609	6049e2b0cb7a5e00380739b2	2021-03-11 09:23:15	[]	[]	Thu Mar 11 09:14:45 +0000 2021	[]	[{"url":"https://t.co/jRtywoSE1U","expanded_url":"https://www.elsaltodiario.com/medios/avalmadrid-concedio-aval-libertad-digital-18-millones-euros-concesion-tdt","display_url":"elsaltodiario.com/medios/avalmadâ€¦","indices":[122,145]}]	Hoy en la serie "el PP de Madrid usÃ³ Avalmadrid para inflar de pasta a sus amigos": JimÃ©nez Losantos tambiÃ©n pillÃ³ cacho. https://t.co/jRtywoSE1U	35861.0	RT @EconoCabreado: Hoy en la serie "el PP de Madrid usÃ³ Avalmadrid para inflar de pasta a sus amigos": JimÃ©nez Losantos tambiÃ©n pillÃ³ cachoâ€¦	2093.0	True	full
110610	110610	6049e2b0cb7a5e00380739bc	2021-03-11 09:23:15	[]	[]	Wed Mar 10 07:40:52 +0000 2021	[{"text":"Homeoffice","indices":[143,154]},{"text":"Datenanalyse","indices":[156,169]},{"text":"KÃ¼nstlicherIntelligenz","indices":[171,194]},{"text":"Investitionsverhalten","indices":[205,227]}]	[{"url":"https://t.co/2RaHbznzZS","expanded_url":"https://t1p.de/8tbi","display_url":"t1p.de/8tbi","indices":[256,279]}]	Digitalisierung des deutschen Mittelstands â€“ Auswirkungen der Corona-Pandemie Wir fassen die wichtigsten EinschÃ¤tzungen der Telekom-Studie zu #Homeoffice, #Datenanalyse, #KÃ¼nstlicherIntelligenz &amp; dem #Investitionsverhalten des Mittelstandes zusammen: https://t.co/2RaHbznzZS	590.0	RT @thueringen40: Digitalisierung des deutschen Mittelstands â€“ Auswirkungen der Corona-Pandemie Wir fassen die wichtigsten EinschÃ¤tzungenâ€¦	105.0	True	full
110611	110611	6049e2b0cb7a5e00380739c8	2021-03-11 09:23:15	[]	[]	Thu Mar 11 04:08:43 +0000 2021	[{"text":"Myanmar","indices":[102,110]}]	[{"url":"https://t.co/4JVSWzvMdC","expanded_url":"https://usun.usmission.gov/statement-by-the-president-of-the-security-council-on-myanmar-march-10-2021/","display_url":"usun.usmission.gov/statement-by-tâ€¦","indices":[266,289]}]	Latest from UN: â€œUN Security Council expresses its continued support for the democratic transition in #Myanmar, &amp; stresses the need to uphold democratic institutions &amp; processes, refrain from violence, fully respect human rights &amp; fundamental freedoms." https://t.co/4JVSWzvMdC https://t.co/1e40KXiggs	52502.0	RT @Reaproy: Latest from UN: â€œUN Security Council expresses its continued support for the democratic transition in #Myanmar, &amp; stresses theâ€¦	153.0	True	full
110612	110612	6049e2b0cb7a5e00380739d6	2021-03-11 09:23:15	[]	[{"url":"https://t.co/WHKTLgdYH9","expanded_url":"https://www.thenewliberals.net.au/why-we-are-different/","display_url":"thenewliberals.net.au/why-we-are-difâ€¦","indices":[182,205]}]		[]	[]			@LesStonehouse The New Liberals have endorsed around 15 candidates so far and in consideration of quite a few otherâ€¦ https://t.co/D8t81IKdAp	488.0	True	full
110613	110613	6049e2b0cb7a5e00380739dc	2021-03-11 09:23:15	[]	[]	Thu Mar 11 06:28:52 +0000 2021	[{"text":"EnablingChange","indices":[244,259]}]	[{"url":"https://t.co/cYlnsry1of","expanded_url":"https://www.youtube.com/watch?v=TzlGWVf9Z7U","display_url":"youtube.com/watch?v=TzlGWVâ€¦","indices":[218,241]}]	Resident Representative Christelle Jocquet was this week hosted on @ntvuganda to discuss this year's women's day theme; "Women in leadership: Achieving an equal future in a COVID-19 world." Watch the full interview: https://t.co/cYlnsry1of #EnablingChange @Enabel_Belgium	3180.0	RT @EnabelinUganda: Resident Representative Christelle Jocquet was this week hosted on @ntvuganda to discuss this year's women's day theme;â€¦	6335.0	True	full
110614	110614	6049e2b0cb7a5e00380739ee	2021-03-11 09:23:15	[{"text":"IARTG","indices":[31,37]},{"text":"shortstories","indices":[38,51]}]	[{"url":"https://t.co/RVwSHVOPrr","expanded_url":"https://www.amazon.com/dp/B01MSNW5RD/ref=rdr_kindle_ext_tmb","display_url":"amazon.com/dp/B01MSNW5RD/â€¦","indices":[99,122]},{"url":"https://t.co/4DvzoRT3er","expanded_url":"https://www.khallbooks.com/information/","display_url":"khallbooks.com/information/","indices":[184,207]},{"url":"https://t.co/kBpE0HFLj8","expanded_url":"https://www.amazon.…		[]	[]			Great reads from @ khallbooks! #IARTG #shortstories CORNER CONFESSIONS - A NOVEL (book 1 of 3)â€¦ https://t.co/COdcDXZT7u	52314.0	True	full
110615	110615	6049e2b1cb7a5e00380739fa	2021-03-11 09:23:15	[]	[]	Thu Mar 11 08:38:59 +0000 2021	[]	[{"url":"https://t.co/7otIF1bCXF","expanded_url":"https://www.conservativewoman.co.uk/sages-covert-coup/","display_url":"conservativewoman.co.uk/sages-covert-câ€¦","indices":[252,275]}]	SAGE'S COVERT COUP. 'They have all had connections with either: Big Pharma, Big Tech or the Big NGOs, such as GAVI-The Vaccine Alliance, World Health Organisation, World Economic Forum, World Bank, Wellcome Trust, Bill and Melinda Gates Foundation.' https://t.co/7otIF1bCXF	2905.0	RT @BangoBilly: SAGE'S COVERT COUP. 'They have all had connections with either: Big Pharma, Big Tech or the Big NGOs, such as GAVI-The Vaccâ€¦	615.0	True	full
110616	110616	6049e2b1cb7a5e0038073a0e	2021-03-11 09:23:16	[]	[]	Thu Mar 11 06:46:47 +0000 2021	[]	[{"url":"https://t.co/6i11ppY0eO","expanded_url":"https://www.hrw.org/news/2021/03/11/india-tech-firms-should-uphold-privacy-free-speech","display_url":"hrw.org/news/2021/03/1â€¦","indices":[257,280]}]	As international criticism mounts over its handling of the farmer protests, the Indian government is violating free expression and privacy rights: blocking social media content, charging and blocking journalists, and shutting the internet at protest sites. https://t.co/6i11ppY0eO https://t.co/yvw6VkpiBT	438299.0	RT @KenRoth: As international criticism mounts over its handling of the farmer protests, the Indian government is violating free expressionâ€¦	29.0	True	full
110617	110617	6049e2b1cb7a5e0038073a16	2021-03-11 09:23:16	[]	[]	Wed Mar 10 23:18:26 +0000 2021	[]	[{"url":"https://t.co/Hi9wpDJ8up","expanded_url":"https://twitter.com/thefreedomi/status/1369757755670728706","display_url":"twitter.com/thefreedomi/stâ€¦","indices":[267,290]}]	It doesn't matter what you are accused of, every prisoner has a right to a fair trial, a right to medical treatment, and a right to life. All Ahmed's mom is asking is for Egypt to follow its own prison regulations and grant him the medical care he desperately needs. https://t.co/Hi9wpDJ8up	3944.0	RT @AllisonLMcManus: It doesn't matter what you are accused of, every prisoner has a right to a fair trial, a right to medical treatment, aâ€¦	689.0	True	full
110618	110618	6049e2b1cb7a5e0038073a18	2021-03-11 09:23:16	[]	[]	Thu Mar 11 09:11:07 +0000 2021	[]	[{"url":"https://t.co/0Ik4fIcqO4","expanded_url":"https://twitter.com/ChangeNOW_world/status/1369286853254332420","display_url":"twitter.com/ChangeNOW_worlâ€¦","indices":[185,208]}]	We're excited to join @ChangeNOW_world to discuss Ariel's mission - reinventing clean to decarbonise laundry across its entire value chain. Check out details on how to register below! https://t.co/0Ik4fIcqO4	10599.0	RT @PGUK: We're excited to join @ChangeNOW_world to discuss Ariel's mission - reinventing clean to decarbonise laundry across its entire vaâ€¦	5176.0	True	full
110619	110619	6049e2b1cb7a5e0038073a24	2021-03-11 09:23:16	[]	[]	Wed Mar 10 23:27:43 +0000 2021	[]	[{"url":"https://t.co/leq3N6Wj7y","expanded_url":"https://www.skynews.com.au/details/_6238693571001","display_url":"skynews.com.au/details/_62386â€¦","indices":[219,242]}]	Qantas CEO Alan Joyce is warning Australia will lose its lead on other countries around the world in the fight against COVID-19 unless it is prepared to drop the elimination strategy once the population is vaccinated. https://t.co/leq3N6Wj7y	527477.0	RT @SkyNewsAust: Qantas CEO Alan Joyce is warning Australia will lose its lead on other countries around the world in the fight against COVâ€¦	3.0	True	full
110620	110620	6049e2b1cb7a5e0038073a2e	2021-03-11 09:23:16	[]	[{"url":"https://t.co/ARX6oChflc","expanded_url":"https://hasanatalamgir.net/best-hand-sanitizers-to.../","display_url":"hasanatalamgir.net/best-hand-saniâ€¦","indices":[274,297]}]		[]	[]			@dreamIfknluvu During Corona Pandemic, Hand Sanitizer is very important for us to keep our health safe &amp; sound. I tâ€¦ https://t.co/CXV8zKovyl	14.0	True	full
110621	110621	6049e2b2cb7a5e0038073a3e	2021-03-11 09:23:16	[]	[]	Thu Mar 11 09:21:07 +0000 2021	[{"text":"PARKSjournalCOVID","indices":[196,214]}]	[{"url":"https://t.co/W106T4e11U","expanded_url":"https://www.theguardian.com/environment/2021/mar/11/budget-cuts-and-collapse-in-tourism-revenue-pose-severe-threat-to-nature","display_url":"theguardian.com/environment/20â€¦","indices":[164,187]}]	Severe threat to nature as COVID leads to budget cuts and rollbacks of environmental protection. Story on new @IUCN research by @pgreenfielduk for the @guardian: https://t.co/W106T4e11U @IWcpa #PARKSjournalCOVID	1348.0	RT @MatthiasFi: Severe threat to nature as COVID leads to budget cuts and rollbacks of environmental protection. Story on new @IUCN researcâ€¦	3173.0	True	full
110622	110622	6049e2b2cb7a5e0038073a4c	2021-03-11 09:23:16	[]	[{"url":"https://t.co/AfeQFDIQDl","expanded_url":"https://www.launchticker.com/story/baidu-will-sell-4-percent-of-its-shares-via-a-secondary","display_url":"launchticker.com/story/baidu-wiâ€¦","indices":[122,145]}]		[]	[]			Baidu will sell ~4 percent of its shares via a secondary listing in Hong Kong on March 12, according to Reuters souâ€¦ https://t.co/QO96SBZ6JX	11777.0	True	full
110623	110623	6049e2b2cb7a5e0038073a58	2021-03-11 09:23:17	[]	[]	Mon Mar 08 01:00:00 +0000 2021	[]	[{"url":"https://t.co/H60rtpa0v1","expanded_url":"http://bit.ly/3rh5w2Q","display_url":"bit.ly/3rh5w2Q","indices":[37,60]},{"url":"https://t.co/6t7QBubCTF","expanded_url":"https://ouo.io/WhxiSn","display_url":"ouo.io/WhxiSn","indices":[68,91]}]	5 movies in 1 - Nasty Daddies -=&gt; https://t.co/H60rtpa0v1 -=&gt; https://t.co/6t7QBubCTF Duration: 112 minutes File size: 999 MB https://t.co/il6LlyOyZQ	19563.0	RT @michaele794: 5 movies in 1 - Nasty Daddies -=&gt; https://t.co/H60rtpa0v1 -=&gt; https://t.co/6t7QBubCTF Duration: 112 minutes File size: 999â€¦	52.0	True	full
110624	110624	6049e2b2cb7a5e0038073a60	2021-03-11 09:23:17	[]	[]	Thu Mar 11 05:52:45 +0000 2021	[{"text":"soldes","indices":[119,126]},{"text":"Cameroun","indices":[206,215]},{"text":"JeudiConfession","indices":[263,279]}]	[{"url":"https://t.co/GSBp6M0NST","expanded_url":"https://wa.me/message/JBY25YEDGOMTE1","display_url":"wa.me/message/JBY25Yâ€¦","indices":[239,262]}]	Perruque coupe carrÃ©e avec frange. Taille &amp; Prix normal: 12, 40.000 F. Cheveu indien ðŸ’¯% human hair. Profitez des #soldes du 07-15 Mars pour lâ€™obtenir Ã 36.000 FðŸ˜�ðŸŽŠ ExpÃ©dition dans toutes les villes du #Cameroun ðŸ“²:659341459 WhatsApp: https://t.co/GSBp6M0NST #JeudiConfession https://t.co/t3kquAd1PI	813.0	RT @ksi_wigsdesign: Perruque coupe carrÃ©e avec frange. Taille &amp; Prix normal: 12, 40.000 F. Cheveu indien ðŸ’¯% human hair. Profitez des #solâ€¦	327.0	True	full
110625	110625	6049e2b3cb7a5e0038073a6e	2021-03-11 09:23:17	[]	[]	Thu Mar 11 08:30:00 +0000 2021	[{"text":"COVIDVaccine","indices":[201,214]},{"text":"IndiaFightsCorona","indices":[216,234]},{"text":"LargestVaccineDrive","indices":[235,255]}]	[{"url":"https://t.co/G4e2WXWB9X","expanded_url":"http://cowin.gov.in","display_url":"cowin.gov.in","indices":[128,151]}]	These senior citizens have come forward and fulfilled their duties as responsible citizens. Have you? If eligible, please visit https://t.co/G4e2WXWB9X or Aarogya Setu App to register yourself for the #COVIDVaccine. #IndiaFightsCorona #LargestVaccineDrive @MoHFW_India @PIB_India https://t.co/yGCdN1PWmM	2393930.0	RT @mygovindia: These senior citizens have come forward and fulfilled their duties as responsible citizens. Have you? If eligible, please vâ€¦	330.0	True	full
110626	110626	6049e2b3cb7a5e0038073a8a	2021-03-11 09:23:17	[{"text":"camerapill","indices":[78,89]},{"text":"bowels","indices":[90,97]},{"text":"cancer","indices":[98,105]},{"text":"colonoscopy","indices":[106,118]},{"text":"michaelmosley","indices":[120,134]}]	[{"url":"https://t.co/4EGC8HFpUQ","expanded_url":"https://news.sky.com/story/cancer-research-tiny-pill-cameras-that-can-film-tumours-in-the-gut-to-be-trialled-by-nhs-12242374","display_url":"news.sky.com/story/cancer-râ€¦","indices":[225,248]}]		[]	[]			At last, what a good idea. I saw Michael Mosley take this live on TV in 2015! #camerapill #bowels #cancerâ€¦ https://t.co/nDj40xpSmY	305.0	True	full
110627	110627	6049e2b4cb7a5e0038073a98	2021-03-11 09:23:17	[{"text":"VijayHazareTrophy2021","indices":[95,117]}]	[{"url":"https://t.co/buahslWiIn","expanded_url":"https://bit.ly/3rDfmvR","display_url":"bit.ly/3rDfmvR","indices":[129,152]}]		[]	[]			UP 77/3 (22), need 108 to win. KARNATAKA 81/3 (15), need 242 to win. Follow live updates fromâ€¦ https://t.co/D0Os4w0bIt	26373.0	True	full
110628	110628	6049e2b4cb7a5e0038073a9c	2021-03-11 09:23:17	[]	[{"url":"https://t.co/vcX2je6jDr","expanded_url":"https://www.msnbc.com/msnbc/watch/sen-warren-remembers-brother-don-who-died-of-covid-103776837654","display_url":"msnbc.com/msnbc/watch/seâ€¦","indices":[259,282]}]		[]	[]			Watched @ewarren talk to @NicolleDWallace about her brother, Don who passed away from COVID-19.ðŸ˜¢ Once again,â€¦ https://t.co/A6L38aNgeK	1042.0	True	full
110629	110629	6049e2b4cb7a5e0038073aa4	2021-03-11 09:23:17	[]	[]	Thu Mar 11 09:22:39 +0000 2021	[{"text":"WuhanVirus","indices":[218,229]}]	[{"url":"https://t.co/0GxlRXVpyY","expanded_url":"https://www.livemint.com/news/india/india-has-provided-over-481-lakh-doses-of-covid-vaccines-to-various-countries-11615397379196.html","display_url":"livemint.com/news/india/indâ€¦","indices":[256,279]}]	Shame on PaidMedia for not talking about 48 Million doses of Vaccine given by India to Rest of the World including "Developed" countries like Canada ðŸ™� India has emerged as the Clear World Leader in saving people from #WuhanVirus Thank u @narendramodi https://t.co/0GxlRXVpyY	26024.0	RT @BesuraTaansane: Shame on PaidMedia for not talking about 48 Million doses of Vaccine given by India to Rest of the World including "Devâ€¦	582.0	True	full
110630	110630	6049e2b4cb7a5e0038073aa8	2021-03-11 09:23:17	[]	[]	Wed Mar 10 23:55:18 +0000 2021	[{"text":"AmericanRescuePlan","indices":[121,140]}]	[{"url":"https://t.co/X0hPOnhxi8","expanded_url":"https://twitter.com/senatorwicker/status/1369770036982915084","display_url":"twitter.com/senatorwicker/â€¦","indices":[141,164]}]	Seriously? Seriously?! Yâ€™all have no damn shame! Senator, YOU voted against the bill! Sorry, but that dog wonâ€™t hunt! #AmericanRescuePlan https://t.co/X0hPOnhxi8	744344.0	RT @harrisonjaime: Seriously? Seriously?! Yâ€™all have no damn shame! Senator, YOU voted against the bill! Sorry, but that dog wonâ€™t hunt!â€¦	2114.0	True	full
110631	110631	6049e2b4cb7a5e0038073ab8	2021-03-11 09:23:18	[]	[]	Thu Mar 11 08:56:40 +0000 2021	[{"text":"MahindraXUV500","indices":[13,28]}]	[{"url":"https://t.co/LQbU3PQuAE","expanded_url":"https://www.carandbike.com/news/2021-mahindra-xuv500s-interior-uncovered-in-new-spy-photos-2388407","display_url":"carandbike.com/news/2021-mahiâ€¦","indices":[195,218]}]	The next-gen #MahindraXUV500 has been spotted testing yet again, and this time around, we get a clean and up-close look at the SUV and its cabin. More images and details here. @Mahindra_Auto https://t.co/LQbU3PQuAE	100920.0	RT @carandbike: The next-gen #MahindraXUV500 has been spotted testing yet again, and this time around, we get a clean and up-close look atâ€¦	6.0	True	full
110632	110632	6049e2b4cb7a5e0038073aba	2021-03-11 09:23:18	[{"text":"Inesita","indices":[222,230]}]	[{"url":"https://t.co/Cs3kOJzbv9","expanded_url":"https://www.cope.es/programas/herrera-en-cope/noticias/arrimadas-cede-responsabilidad-mocion-censura-equipo-murcia-hable-con-sanchez-20210311_1183557","display_url":"cope.es/programas/herrâ€¦","indices":[231,254]}]		[]	[]			Lo que viene siendo perder el norte. Dice: " en Murcia la corrupciÃ³n era insostenible" y va a pactar con la PSOE quâ€¦ https://t.co/XIGRL9nK1U	299.0	True	full
110633	110633	6049e2b4cb7a5e0038073abc	2021-03-11 09:23:18	[]	[]	Thu Mar 11 05:50:40 +0000 2021	[]	[{"url":"https://t.co/nG9V6jalhl","expanded_url":"https://www.axios.com/obama-bush-clinton-carter-covid-vaccine-ads-18025cad-98ee-4f6f-b386-b037a84d3fe2.html?utm_source=twitter&utm_medium=social&utm_campaign=onhrs","display_url":"axios.com/obama-bush-cliâ€¦","indices":[201,224]}]	Four former presidents have banded together for two national ad campaigns released Thursday designed to drive trust in COVID-19 vaccines â€”Â and they're all pictured getting inoculated against the virus https://t.co/nG9V6jalhl	569711.0	RT @axios: Four former presidents have banded together for two national ad campaigns released Thursday designed to drive trust in COVID-19â€¦	78.0	True	full
110634	110634	6049e2b4cb7a5e0038073ac4	2021-03-11 09:23:18	[]	[{"url":"https://t.co/nP19AlKVNi","expanded_url":"https://en.m.wikipedia.org/wiki/Fiat_money","display_url":"en.m.wikipedia.org/wiki/Fiat_money","indices":[27,50]}]		[]	[]			@Maxipsycho @bankofengland https://t.co/nP19AlKVNi "It has value only because a government maintains its value, orâ€¦ https://t.co/NDSzILUVBd	24.0	True	full
110635	110635	6049e2b4cb7a5e0038073ac8	2021-03-11 09:23:18	[]	[]	Thu Mar 11 09:05:37 +0000 2021	[]	[{"url":"https://t.co/3mJSaymlHk","expanded_url":"https://www.zdf.de/gesellschaft/markus-lanz/markus-lanz-vom-9-maerz-2021-100.html","display_url":"zdf.de/gesellschaft/mâ€¦","indices":[297,320]}]	@guido_burger @RegierungBW @UniHohenheim @KM_BW Hier mal tiefe Einblicke warum DE Corona nicht in den Griff bekommen kann. Die Strukturen sind verkrustet und der Virus Ã¼berholt alles die langsamer sind. Wir stecken ganz tief in einer Regierungskrise und diese Pandemie zeigt die SchwÃ¤chen aller. https://t.co/3mJSaymlHk	156.0	RT @JoachimHummel: @guido_burger @RegierungBW @UniHohenheim @KM_BW Hier mal tiefe Einblicke warum DE Corona nicht in den Griff bekommen kanâ€¦	3244.0	True	full
110636	110636	6049e2b5cb7a5e0038073ad6	2021-03-11 09:23:18	[]	[]	Wed Mar 10 13:08:23 +0000 2021	[{"text":"DeFi","indices":[204,209]},{"text":"blockchain","indices":[210,221]},{"text":"Finance","indices":[222,230]}]	[{"url":"https://t.co/gPFkbut6Wv","expanded_url":"https://chainge-finance.medium.com/experience-flexibility-100-security-with-chainge-future-dex-918e003f2bb3","display_url":"chainge-finance.medium.com/experience-fleâ€¦","indices":[233,256]}]	Are you ready to experience true financial freedom &amp; guaranteed safety? If your answers to these questions are yes, then you need to check out our upcoming Future DEX and its amazing capabilities. #DeFi #blockchain #Finance https://t.co/gPFkbut6Wv	20944.0	RT @FinanceChainge: Are you ready to experience true financial freedom &amp; guaranteed safety? If your answers to these questions are yes, thâ€¦	4.0	True	full
110637	110637	6049e2b5cb7a5e0038073ad8	2021-03-11 09:23:18	[]	[]	Wed Mar 10 17:15:54 +0000 2021	[]	[{"url":"https://t.co/rges7Oa2aN","expanded_url":"https://www.walsallhealthcare.nhs.uk/news/2021/03/10/walsall-to-open-first-large-vaccination-centre/","display_url":"walsallhealthcare.nhs.uk/news/2021/03/1â€¦","indices":[184,207]}]	Weâ€™re excited to officially announce we will be vaccinating eligible people from Monday 15 March at our new vaccination centre in the Saddlers Shopping Centre Walsall. Find out more ðŸ‘‰https://t.co/rges7Oa2aN @SaddlersSC	326.0	RT @WalsallTogether: Weâ€™re excited to officially announce we will be vaccinating eligible people from Monday 15 March at our new vaccinatioâ€¦	1790.0	True	full
110638	110638	6049e2b5cb7a5e0038073adc	2021-03-11 09:23:18	[{"text":"SAGECovertCoup","indices":[35,50]}]	[{"url":"https://t.co/7otIF1bCXF","expanded_url":"https://www.conservativewoman.co.uk/sages-covert-coup/","display_url":"conservativewoman.co.uk/sages-covert-câ€¦","indices":[271,294]}]		[]	[]			@MichaelPSenger SAGE'S COVERT COUP #SAGECovertCoup 'all had connections with either: Big Pharma, Big Tech or the Biâ€¦ https://t.co/nxxuuJN1Mo	2905.0	True	full
110639	110639	6049e2b5cb7a5e0038073ae0	2021-03-11 09:23:18	[]	[]	Thu Mar 11 06:00:32 +0000 2021	[]	[{"url":"https://t.co/ZgeQqC9QKn","expanded_url":"https://myanmar.un.org/en/115791-statement-president-un-security-council-myanmar","display_url":"myanmar.un.org/en/115791-statâ€¦","indices":[257,280]}]	"The Security Council expresses its continued support for the democratic transition in Myanmar, and stresses the need to uphold democratic institutions and processes, refrain from violence, fully respect human rights and fundamental freedoms" Statementâž¡ï¸�: https://t.co/ZgeQqC9QKn https://t.co/wmgRGPhg4n	90178.0	RT @UNinMyanmar: "The Security Council expresses its continued support for the democratic transition in Myanmar, and stresses the need to uâ€¦	3.0	True	full
110640	110640	6049e2b5cb7a5e0038073aec	2021-03-11 09:23:18	[]	[]	Thu Mar 11 06:02:49 +0000 2021	[]	[{"url":"https://t.co/PqjcZcxAWJ","expanded_url":"https://youtu.be/eCza6UGmRTk","display_url":"youtu.be/eCza6UGmRTk","indices":[150,173]}]	All of the living former presidents except Donald Trump have banded together for a national ad campaign designed to drive trust in COVID-19 vaccines. https://t.co/PqjcZcxAWJ	70964.0	RT @Weinsteinlaw: All of the living former presidents except Donald Trump have banded together for a national ad campaign designed to driveâ€¦	149.0	True	full
110641	110641	6049e2b6cb7a5e0038073aee	2021-03-11 09:23:18	[]	[]	Thu Mar 11 09:15:33 +0000 2021	[{"text":"PCR","indices":[56,60]},{"text":"Covid19","indices":[244,252]},{"text":"HCQ","indices":[253,257]},{"text":"vaccination","indices":[258,270]},{"text":"Macron","indices":[271,278]}]	[{"url":"https://t.co/HDcVtxHOMJ","expanded_url":"https://twitter.com/libe/status/1369703770410659842","display_url":"twitter.com/libe/status/13â€¦","indices":[279,302]}]	Pour les dÃ©penses abusives, on devrait parler des tests #PCR Ã 74â‚¬ 55 266 383 de tests depuis mai 4 089 712 342 â‚¬ Plus de 4 milliards qui n'iront pas dans les hÃ´pitaux Il serait peut-Ãªtre bien de balayer devant sa porte avant d'attaquer ! #Covid19 #HCQ #vaccination #Macron https://t.co/HDcVtxHOMJ	3873.0	RT @_ThisIsSparta_: Pour les dÃ©penses abusives, on devrait parler des tests #PCR Ã 74â‚¬ 55 266 383 de tests depuis mai 4 089 712 342 â‚¬ Pluâ€¦	240.0	True	full
110642	110642	6049e2b6cb7a5e0038073af2	2021-03-11 09:23:18	[]	[]	Wed Mar 10 23:53:19 +0000 2021	[{"text":"PositiveVibes","indices":[25,39]},{"text":"StrongerTogether","indices":[66,83]},{"text":"MHHSBD","indices":[172,179]}]	[{"url":"https://t.co/ORnldo1SbS","expanded_url":"http://www.mommaparker.com","display_url":"mommaparker.com","indices":[97,120]}]	Night all love and light #PositiveVibes to you all we can do this #StrongerTogether love you all https://t.co/ORnldo1SbS face mask impro curtesy @KnitClaire lol ðŸ˜� love her #MHHSBD https://t.co/Xzd9govllA	6745.0	RT @Mommaparker2: Night all love and light #PositiveVibes to you all we can do this #StrongerTogether love you all https://t.co/ORnldo1SbSâ€¦	4353.0	True	full
110643	110643	6049e2b7cb7a5e0038073b3c	2021-03-11 09:23:19	[]	[]	Wed Mar 10 21:15:32 +0000 2021	[]	[{"url":"https://t.co/eQPo4qSJgJ","expanded_url":"https://cutt.ly/VzQbfse","display_url":"cutt.ly/VzQbfse","indices":[200,223]}]	Brasil registra 2.286 mortes por Covid em 24 horas e bate novo recorde. A mÃ©dia mÃ³vel de mortes causadas por Covid-19 no Brasil chegou a 1.626 nesta quarta-feira (10/3), tambÃ©m a maior jÃ¡ registrada https://t.co/eQPo4qSJgJ https://t.co/FEgcnVdyK3	330909.0	RT @Metropoles: Brasil registra 2.286 mortes por Covid em 24 horas e bate novo recorde. A mÃ©dia mÃ³vel de mortes causadas por Covid-19 no Bâ€¦	1.0	True	full
110644	110644	6049e2b7cb7a5e0038073b3e	2021-03-11 09:23:19	[]	[]	Wed Mar 10 19:37:26 +0000 2021	[]	[{"url":"https://t.co/4k1KtG7VWu","expanded_url":"https://anchor.fm/enuntocx3","display_url":"anchor.fm/enuntocx3","indices":[138,161]}]	Los invitamos al estreno mundial de: @EnUnTOCx3 con sus amigos: @cesocerezo @letras_francas @KristoffSalmaz 10 Pm Â¡los esperamos! ðŸ¤ªðŸŽ‰ https://t.co/4k1KtG7VWu https://t.co/ELLOgNbj7i	3157.0	RT @KristoffSalmaz: Los invitamos al estreno mundial de: @EnUnTOCx3 con sus amigos: @cesocerezo @letras_francas @KristoffSalmaz 10 Pm Â¡â€¦	581.0	True	full
110645	110645	6049e2b8cb7a5e0038073b4a	2021-03-11 09:23:19	[]	[]	Thu Mar 11 09:18:24 +0000 2021	[{"text":"GulfKanawut","indices":[125,137]},{"text":"PhiBalls","indices":[138,147]},{"text":"à¸¥à¸¹à¸�à¸šà¸­à¸¥à¸‚à¸­à¸‡à¸„à¸¸à¸“à¸šà¸´à¹Šà¸�à¸�à¸¥à¸±à¸Ÿ","indices":[148,169]}]	[{"url":"https://t.co/63G9G4YcJO","expanded_url":"https://youtu.be/7NnRtQpN6IE","display_url":"youtu.be/7NnRtQpN6IE","indices":[87,110]}]	hello phi balls letâ€™s also watch the dtac teaser on youtube to increase its views ðŸ¤— ðŸ”— https://t.co/63G9G4YcJO @gulfkanawut #GulfKanawut #PhiBalls #à¸¥à¸¹à¸�à¸šà¸­à¸¥à¸‚à¸­à¸‡à¸„à¸¸à¸“à¸šà¸´à¹Šà¸�à¸�à¸¥à¸±à¸Ÿ	109.0	RT @bffguIf: hello phi balls letâ€™s also watch the dtac teaser on youtube to increase its views ðŸ¤— ðŸ”— https://t.co/63G9G4YcJO @gulfkanawut #â€¦	290.0	True	full
110646	110646	6049e2b8cb7a5e0038073b64	2021-03-11 09:23:19	[{"text":"CURSO","indices":[0,6]}]	[{"url":"https://t.co/pvUbXvw8ff","expanded_url":"https://cutt.ly/8zEoZcp","display_url":"cutt.ly/8zEoZcp","indices":[245,268]}]		[]	[]			#CURSO | Texfor organiza el curso de ComunicaciÃ³n y Marketing Digital focalizado en el sector textil B2B. ðŸ—“ï¸�12, 15â€¦ https://t.co/Rl7d3CsHoj	3094.0	True	full
110647	110647	6049e2b8cb7a5e0038073b68	2021-03-11 09:23:20	[]	[]	Tue Mar 09 23:00:55 +0000 2021	[]	[{"url":"https://t.co/cX5wMhlfOn","expanded_url":"https://www.elmananerodiario.com/rosario-robles-no-declararse-culpable-ira-juicio/","display_url":"elmananerodiario.com/rosario-roblesâ€¦","indices":[126,149]}]	DespuÃ©s de sus peticiones negadas o no contestadas, Rosario Robles decide renunciar a negociar por lo que irÃ¡ a juicio. ðŸ¤·ðŸ�»â€�â™‚ï¸� https://t.co/cX5wMhlfOn	6659773.0	RT @brozoxmiswebs: DespuÃ©s de sus peticiones negadas o no contestadas, Rosario Robles decide renunciar a negociar por lo que irÃ¡ a juicio.â€¦	364.0	True	full
110648	110648	6049e2b8cb7a5e0038073b6c	2021-03-11 09:23:20	[]	[]	Thu Mar 11 02:00:17 +0000 2021	[]	[{"url":"https://t.co/8JQPKk8sPe","expanded_url":"http://bit.ly/2PW4Emx","display_url":"bit.ly/2PW4Emx","indices":[231,254]}]	Captan a LÃ³pez-Gatell en la Condesa, pese a dar positivo a nueva prueba de COVID-19; reapareciÃ³ en la conferencia de las 7 pm, pero de forma virtual porque tiene una carga viral suficientemente alta para ser contagioso Â¿Entonces? https://t.co/8JQPKk8sPe https://t.co/dHmOehXsOs	7815476.0	RT @lopezdoriga: Captan a LÃ³pez-Gatell en la Condesa, pese a dar positivo a nueva prueba de COVID-19; reapareciÃ³ en la conferencia de las 7â€¦	553.0	True	full
110649	110649	6049e2b8cb7a5e0038073b6e	2021-03-11 09:23:20	[]	[]	Tue Mar 09 12:54:17 +0000 2021	[]	[{"url":"https://t.co/pZUjtnAfUL","expanded_url":"https://tinyurl.com/sh6xvbc4","display_url":"tinyurl.com/sh6xvbc4","indices":[251,274]}]	As paediatrician, ecstatic schools re-opening. BUT having conducted @BMJ physical dist rev w/ @CebmOxford @MIT @trishgreenhalgh, schools can do more than gov reg to STAY open + STAY safe by recog COVID is AIRBOURNE, as we have written in @bmj_latest https://t.co/pZUjtnAfUL 1/13	3054.0	RT @DrZeshanQureshi: As paediatrician, ecstatic schools re-opening. BUT having conducted @BMJ physical dist rev w/ @CebmOxford @MIT @trishgâ€¦	735.0	True	full
110650	110650	6049e2b8cb7a5e0038073b74	2021-03-11 09:23:20	[]	[{"url":"https://t.co/hKFjWv6b1t","expanded_url":"https://cnn.it/38uoKdR","display_url":"cnn.it/38uoKdR","indices":[256,279]}]		[]	[]			Exclusive: Yemen has stepped up to the precipice of famine, and back again, many times over its 6 years of war. Nowâ€¦ https://t.co/8u3YW6OS3P	13.0	True	full
110651	110651	6049e2b9cb7a5e0038073b84	2021-03-11 09:23:20	[]	[]	Wed Mar 10 15:00:00 +0000 2021	[{"text":"í�¼í”Œí‚¤ìŠ¤","indices":[1,6]},{"text":"PURPLE_KISS","indices":[124,136]},{"text":"INTO_VIOLET","indices":[137,149]},{"text":"ì±„ì�¸","indices":[151,154]},{"text":"Chaein","indices":[155,162]},{"text":"Ponzona","indices":[163,171]}]	[{"url":"https://t.co/NSphwcCrma","expanded_url":"https://youtu.be/1ie_R3f4AFA","display_url":"youtu.be/1ie_R3f4AFA","indices":[69,92]}]	[#í�¼í”Œí‚¤ìŠ¤] 1ST MINI ALBUM [INTO VIOLET] â–« CONCEPT FILM â–« â–ª CHAEIN â–ª â–« https://t.co/NSphwcCrma â–« ðŸ”³ 2021.03.15 6PM RELEASE ðŸ”³ #PURPLE_KISS #INTO_VIOLET #ì±„ì�¸ #Chaein #Ponzona https://t.co/UYUUJYh8DT	52404.0	RT @RBW_PURPLEKISS: [#í�¼í”Œí‚¤ìŠ¤] 1ST MINI ALBUM [INTO VIOLET] â–« CONCEPT FILM â–« â–ª CHAEIN â–ª â–« https://t.co/NSphwcCrma â–« ðŸ”³ 2021.03.15 6PM RELEASâ€¦	9.0	True	full
110652	110652	6049e2b9cb7a5e0038073b8c	2021-03-11 09:23:20	[]	[{"url":"https://t.co/feOqHrjkSS","expanded_url":"https://www.telegraph.co.uk/news/2021/03/09/15-dont-dare-tell-masks-school-harmless/","display_url":"telegraph.co.uk/news/2021/03/0â€¦","indices":[258,281]}]		[]	[]			I'm 15. Don't you dare tell me that masks in school are harmless. So true. Could have been written by my daughter.â€¦ https://t.co/lkWqcPmJkA	453.0	True	full
110653	110653	6049e2b9cb7a5e0038073ba6	2021-03-11 09:23:20	[]	[]	Wed Mar 10 13:08:23 +0000 2021	[{"text":"DeFi","indices":[204,209]},{"text":"blockchain","indices":[210,221]},{"text":"Finance","indices":[222,230]}]	[{"url":"https://t.co/gPFkbut6Wv","expanded_url":"https://chainge-finance.medium.com/experience-flexibility-100-security-with-chainge-future-dex-918e003f2bb3","display_url":"chainge-finance.medium.com/experience-fleâ€¦","indices":[233,256]}]	Are you ready to experience true financial freedom &amp; guaranteed safety? If your answers to these questions are yes, then you need to check out our upcoming Future DEX and its amazing capabilities. #DeFi #blockchain #Finance https://t.co/gPFkbut6Wv	20944.0	RT @FinanceChainge: Are you ready to experience true financial freedom &amp; guaranteed safety? If your answers to these questions are yes, thâ€¦	3.0	True	full
110654	110654	6049e2bacb7a5e0038073bb2	2021-03-11 09:23:20	[]	[]	Thu Mar 11 08:03:49 +0000 2021	[]	[{"url":"https://t.co/ly8xo9uKxQ","expanded_url":"https://www.walesonline.co.uk/news/education/masks-schools-wales-rules-guidance-20054958","display_url":"walesonline.co.uk/news/educationâ€¦","indices":[209,232]}]	I am incredibly proud to have my name included in this article. Thankyou to @AbbieWightwick In the Vale of Glamorgan. Public Health Wales say covid cases now stand at 39, down 25%. GET MASKS OUT OF THE CLASS https://t.co/ly8xo9uKxQ	74606.0	RT @BreesAnna: I am incredibly proud to have my name included in this article. Thankyou to @AbbieWightwick In the Vale of Glamorgan. Publiâ€¦	2140.0	True	full
110655	110655	6049e2bacb7a5e0038073bba	2021-03-11 09:23:20	[]	[]	Wed Mar 10 15:01:36 +0000 2021	[]	[{"url":"https://t.co/Jvzg10MDKb","expanded_url":"https://rebrand.ly/misleading-mps","display_url":"rebrand.ly/misleading-mps","indices":[138,161]}]	BREAKING: Ministers continue to mislead Parliament over Covid contracts - as Â£22.6m contract to Tory-linked firm snuck out 10 months late https://t.co/Jvzg10MDKb	113463.0	RT @GoodLawProject: BREAKING: Ministers continue to mislead Parliament over Covid contracts - as Â£22.6m contract to Tory-linked firm snuckâ€¦	106.0	True	full
110656	110656	6049e2bacb7a5e0038073bbe	2021-03-11 09:23:20	[]	[]	Wed Feb 03 03:47:54 +0000 2021	[]	[{"url":"https://t.co/1lA4wNj9QR","expanded_url":"https://www.crowdcast.io/e/substrate-runtime-developer-academy-2?utm_campaign=substrateacademy&utm_source=twitter&utm_medium=twitter-acala","display_url":"crowdcast.io/e/substrate-ruâ€¦","indices":[257,280]}]	Ready to be a pro in @Polkadot's Substrate framework? Tune in to learn about joining the Substrate Developer Academy with Acala Co-Founder/CTO @XiliangChen, @INDUSTRYCONNEC7, and @ParityTech. Next academy intake starts Feb 15! Join the Crowdcast here: https://t.co/1lA4wNj9QR	52242.0	RT @AcalaNetwork: Ready to be a pro in @Polkadot's Substrate framework? Tune in to learn about joining the Substrate Developer Academy witâ€¦	46.0	True	full
110657	110657	6049e2bacb7a5e0038073bcc	2021-03-11 09:23:21	[]	[]	Wed Mar 10 20:34:57 +0000 2021	[]	[{"url":"https://t.co/ZsEzsG2gJs","expanded_url":"https://www.bruegel.org/2021/03/self-employment-covid-19-and-the-future-of-work-for-knowledge-workers/","display_url":"bruegel.org/2021/03/self-eâ€¦","indices":[118,141]}]	A nice piece by @milenkanik for @Bruegel_org Self-employment, COVID-19, and the future of work for knowledge workers https://t.co/ZsEzsG2gJs	14753.0	RT @GuntramWolff: A nice piece by @milenkanik for @Bruegel_org Self-employment, COVID-19, and the future of work for knowledge workers httâ€¦	661.0	True	full
110658	110658	6049e2bacb7a5e0038073bd4	2021-03-11 09:23:21	[]	[]	Wed Mar 10 18:49:38 +0000 2021	[]	[{"url":"https://t.co/UI7PUWZQ1t","expanded_url":"http://youtu.be/kki6CQmfsQU","display_url":"youtu.be/kki6CQmfsQU","indices":[120,143]}]	- Mais 2,6 milhÃµes de doses de vacinas contra o covid19 estÃ£o chegando a todos os estados e ao DF. @minsaude YouTube: https://t.co/UI7PUWZQ1t https://t.co/wbtpHq5yPm	6683564.0	RT @jairbolsonaro: - Mais 2,6 milhÃµes de doses de vacinas contra o covid19 estÃ£o chegando a todos os estados e ao DF. @minsaude YouTube:â€¦	19.0	True	full
110659	110659	6049e2bbcb7a5e0038073bf0	2021-03-11 09:23:21	[]	[]	Thu Mar 11 09:06:19 +0000 2021	[]	[{"url":"https://t.co/P8o4Glw261","expanded_url":"https://www.youtube.com/watch?v=nbcUCJYaAEs&ab_channel=philstarnews","display_url":"youtube.com/watch?v=nbcUCJâ€¦","indices":[152,175]}]	FROM THE ARCHIVES: One year ago, President Duterte said in a televised address that the COVID-19 pandemic will not last long. "Hindi ito magtatagal." https://t.co/P8o4Glw261	666539.0	RT @PhilstarNews: FROM THE ARCHIVES: One year ago, President Duterte said in a televised address that the COVID-19 pandemic will not last lâ€¦	597.0	True	full
110660	110660	6049e2bbcb7a5e0038073bf4	2021-03-11 09:23:21	[]	[]	Wed Mar 10 19:44:22 +0000 2021	[]	[{"url":"https://t.co/t3DXgDvCdg","expanded_url":"https://discover.passportindex.org/press-releases/passport-index-mobile-app-comes-to-android/","display_url":"discover.passportindex.org/press-releasesâ€¦","indices":[233,256]}]	Following the incredible success and acclaim for its iOS mobile app â€” the unmatched passport experience is now available on Android devices. Now anyone can access real-time ranking and intelligent travel, right at their fingertips! https://t.co/t3DXgDvCdg	3486.0	RT @PassportIndex: Following the incredible success and acclaim for its iOS mobile app â€” the unmatched passport experience is now availableâ€¦	1042.0	True	full
110661	110661	6049e2bbcb7a5e0038073bf6	2021-03-11 09:23:21	[]	[]	Wed Mar 10 19:00:03 +0000 2021	[]	[{"url":"https://t.co/HP7XDiNPRh","expanded_url":"https://www.rrstar.com/story/sports/2021/03/10/harlem-high-school-nic-10-title-boys-basketball-schedule-fans/4638673001/","display_url":"rrstar.com/story/sports/2â€¦","indices":[158,181]}]	Harlem is playing for only its third NIC-10 title in history. While most fans can't attend the game, they have been finding other ways to support he players. https://t.co/HP7XDiNPRh	3917.0	RT @rrstar_sports: Harlem is playing for only its third NIC-10 title in history. While most fans can't attend the game, they have been findâ€¦	3977.0	True	full
110662	110662	6049e2bbcb7a5e0038073c20	2021-03-11 09:23:22	[]	[]	Thu Mar 11 09:09:17 +0000 2021	[{"text":"coal","indices":[36,41]},{"text":"climate","indices":[138,146]}]	[{"url":"https://t.co/EiNVLEZUXE","expanded_url":"http://reuters.com/article/hsbc-hldg-climate-idUSL4N2L83I1","display_url":"reuters.com/article/hsbc-hâ€¦","indices":[147,170]}]	HSBC will phase out its support for #coal in the developed world by 2030 and by 2040 for developing nations, following investor pressure. #climate https://t.co/EiNVLEZUXE	11323.0	RT @CA_Latest: HSBC will phase out its support for #coal in the developed world by 2030 and by 2040 for developing nations, following invesâ€¦	384.0	True	full
110663	110663	6049e2bbcb7a5e0038073c24	2021-03-11 09:23:22	[]	[]	Thu Mar 11 08:35:04 +0000 2021	[]	[{"url":"https://t.co/6LMPi28AaQ","expanded_url":"https://on.msnbc.com/3ve5IlL","display_url":"on.msnbc.com/3ve5IlL","indices":[216,239]}]	Texas AG Ken Paxton has threatened to sue the city of Austin and surrounding Travis County after officials there, citing the continued threat of Covid-19, said they would continue to require residents to wear masks. https://t.co/6LMPi28AaQ	4150912.0	RT @MSNBC: Texas AG Ken Paxton has threatened to sue the city of Austin and surrounding Travis County after officials there, citing the conâ€¦	1001.0	True	full
110664	110664	6049e2bbcb7a5e0038073c28	2021-03-11 09:23:22	[]	[]	Wed Mar 10 12:54:03 +0000 2021	[{"text":"DYP","indices":[104,108]},{"text":"DeFi","indices":[247,252]},{"text":"staking","indices":[253,261]}]	[{"url":"https://t.co/n6otonhsX6","expanded_url":"https://thecapital.io/article/defi-yield-protocol-tools-are-coming-soon-to-the-community-MVLea3yCZbO6UqyEwlL","display_url":"thecapital.io/article/defi-yâ€¦","indices":[222,245]}]	Introducing the $DYP Tools With Decentralized Trust ScoreðŸ˜Ž @dypfinance hasÂ announcedÂ the launch of its #DYP tools with a mission to help the DeFi community make the best decisions while investing their funds. Read More: https://t.co/n6otonhsX6 #DeFi #staking https://t.co/QD7df4xfCd	63449.0	RT @CRYPTOFIED1: Introducing the $DYP Tools With Decentralized Trust ScoreðŸ˜Ž @dypfinance hasÂ announcedÂ the launch of its #DYP tools with aâ€¦	745.0	True	full
110665	110665	6049e2bbcb7a5e0038073c36	2021-03-11 09:23:22	[]	[]	Wed Mar 10 17:09:10 +0000 2021	[]	[{"url":"https://t.co/zaaOIGvnqD","expanded_url":"https://www.google.com/amp/s/www.history.com/.amp/news/ufos-aliens-animal-human-mutilation-lovette-cunningham","display_url":"google.com/amp/s/www.histâ€¦","indices":[149,172]}]	Here's one of the 15-20 percent. Human mutilation is a thing. Its not very warm and fuzzy so ppl ignore it. Or maybe its just humans doing it ðŸ¤·â€�â™‚ï¸� https://t.co/zaaOIGvnqD	833.0	RT @Icculus13: Here's one of the 15-20 percent. Human mutilation is a thing. Its not very warm and fuzzy so ppl ignore it. Or maybe its juâ€¦	1995.0	True	full
110666	110666	6049e2bccb7a5e0038073c3a	2021-03-11 09:23:22	[]	[]	Thu Mar 11 09:23:00 +0000 2021	[{"text":"commerces","indices":[53,63]},{"text":"startup","indices":[68,76]},{"text":"culture","indices":[157,165]},{"text":"jesoutiensmescommercants","indices":[230,255]},{"text":"MCR2019","indices":[256,264]},{"text":"Montpellier","indices":[265,277]}]	[{"url":"https://t.co/r3b1yNrHHl","expanded_url":"http://www.lalettrem.fr/actualites/keetiz-lance-une-operation-nationale-pour-soutenir-15-000-lieux-culturels","display_url":"lalettrem.fr/actualites/keeâ€¦","indices":[206,229]}]	ðŸ”Ž Zoom sur... @Keetiz avec @lalettremnews. AprÃ¨s les #commerces, la #startup montpelliÃ©raine lance sa premiÃ¨re opÃ©ration nationale en soutien au monde de la #cultureðŸ’ƒ. Bravo Ã elle pour cette initiative ! ðŸ‘‰https://t.co/r3b1yNrHHl #jesoutiensmescommercants #MCR2019 #Montpellier https://t.co/AXWs7eOzKn	10971.0	RT @Entreprendre_MT: ðŸ”Ž Zoom sur... @Keetiz avec @lalettremnews. AprÃ¨s les #commerces, la #startup montpelliÃ©raine lance sa premiÃ¨re opÃ©ratiâ€¦	3732.0	True	full
110667	110667	6049e2bccb7a5e0038073c42	2021-03-11 09:23:22	[]	[]	Wed Mar 10 23:20:26 +0000 2021	[{"text":"Newsnight","indices":[173,183]}]	[{"url":"https://t.co/RQ4FNmG6PJ","expanded_url":"https://bbc.in/38pcSty","display_url":"bbc.in/38pcSty","indices":[148,171]}]	Labour has accused Boris Johnson of lying to MPs after he wrongly claimed Sir Keir Starmer had voted against a pay rise for NHS workers in England. https://t.co/RQ4FNmG6PJ #Newsnightâ€™s @Lewis_Goodall explains ðŸ‘‡ https://t.co/UWmDBL5dzR	684907.0	RT @BBCNewsnight: Labour has accused Boris Johnson of lying to MPs after he wrongly claimed Sir Keir Starmer had voted against a pay rise fâ€¦	69.0	True	full
110668	110668	6049e2bccb7a5e0038073c44	2021-03-11 09:23:22	[]	[]	Thu Mar 11 07:52:58 +0000 2021	[]	[{"url":"https://t.co/TyxjFWQ4hk","expanded_url":"https://inews.co.uk/news/politics/life-will-not-return-to-normal-in-2021-despite-vaccine-roll-out-warns-welsh-first-minister-mark-drakeford-908197","display_url":"inews.co.uk/news/politics/â€¦","indices":[214,237]}]	Whatâ€™s the plan? â–ªï¸�Just 3 weeks to flatten the curve â–ªï¸�tiers just through winter â–ªï¸�Just until Easter â–ªï¸�Just until the over 70â€™s are vaccinated â–ªï¸�Just until youâ€™re all vaccinated... But certainly not this year. https://t.co/TyxjFWQ4hk	41664.0	RT @berniespofforth: Whatâ€™s the plan? â–ªï¸�Just 3 weeks to flatten the curve â–ªï¸�tiers just through winter â–ªï¸�Just until Easter â–ªï¸�Just until theâ€¦	393.0	True	full
110669	110669	6049e2bccb7a5e0038073c4a	2021-03-11 09:23:22	[{"text":"internet","indices":[39,48]}]	[{"url":"https://t.co/8zi9nt8wU7","expanded_url":"https://www.marketingdirecto.com/digital-general/digital/algo-mas-de-tres-cuartas-partes-de-los-espanoles-no-se-sienten-en-control-sobre-sus-datos-online","display_url":"marketingdirecto.com/digital-generaâ€¦","indices":[125,148]}]		[]	[]			Â¿Te sientes en control de tus datos en #internet? La mayorÃ­a de los espaÃ±oles no segÃºn un reciente estudio, vÃ­aâ€¦ https://t.co/6EcRYpMaew	6.0	True	full
110670	110670	6049e2bccb7a5e0038073c5a	2021-03-11 09:23:22	[]	[{"url":"https://t.co/AKy09LQl86","expanded_url":"http://7cups.com","display_url":"7cups.com","indices":[124,147]}]		[]	[]			@anzangansan It's anonymous web chat hotline. Its main purpose is for people who have suicidal thoughts. You canâ€¦ https://t.co/fEsHiqCqlO	671.0	True	full
110671	110671	6049e2bdcb7a5e0038073c7a	2021-03-11 09:23:23	[]	[]	Wed Mar 10 19:44:52 +0000 2021	[]	[{"url":"https://t.co/ehRieVSJtZ","expanded_url":"http://dapperswap.org","display_url":"dapperswap.org","indices":[233,256]}]	DapperSwap DAPPER Public Sale Announce Public Sale Suply 70000 DAPPER 12 March 11:00 UTC 1 BNB : 120 DAPPER Listing Price : 1 BNB 100 DAPPER Min Buy : 0,1 BNB 14 DAPPER Max Buy : 30 BNB 4200 DAPPER Hcap : 500 BNB Website : https://t.co/ehRieVSJtZ	5027.0	RT @DapperSwap: DapperSwap DAPPER Public Sale Announce Public Sale Suply 70000 DAPPER 12 March 11:00 UTC 1 BNB : 120 DAPPER Listing Priâ€¦	231.0	True	full
110672	110672	6049e2bdcb7a5e0038073c92	2021-03-11 09:23:23	[]	[]	Wed Mar 10 23:52:57 +0000 2021	[]	[{"url":"https://t.co/56sWITvIBL","expanded_url":"https://twitter.com/byKateSmith/status/1369797565928071168","display_url":"twitter.com/byKateSmith/stâ€¦","indices":[180,203]}]	We're talking about pap smears. Cancer screenings. Birth control. STI tests. Texas is saying Medicaid recipients can no longer access those services at Planned Parenthood clinics. https://t.co/56sWITvIBL	97729.0	RT @LEBassett: We're talking about pap smears. Cancer screenings. Birth control. STI tests. Texas is saying Medicaid recipients can no longâ€¦	499.0	True	full
110673	110673	6049e2bdcb7a5e0038073c9c	2021-03-11 09:23:23	[]	[]	Thu Mar 11 08:35:17 +0000 2021	[{"text":"Myanmar","indices":[63,71]},{"text":"Burma","indices":[72,78]},{"text":"SaveMyanmar","indices":[266,278]}]	[{"url":"https://t.co/9BIBsGMQjT","expanded_url":"https://www.csw.org.uk/2021/02/12/event/4977/article.htm","display_url":"csw.org.uk/2021/02/12/eveâ€¦","indices":[241,264]}]	On Monday 15 March at 7pm GMT CSW will hold a prayer event for #Myanmar/#Burma to mark the Global Day of Prayer taking place on Sunday 14 March Join Cardinal Bo, @DrSasa22222, Baroness Cox, @DavidAltonHL, myself &amp; others Details here: https://t.co/9BIBsGMQjT #SaveMyanmar https://t.co/WfWYPArQd7	98192.0	RT @benedictrogers: On Monday 15 March at 7pm GMT CSW will hold a prayer event for #Myanmar/#Burma to mark the Global Day of Prayer takingâ€¦	52.0	True	full
110674	110674	6049e2bdcb7a5e0038073cb6	2021-03-11 09:23:23	[]	[]	Wed Mar 10 18:55:03 +0000 2021	[]	[{"url":"https://t.co/XHJdOPS34C","expanded_url":"https://twitter.com/SecBlinken/status/1369701945955467269","display_url":"twitter.com/SecBlinken/staâ€¦","indices":[232,255]}]	1. Within a week after China announced to violate its international commitment and impose an authoritarian election in Hong Kong, the US now clearly sends a confusing message when it holds a high-level meeting in such a short time. https://t.co/XHJdOPS34C	276415.0	RT @nathanlawkc: 1. Within a week after China announced to violate its international commitment and impose an authoritarian election in Honâ€¦	1558.0	True	full
110675	110675	6049e2becb7a5e0038073cc2	2021-03-11 09:23:23	[]	[]	Thu Mar 11 06:12:41 +0000 2021	[]	[{"url":"https://t.co/bkn1E7rqOA","expanded_url":"https://www.netregistry.com.au/blog/february-2021-update/","display_url":"netregistry.com.au/blog/february-â€¦","indices":[253,276]}]	NetRegistry moved from an offshore customer care team to a local one, and they now report an 11% faster query resolution time, 15% improvement in problem resolution, 75-90% improvement in CSAT. Probably a message for anyone outsourcing contact centres. https://t.co/bkn1E7rqOA	8424.0	RT @NewtonMark: NetRegistry moved from an offshore customer care team to a local one, and they now report an 11% faster query resolution tiâ€¦	7475.0	True	full
110676	110676	6049e2becb7a5e0038073cc4	2021-03-11 09:23:23	[]	[{"url":"https://t.co/ARX6oChflc","expanded_url":"https://hasanatalamgir.net/best-hand-sanitizers-to.../","display_url":"hasanatalamgir.net/best-hand-saniâ€¦","indices":[272,295]}]		[]	[]			@masterSIGIL During Corona Pandemic, Hand Sanitizer is very important for us to keep our health safe &amp; sound. I thiâ€¦ https://t.co/W21WjRcOpl	14.0	True	full
110677	110677	6049e2becb7a5e0038073cce	2021-03-11 09:23:23	[]	[{"url":"https://t.co/z0H0IrUGuW","expanded_url":"https://europa.eu/!CB36Kd","display_url":"europa.eu/!CB36Kd","indices":[222,245]},{"url":"https://t.co/2II3HCCwzB","expanded_url":"https://eu.smh.re/gzH","display_url":"eu.smh.re/gzH","indices":[252,275]}]		[]	[]			The European Commission will present a proposal for digital green certificates. This digital proof that a person hâ€¦ https://t.co/4nMpmfh1aU	96.0	True	full
110678	110678	6049e2becb7a5e0038073cd6	2021-03-11 09:23:24	[]	[]	Thu Mar 11 06:07:51 +0000 2021	[{"text":"LargestVaccineDrive","indices":[168,188]},{"text":"CovidVaccine","indices":[189,202]}]	[{"url":"https://t.co/l2WNlcid17","expanded_url":"https://www.livemint.com/news/india/india-has-provided-over-481-lakh-doses-of-covid-vaccines-to-various-countries-11615397379196.html","display_url":"livemint.com/news/india/indâ€¦","indices":[144,167]}]	Why no one is talking about this.... Cc - @GretaThunberg @rihanna India has provided over 481 lakh doses of Covid vaccines to various countries https://t.co/l2WNlcid17 #LargestVaccineDrive #CovidVaccine @KanchanGupta @MinhazMerchant	4547.0	RT @sbajpai2806: Why no one is talking about this.... Cc - @GretaThunberg @rihanna India has provided over 481 lakh doses of Covid vaccinesâ€¦	343.0	True	full
110679	110679	6049e2becb7a5e0038073ce4	2021-03-11 09:23:24	[]	[]	Mon Mar 08 13:32:51 +0000 2021	[]	[{"url":"https://t.co/DSV7afIVol","expanded_url":"https://calderdaleandkirklees999callforthenhs.wordpress.com/2021/02/15/370k-london-gp-patients-sold-to-company-owned-by-us-subprime-health-insurance-profiteer/","display_url":"â€¦irklees999callforthenhs.wordpress.com/2021/02/15/370â€¦","indices":[132,155]}]	Very much worth reading this detailed blog. 370K London GP patients sold to company owned by US subprime health insurance profiteer https://t.co/DSV7afIVol via @SaveCRH	9602.0	RT @drmarielouise: Very much worth reading this detailed blog. 370K London GP patients sold to company owned by US subprime health insurancâ€¦	4048.0	True	full
110680	110680	6049e2becb7a5e0038073cf0	2021-03-11 09:23:24	[]	[]	Mon Mar 08 20:42:04 +0000 2021	[]	[{"url":"https://t.co/W4qvJYwciE","expanded_url":"https://www.justgiving.com/fundraising/samc-rednoseday21","display_url":"justgiving.com/fundraising/saâ€¦","indices":[231,254]}]	Red Nose Day Update. Current funds sitting at Â£675.Thanks again to the 40+ people who have donated so far. Raising money for the vulnerable during COVID &amp; raising awareness to Mental Health â�¦â�¦@swfcâ�© â�¦â�¦@TarkettUKâ�© â�¦@Desso_UKâ�© https://t.co/W4qvJYwciE	234.0	RT @SamDesso: Red Nose Day Update. Current funds sitting at Â£675.Thanks again to the 40+ people who have donated so far. Raising money forâ€¦	8019.0	True	full
110681	110681	6049e2becb7a5e0038073cfa	2021-03-11 09:23:24	[]	[{"url":"https://t.co/ilqOPhf8gE","expanded_url":"https://www.agenciasinc.es/Reportajes/Hablan-los-expertos-invisibles-de-la-pandemia-asi-han-vivido-el-ultimo-ano-entre-el-agotamiento-y-la-resiliencia","display_url":"agenciasinc.es/Reportajes/Habâ€¦","indices":[116,139]}]		[]	[]			Hablan los expertos invisibles de la pandemia: asÃ­ han vivido el Ãºltimo aÃ±o entre el agotamiento y la resilienciaâ€¦ https://t.co/VKcPEsGg6I	806.0	True	full
110682	110682	6049e2bfcb7a5e0038073d0a	2021-03-11 09:23:24	[]	[]	Wed Mar 10 19:44:52 +0000 2021	[]	[{"url":"https://t.co/ehRieVSJtZ","expanded_url":"http://dapperswap.org","display_url":"dapperswap.org","indices":[233,256]}]	DapperSwap DAPPER Public Sale Announce Public Sale Suply 70000 DAPPER 12 March 11:00 UTC 1 BNB : 120 DAPPER Listing Price : 1 BNB 100 DAPPER Min Buy : 0,1 BNB 14 DAPPER Max Buy : 30 BNB 4200 DAPPER Hcap : 500 BNB Website : https://t.co/ehRieVSJtZ	5025.0	RT @DapperSwap: DapperSwap DAPPER Public Sale Announce Public Sale Suply 70000 DAPPER 12 March 11:00 UTC 1 BNB : 120 DAPPER Listing Priâ€¦	3.0	True	full
110683	110683	6049e2bfcb7a5e0038073d0e	2021-03-11 09:23:24	[]	[]	Wed Mar 10 16:33:20 +0000 2021	[]	[{"url":"https://t.co/2wXbwcXMCR","expanded_url":"https://go.latoken.com/4nw","display_url":"go.latoken.com/4nw","indices":[200,223]}]	LATOKEN @RYI_Unity Giveaway! 4 lucky winners to get 40 $RYIP each. Participant with most referrals gets assured 40 RYIP. ðŸŽ� Do's: âœ… Follow, RT &amp; Quote tweet âœ… Complete easy &amp; quick tasks âž¡ï¸� https://t.co/2wXbwcXMCR ðŸ“… Mar 15 https://t.co/soTlEcssAp	140666.0	RT @latokens: LATOKEN @RYI_Unity Giveaway! 4 lucky winners to get 40 $RYIP each. Participant with most referrals gets assured 40 RYIP. ðŸŽ�â€¦	9.0	True	full
110684	110684	6049e2bfcb7a5e0038073d1a	2021-03-11 09:23:24	[]	[]	Wed Mar 10 21:39:10 +0000 2021	[]	[{"url":"https://t.co/7HyYkidj4R","expanded_url":"https://doctors4covidethics.medium.com/urgent-open-letter-from-doctors-and-scientists-to-the-european-medicines-agency-regarding-covid-19-f6e17c311595","display_url":"doctors4covidethics.medium.com/urgent-open-leâ€¦","indices":[234,257]}]	This is the breaking story Mike Yeadon was talking about. Urgent Open Letter from Doctors and Scientists to the European Medicines Agency regarding COVID-19 Vaccine Safety Concerns | by Doctors for Covid Ethics | Mar, 2021 | Medium https://t.co/7HyYkidj4R	74606.0	RT @BreesAnna: This is the breaking story Mike Yeadon was talking about. Urgent Open Letter from Doctors and Scientists to the European Mâ€¦	65.0	True	full
110685	110685	6049e2bfcb7a5e0038073d2a	2021-03-11 09:23:24	[{"text":"horror","indices":[257,264]},{"text":"SFTOD","indices":[265,271]}]	[{"url":"https://t.co/U2rgqXmWpI","expanded_url":"http://mybook.to/SFTOD","display_url":"mybook.to/SFTOD","indices":[219,242]}]		[]	[]			Stories from the Outer Dark: Vol 1 by Lee Smart Natalie is the only person untouched by a strange virus that warpsâ€¦ https://t.co/VA0bIABJQ9	23304.0	True	full
110686	110686	6049e2c0cb7a5e0038073d36	2021-03-11 09:23:25	[]	[]	Wed Mar 10 05:58:27 +0000 2021	[]	[{"url":"https://t.co/Z9mtm5xzSO","expanded_url":"https://www.nordkurier.de/politik-und-wirtschaft/drosten-laesst-gericht-schmoren-0942713303.html?amp&__twitter_impression=true","display_url":"nordkurier.de/politik-und-wiâ€¦","indices":[203,226]}]	Nimmt Drosten die Aufgabe an, wÃ¤re es das erste Mal, dass Deutschlands Corona-Fronten in einem Gerichtsverfahren aufeinandertreffen. Und das kÃ¶nnte spannend werden. Zu spannend fÃ¼r den Wissenschaftler?Â https://t.co/Z9mtm5xzSO	4973.0	RT @LuanaNussbaum: Nimmt Drosten die Aufgabe an, wÃ¤re es das erste Mal, dass Deutschlands Corona-Fronten in einem Gerichtsverfahren aufeinaâ€¦	46.0	True	full
110687	110687	6049e2c0cb7a5e0038073d3e	2021-03-11 09:23:25	[]	[]	Mon Jul 13 12:09:26 +0000 2020	[]	[{"url":"https://t.co/JeX24oWsrM","expanded_url":"https://www.spiegel.de/wissenschaft/medizin/coronavirus-rki-chef-lothar-wieler-praesentiert-antikoerper-studie-a-e2860f99-bfa2-444e-a515-80fe03660c1d?sara_ecid=soci_upd_KsBF0AFjflf0DZCxpPYDCQgO1dEMph","display_url":"spiegel.de/wissenschaft/mâ€¦","indices":[256,279]}]	Wenn es stimmt, dass 1,3% AntikÃ¶rper haben, betrÃ¤gt Sterblichkeit der Infizierten in Deutschland etwa 1%. Dies entsprÃ¤che auch den internationalen Erfahrungen. HerdenimmunitÃ¤t wÃ¼rde dann 500.000 Tote fordern, wenn Gesundheitssystem nicht vorher kollabiert https://t.co/JeX24oWsrM	398997.0	RT @Karl_Lauterbach: Wenn es stimmt, dass 1,3% AntikÃ¶rper haben, betrÃ¤gt Sterblichkeit der Infizierten in Deutschland etwa 1%. Dies entsprÃ¤â€¦	2039.0	True	full
110688	110688	6049e2c0cb7a5e0038073d40	2021-03-11 09:23:25	[]	[]	Thu Mar 11 08:24:16 +0000 2021	[]	[{"url":"https://t.co/lIXYy7ARVN","expanded_url":"https://piaofang.maoyan.com/movie/243","display_url":"piaofang.maoyan.com/movie/243","indices":[215,238]}]	BREAKING NEWS: AVATAR has now sold $8.309 million in presale tickets in China, restoring it to its former title of highest grossing film of all time and making it the first film to hold that record twice! Source: https://t.co/lIXYy7ARVN https://t.co/po303Y9SQy	359.0	RT @kelutralro: BREAKING NEWS: AVATAR has now sold $8.309 million in presale tickets in China, restoring it to its former title of highestâ€¦	46.0	True	full
110689	110689	6049e2c0cb7a5e0038073d50	2021-03-11 09:23:25	[]	[]	Thu Mar 11 09:22:22 +0000 2021	[{"text":"coronavirus","indices":[31,43]}]	[{"url":"https://t.co/DEAwtSzOQO","expanded_url":"http://atres.red/4g2ue2","display_url":"atres.red/4g2ue2","indices":[151,174]}]	Las personas ya infectadas por #coronavirus con anticuerpos serÃ­a suficiente con que reciban una sola dosis de Pfizer o Moderna ðŸ‘‰ðŸ�¼ Todos los detalles https://t.co/DEAwtSzOQO	1978209.0	RT @A3Noticias: Las personas ya infectadas por #coronavirus con anticuerpos serÃ­a suficiente con que reciban una sola dosis de Pfizer o Modâ€¦	1322.0	True	full
110690	110690	6049e2c0cb7a5e0038073d66	2021-03-11 09:23:25	[]	[]	Mon Mar 08 11:17:00 +0000 2021	[{"text":"Concours","indices":[0,9]}]	[{"url":"https://t.co/U9jLSPLoj9","expanded_url":"http://bit.ly/3rgRdeH","display_url":"bit.ly/3rgRdeH","indices":[169,192]}]	#Concours ðŸ”¥ Tentez de remporter 1 ensemble de produits dÃ©rivÃ©s @_ABYstyle. Au total 1 gagnant. Pour participer : âœ”ï¸�Follow @HypergamesA âœ”ï¸�RT le tweet TAS le 15/03 Ã 17h ðŸ‘‰https://t.co/U9jLSPLoj9 https://t.co/KEIY4RN8F6	65522.0	RT @HypergamesA: #Concours ðŸ”¥ Tentez de remporter 1 ensemble de produits dÃ©rivÃ©s @_ABYstyle. Au total 1 gagnant. Pour participer : âœ”ï¸�Followâ€¦	14.0	True	full
110691	110691	6049e2c0cb7a5e0038073d70	2021-03-11 09:23:25	[]	[]	Thu Mar 11 09:15:26 +0000 2021	[{"text":"TRIPSwaiver","indices":[241,253]}]	[{"url":"https://t.co/wl2YB00xeT","expanded_url":"https://www.change.org/p/bundeskanzlerin-dr-angela-merkel-covid-19-vaccines-for-poor-countries-temporarily-waive-patent-rights","display_url":"change.org/p/bundeskanzleâ€¦","indices":[254,277]}]	2/7 Petition der Jesuitenmission an die deutsche Bundeskanzlerin Merkel. @RegSprecher Stark: Sie ruft angesichts der Notlage dazu auf, notfalls auch eine Kampfabstimmung in der @WTO gegen den Widerstand einzelner reicher Staaten einzugehen. #TRIPSwaiver https://t.co/wl2YB00xeT	8535.0	RT @zeroCovid_DACH: 2/7 Petition der Jesuitenmission an die deutsche Bundeskanzlerin Merkel. @RegSprecher Stark: Sie ruft angesichts der Noâ€¦	675.0	True	full
110692	110692	6049e2c1cb7a5e0038073d84	2021-03-11 09:23:25	[]	[]	Wed Mar 10 18:03:10 +0000 2021	[]	[{"url":"https://t.co/geshcHWRP9","expanded_url":"http://myturnvolunteer.ca.gov/s/landing","display_url":"myturnvolunteer.ca.gov/s/landing","indices":[115,138]}]	California is letting ANYONE volunteer at a vaccination site for 4 hours in exchange for a vaccine!! Sign up here: https://t.co/geshcHWRP9 please share!!	1383.0	RT @GapToothGinny: California is letting ANYONE volunteer at a vaccination site for 4 hours in exchange for a vaccine!! Sign up here: httpsâ€¦	390.0	True	full
110693	110693	6049e2c1cb7a5e0038073d86	2021-03-11 09:23:25	[]	[{"url":"https://t.co/2fWTGUmWOC","expanded_url":"https://www.klima-warnsignale.uni-hamburg.de/verfehlt-deutschland-sein-klimaziel-2020/","display_url":"klima-warnsignale.uni-hamburg.de/verfehlt-deutsâ€¦","indices":[236,259]}]		[]	[]			@welt Wer hÃ¤tte das gedachtâ�“ðŸ˜œ "Als Folge der Corona-Pandemie wÃ¤hrend des Jahres 2020 gab es u.a. weniger Auto- undâ€¦ https://t.co/Mdfvzh7Ywa	60.0	True	full
110694	110694	6049e2c2cb7a5e0038073dc0	2021-03-11 09:23:26	[]	[]	Thu Mar 11 09:11:13 +0000 2021	[{"text":"Ukraine","indices":[106,114]},{"text":"coronavirus","indices":[161,173]},{"text":"athletics","indices":[255,265]},{"text":"Olympics","indices":[266,275]}]	[{"url":"https://t.co/2QaSUtLsO1","expanded_url":"https://www.insidethegames.biz/articles/1105249/covid-positives-ukraine-sprinters-torun","display_url":"insidethegames.biz/articles/11052â€¦","indices":[216,239]}]	The fall-out from the European Indoor Championships in Torun continues with four members of the team from #Ukraine having to quarantine in Poland after positive #coronavirus tests. @MikeRowbo has the exclusive story https://t.co/2QaSUtLsO1 @EuroAthletics #athletics #Olympics	31403.0	RT @insidethegames: The fall-out from the European Indoor Championships in Torun continues with four members of the team from #Ukraine haviâ€¦	636.0	True	full
110695	110695	6049e2c2cb7a5e0038073dc6	2021-03-11 09:23:26	[]	[]	Thu Mar 11 08:12:12 +0000 2021	[]	[{"url":"https://t.co/50PAFka4M2","expanded_url":"https://variety.com/2021/music/news/big-hit-entertainment-name-change-hybe-bts-1234927961/amp/?__twitter_impression=true","display_url":"variety.com/2021/music/newâ€¦","indices":[250,273]}]	Big Hit Ent. is in the process of changing its company name toÂ HYBE Corporation. The name change will be addressed at a shareholders meeting on March 30. The impetus for the change reportedly stems from the BHâ€™s desire to position itself as a (+) https://t.co/50PAFka4M2	47173.0	RT @BTSPressData: Big Hit Ent. is in the process of changing its company name toÂ HYBE Corporation. The name change will be addressed at aâ€¦	6.0	True	full
110696	110696	6049e2c2cb7a5e0038073dcc	2021-03-11 09:23:26	[]	[]	Thu Mar 11 03:30:00 +0000 2021	[]	[{"url":"https://t.co/wRoDDkRWZQ","expanded_url":"https://forms.gle/jWNXRQdYcrVMjeMH6","display_url":"forms.gle/jWNXRQdYcrVMjeâ€¦","indices":[138,161]}]	â˜† BTS GIVEAWAY â™¡ MOTS ARMY BOMB â†³ rules: â€¢ rt + like â€¢ tag @BTS_twt and concert buddy â€¢ fill out google form: https://t.co/wRoDDkRWZQ â†³ info: â€¢ two winners â€¢ WW â€¢ ðŸ“¦ included â€¢ ends 5/15 https://t.co/qO0tdQLUoR	4971.0	RT @minsyubbpd: â˜† BTS GIVEAWAY â™¡ MOTS ARMY BOMB â†³ rules: â€¢ rt + like â€¢ tag @BTS_twt and concert buddy â€¢ fill out googleâ€¦	340.0	True	full
110697	110697	6049e2c3cb7a5e0038073dda	2021-03-11 09:23:26	[]	[]	Thu Mar 11 07:44:21 +0000 2021	[]	[{"url":"https://t.co/Yh0WZ0uQMI","expanded_url":"https://www.gofundme.com/f/ny-community-airsoft-league","display_url":"gofundme.com/f/ny-communityâ€¦","indices":[253,276]}]	Oh man this gofundme is so needed. NYC activists are raising funds for an airsoft league. The intent is to have a collective activity to offset the PTSD of repeat brutality + exposure therapy to loud noises + exercise to shake off pandemic depression. https://t.co/Yh0WZ0uQMI	54653.0	RT @mxtaliajane: Oh man this gofundme is so needed. NYC activists are raising funds for an airsoft league. The intent is to have a collectâ€¦	1092.0	True	full
110698	110698	6049e2c3cb7a5e0038073dde	2021-03-11 09:23:26	[]	[{"url":"https://t.co/JRnlxTTVrM","expanded_url":"https://ischinaresponsibleforcovid19outbreak.blogspot.com/","display_url":"â€¦nsibleforcovid19outbreak.blogspot.com","indices":[145,168]},{"url":"https://t.co/VM5ltIjDMm","expanded_url":"https://workfromhomeduringcovid19pandemic.blogspot.com/","display_url":"â€¦omeduringcovid19pandemic.blogspot.com","indices":[249,272]}]		[]	[]			@egm974 The virus of Covid19 rapidly changing, revolving in new environment and makes the innovation of vaccine anâ€¦ https://t.co/gUJeGW3FvH	90.0	True	full
110699	110699	6049e2c4cb7a5e0038073dfe	2021-03-11 09:23:27	[]	[]	Wed Mar 10 04:43:27 +0000 2021	[]	[{"url":"https://t.co/1aRs83X9Gp","expanded_url":"https://twitter.com/IndianEmbassyTR/status/1369507832295424001","display_url":"twitter.com/IndianEmbassyTâ€¦","indices":[275,298]}]	PakistanðŸ‡µðŸ‡°, the only SAARC country to not seek COVID-19 Vaccine from India, is getting 45 million ðŸ‡®ðŸ‡³ made vaccine Covishield through Int. Vaccine Alliance GAVI. GAVI works to increase immunization in poor countries through vaccine doses from India.. @gavi @IndiainPakistan https://t.co/1aRs83X9Gp	818.0	RT @IndiaCongo: PakistanðŸ‡µðŸ‡°, the only SAARC country to not seek COVID-19 Vaccine from India, is getting 45 million ðŸ‡®ðŸ‡³ made vaccine Covishielâ€¦	266.0	True	full
110700	110700	6049e2c4cb7a5e0038073e08	2021-03-11 09:23:27	[]	[]	Thu Mar 11 08:00:01 +0000 2021	[]	[{"url":"https://t.co/7zZctIfkqa","expanded_url":"https://ko-fi.com/lloydcymru","display_url":"ko-fi.com/lloydcymru","indices":[250,273]}]	Today marks a year since I started tracking Wales' COVID-19 statistics. It's been hell of a journey so far, and I'd like to thank everyone who has supported me in many ways in the last year. You can donate to me and see every update I've done here: https://t.co/7zZctIfkqa.	22084.0	RT @LloydCymru: Today marks a year since I started tracking Wales' COVID-19 statistics. It's been hell of a journey so far, and I'd like toâ€¦	512.0	True	full
110701	110701	6049e2c5cb7a5e0038073e0e	2021-03-11 09:23:27	[]	[{"url":"https://t.co/Hq8pbGPQWi","expanded_url":"https://ift.tt/2mTu9Dk","display_url":"ift.tt/2mTu9Dk","indices":[83,106]}]		[]	[]			Lockdown imposed in Nagpur between March 15-21, essential services to remain open https://t.co/Hq8pbGPQWi March 11â€¦ https://t.co/4RefZHmnNe	7.0	True	full
110702	110702	6049e2c5cb7a5e0038073e10	2021-03-11 09:23:27	[{"text":"NuriaBookOfTheMonth","indices":[0,20]},{"text":"NuriaStore","indices":[222,233]},{"text":"ReadKenyaAtNuria","indices":[234,251]}]	[{"url":"https://t.co/R0fRA9pnHw","expanded_url":"https://nuriakenya.com/product/sexorcised-by-silas-nyanchwani/","display_url":"nuriakenya.com/product/sexorcâ€¦","indices":[252,275]}]		[]	[]			#NuriaBookOfTheMonth Sexorcised by Silas Nyanchwani Life gives you its lessons. It invites you into its rodent-râ€¦ https://t.co/hyG6spt4cP	17825.0	True	full
110703	110703	6049e2c5cb7a5e0038073e1c	2021-03-11 09:23:27	[]	[]	Wed Mar 10 21:25:44 +0000 2021	[]	[{"url":"https://t.co/CqRQrWRgQl","expanded_url":"http://English.news.cn","display_url":"English.news.cn","indices":[66,89]},{"url":"https://t.co/na1j3mja20","expanded_url":"http://www.xinhuanet.com/english/2021-03/06/c_139788304.htm","display_url":"xinhuanet.com/english/2021-0â€¦","indices":[119,142]}]	WHO warns of "mass trauma" caused by COVID-19 pandemic - Xinhua | https://t.co/CqRQrWRgQl echoing â�¦@ICNursesâ�© concerns https://t.co/na1j3mja20	7341.0	RT @HowardCatton: WHO warns of "mass trauma" caused by COVID-19 pandemic - Xinhua | https://t.co/CqRQrWRgQl echoing â�¦@ICNursesâ�© concerns htâ€¦	2922.0	True	full
110704	110704	6049e2c5cb7a5e0038073e20	2021-03-11 09:23:27	[]	[]	Thu Mar 11 08:30:03 +0000 2021	[]	[{"url":"https://t.co/pVPGxzkkNV","expanded_url":"https://www.topgear.com/car-news/british/progress-report-aston-martin-vantage-1999-vs-2021","display_url":"topgear.com/car-news/britiâ€¦","indices":[136,159]}]	The former 'world's most powerful car' takes on its lighter, lither namesake. Progress report: the Aston Martin Vantage, 1999 vs 2021 â†’ https://t.co/pVPGxzkkNV https://t.co/OZcb2m1H07	1868356.0	RT @BBC_TopGear: The former 'world's most powerful car' takes on its lighter, lither namesake. Progress report: the Aston Martin Vantage, 1â€¦	157.0	True	full
110705	110705	6049e2c5cb7a5e0038073e2e	2021-03-11 09:23:27	[]	[]	Wed Mar 10 21:09:38 +0000 2021	[{"text":"SHINee_SPOTIFY","indices":[101,116]},{"text":"SHINee","indices":[117,124]},{"text":"ìƒ¤ì�´ë‹ˆ","indices":[137,141]}]	[{"url":"https://t.co/RyhmpJImZo","expanded_url":"https://open.spotify.com/album/6bfcHf3khPey88qjiiw8V3?si=E5tWrXIgTBibW4Y3IuL0bw","display_url":"open.spotify.com/album/6bfcHf3kâ€¦","indices":[76,99]}]	ðŸŽ‰Don't Call Me - The 7th Album has surpassed 15,000,000 streams on Spotify https://t.co/RyhmpJImZo #SHINee_SPOTIFY #SHINee #ìƒ¤ì�´ë‹ˆ @SHINee	1833.0	RT @SHINee_Spotify: ðŸŽ‰Don't Call Me - The 7th Album has surpassed 15,000,000 streams on Spotify https://t.co/RyhmpJImZo #SHINee_SPOTIFY #Sâ€¦	0.0	True	full
110706	110706	6049e2c5cb7a5e0038073e32	2021-03-11 09:23:27	[]	[{"url":"https://t.co/MUXFBe5afj","expanded_url":"https://www.elconfidencial.com/espana/coronavirus/2021-03-10/guia-restricciones-semana-santa-puente_2985211/?utm_source=twitter&utm_medium=social&utm_campaign=BotoneraWeb","display_url":"elconfidencial.com/espana/coronavâ€¦","indices":[256,279]}]		[]	[]			Lo que viene siendo que el espaÃ±olito estamos pagando impuestos para que los extranjeros vengan a disfrutar de nuesâ€¦ https://t.co/ylQENZZX5O	2396.0	True	full
110707	110707	6049e2c5cb7a5e0038073e38	2021-03-11 09:23:28	[]	[]	Wed Mar 10 19:39:42 +0000 2021	[]	[{"url":"https://t.co/KCk871CGBj","expanded_url":"https://www.politico.eu/article/china-throws-down-gauntlet-joe-biden-allies-hong-kong/","display_url":"politico.eu/article/china-â€¦","indices":[224,247]}]	Words of condemnation are no longer enough, foreign ministers from around the world, led by Britain, should be seeking to find ways of showing China that its violation of international law cannot pass without consequence... https://t.co/KCk871CGBj	49878.0	RT @MPIainDS: Words of condemnation are no longer enough, foreign ministers from around the world, led by Britain, should be seeking to finâ€¦	58.0	True	full
110708	110708	6049e2c6cb7a5e0038073e4c	2021-03-11 09:23:28	[]	[{"url":"https://t.co/5Ve7j2OoHF","expanded_url":"http://signals.Green","display_url":"signals.Green","indices":[49,72]}]		[]	[]			Unbeknownst tech world playing ðŸ”¥ while ðŸŒ� giving https://t.co/5Ve7j2OoHF tech should be the only option for technolâ€¦ https://t.co/a0oVUzRMBz	454.0	True	full
110709	110709	6049e2c6cb7a5e0038073e58	2021-03-11 09:23:28	[]	[]	Thu Mar 11 09:21:48 +0000 2021	[]	[{"url":"https://t.co/88sAfcNUoO","expanded_url":"https://sz.de/1.5231067?utm_source=Twitter&utm_medium=twitterbot&utm_campaign=1.5231067","display_url":"sz.de/1.5231067?utm_â€¦","indices":[253,276]}]	Warteschleifenmusik ist oft grausam. Wie es besser geht, zeigt der Kanton ZÃ¼rich: Er hat fÃ¼r seine Corona-Hotline den Kinderliedermacher Andrew Bond engagiert. @thkirchner hat sich von ihm erklÃ¤ren lassen, wie man einen Pandemie-Hinhalte-Song schreibt. https://t.co/88sAfcNUoO	1701537.0	RT @SZ: Warteschleifenmusik ist oft grausam. Wie es besser geht, zeigt der Kanton ZÃ¼rich: Er hat fÃ¼r seine Corona-Hotline den Kinderliedermâ€¦	761.0	True	full
110710	110710	6049e2c6cb7a5e0038073e66	2021-03-11 09:23:28	[]	[{"url":"https://t.co/sR6p5G3mmZ","expanded_url":"https://www.cityam.com/wpp-resumes-620m-share-buyback-as-it-eyes-return-to-growth/","display_url":"cityam.com/wpp-resumes-62â€¦","indices":[151,174]}]		[]	[]			WPP today said it would resume its Â£620m share buyback programme and restore its dividend as the advertising giantâ€¦ https://t.co/CGPaPeEBsf	4610.0	True	full
110711	110711	6049e2c6cb7a5e0038073e6a	2021-03-11 09:23:28	[{"text":"Health","indices":[57,64]},{"text":"CovidVaccine","indices":[65,78]},{"text":"Kolkata","indices":[80,88]}]	[{"url":"https://t.co/lkWwnTxMg0","expanded_url":"http://bestbengal.info/2021/03/11/kolkatas-new-town-gets-second-covid-vaccination-centre/","display_url":"bestbengal.info/2021/03/11/kolâ€¦","indices":[96,119]}]		[]	[]			Kolkataâ€™s New Town gets second Covid vaccination centre #Health #CovidVaccine #Kolkata Link:â€¦ https://t.co/twUlrFLpLy	117.0	True	full
110712	110712	6049e2c6cb7a5e0038073e7e	2021-03-11 09:23:28	[]	[]	Thu Mar 11 09:03:03 +0000 2021	[]	[{"url":"https://t.co/tvhLfVZhbn","expanded_url":"https://www.jeanmarcmorandini.com/article-454371-coronavirus-l-autriche-a-annonce-cesse-d-administrer-un-lot-de-vaccins-produits-par-le-laboratoire-anglo-suedois-astrazeneca-apres-le-deces-d-une-infirmiere-de-49-ans.html","display_url":"jeanmarcmorandini.com/article-454371â€¦","indices":[170,193]}]	Coronavirus - L'Autriche a annoncÃ© cessÃ© d'administrer un lot de vaccins produits par le laboratoire anglo-suÃ©dois AstraZeneca, aprÃ¨s le dÃ©cÃ¨s d'une infirmiÃ¨re de 49 ans https://t.co/tvhLfVZhbn	663257.0	RT @morandiniblog: Coronavirus - L'Autriche a annoncÃ© cessÃ© d'administrer un lot de vaccins produits par le laboratoire anglo-suÃ©dois Astraâ€¦	149.0	True	full
110713	110713	6049e2c7cb7a5e0038073e92	2021-03-11 09:23:28	[]	[{"url":"https://t.co/Hq8pbGPQWi","expanded_url":"https://ift.tt/2mTu9Dk","display_url":"ift.tt/2mTu9Dk","indices":[84,107]}]		[]	[]			Happy to say my mother got Covid jab, says PM Modi; urges others to get vaccinated https://t.co/Hq8pbGPQWi March 1â€¦ https://t.co/RIf1p5kryJ	7.0	True	full
110714	110714	6049e2c7cb7a5e0038073eb8	2021-03-11 09:23:29	[]	[]	Thu Mar 11 09:14:06 +0000 2021	[]	[{"url":"https://t.co/UBURRW3Xwg","expanded_url":"https://www.doughtystreet.co.uk/barristers/adam-wagner","display_url":"doughtystreet.co.uk/barristers/adaâ€¦","indices":[147,170]},{"url":"https://t.co/Lyg72jT0kr","expanded_url":"https://twitter.com/adamwagner1/status/1369917786936516614","display_url":"twitter.com/adamwagner1/stâ€¦","indices":[171,194]}]	If anyone (individuals/orgs) has any trouble from the police at the vigil on Saturday I would be happy to act for them for free. Contact details: https://t.co/UBURRW3Xwg https://t.co/Lyg72jT0kr	88846.0	RT @AdamWagner1: If anyone (individuals/orgs) has any trouble from the police at the vigil on Saturday I would be happy to act for them forâ€¦	346.0	True	full
110715	110715	6049e2c8cb7a5e0038073ed0	2021-03-11 09:23:29	[]	[]	Wed Mar 10 16:33:20 +0000 2021	[]	[{"url":"https://t.co/2wXbwcXMCR","expanded_url":"https://go.latoken.com/4nw","display_url":"go.latoken.com/4nw","indices":[200,223]}]	LATOKEN @RYI_Unity Giveaway! 4 lucky winners to get 40 $RYIP each. Participant with most referrals gets assured 40 RYIP. ðŸŽ� Do's: âœ… Follow, RT &amp; Quote tweet âœ… Complete easy &amp; quick tasks âž¡ï¸� https://t.co/2wXbwcXMCR ðŸ“… Mar 15 https://t.co/soTlEcssAp	140529.0	RT @latokens: LATOKEN @RYI_Unity Giveaway! 4 lucky winners to get 40 $RYIP each. Participant with most referrals gets assured 40 RYIP. ðŸŽ�â€¦	3.0	True	full
110716	110716	6049e2c8cb7a5e0038073ed2	2021-03-11 09:23:29	[]	[]	Wed Mar 10 17:14:51 +0000 2021	[]	[{"url":"https://t.co/SCeF4lgA5Z","expanded_url":"https://twitter.com/prasannavishy/status/1369697112280031232","display_url":"twitter.com/prasannavishy/â€¦","indices":[234,257]}]	Rarely will you see @prasannavishy using such strong language. But that is how deep the filth parading as 'journalism', is. Shame on @FT . All this, while their family members must be getting inoculated with 'Made in India' vaccines! https://t.co/SCeF4lgA5Z	12334.0	RT @AankhiGM: Rarely will you see @prasannavishy using such strong language. But that is how deep the filth parading as 'journalism', is. Sâ€¦	333.0	True	full
110717	110717	6049e2c8cb7a5e0038073ee8	2021-03-11 09:23:29	[]	[]	Thu Mar 11 08:30:34 +0000 2021	[{"text":"DueDiligence","indices":[78,91]},{"text":"BizHumanRights","indices":[263,278]}]	[{"url":"https://t.co/FD18QE5jsM","expanded_url":"https://bit.ly/3vcsHh5","display_url":"bit.ly/3vcsHh5","indices":[105,128]},{"url":"https://t.co/rChC62rCPm","expanded_url":"https://bit.ly/30xuEGK","display_url":"bit.ly/30xuEGK","indices":[238,261]},{"url":"https://t.co/2PYLUZdRcC","expanded_url":"https://twitter.com/larawoltersEU/status/1369715746591412229","display_url":"twitter.com/larawolter…	Very important milestone towards landmark EU human rights &amp; environmental #DueDiligence legislation: https://t.co/FD18QE5jsM EU Parliament greatly did its part, now up to the Commission - we expect nothing less ambitious @dreynders: https://t.co/rChC62rCPm #BizHumanRights https://t.co/2PYLUZdRcC	2091.0	RT @ClaFrancavilla: Very important milestone towards landmark EU human rights &amp; environmental #DueDiligence legislation: https://t.co/FD18Qâ€¦	11825.0	True	full
110718	110718	6049e2c8cb7a5e0038073ef0	2021-03-11 09:23:30	[]	[]	Thu Mar 11 09:20:09 +0000 2021	[]	[{"url":"https://t.co/ivesBkX7GZ","expanded_url":"https://ops.fyi/2UU8f45","display_url":"ops.fyi/2UU8f45","indices":[120,143]}]	THE SHINING (1980) Cinematography by John Alcott Directed by Stanley Kubrick How this film drives its audience insane: https://t.co/ivesBkX7GZ https://t.co/NEhQzhEfaU	625569.0	RT @OnePerfectShot: THE SHINING (1980) Cinematography by John Alcott Directed by Stanley Kubrick How this film drives its audience insane:â€¦	770.0	True	full
110719	110719	6049e2c8cb7a5e0038073ef4	2021-03-11 09:23:30	[]	[]	Thu Mar 11 08:44:20 +0000 2021	[]	[{"url":"https://t.co/dLn47vjLUn","expanded_url":"http://c.bnf.fr/MAB","display_url":"c.bnf.fr/MAB","indices":[181,204]}]	Le lundi 15 mars, nous partons "Ã la recherche des femmes dans la presse ancienne numÃ©risÃ©e", au cours dâ€™une journÃ©e d'Ã©tude organisÃ©e dans le cadre du projet europÃ©en @NewsEyeEU : https://t.co/dLn47vjLUn Plus dâ€™infos sur le programme â¤µï¸� https://t.co/tRt4mMBrOs	232844.0	RT @laBnF: Le lundi 15 mars, nous partons "Ã la recherche des femmes dans la presse ancienne numÃ©risÃ©e", au cours dâ€™une journÃ©e d'Ã©tude orgâ€¦	434.0	True	full
110720	110720	6049e2c9cb7a5e0038073f00	2021-03-11 09:23:30	[]	[]	Wed Mar 10 22:30:00 +0000 2021	[{"text":"SinPatentesEnPandemia","indices":[200,222]},{"text":"COVID19","indices":[223,231]}]	[{"url":"https://t.co/OlGfJNin2h","expanded_url":"https://www.msf.es/actualidad/espana/lo-decimos-alto-y-claro-no-las-patentes-la-pandemia-la-covid-19","display_url":"msf.es/actualidad/espâ€¦","indices":[233,256]}]	ðŸ“¢ "Las patentes tienen que ser liberadas para que las vacunas ðŸ’‰ lleguen a todo el mundo. Queremos decirle al presidente Pedro SÃ¡nchez que este es el momento de dar un paso adelanteâ€� @RaquelGon_MSF #SinPatentesEnPandemia #COVID19 https://t.co/OlGfJNin2h	430814.0	RT @MSF_Espana: ðŸ“¢ "Las patentes tienen que ser liberadas para que las vacunas ðŸ’‰ lleguen a todo el mundo. Queremos decirle al presidente Peâ€¦	122.0	True	full
110721	110721	6049e2c9cb7a5e0038073f06	2021-03-11 09:23:30	[]	[]	Thu Mar 11 09:16:00 +0000 2021	[]	[{"url":"https://t.co/nbnVcu2O0R","expanded_url":"https://www.bbc.co.uk/news/uk-wales-56346835","display_url":"bbc.co.uk/news/uk-wales-â€¦","indices":[193,216]}]	Unite @UniteWales said the scale of the losses was "extremely concerning". "It raises serious questions regarding Aston Martins employment practices and its wider commitment to south Wales." https://t.co/nbnVcu2O0R	82164.0	RT @unitetheunion: Unite @UniteWales said the scale of the losses was "extremely concerning". "It raises serious questions regarding Astonâ€¦	1456.0	True	full
110722	110722	6049e2c9cb7a5e0038073f28	2021-03-11 09:23:30	[]	[]	Thu Mar 11 09:22:42 +0000 2021	[{"text":"TigrayGenocide","indices":[172,187]},{"text":"AusGovActNow","indices":[188,201]}]	[{"url":"https://t.co/18TLN52Dfr","expanded_url":"https://martinplaut.com/2021/03/10/situation-report-eepa-horn-no-100-10-march-2021/","display_url":"martinplaut.com/2021/03/10/sitâ€¦","indices":[249,272]}]	A 15 year old in Shire, a victim of the weaponized sexual violence committed by the Ethiopian forces. Her brother was forced to watch. Womenâ€™s bodies are NOT battlefields. #TigrayGenocide #AusGovActNow @SenatorWong @GladysB @Tony_Burke @MarisePayne https://t.co/18TLN52Dfr	21.0	RT @tsehaye2215: A 15 year old in Shire, a victim of the weaponized sexual violence committed by the Ethiopian forces. Her brother was forcâ€¦	21.0	True	full
110723	110723	6049e2c9cb7a5e0038073f2c	2021-03-11 09:23:30	[]	[]	Wed Mar 10 11:53:56 +0000 2021	[{"text":"crypto","indices":[235,242]},{"text":"blockchain","indices":[243,254]},{"text":"GAINSAMA","indices":[255,264]},{"text":"NFT","indices":[265,269]},{"text":"gaming","indices":[270,277]}]	[{"url":"https://t.co/0YDzSg84Y8","expanded_url":"https://t.me/GainsChat","display_url":"t.me/GainsChat","indices":[95,118]}]	Welcoming J.D. Salbego from @AnRKeyX â€” QUIZ &amp; AMA Ask questions below now and on Telegram (https://t.co/0YDzSg84Y8) on D-day for a chance to win one of the $15 $USDT prizes! in order to win, retweet this message and tag 2 friends. #crypto #blockchain #GAINSAMA #NFT #gaming https://t.co/I0xl4eJBtc	9155.0	RT @GainsAssociates: Welcoming J.D. Salbego from @AnRKeyX â€” QUIZ &amp; AMA Ask questions below now and on Telegram (https://t.co/0YDzSg84Y8) onâ€¦	1.0	True	full
110724	110724	6049e2cacb7a5e0038073f36	2021-03-11 09:23:30	[]	[]	Thu Mar 11 09:16:02 +0000 2021	[{"text":"SOLAR","indices":[144,150]},{"text":"ì†”ë�¼ì‹œë�„","indices":[151,156]}]	[{"url":"https://t.co/fgnRyYCMpu","expanded_url":"https://youtu.be/H4ULkSlwd8A","display_url":"youtu.be/H4ULkSlwd8A","indices":[120,143]}]	no its the way sheâ€™s having such a hard time picking the female characters than the male ones please watch her video! https://t.co/fgnRyYCMpu #SOLAR #ì†”ë�¼ì‹œë�„ https://t.co/HSjFWCnDFR	1815.0	RT @yongscheekcells: no its the way sheâ€™s having such a hard time picking the female characters than the male ones please watch her video!â€¦	405.0	True	full
110725	110725	6049e2cacb7a5e0038073f3c	2021-03-11 09:23:30	[]	[]	Wed Mar 10 19:44:52 +0000 2021	[]	[{"url":"https://t.co/ehRieVSJtZ","expanded_url":"http://dapperswap.org","display_url":"dapperswap.org","indices":[233,256]}]	DapperSwap DAPPER Public Sale Announce Public Sale Suply 70000 DAPPER 12 March 11:00 UTC 1 BNB : 120 DAPPER Listing Price : 1 BNB 100 DAPPER Min Buy : 0,1 BNB 14 DAPPER Max Buy : 30 BNB 4200 DAPPER Hcap : 500 BNB Website : https://t.co/ehRieVSJtZ	5025.0	RT @DapperSwap: DapperSwap DAPPER Public Sale Announce Public Sale Suply 70000 DAPPER 12 March 11:00 UTC 1 BNB : 120 DAPPER Listing Priâ€¦	193.0	True	full
110726	110726	6049e2cacb7a5e0038073f40	2021-03-11 09:23:30	[]	[]	Wed Mar 10 15:00:20 +0000 2021	[{"text":"í�¼í”Œí‚¤ìŠ¤","indices":[1,6]},{"text":"PURPLE_KISS","indices":[122,134]},{"text":"INTO_VIOLET","indices":[135,147]},{"text":"ì�´ë ˆ","indices":[149,152]},{"text":"Ireh","indices":[153,158]},{"text":"Ponzona","indices":[159,167]}]	[{"url":"https://t.co/9hTG0RqcnE","expanded_url":"https://youtu.be/BqUUxCas_Ac","display_url":"youtu.be/BqUUxCas_Ac","indices":[67,90]}]	[#í�¼í”Œí‚¤ìŠ¤] 1ST MINI ALBUM [INTO VIOLET] â–« CONCEPT FILM â–« â–ª IREH â–ª â–« https://t.co/9hTG0RqcnE â–« ðŸ”³ 2021.03.15 6PM RELEASE ðŸ”³ #PURPLE_KISS #INTO_VIOLET #ì�´ë ˆ #Ireh #Ponzona https://t.co/t1MVPGcg3D	52404.0	RT @RBW_PURPLEKISS: [#í�¼í”Œí‚¤ìŠ¤] 1ST MINI ALBUM [INTO VIOLET] â–« CONCEPT FILM â–« â–ª IREH â–ª â–« https://t.co/9hTG0RqcnE â–« ðŸ”³ 2021.03.15 6PM RELEASEâ€¦	56.0	True	full
110727	110727	6049e2cacb7a5e0038073f46	2021-03-11 09:23:30	[{"text":"NoFallBackBadHabits","indices":[53,73]},{"text":"CRAVITY","indices":[104,112]},{"text":"í�¬ëž˜ë¹„í‹°","indices":[113,118]}]	[{"url":"https://t.co/2Nn6IQU4oR","expanded_url":"http://youtu.be/315x5U1eVes","display_url":"youtu.be/315x5U1eVes","indices":[28,51]}]		[]	[]			oh wow LOOK AT BAD HABITS ðŸ”—https://t.co/2Nn6IQU4oR #NoFallBackBadHabits @CRAVITY_twt @CRAVITYstarship #CRAVITYâ€¦ https://t.co/sme6qExvrL	315.0	True	full
110728	110728	6049e2cacb7a5e0038073f4a	2021-03-11 09:23:30	[]	[]	Thu Mar 11 09:22:51 +0000 2021	[{"text":"AFColegiados","indices":[150,163]}]	[{"url":"https://t.co/J4EWNLDoRh","expanded_url":"https://confilegal.com/20210311-las-reuniones-telematicas-la-alternativa-al-millon-de-juntas-de-propietarios-que-no-se-han-celebrado-en-espana-por-la-pandemia/?utm_medium=social&utm_source=twitter&utm_campaign=shareweb&utm_content=footer&utm_origin=footer","display_url":"confilegal.com/20210311-las-râ€¦","indices":[164,187]}]	Reuniones telemÃ¡ticas: La alternativa al millÃ³n de juntas de propietarios que no se han celebrado en EspaÃ±a por la pandemia. Colabora @PresidenciaCAF #AFColegiados https://t.co/J4EWNLDoRh	6295.0	RT @CgcafeAaff: Reuniones telemÃ¡ticas: La alternativa al millÃ³n de juntas de propietarios que no se han celebrado en EspaÃ±a por la pandemiaâ€¦	455.0	True	full
110729	110729	6049e2cacb7a5e0038073f54	2021-03-11 09:23:30	[]	[]	Wed Mar 10 12:02:06 +0000 2021	[]	[{"url":"https://t.co/9ToqFvNtOu","expanded_url":"https://electronicintifada.net/blogs/ali-abunimah/snipers-ordered-shoot-children-israeli-general-confirms","display_url":"electronicintifada.net/blogs/ali-abunâ€¦","indices":[141,164]}]	By contrast, Israel ordered its snipers to shoot at unarmed protesters including children and they all did without any apparent hesitation. https://t.co/9ToqFvNtOu	102938.0	RT @AliAbunimah: By contrast, Israel ordered its snipers to shoot at unarmed protesters including children and they all did without any appâ€¦	268.0	True	full
110730	110730	6049e2cbcb7a5e0038073f64	2021-03-11 09:23:31	[]	[]	Thu Mar 11 09:21:40 +0000 2021	[]	[{"url":"https://t.co/yuVkP4djfg","expanded_url":"https://www.youtube.com/watch?v=-mIbNeKuWVw","display_url":"youtube.com/watch?v=-mIbNeâ€¦","indices":[225,248]}]	Leaked document from Ireland shows plan for No Jab No School We all know Corrupt World governments are in Lockstep with this Covid/NWO Global Tyranny, so unless we do something to stop this, it will be too late and here too https://t.co/yuVkP4djfg	12964.0	RT @5Agenda21: Leaked document from Ireland shows plan for No Jab No School We all know Corrupt World governments are in Lockstep with thisâ€¦	10129.0	True	full
110731	110731	6049e2cbcb7a5e0038073f6a	2021-03-11 09:23:31	[]	[]	Wed Mar 10 19:44:52 +0000 2021	[]	[{"url":"https://t.co/ehRieVSJtZ","expanded_url":"http://dapperswap.org","display_url":"dapperswap.org","indices":[233,256]}]	DapperSwap DAPPER Public Sale Announce Public Sale Suply 70000 DAPPER 12 March 11:00 UTC 1 BNB : 120 DAPPER Listing Price : 1 BNB 100 DAPPER Min Buy : 0,1 BNB 14 DAPPER Max Buy : 30 BNB 4200 DAPPER Hcap : 500 BNB Website : https://t.co/ehRieVSJtZ	5025.0	RT @DapperSwap: DapperSwap DAPPER Public Sale Announce Public Sale Suply 70000 DAPPER 12 March 11:00 UTC 1 BNB : 120 DAPPER Listing Priâ€¦	3.0	True	full
110732	110732	6049e2cbcb7a5e0038073f76	2021-03-11 09:23:31	[]	[{"url":"https://t.co/ARX6oChflc","expanded_url":"https://hasanatalamgir.net/best-hand-sanitizers-to.../","display_url":"hasanatalamgir.net/best-hand-saniâ€¦","indices":[272,295]}]		[]	[]			@lilith_ARIA During Corona Pandemic, Hand Sanitizer is very important for us to keep our health safe &amp; sound. I thiâ€¦ https://t.co/5F98ZANLcV	14.0	True	full
110733	110733	6049e2cbcb7a5e0038073f78	2021-03-11 09:23:31	[]	[]	Wed Mar 10 12:54:03 +0000 2021	[{"text":"DYP","indices":[104,108]},{"text":"DeFi","indices":[247,252]},{"text":"staking","indices":[253,261]}]	[{"url":"https://t.co/n6otonhsX6","expanded_url":"https://thecapital.io/article/defi-yield-protocol-tools-are-coming-soon-to-the-community-MVLea3yCZbO6UqyEwlL","display_url":"thecapital.io/article/defi-yâ€¦","indices":[222,245]}]	Introducing the $DYP Tools With Decentralized Trust ScoreðŸ˜Ž @dypfinance hasÂ announcedÂ the launch of its #DYP tools with a mission to help the DeFi community make the best decisions while investing their funds. Read More: https://t.co/n6otonhsX6 #DeFi #staking https://t.co/QD7df4xfCd	63449.0	RT @CRYPTOFIED1: Introducing the $DYP Tools With Decentralized Trust ScoreðŸ˜Ž @dypfinance hasÂ announcedÂ the launch of its #DYP tools with aâ€¦	158.0	True	full
110734	110734	6049e2cccb7a5e0038073f98	2021-03-11 09:23:31	[]	[]	Thu Mar 11 07:00:00 +0000 2021	[]	[{"url":"https://t.co/8fxiV45SFJ","expanded_url":"https://www.earthsight.org.uk/flatpackedforests-en","display_url":"earthsight.org.uk/flatpackedforeâ€¦","indices":[263,286]}]	FSC âœ… Its tree-ticked symbol adorns paper &amp; wood products ðŸŒ� but, as @Greenpeace report shows, the green labeling scheme is flawed. From poor transparency &amp; glaring conflicts of interest, to certified firms' illegal logging links, FSC needs an overhaul: https://t.co/8fxiV45SFJ	3161.0	RT @earthsight: FSC âœ… Its tree-ticked symbol adorns paper &amp; wood products ðŸŒ� but, as @Greenpeace report shows, the green labeling scheme isâ€¦	3161.0	True	full
110735	110735	6049e2cccb7a5e0038073fbc	2021-03-11 09:23:32	[]	[]	Thu Mar 11 02:13:35 +0000 2021	[]	[{"url":"https://t.co/KY8dB2xbsz","expanded_url":"https://twitter.com/ernestofaraujo/status/1369724654823366660","display_url":"twitter.com/ernestofaraujoâ€¦","indices":[247,270]}]	FAKE NEWS! Here is the real fact: the Brazilian Supreme Court ruled that Federal, State and Municipal administrations have the authority to adopt social distancing measures. All levels of Government are accountable for the disaster we are facing. https://t.co/KY8dB2xbsz	376619.0	RT @gilmarmendes: FAKE NEWS! Here is the real fact: the Brazilian Supreme Court ruled that Federal, State and Municipal administrations havâ€¦	180.0	True	full
110736	110736	6049e2cccb7a5e0038073fca	2021-03-11 09:23:32	[]	[]	Thu Mar 11 04:53:00 +0000 2021	[]	[{"url":"https://t.co/6liPrBUStb","expanded_url":"https://medias-presse.info/marc-olivier-fogiel-et-christophe-barbier-dans-des-restaurants-ouverts-clandestinement-preuve-quils-ne-croient-pas-ce-quils-disent-du-covid/140744/","display_url":"medias-presse.info/marc-olivier-fâ€¦","indices":[144,167]}]	Marc-Olivier Fogiel et Christophe Barbier dans des restaurants ouverts clandestinement : preuve quâ€™ils ne croient pas ce quâ€™ils disent du Covid https://t.co/6liPrBUStb	6784.0	RT @Padrouga: Marc-Olivier Fogiel et Christophe Barbier dans des restaurants ouverts clandestinement : preuve quâ€™ils ne croient pas ce quâ€™iâ€¦	1401.0	True	full
110737	110737	6049e2cdcb7a5e0038073fcc	2021-03-11 09:23:32	[]	[]	Thu Mar 11 09:20:44 +0000 2021	[{"text":"Coronahilfen","indices":[53,66]}]	[{"url":"https://t.co/DdAO3uPH7P","expanded_url":"https://www.bild.de/politik/inland/politik/betrug-bei-corona-hilfen-altmaier-liess-bankdaten-ungeprueft-75693090.bild.html","display_url":"bild.de/politik/inlandâ€¦","indices":[257,280]}]	Das @BMWi_Bund hat es BetrÃ¼gern wohl leicht gemacht, #Coronahilfen zu erhalten. Scheinbar wurde keine Schnittstelle zum Datenabgleich der Kontonummern programmiert. Leidtragende: die Unternehmen. Da man sich auf Medienanfragen nicht Ã¤uÃŸert, frage ich nach. https://t.co/DdAO3uPH7P https://t.co/9Ie1E82rdi	5309.0	RT @starkwatzinger: Das @BMWi_Bund hat es BetrÃ¼gern wohl leicht gemacht, #Coronahilfen zu erhalten. Scheinbar wurde keine Schnittstelle zumâ€¦	368246.0	True	full
110738	110738	6049e2cdcb7a5e0038073fd0	2021-03-11 09:23:32	[]	[]	Sun Mar 07 17:45:44 +0000 2021	[]	[{"url":"https://t.co/qFBvEsqG5t","expanded_url":"https://www.elindependiente.com/espana/2021/03/07/empleo-piso-y-renta-las-ayudas-para-resocializar-presos-de-eta-que-ultima-urkullu/?utm_source=share_buttons&utm_medium=twitter&utm_campaign=social_share","display_url":"elindependiente.com/espana/2021/03â€¦","indices":[203,226]}]	Para este gobierno tiene mÃ¡s derecho los terroristas que sus vÃ­ctimas. VergÃ¼enza de desgobierno Empleo, piso y renta; las ayudas para 'resocializar' presos de ETA que ultima Urkullu - El Independiente https://t.co/qFBvEsqG5t	21051.0	RT @urteagaGC: Para este gobierno tiene mÃ¡s derecho los terroristas que sus vÃ­ctimas. VergÃ¼enza de desgobierno Empleo, piso y renta; lasâ€¦	46.0	True	full
110739	110739	6049e2cdcb7a5e0038073fd4	2021-03-11 09:23:32	[]	[]	Thu Mar 11 06:22:23 +0000 2021	[]	[{"url":"https://t.co/op2dHCvnur","expanded_url":"https://variety.com/2021/music/news/big-hit-entertainment-name-change-hybe-bts-1234927961/","display_url":"variety.com/2021/music/newâ€¦","indices":[245,268]}]	Big Hit Entertainment, is in the process of changing its company name to HYBE Corporation. The company has already registered the new name with Korean company regulatory authorities, although the change has not been approved by shareholders. https://t.co/op2dHCvnur	31260.0	RT @almostdita: Big Hit Entertainment, is in the process of changing its company name to HYBE Corporation. The company has already registâ€¦	92.0	True	full
110740	110740	6049e2cdcb7a5e0038073fdc	2021-03-11 09:23:32	[]	[]	Thu Mar 11 00:46:13 +0000 2021	[]	[{"url":"https://t.co/vPDCu1nHqP","expanded_url":"https://doctors4covidethics.medium.com/urgent-open-letter-from-doctors-and-scientists-to-the-european-medicines-agency-regarding-covid-19-f6e17c311595","display_url":"doctors4covidethics.medium.com/urgent-open-leâ€¦","indices":[28,51]}]	@NoToVaccPass @JaredCohen10 https://t.co/vPDCu1nHqP FOR THE URGENT PERSONAL ATTENTION OF: EMER COOKE, EXECUTIVE DIRECTOR OF THE EUROPEAN MEDICINES AGENCY This email is copied to: Charles Michel, President of the Council of Europe Ursula von der Leyen, President of the European Commission	2406.0	RT @PiePony1: @NoToVaccPass @JaredCohen10 https://t.co/vPDCu1nHqP FOR THE URGENT PERSONAL ATTENTION OF: EMER COOKE, EXECUTIVE DIRECTOR OF Tâ€¦	4015.0	True	full
110741	110741	6049e2cdcb7a5e0038073fde	2021-03-11 09:23:32	[]	[]	Thu Mar 11 06:53:18 +0000 2021	[]	[{"url":"https://t.co/eGTmTiSWtV","expanded_url":"https://www.lavanguardia.com/vida/20210220/6256260/coronavirus-cientificos-senalan-habrian-salvado-vidas-confinado-7-dias-antes-primera-ola.html","display_url":"lavanguardia.com/vida/20210220/â€¦","indices":[269,292]}]	@BeatrizTalegon @QuimTorraiPla A toro pasado , estÃ¡ claro que @QuimTorraiPla era quiÃ©n mejor estaba asesorado , no hace poco saliÃ³ un estudio que habiendo cerrado todo 7 dÃ­as antes se habrÃ­an evitado 20.000 muertes . Por contra en aquel momento sÃ³lo recibiÃ³ insultos . https://t.co/eGTmTiSWtV	2212.0	RT @dracs1714: @BeatrizTalegon @QuimTorraiPla A toro pasado , estÃ¡ claro que @QuimTorraiPla era quiÃ©n mejor estaba asesorado , no hace pocoâ€¦	1165.0	True	full
110742	110742	6049e2cdcb7a5e0038073ff0	2021-03-11 09:23:32	[]	[]	Wed Mar 10 15:01:36 +0000 2021	[]	[{"url":"https://t.co/Jvzg10MDKb","expanded_url":"https://rebrand.ly/misleading-mps","display_url":"rebrand.ly/misleading-mps","indices":[138,161]}]	BREAKING: Ministers continue to mislead Parliament over Covid contracts - as Â£22.6m contract to Tory-linked firm snuck out 10 months late https://t.co/Jvzg10MDKb	113463.0	RT @GoodLawProject: BREAKING: Ministers continue to mislead Parliament over Covid contracts - as Â£22.6m contract to Tory-linked firm snuckâ€¦	743.0	True	full
110743	110743	6049e2cdcb7a5e0038073ff2	2021-03-11 09:23:32	[]	[]	Wed Mar 10 15:02:53 +0000 2021	[{"text":"Cresa","indices":[0,6]},{"text":"Office","indices":[42,49]},{"text":"office","indices":[233,240]}]	[{"url":"https://t.co/H9O9rMhzph","expanded_url":"https://bit.ly/3cYzVhW","display_url":"bit.ly/3cYzVhW","indices":[248,271]}]	#Cresa blog: The Future of Work &amp; the #Office - Beyond the Hyperbole by @DeVonoCresa Director Chris Lewis. As we emerge from the COVID pandemic, every occupier is now facing their own and fundamental â€œso whatâ€¦?â€� moment for their #office space. https://t.co/H9O9rMhzph https://t.co/BVR4eQq0aX	165.0	RT @CresaOrlando: #Cresa blog: The Future of Work &amp; the #Office - Beyond the Hyperbole by @DeVonoCresa Director Chris Lewis. As we emerge fâ€¦	3235.0	True	full
110744	110744	6049e2cdcb7a5e0038073ff8	2021-03-11 09:23:32	[]	[]	Thu Mar 11 06:41:48 +0000 2021	[{"text":"SriLanka","indices":[122,131]},{"text":"COVIDãƒ¼19","indices":[132,141]},{"text":"education","indices":[142,152]},{"text":"Exam","indices":[153,158]}]	[{"url":"https://t.co/wSzqfpdrWX","expanded_url":"https://newshub.lk/en/2021/03/11/o-l-students-have-alchohol-binge-within-school-classroom-to-celebrate-conclusion-of-exam-video/","display_url":"newshub.lk/en/2021/03/11/â€¦","indices":[98,121]}]	O/L students have alchohol binge within school classroom to celebrate conclusion of exam -(Video) https://t.co/wSzqfpdrWX #SriLanka #COVIDãƒ¼19 #education #Exam	5445.0	RT @Newshub_lk: O/L students have alchohol binge within school classroom to celebrate conclusion of exam -(Video) https://t.co/wSzqfpdrWX #â€¦	165.0	True	full
110745	110745	6049e2cdcb7a5e0038074004	2021-03-11 09:23:32	[]	[]	Wed Mar 10 20:10:30 +0000 2021	[]	[{"url":"https://t.co/Gz9cHHcyjA","expanded_url":"https://www.centreformentalhealth.org.uk/publications/young-black-mens-mental-health-during-covid-19?ct=t(March_e_bulletin_2021","display_url":"centreformentalhealth.org.uk/publications/yâ€¦","indices":[259,282]}]	Covid-19 has exposed &amp; amplified existing inequalities in our society. Young Black men are one such group who have faced historic and appalling injustices and many of the challenges they face have a devastating impact on their mental health and wellbeing https://t.co/Gz9cHHcyjA)	4623.0	RT @stevegilbertobe: Covid-19 has exposed &amp; amplified existing inequalities in our society. Young Black men are one such group who have facâ€¦	6250.0	True	full
110746	110746	6049e2cecb7a5e003807401e	2021-03-11 09:23:32	[]	[{"url":"https://t.co/JRnlxTTVrM","expanded_url":"https://ischinaresponsibleforcovid19outbreak.blogspot.com/","display_url":"â€¦nsibleforcovid19outbreak.blogspot.com","indices":[152,175]},{"url":"https://t.co/VM5ltIjDMm","expanded_url":"https://workfromhomeduringcovid19pandemic.blogspot.com/","display_url":"â€¦omeduringcovid19pandemic.blogspot.com","indices":[256,279]}]		[]	[]			@ViktorHuszar1 The virus of Covid19 rapidly changing, revolving in new environment and makes the innovation of vaccâ€¦ https://t.co/RDXBlGtavx	90.0	True	full
110747	110747	6049e2cfcb7a5e003807405a	2021-03-11 09:23:33	[]	[]	Thu Mar 11 05:53:07 +0000 2021	[{"text":"LAPHGO","indices":[5,12]},{"text":"BAEKHYUNð“ƒ¥","indices":[13,23]}]	[{"url":"https://t.co/vHu8URo6em","expanded_url":"https://lhynlaerishoppe.company.site/BAEKHYUN-BAMBI-p309751020","display_url":"lhynlaerishoppe.company.site/BAEKHYUN-BAMBIâ€¦","indices":[165,188]}]	[ðŸ‡µðŸ‡­] #LAPHGO #BAEKHYUNð“ƒ¥ BAMBI Photobook: 660ea+lsf Jewel Case: 490ea+lsf ðŸ“†: Until all slots are taken ðŸ’¸: April 15, 2021 ðŸŽ�: With Freebies ðŸ›³ï¸�: Normal Eta ðŸŒ�:Order Site https://t.co/vHu8URo6em https://t.co/GLdd7Uzu3m	5106.0	RT @LhynlAeriShoppe: [ðŸ‡µðŸ‡­] #LAPHGO #BAEKHYUNð“ƒ¥ BAMBI Photobook: 660ea+lsf Jewel Case: 490ea+lsf ðŸ“†: Until all slots are taken ðŸ’¸: April 15, 202â€¦	132.0	True	full
110748	110748	6049e2cfcb7a5e0038074064	2021-03-11 09:23:34	[]	[]	Wed Mar 10 22:17:32 +0000 2021	[]	[{"url":"https://t.co/SENQX8ogGb","expanded_url":"https://twitter.com/CredibleCrypto/status/1351701555645345794","display_url":"twitter.com/CredibleCryptoâ€¦","indices":[201,224]}]	When I bought 10x more $HBAR at around .05, $HBAR had become my 2nd largest holding. Today, with its passing of .20, $HBAR has officially become my LARGEST spot holding. LET'S GOOOO $HBAR-BARIANS! ðŸ”¥ðŸ”¥ðŸ”¥ https://t.co/SENQX8ogGb	132132.0	RT @CredibleCrypto: When I bought 10x more $HBAR at around .05, $HBAR had become my 2nd largest holding. Today, with its passing of .20, $Hâ€¦	33.0	True	full
110749	110749	6049e2cfcb7a5e0038074068	2021-03-11 09:23:34	[]	[]	Thu Mar 11 08:11:19 +0000 2021	[]	[{"url":"https://t.co/buoIuLpUQI","expanded_url":"https://livesicilia.it/2021/03/10/stesso-lotto-di-vaccino-del-militare-verifiche-su-un-secondo-decesso/","display_url":"livesicilia.it/2021/03/10/steâ€¦","indices":[246,269]}]	A 43-year old Italian Navy member and a 50-year old Italian policeman died after receiving the AstraZeneca vaccine. These vaccines come from the same batch. People are dying and Draghi's government doesn't halt the distribution of this vaccine. https://t.co/buoIuLpUQI	38948.0	RT @CesareSacchetti: A 43-year old Italian Navy member and a 50-year old Italian policeman died after receiving the AstraZeneca vaccine. Tâ€¦	184.0	True	full
110750	110750	6049e2cfcb7a5e003807406e	2021-03-11 09:23:33	[{"text":"Health","indices":[89,96]},{"text":"HealthHacks","indices":[97,109]},{"text":"31Days","indices":[110,117]},{"text":"HealthisWealth","indices":[119,134]},{"text":"healthylifestyle","indices":[135,152]},{"text":"BestLife","indices":[153,162]},{"text":"healthymind","indices":[163,175]},{"text":"healthlifestyle","indices":[176,192]},{"text":"firness","indices":[193,201]},{"text":"fitlife","…	[{"url":"https://t.co/Bcl6hmYGNs","expanded_url":"http://ubub.com/Trcyph/3","display_url":"ubub.com/Trcyph/3","indices":[64,87]}]		[]	[]			31 Days of Health Hacks to Live Your Best Life Click This Link: https://t.co/Bcl6hmYGNs #Health #HealthHacksâ€¦ https://t.co/whgf33DmgV	61.0	True	full
110751	110751	6049e2cfcb7a5e0038074072	2021-03-11 09:23:34	[]	[]	Wed Mar 10 09:06:58 +0000 2021	[]	[{"url":"https://t.co/VOE2WrKAGp","expanded_url":"http://medias-presse.info","display_url":"medias-presse.info","indices":[98,121]},{"url":"https://t.co/gBUOX2OyaH","expanded_url":"https://medias-presse.info/macron-a-menti-le-vaccin-anti-covid-va-etre-obligatoire-pour-tous-les-militaires-en-operation/140684/","display_url":"medias-presse.info/macron-a-mentiâ€¦","indices":[122,145]}]	Macron a menti : le vaccin anti-Covid va Ãªtre obligatoire pour tous les militaires en opÃ©ration - https://t.co/VOE2WrKAGp https://t.co/gBUOX2OyaH	978.0	RT @donzel_michel: Macron a menti : le vaccin anti-Covid va Ãªtre obligatoire pour tous les militaires en opÃ©ration - https://t.co/VOE2WrKAGâ€¦	1932.0	True	full
110752	110752	6049e2cfcb7a5e0038074078	2021-03-11 09:23:34	[]	[{"url":"https://t.co/uCI9yBoa8A","expanded_url":"https://elpais.com/economia/2021-03-10/el-sector-farmaceutico-espanol-quiere-ser-un-hub-de-inversiones.html","display_url":"elpais.com/economia/2021-â€¦","indices":[239,262]}]		[]	[]			ðŸ’¬ "Somos el paÃ­s europeo con mÃ¡s ensayos clÃ­nicos frente a la Covid segÃºn la OMS, gracias la colaboraciÃ³n de compaÃ±â€¦ https://t.co/60UBMyvaFD	34445.0	True	full
110753	110753	6049e2cfcb7a5e0038074088	2021-03-11 09:23:34	[]	[]	Thu Mar 11 01:55:21 +0000 2021	[{"text":"GeniusCharts","indices":[0,13]},{"text":"Jhope","indices":[234,240]},{"text":"RM","indices":[241,244]},{"text":"Suga","indices":[245,250]}]	[{"url":"https://t.co/xbiWTP7a30","expanded_url":"https://genius.com/artists/Bts","display_url":"genius.com/artists/Bts","indices":[260,283]}]	#GeniusCharts | Itâ€™s a BTS reunion as songs by J-Hope, RM, &amp; Suga rise up the K-Hip-Hop chart again. â€œBlue Sideâ€� maintains its lead. â€œAgust Dâ€� rises after Sugaâ€™s birthday this week. â€œTokyoâ€� and â€œChangeâ€� maintain their Top 5 spot. #Jhope #RM #Suga @BTS_twt https://t.co/xbiWTP7a30 https://t.co/CVG2s7bXiz	5120.0	RT @Genius_kor: #GeniusCharts | Itâ€™s a BTS reunion as songs by J-Hope, RM, &amp; Suga rise up the K-Hip-Hop chart again. â€œBlue Sideâ€� maintainsâ€¦	259.0	True	full
110754	110754	6049e2cfcb7a5e003807408c	2021-03-11 09:23:34	[{"text":"Rethink","indices":[194,202]},{"text":"Mental","indices":[203,210]},{"text":"Health","indices":[211,218]},{"text":"YouAreNotAlone","indices":[219,234]}]	[{"url":"https://t.co/PGrFH6Kyr9","expanded_url":"https://www.nhs.uk/mental-health/nhs-voluntary-charity-services/charity-and-voluntary-services/get-help-from-mental-health-helplines/","display_url":"nhs.uk/mental-health/â€¦","indices":[236,259]}]		[]	[]			Get help from a mental health charity helpline Whether you're concerned about yourself or a loved one, these mentaâ€¦ https://t.co/Bz7ICqLv9a	799.0	True	full
110755	110755	6049e2d0cb7a5e0038074096	2021-03-11 09:23:34	[]	[]	Thu Mar 11 09:16:49 +0000 2021	[]	[{"url":"https://t.co/C7foF7IyOX","expanded_url":"https://lafisioterapia.net/el-cofiga-apoya-proyecto-de-lafisioterapianet","display_url":"lafisioterapia.net/el-cofiga-apoyâ€¦","indices":[159,182]}]	ðŸ™Œ Tercer aÃ±o consecutivo de apoyo de @cofiga, que nos permite seguir creciendo. Y todos sus colegiados ahora tienen acceso a Fisiocomunidad. MUCHAS GRACIAS!! https://t.co/C7foF7IyOX	15346.0	RT @fisioterapianet: ðŸ™Œ Tercer aÃ±o consecutivo de apoyo de @cofiga, que nos permite seguir creciendo. Y todos sus colegiados ahora tienen acâ€¦	6035.0	True	full
110756	110756	6049e2d0cb7a5e003807409c	2021-03-11 09:23:34	[]	[]	Thu Mar 11 09:14:45 +0000 2021	[]	[{"url":"https://t.co/jRtywoSE1U","expanded_url":"https://www.elsaltodiario.com/medios/avalmadrid-concedio-aval-libertad-digital-18-millones-euros-concesion-tdt","display_url":"elsaltodiario.com/medios/avalmadâ€¦","indices":[122,145]}]	Hoy en la serie "el PP de Madrid usÃ³ Avalmadrid para inflar de pasta a sus amigos": JimÃ©nez Losantos tambiÃ©n pillÃ³ cacho. https://t.co/jRtywoSE1U	35861.0	RT @EconoCabreado: Hoy en la serie "el PP de Madrid usÃ³ Avalmadrid para inflar de pasta a sus amigos": JimÃ©nez Losantos tambiÃ©n pillÃ³ cachoâ€¦	1351.0	True	full
110757	110757	6049e2d0cb7a5e00380740a6	2021-03-11 09:23:34	[]	[]	Thu Mar 11 08:38:34 +0000 2021	[{"text":"Weltverbrauchertag","indices":[4,23]},{"text":"Flugreisenden","indices":[100,114]},{"text":"Reise","indices":[146,152]},{"text":"Urlaub","indices":[153,160]},{"text":"Fluggastrechte","indices":[161,176]},{"text":"VorkasseNeinDanke","indices":[177,195]}]	[{"url":"https://t.co/KHQh1TUAO5","expanded_url":"https://www.verbraucherzentrale.nrw/pressemeldungen/presse-nrw/bessere-kontaktwege-fuer-flugreisende-anbieten-57983","display_url":"verbraucherzentrale.nrw/pressemeldungeâ€¦","indices":[121,144]}]	Zum #Weltverbrauchertag am 15. MÃ¤rz: Verbraucherzentrale NRW setzt sich fÃ¼r StÃ¤rkung der Rechte von #Flugreisenden ein - https://t.co/KHQh1TUAO5. #Reise #Urlaub #Fluggastrechte #VorkasseNeinDanke https://t.co/zAe5NF2ZQb	8509.0	RT @vznrw: Zum #Weltverbrauchertag am 15. MÃ¤rz: Verbraucherzentrale NRW setzt sich fÃ¼r StÃ¤rkung der Rechte von #Flugreisenden ein - https:/â€¦	106.0	True	full
110758	110758	6049e2d0cb7a5e00380740bc	2021-03-11 09:23:34	[]	[]	Wed Mar 10 17:29:19 +0000 2021	[{"text":"ÃšLTIMAHORA","indices":[2,13]}]	[{"url":"https://t.co/CIGJRGGd5L","expanded_url":"https://confilegal.com/20210310-el-supremo-inadmite-la-querella-por-calumnias-del-psoe-contra-abascal-por-un-mensaje-que-publico-en-twitter/","display_url":"confilegal.com/20210310-el-suâ€¦","indices":[215,238]}]	â€¼ #ÃšLTIMAHORA El Supremo inadmite la querella que el PSOE interpuso contra @Santi_ABASCAL por este tuit. El PSOE no nos va a amordazar. Nunca va a lograr callarnos porque no les tenemos ningÃºn miedo. ðŸ“° Noticia: https://t.co/CIGJRGGd5L	435809.0	RT @vox_es: â€¼ #ÃšLTIMAHORA El Supremo inadmite la querella que el PSOE interpuso contra @Santi_ABASCAL por este tuit. El PSOE no nos va aâ€¦	5.0	True	full
110759	110759	6049e2d0cb7a5e00380740c2	2021-03-11 09:23:34	[]	[]	Wed Mar 10 23:35:46 +0000 2021	[]	[{"url":"https://t.co/wTcv3MEsQc","expanded_url":"https://twitter.com/bbcnewsnight/status/1369790276865323010","display_url":"twitter.com/bbcnewsnight/sâ€¦","indices":[188,211]}]	Looks like the PM broke the ministerial code - again and which is a resignation matter. But who is the judge, jury and executioner of the ministerial code? Well it is the PM himself ðŸƒ� https://t.co/wTcv3MEsQc	26114.0	RT @LizWebsterLD: Looks like the PM broke the ministerial code - again and which is a resignation matter. But who is the judge, jury andâ€¦	967.0	True	full
110760	110760	6049e2d0cb7a5e00380740ce	2021-03-11 09:23:35	[]	[]	Wed Mar 10 13:28:30 +0000 2021	[{"text":"ETH","indices":[114,118]}]	[{"url":"https://t.co/LTuRImOxm6","expanded_url":"https://rarible.com/token/0xd07dc4262bcdbf85190c01c996b4c06a461d2430:220604:0x8a2caaf0246aff5478f2e86f0f8156b254287436","display_url":"rarible.com/token/0xd07dc4â€¦","indices":[129,152]}]	Name: Hodl Forever (Chainlink) Price: 0.077 $ETH (~141$) Quantity: 111 out of 111 Minted: 4 days ago ðŸª„Share your #ETH addressðŸª„ https://t.co/LTuRImOxm6 https://t.co/OEOOmgaDsN	2978.0	RT @chainlinkangel: Name: Hodl Forever (Chainlink) Price: 0.077 $ETH (~141$) Quantity: 111 out of 111 Minted: 4 days ago ðŸª„Share your #ETHâ€¦	182.0	True	full
110761	110761	6049e2d1cb7a5e00380740da	2021-03-11 09:23:35	[]	[{"url":"https://t.co/psaYdy3HY7","expanded_url":"https://www.mengede-intakt.de/2021/03/11/kurznachrichten-bibliothek-mengede-2/","display_url":"mengede-intakt.de/2021/03/11/kurâ€¦","indices":[233,256]}]		[]	[]			Bibliothek Mengede Ã¶ffnet wieder ab dem 15.03.2021 Da Stadt- und Landesbibliothek ab dem 15. MÃ¤rz 2021 wieder Ã¶ffneâ€¦ https://t.co/pvDPPNd9AS	60.0	True	full
110762	110762	6049e2d1cb7a5e0038074102	2021-03-11 09:23:35	[]	[]	Sun Mar 07 14:44:42 +0000 2021	[]	[{"url":"https://t.co/prYkeHILGM","expanded_url":"https://quietinvestment.com/enterprise-value-definiciones-erroneas-concepto-de-equity-value-y-enterprise-value-i/","display_url":"quietinvestment.com/enterprise-valâ€¦","indices":[251,274]}]	Se usan muchos conceptos de Enterprise Value pero, para nosotros, la definiciÃ³n mÃ¡s correcta es la siguiente: ðŸ‘‰â€œEl valor del negocio principal de una empresa para todos sus inversores.â€� Hoy empezamos a desglosar este concepto. ðŸ‘‡ @QuietInvestment https://t.co/prYkeHILGM	3608.0	RT @mellizonomics: Se usan muchos conceptos de Enterprise Value pero, para nosotros, la definiciÃ³n mÃ¡s correcta es la siguiente: ðŸ‘‰â€œEl valoâ€¦	3608.0	True	full
110763	110763	6049e2d1cb7a5e003807410c	2021-03-11 09:23:35	[]	[{"url":"https://t.co/6cEUmDjxJV","expanded_url":"https://bit.ly/3vdlDRk","display_url":"bit.ly/3vdlDRk","indices":[209,232]}]		[]	[]			ÙŠØ¬Ø¨ Ø£Ù† ØªØªØ¹Ø±Ù�Ù‰ Ø¹Ù„Ù‰ Ù†ÙˆØ¹ Ø¨Ø´Ø±ØªÙƒ Ø£ÙˆÙ„Ø§Ù‹ Ù„ØªØ®ØªØ§Ø±Ù‰ Ù…Ø§ ÙŠÙ†Ø§Ø³Ø¨Ùƒ Ùˆ ØªØªØ¬Ù†Ø¨ÙŠ Ø¨Ø¹Ø¶ Ø§Ù„Ù…ÙˆØ§Ø¯ Ø§Ù„ØªÙ‰ Ù‚Ø¯ ØªÙƒÙˆÙ† Ø¶Ø§Ø±Ø© Ù„Ø¨Ø´Ø±ØªÙƒ ØŒ Ø³Ù†Ø¹Ø±Ø¶ Ù„ÙƒÙ‰ Ø¨Ø¹Ø¶ Ø§Ù„â€¦ https://t.co/NlhZRHYEDa	3063.0	True	full
110764	110764	6049e2d1cb7a5e0038074118	2021-03-11 09:23:35	[]	[]	Wed Mar 10 21:39:10 +0000 2021	[]	[{"url":"https://t.co/7HyYkidj4R","expanded_url":"https://doctors4covidethics.medium.com/urgent-open-letter-from-doctors-and-scientists-to-the-european-medicines-agency-regarding-covid-19-f6e17c311595","display_url":"doctors4covidethics.medium.com/urgent-open-leâ€¦","indices":[234,257]}]	This is the breaking story Mike Yeadon was talking about. Urgent Open Letter from Doctors and Scientists to the European Medicines Agency regarding COVID-19 Vaccine Safety Concerns | by Doctors for Covid Ethics | Mar, 2021 | Medium https://t.co/7HyYkidj4R	74606.0	RT @BreesAnna: This is the breaking story Mike Yeadon was talking about. Urgent Open Letter from Doctors and Scientists to the European Mâ€¦	382.0	True	full
110765	110765	6049e2d3cb7a5e0038074172	2021-03-11 09:23:36	[]	[]	Thu Mar 11 09:23:22 +0000 2021	[{"text":"internet","indices":[39,48]}]	[{"url":"https://t.co/8zi9nt8wU7","expanded_url":"https://www.marketingdirecto.com/digital-general/digital/algo-mas-de-tres-cuartas-partes-de-los-espanoles-no-se-sienten-en-control-sobre-sus-datos-online","display_url":"marketingdirecto.com/digital-generaâ€¦","indices":[125,148]}]	Â¿Te sientes en control de tus datos en #internet? La mayorÃ­a de los espaÃ±oles no segÃºn un reciente estudio, vÃ­a @mkdirecto https://t.co/8zi9nt8wU7	6.0	RT @marketing_p1: Â¿Te sientes en control de tus datos en #internet? La mayorÃ­a de los espaÃ±oles no segÃºn un reciente estudio, vÃ­a @mkdirectâ€¦	251.0	True	full
110766	110766	6049e2d3cb7a5e0038074180	2021-03-11 09:23:37	[]	[]	Thu Mar 11 05:57:35 +0000 2021	[{"text":"EXO","indices":[246,250]},{"text":"BAEKHYUN","indices":[251,260]}]	[{"url":"https://t.co/D1CHZKnxjL","expanded_url":"http://shorturl.at/dqvCY","display_url":"shorturl.at/dqvCY","indices":[221,244]}]	[HELP RT/MY GO] BAEKHYUN 3rd Mini Album 'Bambi' Deadline: First week: 16/3 Overall: 28/3 Price: RM56 ~ RM75 ðŸŽ� Gifts: Fanart stickers by @/PcyMia + photocards ðŸ’› Free postage for first 15 people (WM only) Details: https://t.co/D1CHZKnxjL #EXO #BAEKHYUN @weareoneEXO https://t.co/ihWxsDgqYO	3758.0	RT @exolove_shop: [HELP RT/MY GO] BAEKHYUN 3rd Mini Album 'Bambi' Deadline: First week: 16/3 Overall: 28/3 Price: RM56 ~ RM75 ðŸŽ� Gifts:â€¦	160.0	True	full
110767	110767	6049e2d3cb7a5e0038074182	2021-03-11 09:23:36	[]	[]	Thu Mar 11 09:16:20 +0000 2021	[]	[{"url":"https://t.co/0cgSigjl7D","expanded_url":"https://twitter.com/PhilipWatson_/status/1299850554320072706?s=20","display_url":"twitter.com/PhilipWatson_/â€¦","indices":[165,188]}]	===MASKS AND REINFECTION=== Prof CARL HENEGHAN of EBM Oxford Uni , Director CEBM Oxford , Editor in Chief of BMJ_EBM , NHS Urgent Care Doc &amp; all things evidence https://t.co/0cgSigjl7D	2905.0	RT @BangoBilly: ===MASKS AND REINFECTION=== Prof CARL HENEGHAN of EBM Oxford Uni , Director CEBM Oxford , Editor in Chief of BMJ_EBM , NHSâ€¦	117.0	True	full
110768	110768	6049e2d3cb7a5e003807418a	2021-03-11 09:23:37	[]	[]	Thu Mar 11 08:51:42 +0000 2021	[{"text":"PeoplesVaccine","indices":[186,201]}]	[{"url":"https://t.co/twnmxQhAPa","expanded_url":"https://peoplesvaccine.org/take-action/","display_url":"peoplesvaccine.org/take-action/","indices":[203,226]}]	Today marks one year since the @WHO declared COVID-19 a pandemic. Our best chance of ending the pandemic is to ensure that everyone, everywhere has access to vaccines. The world needs a #PeoplesVaccine. https://t.co/twnmxQhAPa https://t.co/uVyUHducVV	592883.0	RT @OpenSociety: Today marks one year since the @WHO declared COVID-19 a pandemic. Our best chance of ending the pandemic is to ensure thatâ€¦	22342.0	True	full
110769	110769	6049e2d3cb7a5e003807418c	2021-03-11 09:23:37	[]	[]	Thu Mar 11 08:08:49 +0000 2021	[]	[{"url":"https://t.co/Bk8cWvc3AV","expanded_url":"https://blogs.publico.es/david-bollero/2021/03/11/ayuso-libertad?utm_source=twitter&utm_medium=social&utm_campaign=web","display_url":"blogs.publico.es/david-bollero/â€¦","indices":[241,264]}]	"Ayuso afirmÃ³ que ha dado la vida por Madrid, pero se equivoca, son decenas de miles de habitantes de Madrid quienes han dado la vida por ella, por culpa de ella, de sus desmanes, de su ligereza a la hora de abordar la pandemia". @dbollero https://t.co/Bk8cWvc3AV	147949.0	RT @rosamariaartal: "Ayuso afirmÃ³ que ha dado la vida por Madrid, pero se equivoca, son decenas de miles de habitantes de Madrid quienes haâ€¦	70.0	True	full
110770	110770	6049e2d3cb7a5e0038074194	2021-03-11 09:23:37	[]	[]	Wed Mar 10 18:00:55 +0000 2021	[]	[{"url":"https://t.co/9Sf4xUARTX","expanded_url":"https://buff.ly/3rxdgO7","display_url":"buff.ly/3rxdgO7","indices":[151,174]}]	Podcast: @TSOTArts host their first panel discussion series exploring the resilience of those within the creative sector working through the pandemic: https://t.co/9Sf4xUARTX	58308.0	RT @TheSocReview: Podcast: @TSOTArts host their first panel discussion series exploring the resilience of those within the creative sectorâ€¦	5037.0	True	full
110771	110771	6049e2d3cb7a5e00380741a2	2021-03-11 09:23:37	[]	[]	Thu Mar 11 08:56:33 +0000 2021	[]	[{"url":"https://t.co/H0Z7UJanWU","expanded_url":"https://www.scotlandinunion.co.uk/post/scotland-received-additional-10bn-to-tackle-covid-as-part-of-the-uk","display_url":"scotlandinunion.co.uk/post/scotland-â€¦","indices":[242,265]}]	The SNP Government has received an extra Â£9.7bn in UK Government funding for Covid-19 this financial year, a report from Audit Scotland has revealed. This is in addition to UK-wide schemes such as the furlough programme. Read more here ðŸ‘‡ðŸ‘‡ðŸ‘‡ðŸ‘‡ https://t.co/H0Z7UJanWU	11587.0	RT @scotlandinunion: The SNP Government has received an extra Â£9.7bn in UK Government funding for Covid-19 this financial year, a report frâ€¦	63.0	True	full
110772	110772	6049e2d3cb7a5e00380741b0	2021-03-11 09:23:37	[]	[{"url":"https://t.co/JRnlxTTVrM","expanded_url":"https://ischinaresponsibleforcovid19outbreak.blogspot.com/","display_url":"â€¦nsibleforcovid19outbreak.blogspot.com","indices":[152,175]},{"url":"https://t.co/VM5ltIjDMm","expanded_url":"https://workfromhomeduringcovid19pandemic.blogspot.com/","display_url":"â€¦omeduringcovid19pandemic.blogspot.com","indices":[256,279]}]		[]	[]			@SamanthaMalin The virus of Covid19 rapidly changing, revolving in new environment and makes the innovation of vaccâ€¦ https://t.co/e5mkpsEjFh	90.0	True	full
110773	110773	6049e2d3cb7a5e00380741b8	2021-03-11 09:23:37	[]	[{"url":"https://t.co/hjJXZhxir0","expanded_url":"https://ujjina.com/xbox-los-jugadores-encuentran-sus-idiomas-preferidos-gracias-a-las-nuevas-etiquetas/?feed_id=16272&_unique_id=6049e19999533","display_url":"ujjina.com/xbox-los-jugadâ€¦","indices":[138,161]}]		[]	[]			Xbox: Los jugadores encuentran sus idiomas preferidos gracias a las nuevas etiquetas Navegar entre los cientos deâ€¦ https://t.co/dxBPntQ8sr	1.0	True	full
110774	110774	6049e2d3cb7a5e00380741c2	2021-03-11 09:23:37	[]	[]	Thu Mar 11 08:58:00 +0000 2021	[]	[{"url":"https://t.co/mcaacUHUGM","expanded_url":"https://bit.ly/3bxKcR9","display_url":"bit.ly/3bxKcR9","indices":[130,153]}]	El gobernador @Kicillofok negÃ³ que su mujer, Soledad Quereilhac, le haya ofrecido a Beatriz Sarlo la vacuna contra el coronavirus https://t.co/mcaacUHUGM https://t.co/NWuadC5d3D	2822285.0	RT @C5N: El gobernador @Kicillofok negÃ³ que su mujer, Soledad Quereilhac, le haya ofrecido a Beatriz Sarlo la vacuna contra el coronavirusâ€¦	3536.0	True	full
110775	110775	6049e2d4cb7a5e00380741ca	2021-03-11 09:23:37	[]	[]	Thu Mar 11 08:00:11 +0000 2021	[]	[{"url":"https://t.co/TwyU9q6ctP","expanded_url":"https://m.youtube.com/watch?v=4c7EXUbdqx0&feature=youtu.be","display_url":"m.youtube.com/watch?v=4c7EXUâ€¦","indices":[66,89]}]	50.000 IDR untuk satu akun ðŸ”¸Follow @kasihsetia77 ðŸ”¸Subcribe YT https://t.co/TwyU9q6ctP ðŸ”¸Post proof &amp; RT this tweet ðŸ”¸End in 120 minutes Good luck beautyful soulsðŸ’˜	24501.0	RT @chitatoozz: 50.000 IDR untuk satu akun ðŸ”¸Follow @kasihsetia77 ðŸ”¸Subcribe YT https://t.co/TwyU9q6ctP ðŸ”¸Post proof &amp; RT this tweet ðŸ”¸Endâ€¦	109.0	True	full
110776	110776	6049e2d4cb7a5e00380741d0	2021-03-11 09:23:38	[]	[]	Thu Mar 11 08:11:05 +0000 2021	[]	[{"url":"https://t.co/Vy63aLlSfK","expanded_url":"https://elpais.com/mamas-papas/2021-03-11/la-salud-mental-de-ninos-y-adolescentes-tras-un-ano-de-pandemia.html?ssm=TW_CC","display_url":"elpais.com/mamas-papas/20â€¦","indices":[132,155]}]	Â¿CÃ³mo es la salud mental de niÃ±os y adolescentes tras un aÃ±o de pandemia? @CarolinaG1978 habla con el psicÃ³logo JosÃ© Antonio Luengo https://t.co/Vy63aLlSfK a travÃ©s de @el_pais	27743.0	RT @demamasdepapas: Â¿CÃ³mo es la salud mental de niÃ±os y adolescentes tras un aÃ±o de pandemia? @CarolinaG1978 habla con el psicÃ³logo JosÃ© Anâ€¦	440.0	True	full
110777	110777	6049e2d4cb7a5e00380741d2	2021-03-11 09:23:37	[{"text":"PoppyAppeal","indices":[23,35]},{"text":"LaunchOwnIt","indices":[244,256]}]	[{"url":"https://t.co/GPLnU6DOqd","expanded_url":"https://www.hellolaunch.co.uk/post/own-it","display_url":"hellolaunch.co.uk/post/own-it","indices":[257,280]}]		[]	[]			How do you promote the #PoppyAppeal in the middle of a global pandemic when your supporters canâ€™t even leave theirâ€¦ https://t.co/smH9gbqsDt	1720.0	True	full
110778	110778	6049e2d4cb7a5e00380741e6	2021-03-11 09:23:38	[{"text":"mobility","indices":[13,22]},{"text":"COVID19","indices":[55,63]}]	[{"url":"https://t.co/XUp8CfmtR9","expanded_url":"http://bit.ly/3l3WILn","display_url":"bit.ly/3l3WILn","indices":[257,280]}]		[]	[]			Read how our #mobility platform makes communication of #COVID19 information easier for agencies. It is essential foâ€¦ https://t.co/p2eCGqt8I0	522.0	True	full
110779	110779	6049e2d4cb7a5e0038074202	2021-03-11 09:23:38	[]	[]	Thu Mar 11 07:13:39 +0000 2021	[]	[{"url":"https://t.co/WnN88a7CHU","expanded_url":"https://bit.ly/3l3IQRe","display_url":"bit.ly/3l3IQRe","indices":[234,257]}]	Achtung, folgende Emojis kÃ¶nnten fÃ¼r Hass, Rassismus und Antisemitismus stehen: ðŸ¤¦â€�â™‚ï¸� ðŸ™…â€�â™‚ï¸� ðŸ’™ ðŸ’” ðŸ‡©ðŸ‡ª ðŸ™ˆ ðŸ™ƒ Sagen nicht wir, sondern die sehr gute Amadeu-Antonio-Stiftung. In der Corona-Krise muss man schlieÃŸlich PrioritÃ¤ten setzen. âž¡ï¸� https://t.co/WnN88a7CHU https://t.co/ZP3NkmvDS1	15189.0	RT @AlternativeNRW: Achtung, folgende Emojis kÃ¶nnten fÃ¼r Hass, Rassismus und Antisemitismus stehen: ðŸ¤¦â€�â™‚ï¸� ðŸ™…â€�â™‚ï¸� ðŸ’™ ðŸ’” ðŸ‡©ðŸ‡ª ðŸ™ˆ ðŸ™ƒ Sagen nicht wirâ€¦	278.0	True	full
[truncated: 109,619 more rows]
