# Supplementary material for: Low credibility URL sharing on Twitter during reporting linking rare blood clots with the Oxford/AstraZeneca COVID-19 vaccine
Source: PLoS One. 2024 Jan 19;19(1):e0296444. doi: 10.1371/journal.pone.0296444 (PMC10798519; doi:10.1371/journal.pone.0296444)
Supplement: S19 File — (CSV) [file pone.0296444.s021.csv]

	Unnamed: 0	_id	created_at	extended_tweet.entities.hashtags	URL	retweeted_status.created_at	retweeted_status.extended_tweet.entities.hashtags	RTURL	retweeted_status.extended_tweet.full_text	retweeted_status.user.followers_count	text	user.followers_count	indicator	origin
220400	220400	604a4b5338588f0038258655	2021-03-11 16:54:37	[]	[]	Thu Mar 11 16:20:10 +0000 2021	[]	[{"url":"https://t.co/zMJzXLBeeQ","expanded_url":"https://bbc.in/38vzEzW","display_url":"bbc.in/38vzEzW","indices":[230,253]}]	"Brazil is becoming a threat to global public health." Brazil has exceeded 2,000 Covid-related deaths in a single day for the first time and infection rates are still soaring. One epidemiologist shares his fears. Find out more: https://t.co/zMJzXLBeeQ https://t.co/palxo36GzE	440193.0	RT @bbcworldservice: "Brazil is becoming a threat to global public health." Brazil has exceeded 2,000 Covid-related deaths in a single dayâ€¦	49.0	True	full
220401	220401	604a4b5338588f0038258659	2021-03-11 16:54:37	[]	[]	Thu Mar 11 11:27:47 +0000 2021	[]	[{"url":"https://t.co/Ur3qLQBA4h","expanded_url":"https://radio.uchile.cl/2021/03/10/marco-kremerman-la-leccion-que-nos-entrega-la-pandemia-es-que-el-gobierno-no-conoce-como-viven-los-hogares-chilenos/","display_url":"radio.uchile.cl/2021/03/10/marâ€¦","indices":[119,142]}]	Marco Kremerman: â€œLa lecciÃ³n que nos entrega la pandemia es que el Gobierno no conoce cÃ³mo viven los hogares chilenosâ€� https://t.co/Ur3qLQBA4h vÃ­a @uchileradio	6195.0	RT @MaraJirn2: Marco Kremerman: â€œLa lecciÃ³n que nos entrega la pandemia es que el Gobierno no conoce cÃ³mo viven los hogares chilenosâ€� httpsâ€¦	1175.0	True	full
220402	220402	604a4b5338588f0038258663	2021-03-11 16:54:37	[]	[]	Thu Mar 11 15:19:25 +0000 2021	[]	[{"url":"https://t.co/qrniaH5HDh","expanded_url":"https://twitter.com/gestionpe/status/1370023311594323974","display_url":"twitter.com/gestionpe/statâ€¦","indices":[281,304]}]	No soy fujimorista. Pero esto es absolutamente demencial. Â¿CuÃ¡l es el mensaje que subyace a quienes dicen perseguir la justicia en PerÃº? Â¿Keiko Fujimori le hizo mÃ¡s daÃ±o al paÃ­s con sus presuntos delitos que la terrorista Martha Huatay? Dios nos libre del infierno de los justos. https://t.co/qrniaH5HDh	136255.0	RT @MijaelGLP: No soy fujimorista. Pero esto es absolutamente demencial. Â¿CuÃ¡l es el mensaje que subyace a quienes dicen perseguir la justiâ€¦	971.0	True	full
220403	220403	604a4b5338588f003825866b	2021-03-11 16:54:37	[]	[]	Thu Mar 11 16:42:13 +0000 2021	[]	[{"url":"https://t.co/zzQ9KXy9UF","expanded_url":"https://bit.ly/30BXyFL","display_url":"bit.ly/30BXyFL","indices":[206,229]}]	ð��ƒð��¨ð��«ð��¢ð��š 'ð���ð��žð��¬ð��¦ð��¨ð��«ð��šð��¥ð��¢ð��³ð��šð���ð��¨' 15.jan.21 - "Vou tomar tempo dessas pessoas para fazer uma aÃ§Ã£o contra esse cara de SÃ£o Paulo que foi desmoralizado pela baixa taxa de sucesso na sua vacina, que ele tanto defendeu" https://t.co/zzQ9KXy9UF	7780008.0	RT @folha: ð��ƒð��¨ð��«ð��¢ð��š 'ð���ð��žð��¬ð��¦ð��¨ð��«ð��šð��¥ð��¢ð��³ð��šð���ð��¨' 15.jan.21 - "Vou tomar tempo dessas pessoas para fazer uma aÃ§Ã£o contra esse cara de SÃ£o Paulo que foi desmâ€¦	1.0	True	full
220404	220404	604a4b5338588f003825866d	2021-03-11 16:54:37	[{"text":"NHS","indices":[74,78]}]	[{"url":"https://t.co/c081Nu6G1X","expanded_url":"https://38d.gs/nhs-percent-tw-share","display_url":"38d.gs/nhs-percent-twâ€¦","indices":[147,170]}]		[]	[]			I've just signed the petition demanding @MattHancock and @RishiSunak give #NHS staff a REAL payrise. 1% is just notâ€¦ https://t.co/5Wn2luPZ8D	598.0	True	full
220405	220405	604a4b5338588f003825866f	2021-03-11 16:54:37	[]	[]	Thu Mar 11 16:53:57 +0000 2021	[]	[{"url":"https://t.co/BWGWRwix5F","expanded_url":"https://twitter.com/tomduclos93/status/1369987092558864385","display_url":"twitter.com/tomduclos93/stâ€¦","indices":[280,303]}]	Dura Lex, Sed Lex...Ã leur place je les aurais crucifiÃ© car JÃ©sus est mort pour nos pÃ©chÃ©s...contre la peine de mort sauf pour ces pÃ©cheurs et les pÃ©dophiles...les femmes auraient dÃ» Ãªtre enterrÃ©es dans du bÃ©ton jusquâ€™au cou et lapidÃ©e par la suite ðŸ‘†ðŸ�» câ€™est ce que JÃ©sus voudrait https://t.co/BWGWRwix5F	2403.0	RT @FrancisPolicier: Dura Lex, Sed Lex...Ã leur place je les aurais crucifiÃ© car JÃ©sus est mort pour nos pÃ©chÃ©s...contre la peine de mort sâ€¦	82.0	True	full
220406	220406	604a4b5338588f0038258677	2021-03-11 16:54:37	[]	[]	Thu Mar 11 16:20:10 +0000 2021	[]	[{"url":"https://t.co/zMJzXLBeeQ","expanded_url":"https://bbc.in/38vzEzW","display_url":"bbc.in/38vzEzW","indices":[230,253]}]	"Brazil is becoming a threat to global public health." Brazil has exceeded 2,000 Covid-related deaths in a single day for the first time and infection rates are still soaring. One epidemiologist shares his fears. Find out more: https://t.co/zMJzXLBeeQ https://t.co/palxo36GzE	440193.0	RT @bbcworldservice: "Brazil is becoming a threat to global public health." Brazil has exceeded 2,000 Covid-related deaths in a single dayâ€¦	2582.0	True	full
220407	220407	604a4b5338588f003825867f	2021-03-11 16:54:37	[]	[]	Thu Mar 11 14:56:09 +0000 2021	[]	[{"url":"https://t.co/2mVMEozE8l","expanded_url":"https://twitter.com/hahmad1996/status/1369786323293310985","display_url":"twitter.com/hahmad1996/staâ€¦","indices":[241,264]}]	One thing I suppose we can be grateful for during this time of pandemic is that Zoom sometimes captures these moments. We need to have more real conversations about manifestations of racism in higher education. TW: blatant anti-Blackness 1/ https://t.co/2mVMEozE8l	7432.0	RT @monicacbell: One thing I suppose we can be grateful for during this time of pandemic is that Zoom sometimes captures these moments. Weâ€¦	374.0	True	full
220408	220408	604a4b5338588f0038258683	2021-03-11 16:54:37	[]	[]	Thu Mar 11 16:45:05 +0000 2021	[]	[{"url":"https://t.co/wHrainKl8I","expanded_url":"https://cnn.it/3vfrJ3D","display_url":"cnn.it/3vfrJ3D","indices":[233,256]}]	While the rest of the world debates how a Covid vaccination passport will work, Israel has introduced one that is already opening restaurants, bars, and events and offering a sense of normality that may soon be replicated elsewhere. https://t.co/wHrainKl8I	53186377.0	RT @CNN: While the rest of the world debates how a Covid vaccination passport will work, Israel has introduced one that is already openingâ€¦	204.0	True	full
220409	220409	604a4b5438588f003825869f	2021-03-11 16:54:38	[]	[{"url":"https://t.co/AKzQhzQlLL","expanded_url":"http://ow.ly/JBPD50DUNsP","display_url":"ow.ly/JBPD50DUNsP","indices":[256,279]}]		[]	[]			No Canadian has been untouched by this pandemic and sadly some more than others. Today the @CER_REC joins @Canada fâ€¦ https://t.co/PfPn6QJlkT	162.0	True	full
220410	220410	604a4b5438588f00382586ab	2021-03-11 16:54:38	[]	[]	Wed Mar 10 16:33:20 +0000 2021	[]	[{"url":"https://t.co/2wXbwcXMCR","expanded_url":"https://go.latoken.com/4nw","display_url":"go.latoken.com/4nw","indices":[200,223]}]	LATOKEN @RYI_Unity Giveaway! 4 lucky winners to get 40 $RYIP each. Participant with most referrals gets assured 40 RYIP. ðŸŽ� Do's: âœ… Follow, RT &amp; Quote tweet âœ… Complete easy &amp; quick tasks âž¡ï¸� https://t.co/2wXbwcXMCR ðŸ“… Mar 15 https://t.co/soTlEcssAp	141586.0	RT @latokens: LATOKEN @RYI_Unity Giveaway! 4 lucky winners to get 40 $RYIP each. Participant with most referrals gets assured 40 RYIP. ðŸŽ�â€¦	52.0	True	full
220411	220411	604a4b5438588f00382586af	2021-03-11 16:54:38	[{"text":"COVID19","indices":[90,98]},{"text":"ecoles","indices":[99,106]},{"text":"tests","indices":[107,113]},{"text":"testssalivaires","indices":[114,130]},{"text":"protocole","indices":[131,141]}]	[{"url":"https://t.co/nGOxZY8L6K","expanded_url":"https://twitter.com/moreauchevrolet/status/1369901872526557190?s=21","display_url":"twitter.com/moreauchevroleâ€¦","indices":[143,166]}]		[]	[]			@olivierveran Vous avez une rÃ©ponse @jmblanquer @EmmanuelMacron @JeanCASTEX @olivierveran #COVID19 #ecoles #testsâ€¦ https://t.co/a9kaDR5DuK	43.0	True	full
220412	220412	604a4b5438588f00382586b3	2021-03-11 16:54:38	[]	[]	Thu Mar 11 13:06:19 +0000 2021	[{"text":"AstraZeneca","indices":[57,69]},{"text":"COVID19Vaccine","indices":[70,85]}]	[{"url":"https://t.co/8GARCIkdSd","expanded_url":"https://newsrand.com/2021/03/11/edo-receives-81080-doses-of-astrazeneca-covid-19-vaccines/","display_url":"newsrand.com/2021/03/11/edoâ€¦","indices":[193,216]}]	The Edo Government on Wednesday received 81,080 doses of #AstraZeneca #COVID19Vaccine for distribution in the state, the Permanent Secretary, Ministry of Health, Dr. Osamwonyi Irowa, has said. https://t.co/8GARCIkdSd	3358.0	RT @Newsrandng: The Edo Government on Wednesday received 81,080 doses of #AstraZeneca #COVID19Vaccine for distribution in the state, the Peâ€¦	1.0	True	full
220413	220413	604a4b5438588f00382586b7	2021-03-11 16:54:38	[]	[]	Thu Mar 11 16:49:18 +0000 2021	[{"text":"MAGA","indices":[49,54]},{"text":"QAnonCult","indices":[74,84]},{"text":"antivax","indices":[230,238]},{"text":"antimaskers","indices":[239,251]}]	[{"url":"https://t.co/mPIBSBWTHx","expanded_url":"https://www.rawstory.com/qanon-conspiracy-2651019614/","display_url":"rawstory.com/qanon-conspiraâ€¦","indices":[254,277]}]	Hostile foreign intel services are riling up our #MAGA idiots again. The #QAnonCult figured out that all their earlier beliefs (Trump inauguration, mass arrests) were wrong. So now they're weaponizing their stupidity as violent #antivax #antimaskers. https://t.co/mPIBSBWTHx	14154.0	RT @MichellesDude: Hostile foreign intel services are riling up our #MAGA idiots again. The #QAnonCult figured out that all their earlierâ€¦	419.0	True	full
220414	220414	604a4b5438588f00382586c3	2021-03-11 16:54:38	[]	[{"url":"https://t.co/EQKZDGCVV3","expanded_url":"https://www.patreon.com/posts/por-que-las-son-48489991","display_url":"patreon.com/posts/por-que-â€¦","indices":[273,296]}]		[]	[]			@navedelmisterio Vean este anÃ¡lisis de Luis del Pino. Nos habla sin anestesia de lo que son las vacunas contra el Câ€¦ https://t.co/6aove6rmQF	723.0	True	full
220415	220415	604a4b5438588f00382586c9	2021-03-11 16:54:38	[]	[]	Wed Mar 10 13:55:02 +0000 2021	[]	[{"url":"https://t.co/LTo11xCRZQ","expanded_url":"https://www.axios.com/biden-covid-relief-poverty-1537f25f-e204-4681-ac0b-2d4f6c3aec51.html","display_url":"axios.com/biden-covid-reâ€¦","indices":[253,276]}]	Why did Republicans oppose the popular American Rescue Plan? Because it is rescuing the Americans suffering the most rather than the Americans suffering the least. Republicans aren't anti-government. They're against government helping ordinary people. https://t.co/LTo11xCRZQ	382301.0	RT @DrIbram: Why did Republicans oppose the popular American Rescue Plan? Because it is rescuing the Americans suffering the most rather thâ€¦	2728.0	True	full
220416	220416	604a4b5438588f00382586e3	2021-03-11 16:54:39	[]	[]	Thu Mar 11 14:58:37 +0000 2021	[{"text":"COVID19","indices":[41,49]},{"text":"Candle4COVID","indices":[189,202]}]	[{"url":"https://t.co/afHOL4ZQCe","expanded_url":"https://RNAO.ca/covid19/covid-19-togetherwecandoit-campaign#vigil","display_url":"RNAO.ca/covid19/covid-â€¦","indices":[218,241]}]	Today is the one-year anniversary of the #COVID19 pandemic &amp; RNAO along with 30 health orgs are paying tribute to the lives lost. 6:45 p.m. ET: Canada's parliamentary poet 7 p.m. ET: #Candle4COVID Full details: https://t.co/afHOL4ZQCe https://t.co/yUfp2xOfXZ	21648.0	RT @RNAO: Today is the one-year anniversary of the #COVID19 pandemic &amp; RNAO along with 30 health orgs are paying tribute to the lives lost.â€¦	587.0	True	full
220417	220417	604a4b5538588f00382586fd	2021-03-11 16:54:39	[]	[]	Thu Mar 11 11:12:35 +0000 2021	[]	[{"url":"https://t.co/LE4t0dfBT1","expanded_url":"https://www.dailymail.co.uk/news/article-9350283/Denmark-suspends-AstraZeneca-vaccine-effect-fears.html","display_url":"dailymail.co.uk/news/article-9â€¦","indices":[228,251]}]	Oxford/AstraZeneca suspended. Denmark joins five other countries - Austria,Â Estonia, Lithuania, Luxembourg and Latvia - who suspended the vaccine after a 49-year-old Austrian woman diedÂ of 'severe blood coagulation problems.' https://t.co/LE4t0dfBT1	8973.0	RT @SandraWeeden: Oxford/AstraZeneca suspended. Denmark joins five other countries - Austria,Â Estonia, Lithuania, Luxembourg and Latvia -â€¦	122.0	True	full
220418	220418	604a4b5538588f0038258703	2021-03-11 16:54:39	[]	[]	Thu Mar 11 15:04:14 +0000 2021	[]	[{"url":"https://t.co/skLWG5W0xz","expanded_url":"https://www.npr.org/2021/03/10/975769774/twice-as-many-white-alabamans-are-getting-covid-19-vaccinations-than-black-alaba","display_url":"npr.org/2021/03/10/975â€¦","indices":[227,250]}]	"You said state leaders are telling you they are not distributing the vaccine to majority-Black neighborhoods because they expect people there are going to be vaccine-hesitant...Is that what you hear?" "No...We want it now." https://t.co/skLWG5W0xz	3911.0	RT @JAbramsMcLean: "You said state leaders are telling you they are not distributing the vaccine to majority-Black neighborhoods because thâ€¦	98.0	True	full
220419	220419	604a4b5538588f003825870f	2021-03-11 16:54:39	[]	[]	Thu Mar 11 13:00:00 +0000 2021	[]	[{"url":"https://t.co/T4oiLHddc3","expanded_url":"https://cnn.it/3cez3DW","display_url":"cnn.it/3cez3DW","indices":[222,245]}]	A nonprofit watchdog group has filed a complaint with the House Ethics Committee, requesting an investigation into 13 House Republicans who used the pandemic as an excuse to skip in-person votes to attend CPAC last month. https://t.co/T4oiLHddc3	1163760.0	RT @kylegriffin1: A nonprofit watchdog group has filed a complaint with the House Ethics Committee, requesting an investigation into 13 Houâ€¦	3875.0	True	full
220420	220420	604a4b5538588f0038258717	2021-03-11 16:54:39	[]	[]	Thu Mar 11 16:52:10 +0000 2021	[]	[{"url":"https://t.co/eVCBOeBaN0","expanded_url":"https://wearepoweruk.com/power-best-fandom-2021---votes.html","display_url":"wearepoweruk.com/power-best-fanâ€¦","indices":[182,205]}]	ðŸ“¢VOTACIÃ“N RADIO POWER UK Tenemos 3 dÃ­as para continuar votando por ARMY como Mejor Fandom No sabemos el ranking asÃ­ que no nos confiemos Aprovechen... â�—LOS VOTOS SON ILIMITADOSâ�— https://t.co/eVCBOeBaN0 â¬‡ï¸�Pasen sus SS de votoâ¬‡ï¸� @BTS_twt | 7TomorrowðŸ’« https://t.co/CfNFbEQxMp	28926.0	RT @Kingtan_Mexico: ðŸ“¢VOTACIÃ“N RADIO POWER UK Tenemos 3 dÃ­as para continuar votando por ARMY como Mejor Fandom No sabemos el ranking asÃ­ qâ€¦	23.0	True	full
220421	220421	604a4b5538588f0038258729	2021-03-11 16:54:39	[]	[]	Thu Mar 11 12:34:05 +0000 2021	[]	[{"url":"https://t.co/7lmjvC8zXq","expanded_url":"https://www.pfizer.com/news/press-release/press-release-detail/real-world-evidence-confirms-high-effectiveness-pfizer","display_url":"pfizer.com/news/press-relâ€¦","indices":[262,285]}]	This fucker is on its way to been beaten. Stop letting press push variants &amp; mutated strain propaganda to scaremonger. No more ðŸ¤¬lockdowns. Demand normal back. The Vulnerable age groups &amp; teachers can be vaccinated easily. Next comes - masks canðŸ¤¬off to https://t.co/7lmjvC8zXq	66620.0	RT @DMAC102: This fucker is on its way to been beaten. Stop letting press push variants &amp; mutated strain propaganda to scaremonger. No moreâ€¦	180.0	True	full
220422	220422	604a4b5538588f003825873b	2021-03-11 16:54:40	[]	[]	Thu Mar 11 16:29:58 +0000 2021	[]	[{"url":"https://t.co/ivpeQSo4c8","expanded_url":"https://hurgandoenlabasura.radioprogresohn.net/2021/03/11/las-lealtades-de-welsy-vasquez/","display_url":"hurgandoenlabasura.radioprogresohn.net/2021/03/11/lasâ€¦","indices":[256,279]}]	Diputada nacionalista y debe representar los intereses de sus electores, pero la mayorÃ­a de sus comparecencias son para defenderse de sus propios seÃ±alamientos por corrupciÃ³n o para exhibir incondicionalidad casi perruna con Juan Orlando HernÃ¡ndez (JOH).. https://t.co/ivpeQSo4c8	15020.0	RT @RadioProgresoHN: Diputada nacionalista y debe representar los intereses de sus electores, pero la mayorÃ­a de sus comparecencias son parâ€¦	623.0	True	full
220423	220423	604a4b5538588f003825874b	2021-03-11 16:54:40	[]	[{"url":"https://t.co/tj9VqhwJPu","expanded_url":"https://noticias.uol.com.br/colunas/reinaldo-azevedo/2021/03/11/sp-proibe-cultos-e-fecha-comercio-em-fase-emergencial-contra-pandemia.htm","display_url":"noticias.uol.com.br/colunas/reinalâ€¦","indices":[205,228]}]		[]	[]			Se eu fosse a professora colocava outro outdoor, agora dizendo: POLÃ�CIA FEDERAL Ã‰ POLÃ�CIA POLÃ�TICA SUBSERVIENTE AOâ€¦ https://t.co/Ct7ofqQvh7	2656.0	True	full
220424	220424	604a4b5538588f0038258755	2021-03-11 16:54:40	[]	[]	Thu Mar 11 16:23:42 +0000 2021	[{"text":"RM","indices":[134,137]}]	[{"url":"https://t.co/V5Zfttju5Y","expanded_url":"https://open.spotify.com/track/4e3DIkvwzyWu3ZpZFZJb5o?si=s40iEd4KRBywTIRweGY_nA&utm_source=copy-link","display_url":"open.spotify.com/track/4e3DIkvwâ€¦","indices":[140,163]},{"url":"https://t.co/UzRtBi9w3z","expanded_url":"https://open.spotify.com/track/57jBcQUCJaIUTRbqBmW7D1?si=JnABZPdLT5KNZmQAwVdY8Q&utm_source=copy-link","display_url":"open.spot…	â€” Â¡Ya volvieron las collabs a Spotify!ðŸ¥³ Agreguenlas a sus playlist y recuerden hacer stream correcto ðŸ“� ðŸ“�Buckubucku ft. Rap Monster (#RM) ðŸ”—https://t.co/V5Zfttju5Y ðŸ“�Song Request de Lee Sora ft.SUGA ðŸ”—https://t.co/UzRtBi9w3z ðŸ“�WINE de Suran ft. SUGA ðŸ”—https://t.co/LW4pjUdg5E https://t.co/AfgORMdAm3	30798.0	RT @vminchair: â€” Â¡Ya volvieron las collabs a Spotify!ðŸ¥³ Agreguenlas a sus playlist y recuerden hacer stream correcto ðŸ“� ðŸ“�Buckubucku ft. Rapâ€¦	59.0	True	full
220425	220425	604a4b5538588f003825875f	2021-03-11 16:54:40	[{"text":"Willsch","indices":[11,19]},{"text":"Corona","indices":[124,131]}]	[{"url":"https://t.co/59Hrfgycy0","expanded_url":"https://www.hessenschau.de/politik/partyvideo-cdu-politiker-willsch-feiert-ohne-maske-und-abstand,willsch-geburtstagsfeier-100.html","display_url":"hessenschau.de/politik/partyvâ€¦","indices":[151,174]}]		[]	[]			Erst lÃ¤sst #Willsch es krachen, dann belÃ¼gt er auch noch die Ã–ffentlichkeit. @rheingautaunus: Wann wird ein Verfahrâ€¦ https://t.co/GzrWWMdYnv	358.0	True	full
220426	220426	604a4b5538588f0038258763	2021-03-11 16:54:40	[]	[]	Thu Mar 11 16:32:12 +0000 2021	[{"text":"OneYearLater","indices":[132,145]}]	[{"url":"https://t.co/UCv7ppZvRC","expanded_url":"https://www.poynter.org/fact-checking/2021/a-year-into-the-pandemic-mediawise-teen-fact-checkers-prepare-to-tackle-covid-19-misinformation-on-youtube/","display_url":"poynter.org/fact-checking/â€¦","indices":[147,170]}]	Forever impressed by the teens I get to work with. Here's how the @mediawise Teen Fact-Checking Network is covering the coronavirus #OneYearLater https://t.co/UCv7ppZvRC	443.0	RT @AlexaVolland: Forever impressed by the teens I get to work with. Here's how the @mediawise Teen Fact-Checking Network is covering the câ€¦	1060.0	True	full
220427	220427	604a4b5638588f003825877d	2021-03-11 16:54:40	[]	[]	Tue Mar 09 22:30:00 +0000 2021	[]	[{"url":"https://t.co/Rl6XXczSrT","expanded_url":"http://patreon.com/blushypixy","display_url":"patreon.com/blushypixy","indices":[125,148]}]	Limited release DVa TIDDY animation for our loyal supporters! Get the Uncensored version NOW before its retired on 3/12 ðŸ’–ðŸ’–ðŸ’– https://t.co/Rl6XXczSrT If this gets 1000 RETWEETS, we'll make a version where she gets busted on lol https://t.co/qBUMoJz3BL	74372.0	RT @BlushyPixy: Limited release DVa TIDDY animation for our loyal supporters! Get the Uncensored version NOW before its retired on 3/12 ðŸ’–ðŸ’–â€¦	58.0	True	full
220428	220428	604a4b5638588f0038258781	2021-03-11 16:54:40	[]	[]	Thu Mar 11 15:55:55 +0000 2021	[{"text":"ContraElBloqueoMasRevolucion","indices":[122,151]}]	[{"url":"https://t.co/7zIIsqEQCN","expanded_url":"https://mazo4f.com/237509","display_url":"mazo4f.com/237509","indices":[97,120]}]	HÃ©ctor RodrÃ­guez: En Miranda no se han hallado nuevos casos de la variante brasileÃ±a de Covid-19 https://t.co/7zIIsqEQCN #ContraElBloqueoMasRevolucion https://t.co/1D9yEdxjK7	584935.0	RT @ConElMazoDando: HÃ©ctor RodrÃ­guez: En Miranda no se han hallado nuevos casos de la variante brasileÃ±a de Covid-19 https://t.co/7zIIsqEQCâ€¦	161.0	True	full
220429	220429	604a4b5638588f0038258799	2021-03-11 16:54:40	[]	[{"url":"https://t.co/6Ptyl5Abtc","expanded_url":"http://app.weathercloud.net/d0783282387","display_url":"app.weathercloud.net/d0783282387","indices":[115,138]},{"url":"https://t.co/vfZcUnF6u8","expanded_url":"http://www.wunderground.com/personal-weather-station/dashboard?ID=ISASKATC64#history82387","display_url":"wunderground.com/personal-weathâ€¦","indices":[139,162]}]		[]	[]			Regina SK Weather, Temp:-8.2ÂºC; Dew:-15.2ÂºC; Pressure:1025.50hPa.; Wind:0/kph@174.0 Wind Chill:-8.2Â°C Humidity:57;â€¦ https://t.co/7LLpQd7wPf	16.0	True	full
220430	220430	604a4b5638588f003825879d	2021-03-11 16:54:40	[]	[{"url":"https://t.co/rgLPvEhslh","expanded_url":"https://knsiradio.com/2021/03/11/minnesota-representatives-react-to-1-9-trillion-covid-19-bill-passed-by-congress/","display_url":"knsiradio.com/2021/03/11/minâ€¦","indices":[257,280]}]		[]	[]			A massive COVID-19 relief bill is heading to President Joe Bidenâ€™s desk after being passed by Congress, but two cenâ€¦ https://t.co/iD9BFiJjEx	3051.0	True	full
220431	220431	604a4b5638588f00382587a9	2021-03-11 16:54:41	[]	[]	Wed Mar 10 13:08:23 +0000 2021	[{"text":"DeFi","indices":[204,209]},{"text":"blockchain","indices":[210,221]},{"text":"Finance","indices":[222,230]}]	[{"url":"https://t.co/gPFkbut6Wv","expanded_url":"https://chainge-finance.medium.com/experience-flexibility-100-security-with-chainge-future-dex-918e003f2bb3","display_url":"chainge-finance.medium.com/experience-fleâ€¦","indices":[233,256]}]	Are you ready to experience true financial freedom &amp; guaranteed safety? If your answers to these questions are yes, then you need to check out our upcoming Future DEX and its amazing capabilities. #DeFi #blockchain #Finance https://t.co/gPFkbut6Wv	21225.0	RT @FinanceChainge: Are you ready to experience true financial freedom &amp; guaranteed safety? If your answers to these questions are yes, thâ€¦	0.0	True	full
220432	220432	604a4b5638588f00382587ab	2021-03-11 16:54:41	[]	[]	Thu Mar 11 13:08:17 +0000 2021	[]	[{"url":"https://t.co/1YdzrHTsrn","expanded_url":"https://go.latoken.com/4oc","display_url":"go.latoken.com/4oc","indices":[228,251]}]	We'll be rewarding 1600 coins ($100) each to 2 lucky $SONO buyers in the @Sono_Coin Snapshot Giveaway ðŸ’° Do: âœ… Buy and hold minimum 100 SONO tokens on LATOKEN. ðŸ“· 2 snapshots to be taken between today and Mar 15. Get $SONO now: https://t.co/1YdzrHTsrn https://t.co/IvqZhRszUV	141714.0	RT @latokens: We'll be rewarding 1600 coins ($100) each to 2 lucky $SONO buyers in the @Sono_Coin Snapshot Giveaway ðŸ’° Do: âœ… Buy and hold mâ€¦	46.0	True	full
220433	220433	604a4b5738588f00382587c3	2021-03-11 16:54:41	[]	[]	Thu Mar 11 15:24:19 +0000 2021	[]	[{"url":"https://t.co/1Ifq6Pg6D0","expanded_url":"https://www.longdom.org/open-access/national-consumption-of-antimalarial-drugs-and-covid19-deaths-dynamics-an-econometric-study-58486.html?fbclid=IwAR0ZyWOJwv23p_jLCTKRme6CfAlcbgfZ4nCdA39tXzrwfcr8duvSRvH4MM8","display_url":"longdom.org/open-access/naâ€¦","indices":[257,280]}]	Quand la multiplication des approches donne des rÃ©sultats Ã©tonnants : un chercheur de l'EHESS a analysÃ© les donnÃ©es nationales de prescription de l'hydroxychloroquine et dÃ©montre que la dynamique des dÃ©cÃ¨s est dÃ©favorable aux pays qui n'en ont pas prescrit https://t.co/1Ifq6Pg6D0	795956.0	RT @raoult_didier: Quand la multiplication des approches donne des rÃ©sultats Ã©tonnants : un chercheur de l'EHESS a analysÃ© les donnÃ©es natiâ€¦	90.0	True	full
220434	220434	604a4b5738588f00382587e1	2021-03-11 16:54:41	[]	[]	Tue Mar 09 17:46:39 +0000 2021	[{"text":"ML","indices":[36,39]},{"text":"MachineLearning","indices":[82,98]},{"text":"100DaysOfCode","indices":[199,213]}]	[{"url":"https://t.co/cYZZro53GP","expanded_url":"https://truera.com/machine-learning-models-require-the-right-explanation-framework-and-its-easy-to-get-wrong/","display_url":"truera.com/machine-learniâ€¦","indices":[259,282]}]	What is an explanation &amp; why do #ML models need them? â€”a @truera_ai blog-post #MachineLearning @gerald_bader @Paul_Rourke_ @NoraHaydon @larswallden @TarakRindani @ravidugh @tlloydjones @gvalan #100DaysOfCode @RLDI_Lamy @marcovisibelli @AlbertoEMachado https://t.co/cYZZro53GP https://t.co/mZwtjWH03e	15796.0	RT @AshokNellikar: What is an explanation &amp; why do #ML models need them? â€”a @truera_ai blog-post #MachineLearning @gerald_bader @Paul_Rouâ€¦	5927.0	True	full
220435	220435	604a4b5738588f00382587e9	2021-03-11 16:54:41	[]	[]	Fri Mar 05 21:29:45 +0000 2021	[]	[{"url":"https://t.co/cYStx0DcM4","expanded_url":"https://youtu.be/K3-yEgyGYUA","display_url":"youtu.be/K3-yEgyGYUA","indices":[251,274]}]	A large meta-analysis of 32 studies suggests that vitamin D levels below 30 ng/mL are associated with a higher risk of death from all causes. In this clip, Dr. Roger Seheult discusses how to assess vitamin D requirements and its toxicity potential. https://t.co/cYStx0DcM4	340895.0	RT @foundmyfitness: A large meta-analysis of 32 studies suggests that vitamin D levels below 30 ng/mL are associated with a higher risk ofâ€¦	128.0	True	full
220436	220436	604a4b5738588f003825880d	2021-03-11 16:54:42	[]	[]	Thu Mar 11 16:52:46 +0000 2021	[]	[{"url":"https://t.co/rSFgtpvwyS","expanded_url":"https://www.reuters.com/article/us-health-coronavirus-usa-compensation-idUSKBN2B31DH?taid=604a0073b7d77200018e37e0&utm_campaign=trueAnthem:+Trending","display_url":"reuters.com/article/us-heaâ€¦","indices":[247,270]}]	Enquanto isso, nos EUA, comeÃ§am processos de pacientes que receberam hidroxicloroquina e azitromicina. â€œOs registros de eletrocardiograma mostram que os ritmos cardÃ­acos de Susan Cicala foram interrompidos pela hidroxicloroquina e azitromicinaâ€� https://t.co/rSFgtpvwyS	1151920.0	RT @oatila: Enquanto isso, nos EUA, comeÃ§am processos de pacientes que receberam hidroxicloroquina e azitromicina. â€œOs registros de eletroâ€¦	293.0	True	full
220437	220437	604a4b5838588f0038258853	2021-03-11 16:54:43	[]	[]	Thu Mar 11 15:27:38 +0000 2021	[]	[{"url":"https://t.co/KAueOJqtHl","expanded_url":"https://twitter.com/jdoriajr/status/1370004559783997442","display_url":"twitter.com/jdoriajr/statuâ€¦","indices":[252,275]}]	â€œVcs me elegeram para cuidar de vocÃªsâ€�. Primeiro que eu nÃ£o te elegi, segundo: mesmo os que te elegeram nÃ£o precisam de um Estado para dizer o que eles devem ou nÃ£o devem fazer! QUALQUER COISA QUE ESTE NOJENTO IMPOR, NÃƒO OBEDEÃ‡AM! EU NÃƒO VOU OBEDECER! https://t.co/KAueOJqtHl	283738.0	RT @DouglasGarcia: â€œVcs me elegeram para cuidar de vocÃªsâ€�. Primeiro que eu nÃ£o te elegi, segundo: mesmo os que te elegeram nÃ£o precisam deâ€¦	244.0	True	full
220438	220438	604a4b5938588f003825886f	2021-03-11 16:54:43	[]	[]	Thu Mar 11 16:01:02 +0000 2021	[]	[{"url":"https://t.co/HXUiOSID0u","expanded_url":"https://www.francetvinfo.fr/sante/maladie/coronavirus/vaccin/covid-19-le-danemark-l-islande-et-la-norvege-suspendent-le-vaccin-astrazeneca-par-precaution_4328883.html","display_url":"francetvinfo.fr/sante/maladie/â€¦","indices":[256,279]}]	âš ï¸�8 Ã‰TATS SUSPENDENT L'UTILISATION DU VACCIN ASTRAZENECA Ce sont ðŸ‡©ðŸ‡° Danemark ðŸ‡®ðŸ‡¸ Islande ðŸ‡³ðŸ‡´ NorvÃ¨ge ðŸ‡¦ðŸ‡¹ Autriche ðŸ‡±ðŸ‡º Luxembourg ðŸ‡ªðŸ‡ª Estonie ðŸ‡±ðŸ‡¹ Lituanie ðŸ‡±ðŸ‡» Lettonie Il s'agit pour l'instant de suspensions temporaires dues Ã la survenue de thromboses et dÃ©cÃ¨s. https://t.co/HXUiOSID0u	78872.0	RT @UPR_Asselineau: âš ï¸�8 Ã‰TATS SUSPENDENT L'UTILISATION DU VACCIN ASTRAZENECA Ce sont ðŸ‡©ðŸ‡° Danemark ðŸ‡®ðŸ‡¸ Islande ðŸ‡³ðŸ‡´ NorvÃ¨ge ðŸ‡¦ðŸ‡¹ Autriche ðŸ‡±ðŸ‡º Luxeâ€¦	64.0	True	full
220439	220439	604a4b5938588f003825887d	2021-03-11 16:54:43	[]	[]	Thu Mar 11 16:43:23 +0000 2021	[]	[{"url":"https://t.co/kbh1iN6g12","expanded_url":"https://bit.ly/38uVraV","display_url":"bit.ly/38uVraV","indices":[199,222]}]	El balance de SebastiÃ¡n PiÃ±era en su tercer aÃ±o de mandato: â€œHemos tenido que convivir con el rostro de la adversidad, una ola irracional de violencia, la pandemia y recesiÃ³n de la economÃ­a mundialâ€� https://t.co/kbh1iN6g12 https://t.co/dbD5SOkdcC	1978312.0	RT @latercera: El balance de SebastiÃ¡n PiÃ±era en su tercer aÃ±o de mandato: â€œHemos tenido que convivir con el rostro de la adversidad, una oâ€¦	12820.0	True	full
220440	220440	604a4b5938588f0038258889	2021-03-11 16:54:43	[]	[]	Thu Mar 11 16:19:57 +0000 2021	[{"text":"retornoseguroalaescuela","indices":[210,234]},{"text":"NoNosCuidan","indices":[235,247]}]	[{"url":"https://t.co/kxqHhxSNSD","expanded_url":"https://www.tiempoar.com.ar/nota/internaron-por-covid-a-una-de-las-referentes-que-habia-alertado-sobre-los-riesgos-de-las-clases-presenciales","display_url":"tiempoar.com.ar/nota/internaroâ€¦","indices":[248,271]}]	Â¿LE TOCÃ“? Nos preguntamos si le tocÃ³ o saliÃ³ a buscarlo @alferdez "Nuestra compaÃ±era, amiga, docente y luchadora incansable fue internada despuÃ©s de 8 dÃ­as de fiebre, con oxÃ­geno y pronada para respirar mejor. #retornoseguroalaescuela #NoNosCuidan https://t.co/kxqHhxSNSD	695.0	RT @familiasx: Â¿LE TOCÃ“? Nos preguntamos si le tocÃ³ o saliÃ³ a buscarlo @alferdez "Nuestra compaÃ±era, amiga, docente y luchadora incansableâ€¦	1684.0	True	full
220441	220441	604a4b5938588f003825889f	2021-03-11 16:54:44	[]	[]	Thu Mar 11 15:29:26 +0000 2021	[{"text":"TXT","indices":[247,251]}]	[{"url":"https://t.co/KN547EY2Yo","expanded_url":"https://www.elitedaily.com/p/the-unstoppable-txt-63896681?utm_campaign=elitedaily&utm_content=1615476566&utm_medium=owned&utm_source=twitter","display_url":"elitedaily.com/p/the-unstoppaâ€¦","indices":[252,275]}]	Introducing Elite Daily's March cover stars, @TXT_members âœ¨ Soobin, Yeonjun, Beomgyu, Taehyun, and Hueningkai discuss using their pandemic experiences as songwriting inspiration, their third year together, and more. (âœ�ï¸�: @Haekoko, ðŸ“·: Ahn Yeonhoo) #TXT https://t.co/KN547EY2Yo	186835.0	RT @EliteDaily: Introducing Elite Daily's March cover stars, @TXT_members âœ¨ Soobin, Yeonjun, Beomgyu, Taehyun, and Hueningkai discuss usingâ€¦	16.0	True	full
220442	220442	604a4b5938588f00382588af	2021-03-11 16:54:44	[]	[]	Thu Mar 11 16:52:41 +0000 2021	[]	[{"url":"https://t.co/t9SypCyaGt","expanded_url":"https://www.lesechos.fr/industrie-services/pharmacie-sante/covid-plusieurs-pays-suspendent-par-precaution-le-recours-au-vaccin-dastrazeneca-1297503","display_url":"lesechos.fr/industrie-servâ€¦","indices":[254,277]}]	Suspension du vaccin d'AstraZeneca : la dÃ©cision survient aprÃ¨s que des troubles de la coagulation ont Ã©tÃ© signalÃ©s parmi des personnes vaccinÃ©es. Mais, pour l'heure, le lien entre les vaccins et la formation de caillots sanguins n'a pas Ã©tÃ© dÃ©montrÃ© â¬‡â¬‡ https://t.co/t9SypCyaGt	1338.0	RT @EnriqueMoreira: Suspension du vaccin d'AstraZeneca : la dÃ©cision survient aprÃ¨s que des troubles de la coagulation ont Ã©tÃ© signalÃ©s parâ€¦	26.0	True	full
220443	220443	604a4b5a38588f00382588c5	2021-03-11 16:54:44	[]	[]	Thu Mar 11 14:27:28 +0000 2021	[{"text":"Today","indices":[14,20]}]	[{"url":"https://t.co/GPXNgPpeMD","expanded_url":"https://buff.ly/2G6MB3S","display_url":"buff.ly/2G6MB3S","indices":[248,271]}]	103 years ago #Today, the first cases of "Spanish Influenza" in the U.S. were reported. That pandemic may have killed as many as 25 million people in its first 25 weeks, making it one of the deadliest natural disasters in human history [read more: https://t.co/GPXNgPpeMD] https://t.co/Snbm6amcWt	211459.0	RT @Rainmaker1973: 103 years ago #Today, the first cases of "Spanish Influenza" in the U.S. were reported. That pandemic may have killed asâ€¦	272.0	True	full
220444	220444	604a4b5a38588f00382588c7	2021-03-11 16:54:44	[]	[]	Thu Mar 11 16:15:08 +0000 2021	[]	[{"url":"https://t.co/o87GnSHcVL","expanded_url":"https://johnpavlovitz.com/2020/12/08/you-wont-wear-a-mask-youre-not-a-good-person/?utm_campaign=coschedule&utm_source=twitter&utm_medium=johnpavlovitz","display_url":"johnpavlovitz.com/2020/12/08/youâ€¦","indices":[245,268]}]	Your mask-less face eloquently testifies to your hidden heart in ways your words never could. The fact that in this moment, you will not simply place a piece of cloth over your face while you're at the grocery storeâ€”tells the truth about you. https://t.co/o87GnSHcVL	298898.0	RT @johnpavlovitz: Your mask-less face eloquently testifies to your hidden heart in ways your words never could. The fact that in this momâ€¦	12.0	True	full
220445	220445	604a4b5a38588f00382588d1	2021-03-11 16:54:44	[]	[]	Wed Mar 10 03:44:03 +0000 2021	[]	[{"url":"https://t.co/dsitj71lpK","expanded_url":"https://www.rappler.com/business/bombardier-bets-on-aftermarket-demand-help-hit-2025-targets?utm_medium=Social&utm_source=Twitter#Echobox=1615345394","display_url":"rappler.com/business/bombaâ€¦","indices":[172,195]}]	Bombardier aims to capture a greater share of sales of aircraft products and maintenance packages, growing its aftermarket unit from 18% of revenue in 2020 to 27% by 2025. https://t.co/dsitj71lpK	3433625.0	RT @rapplerdotcom: Bombardier aims to capture a greater share of sales of aircraft products and maintenance packages, growing its aftermarkâ€¦	36.0	True	full
220446	220446	604a4b5a38588f00382588d9	2021-03-11 16:54:44	[]	[]	Thu Mar 11 16:28:47 +0000 2021	[]	[{"url":"https://t.co/WYbYgW6E6Y","expanded_url":"https://aclj.org/israel/is-the-biden-administration-planning-on-violating-the-taylor-force-act-as-the-pa-continues-its-despicable-anti-israel-anti-america-pay-for-slay-policy","display_url":"aclj.org/israel/is-the-â€¦","indices":[125,148]}]	If the Biden Administration tries to run around the Taylor Force Act, it will be guilty of money laundering for terrorists. https://t.co/WYbYgW6E6Y	1002047.0	RT @mikepompeo: If the Biden Administration tries to run around the Taylor Force Act, it will be guilty of money laundering for terrorists.â€¦	44.0	True	full
220447	220447	604a4b5a38588f00382588f3	2021-03-11 16:54:45	[]	[]	Thu Mar 11 13:27:24 +0000 2021	[{"text":"BorisJohnsonOut","indices":[228,244]}]	[{"url":"https://t.co/F667hZXWrE","expanded_url":"http://news.sky.com/story/france-to-ease-coronavirus-travel-restrictions-boosting-uk-holidaymakers-hopes-12242734","display_url":"news.sky.com/story/france-tâ€¦","indices":[245,268]}]	France about to ease travel restrictions. Just a test negative required 72 hours prior &amp; no vaccine passports. The UK govt threats that no vaccine will mean no travel are unravelling. It was all coercion &amp; lies. Again. #BorisJohnsonOut https://t.co/F667hZXWrE https://t.co/f5t6OFTC45	4605.0	RT @bravenew_orwell: France about to ease travel restrictions. Just a test negative required 72 hours prior &amp; no vaccine passports. The UKâ€¦	38.0	True	full
220448	220448	604a4b5a38588f00382588fb	2021-03-11 16:54:45	[]	[]	Thu Mar 11 15:24:19 +0000 2021	[]	[{"url":"https://t.co/1Ifq6Pg6D0","expanded_url":"https://www.longdom.org/open-access/national-consumption-of-antimalarial-drugs-and-covid19-deaths-dynamics-an-econometric-study-58486.html?fbclid=IwAR0ZyWOJwv23p_jLCTKRme6CfAlcbgfZ4nCdA39tXzrwfcr8duvSRvH4MM8","display_url":"longdom.org/open-access/naâ€¦","indices":[257,280]}]	Quand la multiplication des approches donne des rÃ©sultats Ã©tonnants : un chercheur de l'EHESS a analysÃ© les donnÃ©es nationales de prescription de l'hydroxychloroquine et dÃ©montre que la dynamique des dÃ©cÃ¨s est dÃ©favorable aux pays qui n'en ont pas prescrit https://t.co/1Ifq6Pg6D0	795956.0	RT @raoult_didier: Quand la multiplication des approches donne des rÃ©sultats Ã©tonnants : un chercheur de l'EHESS a analysÃ© les donnÃ©es natiâ€¦	166.0	True	full
220449	220449	604a4b5a38588f0038258901	2021-03-11 16:54:44	[]	[]	Wed Mar 10 03:44:03 +0000 2021	[]	[{"url":"https://t.co/dsitj71lpK","expanded_url":"https://www.rappler.com/business/bombardier-bets-on-aftermarket-demand-help-hit-2025-targets?utm_medium=Social&utm_source=Twitter#Echobox=1615345394","display_url":"rappler.com/business/bombaâ€¦","indices":[172,195]}]	Bombardier aims to capture a greater share of sales of aircraft products and maintenance packages, growing its aftermarket unit from 18% of revenue in 2020 to 27% by 2025. https://t.co/dsitj71lpK	3433625.0	RT @rapplerdotcom: Bombardier aims to capture a greater share of sales of aircraft products and maintenance packages, growing its aftermarkâ€¦	36.0	True	full
220450	220450	604a4b5a38588f003825890d	2021-03-11 16:54:45	[]	[]	Thu Mar 11 16:10:40 +0000 2021	[{"text":"LongCOVID","indices":[245,255]},{"text":"MyalgicE","indices":[256,265]},{"text":"EndMECFS","indices":[266,275]}]	[{"url":"https://t.co/Eu7nSwgVOf","expanded_url":"https://bit.ly/38vMn5E","display_url":"bit.ly/38vMn5E","indices":[220,243]}]	From the desk of Ronald Tompkins, MD, ScD Chief Medical Officer, Open Medicine Foundation: "I am pleased to share with you an update on the first phase of the post-COVID to ME/CFS research project." Read the update now: https://t.co/Eu7nSwgVOf #LongCOVID #MyalgicE #EndMECFS	9767.0	RT @OpenMedF: From the desk of Ronald Tompkins, MD, ScD Chief Medical Officer, Open Medicine Foundation: "I am pleased to share with you anâ€¦	281.0	True	full
220451	220451	604a4b5a38588f0038258919	2021-03-11 16:54:45	[]	[{"url":"https://t.co/FJq87wseev","expanded_url":"https://newyorkyimby.com/2021/03/tiffany-companys-flagship-expansion-tops-out-at-727-fifth-avenue-in-midtown-manhattan.html","display_url":"newyorkyimby.com/2021/03/tiffanâ€¦","indices":[255,278]}]		[]	[]			One of Fifth Avenue's most iconic stores is being renovated! @TiffanyAndCo is expanding its flagship store in the hâ€¦ https://t.co/bHzUukxt0k	1753.0	True	full
220452	220452	604a4b5b38588f003825892b	2021-03-11 16:54:45	[]	[]	Wed Mar 10 22:51:49 +0000 2021	[]	[{"url":"https://t.co/AvCGRW4bLv","expanded_url":"https://www.nytimes.com/interactive/2020/science/coronavirus-vaccine-tracker.html","display_url":"nytimes.com/interactive/20â€¦","indices":[242,265]}]	Para vocÃª que resolveu hoje usar mÃ¡scaras e descobriu que vacinas sÃ£o a saÃ­da, checa o @estoque_pff do @PFFparaTodos escolher uma mÃ¡scara PFF2 boa e barata. E aproveita para conferir a lista de vacinas que jÃ¡ tem fase 3 mostrando eficÃ¡cia: https://t.co/AvCGRW4bLv	1151920.0	RT @oatila: Para vocÃª que resolveu hoje usar mÃ¡scaras e descobriu que vacinas sÃ£o a saÃ­da, checa o @estoque_pff do @PFFparaTodos escolher uâ€¦	49.0	True	full
220453	220453	604a4b5b38588f0038258933	2021-03-11 16:54:45	[]	[]	Wed Mar 03 06:15:56 +0000 2021	[{"text":"covid19","indices":[199,207]},{"text":"CovidVaccine","indices":[208,221]},{"text":"modernavaccine","indices":[222,237]},{"text":"PfizerVaccine","indices":[238,252]}]	[{"url":"https://t.co/Qapp5m7nfV","expanded_url":"https://www.webtoons.com/en/challenge/getting-your-covid-19-vaccine/handling-your-vaccination-experience/viewer?title_no=608798&episode_no=1&fbclid=IwAR1gHpbqt123CN1RriwSj8iz8ZJZghxklUWBQZXBUWbIN_EXxzXdwYqYdcc","display_url":"webtoons.com/en/challenge/gâ€¦","indices":[175,198]}]	I made a simple comic to prepare you for your COVID-19 vaccination experience! Hopefully it will help reduce stress and anxiety that you may have about the process. webtoon: https://t.co/Qapp5m7nfV #covid19 #CovidVaccine #modernavaccine #PfizerVaccine https://t.co/lDvYPo00o8	645.0	RT @pennydox: I made a simple comic to prepare you for your COVID-19 vaccination experience! Hopefully it will help reduce stress and anxieâ€¦	580.0	True	full
220454	220454	604a4b5b38588f003825893d	2021-03-11 16:54:45	[]	[]	Wed Mar 03 06:15:56 +0000 2021	[{"text":"covid19","indices":[199,207]},{"text":"CovidVaccine","indices":[208,221]},{"text":"modernavaccine","indices":[222,237]},{"text":"PfizerVaccine","indices":[238,252]}]	[{"url":"https://t.co/Qapp5m7nfV","expanded_url":"https://www.webtoons.com/en/challenge/getting-your-covid-19-vaccine/handling-your-vaccination-experience/viewer?title_no=608798&episode_no=1&fbclid=IwAR1gHpbqt123CN1RriwSj8iz8ZJZghxklUWBQZXBUWbIN_EXxzXdwYqYdcc","display_url":"webtoons.com/en/challenge/gâ€¦","indices":[175,198]}]	I made a simple comic to prepare you for your COVID-19 vaccination experience! Hopefully it will help reduce stress and anxiety that you may have about the process. webtoon: https://t.co/Qapp5m7nfV #covid19 #CovidVaccine #modernavaccine #PfizerVaccine https://t.co/lDvYPo00o8	645.0	RT @pennydox: I made a simple comic to prepare you for your COVID-19 vaccination experience! Hopefully it will help reduce stress and anxieâ€¦	580.0	True	full
220455	220455	604a4b5b38588f003825894b	2021-03-11 16:54:45	[]	[]	Thu Mar 11 15:51:51 +0000 2021	[{"text":"Eritrea","indices":[0,8]}]	[{"url":"https://t.co/EaIEGXR7LG","expanded_url":"https://shabait.com/2021/03/11/announcement-from-the-ministry-of-health-136/","display_url":"shabait.com/2021/03/11/annâ€¦","indices":[263,286]}]	#Eritrea: Announcement from Ministry of Health *21 patients diagnosed positive for COVID-19 at Q/Centers &amp; OPD Services in Gash Barka &amp; Central Regions; *54 patients Fully Recovered; Total = 2592; *No. of Deaths = 7; *Total No. of Confirmed Cases = 3009 https://t.co/EaIEGXR7LG	94948.0	RT @hawelti: #Eritrea: Announcement from Ministry of Health *21 patients diagnosed positive for COVID-19 at Q/Centers &amp; OPD Services in Gasâ€¦	31.0	True	full
220456	220456	604a4b5b38588f003825894d	2021-03-11 16:54:45	[]	[]	Thu Mar 11 14:11:49 +0000 2021	[]	[{"url":"https://t.co/t2SrUQgYKQ","expanded_url":"http://GetVaccineAnswers.org","display_url":"GetVaccineAnswers.org","indices":[261,284]}]	Watch former Presidents @BarackObama, @TheBushCenter, @BillClinton &amp; @CarterCenter talk about the reasons they got vaccinated against COVID-19 in this historic PSA created in partnership with the @theCOVIDCollabâ€”get the facts about the COVID-19 vaccines at https://t.co/t2SrUQgYKQ https://t.co/Kc0Uv9rb8S	26063.0	RT @AdCouncil: Watch former Presidents @BarackObama, @TheBushCenter, @BillClinton &amp; @CarterCenter talk about the reasons they got vaccinateâ€¦	657.0	True	full
220457	220457	604a4b5b38588f0038258951	2021-03-11 16:54:45	[]	[]	Thu Mar 11 15:51:51 +0000 2021	[{"text":"Eritrea","indices":[0,8]}]	[{"url":"https://t.co/EaIEGXR7LG","expanded_url":"https://shabait.com/2021/03/11/announcement-from-the-ministry-of-health-136/","display_url":"shabait.com/2021/03/11/annâ€¦","indices":[263,286]}]	#Eritrea: Announcement from Ministry of Health *21 patients diagnosed positive for COVID-19 at Q/Centers &amp; OPD Services in Gash Barka &amp; Central Regions; *54 patients Fully Recovered; Total = 2592; *No. of Deaths = 7; *Total No. of Confirmed Cases = 3009 https://t.co/EaIEGXR7LG	94948.0	RT @hawelti: #Eritrea: Announcement from Ministry of Health *21 patients diagnosed positive for COVID-19 at Q/Centers &amp; OPD Services in Gasâ€¦	31.0	True	full
220458	220458	604a4b5b38588f003825895f	2021-03-11 16:54:45	[]	[]	Thu Mar 11 14:51:02 +0000 2021	[]	[{"url":"https://t.co/O6A0LMuyvc","expanded_url":"https://www.dailymail.co.uk/news/article-9350283/Denmark-suspends-AstraZeneca-vaccine-effect-fears.html","display_url":"dailymail.co.uk/news/article-9â€¦","indices":[195,218]}]	And 8 countries have today suspended use of AstraZeneca vaccine pending investigation that it is causing clots which can cause pulmonary embolisms; heart attacks and strokes among other issues. https://t.co/O6A0LMuyvc	46626.0	RT @ClareCraigPath: And 8 countries have today suspended use of AstraZeneca vaccine pending investigation that it is causing clots which caâ€¦	93.0	True	full
220459	220459	604a4b5b38588f003825896d	2021-03-11 16:54:46	[]	[{"url":"https://t.co/WzGlVME3jT","expanded_url":"https://publish.twitter.com/?query=https%3A%2F%2Ftwitter.com%2FMalvinasData%2Fstatus%2F1369971619779776516&widget=Tweet","display_url":"publish.twitter.com/?query=https%3â€¦","indices":[254,277]}]		[]	[]			âž¡ï¸� Presupuesto anual Ministerio de las Mujeres, GÃ©neros y Cosos = 6.205 millones de pesos = 120 blindados 6x6 Ivecoâ€¦ https://t.co/i7n5MtnMNM	1702.0	True	full
220460	220460	604a4b5b38588f0038258971	2021-03-11 16:54:46	[]	[{"url":"https://t.co/WzGlVME3jT","expanded_url":"https://publish.twitter.com/?query=https%3A%2F%2Ftwitter.com%2FMalvinasData%2Fstatus%2F1369971619779776516&widget=Tweet","display_url":"publish.twitter.com/?query=https%3â€¦","indices":[254,277]}]		[]	[]			âž¡ï¸� Presupuesto anual Ministerio de las Mujeres, GÃ©neros y Cosos = 6.205 millones de pesos = 120 blindados 6x6 Ivecoâ€¦ https://t.co/i7n5MtnMNM	1702.0	True	full
220461	220461	604a4b5b38588f0038258977	2021-03-11 16:54:46	[{"text":"Nigeria","indices":[117,125]},{"text":"NigeriaNews","indices":[126,138]}]	[{"url":"https://t.co/qzOujfaAPP","expanded_url":"https://bit.ly/38uvsk5","display_url":"bit.ly/38uvsk5","indices":[92,115]}]		[]	[]			CBN urges financial institutions to embrace its agricultural scheme to ensure food security https://t.co/qzOujfaAPPâ€¦ https://t.co/ahIcnkN2B8	3871.0	True	full
220462	220462	604a4b5c38588f0038258989	2021-03-11 16:54:46	[]	[]	Thu Mar 11 13:06:19 +0000 2021	[{"text":"AstraZeneca","indices":[57,69]},{"text":"COVID19Vaccine","indices":[70,85]}]	[{"url":"https://t.co/8GARCIkdSd","expanded_url":"https://newsrand.com/2021/03/11/edo-receives-81080-doses-of-astrazeneca-covid-19-vaccines/","display_url":"newsrand.com/2021/03/11/edoâ€¦","indices":[193,216]}]	The Edo Government on Wednesday received 81,080 doses of #AstraZeneca #COVID19Vaccine for distribution in the state, the Permanent Secretary, Ministry of Health, Dr. Osamwonyi Irowa, has said. https://t.co/8GARCIkdSd	3358.0	RT @Newsrandng: The Edo Government on Wednesday received 81,080 doses of #AstraZeneca #COVID19Vaccine for distribution in the state, the Peâ€¦	0.0	True	full
220463	220463	604a4b5c38588f00382589bd	2021-03-11 16:54:46	[]	[]	Thu Mar 11 13:06:19 +0000 2021	[{"text":"AstraZeneca","indices":[57,69]},{"text":"COVID19Vaccine","indices":[70,85]}]	[{"url":"https://t.co/8GARCIkdSd","expanded_url":"https://newsrand.com/2021/03/11/edo-receives-81080-doses-of-astrazeneca-covid-19-vaccines/","display_url":"newsrand.com/2021/03/11/edoâ€¦","indices":[193,216]}]	The Edo Government on Wednesday received 81,080 doses of #AstraZeneca #COVID19Vaccine for distribution in the state, the Permanent Secretary, Ministry of Health, Dr. Osamwonyi Irowa, has said. https://t.co/8GARCIkdSd	3358.0	RT @Newsrandng: The Edo Government on Wednesday received 81,080 doses of #AstraZeneca #COVID19Vaccine for distribution in the state, the Peâ€¦	3.0	True	full
220464	220464	604a4b5c38588f00382589c1	2021-03-11 16:54:46	[]	[]	Thu Mar 11 13:06:19 +0000 2021	[{"text":"AstraZeneca","indices":[57,69]},{"text":"COVID19Vaccine","indices":[70,85]}]	[{"url":"https://t.co/8GARCIkdSd","expanded_url":"https://newsrand.com/2021/03/11/edo-receives-81080-doses-of-astrazeneca-covid-19-vaccines/","display_url":"newsrand.com/2021/03/11/edoâ€¦","indices":[193,216]}]	The Edo Government on Wednesday received 81,080 doses of #AstraZeneca #COVID19Vaccine for distribution in the state, the Permanent Secretary, Ministry of Health, Dr. Osamwonyi Irowa, has said. https://t.co/8GARCIkdSd	3358.0	RT @Newsrandng: The Edo Government on Wednesday received 81,080 doses of #AstraZeneca #COVID19Vaccine for distribution in the state, the Peâ€¦	3.0	True	full
220465	220465	604a4b5c38588f00382589c7	2021-03-11 16:54:47	[]	[]	Thu Mar 11 13:02:48 +0000 2021	[]	[{"url":"https://t.co/Ubw4Abntkh","expanded_url":"https://www.edinburghnews.scotsman.com/news/opinion/columnists/covid-edinburgh-has-lowest-vaccination-rate-in-scotland-and-yet-vaccinators-are-being-sent-home-early-ian-murray-mp-3161454","display_url":"edinburghnews.scotsman.com/news/opinion/câ€¦","indices":[160,183]},{"url":"https://t.co/rMzK2mX0zX","expanded_url":"https://public.tableau.com/pro…	Vaccination rates in Edinburgh are the lowest in the country and my inbox is bursting with concerns from residents Why? My column for today's @edinburghpaper https://t.co/Ubw4Abntkh The data is now all in the Public Health Scotland daily dashboard: https://t.co/rMzK2mX0zX	32275.0	RT @IanMurrayMP: Vaccination rates in Edinburgh are the lowest in the country and my inbox is bursting with concerns from residents Why? Myâ€¦	843.0	True	full
220466	220466	604a4b5c38588f00382589cb	2021-03-11 16:54:47	[]	[]	Thu Mar 11 15:49:47 +0000 2021	[]	[{"url":"https://t.co/IIabxonz6O","expanded_url":"https://youtu.be/kaPkRRUGybM","display_url":"youtu.be/kaPkRRUGybM","indices":[265,288]}]	Last weekend, Winston Marshall, a musician in Mumford &amp; Sons, expressed support for my book, "Unmasked," in a 15-word tweet. 72 hours later, he had to issue an apology &amp; announced he's taking time away from the band. I went on @FoxNews to give my response: https://t.co/IIabxonz6O https://t.co/KX2yclkUJZ	769227.0	RT @MrAndyNgo: Last weekend, Winston Marshall, a musician in Mumford &amp; Sons, expressed support for my book, "Unmasked," in a 15-word tweet.â€¦	74.0	True	full
220467	220467	604a4b5d38588f00382589df	2021-03-11 16:54:47	[]	[]	Thu Mar 11 09:02:51 +0000 2021	[{"text":"MAMAMOO","indices":[137,145]},{"text":"ë§ˆë§ˆë¬´","indices":[146,150]},{"text":"SOLAR","indices":[151,157]},{"text":"ì†”ë�¼","indices":[158,161]},{"text":"solarsido","indices":[162,172]},{"text":"ì†”ë�¼ì‹œë�„","indices":[173,178]},{"text":"Yongkeey","indices":[192,201]},{"text":"ìš©í‚¤","indices":[202,205]}]	[{"url":"https://t.co/i3XvXF8p5j","expanded_url":"https://youtu.be/H4ULkSlwd8A","display_url":"youtu.be/H4ULkSlwd8A","indices":[209,232]}]	Solarsidoâ™¡ Solar's Ideal Type Characters World Cup THIS TIME ITS WOMEN! (Solar's ideal type with Female Movie role/drama characters) #MAMAMOO #ë§ˆë§ˆë¬´ #SOLAR #ì†”ë�¼ #solarsido #ì†”ë�¼ì‹œë�„ @RBW_MAMAMOO #Yongkeey #ìš©í‚¤ ðŸŽžhttps://t.co/i3XvXF8p5j https://t.co/KButLh3OMK	9231.0	RT @moodarada: Solarsidoâ™¡ Solar's Ideal Type Characters World Cup THIS TIME ITS WOMEN! (Solar's ideal type with Female Movie role/dramaâ€¦	8.0	True	full
220468	220468	604a4b5d38588f00382589fd	2021-03-11 16:54:47	[]	[]	Thu Mar 11 12:52:44 +0000 2021	[{"text":"AFairShot","indices":[224,234]}]	[{"url":"https://t.co/T8Yz3Vd8T2","expanded_url":"http://amn.st/6017HoseW","display_url":"amn.st/6017HoseW","indices":[235,258]}]	Rich countries have bought up over half of the world's vaccine supply, even though they represent just 16% of the world's population. Pharmaceutical companies must share the knowledge and technology to ensure everyone has #AFairShot https://t.co/T8Yz3Vd8T2 ðŸ“¢	1786320.0	RT @amnesty: Rich countries have bought up over half of the world's vaccine supply, even though they represent just 16% of the world's popuâ€¦	111.0	True	full
220469	220469	604a4b5d38588f0038258a09	2021-03-11 16:54:47	[]	[{"url":"https://t.co/Q7CYNvoycW","expanded_url":"https://www.france24.com/en/live-news/20210311-netanyahu-shelves-uae-trip-following-spat-with-jordan","display_url":"france24.com/en/live-news/2â€¦","indices":[178,201]}]		[]	[]			Israeli Prime Minister Benjamin Netanyahu cancelled a historic visit to the United Arab Emirates on March 11, citinâ€¦ https://t.co/8IEqyT4ZiF	21.0	True	full
220470	220470	604a4b5d38588f0038258a0f	2021-03-11 16:54:47	[]	[]	Tue Mar 09 20:02:15 +0000 2021	[{"text":"Schulen","indices":[52,60]},{"text":"RKI","indices":[94,98]},{"text":"Chanasit","indices":[99,108]},{"text":"Streeck","indices":[113,121]},{"text":"Corona","indices":[140,147]},{"text":"Kinder","indices":[159,166]}]	[{"url":"https://t.co/s3yDrO0Z3S","expanded_url":"https://twitter.com/WeingartenDE/status/1368890122821906433","display_url":"twitter.com/WeingartenDE/sâ€¦","indices":[268,291]}]	Hervorragende chronologische Aufarbeitung zum Thema #Schulen und welche unrÃ¼hmliche Rolle das #RKI #Chanasit und #Streeck dabei spielen die #Corona Gefahr fÃ¼r #Kinder herunter zu spielen. Eine PflichtlektÃ¼re mit Garantie auf echten Erkenntnisgewinn. ðŸ’¯Leseempfehlung! https://t.co/s3yDrO0Z3S	1344.0	RT @annette_bulut: Hervorragende chronologische Aufarbeitung zum Thema #Schulen und welche unrÃ¼hmliche Rolle das #RKI #Chanasit und #Streecâ€¦	194.0	True	full
220471	220471	604a4b5d38588f0038258a17	2021-03-11 16:54:47	[]	[]	Thu Mar 11 15:49:47 +0000 2021	[]	[{"url":"https://t.co/IIabxonz6O","expanded_url":"https://youtu.be/kaPkRRUGybM","display_url":"youtu.be/kaPkRRUGybM","indices":[265,288]}]	Last weekend, Winston Marshall, a musician in Mumford &amp; Sons, expressed support for my book, "Unmasked," in a 15-word tweet. 72 hours later, he had to issue an apology &amp; announced he's taking time away from the band. I went on @FoxNews to give my response: https://t.co/IIabxonz6O https://t.co/KX2yclkUJZ	769227.0	RT @MrAndyNgo: Last weekend, Winston Marshall, a musician in Mumford &amp; Sons, expressed support for my book, "Unmasked," in a 15-word tweet.â€¦	74.0	True	full
220472	220472	604a4b5d38588f0038258a1d	2021-03-11 16:54:47	[]	[{"url":"https://t.co/Q7CYNvoycW","expanded_url":"https://www.france24.com/en/live-news/20210311-netanyahu-shelves-uae-trip-following-spat-with-jordan","display_url":"france24.com/en/live-news/2â€¦","indices":[178,201]}]		[]	[]			Israeli Prime Minister Benjamin Netanyahu cancelled a historic visit to the United Arab Emirates on March 11, citinâ€¦ https://t.co/8IEqyT4ZiF	21.0	True	full
220473	220473	604a4b5e38588f0038258a23	2021-03-11 16:54:48	[]	[]	Thu Mar 11 11:38:25 +0000 2021	[]	[{"url":"https://t.co/vbamGlRJa1","expanded_url":"http://ctxt.es/es/20210301/Firmas/35317/#.YEny91XZCTc.twitter","display_url":"ctxt.es/es/20210301/Fiâ€¦","indices":[226,249]}]	Desobediencia feminista sin mordazas Hemos tenido un 8M desobediente, como tenÃ­a que ser. Porque despuÃ©s de un aÃ±o de pandemia, con las mujeres en la primera lÃ­nea de lucha contra el coronavirus... @ctxt_es @josefinamar14 https://t.co/vbamGlRJa1	5416.0	RT @LouMonth: Desobediencia feminista sin mordazas Hemos tenido un 8M desobediente, como tenÃ­a que ser. Porque despuÃ©s de un aÃ±o de pandemâ€¦	170.0	True	full
220474	220474	604a4b5e38588f0038258a2d	2021-03-11 16:54:48	[]	[]	Thu Mar 11 04:13:03 +0000 2021	[]	[{"url":"https://t.co/8nyUg6SGt6","expanded_url":"https://twitter.com/two__evils/status/1369742524261146625","display_url":"twitter.com/two__evils/staâ€¦","indices":[252,275]}]	It is not a lawsuit, it is a fishing expedition. Block and Co. want to know who we are and how we are organized. This a test of our strength and a demonstration of what's coming. We did not look for a fight he is bringing it to us, We will respond. https://t.co/8nyUg6SGt6	13771.0	RT @LATenantsUnion: It is not a lawsuit, it is a fishing expedition. Block and Co. want to know who we are and how we are organized. Thisâ€¦	427.0	True	full
220475	220475	604a4b5e38588f0038258a33	2021-03-11 16:54:48	[]	[]	Thu Mar 11 13:39:33 +0000 2021	[]	[{"url":"https://t.co/uJtp3lZZo2","expanded_url":"https://www.accesswire.com/634913/Optec-Negotiating-Acquisition-of-Established-NY-Medtech-Company-in-PPE-Space","display_url":"accesswire.com/634913/Optec-Nâ€¦","indices":[165,188]}]	$opti Boom!!! That's the acquisition we have been waiting for and the ticket to NASDAQ. Optec Negotiating Acquisition of Established NY Medtech Company in PPE Space https://t.co/uJtp3lZZo2	906.0	RT @lvald13: $opti Boom!!! That's the acquisition we have been waiting for and the ticket to NASDAQ. Optec Negotiating Acquisition of Estabâ€¦	944.0	True	full
220476	220476	604a4b5e38588f0038258a39	2021-03-11 16:54:48	[]	[]	Thu Mar 11 16:45:26 +0000 2021	[{"text":"Neuinfektionen","indices":[3,18]},{"text":"Corona","indices":[100,107]},{"text":"Quarantaene","indices":[200,212]}]	[{"url":"https://t.co/Js3gaL6y1F","expanded_url":"http://kreis-paderborn.de/corona","display_url":"kreis-paderborn.de/corona","indices":[217,240]}]	33 #Neuinfektionen, 8 weitere "Genesene", 7-Tages-Inzidenz bei 36,1. Aktuell sind 183 infiziert. 33 #Corona-Patienten werden im Krankenhaus behandelt, 17 von ihnen auf Intensiv. 1307 befinden sich in #Quarantaene. â–¶ï¸�https://t.co/Js3gaL6y1F https://t.co/Xd1ZzojPBm	2196.0	RT @KreisPaderborn: 33 #Neuinfektionen, 8 weitere "Genesene", 7-Tages-Inzidenz bei 36,1. Aktuell sind 183 infiziert. 33 #Corona-Patienten wâ€¦	67.0	True	full
220477	220477	604a4b5e38588f0038258a55	2021-03-11 16:54:48	[]	[]	Thu Mar 11 12:03:32 +0000 2021	[{"text":"ProtectEveryone","indices":[78,94]}]	[{"url":"https://t.co/jP0iwnubAG","expanded_url":"https://action.libertyhumanrights.org.uk/page/77270/action/1?ea.tracking.id=twitter","display_url":"action.libertyhumanrights.org.uk/page/77270/actâ€¦","indices":[253,276]}]	In a few weeks MPs can scrap Gov's dangerous Coronavirus Act and vote for the #ProtectEveryone Bill: âœŠ No blanket protest ban ðŸš”Right to appeal COVID fines ðŸ“œMPs vote on lockdown restrictions ðŸ“§Email your MP today and tell them to protect your freedoms https://t.co/jP0iwnubAG https://t.co/dw6EN0pJle	75914.0	RT @libertyhq: In a few weeks MPs can scrap Gov's dangerous Coronavirus Act and vote for the #ProtectEveryone Bill: âœŠ No blanket protest bâ€¦	38.0	True	full
220478	220478	604a4b5e38588f0038258a63	2021-03-11 16:54:48	[]	[]	Thu Mar 11 15:49:47 +0000 2021	[]	[{"url":"https://t.co/IIabxonz6O","expanded_url":"https://youtu.be/kaPkRRUGybM","display_url":"youtu.be/kaPkRRUGybM","indices":[265,288]}]	Last weekend, Winston Marshall, a musician in Mumford &amp; Sons, expressed support for my book, "Unmasked," in a 15-word tweet. 72 hours later, he had to issue an apology &amp; announced he's taking time away from the band. I went on @FoxNews to give my response: https://t.co/IIabxonz6O https://t.co/KX2yclkUJZ	768845.0	RT @MrAndyNgo: Last weekend, Winston Marshall, a musician in Mumford &amp; Sons, expressed support for my book, "Unmasked," in a 15-word tweet.â€¦	6663.0	True	full
220479	220479	604a4b5e38588f0038258a6b	2021-03-11 16:54:48	[]	[]	Thu Mar 11 15:49:47 +0000 2021	[]	[{"url":"https://t.co/IIabxonz6O","expanded_url":"https://youtu.be/kaPkRRUGybM","display_url":"youtu.be/kaPkRRUGybM","indices":[265,288]}]	Last weekend, Winston Marshall, a musician in Mumford &amp; Sons, expressed support for my book, "Unmasked," in a 15-word tweet. 72 hours later, he had to issue an apology &amp; announced he's taking time away from the band. I went on @FoxNews to give my response: https://t.co/IIabxonz6O https://t.co/KX2yclkUJZ	768845.0	RT @MrAndyNgo: Last weekend, Winston Marshall, a musician in Mumford &amp; Sons, expressed support for my book, "Unmasked," in a 15-word tweet.â€¦	6663.0	True	full
220480	220480	604a4b5e38588f0038258a75	2021-03-11 16:54:48	[]	[]	Thu Mar 11 12:03:32 +0000 2021	[{"text":"ProtectEveryone","indices":[78,94]}]	[{"url":"https://t.co/jP0iwnubAG","expanded_url":"https://action.libertyhumanrights.org.uk/page/77270/action/1?ea.tracking.id=twitter","display_url":"action.libertyhumanrights.org.uk/page/77270/actâ€¦","indices":[253,276]}]	In a few weeks MPs can scrap Gov's dangerous Coronavirus Act and vote for the #ProtectEveryone Bill: âœŠ No blanket protest ban ðŸš”Right to appeal COVID fines ðŸ“œMPs vote on lockdown restrictions ðŸ“§Email your MP today and tell them to protect your freedoms https://t.co/jP0iwnubAG https://t.co/dw6EN0pJle	75914.0	RT @libertyhq: In a few weeks MPs can scrap Gov's dangerous Coronavirus Act and vote for the #ProtectEveryone Bill: âœŠ No blanket protest bâ€¦	38.0	True	full
220481	220481	604a4b5e38588f0038258a79	2021-03-11 16:54:48	[]	[]	Thu Mar 11 16:45:26 +0000 2021	[{"text":"Neuinfektionen","indices":[3,18]},{"text":"Corona","indices":[100,107]},{"text":"Quarantaene","indices":[200,212]}]	[{"url":"https://t.co/Js3gaL6y1F","expanded_url":"http://kreis-paderborn.de/corona","display_url":"kreis-paderborn.de/corona","indices":[217,240]}]	33 #Neuinfektionen, 8 weitere "Genesene", 7-Tages-Inzidenz bei 36,1. Aktuell sind 183 infiziert. 33 #Corona-Patienten werden im Krankenhaus behandelt, 17 von ihnen auf Intensiv. 1307 befinden sich in #Quarantaene. â–¶ï¸�https://t.co/Js3gaL6y1F https://t.co/Xd1ZzojPBm	2196.0	RT @KreisPaderborn: 33 #Neuinfektionen, 8 weitere "Genesene", 7-Tages-Inzidenz bei 36,1. Aktuell sind 183 infiziert. 33 #Corona-Patienten wâ€¦	67.0	True	full
220482	220482	604a4b5f38588f0038258a87	2021-03-11 16:54:48	[]	[]	Thu Mar 11 04:13:03 +0000 2021	[]	[{"url":"https://t.co/8nyUg6SGt6","expanded_url":"https://twitter.com/two__evils/status/1369742524261146625","display_url":"twitter.com/two__evils/staâ€¦","indices":[252,275]}]	It is not a lawsuit, it is a fishing expedition. Block and Co. want to know who we are and how we are organized. This a test of our strength and a demonstration of what's coming. We did not look for a fight he is bringing it to us, We will respond. https://t.co/8nyUg6SGt6	13771.0	RT @LATenantsUnion: It is not a lawsuit, it is a fishing expedition. Block and Co. want to know who we are and how we are organized. Thisâ€¦	427.0	True	full
220483	220483	604a4b5f38588f0038258a8f	2021-03-11 16:54:48	[]	[]	Thu Mar 11 16:45:26 +0000 2021	[{"text":"Neuinfektionen","indices":[3,18]},{"text":"Corona","indices":[100,107]},{"text":"Quarantaene","indices":[200,212]}]	[{"url":"https://t.co/Js3gaL6y1F","expanded_url":"http://kreis-paderborn.de/corona","display_url":"kreis-paderborn.de/corona","indices":[217,240]}]	33 #Neuinfektionen, 8 weitere "Genesene", 7-Tages-Inzidenz bei 36,1. Aktuell sind 183 infiziert. 33 #Corona-Patienten werden im Krankenhaus behandelt, 17 von ihnen auf Intensiv. 1307 befinden sich in #Quarantaene. â–¶ï¸�https://t.co/Js3gaL6y1F https://t.co/Xd1ZzojPBm	2196.0	RT @KreisPaderborn: 33 #Neuinfektionen, 8 weitere "Genesene", 7-Tages-Inzidenz bei 36,1. Aktuell sind 183 infiziert. 33 #Corona-Patienten wâ€¦	67.0	True	full
220484	220484	604a4b6038588f0038258aa5	2021-03-11 16:54:49	[]	[]	Thu Mar 11 11:47:51 +0000 2021	[{"text":"AstraZeneca","indices":[84,96]}]	[{"url":"https://t.co/u1XMOnvRsh","expanded_url":"https://www.bfmtv.com/sante/covid-19-le-danemark-suspend-par-precaution-le-vaccin-astra-zeneca-apres-des-cas-de-thrombose_AD-202103110175.html","display_url":"bfmtv.com/sante/covid-19â€¦","indices":[256,279]}]	ðŸ”´ Le Danemark suspend Ã son tour la vaccination Astra Zeneca. Six pays ont arrÃªtÃ© #AstraZeneca : l'Autriche, l'Estonie, la Lettonie, la Lituanie et le Luxembourg. En cause? Des problÃ¨mes de formation de caillots sanguins chez des personnes vaccinÃ©es. https://t.co/u1XMOnvRsh	71686.0	RT @Poulin2012: ðŸ”´ Le Danemark suspend Ã son tour la vaccination Astra Zeneca. Six pays ont arrÃªtÃ© #AstraZeneca : l'Autriche, l'Estonie, lâ€¦	232.0	True	full
220485	220485	604a4b6038588f0038258ab3	2021-03-11 16:54:49	[]	[]	Thu Mar 11 13:06:19 +0000 2021	[{"text":"AstraZeneca","indices":[57,69]},{"text":"COVID19Vaccine","indices":[70,85]}]	[{"url":"https://t.co/8GARCIkdSd","expanded_url":"https://newsrand.com/2021/03/11/edo-receives-81080-doses-of-astrazeneca-covid-19-vaccines/","display_url":"newsrand.com/2021/03/11/edoâ€¦","indices":[193,216]}]	The Edo Government on Wednesday received 81,080 doses of #AstraZeneca #COVID19Vaccine for distribution in the state, the Permanent Secretary, Ministry of Health, Dr. Osamwonyi Irowa, has said. https://t.co/8GARCIkdSd	3358.0	RT @Newsrandng: The Edo Government on Wednesday received 81,080 doses of #AstraZeneca #COVID19Vaccine for distribution in the state, the Peâ€¦	1.0	True	full
220486	220486	604a4b6038588f0038258ab7	2021-03-11 16:54:48	[]	[]	Thu Mar 11 13:39:33 +0000 2021	[]	[{"url":"https://t.co/uJtp3lZZo2","expanded_url":"https://www.accesswire.com/634913/Optec-Negotiating-Acquisition-of-Established-NY-Medtech-Company-in-PPE-Space","display_url":"accesswire.com/634913/Optec-Nâ€¦","indices":[165,188]}]	$opti Boom!!! That's the acquisition we have been waiting for and the ticket to NASDAQ. Optec Negotiating Acquisition of Established NY Medtech Company in PPE Space https://t.co/uJtp3lZZo2	906.0	RT @lvald13: $opti Boom!!! That's the acquisition we have been waiting for and the ticket to NASDAQ. Optec Negotiating Acquisition of Estabâ€¦	944.0	True	full
220487	220487	604a4b6038588f0038258ac9	2021-03-11 16:54:47	[]	[]	Thu Mar 11 11:28:39 +0000 2021	[]	[{"url":"https://t.co/obpmBz1vI7","expanded_url":"https://www.cnbc.com/2021/03/11/denmark-suspends-use-of-astrazeneca-vaccine-over-reports-of-blood-clots.html","display_url":"cnbc.com/2021/03/11/denâ€¦","indices":[126,149]}]	Dinamarca suspende por un tiempo la AZ por eventos de formaciÃ³n de coÃ¡gulos. No se sabe todavÃ­a si se deben o no a la vacuna. https://t.co/obpmBz1vI7	68001.0	RT @spitta1969: Dinamarca suspende por un tiempo la AZ por eventos de formaciÃ³n de coÃ¡gulos. No se sabe todavÃ­a si se deben o no a la vacunâ€¦	503.0	True	full
220488	220488	604a4b6038588f0038258acd	2021-03-11 16:54:49	[{"text":"pandemic","indices":[57,66]},{"text":"lockdowns","indices":[94,104]}]	[{"url":"https://t.co/UClPBZ8oDy","expanded_url":"http://tinyurl.com/y8s7qjtu","display_url":"tinyurl.com/y8s7qjtu","indices":[216,239]},{"url":"https://t.co/h7G2m8SwWA","expanded_url":"https://nypost.com/2021/03/07/texas-shows-the-way-on-covid-rationality/","display_url":"nypost.com/2021/03/07/texâ€¦","indices":[241,264]}]		[]	[]			From this morning's Breakfast Briefing: "A year into the #pandemic, we easily forget that the #lockdowns and otherâ€¦ https://t.co/Khy2kJarup	1791.0	True	full
220489	220489	604a4b6038588f0038258ad3	2021-03-11 16:54:48	[]	[{"url":"https://t.co/EJNB7Kf9o7","expanded_url":"http://sumof.us/702442541t?referring_akid=85505.12088362.ajv6uC&referring_source=fwd","display_url":"sumof.us/702442541t?refâ€¦","indices":[158,181]}]		[]	[]			I just signed this petition: @Sainsburys canâ€™t just look the other way while its suppliers drive fish populations aâ€¦ https://t.co/n4CEzRKMWD	426.0	True	full
220490	220490	604a4b6038588f0038258add	2021-03-11 16:54:49	[]	[]	Thu Mar 11 06:38:50 +0000 2021	[]	[{"url":"https://t.co/bNf8a6Z4Pn","expanded_url":"https://ktla.com/news/local-news/l-a-opens-its-first-tiny-home-village-to-house-homeless-individuals/","display_url":"ktla.com/news/local-newâ€¦","indices":[171,194]}]	"Being able to lock the door and have a place to sleep is huge,â€� Amy Skinner, 48, said. â€œJust being able to fall asleep! Thatâ€™s so hard to do when youâ€™re on the streets." https://t.co/bNf8a6Z4Pn	839965.0	RT @KTLA: "Being able to lock the door and have a place to sleep is huge,â€� Amy Skinner, 48, said. â€œJust being able to fall asleep! Thatâ€™s sâ€¦	524.0	True	full
220491	220491	604a4b6038588f0038258ae9	2021-03-11 16:54:49	[]	[]	Thu Mar 11 16:47:39 +0000 2021	[{"text":"Durchseuchung","indices":[0,14]},{"text":"ThÃ¼ringen","indices":[101,111]},{"text":"Inzidenzwerten","indices":[143,158]},{"text":"WeimarerModell","indices":[182,197]}]	[{"url":"https://t.co/P8y5xG5VBQ","expanded_url":"https://www.n-tv.de/panorama/Weimar-schert-bei-Corona-Strategie-aus-article22417825.html?utm_source=twitter&utm_medium=dlvr.it&utm_campaign=ntvde&utm_term=ntvde","display_url":"n-tv.de/panorama/Weimaâ€¦","indices":[257,280]}]	#Durchseuchung Es geht nicht mehr darum, mÃ¶glichst Infektionen zu vermeiden + insoweit Erkrankungen. #ThÃ¼ringen Weimar will sich nicht mehr an #Inzidenzwerten orientieren. Das sog. "#WeimarerModell" soll sich nur nach der Belegung d. Krankenhauses richten. https://t.co/P8y5xG5VBQ	2488.0	RT @nocovid_de: #Durchseuchung Es geht nicht mehr darum, mÃ¶glichst Infektionen zu vermeiden + insoweit Erkrankungen. #ThÃ¼ringen Weimar willâ€¦	17.0	True	full
220492	220492	604a4b6038588f0038258aeb	2021-03-11 16:54:50	[]	[]	Thu Mar 11 12:04:02 +0000 2021	[{"text":"OneYearOn","indices":[235,245]},{"text":"COVID19","indices":[246,254]}]	[{"url":"https://t.co/C1Qn0SfIg4","expanded_url":"http://bit.ly/34mebpT","display_url":"bit.ly/34mebpT","indices":[174,197]},{"url":"https://t.co/LRIVlPEYid","expanded_url":"http://bit.ly/2S0nS81","display_url":"bit.ly/2S0nS81","indices":[210,233]}]	Together with @HelpAge we've supported over 265,500 older people across 20 countries including war-torn and fragile places throughout the pandemic. See our response here ðŸ‘‰ https://t.co/C1Qn0SfIg4 Donate now https://t.co/LRIVlPEYid #OneYearOn #COVID19 @decappeal https://t.co/HmQDapvkJU	9255.0	RT @Age_Int: Together with @HelpAge we've supported over 265,500 older people across 20 countries including war-torn and fragile places thrâ€¦	8378.0	True	full
220493	220493	604a4b6038588f0038258aef	2021-03-11 16:54:49	[]	[]	Thu Mar 11 16:31:35 +0000 2021	[]	[{"url":"https://t.co/8uRYqjf0t8","expanded_url":"https://www.gofundme.com/f/stage-4-cancer-survivor-relapsed-need-funds?utm_source=twitter&utm_medium=social&utm_campaign=p_cp+share-sheet","display_url":"gofundme.com/f/stage-4-cancâ€¦","indices":[242,265]}]	hello its me again. i still have not reached my goal. i recently received my bone marrow transplant and completed chemotherapy. i am now starting immunotherapy. and the bills are piling up. please donate and if you cant please share and rt! https://t.co/8uRYqjf0t8	2755.0	RT @444hottie: hello its me again. i still have not reached my goal. i recently received my bone marrow transplant and completed chemotheraâ€¦	1129.0	True	full
220494	220494	604a4b6038588f0038258b05	2021-03-11 16:54:49	[]	[]	Thu Mar 11 16:31:35 +0000 2021	[]	[{"url":"https://t.co/8uRYqjf0t8","expanded_url":"https://www.gofundme.com/f/stage-4-cancer-survivor-relapsed-need-funds?utm_source=twitter&utm_medium=social&utm_campaign=p_cp+share-sheet","display_url":"gofundme.com/f/stage-4-cancâ€¦","indices":[242,265]}]	hello its me again. i still have not reached my goal. i recently received my bone marrow transplant and completed chemotherapy. i am now starting immunotherapy. and the bills are piling up. please donate and if you cant please share and rt! https://t.co/8uRYqjf0t8	2755.0	RT @444hottie: hello its me again. i still have not reached my goal. i recently received my bone marrow transplant and completed chemotheraâ€¦	1129.0	True	full
220495	220495	604a4b6038588f0038258b09	2021-03-11 16:54:49	[]	[]	Thu Mar 11 00:49:15 +0000 2021	[]	[{"url":"https://t.co/wnVcCTCRL7","expanded_url":"https://www.thestar.com/politics/federal/2021/03/10/documents-reveal-the-trudeau-government-warned-donald-trump-not-to-cut-off-canadas-supply-of-critical-covid-19-masks-or-else.html?utm_source=Facebook&utm_medium=SocialMedia&utm_campaign=Federalpolitics&utm_content=trudeau-warned-trump","display_url":"thestar.com/politics/federâ€¦","indices":[236,…	THREAD: At the height of the global scramble for critical COVID-19 medical supplies, Donald Trump invoked an order to halt exports of 3 million much-needed specialized medical masks and other medical supplies like ventilators to Canada https://t.co/wnVcCTCRL7	1066564.0	RT @TorontoStar: THREAD: At the height of the global scramble for critical COVID-19 medical supplies, Donald Trump invoked an order to haltâ€¦	86.0	True	full
220496	220496	604a4b6038588f0038258b0b	2021-03-11 16:54:49	[]	[]	Tue Mar 09 08:39:51 +0000 2021	[]	[{"url":"https://t.co/s2mbcW3Bke","expanded_url":"http://rocketgame.vip","display_url":"rocketgame.vip","indices":[83,106]}]	ðŸ”¥RocketGame 15 new slots is release ! ðŸš€100 BNB betting event is alive ! go now : ðŸ‘‰https://t.co/s2mbcW3Bke ðŸ’°GIVEAWAY Randomly pick 10 winners share 1 BNB Rulesï¼š ðŸ�ºFollow @RocketGameVip @nftboxvip ðŸ�ºLike + RT+Tag 3 Friends ðŸ�ºReply with BEP-20 BNB address @BinanceChain https://t.co/zhSESfQkFM	13407.0	RT @RocketGameVip: ðŸ”¥RocketGame 15 new slots is release ! ðŸš€100 BNB betting event is alive ! go now : ðŸ‘‰https://t.co/s2mbcW3Bke ðŸ’°GIVEAWAY Raâ€¦	44.0	True	full
220497	220497	604a4b6038588f0038258b15	2021-03-11 16:54:47	[]	[]	Thu Mar 11 16:52:46 +0000 2021	[]	[{"url":"https://t.co/rSFgtpvwyS","expanded_url":"https://www.reuters.com/article/us-health-coronavirus-usa-compensation-idUSKBN2B31DH?taid=604a0073b7d77200018e37e0&utm_campaign=trueAnthem:+Trending","display_url":"reuters.com/article/us-heaâ€¦","indices":[247,270]}]	Enquanto isso, nos EUA, comeÃ§am processos de pacientes que receberam hidroxicloroquina e azitromicina. â€œOs registros de eletrocardiograma mostram que os ritmos cardÃ­acos de Susan Cicala foram interrompidos pela hidroxicloroquina e azitromicinaâ€� https://t.co/rSFgtpvwyS	1151920.0	RT @oatila: Enquanto isso, nos EUA, comeÃ§am processos de pacientes que receberam hidroxicloroquina e azitromicina. â€œOs registros de eletroâ€¦	20.0	True	full
220498	220498	604a4b6038588f0038258b1f	2021-03-11 16:54:45	[]	[]	Thu Mar 11 16:01:02 +0000 2021	[]	[{"url":"https://t.co/HXUiOSID0u","expanded_url":"https://www.francetvinfo.fr/sante/maladie/coronavirus/vaccin/covid-19-le-danemark-l-islande-et-la-norvege-suspendent-le-vaccin-astrazeneca-par-precaution_4328883.html","display_url":"francetvinfo.fr/sante/maladie/â€¦","indices":[256,279]}]	âš ï¸�8 Ã‰TATS SUSPENDENT L'UTILISATION DU VACCIN ASTRAZENECA Ce sont ðŸ‡©ðŸ‡° Danemark ðŸ‡®ðŸ‡¸ Islande ðŸ‡³ðŸ‡´ NorvÃ¨ge ðŸ‡¦ðŸ‡¹ Autriche ðŸ‡±ðŸ‡º Luxembourg ðŸ‡ªðŸ‡ª Estonie ðŸ‡±ðŸ‡¹ Lituanie ðŸ‡±ðŸ‡» Lettonie Il s'agit pour l'instant de suspensions temporaires dues Ã la survenue de thromboses et dÃ©cÃ¨s. https://t.co/HXUiOSID0u	78872.0	RT @UPR_Asselineau: âš ï¸�8 Ã‰TATS SUSPENDENT L'UTILISATION DU VACCIN ASTRAZENECA Ce sont ðŸ‡©ðŸ‡° Danemark ðŸ‡®ðŸ‡¸ Islande ðŸ‡³ðŸ‡´ NorvÃ¨ge ðŸ‡¦ðŸ‡¹ Autriche ðŸ‡±ðŸ‡º Luxeâ€¦	37.0	True	full
220499	220499	604a4b6038588f0038258b25	2021-03-11 16:54:49	[]	[]	Thu Mar 11 00:49:15 +0000 2021	[]	[{"url":"https://t.co/wnVcCTCRL7","expanded_url":"https://www.thestar.com/politics/federal/2021/03/10/documents-reveal-the-trudeau-government-warned-donald-trump-not-to-cut-off-canadas-supply-of-critical-covid-19-masks-or-else.html?utm_source=Facebook&utm_medium=SocialMedia&utm_campaign=Federalpolitics&utm_content=trudeau-warned-trump","display_url":"thestar.com/politics/federâ€¦","indices":[236,…	THREAD: At the height of the global scramble for critical COVID-19 medical supplies, Donald Trump invoked an order to halt exports of 3 million much-needed specialized medical masks and other medical supplies like ventilators to Canada https://t.co/wnVcCTCRL7	1066564.0	RT @TorontoStar: THREAD: At the height of the global scramble for critical COVID-19 medical supplies, Donald Trump invoked an order to haltâ€¦	86.0	True	full
220500	220500	604a4b6038588f0038258b27	2021-03-11 16:54:45	[]	[]	Thu Mar 11 13:52:55 +0000 2021	[]	[{"url":"https://t.co/tlkb3gGTTH","expanded_url":"https://www.journalistenwatch.com/2021/03/11/riesige-migranten-partys/","display_url":"journalistenwatch.com/2021/03/11/rieâ€¦","indices":[113,136]}]	Der GrÃ¶ÃŸenwahn von Merkel trÃ¤gt FrÃ¼chte! Riesige Migranten-Partys in Frankfurt: Die wahren Treiber der Pandemie https://t.co/tlkb3gGTTH via @jouwatch	2958.0	RT @utawie: Der GrÃ¶ÃŸenwahn von Merkel trÃ¤gt FrÃ¼chte! Riesige Migranten-Partys in Frankfurt: Die wahren Treiber der Pandemie https://t.co/tâ€¦	426.0	True	full
220501	220501	604a4b6038588f0038258b29	2021-03-11 16:54:43	[]	[]	Thu Mar 11 15:04:07 +0000 2021	[{"text":"GetVaccinated","indices":[153,167]}]	[{"url":"https://t.co/Cj4P3eCmF0","expanded_url":"https://www.rollingstone.com/politics/politics-news/trump-got-covid-vaccine-january-1135185/","display_url":"rollingstone.com/politics/politâ€¦","indices":[169,192]}]	"Getting vaccinated publicly could have gone a long way toward dispelling Republican doubts about the Covid vaccine â€” so of course Trump didnâ€™t do it." #GetVaccinated https://t.co/Cj4P3eCmF0	472122.0	RT @TheDemCoalition: "Getting vaccinated publicly could have gone a long way toward dispelling Republican doubts about the Covid vaccine â€”â€¦	137.0	True	full
220502	220502	604a4b6038588f0038258b31	2021-03-11 16:54:44	[]	[{"url":"https://t.co/pc1qLohYX2","expanded_url":"https://www.fr.de/meinung/niedrigzinsen-verkraftbarerpreis-90238098.html?utm_term=Autofeed&utm_medium=Social&utm_source=Twitter#Echobox=1615479727","display_url":"fr.de/meinung/niedriâ€¦","indices":[180,203]}]		[]	[]			Wegen der Corona-Krise will die EZB die Zinsen in den kommenden Monaten auf ein niedriges Niveau drÃ¼cken. Der Preisâ€¦ https://t.co/lfSBuGSxRy	206551.0	True	full
220503	220503	604a4b6138588f0038258b3d	2021-03-11 16:54:46	[]	[{"url":"https://t.co/3ccsTf9ltu","expanded_url":"https://www.independent.co.uk/news/world/americas/us-politics/trump-virus-vaccine-credit-statement-b1815553.html?fbclid=IwAR2a5QRMIVitxjn2k3CZJrNtjLzDU687rqkdZcAHXjsHCEoOPr6zYPImW6g","display_url":"independent.co.uk/news/world/ameâ€¦","indices":[262,285]}]		[]	[]			@davidmackau I STILL didn't believe that this was real until I read at least three articles on it. He's lost it.â€¦ https://t.co/0w40mVNabs	0.0	True	full
220504	220504	604a4b6138588f0038258b41	2021-03-11 16:54:50	[]	[]	Thu Mar 11 16:00:48 +0000 2021	[]	[{"url":"https://t.co/KqxraLhrYO","expanded_url":"https://www.merkur.de/politik/corona-merkel-pandemie-monate-prognose-impfung-ende-juni-lockdown-zr-90236425.html","display_url":"merkur.de/politik/coronaâ€¦","indices":[120,143]}]	â€žKanzlerin mit dÃ¼sterer Prophezeiung fÃ¼r die kommenden Monate.â€œ Der Lockdown endet, wenn wir ihn beenden. Vorher nicht. https://t.co/KqxraLhrYO	6574.0	RT @Grund_gesetzt: â€žKanzlerin mit dÃ¼sterer Prophezeiung fÃ¼r die kommenden Monate.â€œ Der Lockdown endet, wenn wir ihn beenden. Vorher nicht.â€¦	239.0	True	full
220505	220505	604a4b6138588f0038258b4f	2021-03-11 16:54:46	[]	[{"url":"https://t.co/OWzly6WrSQ","expanded_url":"https://velo-orange.blogspot.com/2021/03/neutrino-gets-new-flavor-pistachio-plus.html","display_url":"velo-orange.blogspot.com/2021/03/neutriâ€¦","indices":[236,259]}]		[]	[]			Neutrinos are back in stock! And this go-around, they are wearing a cool new color, a green we're calling Pistachioâ€¦ https://t.co/0hOg6JyyoZ	8771.0	True	full
220506	220506	604a4b6138588f0038258b53	2021-03-11 16:54:48	[]	[]	Thu Mar 11 16:28:47 +0000 2021	[]	[{"url":"https://t.co/WYbYgW6E6Y","expanded_url":"https://aclj.org/israel/is-the-biden-administration-planning-on-violating-the-taylor-force-act-as-the-pa-continues-its-despicable-anti-israel-anti-america-pay-for-slay-policy","display_url":"aclj.org/israel/is-the-â€¦","indices":[125,148]}]	If the Biden Administration tries to run around the Taylor Force Act, it will be guilty of money laundering for terrorists. https://t.co/WYbYgW6E6Y	1000215.0	RT @mikepompeo: If the Biden Administration tries to run around the Taylor Force Act, it will be guilty of money laundering for terrorists.â€¦	110.0	True	full
220507	220507	604a4b6138588f0038258b59	2021-03-11 16:54:51	[]	[{"url":"https://t.co/PIajZU8nXl","expanded_url":"https://www.foxnews.com/politics/farmers-covid-debt-relief-bill-black-billion","display_url":"foxnews.com/politics/farmeâ€¦","indices":[99,122]}]		[]	[]			Farmers react to billions in COVID-19 relief bill for Black farmers: 'Where did common sense go?'â€¦ https://t.co/7RH7p9X7zQ	867.0	True	full
220508	220508	604a4b6138588f0038258b5b	2021-03-11 16:54:47	[]	[]	Wed Mar 10 22:43:39 +0000 2021	[]	[{"url":"https://t.co/svMj1YNkh3","expanded_url":"https://disabilityfilmchallenge.com/","display_url":"disabilityfilmchallenge.com","indices":[119,142]}]	Are you a disabled filmmaker? Sign up for the Easterseals Disability Film Challenge! Deadline to apply is March 15! https://t.co/svMj1YNkh3 @DisabilityChall	89.0	RT @TheGreatNowWhat: Are you a disabled filmmaker? Sign up for the Easterseals Disability Film Challenge! Deadline to apply is March 15!â€¦	1323.0	True	full
220509	220509	604a4b6238588f0038258b5d	2021-03-11 16:54:47	[]	[]	Thu Mar 11 15:01:35 +0000 2021	[{"text":"RadioFananPy","indices":[77,90]},{"text":"íˆ¬ëª¨ë¡œìš°ë°”ì�´íˆ¬ê²Œë�”","indices":[91,101]},{"text":"TOMORROW_X_TOGETHER","indices":[102,122]}]	[{"url":"https://t.co/ars98bSLpd","expanded_url":"https://twitter.com/FANANPY/status/1369464931393896450?s=19","display_url":"twitter.com/FANANPY/statusâ€¦","indices":[163,186]}]	ðŸ�°|| FANANPY - Vote por @TXT_bighit: Voto por Poppin Star de @TXT_members #RadioFananPy #íˆ¬ëª¨ë¡œìš°ë°”ì�´íˆ¬ê²Œë�” #TOMORROW_X_TOGETHER ðŸ�¯ En el sgte. tweet (5 veces/cuenta) ðŸ”¸https://t.co/ars98bSLpd https://t.co/HRAaZaFn74	1039.0	RT @MejMoa: ðŸ�°|| FANANPY - Vote por @TXT_bighit: Voto por Poppin Star de @TXT_members #RadioFananPy #íˆ¬ëª¨ë¡œìš°ë°”ì�´íˆ¬ê²Œë�” #TOMORROW_X_TOGETHER ðŸ�¯ Eâ€¦	30.0	True	full
220510	220510	604a4b6238588f0038258b67	2021-03-11 16:54:51	[]	[]	Thu Mar 11 01:55:05 +0000 2021	[]	[{"url":"https://t.co/lAIwWjwnrL","expanded_url":"https://twitter.com/raykwong/status/1369704809918472193","display_url":"twitter.com/raykwong/statuâ€¦","indices":[276,299]}]	Stop me if you heard this one. Dr. Wu realized that the pneumonic plague was airborne and could spread person-to-person and said people should wear masks. French doctor mocked this, insinuated Asian doctors couldn't be right, refused to wear a maskâ€”and got infected and died. https://t.co/lAIwWjwnrL	441002.0	RT @zeynep: Stop me if you heard this one. Dr. Wu realized that the pneumonic plague was airborne and could spread person-to-person and saiâ€¦	772.0	True	full
220511	220511	604a4b6238588f0038258b73	2021-03-11 16:54:51	[]	[]	Thu Mar 11 16:54:46 +0000 2021	[{"text":"MachineLearning","indices":[63,79]},{"text":"DataScience","indices":[80,92]},{"text":"Python","indices":[93,100]},{"text":"AI","indices":[101,104]},{"text":"100DaysOfCode","indices":[105,119]},{"text":"DEVCommunity","indices":[120,133]},{"text":"IoT","indices":[134,138]},{"text":"flutter","indices":[139,147]},{"text":"Serverless","indices":[148,159]},{"text":"CyberSecurity","indices":[1…	[{"url":"https://t.co/Yq0BNHN1JJ","expanded_url":"https://www.analyticsinsight.net/unfortunately-commercial-ai-is-failing-heres-why/","display_url":"analyticsinsight.net/unfortunately-â€¦","indices":[37,60]}]	COMMERCIAL AI IS FAILING. HEREâ€™S WHY https://t.co/Yq0BNHN1JJ #MachineLearning #DataScience #Python #AI #100DaysOfCode #DEVCommunity #IoT #flutter #Serverless #CyberSecurity #tech #DeepLearning #COVID19 #data #5G #Innovation #Digital #DataAnalytics #Commercial #healthcare #data	9054.0	RT @HarbRimah: COMMERCIAL AI IS FAILING. HEREâ€™S WHY https://t.co/Yq0BNHN1JJ #MachineLearning #DataScience #Python #AI #100DaysOfCode #DEVâ€¦	26.0	True	full
220512	220512	604a4b6238588f0038258b79	2021-03-11 16:54:46	[]	[]	Thu Mar 11 13:21:54 +0000 2021	[{"text":"covid","indices":[35,41]}]	[{"url":"https://t.co/xZVedlY2yB","expanded_url":"http://www.brlog.beer","display_url":"brlog.beer","indices":[250,273]}]	ðŸ¤”Do cooperatives survive better in #covid crisis? Croatian women-led @BrlogBrewery say yes!ðŸ�» Brlog's Board and members developed a plan to avoid losing beer due to expiry dates, selling it through its coop network. And even generated more demand! ðŸ‘‰https://t.co/xZVedlY2yB https://t.co/pFjAgRzYdD	11588.0	RT @CoopsEurope: ðŸ¤”Do cooperatives survive better in #covid crisis? Croatian women-led @BrlogBrewery say yes!ðŸ�» Brlog's Board and members deâ€¦	446.0	True	full
220513	220513	604a4b6238588f0038258b8b	2021-03-11 16:54:51	[]	[{"url":"https://t.co/pDd06LBxoA","expanded_url":"http://sumof.us/702442556t?referring_akid=85505.2512331.RGJ2dz&referring_source=fwd","display_url":"sumof.us/702442556t?refâ€¦","indices":[158,181]}]		[]	[]			I just signed this petition: @Sainsburys canâ€™t just look the other way while its suppliers drive fish populations aâ€¦ https://t.co/j73Y33QrkD	17.0	True	full
220514	220514	604a4b6238588f0038258b91	2021-03-11 16:54:46	[]	[{"url":"https://t.co/OWzly6WrSQ","expanded_url":"https://velo-orange.blogspot.com/2021/03/neutrino-gets-new-flavor-pistachio-plus.html","display_url":"velo-orange.blogspot.com/2021/03/neutriâ€¦","indices":[236,259]}]		[]	[]			Neutrinos are back in stock! And this go-around, they are wearing a cool new color, a green we're calling Pistachioâ€¦ https://t.co/0hOg6JyyoZ	8771.0	True	full
220515	220515	604a4b6238588f0038258b9b	2021-03-11 16:54:48	[]	[]	Thu Mar 11 16:28:47 +0000 2021	[]	[{"url":"https://t.co/WYbYgW6E6Y","expanded_url":"https://aclj.org/israel/is-the-biden-administration-planning-on-violating-the-taylor-force-act-as-the-pa-continues-its-despicable-anti-israel-anti-america-pay-for-slay-policy","display_url":"aclj.org/israel/is-the-â€¦","indices":[125,148]}]	If the Biden Administration tries to run around the Taylor Force Act, it will be guilty of money laundering for terrorists. https://t.co/WYbYgW6E6Y	1002047.0	RT @mikepompeo: If the Biden Administration tries to run around the Taylor Force Act, it will be guilty of money laundering for terrorists.â€¦	38.0	True	full
220516	220516	604a4b6238588f0038258b9f	2021-03-11 16:54:50	[{"text":"NHS","indices":[74,78]}]	[{"url":"https://t.co/T45YQKl0F9","expanded_url":"https://38d.gs/nhs-percent-tw-share","display_url":"38d.gs/nhs-percent-twâ€¦","indices":[147,170]}]		[]	[]			I've just signed the petition demanding @MattHancock and @RishiSunak give #NHS staff a REAL payrise. 1% is just notâ€¦ https://t.co/fbyqpL5lkk	48.0	True	full
220517	220517	604a4b6238588f0038258bb1	2021-03-11 16:54:49	[{"text":"Covidioten","indices":[189,200]}]	[{"url":"https://t.co/3gbDXDko7d","expanded_url":"https://www.berliner-zeitung.de/news/virologin-die-corona-politik-ist-eine-intellektuelle-beleidigung-li.144987","display_url":"berliner-zeitung.de/news/virologinâ€¦","indices":[203,226]}]		[]	[]			Warum nur drÃ¼cken sich Wissenschaftler*innen immer so vornehm gemÃ¤ÃŸigt aus, wenn Politik und Wirtschaft gegen alleâ€¦ https://t.co/9IdWNjDjpQ	44.0	True	full
220518	220518	604a4b6238588f0038258bb3	2021-03-11 16:54:49	[]	[]	Thu Mar 11 16:40:05 +0000 2021	[{"text":"COVID19","indices":[93,101]}]	[{"url":"https://t.co/iv2G5dEZJ1","expanded_url":"https://bit.ly/3v8Q1w8","display_url":"bit.ly/3v8Q1w8","indices":[198,221]}]	Essential workers: Getting vaccinated is the best way to protect yourself and others against #COVID19. Contact your local health department for more information on COVID-19 vaccination. Learn more: https://t.co/iv2G5dEZJ1. https://t.co/ZTOtxFKuNT	2037472.0	RT @CDCemergency: Essential workers: Getting vaccinated is the best way to protect yourself and others against #COVID19. Contact your localâ€¦	16623.0	True	full
220519	220519	604a4b6238588f0038258bb5	2021-03-11 16:54:46	[]	[{"url":"https://t.co/3ccsTf9ltu","expanded_url":"https://www.independent.co.uk/news/world/americas/us-politics/trump-virus-vaccine-credit-statement-b1815553.html?fbclid=IwAR2a5QRMIVitxjn2k3CZJrNtjLzDU687rqkdZcAHXjsHCEoOPr6zYPImW6g","display_url":"independent.co.uk/news/world/ameâ€¦","indices":[262,285]}]		[]	[]			@davidmackau I STILL didn't believe that this was real until I read at least three articles on it. He's lost it.â€¦ https://t.co/0w40mVNabs	0.0	True	full
220520	220520	604a4b6238588f0038258bb7	2021-03-11 16:54:49	[]	[]	Sat Mar 06 16:09:05 +0000 2021	[{"text":"COVID19","indices":[267,275]}]	[{"url":"https://t.co/0Fupw9JInP","expanded_url":"https://bit.ly/3sYLQkr","display_url":"bit.ly/3sYLQkr","indices":[243,266]}]	In this open letter I am appealing to the @WHO and all stakeholders involved, no matter their conviction, to immediately declare such action as THE SINGLE MOST IMPORTANT PUBLIC HEALTH EMERGENCY OF INTERNATIONAL CONCERN. Please read and share: https://t.co/0Fupw9JInP #COVID19 https://t.co/I24mSjpVKM	5327.0	RT @GVDBossche: In this open letter I am appealing to the @WHO and all stakeholders involved, no matter their conviction, to immediately deâ€¦	517.0	True	full
220521	220521	604a4b6338588f0038258bd7	2021-03-11 16:54:50	[]	[]	Thu Mar 11 16:36:06 +0000 2021	[{"text":"TachaOurVaccine","indices":[113,129]}]	[{"url":"https://t.co/tUQuBsbrPe","expanded_url":"https://twitter.com/Symply_Tacha/status/1369664954559823876","display_url":"twitter.com/Symply_Tacha/sâ€¦","indices":[130,153]}]	Final result Somebody should wake me up,if its up then its down and if its down then its up. TACHA THE THREAT #TachaOurVaccine https://t.co/tUQuBsbrPe	6027.0	RT @VirginbraZ5: Final result Somebody should wake me up,if its up then its down and if its down then its up. TACHA THE THREAT #TachaOurâ€¦	932.0	True	full
220522	220522	604a4b6338588f0038258be7	2021-03-11 16:54:50	[]	[]	Thu Mar 11 16:46:02 +0000 2021	[]	[{"url":"https://t.co/KoWChD1WVc","expanded_url":"https://trib.al/s5fgcQQ","display_url":"trib.al/s5fgcQQ","indices":[96,119]}]	Trump was absent as all the living presidents came together for a Covid-19 vaccination campaign https://t.co/KoWChD1WVc https://t.co/2dEpfHd9FK	16669802.0	RT @Forbes: Trump was absent as all the living presidents came together for a Covid-19 vaccination campaign https://t.co/KoWChD1WVc https:/â€¦	406.0	True	full
220523	220523	604a4b6338588f0038258bef	2021-03-11 16:54:51	[]	[]	Thu Mar 11 12:05:00 +0000 2021	[]	[{"url":"https://t.co/vlTIdXbOTs","expanded_url":"https://www.fiyahlitmag.com/review/son-of-the-storm-by-suyi-davies-okungbowa/","display_url":"fiyahlitmag.com/review/son-of-â€¦","indices":[241,264]}]	"Despite its fantastical setting, the novel is in many ways truer to life than even some contemporary stories." Check out @DowieSean 's review of SON OF THE STORM by Suyi Davies Okungbowa! And then go pre-order this upcoming epic fantasy. https://t.co/vlTIdXbOTs	16072.0	RT @fiyahlitmag: "Despite its fantastical setting, the novel is in many ways truer to life than even some contemporary stories." Check outâ€¦	1106.0	True	full
220524	220524	604a4b6338588f0038258bf3	2021-03-11 16:54:52	[]	[{"url":"https://t.co/0HlhZnEgXJ","expanded_url":"https://dy.si/RBWgc","display_url":"dy.si/RBWgc","indices":[154,177]}]		[]	[]			Erin Lierheimer, Sr. Technical Product Manager, shares how @Paychex has developed and streamlined solutions to helpâ€¦ https://t.co/ZSAijIH2IH	222.0	True	full
220525	220525	604a4b6338588f0038258c03	2021-03-11 16:54:52	[]	[]	Thu Mar 11 16:00:16 +0000 2021	[]	[{"url":"https://t.co/BEXaMHX4M2","expanded_url":"https://sb88.io/AFCTCs","display_url":"sb88.io/AFCTCs","indices":[167,190]}]	ðŸš¨Â Official signed ball giveawayÂ ðŸ™ŒÂ ð�—›ð�—¼ð�˜„ ð�˜�ð�—¼ ð�—²ð�—»ð�˜�ð�—²ð�—¿... ðŸ¤�Â FollowÂ @sportsbetioÂ ðŸ”� Retweet this postÂ ðŸ’¡ Random winner announcement byÂ end of March 15 â� Â ðŸ“� T&amp;Cs apply ðŸ‘‰ https://t.co/BEXaMHX4M2 https://t.co/oeAU6X7gLM	17173575.0	RT @Arsenal: ðŸš¨Â Official signed ball giveawayÂ ðŸ™ŒÂ ð�—›ð�—¼ð�˜„ ð�˜�ð�—¼ ð�—²ð�—»ð�˜�ð�—²ð�—¿... ðŸ¤�Â FollowÂ @sportsbetioÂ ðŸ”� Retweet this postÂ ðŸ’¡ Random winner announcementâ€¦	146.0	True	full
220526	220526	604a4b6338588f0038258c19	2021-03-11 16:54:52	[]	[{"url":"https://t.co/0HlhZnEgXJ","expanded_url":"https://dy.si/RBWgc","display_url":"dy.si/RBWgc","indices":[154,177]}]		[]	[]			Erin Lierheimer, Sr. Technical Product Manager, shares how @Paychex has developed and streamlined solutions to helpâ€¦ https://t.co/ZSAijIH2IH	222.0	True	full
220527	220527	604a4b6338588f0038258c1b	2021-03-11 16:54:52	[]	[]	Thu Mar 11 16:00:16 +0000 2021	[]	[{"url":"https://t.co/BEXaMHX4M2","expanded_url":"https://sb88.io/AFCTCs","display_url":"sb88.io/AFCTCs","indices":[167,190]}]	ðŸš¨Â Official signed ball giveawayÂ ðŸ™ŒÂ ð�—›ð�—¼ð�˜„ ð�˜�ð�—¼ ð�—²ð�—»ð�˜�ð�—²ð�—¿... ðŸ¤�Â FollowÂ @sportsbetioÂ ðŸ”� Retweet this postÂ ðŸ’¡ Random winner announcement byÂ end of March 15 â� Â ðŸ“� T&amp;Cs apply ðŸ‘‰ https://t.co/BEXaMHX4M2 https://t.co/oeAU6X7gLM	17173575.0	RT @Arsenal: ðŸš¨Â Official signed ball giveawayÂ ðŸ™ŒÂ ð�—›ð�—¼ð�˜„ ð�˜�ð�—¼ ð�—²ð�—»ð�˜�ð�—²ð�—¿... ðŸ¤�Â FollowÂ @sportsbetioÂ ðŸ”� Retweet this postÂ ðŸ’¡ Random winner announcementâ€¦	146.0	True	full
220528	220528	604a4b6438588f0038258c23	2021-03-11 16:54:50	[]	[]	Thu Mar 11 15:01:22 +0000 2021	[{"text":"í�¼í”Œí‚¤ìŠ¤","indices":[1,6]},{"text":"PURPLE_KISS","indices":[122,134]},{"text":"INTO_VIOLET","indices":[135,147]},{"text":"ìœ í‚¤","indices":[149,152]},{"text":"Yuki","indices":[153,158]},{"text":"Ponzona","indices":[159,167]}]	[{"url":"https://t.co/sOiLhkcxSH","expanded_url":"https://youtu.be/Z0TKMx_6HRk","display_url":"youtu.be/Z0TKMx_6HRk","indices":[67,90]}]	[#í�¼í”Œí‚¤ìŠ¤] 1ST MINI ALBUM [INTO VIOLET] â–« CONCEPT FILM â–« â–ª YUKI â–ª â–« https://t.co/sOiLhkcxSH â–« ðŸ”³ 2021.03.15 6PM RELEASE ðŸ”³ #PURPLE_KISS #INTO_VIOLET #ìœ í‚¤ #Yuki #Ponzona https://t.co/yxHSJ3Q8Nw	52699.0	RT @RBW_PURPLEKISS: [#í�¼í”Œí‚¤ìŠ¤] 1ST MINI ALBUM [INTO VIOLET] â–« CONCEPT FILM â–« â–ª YUKI â–ª â–« https://t.co/sOiLhkcxSH â–« ðŸ”³ 2021.03.15 6PM RELEASEâ€¦	620.0	True	full
220529	220529	604a4b6438588f0038258c2b	2021-03-11 16:54:50	[]	[]	Thu Mar 11 15:01:22 +0000 2021	[{"text":"í�¼í”Œí‚¤ìŠ¤","indices":[1,6]},{"text":"PURPLE_KISS","indices":[122,134]},{"text":"INTO_VIOLET","indices":[135,147]},{"text":"ìœ í‚¤","indices":[149,152]},{"text":"Yuki","indices":[153,158]},{"text":"Ponzona","indices":[159,167]}]	[{"url":"https://t.co/sOiLhkcxSH","expanded_url":"https://youtu.be/Z0TKMx_6HRk","display_url":"youtu.be/Z0TKMx_6HRk","indices":[67,90]}]	[#í�¼í”Œí‚¤ìŠ¤] 1ST MINI ALBUM [INTO VIOLET] â–« CONCEPT FILM â–« â–ª YUKI â–ª â–« https://t.co/sOiLhkcxSH â–« ðŸ”³ 2021.03.15 6PM RELEASE ðŸ”³ #PURPLE_KISS #INTO_VIOLET #ìœ í‚¤ #Yuki #Ponzona https://t.co/yxHSJ3Q8Nw	52699.0	RT @RBW_PURPLEKISS: [#í�¼í”Œí‚¤ìŠ¤] 1ST MINI ALBUM [INTO VIOLET] â–« CONCEPT FILM â–« â–ª YUKI â–ª â–« https://t.co/sOiLhkcxSH â–« ðŸ”³ 2021.03.15 6PM RELEASEâ€¦	620.0	True	full
220530	220530	604a4b6438588f0038258c45	2021-03-11 16:54:47	[]	[]	Wed Mar 10 22:43:39 +0000 2021	[]	[{"url":"https://t.co/svMj1YNkh3","expanded_url":"https://disabilityfilmchallenge.com/","display_url":"disabilityfilmchallenge.com","indices":[119,142]}]	Are you a disabled filmmaker? Sign up for the Easterseals Disability Film Challenge! Deadline to apply is March 15! https://t.co/svMj1YNkh3 @DisabilityChall	89.0	RT @TheGreatNowWhat: Are you a disabled filmmaker? Sign up for the Easterseals Disability Film Challenge! Deadline to apply is March 15!â€¦	1323.0	True	full
220531	220531	604a4b6538588f0038258c49	2021-03-11 16:54:54	[]	[]	Thu Mar 11 16:52:43 +0000 2021	[]	[{"url":"https://t.co/IOKNUn6tZM","expanded_url":"https://covid19-sciencetable.ca/ontario-dashboard/","display_url":"covid19-sciencetable.ca/ontario-dashboâ€¦","indices":[225,248]}]	The Science Table has a new variant tracker, which is helpful. Here is what is happening under the surface, and the new variants are taking over. They're more transmissible, and seem to cause higher hospitalization and death https://t.co/IOKNUn6tZM https://t.co/vws7JqkoHJ	146609.0	RT @bruce_arthur: The Science Table has a new variant tracker, which is helpful. Here is what is happening under the surface, and the new vâ€¦	127.0	True	full
220532	220532	604a4b6538588f0038258c6d	2021-03-11 16:54:53	[]	[]	Thu Mar 11 09:26:06 +0000 2021	[{"text":"Ayuso","indices":[35,41]},{"text":"pandemia","indices":[45,54]},{"text":"residencias","indices":[84,96]}]	[{"url":"https://t.co/4HuSmAcmvq","expanded_url":"https://www.infolibre.es/noticias/politica/2021/03/10/ayuso_pandemia_del_protocolo_verguenza_residencias_descontrol_transmision_nombre_libertad_117825_1012.html","display_url":"infolibre.es/noticias/politâ€¦","indices":[173,196]}]	La cruda realidad de la gestiÃ³n de #Ayuso en #pandemia : del abandono de mayores en #residencias al descontrol de la transmisiÃ³n en nombre de la â€œlibertadâ€�. Por @JaviSkan https://t.co/4HuSmAcmvq	403488.0	RT @jesusmarana: La cruda realidad de la gestiÃ³n de #Ayuso en #pandemia : del abandono de mayores en #residencias al descontrol de la transâ€¦	1075.0	True	full
220533	220533	604a4b6638588f0038258c85	2021-03-11 16:54:48	[]	[]	Thu Mar 11 06:04:35 +0000 2021	[]	[{"url":"https://t.co/lo9lGNvIzg","expanded_url":"https://twitter.com/Weinsteinlaw/status/1369891540588494848","display_url":"twitter.com/Weinsteinlaw/sâ€¦","indices":[230,253]}]	Any theories for why Trump 1) wants credit for the fast vaccination schedule, per his statement yesterday, but 2) won't do any vaccine promotion? He's the only living president who didn't get filmed/photographed getting the shot. https://t.co/lo9lGNvIzg	598018.0	RT @daveweigel: Any theories for why Trump 1) wants credit for the fast vaccination schedule, per his statement yesterday, but 2) won't doâ€¦	22.0	True	full
220534	220534	604a4b6638588f0038258c91	2021-03-11 16:54:54	[]	[]	Thu Mar 11 13:08:17 +0000 2021	[]	[{"url":"https://t.co/1YdzrHTsrn","expanded_url":"https://go.latoken.com/4oc","display_url":"go.latoken.com/4oc","indices":[228,251]}]	We'll be rewarding 1600 coins ($100) each to 2 lucky $SONO buyers in the @Sono_Coin Snapshot Giveaway ðŸ’° Do: âœ… Buy and hold minimum 100 SONO tokens on LATOKEN. ðŸ“· 2 snapshots to be taken between today and Mar 15. Get $SONO now: https://t.co/1YdzrHTsrn https://t.co/IvqZhRszUV	141587.0	RT @latokens: We'll be rewarding 1600 coins ($100) each to 2 lucky $SONO buyers in the @Sono_Coin Snapshot Giveaway ðŸ’° Do: âœ… Buy and hold mâ€¦	132.0	True	full
220535	220535	604a4b6638588f0038258ca3	2021-03-11 16:54:54	[]	[]	Thu Mar 11 16:10:29 +0000 2021	[{"text":"SaveDynamite","indices":[54,67]},{"text":"BTS","indices":[244,248]}]	[{"url":"https://t.co/lCmXJvHX8R","expanded_url":"https://open.spotify.com/playlist/2RMF4q6KeajGgi0XE5oKSe?si=T8RqNNdxTSSsjhnN97wucQ","display_url":"open.spotify.com/playlist/2RMF4â€¦","indices":[250,273]}]	ARMY , its time for all of us to work together, LETS #SaveDynamite , share the hashtag to trend while you stream , help US ARMY who want to buy but cant , and buy if you can , lets not let it drop after all this time , it not the time to stop #BTS https://t.co/lCmXJvHX8R	643.0	RT @usersexist875: ARMY , its time for all of us to work together, LETS #SaveDynamite , share the hashtag to trend while you stream , helpâ€¦	519.0	True	full
220536	220536	604a4b6638588f0038258cb1	2021-03-11 16:54:52	[]	[]	Thu Mar 11 16:30:09 +0000 2021	[{"text":"polqc","indices":[111,117]},{"text":"COVID19","indices":[118,126]}]	[{"url":"https://t.co/HspgSIaH6x","expanded_url":"http://ow.ly/Eu9C50DWeGZ","display_url":"ow.ly/Eu9C50DWeGZ","indices":[141,164]}]	Ce n'est pas d'une enquÃªte publique dont on a le plus besoin mais plutÃ´t d'un examen de conscience collectif. #polqc #COVID19 @PaulJournet https://t.co/HspgSIaH6x	5830.0	RT @DreDFrancoeur: Ce n'est pas d'une enquÃªte publique dont on a le plus besoin mais plutÃ´t d'un examen de conscience collectif. #polqc #Câ€¦	296.0	True	full
220537	220537	604a4b6738588f0038258cd7	2021-03-11 16:54:50	[]	[]	Thu Mar 11 16:00:48 +0000 2021	[]	[{"url":"https://t.co/KqxraLhrYO","expanded_url":"https://www.merkur.de/politik/corona-merkel-pandemie-monate-prognose-impfung-ende-juni-lockdown-zr-90236425.html","display_url":"merkur.de/politik/coronaâ€¦","indices":[120,143]}]	â€žKanzlerin mit dÃ¼sterer Prophezeiung fÃ¼r die kommenden Monate.â€œ Der Lockdown endet, wenn wir ihn beenden. Vorher nicht. https://t.co/KqxraLhrYO	6574.0	RT @Grund_gesetzt: â€žKanzlerin mit dÃ¼sterer Prophezeiung fÃ¼r die kommenden Monate.â€œ Der Lockdown endet, wenn wir ihn beenden. Vorher nicht.â€¦	239.0	True	full
220538	220538	604a4b6738588f0038258cdb	2021-03-11 16:54:54	[]	[]	Wed Mar 10 03:00:18 +0000 2021	[]	[{"url":"https://t.co/0g0VruZNiK","expanded_url":"https://twitch.tv/DaddyBas","display_url":"twitch.tv/DaddyBas","indices":[78,101]}]	sponsored $120 giveaway Follow @DaddyBasTV. ðŸ”¥ Please FOLLOW his twitch too: https://t.co/0g0VruZNiK ðŸ”¥ Post proof below! âœ… Bas is a proud dad and often streams Slots, Call of Duty, and NHL! He also does monthly giveaways of $100 on his stream! Also RT to enter. 4 days â�°	29830.0	RT @flurtft: sponsored $120 giveaway Follow @DaddyBasTV. ðŸ”¥ Please FOLLOW his twitch too: https://t.co/0g0VruZNiK ðŸ”¥ Post proof below! âœ…â€¦	575.0	True	full
220539	220539	604a4b6738588f0038258ce3	2021-03-11 16:54:53	[]	[]	Thu Mar 11 12:02:47 +0000 2021	[]	[{"url":"https://t.co/aiVUpekrN4","expanded_url":"https://www.zeit.de/wissen/2021-03/corona-impfstoff-astrazeneca-daenemark-impfungen-stopp","display_url":"zeit.de/wissen/2021-03â€¦","indices":[170,193]}]	Bei DÃ¤nen, die die Vakzine von AstraZeneca erhalten haben, wurden "schwere FÃ¤lle der Bildung von Blutgerinnseln" festgestellt. Unklar ist, ob der Impfstoff AuslÃ¶ser ist. https://t.co/aiVUpekrN4	981.0	RT @beideEltern: Bei DÃ¤nen, die die Vakzine von AstraZeneca erhalten haben, wurden "schwere FÃ¤lle der Bildung von Blutgerinnseln" festgesteâ€¦	214.0	True	full
220540	220540	604a4b6738588f0038258cf1	2021-03-11 16:54:48	[]	[]	Mon Sep 14 12:18:45 +0000 2020	[]	[{"url":"https://t.co/kHXYiWPZns","expanded_url":"http://joshysheartofgoldtrust.com/index.php/shop/","display_url":"joshysheartofgoldtrust.com/index.php/shop/","indices":[249,272]}]	Iâ€™m so PROUD of you my SON ðŸ’› Your Day is going to be amazing ðŸ’› 3rd of October Family Fun Run still going ahead. Covid restrictions will be in place, all funds raised to support Joshyâ€™s Heart of Gold Trust ðŸ’›ï¿¼ register for the run via the link below https://t.co/kHXYiWPZns https://t.co/gAMGkMxm3G	4.0	RT @joshy_heart: Iâ€™m so PROUD of you my SON ðŸ’› Your Day is going to be amazing ðŸ’› 3rd of October Family Fun Run still going ahead. Covid restâ€¦	548.0	True	full
220541	220541	604a4b6738588f0038258cff	2021-03-11 16:54:53	[]	[]	Thu Mar 11 09:26:06 +0000 2021	[{"text":"Ayuso","indices":[35,41]},{"text":"pandemia","indices":[45,54]},{"text":"residencias","indices":[84,96]}]	[{"url":"https://t.co/4HuSmAcmvq","expanded_url":"https://www.infolibre.es/noticias/politica/2021/03/10/ayuso_pandemia_del_protocolo_verguenza_residencias_descontrol_transmision_nombre_libertad_117825_1012.html","display_url":"infolibre.es/noticias/politâ€¦","indices":[173,196]}]	La cruda realidad de la gestiÃ³n de #Ayuso en #pandemia : del abandono de mayores en #residencias al descontrol de la transmisiÃ³n en nombre de la â€œlibertadâ€�. Por @JaviSkan https://t.co/4HuSmAcmvq	403488.0	RT @jesusmarana: La cruda realidad de la gestiÃ³n de #Ayuso en #pandemia : del abandono de mayores en #residencias al descontrol de la transâ€¦	1075.0	True	full
220542	220542	604a4b6738588f0038258d03	2021-03-11 16:54:54	[]	[]	Thu Mar 11 13:16:31 +0000 2021	[]	[{"url":"https://t.co/l2DhpzsHvV","expanded_url":"https://thegrayzone.com/2019/12/09/sexy-tricks-journalists-demonize-venezuela-anatoly-kurmanaev/","display_url":"thegrayzone.com/2019/12/09/sexâ€¦","indices":[122,145]}]	The NYTâ€™s Anatoly Kurmanaev revealed to @AlanRMacLeod that he and his colleagues use â€œsexy tricksâ€� to demonize Venezuela: https://t.co/l2DhpzsHvV Among the most devious of those tricks is to blame the devastating impact of the neocolonial US economic war on its target.	222514.0	RT @MaxBlumenthal: The NYTâ€™s Anatoly Kurmanaev revealed to @AlanRMacLeod that he and his colleagues use â€œsexy tricksâ€� to demonize Venezuelaâ€¦	532.0	True	full
220543	220543	604a4b6738588f0038258d05	2021-03-11 16:54:53	[]	[]	Thu Mar 11 09:26:06 +0000 2021	[{"text":"Ayuso","indices":[35,41]},{"text":"pandemia","indices":[45,54]},{"text":"residencias","indices":[84,96]}]	[{"url":"https://t.co/4HuSmAcmvq","expanded_url":"https://www.infolibre.es/noticias/politica/2021/03/10/ayuso_pandemia_del_protocolo_verguenza_residencias_descontrol_transmision_nombre_libertad_117825_1012.html","display_url":"infolibre.es/noticias/politâ€¦","indices":[173,196]}]	La cruda realidad de la gestiÃ³n de #Ayuso en #pandemia : del abandono de mayores en #residencias al descontrol de la transmisiÃ³n en nombre de la â€œlibertadâ€�. Por @JaviSkan https://t.co/4HuSmAcmvq	403488.0	RT @jesusmarana: La cruda realidad de la gestiÃ³n de #Ayuso en #pandemia : del abandono de mayores en #residencias al descontrol de la transâ€¦	1075.0	True	full
220544	220544	604a4b6738588f0038258d11	2021-03-11 16:54:53	[]	[]	Thu Mar 11 12:02:47 +0000 2021	[]	[{"url":"https://t.co/aiVUpekrN4","expanded_url":"https://www.zeit.de/wissen/2021-03/corona-impfstoff-astrazeneca-daenemark-impfungen-stopp","display_url":"zeit.de/wissen/2021-03â€¦","indices":[170,193]}]	Bei DÃ¤nen, die die Vakzine von AstraZeneca erhalten haben, wurden "schwere FÃ¤lle der Bildung von Blutgerinnseln" festgestellt. Unklar ist, ob der Impfstoff AuslÃ¶ser ist. https://t.co/aiVUpekrN4	981.0	RT @beideEltern: Bei DÃ¤nen, die die Vakzine von AstraZeneca erhalten haben, wurden "schwere FÃ¤lle der Bildung von Blutgerinnseln" festgesteâ€¦	214.0	True	full
220545	220545	604a4b6738588f0038258d13	2021-03-11 16:54:53	[]	[]	Thu Mar 11 14:20:04 +0000 2021	[]	[{"url":"https://t.co/23pnoRmkyj","expanded_url":"http://ow.ly/2kpV50DUr8B","display_url":"ow.ly/2kpV50DUr8B","indices":[104,127]}]	Gretchen Whitmer could face criminal charges over COVID nursing home deaths, says a Michigan Prosecutor https://t.co/23pnoRmkyj https://t.co/MfXpJxFvar	848780.0	RT @newsmax: Gretchen Whitmer could face criminal charges over COVID nursing home deaths, says a Michigan Prosecutor https://t.co/23pnoRmkyâ€¦	80.0	True	full
220546	220546	604a4b6838588f0038258d2b	2021-03-11 16:54:47	[]	[]	Wed Mar 10 22:43:39 +0000 2021	[]	[{"url":"https://t.co/svMj1YNkh3","expanded_url":"https://disabilityfilmchallenge.com/","display_url":"disabilityfilmchallenge.com","indices":[119,142]}]	Are you a disabled filmmaker? Sign up for the Easterseals Disability Film Challenge! Deadline to apply is March 15! https://t.co/svMj1YNkh3 @DisabilityChall	89.0	RT @TheGreatNowWhat: Are you a disabled filmmaker? Sign up for the Easterseals Disability Film Challenge! Deadline to apply is March 15!â€¦	1323.0	True	full
220547	220547	604a4b6838588f0038258d37	2021-03-11 16:54:48	[]	[]	Thu Mar 11 16:28:47 +0000 2021	[]	[{"url":"https://t.co/WYbYgW6E6Y","expanded_url":"https://aclj.org/israel/is-the-biden-administration-planning-on-violating-the-taylor-force-act-as-the-pa-continues-its-despicable-anti-israel-anti-america-pay-for-slay-policy","display_url":"aclj.org/israel/is-the-â€¦","indices":[125,148]}]	If the Biden Administration tries to run around the Taylor Force Act, it will be guilty of money laundering for terrorists. https://t.co/WYbYgW6E6Y	1000215.0	RT @mikepompeo: If the Biden Administration tries to run around the Taylor Force Act, it will be guilty of money laundering for terrorists.â€¦	110.0	True	full
220548	220548	604a4b6838588f0038258d3b	2021-03-11 16:54:47	[]	[]	Thu Mar 11 09:02:51 +0000 2021	[{"text":"MAMAMOO","indices":[137,145]},{"text":"ë§ˆë§ˆë¬´","indices":[146,150]},{"text":"SOLAR","indices":[151,157]},{"text":"ì†”ë�¼","indices":[158,161]},{"text":"solarsido","indices":[162,172]},{"text":"ì†”ë�¼ì‹œë�„","indices":[173,178]},{"text":"Yongkeey","indices":[192,201]},{"text":"ìš©í‚¤","indices":[202,205]}]	[{"url":"https://t.co/i3XvXF8p5j","expanded_url":"https://youtu.be/H4ULkSlwd8A","display_url":"youtu.be/H4ULkSlwd8A","indices":[209,232]}]	Solarsidoâ™¡ Solar's Ideal Type Characters World Cup THIS TIME ITS WOMEN! (Solar's ideal type with Female Movie role/drama characters) #MAMAMOO #ë§ˆë§ˆë¬´ #SOLAR #ì†”ë�¼ #solarsido #ì†”ë�¼ì‹œë�„ @RBW_MAMAMOO #Yongkeey #ìš©í‚¤ ðŸŽžhttps://t.co/i3XvXF8p5j https://t.co/KButLh3OMK	9231.0	RT @moodarada: Solarsidoâ™¡ Solar's Ideal Type Characters World Cup THIS TIME ITS WOMEN! (Solar's ideal type with Female Movie role/dramaâ€¦	8.0	True	full
220549	220549	604a4b6838588f0038258d3f	2021-03-11 16:54:46	[]	[]	Thu Mar 11 14:16:30 +0000 2021	[]	[{"url":"https://t.co/baoyD52eXh","expanded_url":"https://www.politico.com/news/2021/03/11/former-presidents-vaccine-psa-trump-475293","display_url":"politico.com/news/2021/03/1â€¦","indices":[147,170]}]	All living former presidents and first ladies â€” except the Trumps â€” appear in a new PSA urging Americans to get vaccinated against the coronavirus https://t.co/baoyD52eXh	4502623.0	RT @politico: All living former presidents and first ladies â€” except the Trumps â€” appear in a new PSA urging Americans to get vaccinated agâ€¦	1226.0	True	full
220550	220550	604a4b6838588f0038258d5d	2021-03-11 16:54:55	[]	[]	Thu Mar 11 15:22:05 +0000 2021	[]	[{"url":"https://t.co/JTQ3FtbH6r","expanded_url":"https://mol.im/a/9350283","display_url":"mol.im/a/9350283","indices":[124,147]}]	Nothing to see here. Move along. Perfectly safe.... Italy and Norway join Denmark in suspending use of AstraZeneca vaccine https://t.co/JTQ3FtbH6r	91840.0	RT @simondolan: Nothing to see here. Move along. Perfectly safe.... Italy and Norway join Denmark in suspending use of AstraZeneca vaccineâ€¦	832.0	True	full
220551	220551	604a4b6838588f0038258d63	2021-03-11 16:54:57	[]	[{"url":"https://t.co/i3jWOf1zoZ","expanded_url":"https://greenwald.substack.com/p/journalists-start-demanding-substack?r=53yel&utm_campaign=post&utm_medium=email&utm_source=twitter","display_url":"greenwald.substack.com/p/journalists-â€¦","indices":[196,219]}]		[]	[]			@ggreenwald demolishes the "journalists" demanding censorship of writers on independent online platforms. Journaliâ€¦ https://t.co/FfhQ9MKJyZ	125.0	True	full
220552	220552	604a4b6838588f0038258d69	2021-03-11 16:54:46	[]	[]	Thu Mar 11 14:16:30 +0000 2021	[]	[{"url":"https://t.co/baoyD52eXh","expanded_url":"https://www.politico.com/news/2021/03/11/former-presidents-vaccine-psa-trump-475293","display_url":"politico.com/news/2021/03/1â€¦","indices":[147,170]}]	All living former presidents and first ladies â€” except the Trumps â€” appear in a new PSA urging Americans to get vaccinated against the coronavirus https://t.co/baoyD52eXh	4502623.0	RT @politico: All living former presidents and first ladies â€” except the Trumps â€” appear in a new PSA urging Americans to get vaccinated agâ€¦	1226.0	True	full
220553	220553	604a4b6838588f0038258d87	2021-03-11 16:54:57	[]	[]	Thu Mar 11 16:54:52 +0000 2021	[]	[{"url":"https://t.co/heO2MRU21t","expanded_url":"https://www.gov.uk/guidance/coronavirus-covid-19-declaration-form-for-international-travel","display_url":"gov.uk/guidance/coronâ€¦","indices":[270,293]}]	@HeyCarolinaLuna Hi Carolina, if you have a legally permitted reason to travel, you must complete the UK Govt. travel declaration form and carry either a printed copy of the completed form or save it to a mobile phone or other device. For more information, please visit https://t.co/heO2MRU21t 1/2	528426.0	RT @HeathrowAirport: @HeyCarolinaLuna Hi Carolina, if you have a legally permitted reason to travel, you must complete the UK Govt. travelâ€¦	1166.0	True	full
220554	220554	604a4b6838588f0038258d8b	2021-03-11 16:54:55	[]	[]	Thu Mar 11 14:38:01 +0000 2021	[]	[{"url":"https://t.co/kHzfikum1T","expanded_url":"https://www.infobae.com/america/america-latina/2021/03/11/el-desesperado-pedido-del-senado-paraguayo-a-rusia-eeuu-india-taiwan-y-el-reino-unido-por-vacunas-contra-el-covid-19/?utm_medium=Social&utm_source=Twitter#Echobox=1615473313","display_url":"infobae.com/america/americâ€¦","indices":[120,143]}]	El desesperado pedido del Senado paraguayo a Rusia, EEUU, India, TaiwÃ¡n y el Reino Unido por vacunas contra el COVID-19 https://t.co/kHzfikum1T	1266928.0	RT @infobaeamerica: El desesperado pedido del Senado paraguayo a Rusia, EEUU, India, TaiwÃ¡n y el Reino Unido por vacunas contra el COVID-19â€¦	52.0	True	full
220555	220555	604a4b6938588f0038258d9d	2021-03-11 16:54:57	[]	[]	Thu Mar 11 15:10:02 +0000 2021	[{"text":"CrisisDeSalud","indices":[0,14]},{"text":"Venezuela","indices":[18,28]},{"text":"COVID19","indices":[45,53]}]	[{"url":"https://t.co/hp3HrBNY9H","expanded_url":"https://www.gofundme.com/f/ayuda-a-mia-tias-a-recuperar-su-salud?utm_source=customer&utm_medium=copy_link&utm_campaign=p_cf+share-flow-1","display_url":"gofundme.com/f/ayuda-a-mia-â€¦","indices":[174,197]}]	#CrisisDeSalud en #Venezuela y en tiempos de #COVID19 Comparte, colabora o ðŸ™ŒðŸ�» desÃ©ales su pronta recuperaciÃ³n! Gracias de antemano en nombre de Gisela y Delmira GhersiðŸŒ· https://t.co/hp3HrBNY9H	910.0	RT @pghersi: #CrisisDeSalud en #Venezuela y en tiempos de #COVID19 Comparte, colabora o ðŸ™ŒðŸ�» desÃ©ales su pronta recuperaciÃ³n! Gracias de aâ€¦	1243.0	True	full
220556	220556	604a4b6938588f0038258db1	2021-03-11 16:54:57	[]	[]	Thu Mar 11 16:54:46 +0000 2021	[{"text":"MachineLearning","indices":[63,79]},{"text":"DataScience","indices":[80,92]},{"text":"Python","indices":[93,100]},{"text":"AI","indices":[101,104]},{"text":"100DaysOfCode","indices":[105,119]},{"text":"DEVCommunity","indices":[120,133]},{"text":"IoT","indices":[134,138]},{"text":"flutter","indices":[139,147]},{"text":"Serverless","indices":[148,159]},{"text":"CyberSecurity","indices":[1…	[{"url":"https://t.co/Yq0BNHN1JJ","expanded_url":"https://www.analyticsinsight.net/unfortunately-commercial-ai-is-failing-heres-why/","display_url":"analyticsinsight.net/unfortunately-â€¦","indices":[37,60]}]	COMMERCIAL AI IS FAILING. HEREâ€™S WHY https://t.co/Yq0BNHN1JJ #MachineLearning #DataScience #Python #AI #100DaysOfCode #DEVCommunity #IoT #flutter #Serverless #CyberSecurity #tech #DeepLearning #COVID19 #data #5G #Innovation #Digital #DataAnalytics #Commercial #healthcare #data	9056.0	RT @HarbRimah: COMMERCIAL AI IS FAILING. HEREâ€™S WHY https://t.co/Yq0BNHN1JJ #MachineLearning #DataScience #Python #AI #100DaysOfCode #DEVâ€¦	1218.0	True	full
220557	220557	604a4b6938588f0038258db3	2021-03-11 16:54:55	[]	[]	Thu Mar 11 15:34:23 +0000 2021	[]	[{"url":"https://t.co/ST6GXjnbcz","expanded_url":"https://twitter.com/MartinSLewis/status/1370033930313867267","display_url":"twitter.com/MartinSLewis/sâ€¦","indices":[281,304]}]	Martin BBC News is by far the most powerful news media in UK I DO stress about BBC News' failure to report properly on a range of issues INCLUDING - Poverty in UK Climate crisis Corbyn Scot Indy CORRUPTION And it is unacceptable that BBC News refuses to engage with its critics https://t.co/ST6GXjnbcz	66112.0	RT @TomLondon6: Martin BBC News is by far the most powerful news media in UK I DO stress about BBC News' failure to report properly on aâ€¦	364.0	True	full
220558	220558	604a4b6938588f0038258dc1	2021-03-11 16:54:54	[]	[]	Thu Mar 11 16:53:13 +0000 2021	[]	[{"url":"https://t.co/5Om1WtVDKe","expanded_url":"https://www.wkrn.com/news/local-news/200-additional-covid-deaths-reported-in-nashville-after-data-review/","display_url":"wkrn.com/news/local-newâ€¦","indices":[251,274]}]	JUST IN: The Metro Public Health Department has added more than 200 deaths to the total number of virus-related fatalities in Nashville, nearly two weeks after announcing a â€œlarger than normal differenceâ€� between their numbers and those of the state. https://t.co/5Om1WtVDKe	16215.0	RT @JoshBreslowWKRN: JUST IN: The Metro Public Health Department has added more than 200 deaths to the total number of virus-related fataliâ€¦	200580.0	True	full
220559	220559	604a4b6938588f0038258dc5	2021-03-11 16:54:55	[]	[]	Thu Mar 11 16:49:55 +0000 2021	[]	[{"url":"https://t.co/2ptfhSDEBv","expanded_url":"https://www.usatoday.com/story/news/nation/2021/03/10/stavian-rodriguez-shooting-5-oklahoma-city-police-officers-charged/6945418002/","display_url":"usatoday.com/story/news/natâ€¦","indices":[158,181]}]	Five Oklahoma City police officers will be charged with first-degree manslaughter in the fatal shooting of a 15-year-old robbery suspect who dropped his gun. https://t.co/2ptfhSDEBv	4316066.0	RT @USATODAY: Five Oklahoma City police officers will be charged with first-degree manslaughter in the fatal shooting of a 15-year-old robbâ€¦	2950.0	True	full
220560	220560	604a4b6938588f0038258dcb	2021-03-11 16:54:58	[]	[]	Thu Mar 11 13:25:02 +0000 2021	[{"text":"AstraZeneca","indices":[88,100]}]	[{"url":"https://t.co/5S1Pl3SXW8","expanded_url":"https://www.france24.com/en/europe/20210311-covid-19-denmark-pauses-use-of-astrazeneca-vaccine-over-blood-clot-fears","display_url":"france24.com/en/europe/2021â€¦","indices":[192,215]}]	EUROPEâ€”Denmark, Austria, Estonia, Latvia, Lithuania and Luxembourg have banned Oxfordâ€™s #AstraZeneca COVID vaccine. Sources saying that other European countries are planning to follow suit. https://t.co/5S1Pl3SXW8	23335.0	RT @breeadail: EUROPEâ€”Denmark, Austria, Estonia, Latvia, Lithuania and Luxembourg have banned Oxfordâ€™s #AstraZeneca COVID vaccine. Sourcesâ€¦	117.0	True	full
220561	220561	604a4b6938588f0038258dcf	2021-03-11 16:54:54	[]	[]	Thu Mar 11 16:47:00 +0000 2021	[]	[{"url":"https://t.co/MTzDZiHxDX","expanded_url":"https://www.thenational.scot/news/19151282.scottish-trust-travel-industry-plummets-coronavirus-crisis/","display_url":"thenational.scot/news/19151282.â€¦","indices":[120,143]}]	Research shows the lack of trust may be linked to travellersâ€™ difficulties in obtaining refunds for cancelled holidays https://t.co/MTzDZiHxDX	108733.0	RT @ScotNational: Research shows the lack of trust may be linked to travellersâ€™ difficulties in obtaining refunds for cancelled holidays hâ€¦	3402.0	True	full
220562	220562	604a4b6938588f0038258dd3	2021-03-11 16:54:57	[]	[]	Thu Mar 11 15:19:41 +0000 2021	[]	[{"url":"https://t.co/j43PmBG59M","expanded_url":"https://www.jornada.com.mx/2001/03/12/005n1pol.html","display_url":"jornada.com.mx/2001/03/12/005â€¦","indices":[253,276]}]	Hoy, 11 de marzo, hace 20 aÃ±os, la Marcha del color de la tierra del EZLN y CNI llegÃ³ al ZÃ³calo. En lugar de atender al llamado de cientos de miles de ciudadanos, el estado mexicano (sus 3 poderes) traicionÃ³ los Acuerdos de San AndrÃ©s. AquÃ­ una crÃ³nica https://t.co/j43PmBG59M https://t.co/VwAiT65xWb	40145.0	RT @lhan55: Hoy, 11 de marzo, hace 20 aÃ±os, la Marcha del color de la tierra del EZLN y CNI llegÃ³ al ZÃ³calo. En lugar de atender al llamadoâ€¦	885.0	True	full
220563	220563	604a4b6938588f0038258dd7	2021-03-11 16:54:53	[]	[]	Thu Mar 11 13:27:24 +0000 2021	[{"text":"BorisJohnsonOut","indices":[228,244]}]	[{"url":"https://t.co/F667hZXWrE","expanded_url":"http://news.sky.com/story/france-to-ease-coronavirus-travel-restrictions-boosting-uk-holidaymakers-hopes-12242734","display_url":"news.sky.com/story/france-tâ€¦","indices":[245,268]}]	France about to ease travel restrictions. Just a test negative required 72 hours prior &amp; no vaccine passports. The UK govt threats that no vaccine will mean no travel are unravelling. It was all coercion &amp; lies. Again. #BorisJohnsonOut https://t.co/F667hZXWrE https://t.co/f5t6OFTC45	4605.0	RT @bravenew_orwell: France about to ease travel restrictions. Just a test negative required 72 hours prior &amp; no vaccine passports. The UKâ€¦	2762.0	True	full
220564	220564	604a4b6a38588f0038258de7	2021-03-11 16:54:50	[]	[]	Thu Mar 11 16:35:50 +0000 2021	[]	[{"url":"https://t.co/WFUlgVRALL","expanded_url":"http://bit.ly/30BXyFL","display_url":"bit.ly/30BXyFL","indices":[171,194]}]	ð��‘ð��žð��¥ð��žð��¦ð��›ð��«ð��ž ð��šð��­ð��šð��ªð��®ð��žð��¬ ð���ð��ž ð���ð��¨ð��¥ð��¬ð��¨ð��§ð��šð��«ð��¨ ð��œð��¨ð��§ð��­ð��«ð��š ð��¯ð��šð��œð��¢ð��§ð��šð��¬ ð��ž ð��¯ð��žð��£ð��š ð��œð��¨ð��¦ð��¨ ð��žð��¥ð��ž ð��šð�� ð��¨ð��«ð��š ð��­ð��žð��§ð��­ð��š ð��žð��¬ð��œð��¨ð��§ð���ð��žð��« ð��žð��¬ð��¬ð��šð��¬ ð��¢ð��§ð��¯ð��žð��¬ð��­ð��¢ð���ð��šð��¬ Pior momento da pandemia e Lula levaram a adapta…	7780008.0	RT @folha: ð��‘ð��žð��¥ð��žð��¦ð��›ð��«ð��ž ð��šð��­ð��šð��ªð��®ð��žð��¬ ð���ð��ž ð���ð��¨ð��¥ð��¬ð��¨ð��§ð��šð��«ð��¨ ð��œð��¨ð��§ð��­ð��«ð��š ð��¯ð��šð��œð��¢ð��§ð��šð��¬ ð��ž ð��¯ð��žð��£ð��š ð��œð��¨ð��¦ð��¨ ð��žð��¥ð��ž ð��šð�� ð��¨ð��«ð��š ð��­ð��žð��§ð��­ð��š ð��žð��¬ð��œð��¨ð��§ð���ð��žð��« ð��žð��¬ð��¬ð��šð��¬ ð��¢ð��§ð��¯ð��žð��¬ð��­ð��¢ð���ð��šð��¬ Pior momento da pandemia e Luâ€¦	158.0	True	full
220565	220565	604a4b6a38588f0038258df1	2021-03-11 16:54:58	[]	[]	Thu Mar 11 16:01:02 +0000 2021	[]	[{"url":"https://t.co/HXUiOSID0u","expanded_url":"https://www.francetvinfo.fr/sante/maladie/coronavirus/vaccin/covid-19-le-danemark-l-islande-et-la-norvege-suspendent-le-vaccin-astrazeneca-par-precaution_4328883.html","display_url":"francetvinfo.fr/sante/maladie/â€¦","indices":[256,279]}]	âš ï¸�8 Ã‰TATS SUSPENDENT L'UTILISATION DU VACCIN ASTRAZENECA Ce sont ðŸ‡©ðŸ‡° Danemark ðŸ‡®ðŸ‡¸ Islande ðŸ‡³ðŸ‡´ NorvÃ¨ge ðŸ‡¦ðŸ‡¹ Autriche ðŸ‡±ðŸ‡º Luxembourg ðŸ‡ªðŸ‡ª Estonie ðŸ‡±ðŸ‡¹ Lituanie ðŸ‡±ðŸ‡» Lettonie Il s'agit pour l'instant de suspensions temporaires dues Ã la survenue de thromboses et dÃ©cÃ¨s. https://t.co/HXUiOSID0u	78873.0	RT @UPR_Asselineau: âš ï¸�8 Ã‰TATS SUSPENDENT L'UTILISATION DU VACCIN ASTRAZENECA Ce sont ðŸ‡©ðŸ‡° Danemark ðŸ‡®ðŸ‡¸ Islande ðŸ‡³ðŸ‡´ NorvÃ¨ge ðŸ‡¦ðŸ‡¹ Autriche ðŸ‡±ðŸ‡º Luxeâ€¦	1360.0	True	full
220566	220566	604a4b6a38588f0038258df7	2021-03-11 16:54:57	[]	[]	Thu Mar 11 01:51:46 +0000 2021	[]	[{"url":"https://t.co/45uZs3oAsh","expanded_url":"https://www.nytimes.com/interactive/2020/06/03/us/minneapolis-police-use-of-force.html","display_url":"nytimes.com/interactive/20â€¦","indices":[179,202]}]	This is literal white supremacy. Literal and violent and efficient in its goal - the violent subjugation of Black people. What more do you need to know? What is it going to take? https://t.co/45uZs3oAsh	8605.0	RT @BullyCreative: This is literal white supremacy. Literal and violent and efficient in its goal - the violent subjugation of Black peopleâ€¦	305.0	True	full
220567	220567	604a4b6a38588f0038258e05	2021-03-11 16:54:54	[]	[]	Wed Mar 10 18:07:51 +0000 2021	[]	[{"url":"https://t.co/j9saKS3ROG","expanded_url":"https://www.businessinsider.com/johnson-and-johnson-covid-19-vaccine-arguably-the-best-2021-2?amp#click=https://t.co/BjxxZ2MqTi","display_url":"businessinsider.com/johnson-and-joâ€¦","indices":[284,307]}]	@danieteebee @Dragkonias itâ€™s actually arguable that J&amp;J is more effective than other vaccines. it was tested under more circumstances and during a peak of the pandemic and has fewer injection side effects. also only vaccine with FDA approved efficacy against asymptomatic spread https://t.co/j9saKS3ROG	296.0	RT @bluebear1312: @danieteebee @Dragkonias itâ€™s actually arguable that J&amp;J is more effective than other vaccines. it was tested under moreâ€¦	153.0	True	full
220568	220568	604a4b6a38588f0038258e07	2021-03-11 16:54:55	[]	[]	Thu Mar 11 13:40:15 +0000 2021	[]	[{"url":"https://t.co/Hk2YugujS7","expanded_url":"https://www.nytimes.com/2021/03/11/us/coronavirus-seattle-success.html?referringSource=articleShare","display_url":"nytimes.com/2021/03/11/us/â€¦","indices":[251,274]}]	via â�¦@nytimesâ�© NYC residents read this &amp; weep especially when it comes to political leadership. Our idiot â�¦@NYCMayorâ�© is quoted telling people to â€œgo on with their livesâ€� while CV was raging &amp; Seattleâ€™s leadership had their on fire planning https://t.co/Hk2YugujS7	5700.0	RT @SalAlbaneseNYC: via â�¦@nytimesâ�© NYC residents read this &amp; weep especially when it comes to political leadership. Our idiot â�¦@NYCMayorâ�© iâ€¦	28.0	True	full
220569	220569	604a4b6a38588f0038258e1f	2021-03-11 16:54:55	[]	[]	Thu Mar 11 13:06:19 +0000 2021	[{"text":"AstraZeneca","indices":[57,69]},{"text":"COVID19Vaccine","indices":[70,85]}]	[{"url":"https://t.co/8GARCIkdSd","expanded_url":"https://newsrand.com/2021/03/11/edo-receives-81080-doses-of-astrazeneca-covid-19-vaccines/","display_url":"newsrand.com/2021/03/11/edoâ€¦","indices":[193,216]}]	The Edo Government on Wednesday received 81,080 doses of #AstraZeneca #COVID19Vaccine for distribution in the state, the Permanent Secretary, Ministry of Health, Dr. Osamwonyi Irowa, has said. https://t.co/8GARCIkdSd	3358.0	RT @Newsrandng: The Edo Government on Wednesday received 81,080 doses of #AstraZeneca #COVID19Vaccine for distribution in the state, the Peâ€¦	1.0	True	full
220570	220570	604a4b6b38588f0038258e59	2021-03-11 16:54:56	[]	[]	Thu Mar 11 16:52:14 +0000 2021	[]	[{"url":"https://t.co/qsL2IFwEq4","expanded_url":"https://theplug.ffm.to/loose-guard-remix","display_url":"theplug.ffm.to/loose-guard-reâ€¦","indices":[145,168]}]	Hey guys, @legend_styles_ just dropped the remix to his smash single "I see I saw" with @falzthebahdguy and its straight ðŸ”¥ Check it out here: https://t.co/qsL2IFwEq4	2081.0	RT @iammeekflawlez2: Hey guys, @legend_styles_ just dropped the remix to his smash single "I see I saw" with @falzthebahdguy and its straâ€¦	44520.0	True	full
220571	220571	604a4b6b38588f0038258e63	2021-03-11 16:54:55	[]	[]	Thu Mar 11 15:22:05 +0000 2021	[]	[{"url":"https://t.co/JTQ3FtbH6r","expanded_url":"https://mol.im/a/9350283","display_url":"mol.im/a/9350283","indices":[124,147]}]	Nothing to see here. Move along. Perfectly safe.... Italy and Norway join Denmark in suspending use of AstraZeneca vaccine https://t.co/JTQ3FtbH6r	91840.0	RT @simondolan: Nothing to see here. Move along. Perfectly safe.... Italy and Norway join Denmark in suspending use of AstraZeneca vaccineâ€¦	832.0	True	full
220572	220572	604a4b6b38588f0038258e7b	2021-03-11 16:54:51	[]	[]	Thu Mar 11 10:55:56 +0000 2021	[]	[{"url":"https://t.co/ToX6jOUcvW","expanded_url":"https://www.elperiodicodearagon.com/noticias/aragon/jucil-pide-lamban-no-olvide-vacunar-covid-guardia-civil-aragon_1460595.html","display_url":"elperiodicodearagon.com/noticias/aragoâ€¦","indices":[203,226]}]	Jucil pide a LambÃ¡n que no se olvide de vacunar contra el covid a la Guardia Civil en AragÃ³n. Critican que "aun no haya establecido una fecha de inicio para la vacunaciÃ³n de los mÃ¡s de 3.000 agentes" https://t.co/ToX6jOUcvW vÃ­a @periodicoaragon	26556.0	RT @jucilnacional: Jucil pide a LambÃ¡n que no se olvide de vacunar contra el covid a la Guardia Civil en AragÃ³n. Critican que "aun no hayaâ€¦	104.0	True	full
220573	220573	604a4b6b38588f0038258e7d	2021-03-11 16:54:54	[{"text":"LibertyLatinAmerica","indices":[156,176]},{"text":"stockmarket","indices":[177,189]},{"text":"stock","indices":[190,196]},{"text":"technicalanalysis","indices":[197,215]},{"text":"money","indices":[216,222]},{"text":"trading","indices":[223,231]},{"text":"investing","indices":[232,242]},{"text":"daytrading","indices":[243,254]},{"text":"news","indices":[255,260]},{"text":"today","indice…	[{"url":"https://t.co/UStUBniSQ3","expanded_url":"https://srnk.us/go/2590272","display_url":"srnk.us/go/2590272","indices":[132,155]}]		[]	[]			$LILAK's 10-day Moving Average broke above its 50-day Moving Average on February 17, 2021. View odds for this and oâ€¦ https://t.co/QpHM2G2qRn	9012.0	True	full
220574	220574	604a4b6b38588f0038258e91	2021-03-11 16:54:56	[]	[]	Thu Mar 11 12:30:01 +0000 2021	[{"text":"BoletÃ­nUNAM","indices":[0,12]},{"text":"COVID19","indices":[41,49]},{"text":"ExpertoUNAM","indices":[163,175]},{"text":"PontePumaPonte","indices":[205,220]}]	[{"url":"https://t.co/iMTulY3Ata","expanded_url":"https://bit.ly/3qCwIHW","display_url":"bit.ly/3qCwIHW","indices":[181,204]}]	#BoletÃ­nUNAM La emergencia sanitaria por #COVID19 acelerÃ³ el crecimiento del comercio electrÃ³nico, y continuarÃ¡n las ventas en lÃ­nea una vez superada la pandemia: #ExpertoUNAM &gt; https://t.co/iMTulY3Ata #PontePumaPonteðŸ˜· https://t.co/t1c631c4oo	3246645.0	RT @UNAM_MX: #BoletÃ­nUNAM La emergencia sanitaria por #COVID19 acelerÃ³ el crecimiento del comercio electrÃ³nico, y continuarÃ¡n las ventas enâ€¦	212.0	True	full
220575	220575	604a4b6b38588f0038258e9b	2021-03-11 16:54:58	[]	[{"url":"https://t.co/zwk3QaWPyc","expanded_url":"https://twitter.com/UN_HRC/status/1369556506664988675?s=19","display_url":"twitter.com/UN_HRC/status/â€¦","indices":[134,157]}]		[]	[]			@aarondmiller2 Not even for the humanatarian trade line Swiss set up, how very UNRWA in Trunp era of Biden. I willâ€¦ https://t.co/UjtCGmwFU4	281.0	True	full
220576	220576	604a4b6b38588f0038258e9f	2021-03-11 16:54:54	[]	[]	Thu Mar 11 16:22:13 +0000 2021	[{"text":"11Mar","indices":[0,6]},{"text":"FANB","indices":[112,117]},{"text":"GNB","indices":[118,122]},{"text":"GNBAnzoategui","indices":[123,137]},{"text":"VenezuelaInvencible","indices":[138,158]},{"text":"GNByPuebloSoberano","indices":[159,178]}]	[{"url":"https://t.co/gtsy6hsbPv","expanded_url":"https://bit.ly/2ObDLuj","display_url":"bit.ly/2ObDLuj","indices":[88,111]}]	#11Mar Ejercicios militares han permitido luchar contra delitos en todas sus formas. â�© https://t.co/gtsy6hsbPv #FANB #GNB #GNBAnzoategui #VenezuelaInvencible #GNByPuebloSoberano .@NicolasMaduro .@cmdtegralgnb .@GNBGDjuvenal .@LopezvargasR .@Mippcivzla https://t.co/RB0ma8cxDG	2849.0	RT @GNB_AnzoatD521: #11Mar Ejercicios militares han permitido luchar contra delitos en todas sus formas. â�© https://t.co/gtsy6hsbPv #FANB #â€¦	1489.0	True	full
220577	220577	604a4b6b38588f0038258ea3	2021-03-11 16:54:54	[]	[]	Thu Mar 11 16:22:13 +0000 2021	[{"text":"11Mar","indices":[0,6]},{"text":"FANB","indices":[112,117]},{"text":"GNB","indices":[118,122]},{"text":"GNBAnzoategui","indices":[123,137]},{"text":"VenezuelaInvencible","indices":[138,158]},{"text":"GNByPuebloSoberano","indices":[159,178]}]	[{"url":"https://t.co/gtsy6hsbPv","expanded_url":"https://bit.ly/2ObDLuj","display_url":"bit.ly/2ObDLuj","indices":[88,111]}]	#11Mar Ejercicios militares han permitido luchar contra delitos en todas sus formas. â�© https://t.co/gtsy6hsbPv #FANB #GNB #GNBAnzoategui #VenezuelaInvencible #GNByPuebloSoberano .@NicolasMaduro .@cmdtegralgnb .@GNBGDjuvenal .@LopezvargasR .@Mippcivzla https://t.co/RB0ma8cxDG	2849.0	RT @GNB_AnzoatD521: #11Mar Ejercicios militares han permitido luchar contra delitos en todas sus formas. â�© https://t.co/gtsy6hsbPv #FANB #â€¦	1489.0	True	full
220578	220578	604a4b6b38588f0038258eaf	2021-03-11 16:54:50	[{"text":"COVID19","indices":[80,88]}]	[{"url":"https://t.co/gMpgrrp9pS","expanded_url":"http://mujeresmas.mx/2021/03/11/recibe-mexico-3-millones-mas-de-vacunas-de-cansino/","display_url":"mujeresmas.mx/2021/03/11/recâ€¦","indices":[177,200]}]		[]	[]			ðŸ’‰Hoy llegaron a MÃ©xico 3 millones de dosis a granel de la vacuna CanSino contra #COVID19 Se enviarÃ¡n al laboratoriâ€¦ https://t.co/c1jzmziswo	4209.0	True	full
220579	220579	604a4b6c38588f0038258ebd	2021-03-11 16:54:52	[]	[]	Thu Mar 11 10:53:42 +0000 2021	[]	[{"url":"https://t.co/nSwwRCc8hB","expanded_url":"https://d24am.com/coronavirus-no-amazonas/samel-divulga-resultados-de-estudo-de-medicamento-que-trata-pacientes-com-covid-19/","display_url":"d24am.com/coronavirus-noâ€¦","indices":[206,229]}]	Ao invÃ©s de mandar flores para o Bill Gates, pq o @minsaude nÃ£o chama os brasileiros Zimerman e Cadegiane para compor seu time? A pesquisa deles mostrou como reduzir em mais de 90% a letalidade da doenÃ§a. https://t.co/nSwwRCc8hB	114146.0	RT @AlessandroLoio2: Ao invÃ©s de mandar flores para o Bill Gates, pq o @minsaude nÃ£o chama os brasileiros Zimerman e Cadegiane para comporâ€¦	187.0	True	full
220580	220580	604a4b6c38588f0038258ec1	2021-03-11 16:54:54	[{"text":"LibertyLatinAmerica","indices":[156,176]},{"text":"stockmarket","indices":[177,189]},{"text":"stock","indices":[190,196]},{"text":"technicalanalysis","indices":[197,215]},{"text":"money","indices":[216,222]},{"text":"trading","indices":[223,231]},{"text":"investing","indices":[232,242]},{"text":"daytrading","indices":[243,254]},{"text":"news","indices":[255,260]},{"text":"today","indice…	[{"url":"https://t.co/UStUBniSQ3","expanded_url":"https://srnk.us/go/2590272","display_url":"srnk.us/go/2590272","indices":[132,155]}]		[]	[]			$LILAK's 10-day Moving Average broke above its 50-day Moving Average on February 17, 2021. View odds for this and oâ€¦ https://t.co/QpHM2G2qRn	9012.0	True	full
220581	220581	604a4b6c38588f0038258ec3	2021-03-11 16:54:52	[]	[]	Thu Mar 11 10:53:42 +0000 2021	[]	[{"url":"https://t.co/nSwwRCc8hB","expanded_url":"https://d24am.com/coronavirus-no-amazonas/samel-divulga-resultados-de-estudo-de-medicamento-que-trata-pacientes-com-covid-19/","display_url":"d24am.com/coronavirus-noâ€¦","indices":[206,229]}]	Ao invÃ©s de mandar flores para o Bill Gates, pq o @minsaude nÃ£o chama os brasileiros Zimerman e Cadegiane para compor seu time? A pesquisa deles mostrou como reduzir em mais de 90% a letalidade da doenÃ§a. https://t.co/nSwwRCc8hB	114146.0	RT @AlessandroLoio2: Ao invÃ©s de mandar flores para o Bill Gates, pq o @minsaude nÃ£o chama os brasileiros Zimerman e Cadegiane para comporâ€¦	187.0	True	full
220582	220582	604a4b6c38588f0038258ec5	2021-03-11 16:54:50	[{"text":"PPE","indices":[207,211]},{"text":"FoodSafety","indices":[212,223]},{"text":"WorkerSafety","indices":[224,237]},{"text":"Protection","indices":[238,249]}]	[{"url":"https://t.co/cvWIQJhW8x","expanded_url":"https://www.bunzlpd.com/powder-free-nitrile-disposable-gloves","display_url":"bunzlpd.com/powder-free-niâ€¦","indices":[250,273]}]		[]	[]			Disposable nitrile gloves provide protection against animal fats, oil-based solvents, petroleum and caustics with sâ€¦ https://t.co/HnyMTYgwE0	890.0	True	full
220583	220583	604a4b6c38588f0038258ec7	2021-03-11 16:55:01	[]	[]	Thu Mar 11 16:46:27 +0000 2021	[]	[{"url":"https://t.co/Bx4fUGLr5q","expanded_url":"http://ow.ly/Bqyn30rAhzo","display_url":"ow.ly/Bqyn30rAhzo","indices":[101,124]}]	La Agencia Europea de Medicamentos autoriza la vacuna de Johnson &amp; Johnson contra el coronavirus https://t.co/Bx4fUGLr5q https://t.co/Q1gNIEqNxq	2265704.0	RT @teleamazonasec: La Agencia Europea de Medicamentos autoriza la vacuna de Johnson &amp; Johnson contra el coronavirus https://t.co/Bx4fUGLr5â€¦	106.0	True	full
220584	220584	604a4b6c38588f0038258ec9	2021-03-11 16:54:53	[]	[]	Thu Mar 11 01:37:42 +0000 2021	[]	[{"url":"https://t.co/TpNC5xXsyt","expanded_url":"https://register.yangtaninstitute.org/register/index.cfm?event=8228","display_url":"register.yangtaninstitute.org/register/indexâ€¦","indices":[183,206]}]	This webinar will explore the definition of disability under the ADA, its interpretation, application &amp; meaning for individuals in different settings and programs. Register Now: https://t.co/TpNC5xXsyt https://t.co/08Swfo8eQP	969.0	RT @NortheastADA: This webinar will explore the definition of disability under the ADA, its interpretation, application &amp; meaning for indivâ€¦	4268.0	True	full
220585	220585	604a4b6c38588f0038258ecf	2021-03-11 16:54:56	[]	[]	Thu Mar 11 12:30:01 +0000 2021	[{"text":"BoletÃ­nUNAM","indices":[0,12]},{"text":"COVID19","indices":[41,49]},{"text":"ExpertoUNAM","indices":[163,175]},{"text":"PontePumaPonte","indices":[205,220]}]	[{"url":"https://t.co/iMTulY3Ata","expanded_url":"https://bit.ly/3qCwIHW","display_url":"bit.ly/3qCwIHW","indices":[181,204]}]	#BoletÃ­nUNAM La emergencia sanitaria por #COVID19 acelerÃ³ el crecimiento del comercio electrÃ³nico, y continuarÃ¡n las ventas en lÃ­nea una vez superada la pandemia: #ExpertoUNAM &gt; https://t.co/iMTulY3Ata #PontePumaPonteðŸ˜· https://t.co/t1c631c4oo	3246645.0	RT @UNAM_MX: #BoletÃ­nUNAM La emergencia sanitaria por #COVID19 acelerÃ³ el crecimiento del comercio electrÃ³nico, y continuarÃ¡n las ventas enâ€¦	212.0	True	full
220586	220586	604a4b6c38588f0038258ed3	2021-03-11 16:54:57	[]	[]	Thu Mar 11 16:48:34 +0000 2021	[]	[{"url":"https://t.co/ANe9ombWTX","expanded_url":"https://popular.info/p/major-corporations-announce-opposition","display_url":"popular.info/p/major-corporâ€¦","indices":[230,253]}]	@JohnKavanagh_AZ @ATT @Allstate @BCBSAssociation @CoxComm @WeAreFarmers @pfizer @UnitedHealthGrp @USAA @Prudential @WellsFargo 4. Here is more information about the corporate donors behind the voter suppression bills in Arizona. https://t.co/ANe9ombWTX https://t.co/hVNUpphEev	485214.0	RT @JuddLegum: @JohnKavanagh_AZ @ATT @Allstate @BCBSAssociation @CoxComm @WeAreFarmers @pfizer @UnitedHealthGrp @USAA @Prudential @WellsFarâ€¦	5496.0	True	full
220587	220587	604a4b6c38588f0038258edb	2021-03-11 16:54:56	[]	[]	Thu Mar 11 16:39:01 +0000 2021	[{"text":"BTSARMY","indices":[0,8]},{"text":"BTS","indices":[46,50]},{"text":"ColbertSmallBizBump","indices":[259,279]}]	[{"url":"https://t.co/Cr71cqhgXW","expanded_url":"http://aunthatties.com","display_url":"aunthatties.com","indices":[178,201]},{"url":"https://t.co/7RAbfLhCH4","expanded_url":"https://twitter.com/everythingoes99/status/1370049577731174400","display_url":"twitter.com/everythingoes9â€¦","indices":[280,303]}]	#BTSARMY please help out a fellow hardworking #BTS ARMY whose store has been going through hard times in the Pandemic. She asked me to share this but I messed up on her website: https://t.co/Cr71cqhgXW . Sheâ€™s a small account ARMY: @Hotshortie11 PLEASE RT! ðŸ’œ #ColbertSmallBizBump https://t.co/7RAbfLhCH4	2617.0	RT @everythingoes99: #BTSARMY please help out a fellow hardworking #BTS ARMY whose store has been going through hard times in the Pandemic.â€¦	433.0	True	full
220588	220588	604a4b6c38588f0038258edd	2021-03-11 16:54:58	[]	[]	Thu Mar 11 16:49:55 +0000 2021	[]	[{"url":"https://t.co/2ptfhSDEBv","expanded_url":"https://www.usatoday.com/story/news/nation/2021/03/10/stavian-rodriguez-shooting-5-oklahoma-city-police-officers-charged/6945418002/","display_url":"usatoday.com/story/news/natâ€¦","indices":[158,181]}]	Five Oklahoma City police officers will be charged with first-degree manslaughter in the fatal shooting of a 15-year-old robbery suspect who dropped his gun. https://t.co/2ptfhSDEBv	4316067.0	RT @USATODAY: Five Oklahoma City police officers will be charged with first-degree manslaughter in the fatal shooting of a 15-year-old robbâ€¦	766.0	True	full
220589	220589	604a4b6c38588f0038258ee1	2021-03-11 16:54:55	[]	[{"url":"https://t.co/Oa1ki2AJyA","expanded_url":"https://unusualwhales.com/alerts/d481c8af-5bc6-4376-9db8-7b0ef0919fb8?utm_source=unusual_whales&utm_medium=twitter&utm_campaign=free_alerts","display_url":"unusualwhales.com/alerts/d481c8aâ€¦","indices":[178,201]}]		[]	[]			$XLF 2022-01-21 C $39 ðŸ—“ï¸� Bid-Ask: $1.17 - $1.2 Interest: 971 Volume: 3,158 IV: 22.15% % Diff: 12.52% Underlying: $â€¦ https://t.co/8F7ZYuE98y	76896.0	True	full
220590	220590	604a4b6c38588f0038258eeb	2021-03-11 16:54:57	[{"text":"Espana","indices":[151,158]}]	[{"url":"https://t.co/SooWFKAmza","expanded_url":"https://www.youtube.com/channel/UCAx9zmFXlG4zMbAOqsU3FtQ","display_url":"youtube.com/channel/UCAx9zâ€¦","indices":[77,100]},{"url":"https://t.co/yMb305GkSd","expanded_url":"https://twitter.com/VictorG_bolsa/status/1360359916821700608","display_url":"twitter.com/VictorG_bolsa/â€¦","indices":[238,261]}]		[]	[]			ðŸ’©CAGADAS en el TRADING!!! maÃ±ana 18hs por suscribite con el siguiente link https://t.co/SooWFKAmza Una Charla imâ€¦ https://t.co/XnGOiOA3Ns	1759.0	True	full
220591	220591	604a4b6c38588f0038258eed	2021-03-11 16:54:54	[]	[]	Thu Mar 11 15:16:27 +0000 2021	[{"text":"ICTPbr","indices":[238,245]},{"text":"FNDCT","indices":[246,252]},{"text":"PLP135","indices":[253,260]},{"text":"CiÃªncia","indices":[261,269]},{"text":"Vacina","indices":[270,277]}]	[{"url":"https://t.co/QCoEsl5YFE","expanded_url":"http://chng.it/KxqHmymFMF","display_url":"chng.it/KxqHmymFMF","indices":[212,235]}]	Sem a CiÃªncia, nÃ£o hÃ¡ evoluÃ§Ã£o. Sem CiÃªncia, nÃ£o haveria vacina contra a Covid-19. Ajude a derrubada dos vetos ao Fundo Nacional de Desenvolvimento CientÃ­fico e TecnolÃ³gico (FNDCT). Participe do abaixo-assinado: https://t.co/QCoEsl5YFE #ICTPbr #FNDCT #PLP135 #CiÃªncia #Vacina https://t.co/nbYUfd8vcL	289.0	RT @ictpbr: Sem a CiÃªncia, nÃ£o hÃ¡ evoluÃ§Ã£o. Sem CiÃªncia, nÃ£o haveria vacina contra a Covid-19. Ajude a derrubada dos vetos ao Fundo Nacionaâ€¦	3880.0	True	full
220592	220592	604a4b6c38588f0038258ef3	2021-03-11 16:54:53	[{"text":"CeutaTv","indices":[229,237]},{"text":"OkupaciÃ³n","indices":[238,248]},{"text":"Vox","indices":[249,253]}]	[{"url":"https://t.co/QxaCWDzGr3","expanded_url":"http://ceutatv.com/art/33342/merelo-acusa-al-gobierno-de-no-responder-a-preguntas-de-vox-sobre-la-okupacion","display_url":"ceutatv.com/art/33342/mereâ€¦","indices":[204,227]}]		[]	[]			â€¼ OKUPACIÃ“N - Merelo acusa al Gobierno de no responder a preguntas de VOX sobre la 'okupaciÃ³n' La senadora por Ceuâ€¦ https://t.co/DPsj01UpjG	6359.0	True	full
220593	220593	604a4b6c38588f0038258ef9	2021-03-11 16:54:53	[{"text":"CeutaTv","indices":[229,237]},{"text":"OkupaciÃ³n","indices":[238,248]},{"text":"Vox","indices":[249,253]}]	[{"url":"https://t.co/QxaCWDzGr3","expanded_url":"http://ceutatv.com/art/33342/merelo-acusa-al-gobierno-de-no-responder-a-preguntas-de-vox-sobre-la-okupacion","display_url":"ceutatv.com/art/33342/mereâ€¦","indices":[204,227]}]		[]	[]			â€¼ OKUPACIÃ“N - Merelo acusa al Gobierno de no responder a preguntas de VOX sobre la 'okupaciÃ³n' La senadora por Ceuâ€¦ https://t.co/DPsj01UpjG	6359.0	True	full
220594	220594	604a4b6c38588f0038258f0b	2021-03-11 16:55:02	[{"text":"USDJPY","indices":[0,7]},{"text":"x114","indices":[47,52]},{"text":"fd09f7243ec741e17f745ee4def12a53","indices":[53,86]}]	[{"url":"https://t.co/R545G2X2ST","expanded_url":"http://www.thirdbrainfx.com","display_url":"thirdbrainfx.com","indices":[186,209]}]		[]	[]			#USDJPY, BUY at 108.503 SL:106.904 TP:111.304 ,#x114 #fd09f7243ec741e17f745ee4def12a53 .Follow us in our telegram aâ€¦ https://t.co/iScCtpjFrJ	12079.0	True	full
220595	220595	604a4b6c38588f0038258f0d	2021-03-11 16:54:56	[{"text":"Union","indices":[3,9]},{"text":"England","indices":[13,21]},{"text":"Wales","indices":[22,28]},{"text":"Scotland","indices":[29,38]},{"text":"Ireland","indices":[54,62]},{"text":"Loyalists","indices":[108,118]},{"text":"IrishSea","indices":[169,178]},{"text":"Border","indices":[179,186]},{"text":"Union","indices":[229,235]}]	[{"url":"https://t.co/DRkWnUmcqw","expanded_url":"https://www.irishtimes.com/news/social-affairs/loyalists-and-the-irish-sea-border-from-what-i-ve-seen-it-s-all-hyped-up-1.4501452#.YEpKNt0IjJ8.twitter","display_url":"irishtimes.com/news/social-afâ€¦","indices":[259,282]}]		[]	[]			Is #Union of #England #Wales #Scotland &amp; Northern #Ireland dying rather than breaking up? According to #Loyalistsâ€¦ https://t.co/XCVFfYbvz2	1967.0	True	full
220596	220596	604a4b6c38588f0038258f17	2021-03-11 16:54:53	[]	[]	Thu Mar 11 16:46:27 +0000 2021	[]	[{"url":"https://t.co/Bx4fUGLr5q","expanded_url":"http://ow.ly/Bqyn30rAhzo","display_url":"ow.ly/Bqyn30rAhzo","indices":[101,124]}]	La Agencia Europea de Medicamentos autoriza la vacuna de Johnson &amp; Johnson contra el coronavirus https://t.co/Bx4fUGLr5q https://t.co/Q1gNIEqNxq	2265704.0	RT @teleamazonasec: La Agencia Europea de Medicamentos autoriza la vacuna de Johnson &amp; Johnson contra el coronavirus https://t.co/Bx4fUGLr5â€¦	308.0	True	full
220597	220597	604a4b6c38588f0038258f19	2021-03-11 16:54:53	[]	[]	Thu Mar 11 16:40:09 +0000 2021	[{"text":"ThursdayThoughts","indices":[86,103]},{"text":"RT","indices":[154,157]}]	[{"url":"https://t.co/DLoetnQtue","expanded_url":"http://Nutrition.SushineBiopharma.com","display_url":"Nutrition.SushineBiopharma.com","indices":[61,84]},{"url":"https://t.co/JfLkiqt4Jm","expanded_url":"https://finance.yahoo.com/news/sunshine-biopharma-launches-ecommerce-store-130000413.html","display_url":"finance.yahoo.com/news/sunshine-â€¦","indices":[158,181]}]	$SBFM Sunshine Biopharma unveiled its new eCommerce website, https://t.co/DLoetnQtue. #ThursdayThoughts @frontpagestocks @JediJazz22 @SCStocks @stockzeus #RT https://t.co/JfLkiqt4Jm https://t.co/wbgQ8uGmtN	23366.0	RT @ProPennyPicks: $SBFM Sunshine Biopharma unveiled its new eCommerce website, https://t.co/DLoetnQtue. #ThursdayThoughts @frontpagestocksâ€¦	3437.0	True	full
220598	220598	604a4b6c38588f0038258f1f	2021-03-11 16:54:53	[]	[]	Thu Mar 11 16:40:09 +0000 2021	[{"text":"ThursdayThoughts","indices":[86,103]},{"text":"RT","indices":[154,157]}]	[{"url":"https://t.co/DLoetnQtue","expanded_url":"http://Nutrition.SushineBiopharma.com","display_url":"Nutrition.SushineBiopharma.com","indices":[61,84]},{"url":"https://t.co/JfLkiqt4Jm","expanded_url":"https://finance.yahoo.com/news/sunshine-biopharma-launches-ecommerce-store-130000413.html","display_url":"finance.yahoo.com/news/sunshine-â€¦","indices":[158,181]}]	$SBFM Sunshine Biopharma unveiled its new eCommerce website, https://t.co/DLoetnQtue. #ThursdayThoughts @frontpagestocks @JediJazz22 @SCStocks @stockzeus #RT https://t.co/JfLkiqt4Jm https://t.co/wbgQ8uGmtN	23366.0	RT @ProPennyPicks: $SBFM Sunshine Biopharma unveiled its new eCommerce website, https://t.co/DLoetnQtue. #ThursdayThoughts @frontpagestocksâ€¦	3437.0	True	full
220599	220599	604a4b6c38588f0038258f2d	2021-03-11 16:54:54	[{"text":"COVID19","indices":[0,8]}]	[{"url":"https://t.co/ap8CTdKcz2","expanded_url":"https://github.com/lipido/galicia-covid19","display_url":"github.com/lipido/galiciaâ€¦","indices":[127,150]}]		[]	[]			#COVID19 Datos do dÃ­a 11/03/2021 por Ã¡reas sanitarias de Galicia (liÃ±a azul dÃ­a actual) ModelizaciÃ³n de casos diariâ€¦ https://t.co/rdIkmQpJJo	182.0	True	full
220600	220600	604a4b6c38588f0038258f35	2021-03-11 16:54:59	[]	[]	Thu Mar 11 16:02:00 +0000 2021	[]	[{"url":"https://t.co/CxLvJymEj5","expanded_url":"https://www.eluniversal.com.co/educacion/otro-colegio-de-sincelejo-suspende-temporalmente-alternancia-academica-EY4320420","display_url":"eluniversal.com.co/educacion/otroâ€¦","indices":[242,265]}]	Otro colegio privado en Sincelejo suspende clases presenciales por prevenciÃ³n ante un caso cercano de Covid-19. La alternancia es un riesgo latente. Se deben garantizar todas las condiciones en los colegios pÃºblicos para evitar emergencias. https://t.co/CxLvJymEj5	87359.0	RT @fecode: Otro colegio privado en Sincelejo suspende clases presenciales por prevenciÃ³n ante un caso cercano de Covid-19. La alternanciaâ€¦	338.0	True	full
220601	220601	604a4b6d38588f0038258f57	2021-03-11 16:55:03	[]	[]	Thu Mar 11 16:52:46 +0000 2021	[]	[{"url":"https://t.co/rSFgtpvwyS","expanded_url":"https://www.reuters.com/article/us-health-coronavirus-usa-compensation-idUSKBN2B31DH?taid=604a0073b7d77200018e37e0&utm_campaign=trueAnthem:+Trending","display_url":"reuters.com/article/us-heaâ€¦","indices":[247,270]}]	Enquanto isso, nos EUA, comeÃ§am processos de pacientes que receberam hidroxicloroquina e azitromicina. â€œOs registros de eletrocardiograma mostram que os ritmos cardÃ­acos de Susan Cicala foram interrompidos pela hidroxicloroquina e azitromicinaâ€� https://t.co/rSFgtpvwyS	1151921.0	RT @oatila: Enquanto isso, nos EUA, comeÃ§am processos de pacientes que receberam hidroxicloroquina e azitromicina. â€œOs registros de eletroâ€¦	24.0	True	full
220602	220602	604a4b6d38588f0038258f7f	2021-03-11 16:55:03	[]	[{"url":"https://t.co/x30qvlRtbY","expanded_url":"https://aldianews.com/articles/politics/why-amherst-massachusetts-considering-reparations-its-black-residents/63311","display_url":"aldianews.com/articles/politâ€¦","indices":[126,149]}]		[]	[]			Why Amherst, Massachusetts is considering reparations for its Black residents @LWVMA @ngowi @amilcarshabazzâ€¦ https://t.co/HJvGPbE5ST	26287.0	True	full
220603	220603	604a4b6d38588f0038258f81	2021-03-11 16:55:03	[]	[]	Thu Mar 11 15:01:22 +0000 2021	[{"text":"í�¼í”Œí‚¤ìŠ¤","indices":[1,6]},{"text":"PURPLE_KISS","indices":[122,134]},{"text":"INTO_VIOLET","indices":[135,147]},{"text":"ìœ í‚¤","indices":[149,152]},{"text":"Yuki","indices":[153,158]},{"text":"Ponzona","indices":[159,167]}]	[{"url":"https://t.co/sOiLhkcxSH","expanded_url":"https://youtu.be/Z0TKMx_6HRk","display_url":"youtu.be/Z0TKMx_6HRk","indices":[67,90]}]	[#í�¼í”Œí‚¤ìŠ¤] 1ST MINI ALBUM [INTO VIOLET] â–« CONCEPT FILM â–« â–ª YUKI â–ª â–« https://t.co/sOiLhkcxSH â–« ðŸ”³ 2021.03.15 6PM RELEASE ðŸ”³ #PURPLE_KISS #INTO_VIOLET #ìœ í‚¤ #Yuki #Ponzona https://t.co/yxHSJ3Q8Nw	52699.0	RT @RBW_PURPLEKISS: [#í�¼í”Œí‚¤ìŠ¤] 1ST MINI ALBUM [INTO VIOLET] â–« CONCEPT FILM â–« â–ª YUKI â–ª â–« https://t.co/sOiLhkcxSH â–« ðŸ”³ 2021.03.15 6PM RELEASEâ€¦	1467.0	True	full
220604	220604	604a4b6d38588f0038258f8b	2021-03-11 16:54:59	[]	[]	Thu Mar 11 15:24:19 +0000 2021	[]	[{"url":"https://t.co/1Ifq6Pg6D0","expanded_url":"https://www.longdom.org/open-access/national-consumption-of-antimalarial-drugs-and-covid19-deaths-dynamics-an-econometric-study-58486.html?fbclid=IwAR0ZyWOJwv23p_jLCTKRme6CfAlcbgfZ4nCdA39tXzrwfcr8duvSRvH4MM8","display_url":"longdom.org/open-access/naâ€¦","indices":[257,280]}]	Quand la multiplication des approches donne des rÃ©sultats Ã©tonnants : un chercheur de l'EHESS a analysÃ© les donnÃ©es nationales de prescription de l'hydroxychloroquine et dÃ©montre que la dynamique des dÃ©cÃ¨s est dÃ©favorable aux pays qui n'en ont pas prescrit https://t.co/1Ifq6Pg6D0	795956.0	RT @raoult_didier: Quand la multiplication des approches donne des rÃ©sultats Ã©tonnants : un chercheur de l'EHESS a analysÃ© les donnÃ©es natiâ€¦	70.0	True	full
220605	220605	604a4b6d38588f0038258f8d	2021-03-11 16:54:57	[]	[]	Tue Mar 09 00:33:00 +0000 2021	[]	[{"url":"https://t.co/fj4cRrEtUy","expanded_url":"https://omny.fm/shows/guy-benson-show/guy-benson-show-3-8-2021?t=103m4s","display_url":"omny.fm/shows/guy-bensâ€¦","indices":[140,163]}]	My mom got her first vaccine dose today &amp; I had her on the show to talk about it. She was nervous for the segment but she did great! â�¤ï¸� https://t.co/fj4cRrEtUy	232696.0	RT @guypbenson: My mom got her first vaccine dose today &amp; I had her on the show to talk about it. She was nervous for the segment but she dâ€¦	293.0	True	full
220606	220606	604a4b6d38588f0038258f93	2021-03-11 16:54:56	[]	[]	Thu Mar 11 16:45:12 +0000 2021	[{"text":"StateOfConversation","indices":[60,80]}]	[{"url":"https://t.co/QMc26WH7pg","expanded_url":"http://ow.ly/znn350DVUJ0","display_url":"ow.ly/znn350DVUJ0","indices":[213,236]}]	Join our webinar starting in 15 minutes, to learn about the #StateOfConversation. Break down data silos in your organization, and learn how to help your team extract the Voice of the Customer. Register now... https://t.co/QMc26WH7pg https://t.co/u8FCvkF4iW	16969.0	RT @Talkwalker: Join our webinar starting in 15 minutes, to learn about the #StateOfConversation. Break down data silos in your organizatâ€¦	1197.0	True	full
220607	220607	604a4b6d38588f0038258f95	2021-03-11 16:55:00	[]	[{"url":"https://t.co/fpmdt9qdpu","expanded_url":"http://nhs.uk/coronavirus","display_url":"nhs.uk/coronavirus","indices":[158,181]}]		[]	[]			Help to keep your family, friends and colleagues safe by getting a test if you think there's a chance that you coulâ€¦ https://t.co/D2CzDg7OoE	8190.0	True	full
220608	220608	604a4b6d38588f0038258f99	2021-03-11 16:54:57	[]	[]	Thu Mar 11 07:44:26 +0000 2021	[]	[{"url":"https://t.co/7VHf3I6IZz","expanded_url":"https://www.telegraph.co.uk/news/2021/03/10/johnson-wriggles-labours-net-pivot-perfect-fish-pie/?utm_content=telegraph&utm_medium=Social&utm_campaign=Echobox&utm_source=Twitter#Echobox=1615446778","display_url":"telegraph.co.uk/news/2021/03/1â€¦","indices":[130,153]}]	At PMQs, Sir Keir Starmer asked, â€œWho does the Prime Minister think deserves a pay rise more? An NHS nurse, or Dominic Cummings?â€� https://t.co/7VHf3I6IZz	3022565.0	RT @Telegraph: At PMQs, Sir Keir Starmer asked, â€œWho does the Prime Minister think deserves a pay rise more? An NHS nurse, or Dominic Cummiâ€¦	1174.0	True	full
220609	220609	604a4b6d38588f0038258fa1	2021-03-11 16:55:00	[]	[{"url":"https://t.co/PQ4uPzSXn0","expanded_url":"https://podcastguests.com/expert/dr.+talya/","display_url":"podcastguests.com/expert/dr.+talâ€¦","indices":[186,209]}]		[]	[]			Talya Miron-Shatz is an expert in medical decision making (e.g. COVID-19), strong academic and industry experience.â€¦ https://t.co/ZxKurY1oWq	2112.0	True	full
220610	220610	604a4b6d38588f0038258fad	2021-03-11 16:54:56	[{"text":"EmergencyCommunication","indices":[242,265]},{"text":"Lockdown","indices":[266,275]}]	[{"url":"https://t.co/iZrwtvihKM","expanded_url":"http://mvnt.us/m1198718","display_url":"mvnt.us/m1198718","indices":[218,241]}]		[]	[]			Did you know that NetSupport Notify can help support safeguarding in your school?! In the case of an emergency or lâ€¦ https://t.co/ZkqP0XUAje	6671.0	True	full
220611	220611	604a4b6d38588f0038258fb5	2021-03-11 16:55:01	[{"text":"SARSCoV2","indices":[84,93]},{"text":"COVID19","indices":[111,119]}]	[{"url":"https://t.co/nx5JTIJrrk","expanded_url":"https://news.rpi.edu/content/2021/03/10/podcast-featuring-rensselaer-researchers-launches-fourth-season","display_url":"news.rpi.edu/content/2021/0â€¦","indices":[121,144]}]		[]	[]			ICYMI: The 4th season of our podcast launched yesterday with an epsiode on stopping #SARSCoV2 &amp; preventing #COVID19â€¦ https://t.co/4xwGc357QY	6254.0	True	full
220612	220612	604a4b6d38588f0038258fc1	2021-03-11 16:54:58	[]	[]	Thu Mar 11 16:01:02 +0000 2021	[]	[{"url":"https://t.co/HXUiOSID0u","expanded_url":"https://www.francetvinfo.fr/sante/maladie/coronavirus/vaccin/covid-19-le-danemark-l-islande-et-la-norvege-suspendent-le-vaccin-astrazeneca-par-precaution_4328883.html","display_url":"francetvinfo.fr/sante/maladie/â€¦","indices":[256,279]}]	âš ï¸�8 Ã‰TATS SUSPENDENT L'UTILISATION DU VACCIN ASTRAZENECA Ce sont ðŸ‡©ðŸ‡° Danemark ðŸ‡®ðŸ‡¸ Islande ðŸ‡³ðŸ‡´ NorvÃ¨ge ðŸ‡¦ðŸ‡¹ Autriche ðŸ‡±ðŸ‡º Luxembourg ðŸ‡ªðŸ‡ª Estonie ðŸ‡±ðŸ‡¹ Lituanie ðŸ‡±ðŸ‡» Lettonie Il s'agit pour l'instant de suspensions temporaires dues Ã la survenue de thromboses et dÃ©cÃ¨s. https://t.co/HXUiOSID0u	78873.0	RT @UPR_Asselineau: âš ï¸�8 Ã‰TATS SUSPENDENT L'UTILISATION DU VACCIN ASTRAZENECA Ce sont ðŸ‡©ðŸ‡° Danemark ðŸ‡®ðŸ‡¸ Islande ðŸ‡³ðŸ‡´ NorvÃ¨ge ðŸ‡¦ðŸ‡¹ Autriche ðŸ‡±ðŸ‡º Luxeâ€¦	1360.0	True	full
220613	220613	604a4b6e38588f0038258fd3	2021-03-11 16:54:57	[]	[]	Thu Mar 11 16:36:07 +0000 2021	[]	[{"url":"https://t.co/YCzY5SmYrG","expanded_url":"https://twitter.com/barackobama/status/1370011662275723267","display_url":"twitter.com/barackobama/stâ€¦","indices":[137,160]}]	All the former presidents who didnâ€™t lead an insurrection against the government came together to encourage Americans to get vaccinated. https://t.co/YCzY5SmYrG	249089.0	RT @keithboykin: All the former presidents who didnâ€™t lead an insurrection against the government came together to encourage Americans to gâ€¦	129.0	True	full
220614	220614	604a4b6e38588f0038258fd7	2021-03-11 16:54:55	[]	[]	Thu Mar 11 13:40:15 +0000 2021	[]	[{"url":"https://t.co/Hk2YugujS7","expanded_url":"https://www.nytimes.com/2021/03/11/us/coronavirus-seattle-success.html?referringSource=articleShare","display_url":"nytimes.com/2021/03/11/us/â€¦","indices":[251,274]}]	via â�¦@nytimesâ�© NYC residents read this &amp; weep especially when it comes to political leadership. Our idiot â�¦@NYCMayorâ�© is quoted telling people to â€œgo on with their livesâ€� while CV was raging &amp; Seattleâ€™s leadership had their on fire planning https://t.co/Hk2YugujS7	5700.0	RT @SalAlbaneseNYC: via â�¦@nytimesâ�© NYC residents read this &amp; weep especially when it comes to political leadership. Our idiot â�¦@NYCMayorâ�© iâ€¦	28.0	True	full
220615	220615	604a4b7038588f0038258ff5	2021-03-11 16:55:01	[]	[]	Thu Mar 11 02:18:53 +0000 2021	[{"text":"GynCSM","indices":[0,7]},{"text":"hcsm","indices":[8,13]}]	[{"url":"https://t.co/9cHNpBRswY","expanded_url":"https://www.symplur.com/healthcare-hashtags/GynCSM/transcript/?hashtag=GynCSM&fdate=3/10/2021&shour=17&smin=0&tdate=3/10/2021&thour=18&tmin=15","display_url":"symplur.com/healthcare-hasâ€¦","indices":[110,133]}]	#GynCSM #hcsm transcript March 10th 2021 "Disparities in GYN Cancer Diagnosis and Treatment" w/ @DKhabeleMD https://t.co/9cHNpBRswY via @symplur	5135.0	RT @gyncsm: #GynCSM #hcsm transcript March 10th 2021 "Disparities in GYN Cancer Diagnosis and Treatment" w/ @DKhabeleMD https://t.co/9cHNâ€¦	6291.0	True	full
220616	220616	604a4b7038588f003825900d	2021-03-11 16:55:01	[]	[{"url":"https://t.co/sYXzghEVai","expanded_url":"https://atxne.ws/3esGFWb","display_url":"atxne.ws/3esGFWb","indices":[247,270]}]		[]	[]			"The coronavirus attacks communities. Yet some insisted fighting it should be a matter of individual choice. Somehoâ€¦ https://t.co/3T2Kyxdp1V	318975.0	True	full
220617	220617	604a4b7038588f003825901b	2021-03-11 16:55:04	[]	[{"url":"https://t.co/KRpYMdYRLb","expanded_url":"https://www.newsweek.com/marjorie-taylor-greene-has-average-24-approval-rating-among-republicans-polls-1567312","display_url":"newsweek.com/marjorie-tayloâ€¦","indices":[268,291]}]		[]	[]			@mtgreenee NO ONE LIKES YOU Polls released this week found that 20 percent of Republicans disapprove of Greene whilâ€¦ https://t.co/uPLqcuDlBU	2861.0	True	full
220618	220618	604a4b7038588f003825901d	2021-03-11 16:55:00	[]	[{"url":"https://t.co/fJp6QYbqOh","expanded_url":"http://castillayleon.fespugt.es/component/content/article/94-general/6066-primera-reunion-de-la-mesa-general-de-negociacion-de-las-administraciones-publicas","display_url":"castillayleon.fespugt.es/component/contâ€¦","indices":[243,266]}]		[]	[]			El Ministerio de FunciÃ³n PÃºblica ha publicado esta nota de prensa: Miquel Iceta: â€œReconocemos el esfuerzo de las emâ€¦ https://t.co/jRzyck8Ks6	213.0	True	full
220619	220619	604a4b7038588f0038259021	2021-03-11 16:54:58	[]	[]	Thu Mar 11 15:00:01 +0000 2021	[{"text":"íŽœíƒ€ê³¤","indices":[85,89]},{"text":"PENTAGON","indices":[90,99]},{"text":"DO_or_NOT","indices":[100,110]},{"text":"LOVE_or_TAKE","indices":[111,124]}]	[{"url":"https://t.co/q1M0hiuM4p","expanded_url":"https://youtu.be/6maESPSSVZs","display_url":"youtu.be/6maESPSSVZs","indices":[33,56]}]	[ðŸ“½] 'DO or NOT' M/V Teaser 1 ã€€ â–¶ https://t.co/q1M0hiuM4p ã€€ 2021.03.15. 18:00 (KST) ã€€ #íŽœíƒ€ê³¤ #PENTAGON #DO_or_NOT #LOVE_or_TAKE https://t.co/ARVBRqzkYw	1109565.0	RT @CUBE_PTG: [ðŸ“½] 'DO or NOT' M/V Teaser 1 ã€€ â–¶ https://t.co/q1M0hiuM4p ã€€ 2021.03.15. 18:00 (KST) ã€€ #íŽœíƒ€ê³¤ #PENTAGON #DO_or_NOT #LOVE_or_TAKEâ€¦	3.0	True	full
220620	220620	604a4b7038588f0038259023	2021-03-11 16:55:04	[{"text":"Internacional","indices":[0,14]}]	[{"url":"https://t.co/wMupGit2no","expanded_url":"https://notasquintanaroo.com/2021/03/11/biden-promete-compartir-vacunas-con-el-mundo-si-llegaran-a-tener-excedentes/","display_url":"notasquintanaroo.com/2021/03/11/bidâ€¦","indices":[166,189]}]		[]	[]			#Internacional | El presidente, Joe Biden, confirmÃ³ que su Gobierno â€œcompartirÃ¡â€� las vacunas de covid-19 que ha adqâ€¦ https://t.co/K22UWJDNb8	322.0	True	full
220621	220621	604a4b7038588f0038259045	2021-03-11 16:54:59	[]	[]	Thu Mar 11 15:55:06 +0000 2021	[]	[{"url":"https://t.co/oA3SwOd38c","expanded_url":"http://ow.ly/xNyD50DWkyf","display_url":"ow.ly/xNyD50DWkyf","indices":[122,145]}]	5 Oklahoma City police officers charged with first-degree manslaughter in shooting death of 15-year-old Stavian Rodriguez https://t.co/oA3SwOd38c	48182.0	RT @policeofficer: 5 Oklahoma City police officers charged with first-degree manslaughter in shooting death of 15-year-old Stavian Rodrigueâ€¦	4416.0	True	full
220622	220622	604a4b7138588f0038259049	2021-03-11 16:55:00	[]	[{"url":"https://t.co/ANXCdXKZNg","expanded_url":"https://www.chicagomag.com/chicago-magazine/march-2021/67-days-to-lockdown/","display_url":"chicagomag.com/chicago-magaziâ€¦","indices":[212,235]}]		[]	[]			One year ago today, the World Health Organization declared a global pandemic. In this oral history, the leaders atâ€¦ https://t.co/EnpvsXSdbH	266945.0	True	full
220623	220623	604a4b7138588f0038259059	2021-03-11 16:54:59	[]	[{"url":"https://t.co/lwFgCnP5ri","expanded_url":"http://bit.ly/gbr_ep52","display_url":"bit.ly/gbr_ep52","indices":[237,260]}]		[]	[]			We are programmed to believe that taking time to just be is laziness. Has the pandemic given you any time to reconsâ€¦ https://t.co/1NynQYOnMK	13049.0	True	full
220624	220624	604a4b7138588f003825905b	2021-03-11 16:55:00	[]	[{"url":"https://t.co/k58hjNq7Oo","expanded_url":"https://www.politicaetc.com.br/2021/03/bruno-autoriza-secretaria-de-financas-prorrogar-ate-31-de-marco-prazo-para-pagamento-do-iptu-2021-em-cota-unica-e-com-15-de-desconto-em-cg/","display_url":"politicaetc.com.br/2021/03/bruno-â€¦","indices":[140,163]}]		[]	[]			Bruno autoriza Secretaria de FinanÃ§as prorrogar atÃ© 31 de marÃ§o prazo para pagamento do IPTU 2021 em cota Ãºnica e câ€¦ https://t.co/epTYPSYckn	4909.0	True	full
220625	220625	604a4b7138588f0038259065	2021-03-11 16:55:04	[]	[]	Wed Mar 10 23:39:19 +0000 2021	[]	[{"url":"https://t.co/1yffCYJ2C6","expanded_url":"https://newrepublic.com/article/161655/trophy-homes-25-million-tweets-idle-rich-spent-pandemic-year","display_url":"newrepublic.com/article/161655â€¦","indices":[204,227]}]	"Trophy Homes and $2.5 Million Tweets: How the Idle Rich Spent Their Pandemic Year - The Covid-era mania for cryptocurrencies and digital tokens shows how bored elites have already bought everything." https://t.co/1yffCYJ2C6	1118.0	RT @torrHL: "Trophy Homes and $2.5 Million Tweets: How the Idle Rich Spent Their Pandemic Year - The Covid-era mania for cryptocurrenciesâ€¦	1123.0	True	full
220626	220626	604a4b7138588f0038259079	2021-03-11 16:55:00	[{"text":"shoppingonline","indices":[132,147]},{"text":"shoppingday","indices":[148,160]},{"text":"shoppingaddict","indices":[161,176]},{"text":"shoppingtime","indices":[177,190]},{"text":"gamebrostore","indices":[191,204]}]	[{"url":"https://t.co/Bijlis9cfU","expanded_url":"https://gamebrostore.com/universal-clip-on-phone-stand/","display_url":"gamebrostore.com/universal-clipâ€¦","indices":[206,229]}]		[]	[]			Like and Share if you want this Universal Clip-On Phone Stand $ 15.00 Tag a friend who would love this! FREE Shipâ€¦ https://t.co/5V2g85OHfL	2.0	True	full
220627	220627	604a4b7138588f003825907b	2021-03-11 16:55:00	[{"text":"protecttheNHS","indices":[149,163]}]	[{"url":"https://t.co/Cuz5q8Iw0t","expanded_url":"https://cfa.nhs.uk/reportfraud","display_url":"cfa.nhs.uk/reportfraud","indices":[244,267]}]		[]	[]			Until tomorrow, stay safe and please keep following the guidelines to help protect the NHS. Hands (Wash them) Facâ€¦ https://t.co/0VdumExH7M	2698.0	True	full
220628	220628	604a4b7138588f0038259081	2021-03-11 16:55:05	[{"text":"TeamESTH","indices":[198,207]}]	[{"url":"https://t.co/BG47G2NU8G","expanded_url":"http://justgiving.com/campaign/ThankYouESTH","display_url":"justgiving.com/campaign/Thankâ€¦","indices":[247,270]}]		[]	[]			A year ago today the World Health Organization @WHO declared COVID-19 a pandemic. It's been a year of tumultuous tiâ€¦ https://t.co/WelUZv6cO4	219.0	True	full
220629	220629	604a4b7138588f0038259097	2021-03-11 16:55:01	[]	[]	Thu Mar 11 16:51:17 +0000 2021	[{"text":"SRFC","indices":[0,5]}]	[{"url":"https://t.co/I9smbbidEU","expanded_url":"https://www.ouest-france.fr/sport/football/stade-rennais/entretien-etre-supporter-du-stade-rennais-c-est-savoir-d-ou-on-vient-7182813","display_url":"ouest-france.fr/sport/footballâ€¦","indices":[256,279]}]	#SRFC J'aime beaucoup cette phrase, @benjaminkeltz: "Les 120 ans, Ã§a peut aussi permettre dâ€™enlever la focale sur lâ€™instant, qui est souvent le propre du foot, donner la profondeur de lâ€™affection quâ€™ont les gens pour ce club-lÃ avec des hauts et des bas." https://t.co/I9smbbidEU	3337.0	RT @Jlechevestrier: #SRFC J'aime beaucoup cette phrase, @benjaminkeltz: "Les 120 ans, Ã§a peut aussi permettre dâ€™enlever la focale sur lâ€™insâ€¦	16584.0	True	full
220630	220630	604a4b7138588f0038259099	2021-03-11 16:55:01	[]	[]	Thu Mar 11 16:35:39 +0000 2021	[]	[{"url":"https://t.co/FkwY4gLQQt","expanded_url":"https://learn.nes.nhs.scot/45749/future-nurse-and-midwife/practice-supervisors-and-practice-assessors-learning-resource#","display_url":"learn.nes.nhs.scot/45749/future-nâ€¦","indices":[177,200]}]	A new eResource to support the preparation of @nmcnews practice supervisors and practice assessors across Scotland is now available on @NESKnowledge TURAS learn site. Access at https://t.co/FkwY4gLQQt. @margot_russell @OUScotland https://t.co/a0hBREnUck	632.0	RT @kathyduffynhsl: A new eResource to support the preparation of @nmcnews practice supervisors and practice assessors across Scotland is nâ€¦	200.0	True	full
220631	220631	604a4b7138588f00382590a1	2021-03-11 16:55:01	[]	[]	Thu Mar 11 16:35:39 +0000 2021	[]	[{"url":"https://t.co/FkwY4gLQQt","expanded_url":"https://learn.nes.nhs.scot/45749/future-nurse-and-midwife/practice-supervisors-and-practice-assessors-learning-resource#","display_url":"learn.nes.nhs.scot/45749/future-nâ€¦","indices":[177,200]}]	A new eResource to support the preparation of @nmcnews practice supervisors and practice assessors across Scotland is now available on @NESKnowledge TURAS learn site. Access at https://t.co/FkwY4gLQQt. @margot_russell @OUScotland https://t.co/a0hBREnUck	632.0	RT @kathyduffynhsl: A new eResource to support the preparation of @nmcnews practice supervisors and practice assessors across Scotland is nâ€¦	200.0	True	full
220632	220632	604a4b7138588f00382590ab	2021-03-11 16:54:58	[]	[]	Thu Mar 11 16:53:54 +0000 2021	[{"text":"Women","indices":[27,33]},{"text":"Water","indices":[36,42]},{"text":"ethnographic","indices":[62,75]},{"text":"doc","indices":[76,80]},{"text":"menstruation","indices":[100,113]},{"text":"UK","indices":[140,143]}]	[{"url":"https://t.co/j2BU7ZWso3","expanded_url":"https://tinyurl.com/4pmk24w9","display_url":"tinyurl.com/4pmk24w9","indices":[259,282]}]	ðŸ’§ðŸŒŽ On our 1st virtual fest #Women + #Water we will screen the #ethnographic #doc Red on White about #menstruation across generations in the #UK. Join us on March 20th for a live Q&amp;A with its dir Luisa Passalacqua in partnership with @WomenBeingMag RSVP: https://t.co/j2BU7ZWso3 https://t.co/m5gnnMjAqJ	1563.0	RT @nataliabonilla: ðŸ’§ðŸŒŽ On our 1st virtual fest #Women + #Water we will screen the #ethnographic #doc Red on White about #menstruation acrosâ€¦	680.0	True	full
220633	220633	604a4b7138588f00382590bb	2021-03-11 16:55:00	[]	[]	Thu Mar 11 15:01:22 +0000 2021	[{"text":"í�¼í”Œí‚¤ìŠ¤","indices":[1,6]},{"text":"PURPLE_KISS","indices":[122,134]},{"text":"INTO_VIOLET","indices":[135,147]},{"text":"ìœ í‚¤","indices":[149,152]},{"text":"Yuki","indices":[153,158]},{"text":"Ponzona","indices":[159,167]}]	[{"url":"https://t.co/sOiLhkcxSH","expanded_url":"https://youtu.be/Z0TKMx_6HRk","display_url":"youtu.be/Z0TKMx_6HRk","indices":[67,90]}]	[#í�¼í”Œí‚¤ìŠ¤] 1ST MINI ALBUM [INTO VIOLET] â–« CONCEPT FILM â–« â–ª YUKI â–ª â–« https://t.co/sOiLhkcxSH â–« ðŸ”³ 2021.03.15 6PM RELEASE ðŸ”³ #PURPLE_KISS #INTO_VIOLET #ìœ í‚¤ #Yuki #Ponzona https://t.co/yxHSJ3Q8Nw	52696.0	RT @RBW_PURPLEKISS: [#í�¼í”Œí‚¤ìŠ¤] 1ST MINI ALBUM [INTO VIOLET] â–« CONCEPT FILM â–« â–ª YUKI â–ª â–« https://t.co/sOiLhkcxSH â–« ðŸ”³ 2021.03.15 6PM RELEASEâ€¦	35.0	True	full
220634	220634	604a4b7138588f00382590c1	2021-03-11 16:55:07	[]	[]	Sun Mar 07 22:12:13 +0000 2021	[]	[{"url":"https://t.co/hCFI6hhMww","expanded_url":"https://foundation.app/Martisha/energy-maker-4487","display_url":"foundation.app/Martisha/energâ€¦","indices":[226,249]}]	Hi guys! I just listed â€œENERGY MAKERâ€� for sale on @withFND!ðŸ’– I am always attracted by space, its incomprehensible mystery, strength and depth. Maybe this princess with powerful energy really exists, who knows? Check it out â†’ https://t.co/hCFI6hhMww	833.0	RT @artbymartisha: Hi guys! I just listed â€œENERGY MAKERâ€� for sale on @withFND!ðŸ’– I am always attracted by space, its incomprehensible mysterâ€¦	611.0	True	full
220635	220635	604a4b7138588f00382590c3	2021-03-11 16:55:00	[]	[]	Thu Mar 11 16:53:47 +0000 2021	[{"text":"Covid19","indices":[0,8]},{"text":"vaccin","indices":[13,20]},{"text":"Pfizer","indices":[21,28]}]	[{"url":"https://t.co/hmhKUEX2xf","expanded_url":"https://bit.ly/2OpyjE7","display_url":"bit.ly/2OpyjE7","indices":[100,123]}]	#Covid19: le #vaccin #Pfizer efficace Ã 97% contre les cas symptomatiques, selon une nouvelle Ã©tude https://t.co/hmhKUEX2xf https://t.co/FSLBNQ07W5	311774.0	RT @LCI: #Covid19: le #vaccin #Pfizer efficace Ã 97% contre les cas symptomatiques, selon une nouvelle Ã©tude https://t.co/hmhKUEX2xf https:â€¦	443.0	True	full
220636	220636	604a4b7238588f00382590d9	2021-03-11 16:55:01	[]	[{"url":"https://t.co/sYXzghEVai","expanded_url":"https://atxne.ws/3esGFWb","display_url":"atxne.ws/3esGFWb","indices":[247,270]}]		[]	[]			"The coronavirus attacks communities. Yet some insisted fighting it should be a matter of individual choice. Somehoâ€¦ https://t.co/3T2Kyxdp1V	318975.0	True	full
220637	220637	604a4b7238588f00382590e1	2021-03-11 16:55:01	[]	[]	Wed Mar 10 01:36:18 +0000 2021	[]	[{"url":"https://t.co/WPAvld9s34","expanded_url":"https://gofund.me/57974597","display_url":"gofund.me/57974597","indices":[222,245]}]	Sephi is a trans woman who needs help with affording different cosmetic and dysphoria remedying procedures she wishes to undergo. due to covid and a new living space, finding a job has been hard. help her pay her expenses https://t.co/WPAvld9s34	629.0	RT @theenonbinary: Sephi is a trans woman who needs help with affording different cosmetic and dysphoria remedying procedures she wishes toâ€¦	748.0	True	full
220638	220638	604a4b7238588f00382590e3	2021-03-11 16:55:01	[]	[{"url":"https://t.co/2JWcCYAuOa","expanded_url":"https://trib.al/gT3vFDa","display_url":"trib.al/gT3vFDa","indices":[175,198]}]		[]	[]			Target and CVS announced a partnership Wednesday that will allow CVS to administer the COVID-19 vaccine to people aâ€¦ https://t.co/XVQqrvVkpT	7449.0	True	full
220639	220639	604a4b7238588f00382590e5	2021-03-11 16:55:06	[]	[]	Thu Mar 11 15:05:26 +0000 2021	[]	[{"url":"https://t.co/QPIBgPfhjU","expanded_url":"https://www.foxnews.com/opinion/covid-south-dakota-one-year-approach-day-one-kristi-noem","display_url":"foxnews.com/opinion/covid-â€¦","indices":[248,271]}]	I advised people to take common-sense precautions against COVID-19. But I did not order South Dakotans to shelter in place. I never mandated masks. And South Dakota was the only state in America to never order a single business or church to close. https://t.co/QPIBgPfhjU	388142.0	RT @govkristinoem: I advised people to take common-sense precautions against COVID-19. But I did not order South Dakotans to shelter in plaâ€¦	25.0	True	full
220640	220640	604a4b7238588f00382590e7	2021-03-11 16:55:01	[]	[{"url":"https://t.co/2JWcCYAuOa","expanded_url":"https://trib.al/gT3vFDa","display_url":"trib.al/gT3vFDa","indices":[175,198]}]		[]	[]			Target and CVS announced a partnership Wednesday that will allow CVS to administer the COVID-19 vaccine to people aâ€¦ https://t.co/XVQqrvVkpT	7449.0	True	full
220641	220641	604a4b7238588f00382590ef	2021-03-11 16:55:03	[]	[{"url":"https://t.co/Z8fmjfiWR2","expanded_url":"https://buff.ly/3qPBNxw","display_url":"buff.ly/3qPBNxw","indices":[254,277]}]		[]	[]			POC Activism Fatigue: Adjusting to the uncertainties of life during a pandemic, activism comes with great pressure.â€¦ https://t.co/sffZfz8w6l	962.0	True	full
220642	220642	604a4b7238588f00382590ff	2021-03-11 16:55:07	[]	[{"url":"https://t.co/fgLHHJTeeL","expanded_url":"https://www.google.com/amp/s/amp.20minutos.es/noticia/4611843/0/muere-militar-sicilia-paro-cardiaco-vacuna-astrazeneca-covid/","display_url":"google.com/amp/s/amp.20miâ€¦","indices":[200,223]},{"url":"https://t.co/wi77ZhkbY0","expanded_url":"https://www.efe.com/efe/espana/sociedad/italia-suspende-temporalmente-la-vacunacion-con-un-lote-de-astrazen…		[]	[]			@FLMIRONES A ver si el tal AdriÃ¡n se informa un poco mÃ¡s, Noruega y Dinamarca suspende la vacunaciÃ³n con dosis de Aâ€¦ https://t.co/vlJx0LDQD8	1.0	True	full
220643	220643	604a4b7238588f0038259105	2021-03-11 16:55:01	[]	[]	Thu Mar 11 02:18:53 +0000 2021	[{"text":"GynCSM","indices":[0,7]},{"text":"hcsm","indices":[8,13]}]	[{"url":"https://t.co/9cHNpBRswY","expanded_url":"https://www.symplur.com/healthcare-hashtags/GynCSM/transcript/?hashtag=GynCSM&fdate=3/10/2021&shour=17&smin=0&tdate=3/10/2021&thour=18&tmin=15","display_url":"symplur.com/healthcare-hasâ€¦","indices":[110,133]}]	#GynCSM #hcsm transcript March 10th 2021 "Disparities in GYN Cancer Diagnosis and Treatment" w/ @DKhabeleMD https://t.co/9cHNpBRswY via @symplur	5135.0	RT @gyncsm: #GynCSM #hcsm transcript March 10th 2021 "Disparities in GYN Cancer Diagnosis and Treatment" w/ @DKhabeleMD https://t.co/9cHNâ€¦	6291.0	True	full
220644	220644	604a4b7238588f0038259113	2021-03-11 16:55:01	[]	[]	Thu Mar 11 15:20:23 +0000 2021	[]	[{"url":"https://t.co/hpkVMH24mB","expanded_url":"https://www.foxnews.com/opinion/covid-south-dakota-one-year-approach-day-one-kristi-noem","display_url":"foxnews.com/opinion/covid-â€¦","indices":[248,271]}]	â€œI advised people to take common-sense precautions against this common enemy. But I did not order South Dakotans to shelter in place. I never mandated masks. And South Dakota was the only state to never order a single business or church to close.â€� https://t.co/hpkVMH24mB	27594.0	RT @aginnt: â€œI advised people to take common-sense precautions against this common enemy. But I did not order South Dakotans to shelter inâ€¦	359.0	True	full
220645	220645	604a4b7238588f0038259119	2021-03-11 16:55:07	[]	[]	Thu Feb 25 15:35:25 +0000 2021	[]	[{"url":"https://t.co/XLANHbv9tR","expanded_url":"https://www.washingtonpost.com/opinions/2021/02/25/andrew-kaczynski-daughter-brain-cancer-pediatric-research/","display_url":"washingtonpost.com/opinions/2021/â€¦","indices":[258,281]}]	I wrote about our daughter's experience, the reality of pediatric brain cancer â€“ 6 surgeries, infections, the ICU, seizures, chemotherapy, and her death. I spent weeks learning what we can do to save other kids. I'd be honored if you'd read &amp; share. https://t.co/XLANHbv9tR	425532.0	RT @KFILE: I wrote about our daughter's experience, the reality of pediatric brain cancer â€“ 6 surgeries, infections, the ICU, seizures, cheâ€¦	968.0	True	full
220646	220646	604a4b7238588f0038259123	2021-03-11 16:55:01	[]	[]	Thu Mar 11 16:53:38 +0000 2021	[]	[{"url":"https://t.co/eqjjAZdRdQ","expanded_url":"https://www.buzzfeednews.com/article/juliareinstein/covid-broadway-usher-shutdown-anniversary?bftwnews&utm_term=4ldqpgc#4ldqpgc","display_url":"buzzfeednews.com/article/juliarâ€¦","indices":[191,214]}]	You probably don't know Peter McIntosh's name. But his COVID case, the first confirmed one on Broadway, made national headlines. â€œEssentially,â€� he said, â€œI was the one who broke Broadway.â€� https://t.co/eqjjAZdRdQ	1390613.0	RT @BuzzFeedNews: You probably don't know Peter McIntosh's name. But his COVID case, the first confirmed one on Broadway, made national heaâ€¦	3762.0	True	full
220647	220647	604a4b7238588f0038259127	2021-03-11 16:55:03	[]	[]	Wed Mar 10 22:41:29 +0000 2021	[{"text":"TomorrowsPapersToday","indices":[124,145]}]	[{"url":"https://t.co/SxiqQwokT0","expanded_url":"https://www.independent.co.uk/news/health/coronavirus-nurses-nhs-overseas-recruitment-b1815367.html","display_url":"independent.co.uk/news/health/coâ€¦","indices":[98,121]}]	Exclusive: NHS recruits thousands of overseas nurses to work on understaffed wards Full story: https://t.co/SxiqQwokT0 #TomorrowsPapersToday https://t.co/Sr9HJQLnAG	45366.0	RT @ShaunLintern: Exclusive: NHS recruits thousands of overseas nurses to work on understaffed wards Full story: https://t.co/SxiqQwokT0â€¦	6440.0	True	full
220648	220648	604a4b7238588f003825912b	2021-03-11 16:55:01	[]	[]	Thu Mar 11 16:53:38 +0000 2021	[]	[{"url":"https://t.co/eqjjAZdRdQ","expanded_url":"https://www.buzzfeednews.com/article/juliareinstein/covid-broadway-usher-shutdown-anniversary?bftwnews&utm_term=4ldqpgc#4ldqpgc","display_url":"buzzfeednews.com/article/juliarâ€¦","indices":[191,214]}]	You probably don't know Peter McIntosh's name. But his COVID case, the first confirmed one on Broadway, made national headlines. â€œEssentially,â€� he said, â€œI was the one who broke Broadway.â€� https://t.co/eqjjAZdRdQ	1390613.0	RT @BuzzFeedNews: You probably don't know Peter McIntosh's name. But his COVID case, the first confirmed one on Broadway, made national heaâ€¦	3762.0	True	full
220649	220649	604a4b7338588f003825912d	2021-03-11 16:55:03	[]	[]	Wed Mar 10 17:52:44 +0000 2021	[]	[{"url":"https://t.co/Is2kKsvpUI","expanded_url":"https://www.sortiraparis.com/actualites/a-paris/articles/245967-paris-anne-hidalgo-veut-organiser-un-debat-sur-la-strategie-zero-covid","display_url":"sortiraparis.com/actualites/a-pâ€¦","indices":[127,150]}]	Je crois quâ€™on nâ€™a plus besoin des Guignols de lâ€™Info pour nous faire des parodies politiques. Câ€™est magique Ã chaque Ã©pisode https://t.co/Is2kKsvpUI	296.0	RT @LeConcombreMa20: Je crois quâ€™on nâ€™a plus besoin des Guignols de lâ€™Info pour nous faire des parodies politiques. Câ€™est magique Ã chaqueâ€¦	12.0	True	full
220650	220650	604a4b7338588f0038259131	2021-03-11 16:55:02	[{"text":"LiteraryAgent","indices":[18,32]},{"text":"amwriting","indices":[133,143]},{"text":"WritingCommnunity","indices":[144,162]}]	[{"url":"https://t.co/qHKV5PPmSR","expanded_url":"https://arhtisticlicense.com/2021/03/11/guest-post-get-a-literary-agent-with-the-first-15-pages-of-your-novel-by-writers-relief/","display_url":"arhtisticlicense.com/2021/03/11/gueâ€¦","indices":[91,114]}]		[]	[]			Guest Post: Get A #LiteraryAgent With The First 15 Pages Of Your Novel, by Writerâ€™s Relief https://t.co/qHKV5PPmSRâ€¦ https://t.co/Wa3JyPsnmm	533.0	True	full
220651	220651	604a4b7338588f0038259139	2021-03-11 16:55:01	[]	[{"url":"https://t.co/DK5U8R9s9G","expanded_url":"http://piscatawaylibrary.org/reopen","display_url":"piscatawaylibrary.org/reopen","indices":[89,112]}]		[]	[]			Have you heard? Piscataway Public Library buildings will reopen on Monday, March 15! See https://t.co/DK5U8R9s9G foâ€¦ https://t.co/tbWzUkAxWA	1111.0	True	full
220652	220652	604a4b7338588f003825913b	2021-03-11 16:55:01	[{"text":"hemp","indices":[94,99]},{"text":"cbd","indices":[100,104]},{"text":"health","indices":[105,112]},{"text":"wellness","indices":[113,122]}]	[{"url":"https://t.co/vqifA7u8Ee","expanded_url":"https://ed.gr/c9mjh","display_url":"ed.gr/c9mjh","indices":[124,147]}]		[]	[]			Check out this blog from CBD News about the role of Cannabis and CBD as it pertains to Covid. #hemp #cbd #healthâ€¦ https://t.co/V16vH8Cobk	84.0	True	full
220653	220653	604a4b7338588f003825913f	2021-03-11 16:55:01	[]	[]	Wed Mar 10 13:00:49 +0000 2021	[{"text":"formation","indices":[166,176]},{"text":"digital","indices":[177,185]},{"text":"designer","indices":[186,195]},{"text":"web","indices":[196,200]}]	[{"url":"https://t.co/s2A9cUIZOj","expanded_url":"https://buff.ly/2Lt5AwA","display_url":"buff.ly/2Lt5AwA","indices":[201,224]}]	DÃ©marrage de la formation Designer Web financÃ©e par @poleemploi_IDF le 15/03/2021 &gt;&gt; Pour participer Ã la rÃ©union d'infos, dÃ©posez votre candidature en ligne ! #formation #digital #designer #web https://t.co/s2A9cUIZOj https://t.co/SIqvvqrai8	408.0	RT @DorancoEcole75: DÃ©marrage de la formation Designer Web financÃ©e par @poleemploi_IDF le 15/03/2021 &gt;&gt; Pour participer Ã la rÃ©union d'infâ€¦	24.0	True	full
220654	220654	604a4b7338588f003825914d	2021-03-11 16:55:08	[]	[{"url":"https://t.co/54Gw5f5oQ4","expanded_url":"https://www.cnbc.com/2021/03/11/denmark-suspends-use-of-astrazeneca-vaccine-over-reports-of-blood-clots.html","display_url":"cnbc.com/2021/03/11/denâ€¦","indices":[151,174]}]		[]	[]			But I heard AstraZeneca vaccine is not safe it causes clots in blood ama it's safe with Kenyans Denmark suspendsâ€¦ https://t.co/PKnUYIi1cg	47480.0	True	full
220655	220655	604a4b7338588f0038259159	2021-03-11 16:55:04	[]	[]	Thu Mar 11 04:37:43 +0000 2021	[{"text":"COMICSGATE","indices":[148,159]},{"text":"yearofShotgunSamurai","indices":[182,203]}]	[{"url":"https://t.co/ykjNB2ZsY1","expanded_url":"https://www.indiegogo.com/projects/shotgun-samurai-vol-1--2/x/23548318#/","display_url":"indiegogo.com/projects/shotgâ€¦","indices":[220,243]}]	I have some more good news! (Its all good when its Shotgun Samurai!!) After a brief hiatus, Shotgun Samurai has taken its rightful place as the #1 #COMICSGATE BOOK!! Welcome to the #yearofShotgunSamurai Back it here: https://t.co/ykjNB2ZsY1 https://t.co/e4dRsg6e0k	553.0	RT @Donkey_Madness_: I have some more good news! (Its all good when its Shotgun Samurai!!) After a brief hiatus, Shotgun Samurai has takenâ€¦	170.0	True	full
220656	220656	604a4b7338588f003825916f	2021-03-11 16:55:06	[]	[]	Tue Feb 02 12:31:25 +0000 2021	[{"text":"SputnikV","indices":[9,18]}]	[{"url":"https://t.co/Fk5CHHkqIv","expanded_url":"https://bit.ly/2MGPgIV","display_url":"bit.ly/2MGPgIV","indices":[264,287]}]	BREAKING:#SputnikV phase 3 clinical trials results in @TheLancet. Its 91.6% efficacy overall &amp; 100% for severe cases have been validated by internationally peer reviewed data. With logistics at +2 +8C and &lt;$10/shot, Sputnik V is a vaccine for all humankind.https://t.co/Fk5CHHkqIv	167546.0	RT @sputnikvaccine: BREAKING:#SputnikV phase 3 clinical trials results in @TheLancet. Its 91.6% efficacy overall &amp; 100% for severe cases haâ€¦	59.0	True	full
220657	220657	604a4b7438588f003825917d	2021-03-11 16:55:01	[{"text":"retailnews","indices":[153,164]},{"text":"Retail","indices":[165,172]},{"text":"Businesses","indices":[173,184]},{"text":"NorthernIreland","indices":[185,201]},{"text":"LockdownIreland","indices":[202,218]},{"text":"COVID19","indices":[219,227]}]	[{"url":"https://t.co/Hv5Aq8VN0j","expanded_url":"https://buff.ly/3vfM20Y","display_url":"buff.ly/3vfM20Y","indices":[128,151]}]		[]	[]			Northern Ireland's retail voucher scheme still receives no date as officials say it will be rolled out "when the tiâ€¦ https://t.co/uCdX6Q1Vye	26909.0	True	full
220658	220658	604a4b7438588f0038259185	2021-03-11 16:55:08	[]	[{"url":"https://t.co/9j2jZQu1W3","expanded_url":"https://academic.oup.com/cid/advance-article/doi/10.1093/cid/ciab229/6167855?searchresult=1","display_url":"academic.oup.com/cid/advance-arâ€¦","indices":[249,272]}]		[]	[]			Losing track, but this is 8th paper that vaccines reduce transmission so trying to add it to previous thread. We asâ€¦ https://t.co/mJULJCw86V	21332.0	True	full
220659	220659	604a4b7438588f003825918f	2021-03-11 16:55:06	[]	[]	Thu Mar 11 08:04:28 +0000 2021	[]	[{"url":"https://t.co/n6hEBwdhka","expanded_url":"https://youtube.com/watch?v=0tSSrT7wqIE","display_url":"youtube.com/watch?v=0tSSrTâ€¦","indices":[117,140]}]	7pm tonight I'll be talking to @drbobgill about latest NHS sell-offs &amp; the secretary of state's unlawful conduct https://t.co/n6hEBwdhka @Dorset_eye @SueJonesSays @davmidd @charlotteh71 @redsarah99 @SariellaForever @Hardeep216 @irisstylosa @BadPutty @CardewPandora @mikecoulson48	3175.0	RT @1kilroywashere: 7pm tonight I'll be talking to @drbobgill about latest NHS sell-offs &amp; the secretary of state's unlawful conduct https:â€¦	191.0	True	full
220660	220660	604a4b7438588f0038259195	2021-03-11 16:55:02	[]	[]	Thu Mar 11 13:42:11 +0000 2021	[]	[{"url":"https://t.co/MRmIu2ACYe","expanded_url":"https://www.citizensforethics.org/legal-action/legal-complaints/crew-files-complaint-against-mark-meadows-over-campaign-spending/","display_url":"citizensforethics.org/legal-action/lâ€¦","indices":[191,214]}]	Reminder that Mark Meadows apparently broke the law by spending campaign donations at a jewelry store and numerous restaurants and clubs, including the Trump Hotel in DC and its restaurants. https://t.co/MRmIu2ACYe	406211.0	RT @CREWcrew: Reminder that Mark Meadows apparently broke the law by spending campaign donations at a jewelry store and numerous restaurantâ€¦	6584.0	True	full
220661	220661	604a4b7438588f00382591a9	2021-03-11 16:55:03	[]	[]	Thu Mar 11 15:05:38 +0000 2021	[]	[{"url":"https://t.co/2ecUaitbXV","expanded_url":"https://twitter.com/andrewbostom/status/1369622440318541826","display_url":"twitter.com/andrewbostom/sâ€¦","indices":[177,200]}]	Medical clearance (and medical consent) is a critical element of workplace-required PPE. Medical consent has been removed from a conversation where it belongs front and center. https://t.co/2ecUaitbXV	3153.0	RT @mamasaurusMeg: Medical clearance (and medical consent) is a critical element of workplace-required PPE. Medical consent has been removeâ€¦	218.0	True	full
220662	220662	604a4b7438588f00382591ab	2021-03-11 16:55:03	[]	[]	Thu Mar 11 16:32:27 +0000 2021	[{"text":"catastrophicTories","indices":[32,51]}]	[{"url":"https://t.co/XqaVucGMt8","expanded_url":"https://www.theguardian.com/books/2021/mar/11/failures-of-state-review-never-forget-the-johnson-governments-covid-disasters","display_url":"theguardian.com/books/2021/marâ€¦","indices":[133,156]}]	Read &amp; weep then get angry. #catastrophicTories Failures of State review â€“ never forget the Johnson government's Covid disasters https://t.co/XqaVucGMt8	4015.0	RT @ChristoClifford: Read &amp; weep then get angry. #catastrophicTories Failures of State review â€“ never forget the Johnson government's Covidâ€¦	1275.0	True	full
220663	220663	604a4b7438588f00382591b3	2021-03-11 16:55:03	[]	[]	Thu Mar 11 13:35:23 +0000 2021	[]	[{"url":"https://t.co/Fg35MkTCpp","expanded_url":"https://www.foxbusiness.com/economy/which-us-states-have-the-highest-lowest-tax-rates","display_url":"foxbusiness.com/economy/which-â€¦","indices":[195,218]}]	"Illinois topped the list with an effective state and local tax rate of 15.01% imposed on the median U.S. household, according to WalletHub." A small price to pay for good government, amirite? https://t.co/Fg35MkTCpp	14019.0	RT @DanProft: "Illinois topped the list with an effective state and local tax rate of 15.01% imposed on the median U.S. household, accordinâ€¦	10.0	True	full
220664	220664	604a4b7438588f00382591c9	2021-03-11 16:55:05	[]	[]	Thu Mar 11 15:33:52 +0000 2021	[]	[{"url":"https://t.co/CIhZFiO0Q8","expanded_url":"https://twitter.com/sanzbartra/status/1369783861312372740","display_url":"twitter.com/sanzbartra/staâ€¦","indices":[185,208]}]	TÃº ves diciendo en que idioma tienen que hablar las cajeras de los supermercados en sus comunicaciones privadas, y en 2 generaciones ni el tato habla catalÃ¡n. EstÃ¡is matando mi idioma. https://t.co/CIhZFiO0Q8	1887.0	RT @KytesurfCat: TÃº ves diciendo en que idioma tienen que hablar las cajeras de los supermercados en sus comunicaciones privadas, y en 2 geâ€¦	39.0	True	full
220665	220665	604a4b7538588f00382591dd	2021-03-11 16:55:02	[]	[]	Thu Mar 11 16:52:46 +0000 2021	[]	[{"url":"https://t.co/rSFgtpvwyS","expanded_url":"https://www.reuters.com/article/us-health-coronavirus-usa-compensation-idUSKBN2B31DH?taid=604a0073b7d77200018e37e0&utm_campaign=trueAnthem:+Trending","display_url":"reuters.com/article/us-heaâ€¦","indices":[247,270]}]	Enquanto isso, nos EUA, comeÃ§am processos de pacientes que receberam hidroxicloroquina e azitromicina. â€œOs registros de eletrocardiograma mostram que os ritmos cardÃ­acos de Susan Cicala foram interrompidos pela hidroxicloroquina e azitromicinaâ€� https://t.co/rSFgtpvwyS	1151921.0	RT @oatila: Enquanto isso, nos EUA, comeÃ§am processos de pacientes que receberam hidroxicloroquina e azitromicina. â€œOs registros de eletroâ€¦	276.0	True	full
220666	220666	604a4b7538588f00382591e5	2021-03-11 16:55:03	[{"text":"pilab","indices":[157,163]},{"text":"raspberrypi","indices":[164,176]},{"text":"nodered","indices":[177,185]},{"text":"prometheus","indices":[186,197]}]	[{"url":"https://t.co/yZxQEpY6tI","expanded_url":"https://pilab.dev","display_url":"pilab.dev","indices":[216,239]}]		[]	[]			Load Balancer Node Thu Mar 11 2021: 10:55AM Uptime: 20 days, 23 hours, 49 minutes, 15 seconds CPU temperature: 34â€¦ https://t.co/qrz1ttADEE	14.0	True	full
220667	220667	604a4b7538588f00382591fb	2021-03-11 16:55:09	[]	[]	Thu Mar 11 15:28:01 +0000 2021	[{"text":"EndTheFilibuster","indices":[211,228]},{"text":"wtpBLUE","indices":[230,238]},{"text":"DemVoice1","indices":[239,249]},{"text":"DemCast","indices":[250,258]}]	[{"url":"https://t.co/R6qx1tTtfu","expanded_url":"https://www.startribune.com/make-the-filibuster-great-again/600020321/","display_url":"startribune.com/make-the-filibâ€¦","indices":[261,284]}]	The filibuster is no longer serving its original purpose; to give the minority a chance to stop legislation it strongly opposes. The filibuster has become a tactic to eat up time &amp; stop Demâ€™s legislation. #EndTheFilibuster #wtpBLUE #DemVoice1 #DemCast https://t.co/R6qx1tTtfu https://t.co/r0ZqnvIzAP	5958.0	RT @eileenvan55: The filibuster is no longer serving its original purpose; to give the minority a chance to stop legislation it strongly oâ€¦	24934.0	True	full
220668	220668	604a4b7538588f0038259207	2021-03-11 16:55:10	[{"text":"smallbusinesses","indices":[36,52]}]	[{"url":"https://t.co/Uf1XlZ494B","expanded_url":"http://ow.ly/SqAn50DWhAg","display_url":"ow.ly/SqAn50DWhAg","indices":[208,231]}]		[]	[]			It's been a rough year for a lot of #smallbusinesses. The @dsbdc has been an important ally, providing advice and râ€¦ https://t.co/gJBCE1kUcl	8049.0	True	full
220669	220669	604a4b7538588f0038259213	2021-03-11 16:55:04	[]	[]	Thu Mar 11 16:37:58 +0000 2021	[{"text":"indiegame","indices":[109,119]},{"text":"gamedev","indices":[120,128]},{"text":"indiedev","indices":[129,138]},{"text":"retro","indices":[139,145]},{"text":"indievideogames","indices":[146,162]},{"text":"ios","indices":[163,167]},{"text":"indiegames","indices":[168,179]},{"text":"videogames","indices":[180,191]},{"text":"apple","indices":[192,198]},{"text":"ios","indices":[199,203]},{"t…	[{"url":"https://t.co/72sUvpNEwI","expanded_url":"https://itunes.apple.com/us/app/id1094475758","display_url":"itunes.apple.com/us/app/id10944â€¦","indices":[85,108]}]	SCP ARCADE! 15 great games in 1 App! Challenge anyone in PvP matchups! Download now! https://t.co/72sUvpNEwI #indiegame #gamedev #indiedev #retro #indievideogames #ios #indiegames #videogames #apple #ios #indiegamedev	468.0	RT @scpwords: SCP ARCADE! 15 great games in 1 App! Challenge anyone in PvP matchups! Download now! https://t.co/72sUvpNEwI #indiegame #gameâ€¦	6411.0	True	full
220670	220670	604a4b7538588f0038259215	2021-03-11 16:55:11	[]	[]	Thu Mar 11 15:55:45 +0000 2021	[{"text":"animetwt","indices":[217,226]},{"text":"anime","indices":[227,233]},{"text":"ShokugekinoSoma","indices":[234,250]}]	[{"url":"https://t.co/DPTNBNmGmU","expanded_url":"https://laseptimacapa.com/2021/03/11/analisis-shokugeki-no-soma/","display_url":"laseptimacapa.com/2021/03/11/anaâ€¦","indices":[252,275]}]	Amantes de la buena comida aqui os traemos el anÃ¡lisis del anime que hace las delicias de sus espectadores ðŸ�œ Shokugeki no Soma es una obra muy querida y no podÃ­amos dejar pasar la oportunidad de hablar sobre ellaâ¬‡ï¸� #animetwt #anime #ShokugekinoSoma https://t.co/DPTNBNmGmU	657.0	RT @SeptimaCapa: Amantes de la buena comida aqui os traemos el anÃ¡lisis del anime que hace las delicias de sus espectadores ðŸ�œ Shokugeki noâ€¦	4.0	True	full
220671	220671	604a4b7538588f0038259219	2021-03-11 16:55:04	[{"text":"DCsmallbiz","indices":[131,142]}]	[{"url":"https://t.co/g3YatrS8U1","expanded_url":"https://bit.ly/2RWDI4C","display_url":"bit.ly/2RWDI4C","indices":[196,219]}]		[]	[]			DC ended FY2020 with a $526 million surplus, more than anticipated. But the pandemic isnâ€™t over. There is still worâ€¦ https://t.co/rQttyuDoYP	2936.0	True	full
220672	220672	604a4b7538588f003825921f	2021-03-11 16:55:10	[]	[]	Thu Mar 11 16:53:24 +0000 2021	[{"text":"NeverTooLate","indices":[172,185]},{"text":"CatchUp","indices":[189,197]}]	[{"url":"https://t.co/rpwfi8ucVl","expanded_url":"https://scroll.in/reel/979625/fabulous-lives-of-bollywood-wives-review-bling-and-the-benefits-of-friendship-in-reality-series","display_url":"scroll.in/reel/979625/faâ€¦","indices":[200,223]}]	'Fabulous Lives of Bollywood Wives' will return for more bling and guilty pleasure watching in season 2. A quick recap of how its season 1 was like. by @nandiniramnath #NeverTooLate to #CatchUp https://t.co/rpwfi8ucVl	399158.0	RT @scroll_in: 'Fabulous Lives of Bollywood Wives' will return for more bling and guilty pleasure watching in season 2. A quick recap ofâ€¦	73.0	True	full
220673	220673	604a4b7538588f0038259221	2021-03-11 16:55:04	[]	[]	Thu Mar 11 16:42:41 +0000 2021	[{"text":"Vogtlandkreis","indices":[43,57]},{"text":"Impfzentrum","indices":[148,160]},{"text":"Impfstoff","indices":[185,195]}]	[{"url":"https://t.co/98gXgWLwfN","expanded_url":"https://twitter.com/MDRAktuell/status/1370051631841214467","display_url":"twitter.com/MDRAktuell/staâ€¦","indices":[281,304]}]	Das geht? Nachgeschlagen: Ja, wirklich. Im #Vogtlandkreis kÃ¶nnen sich alle VolljÃ¤hrigen unabhÃ¤ngig von Alter oder Gesundheitsstatus einen Termin im #Impfzentrum besorgen. Man hat genug #Impfstoff, um 14 Tage durchzuimpfen und verlÃ¤sst sich darauf, dass rechtzeitig mehr nachkommt. https://t.co/98gXgWLwfN	7187.0	RT @reinboth: Das geht? Nachgeschlagen: Ja, wirklich. Im #Vogtlandkreis kÃ¶nnen sich alle VolljÃ¤hrigen unabhÃ¤ngig von Alter oder Gesundheitsâ€¦	101.0	True	full
220674	220674	604a4b7538588f0038259223	2021-03-11 16:55:05	[]	[{"url":"https://t.co/UKwAoXzx0e","expanded_url":"https://toledodiario.es/no-hay-contagios-de-covid-en-ninguna-residencia-de-toledo-aunque-hay-43-nuevos-casos-en-la-provincia-en-la-ultimas-horas/","display_url":"toledodiario.es/no-hay-contagiâ€¦","indices":[187,210]}]		[]	[]			No hay contagios de COVID en ninguna residencia de Toledo aunque hay 43 nuevos casos en la provincia ðŸ‘‰ La provinciâ€¦ https://t.co/qZNoCqPRTX	2269.0	True	full
220675	220675	604a4b7538588f0038259227	2021-03-11 16:55:04	[]	[]	Wed Mar 10 22:09:55 +0000 2021	[]	[{"url":"https://t.co/GQUCUDeJ43","expanded_url":"https://trib.al/C3j6nuK","display_url":"trib.al/C3j6nuK","indices":[255,278]}]	More than 10 million people die each year from air pollution â€” far more than the estimated 2.6 million people who have died from Covid-19. And while the virus is headline news, ordinary air pollution remains a side issue for policy wonks and technocrats https://t.co/GQUCUDeJ43	341261.0	RT @bopinion: More than 10 million people die each year from air pollution â€” far more than the estimated 2.6 million people who have died fâ€¦	125.0	True	full
220676	220676	604a4b7538588f0038259231	2021-03-11 16:55:10	[{"text":"Covid19","indices":[3,11]},{"text":"pandÃ©mie","indices":[50,59]},{"text":"coronavirus","indices":[63,75]},{"text":"SARSCoV2","indices":[76,85]},{"text":"fakenews","indices":[113,122]},{"text":"fakemed","indices":[123,131]}]	[{"url":"https://t.co/x6VRRhl8PZ","expanded_url":"http://ow.ly/5y6p50DW0om","display_url":"ow.ly/5y6p50DW0om","indices":[89,112]}]		[]	[]			ðŸ”´ðŸ˜¡ #Covid19: 10 mythes rÃ©currents apparus avec la #pandÃ©mie de #coronavirus #SARSCoV2 â˜�ï¸� https://t.co/x6VRRhl8PZâ€¦ https://t.co/iP2ydRx97z	3865.0	True	full
220677	220677	604a4b7538588f0038259237	2021-03-11 16:55:10	[]	[]	Thu Mar 11 16:41:39 +0000 2021	[{"text":"vaxthanks","indices":[269,279]}]	[{"url":"https://t.co/M6n1x1bodO","expanded_url":"http://highfiver.co.uk","display_url":"highfiver.co.uk","indices":[244,267]}]	@Highfiver2021 The Pfizer vaccine was found to have a 94 and 92 per cent decrease in the rate of symptomatic infection and of serious illness, compared to 600,000 who were not vaccinated. Get Vax, Give Back. Donate Â£5 to one of 5 charities at https://t.co/M6n1x1bodO #vaxthanks https://t.co/x42Lp6sCfy	99.0	RT @Highfiver2021: @Highfiver2021 The Pfizer vaccine was found to have a 94 and 92 per cent decrease in the rate of symptomatic infectionâ€¦	36.0	True	full
220678	220678	604a4b7638588f0038259239	2021-03-11 16:55:08	[]	[]	Thu Mar 11 02:44:38 +0000 2021	[{"text":"WENDY","indices":[213,219]},{"text":"ì›¬ë””","indices":[220,223]},{"text":"RedVelvet","indices":[224,234]},{"text":"ë ˆë“œë²¨ë²³","indices":[235,240]}]	[{"url":"https://t.co/Z4DTGM8osy","expanded_url":"http://www.spotvnews.co.kr/?mod=news&act=articleView&idxno=408574","display_url":"spotvnews.co.kr/?mod=news&act=â€¦","indices":[188,211]}]	"Wendy is the main vocal in the team, and is a member whose strength is not tied to the genre. In particular, it boasts a stable live performance due to its large volume and wide range." https://t.co/Z4DTGM8osy #WENDY #ì›¬ë”” #RedVelvet #ë ˆë“œë²¨ë²³ @RVsmtown	131.0	RT @foreverdelushon: "Wendy is the main vocal in the team, and is a member whose strength is not tied to the genre. In particular, it boastâ€¦	11.0	True	full
220679	220679	604a4b7638588f003825923b	2021-03-11 16:55:06	[]	[]	Thu Mar 11 16:38:06 +0000 2021	[]	[{"url":"https://t.co/Kz7vTnABWP","expanded_url":"https://www.macmillan.org.uk/coronavirus/healthcare-professionals/wellbeing/physical-wellbeing","display_url":"macmillan.org.uk/coronavirus/heâ€¦","indices":[257,280]}]	We know health care professionals are under enormous pressure at the moment. Thatâ€™s why weâ€™ve created our hub - to provide tools and resources to help professionals look after all aspects of their wellbeing. Take a look at our tips on physical wellbeingâž¡ï¸� https://t.co/Kz7vTnABWP https://t.co/xy2pZE8yNZ	670387.0	RT @macmillancancer: We know health care professionals are under enormous pressure at the moment. Thatâ€™s why weâ€™ve created our hub - to proâ€¦	161.0	True	full
220680	220680	604a4b7638588f0038259245	2021-03-11 16:55:04	[]	[]	Thu Mar 11 11:13:16 +0000 2021	[{"text":"lockdown","indices":[199,208]},{"text":"Ø§Ù„Ø³Ø¹ÙˆØ¯ÙŠØ©","indices":[209,218]},{"text":"Ø§Ù„Ø§Ù…Ø§Ø±Ø§Øª","indices":[219,228]},{"text":"Ø§Ù„ÙƒÙˆÙŠØª","indices":[229,236]},{"text":"Ø§Ù„Ø¨Ø­Ø±ÙŠÙ†","indices":[237,245]}]	[{"url":"https://t.co/CF5OPvMy13","expanded_url":"http://vip4gcc.com","display_url":"vip4gcc.com","indices":[76,99]}]	ðŸ’¥Ù…Ø³Ø§Ø¨Ù‚Ø© Ø¬Ø¯ÙŠØ¯Ø© ðŸ’¥ Ø¹Ù„Ù‰ Ù‡Ø°Ø§ Ø§Ù„Ø¬ÙˆØ§Ù„ Ø§Ù„Ù…Ù…ÙŠØ² Ø§Ù„ØµØºÙŠØ± Ù…Ø¶Ø§Ø¯ Ù„Ù„ÙƒØ³Ø± ÙˆØ§Ù„Ù…Ø§Ø¡ Ù…Ù‚Ø¯Ù… Ù…Ù† Ù…ØªØ¬Ø± https://t.co/CF5OPvMy13 (Ù�Ù‚Ø· Ø±ÙŠØªÙˆÙŠØª Ø§Ù„ØªØºØ±ÙŠØ¯Ø©ðŸ”� Ù…Ø¹ Ù…Ù†Ø´Ù† Ù„Ø§Ø­Ø¯ Ø§ØµØ¯Ø§Ù‚Ø§Ø¦Ùƒ ðŸ‘¥) Ø§Ù„Ø³Ø­Ø¨ Ø®Ù„Ø§Ù„ Ù¢Ù¤ Ø³Ø§Ø¹Ø© Ø¨Ø§Ø°Ù† Ø§Ù„Ù„Ù‡. Ø¨Ø§Ù„ØªÙˆÙ�ÙŠÙ‚ Ù„Ù„Ø¬Ù…ÙŠØ¹ðŸŒ¹ðŸŒ¹. #lockdown #Ø§Ù„Ø³Ø¹ÙˆØ¯ÙŠØ© #Ø§Ù„Ø§Ù…Ø§Ø±Ø§Øª #Ø§Ù„Ùƒ…	11087.0	RT @watches1233: ðŸ’¥Ù…Ø³Ø§Ø¨Ù‚Ø© Ø¬Ø¯ÙŠØ¯Ø© ðŸ’¥ Ø¹Ù„Ù‰ Ù‡Ø°Ø§ Ø§Ù„Ø¬ÙˆØ§Ù„ Ø§Ù„Ù…Ù…ÙŠØ² Ø§Ù„ØµØºÙŠØ± Ù…Ø¶Ø§Ø¯ Ù„Ù„ÙƒØ³Ø± ÙˆØ§Ù„Ù…Ø§Ø¡ Ù…Ù‚Ø¯Ù… Ù…Ù† Ù…ØªØ¬Ø± https://t.co/CF5OPvMy13 (Ù�Ù‚Ø· Ø±ÙŠØªÙˆÙŠØª Ø§Ù„ØªØºØ±ÙŠØ¯Ø©â€¦	643.0	True	full
220681	220681	604a4b7638588f0038259259	2021-03-11 16:55:10	[]	[]	Thu Mar 11 13:25:05 +0000 2021	[{"text":"VenezuelaInvencible","indices":[169,189]}]	[{"url":"https://t.co/fOV9d5BQx0","expanded_url":"https://www.vtv.gob.ve/covid-19-dia-360-casos-10032021/","display_url":"vtv.gob.ve/covid-19-dia-3â€¦","indices":[143,166]}]	DÃ­a 360 | Lucha contra la COVID-19: Venezuela registra 472 casos comunitarios, 3 importados y suma 135.869 pacientes recuperados Lea + aquÃ­ ðŸ‘‡ https://t.co/fOV9d5BQx0 #VenezuelaInvencible https://t.co/X8ZcE27GbG	15323.0	RT @MinSaludVE: DÃ­a 360 | Lucha contra la COVID-19: Venezuela registra 472 casos comunitarios, 3 importados y suma 135.869 pacientes recupeâ€¦	89.0	True	full
220682	220682	604a4b7638588f003825925f	2021-03-11 16:55:07	[]	[]	Mon Mar 08 17:25:35 +0000 2021	[{"text":"filmproduction","indices":[221,236]},{"text":"tvproduction","indices":[237,250]},{"text":"commercialproduction","indices":[251,272]}]	[{"url":"https://t.co/yiJFqYMKny","expanded_url":"http://dlvr.it/RvCyFy","display_url":"dlvr.it/RvCyFy","indices":[197,220]}]	Megatrax Celebrates Its 30th Anniversary With a Massively Improved Website, New Logo, A Renewed Brand Mission, And A New AI-Powered Search Platform Called "Simpli": Currently celebrating its 30thâ€¦ https://t.co/yiJFqYMKny #filmproduction #tvproduction #commercialproduction https://t.co/ArN2YhrDeJ	5679.0	RT @SHOOTonline: Megatrax Celebrates Its 30th Anniversary With a Massively Improved Website, New Logo, A Renewed Brand Mission, And A New Aâ€¦	1582.0	True	full
220683	220683	604a4b7638588f0038259263	2021-03-11 16:55:11	[]	[{"url":"https://t.co/xzOZ31DTFO","expanded_url":"http://arrano.network/","display_url":"arrano.network","indices":[149,172]}]		[]	[]			Log in Hello Mates, its time to verify your $ANO funds. Login to your Arrano Account and re-verify Email Downloadâ€¦ https://t.co/GEOcV4xmeo	79.0	True	full
220684	220684	604a4b7638588f0038259269	2021-03-11 16:55:04	[{"text":"DigitalHealthCampaign2021","indices":[240,266]},{"text":"NHSAILab","indices":[267,276]}]	[{"url":"https://t.co/5Jd0YhhQ93","expanded_url":"https://event.on24.com/wcc/r/3019274/3F28CE301940D9E68D7EDB6EF875CB2A?partnerref=twitterShareFromReg&ms=1615479888288","display_url":"event.on24.com/wcc/r/3019274/â€¦","indices":[183,206]}]		[]	[]			How will digital technologies make for better outcomes, a better path to health, or a better way to care? Join theâ€¦ https://t.co/tfibh1fXE6	32603.0	True	full
220685	220685	604a4b7638588f0038259275	2021-03-11 16:55:05	[]	[]	Thu Mar 11 04:47:03 +0000 2021	[]	[{"url":"https://t.co/dY7fID58t1","expanded_url":"https://www.chicagotribune.com/coronavirus/ct-covid-19-illinois-school-reopening-new-rules-social-distancing-20210310-smhxzdtconbw7hh6igscdmkhje-story.html","display_url":"chicagotribune.com/coronavirus/ctâ€¦","indices":[149,172]}]	Illinois schools can cut social distance to 3 feet, state announces, but Chicago Teachers Union says it wants 6-feet spacing â€˜vigorouslyâ€™ maintained https://t.co/dY7fID58t1	4116.0	RT @marknyt: Illinois schools can cut social distance to 3 feet, state announces, but Chicago Teachers Union says it wants 6-feet spacing â€˜â€¦	1710.0	True	full
220686	220686	604a4b7638588f0038259283	2021-03-11 16:55:05	[{"text":"logiciel","indices":[217,226]},{"text":"EsantÃ©","indices":[227,234]},{"text":"MLM","indices":[235,239]}]	[{"url":"https://t.co/xkLFCCqs9k","expanded_url":"https://bit.ly/3iHAI62","display_url":"bit.ly/3iHAI62","indices":[193,216]}]		[]	[]			[ LOGICIEL MEDICAL ] Vous vous installez ou souhaitez changer de logiciel ? Pensez aussi "EligibilitÃ© Forfait Strucâ€¦ https://t.co/SKNm4jCqUY	902.0	True	full
220687	220687	604a4b7638588f0038259285	2021-03-11 16:55:04	[]	[]	Thu Mar 11 16:39:38 +0000 2021	[{"text":"COVID19","indices":[66,74]},{"text":"ValueOurHealth","indices":[214,229]}]	[{"url":"https://t.co/CRCrDu8Hh6","expanded_url":"https://nyti.ms/3evU6EK","display_url":"nyti.ms/3evU6EK","indices":[139,162]}]	Laura Bonnell of @RoadmapToCF advocates for the prioritization of #COVID19 vaccines for cystic fibrosis patients in this @NYtimes article. https://t.co/CRCrDu8Hh6 â€œItâ€™s about desperation. Itâ€™s about being heard.â€� #ValueOurHealth	4229.0	RT @PIPCpatients: Laura Bonnell of @RoadmapToCF advocates for the prioritization of #COVID19 vaccines for cystic fibrosis patients in thisâ€¦	77390.0	True	full
220688	220688	604a4b7638588f003825928d	2021-03-11 16:55:05	[]	[]	Thu Mar 11 15:20:39 +0000 2021	[]	[{"url":"https://t.co/zyOwdjCpEC","expanded_url":"https://www.nytimes.com/interactive/2021/03/10/arts/artists-coronavirus-lockdown.html","display_url":"nytimes.com/interactive/20â€¦","indices":[191,214]}]	The New York Times asked 75 artists about the year they had. Most of them were extremely productive and created lots of valuable work. But Tracy Letts had the only response I can relate to. https://t.co/zyOwdjCpEC https://t.co/7Zn2sLVsBT	35764.0	RT @davechensky: The New York Times asked 75 artists about the year they had. Most of them were extremely productive and created lots of vaâ€¦	127.0	True	full
220689	220689	604a4b7638588f003825929b	2021-03-11 16:55:05	[]	[]	Thu Mar 11 16:40:00 +0000 2021	[]	[{"url":"https://t.co/kkAohdLz7i","expanded_url":"https://europapress.es/internacional/noticia-ciudad-angeles-retira-estatua-cristobal-colon-acto-justicia-restauradora-20181111110016.html","display_url":"europapress.es/internacional/â€¦","indices":[255,278]}]	11 NOV 2018: Retirada estatua de CristÃ³bal ColÃ³n en Los Ã�ngeles."Sus actos contribuyeron al mayor genocidio jamÃ¡s registrado. Su imagen no se tiene q celebrar en ninguna parte", concejal Mitch O'Farrell @MitchOFarrell /Baquedano no debe volver a Dignidad https://t.co/kkAohdLz7i	65756.0	RT @MegafonoPopular: 11 NOV 2018: Retirada estatua de CristÃ³bal ColÃ³n en Los Ã�ngeles."Sus actos contribuyeron al mayor genocidio jamÃ¡s regiâ€¦	84.0	True	full
220690	220690	604a4b7638588f00382592a9	2021-03-11 16:55:11	[]	[]	Thu Mar 11 09:01:02 +0000 2021	[{"text":"FriendsPartnersAllies","indices":[157,179]}]	[{"url":"https://t.co/xRal6DLiqz","expanded_url":"https://www.philstar.com/headlines/2021/03/05/2082189/top-covax-donors-us-eu-welcome-arrival-astrazeneca-jabs-philippines","display_url":"philstar.com/headlines/2021â€¦","indices":[201,224]}]	The United States' Php97.2-billion donation to the COVAX facility ensures the Philippines and other countries receive equitable access to COVID-19 vaccines. #FriendsPartnersAllies | via @PhilstarNews https://t.co/xRal6DLiqz	808104.0	RT @USEmbassyPH: The United States' Php97.2-billion donation to the COVAX facility ensures the Philippines and other countries receive equiâ€¦	5.0	True	full
220691	220691	604a4b7638588f00382592ad	2021-03-11 16:55:05	[]	[{"url":"https://t.co/5kPE0fyKMB","expanded_url":"https://bit.ly/35aGVUl","display_url":"bit.ly/35aGVUl","indices":[267,290]}]		[]	[]			@boscosantimano According to the CIEL report, British livestock farming is one of the most sustainable in the worldâ€¦ https://t.co/PsEuXEECkw	19.0	True	full
220692	220692	604a4b7638588f00382592af	2021-03-11 16:55:07	[{"text":"SGSphil","indices":[158,166]}]	[{"url":"https://t.co/AY2rSmkWqh","expanded_url":"http://ow.ly/Gv9n50DSflq","display_url":"ow.ly/Gv9n50DSflq","indices":[134,157]}]		[]	[]			.@SalzburgGlobal Fellow and former employee @MattReedAKDN reflects on how civil society must pave the road to recovâ€¦ https://t.co/PUtWvuqERG	8224.0	True	full
220693	220693	604a4b7638588f00382592b5	2021-03-11 16:55:05	[]	[]	Thu Mar 11 04:00:24 +0000 2021	[]	[{"url":"https://t.co/vI2uLv6p4W","expanded_url":"https://msmagazine.com/2021/03/09/helms-amendment-biden-abortion-is-health-care-everywhere-act-catholics-for-choice-weaponizing-faith-racism/","display_url":"msmagazine.com/2021/03/09/helâ€¦","indices":[249,272]}]	"It doesnâ€™t matter if itâ€™s a pregnant person in the United States or halfway around the world; if our country claims a mantle of safeguarding human rights globally, it has an obligation to ensure reproductive freedom to the best of its ability." ðŸ‘�ðŸ‘�ðŸ‘�https://t.co/vI2uLv6p4W	16042.0	RT @PopInstitute: "It doesnâ€™t matter if itâ€™s a pregnant person in the United States or halfway around the world; if our country claims a maâ€¦	3060.0	True	full
220694	220694	604a4b7738588f00382592c5	2021-03-11 16:55:06	[{"text":"art","indices":[166,170]},{"text":"tech","indices":[171,176]}]	[{"url":"https://t.co/B5g8vVum7I","expanded_url":"http://ow.ly/sJfh30rAdj0","display_url":"ow.ly/sJfh30rAdj0","indices":[125,148]}]		[]	[]			15 years after discovering a hidden drawing beneath Leonardo da Vinciâ€™s Virgin of the Rocks more of the mystery isâ€¦ https://t.co/btJ0BDHYt9	2666.0	True	full
220695	220695	604a4b7738588f00382592d5	2021-03-11 16:55:10	[{"text":"COVID19","indices":[52,60]},{"text":"WakeParksFromHome","indices":[247,265]}]	[{"url":"https://t.co/zthJMGnsvB","expanded_url":"http://ow.ly/1vGx50DrjlE","display_url":"ow.ly/1vGx50DrjlE","indices":[222,245]}]		[]	[]			â˜¹ï¸� In-person park programs are still on hold due to #COVID19. ðŸ˜€ We have virtual public programs for you to enjoy uâ€¦ https://t.co/XK927quzn2	1796.0	True	full
220696	220696	604a4b7738588f00382592dd	2021-03-11 16:55:06	[]	[]	Thu Mar 11 13:18:41 +0000 2021	[]	[{"url":"https://t.co/CCLD5iRCwf","expanded_url":"http://bit.ly/2N2jPJK","display_url":"bit.ly/2N2jPJK","indices":[255,278]}]	Don't miss the conversation with Dr. @swatipiramal, Vice-Chairperson, @PiramalGroup at @HarvardChanIRC's webinar on "COVID-19 Vaccine Roll Out: Lessons From Around The World". Join the conversation with the experts on Mar 19th. ðŸ•°ï¸�6:30 PM IST/9:00 AM EDT ðŸ”—https://t.co/CCLD5iRCwf https://t.co/7WcAeQAzua	9152.0	RT @PiramalGroup: Don't miss the conversation with Dr. @swatipiramal, Vice-Chairperson, @PiramalGroup at @HarvardChanIRC's webinar on "COVIâ€¦	129.0	True	full
220697	220697	604a4b7738588f00382592e3	2021-03-11 16:55:06	[]	[]	Thu Mar 11 16:54:09 +0000 2021	[{"text":"COVID19","indices":[47,55]},{"text":"PortalCLÃ�NIC","indices":[100,113]}]	[{"url":"https://t.co/BwKPe7PNLv","expanded_url":"https://bit.ly/3bEHPMy","display_url":"bit.ly/3bEHPMy","indices":[131,154]}]	ðŸ†•Nueva informaciÃ³n sobre las vacunas contra la #COVID19 en personas con enfermedades autoinmunes en #PortalCLÃ�NIC. ConsÃºltalo enðŸ‘‰https://t.co/BwKPe7PNLv @FundacionBBVA https://t.co/CWYYLeYNw0	50162.0	RT @hospitalclinic: ðŸ†•Nueva informaciÃ³n sobre las vacunas contra la #COVID19 en personas con enfermedades autoinmunes en #PortalCLÃ�NIC. Coâ€¦	1092.0	True	full
220698	220698	604a4b7738588f00382592ed	2021-03-11 16:55:06	[]	[]	Tue Mar 09 16:37:39 +0000 2021	[]	[{"url":"https://t.co/CsTLJmBStw","expanded_url":"https://twitter.com/callmejuanda/status/1369270505086279682","display_url":"twitter.com/callmejuanda/sâ€¦","indices":[281,304]}]	No finjan que les importa que las limpiadoras sean mujeres. Cuando limpian la mierda en sus casas no dicen nada. Esto no es problema del 8M ni el feminismo. Esto es resultado de un sistema de desigualdad social y de gÃ©nero, pero como ya eso no pueden instrumentalizarlo, les jode. https://t.co/CsTLJmBStw	54042.0	RT @venusoncrack: No finjan que les importa que las limpiadoras sean mujeres. Cuando limpian la mierda en sus casas no dicen nada. Esto noâ€¦	275.0	True	full
220699	220699	604a4b7738588f00382592f1	2021-03-11 16:55:12	[]	[]	Thu Mar 11 10:35:27 +0000 2021	[]	[{"url":"https://t.co/Oe6o93POof","expanded_url":"https://twitter.com/ernestofaraujo/status/1369724654823366660","display_url":"twitter.com/ernestofaraujoâ€¦","indices":[187,210]}]	How to talk about COVID without saying any data and hold responsible those who do not have the power to decree lockdowns or any measures of this type. This is CNN-USA manipulation class. https://t.co/Oe6o93POof	1986636.0	RT @BolsonaroSP: How to talk about COVID without saying any data and hold responsible those who do not have the power to decree lockdowns oâ€¦	4179.0	True	full
220700	220700	604a4b7738588f00382592f3	2021-03-11 16:55:12	[]	[{"url":"https://t.co/tgnRrzc1t3","expanded_url":"https://instagr.am/p/CMSOjw5lLVU/","display_url":"instagr.am/p/CMSOjw5lLVU/","indices":[225,248]}]		[]	[]			Get fresher and healthier looking skin with our Drops of Youthâ„¢ Youth Concentrate. This refreshing gel-like serum lâ€¦ https://t.co/E6G2Iex94B	57.0	True	full
220701	220701	604a4b7738588f0038259309	2021-03-11 16:55:06	[]	[]	Thu Mar 11 13:47:05 +0000 2021	[]	[{"url":"https://t.co/CWFNncL5ZF","expanded_url":"https://www.rollingstone.com/culture/culture-features/covid-19-college-graduates-unemployment-generation-limbo-1138506/","display_url":"rollingstone.com/culture/culturâ€¦","indices":[218,241]}]	The undergraduate class of 2020 is one of the most star-crossed generations in recent history: born just a few years before 9/11, coming of age during the Great Recession, and leaving college during a global pandemic. https://t.co/CWFNncL5ZF https://t.co/KYMgJrynbg	6299519.0	RT @RollingStone: The undergraduate class of 2020 is one of the most star-crossed generations in recent history: born just a few years befoâ€¦	130966.0	True	full
220702	220702	604a4b7738588f003825930b	2021-03-11 16:55:07	[]	[]	Thu Mar 11 15:21:01 +0000 2021	[]	[{"url":"https://t.co/mwPLJIMn1Z","expanded_url":"https://www.quantamagazine.org/what-is-life-its-vast-diversity-defies-easy-definition-20210309/","display_url":"quantamagazine.org/what-is-life-iâ€¦","indices":[242,265]}]	Are snowflakes alive? They have order, but not metabolism. A human red blood cell has a metabolism but no DNA. Some researchers think that understanding life may be more about finding â€œlifelikeâ€� properties than applying a precise definition. https://t.co/mwPLJIMn1Z	154770.0	RT @QuantaMagazine: Are snowflakes alive? They have order, but not metabolism. A human red blood cell has a metabolism but no DNA. Some resâ€¦	1220.0	True	full
220703	220703	604a4b7738588f003825930f	2021-03-11 16:55:12	[]	[]	Thu Mar 11 13:25:25 +0000 2021	[]	[{"url":"https://t.co/Mgrcqce4Tu","expanded_url":"https://www.biznews.com/thought-leaders/2021/03/10/covid-19-immunity","display_url":"biznews.com/thought-leaderâ€¦","indices":[156,179]}]	Many have the intuition that the "variants of concern" narrative is fishy. Here's and explanation of the science from @pandata19 to support that intuition. https://t.co/Mgrcqce4Tu	17956.0	RT @NickHudsonCT: Many have the intuition that the "variants of concern" narrative is fishy. Here's and explanation of the science from @paâ€¦	218.0	True	full
220704	220704	604a4b7738588f0038259321	2021-03-11 16:55:08	[]	[]	Thu Mar 11 16:42:29 +0000 2021	[{"text":"ICYMI","indices":[0,6]}]	[{"url":"https://t.co/xRVMSX7Zjl","expanded_url":"https://indiancountrytoday.com/news/31-billion-coronavirus-solutions","display_url":"indiancountrytoday.com/news/31-billioâ€¦","indices":[191,214]}]	#ICYMI: The U.S Senate Committee on Indian Affairs pegged the total spending for tribes at $31 billion in the legislation passed by Congress Wednesday. It now heads to the president's desk. https://t.co/xRVMSX7Zjl	147934.0	RT @IndianCountry: #ICYMI: The U.S Senate Committee on Indian Affairs pegged the total spending for tribes at $31 billion in the legislatioâ€¦	252.0	True	full
220705	220705	604a4b7738588f0038259325	2021-03-11 16:55:08	[]	[]	Thu Mar 11 15:04:14 +0000 2021	[]	[{"url":"https://t.co/skLWG5W0xz","expanded_url":"https://www.npr.org/2021/03/10/975769774/twice-as-many-white-alabamans-are-getting-covid-19-vaccinations-than-black-alaba","display_url":"npr.org/2021/03/10/975â€¦","indices":[227,250]}]	"You said state leaders are telling you they are not distributing the vaccine to majority-Black neighborhoods because they expect people there are going to be vaccine-hesitant...Is that what you hear?" "No...We want it now." https://t.co/skLWG5W0xz	3911.0	RT @JAbramsMcLean: "You said state leaders are telling you they are not distributing the vaccine to majority-Black neighborhoods because thâ€¦	5.0	True	full
220706	220706	604a4b7738588f003825932d	2021-03-11 16:55:08	[]	[]	Thu Mar 11 16:37:22 +0000 2021	[]	[{"url":"https://t.co/e9q23ECMQK","expanded_url":"https://www.hsj.co.uk/quality-and-performance/revealed-cancer-operations-down-800-in-first-two-weeks-of-january/7029366.article","display_url":"hsj.co.uk/quality-and-peâ€¦","indices":[164,187]}]	NEW: The official stats confirm the big hit to cancer surgery in January from the 3rd covid wave... (We reported lots on this at the time from internal figures - https://t.co/e9q23ECMQK ) https://t.co/EOvEbrq36u	7046.0	RT @LawrenceDunhill: NEW: The official stats confirm the big hit to cancer surgery in January from the 3rd covid wave... (We reported lotâ€¦	472.0	True	full
220707	220707	604a4b7738588f0038259335	2021-03-11 16:55:08	[]	[]	Thu Mar 11 16:10:15 +0000 2021	[]	[{"url":"https://t.co/2FmtSk77sS","expanded_url":"https://www.latimes.com/entertainment-arts/story/2021-03-11/one-year-covid-anniversary-why-are-we-hitting-wall-now","display_url":"latimes.com/entertainment-â€¦","indices":[169,192]}]	A year ago I was just back from @truefalse, the last big film festival. That year feels like a century, and 15 minutes. How do we mark a time of suspended time-markets? https://t.co/2FmtSk77sS	10446.0	RT @marymacTV: A year ago I was just back from @truefalse, the last big film festival. That year feels like a century, and 15 minutes. Howâ€¦	1534.0	True	full
220708	220708	604a4b7738588f003825933b	2021-03-11 16:55:13	[]	[]	Thu Mar 11 02:46:31 +0000 2021	[{"text":"Breaking","indices":[0,9]}]	[{"url":"https://t.co/04hiMNm4s5","expanded_url":"https://www.usnews.com/news/best-states/articles/2021-03-08/states-drop-covid-19-mask-mandates-but-still-expect-people-to-mask-up-will-they?src=usn_tw","display_url":"usnews.com/news/best-statâ€¦","indices":[135,158]}]	#Breaking: States Defy @CDCgov Guidelines &amp; Drop Covid-19 Mask Mandates Prematurely That Will Lead To More Infections &amp; Deaths https://t.co/04hiMNm4s5	5828.0	RT @ScoopDaa: #Breaking: States Defy @CDCgov Guidelines &amp; Drop Covid-19 Mask Mandates Prematurely That Will Lead To More Infections &amp; Deathâ€¦	5828.0	True	full
220709	220709	604a4b7738588f003825933d	2021-03-11 16:55:12	[]	[]	Thu Mar 11 14:38:01 +0000 2021	[]	[{"url":"https://t.co/kHzfikum1T","expanded_url":"https://www.infobae.com/america/america-latina/2021/03/11/el-desesperado-pedido-del-senado-paraguayo-a-rusia-eeuu-india-taiwan-y-el-reino-unido-por-vacunas-contra-el-covid-19/?utm_medium=Social&utm_source=Twitter#Echobox=1615473313","display_url":"infobae.com/america/americâ€¦","indices":[120,143]}]	El desesperado pedido del Senado paraguayo a Rusia, EEUU, India, TaiwÃ¡n y el Reino Unido por vacunas contra el COVID-19 https://t.co/kHzfikum1T	1266928.0	RT @infobaeamerica: El desesperado pedido del Senado paraguayo a Rusia, EEUU, India, TaiwÃ¡n y el Reino Unido por vacunas contra el COVID-19â€¦	85.0	True	full
220710	220710	604a4b7738588f0038259341	2021-03-11 16:55:07	[{"text":"COVID19","indices":[48,56]},{"text":"economy","indices":[86,94]}]	[{"url":"https://t.co/0qHH16S8Ma","expanded_url":"https://bit.ly/2N6klGq","display_url":"bit.ly/2N6klGq","indices":[229,252]}]		[]	[]			How much impact will the Biden administrationâ€™s #COVID19 relief bill have on the U.S. #economy and on those sufferiâ€¦ https://t.co/K6IBZ463NE	30642.0	True	full
220711	220711	604a4b7738588f0038259345	2021-03-11 16:55:10	[]	[{"url":"https://t.co/r2B9lqjDkg","expanded_url":"http://ow.ly/PY9H50DWoGw","display_url":"ow.ly/PY9H50DWoGw","indices":[207,230]}]		[]	[]			The Prison Reform Trust has published a briefing on the Police, Crime, Sentencing and Courts Bill as the House of Câ€¦ https://t.co/GB0RVchWxS	35548.0	True	full
220712	220712	604a4b7838588f003825935d	2021-03-11 16:55:13	[{"text":"Bitseven","indices":[0,9]},{"text":"cryptoballers","indices":[146,160]},{"text":"cryptoverse","indices":[161,173]}]	[{"url":"https://t.co/6CQ7lYeKPh","expanded_url":"https://www.youtube.com/watch?v=mmK_QI29Lhg","display_url":"youtube.com/watch?v=mmK_QIâ€¦","indices":[174,197]}]		[]	[]			#Bitseven Exchange changes one of its pricing sources making up Bitseven Index Price!! What will this impact be? Wiâ€¦ https://t.co/2kt9s1OJTL	23.0	True	full
220713	220713	604a4b7838588f003825936b	2021-03-11 16:55:12	[]	[]	Thu Mar 11 12:14:16 +0000 2021	[]	[{"url":"https://t.co/1bC0O0TFNQ","expanded_url":"https://abcn.ws/3l990SO","display_url":"abcn.ws/3l990SO","indices":[134,157]}]	Pres. Biden has gone longer without facing extended questions from reporters than any of his 15 predecessors over the past 100 years. https://t.co/1bC0O0TFNQ	16571215.0	RT @ABC: Pres. Biden has gone longer without facing extended questions from reporters than any of his 15 predecessors over the past 100 yeaâ€¦	857.0	True	full
220714	220714	604a4b7838588f003825937d	2021-03-11 16:55:14	[]	[]	Thu Mar 11 14:54:49 +0000 2021	[{"text":"IFPIGlobalAlbumSalesChart","indices":[65,91]},{"text":"MTVNewsLA","indices":[223,233]}]	[{"url":"https://t.co/oVkclDZhYt","expanded_url":"https://twitter.com/IFPI_org/status/1370004122179670018","display_url":"twitter.com/IFPI_org/statuâ€¦","indices":[235,258]}]	'Map Of The Soul: 7 ~ THE JOURNEY ~ se posiciona en el #8 en el #IFPIGlobalAlbumSalesChart y se convierte en el primer Ã¡lbum japonÃ©s, de un grupo coreano en ocupar un puesto en el chart! Felicitaciones siempre, @BTS_twt ! #MTVNewsLA https://t.co/oVkclDZhYt	165512.0	RT @MTVLAargentina: 'Map Of The Soul: 7 ~ THE JOURNEY ~ se posiciona en el #8 en el #IFPIGlobalAlbumSalesChart y se convierte en el primerâ€¦	39.0	True	full
220715	220715	604a4b7838588f0038259397	2021-03-11 16:55:14	[]	[]	Thu Mar 11 16:09:55 +0000 2021	[]	[{"url":"https://t.co/qDprXX7HNz","expanded_url":"http://ElisabethShye.com","display_url":"ElisabethShye.com","indices":[156,179]}]	Good morning â˜€ï¸� ðŸŒ¸Updated tour announcement ðŸŒ¸ Marchâœˆï¸� -FMTY 29 Aprilâœˆï¸� -Detroit 12-13 -Denver 14-15 -NYC 19-23 -Chicago 29-30 ðŸŒ¸Limited availability ðŸŒ¸ https://t.co/qDprXX7HNz https://t.co/S9L5gLaoYQ	69867.0	RT @elisabeth_shye: Good morning â˜€ï¸� ðŸŒ¸Updated tour announcement ðŸŒ¸ Marchâœˆï¸� -FMTY 29 Aprilâœˆï¸� -Detroit 12-13 -Denver 14-15 -NYC 19-23 -Chiâ€¦	1104.0	True	full
220716	220716	604a4b7938588f00382593d5	2021-03-11 16:55:11	[{"text":"Handicap","indices":[0,9]},{"text":"Aidants","indices":[10,18]},{"text":"Patients","indices":[19,28]},{"text":"Femmes","indices":[29,36]}]	[{"url":"https://t.co/9m2U8ZBXPA","expanded_url":"https://www.francebleu.fr/infos/societe/etre-femme-et-handicapee-ce-n-est-pas-etre-vulnerable-insiste-la-ministre-sophie-cluzel-1615192836","display_url":"francebleu.fr/infos/societe/â€¦","indices":[230,253]}]		[]	[]			#Handicap #Aidants #Patients #Femmes Selon @s_cluzel, on peut capitaliser sur les avancÃ©es rÃ©alisÃ©es pendant la pÃ©râ€¦ https://t.co/5eFuvSKjiM	1075.0	True	full
220717	220717	604a4b7938588f00382593ed	2021-03-11 16:55:11	[]	[]	Thu Mar 11 15:29:26 +0000 2021	[{"text":"TXT","indices":[247,251]}]	[{"url":"https://t.co/KN547EY2Yo","expanded_url":"https://www.elitedaily.com/p/the-unstoppable-txt-63896681?utm_campaign=elitedaily&utm_content=1615476566&utm_medium=owned&utm_source=twitter","display_url":"elitedaily.com/p/the-unstoppaâ€¦","indices":[252,275]}]	Introducing Elite Daily's March cover stars, @TXT_members âœ¨ Soobin, Yeonjun, Beomgyu, Taehyun, and Hueningkai discuss using their pandemic experiences as songwriting inspiration, their third year together, and more. (âœ�ï¸�: @Haekoko, ðŸ“·: Ahn Yeonhoo) #TXT https://t.co/KN547EY2Yo	186832.0	RT @EliteDaily: Introducing Elite Daily's March cover stars, @TXT_members âœ¨ Soobin, Yeonjun, Beomgyu, Taehyun, and Hueningkai discuss usingâ€¦	512.0	True	full
220718	220718	604a4b7938588f00382593f7	2021-03-11 16:55:13	[]	[]	Thu Mar 11 16:17:03 +0000 2021	[]	[{"url":"https://t.co/PthLuNZX9F","expanded_url":"https://twitter.com/KristolConvos/status/1370036776820215811","display_url":"twitter.com/KristolConvos/â€¦","indices":[252,275]}]	The bad guys have become far more sophisticated, and count on many allies in the free world. To fight them we must also be more sophisticated, to treat them like the global mafia they are. But first we have to find the will to stand up to them at all. https://t.co/PthLuNZX9F	632570.0	RT @Kasparov63: The bad guys have become far more sophisticated, and count on many allies in the free world. To fight them we must also beâ€¦	239.0	True	full
220719	220719	604a4b7938588f0038259401	2021-03-11 16:55:12	[{"text":"ActualidadML","indices":[86,99]},{"text":"entucasa","indices":[100,109]},{"text":"quedateEncasa","indices":[110,124]}]	[{"url":"https://t.co/RV6YX6CHWR","expanded_url":"https://metrolibre.com/ensucasa-","display_url":"metrolibre.com/ensucasa-","indices":[27,50]}]		[]	[]			Metro Libre a tus manos... https://t.co/RV6YX6CHWR Lee aquÃ­ la versiÃ³n e-paper de hoy #ActualidadML #entucasaâ€¦ https://t.co/sCGaFwDA7y	111010.0	True	full
220720	220720	604a4b7938588f003825940b	2021-03-11 16:55:11	[]	[]	Thu Mar 11 16:54:47 +0000 2021	[]	[{"url":"https://t.co/SrdpFLShOC","expanded_url":"https://slate.com/podcasts/what-next/2021/03/the-schools-in-memphis-tennessee-didnt-want-to-reopen-this-soon","display_url":"slate.com/podcasts/what-â€¦","indices":[175,198]}]	There's a complicated story of race, power and politics surrounding Memphis schools during the Covid crisis. Chalkbeat Tennessee's @kebedefaith explains on today's What Next. https://t.co/SrdpFLShOC via @slate	4718.0	RT @AMontgomery_998: There's a complicated story of race, power and politics surrounding Memphis schools during the Covid crisis. Chalkbeatâ€¦	1698.0	True	full
220721	220721	604a4b7938588f0038259419	2021-03-11 16:55:11	[]	[]	Thu Mar 11 15:05:26 +0000 2021	[]	[{"url":"https://t.co/QPIBgPfhjU","expanded_url":"https://www.foxnews.com/opinion/covid-south-dakota-one-year-approach-day-one-kristi-noem","display_url":"foxnews.com/opinion/covid-â€¦","indices":[248,271]}]	I advised people to take common-sense precautions against COVID-19. But I did not order South Dakotans to shelter in place. I never mandated masks. And South Dakota was the only state in America to never order a single business or church to close. https://t.co/QPIBgPfhjU	388025.0	RT @govkristinoem: I advised people to take common-sense precautions against COVID-19. But I did not order South Dakotans to shelter in plaâ€¦	3039.0	True	full
220722	220722	604a4b7938588f0038259429	2021-03-11 16:55:12	[]	[{"url":"https://t.co/vD0pT8vxWT","expanded_url":"https://www.port.ac.uk/news-events-and-blogs/events/global-week","display_url":"port.ac.uk/news-events-anâ€¦","indices":[125,148]}]		[]	[]			Take part in @portsmouthuni Global Week from 15-21 March. There is public talks and events to sign up for - take aâ€¦ https://t.co/ubA5tgmtFC	4082.0	True	full
220723	220723	604a4b7a38588f0038259435	2021-03-11 16:55:11	[{"text":"coronavirus","indices":[80,92]},{"text":"covid","indices":[93,99]},{"text":"covid19","indices":[100,108]},{"text":"face","indices":[109,114]},{"text":"mask","indices":[115,120]},{"text":"safety","indices":[121,128]},{"text":"stayhome","indices":[129,138]},{"text":"staysafe","indices":[139,148]},{"text":"stayhome","indices":[149,158]}]	[{"url":"https://t.co/5Ya0eADGhw","expanded_url":"https://tinyurl.com/ybp3t6ax","display_url":"tinyurl.com/ybp3t6ax","indices":[55,78]}]		[]	[]			Povinmos Thanksgiving Balaclava Bandanas Motorcycles - https://t.co/5Ya0eADGhw #coronavirus #covid #covid19 #faceâ€¦ https://t.co/uwAGFVlcKA	280.0	True	full
220724	220724	604a4b7a38588f003825944b	2021-03-11 16:55:12	[]	[]	Wed Mar 10 23:40:56 +0000 2021	[]	[{"url":"https://t.co/uZqca2HMCP","expanded_url":"https://bit.ly/3rNH8Ww","display_url":"bit.ly/3rNH8Ww","indices":[148,171]}]	Un vistazo a la vida de Gustavo Noboa, el sÃ­mbolo de una Ã©poca marcada por la dolarizaciÃ³n. En sus tres aÃ±os de gobierno, imperÃ³ el sentido comÃºn â†’ https://t.co/uZqca2HMCP	492733.0	RT @revistavistazo: Un vistazo a la vida de Gustavo Noboa, el sÃ­mbolo de una Ã©poca marcada por la dolarizaciÃ³n. En sus tres aÃ±os de gobiernâ€¦	282.0	True	full
220725	220725	604a4b7a38588f0038259457	2021-03-11 16:55:12	[]	[]	Thu Mar 11 16:54:22 +0000 2021	[]	[{"url":"https://t.co/FOWXisKRzt","expanded_url":"https://www.axios.com/global-food-prices-coronavirus-protests-9d81f4c6-7665-4aa5-9250-a5b670efdb30.html?utm_campaign=organic&utm_medium=socialshare&utm_source=twitter","display_url":"axios.com/global-food-prâ€¦","indices":[246,269]}]	13.2 million Americans now face food insecurity (+35% from 2018). As @Axios notes, "More than politics or the pandemic, it is food scarcity that will bring people out into the streets, which is likely to make the next few months unstable ones." https://t.co/FOWXisKRzt	33700.0	RT @nomiprins: 13.2 million Americans now face food insecurity (+35% from 2018). As @Axios notes, "More than politics or the pandemic, itâ€¦	4690.0	True	full
220726	220726	604a4b7a38588f003825945d	2021-03-11 16:55:16	[]	[]	Thu Mar 11 16:50:20 +0000 2021	[{"text":"USCapitol","indices":[111,121]},{"text":"TPLF","indices":[134,139]},{"text":"Amhara","indices":[237,244]},{"text":"Tigray","indices":[245,252]},{"text":"Oromo","indices":[253,259]}]	[{"url":"https://t.co/tSZdrMhdev","expanded_url":"https://twitter.com/NicolaADeMarco/status/1369820543684382723","display_url":"twitter.com/NicolaADeMarcoâ€¦","indices":[283,306]}]	Indeed @NicolaADeMarco, the National Guard came to support Capitol police when MAGA insurrectionists took over #USCapitol. The diff. :#TPLF, as a minority, instituted a so-called Federal system for its divide&amp;rule along ethnic lines #Amhara #Tigray #Oromo for 27yrs. @SecBlinken https://t.co/tSZdrMhdev https://t.co/vjwIvHUubW	54616.0	RT @NeaminZeleke: Indeed @NicolaADeMarco, the National Guard came to support Capitol police when MAGA insurrectionists took over #USCapitolâ€¦	7092.0	True	full
220727	220727	604a4b7a38588f003825945f	2021-03-11 16:55:12	[]	[{"url":"https://t.co/2ZpcnT1Urf","expanded_url":"https://ift.tt/3t9z7vt","display_url":"ift.tt/3t9z7vt","indices":[111,134]}]		[]	[]			Mil positivos en edades pediÃ¡tricas en marzo: Â¿QuÃ© hacer ante la sospecha de un niÃ±o con coronavirus? (+Video)â€¦ https://t.co/8xyV7s9chc	449.0	True	full
220728	220728	604a4b7a38588f003825947f	2021-03-11 16:55:12	[]	[]	Wed Mar 10 13:22:10 +0000 2021	[]	[{"url":"https://t.co/4FN41ebwRk","expanded_url":"https://www.wsj.com/articles/democrats-to-states-no-new-tax-cuts-11615333751","display_url":"wsj.com/articles/democâ€¦","indices":[251,274]}]	Iâ€™ve seen some bad public policy passed by Congress during my time in Washington, but this is noteworthy. â€œA provision Senate Democrats added into the Covid bill last week bars states that accept the federal money from cutting taxes through 2024.â€� â�¦ https://t.co/4FN41ebwRk	3392.0	RT @Taxeconomist: Iâ€™ve seen some bad public policy passed by Congress during my time in Washington, but this is noteworthy. â€œA provision Seâ€¦	3161.0	True	full
220729	220729	604a4b7a38588f0038259489	2021-03-11 16:55:14	[]	[]	Thu Mar 11 16:49:55 +0000 2021	[]	[{"url":"https://t.co/D1uidhTljs","expanded_url":"https://trib.al/fhbqyqG","display_url":"trib.al/fhbqyqG","indices":[136,159]}]	Four former presidents and first ladies are urging Americans to get vaccinated as soon as COVID-19 doses are available to them (via AP) https://t.co/D1uidhTljs	7123312.0	RT @business: Four former presidents and first ladies are urging Americans to get vaccinated as soon as COVID-19 doses are available to theâ€¦	789.0	True	full
220730	220730	604a4b7a38588f003825948f	2021-03-11 16:55:17	[{"text":"NextQuestion","indices":[26,39]}]	[{"url":"https://t.co/LtNXDrSEWY","expanded_url":"https://apple.co/3crbiJ3","display_url":"apple.co/3crbiJ3","indices":[195,218]}]		[]	[]			On this week's episode of #NextQuestion, we reflect on the one-year anniversary of the coronavirus pandemic withâ€¦ https://t.co/VRLf9C94aW	1747543.0	True	full
220731	220731	604a4b7b38588f0038259495	2021-03-11 16:55:16	[]	[]	Thu Mar 11 16:55:11 +0000 2021	[]	[{"url":"https://t.co/akeQW6f06J","expanded_url":"https://twitter.com/MarshaBlackburn/status/1370046182760779777","display_url":"twitter.com/MarshaBlackburâ€¦","indices":[262,285]}]	The Chinese Communist Party regularly exploits its sister city partnerships around the world to aggressively advance its own agenda. Our bill would give us a better understanding of Chinaâ€™s reach into the United States and allow us to address that accordingly. https://t.co/akeQW6f06J	28882.0	RT @SenKevinCramer: The Chinese Communist Party regularly exploits its sister city partnerships around the world to aggressively advance itâ€¦	5230.0	True	full
220732	220732	604a4b7b38588f00382594a9	2021-03-11 16:55:12	[]	[]	Thu Mar 11 16:29:27 +0000 2021	[]	[{"url":"https://t.co/0rRDJ5TGbl","expanded_url":"https://abcnews.go.com/Politics/mess-inherited-biden-leans-heavily-trumps-warp-speed/story?id=76186823&cid=social_twitter_abcnp","display_url":"abcnews.go.com/Politics/mess-â€¦","indices":[257,280]}]	"Despite calls for national unity and bipartisanship, President Joe Biden and his top aides have declined to give the Trump administration credit on the nation's COVID-19 vaccine rollout while relying heavily on a system established by their predecessors." https://t.co/0rRDJ5TGbl	521.0	RT @GOPDoctors: "Despite calls for national unity and bipartisanship, President Joe Biden and his top aides have declined to give the Trumpâ€¦	44877.0	True	full
220733	220733	604a4b7b38588f00382594bf	2021-03-11 16:55:12	[]	[{"url":"https://t.co/uo3SEKA4GN","expanded_url":"http://ow.ly/6bkZ50DiJ8I","display_url":"ow.ly/6bkZ50DiJ8I","indices":[241,264]}]		[]	[]			In its commitment to recognizing our colleagues for their professional achievements, CFDAâ€™s Professional Developmenâ€¦ https://t.co/zTeHvID5qi	246.0	True	full
220734	220734	604a4b7b38588f00382594c1	2021-03-11 16:55:13	[]	[]	Thu Mar 11 02:43:31 +0000 2021	[]	[{"url":"https://t.co/Yy5gLHxI7w","expanded_url":"https://www.grandforksherald.com/sports/hockey/6928298-Engelstad-Foundation-purchases-cardboard-cutouts-of-Altru-employees-pandemic-workers-for-Frozen-Faceoff","display_url":"grandforksherald.com/sports/hockey/â€¦","indices":[200,223]}]	The Engelstad Foundation has purchased 400 cardboard cutouts for Altru employees and front-line COVID-19 workers. They'll be sitting in the front two rows at the Frozen Faceoff. Story + a few photos: https://t.co/Yy5gLHxI7w	14862.0	RT @SchlossmanGF: The Engelstad Foundation has purchased 400 cardboard cutouts for Altru employees and front-line COVID-19 workers. They'llâ€¦	13813.0	True	full
220735	220735	604a4b7b38588f00382594cb	2021-03-11 16:55:13	[]	[]	Thu Mar 11 15:31:35 +0000 2021	[]	[{"url":"https://t.co/rjK3Y3eGVn","expanded_url":"https://corporate.ryanair.com/news/ryanair-lanza-el-portadocumentos-covid-19-en-su-app-movil/","display_url":"corporate.ryanair.com/news/ryanair-lâ€¦","indices":[248,271]}]	We've just launched our Covid-19 Travel Documents Wallet, available on the Ryanair app. This allows customers to upload their negative PCR tests, Covid vaccination certs &amp; other Covid documents that may be required for EU travel this summerâœˆï¸� https://t.co/rjK3Y3eGVn	3904.0	RT @RyanairPress: We've just launched our Covid-19 Travel Documents Wallet, available on the Ryanair app. This allows customers to upload tâ€¦	3722.0	True	full
220736	220736	604a4b7b38588f00382594dd	2021-03-11 16:55:13	[]	[]	Thu Mar 11 13:34:43 +0000 2021	[]	[{"url":"https://t.co/vTCqtHDnE7","expanded_url":"https://ajc.com/politics/big-questions-about-what-state-will-do-with-more-than-5-billion-in-covid-19-relief/WT7CJSIDTJGPXMPTHVGBXXK474/","display_url":"ajc.com/politics/big-qâ€¦","indices":[207,230]}]	â€œThe amount of money Georgia is receiving under the federal stimulus package will cover the stateâ€™s portion of Medicaid expansion,â€� Big questions about what Georgia will do with billions in COVID-19 relief https://t.co/vTCqtHDnE7	47113.0	RT @Marcus4Georgia: â€œThe amount of money Georgia is receiving under the federal stimulus package will cover the stateâ€™s portion of Medicaidâ€¦	69.0	True	full
220737	220737	604a4b7b38588f00382594df	2021-03-11 16:55:13	[]	[]	Tue Mar 09 07:57:47 +0000 2021	[{"text":"Agrarwende","indices":[127,138]},{"text":"Maskengate","indices":[205,216]}]	[{"url":"https://t.co/4TAOMPFCRx","expanded_url":"https://www.sueddeutsche.de/politik/bundestag-cdu-abgeordneter-nebenjobs-roering-1.4479323","display_url":"sueddeutsche.de/politik/bundesâ€¦","indices":[233,256]}]	Der einflussreiche â�¦@cducsubtâ�© Agrarpolitiker Johannes RÃ¶ring hat 15 Nebenjobs. Alle in der Agrarindustrie. Ein VorkÃ¤mpfer der #Agrarwende ist er nicht. Lieber â�¦@rbrinkhausâ�© halten Sie das fÃ¼r akzeptabel? #Maskengate â�¦@Umwelthilfeâ�© https://t.co/4TAOMPFCRx	2559.0	RT @sascha_m_k: Der einflussreiche â�¦@cducsubtâ�© Agrarpolitiker Johannes RÃ¶ring hat 15 Nebenjobs. Alle in der Agrarindustrie. Ein VorkÃ¤mpferâ€¦	54.0	True	full
220738	220738	604a4b7b38588f00382594ed	2021-03-11 16:55:15	[]	[]	Thu Mar 11 16:42:50 +0000 2021	[]	[{"url":"https://t.co/8BqPZ1FLnV","expanded_url":"https://www.youtube.com/watch?v=ihFb90OkOqY","display_url":"youtube.com/watch?v=ihFb90â€¦","indices":[184,207]},{"url":"https://t.co/UsjVNNItFT","expanded_url":"https://twitter.com/googlenonprofit/status/1369774059190444035","display_url":"twitter.com/googlenonprofiâ€¦","indices":[208,231]}]	âœ¨ 15 minutes âœ¨ until we're live with Google Ad Grants expert @jasoncsking! Join us to learn more about helpful Ad Grants resources and get your questions answered in the live chat â¬‡ï¸� https://t.co/8BqPZ1FLnV https://t.co/UsjVNNItFT	22742.0	RT @googlenonprofit: âœ¨ 15 minutes âœ¨ until we're live with Google Ad Grants expert @jasoncsking! Join us to learn more about helpful Ad Granâ€¦	692.0	True	full
220739	220739	604a4b7c38588f00382594f9	2021-03-11 16:55:15	[]	[]	Thu Mar 11 13:06:19 +0000 2021	[{"text":"AstraZeneca","indices":[57,69]},{"text":"COVID19Vaccine","indices":[70,85]}]	[{"url":"https://t.co/8GARCIkdSd","expanded_url":"https://newsrand.com/2021/03/11/edo-receives-81080-doses-of-astrazeneca-covid-19-vaccines/","display_url":"newsrand.com/2021/03/11/edoâ€¦","indices":[193,216]}]	The Edo Government on Wednesday received 81,080 doses of #AstraZeneca #COVID19Vaccine for distribution in the state, the Permanent Secretary, Ministry of Health, Dr. Osamwonyi Irowa, has said. https://t.co/8GARCIkdSd	3358.0	RT @Newsrandng: The Edo Government on Wednesday received 81,080 doses of #AstraZeneca #COVID19Vaccine for distribution in the state, the Peâ€¦	0.0	True	full
220740	220740	604a4b7c38588f0038259513	2021-03-11 16:55:14	[]	[]	Thu Mar 11 10:44:23 +0000 2021	[{"text":"CancionDelDia","indices":[242,256]},{"text":"SongOfTheDay","indices":[257,270]}]	[{"url":"https://t.co/zwRdwOuM1Y","expanded_url":"https://youtu.be/tMItRuTYPZI","display_url":"youtu.be/tMItRuTYPZI","indices":[51,74]},{"url":"https://t.co/AlQZ8xFbGV","expanded_url":"http://7dias7notas.blogspot.com/2021/03/0070-la-musica-en-canciones-elvis-girl.html","display_url":"7dias7notas.blogspot.com/2021/03/0070-lâ€¦","indices":[87,110]}]	Elvis Presley - The Girl Of My Best Friend Video: https://t.co/zwRdwOuM1Y ArtÃ­culo : https://t.co/AlQZ8xFbGV Era el nuevo material que veÃ­a la luz desde queÂ ElvisÂ interrumpiera su carrera discogrÃ¡fica para cumplir con sus obligaciones... #CancionDelDia #SongOfTheDay https://t.co/Zjnynj6IXc	1183.0	RT @7dias7notasV: Elvis Presley - The Girl Of My Best Friend Video: https://t.co/zwRdwOuM1Y ArtÃ­culo : https://t.co/AlQZ8xFbGV Era el nuâ€¦	1183.0	True	full
220741	220741	604a4b7c38588f0038259519	2021-03-11 16:55:17	[]	[]	Thu Mar 11 11:25:22 +0000 2021	[]	[{"url":"https://t.co/cV3NqMHxfF","expanded_url":"https://www.spiegel.de/politik/deutschland/trotz-corona-cdu-politiker-klaus-peter-willsch-feiert-party-mit-zahlreichen-gaesten-a-a0d64854-5967-4598-ba51-0b7dd99b7e97?d=1615459783&sara_ecid=app_upd_xDl6zCyJhGEY9I3axx5s5LM6z4xunp&sara_ecid=soci_upd_KsBF0AFjflf0DZCxpPYDCQgO1dEMph","display_url":"spiegel.de/politik/deutscâ€¦","indices":[214,237]}]	Mein Kind darf schon zum 2. Mal keinen Geburtstag feiern, unsere Eltern begehen ihre runden Geburtstage ohne uns, an Weihnachten war meine Mutter ganz allein. Solche Meldungen machen selbst mich politikverdrossen. https://t.co/cV3NqMHxfF	8655.0	RT @Frau_Horchert: Mein Kind darf schon zum 2. Mal keinen Geburtstag feiern, unsere Eltern begehen ihre runden Geburtstage ohne uns, an Weiâ€¦	3689.0	True	full
220742	220742	604a4b7c38588f003825951d	2021-03-11 16:55:17	[]	[]	Thu Mar 11 12:40:59 +0000 2021	[]	[{"url":"https://t.co/5aYdaDocdv","expanded_url":"https://doctors4covidethics.medium.com/urgent-open-letter-from-doctors-and-scientists-to-the-european-medicines-agency-regarding-covid-19-f6e17c311595","display_url":"doctors4covidethics.medium.com/urgent-open-leâ€¦","indices":[251,274]}]	Lettre ouverte de scientifiques Ã l'Agence EuropÃ©enne des MÃ©dicaments concernant la dangerositÃ© des vaccins et le manque d'Ã©tudes pour leur autorisation provisoire. Le plus grand scandale sanitaire du siÃ¨cle est sur le point d'Ã©clater ! @GaumontRene https://t.co/5aYdaDocdv https://t.co/B3hulbiemS	9286.0	RT @PeterbobBaze: Lettre ouverte de scientifiques Ã l'Agence EuropÃ©enne des MÃ©dicaments concernant la dangerositÃ© des vaccins et le manqueâ€¦	376.0	True	full
220743	220743	604a4b7c38588f003825953f	2021-03-11 16:55:15	[]	[]	Thu Mar 11 16:15:01 +0000 2021	[]	[{"url":"https://t.co/n299LfaeZB","expanded_url":"https://twitter.com/xaguilarv/status/1370035778097713153","display_url":"twitter.com/xaguilarv/statâ€¦","indices":[146,169]}]	Cuidado seguimos con los cambios nefastos del Trujillato y sus seguidores. No se aprendiÃ³ nada que el odio y la mentira no conduce a nada bueno. https://t.co/n299LfaeZB	9211.0	RT @fausthe1: Cuidado seguimos con los cambios nefastos del Trujillato y sus seguidores. No se aprendiÃ³ nada que el odio y la mentira no câ€¦	10287.0	True	full
220744	220744	604a4b7c38588f0038259549	2021-03-11 16:55:18	[]	[]	Thu Mar 11 14:46:05 +0000 2021	[]	[{"url":"https://t.co/CP3c0XdRaH","expanded_url":"https://twitter.com/pppenaloza/status/1369973974919155712","display_url":"twitter.com/pppenaloza/staâ€¦","indices":[126,149]}]	Esa reacciÃ³n oficial de la Corea tiranizada transparenta el desprecio que los gobernantes autÃ³cratas sienten por sus pueblos. https://t.co/CP3c0XdRaH	768788.0	RT @PoleoRafael: Esa reacciÃ³n oficial de la Corea tiranizada transparenta el desprecio que los gobernantes autÃ³cratas sienten por sus pueblâ€¦	590.0	True	full
220745	220745	604a4b7d38588f0038259557	2021-03-11 16:55:18	[]	[]	Thu Mar 11 15:04:14 +0000 2021	[]	[{"url":"https://t.co/skLWG5W0xz","expanded_url":"https://www.npr.org/2021/03/10/975769774/twice-as-many-white-alabamans-are-getting-covid-19-vaccinations-than-black-alaba","display_url":"npr.org/2021/03/10/975â€¦","indices":[227,250]}]	"You said state leaders are telling you they are not distributing the vaccine to majority-Black neighborhoods because they expect people there are going to be vaccine-hesitant...Is that what you hear?" "No...We want it now." https://t.co/skLWG5W0xz	3912.0	RT @JAbramsMcLean: "You said state leaders are telling you they are not distributing the vaccine to majority-Black neighborhoods because thâ€¦	77.0	True	full
220746	220746	604a4b7d38588f003825955f	2021-03-11 16:55:15	[]	[]	Thu Mar 11 11:25:52 +0000 2021	[]	[{"url":"https://t.co/JVJy3gdXFk","expanded_url":"https://portaldenoticias.com.ar/2021/03/10/sarlo-se-arrepintio-de-sus-mentiras-pero-no-antes-de-atacar-al-gobierno-bonaerense/","display_url":"portaldenoticias.com.ar/2021/03/10/sarâ€¦","indices":[247,270]}]	Sarlo se arrepintiÃ³ de sus mentiras pero no antes de atacar al Gobierno Bonaerense Luego de pasearse por los canales de televisiÃ³n opositores destilando odio y subida a una campaÃ±a furibunda, la ensayista tuvo que decir la verdad en la justicia https://t.co/JVJy3gdXFk	1128774.0	RT @FernandezAnibal: Sarlo se arrepintiÃ³ de sus mentiras pero no antes de atacar al Gobierno Bonaerense Luego de pasearse por los canalesâ€¦	2134.0	True	full
220747	220747	604a4b7d38588f0038259565	2021-03-11 16:55:18	[]	[]	Thu Mar 11 12:40:59 +0000 2021	[]	[{"url":"https://t.co/5aYdaDocdv","expanded_url":"https://doctors4covidethics.medium.com/urgent-open-letter-from-doctors-and-scientists-to-the-european-medicines-agency-regarding-covid-19-f6e17c311595","display_url":"doctors4covidethics.medium.com/urgent-open-leâ€¦","indices":[251,274]}]	Lettre ouverte de scientifiques Ã l'Agence EuropÃ©enne des MÃ©dicaments concernant la dangerositÃ© des vaccins et le manque d'Ã©tudes pour leur autorisation provisoire. Le plus grand scandale sanitaire du siÃ¨cle est sur le point d'Ã©clater ! @GaumontRene https://t.co/5aYdaDocdv https://t.co/B3hulbiemS	9286.0	RT @PeterbobBaze: Lettre ouverte de scientifiques Ã l'Agence EuropÃ©enne des MÃ©dicaments concernant la dangerositÃ© des vaccins et le manqueâ€¦	90.0	True	full
220748	220748	604a4b7d38588f003825956d	2021-03-11 16:55:19	[]	[]	Thu Mar 11 16:49:05 +0000 2021	[{"text":"WESO2021","indices":[30,39]},{"text":"COOP","indices":[131,136]},{"text":"coops4dev","indices":[160,170]},{"text":"platformcoops","indices":[245,259]}]	[{"url":"https://t.co/oV0h3SCf1C","expanded_url":"https://www.ilo.org/global/topics/cooperatives/news/WCMS_775239/lang--en/index.htm","display_url":"ilo.org/global/topics/â€¦","indices":[260,283]}]	.@ILO presented findings from #WESO2021 report on role of digital labour platforms in transforming the world of work at @icacoop's #COOP Academy as part of its #coops4dev partnership. Presentation, group work &amp; discussions also reflected on #platformcoops https://t.co/oV0h3SCf1C https://t.co/GJE8WbKpjK	3338.0	RT @simcim: .@ILO presented findings from #WESO2021 report on role of digital labour platforms in transforming the world of work at @icacooâ€¦	2769.0	True	full
220749	220749	604a4b7d38588f0038259579	2021-03-11 16:55:15	[]	[]	Thu Mar 11 15:29:26 +0000 2021	[{"text":"TXT","indices":[247,251]}]	[{"url":"https://t.co/KN547EY2Yo","expanded_url":"https://www.elitedaily.com/p/the-unstoppable-txt-63896681?utm_campaign=elitedaily&utm_content=1615476566&utm_medium=owned&utm_source=twitter","display_url":"elitedaily.com/p/the-unstoppaâ€¦","indices":[252,275]}]	Introducing Elite Daily's March cover stars, @TXT_members âœ¨ Soobin, Yeonjun, Beomgyu, Taehyun, and Hueningkai discuss using their pandemic experiences as songwriting inspiration, their third year together, and more. (âœ�ï¸�: @Haekoko, ðŸ“·: Ahn Yeonhoo) #TXT https://t.co/KN547EY2Yo	186832.0	RT @EliteDaily: Introducing Elite Daily's March cover stars, @TXT_members âœ¨ Soobin, Yeonjun, Beomgyu, Taehyun, and Hueningkai discuss usingâ€¦	175.0	True	full
220750	220750	604a4b7d38588f0038259589	2021-03-11 16:55:17	[]	[]	Thu Mar 11 16:53:54 +0000 2021	[]	[{"url":"https://t.co/RZw4TkUMHS","expanded_url":"https://www.bfmtv.com/societe/education/covid-19-comment-va-fonctionner-l-accompagnement-psy-propose-aux-etudiants-par-le-gouvernement_AN-202103110417.html","display_url":"bfmtv.com/societe/educatâ€¦","indices":[97,120]}]	Covid-19: comment va fonctionner l'accompagnement psy proposÃ© aux Ã©tudiants par le gouvernement? https://t.co/RZw4TkUMHS https://t.co/aF6qCl6ix4	3031384.0	RT @BFMTV: Covid-19: comment va fonctionner l'accompagnement psy proposÃ© aux Ã©tudiants par le gouvernement? https://t.co/RZw4TkUMHS https:/â€¦	691.0	True	full
220751	220751	604a4b7d38588f003825958f	2021-03-11 16:55:15	[]	[{"url":"https://t.co/ijFdYHtlFa","expanded_url":"https://www.google.com/amp/s/www.wired.com/story/are-covid-patients-gasping-it-isnt-real-as-they-die/amp","display_url":"google.com/amp/s/www.wireâ€¦","indices":[249,272]}]		[]	[]			@jake_meador That South Dakota man story caught on like wildfire, but the follow up on the truthfulness of it was aâ€¦ https://t.co/q1tXqxdGPZ	138.0	True	full
220752	220752	604a4b7e38588f00382595a7	2021-03-11 16:55:15	[]	[]	Wed Mar 10 03:41:21 +0000 2021	[]	[{"url":"https://t.co/7CAlFmNKIZ","expanded_url":"https://twitter.com/christherivera/status/1369088400284811266","display_url":"twitter.com/christheriveraâ€¦","indices":[279,302]}]	If you are in the Bay Area please bring business to this restaurant in SF Japantown &amp; any of the businesses in the Japantown Centre. The entire mall is in danger of being shutdown due to lack of business since COVID. This Japantown is one of the oldest in the entire country https://t.co/7CAlFmNKIZ	1166.0	RT @theHUGOAT_: If you are in the Bay Area please bring business to this restaurant in SF Japantown &amp; any of the businesses in the Japantowâ€¦	19.0	True	full
220753	220753	604a4b7e38588f00382595b1	2021-03-11 16:55:20	[]	[]	Thu Mar 11 15:29:26 +0000 2021	[{"text":"TXT","indices":[247,251]}]	[{"url":"https://t.co/KN547EY2Yo","expanded_url":"https://www.elitedaily.com/p/the-unstoppable-txt-63896681?utm_campaign=elitedaily&utm_content=1615476566&utm_medium=owned&utm_source=twitter","display_url":"elitedaily.com/p/the-unstoppaâ€¦","indices":[252,275]}]	Introducing Elite Daily's March cover stars, @TXT_members âœ¨ Soobin, Yeonjun, Beomgyu, Taehyun, and Hueningkai discuss using their pandemic experiences as songwriting inspiration, their third year together, and more. (âœ�ï¸�: @Haekoko, ðŸ“·: Ahn Yeonhoo) #TXT https://t.co/KN547EY2Yo	186832.0	RT @EliteDaily: Introducing Elite Daily's March cover stars, @TXT_members âœ¨ Soobin, Yeonjun, Beomgyu, Taehyun, and Hueningkai discuss usingâ€¦	97.0	True	full
220754	220754	604a4b7e38588f00382595bf	2021-03-11 16:55:13	[{"text":"FWN","indices":[150,154]},{"text":"freeworldnews","indices":[155,169]},{"text":"today","indices":[170,176]}]	[{"url":"https://t.co/RyGDrA7GN5","expanded_url":"https://eautocheck.de/breaking/five-oklahoma-city-officers-charged-with-manslaughter-in-shooting-of-15-year-old-boy/11/","display_url":"eautocheck.de/breaking/five-â€¦","indices":[0,23]},{"url":"https://t.co/tDeW0hb5So","expanded_url":"https://eautocheck.de","display_url":"eautocheck.de","indices":[121,144]}]		[]	[]			https://t.co/RyGDrA7GN5 Five Oklahoma City officers charged with manslaughter in shooting of 15-year-old boy Our Haâ€¦ https://t.co/i5KPOfmxKc	834.0	True	full
220755	220755	604a4b7e38588f00382595c7	2021-03-11 16:55:14	[{"text":"amwriting","indices":[72,82]},{"text":"COVID19","indices":[83,91]}]	[{"url":"https://t.co/8Gx9KDjNUg","expanded_url":"https://acceptingtheunexpectedjourney.com/navigating-a-year-of-pandemic/","display_url":"acceptingtheunexpectedjourney.com/navigating-a-yâ€¦","indices":[126,149]}]		[]	[]			As we've reached the one year mark, my reflections on a year of COVID. #amwriting #COVID19 Navigating a Year ofâ€¦ https://t.co/tHkYvO4tVg	297.0	True	full
220756	220756	604a4b7e38588f00382595cd	2021-03-11 16:55:20	[]	[]	Thu Mar 11 15:29:26 +0000 2021	[{"text":"TXT","indices":[247,251]}]	[{"url":"https://t.co/KN547EY2Yo","expanded_url":"https://www.elitedaily.com/p/the-unstoppable-txt-63896681?utm_campaign=elitedaily&utm_content=1615476566&utm_medium=owned&utm_source=twitter","display_url":"elitedaily.com/p/the-unstoppaâ€¦","indices":[252,275]}]	Introducing Elite Daily's March cover stars, @TXT_members âœ¨ Soobin, Yeonjun, Beomgyu, Taehyun, and Hueningkai discuss using their pandemic experiences as songwriting inspiration, their third year together, and more. (âœ�ï¸�: @Haekoko, ðŸ“·: Ahn Yeonhoo) #TXT https://t.co/KN547EY2Yo	186832.0	RT @EliteDaily: Introducing Elite Daily's March cover stars, @TXT_members âœ¨ Soobin, Yeonjun, Beomgyu, Taehyun, and Hueningkai discuss usingâ€¦	97.0	True	full
220757	220757	604a4b7e38588f00382595cf	2021-03-11 16:55:16	[]	[]	Thu Mar 11 11:16:45 +0000 2021	[]	[{"url":"https://t.co/HBSAUIxSuz","expanded_url":"https://www.dailymaverick.co.za/article/2021-03-08-revealed-the-uk-supported-the-coup-in-bolivia-to-gain-access-to-its-white-gold/","display_url":"dailymaverick.co.za/article/2021-0â€¦","indices":[257,280]}]	Salen a la luz documentos obtenidos por @declassifiedUK que revelan participaciÃ³n de Reino Unido en golpe de Estado de Bolivia, de noviembre 2019, por su interÃ©s en el litio y que su embajada, en La Paz, trajo empresa de ciberseguridad vinculada con la CIA https://t.co/HBSAUIxSuz	1205143.0	RT @evoespueblo: Salen a la luz documentos obtenidos por @declassifiedUK que revelan participaciÃ³n de Reino Unido en golpe de Estado de Bolâ€¦	1281.0	True	full
220758	220758	604a4b7e38588f00382595e5	2021-03-11 16:55:20	[]	[]	Thu Mar 11 16:52:46 +0000 2021	[]	[{"url":"https://t.co/rSFgtpvwyS","expanded_url":"https://www.reuters.com/article/us-health-coronavirus-usa-compensation-idUSKBN2B31DH?taid=604a0073b7d77200018e37e0&utm_campaign=trueAnthem:+Trending","display_url":"reuters.com/article/us-heaâ€¦","indices":[247,270]}]	Enquanto isso, nos EUA, comeÃ§am processos de pacientes que receberam hidroxicloroquina e azitromicina. â€œOs registros de eletrocardiograma mostram que os ritmos cardÃ­acos de Susan Cicala foram interrompidos pela hidroxicloroquina e azitromicinaâ€� https://t.co/rSFgtpvwyS	1151922.0	RT @oatila: Enquanto isso, nos EUA, comeÃ§am processos de pacientes que receberam hidroxicloroquina e azitromicina. â€œOs registros de eletroâ€¦	36.0	True	full
220759	220759	604a4b7e38588f00382595e7	2021-03-11 16:55:17	[]	[{"url":"https://t.co/rd3j4rhzir","expanded_url":"https://youtu.be/sE0MHvVGlFo","display_url":"youtu.be/sE0MHvVGlFo","indices":[155,178]}]		[]	[]			This was a great online event! @ScotEd2020 where I gave a 15 minute introduction to retrieval practice ... donâ€™t coâ€¦ https://t.co/xlT2dPDKJF	27635.0	True	full
220760	220760	604a4b7e38588f00382595eb	2021-03-11 16:55:20	[]	[]	Thu Mar 11 16:52:46 +0000 2021	[]	[{"url":"https://t.co/rSFgtpvwyS","expanded_url":"https://www.reuters.com/article/us-health-coronavirus-usa-compensation-idUSKBN2B31DH?taid=604a0073b7d77200018e37e0&utm_campaign=trueAnthem:+Trending","display_url":"reuters.com/article/us-heaâ€¦","indices":[247,270]}]	Enquanto isso, nos EUA, comeÃ§am processos de pacientes que receberam hidroxicloroquina e azitromicina. â€œOs registros de eletrocardiograma mostram que os ritmos cardÃ­acos de Susan Cicala foram interrompidos pela hidroxicloroquina e azitromicinaâ€� https://t.co/rSFgtpvwyS	1151922.0	RT @oatila: Enquanto isso, nos EUA, comeÃ§am processos de pacientes que receberam hidroxicloroquina e azitromicina. â€œOs registros de eletroâ€¦	36.0	True	full
220761	220761	604a4b7e38588f00382595f5	2021-03-11 16:55:20	[]	[]	Thu Mar 11 16:54:17 +0000 2021	[{"text":"MisiÃ³nRobertSerra","indices":[0,18]},{"text":"11Mar","indices":[47,53]},{"text":"VenezuelaInvencible","indices":[55,75]}]	[{"url":"https://t.co/fV4f2sWt85","expanded_url":"https://twitter.com/Mippcivzla/status/1369975566078730240","display_url":"twitter.com/Mippcivzla/staâ€¦","indices":[142,165]}]	#MisiÃ³nRobertSerra Apoyando la Etiqueta de hoy #11Mar ðŸ‘‰#VenezuelaInvencible ðŸ‘ˆ @NicolasMaduro @dcabellor @PartidoPSUV @Mippcivzla @soy_urquia https://t.co/fV4f2sWt85	267.0	RT @FMRobertSerra: #MisiÃ³nRobertSerra Apoyando la Etiqueta de hoy #11Mar ðŸ‘‰#VenezuelaInvencible ðŸ‘ˆ @NicolasMaduro @dcabellor @PartidoPSUV @Mâ€¦	435.0	True	full
220762	220762	604a4b7f38588f0038259611	2021-03-11 16:55:16	[]	[]	Sun Feb 07 23:50:35 +0000 2021	[]	[{"url":"https://t.co/1On9BUlHU2","expanded_url":"https://www.ktvu.com/news/family-of-84-year-old-killed-in-sf-believe-attack-was-racially-motivated","display_url":"ktvu.com/news/family-ofâ€¦","indices":[223,246]}]	Attacks against Asian Americans is as old as America itself but the sheer volume and number have gone up astronomically since the COVID panic. Here's a few examples: 1) 84 Thai grandfather shoved and killed last week in SF https://t.co/1On9BUlHU2 1)	2902.0	RT @mayleechai: Attacks against Asian Americans is as old as America itself but the sheer volume and number have gone up astronomically sinâ€¦	43.0	True	full
220763	220763	604a4b7f38588f0038259613	2021-03-11 16:55:15	[]	[]	Wed Mar 10 03:41:21 +0000 2021	[]	[{"url":"https://t.co/7CAlFmNKIZ","expanded_url":"https://twitter.com/christherivera/status/1369088400284811266","display_url":"twitter.com/christheriveraâ€¦","indices":[279,302]}]	If you are in the Bay Area please bring business to this restaurant in SF Japantown &amp; any of the businesses in the Japantown Centre. The entire mall is in danger of being shutdown due to lack of business since COVID. This Japantown is one of the oldest in the entire country https://t.co/7CAlFmNKIZ	1166.0	RT @theHUGOAT_: If you are in the Bay Area please bring business to this restaurant in SF Japantown &amp; any of the businesses in the Japantowâ€¦	19.0	True	full
220764	220764	604a4b7f38588f0038259621	2021-03-11 16:55:16	[]	[{"url":"https://t.co/DvILd0sBzF","expanded_url":"https://drive.google.com/file/d/1FgKqQNqoYMNoEBsC12bNixc-_RkhB6H5/view?usp=drivesdk","display_url":"drive.google.com/file/d/1FgKqQNâ€¦","indices":[183,206]}]		[]	[]			@KagutaMuseveni Respected Sir, please help me in making our earth free from Pandemic Covid-19. Link shared below wâ€¦ https://t.co/aIpGjySH68	3.0	True	full
220765	220765	604a4b7f38588f0038259627	2021-03-11 16:55:17	[]	[]	Thu Mar 11 16:52:41 +0000 2021	[]	[{"url":"https://t.co/t9SypCyaGt","expanded_url":"https://www.lesechos.fr/industrie-services/pharmacie-sante/covid-plusieurs-pays-suspendent-par-precaution-le-recours-au-vaccin-dastrazeneca-1297503","display_url":"lesechos.fr/industrie-servâ€¦","indices":[254,277]}]	Suspension du vaccin d'AstraZeneca : la dÃ©cision survient aprÃ¨s que des troubles de la coagulation ont Ã©tÃ© signalÃ©s parmi des personnes vaccinÃ©es. Mais, pour l'heure, le lien entre les vaccins et la formation de caillots sanguins n'a pas Ã©tÃ© dÃ©montrÃ© â¬‡â¬‡ https://t.co/t9SypCyaGt	1338.0	RT @EnriqueMoreira: Suspension du vaccin d'AstraZeneca : la dÃ©cision survient aprÃ¨s que des troubles de la coagulation ont Ã©tÃ© signalÃ©s parâ€¦	22.0	True	full
220766	220766	604a4b7f38588f0038259629	2021-03-11 16:55:19	[]	[]	Thu Mar 11 16:53:25 +0000 2021	[]	[{"url":"https://t.co/vv4krOOqRY","expanded_url":"http://www.cookcountyil.gov/recovery","display_url":"cookcountyil.gov/recovery","indices":[226,249]}]	ðŸ�¡ APPLY TODAY FOR RENTAL ASSISTANCE ðŸ�¡ If you live in suburban Cook County and need help paying your rent and bills due to COVID-19, you may be eligible for @cookcountygov new rental assistance program. Learn more and apply at https://t.co/vv4krOOqRY. https://t.co/IfsboASzKH	523.0	RT @connect2home: ðŸ�¡ APPLY TODAY FOR RENTAL ASSISTANCE ðŸ�¡ If you live in suburban Cook County and need help paying your rent and bills due toâ€¦	12851.0	True	full
220767	220767	604a4b7f38588f003825962b	2021-03-11 16:55:15	[{"text":"BuenJueves","indices":[0,11]},{"text":"AHORAMÃ©dico","indices":[14,26]},{"text":"NoEsLoQueParece","indices":[88,104]},{"text":"Salud","indices":[119,125]},{"text":"COVID19","indices":[127,135]},{"text":"Vacunas","indices":[136,144]},{"text":"BeatrizSarlo","indices":[145,158]}]	[{"url":"https://t.co/1gEDlubBBs","expanded_url":"http://www.radio96.com.ar","display_url":"radio96.com.ar","indices":[214,237]}]		[]	[]			#BuenJueves #AHORAMÃ©dico sanitarista Jorge Rachid (@elkotur) asesor de @Kicillofok en #NoEsLoQueParece porâ€¦ https://t.co/usu2Pp989g	3955.0	True	full
220768	220768	604a4b7f38588f0038259633	2021-03-11 16:55:20	[{"text":"free","indices":[59,64]},{"text":"kindle","indices":[68,75]},{"text":"freebook","indices":[243,252]},{"text":"romance","indices":[253,261]},{"text":"RomanceReaders","indices":[262,277]}]	[{"url":"https://t.co/bUroCGV8o6","expanded_url":"https://www.amazon.co.uk/dp/B08562P2DQ","display_url":"amazon.co.uk/dp/B08562P2DQ","indices":[219,242]}]		[]	[]			LAST DAY! Just Two Strangers In The Crowd is available for #free on #kindle for the next few hours ONLY to celebratâ€¦ https://t.co/HScqH8eeJ4	329.0	True	full
220769	220769	604a4b7f38588f003825963b	2021-03-11 16:55:19	[]	[]	Wed Mar 10 09:07:15 +0000 2021	[{"text":"Airdrop","indices":[223,231]},{"text":"bnb","indices":[232,236]},{"text":"bsc","indices":[237,241]},{"text":"btc","indices":[242,246]},{"text":"Binance","indices":[247,255]},{"text":"DeFi","indices":[256,261]},{"text":"NarutoSwap","indices":[262,273]}]	[{"url":"https://t.co/abBdGJrd0X","expanded_url":"https://narutoswap.com/airdrop","display_url":"narutoswap.com/airdrop","indices":[49,72]}]	NarutoSwapðŸ�¥/AIRDROP ($100) ðŸŽ� Get airdrop here: https://t.co/abBdGJrd0X 15% Of Total supply distribution for new community. Follow US: @NarutoSwap ðŸ�¥ âœ…-Retweet This Post âœ…-Tag &amp; Invite Your Friend âœ…-Follow All Task #Airdrop #bnb #bsc #btc #Binance #DeFi #NarutoSwap https://t.co/cUOkxiTOCZ	1889.0	RT @NarutoSwap: NarutoSwapðŸ�¥/AIRDROP ($100) ðŸŽ� Get airdrop here: https://t.co/abBdGJrd0X 15% Of Total supply distribution for new communitâ€¦	17.0	True	full
220770	220770	604a4b7f38588f0038259647	2021-03-11 16:55:17	[]	[]	Thu Mar 11 16:52:41 +0000 2021	[]	[{"url":"https://t.co/t9SypCyaGt","expanded_url":"https://www.lesechos.fr/industrie-services/pharmacie-sante/covid-plusieurs-pays-suspendent-par-precaution-le-recours-au-vaccin-dastrazeneca-1297503","display_url":"lesechos.fr/industrie-servâ€¦","indices":[254,277]}]	Suspension du vaccin d'AstraZeneca : la dÃ©cision survient aprÃ¨s que des troubles de la coagulation ont Ã©tÃ© signalÃ©s parmi des personnes vaccinÃ©es. Mais, pour l'heure, le lien entre les vaccins et la formation de caillots sanguins n'a pas Ã©tÃ© dÃ©montrÃ© â¬‡â¬‡ https://t.co/t9SypCyaGt	1338.0	RT @EnriqueMoreira: Suspension du vaccin d'AstraZeneca : la dÃ©cision survient aprÃ¨s que des troubles de la coagulation ont Ã©tÃ© signalÃ©s parâ€¦	22.0	True	full
220771	220771	604a4b8038588f003825964f	2021-03-11 16:55:19	[]	[]	Thu Mar 11 16:50:04 +0000 2021	[]	[{"url":"https://t.co/dg7oY7RMqc","expanded_url":"https://trib.al/duRFUcD","display_url":"trib.al/duRFUcD","indices":[112,135]}]	ðŸ”µ EXCLUSIF - Covid : les confidences inÃ©dites du cofondateur d'Airbnb. Le dÃ©cryptage des @lesechosweekend â¤µï¸� https://t.co/dg7oY7RMqc https://t.co/LPicYqabLE	1278899.0	RT @LesEchos: ðŸ”µ EXCLUSIF - Covid : les confidences inÃ©dites du cofondateur d'Airbnb. Le dÃ©cryptage des @lesechosweekend â¤µï¸� https://t.co/â€¦	686.0	True	full
220772	220772	604a4b8038588f003825965d	2021-03-11 16:55:22	[]	[]	Thu Mar 11 16:38:00 +0000 2021	[{"text":"RussiaInvadedUkraine","indices":[157,178]},{"text":"Donbas","indices":[179,186]},{"text":"Donbass","indices":[187,195]}]	[{"url":"https://t.co/BZLQbeL0mO","expanded_url":"https://glasnostgone.org/2021/03/11/will-russia-launch-an-offensive-in-east-ukraine/","display_url":"glasnostgone.org/2021/03/11/wilâ€¦","indices":[17,40]}]	Over on my blog, https://t.co/BZLQbeL0mO I've posted on why I don't think its likely Russia will launch a major offensive. But then what the fuck do I know. #RussiaInvadedUkraine #Donbas #Donbass	11251.0	RT @GlasnostGone: Over on my blog, https://t.co/BZLQbeL0mO I've posted on why I don't think its likely Russia will launch a major offensiveâ€¦	94.0	True	full
220773	220773	604a4b8038588f003825965f	2021-03-11 16:55:20	[]	[]	Thu Mar 11 15:18:02 +0000 2021	[{"text":"ContraElBloqueoMasRevolucion","indices":[107,136]}]	[{"url":"https://t.co/4vxQ96226v","expanded_url":"https://mazo4f.com/237407","display_url":"mazo4f.com/237407","indices":[82,105]}]	China: El Covid-19 requiere una respuesta mundial centrada en las personas (+ONU) https://t.co/4vxQ96226v #ContraElBloqueoMasRevolucion https://t.co/G8ez6n1wQ2	584936.0	RT @ConElMazoDando: China: El Covid-19 requiere una respuesta mundial centrada en las personas (+ONU) https://t.co/4vxQ96226v #ContraElBloâ€¦	161.0	True	full
220774	220774	604a4b8038588f0038259661	2021-03-11 16:55:20	[]	[]	Thu Mar 11 14:51:32 +0000 2021	[]	[{"url":"https://t.co/28rqEtW7MN","expanded_url":"https://www.eldiario.es/sociedad/ultima-hora-coronavirus-actualidad-politica-11-de-marzo_6_7296271_1065027.html","display_url":"eldiario.es/sociedad/ultimâ€¦","indices":[113,136]}]	"Viva el Caudillo": saludos fascistas a un grupo de activistas LGTBI en Murcia tras un mitin de Santiago Abascal https://t.co/28rqEtW7MN Informa @Gonzalvezortiz1 https://t.co/8OgV1gq5JG	1253751.0	RT @eldiarioes: "Viva el Caudillo": saludos fascistas a un grupo de activistas LGTBI en Murcia tras un mitin de Santiago Abascal https://t.â€¦	4.0	True	full
220775	220775	604a4b8038588f0038259663	2021-03-11 16:55:22	[]	[]	Thu Mar 11 16:38:00 +0000 2021	[{"text":"RussiaInvadedUkraine","indices":[157,178]},{"text":"Donbas","indices":[179,186]},{"text":"Donbass","indices":[187,195]}]	[{"url":"https://t.co/BZLQbeL0mO","expanded_url":"https://glasnostgone.org/2021/03/11/will-russia-launch-an-offensive-in-east-ukraine/","display_url":"glasnostgone.org/2021/03/11/wilâ€¦","indices":[17,40]}]	Over on my blog, https://t.co/BZLQbeL0mO I've posted on why I don't think its likely Russia will launch a major offensive. But then what the fuck do I know. #RussiaInvadedUkraine #Donbas #Donbass	11251.0	RT @GlasnostGone: Over on my blog, https://t.co/BZLQbeL0mO I've posted on why I don't think its likely Russia will launch a major offensiveâ€¦	94.0	True	full
220776	220776	604a4b8038588f003825966d	2021-03-11 16:55:21	[]	[]	Thu Mar 11 13:06:19 +0000 2021	[{"text":"AstraZeneca","indices":[57,69]},{"text":"COVID19Vaccine","indices":[70,85]}]	[{"url":"https://t.co/8GARCIkdSd","expanded_url":"https://newsrand.com/2021/03/11/edo-receives-81080-doses-of-astrazeneca-covid-19-vaccines/","display_url":"newsrand.com/2021/03/11/edoâ€¦","indices":[193,216]}]	The Edo Government on Wednesday received 81,080 doses of #AstraZeneca #COVID19Vaccine for distribution in the state, the Permanent Secretary, Ministry of Health, Dr. Osamwonyi Irowa, has said. https://t.co/8GARCIkdSd	3358.0	RT @Newsrandng: The Edo Government on Wednesday received 81,080 doses of #AstraZeneca #COVID19Vaccine for distribution in the state, the Peâ€¦	0.0	True	full
220777	220777	604a4b8038588f003825966f	2021-03-11 16:55:22	[]	[]	Thu Mar 11 16:38:00 +0000 2021	[{"text":"RussiaInvadedUkraine","indices":[157,178]},{"text":"Donbas","indices":[179,186]},{"text":"Donbass","indices":[187,195]}]	[{"url":"https://t.co/BZLQbeL0mO","expanded_url":"https://glasnostgone.org/2021/03/11/will-russia-launch-an-offensive-in-east-ukraine/","display_url":"glasnostgone.org/2021/03/11/wilâ€¦","indices":[17,40]}]	Over on my blog, https://t.co/BZLQbeL0mO I've posted on why I don't think its likely Russia will launch a major offensive. But then what the fuck do I know. #RussiaInvadedUkraine #Donbas #Donbass	11251.0	RT @GlasnostGone: Over on my blog, https://t.co/BZLQbeL0mO I've posted on why I don't think its likely Russia will launch a major offensiveâ€¦	94.0	True	full
220778	220778	604a4b8038588f0038259679	2021-03-11 16:55:22	[]	[]	Thu Mar 11 16:20:10 +0000 2021	[]	[{"url":"https://t.co/zMJzXLBeeQ","expanded_url":"https://bbc.in/38vzEzW","display_url":"bbc.in/38vzEzW","indices":[230,253]}]	"Brazil is becoming a threat to global public health." Brazil has exceeded 2,000 Covid-related deaths in a single day for the first time and infection rates are still soaring. One epidemiologist shares his fears. Find out more: https://t.co/zMJzXLBeeQ https://t.co/palxo36GzE	440193.0	RT @bbcworldservice: "Brazil is becoming a threat to global public health." Brazil has exceeded 2,000 Covid-related deaths in a single dayâ€¦	77.0	True	full
220779	220779	604a4b8038588f0038259683	2021-03-11 16:55:22	[]	[{"url":"https://t.co/71ygYL4oYC","expanded_url":"https://www.sherbrookerecord.com/vaccine-now-available-to-those-70-and-up/","display_url":"sherbrookerecord.com/vaccine-now-avâ€¦","indices":[203,226]}]		[]	[]			One day after announcing that people born in 1946 or earlier were now able to book vaccination appointments in theâ€¦ https://t.co/NyVjmCj0iF	1191.0	True	full
220780	220780	604a4b8038588f003825968b	2021-03-11 16:55:21	[{"text":"Turismo","indices":[38,46]},{"text":"Turismo","indices":[146,154]},{"text":"FBLive","indices":[189,196]}]	[{"url":"https://t.co/ej7gmIJzlX","expanded_url":"http://bit.ly/2R73PVt","display_url":"bit.ly/2R73PVt","indices":[197,220]}]		[]	[]			Comenzamos platicando el panorama del #Turismo con la continuidad de la pandemia con Lourdes MuciÃ±o @lulumucinomxâ€¦ https://t.co/Zla5n4gT8K	3881.0	True	full
220781	220781	604a4b8138588f00382596b3	2021-03-11 16:55:22	[]	[]	Thu Mar 11 16:45:30 +0000 2021	[]	[{"url":"https://t.co/rMI8oYQQBg","expanded_url":"https://on.ft.com/3vd2vCV","display_url":"on.ft.com/3vd2vCV","indices":[172,195]}]	Denmark, Norway and Iceland have suspended use of the Oxford/AstraZeneca vaccine in a 'precautionary' move after a Danish woman died with blood clots following inoculation https://t.co/rMI8oYQQBg	6900978.0	RT @FinancialTimes: Denmark, Norway and Iceland have suspended use of the Oxford/AstraZeneca vaccine in a 'precautionary' move after a Daniâ€¦	1460.0	True	full
220782	220782	604a4b8138588f00382596bd	2021-03-11 16:55:22	[]	[]	Thu Mar 11 16:45:30 +0000 2021	[]	[{"url":"https://t.co/rMI8oYQQBg","expanded_url":"https://on.ft.com/3vd2vCV","display_url":"on.ft.com/3vd2vCV","indices":[172,195]}]	Denmark, Norway and Iceland have suspended use of the Oxford/AstraZeneca vaccine in a 'precautionary' move after a Danish woman died with blood clots following inoculation https://t.co/rMI8oYQQBg	6900978.0	RT @FinancialTimes: Denmark, Norway and Iceland have suspended use of the Oxford/AstraZeneca vaccine in a 'precautionary' move after a Daniâ€¦	1460.0	True	full
220783	220783	604a4b8138588f00382596c9	2021-03-11 16:55:22	[{"text":"surrogacy","indices":[60,70]},{"text":"surrogate","indices":[71,81]},{"text":"surrogates","indices":[82,93]},{"text":"surrogatemother","indices":[94,110]},{"text":"intendedparent","indices":[111,126]},{"text":"intendedparents","indices":[127,143]},{"text":"COVID19","indices":[144,152]},{"text":"COVID19vacccine","indices":[153,169]},{"text":"COVIDvacccine","indices":[170,184]},{"text":"C…	[{"url":"https://t.co/HoY6P4WPwH","expanded_url":"http://bit.ly/3vdgAAk","display_url":"bit.ly/3vdgAAk","indices":[35,58]}]		[]	[]			(3/3) ...Read the full story here: https://t.co/HoY6P4WPwH #surrogacy #surrogate #surrogates #surrogatemotherâ€¦ https://t.co/5pLfuUiwoF	787.0	True	full
220784	220784	604a4b8138588f00382596cd	2021-03-11 16:55:22	[{"text":"surrogacy","indices":[60,70]},{"text":"surrogate","indices":[71,81]},{"text":"surrogates","indices":[82,93]},{"text":"surrogatemother","indices":[94,110]},{"text":"intendedparent","indices":[111,126]},{"text":"intendedparents","indices":[127,143]},{"text":"COVID19","indices":[144,152]},{"text":"COVID19vacccine","indices":[153,169]},{"text":"COVIDvacccine","indices":[170,184]},{"text":"C…	[{"url":"https://t.co/HoY6P4WPwH","expanded_url":"http://bit.ly/3vdgAAk","display_url":"bit.ly/3vdgAAk","indices":[35,58]}]		[]	[]			(3/3) ...Read the full story here: https://t.co/HoY6P4WPwH #surrogacy #surrogate #surrogates #surrogatemotherâ€¦ https://t.co/5pLfuUiwoF	787.0	True	full
220785	220785	604a4b8138588f00382596d1	2021-03-11 16:55:22	[{"text":"surrogacy","indices":[60,70]},{"text":"surrogate","indices":[71,81]},{"text":"surrogates","indices":[82,93]},{"text":"surrogatemother","indices":[94,110]},{"text":"intendedparent","indices":[111,126]},{"text":"intendedparents","indices":[127,143]},{"text":"COVID19","indices":[144,152]},{"text":"COVID19vacccine","indices":[153,169]},{"text":"COVIDvacccine","indices":[170,184]},{"text":"C…	[{"url":"https://t.co/HoY6P4WPwH","expanded_url":"http://bit.ly/3vdgAAk","display_url":"bit.ly/3vdgAAk","indices":[35,58]}]		[]	[]			(3/3) ...Read the full story here: https://t.co/HoY6P4WPwH #surrogacy #surrogate #surrogates #surrogatemotherâ€¦ https://t.co/5pLfuUiwoF	787.0	True	full
220786	220786	604a4b8138588f00382596e5	2021-03-11 16:55:17	[]	[{"url":"https://t.co/cAzG9E8GNY","expanded_url":"http://app.rarible.com/pepecasso","display_url":"app.rarible.com/pepecasso","indices":[264,287]}]		[]	[]			oke frens here you go: &lt;&lt;&lt;&lt;trash masks&gt;&gt;&gt;&gt; is v funy diy masks frogg made all on his own an somtiems u don even râ€¦ https://t.co/8XBp3IbVtC	2777.0	True	full
220787	220787	604a4b8138588f00382596f9	2021-03-11 16:55:17	[]	[{"url":"https://t.co/KO6M4ZLh3U","expanded_url":"https://curiouscat.qa/crvtrs/post/1190055662","display_url":"curiouscat.qa/crvtrs/post/11â€¦","indices":[142,165]}]		[]	[]			Why is @arsanists Omega X lover not X1? its same people â€” can yâ€™all leave angie alone ? i promise you she does notâ€¦ https://t.co/hhmV8ANo2Q	1760.0	True	full
220788	220788	604a4b8238588f0038259705	2021-03-11 16:55:23	[]	[]	Thu Mar 11 16:55:17 +0000 2021	[{"text":"NextQuestion","indices":[26,39]}]	[{"url":"https://t.co/LtNXDrSEWY","expanded_url":"https://apple.co/3crbiJ3","display_url":"apple.co/3crbiJ3","indices":[195,218]}]	On this week's episode of #NextQuestion, we reflect on the one-year anniversary of the coronavirus pandemic with @jeremyfaust, @kerinalthoff, and @fi_lowenstein Listen to the full episode here: https://t.co/LtNXDrSEWY https://t.co/aW2PttOA3S	1747450.0	RT @katiecouric: On this week's episode of #NextQuestion, we reflect on the one-year anniversary of the coronavirus pandemic with @jeremyfaâ€¦	1166.0	True	full
220789	220789	604a4b8238588f003825970b	2021-03-11 16:55:14	[]	[]	Thu Mar 11 16:30:20 +0000 2021	[]	[{"url":"https://t.co/aVZm8zKi26","expanded_url":"http://ow.ly/8b2K50DUYfk","display_url":"ow.ly/8b2K50DUYfk","indices":[247,270]}]	If you are clinically extremely vulnerable, you are advised to stay at home as much as possible, but to take daily exercise outdoors to stay healthy. If you need help, you can contact the council's coronavirus helpline on 0113 376 0330 or visit: https://t.co/aVZm8zKi26	5556.0	RT @BetterLivesLDS: If you are clinically extremely vulnerable, you are advised to stay at home as much as possible, but to take daily exerâ€¦	1044.0	True	full
220790	220790	604a4b8238588f003825970f	2021-03-11 16:55:20	[{"text":"free","indices":[59,64]},{"text":"kindle","indices":[68,75]},{"text":"freebook","indices":[243,252]},{"text":"romance","indices":[253,261]},{"text":"RomanceReaders","indices":[262,277]}]	[{"url":"https://t.co/bUroCGV8o6","expanded_url":"https://www.amazon.co.uk/dp/B08562P2DQ","display_url":"amazon.co.uk/dp/B08562P2DQ","indices":[219,242]}]		[]	[]			LAST DAY! Just Two Strangers In The Crowd is available for #free on #kindle for the next few hours ONLY to celebratâ€¦ https://t.co/HScqH8eeJ4	329.0	True	full
220791	220791	604a4b8238588f0038259711	2021-03-11 16:55:23	[]	[]	Thu Mar 11 16:55:17 +0000 2021	[{"text":"NextQuestion","indices":[26,39]}]	[{"url":"https://t.co/LtNXDrSEWY","expanded_url":"https://apple.co/3crbiJ3","display_url":"apple.co/3crbiJ3","indices":[195,218]}]	On this week's episode of #NextQuestion, we reflect on the one-year anniversary of the coronavirus pandemic with @jeremyfaust, @kerinalthoff, and @fi_lowenstein Listen to the full episode here: https://t.co/LtNXDrSEWY https://t.co/aW2PttOA3S	1747450.0	RT @katiecouric: On this week's episode of #NextQuestion, we reflect on the one-year anniversary of the coronavirus pandemic with @jeremyfaâ€¦	1166.0	True	full
220792	220792	604a4b8238588f0038259727	2021-03-11 16:55:22	[{"text":"COVID19","indices":[34,42]},{"text":"leadership","indices":[97,108]},{"text":"FutureofWork","indices":[205,218]}]	[{"url":"https://t.co/PhfVsLTRI3","expanded_url":"https://bit.ly/30ySv8V","display_url":"bit.ly/30ySv8V","indices":[219,242]}]		[]	[]			It is not easy leading during the #COVID19 pandemic or any crisis. By focusing on these 3 areas, #leadership can stâ€¦ https://t.co/3gYyU67dIw	40.0	True	full
220793	220793	604a4b8238588f003825972b	2021-03-11 16:55:23	[]	[]	Thu Mar 11 14:18:00 +0000 2021	[]	[{"url":"https://t.co/t0nNdAhV1N","expanded_url":"https://trib.al/QKFnNqA","display_url":"trib.al/QKFnNqA","indices":[221,244]}]	To mark one year since the WHO declared the COVID-19 outbreak a pandemic, weâ€™ve compiled some of our best essays on how the crisis began, how it will end, and how it is transforming the global health and political order: https://t.co/t0nNdAhV1N	799487.0	RT @ForeignAffairs: To mark one year since the WHO declared the COVID-19 outbreak a pandemic, weâ€™ve compiled some of our best essays on howâ€¦	863.0	True	full
220794	220794	604a4b8238588f0038259735	2021-03-11 16:55:19	[]	[]	Thu Mar 11 16:53:25 +0000 2021	[]	[{"url":"https://t.co/vv4krOOqRY","expanded_url":"http://www.cookcountyil.gov/recovery","display_url":"cookcountyil.gov/recovery","indices":[226,249]}]	ðŸ�¡ APPLY TODAY FOR RENTAL ASSISTANCE ðŸ�¡ If you live in suburban Cook County and need help paying your rent and bills due to COVID-19, you may be eligible for @cookcountygov new rental assistance program. Learn more and apply at https://t.co/vv4krOOqRY. https://t.co/IfsboASzKH	523.0	RT @connect2home: ðŸ�¡ APPLY TODAY FOR RENTAL ASSISTANCE ðŸ�¡ If you live in suburban Cook County and need help paying your rent and bills due toâ€¦	12851.0	True	full
220795	220795	604a4b8238588f003825973b	2021-03-11 16:55:23	[]	[]	Thu Mar 11 14:18:00 +0000 2021	[]	[{"url":"https://t.co/t0nNdAhV1N","expanded_url":"https://trib.al/QKFnNqA","display_url":"trib.al/QKFnNqA","indices":[221,244]}]	To mark one year since the WHO declared the COVID-19 outbreak a pandemic, weâ€™ve compiled some of our best essays on how the crisis began, how it will end, and how it is transforming the global health and political order: https://t.co/t0nNdAhV1N	799487.0	RT @ForeignAffairs: To mark one year since the WHO declared the COVID-19 outbreak a pandemic, weâ€™ve compiled some of our best essays on howâ€¦	863.0	True	full
220796	220796	604a4b8238588f003825973f	2021-03-11 16:55:23	[]	[]	Thu Mar 11 14:18:00 +0000 2021	[]	[{"url":"https://t.co/t0nNdAhV1N","expanded_url":"https://trib.al/QKFnNqA","display_url":"trib.al/QKFnNqA","indices":[221,244]}]	To mark one year since the WHO declared the COVID-19 outbreak a pandemic, weâ€™ve compiled some of our best essays on how the crisis began, how it will end, and how it is transforming the global health and political order: https://t.co/t0nNdAhV1N	799487.0	RT @ForeignAffairs: To mark one year since the WHO declared the COVID-19 outbreak a pandemic, weâ€™ve compiled some of our best essays on howâ€¦	863.0	True	full
220797	220797	604a4b8238588f0038259751	2021-03-11 16:55:17	[]	[]	Thu Mar 11 16:08:35 +0000 2021	[{"text":"OpentheBorder","indices":[226,240]}]	[{"url":"https://t.co/RiwHKIdTrM","expanded_url":"https://twitter.com/somosSmartMinho/status/1367831679021297664","display_url":"twitter.com/somosSmartMinhâ€¦","indices":[281,304]}]	O peche da fronteira tivo Ã© ten enormes consecuencias. Venres participo no encontro organizado por @somosSmartMinho con eurodeputad@s de diversas organizaciÃ³ns polÃ­ticas de Portugal e Galiza, entre elas @obloque. AcciÃ³ns como #OpentheBorder e problemas do peche para levar ao PEâ¤µï¸� https://t.co/RiwHKIdTrM	18145.0	RT @anamirandapaz: O peche da fronteira tivo Ã© ten enormes consecuencias. Venres participo no encontro organizado por @somosSmartMinho conâ€¦	4615.0	True	full
220798	220798	604a4b8438588f003825977f	2021-03-11 16:55:24	[]	[]	Thu Mar 11 15:13:02 +0000 2021	[{"text":"ContraElBloqueoMasRevolucion","indices":[126,155]}]	[{"url":"https://t.co/vyROWUyE3U","expanded_url":"https://mazo4f.com/237406","display_url":"mazo4f.com/237406","indices":[101,124]}]	Lula instÃ³ a vacunarse contra el Covid y a no hacerle caso a las "decisiones imbÃ©ciles" de Bolsonaro https://t.co/vyROWUyE3U #ContraElBloqueoMasRevolucion https://t.co/8tBGmSIad7	584936.0	RT @ConElMazoDando: Lula instÃ³ a vacunarse contra el Covid y a no hacerle caso a las "decisiones imbÃ©ciles" de Bolsonaro https://t.co/vyROWâ€¦	161.0	True	full
220799	220799	604a4b8438588f0038259797	2021-03-11 16:55:20	[]	[]	Thu Mar 11 14:51:32 +0000 2021	[]	[{"url":"https://t.co/28rqEtW7MN","expanded_url":"https://www.eldiario.es/sociedad/ultima-hora-coronavirus-actualidad-politica-11-de-marzo_6_7296271_1065027.html","display_url":"eldiario.es/sociedad/ultimâ€¦","indices":[113,136]}]	"Viva el Caudillo": saludos fascistas a un grupo de activistas LGTBI en Murcia tras un mitin de Santiago Abascal https://t.co/28rqEtW7MN Informa @Gonzalvezortiz1 https://t.co/8OgV1gq5JG	1253751.0	RT @eldiarioes: "Viva el Caudillo": saludos fascistas a un grupo de activistas LGTBI en Murcia tras un mitin de Santiago Abascal https://t.â€¦	4.0	True	full
220800	220800	604a4b8438588f003825979d	2021-03-11 16:55:20	[]	[]	Thu Mar 11 14:51:32 +0000 2021	[]	[{"url":"https://t.co/28rqEtW7MN","expanded_url":"https://www.eldiario.es/sociedad/ultima-hora-coronavirus-actualidad-politica-11-de-marzo_6_7296271_1065027.html","display_url":"eldiario.es/sociedad/ultimâ€¦","indices":[113,136]}]	"Viva el Caudillo": saludos fascistas a un grupo de activistas LGTBI en Murcia tras un mitin de Santiago Abascal https://t.co/28rqEtW7MN Informa @Gonzalvezortiz1 https://t.co/8OgV1gq5JG	1253751.0	RT @eldiarioes: "Viva el Caudillo": saludos fascistas a un grupo de activistas LGTBI en Murcia tras un mitin de Santiago Abascal https://t.â€¦	4.0	True	full
220801	220801	604a4b8438588f00382597b5	2021-03-11 16:55:19	[{"text":"ØµØ­ÙŠÙ�Ø©_Ø¹ÙŠÙ†_Ø§Ù„Ø­Ù‚ÙŠÙ‚Ù‡","indices":[115,133]}]	[{"url":"https://t.co/llGNaJNSYp","expanded_url":"https://www.aenalhaqeqah.com","display_url":"aenalhaqeqah.com","indices":[134,157]}]		[]	[]			ðŸ”´ÙˆØ²Ø§Ø±Ø© Ø§Ù„Ø´Ø¤ÙˆÙ† Ø§Ù„Ø¥Ø³Ù„Ø§Ù…ÙŠØ©: Ø¥ØºÙ„Ø§Ù‚ 11 Ù…Ø³Ø¬Ø¯Ù‹Ø§ Ø¨Ø´ÙƒÙ„ Ù…Ø¤Ù‚Øª Ù�ÙŠ 8 Ù…Ù†Ø§Ø·Ù‚ØŒ Ø¨Ø¹Ø¯ ØªØ³Ø¬ÙŠÙ„ 11 Ø¥ØµØ§Ø¨Ø© Ø¨Ù�ÙŠØ±ÙˆØ³ ÙƒÙˆØ±ÙˆÙ†Ø§ Ø¨ÙŠÙ† ØµÙ�ÙˆÙ� Ø§Ù„Ù…ØµÙ„ÙŠÙ†.â€¦ https://t.co/Pl8zrkQYtz	62301.0	True	full
220802	220802	604a4b8438588f00382597d3	2021-03-11 16:55:16	[]	[]	Thu Mar 11 15:58:42 +0000 2021	[]	[{"url":"https://t.co/VTbrAYGdpQ","expanded_url":"https://twitter.com/kylegriffin1/status/1237852108293992449","display_url":"twitter.com/kylegriffin1/sâ€¦","indices":[121,144]}]	a year ago today, when Jared Kushner was inexplicably in charge and kept his perfect track record of utter incompetence https://t.co/VTbrAYGdpQ	354095.0	RT @goldengateblond: a year ago today, when Jared Kushner was inexplicably in charge and kept his perfect track record of utter incompetenâ€¦	183.0	True	full
220803	220803	604a4b8438588f00382597e9	2021-03-11 16:55:19	[]	[]	Thu Mar 11 16:49:05 +0000 2021	[{"text":"WESO2021","indices":[30,39]},{"text":"COOP","indices":[131,136]},{"text":"coops4dev","indices":[160,170]},{"text":"platformcoops","indices":[245,259]}]	[{"url":"https://t.co/oV0h3SCf1C","expanded_url":"https://www.ilo.org/global/topics/cooperatives/news/WCMS_775239/lang--en/index.htm","display_url":"ilo.org/global/topics/â€¦","indices":[260,283]}]	.@ILO presented findings from #WESO2021 report on role of digital labour platforms in transforming the world of work at @icacoop's #COOP Academy as part of its #coops4dev partnership. Presentation, group work &amp; discussions also reflected on #platformcoops https://t.co/oV0h3SCf1C https://t.co/GJE8WbKpjK	3338.0	RT @simcim: .@ILO presented findings from #WESO2021 report on role of digital labour platforms in transforming the world of work at @icacooâ€¦	2769.0	True	full
220804	220804	604a4b8438588f00382597ed	2021-03-11 16:55:16	[]	[]	Thu Mar 11 16:53:38 +0000 2021	[{"text":"ALC","indices":[41,45]},{"text":"COVID19","indices":[57,65]}]	[{"url":"https://t.co/BlDqmqPGFc","expanded_url":"https://bit.ly/3bAZLY5","display_url":"bit.ly/3bAZLY5","indices":[253,276]}]	.@aliciabarcena presentÃ³ hoy a paÃ­ses de #ALC el Informe #COVID19 Nâ�°10, el cual propone 5 medidas de polÃ­tica para afrontar los retos a corto, mediano y largo plazo; y pone Ã©nfasis en iniciativas que se podrÃ­an emprender para construir un futuro mejor. https://t.co/BlDqmqPGFc https://t.co/sw2syQv4as	442842.0	RT @cepal_onu: .@aliciabarcena presentÃ³ hoy a paÃ­ses de #ALC el Informe #COVID19 Nâ�°10, el cual propone 5 medidas de polÃ­tica para afrontarâ€¦	1612.0	True	full
220805	220805	604a4b8438588f00382597f7	2021-03-11 16:55:24	[]	[]	Thu Mar 11 16:52:38 +0000 2021	[]	[{"url":"https://t.co/HLSL9QTLDI","expanded_url":"https://dcist.com/story/21/03/11/d-c-lost-at-least-375-businesses-since-last-march-heres-how-those-closures-have-reshaped-the-city/","display_url":"dcist.com/story/21/03/11â€¦","indices":[245,268]}]	Thread: To commemorate the one-year anniversary of the pandemic, @dcist/@wamu885 tried to quantify how many businesses closed in DC, and how those closures reshaped the city. Then we mapped them. Here's @allyschweitzer explaining what we found: https://t.co/HLSL9QTLDI	4689.0	RT @mhbaskin: Thread: To commemorate the one-year anniversary of the pandemic, @dcist/@wamu885 tried to quantify how many businesses closedâ€¦	7914.0	True	full
220806	220806	604a4b8438588f00382597ff	2021-03-11 16:55:24	[]	[]	Thu Mar 11 16:52:38 +0000 2021	[]	[{"url":"https://t.co/HLSL9QTLDI","expanded_url":"https://dcist.com/story/21/03/11/d-c-lost-at-least-375-businesses-since-last-march-heres-how-those-closures-have-reshaped-the-city/","display_url":"dcist.com/story/21/03/11â€¦","indices":[245,268]}]	Thread: To commemorate the one-year anniversary of the pandemic, @dcist/@wamu885 tried to quantify how many businesses closed in DC, and how those closures reshaped the city. Then we mapped them. Here's @allyschweitzer explaining what we found: https://t.co/HLSL9QTLDI	4689.0	RT @mhbaskin: Thread: To commemorate the one-year anniversary of the pandemic, @dcist/@wamu885 tried to quantify how many businesses closedâ€¦	7914.0	True	full
220807	220807	604a4b8538588f003825982b	2021-03-11 16:55:20	[]	[{"url":"https://t.co/fFLqQ9Pmbj","expanded_url":"https://arrano.network/","display_url":"arrano.network","indices":[142,165]}]		[]	[]			Hello Mates, its time to verify your $ANO funds. Login to your Arrano Account and re-verify Email Download the apâ€¦ https://t.co/nWur4zJIgT	40.0	True	full
220808	220808	604a4b8538588f003825982f	2021-03-11 16:55:20	[]	[{"url":"https://t.co/5yEOhvX6G5","expanded_url":"http://cadenadeayuda.mx/2021/03/11/muy-contentas-ellas-con-sus-munecas/","display_url":"cadenadeayuda.mx/2021/03/11/muyâ€¦","indices":[154,177]}]		[]	[]			Muy contentas ellas con sus muÃ±ecas, sienten que volvieron muchos aÃ±os atrÃ¡s cuando eran unas hermosas niÃ±itas. APâ€¦ https://t.co/3HYBvD0n9I	1.0	True	full
220809	220809	604a4b8538588f0038259835	2021-03-11 16:55:20	[]	[]	Thu Mar 11 16:01:02 +0000 2021	[]	[{"url":"https://t.co/HXUiOSID0u","expanded_url":"https://www.francetvinfo.fr/sante/maladie/coronavirus/vaccin/covid-19-le-danemark-l-islande-et-la-norvege-suspendent-le-vaccin-astrazeneca-par-precaution_4328883.html","display_url":"francetvinfo.fr/sante/maladie/â€¦","indices":[256,279]}]	âš ï¸�8 Ã‰TATS SUSPENDENT L'UTILISATION DU VACCIN ASTRAZENECA Ce sont ðŸ‡©ðŸ‡° Danemark ðŸ‡®ðŸ‡¸ Islande ðŸ‡³ðŸ‡´ NorvÃ¨ge ðŸ‡¦ðŸ‡¹ Autriche ðŸ‡±ðŸ‡º Luxembourg ðŸ‡ªðŸ‡ª Estonie ðŸ‡±ðŸ‡¹ Lituanie ðŸ‡±ðŸ‡» Lettonie Il s'agit pour l'instant de suspensions temporaires dues Ã la survenue de thromboses et dÃ©cÃ¨s. https://t.co/HXUiOSID0u	78874.0	RT @UPR_Asselineau: âš ï¸�8 Ã‰TATS SUSPENDENT L'UTILISATION DU VACCIN ASTRAZENECA Ce sont ðŸ‡©ðŸ‡° Danemark ðŸ‡®ðŸ‡¸ Islande ðŸ‡³ðŸ‡´ NorvÃ¨ge ðŸ‡¦ðŸ‡¹ Autriche ðŸ‡±ðŸ‡º Luxeâ€¦	342.0	True	full
220810	220810	604a4b8538588f003825983b	2021-03-11 16:55:20	[{"text":"All_Health_Fitness_Tips","indices":[89,113]}]	[{"url":"https://t.co/NRxUkM5Yjf","expanded_url":"https://www.iweller.com/all-health-fitness-tips/uk-on-brink-of-fresh-dementia-crisis-as-pandemic-takes-toll-on-those-in-fragile-health/","display_url":"iweller.com/all-health-fitâ€¦","indices":[250,273]}]		[]	[]			UK on brink of fresh dementia crisis as pandemic takes toll on those in fragile health - #All_Health_Fitness_Tips -â€¦ https://t.co/FICjZtKb4Z	59.0	True	full
220811	220811	604a4b8538588f003825983f	2021-03-11 16:55:21	[]	[]	Thu Mar 11 13:03:02 +0000 2021	[]	[{"url":"https://t.co/0tJ2NrBduA","expanded_url":"https://revistaoeste.com/politica/gilmar-afirma-que-o-stf-nao-tirou-poderes-do-governo-fake-news","display_url":"revistaoeste.com/politica/gilmaâ€¦","indices":[135,158]}]	Ao atacar chanceler, Gilmar garante que o STF nÃ£o tirou autoridade do governo para delinear as estratÃ©gias de enfrentamento Ã covid-19 https://t.co/0tJ2NrBduA	147759.0	RT @revistaoeste: Ao atacar chanceler, Gilmar garante que o STF nÃ£o tirou autoridade do governo para delinear as estratÃ©gias de enfrentamenâ€¦	474.0	True	full
220812	220812	604a4b8538588f003825984b	2021-03-11 16:55:22	[]	[]	Thu Mar 11 13:40:02 +0000 2021	[]	[{"url":"https://t.co/8ffcVpAaGA","expanded_url":"https://www.youtube.com/watch?v=smOfpRglbfw","display_url":"youtube.com/watch?v=smOfpRâ€¦","indices":[212,235]}]	It's been a year since the WHO declared the pandemic. I really thought the "nights of rain and thunder" would have been over long before now. ðŸ’”ðŸ™�ðŸ’” Stay safe! May need to turn the volume up a bit on this one. https://t.co/8ffcVpAaGA	5928.0	RT @Wardworkz: It's been a year since the WHO declared the pandemic. I really thought the "nights of rain and thunder" would have been ovâ€¦	5928.0	True	full
220813	220813	604a4b8538588f0038259867	2021-03-11 16:55:26	[]	[]	Thu Mar 11 00:39:22 +0000 2021	[]	[{"url":"https://t.co/keTt19sWXs","expanded_url":"https://www.washingtonexaminer.com/washington-secrets/spotlight-off-but-ivanka-trump-is-still-helping-the-needy","display_url":"washingtonexaminer.com/washington-secâ€¦","indices":[248,271]}]	Great Job IvankaðŸ‡ºðŸ‡¸ðŸ‡ºðŸ‡¸ðŸ‡ºðŸ‡¸ Through the Farmers to Families Food Box Program created by â�¦@IvankaTrumpâ�© over 140 million boxes of food have been delivered straight from family farms into the arms of those in need since the beginning of the pandemic ðŸ‘�ðŸ‘�ðŸ‘� https://t.co/keTt19sWXs	6781997.0	RT @DonaldJTrumpJr: Great Job IvankaðŸ‡ºðŸ‡¸ðŸ‡ºðŸ‡¸ðŸ‡ºðŸ‡¸ Through the Farmers to Families Food Box Program created by â�¦@IvankaTrumpâ�© over 140 million boxâ€¦	822.0	True	full
220814	220814	604a4b8538588f0038259869	2021-03-11 16:55:22	[]	[{"url":"https://t.co/71ygYL4oYC","expanded_url":"https://www.sherbrookerecord.com/vaccine-now-available-to-those-70-and-up/","display_url":"sherbrookerecord.com/vaccine-now-avâ€¦","indices":[203,226]}]		[]	[]			One day after announcing that people born in 1946 or earlier were now able to book vaccination appointments in theâ€¦ https://t.co/NyVjmCj0iF	1191.0	True	full
220815	220815	604a4b8538588f003825986b	2021-03-11 16:55:20	[]	[]	Tue Mar 09 22:20:43 +0000 2021	[{"text":"COVID19","indices":[38,46]},{"text":"EVs","indices":[258,262]},{"text":"ZEV","indices":[263,267]},{"text":"vaccines","indices":[268,277]}]	[{"url":"https://t.co/SEUEu8YYXY","expanded_url":"http://fastcompany.com/90611887/this-cute-little-electric-truck-is-a-mobile-vaccine-unit","display_url":"fastcompany.com/90611887/this-â€¦","indices":[234,257]}]	âš¡ðŸšš@AyroInc has a solution for getting #COVID19 vaccines to the vulnerable/people in remote areas. It is producing an electric truck w/ a medical-grade, ultra-low-temp freezer/fridge, and sensors to monitor the safety of the vaccines. https://t.co/SEUEu8YYXY #EVs #ZEV #vaccines	16821.0	RT @cleanenergycan: âš¡ðŸšš@AyroInc has a solution for getting #COVID19 vaccines to the vulnerable/people in remote areas. It is producing an elâ€¦	1580.0	True	full
220816	220816	604a4b8538588f003825986d	2021-03-11 16:55:22	[]	[{"url":"https://t.co/71ygYL4oYC","expanded_url":"https://www.sherbrookerecord.com/vaccine-now-available-to-those-70-and-up/","display_url":"sherbrookerecord.com/vaccine-now-avâ€¦","indices":[203,226]}]		[]	[]			One day after announcing that people born in 1946 or earlier were now able to book vaccination appointments in theâ€¦ https://t.co/NyVjmCj0iF	1191.0	True	full
220817	220817	604a4b8638588f003825988b	2021-03-11 16:55:20	[]	[]	Thu Mar 11 15:45:37 +0000 2021	[]	[{"url":"https://t.co/wbpwyRjo27","expanded_url":"https://trib.al/GzHCDdG","display_url":"trib.al/GzHCDdG","indices":[214,237]}]	The WHO declared a pandemic. The NBA shut down its season. Now-former President Trump banned travel from Europe. Tom Hanks tested positive. Exactly one year ago today, the coronavirus became very real in America. https://t.co/wbpwyRjo27	8703093.0	RT @NPR: The WHO declared a pandemic. The NBA shut down its season. Now-former President Trump banned travel from Europe. Tom Hanks testedâ€¦	8.0	True	full
220818	220818	604a4b8638588f0038259893	2021-03-11 16:55:22	[]	[]	Thu Mar 11 06:04:35 +0000 2021	[]	[{"url":"https://t.co/lo9lGNvIzg","expanded_url":"https://twitter.com/Weinsteinlaw/status/1369891540588494848","display_url":"twitter.com/Weinsteinlaw/sâ€¦","indices":[230,253]}]	Any theories for why Trump 1) wants credit for the fast vaccination schedule, per his statement yesterday, but 2) won't do any vaccine promotion? He's the only living president who didn't get filmed/photographed getting the shot. https://t.co/lo9lGNvIzg	598018.0	RT @daveweigel: Any theories for why Trump 1) wants credit for the fast vaccination schedule, per his statement yesterday, but 2) won't doâ€¦	2867.0	True	full
220819	220819	604a4b8638588f0038259897	2021-03-11 16:55:22	[]	[]	Thu Mar 11 06:04:35 +0000 2021	[]	[{"url":"https://t.co/lo9lGNvIzg","expanded_url":"https://twitter.com/Weinsteinlaw/status/1369891540588494848","display_url":"twitter.com/Weinsteinlaw/sâ€¦","indices":[230,253]}]	Any theories for why Trump 1) wants credit for the fast vaccination schedule, per his statement yesterday, but 2) won't do any vaccine promotion? He's the only living president who didn't get filmed/photographed getting the shot. https://t.co/lo9lGNvIzg	598018.0	RT @daveweigel: Any theories for why Trump 1) wants credit for the fast vaccination schedule, per his statement yesterday, but 2) won't doâ€¦	2867.0	True	full
220820	220820	604a4b8638588f003825989f	2021-03-11 16:55:27	[]	[]	Thu Mar 11 16:00:28 +0000 2021	[{"text":"Covid19","indices":[0,8]},{"text":"academichatter","indices":[147,162]},{"text":"takeusbacktochina","indices":[163,181]},{"text":"takeusbacktoschool","indices":[182,201]}]	[{"url":"https://t.co/RK7AQdas7X","expanded_url":"https://www.scmp.com/comment/opinion/article/3122741/covid-19-collateral-foreign-students-locked-out-china-deserve","display_url":"scmp.com/comment/opinioâ€¦","indices":[203,226]}]	#Covid19 collateral: foreign students locked out of China deserve greater compassion, communications &amp; consistency | South China Morning Post #academichatter #takeusbacktochina #takeusbacktoschool https://t.co/RK7AQdas7X https://t.co/tmuz5PQG30	13399.0	RT @CurtisSChin: #Covid19 collateral: foreign students locked out of China deserve greater compassion, communications &amp; consistency | Southâ€¦	6.0	True	full
220821	220821	604a4b8638588f00382598b1	2021-03-11 16:55:27	[]	[]	Thu Mar 11 16:01:02 +0000 2021	[]	[{"url":"https://t.co/HXUiOSID0u","expanded_url":"https://www.francetvinfo.fr/sante/maladie/coronavirus/vaccin/covid-19-le-danemark-l-islande-et-la-norvege-suspendent-le-vaccin-astrazeneca-par-precaution_4328883.html","display_url":"francetvinfo.fr/sante/maladie/â€¦","indices":[256,279]}]	âš ï¸�8 Ã‰TATS SUSPENDENT L'UTILISATION DU VACCIN ASTRAZENECA Ce sont ðŸ‡©ðŸ‡° Danemark ðŸ‡®ðŸ‡¸ Islande ðŸ‡³ðŸ‡´ NorvÃ¨ge ðŸ‡¦ðŸ‡¹ Autriche ðŸ‡±ðŸ‡º Luxembourg ðŸ‡ªðŸ‡ª Estonie ðŸ‡±ðŸ‡¹ Lituanie ðŸ‡±ðŸ‡» Lettonie Il s'agit pour l'instant de suspensions temporaires dues Ã la survenue de thromboses et dÃ©cÃ¨s. https://t.co/HXUiOSID0u	78874.0	RT @UPR_Asselineau: âš ï¸�8 Ã‰TATS SUSPENDENT L'UTILISATION DU VACCIN ASTRAZENECA Ce sont ðŸ‡©ðŸ‡° Danemark ðŸ‡®ðŸ‡¸ Islande ðŸ‡³ðŸ‡´ NorvÃ¨ge ðŸ‡¦ðŸ‡¹ Autriche ðŸ‡±ðŸ‡º Luxeâ€¦	44.0	True	full
220822	220822	604a4b8638588f00382598b7	2021-03-11 16:55:20	[]	[]	Thu Mar 11 16:54:17 +0000 2021	[{"text":"MisiÃ³nRobertSerra","indices":[0,18]},{"text":"11Mar","indices":[47,53]},{"text":"VenezuelaInvencible","indices":[55,75]}]	[{"url":"https://t.co/fV4f2sWt85","expanded_url":"https://twitter.com/Mippcivzla/status/1369975566078730240","display_url":"twitter.com/Mippcivzla/staâ€¦","indices":[142,165]}]	#MisiÃ³nRobertSerra Apoyando la Etiqueta de hoy #11Mar ðŸ‘‰#VenezuelaInvencible ðŸ‘ˆ @NicolasMaduro @dcabellor @PartidoPSUV @Mippcivzla @soy_urquia https://t.co/fV4f2sWt85	267.0	RT @FMRobertSerra: #MisiÃ³nRobertSerra Apoyando la Etiqueta de hoy #11Mar ðŸ‘‰#VenezuelaInvencible ðŸ‘ˆ @NicolasMaduro @dcabellor @PartidoPSUV @Mâ€¦	435.0	True	full
220823	220823	604a4b8638588f00382598bf	2021-03-11 16:55:21	[]	[{"url":"https://t.co/DvILd0sBzF","expanded_url":"https://drive.google.com/file/d/1FgKqQNqoYMNoEBsC12bNixc-_RkhB6H5/view?usp=drivesdk","display_url":"drive.google.com/file/d/1FgKqQNâ€¦","indices":[181,204]}]		[]	[]			@IuliiaMendel Respected Sir, please help me in making our earth free from Pandemic Covid-19. Link shared below wilâ€¦ https://t.co/qRwDpVFqhG	3.0	True	full
220824	220824	604a4b8638588f00382598c1	2021-03-11 16:55:20	[]	[]	Thu Mar 11 16:54:17 +0000 2021	[{"text":"MisiÃ³nRobertSerra","indices":[0,18]},{"text":"11Mar","indices":[47,53]},{"text":"VenezuelaInvencible","indices":[55,75]}]	[{"url":"https://t.co/fV4f2sWt85","expanded_url":"https://twitter.com/Mippcivzla/status/1369975566078730240","display_url":"twitter.com/Mippcivzla/staâ€¦","indices":[142,165]}]	#MisiÃ³nRobertSerra Apoyando la Etiqueta de hoy #11Mar ðŸ‘‰#VenezuelaInvencible ðŸ‘ˆ @NicolasMaduro @dcabellor @PartidoPSUV @Mippcivzla @soy_urquia https://t.co/fV4f2sWt85	267.0	RT @FMRobertSerra: #MisiÃ³nRobertSerra Apoyando la Etiqueta de hoy #11Mar ðŸ‘‰#VenezuelaInvencible ðŸ‘ˆ @NicolasMaduro @dcabellor @PartidoPSUV @Mâ€¦	435.0	True	full
220825	220825	604a4b8738588f00382598cf	2021-03-11 16:55:29	[]	[]	Tue Mar 09 16:27:19 +0000 2021	[{"text":"Breaking","indices":[85,94]}]	[{"url":"https://t.co/bjwbAyyoIT","expanded_url":"https://t.me/leonid_volkov/2376","display_url":"t.me/leonid_volkov/â€¦","indices":[261,284]}]	@BILD @de_rt_com @navalny @leonidvolkov @pevchikh @ChariteBerlin @Ruptly @M_Simonyan #Breaking Spying victim and Alexei Navalny's chief of staff, Leonid Volkov, demands RT DE to lose its license in Germany as well as its leadership being extradited to Russia. https://t.co/bjwbAyyoIT cc @AuswaertigesAmt @BMI_Bund @RegSprecher https://t.co/B2CuiwobkD	70949.0	RT @JulianRoepcke: @BILD @de_rt_com @navalny @leonidvolkov @pevchikh @ChariteBerlin @Ruptly @M_Simonyan #Breaking Spying victim and Alexeiâ€¦	299.0	True	full
220826	220826	604a4b8738588f00382598d7	2021-03-11 16:55:22	[]	[]	Thu Mar 11 16:52:46 +0000 2021	[]	[{"url":"https://t.co/rSFgtpvwyS","expanded_url":"https://www.reuters.com/article/us-health-coronavirus-usa-compensation-idUSKBN2B31DH?taid=604a0073b7d77200018e37e0&utm_campaign=trueAnthem:+Trending","display_url":"reuters.com/article/us-heaâ€¦","indices":[247,270]}]	Enquanto isso, nos EUA, comeÃ§am processos de pacientes que receberam hidroxicloroquina e azitromicina. â€œOs registros de eletrocardiograma mostram que os ritmos cardÃ­acos de Susan Cicala foram interrompidos pela hidroxicloroquina e azitromicinaâ€� https://t.co/rSFgtpvwyS	1151922.0	RT @oatila: Enquanto isso, nos EUA, comeÃ§am processos de pacientes que receberam hidroxicloroquina e azitromicina. â€œOs registros de eletroâ€¦	8.0	True	full
220827	220827	604a4b8738588f00382598d9	2021-03-11 16:55:24	[]	[]	Tue Mar 09 15:57:54 +0000 2021	[]	[{"url":"https://t.co/xfa0YABa2L","expanded_url":"https://bit.ly/3bqwOhz","display_url":"bit.ly/3bqwOhz","indices":[130,153]}]	Last but certainly not least, Karen Yuan writes about how class markers became even more starkly visible throughout the pandemic: https://t.co/xfa0YABa2L https://t.co/wo7s6rbEvY	2283271.0	RT @FortuneMagazine: Last but certainly not least, Karen Yuan writes about how class markers became even more starkly visible throughout thâ€¦	0.0	True	full
220828	220828	604a4b8738588f00382598e3	2021-03-11 16:55:22	[{"text":"CovidRelief","indices":[146,158]},{"text":"BlameRepublicans","indices":[161,178]},{"text":"ThankDemocrats","indices":[179,194]}]	[{"url":"https://t.co/XCYjRATCBt","expanded_url":"https://twitter.com/VivianCreekmore/status/1370051745183830018?s=20","display_url":"twitter.com/VivianCreekmorâ€¦","indices":[196,219]}]		[]	[]			@RepGallagher @RepRoKhanna @MariaBartiromo When we cash our checks, we will be blame you and thank @SenatorBaldwinâ€¦ https://t.co/R2IxJ6VhOy	2424.0	True	full
220829	220829	604a4b8738588f00382598e5	2021-03-11 16:55:28	[]	[]	Thu Mar 11 16:52:31 +0000 2021	[]	[{"url":"https://t.co/fC1kLif9RL","expanded_url":"https://twitter.com/ggreenwald/status/1370040990535462916","display_url":"twitter.com/ggreenwald/staâ€¦","indices":[170,193]}]	Perhaps it's just a coincidence that the launch of my Substack has coincided with the first major drive by journalists and tech officials to censor Substack. Perhaps not https://t.co/fC1kLif9RL	185236.0	RT @mtracey: Perhaps it's just a coincidence that the launch of my Substack has coincided with the first major drive by journalists and tecâ€¦	168.0	True	full
220830	220830	604a4b8738588f00382598eb	2021-03-11 16:55:22	[{"text":"CovidRelief","indices":[146,158]},{"text":"BlameRepublicans","indices":[161,178]},{"text":"ThankDemocrats","indices":[179,194]}]	[{"url":"https://t.co/XCYjRATCBt","expanded_url":"https://twitter.com/VivianCreekmore/status/1370051745183830018?s=20","display_url":"twitter.com/VivianCreekmorâ€¦","indices":[196,219]}]		[]	[]			@RepGallagher @RepRoKhanna @MariaBartiromo When we cash our checks, we will be blame you and thank @SenatorBaldwinâ€¦ https://t.co/R2IxJ6VhOy	2424.0	True	full
220831	220831	604a4b8738588f003825990d	2021-03-11 16:55:28	[]	[]	Thu Mar 11 11:47:51 +0000 2021	[{"text":"AstraZeneca","indices":[84,96]}]	[{"url":"https://t.co/u1XMOnvRsh","expanded_url":"https://www.bfmtv.com/sante/covid-19-le-danemark-suspend-par-precaution-le-vaccin-astra-zeneca-apres-des-cas-de-thrombose_AD-202103110175.html","display_url":"bfmtv.com/sante/covid-19â€¦","indices":[256,279]}]	ðŸ”´ Le Danemark suspend Ã son tour la vaccination Astra Zeneca. Six pays ont arrÃªtÃ© #AstraZeneca : l'Autriche, l'Estonie, la Lettonie, la Lituanie et le Luxembourg. En cause? Des problÃ¨mes de formation de caillots sanguins chez des personnes vaccinÃ©es. https://t.co/u1XMOnvRsh	71686.0	RT @Poulin2012: ðŸ”´ Le Danemark suspend Ã son tour la vaccination Astra Zeneca. Six pays ont arrÃªtÃ© #AstraZeneca : l'Autriche, l'Estonie, lâ€¦	107.0	True	full
220832	220832	604a4b8838588f003825991d	2021-03-11 16:55:24	[]	[]	Thu Mar 11 16:47:31 +0000 2021	[]	[{"url":"https://t.co/VFRgGsYG71","expanded_url":"http://a.msn.com/01/es-es/BB1etQZL?ocid=st","display_url":"a.msn.com/01/es-es/BB1etâ€¦","indices":[118,141]}]	El diputado a quien BÃ¡rcenas mostrÃ³ sus 'papeles' dice que "dirigentes del PP" le amenazaron cuando salieron a la luz https://t.co/VFRgGsYG71 El PP es mafia, pero de la buena, cosa nostra!	4947.0	RT @PartidoRepEs: El diputado a quien BÃ¡rcenas mostrÃ³ sus 'papeles' dice que "dirigentes del PP" le amenazaron cuando salieron a la luz httâ€¦	2162.0	True	full
220833	220833	604a4b8838588f003825993f	2021-03-11 16:55:30	[]	[]	Thu Mar 11 11:36:44 +0000 2021	[{"text":"finblue","indices":[267,275]},{"text":"fintech","indices":[276,284]}]	[{"url":"https://t.co/JQ0H0PXaP9","expanded_url":"https://bit.ly/39VzQtr","display_url":"bit.ly/39VzQtr","indices":[243,266]}]	FinBlue,FinTech CoE is inviting startups from Ideation to Growth stage.Get eligible for seedfund upto Rs. 15 lakhs and other benefits worth 15 Lakhs including Free plugNplay seat,Access to Sandbox &amp; Marketplace. Submit your FinTech idea @ https://t.co/JQ0H0PXaP9 #finblue #fintech https://t.co/0WIf6SDfDp	192.0	RT @STPI_FinBlue: FinBlue,FinTech CoE is inviting startups from Ideation to Growth stage.Get eligible for seedfund upto Rs. 15 lakhs and otâ€¦	230.0	True	full
220834	220834	604a4b8838588f0038259949	2021-03-11 16:55:21	[{"text":"Turismo","indices":[38,46]},{"text":"Turismo","indices":[146,154]},{"text":"FBLive","indices":[189,196]}]	[{"url":"https://t.co/ej7gmIJzlX","expanded_url":"http://bit.ly/2R73PVt","display_url":"bit.ly/2R73PVt","indices":[197,220]}]		[]	[]			Comenzamos platicando el panorama del #Turismo con la continuidad de la pandemia con Lourdes MuciÃ±o @lulumucinomxâ€¦ https://t.co/Zla5n4gT8K	3881.0	True	full
220835	220835	604a4b8838588f003825994d	2021-03-11 16:55:23	[]	[]	Thu Mar 11 16:08:08 +0000 2021	[]	[{"url":"https://t.co/uq3YUohm6G","expanded_url":"https://twitter.com/dummchens/status/1370042487818100748","display_url":"twitter.com/dummchens/statâ€¦","indices":[283,306]}]	Die Menschen rennen vÃ¶llig konfus gemacht da hin &amp; testen sich - warum auch immer - &amp; dann.... ? Wegen einer "seltenen Erkrankung" (EU-Definition!), die man - wenn man sie denn bekommt - zu 99,6 % Ã¼bersteht?!? WAS????? WIESO???? WARUM???? Was ist nur los mit den Leuten? https://t.co/uq3YUohm6G	374.0	RT @Mcsteph72: Die Menschen rennen vÃ¶llig konfus gemacht da hin &amp; testen sich - warum auch immer - &amp; dann.... ? Wegen einer "seltenen Erkrâ€¦	1169.0	True	full
220836	220836	604a4b8838588f0038259951	2021-03-11 16:55:30	[{"text":"covid_19","indices":[106,115]},{"text":"covid","indices":[116,122]},{"text":"texas","indices":[123,129]},{"text":"homelabdraw","indices":[130,142]},{"text":"kitdraw","indices":[143,151]},{"text":"specimencourier","indices":[152,168]},{"text":"insurance","indices":[169,179]}]	[{"url":"https://t.co/5o3SvoHSzy","expanded_url":"http://www.Phlebxpress.com","display_url":"Phlebxpress.com","indices":[82,105]},{"url":"https://t.co/7pDdRxVZ27","expanded_url":"https://www.instagram.com/p/CMSTGksMEWa/?igshid=13263z3t9rv02","display_url":"instagram.com/p/CMSTGksMEWa/â€¦","indices":[193,216]}]		[]	[]			Hi Yaâ€™ll! We have mobile lab draw services in Texas! Contact us for more details. https://t.co/5o3SvoHSzy #covid_19â€¦ https://t.co/roSIVxcmyj	308.0	True	full
220837	220837	604a4b8838588f0038259953	2021-03-11 16:55:24	[{"text":"FWN","indices":[119,123]},{"text":"freeworldnews","indices":[124,138]},{"text":"today","indices":[139,145]}]	[{"url":"https://t.co/2yeRyJGSPU","expanded_url":"https://fwn.today/today/news-today/five-oklahoma-city-officers-charged-with-manslaughter-in-shooting-of-15-year-old-boy/11/","display_url":"fwn.today/today/news-todâ€¦","indices":[0,23]},{"url":"https://t.co/X2qVMafjRI","expanded_url":"https://fwn.today","display_url":"fwn.today","indices":[90,113]}]		[]	[]			https://t.co/2yeRyJGSPU Five Oklahoma City officers charged with manslaughter Our Hashtag https://t.co/X2qVMafjRI 2â€¦ https://t.co/a6GRXup7Cj	834.0	True	full
220838	220838	604a4b8838588f003825995b	2021-03-11 16:55:25	[]	[]	Thu Mar 11 07:12:51 +0000 2021	[]	[{"url":"https://t.co/2VX2CURSnH","expanded_url":"https://www.jhsph.edu/news/news-releases/2021/as-cases-spread-across-us-last-year-pattern-emerged-suggesting-link-between-governors-party-affiliation-and-covid-19-case-and-death-numbers.html","display_url":"jhsph.edu/news/news-releâ€¦","indices":[254,277]}]	â€œStates with Republican Governors have higher Covid deathsâ€�ðŸ™�As Cases Spread Across U.S. Last Year, Pattern Emerged Suggesting Link Between Governorsâ€™ Party Affiliation and COVID-19 Case and Death Numbers â€“ 2021 â€“ News releases - Johns Hopkins Bloomberg https://t.co/2VX2CURSnH	15482.0	RT @candies2639: â€œStates with Republican Governors have higher Covid deathsâ€�ðŸ™�As Cases Spread Across U.S. Last Year, Pattern Emerged Suggestâ€¦	2389.0	True	full
220839	220839	604a4b8838588f0038259963	2021-03-11 16:55:24	[{"text":"FWN","indices":[119,123]},{"text":"freeworldnews","indices":[124,138]},{"text":"today","indices":[139,145]}]	[{"url":"https://t.co/2yeRyJGSPU","expanded_url":"https://fwn.today/today/news-today/five-oklahoma-city-officers-charged-with-manslaughter-in-shooting-of-15-year-old-boy/11/","display_url":"fwn.today/today/news-todâ€¦","indices":[0,23]},{"url":"https://t.co/X2qVMafjRI","expanded_url":"https://fwn.today","display_url":"fwn.today","indices":[90,113]}]		[]	[]			https://t.co/2yeRyJGSPU Five Oklahoma City officers charged with manslaughter Our Hashtag https://t.co/X2qVMafjRI 2â€¦ https://t.co/a6GRXup7Cj	834.0	True	full
220840	220840	604a4b8838588f0038259965	2021-03-11 16:55:30	[{"text":"Dinero","indices":[0,7]},{"text":"rb","indices":[174,177]}]	[{"url":"https://t.co/MCdngBtf5m","expanded_url":"https://lasillarota.com/dinero/por-que-sube-y-sube-el-dolar-y-la-gasolina-que-esta-pasando/494399","display_url":"lasillarota.com/dinero/por-queâ€¦","indices":[180,203]}]		[]	[]			#Dinero Suben los precios: Se espera que el maÃ­z, frijol y tortilla aumenten sus costos, al igual que el gas y la gâ€¦ https://t.co/1t8IaDfjth	428331.0	True	full
220841	220841	604a4b8938588f003825998f	2021-03-11 16:55:26	[]	[]	Thu Mar 11 16:52:04 +0000 2021	[]	[{"url":"https://t.co/dgwaSEDLnr","expanded_url":"https://marchapelaliberdade.blogspot.com/2021/03/marcha-da-familia-com-deus-pela.html","display_url":"marchapelaliberdade.blogspot.com/2021/03/marchaâ€¦","indices":[185,208]}]	@SigaGazetaBR @MarcosA14278872 COMPARTILHE URGENTE! "Marcha Da FamÃ­lia Com Deus Pela liberdade". ***DIAS 13,14, 15 E 16 DE MARÃ‡O DE 2021*** *PONTOS DE ENCONTRO* Acesse o link abaixo: https://t.co/dgwaSEDLnr https://t.co/VYNOnbpLFn	1149.0	RT @Ronaldomoscou: @SigaGazetaBR @MarcosA14278872 COMPARTILHE URGENTE! "Marcha Da FamÃ­lia Com Deus Pela liberdade". ***DIAS 13,14, 15 E 1â€¦	2099.0	True	full
220842	220842	604a4b8938588f0038259993	2021-03-11 16:55:29	[]	[{"url":"https://t.co/JlecwVLTuH","expanded_url":"https://bit.ly/30tRu28","display_url":"bit.ly/30tRu28","indices":[187,210]}]		[]	[]			We outlined our priorities for Lafayette to incorporate in its General Plan (basically, the cityâ€™s constitution). Sâ€¦ https://t.co/okeEjTJmja	87.0	True	full
220843	220843	604a4b8938588f0038259997	2021-03-11 16:55:23	[]	[]	Thu Mar 11 16:10:00 +0000 2021	[]	[{"url":"https://t.co/ouNKTryYi1","expanded_url":"https://go.nasa.gov/3eC3eHM","display_url":"go.nasa.gov/3eC3eHM","indices":[232,255]}]	ðŸ”´ âš¡ Fresh from the Red Planet! Weâ€™ve received the first readings from the SuperCam aboard our @NASAPersevere rover. Data from the powerful science tool includes sounds of its laser zapping a rock in order to test what itâ€™s made of: https://t.co/ouNKTryYi1 https://t.co/YAXNoic26i	44811860.0	RT @NASA: ðŸ”´ âš¡ Fresh from the Red Planet! Weâ€™ve received the first readings from the SuperCam aboard our @NASAPersevere rover. Data from theâ€¦	256.0	True	full
220844	220844	604a4b8938588f00382599a5	2021-03-11 16:55:30	[]	[]	Thu Mar 11 09:58:50 +0000 2021	[]	[{"url":"https://t.co/cEOPy7XJlq","expanded_url":"https://www.legifrance.gouv.fr/jorf/id/JORFTEXT000043235679","display_url":"legifrance.gouv.fr/jorf/id/JORFTEâ€¦","indices":[221,244]}]	Hier, le gouvernement a profitÃ© de la panique Covid pour autoriser par dÃ©cret (sans autorisation du Parlement) la reconnaissance d'image automatisÃ©e dans les transports pour Ã©valuer le port du masque Ã fins statistiques. https://t.co/cEOPy7XJlq https://t.co/AFdW0xLy4e	89468.0	RT @laquadrature: Hier, le gouvernement a profitÃ© de la panique Covid pour autoriser par dÃ©cret (sans autorisation du Parlement) la reconnaâ€¦	5.0	True	full
220845	220845	604a4b8938588f00382599a9	2021-03-11 16:55:24	[]	[]	Thu Mar 11 13:28:43 +0000 2021	[]	[{"url":"https://t.co/fk2TwHanml","expanded_url":"https://twitter.com/MirrorPolitics/status/1370003277962678276","display_url":"twitter.com/MirrorPoliticsâ€¦","indices":[251,274]}]	Number 10 has its own 8-strong film crew. You may think they were also behind Rishi Sunakâ€™s pre-budget promo video. But no, the Treasury ALSO has its own in-house film crew. PMâ€™s spokesman says he doesnâ€™t know how much No10 spends on these videos. https://t.co/fk2TwHanml	22897.0	RT @mikeysmith: Number 10 has its own 8-strong film crew. You may think they were also behind Rishi Sunakâ€™s pre-budget promo video. But nâ€¦	348.0	True	full
220846	220846	604a4b8938588f00382599b1	2021-03-11 16:55:31	[]	[{"url":"https://t.co/q9wF9LPWbc","expanded_url":"https://www.sciencenews.org/article/coronavirus-covid-19-pandemic-one-year-later-questions-answers","display_url":"sciencenews.org/article/coronaâ€¦","indices":[73,96]}]		[]	[]			Before today's program, take a look at this article from @ScienceNews: https://t.co/q9wF9LPWbc It's a great primâ€¦ https://t.co/zIb2IqYnh9	2364.0	True	full
220847	220847	604a4b8938588f00382599c5	2021-03-11 16:55:24	[]	[]	Thu Mar 11 16:18:42 +0000 2021	[]	[{"url":"https://t.co/HFkUofLY4v","expanded_url":"https://www.semana.com/confidenciales/articulo/claudia-lopez-se-desploma-en-la-encuesta-de-invamer/202146/","display_url":"semana.com/confidencialesâ€¦","indices":[123,146]}]	@RevistaSemana @bogotamuyfirme Asi no escuche le hablan alcaldesa, se empieza a ver el resultado de sus multiples torpezas https://t.co/HFkUofLY4v	2294.0	RT @GmoFdezG: @RevistaSemana @bogotamuyfirme Asi no escuche le hablan alcaldesa, se empieza a ver el resultado de sus multiples torpezas htâ€¦	20525.0	True	full
220848	220848	604a4b8938588f00382599d9	2021-03-11 16:55:31	[]	[]	Thu Mar 11 04:45:00 +0000 2021	[{"text":"DTES","indices":[54,59]},{"text":"COVID19","indices":[106,114]}]	[{"url":"https://t.co/oktAFF4uxo","expanded_url":"https://thetyee.ca/News/2021/03/10/DTES-Market-Closure-Bad-News-Vendors-Commun/?utm_source=twitter&utm_medium=social&utm_content=031021-3&utm_campaign=editorial","display_url":"thetyee.ca/News/2021/03/1â€¦","indices":[126,149]}]	The closing of the market comes as spaces used by the #DTES community grow tighter and tighter during the #COVID19 pandemic. https://t.co/oktAFF4uxo	63946.0	RT @TheTyee: The closing of the market comes as spaces used by the #DTES community grow tighter and tighter during the #COVID19 pandemic.â€¦	326.0	True	full
220849	220849	604a4b8938588f00382599dd	2021-03-11 16:55:24	[]	[]	Thu Mar 11 16:52:46 +0000 2021	[]	[{"url":"https://t.co/rSFgtpvwyS","expanded_url":"https://www.reuters.com/article/us-health-coronavirus-usa-compensation-idUSKBN2B31DH?taid=604a0073b7d77200018e37e0&utm_campaign=trueAnthem:+Trending","display_url":"reuters.com/article/us-heaâ€¦","indices":[247,270]}]	Enquanto isso, nos EUA, comeÃ§am processos de pacientes que receberam hidroxicloroquina e azitromicina. â€œOs registros de eletrocardiograma mostram que os ritmos cardÃ­acos de Susan Cicala foram interrompidos pela hidroxicloroquina e azitromicinaâ€� https://t.co/rSFgtpvwyS	1151922.0	RT @oatila: Enquanto isso, nos EUA, comeÃ§am processos de pacientes que receberam hidroxicloroquina e azitromicina. â€œOs registros de eletroâ€¦	200.0	True	full
220850	220850	604a4b8938588f00382599f3	2021-03-11 16:55:32	[]	[]	Thu Mar 11 16:48:27 +0000 2021	[]	[{"url":"https://t.co/bP1LW1BkbK","expanded_url":"https://twitter.com/pharaujo85/status/1370048920819236872","display_url":"twitter.com/pharaujo85/staâ€¦","indices":[172,195]}]	O â€œlockdownâ€� na Europa Ã© uma DisneylÃ¢ndia comparado com o que o governador de SÃ£o Paulo estÃ¡ fazendo. Os paulistas terÃ£o uma amostra â€œgrÃ¡tisâ€� do que foi a UniÃ£o soviÃ©tica. https://t.co/bP1LW1BkbK	25520.0	RT @lordivan22: O â€œlockdownâ€� na Europa Ã© uma DisneylÃ¢ndia comparado com o que o governador de SÃ£o Paulo estÃ¡ fazendo. Os paulistas terÃ£o umâ€¦	1452.0	True	full
220851	220851	604a4b8a38588f00382599f7	2021-03-11 16:55:32	[]	[]	Tue Mar 09 20:36:29 +0000 2021	[]	[{"url":"https://t.co/LL4B6r0pu7","expanded_url":"https://www.lemonde.fr/idees/article/2021/02/24/en-france-il-existe-un-deni-du-risque-de-l-epidemie-a-l-ecole_6070995_3232.html","display_url":"lemonde.fr/idees/article/â€¦","indices":[256,279]}]	4/n 2) charge virale similaire Ã tout Ã¢ge ; 3) enfants contaminÃ©s et au moins aussi contaminants que les adultes. Comme disait FranÃ§ois BOURDILLON (ancien directeur de SantÃ© Publique France), "il existe en France un dÃ©ni du risque de lâ€™Ã©pidÃ©mie Ã lâ€™Ã©cole" https://t.co/LL4B6r0pu7	1477.0	RT @C_A_Gustave: 4/n 2) charge virale similaire Ã tout Ã¢ge ; 3) enfants contaminÃ©s et au moins aussi contaminants que les adultes. Comme diâ€¦	99.0	True	full
220852	220852	604a4b8a38588f0038259a03	2021-03-11 16:55:32	[]	[]	Thu Mar 11 15:51:22 +0000 2021	[{"text":"Coronavirus","indices":[16,28]},{"text":"AragÃ³n","indices":[76,83]},{"text":"VacunaCovid","indices":[147,159]}]	[{"url":"https://t.co/XUusruLGoo","expanded_url":"https://transparencia.aragon.es/COVID19","display_url":"transparencia.aragon.es/COVID19","indices":[254,277]}]	ðŸ�¥ ACTUALIZACIÃ“N #Coronavirus @SaludPublicaAra notifica 145 nuevos casos en #AragÃ³n, correspondientes a 2.158 pruebas. Positividad media: 6,72% ðŸ’‰#VacunaCovid: Total dosis administradas: 168.662 (2Âªs dosis, 54.473) 82,5% de las dosis disponibles. â„¹ï¸� https://t.co/XUusruLGoo https://t.co/bgtRJwq5nF	100353.0	RT @GobAragon: ðŸ�¥ ACTUALIZACIÃ“N #Coronavirus @SaludPublicaAra notifica 145 nuevos casos en #AragÃ³n, correspondientes a 2.158 pruebas. Posiâ€¦	1517.0	True	full
220853	220853	604a4b8a38588f0038259a19	2021-03-11 16:55:32	[]	[]	Thu Mar 11 13:18:23 +0000 2021	[{"text":"vaccin","indices":[111,118]},{"text":"AstraZeneca","indices":[119,131]},{"text":"thrombose","indices":[144,154]}]	[{"url":"https://t.co/EbV8RIa0Vt","expanded_url":"https://www.parismatch.com/Actu/Sante/Covid-19-Danemark-et-Islande-suspendent-le-vaccin-AstraZeneca-par-precaution-1728506","display_url":"parismatch.com/Actu/Sante/Covâ€¦","indices":[241,264]}]	Autriche, Estonie, Lettonie, Lituanie, Luxembourg, au tour du Danemark et de l'Islande de suspendre l'usage du #vaccin #AstraZeneca : risque de #thrombose (caillots de sang). Combien de personnes vaccinÃ©es en France d'ici mi-avril dÃ©jÃ ? https://t.co/EbV8RIa0Vt	8242.0	RT @les_deqodeurs: Autriche, Estonie, Lettonie, Lituanie, Luxembourg, au tour du Danemark et de l'Islande de suspendre l'usage du #vaccin #â€¦	3.0	True	full
220854	220854	604a4b8a38588f0038259a1b	2021-03-11 16:55:32	[]	[]	Thu Mar 11 08:13:58 +0000 2021	[{"text":"Islandia","indices":[41,50]},{"text":"Reykjanes","indices":[71,81]}]	[{"url":"https://t.co/4eqCthADqH","expanded_url":"https://www.volcanodiscovery.com/fagradalsfjall/news/124142/Fagradalsfjall-volcano-update-Geophysical-survey-leads-to-visualization-of-magma-chamber-under-Reykj.html","display_url":"volcanodiscovery.com/fagradalsfjallâ€¦","indices":[240,263]}]	AsÃ­ podrÃ­a ser la intrusiÃ³n magmÃ¡tica en #Islandia bajo la penÃ­sula de #Reykjanes. Un dique a 1-2km bajo la superficie con unas dimensiones de 1m x 7km. El flujo de magma se estima en 15-20 m3/s y no se descarta que llegue a la superficie. https://t.co/4eqCthADqH https://t.co/qRtfN1amID	15095.0	RT @IGeociencias: AsÃ­ podrÃ­a ser la intrusiÃ³n magmÃ¡tica en #Islandia bajo la penÃ­sula de #Reykjanes. Un dique a 1-2km bajo la superficie coâ€¦	2502.0	True	full
220855	220855	604a4b8a38588f0038259a29	2021-03-11 16:55:32	[]	[]	Wed Mar 10 16:54:32 +0000 2021	[{"text":"gaming","indices":[264,271]},{"text":"news","indices":[272,277]}]	[{"url":"https://t.co/ii9b47GpxV","expanded_url":"http://dlvr.it/RvMRVB","display_url":"dlvr.it/RvMRVB","indices":[186,209]},{"url":"https://t.co/9AaTTqXITl","expanded_url":"http://bit.ly/etsydeals","display_url":"bit.ly/etsydeals","indices":[213,236]},{"url":"https://t.co/mfR4u1I3JG","expanded_url":"http://cryptogator.co","display_url":"cryptogator.co","indices":[240,263]}]	Nintendo's Animal Crossing: New Horizons Island Got A Mario Makeover: Nintendo has given its official Animal Crossing: New Horizons Dream Island a Mario makeover. Following the arrivalâ€¦ https://t.co/ii9b47GpxV | https://t.co/9AaTTqXITl | https://t.co/mfR4u1I3JG #gaming #news https://t.co/Pxb6HUMtq6	9564.0	RT @eStream_Studios: Nintendo's Animal Crossing: New Horizons Island Got A Mario Makeover: Nintendo has given its official Animal Crossing:â€¦	9564.0	True	full
220856	220856	604a4b8a38588f0038259a3f	2021-03-11 16:55:32	[]	[]	Thu Mar 11 15:39:17 +0000 2021	[]	[{"url":"https://t.co/IZB54SnWQ5","expanded_url":"http://glo.bo/3qBcuOT","display_url":"glo.bo/3qBcuOT","indices":[256,279]}]	Pazuello pede â€œuniÃ£oâ€� apÃ³s Bolsonaro incentivar radicalismo. Nega colapso do SUS enquanto pessoas morrem sem oxigÃªnio. Reduz drasticamente a previsÃ£o de vacinas apÃ³s alardeÃ¡-las falsamente. SÃ³ hÃ¡ condiÃ§Ãµes de fazer dois pedidos Ã NaÃ§Ã£o: DEMISSÃƒO e PERDÃƒO! https://t.co/IZB54SnWQ5	49805.0	RT @ContaratoSenado: Pazuello pede â€œuniÃ£oâ€� apÃ³s Bolsonaro incentivar radicalismo. Nega colapso do SUS enquanto pessoas morrem sem oxigÃªnio.â€¦	1003.0	True	full
220857	220857	604a4b8b38588f0038259a4f	2021-03-11 16:55:27	[]	[]	Thu Mar 11 14:20:57 +0000 2021	[]	[{"url":"https://t.co/KMjIHEZzoG","expanded_url":"http://bit.ly/38vhrm4","display_url":"bit.ly/38vhrm4","indices":[226,249]}]	Join The Muny and other STL arts organizations on Friday to support those who have been affected by the pandemic in the live entertainment industry by watching a FREE special on 3/12 at 7 P.M. Click the link below to watch: https://t.co/KMjIHEZzoG https://t.co/HSw5QJc6G5	19897.0	RT @TheMuny: Join The Muny and other STL arts organizations on Friday to support those who have been affected by the pandemic in the live eâ€¦	775.0	True	full
220858	220858	604a4b8b38588f0038259a63	2021-03-11 16:55:33	[]	[{"url":"https://t.co/vTjcLEJGEQ","expanded_url":"http://dlvr.it/RvR90Z","display_url":"dlvr.it/RvR90Z","indices":[105,128]}]		[]	[]			Condenan a los hombres que robaron 600 rollos de papel higiÃ©nico en Hong Kong a comienzos de la pandemiaâ€¦ https://t.co/oKAoZ8vnrv	18.0	True	full
220859	220859	604a4b8b38588f0038259a9d	2021-03-11 16:55:26	[]	[]	Thu Mar 11 13:02:04 +0000 2021	[]	[{"url":"https://t.co/qm0ecthZ2G","expanded_url":"https://twitter.com/theousherwood/status/1369995707147489282","display_url":"twitter.com/theousherwood/â€¦","indices":[232,255]}]	Standing on a picket line to support national heroes being screwed over by the government would be far more powerful than a clap. Labour need to back strike action and back a proper pay rise for those who have sacrificed so much. https://t.co/qm0ecthZ2G	1015693.0	RT @OwenJones84: Standing on a picket line to support national heroes being screwed over by the government would be far more powerful thanâ€¦	1174.0	True	full
220860	220860	604a4b8b38588f0038259a9f	2021-03-11 16:55:34	[]	[]	Thu Mar 11 14:58:06 +0000 2021	[]	[{"url":"https://t.co/OUVzFidHYd","expanded_url":"https://pressat.co.uk/releases/breakig-news-doctors-scientists-write-to-ema-re-covid-19-vaccine-safety-be11df3b8f9d599b2560dea639700355/","display_url":"pressat.co.uk/releases/breakâ€¦","indices":[237,260]},{"url":"https://t.co/hKcqIUI8RL","expanded_url":"https://t.me/robinmg/1256","display_url":"t.me/robinmg/1256","indices":[261,284]}]	"The letter describes serious potential consequences of COVID-19 vaccine technology, warning of possible autoimmune reactions, blood clotting abnormalities, stroke and internal bleeding, â€œincluding in the brain, spinal cord &amp; heartâ€� https://t.co/OUVzFidHYd https://t.co/hKcqIUI8RL	7526.0	RT @robinmonottibot: "The letter describes serious potential consequences of COVID-19 vaccine technology, warning of possible autoimmune reâ€¦	571.0	True	full
220861	220861	604a4b8b38588f0038259aa1	2021-03-11 16:55:34	[]	[]	Thu Mar 11 15:29:26 +0000 2021	[{"text":"TXT","indices":[247,251]}]	[{"url":"https://t.co/KN547EY2Yo","expanded_url":"https://www.elitedaily.com/p/the-unstoppable-txt-63896681?utm_campaign=elitedaily&utm_content=1615476566&utm_medium=owned&utm_source=twitter","display_url":"elitedaily.com/p/the-unstoppaâ€¦","indices":[252,275]}]	Introducing Elite Daily's March cover stars, @TXT_members âœ¨ Soobin, Yeonjun, Beomgyu, Taehyun, and Hueningkai discuss using their pandemic experiences as songwriting inspiration, their third year together, and more. (âœ�ï¸�: @Haekoko, ðŸ“·: Ahn Yeonhoo) #TXT https://t.co/KN547EY2Yo	186835.0	RT @EliteDaily: Introducing Elite Daily's March cover stars, @TXT_members âœ¨ Soobin, Yeonjun, Beomgyu, Taehyun, and Hueningkai discuss usingâ€¦	175.0	True	full
220862	220862	604a4b8c38588f0038259aaf	2021-03-11 16:55:31	[]	[]	Wed Mar 10 03:38:50 +0000 2021	[]	[{"url":"https://t.co/rM8GSsaBHv","expanded_url":"https://www.gofundme.com/f/safe-and-secure-living?sharetype=teams&member=6835484&utm_medium=copy_link&utm_source=customer&utm_campaign=p_na+share-sheet&rcid=0b0c8860220a40f2973c2b7e63781186","display_url":"gofundme.com/f/safe-and-secâ€¦","indices":[254,277]}]	help a black queer individual who was a caregiver for their grandma and mother that passed away in the same month. they were laid off due to covid and were attacked in their home. they need a safe place to live cashapp: $dgood1 Venmo: oshunsambience https://t.co/rM8GSsaBHv	630.0	RT @theenonbinary: help a black queer individual who was a caregiver for their grandma and mother that passed away in the same month. theyâ€¦	748.0	True	full
220863	220863	604a4b8c38588f0038259ab1	2021-03-11 16:55:26	[]	[]	Thu Mar 11 16:55:00 +0000 2021	[{"text":"COVID19","indices":[4,12]}]	[{"url":"https://t.co/rLoE4Zmxfa","expanded_url":"http://on.unesco.org/Eng2021","display_url":"on.unesco.org/Eng2021","indices":[264,287]}]	The #COVID19 pandemic has shown us how much our societies depend on each other &amp; how engineering can help build resilience. Check out the latest UNESCO Engineering report and learn more on how to build a sustainable &amp; resiliant world through engineering: https://t.co/rLoE4Zmxfa https://t.co/BprHCuHH4e	3434443.0	RT @UNESCO: The #COVID19 pandemic has shown us how much our societies depend on each other &amp; how engineering can help build resilience. Châ€¦	521.0	True	full
220864	220864	604a4b8c38588f0038259ac1	2021-03-11 16:55:29	[]	[{"url":"https://t.co/fXfpKKbnKS","expanded_url":"https://www.bostonglobe.com/2021/03/11/nation/state-expected-post-40000-new-vaccine-appointments-teachers-now-eligible/?event=event25","display_url":"bostonglobe.com/2021/03/11/natâ€¦","indices":[126,149]}]		[]	[]			â€œVirtual waiting rooms from 40 minutes to over an hourâ€� Some of you have never tried to cop a hot @Crocs drop andâ€¦ https://t.co/L5m8dg01VO	151.0	True	full
220865	220865	604a4b8c38588f0038259adb	2021-03-11 16:55:29	[]	[]	Thu Mar 11 15:00:01 +0000 2021	[{"text":"íŽœíƒ€ê³¤","indices":[85,89]},{"text":"PENTAGON","indices":[90,99]},{"text":"DO_or_NOT","indices":[100,110]},{"text":"LOVE_or_TAKE","indices":[111,124]}]	[{"url":"https://t.co/q1M0hiuM4p","expanded_url":"https://youtu.be/6maESPSSVZs","display_url":"youtu.be/6maESPSSVZs","indices":[33,56]}]	[ðŸ“½] 'DO or NOT' M/V Teaser 1 ã€€ â–¶ https://t.co/q1M0hiuM4p ã€€ 2021.03.15. 18:00 (KST) ã€€ #íŽœíƒ€ê³¤ #PENTAGON #DO_or_NOT #LOVE_or_TAKE https://t.co/ARVBRqzkYw	1109565.0	RT @CUBE_PTG: [ðŸ“½] 'DO or NOT' M/V Teaser 1 ã€€ â–¶ https://t.co/q1M0hiuM4p ã€€ 2021.03.15. 18:00 (KST) ã€€ #íŽœíƒ€ê³¤ #PENTAGON #DO_or_NOT #LOVE_or_TAKEâ€¦	0.0	True	full
220866	220866	604a4b8c38588f0038259b05	2021-03-11 16:55:30	[]	[]	Thu Mar 11 13:18:23 +0000 2021	[{"text":"vaccin","indices":[111,118]},{"text":"AstraZeneca","indices":[119,131]},{"text":"thrombose","indices":[144,154]}]	[{"url":"https://t.co/EbV8RIa0Vt","expanded_url":"https://www.parismatch.com/Actu/Sante/Covid-19-Danemark-et-Islande-suspendent-le-vaccin-AstraZeneca-par-precaution-1728506","display_url":"parismatch.com/Actu/Sante/Covâ€¦","indices":[241,264]}]	Autriche, Estonie, Lettonie, Lituanie, Luxembourg, au tour du Danemark et de l'Islande de suspendre l'usage du #vaccin #AstraZeneca : risque de #thrombose (caillots de sang). Combien de personnes vaccinÃ©es en France d'ici mi-avril dÃ©jÃ ? https://t.co/EbV8RIa0Vt	8242.0	RT @les_deqodeurs: Autriche, Estonie, Lettonie, Lituanie, Luxembourg, au tour du Danemark et de l'Islande de suspendre l'usage du #vaccin #â€¦	1064.0	True	full
220867	220867	604a4b8d38588f0038259b0d	2021-03-11 16:55:31	[]	[]	Thu Mar 11 16:33:57 +0000 2021	[]	[{"url":"https://t.co/HnZtQaVL6W","expanded_url":"https://www.latimes.com/business/story/2021-03-11/california-pandemic-car-insurance","display_url":"latimes.com/business/storyâ€¦","indices":[195,218]}]	California's insurance commissioner will announce today that car insurers shortchanged policyholders by hundreds of millions of dollars in offering pandemic refunds. More cash is coming your way https://t.co/HnZtQaVL6W	20132.0	RT @Davidlaz: California's insurance commissioner will announce today that car insurers shortchanged policyholders by hundreds of millionsâ€¦	214.0	True	full
220868	220868	604a4b8d38588f0038259b0f	2021-03-11 16:55:35	[]	[{"url":"https://t.co/h8TGozABvT","expanded_url":"http://dlvr.it/RvR94T","display_url":"dlvr.it/RvR94T","indices":[112,135]}]		[]	[]			ASRock Unveils Its Custom Variants of The AMD Radeon RX 6700 XT, Include Phantom Gaming &amp; Challenger Seriesâ€¦ https://t.co/Cx0m1dXru6	46814.0	True	full
220869	220869	604a4b8d38588f0038259b21	2021-03-11 16:55:33	[]	[]	Thu Mar 11 16:48:11 +0000 2021	[]	[{"url":"https://t.co/M0QczjG8Zv","expanded_url":"http://Independent.net","display_url":"Independent.net","indices":[46,69]},{"url":"https://t.co/DQYFJdGicE","expanded_url":"https://vermontindependent.net/plan-v-tv-episode-113-corona-conversations-13-the-covid-emergency-one-year-in-with-author-naomi-wolf/","display_url":"vermontindependent.net/plan-v-tv-episâ€¦","indices":[192,215]}]	Delighted to be on Plan-V-TV today on Vermont https://t.co/M0QczjG8Zv, with Rob Williams, though talking about an urgent subject -- about how we are at Step Ten of the ten steps to tyranny... https://t.co/DQYFJdGicE	104484.0	RT @naomirwolf: Delighted to be on Plan-V-TV today on Vermont https://t.co/M0QczjG8Zv, with Rob Williams, though talking about an urgent suâ€¦	1811.0	True	full
220870	220870	604a4b8d38588f0038259b4f	2021-03-11 16:55:31	[]	[]	Wed Mar 10 15:10:00 +0000 2021	[{"text":"PatientSafety","indices":[106,120]},{"text":"patientflow","indices":[248,260]},{"text":"socialdistancing","indices":[261,278]}]	[{"url":"https://t.co/DgHGAm20eV","expanded_url":"https://bit.ly/38oExuz","display_url":"bit.ly/38oExuz","indices":[223,246]}]	Intouch with Health is delighted to announce its nomination at The Leading Healthcare Awards 2021, in the #PatientSafety category, following the release of a new feature to its Mobile Appointment Manager app.Â Learn more: https://t.co/DgHGAm20eV #patientflow #socialdistancing	714.0	RT @Intouchflow: Intouch with Health is delighted to announce its nomination at The Leading Healthcare Awards 2021, in the #PatientSafety câ€¦	8.0	True	full
220871	220871	604a4b8e38588f0038259b67	2021-03-11 16:55:36	[]	[]	Thu Mar 11 04:03:44 +0000 2021	[{"text":"Covid19","indices":[81,89]},{"text":"ProtÃ©geteYProtegeALosDemÃ¡s","indices":[116,143]}]	[{"url":"https://t.co/fneW5ygcnC","expanded_url":"http://bit.ly/2OjV5gB","display_url":"bit.ly/2OjV5gB","indices":[91,114]}]	Buenas noches, comparto el informe diario de la situaciÃ³n de la Ciudad frente al #Covid19 https://t.co/fneW5ygcnC #ProtÃ©geteYProtegeALosDemÃ¡s https://t.co/tf9MliyIRs	1555059.0	RT @Claudiashein: Buenas noches, comparto el informe diario de la situaciÃ³n de la Ciudad frente al #Covid19 https://t.co/fneW5ygcnC #Protâ€¦	94.0	True	full
220872	220872	604a4b8e38588f0038259b69	2021-03-11 16:55:36	[]	[]	Thu Mar 11 16:26:12 +0000 2021	[{"text":"WILC","indices":[1,6]}]	[{"url":"https://t.co/wdbbzjMrtg","expanded_url":"https://www.livebitcoinnews.com/making-passive-income-a-reality-the-ilcoin-way/","display_url":"livebitcoinnews.com/making-passiveâ€¦","indices":[251,274]}]	â€œ#WILC has emerged on the popular @Uniswap service as a highly-coveted newcomer that allows its holders to provide liquidity to pools and earn passive income in the form of rewards of 0.3% of the amount staked from transactions being generated on...â€� https://t.co/wdbbzjMrtg	110.0	RT @W_ILC_: â€œ#WILC has emerged on the popular @Uniswap service as a highly-coveted newcomer that allows its holders to provide liquidity toâ€¦	52.0	True	full
220873	220873	604a4b8e38588f0038259b6b	2021-03-11 16:55:32	[]	[]	Wed Mar 03 17:39:40 +0000 2021	[]	[{"url":"https://t.co/nLgNuneD3R","expanded_url":"https://forms.gle/q6XDTqqnbWFfQnDc6","display_url":"forms.gle/q6XDTqqnbWFfQnâ€¦","indices":[232,255]}]	Ø§Ù„Ø³Ù„Ø§Ù… Ø¹Ù„ÙŠÙƒÙ… Ùˆ Ø±Ø­Ù…Ø© Ø§Ù„Ù„Ù‡ Ùˆ Ø¨Ø±ÙƒØ§ØªÙ‡ØŒØŒ Ø£ÙˆØ¯ Ø¯Ø¹ÙˆØªÙƒÙ… Ù„Ù„Ù…Ø´Ø§Ø±ÙƒØ© Ù�ÙŠ Ø¨Ø­Ø« Ø£ÙƒØ§Ø¯ÙŠÙ…ÙŠ ÙŠØªÙ… Ø¥Ø¬Ø±Ø§Ø¤Ù‡ Ù„ØªØ­Ù„ÙŠÙ„ ØªØ£Ø«ÙŠØ±Ø§Ø³ØªØ®Ø¯Ø§Ù… Ø®Ø¯Ù…Ø§Øª Ø§Ù„Ø±Ø¹Ø§ÙŠØ© Ø§Ù„ØµØ­ÙŠØ© Ø¹Ù† Ø¨Ø¹Ø¯ Ø§Ù„ØªÙŠ Ø£Ù†Ø´Ø£ØªÙ‡Ø§ ÙˆØ²Ø§Ø±Ø© Ø§Ù„ØµØ­Ø© Ø§Ù„Ø³Ø¹ÙˆØ¯ÙŠØ© Ø®Ù„Ø§Ù„ Ø¬Ø§Ø¦Ø­Ø© ÙƒÙˆØ±ÙˆÙ†Ø§ Ù… ÙŠØ±Ø¬Ù‰ Ø§Ù„Ø¥Ø¬Ø§Ø¨Ø© Ø¹Ù„Ù‰ Ø§Ø³ØªØ¨ÙŠØ§Ù† Ù‚ØµÙŠØ± Ù�ÙŠ Ø§…	10.0	RT @EngSamarmagdi: Ø§Ù„Ø³Ù„Ø§Ù… Ø¹Ù„ÙŠÙƒÙ… Ùˆ Ø±Ø­Ù…Ø© Ø§Ù„Ù„Ù‡ Ùˆ Ø¨Ø±ÙƒØ§ØªÙ‡ØŒØŒ Ø£ÙˆØ¯ Ø¯Ø¹ÙˆØªÙƒÙ… Ù„Ù„Ù…Ø´Ø§Ø±ÙƒØ© Ù�ÙŠ Ø¨Ø­Ø« Ø£ÙƒØ§Ø¯ÙŠÙ…ÙŠ ÙŠØªÙ… Ø¥Ø¬Ø±Ø§Ø¤Ù‡ Ù„ØªØ­Ù„ÙŠÙ„ ØªØ£Ø«ÙŠØ±Ø§Ø³ØªØ®Ø¯Ø§Ù… Ø®Ø¯Ù…Ø§Øª Ø§Ù„Ø±Ø¹Ø§ÙŠØ© Ø§Ù„ØµØ­â€¦	335.0	True	full
220874	220874	604a4b8e38588f0038259b71	2021-03-11 16:55:30	[{"text":"NHS","indices":[74,78]}]	[{"url":"https://t.co/bGetuFzGo0","expanded_url":"https://38d.gs/nhs-percent-tw-share","display_url":"38d.gs/nhs-percent-twâ€¦","indices":[147,170]}]		[]	[]			I've just signed the petition demanding @MattHancock and @RishiSunak give #NHS staff a REAL payrise. 1% is just notâ€¦ https://t.co/NY3dB3GZJa	78.0	True	full
220875	220875	604a4b8e38588f0038259b77	2021-03-11 16:55:32	[]	[]	Thu Mar 11 13:20:25 +0000 2021	[]	[{"url":"https://t.co/Xd6F99N05c","expanded_url":"https://ponte.org/psiquiatra-se-recusa-a-usar-mascara-e-agride-professora-em-posto-de-saude-no-interior-de-sp/","display_url":"ponte.org/psiquiatra-se-â€¦","indices":[257,280]}]	â€œTorceu meu celular, machucou minha mÃ£o e ombro sÃ³ pq foi gravado sem mÃ¡scara dentro de um posto de saÃºde em uma pandemia q morrem por dia 2 mil pessoas", conta profa e tatuadora Lia Costa sobre psiquiatra Eduardo Portieri, da unid de saÃºde de Piracaia, SP https://t.co/Xd6F99N05c	156931.0	RT @lolaescreva: â€œTorceu meu celular, machucou minha mÃ£o e ombro sÃ³ pq foi gravado sem mÃ¡scara dentro de um posto de saÃºde em uma pandemiaâ€¦	1453.0	True	full
220876	220876	604a4b8e38588f0038259b7f	2021-03-11 16:55:36	[]	[]	Thu Mar 11 07:41:42 +0000 2021	[{"text":"HumDoHumareDoKiLoot","indices":[108,128]}]	[{"url":"https://t.co/P5qUezrmqY","expanded_url":"https://www.thehindu.com/business/Economy/banks-wrote-off-115-lakh-cr-in-nine-months-of-fy21-thakur/article34025763.ece","display_url":"thehindu.com/business/Econoâ€¦","indices":[129,152]}]	Parliament proceedings | Banks wrote off â‚¹1.15 lakh cr. in nine months of FY21 , For Suit Boot Friends ??? #HumDoHumareDoKiLoot https://t.co/P5qUezrmqY	9850.0	RT @bhushankpatil12: Parliament proceedings | Banks wrote off â‚¹1.15 lakh cr. in nine months of FY21 , For Suit Boot Friends ??? #HumDoHumaâ€¦	888.0	True	full
220877	220877	604a4b8e38588f0038259b87	2021-03-11 16:55:32	[]	[]	Thu Mar 11 16:39:51 +0000 2021	[]	[{"url":"https://t.co/6gCG3zHOQ0","expanded_url":"https://wtop.com/?p=22140307","display_url":"wtop.com/?p=22140307","indices":[176,199]}]	BREAKING NEWS: Prince George's County to ease COVID-19 restrictions on Friday. Among the changes: restaurants and places of worship will be allowed to operate at 50% capacity. https://t.co/6gCG3zHOQ0	290203.0	RT @WTOP: BREAKING NEWS: Prince George's County to ease COVID-19 restrictions on Friday. Among the changes: restaurants and places of worshâ€¦	558.0	True	full
220878	220878	604a4b8e38588f0038259b9d	2021-03-11 16:55:32	[]	[]	Wed Mar 10 21:40:15 +0000 2021	[{"text":"VaccinateAll58","indices":[229,244]}]	[{"url":"https://t.co/xE3HY1WkLb","expanded_url":"http://myturn.ca.gov","display_url":"myturn.ca.gov","indices":[15,38]}]	Two months ago https://t.co/xE3HY1WkLb was just an idea. Today &gt; 1 million vaccine appointments completed through My Turn up and down the state. Thousands more appts. happening every day. Working together beats working alone. #VaccinateAll58 https://t.co/3SOmmXcyGW	6962.0	RT @CADeptTech: Two months ago https://t.co/xE3HY1WkLb was just an idea. Today &gt; 1 million vaccine appointments completed through My Turn uâ€¦	223.0	True	full
220879	220879	604a4b8e38588f0038259bab	2021-03-11 16:55:37	[]	[]	Thu Mar 11 16:52:46 +0000 2021	[]	[{"url":"https://t.co/rSFgtpvwyS","expanded_url":"https://www.reuters.com/article/us-health-coronavirus-usa-compensation-idUSKBN2B31DH?taid=604a0073b7d77200018e37e0&utm_campaign=trueAnthem:+Trending","display_url":"reuters.com/article/us-heaâ€¦","indices":[247,270]}]	Enquanto isso, nos EUA, comeÃ§am processos de pacientes que receberam hidroxicloroquina e azitromicina. â€œOs registros de eletrocardiograma mostram que os ritmos cardÃ­acos de Susan Cicala foram interrompidos pela hidroxicloroquina e azitromicinaâ€� https://t.co/rSFgtpvwyS	1151922.0	RT @oatila: Enquanto isso, nos EUA, comeÃ§am processos de pacientes que receberam hidroxicloroquina e azitromicina. â€œOs registros de eletroâ€¦	185.0	True	full
220880	220880	604a4b8e38588f0038259bb9	2021-03-11 16:55:37	[]	[]	Thu Mar 11 15:00:11 +0000 2021	[]	[{"url":"https://t.co/v0EambVAJA","expanded_url":"https://nyti.ms/2OMCqd1","display_url":"nyti.ms/2OMCqd1","indices":[255,278]}]	The Smithsonian National Museum of American History has acquired the vial from the first authorized coronavirus vaccine dose given in the U.S. The scrubs, vaccination record and hospital badge of the New York nurse who received the shot were also added. https://t.co/v0EambVAJA	49597539.0	RT @nytimes: The Smithsonian National Museum of American History has acquired the vial from the first authorized coronavirus vaccine dose gâ€¦	1392.0	True	full
220881	220881	604a4b8f38588f0038259bc7	2021-03-11 16:55:33	[]	[]	Thu Mar 11 16:54:32 +0000 2021	[]	[{"url":"https://t.co/a2sQJy0qas","expanded_url":"https://twitter.com/_rsk910/status/1369976843873435648","display_url":"twitter.com/_rsk910/statusâ€¦","indices":[218,241]}]	India is a manufacturing hub, an IT hub, a techno hub and more. Those who specialize in exporting terrorists and are jumps up to stand in line for free anything shouldn't speak much. Just get the free jab and move on. https://t.co/a2sQJy0qas	6481.0	RT @DefenderOfInd: India is a manufacturing hub, an IT hub, a techno hub and more. Those who specialize in exporting terrorists and are jumâ€¦	731.0	True	full
220882	220882	604a4b8f38588f0038259bdf	2021-03-11 16:55:34	[]	[]	Thu Mar 11 15:00:01 +0000 2021	[{"text":"íŽœíƒ€ê³¤","indices":[85,89]},{"text":"PENTAGON","indices":[90,99]},{"text":"DO_or_NOT","indices":[100,110]},{"text":"LOVE_or_TAKE","indices":[111,124]}]	[{"url":"https://t.co/q1M0hiuM4p","expanded_url":"https://youtu.be/6maESPSSVZs","display_url":"youtu.be/6maESPSSVZs","indices":[33,56]}]	[ðŸ“½] 'DO or NOT' M/V Teaser 1 ã€€ â–¶ https://t.co/q1M0hiuM4p ã€€ 2021.03.15. 18:00 (KST) ã€€ #íŽœíƒ€ê³¤ #PENTAGON #DO_or_NOT #LOVE_or_TAKE https://t.co/ARVBRqzkYw	1109546.0	RT @CUBE_PTG: [ðŸ“½] 'DO or NOT' M/V Teaser 1 ã€€ â–¶ https://t.co/q1M0hiuM4p ã€€ 2021.03.15. 18:00 (KST) ã€€ #íŽœíƒ€ê³¤ #PENTAGON #DO_or_NOT #LOVE_or_TAKEâ€¦	3.0	True	full
220883	220883	604a4b8f38588f0038259bef	2021-03-11 16:55:34	[]	[]	Thu Mar 11 16:47:28 +0000 2021	[]	[{"url":"https://t.co/lRRX9sxv05","expanded_url":"https://www.nextplatform.com/2021/03/11/its-time-to-start-paying-attention-to-vector-databases/","display_url":"nextplatform.com/2021/03/11/itsâ€¦","indices":[202,225]}]	The â€œsecret weaponâ€� of the largest webscale companies that provide services like search and near real-time recommendations was always built in-house. But expect to see more of these in the wild in 2021 https://t.co/lRRX9sxv05	7057.0	RT @TheNextPlatform: The â€œsecret weaponâ€� of the largest webscale companies that provide services like search and near real-time recommendatâ€¦	249.0	True	full
220884	220884	604a4b8f38588f0038259bf5	2021-03-11 16:55:36	[]	[]	Thu Mar 11 14:52:57 +0000 2021	[]	[{"url":"https://t.co/8n2GIQbGgP","expanded_url":"https://twitter.com/crpandemonium/status/1370023785068339201","display_url":"twitter.com/crpandemonium/â€¦","indices":[177,200]}]	IA a 14 dÃ­as en CataluÃ±a el 14-F: 325'55 IA a 14 dÃ­as en Madrid ayer: 226,55 Camas UCI ocupadas en CataluÃ±a el 14-F: 40,06% Camas UCI ocupadas en Madrid ayer: 38% Y todo asÃ­... https://t.co/8n2GIQbGgP	4866.0	RT @albertopgimenez: IA a 14 dÃ­as en CataluÃ±a el 14-F: 325'55 IA a 14 dÃ­as en Madrid ayer: 226,55 Camas UCI ocupadas en CataluÃ±a el 14-F: 4â€¦	255.0	True	full
220885	220885	604a4b8f38588f0038259bfb	2021-03-11 16:55:34	[]	[]	Wed Mar 10 20:20:01 +0000 2021	[]	[{"url":"https://t.co/FZQUNpaha4","expanded_url":"http://Family.sa","display_url":"Family.sa","indices":[167,190]}]	Ù…Ø³Ø§Ø¨Ù‚Ø© Ø§Ù„ÙŠÙˆÙ… Ù…Ù† Ù…ØªØ¬Ø± Ø§Ù„Ø¹Ø§Ø¦Ù„Ø© â�¤ï¸� Ù‚Ù… Ø¨Ø¹Ù…Ù„ Ø±ÙŠØªÙˆÙŠØª Ù„Ù„Ù…Ù†Ø´ÙˆØ± ÙˆØ³ÙŠØªÙ… Ø§Ù„Ø³Ø­Ø¨ Ø¹Ø´ÙˆØ§Ø¦ÙŠØ§Ù‹ Ù…Ù† Ø§Ù„Ù€ Retweets Ø¨Ø¹Ø¯ 24 Ø³Ø§Ø¹Ø©. Ø§Ù„Ø¬Ø§Ø¦Ø²Ø© Ù‚Ø³ÙŠÙ…Ø© Ø´Ø±Ø§Ø¡ Ø¨Ù‚ÙŠÙ…Ø© 120 Ø±ÙŠØ§Ù„ Ù…Ù† Ù…ÙˆÙ‚Ø¹ Ø§Ù„Ø¹Ø§Ø¦Ù„Ø© Ø§Ù„Ø§Ù„ÙƒØªØ±ÙˆÙ†ÙŠ https://t.co/FZQUNpaha4 Ø´Ø±ÙˆØ· Ø§Ù„Ù…Ø³Ø§Ø¨Ù‚Ø© - Ù�ÙˆÙ„Ùˆ Ù„Ø­Ø³Ø§Ø¨ Ù…ØªØ¬Ø± Ø§Ù„Ø¹Ø§Ø¦Ù„Ø© - Ø±ÙŠØªÙˆÙŠ…	1184.0	RT @Familymall_ksa: Ù…Ø³Ø§Ø¨Ù‚Ø© Ø§Ù„ÙŠÙˆÙ… Ù…Ù† Ù…ØªØ¬Ø± Ø§Ù„Ø¹Ø§Ø¦Ù„Ø© â�¤ï¸� Ù‚Ù… Ø¨Ø¹Ù…Ù„ Ø±ÙŠØªÙˆÙŠØª Ù„Ù„Ù…Ù†Ø´ÙˆØ± ÙˆØ³ÙŠØªÙ… Ø§Ù„Ø³Ø­Ø¨ Ø¹Ø´ÙˆØ§Ø¦ÙŠØ§Ù‹ Ù…Ù† Ø§Ù„Ù€ Retweets Ø¨Ø¹Ø¯ 24 Ø³Ø§Ø¹Ø©. Ø§Ù„Ø¬Ø§Ø¦Ø²Ø© Ù‚Ø³ÙŠÙ…Ø©â€¦	48.0	True	full
220886	220886	604a4b8f38588f0038259bfd	2021-03-11 16:55:32	[]	[{"url":"https://t.co/Wd82PPCaHI","expanded_url":"https://www.nationalreview.com/2021/03/the-covid-libertarian-moment/","display_url":"nationalreview.com/2021/03/the-coâ€¦","indices":[256,279]}]		[]	[]			There's a reason "Manly, moral, regulated liberty" is remembered from Burke's Reflections. All those words are impâ€¦ https://t.co/Hbp2uQXnjZ	31.0	True	full
220887	220887	604a4b8f38588f0038259c01	2021-03-11 16:55:34	[]	[]	Thu Mar 11 16:03:23 +0000 2021	[{"text":"FBPA","indices":[191,196]}]	[{"url":"https://t.co/pBlVSafEXz","expanded_url":"https://www.theguardian.com/politics/2021/mar/10/labour-condemns-taxpayer-funding-of-jab-film-that-could-boost-local-tory-votes","display_url":"theguardian.com/politics/2021/â€¦","indices":[231,254]}]	Labour condemns taxpayer funding of jab film that could boost local Tory votes Taxpayers' money is funding Tory propaganda. This government is turning the UK into a Putinist sham democracy. #FBPA Follow Back Progressive Alliance. https://t.co/pBlVSafEXz	53707.0	RT @nickreeves9876: Labour condemns taxpayer funding of jab film that could boost local Tory votes Taxpayers' money is funding Tory propagâ€¦	330.0	True	full
220888	220888	604a4b8f38588f0038259c03	2021-03-11 16:55:34	[]	[]	Thu Mar 11 09:57:08 +0000 2021	[{"text":"coronavirus","indices":[203,215]}]	[{"url":"https://t.co/wZITEusAo8","expanded_url":"https://bit.ly/3bATDz4","display_url":"bit.ly/3bATDz4","indices":[218,241]}]	Uno de los casos estÃ¡ relacionado con una muerte, explican en un comunicado las autoridades sanitarias, que resaltan que todavÃ­a no se puede concluir que haya una relaciÃ³n entre la vacuna y los trombos. #coronavirus https://t.co/wZITEusAo8	1893121.0	RT @EFEnoticias: Uno de los casos estÃ¡ relacionado con una muerte, explican en un comunicado las autoridades sanitarias, que resaltan que tâ€¦	263.0	True	full
220889	220889	604a4b8f38588f0038259c09	2021-03-11 16:55:35	[{"text":"options","indices":[161,169]},{"text":"unusualactivity","indices":[170,186]},{"text":"UOA","indices":[187,191]}]	[{"url":"https://t.co/7u4Y8Hogx9","expanded_url":"https://app.fdscanner.com/unusualvolume","display_url":"app.fdscanner.com/unusualvolume","indices":[137,160]}]		[]	[]			$XPEV 2021-03-12 PUT $33 Bid-Ask: $0.59 - $0.63 Vol/OI: 6.2 Vol: 1330 Open Interest: 213 % OTM: 1.64% IV: 110.12%â€¦ https://t.co/B9qzU6BndL	198.0	True	full
220890	220890	604a4b8f38588f0038259c19	2021-03-11 16:55:33	[]	[]	Thu Mar 11 00:00:00 +0000 2021	[]	[{"url":"https://t.co/ljJQEaOcVo","expanded_url":"http://www.saskatchewan.ca/COVID19-vaccine","display_url":"saskatchewan.ca/COVID19-vaccine","indices":[80,103]}]	COVID-19 Vaccine Self Booking System will open to seniors 85+ on Mar 11 @ 8am - https://t.co/ljJQEaOcVo or 1-833-SASK-VAX (1-833-727-5829). â�—ï¸�â�—ï¸�If you're not 85+ (or helping someone who is), do NOT call/go online to book appointm't. Only those eligible will be able to book.â�—ï¸�â�—ï¸� https://t.co/TF4xplx0Vr	15450.0	RT @SaskHealth: COVID-19 Vaccine Self Booking System will open to seniors 85+ on Mar 11 @ 8am - https://t.co/ljJQEaOcVo or 1-833-SASK-VAX (â€¦	166.0	True	full
220891	220891	604a4b9038588f0038259c23	2021-03-11 16:55:38	[]	[{"url":"https://t.co/TTEWmIMfbI","expanded_url":"https://twitter.com/AP/status/1369999875425849345","display_url":"twitter.com/AP/status/1369â€¦","indices":[265,288]}]		[]	[]			We know that COVID-19 has disproportionately impacted communities of color, exacerbating longstanding health &amp; sociâ€¦ https://t.co/MNsoHyNhgW	8347.0	True	full
220892	220892	604a4b9038588f0038259c2d	2021-03-11 16:55:35	[]	[]	Thu Mar 11 08:57:23 +0000 2021	[]	[{"url":"https://t.co/AKzupvIsz9","expanded_url":"https://www.vox.com/21450911/climate-change-coronavirus-greta-thunberg-flying-degrowth","display_url":"vox.com/21450911/climaâ€¦","indices":[254,277]}]	We need emergency economic system change action, that is clear. â€œWhen people hear â€˜degrowth,â€™ they think that sounds like a recession. But hereâ€™s the thing ... â€˜Degrowthâ€™ is calling for a shift to a fundamentally different kind of economy altogether.â€� https://t.co/AKzupvIsz9	58538.0	RT @ClimateBen: We need emergency economic system change action, that is clear. â€œWhen people hear â€˜degrowth,â€™ they think that sounds likeâ€¦	553.0	True	full
220893	220893	604a4b9038588f0038259c39	2021-03-11 16:55:38	[]	[]	Thu Mar 11 15:30:41 +0000 2021	[{"text":"covid","indices":[182,188]}]	[{"url":"https://t.co/OHKMiflJ4F","expanded_url":"https://www.youtube.com/watch?v=krk8Bj9NOv0","display_url":"youtube.com/watch?v=krk8Bjâ€¦","indices":[204,227]}]	VidÃ©o gÃ©niale d'un grand scientifique un des meilleurs Ã©pidÃ©miologistes de France qui explique la supercherie de la soit-disante sur-mortalitÃ© Ã©norme en 2020 faussement attribuÃ©e au #covid @GaumontRene https://t.co/OHKMiflJ4F	9286.0	RT @PeterbobBaze: VidÃ©o gÃ©niale d'un grand scientifique un des meilleurs Ã©pidÃ©miologistes de France qui explique la supercherie de la soit-â€¦	408.0	True	full
220894	220894	604a4b9038588f0038259c3f	2021-03-11 16:55:35	[]	[]	Thu Mar 11 11:02:06 +0000 2021	[]	[{"url":"https://t.co/NBNHkIrEvg","expanded_url":"https://doctors4covidethics.medium.com/urgent-open-letter-from-doctors-and-scientists-to-the-european-medicines-agency-regarding-covid-19-f6e17c311595","display_url":"doctors4covidethics.medium.com/urgent-open-leâ€¦","indices":[257,280]}]	Urgent Open Letter from Doctors and Scientists to the EMA COVID-19 Vaccine Safety Concerns: â€œThere are serious concerns, including but not confined to those outlined above, that the approval of the COVID-19 vaccines by the EMA was premature and recklessâ€�. https://t.co/NBNHkIrEvg	253194.0	RT @thierrybaudet: Urgent Open Letter from Doctors and Scientists to the EMA COVID-19 Vaccine Safety Concerns: â€œThere are serious concerns,â€¦	158.0	True	full
220895	220895	604a4b9038588f0038259c43	2021-03-11 16:55:37	[]	[]	Thu Mar 11 13:42:02 +0000 2021	[]	[{"url":"https://t.co/aQJluXIFrk","expanded_url":"https://www.france24.com/en/europe/20210311-covid-19-denmark-pauses-use-of-astrazeneca-vaccine-over-blood-clot-fears","display_url":"france24.com/en/europe/2021â€¦","indices":[122,145]}]	Denmark, Norway, Austria, Estonia, Latvia, Lithuania and Luxembourg â€“ have suspended the use of AstraZeneca vaccines... https://t.co/aQJluXIFrk	1811.0	RT @LindaL16: Denmark, Norway, Austria, Estonia, Latvia, Lithuania and Luxembourg â€“ have suspended the use of AstraZeneca vaccines... httâ€¦	1430.0	True	full
220896	220896	604a4b9038588f0038259c53	2021-03-11 16:55:38	[]	[]	Thu Mar 11 12:03:47 +0000 2021	[{"text":"Innovation4Future","indices":[28,46]}]	[{"url":"https://t.co/6BH2Pm5roL","expanded_url":"http://www.ennovatehub.com/innovation4future","display_url":"ennovatehub.com/innovation4futâ€¦","indices":[251,274]}]	Sign up for @ennovatehub's #Innovation4Future event "Rethinking Business Model for Post-Pandemic World", with @HNLiswani, Founder, @WeBloom_Africa speaking on how to remodel your business through the pandemic on 12th Mar., 2021, @ 1:00PM GMT +3 ðŸ”—: https://t.co/6BH2Pm5roL https://t.co/BuHdGhClUt	30219.0	RT @AfriLabs: Sign up for @ennovatehub's #Innovation4Future event "Rethinking Business Model for Post-Pandemic World", with @HNLiswani, Foâ€¦	319.0	True	full
220897	220897	604a4b9038588f0038259c5b	2021-03-11 16:55:37	[{"text":"Goingplaces","indices":[0,12]},{"text":"DeathValley","indices":[28,40]},{"text":"NationalParks","indices":[144,158]},{"text":"hiking","indices":[176,183]},{"text":"outdoorstravel","indices":[225,240]}]	[{"url":"https://t.co/cy6Gzxuh3t","expanded_url":"https://theislandnow.com/blog-112/going-places-hitting-the-highlights-of-death-valley-national-park/","display_url":"theislandnow.com/blog-112/goingâ€¦","indices":[72,95]},{"url":"https://t.co/0txqIKIfEl","expanded_url":"https://bit.ly/2OwGq1r","display_url":"bit.ly/2OwGq1r","indices":[256,279]}]		[]	[]			#Goingplaces: Highlights of #DeathValley National Park - The Island Now https://t.co/cy6Gzxuh3t .@DeathValleyNPS .â€¦ https://t.co/AZQz8QeZ5N	357.0	True	full
220898	220898	604a4b9138588f0038259c77	2021-03-11 16:55:36	[]	[]	Thu Mar 11 05:20:25 +0000 2021	[]	[{"url":"https://t.co/a2oh4VBSGO","expanded_url":"https://www.nbcnews.com/politics/politics-news/ex-presidents-club-mostly-comes-together-encourage-vaccinations-n1260496","display_url":"nbcnews.com/politics/politâ€¦","indices":[246,269]}]	This morning, public service announcements will air featuring 4 of the 5 living former presidents receiving their Covid-19 vaccines. Each president will discuss what he wants to get back to once the pandemic is under control. Notably absent: 45. https://t.co/a2oh4VBSGO https://t.co/rP7w2LAqZ7	13471.0	RT @bhrenton: This morning, public service announcements will air featuring 4 of the 5 living former presidents receiving their Covid-19 vaâ€¦	7062.0	True	full
220899	220899	604a4b9138588f0038259c7b	2021-03-11 16:55:37	[]	[]	Thu Mar 11 05:50:40 +0000 2021	[]	[{"url":"https://t.co/nG9V6jalhl","expanded_url":"https://www.axios.com/obama-bush-clinton-carter-covid-vaccine-ads-18025cad-98ee-4f6f-b386-b037a84d3fe2.html?utm_source=twitter&utm_medium=social&utm_campaign=onhrs","display_url":"axios.com/obama-bush-cliâ€¦","indices":[201,224]}]	Four former presidents have banded together for two national ad campaigns released Thursday designed to drive trust in COVID-19 vaccines â€”Â and they're all pictured getting inoculated against the virus https://t.co/nG9V6jalhl	569777.0	RT @axios: Four former presidents have banded together for two national ad campaigns released Thursday designed to drive trust in COVID-19â€¦	40.0	True	full
220900	220900	604a4b9138588f0038259c85	2021-03-11 16:55:35	[]	[]	Thu Mar 11 16:55:03 +0000 2021	[]	[{"url":"https://t.co/x30qvlRtbY","expanded_url":"https://aldianews.com/articles/politics/why-amherst-massachusetts-considering-reparations-its-black-residents/63311","display_url":"aldianews.com/articles/politâ€¦","indices":[126,149]}]	Why Amherst, Massachusetts is considering reparations for its Black residents @LWVMA @ngowi @amilcarshabazz @UMassAmherst https://t.co/x30qvlRtbY	26287.0	RT @recoveryspirit: Why Amherst, Massachusetts is considering reparations for its Black residents @LWVMA @ngowi @amilcarshabazz @UMassAmhâ€¦	5593.0	True	full
220901	220901	604a4b9138588f0038259c93	2021-03-11 16:55:39	[]	[]	Wed Mar 10 22:18:13 +0000 2021	[]	[{"url":"https://t.co/v1r2tmNk6z","expanded_url":"https://www.gub.uy/ministerio-salud-publica/comunicacion/publicaciones/preguntas-frecuentes-vacunacion-covid-19/sobre-vacunacion/agenda-para","display_url":"gub.uy/ministerio-salâ€¦","indices":[255,278]}]	EstÃ¡n a disposiciÃ³n en el sitio de Plan de VacunaciÃ³n de la web del MSP los contactos de los prestadores de salud para enviar tus datos en caso que te corresponda vacunarte por ser personal de salud pero no te encuentres habilitado para hacer la reserva: https://t.co/v1r2tmNk6z	102369.0	RT @MSPUruguay: EstÃ¡n a disposiciÃ³n en el sitio de Plan de VacunaciÃ³n de la web del MSP los contactos de los prestadores de salud para enviâ€¦	121.0	True	full
220902	220902	604a4b9138588f0038259c99	2021-03-11 16:55:39	[]	[]	Wed Mar 11 21:25:15 +0000 2020	[]	[{"url":"https://t.co/SHicc74HAO","expanded_url":"https://www.politico.com/news/2020/03/11/trump-emergency-declaration-coronavirus-message-125902","display_url":"politico.com/news/2020/03/1â€¦","indices":[221,244]}]	Politico reports that Trump's coronavirus task force has discussed an emergency declaration, but will not give Trump its final verdict on one until Jared Kushner "finishes his research and comes to a conclusion himself." https://t.co/SHicc74HAO	1163760.0	RT @kylegriffin1: Politico reports that Trump's coronavirus task force has discussed an emergency declaration, but will not give Trump itsâ€¦	1056.0	True	full
220903	220903	604a4b9138588f0038259ca5	2021-03-11 16:55:39	[]	[{"url":"https://t.co/k4mfn9HSt5","expanded_url":"http://sumof.us/702442784t?referring_akid=85505.12004844.8_9ik5&referring_source=fwd","display_url":"sumof.us/702442784t?refâ€¦","indices":[158,181]}]		[]	[]			I just signed this petition: @Sainsburys canâ€™t just look the other way while its suppliers drive fish populations aâ€¦ https://t.co/P152xgLmwt	821.0	True	full
220904	220904	604a4b9138588f0038259cad	2021-03-11 16:55:37	[]	[]	Wed Mar 10 19:58:06 +0000 2021	[]	[{"url":"https://t.co/kAj6A1SX64","expanded_url":"https://www.eldestapeweb.com/politica/coronavirus-en-argentina/coronavirus-mientras-ciudad-aplica-2-mil-dosis-provincia-va-por-las-50-mil-vacunas-diarias-20213919430","display_url":"eldestapeweb.com/politica/coronâ€¦","indices":[147,170]}]	Esto es lo que los vuelve locosðŸ‘‡ Coronavirus: mientras Ciudad aplica 2 mil dosis, Provincia va por las 50 mil vacunas diarias | vÃ­a @eldestapeweb https://t.co/kAj6A1SX64	474673.0	RT @robdnavarro: Esto es lo que los vuelve locosðŸ‘‡ Coronavirus: mientras Ciudad aplica 2 mil dosis, Provincia va por las 50 mil vacunas diaâ€¦	550.0	True	full
220905	220905	604a4b9138588f0038259cb5	2021-03-11 16:55:39	[]	[]	Thu Mar 11 14:06:42 +0000 2021	[{"text":"utpol","indices":[229,235]},{"text":"utleg","indices":[236,242]}]	[{"url":"https://t.co/u7lNr2KpX7","expanded_url":"https://www.sltrib.com/news/politics/2021/03/11/how-governor-lawmakers/","display_url":"sltrib.com/news/politics/â€¦","indices":[245,268]}]	Lawmakers and Gov. Cox settled on April 10 for lifting the statewide mask mandate after weeks of negotiations. Cox wanted to delay until after every adult had the opportunity to be vaccinated, but lawmakers didn't want to wait #utpol #utleg https://t.co/u7lNr2KpX7	3956.0	RT @SchottHappens: Lawmakers and Gov. Cox settled on April 10 for lifting the statewide mask mandate after weeks of negotiations. Cox wanâ€¦	109.0	True	full
220906	220906	604a4b9138588f0038259cc1	2021-03-11 16:55:40	[]	[]	Thu Mar 11 16:46:37 +0000 2021	[]	[{"url":"https://t.co/n7nrFpJms1","expanded_url":"https://www.theatlantic.com/health/archive/2021/03/what-pandemic-doing-our-brains/618221/","display_url":"theatlantic.com/health/archiveâ€¦","indices":[158,181]}]	"That stress doesnâ€™t necessarily feel like a panic attack or a bender or a sleepless night, though of course it can. Sometimes it feels like nothing at all." https://t.co/n7nrFpJms1	404.0	RT @olderthaneve: "That stress doesnâ€™t necessarily feel like a panic attack or a bender or a sleepless night, though of course it can. Someâ€¦	1196.0	True	full
220907	220907	604a4b9138588f0038259cc9	2021-03-11 16:55:40	[]	[]	Thu Mar 11 16:27:12 +0000 2021	[]	[{"url":"https://t.co/Nb6Xy1smML","expanded_url":"https://news.gallup.com/poll/330533/working-women-fared-during-pandemic.aspx","display_url":"news.gallup.com/poll/330533/woâ€¦","indices":[229,252]}]	"...it's important to be clear about what has caused women to leave the workforce. The data point to two primary factors. The types of jobs women tend to hold are the chief reason, but child care is a significant secondary one." https://t.co/Nb6Xy1smML	739.0	RT @bkhumberd: "...it's important to be clear about what has caused women to leave the workforce. The data point to two primary factors. Thâ€¦	1955.0	True	full
220908	220908	604a4b9238588f0038259cd3	2021-03-11 16:55:36	[]	[]	Thu Mar 11 16:18:09 +0000 2021	[]	[{"url":"https://t.co/mzGeeJ6fmh","expanded_url":"https://variety.com/2021/tv/news/today-anchors-crave-return-coronavirus-savannah-guthrie-hoda-kotb-1234928262/","display_url":"variety.com/2021/tv/news/tâ€¦","indices":[161,184]}]	After months of working through coronavirus disruption, @hodakotb and @SavannahGuthrie are eager to get @TODAYshow back to normal -- even the cooking segments. https://t.co/mzGeeJ6fmh	14801.0	RT @bristei: After months of working through coronavirus disruption, @hodakotb and @SavannahGuthrie are eager to get @TODAYshow back to norâ€¦	90.0	True	full
220909	220909	604a4b9238588f0038259cdb	2021-03-11 16:55:40	[{"text":"Covid19","indices":[209,217]}]	[{"url":"https://t.co/wxa6i4X7JA","expanded_url":"https://collector.sensemaker-suite.com/?projectID=COVIDTfW&language=en#Collector","display_url":"collector.sensemaker-suite.com/?projectID=COVâ€¦","indices":[253,276]}]		[]	[]			ðŸš‰@tfwrail want to better understand how they can prepare for, encourage and support return to public transport. Theâ€¦ https://t.co/bu06RtkHVd	4341.0	True	full
220910	220910	604a4b9238588f0038259cf1	2021-03-11 16:55:40	[]	[]	Thu Mar 11 15:20:39 +0000 2021	[]	[{"url":"https://t.co/zyOwdjCpEC","expanded_url":"https://www.nytimes.com/interactive/2021/03/10/arts/artists-coronavirus-lockdown.html","display_url":"nytimes.com/interactive/20â€¦","indices":[191,214]}]	The New York Times asked 75 artists about the year they had. Most of them were extremely productive and created lots of valuable work. But Tracy Letts had the only response I can relate to. https://t.co/zyOwdjCpEC https://t.co/7Zn2sLVsBT	35764.0	RT @davechensky: The New York Times asked 75 artists about the year they had. Most of them were extremely productive and created lots of vaâ€¦	1807.0	True	full
220911	220911	604a4b9238588f0038259cf5	2021-03-11 16:55:40	[]	[]	Thu Mar 11 16:01:54 +0000 2021	[{"text":"JDQ","indices":[121,125]},{"text":"COVID19Qc","indices":[126,136]},{"text":"coronavirus","indices":[137,149]}]	[{"url":"https://t.co/8Zx6VMneJJ","expanded_url":"https://www.journaldequebec.com/2021/03/11/covid-19-738-nouveaux-cas-et-15-deces-de-plus-au-quebec","display_url":"journaldequebec.com/2021/03/11/covâ€¦","indices":[150,173]}]	COVID-19 | Le QuÃ©bec rapporte 738 nouveaux cas et 15 dÃ©cÃ¨s supplÃ©mentaires; les hospitalisations poursuivent leur baisse #JDQ #COVID19Qc #coronavirus https://t.co/8Zx6VMneJJ	195257.0	RT @JdeQuebec: COVID-19 | Le QuÃ©bec rapporte 738 nouveaux cas et 15 dÃ©cÃ¨s supplÃ©mentaires; les hospitalisations poursuivent leur baisse #JDâ€¦	161.0	True	full
220912	220912	604a4b9338588f0038259d11	2021-03-11 16:55:38	[]	[]	Thu Mar 11 12:17:32 +0000 2021	[]	[{"url":"https://t.co/hkCUtPI5sL","expanded_url":"https://www.n-tv.de/panorama/Israel-meldet-Impferfolg-bei-Jugendlichen-article22415926.html","display_url":"n-tv.de/panorama/Israeâ€¦","indices":[256,279]}]	Israel impft 12-16JÃ¤hrige jetzt, da die HerdenimmunitÃ¤t ohne KiJu fraglich ist. Bisher wurden Ã¼ber 600 Kinder u. Jugendl. mit Biontech/Pfizer geimpft ohne bedenkliche Nebenwirkungen. Israel kann sich wirklich selbst feiern. Chapeau fÃ¼r alles!@RegSprecher https://t.co/hkCUtPI5sL	700.0	RT @___Jeannette__: Israel impft 12-16JÃ¤hrige jetzt, da die HerdenimmunitÃ¤t ohne KiJu fraglich ist. Bisher wurden Ã¼ber 600 Kinder u. Jugendâ€¦	41.0	True	full
220913	220913	604a4b9338588f0038259d19	2021-03-11 16:55:37	[]	[]	Thu Mar 11 16:32:12 +0000 2021	[{"text":"OneYearLater","indices":[132,145]}]	[{"url":"https://t.co/UCv7ppZvRC","expanded_url":"https://www.poynter.org/fact-checking/2021/a-year-into-the-pandemic-mediawise-teen-fact-checkers-prepare-to-tackle-covid-19-misinformation-on-youtube/","display_url":"poynter.org/fact-checking/â€¦","indices":[147,170]}]	Forever impressed by the teens I get to work with. Here's how the @mediawise Teen Fact-Checking Network is covering the coronavirus #OneYearLater https://t.co/UCv7ppZvRC	443.0	RT @AlexaVolland: Forever impressed by the teens I get to work with. Here's how the @mediawise Teen Fact-Checking Network is covering the câ€¦	2137.0	True	full
220914	220914	604a4b9338588f0038259d27	2021-03-11 16:55:40	[]	[]	Thu Mar 11 16:46:20 +0000 2021	[{"text":"ARMYMEXICO","indices":[4,15]}]	[{"url":"https://t.co/62VLhUZlHY","expanded_url":"https://twitter.com/btsyoutubedata/status/1370042406838673415","display_url":"twitter.com/btsyoutubedataâ€¦","indices":[272,295]}]	[ðŸ”ˆ] #ARMYMEXICO ðŸ™ŒðŸ�» @btsyoutubedata tiene una dinÃ¡mica de streaming a la que queremos invitarte ðŸ’œ Toma una foto reproduciendo el video de Dynamite y sÃºbela en los comentarios con la frase â€œDYNAMITE GLOW UPâ€� para hacerlo tendencia ðŸŽ‰ puedes guiarte con sus links de Youtube. https://t.co/62VLhUZlHY	176180.0	RT @BTSMexicoAL: [ðŸ”ˆ] #ARMYMEXICO ðŸ™ŒðŸ�» @btsyoutubedata tiene una dinÃ¡mica de streaming a la que queremos invitarte ðŸ’œ Toma una foto reproducienâ€¦	232683.0	True	full
220915	220915	604a4b9438588f0038259d51	2021-03-11 16:55:41	[]	[]	Thu Mar 11 16:34:56 +0000 2021	[]	[{"url":"https://t.co/z4ZoEAxqCF","expanded_url":"https://thegrio.com/2021/03/11/april-ryan-vaccine-personal-diary/","display_url":"thegrio.com/2021/03/11/aprâ€¦","indices":[126,149]}]	Vaccine Diary: I chronicled my journey receiving my COVID-19 vaccination for @TheGrio. WATCH this to see how my process went. https://t.co/z4ZoEAxqCF	736602.0	RT @AprilDRyan: Vaccine Diary: I chronicled my journey receiving my COVID-19 vaccination for @TheGrio. WATCH this to see how my process wenâ€¦	107006.0	True	full
220916	220916	604a4b9438588f0038259d5d	2021-03-11 16:55:40	[]	[]	Thu Mar 11 00:48:39 +0000 2021	[]	[{"url":"https://t.co/rQst0rDbRK","expanded_url":"https://www.kmov.com/news/page-outlines-plan-to-vaccinate-vaccinate-homebound-st-louis-county-residents/article_e057893e-8155-11eb-9484-cfe9250a22d2.html","display_url":"kmov.com/news/page-outlâ€¦","indices":[222,245]}]	The homebound vaccination program launches March 18 for individuals who cannot get out of their home and get to a vaccination site with assistance. For more info email dphcovidvaccine@stlouisco.com or call 314-615-2660. https://t.co/rQst0rDbRK	16604.0	RT @SaintLouCo: The homebound vaccination program launches March 18 for individuals who cannot get out of their home and get to a vaccinatiâ€¦	4854.0	True	full
220917	220917	604a4b9438588f0038259d67	2021-03-11 16:55:41	[]	[]	Thu Mar 04 12:30:00 +0000 2021	[]	[{"url":"https://t.co/353GVKjhQY","expanded_url":"https://www.brasildefato.com.br/2021/03/04/cuba-comeca-a-desenvolver-quinta-vacina-contra-a-covid-19","display_url":"brasildefato.com.br/2021/03/04/cubâ€¦","indices":[173,196]}]	Cuba comeÃ§a a desenvolver quinta vacina contra a covid-19. A nova fÃ³rmula cubana busca diminuir os riscos de novo contÃ¡gio em pacientes que jÃ¡ foram infectados com a doenÃ§a https://t.co/353GVKjhQY	180338.0	RT @brasildefato: Cuba comeÃ§a a desenvolver quinta vacina contra a covid-19. A nova fÃ³rmula cubana busca diminuir os riscos de novo contÃ¡giâ€¦	24352.0	True	full
220918	220918	604a4b9438588f0038259d7f	2021-03-11 16:55:42	[]	[]	Thu Mar 11 16:28:47 +0000 2021	[]	[{"url":"https://t.co/WYbYgW6E6Y","expanded_url":"https://aclj.org/israel/is-the-biden-administration-planning-on-violating-the-taylor-force-act-as-the-pa-continues-its-despicable-anti-israel-anti-america-pay-for-slay-policy","display_url":"aclj.org/israel/is-the-â€¦","indices":[125,148]}]	If the Biden Administration tries to run around the Taylor Force Act, it will be guilty of money laundering for terrorists. https://t.co/WYbYgW6E6Y	1002048.0	RT @mikepompeo: If the Biden Administration tries to run around the Taylor Force Act, it will be guilty of money laundering for terrorists.â€¦	2708.0	True	full
220919	220919	604a4b9538588f0038259d91	2021-03-11 16:55:42	[]	[]	Thu Mar 11 16:17:48 +0000 2021	[]	[{"url":"https://t.co/ekUclNUL63","expanded_url":"https://twitter.com/politico/status/1370042361359777793","display_url":"twitter.com/politico/statuâ€¦","indices":[234,257]}]	It's almost as if there's a narrow establishment consensus in much of the DC think tank world, which never questions its own assumptions and prefers to marginalize alternative views. If only we had a good one-word label for it . . . https://t.co/ekUclNUL63	77327.0	RT @stephenWalt: It's almost as if there's a narrow establishment consensus in much of the DC think tank world, which never questions its oâ€¦	99.0	True	full
220920	220920	604a4b9538588f0038259da3	2021-03-11 16:55:42	[]	[]	Wed Mar 10 14:25:56 +0000 2021	[]	[{"url":"https://t.co/GtOjuKXoak","expanded_url":"https://gofund.me/e31e4555","display_url":"gofund.me/e31e4555","indices":[101,124]}]	The childâ€™s gofundme is only $5k and itâ€™s barely even half at its goal. I need people to give a fuck https://t.co/GtOjuKXoak	650.0	RT @JERSEYHOODBRAT: The childâ€™s gofundme is only $5k and itâ€™s barely even half at its goal. I need people to give a fuck https://t.co/GtOjuâ€¦	1064.0	True	full
220921	220921	604a4b9538588f0038259dcb	2021-03-11 16:55:42	[]	[]	Thu Mar 11 15:29:26 +0000 2021	[{"text":"TXT","indices":[247,251]}]	[{"url":"https://t.co/KN547EY2Yo","expanded_url":"https://www.elitedaily.com/p/the-unstoppable-txt-63896681?utm_campaign=elitedaily&utm_content=1615476566&utm_medium=owned&utm_source=twitter","display_url":"elitedaily.com/p/the-unstoppaâ€¦","indices":[252,275]}]	Introducing Elite Daily's March cover stars, @TXT_members âœ¨ Soobin, Yeonjun, Beomgyu, Taehyun, and Hueningkai discuss using their pandemic experiences as songwriting inspiration, their third year together, and more. (âœ�ï¸�: @Haekoko, ðŸ“·: Ahn Yeonhoo) #TXT https://t.co/KN547EY2Yo	186835.0	RT @EliteDaily: Introducing Elite Daily's March cover stars, @TXT_members âœ¨ Soobin, Yeonjun, Beomgyu, Taehyun, and Hueningkai discuss usingâ€¦	126.0	True	full
220922	220922	604a4b9638588f0038259dd7	2021-03-11 16:55:43	[]	[]	Thu Mar 11 13:43:00 +0000 2021	[{"text":"COVID19","indices":[43,51]},{"text":"AFP","indices":[90,94]},{"text":"DatosCoronavirus","indices":[239,256]},{"text":"CoronavirusFacts","indices":[257,274]}]	[{"url":"https://t.co/CZNgFoKTxp","expanded_url":"http://u.afp.com/VerificacionesCoronavirus","display_url":"u.afp.com/Verificacionesâ€¦","indices":[187,210]},{"url":"https://t.co/UrXDbKnUPb","expanded_url":"http://u.afp.com/MitosYRemedios","display_url":"u.afp.com/MitosYRemedios","indices":[214,237]}]	Hace un aÃ±o, la OMS declarÃ³ la pandemia de #COVID19 Mascarillas, vacunas, remedios... la #AFP verificÃ³ en espaÃ±ol mÃ¡s de 500 piezas de desinformaciÃ³n relacionadas con la enfermedad. âž¡ï¸� https://t.co/CZNgFoKTxp âž¡ï¸� https://t.co/UrXDbKnUPb #DatosCoronavirus #CoronavirusFacts https://t.co/idOJoaZxDk	30364.0	RT @AfpFactual: Hace un aÃ±o, la OMS declarÃ³ la pandemia de #COVID19 Mascarillas, vacunas, remedios... la #AFP verificÃ³ en espaÃ±ol mÃ¡s de 5â€¦	512.0	True	full
220923	220923	604a4b9638588f0038259dd9	2021-03-11 16:55:41	[]	[]	Thu Mar 11 16:52:46 +0000 2021	[]	[{"url":"https://t.co/rSFgtpvwyS","expanded_url":"https://www.reuters.com/article/us-health-coronavirus-usa-compensation-idUSKBN2B31DH?taid=604a0073b7d77200018e37e0&utm_campaign=trueAnthem:+Trending","display_url":"reuters.com/article/us-heaâ€¦","indices":[247,270]}]	Enquanto isso, nos EUA, comeÃ§am processos de pacientes que receberam hidroxicloroquina e azitromicina. â€œOs registros de eletrocardiograma mostram que os ritmos cardÃ­acos de Susan Cicala foram interrompidos pela hidroxicloroquina e azitromicinaâ€� https://t.co/rSFgtpvwyS	1151812.0	RT @oatila: Enquanto isso, nos EUA, comeÃ§am processos de pacientes que receberam hidroxicloroquina e azitromicina. â€œOs registros de eletroâ€¦	210.0	True	full
220924	220924	604a4b9638588f0038259deb	2021-03-11 16:55:42	[]	[]	Thu Mar 11 09:58:50 +0000 2021	[]	[{"url":"https://t.co/cEOPy7XJlq","expanded_url":"https://www.legifrance.gouv.fr/jorf/id/JORFTEXT000043235679","display_url":"legifrance.gouv.fr/jorf/id/JORFTEâ€¦","indices":[221,244]}]	Hier, le gouvernement a profitÃ© de la panique Covid pour autoriser par dÃ©cret (sans autorisation du Parlement) la reconnaissance d'image automatisÃ©e dans les transports pour Ã©valuer le port du masque Ã fins statistiques. https://t.co/cEOPy7XJlq https://t.co/AFdW0xLy4e	89468.0	RT @laquadrature: Hier, le gouvernement a profitÃ© de la panique Covid pour autoriser par dÃ©cret (sans autorisation du Parlement) la reconnaâ€¦	94.0	True	full
220925	220925	604a4b9638588f0038259e09	2021-03-11 16:55:43	[]	[]	Thu Mar 11 13:03:02 +0000 2021	[]	[{"url":"https://t.co/0tJ2NrBduA","expanded_url":"https://revistaoeste.com/politica/gilmar-afirma-que-o-stf-nao-tirou-poderes-do-governo-fake-news","display_url":"revistaoeste.com/politica/gilmaâ€¦","indices":[135,158]}]	Ao atacar chanceler, Gilmar garante que o STF nÃ£o tirou autoridade do governo para delinear as estratÃ©gias de enfrentamento Ã covid-19 https://t.co/0tJ2NrBduA	147759.0	RT @revistaoeste: Ao atacar chanceler, Gilmar garante que o STF nÃ£o tirou autoridade do governo para delinear as estratÃ©gias de enfrentamenâ€¦	224.0	True	full
220926	220926	604a4b9738588f0038259e45	2021-03-11 16:55:43	[]	[{"url":"https://t.co/Ejc3fk7I8R","expanded_url":"https://www.mdr.de/wissen/corona-astrazeneca-impfungen-ema-ueberprueft-nebenwirkungen-100.html","display_url":"mdr.de/wissen/corona-â€¦","indices":[225,248]}]		[]	[]			Die EMA prÃ¼ft jetzt die FÃ¤lle in der Charge ABV5300. Sie wurde in 17 EU-LÃ¤nder geliefert und umfasst laut der BehÃ¶râ€¦ https://t.co/bI7mecT74v	707.0	True	full
220927	220927	604a4b9738588f0038259e4d	2021-03-11 16:55:44	[]	[]	Thu Mar 11 15:10:16 +0000 2021	[]	[{"url":"https://t.co/ltLK85FreP","expanded_url":"https://abcn.ws/3likh3j","display_url":"abcn.ws/3likh3j","indices":[157,180]}]	ONE YEAR AGO TODAY: Dr. Anthony Fauci testified before lawmakers on the COVID-19 pandemic. "Is the worst yet to come, Dr. Fauci?" Dr. Fauci: "Yes, it is." https://t.co/ltLK85FreP https://t.co/nYzm2t4B3p	16571219.0	RT @ABC: ONE YEAR AGO TODAY: Dr. Anthony Fauci testified before lawmakers on the COVID-19 pandemic. "Is the worst yet to come, Dr. Fauci?"â€¦	1607.0	True	full
220928	220928	604a4b9738588f0038259e59	2021-03-11 16:55:44	[]	[]	Wed Mar 10 15:54:32 +0000 2021	[]	[{"url":"https://t.co/Os60UwyD1Z","expanded_url":"https://twitter.com/littlemac1183/status/1368995988288004101","display_url":"twitter.com/littlemac1183/â€¦","indices":[134,157]}]	So for a moment I forgot this is the name of Meghan and Harry's kid and just assumed Riverdale was going even farther off the tracks. https://t.co/Os60UwyD1Z	4946.0	RT @JustPlainTweets: So for a moment I forgot this is the name of Meghan and Harry's kid and just assumed Riverdale was going even fartherâ€¦	16.0	True	full
220929	220929	604a4b9738588f0038259e5f	2021-03-11 16:55:43	[]	[]	Thu Mar 11 15:03:02 +0000 2021	[]	[{"url":"https://t.co/7AMSGQSuQE","expanded_url":"https://twitter.com/SenSchumer/status/1369887257319116800","display_url":"twitter.com/SenSchumer/staâ€¦","indices":[186,209]}]	The American Rescue Plan â€” and its tax credit expansions â€” is the most significant investment in American workers and families in generations. @SenSchumer is right. Help is on the way. https://t.co/7AMSGQSuQE	308074.0	RT @SenatorBennet: The American Rescue Plan â€” and its tax credit expansions â€” is the most significant investment in American workers and faâ€¦	534.0	True	full
220930	220930	604a4b9738588f0038259e61	2021-03-11 16:55:44	[]	[]	Thu Mar 11 10:01:21 +0000 2021	[]	[{"url":"https://t.co/tYwYsiK6lt","expanded_url":"http://GOV.UK","display_url":"GOV.UK","indices":[0,23]}]	https://t.co/tYwYsiK6lt states that the effects on fertility of 'the jab' are UNKNOWN yet SAGE/GOVT are telling uk festivals a vaccination will be required for festival entry!	162083.0	RT @ianbrown: https://t.co/tYwYsiK6lt states that the effects on fertility of 'the jab' are UNKNOWN yet SAGE/GOVT are telling uk festivalsâ€¦	582.0	True	full
220931	220931	604a4b9738588f0038259e65	2021-03-11 16:55:43	[]	[]	Thu Mar 11 15:03:02 +0000 2021	[]	[{"url":"https://t.co/7AMSGQSuQE","expanded_url":"https://twitter.com/SenSchumer/status/1369887257319116800","display_url":"twitter.com/SenSchumer/staâ€¦","indices":[186,209]}]	The American Rescue Plan â€” and its tax credit expansions â€” is the most significant investment in American workers and families in generations. @SenSchumer is right. Help is on the way. https://t.co/7AMSGQSuQE	308074.0	RT @SenatorBennet: The American Rescue Plan â€” and its tax credit expansions â€” is the most significant investment in American workers and faâ€¦	534.0	True	full
220932	220932	604a4b9738588f0038259e67	2021-03-11 16:55:44	[]	[]	Wed Mar 10 17:25:04 +0000 2021	[{"text":"COVID19","indices":[40,48]},{"text":"COVID19","indices":[200,208]}]	[{"url":"https://t.co/oS6PraCKzx","expanded_url":"http://ow.ly/oMyP50DVloc","display_url":"ow.ly/oMyP50DVloc","indices":[233,256]}]	ðŸ‡¨ðŸ‡¦ is not alone in requiring a negative #COVID19 test before boarding a flight. Labs in many countries are at capacity â€“ causing delays for Canadians wanting to return to ðŸ‡¨ðŸ‡¦. For information on #COVID19 tests and labs consult: https://t.co/oS6PraCKzx https://t.co/aGAKmQr8ZP	103572.0	RT @TravelGoC: ðŸ‡¨ðŸ‡¦ is not alone in requiring a negative #COVID19 test before boarding a flight. Labs in many countries are at capacity â€“â€¦	317.0	True	full
220933	220933	604a4b9838588f0038259e83	2021-03-11 16:55:44	[]	[{"url":"https://t.co/bYCpCbCiz5","expanded_url":"https://coronavirus.data.gov.uk/details/cases?areaType=nation&areaName=England","display_url":"coronavirus.data.gov.uk/details/cases?â€¦","indices":[214,237]}]		[]	[]			@snj_1970 @IainMulady @BristOliver It doesn't, actually. Cases are split into "PCR cases", "LFD confirmed", "LFD unâ€¦ https://t.co/qpnT2kCI2Q	219.0	True	full
220934	220934	604a4b9838588f0038259e87	2021-03-11 16:55:44	[]	[]	Wed Mar 10 08:13:07 +0000 2021	[]	[{"url":"https://t.co/I88DiVBL21","expanded_url":"http://ctiapchcholet.blogspot.com/2021/03/lettre-ouverte-vaccination-des.html","display_url":"ctiapchcholet.blogspot.com/2021/03/lettreâ€¦","indices":[261,284]}]	Enfin, je ne peux me rÃ©soudre Ã citer un passage relatif aux plus obscures pages de notre histoire, choisi par J. ATTALI. L'heure est SOLENNELLE: SVP lisez Ã la source, cliquez sur les liens &amp; N'UTILISEZ LES RÃ‰SEAUX SOCIAUX QUE POUR ENTRER EN ACTION rÃ©elle https://t.co/I88DiVBL21	28605.0	RT @CaudeHenrion: Enfin, je ne peux me rÃ©soudre Ã citer un passage relatif aux plus obscures pages de notre histoire, choisi par J. ATTALI.â€¦	34.0	True	full
220935	220935	604a4b9838588f0038259e95	2021-03-11 16:55:40	[]	[]	Thu Mar 11 15:24:19 +0000 2021	[]	[{"url":"https://t.co/1Ifq6Pg6D0","expanded_url":"https://www.longdom.org/open-access/national-consumption-of-antimalarial-drugs-and-covid19-deaths-dynamics-an-econometric-study-58486.html?fbclid=IwAR0ZyWOJwv23p_jLCTKRme6CfAlcbgfZ4nCdA39tXzrwfcr8duvSRvH4MM8","display_url":"longdom.org/open-access/naâ€¦","indices":[257,280]}]	Quand la multiplication des approches donne des rÃ©sultats Ã©tonnants : un chercheur de l'EHESS a analysÃ© les donnÃ©es nationales de prescription de l'hydroxychloroquine et dÃ©montre que la dynamique des dÃ©cÃ¨s est dÃ©favorable aux pays qui n'en ont pas prescrit https://t.co/1Ifq6Pg6D0	795957.0	RT @raoult_didier: Quand la multiplication des approches donne des rÃ©sultats Ã©tonnants : un chercheur de l'EHESS a analysÃ© les donnÃ©es natiâ€¦	1131.0	True	full
220936	220936	604a4b9838588f0038259e9d	2021-03-11 16:55:45	[]	[]	Thu Mar 11 16:28:47 +0000 2021	[]	[{"url":"https://t.co/WYbYgW6E6Y","expanded_url":"https://aclj.org/israel/is-the-biden-administration-planning-on-violating-the-taylor-force-act-as-the-pa-continues-its-despicable-anti-israel-anti-america-pay-for-slay-policy","display_url":"aclj.org/israel/is-the-â€¦","indices":[125,148]}]	If the Biden Administration tries to run around the Taylor Force Act, it will be guilty of money laundering for terrorists. https://t.co/WYbYgW6E6Y	1000216.0	RT @mikepompeo: If the Biden Administration tries to run around the Taylor Force Act, it will be guilty of money laundering for terrorists.â€¦	35.0	True	full
220937	220937	604a4b9838588f0038259ead	2021-03-11 16:55:45	[]	[]	Thu Mar 11 16:28:47 +0000 2021	[]	[{"url":"https://t.co/WYbYgW6E6Y","expanded_url":"https://aclj.org/israel/is-the-biden-administration-planning-on-violating-the-taylor-force-act-as-the-pa-continues-its-despicable-anti-israel-anti-america-pay-for-slay-policy","display_url":"aclj.org/israel/is-the-â€¦","indices":[125,148]}]	If the Biden Administration tries to run around the Taylor Force Act, it will be guilty of money laundering for terrorists. https://t.co/WYbYgW6E6Y	1000216.0	RT @mikepompeo: If the Biden Administration tries to run around the Taylor Force Act, it will be guilty of money laundering for terrorists.â€¦	35.0	True	full
220938	220938	604a4b9938588f0038259ebd	2021-03-11 16:55:44	[]	[]	Wed Mar 10 08:13:07 +0000 2021	[]	[{"url":"https://t.co/I88DiVBL21","expanded_url":"http://ctiapchcholet.blogspot.com/2021/03/lettre-ouverte-vaccination-des.html","display_url":"ctiapchcholet.blogspot.com/2021/03/lettreâ€¦","indices":[261,284]}]	Enfin, je ne peux me rÃ©soudre Ã citer un passage relatif aux plus obscures pages de notre histoire, choisi par J. ATTALI. L'heure est SOLENNELLE: SVP lisez Ã la source, cliquez sur les liens &amp; N'UTILISEZ LES RÃ‰SEAUX SOCIAUX QUE POUR ENTRER EN ACTION rÃ©elle https://t.co/I88DiVBL21	28605.0	RT @CaudeHenrion: Enfin, je ne peux me rÃ©soudre Ã citer un passage relatif aux plus obscures pages de notre histoire, choisi par J. ATTALI.â€¦	34.0	True	full
220939	220939	604a4b9938588f0038259ecf	2021-03-11 16:55:45	[]	[{"url":"https://t.co/qX8E9zj7K4","expanded_url":"https://www.cnn.com/2021/03/11/us/covid-generation-gen-c/index.html","display_url":"cnn.com/2021/03/11/us/â€¦","indices":[121,144]}]		[]	[]			Since they're born in the age of COVID, they're called generation C. WTF Glad I wasn't born during the covid pandemâ€¦ https://t.co/jxRl9mgbu2	49.0	True	full
220940	220940	604a4b9938588f0038259ed7	2021-03-11 16:55:45	[]	[{"url":"https://t.co/rIonTskwkj","expanded_url":"https://www.sherbrookerecord.com/its-never-been-more-meaningful-what-a-nurse-does/","display_url":"sherbrookerecord.com/its-never-beenâ€¦","indices":[162,185]}]		[]	[]			Looking back on the last year, Tanya Marisa Rodrigues said that being a part of the Champlain College DEC-BAC nursiâ€¦ https://t.co/8Yzw84me6k	1191.0	True	full
220941	220941	604a4b9938588f0038259edb	2021-03-11 16:55:45	[]	[]	Thu Mar 11 16:28:47 +0000 2021	[]	[{"url":"https://t.co/WYbYgW6E6Y","expanded_url":"https://aclj.org/israel/is-the-biden-administration-planning-on-violating-the-taylor-force-act-as-the-pa-continues-its-despicable-anti-israel-anti-america-pay-for-slay-policy","display_url":"aclj.org/israel/is-the-â€¦","indices":[125,148]}]	If the Biden Administration tries to run around the Taylor Force Act, it will be guilty of money laundering for terrorists. https://t.co/WYbYgW6E6Y	1000216.0	RT @mikepompeo: If the Biden Administration tries to run around the Taylor Force Act, it will be guilty of money laundering for terrorists.â€¦	35.0	True	full
220942	220942	604a4b9938588f0038259eeb	2021-03-11 16:55:46	[]	[]	Wed Mar 10 21:05:12 +0000 2021	[{"text":"ENVtuber","indices":[188,197]},{"text":"VTuberEN","indices":[198,207]},{"text":"pngtuber","indices":[208,217]},{"text":"Vtuber","indices":[218,225]}]	[{"url":"https://t.co/9Ot0L2jQwX","expanded_url":"https://bit.ly/3bx9q26","display_url":"bit.ly/3bx9q26","indices":[164,187]}]	It's a torso!!! Oh gosh there's so much i love here, the gloves, the belly button, the COLLARBONES ðŸ¥° Head reveal soon!! While you're here, subscribe to my YouTube: https://t.co/9Ot0L2jQwX #ENVtuber #VTuberEN #pngtuber #Vtuber https://t.co/J94v4pvxWo	13.0	RT @Aia_Trashbaby: It's a torso!!! Oh gosh there's so much i love here, the gloves, the belly button, the COLLARBONES ðŸ¥° Head reveal soon!!â€¦	13.0	True	full
220943	220943	604a4b9938588f0038259eef	2021-03-11 16:55:46	[]	[]	Wed Mar 10 21:05:12 +0000 2021	[{"text":"ENVtuber","indices":[188,197]},{"text":"VTuberEN","indices":[198,207]},{"text":"pngtuber","indices":[208,217]},{"text":"Vtuber","indices":[218,225]}]	[{"url":"https://t.co/9Ot0L2jQwX","expanded_url":"https://bit.ly/3bx9q26","display_url":"bit.ly/3bx9q26","indices":[164,187]}]	It's a torso!!! Oh gosh there's so much i love here, the gloves, the belly button, the COLLARBONES ðŸ¥° Head reveal soon!! While you're here, subscribe to my YouTube: https://t.co/9Ot0L2jQwX #ENVtuber #VTuberEN #pngtuber #Vtuber https://t.co/J94v4pvxWo	13.0	RT @Aia_Trashbaby: It's a torso!!! Oh gosh there's so much i love here, the gloves, the belly button, the COLLARBONES ðŸ¥° Head reveal soon!!â€¦	13.0	True	full
220944	220944	604a4b9a38588f0038259f23	2021-03-11 16:55:46	[]	[{"url":"https://t.co/jgjyCfppU3","expanded_url":"https://infoarenales.com/2021/03/11/la-tercera-ola-de-coronavirus-avanza-con-records-de-casos-en-polonia-hungria-y-estonia/","display_url":"infoarenales.com/2021/03/11/la-â€¦","indices":[108,131]}]		[]	[]			(La tercera ola de coronavirus avanza, con rÃ©cords de casos en Polonia, HungrÃ­a y Estonia) -Info Arenales -â€¦ https://t.co/S7XVhte4BA	123.0	True	full
220945	220945	604a4b9a38588f0038259f2b	2021-03-11 16:55:46	[]	[]	Thu Mar 11 11:56:14 +0000 2021	[{"text":"arthistory","indices":[198,209]},{"text":"WomensHistoryMonth","indices":[232,251]}]	[{"url":"https://t.co/bi06z8mfQ5","expanded_url":"https://www.instagram.com/p/BkQfraogMQs/?utm_source=ig_web_copy_link","display_url":"instagram.com/p/BkQfraogMQs/â€¦","indices":[252,275]}]	On May 1, 1937, the Pittsburgh Courier published â€œTorchy Brownâ€�â€”making its creator the first black female cartoonist. A target of McCarthyâ€™s FBI, she tackled injustice through comics. Here is our #arthistory post on Jackie Ormes. #WomensHistoryMonth https://t.co/bi06z8mfQ5 https://t.co/E7gWskKhfP	6338.0	RT @IllusDept: On May 1, 1937, the Pittsburgh Courier published â€œTorchy Brownâ€�â€”making its creator the first black female cartoonist. A tarâ€¦	169.0	True	full
220946	220946	604a4b9b38588f0038259f4d	2021-03-11 16:55:46	[]	[]	Thu Mar 11 15:11:25 +0000 2021	[]	[{"url":"https://t.co/Bw8za3QPqr","expanded_url":"https://tinyurl.com/45asdk6u","display_url":"tinyurl.com/45asdk6u","indices":[137,160]}]	Hospitals worldwide are running low on oxygen and people believe the pandemic is dying. This virus has literally depleted our oxygen. https://t.co/Bw8za3QPqr https://t.co/636dK5pNPj	203958.0	RT @FaheemYounus: Hospitals worldwide are running low on oxygen and people believe the pandemic is dying. This virus has literally depletâ€¦	305.0	True	full
220947	220947	604a4b9b38588f0038259f55	2021-03-11 16:55:46	[]	[]	Thu Mar 11 12:48:41 +0000 2021	[]	[{"url":"https://t.co/hUOv2kdF4i","expanded_url":"https://twitter.com/PaulANT46861148/status/1369957185258672131","display_url":"twitter.com/PaulANT4686114â€¦","indices":[242,265]}]	I, like many other 50's women have worked all through, however did not have enough time to contribute to a company pension...expecting the NI that I contributed to would pay out...as promised at 60.... Still...fight on ...yes..hopeful...no.. https://t.co/hUOv2kdF4i	771.0	RT @blondebird59: I, like many other 50's women have worked all through, however did not have enough time to contribute to a company pensioâ€¦	714.0	True	full
220948	220948	604a4b9b38588f0038259f67	2021-03-11 16:55:46	[]	[]	Thu Mar 11 15:11:25 +0000 2021	[]	[{"url":"https://t.co/Bw8za3QPqr","expanded_url":"https://tinyurl.com/45asdk6u","display_url":"tinyurl.com/45asdk6u","indices":[137,160]}]	Hospitals worldwide are running low on oxygen and people believe the pandemic is dying. This virus has literally depleted our oxygen. https://t.co/Bw8za3QPqr https://t.co/636dK5pNPj	203958.0	RT @FaheemYounus: Hospitals worldwide are running low on oxygen and people believe the pandemic is dying. This virus has literally depletâ€¦	305.0	True	full
220949	220949	604a4b9b38588f0038259f6b	2021-03-11 16:55:46	[]	[]	Thu Mar 11 15:11:25 +0000 2021	[]	[{"url":"https://t.co/Bw8za3QPqr","expanded_url":"https://tinyurl.com/45asdk6u","display_url":"tinyurl.com/45asdk6u","indices":[137,160]}]	Hospitals worldwide are running low on oxygen and people believe the pandemic is dying. This virus has literally depleted our oxygen. https://t.co/Bw8za3QPqr https://t.co/636dK5pNPj	203958.0	RT @FaheemYounus: Hospitals worldwide are running low on oxygen and people believe the pandemic is dying. This virus has literally depletâ€¦	305.0	True	full
220950	220950	604a4b9b38588f0038259f71	2021-03-11 16:55:45	[]	[]	Thu Mar 11 14:54:03 +0000 2021	[]	[{"url":"https://t.co/4TUdgJnzJs","expanded_url":"https://abcn.ws/3l4kI0Z","display_url":"abcn.ws/3l4kI0Z","indices":[255,278]}]	Despite calls for national unity and bipartisanship, President Joe Biden and his top aides have declined to give the Trump administration credit on the nation's COVID-19 vaccine rollout while relying heavily on a system established by their predecessors. https://t.co/4TUdgJnzJs	987470.0	RT @ABCPolitics: Despite calls for national unity and bipartisanship, President Joe Biden and his top aides have declined to give the Trumpâ€¦	131.0	True	full
220951	220951	604a4b9b38588f0038259f79	2021-03-11 16:55:44	[]	[]	Thu Mar 11 16:08:37 +0000 2021	[]	[{"url":"https://t.co/hdeIxNGUy9","expanded_url":"https://www.si.com/nfl/2021/03/11/sports-and-the-pandemic-never-stopped-nfl-offseason-featuring-tom-brady-to-bucs","display_url":"si.com/nfl/2021/03/11â€¦","indices":[249,272]}]	One year out from the day sports made the pandemic feel real, a look back at the NFLâ€™s COVID season: Conversations shortened by Kinexon tags, daily testing with a price tag not feasible for public schools and one coachâ€™s private personal sacrifice: https://t.co/hdeIxNGUy9 https://t.co/XI5x8z5iOL	40698.0	RT @JennyVrentas: One year out from the day sports made the pandemic feel real, a look back at the NFLâ€™s COVID season: Conversations shorteâ€¦	1119.0	True	full
220952	220952	604a4b9b38588f0038259f7b	2021-03-11 16:55:46	[]	[]	Thu Mar 11 16:45:49 +0000 2021	[{"text":"coronavirus","indices":[36,48]},{"text":"DIRECTO","indices":[134,142]},{"text":"EstaPasando414","indices":[171,186]}]	[{"url":"https://t.co/r8voXqzDgH","expanded_url":"http://telemd.es/cve59","display_url":"telemd.es/cve59","indices":[145,168]}]	ðŸ”´DIRECTO| Los niÃ±os sufren menos el #coronavirus y por tanto, son menos contagiosos ðŸ‘‰ Lo hablamos con @DocCespedes ðŸ“º@telemadrid en #DIRECTO â–¶ï¸�https://t.co/r8voXqzDgH â–¶ï¸�#EstaPasando414 https://t.co/CSr311q0ru	2774.0	RT @EstaPasandoTm: ðŸ”´DIRECTO| Los niÃ±os sufren menos el #coronavirus y por tanto, son menos contagiosos ðŸ‘‰ Lo hablamos con @DocCespedes ðŸ“º@â€¦	484.0	True	full
220953	220953	604a4b9b38588f0038259f7f	2021-03-11 16:55:46	[]	[]	Thu Mar 11 01:55:21 +0000 2021	[{"text":"GeniusCharts","indices":[0,13]},{"text":"Jhope","indices":[234,240]},{"text":"RM","indices":[241,244]},{"text":"Suga","indices":[245,250]}]	[{"url":"https://t.co/xbiWTP7a30","expanded_url":"https://genius.com/artists/Bts","display_url":"genius.com/artists/Bts","indices":[260,283]}]	#GeniusCharts | Itâ€™s a BTS reunion as songs by J-Hope, RM, &amp; Suga rise up the K-Hip-Hop chart again. â€œBlue Sideâ€� maintains its lead. â€œAgust Dâ€� rises after Sugaâ€™s birthday this week. â€œTokyoâ€� and â€œChangeâ€� maintain their Top 5 spot. #Jhope #RM #Suga @BTS_twt https://t.co/xbiWTP7a30 https://t.co/CVG2s7bXiz	5126.0	RT @Genius_kor: #GeniusCharts | Itâ€™s a BTS reunion as songs by J-Hope, RM, &amp; Suga rise up the K-Hip-Hop chart again. â€œBlue Sideâ€� maintainsâ€¦	14.0	True	full
220954	220954	604a4b9b38588f0038259f81	2021-03-11 16:55:44	[]	[]	Thu Mar 11 16:08:37 +0000 2021	[]	[{"url":"https://t.co/hdeIxNGUy9","expanded_url":"https://www.si.com/nfl/2021/03/11/sports-and-the-pandemic-never-stopped-nfl-offseason-featuring-tom-brady-to-bucs","display_url":"si.com/nfl/2021/03/11â€¦","indices":[249,272]}]	One year out from the day sports made the pandemic feel real, a look back at the NFLâ€™s COVID season: Conversations shortened by Kinexon tags, daily testing with a price tag not feasible for public schools and one coachâ€™s private personal sacrifice: https://t.co/hdeIxNGUy9 https://t.co/XI5x8z5iOL	40698.0	RT @JennyVrentas: One year out from the day sports made the pandemic feel real, a look back at the NFLâ€™s COVID season: Conversations shorteâ€¦	1119.0	True	full
220955	220955	604a4b9b38588f0038259f8b	2021-03-11 16:55:46	[]	[]	Thu Mar 11 16:45:49 +0000 2021	[{"text":"coronavirus","indices":[36,48]},{"text":"DIRECTO","indices":[134,142]},{"text":"EstaPasando414","indices":[171,186]}]	[{"url":"https://t.co/r8voXqzDgH","expanded_url":"http://telemd.es/cve59","display_url":"telemd.es/cve59","indices":[145,168]}]	ðŸ”´DIRECTO| Los niÃ±os sufren menos el #coronavirus y por tanto, son menos contagiosos ðŸ‘‰ Lo hablamos con @DocCespedes ðŸ“º@telemadrid en #DIRECTO â–¶ï¸�https://t.co/r8voXqzDgH â–¶ï¸�#EstaPasando414 https://t.co/CSr311q0ru	2774.0	RT @EstaPasandoTm: ðŸ”´DIRECTO| Los niÃ±os sufren menos el #coronavirus y por tanto, son menos contagiosos ðŸ‘‰ Lo hablamos con @DocCespedes ðŸ“º@â€¦	484.0	True	full
220956	220956	604a4b9b38588f0038259f8f	2021-03-11 16:55:46	[]	[]	Thu Mar 11 16:45:49 +0000 2021	[{"text":"coronavirus","indices":[36,48]},{"text":"DIRECTO","indices":[134,142]},{"text":"EstaPasando414","indices":[171,186]}]	[{"url":"https://t.co/r8voXqzDgH","expanded_url":"http://telemd.es/cve59","display_url":"telemd.es/cve59","indices":[145,168]}]	ðŸ”´DIRECTO| Los niÃ±os sufren menos el #coronavirus y por tanto, son menos contagiosos ðŸ‘‰ Lo hablamos con @DocCespedes ðŸ“º@telemadrid en #DIRECTO â–¶ï¸�https://t.co/r8voXqzDgH â–¶ï¸�#EstaPasando414 https://t.co/CSr311q0ru	2774.0	RT @EstaPasandoTm: ðŸ”´DIRECTO| Los niÃ±os sufren menos el #coronavirus y por tanto, son menos contagiosos ðŸ‘‰ Lo hablamos con @DocCespedes ðŸ“º@â€¦	484.0	True	full
220957	220957	604a4b9b38588f0038259f93	2021-03-11 16:55:47	[{"text":"COVID19","indices":[88,96]},{"text":"ecoles","indices":[97,104]},{"text":"tests","indices":[105,111]},{"text":"testssalivaires","indices":[112,128]},{"text":"protocole","indices":[129,139]}]	[{"url":"https://t.co/nGOxZY8L6K","expanded_url":"https://twitter.com/moreauchevrolet/status/1369901872526557190?s=21","display_url":"twitter.com/moreauchevroleâ€¦","indices":[141,164]}]		[]	[]			@JeanCASTEX Vous avez une rÃ©ponse @jmblanquer @EmmanuelMacron @JeanCASTEX @olivierveran #COVID19 #ecoles #testsâ€¦ https://t.co/QNxrhkZeKd	43.0	True	full
220958	220958	604a4b9c38588f0038259f9f	2021-03-11 16:55:47	[]	[]	Thu Mar 11 16:40:43 +0000 2021	[]	[{"url":"https://t.co/CxjuKnt9Mv","expanded_url":"https://www.lefigaro.fr/voyages/la-grece-espere-rouvrir-aux-touristes-mi-mai-misant-sur-l-acceleration-de-la-vaccination-20210311","display_url":"lefigaro.fr/voyages/la-greâ€¦","indices":[90,113]}]	La GrÃ¨ce espÃ¨re rouvrir aux touristes mi-mai, misant sur lâ€™accÃ©lÃ©ration de la vaccination https://t.co/CxjuKnt9Mv via @Le_Figaro et nous c est pour quand les touristes â�¦@UMIHParisIDFâ�©	319.0	RT @FrankDelvau: La GrÃ¨ce espÃ¨re rouvrir aux touristes mi-mai, misant sur lâ€™accÃ©lÃ©ration de la vaccination https://t.co/CxjuKnt9Mv via @Le_â€¦	2121.0	True	full
220959	220959	604a4b9c38588f0038259fbf	2021-03-11 16:55:47	[]	[]	Thu Mar 11 16:47:52 +0000 2021	[]	[{"url":"https://t.co/LuIkFPZBb4","expanded_url":"https://revistaforum.com.br/noticias/doria-fecha-igrejas-suspende-futebol-e-proibe-retirada-de-alimentos-por-15-dias-para-evitar-colapso-na-saude-em-sp/","display_url":"revistaforum.com.br/noticias/doriaâ€¦","indices":[149,172]}]	Segundo Doria, 53 municÃ­pios estÃ£o com 100% na taxa de ocupaÃ§Ã£o de UTIs. "Lembrando que na segunda-feira nÃ³s tÃ­nhamos 31 municÃ­pios nesta situaÃ§Ã£o" https://t.co/LuIkFPZBb4	334305.0	RT @revistaforum: Segundo Doria, 53 municÃ­pios estÃ£o com 100% na taxa de ocupaÃ§Ã£o de UTIs. "Lembrando que na segunda-feira nÃ³s tÃ­nhamos 31â€¦	24352.0	True	full
220960	220960	604a4b9c38588f0038259fc1	2021-03-11 16:55:48	[]	[]	Thu Mar 11 14:17:15 +0000 2021	[{"text":"utpol","indices":[236,242]}]	[{"url":"https://t.co/Ge3O8Mlbuo","expanded_url":"https://sltrib.com/news/politics/2021/03/11/how-governor-lawmakers/","display_url":"sltrib.com/news/politics/â€¦","indices":[244,267]}]	Choosing April 10th to end the mask mandate while increasing capacity at restaurants and bars with no plan to get service workers vaccines in time to get a 2nd shot is cruel and unacceptable. Many workers in that space lack healthcare. #utpol https://t.co/Ge3O8Mlbuo	12639.0	RT @ShireenGhorbani: Choosing April 10th to end the mask mandate while increasing capacity at restaurants and bars with no plan to get servâ€¦	64.0	True	full
220961	220961	604a4b9c38588f0038259fc9	2021-03-11 16:55:47	[]	[]	Thu Mar 11 16:51:44 +0000 2021	[{"text":"Covid_19","indices":[183,192]}]	[{"url":"https://t.co/dSuhajzFYu","expanded_url":"http://bit.ly/2PJqmtB","display_url":"bit.ly/2PJqmtB","indices":[238,261]}]	Mientras el alcalde de Quito, Jorge Yunda (@LoroHomero), saca sus dotes de artista, la FiscalÃ­a allana su casa por el proceso de investigaciÃ³n por la compra irregular de vacunas para #Covid_19. ðŸ•ºðŸ�½ðŸ˜· Mira quÃ© dijo sobre el allanamiento: ðŸ‘‰ðŸ�½ https://t.co/dSuhajzFYu https://t.co/bmRJlAm7qJ	609251.0	RT @lahoraecuador: Mientras el alcalde de Quito, Jorge Yunda (@LoroHomero), saca sus dotes de artista, la FiscalÃ­a allana su casa por el prâ€¦	115.0	True	full
220962	220962	604a4b9c38588f0038259fcf	2021-03-11 16:55:47	[]	[]	Thu Mar 11 15:29:26 +0000 2021	[{"text":"TXT","indices":[247,251]}]	[{"url":"https://t.co/KN547EY2Yo","expanded_url":"https://www.elitedaily.com/p/the-unstoppable-txt-63896681?utm_campaign=elitedaily&utm_content=1615476566&utm_medium=owned&utm_source=twitter","display_url":"elitedaily.com/p/the-unstoppaâ€¦","indices":[252,275]}]	Introducing Elite Daily's March cover stars, @TXT_members âœ¨ Soobin, Yeonjun, Beomgyu, Taehyun, and Hueningkai discuss using their pandemic experiences as songwriting inspiration, their third year together, and more. (âœ�ï¸�: @Haekoko, ðŸ“·: Ahn Yeonhoo) #TXT https://t.co/KN547EY2Yo	186832.0	RT @EliteDaily: Introducing Elite Daily's March cover stars, @TXT_members âœ¨ Soobin, Yeonjun, Beomgyu, Taehyun, and Hueningkai discuss usingâ€¦	221.0	True	full
220963	220963	604a4b9c38588f0038259fd5	2021-03-11 16:55:48	[]	[]	Thu Mar 11 14:48:06 +0000 2021	[{"text":"onted","indices":[248,254]}]	[{"url":"https://t.co/mZZi2cShKV","expanded_url":"https://www.theglobeandmail.com/canada/article-most-ontario-school-boards-still-not-offering-in-school-covid-19/","display_url":"theglobeandmail.com/canada/articleâ€¦","indices":[257,280]}]	Every day I ask Ford &amp; Lecce why weâ€™re so behind with testing in schools. Every day they deny, they distract... Only 20 of 72 boards are offering in-school testing. MASSIVE FAILURE. And our ability to keep schools open safely is at stake. #onted https://t.co/mZZi2cShKV	21016.0	RT @maritstiles: Every day I ask Ford &amp; Lecce why weâ€™re so behind with testing in schools. Every day they deny, they distract... Only 20 oâ€¦	16449.0	True	full
220964	220964	604a4b9c38588f0038259fd7	2021-03-11 16:55:48	[]	[]	Tue Mar 09 23:00:09 +0000 2021	[]	[{"url":"https://t.co/w8w1h6HBBT","expanded_url":"http://onlyfans.com/luen.ok","display_url":"onlyfans.com/luen.ok","indices":[72,95]}]	Â¿A quien le gustarÃ­a venir a pasarme el jabÃ³n? ðŸ§¼ðŸš¿ Lo tenÃ©s completo en https://t.co/w8w1h6HBBT o sino pedimelo por DM a un precio sÃºper econÃ³mico ðŸ˜ˆðŸ”¥ https://t.co/FsxroxMZLb	1034.0	RT @Luen__Ok: Â¿A quien le gustarÃ­a venir a pasarme el jabÃ³n? ðŸ§¼ðŸš¿ Lo tenÃ©s completo en https://t.co/w8w1h6HBBT o sino pedimelo por DM a un pâ€¦	19995.0	True	full
220965	220965	604a4b9c38588f0038259fd9	2021-03-11 16:55:48	[]	[]	Tue Mar 09 04:19:41 +0000 2021	[{"text":"localgov","indices":[139,148]},{"text":"ESG","indices":[159,163]},{"text":"sustainablefinance","indices":[164,183]},{"text":"SDGs","indices":[184,189]}]	[{"url":"https://t.co/eNQlXgPpjh","expanded_url":"https://www.bloomberg.co.jp/news/articles/2021-03-08/QPMOZ8DWRGG301","display_url":"bloomberg.co.jp/news/articles/â€¦","indices":[227,250]}]	In fiscal 2021, Kobe City will issue all of its bonds (totalling 150 billion yen) as SDG bonds in fiscal 2021, becoming the first Japanese #localgov to do so. #ESG #sustainablefinance #SDGs Read more @BloombergJapan (in JP) â†“ https://t.co/eNQlXgPpjh	1192.0	RT @IGES_EN: In fiscal 2021, Kobe City will issue all of its bonds (totalling 150 billion yen) as SDG bonds in fiscal 2021, becoming the fiâ€¦	2651.0	True	full
220966	220966	604a4b9c38588f0038259fe7	2021-03-11 16:55:48	[]	[]	Thu Mar 11 16:48:34 +0000 2021	[]	[{"url":"https://t.co/ANe9ombWTX","expanded_url":"https://popular.info/p/major-corporations-announce-opposition","display_url":"popular.info/p/major-corporâ€¦","indices":[230,253]}]	@JohnKavanagh_AZ @ATT @Allstate @BCBSAssociation @CoxComm @WeAreFarmers @pfizer @UnitedHealthGrp @USAA @Prudential @WellsFargo 4. Here is more information about the corporate donors behind the voter suppression bills in Arizona. https://t.co/ANe9ombWTX https://t.co/hVNUpphEev	485238.0	RT @JuddLegum: @JohnKavanagh_AZ @ATT @Allstate @BCBSAssociation @CoxComm @WeAreFarmers @pfizer @UnitedHealthGrp @USAA @Prudential @WellsFarâ€¦	201.0	True	full
220967	220967	604a4b9c38588f0038259feb	2021-03-11 16:55:47	[]	[{"url":"https://t.co/3WvHdCL0yI","expanded_url":"https://revistaoeste.com/brasil/aras-diz-que-nao-abrira-inquerito-sobre-bolsonaro-por-cloroquina/","display_url":"revistaoeste.com/brasil/aras-diâ€¦","indices":[196,219]}]		[]	[]			Aras diz que nÃ£o abrirÃ¡ inquÃ©rito sobre Bolsonaro por cloroquina PDT havia acionado o Supremo Tribunal Federal conâ€¦ https://t.co/TOoakWWSHX	5733.0	True	full
220968	220968	604a4b9d38588f0038259ff7	2021-03-11 16:55:49	[]	[{"url":"https://t.co/hw3tvqy2M4","expanded_url":"https://europepmc.org/article/PPR/PPR238096","display_url":"europepmc.org/article/PPR/PPâ€¦","indices":[89,112]},{"url":"https://t.co/6RkSasvzxs","expanded_url":"https://www.sciencedirect.com/science/article/pii/S1201971220325066","display_url":"sciencedirect.com/science/articlâ€¦","indices":[294,317]}]		[]	[]			@JonnyGucks @SharpieDj @ninaeunice4 @salop888 @JeffDriscoll2 @PierreKory Try this study: https://t.co/hw3tvqy2M4 Iâ€¦ https://t.co/MFcBfRBrvn	914.0	True	full
[truncated: 109,630 more rows]
