# Supplementary material for: Low credibility URL sharing on Twitter during reporting linking rare blood clots with the Oxford/AstraZeneca COVID-19 vaccine
Source: PLoS One. 2024 Jan 19;19(1):e0296444. doi: 10.1371/journal.pone.0296444 (PMC10798519; doi:10.1371/journal.pone.0296444)
Supplement: S20 File — (CSV) [file pone.0296444.s022.csv]

	Unnamed: 0	_id	created_at	extended_tweet.entities.hashtags	URL	retweeted_status.created_at	retweeted_status.extended_tweet.entities.hashtags	RTURL	retweeted_status.extended_tweet.full_text	retweeted_status.user.followers_count	text	user.followers_count	indicator	origin
330600	330600	604b089cfaa45b00381058bb	2021-03-12 06:22:15	[]	[]	Fri Mar 12 03:25:32 +0000 2021	[]	[{"url":"https://t.co/kiYqI2OtyW","expanded_url":"http://OnlyFans.com/HollyHotwife","display_url":"OnlyFans.com/HollyHotwife","indices":[123,146]}]	Going LIVE on OnlyFans with @mrsrobinsonxo in 15 mins!!!!!!!! Subscription is still free so come hang out!! ðŸ’ƒðŸ�¼ðŸ’ƒðŸ�¼ðŸ’ƒðŸ�¼ðŸ’ƒðŸ�¼ðŸ’ƒðŸ�¼ðŸ’ƒðŸ�¼ https://t.co/kiYqI2OtyW https://t.co/my9wEVHpls	116901.0	RT @HollyHotwife: Going LIVE on OnlyFans with @mrsrobinsonxo in 15 mins!!!!!!!! Subscription is still free so come hang out!! ðŸ’ƒðŸ�¼ðŸ’ƒðŸ�¼ðŸ’ƒðŸ�¼ðŸ’ƒðŸ�¼ðŸ’ƒðŸ�¼ðŸ’ƒðŸ�¼â€¦	280.0	True	full
330601	330601	604b089cfaa45b00381058bd	2021-03-12 06:22:15	[]	[]	Wed Mar 03 15:31:00 +0000 2021	[{"text":"HalloweenKills","indices":[76,91]},{"text":"MichaelMyers","indices":[127,140]},{"text":"HalloweenDaily","indices":[213,228]},{"text":"HalloweenDailyInterviews","indices":[229,254]}]	[{"url":"https://t.co/YniEGGUyax","expanded_url":"https://youtu.be/FIBMpaf4NwI","display_url":"youtu.be/FIBMpaf4NwI","indices":[187,210]}]	Part 2 of our exclusive NEW INTERVIEW with @jamesjcourtney is here, talking #HalloweenKills, post-pandemic horror, life beyond #MichaelMyers, and much more!! Watch it today at this link: https://t.co/YniEGGUyax #HalloweenDaily #HalloweenDailyInterviews	434498.0	RT @HalloweenDaily: Part 2 of our exclusive NEW INTERVIEW with @jamesjcourtney is here, talking #HalloweenKills, post-pandemic horror, lifeâ€¦	434498.0	True	full
330602	330602	604b089cfaa45b00381058c9	2021-03-12 06:22:15	[]	[]	Thu Mar 11 19:07:40 +0000 2021	[]	[{"url":"https://t.co/eb8telj0Ll","expanded_url":"https://justthenews.com/government/courts-law/michigan-prosecutor-say-state-will-review-board-probe-covid-nursing-home?utm_source=breaking-newsletter&utm_medium=email&utm_campaign=newsletter","display_url":"justthenews.com/government/couâ€¦","indices":[126,149]}]	BREAKING: Michigan prosecutor says will restart review board to probe COVID nursing home deaths under Whitmer | Just The News https://t.co/eb8telj0Ll	792185.0	RT @jsolomonReports: BREAKING: Michigan prosecutor says will restart review board to probe COVID nursing home deaths under Whitmer | Just Tâ€¦	148.0	True	full
330603	330603	604b089cfaa45b00381058df	2021-03-12 06:22:15	[]	[]	Fri Mar 12 05:30:56 +0000 2021	[{"text":"SangamTalks","indices":[237,249]},{"text":"FreeTibet","indices":[250,260]}]	[{"url":"https://t.co/ZaK3qmqM30","expanded_url":"https://buff.ly/3qSJB1A","display_url":"buff.ly/3qSJB1A","indices":[212,235]}]	Renowned journalist Shri @VijayKranti6 has traveled many times inside Tibet. In this short video, he shares how China's demographic colonialism is expanding its roots in Tibet. Click here to watch the full talk: https://t.co/ZaK3qmqM30. #SangamTalks #FreeTibet https://t.co/5CgWQDNxy9	25523.0	RT @sangamtalks: Renowned journalist Shri @VijayKranti6 has traveled many times inside Tibet. In this short video, he shares how China's deâ€¦	239.0	True	full
330604	330604	604b089dfaa45b00381058ed	2021-03-12 06:22:15	[]	[{"url":"https://t.co/zwyeIpU3FQ","expanded_url":"https://www.snopes.com/fact-check/us-tons-ppe-china/","display_url":"snopes.com/fact-check/us-â€¦","indices":[285,308]}]		[]	[]			@thejapes @NatalieResists4 @SnipzPA @briantylercohen "Nope, check your facts"??? Lol, Are u incapable of looking fâ€¦ https://t.co/Dzh4JlSsVO	2061.0	True	full
330605	330605	604b089dfaa45b00381058ef	2021-03-12 06:22:15	[]	[]	Fri Mar 12 06:20:48 +0000 2021	[]	[{"url":"https://t.co/PPJMURia2D","expanded_url":"https://bit.ly/3bCuGU8","display_url":"bit.ly/3bCuGU8","indices":[86,109]}]	.@BLACKPINK RosÃ© says the what she needed the most was on the ground, within herself: https://t.co/PPJMURia2D FYI, RosÃ©'s "On the Ground" is now No.1 on major local streaming charts within an hour since its release! ðŸ‘� https://t.co/I8aTQ6ms7y	195869.0	RT @Kpop_Herald: .@BLACKPINK RosÃ© says the what she needed the most was on the ground, within herself: https://t.co/PPJMURia2D FYI, RosÃ©'sâ€¦	30.0	True	full
330606	330606	604b089dfaa45b00381058f3	2021-03-12 06:22:16	[]	[]	Fri Mar 12 06:18:56 +0000 2021	[{"text":"DÃ¼sseldorf","indices":[3,14]},{"text":"Corona","indices":[54,61]}]	[{"url":"https://t.co/KjbE42t3YH","expanded_url":"https://www.t-online.de/region/duesseldorf/news/id_89638044/rettungswagen-durchsage-an-corona-leugner-ihr-seid-doch-spinner-.html","display_url":"t-online.de/region/duesselâ€¦","indices":[194,217]}]	In #DÃ¼sseldorf hat die Besatzung eines Rettungswagens #Corona-Leugnern per Lautsprecher zugerufen: "Ihr seid doch Spinner!" Das Video ging viral, fÃ¼r die SanitÃ¤ter kÃ¶nnte es Konsequenzen haben: https://t.co/KjbE42t3YH	8280.0	RT @tonline: In #DÃ¼sseldorf hat die Besatzung eines Rettungswagens #Corona-Leugnern per Lautsprecher zugerufen: "Ihr seid doch Spinner!" Daâ€¦	20.0	True	full
330607	330607	604b089dfaa45b00381058f5	2021-03-12 06:22:16	[]	[]	Thu Mar 11 18:50:30 +0000 2021	[]	[{"url":"https://t.co/wtw0PveIaW","expanded_url":"https://twitter.com/momotchiii/status/1359568153852919808?s=20","display_url":"twitter.com/momotchiii/staâ€¦","indices":[196,219]}]	@olivierveran Si vous vouliez sauver des vies, vous encourageriez les traitements qui marchent comme l'Ivermectine Ã 4 euros la boite et qui a sauvÃ© l'Inde et bien d'autres pays. On vous VOIT... https://t.co/wtw0PveIaW	4045.0	RT @LaColitruche: @olivierveran Si vous vouliez sauver des vies, vous encourageriez les traitements qui marchent comme l'Ivermectine Ã 4 euâ€¦	11.0	True	full
330608	330608	604b089dfaa45b00381058f9	2021-03-12 06:22:16	[]	[{"url":"https://t.co/KcMWbluVLA","expanded_url":"https://www.wndu.com/2021/03/08/edwardsburg-public-schools-close-after-teachers-have-reaction-to-covid-19-vaccine/","display_url":"wndu.com/2021/03/08/edwâ€¦","indices":[203,226]}]		[]	[]			@0ctoberReignz Here soon schools won't have closings because of snow. It will be because of vaxxine reactions Googâ€¦ https://t.co/pS290A39y3	124.0	True	full
330609	330609	604b089dfaa45b00381058fd	2021-03-12 06:22:16	[]	[{"url":"https://t.co/e6o2Ejb3vb","expanded_url":"http://elsalvadordiario.com/2021/03/11/el-salvador-es-un-pais-campeon-franklin-hernandez-representante-de-la-ops-oms/","display_url":"elsalvadordiario.com/2021/03/11/el-â€¦","indices":[179,202]}]		[]	[]			â€œEl Salvador es un paÃ­s campeÃ³n en el tratamiento de la pandemiaâ€�: Franklin HernÃ¡ndez, representante de la OPS/OMSâ€¦ https://t.co/bGDWJGV3Wd	2752.0	True	full
330610	330610	604b089efaa45b0038105949	2021-03-12 06:22:16	[]	[]	Fri Mar 12 00:16:51 +0000 2021	[]	[{"url":"https://t.co/lEWgSpPEsL","expanded_url":"http://ow.ly/ATz830rAl3y","display_url":"ow.ly/ATz830rAl3y","indices":[133,156]}]	Follow CAG &amp; Retweet for a Chance to Win a Legend of Zelda: Majora's Mask Collector's Edition Statue. Ends March 15th at 9PM ET. https://t.co/lEWgSpPEsL https://t.co/wiVFe2lsfW	407839.0	RT @videogamedeals: Follow CAG &amp; Retweet for a Chance to Win a Legend of Zelda: Majora's Mask Collector's Edition Statue. Ends March 15th aâ€¦	31.0	True	full
330611	330611	604b089efaa45b003810596d	2021-03-12 06:22:17	[]	[]	Fri Mar 12 05:25:32 +0000 2021	[]	[{"url":"https://t.co/MeLzq2bNUD","expanded_url":"https://twitter.com/vaimaniki/status/1370241235131060224","display_url":"twitter.com/vaimaniki/statâ€¦","indices":[278,301]}]	As I have been saying, I see QUAD as a much more effective collaboration in Economic and Diplomatic space. Its expansion in Mil domain will take time. In my opinion, even outside Mil domain the QUAD has deadly potential against China. Let's not forget the key underlying factor https://t.co/MeLzq2bNUD	2917.0	RT @vaimaniki: As I have been saying, I see QUAD as a much more effective collaboration in Economic and Diplomatic space. Its expansion inâ€¦	103.0	True	full
330612	330612	604b089ffaa45b00381059ab	2021-03-12 06:22:18	[]	[]	Thu Mar 11 17:09:00 +0000 2021	[{"text":"COVID19","indices":[0,8]}]	[{"url":"https://t.co/iFyo1FgrXa","expanded_url":"https://www.cdc.gov/coronavirus/2019-ncov/vaccines/vaccine-benefits.html","display_url":"cdc.gov/coronavirus/20â€¦","indices":[126,149]}]	#COVID19 vaccination is an important tool to help us get back to normal. Learn more about the benefits of getting vaccinated. https://t.co/iFyo1FgrXa	915714.0	RT @Surgeon_General: #COVID19 vaccination is an important tool to help us get back to normal. Learn more about the benefits of getting vaccâ€¦	1391.0	True	full
330613	330613	604b089ffaa45b00381059bb	2021-03-12 06:22:18	[]	[]	Mon Feb 15 16:38:23 +0000 2021	[{"text":"TeamJustice","indices":[29,41]},{"text":"JusticeMatters","indices":[239,254]}]	[{"url":"https://t.co/RUuW4Jggtz","expanded_url":"https://forms.gle/Rktg7hqucgsgMABi6","display_url":"forms.gle/Rktg7hqucgsgMAâ€¦","indices":[256,279]}]	Hey friends. Here are 1. the #TeamJustice letter to all 50 state (&amp; DC) attorneys general demanding Trump be investigated for avoidable COVID deaths &amp; 2. the link to sign the letter. Hope youâ€™ll join the fight for justice. Because #JusticeMatters https://t.co/RUuW4Jggtz https://t.co/9yXRnGEQ2u	487283.0	RT @glennkirschner2: Hey friends. Here are 1. the #TeamJustice letter to all 50 state (&amp; DC) attorneys general demanding Trump be investigaâ€¦	223.0	True	full
330614	330614	604b089ffaa45b00381059bf	2021-03-12 06:22:18	[]	[]	Tue Mar 09 02:53:10 +0000 2021	[]	[{"url":"https://t.co/gq7gMzXNoX","expanded_url":"https://lustyage.com/products/penis-extender-stretcher?ref=kdo9hrzxfhld","display_url":"lustyage.com/products/penisâ€¦","indices":[189,212]}]	Grow your Dick size in an efficient, safe &amp; painless way ðŸ˜� And all sex toy product buying go to home Worldwide Free Shipping must try get https 50% discount ðŸ¥° No infection ðŸ‘Œ order now https://t.co/gq7gMzXNoX https://t.co/RACRVt2OdH	72034.0	RT @hotpromo01: Grow your Dick size in an efficient, safe &amp; painless way ðŸ˜� And all sex toy product buying go to home Worldwide Free Shippinâ€¦	330477.0	True	full
330615	330615	604b089ffaa45b00381059c5	2021-03-12 06:22:18	[]	[]	Fri Mar 05 23:40:12 +0000 2021	[]	[{"url":"https://t.co/sg8TsF3xkM","expanded_url":"https://twitter.com/POTUS/status/1367981124144730112","display_url":"twitter.com/POTUS/status/1â€¦","indices":[240,263]}]	Everyone in America can have the COVID-19 vaccine thanks to President Donald J Trump and everyone who worked on Operation Warp Speed. President Trump saved lives! Now OPEN America, OPEN all our childrenâ€™s schools, and END masks mandates! https://t.co/sg8TsF3xkM	378546.0	RT @mtgreenee: Everyone in America can have the COVID-19 vaccine thanks to President Donald J Trump and everyone who worked on Operation Waâ€¦	281.0	True	full
330616	330616	604b089ffaa45b00381059cd	2021-03-12 06:22:18	[]	[{"url":"https://t.co/CYpMzTlKLF","expanded_url":"https://www.urdupoint.com/en/amp/pakistan/indias-systematic-discriminatory-agenda-co-1191485.html","display_url":"urdupoint.com/en/amp/pakistaâ€¦","indices":[165,188]}]		[]	[]			46th UNHCR session in Geneva condemned US ally and worlds largest democracy, India's 'systematic discriminatory ageâ€¦ https://t.co/UwNLL1w5Hh	40677.0	True	full
330617	330617	604b089ffaa45b00381059e1	2021-03-12 06:22:18	[]	[]	Thu Mar 11 21:12:05 +0000 2021	[]	[{"url":"https://t.co/bIE1UC9HUV","expanded_url":"https://ir.novavax.com/news-releases/news-release-details/novavax-confirms-high-levels-efficacy-against-original-and?sf140129199=1","display_url":"ir.novavax.com/news-releases/â€¦","indices":[188,211]}]	Final efficacy readout from Novavax for its UK &amp; SA trials, including some new findings: eg prior Covid-19 provided some protection against B.1.351 (the "SA" variant) over time ...1/n https://t.co/bIE1UC9HUV HT @londonboyjohn	22797.0	RT @hildabast: Final efficacy readout from Novavax for its UK &amp; SA trials, including some new findings: eg prior Covid-19 provided some proâ€¦	846.0	True	full
330618	330618	604b089ffaa45b00381059e9	2021-03-12 06:22:18	[]	[]	Thu Mar 11 15:29:26 +0000 2021	[{"text":"TXT","indices":[247,251]}]	[{"url":"https://t.co/KN547EY2Yo","expanded_url":"https://www.elitedaily.com/p/the-unstoppable-txt-63896681?utm_campaign=elitedaily&utm_content=1615476566&utm_medium=owned&utm_source=twitter","display_url":"elitedaily.com/p/the-unstoppaâ€¦","indices":[252,275]}]	Introducing Elite Daily's March cover stars, @TXT_members âœ¨ Soobin, Yeonjun, Beomgyu, Taehyun, and Hueningkai discuss using their pandemic experiences as songwriting inspiration, their third year together, and more. (âœ�ï¸�: @Haekoko, ðŸ“·: Ahn Yeonhoo) #TXT https://t.co/KN547EY2Yo	186934.0	RT @EliteDaily: Introducing Elite Daily's March cover stars, @TXT_members âœ¨ Soobin, Yeonjun, Beomgyu, Taehyun, and Hueningkai discuss usingâ€¦	2.0	True	full
330619	330619	604b08a0faa45b0038105a13	2021-03-12 06:22:19	[]	[]	Wed Mar 10 16:19:55 +0000 2021	[{"text":"EU","indices":[4,7]},{"text":"Albania","indices":[73,81]}]	[{"url":"https://t.co/b5rFleOhaC","expanded_url":"https://bit.ly/3bvXFsI","display_url":"bit.ly/3bvXFsI","indices":[254,277]}]	The #EUðŸ‡ªðŸ‡ºand its Member States have kept their commitment and support to #AlbaniaðŸ‡¦ðŸ‡±. This delivery of 750K â‚¬ state-of-art CT scanner is another concrete example of this strong bond. The EU ðŸ‡ªðŸ‡ºcontinues to be next toðŸ‡¦ðŸ‡±, including on vaccines. More info ðŸ‘‰https://t.co/b5rFleOhaC.	7623.0	RT @LSorecaEU: The #EUðŸ‡ªðŸ‡ºand its Member States have kept their commitment and support to #AlbaniaðŸ‡¦ðŸ‡±. This delivery of 750K â‚¬ state-of-art CTâ€¦	560.0	True	full
330620	330620	604b08a0faa45b0038105a25	2021-03-12 06:22:19	[]	[]	Thu Mar 11 23:12:55 +0000 2021	[{"text":"Femicide","indices":[202,211]},{"text":"NiUnaMÃ¡s","indices":[212,221]}]	[{"url":"https://t.co/7d6s8xlGzH","expanded_url":"https://youtu.be/U00rAiZ7BUw","display_url":"youtu.be/U00rAiZ7BUw","indices":[237,260]}]	El Salvador is ranked among the most dangerous countries for women in Latin America. More cases of anti-women violence have surged in the first six months of the COVID19 pandemic than in all of 2019. #Femicide #NiUnaMÃ¡s Subscribe!ðŸ‘‡ðŸ‘‡ https://t.co/7d6s8xlGzH	5901996.0	RT @YourAnonCentral: El Salvador is ranked among the most dangerous countries for women in Latin America. More cases of anti-women violenâ€¦	6.0	True	full
330621	330621	604b08a0faa45b0038105a41	2021-03-12 06:22:19	[]	[]	Fri Mar 12 06:18:56 +0000 2021	[{"text":"DÃ¼sseldorf","indices":[3,14]},{"text":"Corona","indices":[54,61]}]	[{"url":"https://t.co/KjbE42t3YH","expanded_url":"https://www.t-online.de/region/duesseldorf/news/id_89638044/rettungswagen-durchsage-an-corona-leugner-ihr-seid-doch-spinner-.html","display_url":"t-online.de/region/duesselâ€¦","indices":[194,217]}]	In #DÃ¼sseldorf hat die Besatzung eines Rettungswagens #Corona-Leugnern per Lautsprecher zugerufen: "Ihr seid doch Spinner!" Das Video ging viral, fÃ¼r die SanitÃ¤ter kÃ¶nnte es Konsequenzen haben: https://t.co/KjbE42t3YH	8280.0	RT @tonline: In #DÃ¼sseldorf hat die Besatzung eines Rettungswagens #Corona-Leugnern per Lautsprecher zugerufen: "Ihr seid doch Spinner!" Daâ€¦	2.0	True	full
330622	330622	604b08a1faa45b0038105a5b	2021-03-12 06:22:19	[]	[]	Fri Mar 12 05:54:19 +0000 2021	[]	[{"url":"https://t.co/KPcXCsFmSY","expanded_url":"https://youtu.be/Du4WMOS2-sA","display_url":"youtu.be/Du4WMOS2-sA","indices":[119,142]}]	LIVE: GRAMMY Awards Premiere Ceremony | March 14 : - 7PM ðŸ‡¬ðŸ‡§ - 3PM ET / 12PM PT ðŸ‡ºðŸ‡¸ March 15 : - 4AM KST ðŸ‡°ðŸ‡· Link : https://t.co/KPcXCsFmSY (@BTS_twt) https://t.co/6CudfjWuZO	42629.0	RT @sorafirstlove: LIVE: GRAMMY Awards Premiere Ceremony | March 14 : - 7PM ðŸ‡¬ðŸ‡§ - 3PM ET / 12PM PT ðŸ‡ºðŸ‡¸ March 15 : - 4AM KST ðŸ‡°ðŸ‡· Link : hâ€¦	289.0	True	full
330623	330623	604b08a1faa45b0038105a5f	2021-03-12 06:22:19	[]	[]	Thu Mar 19 09:45:26 +0000 2020	[]	[{"url":"https://t.co/l6qngIxl7b","expanded_url":"https://elpais.com/sociedad/2020-03-18/la-familia-de-un-fallecido-acusa-a-sus-vecinos-de-tratarles-como-apestados-y-al-alcalde-de-senalarles-con-un-bando.html?outputType=amp&ssm=TW_CC&__twitter_impression=true#comentarios","display_url":"elpais.com/sociedad/2020-â€¦","indices":[212,235]}]	â€œÂ¿DÃ³nde fue contagiado mi padre? No en Candelarioâ€�. Pero la enfermedad ha roto la paz y desatado las sospechas. La familia del Ãºnico fallecido en el pueblo denuncia que un bando los ha convertido en â€œapestadosâ€�. https://t.co/l6qngIxl7b	184389.0	RT @manueljabois: â€œÂ¿DÃ³nde fue contagiado mi padre? No en Candelarioâ€�. Pero la enfermedad ha roto la paz y desatado las sospechas. La familiâ€¦	42.0	True	full
330624	330624	604b08a1faa45b0038105a67	2021-03-12 06:22:19	[]	[]	Thu Feb 25 15:35:25 +0000 2021	[]	[{"url":"https://t.co/XLANHbv9tR","expanded_url":"https://www.washingtonpost.com/opinions/2021/02/25/andrew-kaczynski-daughter-brain-cancer-pediatric-research/","display_url":"washingtonpost.com/opinions/2021/â€¦","indices":[258,281]}]	I wrote about our daughter's experience, the reality of pediatric brain cancer â€“ 6 surgeries, infections, the ICU, seizures, chemotherapy, and her death. I spent weeks learning what we can do to save other kids. I'd be honored if you'd read &amp; share. https://t.co/XLANHbv9tR	426957.0	RT @KFILE: I wrote about our daughter's experience, the reality of pediatric brain cancer â€“ 6 surgeries, infections, the ICU, seizures, cheâ€¦	1410.0	True	full
330625	330625	604b08a1faa45b0038105a7d	2021-03-12 06:22:20	[]	[]	Thu Mar 11 21:31:41 +0000 2021	[]	[{"url":"https://t.co/McIToFnnq5","expanded_url":"https://twitter.com/drericding/status/1346776086382866432","display_url":"twitter.com/drericding/staâ€¦","indices":[281,304]}]	Die Fehler werden am Anfang gemacht. SpÃ¤ter wird daraus die Legende, dass das Geschehene unvermeidbar war. Und um die Unvermeidbarkeit zu beweisen, wiederholt man die Fehler wieder und wieder. Am Ende hat man Leben, Gesundheit und Wirtschaft ruiniert. Die anderen haben das nicht. https://t.co/McIToFnnq5	11461.0	RT @drpeternagel: Die Fehler werden am Anfang gemacht. SpÃ¤ter wird daraus die Legende, dass das Geschehene unvermeidbar war. Und um die Unvâ€¦	316.0	True	full
330626	330626	604b08a1faa45b0038105a83	2021-03-12 06:22:20	[]	[]	Fri Mar 12 05:38:31 +0000 2021	[]	[{"url":"https://t.co/XhRyWcUdTB","expanded_url":"http://bit.ly/3qJGiZz","display_url":"bit.ly/3qJGiZz","indices":[260,283]}]	All international passengers (including UK nationals) will have to test negative for COVID-19 before travelling to the UK under new government plans. Book your PCR COVID-19 test with VFS Global &amp; enjoy a safe trip to the UK. For the latest updates, visit: https://t.co/XhRyWcUdTB https://t.co/RwUehSbDRL	57591.0	RT @VFSGlobal: All international passengers (including UK nationals) will have to test negative for COVID-19 before travelling to the UK unâ€¦	45.0	True	full
330627	330627	604b08a1faa45b0038105a91	2021-03-12 06:22:20	[]	[]	Fri Mar 12 01:09:07 +0000 2021	[{"text":"EuSouOExercitoDoBrasil","indices":[125,148]}]	[{"url":"https://t.co/8BZCeGDpCn","expanded_url":"https://www.redetv.uol.com.br/jornalismo/redetvnews/videos/cidades/autoridades-medicas-defendem-o-uso-de-ivermectina-no-tratamento-da-covid","display_url":"redetv.uol.com.br/jornalismo/redâ€¦","indices":[53,76]}]	MÃ©dicos europeus pedem o uso URGENTE da ivermectina. https://t.co/8BZCeGDpCn EngraÃ§ado, tem gente q fala q Ã© sÃ³ no Brasil... #EuSouOExercitoDoBrasil https://t.co/X1i8foGbNV	439274.0	RT @taoquei1: MÃ©dicos europeus pedem o uso URGENTE da ivermectina. https://t.co/8BZCeGDpCn EngraÃ§ado, tem gente q fala q Ã© sÃ³ no Brasil...â€¦	785.0	True	full
330628	330628	604b08a2faa45b0038105ab7	2021-03-12 06:22:20	[]	[]	Sun Feb 21 19:17:34 +0000 2021	[]	[{"url":"https://t.co/ULDjGosSIE","expanded_url":"https://reitschuster.de/post/sozialismus-und-gedankenkontrolle-haben-konjunktur/","display_url":"reitschuster.de/post/sozialismâ€¦","indices":[249,272]}]	Was ist dran am â€œGreat Reset? World Economic Forum-GrÃ¼nder Schwab behauptet, nach der Pandemie werde der Kapitalismus in jetziger Form nicht mehr existieren kÃ¶nnen, eine massive Umverteilung von Reich zu Arm stehe bevor. Wo wird die Reise hingehen? https://t.co/ULDjGosSIE	69872.0	RT @reitschuster: Was ist dran am â€œGreat Reset? World Economic Forum-GrÃ¼nder Schwab behauptet, nach der Pandemie werde der Kapitalismus inâ€¦	1491.0	True	full
330629	330629	604b08a2faa45b0038105ac3	2021-03-12 06:22:21	[]	[]	Fri Mar 12 02:28:59 +0000 2021	[]	[{"url":"https://t.co/kBHwbu6Bjp","expanded_url":"https://www.express.co.uk/news/politics/1408388/brexit-news-fishing-ireland-eu-uk-quotas-UK-fishing-boris-johnson","display_url":"express.co.uk/news/politics/â€¦","indices":[170,193]}]	Rules governing the City of London are set for a dramatic overhaul as Chancellor Rishi Sunak looks to secure its position as a global financial centre following Brexit. https://t.co/kBHwbu6Bjp https://t.co/s6cZ3lFqJX	6953.0	RT @objectsmith: Rules governing the City of London are set for a dramatic overhaul as Chancellor Rishi Sunak looks to secure its positionâ€¦	1727.0	True	full
330630	330630	604b08a2faa45b0038105ac7	2021-03-12 06:22:21	[]	[]	Fri Mar 12 06:19:14 +0000 2021	[]	[{"url":"https://t.co/kf5yZKEC8T","expanded_url":"https://twitter.com/SporkPeter/status/1370119725993312263","display_url":"twitter.com/SporkPeter/staâ€¦","indices":[187,210]}]	Endlich! Endlich schreibt ein Wissenschafts-Journalist darÃ¼ber, woran der Journalismus in diesen Tagen krankt: es wird viel zu wenig darÃ¼ber berichtet, was wirklich wichtig und wahr ist. https://t.co/kf5yZKEC8T	1346.0	RT @annette_bulut: Endlich! Endlich schreibt ein Wissenschafts-Journalist darÃ¼ber, woran der Journalismus in diesen Tagen krankt: es wird vâ€¦	90.0	True	full
330631	330631	604b08a2faa45b0038105acd	2021-03-12 06:22:21	[]	[]	Wed Mar 10 16:39:51 +0000 2021	[]	[{"url":"https://t.co/mANbu5QZZK","expanded_url":"https://www.mlive.com/public-interest/2021/03/michigan-senate-adopts-resolution-urging-2021-wolf-hunt.html","display_url":"mlive.com/public-interesâ€¦","indices":[254,277]}]	Upsetting news. The Michigan Senate passed SR 15, a non-binding resolution urging the state to organize a hunting/trapping season for wolves this year now that wolves are no longer federally protected. MI appears to be taking their cues from Wisconsin. https://t.co/mANbu5QZZK	296067.0	RT @nywolforg: Upsetting news. The Michigan Senate passed SR 15, a non-binding resolution urging the state to organize a hunting/trapping sâ€¦	327.0	True	full
330632	330632	604b08a2faa45b0038105adb	2021-03-12 06:22:21	[]	[{"url":"https://t.co/ec3ImSHE9C","expanded_url":"https://www.lemonde.fr/planete/article/2021/03/12/covid-19-l-executif-de-plus-en-plus-embarrasse-par-la-degradation-de-la-situation-en-ile-de-france_6072828_3244.html","display_url":"lemonde.fr/planete/articlâ€¦","indices":[118,141]}]		[]	[]			Covid-19Â : lâ€™exÃ©cutif de plus en plus embarrassÃ© par la dÃ©gradation de la situation en Ile-de-France â€” viaâ€¦ https://t.co/NgYkPViAX3	7459.0	True	full
330633	330633	604b08a2faa45b0038105ae5	2021-03-12 06:22:21	[]	[]	Thu Mar 11 17:10:10 +0000 2021	[{"text":"BigPharma","indices":[183,193]},{"text":"Renationalise","indices":[195,209]},{"text":"NHS","indices":[214,218]}]	[{"url":"https://t.co/EiKwalBAux","expanded_url":"https://twitter.com/nursingnotesuk/status/1369959580600590336","display_url":"twitter.com/nursingnotesukâ€¦","indices":[264,287]}]	It is high time we stopped abusing the sense of vocation and responsibility of our medical staff. We are driving them into the ground and our health service with them. Nationalise #BigPharma. #Renationalise the #NHS. @georgegalloway @WorkersPartyGB @Rango1917 https://t.co/EiKwalBAux	3430.0	RT @joti2gaza: It is high time we stopped abusing the sense of vocation and responsibility of our medical staff. We are driving them intoâ€¦	7294.0	True	full
330634	330634	604b08a2faa45b0038105aeb	2021-03-12 06:22:21	[]	[]	Fri Mar 12 06:20:48 +0000 2021	[]	[{"url":"https://t.co/PPJMURia2D","expanded_url":"https://bit.ly/3bCuGU8","display_url":"bit.ly/3bCuGU8","indices":[86,109]}]	.@BLACKPINK RosÃ© says the what she needed the most was on the ground, within herself: https://t.co/PPJMURia2D FYI, RosÃ©'s "On the Ground" is now No.1 on major local streaming charts within an hour since its release! ðŸ‘� https://t.co/I8aTQ6ms7y	195869.0	RT @Kpop_Herald: .@BLACKPINK RosÃ© says the what she needed the most was on the ground, within herself: https://t.co/PPJMURia2D FYI, RosÃ©'sâ€¦	102.0	True	full
330635	330635	604b08a2faa45b0038105afb	2021-03-12 06:22:21	[]	[]	Thu Mar 11 23:00:48 +0000 2021	[{"text":"ivermectin","indices":[77,88]}]	[{"url":"https://t.co/rTZX60oETz","expanded_url":"https://osf.io/k37ft/","display_url":"osf.io/k37ft/","indices":[260,283]}]	"Given the evidence of efficacy, safety, low cost &amp; current death rates, #ivermectin may potentially have an impact on health and economic outcomes of the pandemic across many countries." @EvidenceLimited Now will the world finally come to its senses? https://t.co/rTZX60oETz	15530.0	RT @Covid19Critical: "Given the evidence of efficacy, safety, low cost &amp; current death rates, #ivermectin may potentially have an impact onâ€¦	298.0	True	full
330636	330636	604b08a2faa45b0038105afd	2021-03-12 06:22:21	[{"text":"TeststraÃŸe","indices":[160,171]},{"text":"coronavirus","indices":[176,188]},{"text":"Steiermark","indices":[224,235]},{"text":"Friedberg","indices":[236,246]}]	[{"url":"https://t.co/QyoUPaFjJ5","expanded_url":"https://www.facebook.com/106433646702890/posts/725230024823246/","display_url":"facebook.com/10643364670289â€¦","indices":[249,272]}]		[]	[]			So geht mitarbeiterfreundlicher Betrieb! Im letzten Jahr eine eigene KinderbetreeungsstÃ¤tte erÃ¶ffnet, und jetzt kÃ¶nâ€¦ https://t.co/76c1i2rDP1	171.0	True	full
330637	330637	604b08a3faa45b0038105b0d	2021-03-12 06:22:21	[]	[]	Fri Mar 12 06:01:43 +0000 2021	[{"text":"winmetawin","indices":[259,270]}]	[{"url":"https://t.co/UwM5MLxKV0","expanded_url":"https://weibo.com/u/7412472630","display_url":"weibo.com/u/7412472630","indices":[235,258]}]	even win's followers on weibo is not stable, but im glad that it still around 900K, and now its 902.4K. if you guys still haven't follow win yet, pls kindly do follow him and always check in on his both supertopic winmetawin and æž—æ±‰æ´² ðŸ”—https://t.co/UwM5MLxKV0 #winmetawin https://t.co/lmDPlpc0Qu	1038.0	RT @aboutmetawin: even win's followers on weibo is not stable, but im glad that it still around 900K, and now its 902.4K. if you guys stillâ€¦	432.0	True	full
330638	330638	604b08a3faa45b0038105b19	2021-03-12 06:22:21	[]	[]	Fri Mar 12 02:50:23 +0000 2021	[{"text":"Adipurush","indices":[0,10]},{"text":"Sita","indices":[20,25]},{"text":"Laxman","indices":[30,37]},{"text":"KritiSanon","indices":[41,52]},{"text":"SunnySingh","indices":[57,68]},{"text":"Prabhas","indices":[74,82]},{"text":"SaifAliKhan","indices":[87,99]},{"text":"OmRaut","indices":[107,114]}]	[{"url":"https://t.co/Fe2PefR7Xq","expanded_url":"https://www.india.com/entertainment/bollywood-news-adipurush-full-cast-kriti-sanon-is-sita-and-sunny-singh-is-laxman-to-prabhas-ram-in-om-raut-directorial-4485321/","display_url":"india.com/entertainment/â€¦","indices":[195,218]}]	#Adipurush gets its #Sita and #Laxman as #KritiSanon and #SunnySingh join #Prabhas and #SaifAliKhan in the #OmRaut magnum opus. Such a casting coup! @kritisanon @mesunnysingh @omraut @TSeries https://t.co/Fe2PefR7Xq	14795.0	RT @indiacom: #Adipurush gets its #Sita and #Laxman as #KritiSanon and #SunnySingh join #Prabhas and #SaifAliKhan in the #OmRaut magnum opuâ€¦	222.0	True	full
330639	330639	604b08a3faa45b0038105b1b	2021-03-12 06:22:22	[]	[]	Thu Mar 11 23:47:09 +0000 2021	[]	[{"url":"https://t.co/e6K0szxusW","expanded_url":"https://thecovidblog.com/2021/02/25/haley-link-brinkmeyer-28-year-old-physical-therapist-dead-two-days-after-mrna-shot/?__cf_chl_jschl_tk__=04f1140bc629dead40bea2cfa6586934f1b00257-1615506195-0-ATayKUdytwhPvJ0xTqfP9gPft8nWcSAiLr1MY6eZlTs6yA0_eTr-vCkA5eYcgTLd8KTWAE-qR0QeMd83Snwpn0-1zwT4iKvLxiTXyfC6yqIyM_vgVPcfd3e5czNoiemCTo1tYHlIICyj4YCA8vJGqvOqDRS…	ðŸ”´INDIANA (USA) - Une kinÃ©sithÃ©rapeute de 28 ans est dÃ©cÃ©dÃ©e deux jours aprÃ¨s avoir reÃ§u une vaccination Ã ARNm ! ðŸ“¢ @ADv_in21 @ComploTisss https://t.co/e6K0szxusW	4863.0	RT @NicolasPichot6: ðŸ”´INDIANA (USA) - Une kinÃ©sithÃ©rapeute de 28 ans est dÃ©cÃ©dÃ©e deux jours aprÃ¨s avoir reÃ§u une vaccination Ã ARNm ! ðŸ“¢ @ADvâ€¦	60.0	True	full
330640	330640	604b08a3faa45b0038105b35	2021-03-12 06:22:22	[]	[]	Thu Mar 11 18:16:19 +0000 2021	[{"text":"COVID","indices":[107,113]}]	[{"url":"https://t.co/fO8VHZg9xW","expanded_url":"https://www.deadlinedetroit.com/articles/27526/leduff_enough_--_stop_the_secrecy_about_covid_deaths_at_michigan_nursing_homes?fbclid=IwAR0FSIvwiNPKjCBbTN9Q-go8BBDU0gfTHZBDfm9nnIQgeKD1MSb-YV4OrlY","display_url":"deadlinedetroit.com/articles/27526â€¦","indices":[161,184]}]	It is official. The complaint has been filed. We are suing Michigan and the Whitmer Administration for the #COVID nursing home data. Here's why. @MackinacCenter https://t.co/fO8VHZg9xW	51483.0	RT @Charlieleduff: It is official. The complaint has been filed. We are suing Michigan and the Whitmer Administration for the #COVID nursinâ€¦	5.0	True	full
330641	330641	604b08a3faa45b0038105b3d	2021-03-12 06:22:22	[]	[]	Thu Mar 11 21:24:00 +0000 2021	[]	[{"url":"https://t.co/sJWIfnboVy","expanded_url":"https://www.mundodeportivo.com/futbol/fc-barcelona/20210311/492632965966/capello-los-demas-ganaran-el-balon-de-oro-pero-el-genio-absoluto-es-messi.html?utm_medium=social&utm_source=twitter&utm_content=futbol","display_url":"mundodeportivo.com/futbol/fc-barcâ€¦","indices":[244,267]}]	ðŸ’¬ Fabio Capello: â€œLos demÃ¡s ganarÃ¡n el BalÃ³n de Oro, como los ha ganado Cristiano Ronaldo, pero Leo Messi es el genio porque hace cosas con calidad y velocidad que son impensables para los demÃ¡s. Utiliza sus pies como otros utilizan sus manos" https://t.co/sJWIfnboVy https://t.co/qdjhmpWnQo	2687906.0	RT @mundodeportivo: ðŸ’¬ Fabio Capello: â€œLos demÃ¡s ganarÃ¡n el BalÃ³n de Oro, como los ha ganado Cristiano Ronaldo, pero Leo Messi es el genio pâ€¦	13.0	True	full
330642	330642	604b08a4faa45b0038105b5d	2021-03-12 06:22:22	[]	[]	Fri Mar 12 06:20:48 +0000 2021	[]	[{"url":"https://t.co/PPJMURia2D","expanded_url":"https://bit.ly/3bCuGU8","display_url":"bit.ly/3bCuGU8","indices":[86,109]}]	.@BLACKPINK RosÃ© says the what she needed the most was on the ground, within herself: https://t.co/PPJMURia2D FYI, RosÃ©'s "On the Ground" is now No.1 on major local streaming charts within an hour since its release! ðŸ‘� https://t.co/I8aTQ6ms7y	195869.0	RT @Kpop_Herald: .@BLACKPINK RosÃ© says the what she needed the most was on the ground, within herself: https://t.co/PPJMURia2D FYI, RosÃ©'sâ€¦	92.0	True	full
330643	330643	604b08a4faa45b0038105b6d	2021-03-12 06:22:22	[]	[]	Wed Mar 10 15:37:03 +0000 2021	[]	[{"url":"https://t.co/QMpyfEigx5","expanded_url":"http://wa.me/555192002510","display_url":"wa.me/555192002510","indices":[203,226]}]	aumenta o volume e imagina mais de 15 vÃ­deos longos meus dando de quatro, sentando empinadinha e mostrando meu cuzinho pra vocÃª? me chama no whats pra receber tudo agora mesmo por um precinho legal ðŸ”¥ ðŸ“±https://t.co/QMpyfEigx5 jÃ¡ sabe nÃ©? deu RTðŸ”„ ganha sem emoji na dm ðŸ˜ˆ https://t.co/0vZQD2Sntu	21684.0	RT @marianahotter: aumenta o volume e imagina mais de 15 vÃ­deos longos meus dando de quatro, sentando empinadinha e mostrando meu cuzinho pâ€¦	142102.0	True	full
330644	330644	604b08a4faa45b0038105b6f	2021-03-12 06:22:22	[]	[]	Thu Mar 11 15:59:35 +0000 2021	[{"text":"COVID19","indices":[48,56]},{"text":"OnlyTogether","indices":[167,180]}]	[{"url":"https://t.co/h2sLtgSGwK","expanded_url":"https://shareverified.com/en/onlytogether/","display_url":"shareverified.com/en/onlytogetheâ€¦","indices":[249,272]}]	Today I am launching a new campaign calling for #COVID19 vaccines to be available to everyone, everywhere. This year of crisis has caused a tidal wave of suffering. #OnlyTogether can we all end this pandemic &amp; get back to the things we love. https://t.co/h2sLtgSGwK https://t.co/04OlSA5BxC	1193568.0	RT @antonioguterres: Today I am launching a new campaign calling for #COVID19 vaccines to be available to everyone, everywhere. This yearâ€¦	365.0	True	full
330645	330645	604b08a4faa45b0038105b91	2021-03-12 06:22:23	[]	[]	Fri Mar 12 06:20:48 +0000 2021	[]	[{"url":"https://t.co/PPJMURia2D","expanded_url":"https://bit.ly/3bCuGU8","display_url":"bit.ly/3bCuGU8","indices":[86,109]}]	.@BLACKPINK RosÃ© says the what she needed the most was on the ground, within herself: https://t.co/PPJMURia2D FYI, RosÃ©'s "On the Ground" is now No.1 on major local streaming charts within an hour since its release! ðŸ‘� https://t.co/I8aTQ6ms7y	195869.0	RT @Kpop_Herald: .@BLACKPINK RosÃ© says the what she needed the most was on the ground, within herself: https://t.co/PPJMURia2D FYI, RosÃ©'sâ€¦	153.0	True	full
330646	330646	604b08a4faa45b0038105b97	2021-03-12 06:22:23	[]	[]	Thu Mar 11 16:45:04 +0000 2021	[{"text":"Mystery","indices":[117,125]},{"text":"CrimeFiction","indices":[126,139]},{"text":"Suspense","indices":[140,149]},{"text":"Serialkiller","indices":[151,164]},{"text":"Grief","indices":[165,171]},{"text":"BYNR","indices":[172,177]},{"text":"ASMSG","indices":[178,184]},{"text":"SmallTownCrime","indices":[185,200]},{"text":"LiteraturePosts","indices":[201,217]},{"text":"WritingCommunity","…	[{"url":"https://t.co/1nnNLa6wYc","expanded_url":"http://ow.ly/nfFM30r2Ols","display_url":"ow.ly/nfFM30r2Ols","indices":[247,270]}]	This small town in Prairie County, Montana has been rocked to its very core with the brutal murders of four women... #Mystery #CrimeFiction #Suspense #Serialkiller #Grief #BYNR #ASMSG #SmallTownCrime #LiteraturePosts #WritingCommunity #Paperback https://t.co/1nnNLa6wYc Ua2K https://t.co/qBXjr31PGr	4275.0	RT @BelindaBuchanan: This small town in Prairie County, Montana has been rocked to its very core with the brutal murders of four women... #â€¦	36305.0	True	full
330647	330647	604b08a4faa45b0038105b9f	2021-03-12 06:22:23	[]	[{"url":"https://t.co/sdA19gpHmb","expanded_url":"https://shrinke.me/DA6FBpYm","display_url":"shrinke.me/DA6FBpYm","indices":[246,269]}]		[]	[]			@CaraotaDigital La enfermera Maria AngÃ©lica Sobrinho, de 53 aÃ±os, fue la primera en ser vacunada contra la covid-19â€¦ https://t.co/FmfftUGVfA	29.0	True	full
330648	330648	604b08a4faa45b0038105bab	2021-03-12 06:22:23	[]	[]	Wed Mar 10 08:53:37 +0000 2021	[]	[{"url":"https://t.co/Q9eGhmd7eV","expanded_url":"http://www.mrepublic.co.kr/news/articleView.html?idxno=65127","display_url":"mrepublic.co.kr/news/articleViâ€¦","indices":[208,231]}]	The Korean Film Council (KOFIC) will open the KOREAN ACTORS 200 Special Web Page at 5 p.m. on March 15 to introduce 200 actors representing the present and future of Korean films to the world film industry. https://t.co/Q9eGhmd7eV https://t.co/wLQSGL1O4e	1620.0	RT @ahahannya: The Korean Film Council (KOFIC) will open the KOREAN ACTORS 200 Special Web Page at 5 p.m. on March 15 to introduce 200 actoâ€¦	241.0	True	full
330649	330649	604b08a5faa45b0038105bc9	2021-03-12 06:22:23	[{"text":"MAxzzz","indices":[269,276]}]	[{"url":"https://t.co/QzEdNyzcdQ","expanded_url":"https://bit.ly/3evwL61","display_url":"bit.ly/3evwL61","indices":[244,267]}]		[]	[]			"I have tried every pillow on the market and this is perhaps the best one so far. Fluffy, keeps its shape, great sâ€¦ https://t.co/QZBOerSCCK	3261.0	True	full
330650	330650	604b08a5faa45b0038105be3	2021-03-12 06:22:24	[]	[]	Fri Mar 12 06:10:47 +0000 2021	[{"text":"policyforumpod","indices":[15,30]}]	[{"url":"https://t.co/1aet7Olbxd","expanded_url":"https://twitter.com/ANUCrawford/status/1370207017961287680","display_url":"twitter.com/ANUCrawford/stâ€¦","indices":[207,230]}]	On this week's #policyforumpod @cbr_heartdoc &amp; I had a fantastic conversation with two of @ourANU great thinkers - @WhitefordPeter &amp; Kamalini Lokuge - on addressing growing insecurity and precarity. https://t.co/1aet7Olbxd	755.0	RT @BessellSharon: On this week's #policyforumpod @cbr_heartdoc &amp; I had a fantastic conversation with two of @ourANU great thinkers - @Whitâ€¦	10077.0	True	full
330651	330651	604b08a5faa45b0038105bf9	2021-03-12 06:22:24	[]	[]	Wed Mar 10 18:40:30 +0000 2021	[{"text":"100Teachers","indices":[145,157]}]	[{"url":"https://t.co/siG07LErRK","expanded_url":"https://www.theguardian.com/100-teachers/2021/mar/08/students-respond-to-people-they-respect-and-like-this-much-i-know","display_url":"theguardian.com/100-teachers/2â€¦","indices":[189,212]}]	I ummâ€™d and ahhâ€™d on sharing this article as I knew there would be many people who wouldnâ€™t like its contents. But Iâ€™m proud to be part of the #100Teachers campaign with @GuardianLabs ðŸ˜Š https://t.co/siG07LErRK https://t.co/U8A0FDRSxh	3071.0	RT @vievewright: I ummâ€™d and ahhâ€™d on sharing this article as I knew there would be many people who wouldnâ€™t like its contents. But Iâ€™m pâ€¦	489.0	True	full
330652	330652	604b08a5faa45b0038105bfd	2021-03-12 06:22:24	[{"text":"skincare","indices":[233,242]},{"text":"dailyskincare","indices":[244,258]},{"text":"zomatodeliveryboy","indices":[259,277]}]	[{"url":"https://t.co/9BeJvp19tb","expanded_url":"http://bit.ly/38xuuDF","display_url":"bit.ly/38xuuDF","indices":[124,147]}]		[]	[]			Your face is the first thing that people notice, So, itâ€™s your duty to make it looks clear, dust-free, and acne-freâ€¦ https://t.co/nyIT3z5AXx	6.0	True	full
330653	330653	604b08a5faa45b0038105c03	2021-03-12 06:22:24	[]	[]	Fri Mar 12 03:15:01 +0000 2021	[]	[{"url":"https://t.co/M06rOLMhtf","expanded_url":"https://www.crikey.com.au/2021/03/12/covid-19-vaccine-australia-tourism/","display_url":"crikey.com.au/2021/03/12/covâ€¦","indices":[175,198]}]	The Morrison governmentâ€™s vaccine plan has showcased its two most confounding impulses: stage-managed spin over substance, and an indifference to transparency. by @kishor_nr https://t.co/M06rOLMhtf	188163.0	RT @crikey_news: The Morrison governmentâ€™s vaccine plan has showcased its two most confounding impulses: stage-managed spin over substance,â€¦	2538.0	True	full
330654	330654	604b08a5faa45b0038105c13	2021-03-12 06:22:24	[]	[]	Fri Mar 12 06:20:48 +0000 2021	[]	[{"url":"https://t.co/PPJMURia2D","expanded_url":"https://bit.ly/3bCuGU8","display_url":"bit.ly/3bCuGU8","indices":[86,109]}]	.@BLACKPINK RosÃ© says the what she needed the most was on the ground, within herself: https://t.co/PPJMURia2D FYI, RosÃ©'s "On the Ground" is now No.1 on major local streaming charts within an hour since its release! ðŸ‘� https://t.co/I8aTQ6ms7y	195869.0	RT @Kpop_Herald: .@BLACKPINK RosÃ© says the what she needed the most was on the ground, within herself: https://t.co/PPJMURia2D FYI, RosÃ©'sâ€¦	149.0	True	full
330655	330655	604b08a5faa45b0038105c17	2021-03-12 06:22:24	[{"text":"TigrayGenocide","indices":[238,253]}]	[{"url":"https://t.co/mVCBQKlQeF","expanded_url":"https://www.washingtonpost.com/world/africa/people-are-starving-new-exodus-in-ethiopias-tigray-area/2021/03/11/37eecc88-8242-11eb-be22-32d331d875","display_url":"washingtonpost.com/world/africa/pâ€¦","indices":[255,278]}]		[]	[]			Millions of people are starving, tens of thousands have fled to Sudan as water, food, electricity, and telecommunicâ€¦ https://t.co/HFYrdKEwjw	108.0	True	full
330656	330656	604b08a6faa45b0038105c1d	2021-03-12 06:22:24	[]	[]	Thu Mar 11 15:19:25 +0000 2021	[]	[{"url":"https://t.co/qrniaH5HDh","expanded_url":"https://twitter.com/gestionpe/status/1370023311594323974","display_url":"twitter.com/gestionpe/statâ€¦","indices":[281,304]}]	No soy fujimorista. Pero esto es absolutamente demencial. Â¿CuÃ¡l es el mensaje que subyace a quienes dicen perseguir la justicia en PerÃº? Â¿Keiko Fujimori le hizo mÃ¡s daÃ±o al paÃ­s con sus presuntos delitos que la terrorista Martha Huatay? Dios nos libre del infierno de los justos. https://t.co/qrniaH5HDh	136289.0	RT @MijaelGLP: No soy fujimorista. Pero esto es absolutamente demencial. Â¿CuÃ¡l es el mensaje que subyace a quienes dicen perseguir la justiâ€¦	461.0	True	full
330657	330657	604b08a6faa45b0038105c25	2021-03-12 06:22:24	[]	[]	Fri Mar 12 02:13:44 +0000 2021	[]	[{"url":"https://t.co/wlU9CR3J4j","expanded_url":"https://www.politico.com/news/2020/12/30/coronavirus-vaccine-target-trump-452558","display_url":"politico.com/news/2020/12/3â€¦","indices":[151,174]}]	@GOPLeader BULLSHIT! Operation Warp Speed was crawling. He was 20 million doses BEHIND! AND, we still don't know what happened to those missing doses. https://t.co/wlU9CR3J4j	19651.0	RT @trcfwtt: @GOPLeader BULLSHIT! Operation Warp Speed was crawling. He was 20 million doses BEHIND! AND, we still don't know what happenedâ€¦	3480.0	True	full
330658	330658	604b08a6faa45b0038105c37	2021-03-12 06:22:25	[]	[]	Fri Mar 12 05:30:26 +0000 2021	[]	[{"url":"https://t.co/b4Rwp0sFgY","expanded_url":"https://forms.gle/gH71EdWJyPHhA1zE7","display_url":"forms.gle/gH71EdWJyPHhA1â€¦","indices":[190,213]},{"url":"https://t.co/7vhTQc0CZm","expanded_url":"https://forms.gle/C7voL6k6bBA1aLQK9","display_url":"forms.gle/C7voL6k6bBA1aLâ€¦","indices":[255,278]}]	We are giving away 15 annual subscriptions to 10 women students from a non-STEM background and 5 students from IITs/IIMs, courtesy of two of our subscribers. Women students can apply here: https://t.co/b4Rwp0sFgY Students from IITs/IIMs can apply here: https://t.co/7vhTQc0CZm	11250.0	RT @MorningContext: We are giving away 15 annual subscriptions to 10 women students from a non-STEM background and 5 students from IITs/IIMâ€¦	3392.0	True	full
330659	330659	604b08a6faa45b0038105c3f	2021-03-12 06:22:25	[]	[{"url":"https://t.co/RormIjKUHc","expanded_url":"https://twitter.com/RealCandaceO/status/1369834584754503688?s=20","display_url":"twitter.com/RealCandaceO/sâ€¦","indices":[190,213]}]		[]	[]			Candace Owens, along with many others on the Right, chastize Biden for not giving a press conference, whereas theyâ€¦ https://t.co/zaIzheTpcL	31095.0	True	full
330660	330660	604b08a6faa45b0038105c4d	2021-03-12 06:22:25	[]	[]	Thu Mar 11 16:29:21 +0000 2021	[]	[{"url":"https://t.co/buFlsWDpJj","expanded_url":"https://translate.google.es/translate?sl=auto&tl=es&u=https://www.frontnieuws.com/covid19-vaccin-sterfgevallen-worden-niet-gedekt-door-levensverzekering-omdat-vaccinaties-experimentele-medische-interventie-zijn/","display_url":"translate.google.es/translate?sl=aâ€¦","indices":[200,223]}]	TÃ­tulo: Las muertes por vacuna Covid19 no estÃ¡n cubiertas por el seguro de vida porque las vacunas son una "intervenciÃ³n mÃ©dica experimental" ðŸ¤” ... hmmm ??? ... mejor nos ðŸ˜‚ðŸ˜‚ ! (artÃ­culo traducido) https://t.co/buFlsWDpJj	17878.0	RT @RobinDelEspacio: TÃ­tulo: Las muertes por vacuna Covid19 no estÃ¡n cubiertas por el seguro de vida porque las vacunas son una "intervenciâ€¦	253.0	True	full
330661	330661	604b08a6faa45b0038105c6b	2021-03-12 06:22:25	[]	[]	Thu Mar 11 17:01:31 +0000 2021	[{"text":"prÃ¡cticaclÃ­nica","indices":[49,65]},{"text":"embarazo","indices":[107,116]}]	[{"url":"https://t.co/V8gSWQOm0R","expanded_url":"http://mtr.cool/leikwhjhqj","display_url":"mtr.cool/leikwhjhqj","indices":[254,277]}]	ðŸ”´ 2âƒ£3âƒ£ActualizaciÃ³n en GinecologÃ­a y Obstetricia #prÃ¡cticaclÃ­nica COVID-19 durante el primer trimestre de #embarazo : "Â¿QuÃ© consecuencias maternas y embrionarias se producen si hay infecciÃ³n por Sars-Cov-2?" | Conoce los Ãºltimos estudios relacionados ðŸ‘‰https://t.co/V8gSWQOm0R https://t.co/pHfuYfBkDP	263.0	RT @italfarmacoes: ðŸ”´ 2âƒ£3âƒ£ActualizaciÃ³n en GinecologÃ­a y Obstetricia #prÃ¡cticaclÃ­nica COVID-19 durante el primer trimestre de #embarazo : "â€¦	9.0	True	full
330662	330662	604b08a6faa45b0038105c73	2021-03-12 06:22:25	[{"text":"COVIDãƒ¼19","indices":[185,194]},{"text":"Vaccin","indices":[195,202]},{"text":"Actu","indices":[203,208]}]	[{"url":"https://t.co/Ee49qxxli9","expanded_url":"https://www.francemusique.fr/emissions/au-fil-de-l-actu/dominique-meyer-la-seule-solution-est-de-vacciner-les-artistes-qui-ne-portent-pas-de-masque-92792","display_url":"francemusique.fr/emissions/au-fâ€¦","indices":[120,143]}]		[]	[]			[ACTU] Dominique Meyer @teatroallascala : "La seule solution est de vacciner les artistes qui ne portent pas de masâ€¦ https://t.co/AC8eWeZyPk	22842.0	True	full
330663	330663	604b08a7faa45b0038105c83	2021-03-12 06:22:25	[]	[]	Fri Mar 12 06:20:48 +0000 2021	[]	[{"url":"https://t.co/PPJMURia2D","expanded_url":"https://bit.ly/3bCuGU8","display_url":"bit.ly/3bCuGU8","indices":[86,109]}]	.@BLACKPINK RosÃ© says the what she needed the most was on the ground, within herself: https://t.co/PPJMURia2D FYI, RosÃ©'s "On the Ground" is now No.1 on major local streaming charts within an hour since its release! ðŸ‘� https://t.co/I8aTQ6ms7y	195861.0	RT @Kpop_Herald: .@BLACKPINK RosÃ© says the what she needed the most was on the ground, within herself: https://t.co/PPJMURia2D FYI, RosÃ©'sâ€¦	1275.0	True	full
330664	330664	604b08a7faa45b0038105c87	2021-03-12 06:22:25	[]	[]	Fri Mar 12 06:20:48 +0000 2021	[]	[{"url":"https://t.co/PPJMURia2D","expanded_url":"https://bit.ly/3bCuGU8","display_url":"bit.ly/3bCuGU8","indices":[86,109]}]	.@BLACKPINK RosÃ© says the what she needed the most was on the ground, within herself: https://t.co/PPJMURia2D FYI, RosÃ©'s "On the Ground" is now No.1 on major local streaming charts within an hour since its release! ðŸ‘� https://t.co/I8aTQ6ms7y	195869.0	RT @Kpop_Herald: .@BLACKPINK RosÃ© says the what she needed the most was on the ground, within herself: https://t.co/PPJMURia2D FYI, RosÃ©'sâ€¦	86.0	True	full
330665	330665	604b08a7faa45b0038105c95	2021-03-12 06:22:25	[{"text":"AngreziMedium","indices":[18,32]},{"text":"theatres","indices":[43,52]},{"text":"RadhikaMadan","indices":[118,131]},{"text":"Bollywood","indices":[208,218]},{"text":"cinema","indices":[219,226]}]	[{"url":"https://t.co/AtxzLAEFS8","expanded_url":"https://www.hindustantimes.com/entertainment/bollywood/radhika-madan-angrezi-medium-s-response-changed-my-life-101615480774752.html","display_url":"hindustantimes.com/entertainment/â€¦","indices":[227,250]}]		[]	[]			â€œJust a day after #AngreziMedium released, #theatres started shutting down. It has been a learning year for me,â€� saâ€¦ https://t.co/vYF1EfV1UM	46655.0	True	full
330666	330666	604b08a7faa45b0038105c9f	2021-03-12 06:22:26	[{"text":"Tigray","indices":[49,56]},{"text":"TigrayGenocide","indices":[171,186]},{"text":"TigrayCantWait","indices":[187,202]}]	[{"url":"https://t.co/0YiGXaVHxZ","expanded_url":"https://bit.ly/3ewVyXE","display_url":"bit.ly/3ewVyXE","indices":[251,274]}]		[]	[]			Despite @SecBlinken's urging intruding forces in #Tigray to evacuate, the Amhara government remains adamant about iâ€¦ https://t.co/OHFSVi1tU2	215.0	True	full
330667	330667	604b08a7faa45b0038105cb3	2021-03-12 06:22:26	[]	[]	Fri Mar 12 03:33:16 +0000 2021	[]	[{"url":"https://t.co/1MU0hlUU4F","expanded_url":"https://www.the-star.co.ke/news/2021-03-12-raila-may-have-got-covid-from-a-mombasa-family/","display_url":"the-star.co.ke/news/2021-03-1â€¦","indices":[179,202]}]	Which family is this that exposed Raila to Coronavirus? They had very sick people in the family but didnâ€™t inform Baba of the dangers this is so wrong we need to know this family https://t.co/1MU0hlUU4F	191509.0	RT @BelAkinyii: Which family is this that exposed Raila to Coronavirus? They had very sick people in the family but didnâ€™t inform Baba of tâ€¦	3211.0	True	full
330668	330668	604b08a7faa45b0038105cc3	2021-03-12 06:22:26	[]	[]	Fri Mar 12 04:45:00 +0000 2021	[]	[{"url":"https://t.co/KwdKsglD5R","expanded_url":"https://thetyee.ca/Analysis/2021/03/11/Pandemic-Long-Tail/?utm_source=twitter&utm_medium=social&utm_content=031121-3&utm_campaign=editorial","display_url":"thetyee.ca/Analysis/2021/â€¦","indices":[215,238]}]	The case for not going back to a â€œnormalâ€� â€” a normal where public health is underfunded, the rich are inconvenienced and health-care workers, people of colour and women suffer unplanned-for global crises the most. https://t.co/KwdKsglD5R	63952.0	RT @TheTyee: The case for not going back to a â€œnormalâ€� â€” a normal where public health is underfunded, the rich are inconvenienced and healtâ€¦	617.0	True	full
330669	330669	604b08a8faa45b0038105ce3	2021-03-12 06:22:26	[{"text":"NowPlaying","indices":[133,144]},{"text":"TheBestIsyettoCome","indices":[190,209]}]	[{"url":"https://t.co/1AhzS5iU9t","expanded_url":"https://tidal.com/album/164886381","display_url":"tidal.com/album/164886381","indices":[219,242]}]		[]	[]			Achei que veria @BonnieTOfficial Ano passado, nÃ£o rolou, achei que veria esse ano creio que tambÃ©m nÃ£o vÃ¡ rolar poâ€¦ https://t.co/shqeQUk7hg	0.0	True	full
330670	330670	604b08a8faa45b0038105d01	2021-03-12 06:22:27	[{"text":"crypto","indices":[68,75]},{"text":"altcoin","indices":[109,117]},{"text":"altcoinnews","indices":[118,130]},{"text":"cryptocoin","indices":[131,142]},{"text":"cryptocurrencies","indices":[143,160]},{"text":"cryptocurrency","indices":[161,176]},{"text":"government","indices":[177,188]},{"text":"irs","indices":[189,193]},{"text":"taxes","indices":[194,200]},{"text":"unitedstates","indice…	[{"url":"https://t.co/hNwuzLU1p5","expanded_url":"https://www.cryptocoinboom.com/parents-its-time-for-the-talk-did-your-kid-trade-crypto-in-2020/?utm_source=twitter&utm_medium=website&utm_campaign=cryptocoinboom","display_url":"cryptocoinboom.com/parents-its-tiâ€¦","indices":[85,108]}]		[]	[]			CRYPTO NEWS: Parents, itâ€™s time for â€˜the talkâ€™: Did your kid trade #crypto in 2020? https://t.co/hNwuzLU1p5â€¦ https://t.co/MgIzIi1s4d	0.0	True	full
330671	330671	604b08a8faa45b0038105d09	2021-03-12 06:22:27	[]	[]	Thu Mar 11 01:55:05 +0000 2021	[]	[{"url":"https://t.co/lAIwWjwnrL","expanded_url":"https://twitter.com/raykwong/status/1369704809918472193","display_url":"twitter.com/raykwong/statuâ€¦","indices":[276,299]}]	Stop me if you heard this one. Dr. Wu realized that the pneumonic plague was airborne and could spread person-to-person and said people should wear masks. French doctor mocked this, insinuated Asian doctors couldn't be right, refused to wear a maskâ€”and got infected and died. https://t.co/lAIwWjwnrL	441206.0	RT @zeynep: Stop me if you heard this one. Dr. Wu realized that the pneumonic plague was airborne and could spread person-to-person and saiâ€¦	1329.0	True	full
330672	330672	604b08a8faa45b0038105d0b	2021-03-12 06:22:27	[{"text":"WamNews","indices":[150,158]}]	[{"url":"https://t.co/5J9uHZAMDY","expanded_url":"https://ift.tt/3rEENxa","display_url":"ift.tt/3rEENxa","indices":[126,149]}]		[]	[]			EAU participa en un estudio sobre el retraso de la cirugÃ­a para pacientes con COVID positivo para reducir el riesgoâ€¦ https://t.co/NB41GScOOh	1011.0	True	full
330673	330673	604b08a8faa45b0038105d1f	2021-03-12 06:22:27	[]	[]	Fri Mar 12 06:06:54 +0000 2021	[{"text":"SettlerSaturday","indices":[106,122]}]	[{"url":"https://t.co/QuBm9NCYco","expanded_url":"https://twitter.com/pandamoonxo/status/1367199340184363014","display_url":"twitter.com/pandamoonxo/stâ€¦","indices":[123,146]}]	We are at 49.47% of our goal, thank you so much for donating and boosting. Everything helps. Thank you â™¥ï¸� #SettlerSaturday https://t.co/QuBm9NCYco	2281.0	RT @pandamoonxo: We are at 49.47% of our goal, thank you so much for donating and boosting. Everything helps. Thank you â™¥ï¸� #SettlerSaturdayâ€¦	78.0	True	full
330674	330674	604b08a8faa45b0038105d21	2021-03-12 06:22:27	[]	[]	Fri Mar 12 01:39:25 +0000 2021	[]	[{"url":"https://t.co/xH8FcAT9er","expanded_url":"https://twitter.com/potus/status/1370181634146832384","display_url":"twitter.com/potus/status/1â€¦","indices":[278,301]}]	Every single adult in the US will be eligible for the vaccine starting May 1st. May 1st! We can do this. Please get your shot as soon as you can. I canâ€™t wait to have friends and family over, see a show, and experience live music again. What are you most looking forward to? https://t.co/xH8FcAT9er	12659826.0	RT @AOC: Every single adult in the US will be eligible for the vaccine starting May 1st. May 1st! We can do this. Please get your shot asâ€¦	89.0	True	full
330675	330675	604b08a9faa45b0038105d35	2021-03-12 06:22:27	[]	[{"url":"https://t.co/KvZqjhskgg","expanded_url":"https://aje.io/mut2z","display_url":"aje.io/mut2z","indices":[102,125]}]		[]	[]			Experts say true scale of outbreak is unknown and worry crowds at funeral of former PM cou @AJEnglishâ€¦ https://t.co/Hqlk7Nbea3	7746.0	True	full
330676	330676	604b08a9faa45b0038105d39	2021-03-12 06:22:27	[]	[]	Thu Mar 11 13:47:07 +0000 2021	[]	[{"url":"https://t.co/CWFNncL5ZF","expanded_url":"https://www.rollingstone.com/culture/culture-features/covid-19-college-graduates-unemployment-generation-limbo-1138506/","display_url":"rollingstone.com/culture/culturâ€¦","indices":[170,193]}]	Graduates now face the seemingly insurmountable task of establishing careers and adult lives during a time when being an adult feels pretty much impossible for everyone. https://t.co/CWFNncL5ZF https://t.co/SGy359XTcd	6299625.0	RT @RollingStone: Graduates now face the seemingly insurmountable task of establishing careers and adult lives during a time when being anâ€¦	28.0	True	full
330677	330677	604b08a9faa45b0038105d41	2021-03-12 06:22:27	[]	[]	Fri Mar 12 03:34:48 +0000 2021	[]	[{"url":"https://t.co/bi5FtsWd1g","expanded_url":"https://twitter.com/alexiafromhtx/status/1370204589232902147","display_url":"twitter.com/alexiafromhtx/â€¦","indices":[181,204]}]	"As a culture, we've kind of become desensitized to this volume of death and I found that to kind of be deeply detrimental to our collective psyche," i really popped off w that one https://t.co/bi5FtsWd1g	1154.0	RT @molassesgrey: "As a culture, we've kind of become desensitized to this volume of death and I found that to kind of be deeply detrimentaâ€¦	392.0	True	full
330678	330678	604b08a9faa45b0038105d59	2021-03-12 06:22:28	[]	[]	Thu Mar 11 12:32:47 +0000 2021	[{"text":"COVID19","indices":[148,156]}]	[{"url":"https://t.co/DA5I5r694X","expanded_url":"https://www.theglobeandmail.com/canada/article-new-data-show-ontario-on-track-for-a-third-wave-as-variant-takes-over/","display_url":"theglobeandmail.com/canada/articleâ€¦","indices":[204,227]}]	Variant cases now make up an estimated 40% of Ontario's total and experts are again warning of a third wave. It's been one year since @WHO declared #COVID19 a pandemic. My story today with @IvanSemeniuk https://t.co/DA5I5r694X	14475.0	RT @kellygrant1: Variant cases now make up an estimated 40% of Ontario's total and experts are again warning of a third wave. It's been oneâ€¦	5274.0	True	full
330679	330679	604b08a9faa45b0038105d5b	2021-03-12 06:22:28	[]	[]	Thu Mar 11 13:08:17 +0000 2021	[]	[{"url":"https://t.co/1YdzrHTsrn","expanded_url":"https://go.latoken.com/4oc","display_url":"go.latoken.com/4oc","indices":[228,251]}]	We'll be rewarding 1600 coins ($100) each to 2 lucky $SONO buyers in the @Sono_Coin Snapshot Giveaway ðŸ’° Do: âœ… Buy and hold minimum 100 SONO tokens on LATOKEN. ðŸ“· 2 snapshots to be taken between today and Mar 15. Get $SONO now: https://t.co/1YdzrHTsrn https://t.co/IvqZhRszUV	142677.0	RT @latokens: We'll be rewarding 1600 coins ($100) each to 2 lucky $SONO buyers in the @Sono_Coin Snapshot Giveaway ðŸ’° Do: âœ… Buy and hold mâ€¦	1.0	True	full
330680	330680	604b08a9faa45b0038105d7f	2021-03-12 06:22:28	[]	[{"url":"https://t.co/29M8wFoUB7","expanded_url":"https://instagr.am/p/CMTtDRhCRkw/","display_url":"instagr.am/p/CMTtDRhCRkw/","indices":[256,279]}]		[]	[]			Verdadero Verdadero. Diversos estudios ya han demostrado que aquellas personas que consumen legumbres diariamenteâ€¦ https://t.co/tIrtYwc9TT	45.0	True	full
330681	330681	604b08aafaa45b0038105d8d	2021-03-12 06:22:28	[]	[]	Fri Mar 12 06:21:48 +0000 2021	[]	[{"url":"https://t.co/gw9FjT4m3O","expanded_url":"https://www.thestar.com.my/news/nation/2021/03/12/shop-owner-and-wife-slapped-with-face-mask-fine-even-though-no-customers-were-in-their-store","display_url":"thestar.com.my/news/nation/20â€¦","indices":[93,116]},{"url":"https://t.co/gw9FjT4m3O","expanded_url":"https://www.thestar.com.my/news/nation/2021/03/12/shop-owner-and-wife-slapped-with-face…	Shop owner and wife slapped with face mask fine even though no customers were in their store https://t.co/gw9FjT4m3O https://t.co/gw9FjT4m3O	1673615.0	RT @staronline: Shop owner and wife slapped with face mask fine even though no customers were in their store https://t.co/gw9FjT4m3O httpsâ€¦	864.0	True	full
330682	330682	604b08aafaa45b0038105da3	2021-03-12 06:22:28	[]	[]	Fri Mar 12 05:30:05 +0000 2021	[{"text":"ViernesDeVergas","indices":[65,81]}]	[{"url":"https://t.co/o3vSc0ZRkP","expanded_url":"https://t.me/joinchat/GY5pq-1yyRBjNzBh","display_url":"t.me/joinchat/GY5pqâ€¦","indices":[112,135]}]	A ver sus vergas. No importa el tamaÃ±o COMENTA CON LA ETIQUETA #ViernesDeVergas ÃšNETE A MI CANAL DE VERGAS https://t.co/o3vSc0ZRkP https://t.co/SVSIpe0Utt	243369.0	RT @PlacerParaTodos: A ver sus vergas. No importa el tamaÃ±o COMENTA CON LA ETIQUETA #ViernesDeVergas ÃšNETE A MI CANAL DE VERGAS https:â€¦	126.0	True	full
330683	330683	604b08aafaa45b0038105da5	2021-03-12 06:22:28	[]	[]	Fri Mar 12 00:13:00 +0000 2021	[{"text":"StandWithHongKong","indices":[209,227]}]	[{"url":"https://t.co/Zfiq3h27Wj","expanded_url":"https://go.usa.gov/xsdE2","display_url":"go.usa.gov/xsdE2","indices":[228,251]}]	True patriots listen to those they govern rather than attempt to silence them. The United States condemns the PRCâ€™s assault on democratic institutions in Hong Kong and urges the PRC to uphold its obligations. #StandWithHongKong https://t.co/Zfiq3h27Wj	474871.0	RT @StateDeptSpox: True patriots listen to those they govern rather than attempt to silence them. The United States condemns the PRCâ€™s assaâ€¦	625.0	True	full
330684	330684	604b08aafaa45b0038105dcb	2021-03-12 06:22:29	[]	[]	Thu Mar 11 23:28:38 +0000 2021	[{"text":"MimÃ­Contigo","indices":[106,118]}]	[{"url":"https://t.co/2mKyY0CV0z","expanded_url":"http://bit.ly/MimiContigo","display_url":"bit.ly/MimiContigo","indices":[179,202]}]	.@HalconNegroJR tuvo una infancia muy fuerte, pues sus padres fueron quienes lo iniciaron en las drogas. #MimÃ­Contigo Sigue la transmisiÃ³n de @AztecaUNO EN VIVO y Gratis --&gt; https://t.co/2mKyY0CV0z https://t.co/N5l0KFFwrH	1081.0	RT @MimiContigo: .@HalconNegroJR tuvo una infancia muy fuerte, pues sus padres fueron quienes lo iniciaron en las drogas. #MimÃ­Contigo Siâ€¦	33.0	True	full
330685	330685	604b08aafaa45b0038105ddd	2021-03-12 06:22:29	[]	[]	Fri Mar 12 02:19:57 +0000 2021	[]	[{"url":"https://t.co/woIU4nXYGw","expanded_url":"https://thehill.com/homenews/state-watch/542761-virginia-kroger-gave-people-empty-syringes-instead-of-the-covid-19","display_url":"thehill.com/homenews/stateâ€¦","indices":[218,241]}]	You canâ€™t make this shit up! Iâ€™m sure the sheep who lined up immediately felt safe and protected, regardless of what they werenâ€™t given. ðŸ˜‚ Virginia Kroger gave people 'empty syringes instead of the COVID-19 vaccine' https://t.co/woIU4nXYGw	2052.0	RT @1citizenpundit: You canâ€™t make this shit up! Iâ€™m sure the sheep who lined up immediately felt safe and protected, regardless of what thâ€¦	478.0	True	full
330686	330686	604b08abfaa45b0038105def	2021-03-12 06:22:30	[]	[]	Fri Mar 12 06:20:48 +0000 2021	[]	[{"url":"https://t.co/PPJMURia2D","expanded_url":"https://bit.ly/3bCuGU8","display_url":"bit.ly/3bCuGU8","indices":[86,109]}]	.@BLACKPINK RosÃ© says the what she needed the most was on the ground, within herself: https://t.co/PPJMURia2D FYI, RosÃ©'s "On the Ground" is now No.1 on major local streaming charts within an hour since its release! ðŸ‘� https://t.co/I8aTQ6ms7y	195869.0	RT @Kpop_Herald: .@BLACKPINK RosÃ© says the what she needed the most was on the ground, within herself: https://t.co/PPJMURia2D FYI, RosÃ©'sâ€¦	23.0	True	full
330687	330687	604b08abfaa45b0038105df1	2021-03-12 06:22:30	[]	[]	Fri Mar 12 06:13:47 +0000 2021	[{"text":"BLACKPINK","indices":[0,10]},{"text":"RosÃ©","indices":[13,18]},{"text":"R","indices":[55,57]},{"text":"OnTheGroundTODAY","indices":[97,114]},{"text":"R","indices":[154,156]},{"text":"QQ","indices":[189,192]}]	[{"url":"https://t.co/ALpUopE0Ah","expanded_url":"https://www.facebook.com/worldmusicawards/photos/a.310614765686310/3822397661174652/","display_url":"facebook.com/worldmusicawarâ€¦","indices":[239,262]}]	#BLACKPINK's #RosÃ© drops her much awaited Single album #R along with its title track &amp; MV as #OnTheGroundTODAY trends at #1 on Twitter Worldwide with #R surpassing 300,000 downloads on #QQ Music!ðŸ’ƒðŸ’¥ðŸ’¿ðŸŽ¶ðŸŽ¥ðŸ’¥ðŸ¥‡ðŸŒŽðŸ”¥âž•ðŸ’¿ðŸ’¥3âƒ£0âƒ£0âƒ£0âƒ£0âƒ£0âƒ£ðŸŽ§ðŸ‘‘ðŸ¤� @BLACKPINK https://t.co/ALpUopE0Ah https://t.co/8KKJFNZB1j	317445.0	RT @WORLDMUSICAWARD: #BLACKPINK's #RosÃ© drops her much awaited Single album #R along with its title track &amp; MV as #OnTheGroundTODAY trendsâ€¦	166.0	True	full
330688	330688	604b08abfaa45b0038105e27	2021-03-12 06:22:30	[]	[]	Thu Mar 11 15:13:42 +0000 2021	[]	[{"url":"https://t.co/JTwCFeChHY","expanded_url":"https://twitter.com/MichaelPSenger/status/1348324838167908352?s=20","display_url":"twitter.com/MichaelPSengerâ€¦","indices":[259,282]}]	24/n â€œThe Patient Autocratâ€� also can't be ignored in understanding origins of the fake pandemic. @MichaelPSenger did exhaustive analysis showing how the CCP aided by WHO &amp; western actors undoubtedly â€˜exportedâ€™ a shock-and-awe event to cripple the west. https://t.co/JTwCFeChHY https://t.co/3G8X2NCB9N	9079.0	RT @HowardSteen4: 24/n â€œThe Patient Autocratâ€� also can't be ignored in understanding origins of the fake pandemic. @MichaelPSenger did exhâ€¦	5454.0	True	full
330689	330689	604b08acfaa45b0038105e39	2021-03-12 06:22:30	[]	[]	Wed Mar 10 09:14:44 +0000 2021	[]	[{"url":"https://t.co/on64MM6UAu","expanded_url":"https://tkp.at/2021/03/10/urteil-von-deutschen-amtsgericht-bezeichnet-corona-verordnung-als-verfassungswidrig/","display_url":"tkp.at/2021/03/10/urtâ€¦","indices":[224,247]}]	Und wieder stellt ein Gericht fest, dass die Corona Verordnungen aus vielen GrÃ¼nden Verfassungswidrig sind. Sie sind auch so schlecht formuliert, dass die TatbestÃ¤nde einer Verletzung nicht sinnvoll bestimmt werden kÃ¶nnen. https://t.co/on64MM6UAu	2329.0	RT @pfmayer: Und wieder stellt ein Gericht fest, dass die Corona Verordnungen aus vielen GrÃ¼nden Verfassungswidrig sind. Sie sind auch soâ€¦	2329.0	True	full
330690	330690	604b08acfaa45b0038105e3d	2021-03-12 06:22:30	[]	[]	Thu Mar 11 13:02:49 +0000 2021	[{"text":"Covid_19","indices":[122,131]}]	[{"url":"https://t.co/2LArBhNH25","expanded_url":"https://www.gofundme.com/f/help-conrrado-recover-from-covid19?utm_source=whatsapp-visit&utm_medium=chat&utm_campaign=p_cp+share-sheet","display_url":"gofundme.com/f/help-conrradâ€¦","indices":[246,269]}]	Pido de su ayuda, para seguir ayudando: Mi vecino, el seÃ±or Conrrado Morera, de 92 aÃ±os, lamentablemente se contagio del #Covid_19. Los costos para atenderlo son muy elevados. Sus familiares, amigos y vecinos estamos rodando esto para aportar: https://t.co/2LArBhNH25 https://t.co/1nlKaOcfEb	132167.0	RT @luisgonzaloprz: Pido de su ayuda, para seguir ayudando: Mi vecino, el seÃ±or Conrrado Morera, de 92 aÃ±os, lamentablemente se contagio dâ€¦	212.0	True	full
330691	330691	604b08acfaa45b0038105e41	2021-03-12 06:22:30	[]	[]	Thu Mar 11 22:51:16 +0000 2021	[{"text":"tron","indices":[244,249]},{"text":"btc","indices":[250,254]},{"text":"eth","indices":[255,259]},{"text":"bnb","indices":[260,264]},{"text":"ada","indices":[265,269]}]	[{"url":"https://t.co/Bu0C95hZZO","expanded_url":"http://Trontrade.io","display_url":"Trontrade.io","indices":[218,241]}]	Ummmm in about a week staking starts... Its definitely a good time to get BeatzCoin... They have NFTs coming and NFT revenue will be shared between holders ðŸ”¥ðŸ”¥ðŸ”¥ If you hold BeatzCoin you will get passive income soon! https://t.co/Bu0C95hZZO #tron #btc #eth #bnb #ada	294.0	RT @bbryan927: Ummmm in about a week staking starts... Its definitely a good time to get BeatzCoin... They have NFTs coming and NFT revenueâ€¦	357.0	True	full
330692	330692	604b08acfaa45b0038105e51	2021-03-12 06:22:31	[]	[]	Fri Mar 12 06:20:48 +0000 2021	[]	[{"url":"https://t.co/PPJMURia2D","expanded_url":"https://bit.ly/3bCuGU8","display_url":"bit.ly/3bCuGU8","indices":[86,109]}]	.@BLACKPINK RosÃ© says the what she needed the most was on the ground, within herself: https://t.co/PPJMURia2D FYI, RosÃ©'s "On the Ground" is now No.1 on major local streaming charts within an hour since its release! ðŸ‘� https://t.co/I8aTQ6ms7y	195861.0	RT @Kpop_Herald: .@BLACKPINK RosÃ© says the what she needed the most was on the ground, within herself: https://t.co/PPJMURia2D FYI, RosÃ©'sâ€¦	99.0	True	full
330693	330693	604b08acfaa45b0038105e6b	2021-03-12 06:22:31	[]	[]	Thu Mar 11 19:45:09 +0000 2021	[]	[{"url":"https://t.co/CW8VZif5tj","expanded_url":"https://www.archimadrid.org/index.php/oficina-de-informacion/noticias-madrid/2-madrid/9040155-las-cofradias-y-hermandades-expondran-sus-imagenes-por-la-suspension-de-las-procesiones","display_url":"archimadrid.org/index.php/oficâ€¦","indices":[150,173]}]	El @cardenalosoro ofrecerÃ¡ charlas cuaresmales los dÃ­as 15, 16 y 17 de marzo a las 19:30 horas en la catedral. TambiÃ©n podrÃ¡n verse en 'streaming' â–¶ï¸� https://t.co/CW8VZif5tj	9536.0	RT @archimadrid: El @cardenalosoro ofrecerÃ¡ charlas cuaresmales los dÃ­as 15, 16 y 17 de marzo a las 19:30 horas en la catedral. TambiÃ©n podâ€¦	20620.0	True	full
330694	330694	604b08acfaa45b0038105e75	2021-03-12 06:22:31	[]	[]	Wed Mar 10 06:05:47 +0000 2021	[]	[{"url":"https://t.co/leE4lFctya","expanded_url":"https://www.nytimes.com/2021/03/09/world/asia/myanmar-military-tatmadaw-violence.html?campaign_id=2&emc=edit_th_20210309&instance_id=27866&nl=todaysheadlines&regi_id=13104264&segment_id=53056&user_id=eca151fc9e9eb2b63a89b65d68235d07","display_url":"nytimes.com/2021/03/09/worâ€¦","indices":[253,276]}]	"The military and its brutal practices are an omnipresent fear in Myanmar....As security forces gun down peaceful protesters on city streets, the violence that is commonplace in the countryside" reminds us "of the militaryâ€™s long legacy of atrocities." https://t.co/leE4lFctya https://t.co/N5Iqk5O72n	439336.0	RT @KenRoth: "The military and its brutal practices are an omnipresent fear in Myanmar....As security forces gun down peaceful protesters oâ€¦	57.0	True	full
330695	330695	604b08acfaa45b0038105e83	2021-03-12 06:22:31	[{"text":"Stockholm2021","indices":[42,56]}]	[{"url":"https://t.co/Br7rda7MW7","expanded_url":"https://bit.ly/3sa07KX","display_url":"bit.ly/3sa07KX","indices":[248,271]}]		[]	[]			@MaisonKOSE Kindly reconsider supporting #Stockholm2021 until @ISU_Figure fixes its leaky bubble and prioritizes sâ€¦ https://t.co/IMsGlcnomC	18.0	True	full
330696	330696	604b08adfaa45b0038105eb3	2021-03-12 06:22:31	[]	[{"url":"https://t.co/RMXrMJ2fIK","expanded_url":"https://www.theguardian.com/commentisfree/2021/mar/12/covid-crisis-social-care-elderly-people","display_url":"theguardian.com/commentisfree/â€¦","indices":[140,163]}]		[]	[]			The government appears to have forgotten its promise to equalise the pay, training and esteem of care and NHS workfâ€¦ https://t.co/iNUP5gDce5	17739.0	True	full
330697	330697	604b08adfaa45b0038105eb5	2021-03-12 06:22:32	[]	[]	Fri Mar 12 05:23:03 +0000 2021	[{"text":"openschools","indices":[152,164]}]	[{"url":"https://t.co/kWfwKmEUM2","expanded_url":"https://www.chicagotribune.com/coronavirus/ct-covid-19-illinois-school-reopening-new-rules-social-distancing-20210310-smhxzdtconbw7hh6igscdmkhje-story.html","display_url":"chicagotribune.com/coronavirus/ctâ€¦","indices":[166,189]}]	Will California be last in line to follow the science? Other states decreasing mandatory distancing to 3 feet. Please advocate for CDPH to do the same! #openschools https://t.co/kWfwKmEUM2	61.0	RT @JeanneNoble18: Will California be last in line to follow the science? Other states decreasing mandatory distancing to 3 feet. Please adâ€¦	944.0	True	full
330698	330698	604b08adfaa45b0038105eb9	2021-03-12 06:22:32	[]	[]	Fri Mar 12 06:08:37 +0000 2021	[{"text":"IDBIBank","indices":[48,57]}]	[{"url":"https://t.co/k0PwhElEzX","expanded_url":"https://mybs.in/2ZcnAJS","display_url":"mybs.in/2ZcnAJS","indices":[244,267]}]	Freed from the prompt corrective action regime, #IDBIBank is looking to grow its corporate credit book, especially in mid-sized units, in a calibrated manner. It expects to clock an overall credit growth of 8-10% in FY22 Abhijit Lele reports https://t.co/k0PwhElEzX	2072761.0	RT @bsindia: Freed from the prompt corrective action regime, #IDBIBank is looking to grow its corporate credit book, especially in mid-sizeâ€¦	144.0	True	full
330699	330699	604b08adfaa45b0038105ed1	2021-03-12 06:22:32	[]	[]	Fri Mar 12 06:16:02 +0000 2021	[{"text":"sustainability","indices":[46,61]},{"text":"ESG","indices":[74,78]},{"text":"BusinessTransformation","indices":[200,223]}]	[{"url":"https://t.co/56BBtRoRVs","expanded_url":"https://www.greenbiz.com/article/whats-sustainable-and-just-business-model","display_url":"greenbiz.com/article/whats-â€¦","indices":[225,248]}]	If your company is planning on ramping up its #sustainability efforts and #ESG, you may have to reconsider a new business model. To truly embrace a net-zero economy, it will be necessary to undergo a #BusinessTransformation. https://t.co/56BBtRoRVs	603.0	RT @Uri_Shomroni: If your company is planning on ramping up its #sustainability efforts and #ESG, you may have to reconsider a new businessâ€¦	1866.0	True	full
330700	330700	604b08adfaa45b0038105edd	2021-03-12 06:22:32	[]	[]	Fri Mar 12 00:16:51 +0000 2021	[]	[{"url":"https://t.co/lEWgSpPEsL","expanded_url":"http://ow.ly/ATz830rAl3y","display_url":"ow.ly/ATz830rAl3y","indices":[133,156]}]	Follow CAG &amp; Retweet for a Chance to Win a Legend of Zelda: Majora's Mask Collector's Edition Statue. Ends March 15th at 9PM ET. https://t.co/lEWgSpPEsL https://t.co/wiVFe2lsfW	407839.0	RT @videogamedeals: Follow CAG &amp; Retweet for a Chance to Win a Legend of Zelda: Majora's Mask Collector's Edition Statue. Ends March 15th aâ€¦	3.0	True	full
330701	330701	604b08adfaa45b0038105edf	2021-03-12 06:22:32	[]	[]	Fri Mar 12 04:38:15 +0000 2021	[{"text":"MSYS","indices":[0,5]},{"text":"COVID19","indices":[17,25]}]	[{"url":"https://t.co/a5Wp8AQfuG","expanded_url":"https://www.theguardian.com/world/2021/mar/07/covid-data-show-sewage-monitoring-could-be-vital-in-infection-control","display_url":"theguardian.com/world/2021/marâ€¦","indices":[168,191]}]	#MSYS @Microsaic #COVID19 @BBCBreaking @guardian @SkyNewsBreak Covid data show sewage monitoring could be vital in infection control using @Microsaic Mass Spectrometry https://t.co/a5Wp8AQfuG	195.0	RT @NatgrundyG: #MSYS @Microsaic #COVID19 @BBCBreaking @guardian @SkyNewsBreak Covid data show sewage monitoring could be vital in infectioâ€¦	476.0	True	full
330702	330702	604b08adfaa45b0038105ee1	2021-03-12 06:22:32	[]	[]	Thu Mar 11 23:05:02 +0000 2021	[{"text":"folklore","indices":[64,73]},{"text":"GRAMMYs","indices":[214,222]}]	[{"url":"https://t.co/NXLmUmphRo","expanded_url":"https://www.grammy.com/grammys/news/taylor-swift-folklore-2021-grammys?utm_source=twitter&utm_medium=social","display_url":"grammy.com/grammys/news/tâ€¦","indices":[238,261]}]	Recorded entirely in isolation after the COVID-19 pandemic hit, #folklore has been widely acclaimed as @taylorswift13's best album, touted for its intimate songwriting and cinematic dynamics. Now, it's up for five #GRAMMYs nominations. âœ¨ https://t.co/NXLmUmphRo	3268081.0	RT @RecordingAcad: Recorded entirely in isolation after the COVID-19 pandemic hit, #folklore has been widely acclaimed as @taylorswift13'sâ€¦	44.0	True	full
330703	330703	604b08aefaa45b0038105f0d	2021-03-12 06:22:33	[]	[{"url":"https://t.co/wJJMzBmPzM","expanded_url":"http://societyforvisualanthropology.org/2021/02/2021-2022-sva-robert-lemelson-foundation-fellowships/","display_url":"societyforvisualanthropology.org/2021/02/2021-2â€¦","indices":[189,212]}]		[]	[]			Reminder for all pre-dissertation Visual Anthro Grad students, applications for the 2021 SVA/Robert Lemelson Foundaâ€¦ https://t.co/GXV9otT6MS	2233.0	True	full
330704	330704	604b08aefaa45b0038105f1f	2021-03-12 06:22:33	[]	[]	Wed Mar 10 14:27:37 +0000 2021	[]	[{"url":"https://t.co/rtbTdCjzFY","expanded_url":"https://nintendalerts.com/crash-bandicoot-4-its-about-time-nintendo-switch/","display_url":"nintendalerts.com/crash-bandicooâ€¦","indices":[224,247]}]	Concours : 5 codes pour Crash Bandicoot 4: Itâ€™s About Time! Nintendo Switch Ã gagner ! RT ce tweet + Follow @nintendalerts + tague un ami ! Fin le 16/03/2021 ! La version physique devrait sortir plus tard, prÃ©commande ici â–º https://t.co/rtbTdCjzFY https://t.co/z916v1El2W	81081.0	RT @nintendalerts: Concours : 5 codes pour Crash Bandicoot 4: Itâ€™s About Time! Nintendo Switch Ã gagner ! RT ce tweet + Follow @nintendalerâ€¦	24.0	True	full
330705	330705	604b08aefaa45b0038105f25	2021-03-12 06:22:33	[]	[]	Thu Mar 11 17:14:08 +0000 2021	[{"text":"VacunaCOVID19","indices":[30,44]}]	[{"url":"https://t.co/xhPfciwj7U","expanded_url":"https://www.aemps.gob.es/informa/boletines-aemps/boletin-fv/2021-boletin-fv/3o-informe-de-farmacovigilancia-sobre-vacunas-covid-19/","display_url":"aemps.gob.es/informa/boletiâ€¦","indices":[228,251]}]	MÃ¡s de 3 millones de dosis de #VacunaCOVID19 puestas en EspaÃ±a. Ninguna sorpresa en los efectos secundarios. Eso sÃ­, como siempre los hombres, mÃ¡s quejicas (reportan mÃ¡s efectos de reactogenicidad postvcauna) que las mujeres. https://t.co/xhPfciwj7U	13663.0	RT @DrLejarazu: MÃ¡s de 3 millones de dosis de #VacunaCOVID19 puestas en EspaÃ±a. Ninguna sorpresa en los efectos secundarios. Eso sÃ­, como sâ€¦	2597.0	True	full
330706	330706	604b08aefaa45b0038105f45	2021-03-12 06:22:33	[]	[]	Thu Mar 11 14:44:50 +0000 2021	[]	[{"url":"https://t.co/pdNG8elx29","expanded_url":"https://washex.am/30AI1pu","display_url":"washex.am/30AI1pu","indices":[257,280]}]	Fmr. Secretary of State @MikePompeo on the origins of COVID-19: "We know with near certainty this came from Wuhan... there are certain facts that make it indicative this came out of that laboratory through what was likely an accidental leak." Read more: https://t.co/pdNG8elx29 https://t.co/jpxsvNVmL8	269054.0	RT @dcexaminer: Fmr. Secretary of State @MikePompeo on the origins of COVID-19: "We know with near certainty this came from Wuhan... therâ€¦	806.0	True	full
330707	330707	604b08aefaa45b0038105f4f	2021-03-12 06:22:33	[]	[]	Fri Mar 12 06:03:22 +0000 2021	[]	[{"url":"https://t.co/ubcFnLwO2i","expanded_url":"https://texastribune.org/2011/02/08/texplainer-why-does-texas-have-its-own-power-grid/","display_url":"texastribune.org/2011/02/08/texâ€¦","indices":[249,272]}]	Now you might be wondering: Why does Texas have its own power grid? If youâ€™re familiar with the stateâ€™s history and public policy, you probably already know the answer. In short, Texas has its own grid to avoid dealing with the federal government. https://t.co/ubcFnLwO2i 02	73978.0	RT @TomthunkitsMind: Now you might be wondering: Why does Texas have its own power grid? If youâ€™re familiar with the stateâ€™s history and pâ€¦	3926.0	True	full
330708	330708	604b08aefaa45b0038105f51	2021-03-12 06:22:33	[]	[]	Fri Mar 12 06:20:48 +0000 2021	[]	[{"url":"https://t.co/PPJMURia2D","expanded_url":"https://bit.ly/3bCuGU8","display_url":"bit.ly/3bCuGU8","indices":[86,109]}]	.@BLACKPINK RosÃ© says the what she needed the most was on the ground, within herself: https://t.co/PPJMURia2D FYI, RosÃ©'s "On the Ground" is now No.1 on major local streaming charts within an hour since its release! ðŸ‘� https://t.co/I8aTQ6ms7y	195869.0	RT @Kpop_Herald: .@BLACKPINK RosÃ© says the what she needed the most was on the ground, within herself: https://t.co/PPJMURia2D FYI, RosÃ©'sâ€¦	231.0	True	full
330709	330709	604b08aefaa45b0038105f53	2021-03-12 06:22:33	[]	[]	Fri Mar 12 05:00:48 +0000 2021	[{"text":"MarkTuan","indices":[204,213]},{"text":"ë§ˆí�¬","indices":[214,217]},{"text":"æ®µå®œæ�©","indices":[218,222]},{"text":"GOT7","indices":[248,253]}]	[{"url":"https://t.co/K50K9Hjiny","expanded_url":"http://spoti.fi/3aV6A6P","display_url":"spoti.fi/3aV6A6P","indices":[151,174]},{"url":"https://t.co/ehavxrqCcO","expanded_url":"http://spoti.fi/38wREdm","display_url":"spoti.fi/38wREdm","indices":[179,202]}]	One in a Million has achieved 2,578,028 streams in its first month on Spotify! ðŸŽ‰ðŸŽ‰ Let's celebrate OIAM's one month anniversary by going higher. ðŸ’šðŸ’š ðŸŽ§: https://t.co/K50K9Hjiny ðŸŽ§: https://t.co/ehavxrqCcO #MarkTuan #ë§ˆí�¬ #æ®µå®œæ�© @marktuan @GOT7Official #GOT7 https://t.co/THVXFiTIle	7746.0	RT @marktuan_team: One in a Million has achieved 2,578,028 streams in its first month on Spotify! ðŸŽ‰ðŸŽ‰ Let's celebrate OIAM's one month annivâ€¦	269.0	True	full
330710	330710	604b08affaa45b0038105f6b	2021-03-12 06:22:33	[]	[]	Fri Mar 12 06:12:13 +0000 2021	[{"text":"Corona","indices":[46,53]},{"text":"Impfstoff","indices":[54,64]},{"text":"SputnikV","indices":[65,74]},{"text":"DÃ¤nemark","indices":[95,104]},{"text":"Norwegen","indices":[117,126]},{"text":"Astrazeneca","indices":[140,152]}]	[{"url":"https://t.co/krI3GjpT1V","expanded_url":"https://www.fr.de/politik/astrazeneca-corona-impfung-nebenwirkungen-daenemark-blugerinnsel-vakzin-sputnik-johnson-90226991.html","display_url":"fr.de/politik/astrazâ€¦","indices":[155,178]}]	Stiko-Chef Thomas Mertens lobt den russischen #Corona-#Impfstoff #SputnikV. Derweil gibt es in #DÃ¤nemark und auch in #Norwegen Probleme mit #Astrazeneca. https://t.co/krI3GjpT1V	206525.0	RT @fr: Stiko-Chef Thomas Mertens lobt den russischen #Corona-#Impfstoff #SputnikV. Derweil gibt es in #DÃ¤nemark und auch in #Norwegen Probâ€¦	144.0	True	full
330711	330711	604b08affaa45b0038105f81	2021-03-12 06:22:34	[]	[]	Sun Feb 28 04:54:39 +0000 2021	[]	[{"url":"https://t.co/val8sl1CEu","expanded_url":"https://www.thelion.com","display_url":"thelion.com","indices":[258,281]}]	âœ”ï¸� Weekend nights make sure you go over important market &amp; sector news: Buffett annual letter, plunging demand covid tests, $GME crazy week, diff collectibles taking off, Cathie Wood risk inversion ETF, $AAPL Berkshire spotlight, bond market volatility. https://t.co/val8sl1CEu https://t.co/ppynHEoXA4	60250.0	RT @TheLioncom: âœ”ï¸� Weekend nights make sure you go over important market &amp; sector news: Buffett annual letter, plunging demand covid tests,â€¦	9844.0	True	full
330712	330712	604b08affaa45b0038105f9d	2021-03-12 06:22:34	[]	[]	Fri Mar 12 06:08:32 +0000 2021	[{"text":"Coronavirus","indices":[0,12]}]	[{"url":"https://t.co/IF1m9tPMeR","expanded_url":"http://xhtxs.cn/vqAJNj","display_url":"xhtxs.cn/vqAJNj","indices":[20,43]}]	#Coronavirus watch: https://t.co/IF1m9tPMeR - Namibia approves use of 6 vaccines - Romania suspends a batch of AstraZeneca shots out of extreme precaution - Chinese mainland reports 9 new imported cases - Chile reinforces lockdown measures amid surging cases https://t.co/PK1IGNw7lt	12506775.0	RT @XHNews: #Coronavirus watch: https://t.co/IF1m9tPMeR - Namibia approves use of 6 vaccines - Romania suspends a batch of AstraZeneca shotâ€¦	1348.0	True	full
330713	330713	604b08b0faa45b0038105fb5	2021-03-12 06:22:34	[]	[]	Thu Mar 11 15:56:27 +0000 2021	[{"text":"COVID19","indices":[181,189]}]	[{"url":"https://t.co/jnz4P8QEcw","expanded_url":"http://allh.us/DkmQ","display_url":"allh.us/DkmQ","indices":[259,282]}]	Join us tomorrow @ 12pm ET for a "year in review" with experts from @KHNews, @FamiliesUSA, @NACCHOalerts, &amp; the Providence Regional Medical Center Everett. We'll discuss what #COVID19 has taught us so far, and how we continue to move forward. Join us: https://t.co/jnz4P8QEcw https://t.co/qnQJdS2rzv	8106.0	RT @AllHealthPolicy: Join us tomorrow @ 12pm ET for a "year in review" with experts from @KHNews, @FamiliesUSA, @NACCHOalerts, &amp; the Providâ€¦	381.0	True	full
330714	330714	604b08b0faa45b0038105fc1	2021-03-12 06:22:34	[]	[]	Thu Mar 11 15:04:04 +0000 2021	[]	[{"url":"https://t.co/I5HYzNkbra","expanded_url":"https://www.theglobeandmail.com/canada/article-new-data-show-ontario-on-track-for-a-third-wave-as-variant-takes-over/","display_url":"theglobeandmail.com/canada/articleâ€¦","indices":[208,231]}]	Faster-spreading and potentially deadlier coronavirus variants now make up 40% of all new cases in Ontario â€“ a worrying sign a third wave could outpace vaccinations. @kellygrant1 and @IvanSemeniuk report https://t.co/I5HYzNkbra	1885383.0	RT @globeandmail: Faster-spreading and potentially deadlier coronavirus variants now make up 40% of all new cases in Ontario â€“ a worrying sâ€¦	5274.0	True	full
330715	330715	604b08b0faa45b0038105fc5	2021-03-12 06:22:34	[]	[]	Thu Mar 11 23:25:51 +0000 2021	[]	[{"url":"https://t.co/LRm7QkTo3b","expanded_url":"https://www.nytimes.com/2021/03/11/us/politics/coronavirus-astrazeneca-united-states.html","display_url":"nytimes.com/2021/03/11/us/â€¦","indices":[240,263]}]	Scoop: The U.S. is sitting on tens of millions of doses of the AstraZeneca vaccine in Maryland and Ohio facilities, and officials are locked in a debate about what to do with them. Other countries are in desperate need. w/ @RebeccaDRobbins https://t.co/LRm7QkTo3b	3945.0	RT @noahweiland: Scoop: The U.S. is sitting on tens of millions of doses of the AstraZeneca vaccine in Maryland and Ohio facilities, and ofâ€¦	5186.0	True	full
330716	330716	604b08b0faa45b0038105fcd	2021-03-12 06:22:35	[]	[]	Fri Mar 12 00:00:11 +0000 2021	[{"text":"MusicOnAMission","indices":[26,42]},{"text":"GRAMMYs","indices":[111,119]},{"text":"COVID19","indices":[220,228]}]	[{"url":"https://t.co/2nKxkyRtK0","expanded_url":"https://support.MusiCares.org","display_url":"support.MusiCares.org","indices":[231,254]}]	Get ready for @MusiCares' #MusicOnAMission! âœ¨ ðŸ—“ Tomorrow, March 12, 2021 ðŸ“² A virtual fundraiser and official #GRAMMYs Week event that will honor the resilience of the music community, which has been deeply impacted by #COVID19 ðŸŽŸ https://t.co/2nKxkyRtK0 https://t.co/8SneJsBMwp	3268081.0	RT @RecordingAcad: Get ready for @MusiCares' #MusicOnAMission! âœ¨ ðŸ—“ Tomorrow, March 12, 2021 ðŸ“² A virtual fundraiser and official #GRAMMYsâ€¦	24.0	True	full
330717	330717	604b08b0faa45b0038105fd5	2021-03-12 06:22:35	[]	[]	Fri Mar 12 06:06:05 +0000 2021	[{"text":"iKON","indices":[162,167]},{"text":"ì•„ì�´ì½˜","indices":[168,172]}]	[{"url":"https://t.co/noFpcDU9u3","expanded_url":"https://youtu.be/DslHQto2V7I","display_url":"youtu.be/DslHQto2V7I","indices":[126,149]}]	[YOUTUBE] Time for streaming party for YouTube! Join us again from 3pm - 4pm KST. Current: 13,120,450 Target: 13,500,000 ðŸŽ¬ https://t.co/noFpcDU9u3 @YG_iKONIC #iKON #ì•„ì�´ì½˜ https://t.co/R7W51Jb5Rx	150542.0	RT @iKON_INTL: [YOUTUBE] Time for streaming party for YouTube! Join us again from 3pm - 4pm KST. Current: 13,120,450 Target: 13,500,000â€¦	431.0	True	full
330718	330718	604b08b0faa45b0038105ff1	2021-03-12 06:22:35	[]	[]	Fri Mar 12 04:30:21 +0000 2021	[{"text":"NFT","indices":[10,14]},{"text":"NFT","indices":[83,87]},{"text":"Giveaway","indices":[88,97]},{"text":"nftart","indices":[209,216]},{"text":"nfts","indices":[217,222]},{"text":"nftartist","indices":[223,233]},{"text":"cryptoart","indices":[234,244]},{"text":"cryptoartists","indices":[245,259]}]	[{"url":"https://t.co/Yk0eVCZns0","expanded_url":"https://rarible.com/token/0x89cbd0ad7f5c10efa66e5d15a35ba5813ef76140:15:0x6cbb0938eb9f68b13a799291bbdd7a88427802c4","display_url":"rarible.com/token/0x89cbd0â€¦","indices":[185,208]}]	$ETH-glow #NFT sweater now on @rariblecom! Giving away 1 copy to a lucky winner! #NFT #Giveaway To enter: â�¤ï¸� Follow â�¤ï¸� Retweet and Tag 2 Friends â�¤ï¸� Comment Below Ends: March 16th https://t.co/Yk0eVCZns0 #nftart #nfts #nftartist #cryptoart #cryptoartists https://t.co/FIOveMmmKj	3574.0	RT @DiamondHodlr: $ETH-glow #NFT sweater now on @rariblecom! Giving away 1 copy to a lucky winner! #NFT #Giveaway To enter: â�¤ï¸� Followâ€¦	654.0	True	full
330719	330719	604b08b0faa45b0038105ff3	2021-03-12 06:22:35	[]	[]	Wed Feb 17 06:53:23 +0000 2021	[{"text":"BTShoppeORDER","indices":[0,14]}]	[{"url":"https://t.co/kykKVO42cC","expanded_url":"https://docs.google.com/forms/d/e/1FAIpQLScgpsMWvUN7eeNhYknnNpuor_EM06q14j9fs6r3kL98DvovCQ/viewform?usp=pp_url","display_url":"docs.google.com/forms/d/e/1FAIâ€¦","indices":[250,273]}]	#BTShoppeORDER BATCH 2: BOOKS ON DEMAND Order Period: February 17, 2021 - March 15, 2021 Payment Period: February 17-March 15, 2021 (full) February 17-April 15, 2021 (installment) âœ¨With freebies from us âœ¨Prices are exclusive of SF ORDER FORM: https://t.co/kykKVO42cC https://t.co/aJbq2B1JY4	2332.0	RT @BeechesShoppe: #BTShoppeORDER BATCH 2: BOOKS ON DEMAND Order Period: February 17, 2021 - March 15, 2021 Payment Period: February 17-â€¦	2332.0	True	full
330720	330720	604b08b0faa45b0038105fff	2021-03-12 06:22:35	[{"text":"earnmoney","indices":[201,211]},{"text":"makemoneyonline","indices":[212,228]},{"text":"onlinemoney","indices":[229,241]}]	[{"url":"https://t.co/Ebdj5rj5o2","expanded_url":"http://www.itsdollar.com/register.php?referral=rithexando","display_url":"itsdollar.com/register.php?râ€¦","indices":[0,23]}]		[]	[]			https://t.co/Ebdj5rj5o2; I'm inviting you to join Its Dollar, a site that lets you earn money with social media. Iâ€¦ https://t.co/LOHlyw5XzY	331.0	True	full
330721	330721	604b08b0faa45b0038106001	2021-03-12 06:22:35	[]	[]	Thu Mar 11 16:17:48 +0000 2021	[]	[{"url":"https://t.co/ekUclNUL63","expanded_url":"https://twitter.com/politico/status/1370042361359777793","display_url":"twitter.com/politico/statuâ€¦","indices":[234,257]}]	It's almost as if there's a narrow establishment consensus in much of the DC think tank world, which never questions its own assumptions and prefers to marginalize alternative views. If only we had a good one-word label for it . . . https://t.co/ekUclNUL63	77359.0	RT @stephenWalt: It's almost as if there's a narrow establishment consensus in much of the DC think tank world, which never questions its oâ€¦	2913.0	True	full
330722	330722	604b08b1faa45b0038106025	2021-03-12 06:22:36	[]	[{"url":"https://t.co/xsbYYxKEyT","expanded_url":"https://r.honeygain.me/KHOWA09414","display_url":"r.honeygain.me/KHOWA09414","indices":[273,296]}]		[]	[]			@drbheemrav @AnilJarwal90 @Alisha_bairwa @Akshaysikrai1 @AnirudhGuptaKKM @AnujBadgoTyaASP @AnupYad06501643â€¦ https://t.co/vt9NEVcszJ	35.0	True	full
330723	330723	604b08b1faa45b0038106033	2021-03-12 06:22:36	[]	[{"url":"https://t.co/ii6p8AvTTq","expanded_url":"https://www.thenewhumanitarian.org/news-feature/2021/3/10/covid-19-vaccines-may-elude-venezuelan-migrants-in-colombia","display_url":"thenewhumanitarian.org/news-feature/2â€¦","indices":[151,174]}]		[]	[]			According to @BramEbus vaccines may elude Venezuelan migrants in Colombia despite the large scale regularisation anâ€¦ https://t.co/sxQgMeyVMw	1605.0	True	full
330724	330724	604b08b1faa45b003810603d	2021-03-12 06:22:36	[]	[]	Thu Mar 11 21:28:42 +0000 2021	[]	[{"url":"https://t.co/uKvXK0QPGd","expanded_url":"https://bit.ly/3dPN8di","display_url":"bit.ly/3dPN8di","indices":[204,227]}]	It's been a year since the World Health Organization declared the coronavirus outbreak to be a pandemic. As the world was gripped by uncertainty, the challenge to the church was to step forward in faith. https://t.co/uKvXK0QPGd	36662.0	RT @Tearfund: It's been a year since the World Health Organization declared the coronavirus outbreak to be a pandemic. As the world was griâ€¦	416.0	True	full
330725	330725	604b08b1faa45b003810604d	2021-03-12 06:22:36	[]	[]	Tue Mar 31 02:52:24 +0000 2020	[]	[{"url":"https://t.co/SVNXdac464","expanded_url":"https://unfoxmycablebox.com","display_url":"unfoxmycablebox.com","indices":[257,280]}]	15/ b) Cable Fees -- Tell cable providers to stop forcing all of us to pay Fox News such a wildly inflated amount fee, let even consider jacking that up as much as they are trying. Make Fox News actually rely on ads for revenue, watch how fast they change https://t.co/SVNXdac464	66735.0	RT @GoAngelo: 15/ b) Cable Fees -- Tell cable providers to stop forcing all of us to pay Fox News such a wildly inflated amount fee, let evâ€¦	812.0	True	full
330726	330726	604b08b1faa45b0038106055	2021-03-12 06:22:36	[]	[]	Thu Mar 11 11:13:45 +0000 2021	[{"text":"egypt","indices":[250,256]},{"text":"fashion","indices":[257,265]},{"text":"archaeology","indices":[266,278]}]	[{"url":"https://t.co/2P6Np9dndz","expanded_url":"https://www.ucl.ac.uk/news/2016/feb/ucl-petrie-museums-tarkhan-dress-worlds-oldest-woven-garment","display_url":"ucl.ac.uk/news/2016/feb/â€¦","indices":[226,249]}]	Three years ago today I stood in silent, speechless wonder as we moved the Tarkhan Dress to its new location. The oldest known, most complete garment in the world - over 5000yrs old. Just LOOK at those pleats! More info here: https://t.co/2P6Np9dndz #egypt #fashion #archaeology https://t.co/SVLZHhb9Hd	5646.0	RT @Beket_Aten: Three years ago today I stood in silent, speechless wonder as we moved the Tarkhan Dress to its new location. The oldest knâ€¦	1624.0	True	full
330727	330727	604b08b2faa45b0038106065	2021-03-12 06:22:36	[]	[]	Thu Feb 25 09:06:28 +0000 2021	[]	[{"url":"https://t.co/OoR7Wl2HSZ","expanded_url":"https://www.nature.com/articles/s41586-021-03291-y","display_url":"nature.com/articles/s4158â€¦","indices":[257,280]}]	Mutations du SARS-COV-2 chez un patient Ã la charge virale persistante, traitÃ© par plasma de patient convalescent et remdesivir. RÃ©sultat: 7 mutations dans le spike (dont N501Y du variant anglais et sud-africain), et une sensibilitÃ© aux anticorps diminuÃ©e! https://t.co/OoR7Wl2HSZ	795995.0	RT @raoult_didier: Mutations du SARS-COV-2 chez un patient Ã la charge virale persistante, traitÃ© par plasma de patient convalescent et remâ€¦	10.0	True	full
330728	330728	604b08b2faa45b0038106067	2021-03-12 06:22:36	[]	[]	Thu Mar 11 19:14:00 +0000 2021	[]	[{"url":"https://t.co/CsUpIEPcOR","expanded_url":"http://bit.ly/JoinResist","display_url":"bit.ly/JoinResist","indices":[124,147]}]	Palestine Action account suspended for 12hrs after posting a video informing the public its activists were remanded in jail https://t.co/CsUpIEPcOR https://t.co/YZlIBOJ60l	58423.0	RT @swilkinsonbc: Palestine Action account suspended for 12hrs after posting a video informing the public its activists were remanded in jaâ€¦	578.0	True	full
330729	330729	604b08b2faa45b0038106081	2021-03-12 06:22:37	[]	[]	Thu Mar 11 15:52:18 +0000 2021	[{"text":"cdnpoli","indices":[255,263]},{"text":"COVID19","indices":[264,272]}]	[{"url":"https://t.co/1I1quXhB1z","expanded_url":"https://www.cpac.ca/en/direct/cpac5/574047/green-leader-discusses-pandemic-anniversary-affordable-housing/","display_url":"cpac.ca/en/direct/cpacâ€¦","indices":[89,112]},{"url":"https://t.co/e6Ayfx1uob","expanded_url":"https://www.cpac.ca/fr/direct/cpac5/574053/chef-des-verts-1er-anniv-de-la-pandemie-de-covid-19-logement-abordable/","display_url":…	LIVE: Green Party Leader Annamie Paul discusses pandemic anniversary, affordable housing https://t.co/1I1quXhB1z EN DIRECT : La chef du Parti vert Annamie Paul se prononce sur lâ€™anniversaire de la pandÃ©mie, le logement abordable https://t.co/e6Ayfx1uob #cdnpoli #COVID19 https://t.co/pGgUZ0cBdg	100180.0	RT @CPAC_TV: LIVE: Green Party Leader Annamie Paul discusses pandemic anniversary, affordable housing https://t.co/1I1quXhB1z EN DIRECT :â€¦	4750.0	True	full
330730	330730	604b08b2faa45b0038106085	2021-03-12 06:22:37	[]	[]	Thu Mar 11 19:11:38 +0000 2021	[]	[{"url":"https://t.co/A7M4XBSHvx","expanded_url":"https://okdiario.com/andalucia/condenada-prostituir-hija-pareja-15-anos-si-no-vuelves-50-aqui-no-duermes-6944505","display_url":"okdiario.com/andalucia/condâ€¦","indices":[105,128]}]	ðŸ”´Condenada por prostituir a la hija de su pareja, de 15 aÃ±os: Â«Si no vuelves con 50 â‚¬, aquÃ­ no duermesÂ»: https://t.co/A7M4XBSHvx. DÃ³nde estÃ¡n las feminoides para hablar de esto? O cÃ³mo se trata de una mujer ,todas ðŸ˜·. Si hubiese sido un hombre .......â€¼ï¸�	8352.0	RT @vezapurpura: ðŸ”´Condenada por prostituir a la hija de su pareja, de 15 aÃ±os: Â«Si no vuelves con 50 â‚¬, aquÃ­ no duermesÂ»: https://t.co/A7M4â€¦	1189.0	True	full
330731	330731	604b08b2faa45b0038106093	2021-03-12 06:22:37	[]	[]	Fri Mar 12 06:20:48 +0000 2021	[]	[{"url":"https://t.co/PPJMURia2D","expanded_url":"https://bit.ly/3bCuGU8","display_url":"bit.ly/3bCuGU8","indices":[86,109]}]	.@BLACKPINK RosÃ© says the what she needed the most was on the ground, within herself: https://t.co/PPJMURia2D FYI, RosÃ©'s "On the Ground" is now No.1 on major local streaming charts within an hour since its release! ðŸ‘� https://t.co/I8aTQ6ms7y	195869.0	RT @Kpop_Herald: .@BLACKPINK RosÃ© says the what she needed the most was on the ground, within herself: https://t.co/PPJMURia2D FYI, RosÃ©'sâ€¦	2548.0	True	full
330732	330732	604b08b2faa45b00381060a3	2021-03-12 06:22:37	[]	[]	Fri Mar 12 01:40:02 +0000 2021	[{"text":"Montagnier","indices":[76,87]},{"text":"COVID19","indices":[134,142]},{"text":"EnvoyeSpecial","indices":[241,255]}]	[{"url":"https://t.co/Z0RwiRIOm8","expanded_url":"https://youtu.be/-a7nld57f2M","display_url":"youtu.be/-a7nld57f2M","indices":[257,280]}]	Il est trÃ¨s intÃ©ressant de revoir aujourd'hui l'interview du Prix Nobel Luc #Montagnier, le 14 avril 2020, lorsqu'il dÃ©clarait que le #COVID19 avait Ã©tÃ© artificiellement crÃ©Ã© en laboratoire et que des sÃ©quences de VIH y avait Ã©tÃ© ajoutÃ©es...#EnvoyeSpecial https://t.co/Z0RwiRIOm8	21090.0	RT @dragonduclos: Il est trÃ¨s intÃ©ressant de revoir aujourd'hui l'interview du Prix Nobel Luc #Montagnier, le 14 avril 2020, lorsqu'il dÃ©clâ€¦	359.0	True	full
330733	330733	604b08b3faa45b00381060c1	2021-03-12 06:22:37	[]	[]	Thu Mar 11 16:36:07 +0000 2021	[]	[{"url":"https://t.co/YCzY5SmYrG","expanded_url":"https://twitter.com/barackobama/status/1370011662275723267","display_url":"twitter.com/barackobama/stâ€¦","indices":[137,160]}]	All the former presidents who didnâ€™t lead an insurrection against the government came together to encourage Americans to get vaccinated. https://t.co/YCzY5SmYrG	249044.0	RT @keithboykin: All the former presidents who didnâ€™t lead an insurrection against the government came together to encourage Americans to gâ€¦	29236.0	True	full
330734	330734	604b08b3faa45b00381060cb	2021-03-12 06:22:38	[]	[]	Fri Mar 12 05:58:17 +0000 2021	[]	[{"url":"https://t.co/akhJV6WOpe","expanded_url":"https://www.washingtonpost.com/opinions/2021/03/11/india-democracy-freedom-house-narendra-modi-rana-ayyub/#click=https://t.co/NfqXJRvRZI","display_url":"washingtonpost.com/opinions/2021/â€¦","indices":[256,279]}]	"An independent research institute based in Sweden has branded India as an â€œelectoral autocracyâ€� in its latest Democracy Report 2021 â€“ just days after the â€œFreedom Houseâ€� of the United States downgraded it from a â€œFree Countryâ€� to a â€œPartly Free Countryâ€�. https://t.co/akhJV6WOpe	1347184.0	RT @RanaAyyub: "An independent research institute based in Sweden has branded India as an â€œelectoral autocracyâ€� in its latest Democracy Repâ€¦	501.0	True	full
330735	330735	604b08b3faa45b00381060d5	2021-03-12 06:22:38	[]	[]	Sat Feb 27 10:20:39 +0000 2021	[]	[{"url":"https://t.co/Mm2wxU6E0C","expanded_url":"http://dlvr.it/RtbprF","display_url":"dlvr.it/RtbprF","indices":[215,238]}]	Women wears her underwear as a mask in South Africa: A women in south africa went out shopping without her mask. security informed her that she need to wear a mask and not having one she decided to take off her ... https://t.co/Mm2wxU6E0C https://t.co/X7tpODsnss	1194.0	RT @lastminutesnews: Women wears her underwear as a mask in South Africa: A women in south africa went out shopping without her mask. securâ€¦	142.0	True	full
330736	330736	604b08b3faa45b00381060d9	2021-03-12 06:22:38	[]	[]	Fri Mar 12 05:35:00 +0000 2021	[]	[{"url":"https://t.co/N3v53mvsbA","expanded_url":"https://www.thehindu.com/news/national/one-year-since-pandemic-became-official-new-daily-cases-in-india-see-yearly-high/article34045895.ece","display_url":"thehindu.com/news/national/â€¦","indices":[252,275]}]	COVID-19 cases are again on the rise in India. New virus strains, for which vaccine is not effective, are also present in other countries. So govts in India should be more vigilant and take necessary precautions unlike last year's casual approach https://t.co/N3v53mvsbA	2317.0	RT @Kuzhalnadan: COVID-19 cases are again on the rise in India. New virus strains, for which vaccine is not effective, are also present iâ€¦	2298.0	True	full
330737	330737	604b08b3faa45b00381060ed	2021-03-12 06:22:38	[]	[]	Thu Mar 11 09:58:50 +0000 2021	[]	[{"url":"https://t.co/cEOPy7XJlq","expanded_url":"https://www.legifrance.gouv.fr/jorf/id/JORFTEXT000043235679","display_url":"legifrance.gouv.fr/jorf/id/JORFTEâ€¦","indices":[221,244]}]	Hier, le gouvernement a profitÃ© de la panique Covid pour autoriser par dÃ©cret (sans autorisation du Parlement) la reconnaissance d'image automatisÃ©e dans les transports pour Ã©valuer le port du masque Ã fins statistiques. https://t.co/cEOPy7XJlq https://t.co/AFdW0xLy4e	89627.0	RT @laquadrature: Hier, le gouvernement a profitÃ© de la panique Covid pour autoriser par dÃ©cret (sans autorisation du Parlement) la reconnaâ€¦	466.0	True	full
330738	330738	604b08b3faa45b00381060ef	2021-03-12 06:22:38	[]	[]	Sun Mar 07 15:11:20 +0000 2021	[]	[{"url":"https://t.co/XUylvTQjq5","expanded_url":"https://youtu.be/ZgJ_WCcT_Xw","display_url":"youtu.be/ZgJ_WCcT_Xw","indices":[226,249]},{"url":"https://t.co/TCG0Bdz2Vc","expanded_url":"https://bit.ly/3cdNfwO","display_url":"bit.ly/3cdNfwO","indices":[262,285]}]	Clarence, 86, was a ward of the state. That means the Govt was his mother. But Momma Michigan was unaware what was happening to Clarence in the veteransâ€™ home. Clarence caught Covid. Then the death shuffle began. Listenâ€”&gt; https://t.co/XUylvTQjq5 Read â€”&gt; https://t.co/TCG0Bdz2Vc https://t.co/3CMmrkVdb2	51483.0	RT @Charlieleduff: Clarence, 86, was a ward of the state. That means the Govt was his mother. But Momma Michigan was unaware what was happeâ€¦	5.0	True	full
330739	330739	604b08b3faa45b00381060f1	2021-03-12 06:22:38	[]	[]	Fri Mar 12 04:42:26 +0000 2021	[]	[{"url":"https://t.co/c1LsL34lvh","expanded_url":"https://twitter.com/Fan666Sonic/status/1369481096132521984","display_url":"twitter.com/Fan666Sonic/stâ€¦","indices":[232,255]}]	The Archie Sonic/SatAM premise, while not a proper representation of the world presented in the Sega games, is an interesting and satisfying story in its own right and the larger franchise is richer for having them be a part of it. https://t.co/c1LsL34lvh	4034.0	RT @Sonic_Online: The Archie Sonic/SatAM premise, while not a proper representation of the world presented in the Sega games, is an interesâ€¦	15.0	True	full
330740	330740	604b08b3faa45b00381060f9	2021-03-12 06:22:38	[]	[]	Fri Mar 12 06:02:16 +0000 2021	[]	[{"url":"https://t.co/VGSfjSmV6j","expanded_url":"https://youtu.be/2RJqgz7WHTg","display_url":"youtu.be/2RJqgz7WHTg","indices":[168,191]}]	Amazon Prime Video Tag me in their official Teaser "TOOFAN" starring Farhan Akhtar now its our turn to show the power Hit Dislike to boycottðŸ‘Ž No Sushant No Bollywood https://t.co/VGSfjSmV6j link here CBI Expose SSR Culprits @a_ksaurav @iRaviTiwari @iujjawaltrivedi @Chandni195 https://t.co/KJfT6gZQ6V	1408.0	RT @sumidas198: Amazon Prime Video Tag me in their official Teaser "TOOFAN" starring Farhan Akhtar now its our turn to show the power Hit Dâ€¦	816.0	True	full
330741	330741	604b08b3faa45b003810610f	2021-03-12 06:22:38	[]	[]	Thu Mar 11 20:07:23 +0000 2021	[]	[{"url":"https://t.co/fZsBP8zPxM","expanded_url":"https://twitter.com/FrankfurtZack/status/1370082734404734980","display_url":"twitter.com/FrankfurtZack/â€¦","indices":[168,191]}]	Nothing works against such an infectious disease except full quarantine on island states. All lockdowns and mitigating measures are bullshit once the virus is endemic. https://t.co/fZsBP8zPxM	2299.0	RT @ChrisNahr: Nothing works against such an infectious disease except full quarantine on island states. All lockdowns and mitigating measuâ€¦	236.0	True	full
330742	330742	604b08b4faa45b0038106137	2021-03-12 06:22:38	[]	[{"url":"https://t.co/ASD0IfqPzp","expanded_url":"https://twitter.com/KizzyPhD/status/1239597699575328768?s=19","display_url":"twitter.com/KizzyPhD/statuâ€¦","indices":[253,276]}]		[]	[]			@McFaul This is not obviously true either. Warp Speed comes 2 months (May 15) after Moderna was in Phase I. Pfizerâ€¦ https://t.co/RhHb8PW8os	521.0	True	full
330743	330743	604b08b4faa45b003810613b	2021-03-12 06:22:39	[]	[]	Thu Mar 11 17:30:13 +0000 2021	[]	[{"url":"https://t.co/LzMBjwcWB1","expanded_url":"https://www.theguardian.com/world/2021/mar/11/covid-test-kit-supplier-joked-matt-hancock-whatsapp-never-heard-of-him-alex-bourne","display_url":"theguardian.com/world/2021/marâ€¦","indices":[249,272]}]	Exclusive: We've seen private WhatsApp messages between Matt Hancock and his former neighbour who is now supplying millions of test tubes for the NHS. Some colourful language here, suggesting a surprising degree of familiarity between the two men. https://t.co/LzMBjwcWB1	74918.0	RT @PaulLewis: Exclusive: We've seen private WhatsApp messages between Matt Hancock and his former neighbour who is now supplying millionsâ€¦	2335.0	True	full
330744	330744	604b08b4faa45b003810613d	2021-03-12 06:22:39	[]	[]	Thu Mar 11 15:09:36 +0000 2021	[{"text":"bereavement","indices":[90,102]},{"text":"suicide","indices":[218,226]},{"text":"bereavement","indices":[227,239]},{"text":"hope","indices":[240,245]}]	[{"url":"https://t.co/fUB6Qrcc3D","expanded_url":"https://www.hse.ie/eng/services/list/4/mental-health-services/connecting-for-life/news/national-suicide-bereavement-support-guide-launched.html","display_url":"hse.ie/eng/services/lâ€¦","indices":[247,270]}]	Delighted that there is a free guide now available for those facing the horror of suicide #bereavement. Well done to all, but especially to those with the lived experience of suicide who contributed to its production. #suicide #bereavement #hope https://t.co/fUB6Qrcc3D	2392.0	RT @HUGGIreland: Delighted that there is a free guide now available for those facing the horror of suicide #bereavement. Well done to all,â€¦	194.0	True	full
330745	330745	604b08b4faa45b003810614d	2021-03-12 06:22:39	[{"text":"Turkiet","indices":[242,250]},{"text":"Turkki","indices":[251,258]},{"text":"Tyrkia","indices":[259,266]},{"text":"Tyrkiet","indices":[267,275]}]	[{"url":"https://t.co/UJnma0tnGU","expanded_url":"https://register.health.gov.tr","display_url":"register.health.gov.tr","indices":[114,137]}]		[]	[]			Dear guests! As of 15 March 2021, all persons who intend to enter Turkey must fill in an electronic form on theâ€¦ https://t.co/NgVAZJXuMv	385.0	True	full
330746	330746	604b08b4faa45b0038106159	2021-03-12 06:22:39	[{"text":"Texcoco","indices":[101,109]},{"text":"NoticiasdeTexcoco","indices":[110,128]},{"text":"InformaciondeTexcoco","indices":[129,150]},{"text":"SucesosenTexcoco","indices":[151,168]},{"text":"AccidentesenTexcoco","indices":[169,189]},{"text":"Noticiasen","indices":[190,201]}]	[{"url":"https://t.co/FqO0SfDCTR","expanded_url":"https://ericknavarro.org/elisa-carrillo-pide-a-mxico-reforzar-medidas-contra-el-covid-al-dar-positivo/","display_url":"ericknavarro.org/elisa-carrilloâ€¦","indices":[77,100]}]		[]	[]			Elisa Carrillo pide a Mxico reforzar medidas contra el covid al dar positivo https://t.co/FqO0SfDCTR #Texcocoâ€¦ https://t.co/SXqoHZwc4B	3505.0	True	full
330747	330747	604b08b4faa45b0038106165	2021-03-12 06:22:39	[]	[]	Thu Mar 11 16:04:02 +0000 2021	[]	[{"url":"https://t.co/m6YxBZsfCw","expanded_url":"https://buff.ly/35kc1WM","display_url":"buff.ly/35kc1WM","indices":[168,191]}]	La flor de calabaza es parte esencial en la gastronomÃ­a mexicana. Pero, Â¿quÃ© tanto sabes de ella? AquÃ­ te contamos desde cuÃ¡ndo se consume y cuÃ¡les son sus beneficios. https://t.co/m6YxBZsfCw https://t.co/aszGNXwdEr	1348276.0	RT @mexdesconocido: La flor de calabaza es parte esencial en la gastronomÃ­a mexicana. Pero, Â¿quÃ© tanto sabes de ella? AquÃ­ te contamos desdâ€¦	249.0	True	full
330748	330748	604b08b5faa45b0038106183	2021-03-12 06:22:39	[]	[]	Fri Mar 12 05:42:18 +0000 2021	[{"text":"ATEEZ","indices":[239,245]},{"text":"ì—�ì�´í‹°ì¦ˆ","indices":[246,251]}]	[{"url":"https://t.co/pAUpXSAvx5","expanded_url":"https://m.mwave.me/en/mcountdown/prevoting/vote","display_url":"m.mwave.me/en/mcountdown/â€¦","indices":[172,195]},{"url":"https://t.co/wXTlyTngz5","expanded_url":"http://play.whosfan.com/shared/vote/277/U","display_url":"play.whosfan.com/shared/vote/27â€¦","indices":[199,222]}]	[ðŸ—³ï¸�] M COUNTDOWN PRE-VOTING MCD pre-voting has begun! â€¢ Mwave: 10 accounts per IP, resets at 12AM KST daily â€¢ Whosfan: 1 vote per account â€¢ Ends on March 15, 9AM KST ðŸ”—: https://t.co/pAUpXSAvx5 ðŸ”—: https://t.co/wXTlyTngz5 @ATEEZofficial #ATEEZ #ì—�ì�´í‹°ì¦ˆ https://t.co/AwKtI57xhW	56273.0	RT @ateez_updates: [ðŸ—³ï¸�] M COUNTDOWN PRE-VOTING MCD pre-voting has begun! â€¢ Mwave: 10 accounts per IP, resets at 12AM KST daily â€¢ Whosfan:â€¦	141.0	True	full
330749	330749	604b08b5faa45b0038106199	2021-03-12 06:22:39	[{"text":"9News","indices":[145,151]}]	[{"url":"https://t.co/jbiVDec7Nb","expanded_url":"https://www.9news.com.au/national/victorias-suspended-hotel-quarantine-program-costing-over-one-million-dollars-a-day/ab50b317-c49e-4190-be5d-51a9b033e6ea?ocid=Social-9NewsM","display_url":"9news.com.au/national/victoâ€¦","indices":[152,175]}]		[]	[]			The government has given no indication as to when the hotel quarantine program will resume amid mounting pressure fâ€¦ https://t.co/3ifgG8JrPJ	169949.0	True	full
330750	330750	604b08b5faa45b00381061b9	2021-03-12 06:22:40	[{"text":"hospitality","indices":[67,79]},{"text":"COVID","indices":[86,92]}]	[{"url":"https://t.co/FGtcq2rf8K","expanded_url":"https://news.sky.com/story/stay-at-home-order-will-be-lifted-in-wales-this-weekend-hairdressers-can-reopen-from-monday-12243290","display_url":"news.sky.com/story/stay-at-â€¦","indices":[193,216]}]		[]	[]			Maybe I'm blind but I'm not seeing any mention of a plan to reopen #hospitality here? #COVID-19: 'Stay at home' ordâ€¦ https://t.co/9qes0i9EJU	390.0	True	full
330751	330751	604b08b5faa45b00381061c9	2021-03-12 06:22:40	[]	[]	Thu Mar 11 23:58:19 +0000 2021	[{"text":"VeroJuÃ¡rez","indices":[176,187]},{"text":"LibresEIguales","indices":[188,203]}]	[{"url":"https://t.co/EDZosWwC2Z","expanded_url":"https://www.cabecera.mx/salud-publica-con-perspectiva-de-genero-la-menstruacion-el-primer-paso/","display_url":"cabecera.mx/salud-publica-â€¦","indices":[206,229]}]	Les comparto mi columna ðŸ“ƒ en @cabeceramx â€œSalud pÃºblica con perspectiva de gÃ©nero. La menstruaciÃ³n: el primer pasoâ€�. Les invito a leerla y espero sus comentarios y opinionesðŸ’¬. #VeroJuÃ¡rez #LibresEIguales https://t.co/EDZosWwC2Z	22918.0	RT @juarezvero: Les comparto mi columna ðŸ“ƒ en @cabeceramx â€œSalud pÃºblica con perspectiva de gÃ©nero. La menstruaciÃ³n: el primer pasoâ€�. Les inâ€¦	250.0	True	full
330752	330752	604b08b5faa45b00381061cd	2021-03-12 06:22:40	[]	[]	Fri Mar 12 05:53:23 +0000 2021	[]	[{"url":"https://t.co/iPidx0tZTP","expanded_url":"https://twitter.com/cattharmony/status/1369922593516494852","display_url":"twitter.com/cattharmony/stâ€¦","indices":[174,197]}]	Why should cuomo take all the heat? Thatâ€™s why theyâ€™re pushing the sexual harassment on him. They want to keep Gretchen, she needs to face justice for manslaughter or murder https://t.co/iPidx0tZTP	285.0	RT @roxy64572332: Why should cuomo take all the heat? Thatâ€™s why theyâ€™re pushing the sexual harassment on him. They want to keep Gretchen,â€¦	543.0	True	full
330753	330753	604b08b5faa45b00381061d5	2021-03-12 06:22:40	[]	[]	Sat Mar 06 13:00:00 +0000 2021	[]	[{"url":"https://t.co/ydkySBm9Ix","expanded_url":"http://Onlyfans.com/kisscat","display_url":"Onlyfans.com/kisscat","indices":[2,25]},{"url":"https://t.co/ydkySBm9Ix","expanded_url":"http://Onlyfans.com/kisscat","display_url":"Onlyfans.com/kisscat","indices":[157,180]}]	ðŸŒ¶ï¸�https://t.co/ydkySBm9Ix -30% for First Month ðŸŽ¬ +192 full vids ðŸ“· +470 photos ðŸ”žSnapchat Archive âœ¨Hot Sexy post Everyday ðŸ”¥ðŸ¤¤ðŸ˜� ðŸ˜�Get all + new everyday ---&gt; https://t.co/ydkySBm9Ix https://t.co/jalZUMpPFq	39187.0	RT @KissCat_model: ðŸŒ¶ï¸�https://t.co/ydkySBm9Ix -30% for First Month ðŸŽ¬ +192 full vids ðŸ“· +470 photos ðŸ”žSnapchat Archive âœ¨Hot Sexy post Everydayâ€¦	529460.0	True	full
330754	330754	604b08b6faa45b00381061dd	2021-03-12 06:22:40	[]	[]	Fri Mar 12 06:22:18 +0000 2021	[]	[{"url":"https://t.co/HeVPO0N120","expanded_url":"https://twitter.com/tteokminnie/status/1370253390974947329","display_url":"twitter.com/tteokminnie/stâ€¦","indices":[141,164]}]	the fandom waiting for official translation themselves can you please not do it cause if u mess up anything they gonna come for my boys /gen https://t.co/HeVPO0N120	2666.0	RT @prodjjkk: the fandom waiting for official translation themselves can you please not do it cause if u mess up anything they gonna come fâ€¦	262.0	True	full
330755	330755	604b08b6faa45b00381061f1	2021-03-12 06:22:40	[]	[]	Wed Mar 10 13:08:23 +0000 2021	[{"text":"DeFi","indices":[204,209]},{"text":"blockchain","indices":[210,221]},{"text":"Finance","indices":[222,230]}]	[{"url":"https://t.co/gPFkbut6Wv","expanded_url":"https://chainge-finance.medium.com/experience-flexibility-100-security-with-chainge-future-dex-918e003f2bb3","display_url":"chainge-finance.medium.com/experience-fleâ€¦","indices":[233,256]}]	Are you ready to experience true financial freedom &amp; guaranteed safety? If your answers to these questions are yes, then you need to check out our upcoming Future DEX and its amazing capabilities. #DeFi #blockchain #Finance https://t.co/gPFkbut6Wv	21617.0	RT @FinanceChainge: Are you ready to experience true financial freedom &amp; guaranteed safety? If your answers to these questions are yes, thâ€¦	1.0	True	full
330756	330756	604b08b6faa45b00381061fd	2021-03-12 06:22:40	[{"text":"immobilier","indices":[0,11]},{"text":"Normandie","indices":[44,54]}]	[{"url":"https://t.co/RSG7W1eBBY","expanded_url":"http://bit.ly/3la0AKO","display_url":"bit.ly/3la0AKO","indices":[112,135]}]		[]	[]			#immobilier PropriÃ©taires dâ€™un chÃ¢teau en #Normandie : comment la crise du Covid leur a fait franchir le pasâ€¦ https://t.co/Of3bqFUpVc	3667.0	True	full
330757	330757	604b08b6faa45b00381061ff	2021-03-12 06:22:41	[]	[]	Fri Mar 12 06:20:48 +0000 2021	[]	[{"url":"https://t.co/PPJMURia2D","expanded_url":"https://bit.ly/3bCuGU8","display_url":"bit.ly/3bCuGU8","indices":[86,109]}]	.@BLACKPINK RosÃ© says the what she needed the most was on the ground, within herself: https://t.co/PPJMURia2D FYI, RosÃ©'s "On the Ground" is now No.1 on major local streaming charts within an hour since its release! ðŸ‘� https://t.co/I8aTQ6ms7y	195869.0	RT @Kpop_Herald: .@BLACKPINK RosÃ© says the what she needed the most was on the ground, within herself: https://t.co/PPJMURia2D FYI, RosÃ©'sâ€¦	441.0	True	full
330758	330758	604b08b6faa45b0038106201	2021-03-12 06:22:41	[{"text":"eib","indices":[133,137]},{"text":"renewableenergy","indices":[138,154]},{"text":"urban","indices":[155,161]}]	[{"url":"https://t.co/nfZreZ8ruY","expanded_url":"https://lnkd.in/ei35FYD","display_url":"lnkd.in/ei35FYD","indices":[162,185]}]		[]	[]			EIB backs EUR 3.7 billion COVID-19 business support, renewable energy, internet, health, education and sustainableâ€¦ https://t.co/JFKBDe6ECl	1995.0	True	full
330759	330759	604b08b6faa45b0038106207	2021-03-12 06:22:41	[]	[]	Fri Mar 12 06:16:04 +0000 2021	[]	[{"url":"https://t.co/4uFBYFKqAn","expanded_url":"https://cnn.it/3qO43QB","display_url":"cnn.it/3qO43QB","indices":[182,205]}]	Una segunda ola de covid-19 estÃ¡ arrasando a Brasil, empujando a los hospitales y a las unidades de cuidados intensivos (UCI) al colapso y sumando nÃºmeros rÃ©cord de muertes diarias. https://t.co/4uFBYFKqAn	19517359.0	RT @CNNEE: Una segunda ola de covid-19 estÃ¡ arrasando a Brasil, empujando a los hospitales y a las unidades de cuidados intensivos (UCI) alâ€¦	88.0	True	full
330760	330760	604b08b6faa45b0038106213	2021-03-12 06:22:41	[]	[]	Thu Mar 11 08:01:04 +0000 2021	[]	[{"url":"https://t.co/vafN0lQIQz","expanded_url":"https://cnn.it/2OIT8dy","display_url":"cnn.it/2OIT8dy","indices":[212,235]}]	Los paÃ­ses ricos estÃ¡n vacunando contra el covid-19 a una persona cada segundo, mientras que la mayorÃ­a de las naciones mÃ¡s pobres aÃºn no han aplicado ni una sola dosis, dijo el martes People's Vaccine Alliance. https://t.co/vafN0lQIQz	19517359.0	RT @CNNEE: Los paÃ­ses ricos estÃ¡n vacunando contra el covid-19 a una persona cada segundo, mientras que la mayorÃ­a de las naciones mÃ¡s pobrâ€¦	0.0	True	full
330761	330761	604b08b6faa45b003810622b	2021-03-12 06:22:41	[]	[]	Thu Mar 11 03:45:34 +0000 2021	[]	[{"url":"https://t.co/ZVLhIwV51y","expanded_url":"https://www.nejm.org/doi/full/10.1056/NEJMc2101667","display_url":"nejm.org/doi/full/10.10â€¦","indices":[235,258]}]	Quien ya tuvo COVID-19 muestra una alta respuesta inmune despuÃ©s de solo una dosis de vacuna de ARNm. De hecho, con la segunda dosis la respuesta ya casi no aumenta. Parece que quien ya tuvo COVID 19 requiere sÃ³lo una dosis de vacuna. https://t.co/ZVLhIwV51y	269692.0	RT @doctormacias: Quien ya tuvo COVID-19 muestra una alta respuesta inmune despuÃ©s de solo una dosis de vacuna de ARNm. De hecho, con la seâ€¦	43.0	True	full
330762	330762	604b08b7faa45b0038106241	2021-03-12 06:22:41	[{"text":"COVIDvaccine","indices":[116,129]}]	[{"url":"https://t.co/cJA3TF5FHp","expanded_url":"https://www.instagram.com/tv/CMQOqwxDNy0/?igshid=s9fuoourxdy4","display_url":"instagram.com/tv/CMQOqwxDNy0â€¦","indices":[132,155]}]		[]	[]			@wakeupfromcovid Thereâ€™s only one interview of Dr Fauci that you need to watch if you want to be informed about theâ€¦ https://t.co/9zJs0Hd5Wr	143.0	True	full
330763	330763	604b08b7faa45b0038106251	2021-03-12 06:22:42	[]	[{"url":"https://t.co/NQgsra1ViN","expanded_url":"https://famousnationallibrary.blogspot.com/book43.php?asin=0425222446","display_url":"famousnationallibrary.blogspot.com/book43.php?asiâ€¦","indices":[14,37]}]		[]	[]			EBOOK Free: â˜ž https://t.co/NQgsra1ViN Find for ã€�The Oxford New Portuguese Dictionary: Portuguese-English, English-Pâ€¦ https://t.co/pmnYY3NDsc	0.0	True	full
330764	330764	604b08b7faa45b0038106261	2021-03-12 06:22:42	[]	[]	Fri Mar 12 06:20:48 +0000 2021	[]	[{"url":"https://t.co/PPJMURia2D","expanded_url":"https://bit.ly/3bCuGU8","display_url":"bit.ly/3bCuGU8","indices":[86,109]}]	.@BLACKPINK RosÃ© says the what she needed the most was on the ground, within herself: https://t.co/PPJMURia2D FYI, RosÃ©'s "On the Ground" is now No.1 on major local streaming charts within an hour since its release! ðŸ‘� https://t.co/I8aTQ6ms7y	195861.0	RT @Kpop_Herald: .@BLACKPINK RosÃ© says the what she needed the most was on the ground, within herself: https://t.co/PPJMURia2D FYI, RosÃ©'sâ€¦	84.0	True	full
330765	330765	604b08b7faa45b0038106267	2021-03-12 06:22:42	[]	[]	Fri Mar 12 05:58:17 +0000 2021	[]	[{"url":"https://t.co/akhJV6WOpe","expanded_url":"https://www.washingtonpost.com/opinions/2021/03/11/india-democracy-freedom-house-narendra-modi-rana-ayyub/#click=https://t.co/NfqXJRvRZI","display_url":"washingtonpost.com/opinions/2021/â€¦","indices":[256,279]}]	"An independent research institute based in Sweden has branded India as an â€œelectoral autocracyâ€� in its latest Democracy Report 2021 â€“ just days after the â€œFreedom Houseâ€� of the United States downgraded it from a â€œFree Countryâ€� to a â€œPartly Free Countryâ€�. https://t.co/akhJV6WOpe	1347184.0	RT @RanaAyyub: "An independent research institute based in Sweden has branded India as an â€œelectoral autocracyâ€� in its latest Democracy Repâ€¦	623.0	True	full
330766	330766	604b08b7faa45b003810626f	2021-03-12 06:22:42	[]	[]	Fri Mar 12 06:15:40 +0000 2021	[]	[{"url":"https://t.co/0KWDMgd7kg","expanded_url":"https://twitter.com/andrew_rudick/status/1370253127371264001","display_url":"twitter.com/andrew_rudick/â€¦","indices":[243,266]}]	Operation Warp Speed played an instrumental role in producing the vaccines that are now saving lives. What part of this statement is false? (&amp; I applaud Biden for not politicizing vaccines.) Trump's response to the pandemic was horrific. https://t.co/0KWDMgd7kg	560098.0	RT @McFaul: Operation Warp Speed played an instrumental role in producing the vaccines that are now saving lives. What part of this statemâ€¦	360.0	True	full
330767	330767	604b08b8faa45b00381062a7	2021-03-12 06:22:43	[]	[]	Fri Mar 12 04:53:39 +0000 2021	[{"text":"GOPStealsOurVotes","indices":[81,99]}]	[{"url":"https://t.co/eF19PsMl89","expanded_url":"https://secure.actblue.com/donate/rubiocovid?refcode=RACRE&amount=25&recurring=1","display_url":"secure.actblue.com/donate/rubiocoâ€¦","indices":[221,244]}]	Marco Rubio voted against the COVID Relief bill, and he's fine with the fact the #GOPStealsOurVotes. Let's give Marco more time to read the Bible by retiring his ass. Your RT and small donation will help us get it done. https://t.co/eF19PsMl89	899680.0	RT @mmpadellan: Marco Rubio voted against the COVID Relief bill, and he's fine with the fact the #GOPStealsOurVotes. Let's give Marco moreâ€¦	9.0	True	full
330768	330768	604b08b8faa45b00381062b5	2021-03-12 06:22:43	[]	[]	Fri Mar 12 02:57:00 +0000 2021	[]	[{"url":"https://t.co/YAzOeVken2","expanded_url":"https://www.newstatesman.com/world/asia/2021/03/india-s-millennials-have-been-hit-hard-covid-recession","display_url":"newstatesman.com/world/asia/202â€¦","indices":[237,260]}]	The last thing you want is a generation which has squandered the best years of its life." For @NewStatesman, I write about the effect of the pandemic on India's 'demographic dividend' and why we need to address our unemployment crisis https://t.co/YAzOeVken2	1880.0	RT @VivanMarwaha: The last thing you want is a generation which has squandered the best years of its life." For @NewStatesman, I write aboâ€¦	179.0	True	full
330769	330769	604b08b9faa45b00381062e5	2021-03-12 06:22:43	[]	[{"url":"https://t.co/Rn4eOCJyQI","expanded_url":"https://www.bbc.com/news/world-europe-56357760","display_url":"bbc.com/news/world-eurâ€¦","indices":[202,225]}]		[]	[]			"The decision to temporarily suspend the use of AstraZeneca's jab has come as a setback for a European vaccinationâ€¦ https://t.co/spIbSUXiN5	264.0	True	full
330770	330770	604b08b9faa45b003810630b	2021-03-12 06:22:44	[]	[]	Fri Mar 12 01:20:06 +0000 2021	[]	[{"url":"https://t.co/NLXWbfY2t8","expanded_url":"http://endlockdowns.org/crimes-against-humanity/","display_url":"endlockdowns.org/crimes-againstâ€¦","indices":[256,279]}]	"The COVID pandemic response is an assault on the public conscience rivaling that of any in historyâ€¦Covidism is a totalitarian cult whose adherents have rejected human rights, reason, and science in favor of unconditional submission" Excellent @Austen4949 https://t.co/NLXWbfY2t8	22443.0	RT @MichaelPSenger: "The COVID pandemic response is an assault on the public conscience rivaling that of any in historyâ€¦Covidism is a totalâ€¦	233.0	True	full
330771	330771	604b08b9faa45b0038106335	2021-03-12 06:22:44	[{"text":"auspol","indices":[109,116]}]	[{"url":"https://t.co/YLHQnrM7z8","expanded_url":"https://twitter.com/jono_nath/status/1367980983316738054?s=20","display_url":"twitter.com/jono_nath/statâ€¦","indices":[270,293]}]		[]	[]			@GrogsGamut For whatever reason @abcnews regularly has Falinski as a guest to opine on all &amp; any matters #auspol buâ€¦ https://t.co/XayRt0OQzg	566.0	True	full
330772	330772	604b08b9faa45b003810633d	2021-03-12 06:22:44	[]	[]	Wed Mar 10 23:46:24 +0000 2021	[]	[{"url":"https://t.co/wlJify8ch1","expanded_url":"https://www.wsj.com/articles/covid-prescription-get-the-vaccine-wait-a-month-return-to-normal-11615401516?reflink=desktopwebshare_twitter","display_url":"wsj.com/articles/covidâ€¦","indices":[228,251]}]	Dr. Fauci supported double masking arguing it was "common sense"-- OK. Here's my "common sense" conclusion after reviewing the all data on virus transmission after vaccination: A month after your vaccine, live a normal life. https://t.co/wlJify8ch1	34888.0	RT @MartyMakary: Dr. Fauci supported double masking arguing it was "common sense"-- OK. Here's my "common sense" conclusion after reviewinâ€¦	105.0	True	full
330773	330773	604b08bafaa45b0038106349	2021-03-12 06:22:44	[]	[]	Wed Mar 10 19:10:05 +0000 2021	[{"text":"ForÃ§aBarÃ§a","indices":[183,194]}]	[{"url":"https://t.co/DNgDuYdrkf","expanded_url":"http://barca.link/SavQ50DVhNu","display_url":"barca.link/SavQ50DVhNu","indices":[153,176]}]	ðŸ“† Semana de parÃ³n internacional, y 15 jugadores del BarÃ§a estÃ¡n concentrados con sus selecciones ðŸ¤¾â€�â™‚ï¸�ðŸŒ� Â¿QuÃ© y cuÃ¡ndo juegan nuestros internacionales? ðŸ‘‰ https://t.co/DNgDuYdrkf ðŸ‘ˆ ðŸ”µðŸ”´ #ForÃ§aBarÃ§a https://t.co/fDMCYzFa4y	283217.0	RT @FCBhandbol: ðŸ“† Semana de parÃ³n internacional, y 15 jugadores del BarÃ§a estÃ¡n concentrados con sus selecciones ðŸ¤¾â€�â™‚ï¸�ðŸŒ� Â¿QuÃ© y cuÃ¡ndo juegaâ€¦	200.0	True	full
330774	330774	604b08bafaa45b003810634b	2021-03-12 06:22:44	[]	[]	Fri Mar 05 18:21:28 +0000 2021	[{"text":"MachineLearning","indices":[81,97]},{"text":"DataScience","indices":[98,110]},{"text":"Python","indices":[111,118]},{"text":"AI","indices":[119,122]},{"text":"100DaysOfCode","indices":[123,137]},{"text":"IoT","indices":[138,142]},{"text":"flutter","indices":[143,151]},{"text":"Serverless","indices":[152,163]},{"text":"CyberSecurity","indices":[164,178]},{"text":"DeepLearning","indices":…	[{"url":"https://t.co/0b0btNJ10C","expanded_url":"https://www.forbes.com/sites/forbestechcouncil/2021/03/05/13-cloud-based-services-every-tech-team-should-consider/?sh=e1cebd85bd4e","display_url":"forbes.com/sites/forbesteâ€¦","indices":[56,79]}]	13 Cloud-Based Services Every Tech Team Should Consider https://t.co/0b0btNJ10C #MachineLearning #DataScience #Python #AI #100DaysOfCode #IoT #flutter #Serverless #CyberSecurity #DeepLearning #COVID19 #innovation #startup #data #Marketing #technology #automation #Cloud #Security	9058.0	RT @HarbRimah: 13 Cloud-Based Services Every Tech Team Should Consider https://t.co/0b0btNJ10C #MachineLearning #DataScience #Python #AI #â€¦	104.0	True	full
330775	330775	604b08bafaa45b0038106359	2021-03-12 06:22:45	[]	[]	Fri Mar 12 05:55:32 +0000 2021	[{"text":"Samos","indices":[59,65]}]	[{"url":"https://t.co/mnASJx4aiY","expanded_url":"https://twitter.com/atta_fareid/status/1370109213272371207","display_url":"twitter.com/atta_fareid/stâ€¦","indices":[267,290]}]	The conditions in the isolation facilities for refugees in #Samos are the reason for many people refusing to get tested. It should be clear that especially positive tested persons who might develop symptoms are in need of medical care, healthy food, good hygiene etc https://t.co/mnASJx4aiY	133.0	RT @PHupfen: The conditions in the isolation facilities for refugees in #Samos are the reason for many people refusing to get tested. It shâ€¦	5387.0	True	full
330776	330776	604b08bafaa45b003810635d	2021-03-12 06:22:45	[]	[]	Fri Mar 12 04:40:03 +0000 2021	[{"text":"vaccin","indices":[48,55]}]	[{"url":"https://t.co/7RiAftYteD","expanded_url":"https://l.leparisien.fr/UXKh","display_url":"l.leparisien.fr/UXKh","indices":[169,192]}]	Si on a dÃ©jÃ eu le Covid-19, la seconde dose de #vaccin est inutile, confirme une Ã©tude. Au contraire, mÃªme: cela pourrait occasionner davantage dâ€™effets secondaires âž¡ï¸� https://t.co/7RiAftYteD https://t.co/15JIL0LLil	2769587.0	RT @le_Parisien: Si on a dÃ©jÃ eu le Covid-19, la seconde dose de #vaccin est inutile, confirme une Ã©tude. Au contraire, mÃªme: cela pourraitâ€¦	5434.0	True	full
330777	330777	604b08bafaa45b0038106369	2021-03-12 06:22:45	[]	[]	Sat Mar 06 13:00:00 +0000 2021	[]	[{"url":"https://t.co/ydkySBm9Ix","expanded_url":"http://Onlyfans.com/kisscat","display_url":"Onlyfans.com/kisscat","indices":[2,25]},{"url":"https://t.co/ydkySBm9Ix","expanded_url":"http://Onlyfans.com/kisscat","display_url":"Onlyfans.com/kisscat","indices":[157,180]}]	ðŸŒ¶ï¸�https://t.co/ydkySBm9Ix -30% for First Month ðŸŽ¬ +192 full vids ðŸ“· +470 photos ðŸ”žSnapchat Archive âœ¨Hot Sexy post Everyday ðŸ”¥ðŸ¤¤ðŸ˜� ðŸ˜�Get all + new everyday ---&gt; https://t.co/ydkySBm9Ix https://t.co/jalZUMpPFq	39110.0	RT @KissCat_model: ðŸŒ¶ï¸�https://t.co/ydkySBm9Ix -30% for First Month ðŸŽ¬ +192 full vids ðŸ“· +470 photos ðŸ”žSnapchat Archive âœ¨Hot Sexy post Everydayâ€¦	215584.0	True	full
330778	330778	604b08bafaa45b0038106375	2021-03-12 06:22:45	[]	[{"url":"https://t.co/6KhDefQYMO","expanded_url":"https://www.nydailynews.com/new-york/manhattan/ny-dcas-oca-mocj-doc-no-ventilation-in-courthouse-holding-cells-20210312-53jxuttz3na5veup4c7mxgkhya-story.html?ref=agreatbigcity.com","display_url":"nydailynews.com/new-york/manhaâ€¦","indices":[129,152]}]		[]	[]			Cramped holding cells in NYC courthouses omitted from COVID-19 ventilation upgrade; â€˜Theyâ€™re like pens that animalsâ€¦ https://t.co/MzkcSm47bA	16782.0	True	full
330779	330779	604b08bafaa45b0038106393	2021-03-12 06:22:45	[]	[{"url":"https://t.co/xsbYYxKEyT","expanded_url":"https://r.honeygain.me/KHOWA09414","display_url":"r.honeygain.me/KHOWA09414","indices":[130,153]}]		[]	[]			@davinder_7 want to earn 20$ a month? It's slow buts it real 100% It will take time up to 30 days = 20$ its slow buâ€¦ https://t.co/zk3eQolYx9	35.0	True	full
330780	330780	604b08bafaa45b0038106397	2021-03-12 06:22:45	[]	[]	Sat Feb 27 14:41:32 +0000 2021	[]	[{"url":"https://t.co/sH3BtfZ32m","expanded_url":"https://www.nobsnewshour.com/leduff-v-whitmer-nbn-sues-guv-on-body-count-february-26-2021-no-bs-news-hour/","display_url":"nobsnewshour.com/leduff-v-whitmâ€¦","indices":[257,280]}]	We are preparing a lawsuit against Gov. Whitmer of Michigan. She refuses to turn over COVID death data and accurate nursing home numbers to the public. All the way to the Supreme Court, Madam. Thanks to the @MackinacCenter, who has agreed to take our case. https://t.co/sH3BtfZ32m https://t.co/le65xN83SP	51483.0	RT @Charlieleduff: We are preparing a lawsuit against Gov. Whitmer of Michigan. She refuses to turn over COVID death data and accurate nursâ€¦	5.0	True	full
330781	330781	604b08bbfaa45b00381063a7	2021-03-12 06:22:45	[]	[]	Fri Mar 05 05:15:04 +0000 2021	[]	[{"url":"https://t.co/q7lZoN0hUl","expanded_url":"http://onlyfans.com/domenico10","display_url":"onlyfans.com/domenico10","indices":[151,174]}]	Mi amigo ns llama nos dice q su primo el q tiene el rico culo peludo d macho estaba en su casa dormido ebrioðŸ˜ˆnos fuims hasta allÃ¡ a aprovecharns d elðŸ˜ˆ https://t.co/q7lZoN0hUl Al final terminamos follando a ls dos primosðŸ˜ˆle terminamos la leche en sus carasðŸ’¦ðŸ˜� @Fabiocolombo171 https://t.co/WKe3BwpraO	136151.0	RT @Luis_Rivera5: Mi amigo ns llama nos dice q su primo el q tiene el rico culo peludo d macho estaba en su casa dormido ebrioðŸ˜ˆnos fuims haâ€¦	136151.0	True	full
330782	330782	604b08bbfaa45b00381063bd	2021-03-12 06:22:46	[]	[]	Fri Mar 12 04:53:39 +0000 2021	[{"text":"GOPStealsOurVotes","indices":[81,99]}]	[{"url":"https://t.co/eF19PsMl89","expanded_url":"https://secure.actblue.com/donate/rubiocovid?refcode=RACRE&amount=25&recurring=1","display_url":"secure.actblue.com/donate/rubiocoâ€¦","indices":[221,244]}]	Marco Rubio voted against the COVID Relief bill, and he's fine with the fact the #GOPStealsOurVotes. Let's give Marco more time to read the Bible by retiring his ass. Your RT and small donation will help us get it done. https://t.co/eF19PsMl89	899680.0	RT @mmpadellan: Marco Rubio voted against the COVID Relief bill, and he's fine with the fact the #GOPStealsOurVotes. Let's give Marco moreâ€¦	621.0	True	full
330783	330783	604b08bbfaa45b00381063c1	2021-03-12 06:22:46	[]	[]	Fri Mar 12 04:53:10 +0000 2021	[]	[{"url":"https://t.co/6Lh9cXaMmU","expanded_url":"https://thewire.in/rights/india-no-longer-democracy-electoral-autocracy-v-dem-institute-report-bjp-narendra-modi","display_url":"thewire.in/rights/india-nâ€¦","indices":[252,275]}]	This is dismaying not just for Indian democratsalready facing the brunt of the government's autocratic behaviour, but also because much of India's global credibility is based on its reputation as a shining example of democracy in the developing world: https://t.co/6Lh9cXaMmU	7957221.0	RT @ShashiTharoor: This is dismaying not just for Indian democratsalready facing the brunt of the government's autocratic behaviour, but alâ€¦	1037.0	True	full
330784	330784	604b08bbfaa45b00381063c9	2021-03-12 06:22:46	[]	[]	Fri Mar 12 06:15:19 +0000 2021	[]	[{"url":"https://t.co/BHsJV5ksDK","expanded_url":"https://econ.st/3veyK4L","display_url":"econ.st/3veyK4L","indices":[144,167]}]	Free to read | How do cancer, diabetes or heart conditions affect the impact of covid-19 on the body? Explore our interactive model to find out https://t.co/BHsJV5ksDK	25543614.0	RT @TheEconomist: Free to read | How do cancer, diabetes or heart conditions affect the impact of covid-19 on the body? Explore our interacâ€¦	38.0	True	full
330785	330785	604b08bbfaa45b00381063e1	2021-03-12 06:22:46	[]	[]	Fri Mar 12 06:16:04 +0000 2021	[]	[{"url":"https://t.co/4uFBYFKqAn","expanded_url":"https://cnn.it/3qO43QB","display_url":"cnn.it/3qO43QB","indices":[182,205]}]	Una segunda ola de covid-19 estÃ¡ arrasando a Brasil, empujando a los hospitales y a las unidades de cuidados intensivos (UCI) al colapso y sumando nÃºmeros rÃ©cord de muertes diarias. https://t.co/4uFBYFKqAn	19516968.0	RT @CNNEE: Una segunda ola de covid-19 estÃ¡ arrasando a Brasil, empujando a los hospitales y a las unidades de cuidados intensivos (UCI) alâ€¦	107.0	True	full
330786	330786	604b08bbfaa45b00381063f3	2021-03-12 06:22:46	[{"text":"arrests","indices":[73,81]},{"text":"coronavirus","indices":[82,94]},{"text":"covid_19","indices":[95,104]},{"text":"men","indices":[105,109]},{"text":"minors","indices":[110,117]},{"text":"nscdc","indices":[118,124]},{"text":"raping","indices":[125,132]},{"text":"staysafe","indices":[133,142]}]	[{"url":"https://t.co/ZQHnjSI1JS","expanded_url":"https://omniblog.com.ng/2021/03/12/nscdc-arrests-two-men-for-raping-minors/?feed_id=103279&_unique_id=604b08b68af18","display_url":"omniblog.com.ng/2021/03/12/nscâ€¦","indices":[143,166]}]		[]	[]			NSCDC Arrests Two Men For Raping Minors Pls Follow omniblogng on twitter #arrests #coronavirus #covid_19 #menâ€¦ https://t.co/NSsIJjHy1i	219.0	True	full
330787	330787	604b08bcfaa45b00381063ff	2021-03-12 06:22:46	[]	[]	Fri Mar 12 04:30:21 +0000 2021	[{"text":"NFT","indices":[10,14]},{"text":"NFT","indices":[83,87]},{"text":"Giveaway","indices":[88,97]},{"text":"nftart","indices":[209,216]},{"text":"nfts","indices":[217,222]},{"text":"nftartist","indices":[223,233]},{"text":"cryptoart","indices":[234,244]},{"text":"cryptoartists","indices":[245,259]}]	[{"url":"https://t.co/Yk0eVCZns0","expanded_url":"https://rarible.com/token/0x89cbd0ad7f5c10efa66e5d15a35ba5813ef76140:15:0x6cbb0938eb9f68b13a799291bbdd7a88427802c4","display_url":"rarible.com/token/0x89cbd0â€¦","indices":[185,208]}]	$ETH-glow #NFT sweater now on @rariblecom! Giving away 1 copy to a lucky winner! #NFT #Giveaway To enter: â�¤ï¸� Follow â�¤ï¸� Retweet and Tag 2 Friends â�¤ï¸� Comment Below Ends: March 16th https://t.co/Yk0eVCZns0 #nftart #nfts #nftartist #cryptoart #cryptoartists https://t.co/FIOveMmmKj	3574.0	RT @DiamondHodlr: $ETH-glow #NFT sweater now on @rariblecom! Giving away 1 copy to a lucky winner! #NFT #Giveaway To enter: â�¤ï¸� Followâ€¦	505.0	True	full
330788	330788	604b08bcfaa45b0038106401	2021-03-12 06:22:46	[]	[]	Fri Mar 12 05:58:17 +0000 2021	[]	[{"url":"https://t.co/akhJV6WOpe","expanded_url":"https://www.washingtonpost.com/opinions/2021/03/11/india-democracy-freedom-house-narendra-modi-rana-ayyub/#click=https://t.co/NfqXJRvRZI","display_url":"washingtonpost.com/opinions/2021/â€¦","indices":[256,279]}]	"An independent research institute based in Sweden has branded India as an â€œelectoral autocracyâ€� in its latest Democracy Report 2021 â€“ just days after the â€œFreedom Houseâ€� of the United States downgraded it from a â€œFree Countryâ€� to a â€œPartly Free Countryâ€�. https://t.co/akhJV6WOpe	1347218.0	RT @RanaAyyub: "An independent research institute based in Sweden has branded India as an â€œelectoral autocracyâ€� in its latest Democracy Repâ€¦	516.0	True	full
330789	330789	604b08bcfaa45b0038106407	2021-03-12 06:22:46	[]	[]	Thu Mar 11 14:22:40 +0000 2021	[]	[{"url":"https://t.co/s3wwgfJt0O","expanded_url":"https://ourworldindata.org/coronavirus-data-explorer?zoomToSelection=true&time=earliest..latest&country=CHE~USA~GBR~CHL~EuropeanUnion~ISR~DEU&region=World&vaccinationsMetric=true&interval=smoothed&perCapita=true&smoothing=7&pickerMetric=total_cases&pickerSort=desc","display_url":"ourworldindata.org/coronavirus-daâ€¦","indices":[259,282]}]	Daily Covid vaccinations: Chile has now overtaken Israel, US has overtaken UK &amp; Germany is now faster than Switzerland. The only way out of this pandemic is to ramp up global vaccine production as fast as possible. Returns to that are in the billions. https://t.co/s3wwgfJt0O https://t.co/W4JT98wvXN	61422.0	RT @DinaPomeranz: Daily Covid vaccinations: Chile has now overtaken Israel, US has overtaken UK &amp; Germany is now faster than Switzerland.â€¦	820.0	True	full
330790	330790	604b08bcfaa45b003810642f	2021-03-12 06:22:47	[]	[]	Thu Mar 11 14:30:10 +0000 2021	[]	[{"url":"https://t.co/vKK3EvYuI9","expanded_url":"https://cnn.it/38vAk8C","display_url":"cnn.it/38vAk8C","indices":[208,231]}]	Former US Presidents Jimmy Carter, Bill Clinton, George W. Bush, Barack Obama and their respective former first ladies are part of a newly released ad campaign urging Americans to get the coronavirus vaccine https://t.co/vKK3EvYuI9	12045432.0	RT @cnni: Former US Presidents Jimmy Carter, Bill Clinton, George W. Bush, Barack Obama and their respective former first ladies are part oâ€¦	1632.0	True	full
330791	330791	604b08bdfaa45b0038106469	2021-03-12 06:22:48	[]	[]	Fri Mar 12 06:11:50 +0000 2021	[]	[{"url":"https://t.co/WZDLKkLI1o","expanded_url":"https://www.francetvinfo.fr/sante/maladie/coronavirus/direct-covid-19-la-thailande-retarde-le-lancement-de-sa-campagne-de-vaccination-avec-l-astrazeneca_4330025.html","display_url":"francetvinfo.fr/sante/maladie/â€¦","indices":[124,147]}]	DIRECT ðŸ”´ Covid-19 : la ThaÃ¯lande retarde le lancement de sa campagne de vaccination avec l'AstraZeneca Suivez le live â¤µï¸� https://t.co/WZDLKkLI1o https://t.co/EOvmFaf3Vd	1823462.0	RT @franceinfo: DIRECT ðŸ”´ Covid-19 : la ThaÃ¯lande retarde le lancement de sa campagne de vaccination avec l'AstraZeneca Suivez le live â¤µï¸�â€¦	1.0	True	full
330792	330792	604b08bdfaa45b003810646d	2021-03-12 06:22:48	[]	[{"url":"https://t.co/7l58vC9Qik","expanded_url":"https://pubmed.ncbi.nlm.nih.gov/33117392/?utm_source=no_user_agent&utm_medium=rss&utm_campaign=None&utm_content=1DoqKB8O4L1BKJ_sCTP3S7wNkwFMVGgAiT22VmQNfrXwmI_gYh&fc=None&ff=20210311234717&v=2.14.3","display_url":"pubmed.ncbi.nlm.nih.gov/33117392/?utm_â€¦","indices":[122,145]}]		[]	[]			Longitudinal Analysis of T and B Cell Receptor Repertoire Transcripts Reveal Dynamic Immune Response in COVID-19 Paâ€¦ https://t.co/V4mqCxVhKg	313.0	True	full
330793	330793	604b08bdfaa45b0038106477	2021-03-12 06:22:48	[{"text":"Staysafe","indices":[170,179]}]	[{"url":"https://t.co/QIsWTqdluy","expanded_url":"http://bit.ly/2LVegHS","display_url":"bit.ly/2LVegHS","indices":[205,228]}]		[]	[]			@AKHILES26265524 Hi @AKHILES26265524, request you to share your contact number via direct message as it will enableâ€¦ https://t.co/EBqQDIadQ9	32968.0	True	full
330794	330794	604b08bdfaa45b0038106479	2021-03-12 06:22:48	[]	[]	Fri Mar 12 06:19:44 +0000 2021	[]	[{"url":"https://t.co/8kFFdhAZLA","expanded_url":"https://www.theage.com.au/business/companies/qantas-starts-first-vaccine-passport-trial-20210312-p57a5g.html?utm_medium=Social&utm_source=Twitter#Echobox=1615517941","display_url":"theage.com.au/business/compaâ€¦","indices":[183,206]}]	Qantas has started its first passenger trial of a digital â€œvaccine passportâ€� system which it says will be necessary for overseas travel when Australiaâ€™s international border reopens. https://t.co/8kFFdhAZLA	904747.0	RT @theage: Qantas has started its first passenger trial of a digital â€œvaccine passportâ€� system which it says will be necessary for overseaâ€¦	374.0	True	full
330795	330795	604b08bdfaa45b0038106497	2021-03-12 06:22:48	[]	[]	Fri Mar 12 03:17:34 +0000 2021	[{"text":"Myanmarnews","indices":[237,249]}]	[{"url":"https://t.co/ZJbbY7FGvD","expanded_url":"https://www.thaipbsworld.com/un-fears-crimes-against-humanity-in-myanmar/","display_url":"thaipbsworld.com/un-fears-crimeâ€¦","indices":[251,274]}]	Myanmar's military is likely committing "crimes against humanity" in its attempt to stay in power, a UN expert said Thursday, as the junta claimed that ousted civilian leader Aung San Suu Kyi accepted illegal payments of cash and gold. #Myanmarnews https://t.co/ZJbbY7FGvD https://t.co/tIGYFrJCrp	46630.0	RT @ThaiPBSWorld: Myanmar's military is likely committing "crimes against humanity" in its attempt to stay in power, a UN expert said Thursâ€¦	255.0	True	full
330796	330796	604b08befaa45b00381064a5	2021-03-12 06:22:48	[]	[]	Fri Mar 12 06:21:11 +0000 2021	[]	[{"url":"https://t.co/HUexm103eR","expanded_url":"https://www.hindustantimes.com/india-news/teen-rapes-7-year-old-on-pretext-of-making-her-watch-tv-in-uttar-pradesh-101615529570162.html","display_url":"hindustantimes.com/india-news/teeâ€¦","indices":[118,141]}]	A seven-year-old girl was allegedly raped by a 15-year-old relative in Uttar Pradesh's Mahoba district, police said. https://t.co/HUexm103eR	7911295.0	RT @htTweets: A seven-year-old girl was allegedly raped by a 15-year-old relative in Uttar Pradesh's Mahoba district, police said. https:/â€¦	653.0	True	full
330797	330797	604b08befaa45b00381064ab	2021-03-12 06:22:48	[]	[]	Fri Mar 12 00:16:51 +0000 2021	[]	[{"url":"https://t.co/lEWgSpPEsL","expanded_url":"http://ow.ly/ATz830rAl3y","display_url":"ow.ly/ATz830rAl3y","indices":[133,156]}]	Follow CAG &amp; Retweet for a Chance to Win a Legend of Zelda: Majora's Mask Collector's Edition Statue. Ends March 15th at 9PM ET. https://t.co/lEWgSpPEsL https://t.co/wiVFe2lsfW	407839.0	RT @videogamedeals: Follow CAG &amp; Retweet for a Chance to Win a Legend of Zelda: Majora's Mask Collector's Edition Statue. Ends March 15th aâ€¦	4.0	True	full
330798	330798	604b08befaa45b00381064b1	2021-03-12 06:22:48	[]	[]	Thu Mar 11 17:27:58 +0000 2021	[]	[{"url":"https://t.co/ckZ0a1qwPG","expanded_url":"https://www.washingtonpost.com/politics/2021/03/10/most-extreme-voting-restrictions-proposed-by-gop/","display_url":"washingtonpost.com/politics/2021/â€¦","indices":[255,278]}]	Trump Party prepares a coup in 2024: â€¢Oklahoma to allow the state legislature to select its presidential electors â€¢Arizona to allow the state legislature to revoke the certification of presidential electors by majority vote regardless of the popular vote https://t.co/ckZ0a1qwPG	191092.0	RT @alfonslopeztena: Trump Party prepares a coup in 2024: â€¢Oklahoma to allow the state legislature to select its presidential electors â€¢Ariâ€¦	750.0	True	full
330799	330799	604b08befaa45b00381064b3	2021-03-12 06:22:48	[]	[]	Fri Mar 12 06:05:07 +0000 2021	[]	[{"url":"https://t.co/EQSeeCZUIn","expanded_url":"https://trib.al/c8Rsabd","display_url":"trib.al/c8Rsabd","indices":[131,154]}]	Here's a look at the size and scope of the Tokyo 2020 Olympics and the major challenges facing organizers during Covid-19 pandemic https://t.co/EQSeeCZUIn @BloombergTV https://t.co/v5eTsH1GU4	7123356.0	RT @business: Here's a look at the size and scope of the Tokyo 2020 Olympics and the major challenges facing organizers during Covid-19 panâ€¦	1252875.0	True	full
330800	330800	604b08befaa45b00381064bf	2021-03-12 06:22:49	[]	[]	Fri Mar 12 05:42:09 +0000 2021	[]	[{"url":"https://t.co/Ut2oomJtpA","expanded_url":"https://trib.al/PkOaEGm","display_url":"trib.al/PkOaEGm","indices":[146,169]}]	Dame Sharon White, chair of the John Lewis Partnership, talks about the impact of the pandemic and the decision to close stores. Read more here: https://t.co/Ut2oomJtpA https://t.co/uxjFuGlxeh	7017307.0	RT @SkyNews: Dame Sharon White, chair of the John Lewis Partnership, talks about the impact of the pandemic and the decision to close storeâ€¦	458.0	True	full
330801	330801	604b08befaa45b00381064c7	2021-03-12 06:22:49	[]	[]	Thu Mar 11 22:19:27 +0000 2021	[{"text":"Lockdown","indices":[58,67]}]	[{"url":"https://t.co/rsEBbf3RKw","expanded_url":"https://www.tagesspiegel.de/politik/haustierboom-in-der-coronakrise-hunde-und-katzen-sind-klimakiller/26992320.html","display_url":"tagesspiegel.de/politik/haustiâ€¦","indices":[151,174]}]	Haustiere befriedigen das BedÃ¼rfnis nach NÃ¤he. Das ist im #Lockdown besonders wichtig. Allerdings ist die Ã–kobilanz von Katzen und Hunden verheerend. https://t.co/rsEBbf3RKw	436753.0	RT @Tagesspiegel: Haustiere befriedigen das BedÃ¼rfnis nach NÃ¤he. Das ist im #Lockdown besonders wichtig. Allerdings ist die Ã–kobilanz von Kâ€¦	123.0	True	full
330802	330802	604b08befaa45b00381064c9	2021-03-12 06:22:49	[]	[]	Thu Mar 04 08:00:59 +0000 2021	[{"text":"AsiloOscuro","indices":[262,274]}]	[{"url":"https://t.co/jq1dZ6ZEol","expanded_url":"https://twitter.com/AsiloOscuro/status/1366976629071732738","display_url":"twitter.com/AsiloOscuro/stâ€¦","indices":[275,298]}]	Oscuros seresÂ asolan el planeta azufre y ruido trajeron los demonios. Gritos,sangre y muerte, terror,guerras y tretasÂ Ella les da Batalla, Ella corta sus cabezas, Ella bebe de su sangre, Ella quema sus rudezas, Ella,es Kali,la Madre, Alma misma de la Tierra #AsiloOscuro https://t.co/jq1dZ6ZEol https://t.co/HKdOnmKX31	3244.0	RT @MeeraVGonzalez: Oscuros seresÂ asolan el planeta azufre y ruido trajeron los demonios. Gritos,sangre y muerte, terror,guerras y tretasÂ â€¦	3244.0	True	full
330803	330803	604b08befaa45b00381064dd	2021-03-12 06:22:49	[]	[]	Fri Mar 12 06:13:47 +0000 2021	[{"text":"BLACKPINK","indices":[0,10]},{"text":"RosÃ©","indices":[13,18]},{"text":"R","indices":[55,57]},{"text":"OnTheGroundTODAY","indices":[97,114]},{"text":"R","indices":[154,156]},{"text":"QQ","indices":[189,192]}]	[{"url":"https://t.co/ALpUopE0Ah","expanded_url":"https://www.facebook.com/worldmusicawards/photos/a.310614765686310/3822397661174652/","display_url":"facebook.com/worldmusicawarâ€¦","indices":[239,262]}]	#BLACKPINK's #RosÃ© drops her much awaited Single album #R along with its title track &amp; MV as #OnTheGroundTODAY trends at #1 on Twitter Worldwide with #R surpassing 300,000 downloads on #QQ Music!ðŸ’ƒðŸ’¥ðŸ’¿ðŸŽ¶ðŸŽ¥ðŸ’¥ðŸ¥‡ðŸŒŽðŸ”¥âž•ðŸ’¿ðŸ’¥3âƒ£0âƒ£0âƒ£0âƒ£0âƒ£0âƒ£ðŸŽ§ðŸ‘‘ðŸ¤� @BLACKPINK https://t.co/ALpUopE0Ah https://t.co/8KKJFNZB1j	317443.0	RT @WORLDMUSICAWARD: #BLACKPINK's #RosÃ© drops her much awaited Single album #R along with its title track &amp; MV as #OnTheGroundTODAY trendsâ€¦	310.0	True	full
330804	330804	604b08befaa45b00381064e5	2021-03-12 06:22:49	[]	[{"url":"https://t.co/rFWp3EoyPo","expanded_url":"https://youtu.be/rXMwQL-JUoU","display_url":"youtu.be/rXMwQL-JUoU","indices":[245,268]}]		[]	[]			C'est quoi cette planÃ¨te ? BientÃ´t les Ã©tats-d'Ã¢me mythomanomatiques, d'une starlette bien mariÃ©e, vont faire passeâ€¦ https://t.co/qonoJ9CbJF	466.0	True	full
330805	330805	604b08befaa45b00381064f7	2021-03-12 06:22:49	[]	[]	Fri Mar 12 06:12:23 +0000 2021	[{"text":"HongKong","indices":[111,120]},{"text":"Covid19","indices":[121,129]}]	[{"url":"https://t.co/IJiUmLqxpa","expanded_url":"https://hongkongfp.com/2021/03/12/covid-19-around-60-new-infections-expected-in-hong-kong-most-linked-to-gym-cluster","display_url":"hongkongfp.com/2021/03/12/covâ€¦","indices":[87,110]}]	Covid-19: Around 60 new infections expected in Hong Kong, most linked to gym cluster https://t.co/IJiUmLqxpa #HongKong #Covid19 https://t.co/HnBTc6deNE	371024.0	RT @hkfp: Covid-19: Around 60 new infections expected in Hong Kong, most linked to gym cluster https://t.co/IJiUmLqxpa #HongKong #Covid19â€¦	492.0	True	full
330806	330806	604b08bffaa45b003810650f	2021-03-12 06:22:49	[{"text":"FÃ³rmulaNacional","indices":[0,16]},{"text":"Covid","indices":[92,98]}]	[{"url":"https://t.co/I62jrfcgRf","expanded_url":"https://www.gob.mx/salud","display_url":"gob.mx/salud","indices":[168,191]}]		[]	[]			#FÃ³rmulaNacional | Al 11 de marzo de 2021 se han registrado 2,1451,028 casos confirmados de #Covid-19; 193,142 defuâ€¦ https://t.co/dKr40FVjgT	4968.0	True	full
330807	330807	604b08bffaa45b003810651f	2021-03-12 06:22:50	[]	[{"url":"https://t.co/sdA19gpHmb","expanded_url":"https://shrinke.me/DA6FBpYm","display_url":"shrinke.me/DA6FBpYm","indices":[243,266]}]		[]	[]			@sodadekiwii La enfermera Maria AngÃ©lica Sobrinho, de 53 aÃ±os, fue la primera en ser vacunada contra la covid-19 enâ€¦ https://t.co/mtYzf4GL5X	29.0	True	full
330808	330808	604b08bffaa45b0038106523	2021-03-12 06:22:50	[]	[]	Tue Mar 09 15:32:00 +0000 2021	[{"text":"JeuConcoursTPMP","indices":[2,18]},{"text":"Enfoires2021","indices":[27,40]},{"text":"TPMP","indices":[63,68]},{"text":"Enfoires2021","indices":[170,183]}]	[{"url":"https://t.co/uTEVXdGiCP","expanded_url":"https://www.enfoires.fr","display_url":"enfoires.fr","indices":[246,269]}]	â�¤ï¸�#JeuConcoursTPMP spÃ©cial #Enfoires2021â�¤ï¸� @Cyrilhanouna et #TPMP se mobilisent pour la bonne cause ðŸ¥° âž¡ï¸�RT+FOLLOW @TPMP et @restosducoeur pour tenter de gagner le CD #Enfoires2021 ðŸ�€100 GAGNANTS tirÃ©s au sort le 15/03/21ðŸ�€ Soutenez la causeâž¡ï¸�https://t.co/uTEVXdGiCP https://t.co/DXevsnKSZa	3548466.0	RT @TPMP: â�¤ï¸�#JeuConcoursTPMP spÃ©cial #Enfoires2021â�¤ï¸� @Cyrilhanouna et #TPMP se mobilisent pour la bonne cause ðŸ¥° âž¡ï¸�RT+FOLLOW @TPMP et @râ€¦	4658.0	True	full
330809	330809	604b08bffaa45b003810654d	2021-03-12 06:22:50	[{"text":"ReactEU","indices":[0,8]},{"text":"COVID19","indices":[162,170]}]	[{"url":"https://t.co/VGuR1IgFHm","expanded_url":"https://www.xunta.gal/dog/Publicados/2021/20210312/AnuncioG0256-110321-0001_es.html","display_url":"xunta.gal/dog/Publicadosâ€¦","indices":[172,195]}]		[]	[]			#ReactEU ModificaciÃ³n de la Orden de subvenciones @Xunta para la celebraciÃ³n de Congresos,... que convocÃ³ Turismo,â€¦ https://t.co/y0mrpbdEpb	381.0	True	full
330810	330810	604b08bffaa45b0038106553	2021-03-12 06:22:50	[]	[]	Fri Mar 12 05:22:33 +0000 2021	[]	[{"url":"https://t.co/NRHNBH0XyA","expanded_url":"https://twitter.com/dailycaller/status/1370183779818553345","display_url":"twitter.com/dailycaller/stâ€¦","indices":[139,162]}]	We are done letting governments use this pandemic to play politics with our lives. Your heart is free, have the courage to follow it. ðŸŒŽðŸŒ�ðŸŒ� https://t.co/NRHNBH0XyA	906788.0	RT @ginacarano: We are done letting governments use this pandemic to play politics with our lives. Your heart is free, have the courage toâ€¦	157.0	True	full
330811	330811	604b08c0faa45b0038106565	2021-03-12 06:22:50	[]	[]	Fri Mar 12 06:10:19 +0000 2021	[{"text":"NI_KI","indices":[57,63]},{"text":"HEESEUNG","indices":[70,79]},{"text":"SUNOO","indices":[85,91]},{"text":"JAKE","indices":[98,103]},{"text":"SUNGHOON","indices":[111,120]},{"text":"JUNGWON","indices":[128,136]},{"text":"JAY","indices":[143,147]}]	[{"url":"https://t.co/7vlRKrdTJX","expanded_url":"https://www.nehannn.com/group-detail/121.html","display_url":"nehannn.com/group-detail/1â€¦","indices":[234,257]}]	[ðŸ—³] NEHANNN 'K-pop Idol Popularity Ranking' 210312 #5 - #NI_KI #7 - #HEESEUNG #8 - #SUNOO #13 - #JAKE #15 - #SUNGHOON #16 - #JUNGWON #17 - #JAY âœ¨ Goal: ALL MEMBERS IN TOP 15 âœ¨ â€” simply click the link, then tap the like ðŸ’— button https://t.co/7vlRKrdTJX	12050.0	RT @PRODBY_ENGENE: [ðŸ—³] NEHANNN 'K-pop Idol Popularity Ranking' 210312 #5 - #NI_KI #7 - #HEESEUNG #8 - #SUNOO #13 - #JAKE #15 - #SUNGHOONâ€¦	602.0	True	full
330812	330812	604b08c0faa45b0038106577	2021-03-12 06:22:50	[]	[]	Mon Jan 25 15:36:36 +0000 2021	[]	[{"url":"https://t.co/Q8E3GO45jq","expanded_url":"https://www.therapage-apfelcomputer.de/blogpost/das-corona-desaster","display_url":"therapage-apfelcomputer.de/blogpost/das-câ€¦","indices":[229,252]}]	Ich habe hier mal meine Gedanken Ã¼ber die hinter der Corona-Politik versteckten Faktoren und das Desaster der Corona-Politik niedergeschrieben. Der Text ist zugegeben etwas lÃ¤nger, aber es lohnt sich (hoffentlich) ihn zu lesen: https://t.co/Q8E3GO45jq	1498.0	RT @apfelpuree: Ich habe hier mal meine Gedanken Ã¼ber die hinter der Corona-Politik versteckten Faktoren und das Desaster der Corona-Politiâ€¦	139.0	True	full
330813	330813	604b08c0faa45b003810657b	2021-03-12 06:22:50	[]	[{"url":"https://t.co/rHt16YZnte","expanded_url":"https://twitter.com/i/events/1370171988673622018","display_url":"twitter.com/i/events/13701â€¦","indices":[183,206]}]		[]	[]			"AstraZeneca says its COVID-19 vaccine was extensively tested for safety as Denmark's health authority says there iâ€¦ https://t.co/BqzTsIexII	1456.0	True	full
330814	330814	604b08c0faa45b003810657f	2021-03-12 06:22:50	[]	[]	Fri Mar 12 05:51:24 +0000 2021	[]	[{"url":"https://t.co/ckt7IDavWr","expanded_url":"https://twitter.com/MarkDStrauss/status/1370230835971039232","display_url":"twitter.com/MarkDStrauss/sâ€¦","indices":[155,178]}]	Please note that I praised the former administration, not Mr. Trump. There's a difference. Mr. Fauci after all was a member of the former administration. https://t.co/ckt7IDavWr	560098.0	RT @McFaul: Please note that I praised the former administration, not Mr. Trump. There's a difference. Mr. Fauci after all was a member ofâ€¦	360.0	True	full
330815	330815	604b08c0faa45b0038106581	2021-03-12 06:22:51	[]	[]	Thu Mar 11 13:33:02 +0000 2021	[]	[{"url":"https://t.co/2TKWWTH4NB","expanded_url":"https://okdiario.com/espana/irene-montero-asume-que-iglesias-no-cuida-sus-hijos-cuando-salgo-recurro-madre-o-cuidadora-6943208","display_url":"okdiario.com/espana/irene-mâ€¦","indices":[217,240]}]	Que dice @IreneMontero que que ella pueda salir, tiene que haber otra persona asumiendo tareas de cuidados: "sea mi suegra, sea mi madre, sea una trabajadora del hogar" Â¡VIVA EL FEMINISMO DE LA SEÃ‘Ã� MENESTRA! ðŸ˜‚ðŸ˜‚ðŸ˜‚ðŸ˜‚ðŸ˜‚ðŸ˜‚ https://t.co/2TKWWTH4NB	3216.0	RT @Bonnifacissimo: Que dice @IreneMontero que que ella pueda salir, tiene que haber otra persona asumiendo tareas de cuidados: "sea mi suâ€¦	26.0	True	full
330816	330816	604b08c0faa45b0038106583	2021-03-12 06:22:51	[]	[]	Fri Mar 12 00:31:17 +0000 2021	[{"text":"COVIDvaccine","indices":[4,17]},{"text":"COVID19","indices":[250,258]}]	[{"url":"https://t.co/OtA3ZUEqvG","expanded_url":"http://CovidVaccineWA.org","display_url":"CovidVaccineWA.org","indices":[211,234]}]	The #COVIDvaccine will be available to more people starting March 17! This includes critical workers in certain industries and people 16+ who are pregnant or have a disability that puts them at high risk. Go to https://t.co/OtA3ZUEqvG to learn more. #COVID19 https://t.co/tEQBwL84X8	49992.0	RT @WADeptHealth: The #COVIDvaccine will be available to more people starting March 17! This includes critical workers in certain industrieâ€¦	623.0	True	full
330817	330817	604b08c0faa45b003810658b	2021-03-12 06:22:51	[]	[]	Fri Mar 12 01:18:23 +0000 2021	[]	[{"url":"https://t.co/Zv4cfRYdhW","expanded_url":"https://to.pbs.org/2NeakHs","display_url":"to.pbs.org/2NeakHs","indices":[164,187]}]	President Biden addresses the "vicious" hate crimes against Asian Americans that have surged during the pandemic: "It's wrong. It's un-American and it must stop." https://t.co/Zv4cfRYdhW https://t.co/JdNJa6GFji	1172632.0	RT @NewsHour: President Biden addresses the "vicious" hate crimes against Asian Americans that have surged during the pandemic: "It's wronâ€¦	6.0	True	full
330818	330818	604b08c0faa45b0038106591	2021-03-12 06:22:51	[]	[]	Fri Mar 12 06:00:32 +0000 2021	[]	[{"url":"https://t.co/3nZEogY2Ko","expanded_url":"https://www.proceso.com.mx/internacional/2021/3/11/todos-los-adultos-en-eu-son-elegibles-para-ser-vacunados-desde-el-de-mayo-biden-259923.html","display_url":"proceso.com.mx/internacional/â€¦","indices":[196,219]}]	Joe Biden anunciÃ³ que todos los adultos que viven en EU son elegibles para ser vacunados contra covid-19 a partir del 1 de mayo; a la fecha han sido inoculadas 81 millones de personas en el paÃ­s. https://t.co/3nZEogY2Ko	4892502.0	RT @proceso: Joe Biden anunciÃ³ que todos los adultos que viven en EU son elegibles para ser vacunados contra covid-19 a partir del 1 de mayâ€¦	4062.0	True	full
330819	330819	604b08c0faa45b00381065a9	2021-03-12 06:22:51	[]	[]	Fri Mar 12 06:22:36 +0000 2021	[]	[{"url":"https://t.co/ii6p8AvTTq","expanded_url":"https://www.thenewhumanitarian.org/news-feature/2021/3/10/covid-19-vaccines-may-elude-venezuelan-migrants-in-colombia","display_url":"thenewhumanitarian.org/news-feature/2â€¦","indices":[151,174]}]	According to @BramEbus vaccines may elude Venezuelan migrants in Colombia despite the large scale regularisation announced by Duque earlier this year: https://t.co/ii6p8AvTTq (@newhumanitarian)	1605.0	RT @teddy_wilkin: According to @BramEbus vaccines may elude Venezuelan migrants in Colombia despite the large scale regularisation announceâ€¦	66.0	True	full
330820	330820	604b08c1faa45b00381065d9	2021-03-12 06:22:52	[]	[]	Fri Mar 12 06:19:10 +0000 2021	[]	[{"url":"https://t.co/yS76CifyaV","expanded_url":"https://twitter.com/atrupar/status/1370196337787084804","display_url":"twitter.com/atrupar/statusâ€¦","indices":[157,180]}]	Can't wait for the GOP to campaign on a "Biden ended the pandemic too early, gave you too much money, and took away Mr. Potato Head's penis" message in 2022 https://t.co/yS76CifyaV	15726.0	RT @LemieuxLGM: Can't wait for the GOP to campaign on a "Biden ended the pandemic too early, gave you too much money, and took away Mr. Potâ€¦	1094.0	True	full
330821	330821	604b08c1faa45b0038106619	2021-03-12 06:22:52	[]	[]	Thu Mar 11 23:20:08 +0000 2021	[]	[{"url":"https://t.co/kQUYzw5oZO","expanded_url":"http://abc7ne.ws/3vjBAVZ","display_url":"abc7ne.ws/3vjBAVZ","indices":[206,229]}]	Denmark has temporarily suspended use of the AstraZeneca COVID-19 vaccine after reports of blood clots in some people, but its health authority said Thursday it has no evidence the vaccine was responsible. https://t.co/kQUYzw5oZO https://t.co/0kISgSldqU	560631.0	RT @abc7newsbayarea: Denmark has temporarily suspended use of the AstraZeneca COVID-19 vaccine after reports of blood clots in some people,â€¦	30.0	True	full
330822	330822	604b08c2faa45b003810662f	2021-03-12 06:22:52	[]	[]	Sun Mar 07 18:45:07 +0000 2021	[{"text":"sponsored","indices":[180,190]}]	[{"url":"https://t.co/2GwEb4b1de","expanded_url":"https://bestbuy.7tiv.net/mario35","display_url":"bestbuy.7tiv.net/mario35","indices":[192,215]}]	Celebrate 35 years of Super Mario Bros. and save up to 35% on select Mario games at Best Buy! Follow us &amp; RT for a chance to win a $120 Best Buy gift card! Ends 3/13 9PM EST. #sponsored https://t.co/2GwEb4b1de https://t.co/qbcKVuSEd5	407839.0	RT @videogamedeals: Celebrate 35 years of Super Mario Bros. and save up to 35% on select Mario games at Best Buy! Follow us &amp; RT for a chaâ€¦	141.0	True	full
330823	330823	604b08c2faa45b003810663f	2021-03-12 06:22:53	[]	[]	Thu Mar 11 15:05:26 +0000 2021	[]	[{"url":"https://t.co/QPIBgPfhjU","expanded_url":"https://www.foxnews.com/opinion/covid-south-dakota-one-year-approach-day-one-kristi-noem","display_url":"foxnews.com/opinion/covid-â€¦","indices":[248,271]}]	I advised people to take common-sense precautions against COVID-19. But I did not order South Dakotans to shelter in place. I never mandated masks. And South Dakota was the only state in America to never order a single business or church to close. https://t.co/QPIBgPfhjU	388386.0	RT @govkristinoem: I advised people to take common-sense precautions against COVID-19. But I did not order South Dakotans to shelter in plaâ€¦	50.0	True	full
330824	330824	604b08c2faa45b0038106643	2021-03-12 06:22:53	[]	[]	Fri Mar 12 05:21:05 +0000 2021	[]	[{"url":"https://t.co/FMv8UHGFEP","expanded_url":"http://combatcovid.hhs.gov","display_url":"combatcovid.hhs.gov","indices":[217,240]}]	Again, thank you to @maddow on highlighting the need to utilize monoclonal antibodies tonight for early covid in high risk patients Iâ€™ve gotten many testimonials, like this below, in the last many weeks Please go to https://t.co/FMv8UHGFEP or DM me and we will find you access https://t.co/BIgbmwqwxO	83923.0	RT @VinGuptaMD: Again, thank you to @maddow on highlighting the need to utilize monoclonal antibodies tonight for early covid in high riskâ€¦	124.0	True	full
330825	330825	604b08c2faa45b0038106659	2021-03-12 06:22:53	[]	[]	Fri Mar 12 06:21:21 +0000 2021	[]	[{"url":"https://t.co/u3oasVL8l4","expanded_url":"https://www.haaretz.com/israel-news/.premium.HIGHLIGHT.MAGAZINE-the-u-s-billionaires-secretly-funding-the-right-wing-effort-to-reshape-israel-1.9611994","display_url":"haaretz.com/israel-news/.pâ€¦","indices":[207,230]}]	Under the radar, not revealing its methods or the scale of its influence, this right-wing group is reshaping Israel. Haaretz explains how it operates â€“ and who are the U.S. billionaires secretly funding it https://t.co/u3oasVL8l4	391385.0	RT @haaretzcom: Under the radar, not revealing its methods or the scale of its influence, this right-wing group is reshaping Israel. Haaretâ€¦	201.0	True	full
330826	330826	604b08c2faa45b0038106661	2021-03-12 06:22:53	[]	[]	Thu Mar 11 17:06:00 +0000 2021	[]	[{"url":"https://t.co/XTQSgWZ1di","expanded_url":"https://www.surreynowleader.com/business/otoole-says-south-surrey-white-rock-face-acute-challenges-during-pandemic/","display_url":"surreynowleader.com/business/otoolâ€¦","indices":[256,279]}]	Last weekend I spoke to hard-working British Columbians about the challenges they've faced with COVID-19. The tourism and hospitality sector was hit hard and workers feel left behind. We need to help them so they will still be here when COVID-19 is gone. https://t.co/XTQSgWZ1di	122778.0	RT @erinotoole: Last weekend I spoke to hard-working British Columbians about the challenges they've faced with COVID-19. The tourism and hâ€¦	117.0	True	full
330827	330827	604b08c3faa45b0038106679	2021-03-12 06:22:53	[]	[]	Thu Mar 11 20:05:04 +0000 2021	[{"text":"ThisIsOurShot","indices":[0,14]}]	[{"url":"https://t.co/5RyKOJgSWW","expanded_url":"https://thisisourshot.info/detroit-free-press-op-ed-which-covid-19-vaccine-is-best-the-one-in-your-arm/","display_url":"thisisourshot.info/detroit-free-pâ€¦","indices":[98,121]}]	#ThisIsOurShot's Dr. Asha Shajahan in @freep: Which COVID-19 vaccine is best? The one in your arm https://t.co/5RyKOJgSWW https://t.co/Wp1RFAKuhe	1283.0	RT @ThisIsOurShot: #ThisIsOurShot's Dr. Asha Shajahan in @freep: Which COVID-19 vaccine is best? The one in your arm https://t.co/5RyKOJgSWâ€¦	369.0	True	full
330828	330828	604b08c3faa45b0038106689	2021-03-12 06:22:53	[]	[]	Fri Mar 12 05:31:53 +0000 2021	[]	[{"url":"https://t.co/Q1Y0PYVIv7","expanded_url":"https://foster.house.gov/media/press-releases/foster-highlights-president-obama-s-contribution-to-rapid-vaccine-development","display_url":"foster.house.gov/media/press-reâ€¦","indices":[198,221]}]	The Obama Administration, through DARPA, funded $150 million in research into the mRNA technology used to develop vaccines for pandemics. Operation Warp Speed is the result of Obamaâ€™s foresight. https://t.co/Q1Y0PYVIv7	10319.0	RT @realdebfarmer: The Obama Administration, through DARPA, funded $150 million in research into the mRNA technology used to develop vaccinâ€¦	3635.0	True	full
330829	330829	604b08c3faa45b003810668b	2021-03-12 06:22:53	[]	[]	Fri Mar 12 06:05:07 +0000 2021	[]	[{"url":"https://t.co/EQSeeCZUIn","expanded_url":"https://trib.al/c8Rsabd","display_url":"trib.al/c8Rsabd","indices":[131,154]}]	Here's a look at the size and scope of the Tokyo 2020 Olympics and the major challenges facing organizers during Covid-19 pandemic https://t.co/EQSeeCZUIn @BloombergTV https://t.co/v5eTsH1GU4	7123356.0	RT @business: Here's a look at the size and scope of the Tokyo 2020 Olympics and the major challenges facing organizers during Covid-19 panâ€¦	978.0	True	full
330830	330830	604b08c3faa45b00381066a7	2021-03-12 06:22:54	[]	[]	Fri Mar 12 06:06:05 +0000 2021	[{"text":"iKON","indices":[162,167]},{"text":"ì•„ì�´ì½˜","indices":[168,172]}]	[{"url":"https://t.co/noFpcDU9u3","expanded_url":"https://youtu.be/DslHQto2V7I","display_url":"youtu.be/DslHQto2V7I","indices":[126,149]}]	[YOUTUBE] Time for streaming party for YouTube! Join us again from 3pm - 4pm KST. Current: 13,120,450 Target: 13,500,000 ðŸŽ¬ https://t.co/noFpcDU9u3 @YG_iKONIC #iKON #ì•„ì�´ì½˜ https://t.co/R7W51Jb5Rx	150542.0	RT @iKON_INTL: [YOUTUBE] Time for streaming party for YouTube! Join us again from 3pm - 4pm KST. Current: 13,120,450 Target: 13,500,000â€¦	616.0	True	full
330831	330831	604b08c3faa45b00381066a9	2021-03-12 06:22:54	[]	[]	Thu Mar 11 16:10:00 +0000 2021	[]	[{"url":"https://t.co/ouNKTryYi1","expanded_url":"https://go.nasa.gov/3eC3eHM","display_url":"go.nasa.gov/3eC3eHM","indices":[232,255]}]	ðŸ”´ âš¡ Fresh from the Red Planet! Weâ€™ve received the first readings from the SuperCam aboard our @NASAPersevere rover. Data from the powerful science tool includes sounds of its laser zapping a rock in order to test what itâ€™s made of: https://t.co/ouNKTryYi1 https://t.co/YAXNoic26i	44823763.0	RT @NASA: ðŸ”´ âš¡ Fresh from the Red Planet! Weâ€™ve received the first readings from the SuperCam aboard our @NASAPersevere rover. Data from theâ€¦	46.0	True	full
330832	330832	604b08c3faa45b00381066bd	2021-03-12 06:22:54	[{"text":"NWBRB31","indices":[0,8]}]	[{"url":"https://t.co/XH6o2xs3KJ","expanded_url":"https://ift.tt/2T3tBYK","display_url":"ift.tt/2T3tBYK","indices":[155,178]}]		[]	[]			#NWBRB31 +++ Ausfall +++ Xanten (ab 07:23) -&gt; Duisburg Hbf (an 08:15) am 12.03.2021 Grund: FahrzeugstÃ¶rung. Keinâ€¦ https://t.co/pXBkCGXYY0	3152.0	True	full
330833	330833	604b08c4faa45b00381066c9	2021-03-12 06:22:54	[]	[]	Thu Mar 11 20:41:00 +0000 2021	[{"text":"SoloJuntos","indices":[56,67]},{"text":"COVID19","indices":[218,226]}]	[{"url":"https://t.co/1CF5tomy6R","expanded_url":"https://shareverified.com/es/onlytogether/","display_url":"shareverified.com/es/onlytogetheâ€¦","indices":[256,279]}]	NingÃºn paÃ­s puede superar esta crisis de forma aislada. #SoloJuntos podemos acabar con la pandemia y volver a las cosas que amamos. @antonioguterres lanza una nueva campaÃ±a que llama al acceso a las vacunas contra la #COVID19 para todos, en todas partes. https://t.co/1CF5tomy6R https://t.co/pflyBfyb6H	1691935.0	RT @ONU_es: NingÃºn paÃ­s puede superar esta crisis de forma aislada. #SoloJuntos podemos acabar con la pandemia y volver a las cosas que amaâ€¦	2029.0	True	full
330834	330834	604b08c4faa45b00381066e5	2021-03-12 06:22:55	[]	[]	Fri Mar 12 01:18:23 +0000 2021	[]	[{"url":"https://t.co/Zv4cfRYdhW","expanded_url":"https://to.pbs.org/2NeakHs","display_url":"to.pbs.org/2NeakHs","indices":[164,187]}]	President Biden addresses the "vicious" hate crimes against Asian Americans that have surged during the pandemic: "It's wrong. It's un-American and it must stop." https://t.co/Zv4cfRYdhW https://t.co/JdNJa6GFji	1172646.0	RT @NewsHour: President Biden addresses the "vicious" hate crimes against Asian Americans that have surged during the pandemic: "It's wronâ€¦	416.0	True	full
330835	330835	604b08c4faa45b00381066f7	2021-03-12 06:22:55	[]	[]	Fri Mar 12 06:08:40 +0000 2021	[]	[{"url":"https://t.co/lUDqeNgWFb","expanded_url":"https://www.soyacincau.com/2021/03/12/covid-19-malaysia-vaccination-status-registration-one-fifth/","display_url":"soyacincau.com/2021/03/12/covâ€¦","indices":[129,152]}]	At the moment, Selangor leads with a total of 29,208 vaccinations, followed by Sarawak with 28,212 and Kuala Lumpur with 25,190. https://t.co/lUDqeNgWFb	9525.0	RT @JKJAVMY: At the moment, Selangor leads with a total of 29,208 vaccinations, followed by Sarawak with 28,212 and Kuala Lumpur with 25,19â€¦	7998.0	True	full
330836	330836	604b08c4faa45b00381066f9	2021-03-12 06:22:55	[]	[]	Fri Mar 12 06:22:43 +0000 2021	[{"text":"Blockchain","indices":[79,90]},{"text":"BTC","indices":[270,274]}]	[{"url":"https://t.co/0hqrPpApwO","expanded_url":"https://twitter.com/SergeyNazarov/status/1370213091837808647","display_url":"twitter.com/SergeyNazarov/â€¦","indices":[280,303]}]	Slowly but surely is the internet, and our modes of interaction, shifting to a #Blockchain based internet. For this reason do I see: - $LINK getting big for its central use in Smart Contracts - $DOT for incepting a web 3.0 - $RVN for transactioning physical assets (#BTC 3.0) https://t.co/0hqrPpApwO	134.0	RT @GraciousIntere1: Slowly but surely is the internet, and our modes of interaction, shifting to a #Blockchain based internet. For thisâ€¦	294.0	True	full
330837	330837	604b08c4faa45b0038106701	2021-03-12 06:22:55	[]	[]	Fri Mar 12 05:58:17 +0000 2021	[]	[{"url":"https://t.co/akhJV6WOpe","expanded_url":"https://www.washingtonpost.com/opinions/2021/03/11/india-democracy-freedom-house-narendra-modi-rana-ayyub/#click=https://t.co/NfqXJRvRZI","display_url":"washingtonpost.com/opinions/2021/â€¦","indices":[256,279]}]	"An independent research institute based in Sweden has branded India as an â€œelectoral autocracyâ€� in its latest Democracy Report 2021 â€“ just days after the â€œFreedom Houseâ€� of the United States downgraded it from a â€œFree Countryâ€� to a â€œPartly Free Countryâ€�. https://t.co/akhJV6WOpe	1347185.0	RT @RanaAyyub: "An independent research institute based in Sweden has branded India as an â€œelectoral autocracyâ€� in its latest Democracy Repâ€¦	38.0	True	full
330838	330838	604b08c4faa45b0038106721	2021-03-12 06:22:55	[]	[{"url":"https://t.co/y6SEF55NsT","expanded_url":"https://www.msn.com/en-us/health/medical/scientist-katalin-karikÃ³-risked-her-career-in-pursuit-of-mrna-vaccines-her-achievement-could-rescue-the-world-from-the-pandemic/ar-BB1bOXEw","display_url":"msn.com/en-us/health/mâ€¦","indices":[271,294]}]		[]	[]			@ESB3 @McFaul Warp Speed didnâ€™t produce the vaccines. See article &amp; give thanks to the Mother of the Covid19 Vaccinâ€¦ https://t.co/Kl1EnRUJN6	844.0	True	full
330839	330839	604b08c5faa45b0038106739	2021-03-12 06:22:55	[]	[]	Fri Mar 12 06:01:43 +0000 2021	[{"text":"winmetawin","indices":[259,270]}]	[{"url":"https://t.co/UwM5MLxKV0","expanded_url":"https://weibo.com/u/7412472630","display_url":"weibo.com/u/7412472630","indices":[235,258]}]	even win's followers on weibo is not stable, but im glad that it still around 900K, and now its 902.4K. if you guys still haven't follow win yet, pls kindly do follow him and always check in on his both supertopic winmetawin and æž—æ±‰æ´² ðŸ”—https://t.co/UwM5MLxKV0 #winmetawin https://t.co/lmDPlpc0Qu	1036.0	RT @aboutmetawin: even win's followers on weibo is not stable, but im glad that it still around 900K, and now its 902.4K. if you guys stillâ€¦	127.0	True	full
330840	330840	604b08c5faa45b0038106761	2021-03-12 06:22:56	[]	[]	Fri Mar 12 04:21:40 +0000 2021	[{"text":"CovidVaccine","indices":[21,34]},{"text":"COVID19","indices":[107,115]}]	[{"url":"https://t.co/SBbthrXgDt","expanded_url":"https://xkcd.com/2425/","display_url":"xkcd.com/2425/","indices":[119,142]}]	Amazing! Star Wars + #CovidVaccine analogy* *(for mRNA vaccines &amp; DNA==&gt;mRNA adenovirus vaccines). #COVID19 https://t.co/SBbthrXgDt https://t.co/BaWRKcdFOQ	446413.0	RT @DrEricDing: Amazing! Star Wars + #CovidVaccine analogy* *(for mRNA vaccines &amp; DNA==&gt;mRNA adenovirus vaccines). #COVID19 https://t.câ€¦	4221.0	True	full
330841	330841	604b08c5faa45b0038106765	2021-03-12 06:22:56	[]	[]	Thu Mar 11 16:09:36 +0000 2021	[]	[{"url":"https://t.co/rBQGpZDTLO","expanded_url":"https://www.nbcnews.com/think/opinion/covid-stimulus-bill-passes-republicans-use-cancel-culture-hide-their-ncna1260549","display_url":"nbcnews.com/think/opinion/â€¦","indices":[247,270]}]	The Covid stimulus bill is widely popular and will help red state voters. And yet it passed without any GOP help, writes @Teri_Kanefield. Why? A brutal political incentive pushes GOP leaders to embrace policies that hurt their own constituents: https://t.co/rBQGpZDTLO	23485.0	RT @NBCNewsTHINK: The Covid stimulus bill is widely popular and will help red state voters. And yet it passed without any GOP help, writesâ€¦	224.0	True	full
330842	330842	604b08c5faa45b003810676d	2021-03-12 06:22:56	[]	[]	Thu Mar 11 23:26:47 +0000 2021	[]	[{"url":"https://t.co/M9PhAyYFhg","expanded_url":"https://www.ema.europa.eu/en/news/covid-19-vaccine-astrazeneca-prac-preliminary-view-suggests-no-specific-issue-batch-used-austria","display_url":"ema.europa.eu/en/news/covid-â€¦","indices":[256,279]}]	EMA hat nach AstraZeneca Impfung 22 Thrombembolien bei 3 Millionen Geimpften gefunden. Das entspricht Rate ohne Impfung. Es ist richtig, das weiter zu untersuchen. Aber Impfstopp war falsch. Ausgesetzte Impfung ist fÃ¼r viele tÃ¶dlich, die jetzt verzichten. https://t.co/M9PhAyYFhg https://t.co/AoRaPODJv7	399410.0	RT @Karl_Lauterbach: EMA hat nach AstraZeneca Impfung 22 Thrombembolien bei 3 Millionen Geimpften gefunden. Das entspricht Rate ohne Impfunâ€¦	493.0	True	full
330843	330843	604b08c5faa45b003810676f	2021-03-12 06:22:56	[]	[]	Fri Mar 12 04:47:48 +0000 2021	[]	[{"url":"https://t.co/Sn9q8HhxZ0","expanded_url":"https://www.bfmtv.com/politique/si-le-ridicule-tuait-il-tuerait-plus-que-le-covid-la-colere-de-macron-contre-les-elus-locaux_AN-202103110425.html","display_url":"bfmtv.com/politique/si-lâ€¦","indices":[97,120]}]	"Si le ridicule tuait, il tuerait plus que le Covid": la colÃ¨re de Macron contre les Ã©lus locaux https://t.co/Sn9q8HhxZ0 https://t.co/khjOJddbxQ	3032082.0	RT @BFMTV: "Si le ridicule tuait, il tuerait plus que le Covid": la colÃ¨re de Macron contre les Ã©lus locaux https://t.co/Sn9q8HhxZ0 https:/â€¦	314.0	True	full
330844	330844	604b08c5faa45b003810677b	2021-03-12 06:22:56	[]	[]	Thu Mar 11 11:23:02 +0000 2021	[{"text":"T6Nord","indices":[53,60]}]	[{"url":"https://t.co/jN1k58xmna","expanded_url":"http://t6nord-sytral.fr","display_url":"t6nord-sytral.fr","indices":[63,86]}]	Pour retrouver toutes les informations sur le projet #T6Nord ðŸ‘‰ https://t.co/jN1k58xmna Une plateforme participative entiÃ¨rement dÃ©diÃ©e au projet sera disponible sur le site dÃ¨s le 15 mars. https://t.co/JpKBktAqcz	5773.0	RT @SYTRAL_RHONE: Pour retrouver toutes les informations sur le projet #T6Nord ðŸ‘‰ https://t.co/jN1k58xmna Une plateforme participative entiâ€¦	721.0	True	full
330845	330845	604b08c5faa45b003810678b	2021-03-12 06:22:56	[]	[]	Thu Mar 11 12:31:55 +0000 2021	[]	[{"url":"https://t.co/5E5mjnFqaW","expanded_url":"https://www.nytimes.com/2021/03/11/opinion/covid-eviction-prison-internet-policy.html","display_url":"nytimes.com/2021/03/11/opiâ€¦","indices":[230,253]}]	We released thousands of prisoners and scrapped bail. We banned evictions and moved the homeless into their own rooms. We did so much, so quickly, and we can do so much more. I wrote about Covid-19 policy lessons for @nytimes (!) https://t.co/5E5mjnFqaW	24653.0	RT @rmc031: We released thousands of prisoners and scrapped bail. We banned evictions and moved the homeless into their own rooms. We did sâ€¦	15726.0	True	full
330846	330846	604b08c6faa45b003810679d	2021-03-12 06:22:56	[]	[]	Thu Mar 11 15:05:26 +0000 2021	[]	[{"url":"https://t.co/QPIBgPfhjU","expanded_url":"https://www.foxnews.com/opinion/covid-south-dakota-one-year-approach-day-one-kristi-noem","display_url":"foxnews.com/opinion/covid-â€¦","indices":[248,271]}]	I advised people to take common-sense precautions against COVID-19. But I did not order South Dakotans to shelter in place. I never mandated masks. And South Dakota was the only state in America to never order a single business or church to close. https://t.co/QPIBgPfhjU	388386.0	RT @govkristinoem: I advised people to take common-sense precautions against COVID-19. But I did not order South Dakotans to shelter in plaâ€¦	1062.0	True	full
330847	330847	604b08c6faa45b00381067c5	2021-03-12 06:22:57	[]	[]	Fri Mar 12 03:01:45 +0000 2021	[]	[{"url":"https://t.co/g1MAFZNwV7","expanded_url":"https://www.redetv.uol.com.br/jornalismo/redetvnews/videos/cidades/autoridades-medicas-defendem-o-uso-de-ivermectina-no-tratamento-da-covid","display_url":"redetv.uol.com.br/jornalismo/redâ€¦","indices":[146,169]}]	VERDADE DOS FATOS informa: Reportagem da REDETV NEWS/ UOL afirma que "Autoridades mÃ©dicas defendem o uso de Ivermectina no tratamento da covid" https://t.co/g1MAFZNwV7 Esse Ã© o tweet. VERDADE DOS FATOS, a verdade que te faz pensar.	53564.0	RT @v_dosfatos: VERDADE DOS FATOS informa: Reportagem da REDETV NEWS/ UOL afirma que "Autoridades mÃ©dicas defendem o uso de Ivermectina noâ€¦	814.0	True	full
330848	330848	604b08c6faa45b00381067cd	2021-03-12 06:22:57	[]	[]	Fri Mar 12 05:55:01 +0000 2021	[]	[{"url":"https://t.co/EDVh2doETo","expanded_url":"https://www.thestar.com.my/tech/tech-news/2021/03/12/qr-codes-health-passports-chinas-tech-arsenal-against-a-pandemic","display_url":"thestar.com.my/tech/tech-newsâ€¦","indices":[133,156]}]	Concerns over privacy and data harvesting have for now been overshadowed by Chinaâ€™s relative success in bringing the virus to heel. https://t.co/EDVh2doETo	1673615.0	RT @staronline: Concerns over privacy and data harvesting have for now been overshadowed by Chinaâ€™s relative success in bringing the virusâ€¦	29.0	True	full
330849	330849	604b08c6faa45b00381067e3	2021-03-12 06:22:57	[]	[]	Thu Mar 11 22:55:12 +0000 2021	[{"text":"March4Justice","indices":[0,14]}]	[{"url":"https://t.co/If1j4HwoS9","expanded_url":"https://docs.google.com/spreadsheets/d/1ZQw4_gt0iooRy9zNI6d-F6Ngchjy6za-ElRPaIOdzug/edit?usp=sharing","display_url":"docs.google.com/spreadsheets/dâ€¦","indices":[258,281]}]	#March4Justice 14/15 March UPDATE: 9am 12 Mar ðŸš¶â€�â™€ï¸�40 LOCATIONSðŸ¥³ðŸš¶â€�â™‚ï¸�ðŸª§ -Melbourne -NEW location -Addition -Somerville, Vic -Green Text = change since last version -Red Text = time/dates NOT 12 Noon on 15th SHARE, RETWEET, EMAIL - ATTEND! Spreadsheet LinkðŸ‘‡ https://t.co/If1j4HwoS9 https://t.co/KwszXgP5fo	6079.0	RT @womensmarchaus: #March4Justice 14/15 March UPDATE: 9am 12 Mar ðŸš¶â€�â™€ï¸�40 LOCATIONSðŸ¥³ðŸš¶â€�â™‚ï¸�ðŸª§ -Melbourne -NEW location -Addition -Somerville,â€¦	179.0	True	full
330850	330850	604b08c7faa45b00381067e7	2021-03-12 06:22:57	[]	[]	Fri Mar 12 00:58:01 +0000 2021	[]	[{"url":"https://t.co/LbYzXXj4hD","expanded_url":"https://www.rappler.com/nation/duterte-starts-pack-supreme-court-young-appointees","display_url":"rappler.com/nation/duterteâ€¦","indices":[248,271]}]	By 2022, of the 15 SC justices, only two will be the remaining non-Duterte appointees. His insurance? Duterte has packed the SC with young appointees; by 2022, there will be around 8 justices who will serve long after Duterte expired, literally. https://t.co/LbYzXXj4hD?	8892.0	RT @SyLicoNgaAko: By 2022, of the 15 SC justices, only two will be the remaining non-Duterte appointees. His insurance? Duterte has packedâ€¦	194.0	True	full
330851	330851	604b08c7faa45b0038106801	2021-03-12 06:22:57	[]	[]	Wed Mar 10 12:17:10 +0000 2021	[]	[{"url":"https://t.co/200ATn2aia","expanded_url":"https://labour.org.uk/press/starmer-demands-mps-vote-on-nhs-pay-as-new-figures-show-nhs-staff-saw-pay-slashed-by-the-conservatives-since-2010/","display_url":"labour.org.uk/press/starmer-â€¦","indices":[163,186]}]	â€œThe mask really is slipping, and we can see what the Conservative Party now stands for. Cutting pay for nurses. Putting taxes up for families." - @Keir_Starmer https://t.co/200ATn2aia	148256.0	RT @labourpress: â€œThe mask really is slipping, and we can see what the Conservative Party now stands for. Cutting pay for nurses. Putting tâ€¦	806.0	True	full
330852	330852	604b08c7faa45b0038106803	2021-03-12 06:22:58	[]	[]	Thu Mar 11 21:10:00 +0000 2021	[{"text":"SanidadRural","indices":[169,182]},{"text":"Sanabria","indices":[210,219]}]	[{"url":"https://t.co/Ip7bHytSCv","expanded_url":"https://www.laopiniondezamora.es/comarcas/2021/03/11/pueblos-sanabria-llevan-ano-entero-40254313.html","display_url":"laopiniondezamora.es/comarcas/2021/â€¦","indices":[220,243]}]	â€œNos pidieron que instalÃ¡ramos un expendedor de jabÃ³n y otro de toallas â€“de papel desechables- en la consulta del mÃ©dico. Y aquÃ­ estÃ¡n, sin estrenarâ€�. La realidad de la #SanidadRural en la provincia de Zamora. #Sanabria https://t.co/Ip7bHytSCv	22852.0	RT @opiniondezamora: â€œNos pidieron que instalÃ¡ramos un expendedor de jabÃ³n y otro de toallas â€“de papel desechables- en la consulta del mÃ©diâ€¦	126.0	True	full
330853	330853	604b08c7faa45b0038106811	2021-03-12 06:22:58	[]	[]	Thu Mar 11 17:23:48 +0000 2021	[{"text":"WONHO","indices":[212,218]},{"text":"ì›�í˜¸","indices":[219,222]}]	[{"url":"https://t.co/NyZbpJeXlb","expanded_url":"https://entertain.v.daum.net/v/20210311180108693s","display_url":"entertain.v.daum.net/v/202103111801â€¦","indices":[123,146]},{"url":"https://t.co/I5aw5ZPuj6","expanded_url":"https://entertain.v.daum.net/v/20210311113814892","display_url":"entertain.v.daum.net/v/202103111138â€¦","indices":[149,172]}]	Wonho, Behind-the-scenes stories about 'Captain Korea' physical appearance Log in, react ðŸ’œ Stay at least 15-20 seconds 1.https://t.co/NyZbpJeXlb 2.https://t.co/I5aw5ZPuj6 @official__wonho @MX__Naver @DaumMxwh #WONHO #ì›�í˜¸	913.0	RT @whnaverdaum: Wonho, Behind-the-scenes stories about 'Captain Korea' physical appearance Log in, react ðŸ’œ Stay at least 15-20 seconds 1â€¦	3.0	True	full
330854	330854	604b08c7faa45b003810681d	2021-03-12 06:22:58	[]	[]	Thu Mar 11 17:44:59 +0000 2021	[{"text":"NAIM","indices":[64,69]},{"text":"LopezProtegeVioladores","indices":[197,220]},{"text":"UnVioladorNoSeraGobernador","indices":[222,249]}]	[{"url":"https://t.co/0GOanf4ddk","expanded_url":"https://lopezdoriga.com/nacional/felix-salgado-macedonio-gana-encuesta-en-guerrero/","display_url":"lopezdoriga.com/nacional/felixâ€¦","indices":[252,275]}]	Sus encuestas patito ðŸ�¥, como la que utilizaron para cancelar el #NAIM. ðŸ™„ No es mÃ¡s fÃ¡cil decir que imponen a este presunto violador por ser compadre de LÃ³pez y porque le deben favores polÃ­ticos? #LopezProtegeVioladores #UnVioladorNoSeraGobernador https://t.co/0GOanf4ddk	18806.0	RT @karene29: Sus encuestas patito ðŸ�¥, como la que utilizaron para cancelar el #NAIM. ðŸ™„ No es mÃ¡s fÃ¡cil decir que imponen a este presunto viâ€¦	416.0	True	full
330855	330855	604b08c8faa45b003810683d	2021-03-12 06:22:58	[{"text":"GenderPayGap","indices":[37,50]}]	[{"url":"https://t.co/WeaHMJfHYD","expanded_url":"https://pwc.smh.re/0kv0","display_url":"pwc.smh.re/0kv0","indices":[135,158]}]		[]	[]			It would take 112 years to close the #GenderPayGap, at current rates of progress toward gender equality across theâ€¦ https://t.co/0WHmhqgGH1	408.0	True	full
330856	330856	604b08c8faa45b003810686b	2021-03-12 06:22:59	[]	[]	Thu Mar 11 13:46:50 +0000 2021	[]	[{"url":"https://t.co/qvR3lgn0tw","expanded_url":"https://www.theguardian.com/environment/georgemonbiot/2014/jun/05/the-farming-lobby-has-wrecked-efforts-to-defend-our-soil","display_url":"theguardian.com/environment/geâ€¦","indices":[254,277]}]	8. The UK had a baleful influence on EU policy, using the diffusion of responsibility to do things which would have brought us out on the streets at home. Its sinking of the Soil Framework Directive, in response to @NFUtweets demands, is a good example. https://t.co/qvR3lgn0tw	408251.0	RT @GeorgeMonbiot: 8. The UK had a baleful influence on EU policy, using the diffusion of responsibility to do things which would have brouâ€¦	9451.0	True	full
330857	330857	604b08c8faa45b003810687d	2021-03-12 06:22:59	[]	[]	Fri Mar 12 05:41:31 +0000 2021	[]	[{"url":"https://t.co/ebDo69pOIF","expanded_url":"https://www.ons.gov.uk/peoplepopulationandcommunity/healthandsocialcare/healthandlifeexpectancies/adhocs/12788updatedestimatesoftheprevalenceoflongcovidsymptoms","display_url":"ons.gov.uk/peoplepopulatiâ€¦","indices":[255,278]}]	I completely agree. It's now clear children are much more affected than first thought. Data from the UKâ€™s Office for National Statistics puts the 5-week prevalence of persistent symptoms at 13% in children aged 2-11 years. Children get long COVID, too. https://t.co/ebDo69pOIF	37635.0	RT @DrZoeHyde: I completely agree. It's now clear children are much more affected than first thought. Data from the UKâ€™s Office for Nationâ€¦	158.0	True	full
330858	330858	604b08c8faa45b0038106887	2021-03-12 06:22:59	[]	[{"url":"https://t.co/CKBww3lqQi","expanded_url":"https://www.brighteon.com/e5ffc8d6-a5af-4f68-8a8e-14a175680cd7","display_url":"brighteon.com/e5ffc8d6-a5af-â€¦","indices":[218,241]}]		[]	[]			Tech industry powered Holocaust computational machines, now vaccine compliance The same techno-fascist corporationâ€¦ https://t.co/LLVgNqezX0	15.0	True	full
330859	330859	604b08c8faa45b003810688d	2021-03-12 06:22:59	[]	[]	Fri Mar 12 04:19:46 +0000 2021	[]	[{"url":"https://t.co/ltrRo3DXSK","expanded_url":"https://www.gofundme.com/f/covid-rehab-for-elder","display_url":"gofundme.com/f/covid-rehab-â€¦","indices":[240,263]}]	We are raising funds for our Elder, Matt Santella (Mohawk), &amp; his wife Diane. Matt has been diagnosed with post-Covid lung disease, &amp; needs to be in a special medical rehab facility. Please help us support them during his recovery. https://t.co/ltrRo3DXSK	66.0	RT @bvlbancha: We are raising funds for our Elder, Matt Santella (Mohawk), &amp; his wife Diane. Matt has been diagnosed with post-Covid lung dâ€¦	76.0	True	full
330860	330860	604b08c9faa45b00381068a7	2021-03-12 06:22:59	[]	[]	Fri Mar 12 06:17:53 +0000 2021	[{"text":"CRAVITY","indices":[147,155]},{"text":"í�¬ëž˜ë¹„í‹°","indices":[156,161]},{"text":"Bad_Habits","indices":[162,173]}]	[{"url":"https://t.co/K1IrAqBTBs","expanded_url":"http://play.whosfan.com/shared/vote/277/U","display_url":"play.whosfan.com/shared/vote/27â€¦","indices":[48,71]}]	[ ðŸ—³ VOTE ðŸ—³ ] Whosfan: Mcountdown Pre-Voting ðŸ“� https://t.co/K1IrAqBTBs â�¤ï¸� Pre-Voting Ticket (1 per acc) ðŸ—“ Ends on March 15, 9:00 AM KST ðŸŽ¯ TOP 3 #CRAVITY #í�¬ëž˜ë¹„í‹° #Bad_Habits https://t.co/a091KeyZSe	3465.0	RT @VOTECRAVITY: [ ðŸ—³ VOTE ðŸ—³ ] Whosfan: Mcountdown Pre-Voting ðŸ“� https://t.co/K1IrAqBTBs â�¤ï¸� Pre-Voting Ticket (1 per acc) ðŸ—“ Ends on March 1â€¦	308.0	True	full
330861	330861	604b08c9faa45b00381068d1	2021-03-12 06:23:00	[]	[{"url":"https://t.co/VVOtZZ4FbN","expanded_url":"https://www.itv.com/news/2021-03-11/vigil-organisers-to-launch-legal-challenge-over-alleged-police-u-turn","display_url":"itv.com/news/2021-03-1â€¦","indices":[161,184]}]		[]	[]			Organisers of a vigil for Sarah Everard are seeking legal action after claiming the Metropolitan Police reversed itâ€¦ https://t.co/BWoz0crEIj	137441.0	True	full
330862	330862	604b08c9faa45b00381068d5	2021-03-12 06:23:00	[]	[]	Sun Feb 21 16:55:38 +0000 2021	[]	[{"url":"https://t.co/qvSsxpFYmc","expanded_url":"https://youtu.be/mxObG659Sc0","display_url":"youtu.be/mxObG659Sc0","indices":[204,227]}]	Thank you all for the love and support coming in from all over. Weâ€™ll stick together and make genuine loving change in this world. I believe. â�¤ï¸� -Gina Carano | The Ben Shapiro Show Sunday Special Ep. 111 https://t.co/qvSsxpFYmc via @YouTube @benshapiro @realDailyWire	906788.0	RT @ginacarano: Thank you all for the love and support coming in from all over. Weâ€™ll stick together and make genuine loving change in thisâ€¦	9.0	True	full
330863	330863	604b08c9faa45b00381068e3	2021-03-12 06:23:00	[]	[{"url":"https://t.co/5cieVEDxlf","expanded_url":"https://www.theguardian.com/politics/2021/mar/11/sunak-defends-budget-plans-and-insists-1-rise-for-nhs-staff-is-fair?CMP=Share_iOSApp_Other","display_url":"theguardian.com/politics/2021/â€¦","indices":[255,278]}]		[]	[]			Looking deeper into this Iâ€™ve come to the conclusion that Smugnak is so far removed from real life he has no idea hâ€¦ https://t.co/XduPAE8xU1	2738.0	True	full
330864	330864	604b08c9faa45b00381068fd	2021-03-12 06:23:00	[{"text":"Tigray","indices":[49,56]},{"text":"TigrayGenocide","indices":[171,186]},{"text":"TigrayCantWait","indices":[187,202]}]	[{"url":"https://t.co/siDALm40Tv","expanded_url":"https://bit.ly/3ewVyXE","display_url":"bit.ly/3ewVyXE","indices":[251,274]}]		[]	[]			Despite @SecBlinken's urging intruding forces in #Tigray to evacuate, the Amhara government remains adamant about iâ€¦ https://t.co/a2fGse4Zji	36.0	True	full
330865	330865	604b08cafaa45b003810691f	2021-03-12 06:23:01	[]	[]	Fri Mar 12 06:21:13 +0000 2021	[]	[{"url":"https://t.co/uvapMRPKMJ","expanded_url":"https://washex.am/3vfNLTU","display_url":"washex.am/3vfNLTU","indices":[153,176]}]	Human smugglers are causing chaos at the border. A total of 111 migrants were taken into @CBP custody within 24 hours at just one CBP patrol station. https://t.co/uvapMRPKMJ	269054.0	RT @dcexaminer: Human smugglers are causing chaos at the border. A total of 111 migrants were taken into @CBP custody within 24 hours atâ€¦	1011.0	True	full
330866	330866	604b08cafaa45b0038106927	2021-03-12 06:23:01	[]	[{"url":"https://t.co/cWx9vXnYW3","expanded_url":"https://buff.ly/2OvaL04","display_url":"buff.ly/2OvaL04","indices":[132,155]}]		[]	[]			If you're struggling with cash flow because of COVID-19. Here are 10 affordable shortcuts to higher profits that yoâ€¦ https://t.co/PH36G2sEGG	1482.0	True	full
330867	330867	604b08cafaa45b0038106943	2021-03-12 06:23:01	[]	[]	Fri Mar 12 00:16:51 +0000 2021	[]	[{"url":"https://t.co/lEWgSpPEsL","expanded_url":"http://ow.ly/ATz830rAl3y","display_url":"ow.ly/ATz830rAl3y","indices":[133,156]}]	Follow CAG &amp; Retweet for a Chance to Win a Legend of Zelda: Majora's Mask Collector's Edition Statue. Ends March 15th at 9PM ET. https://t.co/lEWgSpPEsL https://t.co/wiVFe2lsfW	407855.0	RT @videogamedeals: Follow CAG &amp; Retweet for a Chance to Win a Legend of Zelda: Majora's Mask Collector's Edition Statue. Ends March 15th aâ€¦	60.0	True	full
330868	330868	604b08cafaa45b003810694f	2021-03-12 06:23:01	[]	[]	Fri Mar 12 02:31:02 +0000 2021	[]	[{"url":"https://t.co/5spBO6HaYN","expanded_url":"https://bit.ly/38wneb9","display_url":"bit.ly/38wneb9","indices":[165,188]}]	South ParQ: The Vaccination Special marks a fun return to form for South Park that's a decided improvement over the previous pandemic-inspired episode. Our review: https://t.co/5spBO6HaYN https://t.co/OJuYaHEX3A	7975849.0	RT @IGN: South ParQ: The Vaccination Special marks a fun return to form for South Park that's a decided improvement over the previous pandeâ€¦	1036.0	True	full
330869	330869	604b08cbfaa45b003810695d	2021-03-12 06:23:01	[]	[{"url":"https://t.co/WZPtBalcHZ","expanded_url":"https://caravanmagazine.in/economy/anand-teltumbde-writes-from-prison-economy-cannot-divorce-constitution","display_url":"caravanmagazine.in/economy/anand-â€¦","indices":[252,275]}]		[]	[]			Proponents of privatisation argue, in support of the government, that private sector has always been more efficientâ€¦ https://t.co/3rJQcMJo2w	127838.0	True	full
330870	330870	604b08cbfaa45b003810697b	2021-03-12 06:23:02	[]	[]	Fri Mar 12 06:03:39 +0000 2021	[{"text":"coronavirus","indices":[81,93]}]	[{"url":"https://t.co/4zrLpjAh7k","expanded_url":"https://www.lavoixdunord.fr/957748/article/2021-03-12/direct-covid-19-au-chu-de-lille-30-des-operations-non-urgentes-deprogrammees?utm_medium=Social&utm_source=Twitter#Echobox=1615528658","display_url":"lavoixdunord.fr/957748/articleâ€¦","indices":[95,118]}]	DIRECT. Covid-19: au CHU de Lille, 30% des opÃ©rations non urgentes dÃ©programmÃ©es #coronavirus https://t.co/4zrLpjAh7k https://t.co/9U7uVJagyy	339394.0	RT @lavoixdunord: DIRECT. Covid-19: au CHU de Lille, 30% des opÃ©rations non urgentes dÃ©programmÃ©es #coronavirus https://t.co/4zrLpjAh7k htâ€¦	164.0	True	full
330871	330871	604b08ccfaa45b00381069c1	2021-03-12 06:23:02	[]	[]	Fri Mar 12 04:49:01 +0000 2021	[]	[{"url":"https://t.co/OAhPRyXXPM","expanded_url":"http://ver.20m.es/t1zcv2","display_url":"ver.20m.es/t1zcv2","indices":[125,148]}]	La seguridad social tramita 3,77 millones de bajas por covid en un aÃ±o: dos tercios por aislamiento y el resto por infecciÃ³n https://t.co/OAhPRyXXPM	1458673.0	RT @20m: La seguridad social tramita 3,77 millones de bajas por covid en un aÃ±o: dos tercios por aislamiento y el resto por infecciÃ³n httpsâ€¦	14406.0	True	full
330872	330872	604b08ccfaa45b00381069c9	2021-03-12 06:23:02	[]	[]	Thu Mar 11 17:16:01 +0000 2021	[{"text":"coronavirus","indices":[55,67]}]	[{"url":"https://t.co/d9HlGpGvlO","expanded_url":"https://www.gva.es/es/inicio/area_de_prensa/not_detalle_area_prensa?id=929970","display_url":"gva.es/es/inicio/areaâ€¦","indices":[214,237]}]	ðŸ”˜ La Comunitat Valenciana registra 300 casos nuevos de #coronavirus y 516 altas âž¡ï¸�16 en CastellÃ³n âž¡ï¸�112 en Alicante âž¡ï¸�171 en Valencia âž¡ï¸�1 sin asignar Fallecidos: 23 ðŸ’‰ Dosis de la vacuna administradas: 453.107 ðŸ”—https://t.co/d9HlGpGvlO https://t.co/uJqHa4iWPT	72171.0	RT @GVAsanitat: ðŸ”˜ La Comunitat Valenciana registra 300 casos nuevos de #coronavirus y 516 altas âž¡ï¸�16 en CastellÃ³n âž¡ï¸�112 en Alicante âž¡ï¸�171â€¦	17.0	True	full
330873	330873	604b08ccfaa45b00381069cd	2021-03-12 06:23:02	[]	[]	Fri Mar 12 04:00:27 +0000 2021	[]	[{"url":"https://t.co/8fMZ1mKAR7","expanded_url":"http://app.illust.space","display_url":"app.illust.space","indices":[141,164]}]	MF DOOM NFT LEGACY AUCTION 1/1 BLACK SLUDGE AR MASK BEGINS NOW: 03.11.21 at 8PM PST CONCLUDES: 03.12.21 at 10PM PST SECONDARY MARKET LAUNCH https://t.co/8fMZ1mKAR7 https://t.co/rvGfF290Qe	149157.0	RT @MFDOOM: MF DOOM NFT LEGACY AUCTION 1/1 BLACK SLUDGE AR MASK BEGINS NOW: 03.11.21 at 8PM PST CONCLUDES: 03.12.21 at 10PM PST SECONDARYâ€¦	129.0	True	full
330874	330874	604b08ccfaa45b00381069d1	2021-03-12 06:23:02	[]	[]	Fri Mar 12 06:14:49 +0000 2021	[{"text":"TigrayGenocide","indices":[222,237]}]	[{"url":"https://t.co/2C7dSH5e5h","expanded_url":"https://ctt.ec/T8A71+","display_url":"ctt.ec/T8A71+","indices":[255,278]}]	.@HouseForeign must be resolute in its censure of the ongoing crimes against humanity in Tigray. Now is the time to stand against tyranny &amp; protect Tigray. @RepKarenBass we urge The House to pass an honest resolution. #TigrayGenocide @RepGregoryMeeks https://t.co/2C7dSH5e5h	1406.0	RT @MulugetaGebrek4: .@HouseForeign must be resolute in its censure of the ongoing crimes against humanity in Tigray. Now is the time to stâ€¦	46.0	True	full
330875	330875	604b08ccfaa45b00381069d3	2021-03-12 06:23:02	[]	[]	Fri Mar 12 05:46:56 +0000 2021	[{"text":"GAVI","indices":[107,112]},{"text":"Gates","indices":[128,134]}]	[{"url":"https://t.co/Xk1FSmWmnh","expanded_url":"https://twitter.com/anneibiza13/status/1370132405890265094","display_url":"twitter.com/anneibiza13/stâ€¦","indices":[274,297]}]	Â«Â Geert V Bossche, DMV, PhD, un virologue indÃ©pendant et expert en vaccins de ðŸ‡§ðŸ‡ª anciennement employÃ© Ã la #GAVI et Ã la FondaÂº #Gates, a publiÃ© une lettre ouverte ainsi que des analyses dans les derniers jours, sonnant Lâ€™ALARME sur les risques de la vaccination de masseÂ Â» https://t.co/Xk1FSmWmnh	2577.0	RT @LeahCMa: Â«Â Geert V Bossche, DMV, PhD, un virologue indÃ©pendant et expert en vaccins de ðŸ‡§ðŸ‡ª anciennement employÃ© Ã la #GAVI et Ã la Fondaâ€¦	16918.0	True	full
330876	330876	604b08ccfaa45b00381069e3	2021-03-12 06:23:03	[]	[]	Thu Mar 11 23:20:35 +0000 2021	[{"text":"WayV","indices":[143,148]},{"text":"WeiShenV","indices":[149,158]},{"text":"å¨�ç¥žV","indices":[159,163]},{"text":"TEN","indices":[164,168]},{"text":"à¹€à¸•à¸™à¸¥à¹Œ","indices":[169,175]},{"text":"æ�Žæ°¸é’¦","indices":[176,180]},{"text":"í…�","indices":[181,183]},{"text":"ãƒ†ãƒ³","indices":[184,187]}]	[{"url":"https://t.co/CJ9BuTqJ9d","expanded_url":"https://www.youtube.com/c/kbsworldtv","display_url":"youtube.com/c/kbsworldtv","indices":[93,116]},{"url":"https://t.co/soWdeF8N7B","expanded_url":"http://aqstream.com/kbs2/Music-Bank","display_url":"aqstream.com/kbs2/Music-Bank","indices":[118,141]}]	ðŸŒ¤TENâ€™s Schedule of 2021.03.12ðŸŒ¤ âœ… MUSIC BANK &lt;WayVÂ "Kick Back"&gt; â�° 15.00 à¸™. à¹„à¸—à¸¢ ðŸ“�KBS ðŸ“Œ https://t.co/CJ9BuTqJ9d ðŸ“Œhttps://t.co/soWdeF8N7B #WayV #WeiShenV #å¨�ç¥žV #TEN #à¹€à¸•à¸™à¸¥à¹Œ #æ�Žæ°¸é’¦ #í…� #ãƒ†ãƒ³ https://t.co/VUC9UbzMze	105369.0	RT @Ten_TH: ðŸŒ¤TENâ€™s Schedule of 2021.03.12ðŸŒ¤ âœ… MUSIC BANK &lt;WayVÂ "Kick Back"&gt; â�° 15.00 à¸™. à¹„à¸—à¸¢ ðŸ“�KBS ðŸ“Œ https://t.co/CJ9BuTqJ9d ðŸ“Œhttps://t.co/soâ€¦	357.0	True	full
330877	330877	604b08ccfaa45b00381069ed	2021-03-12 06:23:03	[]	[]	Thu Mar 11 18:50:00 +0000 2021	[]	[{"url":"https://t.co/6bEQLXhjJu","expanded_url":"https://reut.rs/38vrvvD","display_url":"reut.rs/38vrvvD","indices":[254,277]}]	WARNING - GRAPHIC CONTENT: Myanmarâ€™s junta added new bribery allegations to its charges against deposed leader Aung San Suu Kyi, while an advocacy group said security forces killed 12 protesters in one of the deadliest days since the military took power https://t.co/6bEQLXhjJu https://t.co/KdwafE1Tz3	23226684.0	RT @Reuters: WARNING - GRAPHIC CONTENT: Myanmarâ€™s junta added new bribery allegations to its charges against deposed leader Aung San Suu Kyâ€¦	7.0	True	full
330878	330878	604b08ccfaa45b0038106a05	2021-03-12 06:23:03	[]	[]	Fri Mar 12 03:39:01 +0000 2021	[]	[{"url":"https://t.co/WRK4Y1NYQX","expanded_url":"https://www.instagram.com/tv/CMTamoBHRaa/?igshid=1izr2vgwfw5kj","display_url":"instagram.com/tv/CMTamoBHRaaâ€¦","indices":[253,276]}]	Itâ€™s time to show you the money! ðŸ’¸ Just did an IG live to answer your questions on the COVID package. We talked stimulus checks, child checks, UI, funeral reimbursement &amp; more. Some of you are going to get more money than you think! See it here: https://t.co/WRK4Y1NYQX https://t.co/hPOqJs52GC	12659168.0	RT @AOC: Itâ€™s time to show you the money! ðŸ’¸ Just did an IG live to answer your questions on the COVID package. We talked stimulus checks,â€¦	20.0	True	full
330879	330879	604b08cdfaa45b0038106a07	2021-03-12 06:23:03	[{"text":"Hindi","indices":[161,167]},{"text":"indonesian","indices":[168,179]},{"text":"Bengali","indices":[180,188]}]	[{"url":"https://t.co/IgCdLUVMb3","expanded_url":"https://shoptheglobe.co/product/ralph-lauren-classic-fit-striped-white-blue-oxford-shirt/","display_url":"shoptheglobe.co/product/ralph-â€¦","indices":[136,159]}]		[]	[]			Ralph Lauren Classic Fit Striped White/Blue Oxford Shirt Priced for Wholesale &amp; B2B Buyers at only $60.00 EVERONEâ€¦ https://t.co/oyKR3p0rNT	43.0	True	full
330880	330880	604b08cdfaa45b0038106a15	2021-03-12 06:23:03	[{"text":"Proxy","indices":[5,11]}]	[{"url":"https://t.co/XLmsd2zdyH","expanded_url":"https://indianconventions.com/proxy-bidding-and-shopping-service-from-japan-is-pleased-to-announce-that-its-shopping-service-is-now-available-in-ten-languages/","display_url":"indianconventions.com/proxy-bidding-â€¦","indices":[135,158]}]		[]	[]			[RT] #Proxy Bidding and Shopping Service FROM JAPAN Is Pleased to Announce That Its Shopping Service Is Now Availabâ€¦ https://t.co/GPcvYUShv4	176.0	True	full
330881	330881	604b08cdfaa45b0038106a23	2021-03-12 06:23:03	[]	[{"url":"https://t.co/fOLLYN3I3L","expanded_url":"http://dlvr.it/RvSzHC","display_url":"dlvr.it/RvSzHC","indices":[243,266]}]		[]	[]			Covid vaccines for nursing moms may protect their babies: Small study provides hope that the Pfizer vaccine produceâ€¦ https://t.co/7NPwNN7IZj	3134.0	True	full
330882	330882	604b08cdfaa45b0038106a25	2021-03-12 06:23:04	[]	[]	Thu Mar 11 11:39:05 +0000 2021	[]	[{"url":"https://t.co/390QIw2NeU","expanded_url":"https://www.boltonft.nhs.uk/2021/03/bolton-scores-highest-in-greater-manchester-in-most-areas-of-national-survey-of-nhs-trust-staff/","display_url":"boltonft.nhs.uk/2021/03/boltonâ€¦","indices":[257,280]}]	We score highest in Greater Manchester in most areas of national survey of NHS trust staff ðŸŽ‰ The survey focusses on 10 themes &amp; provides insight into how staff feel about culture, wellbeing, engagement, equality, diversity, safety &amp; many more ðŸ’™ ðŸ‘‰ https://t.co/390QIw2NeU https://t.co/pMLCVPWq7N	6157.0	RT @boltonnhsft: We score highest in Greater Manchester in most areas of national survey of NHS trust staff ðŸŽ‰ The survey focusses on 10 thâ€¦	270.0	True	full
330883	330883	604b08cdfaa45b0038106a27	2021-03-12 06:23:04	[]	[]	Fri Mar 12 05:53:35 +0000 2021	[]	[{"url":"https://t.co/h1px8ag5ru","expanded_url":"http://www.the-ken.com/sea/the-future/narrative","display_url":"the-ken.com/sea/the-futureâ€¦","indices":[244,267]}]	One year ago, when we launched The Ken Southeast Asia, a pandemic was taking root across continents. In that fundamentally unpredictable time, we doubled down on our plans, backed by a single certaintyâ€”that the future is at SEA. Here's why: https://t.co/h1px8ag5ru https://t.co/i7uKrB5igS	34775.0	RT @TheKenWeb: One year ago, when we launched The Ken Southeast Asia, a pandemic was taking root across continents. In that fundamentallyâ€¦	30414.0	True	full
330884	330884	604b08cdfaa45b0038106a29	2021-03-12 06:23:04	[]	[]	Fri Mar 12 06:14:49 +0000 2021	[{"text":"TigrayGenocide","indices":[222,237]}]	[{"url":"https://t.co/2C7dSH5e5h","expanded_url":"https://ctt.ec/T8A71+","display_url":"ctt.ec/T8A71+","indices":[255,278]}]	.@HouseForeign must be resolute in its censure of the ongoing crimes against humanity in Tigray. Now is the time to stand against tyranny &amp; protect Tigray. @RepKarenBass we urge The House to pass an honest resolution. #TigrayGenocide @RepGregoryMeeks https://t.co/2C7dSH5e5h	1406.0	RT @MulugetaGebrek4: .@HouseForeign must be resolute in its censure of the ongoing crimes against humanity in Tigray. Now is the time to stâ€¦	12.0	True	full
330885	330885	604b08cdfaa45b0038106a2d	2021-03-12 06:23:04	[]	[]	Wed Mar 10 05:41:01 +0000 2021	[]	[{"url":"https://t.co/TxE9AvRuv5","expanded_url":"https://thenewsstation.com/the-untold-cost-of-corona-virus-on-local-business/","display_url":"thenewsstation.com/the-untold-cosâ€¦","indices":[193,216]}]	When your neighborhood restaurant or inn shutters because of Covid19, itâ€™s tragic. But the damage goes so much deeper than meets the eye. I wrote about it. Please read &amp; RT if you can. https://t.co/TxE9AvRuv5	32866.0	RT @lifesafeast: When your neighborhood restaurant or inn shutters because of Covid19, itâ€™s tragic. But the damage goes so much deeper thanâ€¦	6461.0	True	full
330886	330886	604b08cdfaa45b0038106a33	2021-03-12 06:23:04	[{"text":"yachts","indices":[245,252]},{"text":"marineindustry","indices":[253,268]},{"text":"yachting","indices":[269,278]}]	[{"url":"https://t.co/QTtgwO46sX","expanded_url":"http://dlvr.it/RvSzDl","display_url":"dlvr.it/RvSzDl","indices":[221,244]}]		[]	[]			The Award-Winning Navetta 64 Will Make Its World Premiere In Palm Beach: Palm Beach Boat Show Begins March 25th Absâ€¦ https://t.co/hz5UJvA9HM	1719.0	True	full
330887	330887	604b08cdfaa45b0038106a39	2021-03-12 06:23:04	[{"text":"wallstreetbets","indices":[220,235]}]	[{"url":"https://t.co/ZiN9KcpFJD","expanded_url":"https://defi-ance.medium.com/amp-token-its-flexa-network-and-coinbase-are-taking-crypto-mainstream-will-you-be-a-part-of-it-2bc74b3ec4ea","display_url":"defi-ance.medium.com/amp-token-its-â€¦","indices":[238,261]}]		[]	[]			Download Gemini app ,,,,, join Buy $AMP its around 2 cents each ...buy at least 100k of it under 3 cents or asâ€¦ https://t.co/jXCrHBHeZu	533.0	True	full
330888	330888	604b08cdfaa45b0038106a49	2021-03-12 06:23:04	[]	[]	Wed Mar 10 08:53:37 +0000 2021	[]	[{"url":"https://t.co/Q9eGhmd7eV","expanded_url":"http://www.mrepublic.co.kr/news/articleView.html?idxno=65127","display_url":"mrepublic.co.kr/news/articleViâ€¦","indices":[208,231]}]	The Korean Film Council (KOFIC) will open the KOREAN ACTORS 200 Special Web Page at 5 p.m. on March 15 to introduce 200 actors representing the present and future of Korean films to the world film industry. https://t.co/Q9eGhmd7eV https://t.co/wLQSGL1O4e	1620.0	RT @ahahannya: The Korean Film Council (KOFIC) will open the KOREAN ACTORS 200 Special Web Page at 5 p.m. on March 15 to introduce 200 actoâ€¦	15.0	True	full
330889	330889	604b08cefaa45b0038106a67	2021-03-12 06:23:04	[]	[]	Fri Mar 12 05:08:23 +0000 2021	[]	[{"url":"https://t.co/PkbzbZZUEC","expanded_url":"https://www.pfizer.com/news/press-release/press-release-detail/real-world-evidence-confirms-high-effectiveness-pfizer","display_url":"pfizer.com/news/press-relâ€¦","indices":[183,206]},{"url":"https://t.co/WX1lwzXYZb","expanded_url":"https://academic.oup.com/cid/advance-article/doi/10.1093/cid/ciab229/6167855","display_url":"academic.oup.com/cid/a…	Primeras datos (a falta de validarse) de que las vacunas ARNm bloquearÃ­an la transmisiÃ³n asintomÃ¡tica del virus entre un 80 y un 95%. Una gran noticia. 1âƒ£ Datos en Israel con Pfizer: https://t.co/PkbzbZZUEC 2âƒ£ Datos de la ClÃ­nica Mayo en EEUU: https://t.co/WX1lwzXYZb https://t.co/OwYmtjtmsd	45922.0	RT @gorka_orive: Primeras datos (a falta de validarse) de que las vacunas ARNm bloquearÃ­an la transmisiÃ³n asintomÃ¡tica del virus entre un 8â€¦	98.0	True	full
330890	330890	604b08cefaa45b0038106a71	2021-03-12 06:23:04	[]	[]	Sat Feb 27 14:35:11 +0000 2021	[{"text":"KYFI","indices":[181,186]},{"text":"Airdrop","indices":[187,195]},{"text":"Bitcoin","indices":[196,204]}]	[{"url":"https://t.co/6d25SUhP9k","expanded_url":"http://t.me/KYFI_Airdrop_bot","display_url":"t.me/KYFI_Airdrop_bâ€¦","indices":[156,179]}]	KYFI Airdrop â­�ï¸� 1 KYFI = 300 USD ðŸ”¸ For Completing the tasks - Get 0.1 KYFI ($30) ðŸ‘« For Each Valid Refer - Get 0.05 KYFI ($15) Start Bot For Join Airdrop: https://t.co/6d25SUhP9k #KYFI #Airdrop #Bitcoin https://t.co/Zzfj6lUS4W	23785.0	RT @Money_earn_Fi: KYFI Airdrop â­�ï¸� 1 KYFI = 300 USD ðŸ”¸ For Completing the tasks - Get 0.1 KYFI ($30) ðŸ‘« For Each Valid Refer - Get 0.05 KYFIâ€¦	2.0	True	full
330891	330891	604b08cefaa45b0038106a73	2021-03-12 06:23:04	[]	[]	Fri Mar 12 04:53:10 +0000 2021	[]	[{"url":"https://t.co/6Lh9cXaMmU","expanded_url":"https://thewire.in/rights/india-no-longer-democracy-electoral-autocracy-v-dem-institute-report-bjp-narendra-modi","display_url":"thewire.in/rights/india-nâ€¦","indices":[252,275]}]	This is dismaying not just for Indian democratsalready facing the brunt of the government's autocratic behaviour, but also because much of India's global credibility is based on its reputation as a shining example of democracy in the developing world: https://t.co/6Lh9cXaMmU	7956806.0	RT @ShashiTharoor: This is dismaying not just for Indian democratsalready facing the brunt of the government's autocratic behaviour, but alâ€¦	2.0	True	full
330892	330892	604b08cefaa45b0038106a79	2021-03-12 06:23:04	[]	[]	Fri Mar 12 06:21:00 +0000 2021	[{"text":"astrazenecavaccine","indices":[78,97]}]	[{"url":"https://t.co/HhSVi1RU7p","expanded_url":"https://www.wsj.com/livecoverage/covid-2021-03-11/card/RqxFIMflaXcvcjSZi7ha","display_url":"wsj.com/livecoverage/câ€¦","indices":[248,271]}]	Denmark, Italy, Norway, Iceland, 3 other EU nations and even Thailand suspend #astrazenecavaccine due to worry of clots being seen in some recipients. This is really concerning considering this is the vaccine being given in most parts of Africa. https://t.co/HhSVi1RU7p The UK	51150.0	RT @drpaulkasenene: Denmark, Italy, Norway, Iceland, 3 other EU nations and even Thailand suspend #astrazenecavaccine due to worry of clotsâ€¦	1822.0	True	full
330893	330893	604b08cefaa45b0038106a7f	2021-03-12 06:23:04	[]	[]	Fri Mar 12 06:22:25 +0000 2021	[{"text":"COVIDãƒ¼19","indices":[185,194]},{"text":"Vaccin","indices":[195,202]},{"text":"Actu","indices":[203,208]}]	[{"url":"https://t.co/Ee49qxxli9","expanded_url":"https://www.francemusique.fr/emissions/au-fil-de-l-actu/dominique-meyer-la-seule-solution-est-de-vacciner-les-artistes-qui-ne-portent-pas-de-masque-92792","display_url":"francemusique.fr/emissions/au-fâ€¦","indices":[120,143]}]	[ACTU] Dominique Meyer @teatroallascala : "La seule solution est de vacciner les artistes qui ne portent pas de masque" https://t.co/Ee49qxxli9 via @francemusique @jburbain @MarionGlmt #COVIDãƒ¼19 #Vaccin #Actu	22842.0	RT @mvoinchet: [ACTU] Dominique Meyer @teatroallascala : "La seule solution est de vacciner les artistes qui ne portent pas de masque" httpâ€¦	2972.0	True	full
330894	330894	604b08cefaa45b0038106a93	2021-03-12 06:23:05	[]	[]	Thu Mar 11 16:36:31 +0000 2021	[]	[{"url":"https://t.co/8QscyDQjvS","expanded_url":"http://www.profession-gendarme.com/ministere-israelien-de-la-sante-le-vaccin-pfizer-a-tue-environ-40-fois-plus-de-personnes-agees-que-la-maladie-elle-meme-nen-aurait-tue/","display_url":"profession-gendarme.com/ministere-israâ€¦","indices":[141,164]}]	MinistÃ¨re israÃ©lien de la santÃ© : Le vaccin Pfizer a tuÃ© â€œenviron 40 fois plus de personnes Ã¢gÃ©es que la maladie elle-mÃªme nâ€™en aurait tuÃ©â€�. https://t.co/8QscyDQjvS	10738.0	RT @L_oranaise_: MinistÃ¨re israÃ©lien de la santÃ© : Le vaccin Pfizer a tuÃ© â€œenviron 40 fois plus de personnes Ã¢gÃ©es que la maladie elle-mÃªmeâ€¦	120.0	True	full
330895	330895	604b08cefaa45b0038106a9b	2021-03-12 06:23:05	[]	[]	Fri Mar 12 06:20:48 +0000 2021	[]	[{"url":"https://t.co/PPJMURia2D","expanded_url":"https://bit.ly/3bCuGU8","display_url":"bit.ly/3bCuGU8","indices":[86,109]}]	.@BLACKPINK RosÃ© says the what she needed the most was on the ground, within herself: https://t.co/PPJMURia2D FYI, RosÃ©'s "On the Ground" is now No.1 on major local streaming charts within an hour since its release! ðŸ‘� https://t.co/I8aTQ6ms7y	195868.0	RT @Kpop_Herald: .@BLACKPINK RosÃ© says the what she needed the most was on the ground, within herself: https://t.co/PPJMURia2D FYI, RosÃ©'sâ€¦	104.0	True	full
330896	330896	604b08cefaa45b0038106aa3	2021-03-12 06:23:05	[]	[]	Fri Mar 12 06:07:40 +0000 2021	[{"text":"WayV","indices":[18,23]},{"text":"WayV_Kick_Back","indices":[189,204]},{"text":"å¨�ç¥žV","indices":[205,209]},{"text":"WayV","indices":[210,215]},{"text":"TEN","indices":[216,220]},{"text":"æ�Žæ°¸é’¦","indices":[221,225]},{"text":"í…�","indices":[226,228]},{"text":"à¹€à¸•à¸™à¸¥à¹Œ","indices":[229,235]},{"text":"TENChittaphon","indices":[236,250]},{"text":"ì�´ì˜�í� ","indices":[251,255]}…	[{"url":"https://t.co/2Zl80QvsTT","expanded_url":"https://www.mwave.me/en/vote/mcountdown/vote","display_url":"mwave.me/en/vote/mcountâ€¦","indices":[131,154]},{"url":"https://t.co/wj5LtsfCNN","expanded_url":"http://play.whosfan.com/shared/vote/277/U","display_url":"play.whosfan.com/shared/vote/27â€¦","indices":[164,187]}]	[VOTE] Let's Vote #WayV â€˜Kick Backâ€™ at MWAVE and Whosfan (Mnet M Countdown pre voting) â�° Mar 12, 2021 ~ Mar 15, 2021 (KST) MWAVE https://t.co/2Zl80QvsTT Whosfan https://t.co/wj5LtsfCNN #WayV_Kick_Back #å¨�ç¥žV #WayV #TEN #æ�Žæ°¸é’¦ #í…� #à¹€à¸•à¸™à¸¥à¹Œ #TENChittaphon #ì�´ì˜�í� #ãƒ†ãƒ³ https://t.co/LCq2BnqCSK	32807.0	RT @TENzenter: [VOTE] Let's Vote #WayV â€˜Kick Backâ€™ at MWAVE and Whosfan (Mnet M Countdown pre voting) â�° Mar 12, 2021 ~ Mar 15, 2021 (KST)â€¦	103.0	True	full
330897	330897	604b08cffaa45b0038106abd	2021-03-12 06:23:05	[]	[]	Fri Mar 12 02:33:17 +0000 2021	[]	[{"url":"https://t.co/g3PPpPryXV","expanded_url":"https://www.wsj.com/articles/national-guards-presence-at-the-capitol-after-riot-to-cost-521-million-11615515956","display_url":"wsj.com/articles/natioâ€¦","indices":[126,149]}]	New: The extension of the Guard's deployment at the U.S. Capitol is projected to add $111 million to the cost of the mission. https://t.co/g3PPpPryXV	2979.0	RT @AlexaCorse: New: The extension of the Guard's deployment at the U.S. Capitol is projected to add $111 million to the cost of the missioâ€¦	58.0	True	full
330898	330898	604b08cffaa45b0038106adf	2021-03-12 06:23:06	[]	[]	Tue Mar 09 01:17:58 +0000 2021	[]	[{"url":"https://t.co/DKSVv8z8KP","expanded_url":"https://www.cnn.com/2020/06/05/americas/mexico-femicide-coronavirus-lopez-obrador-intl/index.html","display_url":"cnn.com/2020/06/05/ameâ€¦","indices":[255,278]}]	tw // murder this article explains very well whatâ€™s happening in mexico. please take a time to read. last year 987 women and girls were murdered in the first four months of 2020. this has been going on for years and our president doesnâ€™t care at all... https://t.co/DKSVv8z8KP	426.0	RT @mexicanrry: tw // murder this article explains very well whatâ€™s happening in mexico. please take a time to read. last year 987 womenâ€¦	2612.0	True	full
330899	330899	604b08cffaa45b0038106af3	2021-03-12 06:23:06	[]	[]	Fri Mar 12 02:05:55 +0000 2021	[{"text":"climatecrisis","indices":[236,250]}]	[{"url":"https://t.co/Hf6tph8ZeR","expanded_url":"https://www.theguardian.com/environment/2020/nov/23/climate-crisis-co2-hits-new-record-despite-covid-19-lockdowns","display_url":"theguardian.com/environment/20â€¦","indices":[251,274]}]	â€žPetteri Taalas, the â�¦@WMOâ�© secretary-general. â€œWe breached the global [annual] threshold of 400ppm in 2015 and, just four years later, we have crossed 410ppm. Such a rate of increase has never been seen in the history of our records.â€œ #climatecrisis https://t.co/Hf6tph8ZeR	31299.0	RT @TerliWetter: â€žPetteri Taalas, the â�¦@WMOâ�© secretary-general. â€œWe breached the global [annual] threshold of 400ppm in 2015 and, just fourâ€¦	10.0	True	full
330900	330900	604b08cffaa45b0038106af5	2021-03-12 06:23:06	[]	[]	Wed Mar 10 16:55:29 +0000 2021	[]	[{"url":"https://t.co/jAdQZkIMh2","expanded_url":"https://www.jpl.nasa.gov/news/serendipitous-juno-detections-shatter-ideas-about-origin-of-zodiacal-light?utm_source=iContact&utm_medium=email&utm_campaign=nasajpl&utm_content=daily20210309-2","display_url":"jpl.nasa.gov/news/serendipiâ€¦","indices":[249,272]}]	Such a cool finding: If you're lucky, you've seen the zodiacal light - sun reflecting off dust in the plane of planet orbits. @NASAJuno found, based on where along its path this dust hit its big solar panels, that it is almost all coming from Mars! https://t.co/jAdQZkIMh2	4527.0	RT @radjanirad: Such a cool finding: If you're lucky, you've seen the zodiacal light - sun reflecting off dust in the plane of planet orbitâ€¦	408.0	True	full
330901	330901	604b08cffaa45b0038106af7	2021-03-12 06:23:06	[]	[]	Fri Mar 12 06:11:43 +0000 2021	[{"text":"Ethiopia","indices":[3,12]},{"text":"Tigray","indices":[224,231]}]	[{"url":"https://t.co/Fnos9CnKeC","expanded_url":"http://consilium.europa.eu/media/48785/st","display_url":"consilium.europa.eu/media/48785/st","indices":[233,256]}]	In #Ethiopia summit conclusions, @EUCouncil reiterated its support for the work of @EthioHRC that â€˜provides detailed documentation &amp; recommendations for actionâ€™, &amp; encourages extension of its on-ground monitoring in #Tigray https://t.co/Fnos9CnKeCâ€¦	17652.0	RT @EthioHRC: In #Ethiopia summit conclusions, @EUCouncil reiterated its support for the work of @EthioHRC that â€˜provides detailed documentâ€¦	54.0	True	full
330902	330902	604b08cffaa45b0038106af9	2021-03-12 06:23:06	[]	[]	Fri Mar 12 04:34:51 +0000 2021	[]	[{"url":"https://t.co/zBQrNj9g52","expanded_url":"https://www.twitch.tv/punnyshment","display_url":"twitch.tv/punnyshment","indices":[247,270]}]	Speaking of Pandering to FGC followers, I'll play some KOF02 tonight I want to test a few things, specifically MY COMPUTER IN GENERAL. its been acting weird and crashing, I want to see if it can still handle my new software probably in like 10 https://t.co/zBQrNj9g52	776.0	RT @Punnyshment: Speaking of Pandering to FGC followers, I'll play some KOF02 tonight I want to test a few things, specifically MY COMPUTEâ€¦	750.0	True	full
330903	330903	604b08cffaa45b0038106afb	2021-03-12 06:23:06	[{"text":"RFCW","indices":[19,24]}]	[{"url":"https://t.co/TyKwaRc7xY","expanded_url":"https://bit.ly/3v6ZBPZ","display_url":"bit.ly/3v6ZBPZ","indices":[71,94]}]		[]	[]			â�²ï¸�Today h. 4:00 pm #RFCW âž¡ï¸�Susana Martins (INET Oxford Martin School) https://t.co/TyKwaRc7xY @EconTorVergataâ€¦ https://t.co/wgbAxzHU26	926.0	True	full
330904	330904	604b08cffaa45b0038106afd	2021-03-12 06:23:06	[]	[{"url":"https://t.co/IF9sp3OEyT","expanded_url":"https://lasillarota.com/opinion/columnas/lecciones-de-pandemia-para-los-medios/495157","display_url":"lasillarota.com/opinion/columnâ€¦","indices":[145,168]}]		[]	[]			ðŸ“¸ â€œLecciones de pandemia para los mediosâ€�, la columna de â�¦â�¦@MxUlyssesâ�© ***** Y sÃ­, la pandemia lo acelerÃ³ todo ..â€¦ https://t.co/4JcSmxIKBm	1802.0	True	full
330905	330905	604b08cffaa45b0038106b09	2021-03-12 06:23:06	[]	[]	Fri Mar 12 02:15:29 +0000 2021	[]	[{"url":"https://t.co/biTSW92bT5","expanded_url":"https://www.reuters.com/article/us-health-coronavirus-lilly/eli-lillys-combo-therapy-for-covid-19-cuts-serious-illness-and-death-in-large-study-idUSKBN2B21C0","display_url":"reuters.com/article/us-heaâ€¦","indices":[203,226]}]	"Eli Lilly and Co said on Wednesday that its combination antibody therapy to fight COVID-19 reduced the risk of hospitalization and death by 87% in a study of more than 750 high-risk COVID-19 patients." https://t.co/biTSW92bT5	1214751.0	RT @MaddowBlog: "Eli Lilly and Co said on Wednesday that its combination antibody therapy to fight COVID-19 reduced the risk of hospitalizaâ€¦	2156.0	True	full
330906	330906	604b08cffaa45b0038106b0f	2021-03-12 06:23:06	[]	[]	Thu Mar 11 17:48:48 +0000 2021	[{"text":"COVID19","indices":[128,136]}]	[{"url":"https://t.co/oITIeNwiMb","expanded_url":"https://trib.al/W49Qhj0","display_url":"trib.al/W49Qhj0","indices":[143,166]}]	Sir Keir Starmer suggests that the prime minister is less sincere in his show of gratitude to care workers. Read the latest on #COVID19 here: https://t.co/oITIeNwiMb https://t.co/DiLRXqjIBs	7017307.0	RT @SkyNews: Sir Keir Starmer suggests that the prime minister is less sincere in his show of gratitude to care workers. Read the latest oâ€¦	1994.0	True	full
330907	330907	604b08d0faa45b0038106b33	2021-03-12 06:23:07	[]	[]	Thu Mar 11 15:49:01 +0000 2021	[]	[{"url":"https://t.co/yUBo9f4INc","expanded_url":"https://youtu.be/NB68gayxUIk","display_url":"youtu.be/NB68gayxUIk","indices":[249,272]}]	La ofensiva de la derecha contra la protecciÃ³n del lobo ha fracasado: sus mociones han sido rechazadas en el Congreso y en el Senado. AquÃ­ dejo el vÃ­deo completo de mi intervenciÃ³n: â€œEl lobo es un patrimonio natural. No permitamos que se extinga" https://t.co/yUBo9f4INc https://t.co/qfII7du3ML	85899.0	RT @juralde: La ofensiva de la derecha contra la protecciÃ³n del lobo ha fracasado: sus mociones han sido rechazadas en el Congreso y en elâ€¦	2363.0	True	full
330908	330908	604b08d0faa45b0038106b37	2021-03-12 06:23:07	[]	[]	Thu Mar 11 13:42:11 +0000 2021	[]	[{"url":"https://t.co/MRmIu2ACYe","expanded_url":"https://www.citizensforethics.org/legal-action/legal-complaints/crew-files-complaint-against-mark-meadows-over-campaign-spending/","display_url":"citizensforethics.org/legal-action/lâ€¦","indices":[191,214]}]	Reminder that Mark Meadows apparently broke the law by spending campaign donations at a jewelry store and numerous restaurants and clubs, including the Trump Hotel in DC and its restaurants. https://t.co/MRmIu2ACYe	406337.0	RT @CREWcrew: Reminder that Mark Meadows apparently broke the law by spending campaign donations at a jewelry store and numerous restaurantâ€¦	44142.0	True	full
330909	330909	604b08d0faa45b0038106b39	2021-03-12 06:23:07	[]	[]	Fri Mar 12 06:13:16 +0000 2021	[]	[{"url":"https://t.co/9aQtgSYWsH","expanded_url":"http://2u.pw/V2Xlp","display_url":"2u.pw/V2Xlp","indices":[181,204]},{"url":"https://t.co/ugkne4f75w","expanded_url":"https://m.mwave.me/en/mcountdown/prevoting/vote","display_url":"m.mwave.me/en/mcountdown/â€¦","indices":[224,247]}]	ðŸ“�|| M! COUNTDOWN ØªÙ… Ù�ØªØ­ Ø§Ù„ØªØµÙˆÙŠØª Ø§Ù„Ù…Ø³Ø¨Ù‚ Ù„Ù„Ø¨Ø±Ù†Ø§Ù…Ø¬ Ø§Ù„Ù…ÙˆØ³ÙŠÙ‚ÙŠ M COUNTDOWN -ÙŠÙ…ÙƒÙ†Ù†Ø§ Ø§Ù„ØªØµÙˆÙŠØª Ù�ÙŠ Ù…ÙˆÙ‚Ø¹ Mwave ÙˆØªØ·Ø¨ÙŠÙ‚ Whosfan -ÙŠÙ†ØªÙ‡ÙŠ Ø§Ù„ØªØµÙˆÙŠØª Ø¨ØªØ§Ø±ÙŠØ® 15 Ù…Ø§Ø±Ø³ â€¢ Ø·Ø±ÙŠÙ‚Ø© ØªØ³Ø¬ÙŠÙ„ Ø§Ù„Ø¯Ø®ÙˆÙ„ ÙˆØ¬Ù…Ø¹ Ø§Ù„Ù†Ù‚Ø§Ø·: https://t.co/9aQtgSYWsH â€¢Ø±Ø§Ø¨Ø· Ù…ÙˆÙ‚Ø¹ Mwave: https://t.co/ugkne4f75w @BLACKPINK https://t.co/SHCXqpHJDC	7962.0	RT @4BLACKPINK_VT: ðŸ“�|| M! COUNTDOWN ØªÙ… Ù�ØªØ­ Ø§Ù„ØªØµÙˆÙŠØª Ø§Ù„Ù…Ø³Ø¨Ù‚ Ù„Ù„Ø¨Ø±Ù†Ø§Ù…Ø¬ Ø§Ù„Ù…ÙˆØ³ÙŠÙ‚ÙŠ M COUNTDOWN -ÙŠÙ…ÙƒÙ†Ù†Ø§ Ø§Ù„ØªØµÙˆÙŠØª Ù�ÙŠ Ù…ÙˆÙ‚Ø¹ Mwave ÙˆØªØ·Ø¨ÙŠÙ‚ Whosfan -ÙŠÙ†Øªâ€¦	317.0	True	full
330910	330910	604b08d0faa45b0038106b3d	2021-03-12 06:23:07	[]	[]	Fri Mar 12 06:20:31 +0000 2021	[{"text":"CRAVITY","indices":[158,166]},{"text":"í�¬ëž˜ë¹„í‹°","indices":[167,172]},{"text":"Bad_Habits","indices":[173,184]}]	[{"url":"https://t.co/8TMPigyEA6","expanded_url":"https://m.mwave.me/en/mcountdown/prevoting/vote","display_url":"m.mwave.me/en/mcountdown/â€¦","indices":[46,69]}]	[ ðŸ—³ VOTE ðŸ—³ ] Mwave: Mcountdown Pre-Voting ðŸ“� https://t.co/8TMPigyEA6 â�¤ï¸� 1 Vote per account per day (max 10 per IP) ðŸ—“ Ends on March 15, 9:00 AM KST ðŸŽ¯ TOP 3 #CRAVITY #í�¬ëž˜ë¹„í‹° #Bad_Habits https://t.co/RAFEDr3NBg	3465.0	RT @VOTECRAVITY: [ ðŸ—³ VOTE ðŸ—³ ] Mwave: Mcountdown Pre-Voting ðŸ“� https://t.co/8TMPigyEA6 â�¤ï¸� 1 Vote per account per day (max 10 per IP) ðŸ—“ Endsâ€¦	308.0	True	full
330911	330911	604b08d0faa45b0038106b43	2021-03-12 06:23:07	[]	[]	Thu Mar 11 16:38:16 +0000 2021	[]	[{"url":"https://t.co/k5dYh8a1ba","expanded_url":"https://semaine-cerveau.univ-rennes1.fr/lundi-15-mars#p-169","display_url":"semaine-cerveau.univ-rennes1.fr/lundi-15-mars#â€¦","indices":[251,274]}]	Avec mon collÃ¨gue Corentin Gonthier, on participe Ã la semaine du cerveau en rÃ©alisant une confÃ©rence "L'exposition aux Ã©crans est-elle dangereuse pour le cerveau ?" EN DISTANCIEL 19H, venez nombreux, on parlera numÃ©rique, santÃ© mentale, intelligence https://t.co/k5dYh8a1ba https://t.co/Dm3yWgcDvK	7355.0	RT @Sev_Erhel: Avec mon collÃ¨gue Corentin Gonthier, on participe Ã la semaine du cerveau en rÃ©alisant une confÃ©rence "L'exposition aux Ã©craâ€¦	4081.0	True	full
330912	330912	604b08d0faa45b0038106b45	2021-03-12 06:23:07	[]	[]	Fri Mar 12 06:08:48 +0000 2021	[]	[{"url":"https://t.co/6T6kzimjXR","expanded_url":"https://twitter.com/DieFledermaus82/status/1370226379216674816","display_url":"twitter.com/DieFledermaus8â€¦","indices":[240,263]}]	The way the Republican leadership lied about the COVID relief package and tried so hard to stop it was a good example of how they do their best to break government. They want government not to work. That way they can rob everyone blind. https://t.co/6T6kzimjXR	143744.0	RT @Teri_Kanefield: The way the Republican leadership lied about the COVID relief package and tried so hard to stop it was a good example oâ€¦	97.0	True	full
330913	330913	604b08d1faa45b0038106b91	2021-03-12 06:23:07	[]	[{"url":"https://t.co/3ls8OqEIWa","expanded_url":"http://bbc.co.uk","display_url":"bbc.co.uk","indices":[115,138]},{"url":"https://t.co/bkpyehUXzF","expanded_url":"https://www.bbc.co.uk/news/business-56369154","display_url":"bbc.co.uk/news/business-â€¦","indices":[139,162]}]		[]	[]			BBC (World): " The "Amazon of South Korea", Coupang was founded by Bom Kim and has just listed its shares. " â¬‡ï¸� orâ€¦ https://t.co/5TRaBY4x4g	5059.0	True	full
330914	330914	604b08d1faa45b0038106b93	2021-03-12 06:23:07	[]	[]	Fri Mar 12 05:58:17 +0000 2021	[]	[{"url":"https://t.co/akhJV6WOpe","expanded_url":"https://www.washingtonpost.com/opinions/2021/03/11/india-democracy-freedom-house-narendra-modi-rana-ayyub/#click=https://t.co/NfqXJRvRZI","display_url":"washingtonpost.com/opinions/2021/â€¦","indices":[256,279]}]	"An independent research institute based in Sweden has branded India as an â€œelectoral autocracyâ€� in its latest Democracy Report 2021 â€“ just days after the â€œFreedom Houseâ€� of the United States downgraded it from a â€œFree Countryâ€� to a â€œPartly Free Countryâ€�. https://t.co/akhJV6WOpe	1347186.0	RT @RanaAyyub: "An independent research institute based in Sweden has branded India as an â€œelectoral autocracyâ€� in its latest Democracy Repâ€¦	155.0	True	full
330915	330915	604b08d1faa45b0038106b9b	2021-03-12 06:23:08	[]	[]	Thu Mar 11 14:21:28 +0000 2021	[]	[{"url":"https://t.co/Qx8s9EU6bO","expanded_url":"https://richieallen.co.uk/eu-countries-suspend-astrazeneca-vaccine-over-blood-clot-fears/","display_url":"richieallen.co.uk/eu-countries-sâ€¦","indices":[143,166]}]	I'm amazed that the media is covering it. Share with everyone who has yet to have a jab. Nothing is more urgent. Do NOT have a covid vaccine. https://t.co/Qx8s9EU6bO	39089.0	RT @BBGRichie: I'm amazed that the media is covering it. Share with everyone who has yet to have a jab. Nothing is more urgent. Do NOT haveâ€¦	1581.0	True	full
330916	330916	604b08d1faa45b0038106ba3	2021-03-12 06:23:08	[]	[{"url":"https://t.co/A3BIM8HdeJ","expanded_url":"https://trib.al/MH6QHg4","display_url":"trib.al/MH6QHg4","indices":[180,203]}]		[]	[]			A Covid-19 outbreak traced to a physical trainer in an up-and-coming neighborhood sends Hong Kong's small but influâ€¦ https://t.co/AELwHhKCAH	7123478.0	True	full
330917	330917	604b08d1faa45b0038106baf	2021-03-12 06:23:08	[]	[{"url":"https://t.co/FD3ulKyWLq","expanded_url":"https://trib.al/jnAmaZ8","display_url":"trib.al/jnAmaZ8","indices":[138,161]}]		[]	[]			Denmarkâ€™s central bank adjusts its toolbox to help it steer money market rates and ultimately the krone, whose pegâ€¦ https://t.co/XTQ9hpr2h3	74196.0	True	full
330918	330918	604b08d1faa45b0038106bc5	2021-03-12 06:23:08	[]	[]	Wed Mar 10 17:09:00 +0000 2021	[]	[{"url":"https://t.co/eARhZb02UZ","expanded_url":"https://www.surveymonkey.co.uk/r/ContactVaccine","display_url":"surveymonkey.co.uk/r/ContactVacciâ€¦","indices":[214,237]}]	Can you help DCP member @contactfamilies ? Please take 5 minutes to complete this short survey to help Contact push for further access to Covid-19 vaccines. The deadline for completion is 9am on Monday 15 March. https://t.co/eARhZb02UZ https://t.co/09jEx48w3R	15177.0	RT @DCPcampaign: Can you help DCP member @contactfamilies ? Please take 5 minutes to complete this short survey to help Contact push for fâ€¦	956.0	True	full
330919	330919	604b08d1faa45b0038106bcf	2021-03-12 06:23:08	[]	[]	Fri Mar 12 06:13:47 +0000 2021	[{"text":"BLACKPINK","indices":[0,10]},{"text":"RosÃ©","indices":[13,18]},{"text":"R","indices":[55,57]},{"text":"OnTheGroundTODAY","indices":[97,114]},{"text":"R","indices":[154,156]},{"text":"QQ","indices":[189,192]}]	[{"url":"https://t.co/ALpUopE0Ah","expanded_url":"https://www.facebook.com/worldmusicawards/photos/a.310614765686310/3822397661174652/","display_url":"facebook.com/worldmusicawarâ€¦","indices":[239,262]}]	#BLACKPINK's #RosÃ© drops her much awaited Single album #R along with its title track &amp; MV as #OnTheGroundTODAY trends at #1 on Twitter Worldwide with #R surpassing 300,000 downloads on #QQ Music!ðŸ’ƒðŸ’¥ðŸ’¿ðŸŽ¶ðŸŽ¥ðŸ’¥ðŸ¥‡ðŸŒŽðŸ”¥âž•ðŸ’¿ðŸ’¥3âƒ£0âƒ£0âƒ£0âƒ£0âƒ£0âƒ£ðŸŽ§ðŸ‘‘ðŸ¤� @BLACKPINK https://t.co/ALpUopE0Ah https://t.co/8KKJFNZB1j	317446.0	RT @WORLDMUSICAWARD: #BLACKPINK's #RosÃ© drops her much awaited Single album #R along with its title track &amp; MV as #OnTheGroundTODAY trendsâ€¦	34.0	True	full
330920	330920	604b08d2faa45b0038106bd3	2021-03-12 06:23:08	[]	[]	Fri Mar 12 06:05:18 +0000 2021	[{"text":"COVID19","indices":[157,165]},{"text":"GreenNewDeal","indices":[166,179]},{"text":"Job","indices":[180,184]}]	[{"url":"https://t.co/mbVQqc35N4","expanded_url":"https://trib.al/C3j6nuK","display_url":"trib.al/C3j6nuK","indices":[186,209]}]	Did you know 10 million people die each year from air pollution? It is time for a multi-trillion dollar infrastructure bill centered on clean energy jobs. #COVID19 #GreenNewDeal #Job https://t.co/mbVQqc35N4	50651.0	RT @JENFL23: Did you know 10 million people die each year from air pollution? It is time for a multi-trillion dollar infrastructure bill câ€¦	230.0	True	full
330921	330921	604b08d2faa45b0038106bdb	2021-03-12 06:23:08	[]	[]	Fri Mar 12 05:52:00 +0000 2021	[]	[{"url":"https://t.co/yZ4BLWk8Cr","expanded_url":"https://p.dw.com/p/3qW4h","display_url":"p.dw.com/p/3qW4h","indices":[133,156]}]	US President Joe Biden said his administration will seek to make all adult Americans eligible for the coronavirus vaccine by May 1. https://t.co/yZ4BLWk8Cr	478650.0	RT @dwnews: US President Joe Biden said his administration will seek to make all adult Americans eligible for the coronavirus vaccine by Maâ€¦	1674.0	True	full
330922	330922	604b08d2faa45b0038106bdf	2021-03-12 06:23:08	[]	[]	Fri Dec 18 02:12:09 +0000 2020	[]	[{"url":"https://t.co/7olV0ywFaU","expanded_url":"http://onlyfans.com/jayala94","display_url":"onlyfans.com/jayala94","indices":[212,235]}]	Seeing @pcalii_ ass wide open in the sunlight brought out my primal instincts. Pounded him every way possible and filled him with my babies. Bouncy round cheeks rubbed my nut out. 15 min video up now on my OF. https://t.co/7olV0ywFaU https://t.co/jL4h0PxbbN	113526.0	RT @jayalawala: Seeing @pcalii_ ass wide open in the sunlight brought out my primal instincts. Pounded him every way possible and filled hâ€¦	33.0	True	full
330923	330923	604b08d2faa45b0038106be7	2021-03-12 06:23:08	[]	[]	Fri Mar 12 05:22:33 +0000 2021	[]	[{"url":"https://t.co/NRHNBH0XyA","expanded_url":"https://twitter.com/dailycaller/status/1370183779818553345","display_url":"twitter.com/dailycaller/stâ€¦","indices":[139,162]}]	We are done letting governments use this pandemic to play politics with our lives. Your heart is free, have the courage to follow it. ðŸŒŽðŸŒ�ðŸŒ� https://t.co/NRHNBH0XyA	906742.0	RT @ginacarano: We are done letting governments use this pandemic to play politics with our lives. Your heart is free, have the courage toâ€¦	810.0	True	full
330924	330924	604b08d2faa45b0038106bff	2021-03-12 06:23:09	[]	[]	Fri Mar 12 05:38:51 +0000 2021	[{"text":"MenToo","indices":[239,246]},{"text":"Zomato","indices":[247,254]},{"text":"ZomatoDeliveryBoy","indices":[255,273]}]	[{"url":"https://t.co/vzMSBib8wm","expanded_url":"https://twitter.com/MensDayOutIndia/status/1370008949768908806?s=19","display_url":"twitter.com/MensDayOutIndiâ€¦","indices":[276,299]}]	@deepigoyal @zomato This should be a learning for all brands Never fall for one sided story, especially when it is narrated by a woman Stop making our Men so vulnerable that they are not even given an opportunity to present their side #MenToo #Zomato #ZomatoDeliveryBoy https://t.co/vzMSBib8wm	13479.0	RT @MensDayOutIndia: @deepigoyal @zomato This should be a learning for all brands Never fall for one sided story, especially when it is naâ€¦	129.0	True	full
330925	330925	604b08d2faa45b0038106c1f	2021-03-12 06:23:09	[{"text":"ILR4InternationalNurses","indices":[217,241]},{"text":"ILR_4_All_NHS_Workers","indices":[244,266]},{"text":"ILR4NHS","indices":[268,276]},{"text":"OverseasNHSWorkersDay","indices":[277,299]}]	[{"url":"https://t.co/rTsFiiJl8n","expanded_url":"https://petition.parliament.uk/petitions/563652","display_url":"petition.parliament.uk/petitions/5636â€¦","indices":[193,216]}]		[]	[]			@Richard30480428 I'm a foreign NHS nurse worked tirelessly day in &amp; day out in this pandemic. Would you take a fewâ€¦ https://t.co/8pm4bBQnik	100.0	True	full
330926	330926	604b08d3faa45b0038106c39	2021-03-12 06:23:09	[]	[]	Fri Mar 12 05:45:10 +0000 2021	[]	[{"url":"https://t.co/e5H15pObEG","expanded_url":"http://apne.ws/RKTDXP5","display_url":"apne.ws/RKTDXP5","indices":[219,242]},{"url":"https://t.co/ebDWcGwPmF","expanded_url":"http://apne.ws/HGFSTVI","display_url":"apne.ws/HGFSTVI","indices":[244,267]}]	In a pandemic-wracked year, religious leaders and spiritual counselors across the U.S. ministered to the ill, fed the hungry, consoled the bereaved. Here are some of their reflections on a trying year. Watch more here: https://t.co/e5H15pObEG https://t.co/ebDWcGwPmF	15103716.0	RT @AP: In a pandemic-wracked year, religious leaders and spiritual counselors across the U.S. ministered to the ill, fed the hungry, consoâ€¦	328.0	True	full
330927	330927	604b08d3faa45b0038106c3f	2021-03-12 06:23:09	[]	[]	Mon Jun 08 03:26:35 +0000 2020	[]	[{"url":"https://t.co/yUN4oSMz4g","expanded_url":"https://tribunadiario.blogia.com/2020/052701-la-pandemia...-de-ataques-a-tribuna.php","display_url":"tribunadiario.blogia.com/2020/052701-laâ€¦","indices":[82,105]}]	Solicito su intervenciÃ³n. Con todo respeto MartÃ­n Serrano Herrera. En este enlace https://t.co/yUN4oSMz4g estÃ¡ la querella que en la FEADLE fue recibida con absoluto desprecio y un comentario antipÃ¡tico: â€œno estÃ¡s en riesgoâ€�, sin que siquiera por protocolo en ese momento [6 de 7]	1334.0	RT @Tribuna_Mx: Solicito su intervenciÃ³n. Con todo respeto MartÃ­n Serrano Herrera. En este enlace https://t.co/yUN4oSMz4g estÃ¡ la querellaâ€¦	1334.0	True	full
330928	330928	604b08d3faa45b0038106c59	2021-03-12 06:23:10	[]	[]	Thu Mar 11 23:38:34 +0000 2021	[]	[{"url":"https://t.co/HjWZ3JwNaw","expanded_url":"https://nyti.ms/38xrWFt","display_url":"nyti.ms/38xrWFt","indices":[166,189]}]	Breaking News: President Biden, in his speech at 8 p.m. Eastern, will direct states to make all adult Americans eligible to receive the coronavirus vaccine by May 1. https://t.co/HjWZ3JwNaw	49591210.0	RT @nytimes: Breaking News: President Biden, in his speech at 8 p.m. Eastern, will direct states to make all adult Americans eligible to reâ€¦	37965.0	True	full
330929	330929	604b08d4faa45b0038106c87	2021-03-12 06:23:10	[]	[]	Fri Mar 12 04:22:31 +0000 2021	[]	[{"url":"https://t.co/TvP5FiF4mt","expanded_url":"https://twitter.com/IndianEmbassyTR/status/1369507832295424001","display_url":"twitter.com/IndianEmbassyTâ€¦","indices":[178,201]}]	Pakistan will reciprocate this gesture by sending terrorists to India via its international terror alliance network and then say it's not directly exporting terrorists to India. https://t.co/TvP5FiF4mt	427295.0	RT @ARanganathan72: Pakistan will reciprocate this gesture by sending terrorists to India via its international terror alliance network andâ€¦	16.0	True	full
330930	330930	604b08d4faa45b0038106ca1	2021-03-12 06:23:11	[]	[{"url":"https://t.co/sdA19gpHmb","expanded_url":"https://shrinke.me/DA6FBpYm","display_url":"shrinke.me/DA6FBpYm","indices":[247,270]}]		[]	[]			@feellikebubbles La enfermera Maria AngÃ©lica Sobrinho, de 53 aÃ±os, fue la primera en ser vacunada contra la covid-1â€¦ https://t.co/NeJj1giw41	29.0	True	full
330931	330931	604b08d4faa45b0038106cc3	2021-03-12 06:23:11	[]	[{"url":"https://t.co/NbpE6yU4Fz","expanded_url":"https://www.eldiario.es/1_6f5c09","display_url":"eldiario.es/1_6f5c09","indices":[238,261]}]		[]	[]			Casado no le hace ascos a nada que pueda aumentar sus delirios de grandeza, habla de traiciÃ³n mientras alienta a laâ€¦ https://t.co/FGWnWl6h3I	4147.0	True	full
330932	330932	604b08d4faa45b0038106cd7	2021-03-12 06:23:11	[]	[]	Fri Mar 12 02:29:25 +0000 2021	[]	[{"url":"https://t.co/T7VQWMMZXN","expanded_url":"https://www.nytimes.com/2021/03/11/us/politics/stimulus-bill-republicans-democrats.html","display_url":"nytimes.com/2021/03/11/us/â€¦","indices":[167,190]}]	Democrats and Republicans finally agree: The Covid bill is a big deal. Whether it is a good big deal or a bad big deal is up for debate. The fight to define it is on. https://t.co/T7VQWMMZXN	45032.0	RT @hillhulse: Democrats and Republicans finally agree: The Covid bill is a big deal. Whether it is a good big deal or a bad big deal is upâ€¦	351.0	True	full
330933	330933	604b08d4faa45b0038106cd9	2021-03-12 06:23:11	[]	[]	Fri Mar 12 03:39:01 +0000 2021	[]	[{"url":"https://t.co/WRK4Y1NYQX","expanded_url":"https://www.instagram.com/tv/CMTamoBHRaa/?igshid=1izr2vgwfw5kj","display_url":"instagram.com/tv/CMTamoBHRaaâ€¦","indices":[253,276]}]	Itâ€™s time to show you the money! ðŸ’¸ Just did an IG live to answer your questions on the COVID package. We talked stimulus checks, child checks, UI, funeral reimbursement &amp; more. Some of you are going to get more money than you think! See it here: https://t.co/WRK4Y1NYQX https://t.co/hPOqJs52GC	12659831.0	RT @AOC: Itâ€™s time to show you the money! ðŸ’¸ Just did an IG live to answer your questions on the COVID package. We talked stimulus checks,â€¦	67.0	True	full
330934	330934	604b08d5faa45b0038106ced	2021-03-12 06:23:12	[]	[]	Fri Mar 12 06:01:06 +0000 2021	[]	[{"url":"https://t.co/aoxmruQUtt","expanded_url":"https://www.elespanol.com/espana/madrid/20210311/gobierno-locura-convocar-elecciones-madrid-mitad-pandemia/565194287_0.html","display_url":"elespanol.com/espana/madrid/â€¦","indices":[126,149]}]	Festival del humor: Â«El Gobierno ve "una locura" convocar elecciones en Madrid, "en mitad de una pandemia"Â» via @elespanolcom https://t.co/aoxmruQUtt	18266.0	RT @antonioperal: Festival del humor: Â«El Gobierno ve "una locura" convocar elecciones en Madrid, "en mitad de una pandemia"Â» via @elespanoâ€¦	364.0	True	full
330935	330935	604b08d5faa45b0038106d05	2021-03-12 06:23:12	[]	[]	Thu Mar 11 23:04:42 +0000 2021	[]	[{"url":"https://t.co/oO3hIL94Lz","expanded_url":"https://www.stern.de/amp/gesundheit/karl-lauterbach-im-interview---du-steckst-jede-menge-pruegel-ein--was-macht-das-mit-dir---30427960.html","display_url":"stern.de/amp/gesundheitâ€¦","indices":[214,237]}]	Hier ein Interview von Eckart von Hirschhausen und mir im Stern. Wir sind befreundet und haben dabei Tischtennis gespielt, mit Masken. Ging Ã¼ber Corona und Allgemeines. Keine Bezahlschranke. Kommentare willkommen. https://t.co/oO3hIL94Lz https://t.co/Ydk6yzhZX7	399410.0	RT @Karl_Lauterbach: Hier ein Interview von Eckart von Hirschhausen und mir im Stern. Wir sind befreundet und haben dabei Tischtennis gespiâ€¦	531.0	True	full
330936	330936	604b08d5faa45b0038106d07	2021-03-12 06:23:12	[]	[]	Fri Mar 12 06:16:13 +0000 2021	[]	[{"url":"https://t.co/4Z8rsWt77l","expanded_url":"https://twitter.com/Bob_Wachter/status/1360069696163205129?s=20","display_url":"twitter.com/Bob_Wachter/stâ€¦","indices":[21,44]},{"url":"https://t.co/K9RsCTBEgO","expanded_url":"https://twitter.com/Bob_Wachter/status/1362610690515562506","display_url":"twitter.com/Bob_Wachter/stâ€¦","indices":[83,106]},{"url":"https://t.co/gw5x78KMxj","expanded_u…	BW24/02/11-03/11 331 https://t.co/4Z8rsWt77l 1-25 Grand Rounds, vaccines,masks 338 https://t.co/K9RsCTBEgO 1 Grand Rounds, @Atul Gawande 342 https://t.co/gw5x78KMxj 1-25 ~optimism 357 https://t.co/ut5hevalrz 1-25 improvements, CDC 359 https://t.co/qshh4jDHUY Grand Rounds,1-yr	3877.0	RT @JohnMashey: BW24/02/11-03/11 331 https://t.co/4Z8rsWt77l 1-25 Grand Rounds, vaccines,masks 338 https://t.co/K9RsCTBEgO 1 Grand Rounds,â€¦	367.0	True	full
330937	330937	604b08d5faa45b0038106d19	2021-03-12 06:23:12	[]	[]	Mon Mar 01 13:49:31 +0000 2021	[]	[{"url":"https://t.co/xNZViF41MM","expanded_url":"https://www.nytimes.com/2021/02/28/technology/seniors-vaccines-technology.html","display_url":"nytimes.com/2021/02/28/tecâ€¦","indices":[173,196]}]	A perfect encapsulation of a system gone wrong from @Kellen_Browning: A 78-year-old woman trying to land a vaccine appointment accidentally signs up for grocery delivery. https://t.co/xNZViF41MM https://t.co/Gv9ud2YC9H	53547.0	RT @ShiraOvide: A perfect encapsulation of a system gone wrong from @Kellen_Browning: A 78-year-old woman trying to land a vaccine appoinâ€¦	5633.0	True	full
330938	330938	604b08d5faa45b0038106d1d	2021-03-12 06:23:12	[]	[{"url":"https://t.co/w3UjhfxWpc","expanded_url":"https://www.cinconoticias.com/trobairitz-mujeres-trovadoras-silenciadas-por-la-historia/","display_url":"cinconoticias.com/trobairitz-mujâ€¦","indices":[132,155]}]		[]	[]			ðŸŽ± Esta es la historia de las famosas trobairitz, admiradas y respetadas por sus contemporÃ¡neos, pero ignoradas porâ€¦ https://t.co/hXgGtSyYkU	4009.0	True	full
330939	330939	604b08d5faa45b0038106d2b	2021-03-12 06:23:12	[]	[]	Fri Mar 12 06:20:48 +0000 2021	[]	[{"url":"https://t.co/PPJMURia2D","expanded_url":"https://bit.ly/3bCuGU8","display_url":"bit.ly/3bCuGU8","indices":[86,109]}]	.@BLACKPINK RosÃ© says the what she needed the most was on the ground, within herself: https://t.co/PPJMURia2D FYI, RosÃ©'s "On the Ground" is now No.1 on major local streaming charts within an hour since its release! ðŸ‘� https://t.co/I8aTQ6ms7y	195868.0	RT @Kpop_Herald: .@BLACKPINK RosÃ© says the what she needed the most was on the ground, within herself: https://t.co/PPJMURia2D FYI, RosÃ©'sâ€¦	22.0	True	full
330940	330940	604b08d6faa45b0038106d43	2021-03-12 06:23:12	[]	[]	Fri Mar 12 06:20:48 +0000 2021	[]	[{"url":"https://t.co/PPJMURia2D","expanded_url":"https://bit.ly/3bCuGU8","display_url":"bit.ly/3bCuGU8","indices":[86,109]}]	.@BLACKPINK RosÃ© says the what she needed the most was on the ground, within herself: https://t.co/PPJMURia2D FYI, RosÃ©'s "On the Ground" is now No.1 on major local streaming charts within an hour since its release! ðŸ‘� https://t.co/I8aTQ6ms7y	195868.0	RT @Kpop_Herald: .@BLACKPINK RosÃ© says the what she needed the most was on the ground, within herself: https://t.co/PPJMURia2D FYI, RosÃ©'sâ€¦	124.0	True	full
330941	330941	604b08d6faa45b0038106d53	2021-03-12 06:23:12	[]	[]	Fri Mar 12 06:14:03 +0000 2021	[{"text":"Coronavirus","indices":[155,167]},{"text":"virus","indices":[168,174]},{"text":"confinement","indices":[175,187]},{"text":"dÃ©confinement","indices":[188,202]},{"text":"portugal","indices":[203,212]}]	[{"url":"https://t.co/x4Kiq7hW22","expanded_url":"https://www.jeanmarcmorandini.com/article-454518-coronavirus-le-gouvernement-portugais-annonce-la-reouverture-des-creches-des-ecoles-primaires-et-de-certains-commerces-non-essentiels-a-partir-de-lundi.html","display_url":"jeanmarcmorandini.com/article-454518â€¦","indices":[213,236]}]	Coronavirus - Le gouvernement portugais annonce la rÃ©ouverture des crÃ¨ches, des Ã©coles primaires et de certains commerces non essentiels Ã partir de lundi #Coronavirus #virus #confinement #dÃ©confinement #portugal https://t.co/x4Kiq7hW22	663236.0	RT @morandiniblog: Coronavirus - Le gouvernement portugais annonce la rÃ©ouverture des crÃ¨ches, des Ã©coles primaires et de certains commerceâ€¦	4808.0	True	full
330942	330942	604b08d6faa45b0038106d5d	2021-03-12 06:23:13	[]	[]	Thu Mar 11 19:00:12 +0000 2021	[{"text":"Masks","indices":[154,160]},{"text":"CDC","indices":[161,165]},{"text":"FireFauci","indices":[166,176]},{"text":"EugenioDerbez","indices":[177,191]},{"text":"Israel","indices":[192,199]}]	[{"url":"https://t.co/QiffftVTUE","expanded_url":"https://www.pscp.tv/w/cxkOvDFETEVCeU1Xb01takp8MWRSS1pObm5Pd1ZLQgapXwQo68OPwq_nH71XxgZRa-R-9eKgqO-PmdWXxkI7","display_url":"pscp.tv/w/cxkOvDFETEVCâ€¦","indices":[200,223]}]	VACCINE DISASTER AHEAD CDC Spin on New Mask Data; Celebrity Catches Fauci Lying!; Expert Warns of Coming Covid Vaccine Disaster; Hell in the Holy Land #Masks #CDC #FireFauci #EugenioDerbez #Israel https://t.co/QiffftVTUE	68496.0	RT @HighWireTalk: VACCINE DISASTER AHEAD CDC Spin on New Mask Data; Celebrity Catches Fauci Lying!; Expert Warns of Coming Covid Vaccine Dâ€¦	281.0	True	full
330943	330943	604b08d6faa45b0038106d61	2021-03-12 06:23:13	[]	[]	Fri Mar 12 06:20:48 +0000 2021	[]	[{"url":"https://t.co/PPJMURia2D","expanded_url":"https://bit.ly/3bCuGU8","display_url":"bit.ly/3bCuGU8","indices":[86,109]}]	.@BLACKPINK RosÃ© says the what she needed the most was on the ground, within herself: https://t.co/PPJMURia2D FYI, RosÃ©'s "On the Ground" is now No.1 on major local streaming charts within an hour since its release! ðŸ‘� https://t.co/I8aTQ6ms7y	195868.0	RT @Kpop_Herald: .@BLACKPINK RosÃ© says the what she needed the most was on the ground, within herself: https://t.co/PPJMURia2D FYI, RosÃ©'sâ€¦	2.0	True	full
330944	330944	604b08d6faa45b0038106d6f	2021-03-12 06:23:13	[{"text":"Maharashtra","indices":[0,12]},{"text":"marriage","indices":[54,63]},{"text":"Thane","indices":[81,87]},{"text":"COVID19","indices":[227,235]}]	[{"url":"https://t.co/gYhdbJzR4k","expanded_url":"https://www.dtnext.in/News/National/2021/03/12110616/1280247/COVID19-700-people-attend-wedding-in-Maha-organisers-.vpf","display_url":"dtnext.in/News/National/â€¦","indices":[238,261]}]		[]	[]			#Maharashtra | Around 700 people gathered to attend a #marriage in Maharashtra's #Thane district. Police have regisâ€¦ https://t.co/wQefr6evOm	8112.0	True	full
330945	330945	604b08d6faa45b0038106d7b	2021-03-12 06:23:13	[]	[{"url":"https://t.co/mHJutTP9Ql","expanded_url":"https://twitter.com/ROLFICOMPAFUEGO/status/1348149221489315840?s=20","display_url":"twitter.com/ROLFICOMPAFUEGâ€¦","indices":[146,169]}]		[]	[]			La abuela LAURA ZAPATA una mediocres del catalgo sexual de TELEVISA para politicos ratas del PRIAN y a si TELEVISAâ€¦ https://t.co/WMaW0MU2b8	1371.0	True	full
330946	330946	604b08d6faa45b0038106d81	2021-03-12 06:23:13	[]	[]	Fri Mar 12 06:20:48 +0000 2021	[]	[{"url":"https://t.co/PPJMURia2D","expanded_url":"https://bit.ly/3bCuGU8","display_url":"bit.ly/3bCuGU8","indices":[86,109]}]	.@BLACKPINK RosÃ© says the what she needed the most was on the ground, within herself: https://t.co/PPJMURia2D FYI, RosÃ©'s "On the Ground" is now No.1 on major local streaming charts within an hour since its release! ðŸ‘� https://t.co/I8aTQ6ms7y	195868.0	RT @Kpop_Herald: .@BLACKPINK RosÃ© says the what she needed the most was on the ground, within herself: https://t.co/PPJMURia2D FYI, RosÃ©'sâ€¦	5972.0	True	full
330947	330947	604b08d6faa45b0038106d8b	2021-03-12 06:23:13	[]	[{"url":"https://t.co/PjJZewZXKK","expanded_url":"https://www.eduquepsp.education/des-fausses-rumeurs-circulent-sur-la-vaccination-des-eleves-contre-le-coronavirus-jean-marie-mangobe-secretaire-general-a-lepst-fixe-lopinion/#.YEsIsT4N7BG.twitter","display_url":"eduquepsp.education/des-fausses-ruâ€¦","indices":[170,193]}]		[]	[]			Des fausses rumeurs circulent sur la vaccination des Ã©lÃ¨ves contre le coronavirus, Jean-Marie MANGOBE, SecrÃ©taire Gâ€¦ https://t.co/TBHp85jwtf	0.0	True	full
330948	330948	604b08d6faa45b0038106d8f	2021-03-12 06:23:13	[]	[]	Thu Mar 11 15:29:26 +0000 2021	[{"text":"TXT","indices":[247,251]}]	[{"url":"https://t.co/KN547EY2Yo","expanded_url":"https://www.elitedaily.com/p/the-unstoppable-txt-63896681?utm_campaign=elitedaily&utm_content=1615476566&utm_medium=owned&utm_source=twitter","display_url":"elitedaily.com/p/the-unstoppaâ€¦","indices":[252,275]}]	Introducing Elite Daily's March cover stars, @TXT_members âœ¨ Soobin, Yeonjun, Beomgyu, Taehyun, and Hueningkai discuss using their pandemic experiences as songwriting inspiration, their third year together, and more. (âœ�ï¸�: @Haekoko, ðŸ“·: Ahn Yeonhoo) #TXT https://t.co/KN547EY2Yo	186931.0	RT @EliteDaily: Introducing Elite Daily's March cover stars, @TXT_members âœ¨ Soobin, Yeonjun, Beomgyu, Taehyun, and Hueningkai discuss usingâ€¦	14.0	True	full
330949	330949	604b08d7faa45b0038106d9f	2021-03-12 06:23:13	[]	[]	Thu Mar 11 23:25:51 +0000 2021	[]	[{"url":"https://t.co/LRm7QkTo3b","expanded_url":"https://www.nytimes.com/2021/03/11/us/politics/coronavirus-astrazeneca-united-states.html","display_url":"nytimes.com/2021/03/11/us/â€¦","indices":[240,263]}]	Scoop: The U.S. is sitting on tens of millions of doses of the AstraZeneca vaccine in Maryland and Ohio facilities, and officials are locked in a debate about what to do with them. Other countries are in desperate need. w/ @RebeccaDRobbins https://t.co/LRm7QkTo3b	3945.0	RT @noahweiland: Scoop: The U.S. is sitting on tens of millions of doses of the AstraZeneca vaccine in Maryland and Ohio facilities, and ofâ€¦	351.0	True	full
330950	330950	604b08d7faa45b0038106daf	2021-03-12 06:23:13	[]	[]	Fri Mar 12 06:15:02 +0000 2021	[{"text":"ForestsMatter","indices":[165,179]}]	[{"url":"https://t.co/cmpEvD2AV8","expanded_url":"http://ow.ly/zBHy30rAjOu","display_url":"ow.ly/zBHy30rAjOu","indices":[180,203]}]	"Let us not forget that only by investing in healthy nature can we provide a solid basis for our recovery from the pandemic, and avoid future public health crises." #ForestsMatter https://t.co/cmpEvD2AV8	21070.0	RT @WWFForestCarbon: "Let us not forget that only by investing in healthy nature can we provide a solid basis for our recovery from the panâ€¦	567.0	True	full
330951	330951	604b08d7faa45b0038106db7	2021-03-12 06:23:13	[]	[{"url":"https://t.co/5bk1EPtpEw","expanded_url":"http://www.rte.ie/news/world/2021/0312/1203510-myanmar/","display_url":"rte.ie/news/world/202â€¦","indices":[199,222]}]		[]	[]			RTE: " UN warns of 'crimes against humanity' in Myanmar. AÂ UN expert has warned that the military junta in Myanmarâ€¦ https://t.co/u4V0PkWcjg	5059.0	True	full
330952	330952	604b08d7faa45b0038106dc9	2021-03-12 06:23:14	[]	[]	Fri Mar 12 01:25:35 +0000 2021	[]	[{"url":"https://t.co/50ENy67MUb","expanded_url":"https://www.gob.mx/salud/censia/acciones-y-programas/programa-de-vacunacion-universal","display_url":"gob.mx/salud/censia/aâ€¦","indices":[239,262]}]	Desde que se fundÃ³ el Programa de VacunaciÃ³n Universal, todas las vacunas en este paÃ­s son gratis. El Presidente miente por ignorante. Para salir de su ignorancia, bastarÃ­a que sus asesores le pasen esta liga del portal de su Gobierno. https://t.co/50ENy67MUb	41534.0	RT @Mony_de_Swaan: Desde que se fundÃ³ el Programa de VacunaciÃ³n Universal, todas las vacunas en este paÃ­s son gratis. El Presidente mienteâ€¦	91.0	True	full
330953	330953	604b08d7faa45b0038106de1	2021-03-12 06:23:14	[]	[]	Thu Mar 11 22:28:45 +0000 2021	[{"text":"COVID19","indices":[76,84]},{"text":"vaccination","indices":[204,216]},{"text":"vaccin","indices":[217,224]},{"text":"Ethique","indices":[225,233]}]	[{"url":"https://t.co/IynLhJXCLp","expanded_url":"https://actu.orange.fr/societe/sante/forte-protection-apres-une-seule-dose-de-vaccin-chez-les-personnes-ayant-deja-eu-le-covid-etude-CNT000001xHGGz.html","display_url":"actu.orange.fr/societe/sante/â€¦","indices":[180,203]}]	1/2 Inadmissible dâ€™Ã©crire des choses pareilles. Les personnes ayant fait un #COVID19 (un Â«Â vraiÂ Â») nâ€™ont pas besoin dâ€™Ãªtre vaccinÃ©es avec souches visÃ©es, elles se sont immunisÃ©es https://t.co/IynLhJXCLp #vaccination #vaccin #Ethique	12623.0	RT @ViolaineGuerin: 1/2 Inadmissible dâ€™Ã©crire des choses pareilles. Les personnes ayant fait un #COVID19 (un Â«Â vraiÂ Â») nâ€™ont pas besoin dâ€™Ãªâ€¦	59.0	True	full
330954	330954	604b08d7faa45b0038106def	2021-03-12 06:23:14	[{"text":"rugbyleague","indices":[189,201]}]	[{"url":"https://t.co/YaQmbL1dNe","expanded_url":"https://www.gov.uk/government/publications/community-ownership-fund/community-ownership-fund","display_url":"gov.uk/government/pubâ€¦","indices":[256,279]}]		[]	[]			Government has finally announced its community ownership fund (inc up to Â£1 million match for fan ownership) as disâ€¦ https://t.co/y4ZMRxzvYn	1293.0	True	full
330955	330955	604b08d8faa45b0038106df3	2021-03-12 06:23:14	[]	[]	Thu Mar 11 11:13:45 +0000 2021	[{"text":"egypt","indices":[250,256]},{"text":"fashion","indices":[257,265]},{"text":"archaeology","indices":[266,278]}]	[{"url":"https://t.co/2P6Np9dndz","expanded_url":"https://www.ucl.ac.uk/news/2016/feb/ucl-petrie-museums-tarkhan-dress-worlds-oldest-woven-garment","display_url":"ucl.ac.uk/news/2016/feb/â€¦","indices":[226,249]}]	Three years ago today I stood in silent, speechless wonder as we moved the Tarkhan Dress to its new location. The oldest known, most complete garment in the world - over 5000yrs old. Just LOOK at those pleats! More info here: https://t.co/2P6Np9dndz #egypt #fashion #archaeology https://t.co/SVLZHhb9Hd	5646.0	RT @Beket_Aten: Three years ago today I stood in silent, speechless wonder as we moved the Tarkhan Dress to its new location. The oldest knâ€¦	908.0	True	full
330956	330956	604b08d8faa45b0038106e29	2021-03-12 06:23:15	[]	[]	Fri Mar 12 06:23:08 +0000 2021	[]	[{"url":"https://t.co/A3BIM8HdeJ","expanded_url":"https://trib.al/MH6QHg4","display_url":"trib.al/MH6QHg4","indices":[180,203]}]	A Covid-19 outbreak traced to a physical trainer in an up-and-coming neighborhood sends Hong Kong's small but influential expatriate community into a panic, writes @anjani_trivedi https://t.co/A3BIM8HdeJ via @bopinion	7123478.0	RT @business: A Covid-19 outbreak traced to a physical trainer in an up-and-coming neighborhood sends Hong Kong's small but influential expâ€¦	747.0	True	full
330957	330957	604b08d8faa45b0038106e31	2021-03-12 06:23:15	[]	[]	Thu Mar 11 08:05:50 +0000 2021	[]	[{"url":"https://t.co/FkTorf68r4","expanded_url":"https://www.collectifstoptafta.org/actu/article/covid19-il-est-urgent-de-lever-les-brevets-sur-les-vaccins-et-les-medicaments-a","display_url":"collectifstoptafta.org/actu/article/câ€¦","indices":[258,281]}]	40 organisations europÃ©ennes viennent de publier cette dÃ©claration qui interpelle @vonderleyen &amp; @ThierryBreton &amp; @UEFrance Par @corporateeurope @S2Brussels @AttacAustria @cncd111111 @AitecIPAM @attac_fr @Greenpeace @TNInstitute @StopTTIP_Italia https://t.co/FkTorf68r4	37427.0	RT @MaximCombes: 40 organisations europÃ©ennes viennent de publier cette dÃ©claration qui interpelle @vonderleyen &amp; @ThierryBreton &amp; @UEFrancâ€¦	129.0	True	full
330958	330958	604b08d8faa45b0038106e3d	2021-03-12 06:23:15	[]	[]	Fri Mar 12 06:13:47 +0000 2021	[{"text":"BLACKPINK","indices":[0,10]},{"text":"RosÃ©","indices":[13,18]},{"text":"R","indices":[55,57]},{"text":"OnTheGroundTODAY","indices":[97,114]},{"text":"R","indices":[154,156]},{"text":"QQ","indices":[189,192]}]	[{"url":"https://t.co/ALpUopE0Ah","expanded_url":"https://www.facebook.com/worldmusicawards/photos/a.310614765686310/3822397661174652/","display_url":"facebook.com/worldmusicawarâ€¦","indices":[239,262]}]	#BLACKPINK's #RosÃ© drops her much awaited Single album #R along with its title track &amp; MV as #OnTheGroundTODAY trends at #1 on Twitter Worldwide with #R surpassing 300,000 downloads on #QQ Music!ðŸ’ƒðŸ’¥ðŸ’¿ðŸŽ¶ðŸŽ¥ðŸ’¥ðŸ¥‡ðŸŒŽðŸ”¥âž•ðŸ’¿ðŸ’¥3âƒ£0âƒ£0âƒ£0âƒ£0âƒ£0âƒ£ðŸŽ§ðŸ‘‘ðŸ¤� @BLACKPINK https://t.co/ALpUopE0Ah https://t.co/8KKJFNZB1j	317446.0	RT @WORLDMUSICAWARD: #BLACKPINK's #RosÃ© drops her much awaited Single album #R along with its title track &amp; MV as #OnTheGroundTODAY trendsâ€¦	491.0	True	full
330959	330959	604b08d9faa45b0038106e55	2021-03-12 06:23:15	[]	[]	Fri Mar 12 04:30:53 +0000 2021	[{"text":"ENVIVO","indices":[0,7]},{"text":"COVID19","indices":[66,74]}]	[{"url":"https://t.co/S7O5TJhhcf","expanded_url":"https://bit.ly/3rECWbS","display_url":"bit.ly/3rECWbS","indices":[245,268]}]	#ENVIVO Por pasear en la Condesa sabiendo que aÃºn puede contagiar #COVID19, el Dr. @HLGatell podrÃ­a haber incurrido en un delito que amerita hasta 3 aÃ±os de cÃ¡rcel. Y Ã©l ya lo sabÃ­a, esto fue lo que dijo hace un aÃ±o con el caso de un youtuber: https://t.co/S7O5TJhhcf	1205164.0	RT @CiroGomezL: #ENVIVO Por pasear en la Condesa sabiendo que aÃºn puede contagiar #COVID19, el Dr. @HLGatell podrÃ­a haber incurrido en un dâ€¦	75.0	True	full
330960	330960	604b08d9faa45b0038106e59	2021-03-12 06:23:15	[]	[]	Thu Mar 11 22:08:04 +0000 2021	[]	[{"url":"https://t.co/x4lx0xoCD5","expanded_url":"https://twitter.com/SachinKalbag/status/1369674514829746178","display_url":"twitter.com/SachinKalbag/sâ€¦","indices":[278,301]}]	@Infirmier00 &amp; en inde 50 fois mieux qu'en France/ 1,5 milliards de pop sans hygiÃ¨ne seulement 160 000 DC &amp; Ã Mumbay env 10 dc/j juste avec 4 mÃ©docs gÃ©nÃ©riques vieux de 40 ans( iver+doxi/ hcq+azi) trop nombreux Ã vacciner &amp; trop cher pour la majoritÃ© des indiens...https://t.co/x4lx0xoCD5 https://t.co/SHZuP2TmeF	55.0	RT @enzo2110: @Infirmier00 &amp; en inde 50 fois mieux qu'en France/ 1,5 milliards de pop sans hygiÃ¨ne seulement 160 000 DC &amp; Ã Mumbay env 10â€¦	1297.0	True	full
330961	330961	604b08d9faa45b0038106e61	2021-03-12 06:23:15	[{"text":"kidney","indices":[25,32]},{"text":"diagnostics","indices":[58,70]},{"text":"Infection","indices":[71,81]},{"text":"hypertension","indices":[82,95]},{"text":"ChronicKidneyDisease","indices":[96,117]},{"text":"urology","indices":[118,126]},{"text":"bladdercontrol","indices":[127,142]},{"text":"Salt","indices":[143,148]}]	[{"url":"https://t.co/JVOJA3NQzh","expanded_url":"http://thenorthlines.com/early-warning-signs-your-kidneys-arent-functioning-well","display_url":"thenorthlines.com/early-warning-â€¦","indices":[152,175]}]		[]	[]			Early warning signs your #kidney arenâ€™t functioning well #diagnostics #Infection #hypertensionâ€¦ https://t.co/co9GZ0AMmA	355.0	True	full
330962	330962	604b08d9faa45b0038106e6d	2021-03-12 06:23:16	[{"text":"BigCash","indices":[4,12]}]	[{"url":"https://t.co/3OY4zPlQln","expanded_url":"https://goo.gl/xtDLEk","display_url":"goo.gl/xtDLEk","indices":[170,193]}]		[]	[]			Try #BigCash : The Highest Paying Reward App ever! Make money quickly by downloading apps and games. Exchange onlyâ€¦ https://t.co/KTA8f99xD7	0.0	True	full
330963	330963	604b08d9faa45b0038106e83	2021-03-12 06:23:16	[]	[]	Fri Mar 12 06:08:40 +0000 2021	[]	[{"url":"https://t.co/lUDqeNgWFb","expanded_url":"https://www.soyacincau.com/2021/03/12/covid-19-malaysia-vaccination-status-registration-one-fifth/","display_url":"soyacincau.com/2021/03/12/covâ€¦","indices":[129,152]}]	At the moment, Selangor leads with a total of 29,208 vaccinations, followed by Sarawak with 28,212 and Kuala Lumpur with 25,190. https://t.co/lUDqeNgWFb	9526.0	RT @JKJAVMY: At the moment, Selangor leads with a total of 29,208 vaccinations, followed by Sarawak with 28,212 and Kuala Lumpur with 25,19â€¦	6197.0	True	full
330964	330964	604b08d9faa45b0038106e85	2021-03-12 06:23:16	[{"text":"BSC","indices":[0,4]},{"text":"Artivas","indices":[5,13]},{"text":"NFT","indices":[14,18]},{"text":"NFTs","indices":[19,24]},{"text":"DeFi","indices":[25,30]},{"text":"NFTcommunity","indices":[31,44]},{"text":"BNB","indices":[45,49]},{"text":"Binance","indices":[50,58]}]	[{"url":"https://t.co/oRF5JCsoGO","expanded_url":"https://app.artivas.me/","display_url":"app.artivas.me","indices":[212,235]}]		[]	[]			#BSC #Artivas #NFT #NFTs #DeFi #NFTcommunity #BNB #Binance This project is going to give us a huge profit in the fuâ€¦ https://t.co/RlGflD4sGm	29516.0	True	full
330965	330965	604b08d9faa45b0038106e8d	2021-03-12 06:23:16	[]	[]	Thu Mar 11 23:34:27 +0000 2021	[]	[{"url":"https://t.co/fwsjxTwKAc","expanded_url":"https://www.reuters.com/article/us-health-coronavirus-denmark-idUSKBN2B319K","display_url":"reuters.com/article/us-heaâ€¦","indices":[256,279]}]	8 European nations including Italy, Latvia, Luxembourg, Lithuania, Estonia, Denmark, Norway and Iceland have decided to stop using the AstraZeneca COVID-19 vaccine due to serious blood clot issues and death. Are we allowed to have concerns about this yet?ðŸ¤”https://t.co/fwsjxTwKAc	177267.0	RT @robbystarbuck: 8 European nations including Italy, Latvia, Luxembourg, Lithuania, Estonia, Denmark, Norway and Iceland have decided toâ€¦	196.0	True	full
330966	330966	604b08d9faa45b0038106e91	2021-03-12 06:23:16	[{"text":"Covid19","indices":[0,8]},{"text":"Tajikistan","indices":[31,42]},{"text":"Albania","indices":[43,51]},{"text":"Malawi","indices":[52,59]},{"text":"CAR","indices":[60,64]},{"text":"SouthKorea","indices":[65,76]}]	[{"url":"https://t.co/r2c6znyH7A","expanded_url":"https://www.trackcorona.live","display_url":"trackcorona.live","indices":[97,120]}]		[]	[]			#Covid19 confirmed cases in: #Tajikistan #Albania #Malawi #CAR #SouthKorea Data provided byâ€¦ https://t.co/15TIOStHME	12.0	True	full
330967	330967	604b08d9faa45b0038106ea9	2021-03-12 06:23:16	[]	[]	Fri Mar 12 06:13:47 +0000 2021	[{"text":"BLACKPINK","indices":[0,10]},{"text":"RosÃ©","indices":[13,18]},{"text":"R","indices":[55,57]},{"text":"OnTheGroundTODAY","indices":[97,114]},{"text":"R","indices":[154,156]},{"text":"QQ","indices":[189,192]}]	[{"url":"https://t.co/ALpUopE0Ah","expanded_url":"https://www.facebook.com/worldmusicawards/photos/a.310614765686310/3822397661174652/","display_url":"facebook.com/worldmusicawarâ€¦","indices":[239,262]}]	#BLACKPINK's #RosÃ© drops her much awaited Single album #R along with its title track &amp; MV as #OnTheGroundTODAY trends at #1 on Twitter Worldwide with #R surpassing 300,000 downloads on #QQ Music!ðŸ’ƒðŸ’¥ðŸ’¿ðŸŽ¶ðŸŽ¥ðŸ’¥ðŸ¥‡ðŸŒŽðŸ”¥âž•ðŸ’¿ðŸ’¥3âƒ£0âƒ£0âƒ£0âƒ£0âƒ£0âƒ£ðŸŽ§ðŸ‘‘ðŸ¤� @BLACKPINK https://t.co/ALpUopE0Ah https://t.co/8KKJFNZB1j	317446.0	RT @WORLDMUSICAWARD: #BLACKPINK's #RosÃ© drops her much awaited Single album #R along with its title track &amp; MV as #OnTheGroundTODAY trendsâ€¦	17.0	True	full
330968	330968	604b08dafaa45b0038106eb9	2021-03-12 06:23:16	[]	[]	Fri Mar 12 04:03:09 +0000 2021	[]	[{"url":"https://t.co/rRfxrSabIM","expanded_url":"http://u.afp.com/UNaw","display_url":"u.afp.com/UNaw","indices":[256,279]}]	Airtime: Flight simulators keep pilots sharp during pandemic. Covid has clipped the wings of airline pilots but those who have kept their jobs are doing what they can to stay sharp -- using flight simulators when they're not in the few planes in the air https://t.co/rRfxrSabIM https://t.co/52KPWzAROk	1983787.0	RT @AFP: Airtime: Flight simulators keep pilots sharp during pandemic. Covid has clipped the wings of airline pilots but those who have keâ€¦	2327.0	True	full
330969	330969	604b08dafaa45b0038106ee3	2021-03-12 06:23:17	[]	[]	Thu Mar 11 21:26:20 +0000 2021	[{"text":"COVID19","indices":[0,8]}]	[{"url":"https://t.co/yDPMffhwAJ","expanded_url":"https://twitter.com/gkierzek/status/1370080806190874631","display_url":"twitter.com/gkierzek/statuâ€¦","indices":[277,300]}]	#COVID19 Journalistes de la France entiÃ¨re, relayez les infos d'un vrai pro @gkierzek qui connait le terrain. C'est v/devoir d'informer les FRðŸ‡«ðŸ‡· @CNEWS @GG_RMC @BFMTV @RMCinfo @Europe1 @RTLFrance @rtlinfo @LCI @Le_Figaro @lemondefr @LePoint @LEXPRESS @franceinfo @franceinter https://t.co/yDPMffhwAJ	9299.0	RT @jabouvier: #COVID19 Journalistes de la France entiÃ¨re, relayez les infos d'un vrai pro @gkierzek qui connait le terrain. C'est v/devoiâ€¦	953.0	True	full
330970	330970	604b08dafaa45b0038106ee7	2021-03-12 06:23:17	[]	[]	Thu Mar 11 19:14:00 +0000 2021	[]	[{"url":"https://t.co/CsUpIEPcOR","expanded_url":"http://bit.ly/JoinResist","display_url":"bit.ly/JoinResist","indices":[124,147]}]	Palestine Action account suspended for 12hrs after posting a video informing the public its activists were remanded in jail https://t.co/CsUpIEPcOR https://t.co/YZlIBOJ60l	58423.0	RT @swilkinsonbc: Palestine Action account suspended for 12hrs after posting a video informing the public its activists were remanded in jaâ€¦	207.0	True	full
330971	330971	604b08dbfaa45b0038106f11	2021-03-12 06:23:17	[]	[]	Thu Mar 11 21:29:48 +0000 2021	[]	[{"url":"https://t.co/ZsNRCVQh1n","expanded_url":"https://www.bmj.com/content/370/bmj.m3320","display_url":"bmj.com/content/370/bmâ€¦","indices":[191,214]},{"url":"https://t.co/a7A58EkLWU","expanded_url":"https://www.bmj.com/content/bmj/370/bmj.m3320.full.pdf","display_url":"bmj.com/content/bmj/37â€¦","indices":[260,283]}]	WHO Collaborating Centre for Global Women's Health living systematic review of Covid &amp; pregnancy, 1st update 10 March. Best review I'm aware of. Don't be put off by the 1 Sept 2020 date. https://t.co/ZsNRCVQh1n Click though for pdf. Definitely the update. https://t.co/a7A58EkLWU	5351.0	RT @jimgthornton: WHO Collaborating Centre for Global Women's Health living systematic review of Covid &amp; pregnancy, 1st update 10 March. Beâ€¦	561.0	True	full
330972	330972	604b08dbfaa45b0038106f15	2021-03-12 06:23:17	[]	[]	Thu Mar 11 21:45:00 +0000 2021	[]	[{"url":"https://t.co/H8HUctoKvn","expanded_url":"https://newsus.cgtn.com/news/2021-03-12/COVID-19-One-year-later-the-virus-is-worse-than-ever-in-Brazil-YyxFs7ow2k/index.html","display_url":"newsus.cgtn.com/news/2021-03-1â€¦","indices":[235,258]}]	As many countries around the world report drops in COVID-19 cases and deaths, the virus is skyrocketing in Brazil. The country is now reporting more deaths daily, than any other country. Experts say, more than one cause is to blame. https://t.co/H8HUctoKvn https://t.co/fKpFKLkooU	287789.0	RT @cgtnamerica: As many countries around the world report drops in COVID-19 cases and deaths, the virus is skyrocketing in Brazil. The couâ€¦	158.0	True	full
330973	330973	604b08dbfaa45b0038106f33	2021-03-12 06:23:18	[]	[]	Thu Mar 11 12:32:47 +0000 2021	[]	[{"url":"https://t.co/szqlH1jOqz","expanded_url":"http://www.icmra.info/drupal/news/22june2020/summary","display_url":"icmra.info/drupal/news/22â€¦","indices":[233,256]},{"url":"https://t.co/qGg9Jl0EuA","expanded_url":"https://t.me/robinmg/1245","display_url":"t.me/robinmg/1245","indices":[257,280]}]	WHY BIG PHARMA NEEDS THE PANDEMIC GOING AT LEAST TIL LATE JUNE. VACCINE AUTHORIZATION (NOT APPROVAL) IS TEMPORARY PENDING CONCLUSION OF CLINICAL SAFETY TRIALS WHICH MUST BE AT LEAST ONE YEAR IN DURATION. NO PANDEMIC=NO AUTHORIZATION https://t.co/szqlH1jOqz https://t.co/qGg9Jl0EuA https://t.co/eqoAZ7zxsO	7606.0	RT @robinmonottibot: WHY BIG PHARMA NEEDS THE PANDEMIC GOING AT LEAST TIL LATE JUNE. VACCINE AUTHORIZATION (NOT APPROVAL) IS TEMPORARY PENDâ€¦	89.0	True	full
330974	330974	604b08dbfaa45b0038106f47	2021-03-12 06:23:18	[]	[{"url":"https://t.co/ia7jKPIXHz","expanded_url":"https://ift.tt/2ZecDws","display_url":"ift.tt/2ZecDws","indices":[208,231]},{"url":"https://t.co/zmbXFkaVUU","expanded_url":"https://twitter.com/AminaAb87821003","display_url":"twitter.com/AminaAb87821003","indices":[255,278]}]		[]	[]			Amina Abdi Learn Arabic Online Option 1: "1 to 1 Classes" 53 $ per month (20 hours) Option 2: "1 to 1 Class" 3 $ pâ€¦ https://t.co/XMzabYsNB0	4554.0	True	full
330975	330975	604b08dbfaa45b0038106f49	2021-03-12 06:23:18	[]	[]	Fri Mar 12 02:02:13 +0000 2021	[{"text":"SDGTalks","indices":[81,90]},{"text":"GenderEquality","indices":[106,121]},{"text":"ClimateChange","indices":[137,151]},{"text":"IWD2021","indices":[161,169]}]	[{"url":"https://t.co/aEGZqOr4v4","expanded_url":"http://bit.ly/perempuandaniklim","display_url":"bit.ly/perempuandanikâ€¦","indices":[41,64]},{"url":"https://t.co/Gi3V6tL1Lj","expanded_url":"https://twitter.com/UNDPIndonesia/status/1368866022531489792","display_url":"twitter.com/UNDPIndonesia/â€¦","indices":[225,248]}]	ðŸ“£TODAY! ðŸ•‘2 pm Jakarta Time Registerâž¡ï¸�: https://t.co/aEGZqOr4v4 Join our first #SDGTalks of the year on #GenderEquality, poverty &amp; #ClimateChange! Marking #IWD2021 and launching of @CIFOR @FinancingLab_ID 's study. https://t.co/Gi3V6tL1Lj	28255.0	RT @UNDPIndonesia: ðŸ“£TODAY! ðŸ•‘2 pm Jakarta Time Registerâž¡ï¸�: https://t.co/aEGZqOr4v4 Join our first #SDGTalks of the year on #GenderEqualitâ€¦	209.0	True	full
330976	330976	604b08dbfaa45b0038106f51	2021-03-12 06:23:18	[]	[]	Fri Mar 12 04:58:19 +0000 2021	[{"text":"BhagavadGita","indices":[0,13]}]	[{"url":"https://t.co/sPmYtavk4Q","expanded_url":"https://www.livemint.com/news/india/bhagavad-gita-inspires-india-to-help-humanity-with-covid-19-vaccines-pm-modi-11615441183112.html","display_url":"livemint.com/news/india/bhaâ€¦","indices":[111,134]}]	#BhagavadGita inspires India to help humanity with Covid-19 vaccines: Hon'ble @PMOIndia Shri @narendramodi Ji https://t.co/sPmYtavk4Q via NaMo App	4230.0	RT @OfficeOf_JV: #BhagavadGita inspires India to help humanity with Covid-19 vaccines: Hon'ble @PMOIndia Shri @narendramodi Ji https://t.câ€¦	82.0	True	full
330977	330977	604b08dbfaa45b0038106f5f	2021-03-12 06:23:18	[{"text":"Biden","indices":[17,23]},{"text":"puls24","indices":[179,186]}]	[{"url":"https://t.co/iVBiLDXVC2","expanded_url":"https://www.puls24.at/news/politik/usa-wollen-corona-impfung-bis-mai-fuer-alle-buerger-freigeben/229223","display_url":"puls24.at/news/politik/uâ€¦","indices":[187,210]}]		[]	[]			US-PrÃ¤sident Joe #Biden will die Staffelung nach Impfgruppen in der Coronapandemie aufheben und Impfstoffe bis spÃ¤tâ€¦ https://t.co/wKXHyl795a	22613.0	True	full
330978	330978	604b08dbfaa45b0038106f67	2021-03-12 06:23:18	[]	[]	Fri Mar 12 03:03:17 +0000 2021	[]	[{"url":"https://t.co/GIH5zqJoiP","expanded_url":"https://twitter.com/JamesGa45484081/status/1370201497158492166","display_url":"twitter.com/JamesGa4548408â€¦","indices":[281,304]}]	This is absurd. Look at Patâ€™s deal compared to any other QB, he set it up to take way less money the first few years than all the rest. We kept everyone we wanted and made the Super Bowl. The pandemic dropped the cap by $25-30 million from the projected amount, blame that not Pat https://t.co/GIH5zqJoiP	80751.0	RT @MitchSchwartz71: This is absurd. Look at Patâ€™s deal compared to any other QB, he set it up to take way less money the first few years tâ€¦	2732.0	True	full
330979	330979	604b08dcfaa45b0038106f79	2021-03-12 06:23:18	[]	[]	Thu Mar 11 23:26:47 +0000 2021	[]	[{"url":"https://t.co/M9PhAyYFhg","expanded_url":"https://www.ema.europa.eu/en/news/covid-19-vaccine-astrazeneca-prac-preliminary-view-suggests-no-specific-issue-batch-used-austria","display_url":"ema.europa.eu/en/news/covid-â€¦","indices":[256,279]}]	EMA hat nach AstraZeneca Impfung 22 Thrombembolien bei 3 Millionen Geimpften gefunden. Das entspricht Rate ohne Impfung. Es ist richtig, das weiter zu untersuchen. Aber Impfstopp war falsch. Ausgesetzte Impfung ist fÃ¼r viele tÃ¶dlich, die jetzt verzichten. https://t.co/M9PhAyYFhg https://t.co/AoRaPODJv7	399410.0	RT @Karl_Lauterbach: EMA hat nach AstraZeneca Impfung 22 Thrombembolien bei 3 Millionen Geimpften gefunden. Das entspricht Rate ohne Impfunâ€¦	50.0	True	full
330980	330980	604b08dcfaa45b0038106f8d	2021-03-12 06:23:19	[]	[]	Fri Mar 12 05:26:35 +0000 2021	[{"text":"COVID19","indices":[0,8]},{"text":"coronavirus","indices":[146,158]}]	[{"url":"https://t.co/qQ2L14iMqi","expanded_url":"http://bit.ly/WPRODashboard","display_url":"bit.ly/WPRODashboard","indices":[201,224]}]	#COVID19 confirmed cases and deaths reported by countries and areas in the @WHO Western Pacific Region over the past 24 hours. For more info on #coronavirus cases in the Region, go to our dashboard: https://t.co/qQ2L14iMqi https://t.co/ZGB19D3jti	195626.0	RT @WHOWPRO: #COVID19 confirmed cases and deaths reported by countries and areas in the @WHO Western Pacific Region over the past 24 hours.â€¦	85.0	True	full
330981	330981	604b08dcfaa45b0038106f91	2021-03-12 06:23:19	[]	[]	Wed Feb 24 20:23:39 +0000 2021	[]	[{"url":"https://t.co/545qo7SUGq","expanded_url":"https://cdn.discordapp.com/attachments/804208707621355565/814228936639643678/pokesus.gbc","display_url":"cdn.discordapp.com/attachments/80â€¦","indices":[232,255]}]	this is probably the single worst thing i've ever created. welcome to amogus: sus version. its kinda like @sustoss except its an entire game instead of a comic you can grab the rom here if you're insane enough to actually play this https://t.co/545qo7SUGq https://t.co/0i5fxJETtK	2347.0	RT @susiesshitart: this is probably the single worst thing i've ever created. welcome to amogus: sus version. its kinda like @sustoss excepâ€¦	422.0	True	full
330982	330982	604b08dcfaa45b0038106f93	2021-03-12 06:23:19	[]	[]	Fri Mar 12 05:30:41 +0000 2021	[]	[{"url":"https://t.co/Pl37jA92Ne","expanded_url":"https://trib.al/feqNedt","display_url":"trib.al/feqNedt","indices":[119,142]}]	In Australia, Hollywood stars have found an escape from the COVID-19 pandemic. Whoâ€™s jealous? From The New York Times https://t.co/Pl37jA92Ne	1127132.0	RT @chicagotribune: In Australia, Hollywood stars have found an escape from the COVID-19 pandemic. Whoâ€™s jealous? From The New York Timesâ€¦	777.0	True	full
330983	330983	604b08dcfaa45b0038106fa9	2021-03-12 06:23:19	[]	[]	Fri Mar 12 06:21:21 +0000 2021	[{"text":"OnTheGroundTODAY","indices":[224,241]}]	[{"url":"https://t.co/XTwIxEJr7E","expanded_url":"https://genius.com/Rose-on-the-ground-lyrics","display_url":"genius.com/Rose-on-the-grâ€¦","indices":[254,277]}]	â€œOn The Groundâ€� by RosÃ© debuts at #6 on the All-Genre chart on Genius with a peak of 2.2K concurrent pageviews in the last hour. â€œGoneâ€� also climbs up to #10 following its official release. Read the lyrics to the songs now! #OnTheGroundTODAY @BLACKPINK https://t.co/XTwIxEJr7E https://t.co/hGUF2qecIg	5136.0	RT @Genius_kor: â€œOn The Groundâ€� by RosÃ© debuts at #6 on the All-Genre chart on Genius with a peak of 2.2K concurrent pageviews in the lastâ€¦	56.0	True	full
330984	330984	604b08dcfaa45b0038106fab	2021-03-12 06:23:19	[]	[{"url":"https://t.co/l6gduAzTXX","expanded_url":"https://edition.cnn.com/2021/03/12/politics/joe-biden-primetime-speech-covid-vaccine-may/index.html","display_url":"edition.cnn.com/2021/03/12/polâ€¦","indices":[257,280]}]		[]	[]			In Pres. Bidenâ€™s America, people will be vaccinated by 4th July '21. Thanks to @vonderleyen and @EU_Commission in Eâ€¦ https://t.co/pfaMxrg5mf	0.0	True	full
330985	330985	604b08dcfaa45b0038106fad	2021-03-12 06:23:19	[]	[]	Thu Mar 11 11:47:51 +0000 2021	[{"text":"AstraZeneca","indices":[84,96]}]	[{"url":"https://t.co/u1XMOnvRsh","expanded_url":"https://www.bfmtv.com/sante/covid-19-le-danemark-suspend-par-precaution-le-vaccin-astra-zeneca-apres-des-cas-de-thrombose_AD-202103110175.html","display_url":"bfmtv.com/sante/covid-19â€¦","indices":[256,279]}]	ðŸ”´ Le Danemark suspend Ã son tour la vaccination Astra Zeneca. Six pays ont arrÃªtÃ© #AstraZeneca : l'Autriche, l'Estonie, la Lettonie, la Lituanie et le Luxembourg. En cause? Des problÃ¨mes de formation de caillots sanguins chez des personnes vaccinÃ©es. https://t.co/u1XMOnvRsh	71706.0	RT @Poulin2012: ðŸ”´ Le Danemark suspend Ã son tour la vaccination Astra Zeneca. Six pays ont arrÃªtÃ© #AstraZeneca : l'Autriche, l'Estonie, lâ€¦	37.0	True	full
330986	330986	604b08ddfaa45b0038106fdf	2021-03-12 06:23:19	[]	[{"url":"https://t.co/OzIcCkSWeI","expanded_url":"https://www.huffpost.com/entry/democrats-american-rescue-plan_n_60492d23c5b60e0725f4aff1?ncid=engmodushpmg00000004","display_url":"huffpost.com/entry/democratâ€¦","indices":[163,186]}]		[]	[]			The $1.9 trillion bill is overwhelmingly popular. But its ultimate success will depend on government agencies taskeâ€¦ https://t.co/gxEUoKSeeD	3548.0	True	full
330987	330987	604b08ddfaa45b0038106ff1	2021-03-12 06:23:20	[]	[]	Fri Mar 12 05:41:31 +0000 2021	[]	[{"url":"https://t.co/ebDo69pOIF","expanded_url":"https://www.ons.gov.uk/peoplepopulationandcommunity/healthandsocialcare/healthandlifeexpectancies/adhocs/12788updatedestimatesoftheprevalenceoflongcovidsymptoms","display_url":"ons.gov.uk/peoplepopulatiâ€¦","indices":[255,278]},{"url":"https://t.co/ibKNYbl5vN","expanded_url":"https://twitter.com/fitterhappieraj/status/1370206845625896964","display…	I completely agree. It's now clear children are much more affected than first thought. Data from the UKâ€™s Office for National Statistics puts the 5-week prevalence of persistent symptoms at 13% in children aged 2-11 years. Children get long COVID, too. https://t.co/ebDo69pOIF https://t.co/ibKNYbl5vN	37635.0	RT @DrZoeHyde: I completely agree. It's now clear children are much more affected than first thought. Data from the UKâ€™s Office for Nationâ€¦	35.0	True	full
330988	330988	604b08ddfaa45b0038106ff9	2021-03-12 06:23:20	[]	[]	Fri Mar 12 06:14:00 +0000 2021	[]	[{"url":"https://t.co/ayWxpsdbmT","expanded_url":"https://bit.ly/3iT8Iya","display_url":"bit.ly/3iT8Iya","indices":[185,208]}]	Learn how the network models from the team led by Rafael Villanueva @UPV helped to understand the transmission process of COVID-19. Supported by PRACE access to @fzj_jsc @Fenix_RI_eu. https://t.co/ayWxpsdbmT	4337.0	RT @PRACE_RI: Learn how the network models from the team led by Rafael Villanueva @UPV helped to understand the transmission process of COVâ€¦	1102.0	True	full
330989	330989	604b08ddfaa45b0038106ffd	2021-03-12 06:23:20	[]	[]	Wed Mar 10 15:45:04 +0000 2021	[]	[{"url":"https://t.co/7dMbM5L1BO","expanded_url":"https://bit.ly/2Kou1KH","display_url":"bit.ly/2Kou1KH","indices":[123,146]}]	Aprende a identificar a tu cliente y sus motivaciones de compra para desarrollar una propuesta de valor Ãºnica. Conoce mÃ¡s: https://t.co/7dMbM5L1BO https://t.co/ltdwau2OIT	1658.0	RT @IESDEPuebla: Aprende a identificar a tu cliente y sus motivaciones de compra para desarrollar una propuesta de valor Ãºnica. Conoce mÃ¡s:â€¦	494.0	True	full
330990	330990	604b08ddfaa45b0038107003	2021-03-12 06:23:20	[]	[{"url":"https://t.co/Lzezf1IpOn","expanded_url":"https://wjicnetwork.out.airtime.pro/wjicnetwork_a","display_url":"wjicnetwork.out.airtime.pro/wjicnetwork_a","indices":[132,155]}]		[]	[]			Now playing: The COVID Baby Bust Reflects a Disturbing Cultural Reality by John Stonestreet (The Colson Center)! Lâ€¦ https://t.co/uubHcRjVoL	1284.0	True	full
330991	330991	604b08ddfaa45b003810700f	2021-03-12 06:23:20	[]	[]	Fri Mar 12 05:08:23 +0000 2021	[]	[{"url":"https://t.co/PkbzbZZUEC","expanded_url":"https://www.pfizer.com/news/press-release/press-release-detail/real-world-evidence-confirms-high-effectiveness-pfizer","display_url":"pfizer.com/news/press-relâ€¦","indices":[183,206]},{"url":"https://t.co/WX1lwzXYZb","expanded_url":"https://academic.oup.com/cid/advance-article/doi/10.1093/cid/ciab229/6167855","display_url":"academic.oup.com/cid/a…	Primeras datos (a falta de validarse) de que las vacunas ARNm bloquearÃ­an la transmisiÃ³n asintomÃ¡tica del virus entre un 80 y un 95%. Una gran noticia. 1âƒ£ Datos en Israel con Pfizer: https://t.co/PkbzbZZUEC 2âƒ£ Datos de la ClÃ­nica Mayo en EEUU: https://t.co/WX1lwzXYZb https://t.co/OwYmtjtmsd	45922.0	RT @gorka_orive: Primeras datos (a falta de validarse) de que las vacunas ARNm bloquearÃ­an la transmisiÃ³n asintomÃ¡tica del virus entre un 8â€¦	69.0	True	full
330992	330992	604b08ddfaa45b0038107015	2021-03-12 06:23:20	[]	[]	Thu Mar 11 20:28:01 +0000 2021	[]	[{"url":"https://t.co/5BGuVkhc9W","expanded_url":"http://philanthropynewsdigest.org/news/global-health-organizations-covid-19-response-not-gender-responsive","display_url":"philanthropynewsdigest.org/news/global-heâ€¦","indices":[260,283]}]	PSI is proud to be among 12 top-scoring organizations in @globalhlth5050â€™s 2021 Gender &amp; Health Index. PSI remains committed to our global operating model, favoring national voices in our decision making &amp; a more diverse set of organizational leaders. https://t.co/5BGuVkhc9W	42287.0	RT @PSIimpact: PSI is proud to be among 12 top-scoring organizations in @globalhlth5050â€™s 2021 Gender &amp; Health Index. PSI remains committedâ€¦	310.0	True	full
330993	330993	604b08defaa45b003810701f	2021-03-12 06:23:20	[]	[]	Fri Mar 12 00:41:19 +0000 2021	[]	[{"url":"https://t.co/8HJBoWXEmn","expanded_url":"https://www.abc.net.au/news/2021-03-12/scott-morrison-astrazeneca-pfizer-covid-vaccine-rollout-delays/13241496","display_url":"abc.net.au/news/2021-03-1â€¦","indices":[163,186]}]	Scott Morrison not at all concerned about the possible AstraZeneca vaccine safety risk due to the fact he had the Pfizer vaccine....... Not so lucky is Greg Hunt! https://t.co/8HJBoWXEmn	103.0	RT @NoVisaForSale: Scott Morrison not at all concerned about the possible AstraZeneca vaccine safety risk due to the fact he had the Pfizerâ€¦	1373.0	True	full
330994	330994	604b08defaa45b003810702f	2021-03-12 06:23:20	[]	[]	Fri Mar 12 04:24:56 +0000 2021	[{"text":"COVID19","indices":[35,43]}]	[{"url":"https://t.co/NYClTYQ34I","expanded_url":"https://www.mea.gov.in/vaccine-supply.htm","display_url":"mea.gov.in/vaccine-supplyâ€¦","indices":[225,248]}]	So far, 68 countries have received #COVID19 vaccines manufactured in India: - 35 as grant aid (8 million doses) - 15 on a purely commercial basis (34 million sold total) - 18 through COVAX only (16 million total provided) https://t.co/NYClTYQ34I https://t.co/YjBawUSwG2	60307.0	RT @d_jaishankar: So far, 68 countries have received #COVID19 vaccines manufactured in India: - 35 as grant aid (8 million doses) - 15 onâ€¦	20.0	True	full
330995	330995	604b08defaa45b0038107037	2021-03-12 06:23:21	[]	[]	Fri Mar 12 03:48:47 +0000 2021	[]	[{"url":"https://t.co/1Msk28RMJ1","expanded_url":"https://www.thenews.com.pk/print/802662-how-nations-fall","display_url":"thenews.com.pk/print/802662-hâ€¦","indices":[252,275]}]	"That is a damning spectacle. If such people were to become part of the houses of our legislature, it would render them criminal, unsuited for defending the interests of the state &amp; its people. This is the twin scourge that looms over the Senate." https://t.co/1Msk28RMJ1	9049.0	RT @RaoofHasan: "That is a damning spectacle. If such people were to become part of the houses of our legislature, it would render them criâ€¦	422.0	True	full
330996	330996	604b08defaa45b003810703f	2021-03-12 06:23:21	[]	[]	Fri Mar 12 05:54:15 +0000 2021	[{"text":"NadineLustre","indices":[234,247]}]	[{"url":"https://t.co/w7QE1itkFs","expanded_url":"https://www.philstar.com/lifestyle/ystyle/2021/03/12/2083758/second-coming-lofficiel-oliver-emocling?fbclid=IwAR0YcPI12MesS2XyJujk2Ex_-FWvOt9CXzApqrVXsNAz7bz6h5n62afvhrw","display_url":"philstar.com/lifestyle/ystyâ€¦","indices":[251,274]}]	An exclusive teaser of Lâ€™Officiel Philippinesâ€™ first three covers fronted by a top international model, a K-pop sub-unit, and a top local celebrity, representing its unique lens of global fashion, local scene, and global pop culture. #NadineLustre ðŸ‘‘ https://t.co/w7QE1itkFs	124981.0	RT @JaDineNATION: An exclusive teaser of Lâ€™Officiel Philippinesâ€™ first three covers fronted by a top international model, a K-pop sub-unit,â€¦	200.0	True	full
330997	330997	604b08defaa45b0038107049	2021-03-12 06:23:21	[]	[]	Fri Mar 12 05:43:14 +0000 2021	[{"text":"HealthProtocols","indices":[122,138]},{"text":"PolitikoNews","indices":[139,152]}]	[{"url":"https://t.co/EJNNSCexVt","expanded_url":"https://politics.com.ph/covid-19-task-force-oks-recommendation-to-tighten-enforcement-of-health-protocols/","display_url":"politics.com.ph/covid-19-task-â€¦","indices":[98,121]}]	Covid-19 task force OKs recommendation to tighten enforcement of health protocols l @pr1ncegolez https://t.co/EJNNSCexVt #HealthProtocols #PolitikoNews	10623.0	RT @Politiko_Ph: Covid-19 task force OKs recommendation to tighten enforcement of health protocols l @pr1ncegolez https://t.co/EJNNSCexVtâ€¦	3052.0	True	full
330998	330998	604b08defaa45b003810704b	2021-03-12 06:23:21	[]	[]	Wed Mar 10 20:49:46 +0000 2021	[]	[{"url":"https://t.co/NjDNxBJrIX","expanded_url":"https://www.washingtonpost.com/health/2021/03/10/vaccine-supply-increase-states/","display_url":"washingtonpost.com/health/2021/03â€¦","indices":[156,179]}]	States have "been advised to plan for between 22 and 24 million doses a week by early April, an increase of as much as 50 percent from current allocations" https://t.co/NjDNxBJrIX	608996.0	RT @TVietor08: States have "been advised to plan for between 22 and 24 million doses a week by early April, an increase of as much as 50 peâ€¦	1105.0	True	full
330999	330999	604b08defaa45b003810706d	2021-03-12 06:23:21	[]	[]	Thu Mar 11 00:57:29 +0000 2021	[{"text":"SiteC","indices":[103,109]},{"text":"bcpoli","indices":[233,240]}]	[{"url":"https://t.co/8aEZzVXmAW","expanded_url":"https://thenarwhal.ca/site-c-dam-milburn-report-explainer/","display_url":"thenarwhal.ca/site-c-dam-milâ€¦","indices":[243,266]}]	Did you know that BC Hydro tried to terminate Ernst &amp; Young from its independent oversight role on #SiteC? @sarahcox_bc read over the findings of the latest dam review so you donâ€™t have to. Here are 10 things you need to know. #bcpoli https://t.co/8aEZzVXmAW	20538.0	RT @thenarwhalca: Did you know that BC Hydro tried to terminate Ernst &amp; Young from its independent oversight role on #SiteC? @sarahcox_bcâ€¦	4750.0	True	full
331000	331000	604b08defaa45b0038107071	2021-03-12 06:23:21	[]	[]	Fri Mar 12 05:45:10 +0000 2021	[]	[{"url":"https://t.co/e5H15pObEG","expanded_url":"http://apne.ws/RKTDXP5","display_url":"apne.ws/RKTDXP5","indices":[219,242]},{"url":"https://t.co/ebDWcGwPmF","expanded_url":"http://apne.ws/HGFSTVI","display_url":"apne.ws/HGFSTVI","indices":[244,267]}]	In a pandemic-wracked year, religious leaders and spiritual counselors across the U.S. ministered to the ill, fed the hungry, consoled the bereaved. Here are some of their reflections on a trying year. Watch more here: https://t.co/e5H15pObEG https://t.co/ebDWcGwPmF	15103741.0	RT @AP: In a pandemic-wracked year, religious leaders and spiritual counselors across the U.S. ministered to the ill, fed the hungry, consoâ€¦	351.0	True	full
331001	331001	604b08dffaa45b003810707f	2021-03-12 06:23:21	[]	[]	Thu Mar 11 15:57:13 +0000 2021	[]	[{"url":"https://t.co/4WzNNtIhw6","expanded_url":"http://Ctxt.es","display_url":"Ctxt.es","indices":[71,94]},{"url":"https://t.co/6dNy8SaaZC","expanded_url":"https://ctxt.es/es/20210301/Politica/35291/transparencia-agenda-fiscalia-general-estado-Dolores-Delgado-Inda.htm","display_url":"ctxt.es/es/20210301/Poâ€¦","indices":[245,268]}]	La fiscal general lleva una semana sin contestar a las 12 preguntas de https://t.co/4WzNNtIhw6. Dolores Delgado incumple la ley de transparencia. Su agenda institucional es casi inexistente, y no incluye ni sus reuniones ni sus entrevistas. https://t.co/6dNy8SaaZC	180588.0	RT @ctxt_es: La fiscal general lleva una semana sin contestar a las 12 preguntas de https://t.co/4WzNNtIhw6. Dolores Delgado incumple la lâ€¦	1671.0	True	full
331002	331002	604b08dffaa45b0038107081	2021-03-12 06:23:21	[]	[]	Thu Mar 11 16:02:21 +0000 2021	[]	[{"url":"https://t.co/eI58IFOhXS","expanded_url":"https://twitter.com/FaheemYounus/status/1370029600424620034","display_url":"twitter.com/FaheemYounus/sâ€¦","indices":[281,304]}]	Das ist so schrecklich. Hinter jedem Kubikmeter stehen Menschen mit Atemnot. Ãœberlebende beschreiben es als "langsames Ertrinken". Aber die Erstickenden bekommen wir nicht zu sehen. Stattdessen von Morgends bis Abends heulende Restaurant-Besitzer und von Kindern genervte Eltern https://t.co/eI58IFOhXS	4327.0	RT @epsilon3141: Das ist so schrecklich. Hinter jedem Kubikmeter stehen Menschen mit Atemnot. Ãœberlebende beschreiben es als "langsames Ertâ€¦	549.0	True	full
331003	331003	604b08dffaa45b0038107083	2021-03-12 06:23:21	[{"text":"impfungen","indices":[111,121]},{"text":"impfstoff","indices":[122,132]},{"text":"impfstoffhersteller","indices":[133,153]},{"text":"astrazeneca","indices":[154,166]},{"text":"biontech","indices":[167,176]},{"text":"moderna","indices":[177,185]},{"text":"corona","indices":[186,193]},{"text":"johnsonandjohnson","indices":[194,212]}]	[{"url":"https://t.co/2VMeDavpgl","expanded_url":"https://www.ntg24.de/AstraZeneca-und-Johnson-Johnson-12032021-CT-Aktien","display_url":"ntg24.de/AstraZeneca-unâ€¦","indices":[86,109]}]		[]	[]			Corona-Impfstoffe von AstraZeneca und Johnson &amp; Johnson bewegen erneut die MÃ¤rkte https://t.co/2VMeDavpglâ€¦ https://t.co/rchHLQa0WE	1410.0	True	full
331004	331004	604b08dffaa45b0038107099	2021-03-12 06:23:22	[]	[]	Fri Mar 12 06:10:19 +0000 2021	[{"text":"NI_KI","indices":[57,63]},{"text":"HEESEUNG","indices":[70,79]},{"text":"SUNOO","indices":[85,91]},{"text":"JAKE","indices":[98,103]},{"text":"SUNGHOON","indices":[111,120]},{"text":"JUNGWON","indices":[128,136]},{"text":"JAY","indices":[143,147]}]	[{"url":"https://t.co/7vlRKrdTJX","expanded_url":"https://www.nehannn.com/group-detail/121.html","display_url":"nehannn.com/group-detail/1â€¦","indices":[234,257]}]	[ðŸ—³] NEHANNN 'K-pop Idol Popularity Ranking' 210312 #5 - #NI_KI #7 - #HEESEUNG #8 - #SUNOO #13 - #JAKE #15 - #SUNGHOON #16 - #JUNGWON #17 - #JAY âœ¨ Goal: ALL MEMBERS IN TOP 15 âœ¨ â€” simply click the link, then tap the like ðŸ’— button https://t.co/7vlRKrdTJX	12050.0	RT @PRODBY_ENGENE: [ðŸ—³] NEHANNN 'K-pop Idol Popularity Ranking' 210312 #5 - #NI_KI #7 - #HEESEUNG #8 - #SUNOO #13 - #JAKE #15 - #SUNGHOONâ€¦	1168.0	True	full
331005	331005	604b08dffaa45b003810709b	2021-03-12 06:23:22	[]	[]	Thu Mar 11 19:53:25 +0000 2021	[]	[{"url":"https://t.co/hiE4vX0pla","expanded_url":"https://assets.publishing.service.gov.uk/government/uploads/system/uploads/attachment_data/file/968414/COVID-19_AstraZeneca_Vaccine_Analysis_Print.pdf","display_url":"assets.publishing.service.gov.uk/government/uplâ€¦","indices":[161,184]}]	@NaphtalineLeBon La liste des signalements pharmacovigilance des vaccins astrazeneca en Grande Bretagne 276 dÃ©cÃ¨s et une liste interminable d'effets secondaires https://t.co/hiE4vX0pla	877.0	RT @SurfingCelia: @NaphtalineLeBon La liste des signalements pharmacovigilance des vaccins astrazeneca en Grande Bretagne 276 dÃ©cÃ¨s et uneâ€¦	879.0	True	full
331006	331006	604b08dffaa45b00381070c3	2021-03-12 06:23:22	[]	[{"url":"https://t.co/ULKsVQFule","expanded_url":"https://opensea.io/collection/randomizedpunks","display_url":"opensea.io/collection/ranâ€¦","indices":[258,281]}]		[]	[]			@georgieyana @iamwesselart 50 randomized punks just dropped. Remember that only the first ones will cost 0.1eth eaâ€¦ https://t.co/UD6lsoN2Cu	44.0	True	full
331007	331007	604b08dffaa45b00381070c5	2021-03-12 06:23:22	[]	[{"url":"https://t.co/hoxw1h4ohi","expanded_url":"https://www.theyouthtimes.com/news-details/18115/J&J/'s-Top-Scientist-On-Their-Covid-Vaccine/'s-/'Secret-Sauce/","display_url":"theyouthtimes.com/news-details/1â€¦","indices":[140,163]}]		[]	[]			Johnson &amp; Johnson's single-dose Covid vaccine was authorized in the European Union Thursday, the fourth shot greenlâ€¦ https://t.co/mPRTkz4R4R	72.0	True	full
331008	331008	604b08dffaa45b00381070c9	2021-03-12 06:23:22	[]	[]	Thu Mar 11 15:24:19 +0000 2021	[]	[{"url":"https://t.co/1Ifq6Pg6D0","expanded_url":"https://www.longdom.org/open-access/national-consumption-of-antimalarial-drugs-and-covid19-deaths-dynamics-an-econometric-study-58486.html?fbclid=IwAR0ZyWOJwv23p_jLCTKRme6CfAlcbgfZ4nCdA39tXzrwfcr8duvSRvH4MM8","display_url":"longdom.org/open-access/naâ€¦","indices":[257,280]}]	Quand la multiplication des approches donne des rÃ©sultats Ã©tonnants : un chercheur de l'EHESS a analysÃ© les donnÃ©es nationales de prescription de l'hydroxychloroquine et dÃ©montre que la dynamique des dÃ©cÃ¨s est dÃ©favorable aux pays qui n'en ont pas prescrit https://t.co/1Ifq6Pg6D0	795995.0	RT @raoult_didier: Quand la multiplication des approches donne des rÃ©sultats Ã©tonnants : un chercheur de l'EHESS a analysÃ© les donnÃ©es natiâ€¦	37.0	True	full
331009	331009	604b08e0faa45b00381070f5	2021-03-12 06:23:22	[]	[]	Fri Mar 12 05:18:12 +0000 2021	[]	[{"url":"https://t.co/8XcYGNyDiW","expanded_url":"https://twitter.com/jamcat12345/status/1370072477280337921","display_url":"twitter.com/jamcat12345/stâ€¦","indices":[229,252]}]	DDA acquired land via LARR and has no idea what to do with it. It doesn't have money to do or upkeep any of its mandates. They have killed all the parks, lakes and jods of Delhi. They do work for the DLFs and Rahejas quite well. https://t.co/8XcYGNyDiW	23597.0	RT @roshankar: DDA acquired land via LARR and has no idea what to do with it. It doesn't have money to do or upkeep any of its mandates. Thâ€¦	528.0	True	full
331010	331010	604b08e0faa45b00381070fb	2021-03-12 06:23:23	[]	[]	Fri Mar 12 00:00:11 +0000 2021	[{"text":"MusicOnAMission","indices":[26,42]},{"text":"GRAMMYs","indices":[111,119]},{"text":"COVID19","indices":[220,228]}]	[{"url":"https://t.co/2nKxkyRtK0","expanded_url":"https://support.MusiCares.org","display_url":"support.MusiCares.org","indices":[231,254]}]	Get ready for @MusiCares' #MusicOnAMission! âœ¨ ðŸ—“ Tomorrow, March 12, 2021 ðŸ“² A virtual fundraiser and official #GRAMMYs Week event that will honor the resilience of the music community, which has been deeply impacted by #COVID19 ðŸŽŸ https://t.co/2nKxkyRtK0 https://t.co/8SneJsBMwp	3268165.0	RT @RecordingAcad: Get ready for @MusiCares' #MusicOnAMission! âœ¨ ðŸ—“ Tomorrow, March 12, 2021 ðŸ“² A virtual fundraiser and official #GRAMMYsâ€¦	1739.0	True	full
331011	331011	604b08e0faa45b0038107101	2021-03-12 06:23:23	[]	[]	Thu Mar 11 19:33:59 +0000 2021	[]	[{"url":"https://t.co/DjS2OgztUf","expanded_url":"https://gofund.me/4ba63b4d","display_url":"gofund.me/4ba63b4d","indices":[210,233]}]	hi im a closeted enby immunocompromised Black trans guy and Iâ€™m fundraising to help with bills so I can center my health and secure living expenses at the same time during the mist of a pandemic.! please share https://t.co/DjS2OgztUf	211.0	RT @enbymilesmiles: hi im a closeted enby immunocompromised Black trans guy and Iâ€™m fundraising to help with bills so I can center my healtâ€¦	172.0	True	full
331012	331012	604b08e0faa45b0038107111	2021-03-12 06:23:23	[]	[]	Thu Mar 11 21:35:31 +0000 2021	[]	[{"url":"https://t.co/06isrBigp6","expanded_url":"https://nyti.ms/3vdDt6F","display_url":"nyti.ms/3vdDt6F","indices":[248,271]}]	From @nytimes: â€œ...the Seattle area has the lowest death rate of the 20 largest metropolitan regions in the country. If the rest of the United States had kept pace with Seattle, the nation could have avoided more than 300,000 coronavirus deaths." https://t.co/06isrBigp6	45143.0	RT @VisitSeattle: From @nytimes: â€œ...the Seattle area has the lowest death rate of the 20 largest metropolitan regions in the country. If tâ€¦	489.0	True	full
331013	331013	604b08e0faa45b0038107115	2021-03-12 06:23:23	[]	[]	Thu Mar 11 14:47:27 +0000 2021	[]	[{"url":"https://t.co/G0SWvTFDZp","expanded_url":"https://www.francetvinfo.fr/sante/maladie/coronavirus/covid-19-ce-qu-il-faut-retenir-de-la-nouvelle-etude-de-l-institut-pasteur-sur-les-modes-de-contaminations_4328533.html#xtor=CS2-765-[autres]-","display_url":"francetvinfo.fr/sante/maladie/â€¦","indices":[155,178]}]	Article incohÃ©rent de @franceinfo â¬‡ï¸�Extraits : Covid-19 : ce qu'il faut retenir de la nouvelle Ã©tude de l'Institut Pasteur sur les modes de contaminations https://t.co/G0SWvTFDZp	398.0	RT @HiWhatsuphere: Article incohÃ©rent de @franceinfo â¬‡ï¸�Extraits : Covid-19 : ce qu'il faut retenir de la nouvelle Ã©tude de l'Institut Pasteâ€¦	7070.0	True	full
331014	331014	604b08e0faa45b003810711f	2021-03-12 06:23:23	[]	[]	Thu Mar 11 15:29:26 +0000 2021	[{"text":"TXT","indices":[247,251]}]	[{"url":"https://t.co/KN547EY2Yo","expanded_url":"https://www.elitedaily.com/p/the-unstoppable-txt-63896681?utm_campaign=elitedaily&utm_content=1615476566&utm_medium=owned&utm_source=twitter","display_url":"elitedaily.com/p/the-unstoppaâ€¦","indices":[252,275]}]	Introducing Elite Daily's March cover stars, @TXT_members âœ¨ Soobin, Yeonjun, Beomgyu, Taehyun, and Hueningkai discuss using their pandemic experiences as songwriting inspiration, their third year together, and more. (âœ�ï¸�: @Haekoko, ðŸ“·: Ahn Yeonhoo) #TXT https://t.co/KN547EY2Yo	186934.0	RT @EliteDaily: Introducing Elite Daily's March cover stars, @TXT_members âœ¨ Soobin, Yeonjun, Beomgyu, Taehyun, and Hueningkai discuss usingâ€¦	39.0	True	full
331015	331015	604b08e0faa45b0038107123	2021-03-12 06:23:23	[]	[{"url":"https://t.co/ocvmNOzoQp","expanded_url":"https://twitter.com/i/status/1192688645561442305","display_url":"twitter.com/i/status/11926â€¦","indices":[152,175]}]		[]	[]			$VET is now 7.15 cents, up 125% in a month You: Is $1 still the target? Me: No, $1 minimum, $3 is the target noobâ€¦ https://t.co/58Sjx4Jli0	11.0	True	full
331016	331016	604b08e0faa45b0038107129	2021-03-12 06:23:23	[]	[]	Thu Mar 11 20:22:00 +0000 2021	[{"text":"COVID19","indices":[98,106]},{"text":"COVID19","indices":[186,194]}]	[{"url":"https://t.co/DmfPOAPMjW","expanded_url":"https://bit.ly/3bGvO6p","display_url":"bit.ly/3bGvO6p","indices":[196,219]}]	Wondering why wearing masks, staying 6 feet from others, and vaccines all help stop the spread of #COVID19? Hear from the @AmoebaSisters about how these prevention strategies help fight #COVID19. https://t.co/DmfPOAPMjW https://t.co/BsNkeCmMk9	3753671.0	RT @CDCgov: Wondering why wearing masks, staying 6 feet from others, and vaccines all help stop the spread of #COVID19? Hear from the @Amoeâ€¦	1391.0	True	full
331017	331017	604b08e1faa45b0038107139	2021-03-12 06:23:23	[]	[]	Fri Mar 12 05:50:27 +0000 2021	[]	[{"url":"https://t.co/2JF2ZlhWHW","expanded_url":"https://twitter.com/theonlyrymac/status/1370245528013963264","display_url":"twitter.com/theonlyrymac/sâ€¦","indices":[123,146]}]	When Jack don't let me DM my thread, I've struck a nerve Whoops ðŸ¤·â€�â™‚ï¸� I've been out of a 3 month ban for 22 hours - sigh https://t.co/2JF2ZlhWHW https://t.co/bDIXLZsrd5	9175.0	RT @theonlyrymac: When Jack don't let me DM my thread, I've struck a nerve Whoops ðŸ¤·â€�â™‚ï¸� I've been out of a 3 month ban for 22 hours - sigâ€¦	282.0	True	full
331018	331018	604b08e1faa45b003810714b	2021-03-12 06:23:23	[]	[]	Thu Mar 11 20:59:59 +0000 2021	[]	[{"url":"https://t.co/om33hbewdt","expanded_url":"https://twitter.com/andaluciajunta/status/1370108518263627778","display_url":"twitter.com/andaluciajuntaâ€¦","indices":[252,275]}]	Seguimos como la primera Comunidad, exceptuando Ceuta y Melilla, con mayor porcentaje de vacunaciÃ³n a nivel nacional. Buenas noticias para AndalucÃ­a pero no nos conformamos. Necesitamos mÃ¡s vacunas, estamos preparados para administrarlas masivamente. https://t.co/om33hbewdt	7791.0	RT @jesusraguirre: Seguimos como la primera Comunidad, exceptuando Ceuta y Melilla, con mayor porcentaje de vacunaciÃ³n a nivel nacional. Bâ€¦	16.0	True	full
331019	331019	604b08e1faa45b0038107151	2021-03-12 06:23:23	[]	[]	Wed Mar 10 19:39:42 +0000 2021	[]	[{"url":"https://t.co/KCk871CGBj","expanded_url":"https://www.politico.eu/article/china-throws-down-gauntlet-joe-biden-allies-hong-kong/","display_url":"politico.eu/article/china-â€¦","indices":[224,247]}]	Words of condemnation are no longer enough, foreign ministers from around the world, led by Britain, should be seeking to find ways of showing China that its violation of international law cannot pass without consequence... https://t.co/KCk871CGBj	49873.0	RT @MPIainDS: Words of condemnation are no longer enough, foreign ministers from around the world, led by Britain, should be seeking to finâ€¦	17.0	True	full
331020	331020	604b08e1faa45b0038107155	2021-03-12 06:23:24	[]	[]	Thu Mar 11 13:24:30 +0000 2021	[]	[{"url":"https://t.co/GLYwM8NPmD","expanded_url":"https://www.eldiario.es/sociedad/ultima-hora-coronavirus-actualidad-politica-11-de-marzo_6_7296271_1065013.html","display_url":"eldiario.es/sociedad/ultimâ€¦","indices":[120,143]}]	Un micro capta una conversaciÃ³n de VillacÃ­s con Casado: "Como gobiernen PSOE y Podemos la Comunidad, nos habÃ©is jodido" https://t.co/GLYwM8NPmD	1071915.0	RT @iescolar: Un micro capta una conversaciÃ³n de VillacÃ­s con Casado: "Como gobiernen PSOE y Podemos la Comunidad, nos habÃ©is jodido" httpsâ€¦	549.0	True	full
331021	331021	604b08e1faa45b003810716d	2021-03-12 06:23:24	[]	[]	Thu Mar 11 18:15:56 +0000 2021	[{"text":"NotreDame","indices":[55,65]}]	[{"url":"https://t.co/25nhT3lZpr","expanded_url":"https://www.parismatch.com/Actu/Politique/Des-chenes-bicentenaires-pour-Notre-Dame-1728330","display_url":"parismatch.com/Actu/Politiqueâ€¦","indices":[239,262]}]	Ces chÃªnes, qui seront demain la nouvelle charpente de #NotreDame, sont l'hÃ©ritage de 15 gÃ©nÃ©rations de forestiers et sylviculteurs. Ils ont fait grandir et pris soin de ces arbres qui honorent nos forÃªts et notre savoir-faire forestier. https://t.co/25nhT3lZpr	78248.0	RT @J_Denormandie: Ces chÃªnes, qui seront demain la nouvelle charpente de #NotreDame, sont l'hÃ©ritage de 15 gÃ©nÃ©rations de forestiers et syâ€¦	4258.0	True	full
331022	331022	604b08e1faa45b0038107171	2021-03-12 06:23:24	[{"text":"ILR4InternationalNurses","indices":[215,239]},{"text":"ILR_4_All_NHS_Workers","indices":[242,264]},{"text":"ILR4NHS","indices":[266,274]},{"text":"OverseasNHSWorkersDay","indices":[275,297]}]	[{"url":"https://t.co/rTsFiiJl8n","expanded_url":"https://petition.parliament.uk/petitions/563652","display_url":"petition.parliament.uk/petitions/5636â€¦","indices":[191,214]}]		[]	[]			@Dreadpirate10 I'm a foreign NHS nurse worked tirelessly day in &amp; day out in this pandemic. Would you take a few miâ€¦ https://t.co/MpHq137VDM	100.0	True	full
331023	331023	604b08e2faa45b003810717d	2021-03-12 06:23:24	[]	[]	Tue Mar 09 02:53:10 +0000 2021	[]	[{"url":"https://t.co/gq7gMzXNoX","expanded_url":"https://lustyage.com/products/penis-extender-stretcher?ref=kdo9hrzxfhld","display_url":"lustyage.com/products/penisâ€¦","indices":[189,212]}]	Grow your Dick size in an efficient, safe &amp; painless way ðŸ˜� And all sex toy product buying go to home Worldwide Free Shipping must try get https 50% discount ðŸ¥° No infection ðŸ‘Œ order now https://t.co/gq7gMzXNoX https://t.co/RACRVt2OdH	72034.0	RT @hotpromo01: Grow your Dick size in an efficient, safe &amp; painless way ðŸ˜� And all sex toy product buying go to home Worldwide Free Shippinâ€¦	151515.0	True	full
331024	331024	604b08e2faa45b0038107183	2021-03-12 06:23:24	[]	[{"url":"https://t.co/QMjFFgw7j3","expanded_url":"https://elpais.com/espana/elecciones-catalanas/2021-02-15/la-corriente-critica-de-ciudadanos-exige-a-arrimadas-dimisiones-por-el-desplome-en-cataluna.html","display_url":"elpais.com/espana/eleccioâ€¦","indices":[239,262]}]		[]	[]			@CiudadanosCs @GuillermoDiazCs Como Cuadrado el "transparente" de los negocios en Brasil vio que la ruina en Cataluâ€¦ https://t.co/D0J6fG2Yxa	26.0	True	full
331025	331025	604b08e2faa45b003810718f	2021-03-12 06:23:25	[]	[]	Fri Mar 12 01:19:23 +0000 2021	[]	[{"url":"https://t.co/oJnGdiZdQN","expanded_url":"http://instagram.com/deemnts","display_url":"instagram.com/deemnts","indices":[121,144]},{"url":"https://t.co/jl43B7zgY9","expanded_url":"http://Onlyfans.com/dmnts","display_url":"Onlyfans.com/dmnts","indices":[203,226]}]	SORTEOOOO ðŸ¤� (+18) RegalarÃ© 2 subs o maybe 3 para mi OF Para participar solo deben de dar Like, RT y seguirme en insta: https://t.co/oJnGdiZdQN AnunciarÃ© al ganador el lunes 15 de marzo, suerte ðŸ˜šðŸ’œ https://t.co/jl43B7zgY9 ðŸ’— https://t.co/FwUZyeo1Hv	2994.0	RT @Deemints: SORTEOOOO ðŸ¤� (+18) RegalarÃ© 2 subs o maybe 3 para mi OF Para participar solo deben de dar Like, RT y seguirme en insta: httpâ€¦	50.0	True	full
331026	331026	604b08e2faa45b0038107195	2021-03-12 06:23:25	[]	[]	Thu Mar 11 06:02:52 +0000 2021	[]	[{"url":"https://t.co/BZ99l4plh2","expanded_url":"https://trib.al/i5xE0oH","display_url":"trib.al/i5xE0oH","indices":[172,195]}]	Hong Kongâ€™s vaccine no-show rate rises after the city reported three deaths and three critical illnesses among the more than 130,000 people inoculated with the Sinovac jab https://t.co/BZ99l4plh2	74193.0	RT @BloombergAsia: Hong Kongâ€™s vaccine no-show rate rises after the city reported three deaths and three critical illnesses among the moreâ€¦	43.0	True	full
331027	331027	604b08e2faa45b003810719b	2021-03-12 06:23:25	[]	[]	Fri Mar 12 06:15:30 +0000 2021	[{"text":"DAYWALKER","indices":[0,10]}]	[{"url":"https://t.co/AaLmMUW8pK","expanded_url":"https://twitter.com/raincorpse/status/1370256339990024201","display_url":"twitter.com/raincorpse/staâ€¦","indices":[258,281]}]	#DAYWALKER isnâ€™t just a sound, itâ€™s a cultural reset, itâ€™s a lifestyle, a reason for us to breathe, an escape from this cruel world filled with thieves. its art, the first gift you open on christmas, a hug from a loved one, everything youâ€™ve ever wanted ðŸ¦‡â�—ðŸ”¨ https://t.co/AaLmMUW8pK	313.0	RT @corpsespork: #DAYWALKER isnâ€™t just a sound, itâ€™s a cultural reset, itâ€™s a lifestyle, a reason for us to breathe, an escape from this crâ€¦	509.0	True	full
331028	331028	604b08e2faa45b003810719d	2021-03-12 06:23:25	[{"text":"Disneyland","indices":[113,124]},{"text":"canceldisney","indices":[126,139]},{"text":"DisneyPlus","indices":[140,151]},{"text":"Lockdown","indices":[152,161]},{"text":"GinaCarano","indices":[162,173]},{"text":"starwars","indices":[174,183]},{"text":"StarWarsRebels","indices":[184,199]}]	[{"url":"https://t.co/w6gBB32B43","expanded_url":"https://youtu.be/JHGuCsI8zVw","display_url":"youtu.be/JHGuCsI8zVw","indices":[76,99]}]		[]	[]			Disney Wants Kathleen Kennedy FIRED! Shareholders ANGRY Over Star Wars a... https://t.co/w6gBB32B43 via @YouTubeâ€¦ https://t.co/R4Ue4EuuIg	75.0	True	full
331029	331029	604b08e2faa45b00381071a1	2021-03-12 06:23:25	[]	[]	Thu Mar 11 16:01:32 +0000 2021	[{"text":"vacuna","indices":[52,59]},{"text":"COVID19","indices":[72,80]},{"text":"vacunas","indices":[120,128]}]	[{"url":"https://t.co/785kICDZic","expanded_url":"https://bit.ly/38ujsix","display_url":"bit.ly/38ujsix","indices":[183,206]}]	ðŸ”µðŸ’‰@EMA_News recomienda la autorizaciÃ³n de la cuarta #vacuna frente a la #COVID19. âœ…Se trata de la Ãºnica de las cuatro #vacunas autorizadas que se administrarÃ¡ en una sola dosis. ðŸ”— https://t.co/785kICDZic https://t.co/Ei2jlgzQG2	44899.0	RT @AEMPSGOB: ðŸ”µðŸ’‰@EMA_News recomienda la autorizaciÃ³n de la cuarta #vacuna frente a la #COVID19. âœ…Se trata de la Ãºnica de las cuatro #vacuâ€¦	2043.0	True	full
331030	331030	604b08e2faa45b00381071b1	2021-03-12 06:23:25	[]	[]	Fri Mar 12 04:53:39 +0000 2021	[{"text":"GOPStealsOurVotes","indices":[81,99]}]	[{"url":"https://t.co/eF19PsMl89","expanded_url":"https://secure.actblue.com/donate/rubiocovid?refcode=RACRE&amount=25&recurring=1","display_url":"secure.actblue.com/donate/rubiocoâ€¦","indices":[221,244]}]	Marco Rubio voted against the COVID Relief bill, and he's fine with the fact the #GOPStealsOurVotes. Let's give Marco more time to read the Bible by retiring his ass. Your RT and small donation will help us get it done. https://t.co/eF19PsMl89	899680.0	RT @mmpadellan: Marco Rubio voted against the COVID Relief bill, and he's fine with the fact the #GOPStealsOurVotes. Let's give Marco moreâ€¦	509.0	True	full
331031	331031	604b08e2faa45b00381071b5	2021-03-12 06:23:25	[]	[]	Fri Mar 12 06:20:02 +0000 2021	[{"text":"COVID19","indices":[21,29]}]	[{"url":"https://t.co/kCCovwxKse","expanded_url":"http://wrld.bg/ypda50DWtPg","display_url":"wrld.bg/ypda50DWtPg","indices":[246,269]}]	One year on from the #COVID19 pandemic, we're highlighting stories of human resilience, ingenuity and creativity ðŸ’¡. From Lao PDR to Costa Rica, Pakistan, Kenya, Greece and Chad here are 6 stories that inspire hope as we mark a grim anniversary: https://t.co/kCCovwxKse https://t.co/55OlDEwH6q	53948.0	RT @WBG_Cities: One year on from the #COVID19 pandemic, we're highlighting stories of human resilience, ingenuity and creativity ðŸ’¡. From Laâ€¦	790.0	True	full
331032	331032	604b08e2faa45b00381071bd	2021-03-12 06:23:25	[]	[]	Fri Mar 12 06:11:43 +0000 2021	[{"text":"Ethiopia","indices":[3,12]},{"text":"Tigray","indices":[224,231]}]	[{"url":"https://t.co/Fnos9CnKeC","expanded_url":"http://consilium.europa.eu/media/48785/st","display_url":"consilium.europa.eu/media/48785/st","indices":[233,256]}]	In #Ethiopia summit conclusions, @EUCouncil reiterated its support for the work of @EthioHRC that â€˜provides detailed documentation &amp; recommendations for actionâ€™, &amp; encourages extension of its on-ground monitoring in #Tigray https://t.co/Fnos9CnKeCâ€¦	17652.0	RT @EthioHRC: In #Ethiopia summit conclusions, @EUCouncil reiterated its support for the work of @EthioHRC that â€˜provides detailed documentâ€¦	5.0	True	full
331033	331033	604b08e2faa45b00381071d7	2021-03-12 06:23:25	[]	[]	Fri Mar 12 06:07:40 +0000 2021	[{"text":"WayV","indices":[18,23]},{"text":"WayV_Kick_Back","indices":[189,204]},{"text":"å¨�ç¥žV","indices":[205,209]},{"text":"WayV","indices":[210,215]},{"text":"TEN","indices":[216,220]},{"text":"æ�Žæ°¸é’¦","indices":[221,225]},{"text":"í…�","indices":[226,228]},{"text":"à¹€à¸•à¸™à¸¥à¹Œ","indices":[229,235]},{"text":"TENChittaphon","indices":[236,250]},{"text":"ì�´ì˜�í� ","indices":[251,255]}…	[{"url":"https://t.co/2Zl80QvsTT","expanded_url":"https://www.mwave.me/en/vote/mcountdown/vote","display_url":"mwave.me/en/vote/mcountâ€¦","indices":[131,154]},{"url":"https://t.co/wj5LtsfCNN","expanded_url":"http://play.whosfan.com/shared/vote/277/U","display_url":"play.whosfan.com/shared/vote/27â€¦","indices":[164,187]}]	[VOTE] Let's Vote #WayV â€˜Kick Backâ€™ at MWAVE and Whosfan (Mnet M Countdown pre voting) â�° Mar 12, 2021 ~ Mar 15, 2021 (KST) MWAVE https://t.co/2Zl80QvsTT Whosfan https://t.co/wj5LtsfCNN #WayV_Kick_Back #å¨�ç¥žV #WayV #TEN #æ�Žæ°¸é’¦ #í…� #à¹€à¸•à¸™à¸¥à¹Œ #TENChittaphon #ì�´ì˜�í� #ãƒ†ãƒ³ https://t.co/LCq2BnqCSK	32816.0	RT @TENzenter: [VOTE] Let's Vote #WayV â€˜Kick Backâ€™ at MWAVE and Whosfan (Mnet M Countdown pre voting) â�° Mar 12, 2021 ~ Mar 15, 2021 (KST)â€¦	113.0	True	full
331034	331034	604b08e2faa45b00381071ed	2021-03-12 06:23:25	[{"text":"Staysafe","indices":[189,198]}]	[{"url":"https://t.co/v030ok4xZz","expanded_url":"https://bit.ly/38OWItV","display_url":"bit.ly/38OWItV","indices":[143,166]}]		[]	[]			@menterao Hi @menterao, we have Balaji Agencies &amp; Industries as an authorized Mahindra dealer in Tirupati. Please râ€¦ https://t.co/LXBqA5PVSu	32966.0	True	full
331035	331035	604b08e3faa45b00381071f9	2021-03-12 06:23:25	[]	[]	Thu Mar 11 15:17:30 +0000 2021	[]	[{"url":"https://t.co/xPXXsXge32","expanded_url":"https://www.inc.com/justin-bariso/inside-googles-plan-to-disrupt-college-degree-exclusive.html","display_url":"inc.com/justin-bariso/â€¦","indices":[257,280]}]	This morning, @Google is announcing the next steps in its plan to disrupt the world of education, including new certificate programs designed to help people bridge any skill gap and get qualifications in high-paying job fields. No college degree necessary. https://t.co/xPXXsXge32	2791029.0	RT @Inc: This morning, @Google is announcing the next steps in its plan to disrupt the world of education, including new certificate prograâ€¦	18.0	True	full
331036	331036	604b08e3faa45b0038107209	2021-03-12 06:23:26	[]	[]	Fri Mar 12 06:23:01 +0000 2021	[]	[{"url":"https://t.co/WZPtBalcHZ","expanded_url":"https://caravanmagazine.in/economy/anand-teltumbde-writes-from-prison-economy-cannot-divorce-constitution","display_url":"caravanmagazine.in/economy/anand-â€¦","indices":[252,275]}]	Proponents of privatisation argue, in support of the government, that private sector has always been more efficient than the public sector. This argument in its might lead to a preposterous but valid question: Why not privatise the government itself? https://t.co/WZPtBalcHZ	127838.0	RT @meenakandasamy: Proponents of privatisation argue, in support of the government, that private sector has always been more efficient thaâ€¦	100.0	True	full
331037	331037	604b08e3faa45b0038107211	2021-03-12 06:23:26	[]	[]	Thu Mar 11 22:38:12 +0000 2021	[]	[{"url":"https://t.co/9IpPFkV9QO","expanded_url":"https://twitter.com/arnaudbontemps/status/1369628642892996609?s=21","display_url":"twitter.com/arnaudbontempsâ€¦","indices":[147,170]},{"url":"https://t.co/lBP3xBh4Hd","expanded_url":"https://twitter.com/arnaudbontemps/status/1369628642892996609","display_url":"twitter.com/arnaudbontempsâ€¦","indices":[171,194]}]	Pdt ce temps, Ã cÃ´tÃ© de la comâ€™ bidon, a mon centre de vaccin, refus dâ€™ouverture. Plus de doses,on doit appeler les patients pour annuler leurs RV https://t.co/9IpPFkV9QO https://t.co/lBP3xBh4Hd	33285.0	RT @DrSabrinaaurora: Pdt ce temps, Ã cÃ´tÃ© de la comâ€™ bidon, a mon centre de vaccin, refus dâ€™ouverture. Plus de doses,on doit appeler les paâ€¦	86.0	True	full
331038	331038	604b08e3faa45b0038107217	2021-03-12 06:23:26	[]	[]	Fri Mar 12 01:30:05 +0000 2021	[]	[{"url":"https://t.co/8bO6Fvq7j5","expanded_url":"https://ottawa.ctvnews.ca/resident-at-pembroke-s-miramichi-lodge-dies-due-to-covid-19-1.5343392?cid=sm%3Atrueanthem%3Actvottawa%3Atwitterpost&taid=604ac41db7d77200018e3caf&utm_campaign=trueAnthem%3A+Trending+Content&utm_medium=trueAnthem&utm_source=twitter","display_url":"ottawa.ctvnews.ca/resident-at-peâ€¦","indices":[141,164]}]	A resident at a Pembroke long-term care home has died, just days after most residents received their second doses of the COVID-19 vaccine.â€‹ https://t.co/8bO6Fvq7j5	218162.0	RT @ctvottawa: A resident at a Pembroke long-term care home has died, just days after most residents received their second doses of the COVâ€¦	84.0	True	full
331039	331039	604b08e3faa45b0038107231	2021-03-12 06:23:26	[]	[{"url":"https://t.co/4fariPsva2","expanded_url":"https://www.washingtonpost.com/politics/2020/07/13/president-trump-has-made-more-than-20000-false-or-misleading-claims/","display_url":"washingtonpost.com/politics/2020/â€¦","indices":[117,140]}]		[]	[]			Is the media tracking the lies quotient of this government and its leaders ? American media counted Trump's lies :â€¦ https://t.co/bpImDj2gbG	519.0	True	full
331040	331040	604b08e4faa45b003810724b	2021-03-12 06:23:26	[]	[]	Fri Mar 12 06:11:54 +0000 2021	[]	[{"url":"https://t.co/WjZfX7EjCP","expanded_url":"https://okdiario.com/espana/irene-montero-asume-que-iglesias-no-cuida-sus-hijos-cuando-salgo-recurro-madre-o-cuidadora-6943208","display_url":"okdiario.com/espana/irene-mâ€¦","indices":[197,220]}]	Tanto Feminismo y tienes el machismo en casa Arregla tu casa y deja tranquila las de los demÃ¡s Montero asume que Iglesias no cuida a sus hijos: Â«Cuando salgo recurro a mi madre o la cuidadoraÂ»: https://t.co/WjZfX7EjCP	17569.0	RT @Robustiano55: Tanto Feminismo y tienes el machismo en casa Arregla tu casa y deja tranquila las de los demÃ¡s Montero asume que Iglesâ€¦	239.0	True	full
331041	331041	604b08e4faa45b0038107271	2021-03-12 06:23:27	[]	[]	Fri Mar 12 05:54:19 +0000 2021	[]	[{"url":"https://t.co/KPcXCsFmSY","expanded_url":"https://youtu.be/Du4WMOS2-sA","display_url":"youtu.be/Du4WMOS2-sA","indices":[119,142]}]	LIVE: GRAMMY Awards Premiere Ceremony | March 14 : - 7PM ðŸ‡¬ðŸ‡§ - 3PM ET / 12PM PT ðŸ‡ºðŸ‡¸ March 15 : - 4AM KST ðŸ‡°ðŸ‡· Link : https://t.co/KPcXCsFmSY (@BTS_twt) https://t.co/6CudfjWuZO	42634.0	RT @sorafirstlove: LIVE: GRAMMY Awards Premiere Ceremony | March 14 : - 7PM ðŸ‡¬ðŸ‡§ - 3PM ET / 12PM PT ðŸ‡ºðŸ‡¸ March 15 : - 4AM KST ðŸ‡°ðŸ‡· Link : hâ€¦	837.0	True	full
331042	331042	604b08e4faa45b0038107293	2021-03-12 06:23:27	[]	[]	Fri Mar 12 03:00:06 +0000 2021	[]	[{"url":"https://t.co/1HOrHaqn2y","expanded_url":"https://www.visualcapitalist.com/the-covid-19-pandemic-one-year-in/","display_url":"visualcapitalist.com/the-covid-19-pâ€¦","indices":[245,268]}]	It's been one year since the World Health Organization (WHO) officially declared COVID-19 to be a global pandemic ðŸ˜· To commemorate the anniversary, weâ€™ve compiled a number of original visual resources to help put the pandemic in perspective. https://t.co/1HOrHaqn2y https://t.co/ANbp6tPajU	134121.0	RT @VisualCap: It's been one year since the World Health Organization (WHO) officially declared COVID-19 to be a global pandemic ðŸ˜· To commâ€¦	294.0	True	full
331043	331043	604b08e4faa45b0038107295	2021-03-12 06:23:27	[]	[]	Fri Mar 12 06:22:13 +0000 2021	[{"text":"covid19","indices":[0,8]}]	[{"url":"https://t.co/zDSazYdv1b","expanded_url":"https://www.francesoir.fr/opinions-tribunes/therapies-vaccin","display_url":"francesoir.fr/opinions-tribuâ€¦","indices":[254,277]}]	#covid19 Zinc, vitamines C et D, quercÃ©tine... Macrolides : azithromycine, clarithromycine, spiramycine... Tetracyclines : doxycycline... Fluoroquinolones : levofloxacine... C3G... Ivermectine (macrolide-like), HCQ, favipiravir, bromhexine... ðŸ”½ https://t.co/zDSazYdv1b	1337.0	RT @Dover63A: #covid19 Zinc, vitamines C et D, quercÃ©tine... Macrolides : azithromycine, clarithromycine, spiramycine... Tetracyclinesâ€¦	16918.0	True	full
331044	331044	604b08e4faa45b0038107297	2021-03-12 06:23:27	[]	[]	Thu Mar 11 06:20:07 +0000 2021	[{"text":"NFTs","indices":[192,197]},{"text":"collectibles","indices":[198,211]},{"text":"SwitchToVeChain","indices":[212,228]}]	[{"url":"https://t.co/ghbFLFVTDl","expanded_url":"https://twitter.com/VIMworldGlobal/status/1369893847132741635","display_url":"twitter.com/VIMworldGlobalâ€¦","indices":[234,257]}]	Congratulations on the launch! We're happy to be able to support the event by sponsoring the 10,000,000 $VTHO giveaway. For more info, please read the announcement made by @VIMworldGlobal. #NFTs #collectibles #SwitchToVeChain $VET https://t.co/ghbFLFVTDl	190372.0	RT @vechainofficial: Congratulations on the launch! We're happy to be able to support the event by sponsoring the 10,000,000 $VTHO giveawayâ€¦	109.0	True	full
331045	331045	604b08e5faa45b00381072a1	2021-03-12 06:23:27	[]	[{"url":"https://t.co/pBE7HceQ6R","expanded_url":"https://oyosm.com/Yiankasoo","display_url":"oyosm.com/Yiankasoo","indices":[57,80]}]		[]	[]			@Yiankasoo Hey! Amie ðŸ™‚ You're all set!, your download's https://t.co/pBE7HceQ6R , Bookmark and check your downloadâ€¦ https://t.co/s0jZlj48ri	97226.0	True	full
331046	331046	604b08e5faa45b00381072b1	2021-03-12 06:23:28	[]	[]	Thu Mar 11 16:07:37 +0000 2021	[]	[{"url":"https://t.co/Z0BkfN9BzA","expanded_url":"https://electionmaps.uk/vaccinations","display_url":"electionmaps.uk/vaccinations","indices":[229,252]}]	23.05m (+0.24m) people in the UK have received at least 1 dose of a Covid-19 vaccine as of the 10th of March. 1st Dose Only: 21.70m (+0.15m) Both Doses: 1.35m (+0.10m) Unvaccinated: 29.62m (-0.24m) Weekly Rate: 2.46m (-0.01m) https://t.co/Z0BkfN9BzA https://t.co/ia5rfWTKYY	107816.0	RT @ElectionMapsUK: 23.05m (+0.24m) people in the UK have received at least 1 dose of a Covid-19 vaccine as of the 10th of March. 1st Doseâ€¦	94.0	True	full
331047	331047	604b08e5faa45b00381072bf	2021-03-12 06:23:28	[]	[]	Thu Mar 11 03:21:00 +0000 2021	[]	[{"url":"https://t.co/LOlSFhN6Ub","expanded_url":"https://99percentinvisible.org/episode/masking-for-a-friend/","display_url":"99percentinvisible.org/episode/maskinâ€¦","indices":[220,243]}]	If you wanna learn more about today's Google doodle, the history of mask-wearing to reduce viral transmission, and why my Asian mom wanted me to become a doctor, I highly recommend listening to this podcast by @99piorg https://t.co/LOlSFhN6Ub	33.0	RT @lalalaelia: If you wanna learn more about today's Google doodle, the history of mask-wearing to reduce viral transmission, and why my Aâ€¦	3079.0	True	full
331048	331048	604b08e5faa45b00381072c3	2021-03-12 06:23:28	[]	[]	Thu Mar 11 20:47:00 +0000 2021	[{"text":"VoteHimOut","indices":[214,225]},{"text":"HeVotedNo","indices":[226,236]}]	[{"url":"https://t.co/CgQlmdyKve","expanded_url":"https://twitter.com/SenatorWicker/status/1369770036982915084","display_url":"twitter.com/SenatorWicker/â€¦","indices":[237,260]}]	.@SenatorWicker YOU VOTED NO** ON THE BILL! NOW you want to pretend YOU are the deliverer of this support to your constituents?! You are a pathetic, hypocritical, lying COWARD. And your constituents SEE YOU. #VoteHimOut #HeVotedNo https://t.co/CgQlmdyKve	692958.0	RT @DebraMessing: .@SenatorWicker YOU VOTED NO** ON THE BILL! NOW you want to pretend YOU are the deliverer of this support to your constiâ€¦	26.0	True	full
331049	331049	604b08e5faa45b00381072d7	2021-03-12 06:23:28	[]	[]	Fri Mar 12 00:29:32 +0000 2021	[]	[{"url":"https://t.co/fmxw3AMzIm","expanded_url":"https://www.thecut.com/2021/03/review-is-houseplant-seth-rogens-weed-brand-any-good.html","display_url":"thecut.com/2021/03/reviewâ€¦","indices":[187,210]}]	We share a desk in an office pre-pandemic, and we would smoke and talk about weed all day long. Iâ€™d be like, â€œOh, I like this one. I feel like I can get more done in the day with this.â€� https://t.co/fmxw3AMzIm	3226.0	RT @ohiaofeh: We share a desk in an office pre-pandemic, and we would smoke and talk about weed all day long. Iâ€™d be like, â€œOh, I like thisâ€¦	4151.0	True	full
331050	331050	604b08e6faa45b0038107319	2021-03-12 06:23:29	[]	[]	Fri Mar 12 05:08:23 +0000 2021	[]	[{"url":"https://t.co/PkbzbZZUEC","expanded_url":"https://www.pfizer.com/news/press-release/press-release-detail/real-world-evidence-confirms-high-effectiveness-pfizer","display_url":"pfizer.com/news/press-relâ€¦","indices":[183,206]},{"url":"https://t.co/WX1lwzXYZb","expanded_url":"https://academic.oup.com/cid/advance-article/doi/10.1093/cid/ciab229/6167855","display_url":"academic.oup.com/cid/a…	Primeras datos (a falta de validarse) de que las vacunas ARNm bloquearÃ­an la transmisiÃ³n asintomÃ¡tica del virus entre un 80 y un 95%. Una gran noticia. 1âƒ£ Datos en Israel con Pfizer: https://t.co/PkbzbZZUEC 2âƒ£ Datos de la ClÃ­nica Mayo en EEUU: https://t.co/WX1lwzXYZb https://t.co/OwYmtjtmsd	45922.0	RT @gorka_orive: Primeras datos (a falta de validarse) de que las vacunas ARNm bloquearÃ­an la transmisiÃ³n asintomÃ¡tica del virus entre un 8â€¦	7.0	True	full
331051	331051	604b08e6faa45b0038107333	2021-03-12 06:23:29	[]	[]	Thu Mar 11 17:23:57 +0000 2021	[{"text":"onpoli","indices":[225,232]}]	[{"url":"https://t.co/TXXV8ShtyE","expanded_url":"https://twitter.com/colindmello/status/1370055376654241798","display_url":"twitter.com/colindmello/stâ€¦","indices":[233,256]}]	Ontarioâ€™s Deputy Premier Christine Elliott is asked whether the Premierâ€™s comments were appropriate. â€œThe premier was perhaps expressing some frustration because the work [to vaccinate the Indigenous pop.] is continuing.â€� #onpoli https://t.co/TXXV8ShtyE	35328.0	RT @ColinDMello: Ontarioâ€™s Deputy Premier Christine Elliott is asked whether the Premierâ€™s comments were appropriate. â€œThe premier was peâ€¦	355.0	True	full
331052	331052	604b08e6faa45b003810733d	2021-03-12 06:23:29	[]	[]	Thu Mar 11 03:16:38 +0000 2021	[{"text":"ICMRFIGHTSCOVID19","indices":[101,119]},{"text":"IndiaFightsCOVID19","indices":[120,139]},{"text":"CoronaUpdatesInIndia","indices":[140,161]},{"text":"COVID19","indices":[162,170]},{"text":"Unite2FightCorona","indices":[171,189]}]	[{"url":"https://t.co/dI1pqvXAsZ","expanded_url":"https://www.icmr.gov.in","display_url":"icmr.gov.in","indices":[49,72]}]	COVID-19 Testing Update. For more details visit: https://t.co/dI1pqvXAsZ @MoHFW_INDIA @DeptHealthRes #ICMRFIGHTSCOVID19 #IndiaFightsCOVID19 #CoronaUpdatesInIndia #COVID19 #Unite2FightCorona https://t.co/Vy2x7yzFOd	210670.0	RT @ICMRDELHI: COVID-19 Testing Update. For more details visit: https://t.co/dI1pqvXAsZ @MoHFW_INDIA @DeptHealthRes #ICMRFIGHTSCOVID19 #Indâ€¦	275.0	True	full
331053	331053	604b08e6faa45b0038107347	2021-03-12 06:23:29	[]	[]	Thu Mar 11 15:21:52 +0000 2021	[]	[{"url":"https://t.co/rjEksrAasW","expanded_url":"https://twitter.com/katiedrumm/status/1369324358997602309","display_url":"twitter.com/katiedrumm/staâ€¦","indices":[138,161]}]	gonna put this on the list of "things steve brings up about the CIA that they admit to and that make him seem like a conspiracy theorist" https://t.co/rjEksrAasW	28548.0	RT @steveklabnik: gonna put this on the list of "things steve brings up about the CIA that they admit to and that make him seem like a consâ€¦	106.0	True	full
331054	331054	604b08e6faa45b0038107355	2021-03-12 06:23:29	[]	[]	Thu Mar 11 15:29:26 +0000 2021	[{"text":"TXT","indices":[247,251]}]	[{"url":"https://t.co/KN547EY2Yo","expanded_url":"https://www.elitedaily.com/p/the-unstoppable-txt-63896681?utm_campaign=elitedaily&utm_content=1615476566&utm_medium=owned&utm_source=twitter","display_url":"elitedaily.com/p/the-unstoppaâ€¦","indices":[252,275]}]	Introducing Elite Daily's March cover stars, @TXT_members âœ¨ Soobin, Yeonjun, Beomgyu, Taehyun, and Hueningkai discuss using their pandemic experiences as songwriting inspiration, their third year together, and more. (âœ�ï¸�: @Haekoko, ðŸ“·: Ahn Yeonhoo) #TXT https://t.co/KN547EY2Yo	186934.0	RT @EliteDaily: Introducing Elite Daily's March cover stars, @TXT_members âœ¨ Soobin, Yeonjun, Beomgyu, Taehyun, and Hueningkai discuss usingâ€¦	518.0	True	full
331055	331055	604b08e7faa45b003810735b	2021-03-12 06:23:29	[]	[]	Thu Mar 11 21:56:06 +0000 2021	[]	[{"url":"https://t.co/JRrkeDxy63","expanded_url":"https://twitter.com/GustavoRugeles/status/1370125881969143810?s=19","display_url":"twitter.com/GustavoRugelesâ€¦","indices":[257,280]}]	AtenciÃ³n: Tercer tiroteo en menos de 24 horas en la BogotÃ¡ de @ClaudiaLopez Nos informan fuentes oficiales que un sicario ataco esmeraldero y a su escolta en un intento de fleteo en el centro. Hay dos muertos y un herido. Por establecer sus identidades. https://t.co/JRrkeDxy63	53333.0	RT @EIExpedienteCol: AtenciÃ³n: Tercer tiroteo en menos de 24 horas en la BogotÃ¡ de @ClaudiaLopez Nos informan fuentes oficiales que un siâ€¦	1646.0	True	full
331056	331056	604b08e7faa45b003810735f	2021-03-12 06:23:29	[]	[]	Fri Mar 12 04:40:03 +0000 2021	[{"text":"vaccin","indices":[48,55]}]	[{"url":"https://t.co/7RiAftYteD","expanded_url":"https://l.leparisien.fr/UXKh","display_url":"l.leparisien.fr/UXKh","indices":[169,192]}]	Si on a dÃ©jÃ eu le Covid-19, la seconde dose de #vaccin est inutile, confirme une Ã©tude. Au contraire, mÃªme: cela pourrait occasionner davantage dâ€™effets secondaires âž¡ï¸� https://t.co/7RiAftYteD https://t.co/15JIL0LLil	2769587.0	RT @le_Parisien: Si on a dÃ©jÃ eu le Covid-19, la seconde dose de #vaccin est inutile, confirme une Ã©tude. Au contraire, mÃªme: cela pourraitâ€¦	2289.0	True	full
331057	331057	604b08e7faa45b003810736b	2021-03-12 06:23:29	[]	[]	Fri Mar 12 02:18:20 +0000 2021	[]	[{"url":"https://t.co/JVTeGo47VQ","expanded_url":"https://orf.at/stories/3204914/","display_url":"orf.at/stories/320491â€¦","indices":[146,169]}]	We are literally next door to the worst hit covid regions in the world right now thanks to B117. The virus doesnâ€™t care about national borders. https://t.co/JVTeGo47VQ	1480.0	RT @tanjamaier17: We are literally next door to the worst hit covid regions in the world right now thanks to B117. The virus doesnâ€™t care aâ€¦	255.0	True	full
331058	331058	604b08e8faa45b00381073b7	2021-03-12 06:23:30	[{"text":"earnmoney","indices":[197,207]},{"text":"makemoneyonline","indices":[208,224]},{"text":"onlinemoney","indices":[225,237]}]	[{"url":"https://t.co/nFwzXH5yXp","expanded_url":"http://www.itsdollar.com/register.php?referral=muhammadalibughio;text=I'm","display_url":"itsdollar.com/register.php?râ€¦","indices":[0,23]}]		[]	[]			https://t.co/nFwzXH5yXp inviting you to join Its Dollar, a site that lets you earn money with social media. I justâ€¦ https://t.co/RPm1ylH0KA	0.0	True	full
331059	331059	604b08e8faa45b00381073b5	2021-03-12 06:23:30	[]	[]	Thu Mar 11 16:25:37 +0000 2021	[{"text":"Covid_19","indices":[112,121]},{"text":"cdnpoli","indices":[122,130]},{"text":"GPC","indices":[131,135]}]	[{"url":"https://t.co/DtRWnjZmZd","expanded_url":"https://youtu.be/_AnV72VDPJM","display_url":"youtu.be/_AnV72VDPJM","indices":[152,175]}]	Act as though there are no parties here. My statement in the House on National Day of Commemoration of COVID19. #Covid_19 #cdnpoli #GPC @CanadianGreens https://t.co/DtRWnjZmZd	330450.0	RT @ElizabethMay: Act as though there are no parties here. My statement in the House on National Day of Commemoration of COVID19. #Covid_19â€¦	4750.0	True	full
331060	331060	604b08e8faa45b00381073cb	2021-03-12 06:23:31	[]	[]	Fri Mar 12 06:21:13 +0000 2021	[]	[{"url":"https://t.co/uvapMRPKMJ","expanded_url":"https://washex.am/3vfNLTU","display_url":"washex.am/3vfNLTU","indices":[153,176]}]	Human smugglers are causing chaos at the border. A total of 111 migrants were taken into @CBP custody within 24 hours at just one CBP patrol station. https://t.co/uvapMRPKMJ	269054.0	RT @dcexaminer: Human smugglers are causing chaos at the border. A total of 111 migrants were taken into @CBP custody within 24 hours atâ€¦	81.0	True	full
331061	331061	604b08e8faa45b00381073d7	2021-03-12 06:23:31	[]	[]	Thu Mar 11 17:44:50 +0000 2021	[]	[{"url":"https://t.co/xzsTa58Xdp","expanded_url":"https://www.ktvb.com/article/news/health/coronavirus/rural-idaho-parents-plan-private-prom-despite-pandemic/277-19cccd05-99c8-49a1-a78b-7c5bdc1c2c75","display_url":"ktvb.com/article/news/hâ€¦","indices":[172,195]}]	Party is titled â€œA Little Party Never Killed Nobdyâ€�. That is LITERALLY how COVID spreads and kills people. 500,000+ Americans are dead because of parties just like this. https://t.co/xzsTa58Xdp	1361.0	RT @mursebigford: Party is titled â€œA Little Party Never Killed Nobdyâ€�. That is LITERALLY how COVID spreads and kills people. 500,000+ Ameriâ€¦	301.0	True	full
331062	331062	604b08e8faa45b00381073dd	2021-03-12 06:23:31	[]	[]	Fri Mar 12 05:24:09 +0000 2021	[]	[{"url":"https://t.co/Olm27t1vTg","expanded_url":"https://www.n-tv.de/politik/CDU-Staatssekretaer-gibt-Corona-Mission-zu-article22419171.html","display_url":"n-tv.de/politik/CDU-Stâ€¦","indices":[163,186]}]	Asserbeidjan wird islamistisch-autoritÃ¤r gefÃ¼hrt, fÃ¼hrte gerade mit tÃ¼rkischer Hilfe Krieg gegen Armenier, um sie zu vertreiben - alles kein Problem fÃ¼r die @CDU. https://t.co/Olm27t1vTg	885.0	RT @HHawkeye24: Asserbeidjan wird islamistisch-autoritÃ¤r gefÃ¼hrt, fÃ¼hrte gerade mit tÃ¼rkischer Hilfe Krieg gegen Armenier, um sie zu vertreâ€¦	732.0	True	full
331063	331063	604b08e8faa45b0038107407	2021-03-12 06:23:31	[]	[]	Fri Mar 12 06:13:47 +0000 2021	[{"text":"BLACKPINK","indices":[0,10]},{"text":"RosÃ©","indices":[13,18]},{"text":"R","indices":[55,57]},{"text":"OnTheGroundTODAY","indices":[97,114]},{"text":"R","indices":[154,156]},{"text":"QQ","indices":[189,192]}]	[{"url":"https://t.co/ALpUopE0Ah","expanded_url":"https://www.facebook.com/worldmusicawards/photos/a.310614765686310/3822397661174652/","display_url":"facebook.com/worldmusicawarâ€¦","indices":[239,262]}]	#BLACKPINK's #RosÃ© drops her much awaited Single album #R along with its title track &amp; MV as #OnTheGroundTODAY trends at #1 on Twitter Worldwide with #R surpassing 300,000 downloads on #QQ Music!ðŸ’ƒðŸ’¥ðŸ’¿ðŸŽ¶ðŸŽ¥ðŸ’¥ðŸ¥‡ðŸŒŽðŸ”¥âž•ðŸ’¿ðŸ’¥3âƒ£0âƒ£0âƒ£0âƒ£0âƒ£0âƒ£ðŸŽ§ðŸ‘‘ðŸ¤� @BLACKPINK https://t.co/ALpUopE0Ah https://t.co/8KKJFNZB1j	317443.0	RT @WORLDMUSICAWARD: #BLACKPINK's #RosÃ© drops her much awaited Single album #R along with its title track &amp; MV as #OnTheGroundTODAY trendsâ€¦	73.0	True	full
331064	331064	604b08e8faa45b0038107413	2021-03-12 06:23:31	[]	[]	Fri Mar 12 06:21:21 +0000 2021	[{"text":"OnTheGroundTODAY","indices":[224,241]}]	[{"url":"https://t.co/XTwIxEJr7E","expanded_url":"https://genius.com/Rose-on-the-ground-lyrics","display_url":"genius.com/Rose-on-the-grâ€¦","indices":[254,277]}]	â€œOn The Groundâ€� by RosÃ© debuts at #6 on the All-Genre chart on Genius with a peak of 2.2K concurrent pageviews in the last hour. â€œGoneâ€� also climbs up to #10 following its official release. Read the lyrics to the songs now! #OnTheGroundTODAY @BLACKPINK https://t.co/XTwIxEJr7E https://t.co/hGUF2qecIg	5136.0	RT @Genius_kor: â€œOn The Groundâ€� by RosÃ© debuts at #6 on the All-Genre chart on Genius with a peak of 2.2K concurrent pageviews in the lastâ€¦	102.0	True	full
331065	331065	604b08e9faa45b0038107419	2021-03-12 06:23:31	[]	[]	Wed Mar 10 13:08:23 +0000 2021	[{"text":"DeFi","indices":[204,209]},{"text":"blockchain","indices":[210,221]},{"text":"Finance","indices":[222,230]}]	[{"url":"https://t.co/gPFkbut6Wv","expanded_url":"https://chainge-finance.medium.com/experience-flexibility-100-security-with-chainge-future-dex-918e003f2bb3","display_url":"chainge-finance.medium.com/experience-fleâ€¦","indices":[233,256]}]	Are you ready to experience true financial freedom &amp; guaranteed safety? If your answers to these questions are yes, then you need to check out our upcoming Future DEX and its amazing capabilities. #DeFi #blockchain #Finance https://t.co/gPFkbut6Wv	21619.0	RT @FinanceChainge: Are you ready to experience true financial freedom &amp; guaranteed safety? If your answers to these questions are yes, thâ€¦	0.0	True	full
331066	331066	604b08e9faa45b0038107441	2021-03-12 06:23:32	[]	[]	Fri Mar 12 05:19:16 +0000 2021	[]	[{"url":"https://t.co/A67SUiJyqJ","expanded_url":"https://nba.thedailydunk.co/kyrie-irving-veut-faire-pleurer-les-fans-de-boston-qui-peut-donc-arreter-les-nets/","display_url":"nba.thedailydunk.co/kyrie-irving-vâ€¦","indices":[252,275]}]	- 40 points Ã 15/23 au shoot, 5/8 Ã 3 points, 5/5 aux lancers, 8 rebonds et 3 passes - Kyrie tourne Ã 38.5 points par match contre les Celtics cette saison - 12Ã¨me victoire en 13 matchs pour les Nets - Retour de Marcus Smart (19 points en 21 minutes) https://t.co/A67SUiJyqJ	28950.0	RT @dailydunkfr: - 40 points Ã 15/23 au shoot, 5/8 Ã 3 points, 5/5 aux lancers, 8 rebonds et 3 passes - Kyrie tourne Ã 38.5 points par matcâ€¦	733.0	True	full
331067	331067	604b08e9faa45b0038107447	2021-03-12 06:23:32	[]	[]	Thu Mar 11 23:37:12 +0000 2021	[]	[{"url":"https://t.co/Tn1ir4bAOy","expanded_url":"https://trib.al/07Moqu6","display_url":"trib.al/07Moqu6","indices":[101,124]}]	BREAKING: Biden will direct states to make all adults eligible for coronavirus vaccinations by May 1 https://t.co/Tn1ir4bAOy https://t.co/0fvjyTKw7S	342008.0	RT @bpolitics: BREAKING: Biden will direct states to make all adults eligible for coronavirus vaccinations by May 1 https://t.co/Tn1ir4bAOyâ€¦	558.0	True	full
331068	331068	604b08e9faa45b0038107453	2021-03-12 06:23:32	[]	[{"url":"https://t.co/Zf4m8zM0JI","expanded_url":"https://www.cbc.ca/news/canada/newfoundland-labrador/nl-doctor-peter-morry-caution-social-media-posts-cpsnl-1.5944589","display_url":"cbc.ca/news/canada/neâ€¦","indices":[84,107]}]		[]	[]			Doctor cautioned to stop encouraging people to breach pandemic public health orders https://t.co/Zf4m8zM0JI. A legâ€¦ https://t.co/Pjho5vqhOS	114.0	True	full
331069	331069	604b08e9faa45b0038107469	2021-03-12 06:23:32	[]	[]	Fri Mar 12 06:20:48 +0000 2021	[]	[{"url":"https://t.co/PPJMURia2D","expanded_url":"https://bit.ly/3bCuGU8","display_url":"bit.ly/3bCuGU8","indices":[86,109]}]	.@BLACKPINK RosÃ© says the what she needed the most was on the ground, within herself: https://t.co/PPJMURia2D FYI, RosÃ©'s "On the Ground" is now No.1 on major local streaming charts within an hour since its release! ðŸ‘� https://t.co/I8aTQ6ms7y	195867.0	RT @Kpop_Herald: .@BLACKPINK RosÃ© says the what she needed the most was on the ground, within herself: https://t.co/PPJMURia2D FYI, RosÃ©'sâ€¦	232.0	True	full
331070	331070	604b08eafaa45b0038107473	2021-03-12 06:23:32	[]	[]	Fri Mar 12 03:10:04 +0000 2021	[{"text":"TalCual","indices":[90,98]},{"text":"ClaroyRaspao","indices":[99,112]},{"text":"ClaroComoElAgua","indices":[113,129]}]	[{"url":"https://t.co/UA2OQiDfuf","expanded_url":"https://bit.ly/38u7CoI","display_url":"bit.ly/38u7CoI","indices":[130,153]}]	Bloomberg: Impacto del covid-19 en Venezuela es mÃ¡s grave de lo informado por el chavismo #TalCual #ClaroyRaspao #ClaroComoElAgua https://t.co/UA2OQiDfuf https://t.co/19MpV5eD4r	1500413.0	RT @DiarioTalCual: Bloomberg: Impacto del covid-19 en Venezuela es mÃ¡s grave de lo informado por el chavismo #TalCual #ClaroyRaspao #ClaroCâ€¦	144.0	True	full
331071	331071	604b08eafaa45b003810747d	2021-03-12 06:23:32	[]	[]	Thu Mar 11 19:16:48 +0000 2021	[]	[{"url":"https://t.co/fHEjLNEa8P","expanded_url":"https://www.atlantico.fr/article/decryptage/covid-un-an-apres---5-erreurs-majeures-que-nous-repetons-face-a-la-pandemie-hopitaux-urgences-charles-reviens-antoine-flahault","display_url":"atlantico.fr/article/decrypâ€¦","indices":[257,280]}]	â€œIl faudrait sâ€™atteler aujourdâ€™hui Ã mieux ventiler les espaces clos,Ã sÃ©curiser les Ã©coles,les entreprises, les cantines et les cafeterias et arrÃªter de culpabiliser les citoyens pour leurs rassemblements Ã lâ€™extÃ©rieur quâ€™il faut au contraire encourager.â€� https://t.co/fHEjLNEa8P	18360.0	RT @FLAHAULT: â€œIl faudrait sâ€™atteler aujourdâ€™hui Ã mieux ventiler les espaces clos,Ã sÃ©curiser les Ã©coles,les entreprises, les cantines etâ€¦	592.0	True	full
331072	331072	604b08eafaa45b0038107483	2021-03-12 06:23:33	[]	[]	Fri Mar 12 06:23:04 +0000 2021	[{"text":"yachts","indices":[245,252]},{"text":"marineindustry","indices":[253,268]},{"text":"yachting","indices":[269,278]}]	[{"url":"https://t.co/QTtgwO46sX","expanded_url":"http://dlvr.it/RvSzDl","display_url":"dlvr.it/RvSzDl","indices":[221,244]}]	The Award-Winning Navetta 64 Will Make Its World Premiere In Palm Beach: Palm Beach Boat Show Begins March 25th Absolute Yachts is excited to announce the world premiere of the Navetta 64 at the Palm Beach Internationalâ€¦ https://t.co/QTtgwO46sX #yachts #marineindustry #yachting https://t.co/886N7Ulro4	1719.0	RT @RentaCatamaran: The Award-Winning Navetta 64 Will Make Its World Premiere In Palm Beach: Palm Beach Boat Show Begins March 25th Absolutâ€¦	20046.0	True	full
331073	331073	604b08eafaa45b003810748b	2021-03-12 06:23:33	[]	[]	Fri Mar 12 06:20:48 +0000 2021	[]	[{"url":"https://t.co/PPJMURia2D","expanded_url":"https://bit.ly/3bCuGU8","display_url":"bit.ly/3bCuGU8","indices":[86,109]}]	.@BLACKPINK RosÃ© says the what she needed the most was on the ground, within herself: https://t.co/PPJMURia2D FYI, RosÃ©'s "On the Ground" is now No.1 on major local streaming charts within an hour since its release! ðŸ‘� https://t.co/I8aTQ6ms7y	195867.0	RT @Kpop_Herald: .@BLACKPINK RosÃ© says the what she needed the most was on the ground, within herself: https://t.co/PPJMURia2D FYI, RosÃ©'sâ€¦	67.0	True	full
331074	331074	604b08eafaa45b0038107493	2021-03-12 06:23:33	[]	[]	Thu Mar 11 15:17:30 +0000 2021	[]	[{"url":"https://t.co/xPXXsXge32","expanded_url":"https://www.inc.com/justin-bariso/inside-googles-plan-to-disrupt-college-degree-exclusive.html","display_url":"inc.com/justin-bariso/â€¦","indices":[257,280]}]	This morning, @Google is announcing the next steps in its plan to disrupt the world of education, including new certificate programs designed to help people bridge any skill gap and get qualifications in high-paying job fields. No college degree necessary. https://t.co/xPXXsXge32	2791149.0	RT @Inc: This morning, @Google is announcing the next steps in its plan to disrupt the world of education, including new certificate prograâ€¦	3.0	True	full
331075	331075	604b08eafaa45b00381074a1	2021-03-12 06:23:33	[]	[]	Thu Feb 11 17:28:57 +0000 2021	[{"text":"Ø§Ù„ØªØ­Ù‚ÙŠÙ‚Ø§Øª","indices":[32,42]},{"text":"Ù…Ù‡Ø§Ø±Ø§Øª","indices":[73,80]},{"text":"Ø¯ÙˆØ±Ø©","indices":[92,97]},{"text":"Ø®ØµÙ…","indices":[120,124]},{"text":"Ø´Ù‡Ø§Ø¯Ø©","indices":[175,181]},{"text":"Ø§Ù„Ø³Ø¹ÙˆØ¯ÙŠØ©","indices":[241,250]},{"text":"Ø¯ÙˆØ±Ø§Øª","indices":[252,258]}]	[{"url":"https://t.co/HtYH42q9l4","expanded_url":"https://www.sai.com.sa/investigation","display_url":"sai.com.sa/investigation","indices":[216,239]}]	Ø¯ÙˆØ±Ø© Ù…Ù‡Ù…Ø© Ù„Ø¥Ø¹Ø¯Ø§Ø¯ Ù…Ø­Ù‚Ù‚ÙŠÙ† Ù�ÙŠ Ù…Ø¬Ø§Ù„ #Ø§Ù„ØªØ­Ù‚ÙŠÙ‚Ø§Øª Ø§Ù„Ø¥Ø¯Ø§Ø±ÙŠØ© ÙˆØ°Ù„Ùƒ Ø¨Ø«Ù‚Ù„Ù‡Ù… Ø¨Ø®Ø¨Ø±Ø§Øª Ùˆ #Ù…Ù‡Ø§Ø±Ø§Øª Ø§Ù„Ù…Ø­Ù‚Ù‚ ðŸ�† (#Ø¯ÙˆØ±Ø© Ø§Ù„ØªØ­Ù‚ÙŠÙ‚ Ø§Ù„Ø¥Ø¯Ø§Ø±ÙŠ ðŸ’¼ðŸ”�) ðŸ”´#Ø®ØµÙ… Ø®Ø§Øµ Ù„Ø£ÙˆÙ„ 15 Ù…Ø´ØªØ±ÙƒðŸ”´ Ø§Ù„ØªØ§Ø±ÙŠØ®: 14 Ù…Ø§Ø±Ø³ 2021 Ø§Ø­ØµÙ„ Ø¹Ù„Ù‰ #Ø´Ù‡Ø§Ø¯Ø© Ù…Ø¹ØªÙ…Ø¯Ø© Ø®Ù„Ø§Ù„ 4 Ø£ÙŠØ§Ù… Ù�Ù‚Ø· âœ… Ù„Ù„ØªØ³Ø¬ÙŠÙ„: https://t.co/HtY…	6885.0	RT @Sai_Jeddah: Ø¯ÙˆØ±Ø© Ù…Ù‡Ù…Ø© Ù„Ø¥Ø¹Ø¯Ø§Ø¯ Ù…Ø­Ù‚Ù‚ÙŠÙ† Ù�ÙŠ Ù…Ø¬Ø§Ù„ #Ø§Ù„ØªØ­Ù‚ÙŠÙ‚Ø§Øª Ø§Ù„Ø¥Ø¯Ø§Ø±ÙŠØ© ÙˆØ°Ù„Ùƒ Ø¨Ø«Ù‚Ù„Ù‡Ù… Ø¨Ø®Ø¨Ø±Ø§Øª Ùˆ #Ù…Ù‡Ø§Ø±Ø§Øª Ø§Ù„Ù…Ø­Ù‚Ù‚ ðŸ�† (#Ø¯ÙˆØ±Ø© Ø§Ù„ØªØ­Ù‚ÙŠÙ‚ Ø§Ù„Ø¥Ø¯Ø§Ø±ÙŠ ðŸ’¼ðŸ”�) ðŸ”´#Ø®Øµâ€¦	4227.0	True	full
331076	331076	604b08eafaa45b00381074a3	2021-03-12 06:23:33	[]	[]	Fri Mar 12 06:13:47 +0000 2021	[{"text":"BLACKPINK","indices":[0,10]},{"text":"RosÃ©","indices":[13,18]},{"text":"R","indices":[55,57]},{"text":"OnTheGroundTODAY","indices":[97,114]},{"text":"R","indices":[154,156]},{"text":"QQ","indices":[189,192]}]	[{"url":"https://t.co/ALpUopE0Ah","expanded_url":"https://www.facebook.com/worldmusicawards/photos/a.310614765686310/3822397661174652/","display_url":"facebook.com/worldmusicawarâ€¦","indices":[239,262]}]	#BLACKPINK's #RosÃ© drops her much awaited Single album #R along with its title track &amp; MV as #OnTheGroundTODAY trends at #1 on Twitter Worldwide with #R surpassing 300,000 downloads on #QQ Music!ðŸ’ƒðŸ’¥ðŸ’¿ðŸŽ¶ðŸŽ¥ðŸ’¥ðŸ¥‡ðŸŒŽðŸ”¥âž•ðŸ’¿ðŸ’¥3âƒ£0âƒ£0âƒ£0âƒ£0âƒ£0âƒ£ðŸŽ§ðŸ‘‘ðŸ¤� @BLACKPINK https://t.co/ALpUopE0Ah https://t.co/8KKJFNZB1j	317443.0	RT @WORLDMUSICAWARD: #BLACKPINK's #RosÃ© drops her much awaited Single album #R along with its title track &amp; MV as #OnTheGroundTODAY trendsâ€¦	3205.0	True	full
331077	331077	604b08eafaa45b00381074b3	2021-03-12 06:23:33	[{"text":"EU","indices":[4,7]},{"text":"USA","indices":[18,22]},{"text":"Exportverbot","indices":[119,132]},{"text":"Corona","indices":[137,144]},{"text":"Impfstoff","indices":[145,155]}]	[{"url":"https://t.co/caqRvCjMpZ","expanded_url":"https://www.tagesschau.de/ausland/usa-exportverbot-impfstoff-101.html","display_url":"tagesschau.de/ausland/usa-exâ€¦","indices":[202,225]}]		[]	[]			Die #EU wirft den #USA vor, am Impf-Chaos in Europa mitverantwortlich zu sein. Grund sei ein von Washington verhÃ¤ngâ€¦ https://t.co/gf3YtiNs46	1119.0	True	full
331078	331078	604b08eafaa45b00381074b9	2021-03-12 06:23:33	[]	[]	Fri Mar 05 06:14:52 +0000 2021	[]	[{"url":"https://t.co/MfkrrqeJlZ","expanded_url":"https://twitter.com/Lasrbross/status/1367713224427118592?s=19","display_url":"twitter.com/Lasrbross/statâ€¦","indices":[203,226]}]	[HELP RT] GIVEAWAY FOR XIUMIN BIRTHDAY 1 AR Ticket (random vers.) 1 Device Live+VOD Beyond Live Xiuweet Time 3 device VOD ONLY TOTAL: 5 WINNER Rules: 1. Retweet &amp; like this tweet &amp; this tweet https://t.co/MfkrrqeJlZ 2. Reply this tweet End: 26 March 2021 Global or Indonesia! https://t.co/r3QWZYmnqK	428.0	RT @Lasrbross: [HELP RT] GIVEAWAY FOR XIUMIN BIRTHDAY 1 AR Ticket (random vers.) 1 Device Live+VOD Beyond Live Xiuweet Time 3 device VOD Oâ€¦	1661.0	True	full
331079	331079	604b08eafaa45b00381074bb	2021-03-12 06:23:33	[]	[]	Fri Mar 12 03:02:08 +0000 2021	[]	[{"url":"https://t.co/uwRt2kCe6Z","expanded_url":"http://naver.me/xL1awRZa","display_url":"naver.me/xL1awRZa","indices":[1,24]},{"url":"https://t.co/8HGNpD6caB","expanded_url":"http://naver.me/xKQY4wIJ","display_url":"naver.me/xKQY4wIJ","indices":[26,49]},{"url":"https://t.co/UQodnnGCEx","expanded_url":"http://naver.me/5y4XGXqE","display_url":"naver.me/5y4XGXqE","indices":[51,74]}]	ðŸ“Œhttps://t.co/uwRt2kCe6Z ðŸ“Œhttps://t.co/8HGNpD6caB ðŸ“Œhttps://t.co/UQodnnGCEx The Recording Academy released a video interview and article on its official website on the 10th, congratulating BTS for being nominated and performing at the 63rd Grammy Awards https://t.co/pSabg74aRw	77498.0	RT @PJM_data: ðŸ“Œhttps://t.co/uwRt2kCe6Z ðŸ“Œhttps://t.co/8HGNpD6caB ðŸ“Œhttps://t.co/UQodnnGCEx The Recording Academy released a video interviewâ€¦	482.0	True	full
331080	331080	604b08ebfaa45b00381074d3	2021-03-12 06:23:34	[]	[]	Thu Mar 11 23:47:09 +0000 2021	[]	[{"url":"https://t.co/e6K0szxusW","expanded_url":"https://thecovidblog.com/2021/02/25/haley-link-brinkmeyer-28-year-old-physical-therapist-dead-two-days-after-mrna-shot/?__cf_chl_jschl_tk__=04f1140bc629dead40bea2cfa6586934f1b00257-1615506195-0-ATayKUdytwhPvJ0xTqfP9gPft8nWcSAiLr1MY6eZlTs6yA0_eTr-vCkA5eYcgTLd8KTWAE-qR0QeMd83Snwpn0-1zwT4iKvLxiTXyfC6yqIyM_vgVPcfd3e5czNoiemCTo1tYHlIICyj4YCA8vJGqvOqDRS…	ðŸ”´INDIANA (USA) - Une kinÃ©sithÃ©rapeute de 28 ans est dÃ©cÃ©dÃ©e deux jours aprÃ¨s avoir reÃ§u une vaccination Ã ARNm ! ðŸ“¢ @ADv_in21 @ComploTisss https://t.co/e6K0szxusW	4863.0	RT @NicolasPichot6: ðŸ”´INDIANA (USA) - Une kinÃ©sithÃ©rapeute de 28 ans est dÃ©cÃ©dÃ©e deux jours aprÃ¨s avoir reÃ§u une vaccination Ã ARNm ! ðŸ“¢ @ADvâ€¦	2519.0	True	full
331081	331081	604b08ebfaa45b00381074e9	2021-03-12 06:23:34	[]	[]	Thu Mar 11 12:14:16 +0000 2021	[]	[{"url":"https://t.co/1bC0O0TFNQ","expanded_url":"https://abcn.ws/3l990SO","display_url":"abcn.ws/3l990SO","indices":[134,157]}]	Pres. Biden has gone longer without facing extended questions from reporters than any of his 15 predecessors over the past 100 years. https://t.co/1bC0O0TFNQ	16571711.0	RT @ABC: Pres. Biden has gone longer without facing extended questions from reporters than any of his 15 predecessors over the past 100 yeaâ€¦	4782.0	True	full
331082	331082	604b08ebfaa45b00381074ed	2021-03-12 06:23:34	[{"text":"twitch","indices":[152,159]},{"text":"StreamRaiders","indices":[160,174]},{"text":"cod","indices":[175,179]},{"text":"zombies","indices":[180,188]},{"text":"outbreak","indices":[189,198]},{"text":"NinjaNationGaming","indices":[199,217]},{"text":"NinjaFam","indices":[218,227]}]	[{"url":"https://t.co/dfO6IQiE6l","expanded_url":"http://twitch.tv/dreamstaraz","display_url":"twitch.tv/dreamstaraz","indices":[229,252]}]		[]	[]			What's up y'all? We going LIVE with some more Cold War Zombies Outbreak and Stream Raiders "After Dark" Swing on byâ€¦ https://t.co/aarQsRn2Ks	350.0	True	full
331083	331083	604b08ebfaa45b00381074fb	2021-03-12 06:23:34	[]	[]	Fri Mar 12 02:50:57 +0000 2021	[{"text":"COVID19","indices":[22,30]}]	[{"url":"https://t.co/EvpCotzwdj","expanded_url":"https://montrealgazette.com/news/local-news/analysis-presumptive-cases-of-covid-19-variants-now-found-all-over-quebec","display_url":"montrealgazette.com/news/local-newâ€¦","indices":[233,256]}]	1) More transmissible #COVID19 cases have now spread all over Quebec to an extent that was not known previously by the public, according to a newly released chart by Quebecâ€™s health institute. Please click on my updated story below. https://t.co/EvpCotzwdj	23336.0	RT @Aaron_Derfel: 1) More transmissible #COVID19 cases have now spread all over Quebec to an extent that was not known previously by the puâ€¦	28.0	True	full
331084	331084	604b08ebfaa45b0038107507	2021-03-12 06:23:34	[]	[]	Fri Mar 12 03:23:58 +0000 2021	[{"text":"Cdnpoli","indices":[259,267]}]	[{"url":"https://t.co/hwOm2jAnaz","expanded_url":"https://twitter.com/JaroGiesbrecht/status/1370169839872921604","display_url":"twitter.com/JaroGiesbrechtâ€¦","indices":[268,291]}]	let's not ever forget that @PierrePoilievre insulted 38,000,000 Canadians with this statement.(see attached video) he says with a arrogant smug look on his face that Canadians did not deserve help during the largest unprecedented pandemic in our modern time. #Cdnpoli https://t.co/hwOm2jAnaz	5049.0	RT @JaroGiesbrecht: let's not ever forget that @PierrePoilievre insulted 38,000,000 Canadians with this statement.(see attached video) he sâ€¦	23446.0	True	full
331085	331085	604b08ecfaa45b0038107521	2021-03-12 06:23:34	[]	[]	Fri Mar 12 00:00:11 +0000 2021	[{"text":"MusicOnAMission","indices":[26,42]},{"text":"GRAMMYs","indices":[111,119]},{"text":"COVID19","indices":[220,228]}]	[{"url":"https://t.co/2nKxkyRtK0","expanded_url":"https://support.MusiCares.org","display_url":"support.MusiCares.org","indices":[231,254]}]	Get ready for @MusiCares' #MusicOnAMission! âœ¨ ðŸ—“ Tomorrow, March 12, 2021 ðŸ“² A virtual fundraiser and official #GRAMMYs Week event that will honor the resilience of the music community, which has been deeply impacted by #COVID19 ðŸŽŸ https://t.co/2nKxkyRtK0 https://t.co/8SneJsBMwp	3268166.0	RT @RecordingAcad: Get ready for @MusiCares' #MusicOnAMission! âœ¨ ðŸ—“ Tomorrow, March 12, 2021 ðŸ“² A virtual fundraiser and official #GRAMMYsâ€¦	38.0	True	full
331086	331086	604b08ecfaa45b003810752b	2021-03-12 06:23:34	[]	[]	Thu Mar 11 18:40:50 +0000 2021	[]	[{"url":"https://t.co/Jcm8PdyZFf","expanded_url":"http://bos.gl/Nxjt0s3","display_url":"bos.gl/Nxjt0s3","indices":[248,271]}]	It's already happened in New York City at @TheGarden and the @barclayscenter. Fans attending @BrooklynNets or @NYRangers games must display a smartphone app or printed QR code that verifies they've been vaccinated or tested negative for COVID-19. https://t.co/Jcm8PdyZFf https://t.co/p8wbPH373s	790995.0	RT @BostonGlobe: It's already happened in New York City at @TheGarden and the @barclayscenter. Fans attending @BrooklynNets or @NYRangersâ€¦	447.0	True	full
331087	331087	604b08ecfaa45b003810752d	2021-03-12 06:23:34	[]	[]	Fri Mar 12 04:28:33 +0000 2021	[]	[{"url":"https://t.co/5GCVPYIlv6","expanded_url":"https://anchor.fm/reza-rifts/episodes/Mark-Brazill-esboq4","display_url":"anchor.fm/reza-rifts/epiâ€¦","indices":[130,153]}]	Reza Rifts season 8 is now on @anchor and @Spotify subscribe rate and review and listen to the first episode w @themarkbrazill RT https://t.co/5GCVPYIlv6	54.0	RT @rezarifts: Reza Rifts season 8 is now on @anchor and @Spotify subscribe rate and review and listen to the first episode w @themarkbraziâ€¦	3004.0	True	full
331088	331088	604b08ecfaa45b0038107537	2021-03-12 06:23:35	[]	[]	Thu Mar 11 20:50:37 +0000 2021	[]	[{"url":"https://t.co/QKQqLgQ4oI","expanded_url":"https://www.google.co.uk/amp/s/www.independent.co.uk/news/health/flu-vaccine-deaths-nhs-ineffective-crisis-bad-weather-illness-2017-a8660496.html%3famp","display_url":"google.co.uk/amp/s/www.indeâ€¦","indices":[257,280]}]	According to the ONS, 50,000 people in the UK died of flu in the winter of 2017-2018 due to an ineffective flu vaccine. I donâ€™t remember locking down, shutting schools, wearing masks, socially distancing and trashing the economy to â€˜stay safeâ€™ from that. https://t.co/QKQqLgQ4oI	169403.0	RT @JamesMelville: According to the ONS, 50,000 people in the UK died of flu in the winter of 2017-2018 due to an ineffective flu vaccine.â€¦	2286.0	True	full
331089	331089	604b08ecfaa45b0038107545	2021-03-12 06:23:34	[{"text":"éƒ­æ–‡è´µ","indices":[0,4]}]	[{"url":"https://t.co/5IBLq5W1X8","expanded_url":"https://www.washingtonpost.com/technology/2021/02/12/china-covid-misinformation-li-meng-yan/","display_url":"washingtonpost.com/technology/202â€¦","indices":[101,124]}]		[]	[]			#éƒ­æ–‡è´µ Research shows papers posted to online sites also can be hijacked to fuel conspiracy theories.â€¦ https://t.co/nSyqTOPHBG	0.0	True	full
331090	331090	604b08ecfaa45b0038107559	2021-03-12 06:23:35	[]	[]	Fri Mar 12 05:06:52 +0000 2021	[]	[{"url":"https://t.co/Og0jGPku67","expanded_url":"http://Alkhwarzmi.com","display_url":"Alkhwarzmi.com","indices":[245,268]}]	ðŸ”°Ø¹Ø±ÙˆØ¶ Ø§Ù„Ø¯ÙˆØ±Ø§Øª Ø§Ù„ØªØ£Ù‡ÙŠÙ„ÙŠØ©ðŸ”° âœ… Ø´Ù‡Ø§Ø¯Ø§Øª Ù…Ø¹ØªÙ…Ø¯Ø© Ù�ÙŠ Ø§Ù„ØªØ±Ù‚ÙŠØ§Øª Ø¨Ø¬Ù…ÙŠØ¹ Ø§Ù„Ù‚Ø·Ø§Ø¹Ø§Øª Ø§Ù„Ø­ÙƒÙˆÙ…ÙŠØ© ÙˆØ§Ù„Ù‚Ø·Ø§Ø¹Ø§Øª Ø§Ù„Ø®Ø§ØµØ© âœ³ï¸�Ø¯ÙˆØ±Ø© Ø¥Ø¯Ø®Ø§Ù„ Ø§Ù„Ø¨ÙŠØ§Ù†Ø§Øª ÙˆÙ…Ø¹Ø§Ù„Ø¬Ø© Ø§Ù„Ù†ØµÙˆØµ 240 Ø³Ø§Ø¹Ø© / 6 Ø£Ø´Ù‡Ø± âœ³ï¸� Ø¯ÙˆØ±Ø© Ø§Ø³ØªØ®Ø¯Ø§Ù… Ø§Ù„Ø­Ø§Ø³Ø¨ Ø§Ù„Ø¢Ù„ÙŠ Ù�ÙŠ Ø§Ù„Ø£Ø¹Ù…Ø§Ù„ Ø§Ù„Ù…ÙƒØªØ¨ÙŠØ© 120 Ø³Ø§Ø¹Ø© / 3Ø£Ø´Ù‡Ø± Ù„Ù„Ø…	18428.0	RT @Khwarzm1: ðŸ”°Ø¹Ø±ÙˆØ¶ Ø§Ù„Ø¯ÙˆØ±Ø§Øª Ø§Ù„ØªØ£Ù‡ÙŠÙ„ÙŠØ©ðŸ”° âœ… Ø´Ù‡Ø§Ø¯Ø§Øª Ù…Ø¹ØªÙ…Ø¯Ø© Ù�ÙŠ Ø§Ù„ØªØ±Ù‚ÙŠØ§Øª Ø¨Ø¬Ù…ÙŠØ¹ Ø§Ù„Ù‚Ø·Ø§Ø¹Ø§Øª Ø§Ù„Ø­ÙƒÙˆÙ…ÙŠØ© ÙˆØ§Ù„Ù‚Ø·Ø§Ø¹Ø§Øª Ø§Ù„Ø®Ø§ØµØ© âœ³ï¸�Ø¯ÙˆØ±Ø© Ø¥Ø¯Ø®Ø§Ù„ Ø§Ù„Ø¨ÙŠØ§Ù†Ø§Øª ÙˆÙ…Ø¹Ø§Ù„â€¦	2558.0	True	full
331091	331091	604b08ecfaa45b003810755d	2021-03-12 06:23:35	[{"text":"Bible","indices":[181,187]}]	[{"url":"https://t.co/ghgz3Sqi6H","expanded_url":"https://www.mydailybible.org/dv/esv/2021-03-12.htm","display_url":"mydailybible.org/dv/esv/2021-03â€¦","indices":[188,211]}]		[]	[]			" For you did not receive the spirit of slavery to fall back into fear, but you have received the Spirit of adoptiâ€¦ https://t.co/3c6e6ho93X	6234.0	True	full
331092	331092	604b08ecfaa45b0038107569	2021-03-12 06:23:35	[]	[]	Thu Mar 11 21:10:40 +0000 2021	[{"text":"NOTICIA","indices":[0,8]},{"text":"VenezuelaInvencible","indices":[119,139]}]	[{"url":"https://t.co/wL5r01Sjd8","expanded_url":"http://www.mppre.gob.ve/2021/03/10/venezuela-onu-controlar-expansion-variante-brasilena-covid-19-region/","display_url":"mppre.gob.ve/2021/03/10/venâ€¦","indices":[140,163]}]	#NOTICIA | Venezuela reitera llamado a la ONU para controlar expansiÃ³n de variante brasileÃ±a de COVID-19 en la regiÃ³n #VenezuelaInvencible https://t.co/wL5r01Sjd8 https://t.co/onD5fqqvZw	415544.0	RT @CancilleriaVE: #NOTICIA | Venezuela reitera llamado a la ONU para controlar expansiÃ³n de variante brasileÃ±a de COVID-19 en la regiÃ³n #â€¦	194.0	True	full
331093	331093	604b08ecfaa45b003810756b	2021-03-12 06:23:35	[]	[]	Thu Mar 11 23:12:55 +0000 2021	[{"text":"Femicide","indices":[202,211]},{"text":"NiUnaMÃ¡s","indices":[212,221]}]	[{"url":"https://t.co/7d6s8xlGzH","expanded_url":"https://youtu.be/U00rAiZ7BUw","display_url":"youtu.be/U00rAiZ7BUw","indices":[237,260]}]	El Salvador is ranked among the most dangerous countries for women in Latin America. More cases of anti-women violence have surged in the first six months of the COVID19 pandemic than in all of 2019. #Femicide #NiUnaMÃ¡s Subscribe!ðŸ‘‡ðŸ‘‡ https://t.co/7d6s8xlGzH	5902235.0	RT @YourAnonCentral: El Salvador is ranked among the most dangerous countries for women in Latin America. More cases of anti-women violenâ€¦	190.0	True	full
331094	331094	604b08edfaa45b0038107577	2021-03-12 06:23:35	[]	[]	Fri Mar 12 01:17:49 +0000 2021	[]	[{"url":"https://t.co/9YV4cju4J4","expanded_url":"https://abcn.ws/3taUCMr","display_url":"abcn.ws/3taUCMr","indices":[99,122]}]	JUST IN: Pres. Biden: â€œAll adult Americans will be eligible to get a vaccine no later than May 1.â€� https://t.co/9YV4cju4J4 https://t.co/0J23OC6bRq	16571711.0	RT @ABC: JUST IN: Pres. Biden: â€œAll adult Americans will be eligible to get a vaccine no later than May 1.â€� https://t.co/9YV4cju4J4 https:/â€¦	1.0	True	full
331095	331095	604b08edfaa45b0038107579	2021-03-12 06:23:35	[]	[]	Sun Oct 18 17:02:44 +0000 2020	[]	[{"url":"https://t.co/2zhC5XhDaY","expanded_url":"http://www.onlyfans.com/hidorirose","display_url":"onlyfans.com/hidorirose","indices":[45,68]},{"url":"https://t.co/2O5v08kAJt","expanded_url":"http://hidori.manyvids.com/crush","display_url":"hidori.manyvids.com/crush","indices":[89,112]}]	Sonico Macaron video is now available on : https://t.co/2zhC5XhDaY [ Full 15:38 min ] https://t.co/2O5v08kAJt [ 6:59 min , sleep role play part has been cut due to mv guidelines ] https://t.co/dmbRMzuc3f	598758.0	RT @Hidori_Rose: Sonico Macaron video is now available on : https://t.co/2zhC5XhDaY [ Full 15:38 min ] https://t.co/2O5v08kAJt [ 6:59 miâ€¦	18.0	True	full
331096	331096	604b08edfaa45b0038107581	2021-03-12 06:23:35	[]	[]	Fri Mar 12 03:39:01 +0000 2021	[]	[{"url":"https://t.co/WRK4Y1NYQX","expanded_url":"https://www.instagram.com/tv/CMTamoBHRaa/?igshid=1izr2vgwfw5kj","display_url":"instagram.com/tv/CMTamoBHRaaâ€¦","indices":[253,276]}]	Itâ€™s time to show you the money! ðŸ’¸ Just did an IG live to answer your questions on the COVID package. We talked stimulus checks, child checks, UI, funeral reimbursement &amp; more. Some of you are going to get more money than you think! See it here: https://t.co/WRK4Y1NYQX https://t.co/hPOqJs52GC	12659173.0	RT @AOC: Itâ€™s time to show you the money! ðŸ’¸ Just did an IG live to answer your questions on the COVID package. We talked stimulus checks,â€¦	857.0	True	full
331097	331097	604b08edfaa45b0038107591	2021-03-12 06:23:36	[]	[]	Fri Mar 12 06:22:21 +0000 2021	[{"text":"TeststraÃŸe","indices":[160,171]},{"text":"coronavirus","indices":[176,188]},{"text":"Steiermark","indices":[224,235]},{"text":"Friedberg","indices":[236,246]}]	[{"url":"https://t.co/QyoUPaFjJ5","expanded_url":"https://www.facebook.com/106433646702890/posts/725230024823246/","display_url":"facebook.com/10643364670289â€¦","indices":[249,272]}]	So geht mitarbeiterfreundlicher Betrieb! Im letzten Jahr eine eigene KinderbetreeungsstÃ¤tte erÃ¶ffnet, und jetzt kÃ¶nnen sich die Mitarbeiter sich in der eigenen #TeststraÃŸe auf #coronavirus testen lassen. Sehr vorbildlich! #Steiermark #Friedberg https://t.co/QyoUPaFjJ5	171.0	RT @whaddayathink: So geht mitarbeiterfreundlicher Betrieb! Im letzten Jahr eine eigene KinderbetreeungsstÃ¤tte erÃ¶ffnet, und jetzt kÃ¶nnen sâ€¦	295.0	True	full
331098	331098	604b08edfaa45b00381075a5	2021-03-12 06:23:36	[]	[]	Thu Mar 11 19:24:22 +0000 2021	[]	[{"url":"https://t.co/0NgsX4Udod","expanded_url":"https://twitter.com/bangtanovels?s=09","display_url":"twitter.com/bangtanovels?sâ€¦","indices":[183,206]}]	mutis y no mutisâ�—SALGAN DE AHÃ� O DENME BLOQâ�— Contexto: ese tÃ©rmino se utiliza para sexualizar a la persona, se refiere a que pondrÃ¡ nutella en sus genitales para luego succionarla. https://t.co/0NgsX4Udod https://t.co/30SozXn85Q	395.0	RT @cryingforv: mutis y no mutisâ�—SALGAN DE AHÃ� O DENME BLOQâ�— Contexto: ese tÃ©rmino se utiliza para sexualizar a la persona, se refiere a qâ€¦	149.0	True	full
331099	331099	604b08edfaa45b00381075cf	2021-03-12 06:23:36	[{"text":"Pakistan","indices":[0,9]},{"text":"COVID19","indices":[169,177]}]	[{"url":"https://t.co/sLaWoZWEWM","expanded_url":"https://www.thedailycpec.com/pakistan-has-only-chinese-vaccine-to-deal-with-covid-19s-third-phase/","display_url":"thedailycpec.com/pakistan-has-oâ€¦","indices":[205,228]}]		[]	[]			#Pakistan has only Chinese vaccine to deal with Covid-19â€™s third phase: As the Pandemic compromises Pakistan withâ€¦ https://t.co/o594iWyC7l	1338.0	True	full
331100	331100	604b08eefaa45b00381075eb	2021-03-12 06:23:36	[]	[]	Thu Mar 11 17:14:58 +0000 2021	[]	[{"url":"https://t.co/dgwaSEDLnr","expanded_url":"https://marchapelaliberdade.blogspot.com/2021/03/marcha-da-familia-com-deus-pela.html","display_url":"marchapelaliberdade.blogspot.com/2021/03/marchaâ€¦","indices":[168,191]}]	@jrguzzofatos COMPARTILHE URGENTE! "Marcha Da FamÃ­lia Com Deus Pela liberdade". ***DIAS 13,14, 15 E 16 DE MARÃ‡O DE 2021*** *PONTOS DE ENCONTRO* Acesse o link abaixo: https://t.co/dgwaSEDLnr https://t.co/VYNOnbpLFn	1156.0	RT @Ronaldomoscou: @jrguzzofatos COMPARTILHE URGENTE! "Marcha Da FamÃ­lia Com Deus Pela liberdade". ***DIAS 13,14, 15 E 16 DE MARÃ‡O DE 202â€¦	794.0	True	full
331101	331101	604b08eefaa45b0038107603	2021-03-12 06:23:37	[]	[]	Fri Mar 12 01:46:27 +0000 2021	[{"text":"US","indices":[84,87]},{"text":"China","indices":[104,110]}]	[{"url":"https://t.co/whqLPcrnB1","expanded_url":"https://fortune.com/2021/03/11/stimulus-package-covid-relief-us-economy-gdp-china-growth/","display_url":"fortune.com/2021/03/11/stiâ€¦","indices":[145,168]}]	Interview with @FortuneMagazine : â€œThe $1.9 trillion stimulus package could see the #US economy outpace #Chinaâ€™s for the first time in 45 yearsâ€� https://t.co/whqLPcrnB1	11415.0	RT @Aligarciaherrer: Interview with @FortuneMagazine : â€œThe $1.9 trillion stimulus package could see the #US economy outpace #Chinaâ€™s for tâ€¦	37.0	True	full
331102	331102	604b08eefaa45b0038107605	2021-03-12 06:23:37	[]	[]	Fri Mar 12 03:52:00 +0000 2021	[]	[{"url":"https://t.co/0PwOa53XwZ","expanded_url":"https://twitter.com/briantylercohen/status/1370189521292169218","display_url":"twitter.com/briantylercoheâ€¦","indices":[270,293]}]	Tucker Carlson is a repugnant slug, crawling from one horrid controversy to another. Ranting racist rubbish, mocking female soldiers, and now, feigning indignation over President Bidenâ€™s 4th of July goals in achieving independence from COVID. All in a dayâ€™s dirty work. https://t.co/0PwOa53XwZ	76774.0	RT @WordswithSteph: Tucker Carlson is a repugnant slug, crawling from one horrid controversy to another. Ranting racist rubbish, mocking feâ€¦	27591.0	True	full
331103	331103	604b08eefaa45b0038107611	2021-03-12 06:23:37	[{"text":"auspol","indices":[241,248]},{"text":"AlboForPM","indices":[249,259]}]	[{"url":"https://t.co/mYPvV2dtVx","expanded_url":"https://www.youtube.com/channel/UC0dzQM_l3pCKc0xBNjOt2QQ","display_url":"youtube.com/channel/UC0dzQâ€¦","indices":[261,284]}]		[]	[]			The media doesn't give Labor &amp; its leader enough of a platform, then goes on about how Albanese "doesn't cut througâ€¦ https://t.co/1v4IGUrCfC	1238.0	True	full
331104	331104	604b08eefaa45b0038107619	2021-03-12 06:23:37	[]	[]	Fri Mar 12 03:39:01 +0000 2021	[]	[{"url":"https://t.co/WRK4Y1NYQX","expanded_url":"https://www.instagram.com/tv/CMTamoBHRaa/?igshid=1izr2vgwfw5kj","display_url":"instagram.com/tv/CMTamoBHRaaâ€¦","indices":[253,276]}]	Itâ€™s time to show you the money! ðŸ’¸ Just did an IG live to answer your questions on the COVID package. We talked stimulus checks, child checks, UI, funeral reimbursement &amp; more. Some of you are going to get more money than you think! See it here: https://t.co/WRK4Y1NYQX https://t.co/hPOqJs52GC	12659833.0	RT @AOC: Itâ€™s time to show you the money! ðŸ’¸ Just did an IG live to answer your questions on the COVID package. We talked stimulus checks,â€¦	18.0	True	full
331105	331105	604b08eefaa45b003810761f	2021-03-12 06:23:37	[]	[]	Tue Mar 02 04:55:15 +0000 2021	[]	[{"url":"https://t.co/wvP14IK3T3","expanded_url":"http://purei.co/E3398","display_url":"purei.co/E3398","indices":[111,134]}]	ðŸ‘� Soothing, natural clay-based mask helps heal blemishes, prevent breakouts, and keep skin shine-free Get it ðŸ›’ https://t.co/wvP14IK3T3 https://t.co/Tl5xm7K3yM	1265.0	RT @purei23: ðŸ‘� Soothing, natural clay-based mask helps heal blemishes, prevent breakouts, and keep skin shine-free Get it ðŸ›’ https://t.co/wvâ€¦	17.0	True	full
331106	331106	604b08effaa45b003810762d	2021-03-12 06:23:37	[{"text":"pasarskz","indices":[101,110]}]	[{"url":"https://t.co/bW03emHmNK","expanded_url":"https://curiouscat.qa/Shiningstar0606/post/1190245685","display_url":"curiouscat.qa/Shiningstar060â€¦","indices":[173,196]}]		[]	[]			hello~ so i pulled 3 hyunjin baby pc and im keeping one em idk how much should i sell each pc â€” sscc #pasarskz sincâ€¦ https://t.co/fnCMv11rnH	1854.0	True	full
331107	331107	604b08effaa45b0038107633	2021-03-12 06:23:37	[]	[]	Thu Mar 11 12:26:40 +0000 2021	[{"text":"Pandemie","indices":[65,74]},{"text":"Eisenmann","indices":[237,247]}]	[{"url":"https://t.co/MtJStTLYRH","expanded_url":"https://www.swr.de/swraktuell/baden-wuerttemberg/schuloeffnungen-kritik-100.html","display_url":"swr.de/swraktuell/badâ€¦","indices":[257,280]}]	Der Landeselternbeirat Baden-WÃ¼rttemberg hat sich angesichts der #Pandemie gegen eine Voll-Ã–ffnung der Klassen 5 und 6 ausgesprochen und beruft sich auf eine eigene Umfrage unter 120.000 Eltern. Kritik gab es an Kultusministerin Susanne #Eisenmann @CDU_BW. https://t.co/MtJStTLYRH	70738.0	RT @SWRAktuellBW: Der Landeselternbeirat Baden-WÃ¼rttemberg hat sich angesichts der #Pandemie gegen eine Voll-Ã–ffnung der Klassen 5 und 6 auâ€¦	257.0	True	full
331108	331108	604b08effaa45b0038107635	2021-03-12 06:23:37	[]	[]	Fri Mar 12 05:47:01 +0000 2021	[]	[{"url":"https://t.co/TGPvma3J0W","expanded_url":"http://enformtk.u-aizu.ac.jp/howard/gcep_dr_vanessa_schmidt_krueger/","display_url":"enformtk.u-aizu.ac.jp/howard/gcep_drâ€¦","indices":[201,224]}]	@YardleyShooting We're not anti vaxxers, I get a Flu jab every year and my kids have had all the usual jabs. This is experimental mRNA, it's not a Vaccine! It's killing people! Wake the fuck up! Read! https://t.co/TGPvma3J0W	2225.0	RT @Colin_Cambray: @YardleyShooting We're not anti vaxxers, I get a Flu jab every year and my kids have had all the usual jabs. This is expâ€¦	2921.0	True	full
331109	331109	604b08effaa45b0038107645	2021-03-12 06:23:38	[]	[]	Fri Mar 12 06:20:48 +0000 2021	[]	[{"url":"https://t.co/PPJMURia2D","expanded_url":"https://bit.ly/3bCuGU8","display_url":"bit.ly/3bCuGU8","indices":[86,109]}]	.@BLACKPINK RosÃ© says the what she needed the most was on the ground, within herself: https://t.co/PPJMURia2D FYI, RosÃ©'s "On the Ground" is now No.1 on major local streaming charts within an hour since its release! ðŸ‘� https://t.co/I8aTQ6ms7y	195867.0	RT @Kpop_Herald: .@BLACKPINK RosÃ© says the what she needed the most was on the ground, within herself: https://t.co/PPJMURia2D FYI, RosÃ©'sâ€¦	5.0	True	full
331110	331110	604b08effaa45b003810764d	2021-03-12 06:23:38	[]	[]	Fri Mar 12 04:35:37 +0000 2021	[]	[{"url":"https://t.co/TR0cInW6R8","expanded_url":"https://indianexpress.com/article/opinion/columns/quadrilateral-security-dialogue-india-modi-foreign-policy-manufacture-sector-7224378/","display_url":"indianexpress.com/article/opinioâ€¦","indices":[244,267]}]	â€œBy undercutting Chinaâ€™s economic leverage over member nations, India has helped Quad 2.0 overcome a significant tactical hurdleâ€� My new article on what makes the Quad 2.0 more viable than its first iteration - Indiaâ€™s manufacturing ability. https://t.co/TR0cInW6R8	91457.0	RT @amishra77: â€œBy undercutting Chinaâ€™s economic leverage over member nations, India has helped Quad 2.0 overcome a significant tactical huâ€¦	8185.0	True	full
331111	331111	604b08effaa45b0038107659	2021-03-12 06:23:38	[]	[]	Fri Mar 12 00:14:09 +0000 2021	[]	[{"url":"https://t.co/LzrZf8mJ2E","expanded_url":"https://act.newmode.net/action/mpower-change/take-action-save-ethnic-studies/?source=aroc","display_url":"act.newmode.net/action/mpower-â€¦","indices":[254,277]}]	This past week, the California Department of Ed has released a shamefully weak draft of its new Ethnic Studies Model Curriculum. As Palestinian youth, it is clear to us that they are caving to right wing and anti-Palestinian pressure. SIGN the petition: https://t.co/LzrZf8mJ2E https://t.co/b4NGZ43tRb	5983.0	RT @palyouthmvmt: This past week, the California Department of Ed has released a shamefully weak draft of its new Ethnic Studies Model Currâ€¦	2913.0	True	full
331112	331112	604b08effaa45b003810765b	2021-03-12 06:23:38	[]	[]	Thu Mar 11 08:15:50 +0000 2021	[]	[{"url":"https://t.co/Oe1OCIMR4X","expanded_url":"https://jacobin.de/artikel/corona-impfstoff-patentfrei-finnland-moderna-pfizer-astrazeneca-impfstrategie-pharmakonzerne-kalle-saksela-seppo-yla-herttuala-kari-alitalo-biontech/","display_url":"jacobin.de/artikel/coronaâ€¦","indices":[236,259]}]	Die Geschichte des finnischen, patentfreien COVID-19 Impfstoffs sollte wirklich auch die letzten Menschen Ã¼berzeugen, dass im Gesundheitswesen Patente und "Marktwirtschaft" nichts verloren haben. (Kann aber auch gerne einfach ganz weg) https://t.co/Oe1OCIMR4X	21450.0	RT @tante: Die Geschichte des finnischen, patentfreien COVID-19 Impfstoffs sollte wirklich auch die letzten Menschen Ã¼berzeugen, dass im Geâ€¦	1038.0	True	full
331113	331113	604b08effaa45b0038107665	2021-03-12 06:23:38	[]	[]	Fri Mar 12 01:25:09 +0000 2021	[{"text":"boycottGreekMedia","indices":[0,18]}]	[{"url":"https://t.co/0hYL74stnI","expanded_url":"https://twitter.com/D_Miliarakis/status/1370181267694743558/photo/1","display_url":"pic.twitter.com/0hYL74stnI","indices":[235,258]}]	#boycottGreekMedia Covering up the governments' brutality by spreading lies and manipulating the population via the nationwide media. They should be branded as Terrorists. Hiding behind the journalist mask, won't protect them forever. https://t.co/0hYL74stnI https://t.co/R8FboHr1Ic	15.0	RT @D_Miliarakis: #boycottGreekMedia Covering up the governments' brutality by spreading lies and manipulating the population via the natioâ€¦	229.0	True	full
331114	331114	604b08effaa45b0038107667	2021-03-12 06:23:38	[]	[]	Fri Mar 12 00:13:00 +0000 2021	[{"text":"StandWithHongKong","indices":[209,227]}]	[{"url":"https://t.co/Zfiq3h27Wj","expanded_url":"https://go.usa.gov/xsdE2","display_url":"go.usa.gov/xsdE2","indices":[228,251]}]	True patriots listen to those they govern rather than attempt to silence them. The United States condemns the PRCâ€™s assault on democratic institutions in Hong Kong and urges the PRC to uphold its obligations. #StandWithHongKong https://t.co/Zfiq3h27Wj	474777.0	RT @StateDeptSpox: True patriots listen to those they govern rather than attempt to silence them. The United States condemns the PRCâ€™s assaâ€¦	288.0	True	full
331115	331115	604b08effaa45b003810766b	2021-03-12 06:23:38	[]	[]	Fri Mar 12 04:44:21 +0000 2021	[]	[{"url":"https://t.co/69qdBjpO4m","expanded_url":"https://twitter.com/PaulAllor/status/1370168786335236097","display_url":"twitter.com/PaulAllor/statâ€¦","indices":[160,183]}]	Lucas imagined the original trilogy as a broad vietnam analogy, with the clone wars as wwii-flavored backstory that he hoped to explore some time down the line https://t.co/69qdBjpO4m	778.0	RT @kadian1366: Lucas imagined the original trilogy as a broad vietnam analogy, with the clone wars as wwii-flavored backstory that he hopeâ€¦	320.0	True	full
331116	331116	604b08effaa45b0038107673	2021-03-12 06:23:38	[]	[]	Fri Mar 12 04:21:04 +0000 2021	[]	[{"url":"https://t.co/jYCbkc8oz7","expanded_url":"http://apne.ws/0sqkzNL","display_url":"apne.ws/0sqkzNL","indices":[138,161]}]	VIDEO: "We all lost something." President Joe Biden delivers a message of sorrow and hope on the anniversary of the coronavirus pandemic. https://t.co/jYCbkc8oz7	15103742.0	RT @AP: VIDEO: "We all lost something." President Joe Biden delivers a message of sorrow and hope on the anniversary of the coronavirus panâ€¦	618.0	True	full
331117	331117	604b08effaa45b003810767b	2021-03-12 06:23:38	[]	[]	Thu Mar 11 15:19:52 +0000 2021	[]	[{"url":"https://t.co/r3rMcP64DJ","expanded_url":"https://threadreaderapp.com/thread/1369663197804982272.html","display_url":"threadreaderapp.com/thread/1369663â€¦","indices":[110,133]}]	@carolinesimons Hello, here is your unroll: â€”THREAD: SOME BARELY DISCUSSED FACTS ABOUT THIS PANDEMICâ€” If youâ€¦ https://t.co/r3rMcP64DJ Enjoy :) ðŸ¤–	452311.0	RT @threadreaderapp: @carolinesimons Hello, here is your unroll: â€”THREAD: SOME BARELY DISCUSSED FACTS ABOUT THIS PANDEMICâ€” If youâ€¦ https://â€¦	98.0	True	full
331118	331118	604b08effaa45b0038107695	2021-03-12 06:23:38	[]	[]	Thu Mar 04 12:41:35 +0000 2021	[{"text":"FijezaYa","indices":[143,152]}]	[{"url":"https://t.co/qPKOGje4VY","expanded_url":"https://elpais.com/economia/2021-03-03/la-union-europea-presiona-a-espana-para-bajar-la-temporalidad-en-la-administracion.html?ssm=TW_CC","display_url":"elpais.com/economia/2021-â€¦","indices":[238,261]}]	Somos personas ocupando plazas que hemos superado procesos selectivos (oposiciÃ³n, exÃ¡menes de listas...), durante 3, 5, 10, 15, 20 aÃ±os o mÃ¡s. #FijezaYa La UniÃ³n Europea presiona a EspaÃ±a para bajar la temporalidad en la AdministraciÃ³n https://t.co/qPKOGje4VY vÃ­a @el_pais	74.0	RT @Prekario3: Somos personas ocupando plazas que hemos superado procesos selectivos (oposiciÃ³n, exÃ¡menes de listas...), durante 3, 5, 10,â€¦	669.0	True	full
331119	331119	604b08f0faa45b0038107699	2021-03-12 06:23:38	[]	[]	Thu Mar 04 15:01:00 +0000 2021	[]	[{"url":"https://t.co/zmutyT5lkJ","expanded_url":"https://www.lincolnshirelive.co.uk/news/local-news/lack-financial-support-branded-unforgivable-5070573","display_url":"lincolnshirelive.co.uk/news/local-newâ€¦","indices":[169,192]}]	Families still struggling without income or adequate financial support a year into the coronavirus crisis have branded the lack of Government support as 'unforgivable' https://t.co/zmutyT5lkJ	36583.0	RT @LincsLive: Families still struggling without income or adequate financial support a year into the coronavirus crisis have branded the lâ€¦	10.0	True	full
331120	331120	604b08f0faa45b003810769d	2021-03-12 06:23:38	[]	[]	Wed Mar 10 22:11:52 +0000 2021	[]	[{"url":"https://t.co/2C9X6H7Udf","expanded_url":"https://twitter.com/_bassdoll/status/1369462388550942729","display_url":"twitter.com/_bassdoll/statâ€¦","indices":[281,304]}]	Imagine being a 15 year-old Black kid who was on the receiving end of various forms of terror inflicted by the kid who "fell down the alt-right rabbit hole," never receive any support to heal from trauma inflicted, yet is still expected to actively support the nazi's restoration. https://t.co/2C9X6H7Udf	32636.0	RT @angryblkhoemo: Imagine being a 15 year-old Black kid who was on the receiving end of various forms of terror inflicted by the kid who "â€¦	2052.0	True	full
331121	331121	604b08f0faa45b00381076a1	2021-03-12 06:23:39	[]	[]	Thu Mar 11 22:40:03 +0000 2021	[]	[{"url":"https://t.co/uKm3TFOp66","expanded_url":"http://ow.ly/vRfG50DWIg7","display_url":"ow.ly/vRfG50DWIg7","indices":[217,240]}]	La ComisiÃ³n Europea anunciÃ³ que prorrogarÃ¡ hasta finales de junio el mecanismo para evitar que vacunas producidas en suelo europeo sean enviadas al exterior por farmacÃ©uticas que incumplen sus compromisos con la UE. https://t.co/uKm3TFOp66	4892502.0	RT @proceso: La ComisiÃ³n Europea anunciÃ³ que prorrogarÃ¡ hasta finales de junio el mecanismo para evitar que vacunas producidas en suelo eurâ€¦	318.0	True	full
331122	331122	604b08f0faa45b00381076af	2021-03-12 06:23:39	[]	[]	Fri Mar 12 06:00:32 +0000 2021	[]	[{"url":"https://t.co/3nZEogY2Ko","expanded_url":"https://www.proceso.com.mx/internacional/2021/3/11/todos-los-adultos-en-eu-son-elegibles-para-ser-vacunados-desde-el-de-mayo-biden-259923.html","display_url":"proceso.com.mx/internacional/â€¦","indices":[196,219]}]	Joe Biden anunciÃ³ que todos los adultos que viven en EU son elegibles para ser vacunados contra covid-19 a partir del 1 de mayo; a la fecha han sido inoculadas 81 millones de personas en el paÃ­s. https://t.co/3nZEogY2Ko	4892502.0	RT @proceso: Joe Biden anunciÃ³ que todos los adultos que viven en EU son elegibles para ser vacunados contra covid-19 a partir del 1 de mayâ€¦	5376.0	True	full
331123	331123	604b08f0faa45b00381076bb	2021-03-12 06:23:39	[]	[]	Thu Mar 11 22:57:05 +0000 2021	[{"text":"PCR","indices":[239,243]},{"text":"covid","indices":[244,250]}]	[{"url":"https://t.co/QLJuzRTROO","expanded_url":"https://vk.com/wall622636868_1513","display_url":"vk.com/wall622636868_â€¦","indices":[253,276]}]	Cela fait presque 1 an que je dÃ©nonce la supercherie des tests PCR et publie des preuves scientifiques qu'ils sont en trÃ¨s grande majoritÃ© FAUX Voici encore un tÃ©moignage d'une infirmiÃ¨re de laboratoire d'analyses biologiques @GaumontRene #PCR #covid https://t.co/QLJuzRTROO	9322.0	RT @PeterbobBaze: Cela fait presque 1 an que je dÃ©nonce la supercherie des tests PCR et publie des preuves scientifiques qu'ils sont en trÃ¨â€¦	9.0	True	full
331124	331124	604b08f0faa45b00381076bf	2021-03-12 06:23:39	[]	[]	Thu Mar 11 21:21:42 +0000 2021	[]	[{"url":"https://t.co/EDQzfchVjk","expanded_url":"http://on.natgeo.com/3bDOSot","display_url":"on.natgeo.com/3bDOSot","indices":[208,231]}]	We did what we could to stay connected. In this image, which @NatGeo selected as one of its most unforgettable of the year, a mother and daughter mounted plastic sheeting in their backyard so they could hug. https://t.co/EDQzfchVjk https://t.co/qJA2i4ep5j	25658169.0	RT @NatGeo: We did what we could to stay connected. In this image, which @NatGeo selected as one of its most unforgettable of the year, a mâ€¦	39.0	True	full
331125	331125	604b08f0faa45b00381076c3	2021-03-12 06:23:39	[]	[]	Fri Mar 12 06:13:47 +0000 2021	[{"text":"BLACKPINK","indices":[0,10]},{"text":"RosÃ©","indices":[13,18]},{"text":"R","indices":[55,57]},{"text":"OnTheGroundTODAY","indices":[97,114]},{"text":"R","indices":[154,156]},{"text":"QQ","indices":[189,192]}]	[{"url":"https://t.co/ALpUopE0Ah","expanded_url":"https://www.facebook.com/worldmusicawards/photos/a.310614765686310/3822397661174652/","display_url":"facebook.com/worldmusicawarâ€¦","indices":[239,262]}]	#BLACKPINK's #RosÃ© drops her much awaited Single album #R along with its title track &amp; MV as #OnTheGroundTODAY trends at #1 on Twitter Worldwide with #R surpassing 300,000 downloads on #QQ Music!ðŸ’ƒðŸ’¥ðŸ’¿ðŸŽ¶ðŸŽ¥ðŸ’¥ðŸ¥‡ðŸŒŽðŸ”¥âž•ðŸ’¿ðŸ’¥3âƒ£0âƒ£0âƒ£0âƒ£0âƒ£0âƒ£ðŸŽ§ðŸ‘‘ðŸ¤� @BLACKPINK https://t.co/ALpUopE0Ah https://t.co/8KKJFNZB1j	317443.0	RT @WORLDMUSICAWARD: #BLACKPINK's #RosÃ© drops her much awaited Single album #R along with its title track &amp; MV as #OnTheGroundTODAY trendsâ€¦	180.0	True	full
331126	331126	604b08f1faa45b00381076ef	2021-03-12 06:23:39	[]	[]	Fri Mar 12 02:45:29 +0000 2021	[]	[{"url":"https://t.co/nSt5o4zX0l","expanded_url":"https://factuel.afp.com/coronavirus-la-chloroquine-une-piste-tres-preliminaire-prendre-avec-prudence-selon-des-experts","display_url":"factuel.afp.com/coronavirus-laâ€¦","indices":[254,277]}]	Vous pouvez consulter la dÃ©pÃªche AFP du 27/02/2020 oÃ¹ il parlait de la "grande toxicitÃ©" de la nivaquine (chloroquine), le foin agitÃ© sur la toxixicitÃ© CQ/HCQ et pour exxiger des prÃ©cautions (Ã©lectrocardiogrammes...) et un suivi a rendu nÃ©cessaire HDJ ! https://t.co/nSt5o4zX0l	11008.0	RT @VirusWar: Vous pouvez consulter la dÃ©pÃªche AFP du 27/02/2020 oÃ¹ il parlait de la "grande toxicitÃ©" de la nivaquine (chloroquine), le foâ€¦	68.0	True	full
331127	331127	604b08f1faa45b00381076fb	2021-03-12 06:23:39	[]	[]	Wed Mar 10 17:07:30 +0000 2021	[]	[{"url":"https://t.co/bQYl3QER3H","expanded_url":"https://www.crowdjustice.com/case/stop-masks-in-schools/","display_url":"crowdjustice.com/case/stop-maskâ€¦","indices":[144,167]}]	BREAKING NEWS ð��‹ð��žð�� ð��šð��¥ ð��œð��šð��¬ð��ž ð��¥ð��šð��®ð��§ð��œð��¡ð��žð��� ð��­ð��¨ ð��’ð��­ð��¨ð��© ð��Œð��šð��¬ð��¤ð��¬ ð��¢ð��§ ð��’ð��œð��¡ð��¨ð��¨ð��¥ð��¬ It needs and deserves your support. Read about it and make your contribution here: https://t.co/bQYl3QER3H Retweet and share on all social media platforms. https://t.co/vY5RCMfVKA	14305.0	RT @laworfiction: BREAKING NEWS ð��‹ð��žð�� ð��šð��¥ ð��œð��šð��¬ð��ž ð��¥ð��šð��®ð��§ð��œð��¡ð��žð��� ð��­ð��¨ ð��’ð��­ð��¨ð��© ð��Œð��šð��¬ð��¤ð��¬ ð��¢ð��§ ð��’ð��œð��¡ð��¨ð��¨ð��¥ð��¬ It needs and deserves your support. Read about it and make yoâ€¦	56.0	True	full
331128	331128	604b08f1faa45b00381076fd	2021-03-12 06:23:39	[]	[]	Fri Mar 12 05:41:52 +0000 2021	[]	[{"url":"https://t.co/QukM0OLpKT","expanded_url":"https://twitter.com/mollywood/status/1370131148110659585","display_url":"twitter.com/mollywood/statâ€¦","indices":[154,177]}]	Facebook is cigarettes. They know their product is causing harm, and they cannot stop it from causing harm without undermining their own business model. https://t.co/QukM0OLpKT	1356.0	RT @KeithHelfrich: Facebook is cigarettes. They know their product is causing harm, and they cannot stop it from causing harm without undeâ€¦	80.0	True	full
331129	331129	604b08f1faa45b0038107703	2021-03-12 06:23:40	[]	[]	Fri Mar 12 01:18:23 +0000 2021	[]	[{"url":"https://t.co/Zv4cfRYdhW","expanded_url":"https://to.pbs.org/2NeakHs","display_url":"to.pbs.org/2NeakHs","indices":[164,187]}]	President Biden addresses the "vicious" hate crimes against Asian Americans that have surged during the pandemic: "It's wrong. It's un-American and it must stop." https://t.co/Zv4cfRYdhW https://t.co/JdNJa6GFji	1172646.0	RT @NewsHour: President Biden addresses the "vicious" hate crimes against Asian Americans that have surged during the pandemic: "It's wronâ€¦	161.0	True	full
331130	331130	604b08f1faa45b003810770f	2021-03-12 06:23:40	[]	[{"url":"https://t.co/swfmdhEkCu","expanded_url":"https://www.capitalfm.co.ke/business/2021/03/fao-says-its-aiming-to-provide-livelihood-assistance-to-nearly-49mn-people-in-2021/","display_url":"capitalfm.co.ke/business/2021/â€¦","indices":[212,235]}]		[]	[]			[BUSINESS] FAO Says Itâ€™s aiming to provide livelihood assistance to nearly 49mn people in 2021: NAIROBI,Kenya, Marâ€¦ https://t.co/1P9qC7nVPu	22798.0	True	full
331131	331131	604b08f1faa45b003810771b	2021-03-12 06:23:40	[]	[]	Thu Mar 11 10:37:07 +0000 2021	[{"text":"VisionUpdates","indices":[179,193]}]	[{"url":"https://t.co/0uCfjUKZfy","expanded_url":"https://bit.ly/3qvv2QE","display_url":"bit.ly/3qvv2QE","indices":[153,176]}]	Kampala Capital City has been recognised as one of the world tree cities, making it the first city in Africa to be among the 120 tree cities. Details: https://t.co/0uCfjUKZfy | #VisionUpdates https://t.co/cX7vJPGz68	747644.0	RT @newvisionwire: Kampala Capital City has been recognised as one of the world tree cities, making it the first city in Africa to be amongâ€¦	37.0	True	full
331132	331132	604b08f1faa45b0038107727	2021-03-12 06:23:40	[]	[]	Fri Mar 12 00:59:02 +0000 2021	[]	[{"url":"https://t.co/HOAAo9MQCM","expanded_url":"https://www.twitch.tv/dukegoescrazy","display_url":"twitch.tv/dukegoescrazy","indices":[191,214]}]	And it begins ! The charity stream starts now only major rule change is that its 2 subs for a shot. Come and hang out no donations are required any support is amazing love yall see you there https://t.co/HOAAo9MQCM https://t.co/ffhzQykOY5	203.0	RT @DukeGoesCrazy: And it begins ! The charity stream starts now only major rule change is that its 2 subs for a shot. Come and hang out noâ€¦	143.0	True	full
331133	331133	604b08f1faa45b003810772d	2021-03-12 06:23:40	[]	[]	Thu Mar 11 23:28:10 +0000 2021	[]	[{"url":"https://t.co/qcLdmujH9F","expanded_url":"https://twitter.com/chris_is_la/status/1370146629378969600","display_url":"twitter.com/chris_is_la/stâ€¦","indices":[238,261]}]	Trezz is a very effective roller who can create offensive opportunities for himself. Marc spaces the floor so LBJ doesnâ€™t have to drive into traffic every play like last year. Their offensive problems are 80% related to dreadful shooting https://t.co/qcLdmujH9F	1303.0	RT @DarwinC91656481: Trezz is a very effective roller who can create offensive opportunities for himself. Marc spaces the floor so LBJ doesâ€¦	1076.0	True	full
331134	331134	604b08f1faa45b0038107733	2021-03-12 06:23:40	[]	[]	Thu Mar 11 23:28:22 +0000 2021	[{"text":"sarcasm","indices":[174,182]}]	[{"url":"https://t.co/MYMQImNSd5","expanded_url":"https://www.reuters.com/article/us-health-coronavirus-denmark/denmark-suspends-astrazeneca-covid-vaccine-after-blood-clot-reports-idUSKBN2B319K","display_url":"reuters.com/article/us-heaâ€¦","indices":[183,206]}]	Nothing to see here, just more misinformation by conspiracy theorists in Denmark, Norway, Iceland &amp; Austria. You just canâ€™t trust these 4 countries more than Big Pharma. #sarcasm https://t.co/MYMQImNSd5	30372.0	RT @randyhillier: Nothing to see here, just more misinformation by conspiracy theorists in Denmark, Norway, Iceland &amp; Austria. You just canâ€¦	637.0	True	full
331135	331135	604b08f1faa45b003810773d	2021-03-12 06:23:40	[]	[]	Thu Mar 11 17:11:33 +0000 2021	[]	[{"url":"https://t.co/pvxhoZAitJ","expanded_url":"https://www.nytimes.com/2021/03/11/us/coronavirus-seattle-success.html","display_url":"nytimes.com/2021/03/11/us/â€¦","indices":[257,280]}]	In the early days of the pandemic, the Seattle area accounted for the majority of the nation's covid deaths. No longer. If the rest of the U.S. had just kept pace with Seattle, the nation could have avoided more than 300,000 coronavirus deaths. 300,000! https://t.co/pvxhoZAitJ	88001.0	RT @ByMikeBaker: In the early days of the pandemic, the Seattle area accounted for the majority of the nation's covid deaths. No longer. Iâ€¦	212.0	True	full
331136	331136	604b08f2faa45b0038107777	2021-03-12 06:23:41	[]	[]	Thu Mar 11 16:47:52 +0000 2021	[]	[{"url":"https://t.co/0ikSdI1rR8","expanded_url":"https://doctors4covidethics.medium.com/urgent-open-letter-from-doctors-and-scientists-to-the-european-medicines-agency-regarding-covid-19-f6e17c311595","display_url":"doctors4covidethics.medium.com/urgent-open-leâ€¦","indices":[249,272]}]	ðŸ‡³ðŸ‡± PAYS-BAS "Lettre ouverte urgente de mÃ©decins et de scientifiques Ã l'Agence europÃ©enne des mÃ©dicaments concernant les problÃ¨mes de sÃ©curitÃ© des vaccins COVID-19" Des mÃ©decins/scientifiques soulÃ¨vent des problÃ¨mes de sÃ©curitÃ© avec les vaccins https://t.co/0ikSdI1rR8 https://t.co/t4sBRgKlRV	13352.0	RT @CorinneReverbel: ðŸ‡³ðŸ‡± PAYS-BAS "Lettre ouverte urgente de mÃ©decins et de scientifiques Ã l'Agence europÃ©enne des mÃ©dicaments concernantâ€¦	475.0	True	full
331137	331137	604b08f3faa45b00381077a9	2021-03-12 06:23:41	[]	[{"url":"https://t.co/SKbZpujjRb","expanded_url":"https://www.wsj.com/articles/ecb-to-speed-up-bond-purchases-11615467768?reflink=desktopwebshare_twitter","display_url":"wsj.com/articles/ecb-tâ€¦","indices":[143,166]}]		[]	[]			The ECB said it will ramp up the pace of its purchases of eurozone debt after a recent rise in bond yields, divergiâ€¦ https://t.co/KHulCDiblA	956.0	True	full
331138	331138	604b08f3faa45b00381077ad	2021-03-12 06:23:41	[]	[]	Thu Mar 11 12:32:47 +0000 2021	[]	[{"url":"https://t.co/szqlH1jOqz","expanded_url":"http://www.icmra.info/drupal/news/22june2020/summary","display_url":"icmra.info/drupal/news/22â€¦","indices":[233,256]},{"url":"https://t.co/qGg9Jl0EuA","expanded_url":"https://t.me/robinmg/1245","display_url":"t.me/robinmg/1245","indices":[257,280]}]	WHY BIG PHARMA NEEDS THE PANDEMIC GOING AT LEAST TIL LATE JUNE. VACCINE AUTHORIZATION (NOT APPROVAL) IS TEMPORARY PENDING CONCLUSION OF CLINICAL SAFETY TRIALS WHICH MUST BE AT LEAST ONE YEAR IN DURATION. NO PANDEMIC=NO AUTHORIZATION https://t.co/szqlH1jOqz https://t.co/qGg9Jl0EuA https://t.co/eqoAZ7zxsO	7606.0	RT @robinmonottibot: WHY BIG PHARMA NEEDS THE PANDEMIC GOING AT LEAST TIL LATE JUNE. VACCINE AUTHORIZATION (NOT APPROVAL) IS TEMPORARY PENDâ€¦	11.0	True	full
331139	331139	604b08f3faa45b00381077bb	2021-03-12 06:23:41	[]	[]	Sat Mar 06 13:00:00 +0000 2021	[]	[{"url":"https://t.co/ydkySBm9Ix","expanded_url":"http://Onlyfans.com/kisscat","display_url":"Onlyfans.com/kisscat","indices":[2,25]},{"url":"https://t.co/ydkySBm9Ix","expanded_url":"http://Onlyfans.com/kisscat","display_url":"Onlyfans.com/kisscat","indices":[157,180]}]	ðŸŒ¶ï¸�https://t.co/ydkySBm9Ix -30% for First Month ðŸŽ¬ +192 full vids ðŸ“· +470 photos ðŸ”žSnapchat Archive âœ¨Hot Sexy post Everyday ðŸ”¥ðŸ¤¤ðŸ˜� ðŸ˜�Get all + new everyday ---&gt; https://t.co/ydkySBm9Ix https://t.co/jalZUMpPFq	39187.0	RT @KissCat_model: ðŸŒ¶ï¸�https://t.co/ydkySBm9Ix -30% for First Month ðŸŽ¬ +192 full vids ðŸ“· +470 photos ðŸ”žSnapchat Archive âœ¨Hot Sexy post Everydayâ€¦	588357.0	True	full
331140	331140	604b08f3faa45b00381077cb	2021-03-12 06:23:42	[]	[]	Fri Mar 12 04:56:25 +0000 2021	[]	[{"url":"https://t.co/kcjvworzxp","expanded_url":"https://twitter.com/marcoscosm/status/1370166299331022856","display_url":"twitter.com/marcoscosm/staâ€¦","indices":[281,304]}]	"Los paraguayos estÃ¡n acostumbrados a pagar de su bolsillo las cosas q se supone q el Estado debe proporcionar" "Paraguay no tiene movimientos estudiantiles poderosos como el de Chile, ni una tradiciÃ³n revolucionaria como la de Bolivia" verdades dolorosas q nos han llevado a esto https://t.co/kcjvworzxp	2266.0	RT @diecorrea1: "Los paraguayos estÃ¡n acostumbrados a pagar de su bolsillo las cosas q se supone q el Estado debe proporcionar" "Paraguay nâ€¦	1014.0	True	full
331141	331141	604b08f3faa45b00381077cf	2021-03-12 06:23:42	[]	[]	Thu Mar 11 19:11:32 +0000 2021	[]	[{"url":"https://t.co/rDe1tJijrF","expanded_url":"https://cnb.cx/3cCliiL","display_url":"cnb.cx/3cCliiL","indices":[102,125]}]	BREAKING: Biden signs $1.9 trillion Covid relief bill, clearing way for stimulus checks, vaccine aid https://t.co/rDe1tJijrF https://t.co/T6pKeYcFMf	647088.0	RT @CNBCnow: BREAKING: Biden signs $1.9 trillion Covid relief bill, clearing way for stimulus checks, vaccine aid https://t.co/rDe1tJijrFâ€¦	174.0	True	full
331142	331142	604b08f3faa45b00381077d1	2021-03-12 06:23:42	[]	[]	Thu Mar 11 23:19:35 +0000 2021	[]	[{"url":"https://t.co/p6zGJ5NMRu","expanded_url":"https://bit.ly/3cljmMP","display_url":"bit.ly/3cljmMP","indices":[255,278]}]	Strong women leaders keep us safe from Covid and protect our elections, and they don't come any stronger than Those Women From Michigan. Join @gretchenwhitmer,@JocelynBenson,@dananessel with Special Guest @jemelehill and let's keep Michigan Blue in 22! https://t.co/p6zGJ5NMRu	3754070.0	RT @Alyssa_Milano: Strong women leaders keep us safe from Covid and protect our elections, and they don't come any stronger than Those Womeâ€¦	310.0	True	full
331143	331143	604b08f3faa45b00381077d7	2021-03-12 06:23:42	[]	[]	Fri Mar 12 00:55:31 +0000 2021	[]	[{"url":"https://t.co/93J2DhOs2Q","expanded_url":"https://twitter.com/MikeDelMoro/status/1370155096005349385","display_url":"twitter.com/MikeDelMoro/stâ€¦","indices":[146,169]}]	Once again, President Houseplant is running out in front of a moving parade and then claiming he is leading it. This was going to happen already. https://t.co/93J2DhOs2Q	3390996.0	RT @benshapiro: Once again, President Houseplant is running out in front of a moving parade and then claiming he is leading it. This was goâ€¦	2209.0	True	full
331144	331144	604b08f3faa45b00381077dd	2021-03-12 06:23:42	[]	[]	Fri Mar 12 06:22:25 +0000 2021	[{"text":"COVIDãƒ¼19","indices":[185,194]},{"text":"Vaccin","indices":[195,202]},{"text":"Actu","indices":[203,208]}]	[{"url":"https://t.co/Ee49qxxli9","expanded_url":"https://www.francemusique.fr/emissions/au-fil-de-l-actu/dominique-meyer-la-seule-solution-est-de-vacciner-les-artistes-qui-ne-portent-pas-de-masque-92792","display_url":"francemusique.fr/emissions/au-fâ€¦","indices":[120,143]}]	[ACTU] Dominique Meyer @teatroallascala : "La seule solution est de vacciner les artistes qui ne portent pas de masque" https://t.co/Ee49qxxli9 via @francemusique @jburbain @MarionGlmt #COVIDãƒ¼19 #Vaccin #Actu	22842.0	RT @mvoinchet: [ACTU] Dominique Meyer @teatroallascala : "La seule solution est de vacciner les artistes qui ne portent pas de masque" httpâ€¦	7308.0	True	full
331145	331145	604b08f3faa45b00381077f3	2021-03-12 06:23:42	[]	[]	Thu Mar 11 18:22:12 +0000 2021	[]	[{"url":"https://t.co/CzneUPsqXt","expanded_url":"https://www.latimes.com/california/story/2021-03-09/florida-vs-california-who-had-better-covid-response","display_url":"latimes.com/california/stoâ€¦","indices":[163,186]}]	Trump 2.0 Ron DeSantis is running around lying that Florida did better than "lockdown states" like California and too many people are buying it. It is not true. https://t.co/CzneUPsqXt	52692.0	RT @digby56: Trump 2.0 Ron DeSantis is running around lying that Florida did better than "lockdown states" like California and too many peoâ€¦	270.0	True	full
331146	331146	604b08f4faa45b0038107801	2021-03-12 06:23:42	[]	[]	Fri Mar 12 03:48:01 +0000 2021	[]	[{"url":"https://t.co/G2RjLUC3M4","expanded_url":"https://newcastleweekly.com.au/man-prosecuted-for-illegal-hunting-in-upper-hunter-national-park/","display_url":"newcastleweekly.com.au/man-prosecutedâ€¦","indices":[207,230]}]	Recreational hunting is ILLEGAL in NSW national parks. A man has been fined $4,300 and ordered to forfeit weapons and ammunition worth more than $15,000 after he was caught hunting in Towarri National Park: https://t.co/G2RjLUC3M4	10304.0	RT @nswenviromedia: Recreational hunting is ILLEGAL in NSW national parks. A man has been fined $4,300 and ordered to forfeit weapons and aâ€¦	146.0	True	full
331147	331147	604b08f4faa45b0038107809	2021-03-12 06:23:42	[]	[]	Thu Mar 11 09:30:01 +0000 2021	[{"text":"IWD2021","indices":[16,24]},{"text":"COVID19","indices":[106,114]},{"text":"SheBelongs","indices":[173,184]},{"text":"WomenFastForward","indices":[217,234]}]	[{"url":"https://t.co/tZonQpwZ7T","expanded_url":"http://spr.ly/6018Hooir","display_url":"spr.ly/6018Hooir","indices":[235,258]}]	As we celebrate #IWD2021, we would like to thank all the hard-working women involved in the fight against #COVID19 and global recovery efforts. Itâ€™s never been clearer that #SheBelongs in every room and conversation. #WomenFastForward https://t.co/tZonQpwZ7T https://t.co/7zTsYpt2zp	314834.0	RT @EYnews: As we celebrate #IWD2021, we would like to thank all the hard-working women involved in the fight against #COVID19 and global râ€¦	361.0	True	full
331148	331148	604b08f4faa45b003810780d	2021-03-12 06:23:42	[]	[]	Wed Mar 10 18:27:50 +0000 2021	[]	[{"url":"https://t.co/jaMKVhMPJf","expanded_url":"https://gofund.me/64425180","display_url":"gofund.me/64425180","indices":[237,260]}]	this is sharlene pike. sheâ€˜a a black trans woman who was diagnosed with stage three cancer in february of 2020. please keep sharing her gofundme, sheâ€™s still $25,000 away from her goal of $112,900. GIVE SHARLENE PIKE THE CHANCE TO LIVE. https://t.co/jaMKVhMPJf https://t.co/A7WZDumnwk	1143.0	RT @lugxsi: this is sharlene pike. sheâ€˜a a black trans woman who was diagnosed with stage three cancer in february of 2020. please keep shaâ€¦	178.0	True	full
331149	331149	604b08f4faa45b0038107813	2021-03-12 06:23:43	[]	[{"url":"https://t.co/MiiOvac1sR","expanded_url":"https://www.newsweek.com/incoming-cdc-director-warns-dark-days-january-due-christmas-covid-surge-1556951","display_url":"newsweek.com/incoming-cdc-dâ€¦","indices":[121,144]}]		[]	[]			@EliotBallade @IAmJericho Remember when the CDC said there would be "Dark Days" at the end of January? And there waâ€¦ https://t.co/9Rt8kj1FlI	134.0	True	full
331150	331150	604b08f4faa45b0038107827	2021-03-12 06:23:43	[]	[]	Fri Mar 12 04:37:50 +0000 2021	[]	[{"url":"https://t.co/0gmkuJkSs2","expanded_url":"https://www.welt.de/vermischtes/article227886423/Trotz-Corona-Sterbefallzahlen-im-Februar-drei-Prozent-unter-Vorjahresdurchschnitt.html","display_url":"welt.de/vermischtes/arâ€¦","indices":[158,181]}]	Krasse Pandemie: Im Februar 2021 starben in Deutschland laut Statistischem Bundesamt 2632 Menschen oder 3% weniger als im Durchschnitt der vier Jahre zuvor. https://t.co/0gmkuJkSs2	6581.0	RT @Grund_gesetzt: Krasse Pandemie: Im Februar 2021 starben in Deutschland laut Statistischem Bundesamt 2632 Menschen oder 3% weniger als iâ€¦	364.0	True	full
331151	331151	604b08f4faa45b003810782f	2021-03-12 06:23:43	[]	[]	Sat May 09 14:24:17 +0000 2020	[{"text":"WarRoomPandemic","indices":[229,245]}]	[{"url":"https://t.co/NNyJCOIXtF","expanded_url":"https://www.foxnews.com/media/devine-gov-cuomo-nursing-home-coronavirus-order","display_url":"foxnews.com/media/devine-gâ€¦","indices":[247,270]}]	This should be getting much more national attention - why would COVID-19 patients be sent back to nursing homes??? â€œMiranda Devine blasts Cuomo for 'obscene' decision to send COVID-19 patients back to nursing homes | Fox Newsâ€� #WarRoomPandemic https://t.co/NNyJCOIXtF	274919.0	RT @JasonMillerinDC: This should be getting much more national attention - why would COVID-19 patients be sent back to nursing homes??? â€œMâ€¦	224.0	True	full
331152	331152	604b08f4faa45b0038107831	2021-03-12 06:23:43	[]	[]	Thu Mar 11 19:46:21 +0000 2021	[]	[{"url":"https://t.co/ASszzRgNMx","expanded_url":"https://fee.org/articles/federal-covid-spending-will-cost-41-870-per-taxpayer-did-you-see-that-much-in-benefit/","display_url":"fee.org/articles/federâ€¦","indices":[251,274]}]	I did the math. Biden just signed the $1.9T package into law, so we've hit $6 TRILLION in total 'COVID' spending. That's enough to give every federal taxpayer a check for $41,870. Where's all the money gone instead? I break it down @feeonline â¤µï¸� https://t.co/ASszzRgNMx	35860.0	RT @brad_polumbo: I did the math. Biden just signed the $1.9T package into law, so we've hit $6 TRILLION in total 'COVID' spending. That'â€¦	180.0	True	full
331153	331153	604b08f4faa45b003810784b	2021-03-12 06:23:43	[]	[]	Fri Mar 12 06:15:00 +0000 2021	[]	[{"url":"https://t.co/nRhLYvXP7a","expanded_url":"https://www.sinembargo.mx/11-03-2021/3949544","display_url":"sinembargo.mx/11-03-2021/394â€¦","indices":[96,119]}]	Brasil colapsa: ya no hay camas. La variante P1 acelera contagios y la gente muere en sus casas https://t.co/nRhLYvXP7a https://t.co/uzaxexPugg	1533298.0	RT @SinEmbargoMX: Brasil colapsa: ya no hay camas. La variante P1 acelera contagios y la gente muere en sus casas https://t.co/nRhLYvXP7a hâ€¦	10.0	True	full
331154	331154	604b08f4faa45b0038107855	2021-03-12 06:23:43	[]	[]	Wed Mar 10 20:29:16 +0000 2021	[]	[{"url":"https://t.co/hQGymj7QTn","expanded_url":"https://insighteditions.com/pages/supernatural15seasons","display_url":"insighteditions.com/pages/supernatâ€¦","indices":[118,141]}]	Yes it's here - pre-order for @JerryWanek's book of behind the scenes and set photos for 15 seasons of Supernatural! https://t.co/hQGymj7QTn https://t.co/HcYePEY2Pf	107940.0	RT @SuperWiki: Yes it's here - pre-order for @JerryWanek's book of behind the scenes and set photos for 15 seasons of Supernatural! https:â€¦	22.0	True	full
331155	331155	604b08f5faa45b0038107859	2021-03-12 06:23:43	[]	[]	Mon Dec 28 16:20:17 +0000 2020	[{"text":"ØµÙˆØ±Ù‡_Ù…Ù†_IÙ„Ø³Ù†Ø§Ø¨","indices":[0,15]}]	[{"url":"https://t.co/O1Aukopv6w","expanded_url":"https://forms.gle/7L7hmLMPquP4XhKY9","display_url":"forms.gle/7L7hmLMPquP4Xhâ€¦","indices":[205,228]}]	#ØµÙˆØ±Ù‡_Ù…Ù†_IÙ„Ø³Ù†Ø§Ø¨ Ø¥Ø®ØªØ¨Ø± Ù…Ø¹Ù„ÙˆÙ…Ø§ØªÙƒ Ø¹Ù† Ø§Ù„Ø±Ø³ÙˆÙ„ Ø¹Ù„ÙŠÙ‡ Ø§Ù„ØµÙ„Ø§Ø© ÙˆØ§Ù„Ø³Ù„Ø§Ù… Ø­Ø§ÙˆÙ„ Ø§Ù„Ø¥Ø¬Ø§Ø¨Ø© Ø¨Ø¯ÙˆÙ† Ø§Ø³ØªØ¹Ø§Ù†Ø© Ø¨Ø£Ø­Ø¯ Ø«Ù… Ø§Ø¹Ø±Ù� Ù†ØªÙŠØ¬ØªÙƒ ÙˆØµØ­Ø­ Ù…Ø¹Ù„ÙˆÙ…Ø§ØªÙƒ Ø§Ù„ØªÙ‚Ø¯ÙŠØ±: 0 - 15 Ø¶Ø¹ÙŠÙ� 15 -20 Ù…Ù‚Ø¨ÙˆÙ„ 20 - 25 Ø¬ÙŠÙ‘Ø¯ 25 - 28 Ø¬ÙŠÙ‘Ø¯ Ø¬Ø¯Ù‹Ø§ 28 - 30 Ù…Ù…ØªØ§Ø² https://t.co/O1Aukopv6w Ø¬Ù…ÙŠÙ„Ø© Ø§Ù†Ø´Ø±ÙˆÙ‡Ø§ Ø¨ÙŠÙ† Ø§Ù„Ø¬Ù…ÙŠ…	3.0	RT @jewels35a: #ØµÙˆØ±Ù‡_Ù…Ù†_IÙ„Ø³Ù†Ø§Ø¨ Ø¥Ø®ØªØ¨Ø± Ù…Ø¹Ù„ÙˆÙ…Ø§ØªÙƒ Ø¹Ù† Ø§Ù„Ø±Ø³ÙˆÙ„ Ø¹Ù„ÙŠÙ‡ Ø§Ù„ØµÙ„Ø§Ø© ÙˆØ§Ù„Ø³Ù„Ø§Ù… Ø­Ø§ÙˆÙ„ Ø§Ù„Ø¥Ø¬Ø§Ø¨Ø© Ø¨Ø¯ÙˆÙ† Ø§Ø³ØªØ¹Ø§Ù†Ø© Ø¨Ø£Ø­Ø¯ Ø«Ù… Ø§Ø¹Ø±Ù� Ù†ØªÙŠØ¬ØªÙƒ ÙˆØµØ­Ø­ Ù…Ø¹Ù„ÙˆÙ…Ø§ØªÙƒâ€¦	131.0	True	full
331156	331156	604b08f5faa45b0038107863	2021-03-12 06:23:43	[]	[]	Fri Mar 12 06:20:48 +0000 2021	[]	[{"url":"https://t.co/PPJMURia2D","expanded_url":"https://bit.ly/3bCuGU8","display_url":"bit.ly/3bCuGU8","indices":[86,109]}]	.@BLACKPINK RosÃ© says the what she needed the most was on the ground, within herself: https://t.co/PPJMURia2D FYI, RosÃ©'s "On the Ground" is now No.1 on major local streaming charts within an hour since its release! ðŸ‘� https://t.co/I8aTQ6ms7y	195867.0	RT @Kpop_Herald: .@BLACKPINK RosÃ© says the what she needed the most was on the ground, within herself: https://t.co/PPJMURia2D FYI, RosÃ©'sâ€¦	2210.0	True	full
331157	331157	604b08f5faa45b0038107871	2021-03-12 06:23:43	[]	[]	Fri Mar 12 06:23:26 +0000 2021	[{"text":"WordPress","indices":[226,236]},{"text":"HostWithMilesWeb","indices":[237,254]},{"text":"MilesWeb","indices":[255,264]},{"text":"webhosting","indices":[265,276]}]	[{"url":"https://t.co/2BEJUq6cJb","expanded_url":"http://milesweb.net/ju1","display_url":"milesweb.net/ju1","indices":[198,221]}]	WordPress is the hotspot for data breaches, hackers, malware, and Trojans attacks. One small gap is all it takes to wreak havoc as 52% of WordPress vulnerabilities rooted in its plugins. read more: https://t.co/2BEJUq6cJb . . #WordPress #HostWithMilesWeb #MilesWeb #webhosting https://t.co/RozxW7CgO9	2949.0	RT @MilesWeb: WordPress is the hotspot for data breaches, hackers, malware, and Trojans attacks. One small gap is all it takes to wreak havâ€¦	731.0	True	full
331158	331158	604b08f5faa45b0038107895	2021-03-12 06:23:44	[]	[]	Wed Mar 10 18:27:50 +0000 2021	[]	[{"url":"https://t.co/jaMKVhMPJf","expanded_url":"https://gofund.me/64425180","display_url":"gofund.me/64425180","indices":[237,260]}]	this is sharlene pike. sheâ€˜a a black trans woman who was diagnosed with stage three cancer in february of 2020. please keep sharing her gofundme, sheâ€™s still $25,000 away from her goal of $112,900. GIVE SHARLENE PIKE THE CHANCE TO LIVE. https://t.co/jaMKVhMPJf https://t.co/A7WZDumnwk	1141.0	RT @lugxsi: this is sharlene pike. sheâ€˜a a black trans woman who was diagnosed with stage three cancer in february of 2020. please keep shaâ€¦	92.0	True	full
331159	331159	604b08f5faa45b003810789d	2021-03-12 06:23:44	[]	[]	Fri Mar 12 06:22:46 +0000 2021	[{"text":"arrests","indices":[73,81]},{"text":"coronavirus","indices":[82,94]},{"text":"covid_19","indices":[95,104]},{"text":"men","indices":[105,109]},{"text":"minors","indices":[110,117]},{"text":"nscdc","indices":[118,124]},{"text":"raping","indices":[125,132]},{"text":"staysafe","indices":[133,142]}]	[{"url":"https://t.co/ZQHnjSI1JS","expanded_url":"https://omniblog.com.ng/2021/03/12/nscdc-arrests-two-men-for-raping-minors/?feed_id=103279&_unique_id=604b08b68af18","display_url":"omniblog.com.ng/2021/03/12/nscâ€¦","indices":[143,166]}]	NSCDC Arrests Two Men For Raping Minors Pls Follow omniblogng on twitter #arrests #coronavirus #covid_19 #men #minors #nscdc #raping #staysafe https://t.co/ZQHnjSI1JS	219.0	RT @omniblogng: NSCDC Arrests Two Men For Raping Minors Pls Follow omniblogng on twitter #arrests #coronavirus #covid_19 #men #minors #nscdâ€¦	295.0	True	full
331160	331160	604b08f5faa45b00381078a7	2021-03-12 06:23:44	[]	[]	Tue Mar 09 16:37:50 +0000 2021	[{"text":"Book","indices":[0,5]},{"text":"Sale","indices":[6,11]},{"text":"Kindle","indices":[23,30]},{"text":"Free","indices":[122,127]},{"text":"KindleUnlimited","indices":[128,144]},{"text":"Histfic","indices":[147,155]},{"text":"KU","indices":[156,159]},{"text":"Books","indices":[160,166]},{"text":"Kindle","indices":[167,174]},{"text":"Tudor","indices":[175,181]},{"text":"WeekdayReads","indic…	[{"url":"https://t.co/JAgPSHDy3S","expanded_url":"https://www.amazon.com/More-Dance-Story-Catherine-Howard-ebook/dp/B07RWLLFPN/ref=mp_s_a_1_1?keywords=No+more+time+to+dance&qid=1580583609&sr=8-1","display_url":"amazon.com/More-Dance-Stoâ€¦","indices":[213,236]}]	#Book #Sale! Just 99c! #Kindle The past will not surrender its grasp on Queen Catherine Howard... No More Time to Dance #Free #KindleUnlimited! #Histfic #KU #Books #Kindle #Tudor #WeekdayReads #lockdownreads https://t.co/JAgPSHDy3S	57969.0	RT @TudorTweep: #Book #Sale! Just 99c! #Kindle The past will not surrender its grasp on Queen Catherine Howard... No More Time to Dance #â€¦	28512.0	True	full
[truncated: 109,638 more rows]
