# Supplementary material for: Low credibility URL sharing on Twitter during reporting linking rare blood clots with the Oxford/AstraZeneca COVID-19 vaccine
Source: PLoS One. 2024 Jan 19;19(1):e0296444. doi: 10.1371/journal.pone.0296444 (PMC10798519; doi:10.1371/journal.pone.0296444)
Supplement: S21 File — (CSV) [file pone.0296444.s023.csv]

	Unnamed: 0	_id	created_at	extended_tweet.entities.hashtags	URL	retweeted_status.created_at	retweeted_status.extended_tweet.entities.hashtags	RTURL	retweeted_status.extended_tweet.full_text	retweeted_status.user.followers_count	text	user.followers_count	indicator	origin
440800	440800	604ba0f52073ae00386e773b	2021-03-12 17:12:15	[]	[]	Fri Mar 12 13:43:46 +0000 2021	[]	[{"url":"https://t.co/jjZCjFq0O3","expanded_url":"https://twitter.com/Le_Figaro/status/1370336368933634049","display_url":"twitter.com/Le_Figaro/statâ€¦","indices":[184,207]}]	Votez SVP ! 7 pays ont dÃ©jÃ suspendu cette vaccARNm en raison des E.I et dÃ©cÃ¨s consÃ©cutifs, et enquÃªtent. Et ici, non ? Combien faudra-t-il d'accidents pour que les gens rÃ©agissent ? https://t.co/jjZCjFq0O3	13467.0	RT @ADv_in21: Votez SVP ! 7 pays ont dÃ©jÃ suspendu cette vaccARNm en raison des E.I et dÃ©cÃ¨s consÃ©cutifs, et enquÃªtent. Et ici, non ? Combâ€¦	84.0	True	full
440801	440801	604ba0f52073ae00386e773d	2021-03-12 17:12:15	[]	[{"url":"https://t.co/JX4e1AytT6","expanded_url":"http://bit.ly/nationalserviceresponds","display_url":"bit.ly/nationalservicâ€¦","indices":[257,280]}]		[]	[]			Maryland @AmeriCorps programs @CivicWorksInc and @Choice_Program are featured in @statecommissionâ€™s new publicationâ€¦ https://t.co/ptH0PmcW1a	3407.0	True	full
440802	440802	604ba0f52073ae00386e774b	2021-03-12 17:12:16	[]	[]	Fri Mar 12 11:28:51 +0000 2021	[]	[{"url":"https://t.co/oj0qPZItZG","expanded_url":"https://bbc.in/3rHRozR","display_url":"bbc.in/3rHRozR","indices":[209,232]}]	Sarah Everard vigil "should be allowed to go ahead" Conservative MP Caroline Nokes says she has asked the home secretary to step in, after police said gatherings would be "unlawful" amid Covid restrictions https://t.co/oj0qPZItZG https://t.co/DVJyPOxDXa	771869.0	RT @BBCPolitics: Sarah Everard vigil "should be allowed to go ahead" Conservative MP Caroline Nokes says she has asked the home secretaryâ€¦	2528.0	True	full
440803	440803	604ba0f62073ae00386e776f	2021-03-12 17:12:16	[]	[{"url":"https://t.co/jDM4fbC90V","expanded_url":"https://www.northside.com/covid-19","display_url":"northside.com/covid-19","indices":[69,92]}]		[]	[]			@creeptwin @BennyDGinger Check Northside Hospital's site to sign up: https://t.co/jDM4fbC90V Scroll through the pagâ€¦ https://t.co/0Mqckpewrj	611.0	True	full
440804	440804	604ba0f62073ae00386e777d	2021-03-12 17:12:16	[]	[]	Fri Mar 12 17:09:25 +0000 2021	[]	[{"url":"https://t.co/YpYOhReTS9","expanded_url":"https://www.leparisien.fr/culture-loisirs/covid-19-les-parcs-d-attractions-ne-rouvriront-pas-debut-avril-sauf-miracle-12-03-2021-8428280.php","display_url":"leparisien.fr/culture-loisirâ€¦","indices":[210,233]}]	â€¢ Le Futuroscope, le Parc AstÃ©rix, et le Puy du Fou, qui eux aussi tablaient sur un accueil du public dÃ©but avril, pourraient annoncer un report de leur rÃ©ouverture ðŸ’¬ Â«Sauf miracle, je pense que c'est mortÂ» https://t.co/YpYOhReTS9	2769950.0	RT @le_Parisien: â€¢ Le Futuroscope, le Parc AstÃ©rix, et le Puy du Fou, qui eux aussi tablaient sur un accueil du public dÃ©but avril, pourraiâ€¦	49.0	True	full
440805	440805	604ba0f62073ae00386e778f	2021-03-12 17:12:16	[]	[]	Thu Mar 11 21:45:09 +0000 2021	[]	[{"url":"https://t.co/6XHRd0KhXt","expanded_url":"https://on.ft.com/2OKbOtg","display_url":"on.ft.com/2OKbOtg","indices":[230,253]}]	Novavaxâ€™s vaccine was 100% effective at preventing severe Covid-19 and had a 96.4% efficacy rate against the original strain of the virus, even higher than the BioNTech/Pfizer and Moderna shots, according to analysis of its trial https://t.co/6XHRd0KhXt	6901066.0	RT @FinancialTimes: Novavaxâ€™s vaccine was 100% effective at preventing severe Covid-19 and had a 96.4% efficacy rate against the original sâ€¦	1422.0	True	full
440806	440806	604ba0f62073ae00386e7793	2021-03-12 17:12:16	[]	[]	Fri Mar 12 17:12:11 +0000 2021	[{"text":"subathon","indices":[150,159]},{"text":"birthday","indices":[160,169]},{"text":"smallstreamer","indices":[170,184]},{"text":"smallstreamersconnect","indices":[185,207]},{"text":"twitchtv","indices":[208,217]},{"text":"twitchuk","indices":[218,227]},{"text":"birthdaystream","indices":[228,243]}]	[{"url":"https://t.co/GBDtcUsqqf","expanded_url":"http://twitch.tv/catchmyhorizon","display_url":"twitch.tv/catchmyhorizon","indices":[125,148]}]	Its my birthdayyyy! Subathon starts in 50 minutes! if you wanna see any of the stuff shown in the picture be sure to pop inðŸ’› https://t.co/GBDtcUsqqf #subathon #birthday #smallstreamer #smallstreamersconnect #twitchtv #twitchuk #birthdaystream	1193.0	RT @Catchmyhorizon: Its my birthdayyyy! Subathon starts in 50 minutes! if you wanna see any of the stuff shown in the picture be sure to poâ€¦	11728.0	True	full
440807	440807	604ba0f62073ae00386e7795	2021-03-12 17:12:16	[{"text":"ØªØ¯Ù…ÙŠØ±_Ù…ÙƒØªØ¨Ø©_Ø§Ù„Ø¥Ø³ÙƒÙ†Ø¯Ø±ÙŠØ©","indices":[174,197]},{"text":"Ù…Ù†_Ø¯Ù…Ø±_Ù…ÙƒØªØ¨Ø©_Ø§Ù„Ø¥Ø³ÙƒÙ†Ø¯Ø±ÙŠØ©","indices":[198,222]},{"text":"Ø§Ù„ØµØ­Ø©_Ø§Ù„Ø¯Ù…Ø§ØºÙŠØ©","indices":[223,238]},{"text":"ÙƒÙŠÙ�_ØªØ­Ø§Ù�Ø¸_Ø¹Ù„Ù‰_Ø¯Ù…Ø§ØºÙƒ","indices":[239,259]}]	[{"url":"https://t.co/uZasATq4Fc","expanded_url":"https://lnkd.in/dB5v677","display_url":"lnkd.in/dB5v677","indices":[95,118]},{"url":"https://t.co/vBkgtiwFdk","expanded_url":"https://lnkd.in/dhd_Wjc","display_url":"lnkd.in/dhd_Wjc","indices":[150,173]}]		[]	[]			Ø§Ù„ØµØ­Ø© Ø§Ù„Ø¯Ù…Ø§ØºÙŠØ© ÙˆØ«Ù„Ø§Ø« Ø¹Ø§Ø¯Ø§Øª ÙŠØªØ¬Ø§Ù‡Ù„Ù‡Ø§ Ø§Ù„Ù†Ø§Ø³ Ø¨Ø´Ø£Ù†Ù‡Ø§ Ø£Ù† ØªØ­Ø§Ù�Ø¸ Ø¹Ù„Ù‰ ØµØ­Ø© Ø§Ù„Ø¯Ù…Ø§Øº Ø¨Ø´ÙƒÙ„ Ø£ÙƒØ¨Ø± ÙˆÙ„Ø¹Ù…Ø± Ø£Ø·ÙˆÙ„:â€¦ https://t.co/cEm3VvRyhp	4430.0	True	full
440808	440808	604ba0f62073ae00386e779d	2021-03-12 17:12:17	[]	[]	Fri Mar 12 16:50:21 +0000 2021	[{"text":"ODia","indices":[119,124]}]	[{"url":"https://t.co/Gb4Cc0z1HF","expanded_url":"https://odia.ig.com.br/brasil/2021/03/6103316-algo-como-30-mil-40-mil-pessoas-aguardam-leito-clinico-ou-de-uti-diz-presidente-do-forum-nacional-de-governadores.html","display_url":"odia.ig.com.br/brasil/2021/03â€¦","indices":[127,150]}]	Governador do PiauÃ­, Wellington Dias (PT), afirmou que a rede de saÃºde pÃºblica e privada do Brasil vive um "colapso". #ODia https://t.co/Gb4Cc0z1HF	811650.0	RT @jornalodia: Governador do PiauÃ­, Wellington Dias (PT), afirmou que a rede de saÃºde pÃºblica e privada do Brasil vive um "colapso". #ODiâ€¦	290.0	True	full
440809	440809	604ba0f62073ae00386e77a1	2021-03-12 17:12:17	[]	[{"url":"https://t.co/IYMYn562e6","expanded_url":"https://wealthmd.net/2021/03/11/how-stimulus-payments-are-treated-for-tax-purposes-tax-planning/","display_url":"wealthmd.net/2021/03/11/howâ€¦","indices":[197,220]}]		[]	[]			With over 160 million stimulus payments sent with the first round of pandemic relief efforts, many in receipt of thâ€¦ https://t.co/rSCyd3brsN	5.0	True	full
440810	440810	604ba0f62073ae00386e77a7	2021-03-12 17:12:17	[]	[]	Fri Mar 12 16:56:59 +0000 2021	[{"text":"COVID19","indices":[12,20]}]	[{"url":"https://t.co/hJYCT2cFWE","expanded_url":"https://bit.ly/3bGcYPJ","display_url":"bit.ly/3bGcYPJ","indices":[237,260]}]	The pace of #COVID19 vaccination is currently ramping up in Canada, but will start to ramp up SIGNIFICANTLY on March 22nd when we receive 1 million doses of Pfizer vaccine per week, through May 10 (in addition to Moderna; AstraZeneca). https://t.co/hJYCT2cFWE https://t.co/Ze7B8qTp3i	80702.0	RT @BogochIsaac: The pace of #COVID19 vaccination is currently ramping up in Canada, but will start to ramp up SIGNIFICANTLY on March 22ndâ€¦	195.0	True	full
440811	440811	604ba0f62073ae00386e77ab	2021-03-12 17:12:17	[]	[]	Fri Mar 12 17:05:54 +0000 2021	[{"text":"DemocraciaComunal","indices":[99,117]}]	[{"url":"https://t.co/S9qrEObdQb","expanded_url":"https://www.vtv.gob.ve/venezuela-cumple-ano-declaracion-estado-alarma-pandemia-covid19/","display_url":"vtv.gob.ve/venezuela-cumpâ€¦","indices":[119,142]}]	En Venezuela se cumple un aÃ±o de la declaraciÃ³n del Estado de Alarma por la pandemia del COVID-19 #DemocraciaComunal https://t.co/S9qrEObdQb https://t.co/iWruxKkBUU	1813301.0	RT @VTVcanal8: En Venezuela se cumple un aÃ±o de la declaraciÃ³n del Estado de Alarma por la pandemia del COVID-19 #DemocraciaComunal httpsâ€¦	283.0	True	full
440812	440812	604ba0f72073ae00386e77b9	2021-03-12 17:12:17	[]	[]	Fri Mar 12 14:31:23 +0000 2021	[]	[{"url":"https://t.co/15shlnk4Bw","expanded_url":"https://www.20minutes.fr/monde/2997167-20210312-vaccination-bulgarie-pays-suspend-injections-vaccin-astrazeneca","display_url":"20minutes.fr/monde/2997167-â€¦","indices":[194,217]}]	ðŸ”´AprÃ¨s la dÃ©cision de la ThaÃ¯lande de ce matin de suspendre l'utilisation du vaccin ASTRAZENECA, voici le tour de la BULGARIE ! (On doit bien en Ãªtre Ã 10 pays lÃ non ?) @ADv_in21 @ComploTisss https://t.co/15shlnk4Bw	4872.0	RT @NicolasPichot6: ðŸ”´AprÃ¨s la dÃ©cision de la ThaÃ¯lande de ce matin de suspendre l'utilisation du vaccin ASTRAZENECA, voici le tour de la BUâ€¦	2857.0	True	full
440813	440813	604ba0f72073ae00386e77bd	2021-03-12 17:12:17	[]	[]	Tue Mar 09 23:34:00 +0000 2021	[{"text":"Conspirituality","indices":[82,98]}]	[{"url":"https://t.co/hHA7UmtW6b","expanded_url":"https://deakin.zoom.us/webinar/register/WN_5n-JUcTSRCuHPFgomzTh7Q","display_url":"deakin.zoom.us/webinar/registâ€¦","indices":[152,175]}]	Colloquium keynote panel: David Voas, @GrieraMar and @d_g_robertson will speak on #Conspirituality and COVID-19. 25-26 March. Join in the conversation: https://t.co/hHA7UmtW6b @Science_Belief @Deakin_ADI @RSRCWesternSyd	28.0	RT @conspiritualaus: Colloquium keynote panel: David Voas, @GrieraMar and @d_g_robertson will speak on #Conspirituality and COVID-19. 25-26â€¦	1093.0	True	full
440814	440814	604ba0f72073ae00386e77c7	2021-03-12 17:12:17	[]	[{"url":"https://t.co/dcRkYcx2yH","expanded_url":"https://j.mp/3ez9sZk","display_url":"j.mp/3ez9sZk","indices":[130,153]}]		[]	[]			Business Insider - GameStop jumps 14% to resume its climb back to post-short-squeeze levels even as Wall Street recâ€¦ https://t.co/LTevY1mDAs	5700.0	True	full
440815	440815	604ba0f72073ae00386e77cb	2021-03-12 17:12:17	[]	[{"url":"https://t.co/Deh2EOgoYj","expanded_url":"https://twitter.com/valeriasantosb/status/1370382728961613833?s=20","display_url":"twitter.com/valeriasantosbâ€¦","indices":[269,292]}]		[]	[]			@BluRadioCo Los urubistas vistiendose d ovejas mansas, cuando han promovido al mismo Trump y lo han defendido, cuanâ€¦ https://t.co/kHMnByozuR	291.0	True	full
440816	440816	604ba0f72073ae00386e77d5	2021-03-12 17:12:17	[]	[]	Fri Mar 12 15:00:41 +0000 2021	[]	[{"url":"https://t.co/YLwOtU6ecw","expanded_url":"https://www.lifesitenews.com/news/bombshell-stats-canada-claims-lockdowns-not-covid-19-are-now-driving-excess-deaths","display_url":"lifesitenews.com/news/bombshellâ€¦","indices":[168,191]}]	BOMBSHELL: Stats Canada claims lockdowns, not COVID-19, are now driving â€˜excess deathsâ€™. Soon we can add the vaccine death and irreparable injury toll to those stats. https://t.co/YLwOtU6ecw	33673.0	RT @roccogalatilaw: BOMBSHELL: Stats Canada claims lockdowns, not COVID-19, are now driving â€˜excess deathsâ€™. Soon we can add the vaccine dâ€¦	62.0	True	full
440817	440817	604ba0f72073ae00386e77e5	2021-03-12 17:12:17	[]	[{"url":"https://t.co/BskZryelVk","expanded_url":"https://arlingtonva.konveio.com/recommended-crystal-city-bike-network","display_url":"arlingtonva.konveio.com/recommended-crâ€¦","indices":[128,151]}]		[]	[]			Arlington estÃ¡ buscando sus opiniones sobre Crystal City Bike Network. Obtenga mÃ¡s informaciÃ³n y comparta sus comenâ€¦ https://t.co/BA5edxa9IA	160.0	True	full
440818	440818	604ba0f72073ae00386e77f1	2021-03-12 17:12:17	[]	[]	Thu Mar 11 20:30:00 +0000 2021	[{"text":"Binance","indices":[0,8]}]	[{"url":"https://t.co/ehCt7ozWbC","expanded_url":"https://www.binance.com/en/blog/421499824684901775/Binance-Launchpool-Boosting-Crypto-Projects--Holders-Alike?ref=JLI1VBLA&utm_source=BinanceTwitter&utm_medium=GlobalSocial&utm_campaign=GlobalSocial","display_url":"binance.com/en/blog/421499â€¦","indices":[253,276]}]	#Binance Launchpool launched in September 2020. Since then, we launched: ðŸ”¸ 15 successful crypto projects ðŸ”¸ $4.64 billion in total value locked (TVL) ðŸ”¸ Up to 113% APY ðŸ”¸ Up to 86x growth Farm $ALICE @MyNeighborAlice by staking $CHR, $BNB or $BUSD now! https://t.co/ehCt7ozWbC	2101279.0	RT @binance: #Binance Launchpool launched in September 2020. Since then, we launched: ðŸ”¸ 15 successful crypto projects ðŸ”¸ $4.64 billion in tâ€¦	21.0	True	full
440819	440819	604ba0f72073ae00386e7817	2021-03-12 17:12:18	[]	[]	Thu Mar 11 18:29:53 +0000 2021	[]	[{"url":"https://t.co/vMiiNyCouc","expanded_url":"https://twitter.com/niconoelken/status/1369965782696943616","display_url":"twitter.com/niconoelken/stâ€¦","indices":[276,299]}]	Der Rettungsdienst steht fÃ¼r alle Menschen ein. Die Ã„uÃŸerung Ã¼ber die Lautsprecheranlage des Fahrzeugs ist daher unangemessen &amp; spiegelt nicht die ProfessionalitÃ¤t wieder, die wir von allen Mitarbeitenden erwarten. Es kann sich hierbei um eine Reaktion aus einer sehr... https://t.co/vMiiNyCouc	13270.0	RT @BFDuesseldorf: Der Rettungsdienst steht fÃ¼r alle Menschen ein. Die Ã„uÃŸerung Ã¼ber die Lautsprecheranlage des Fahrzeugs ist daher unangemâ€¦	31.0	True	full
440820	440820	604ba0f82073ae00386e7847	2021-03-12 17:12:18	[]	[]	Fri Mar 12 16:40:54 +0000 2021	[{"text":"ElUribismoEsUnCartel","indices":[199,220]},{"text":"UribeCobarde","indices":[221,234]}]	[{"url":"https://t.co/tQcxh4Zs3r","expanded_url":"https://www.google.com/amp/s/amp.dw.com/es/documentos-desclasificados-vinculan-a-uribe-con-narcotr%25C3%25A1fico/a-43936037","display_url":"google.com/amp/s/amp.dw.câ€¦","indices":[236,259]}]	Uribe habrÃ­a recibido "financiaciÃ³n" para sus campaÃ±as electorales al Senado de parte de la familia Ochoa VÃ¡squez, miembro del Cartel de MedellÃ­n que dirigÃ­a el capo del narcotrÃ¡fico Pablo Escobar. #ElUribismoEsUnCartel #UribeCobarde https://t.co/tQcxh4Zs3r	508.0	RT @DelacruzOrtiz: Uribe habrÃ­a recibido "financiaciÃ³n" para sus campaÃ±as electorales al Senado de parte de la familia Ochoa VÃ¡squez, miembâ€¦	104.0	True	full
440821	440821	604ba0f82073ae00386e7859	2021-03-12 17:12:19	[]	[{"url":"https://t.co/nSp5uEJhtC","expanded_url":"http://covid.saude.gov.br","display_url":"covid.saude.gov.br","indices":[75,98]}]		[]	[]			Eu tenho acompanhado os nÃºmeros tornados disponÃ­veis pelo governo federal (https://t.co/nSp5uEJhtC) e carregado emâ€¦ https://t.co/stBseN4ZLG	7.0	True	full
440822	440822	604ba0f82073ae00386e785b	2021-03-12 17:12:19	[]	[]	Fri Mar 12 13:34:03 +0000 2021	[]	[{"url":"https://t.co/voJcE3nbZM","expanded_url":"https://www.inverse.com/mind-body/best-covid-treatment-discovery","display_url":"inverse.com/mind-body/bestâ€¦","indices":[258,281]}]	When Covid hit France, a Dr at a psychiatric hospital for older adults was terrified. But all year, only 4 patients got severely ill. Heâ€™s got a theory &amp; strong evidence to support it. This is honestly one of the most exciting interviews Iâ€™ve ever done. https://t.co/voJcE3nbZM	12812.0	RT @msmacb: When Covid hit France, a Dr at a psychiatric hospital for older adults was terrified. But all year, only 4 patients got severelâ€¦	4236.0	True	full
440823	440823	604ba0f82073ae00386e7863	2021-03-12 17:12:19	[]	[]	Fri Mar 12 17:10:12 +0000 2021	[{"text":"StayHome","indices":[151,160]},{"text":"DistanceMaskHandHygiene","indices":[182,206]},{"text":"GetTested","indices":[208,218]}]	[{"url":"https://t.co/QU6dctlaEs","expanded_url":"https://niagararegion.ca/health/covid-19/statistics/statistics.aspx","display_url":"niagararegion.ca/health/covid-1â€¦","indices":[94,117]}]	Overview of COVID-19 in Niagara as of Mar. 12. Visit our website for more detailed statistics https://t.co/QU6dctlaEs âš ï¸�COVID-19 is still circulating âœ…#StayHome as much as possible âœ…#DistanceMaskHandHygiene âœ…#GetTested if you have symptoms âœ…Travel for essential purposes only https://t.co/QlcoBV63qa	8076.0	RT @NRPublicHealth: Overview of COVID-19 in Niagara as of Mar. 12. Visit our website for more detailed statistics https://t.co/QU6dctlaEsâ€¦	1362.0	True	full
440824	440824	604ba0f92073ae00386e7889	2021-03-12 17:12:19	[]	[]	Tue Mar 09 05:32:18 +0000 2021	[]	[{"url":"https://t.co/GzwVevB1Ip","expanded_url":"https://mck.co/3rHxJA9","display_url":"mck.co/3rHxJA9","indices":[175,198]}]	More than 12 billion vaccine doses have been announced by all manufacturers for release in 2021. Our latest report discusses the challenges the world faces for distribution. https://t.co/GzwVevB1Ip https://t.co/GOz2ZozJWv	427457.0	RT @McKinsey: More than 12 billion vaccine doses have been announced by all manufacturers for release in 2021. Our latest report discussesâ€¦	432.0	True	full
440825	440825	604ba0f92073ae00386e788f	2021-03-12 17:12:19	[]	[]	Fri Mar 12 16:40:31 +0000 2021	[{"text":"Cuba","indices":[12,17]},{"text":"Foro","indices":[85,90]},{"text":"Caribe","indices":[128,135]}]	[{"url":"https://t.co/3DsDoUDiYt","expanded_url":"https://www.mincex.gob.cu/index.php/site/dataa/?lang=es&location=Noticia&title=Participar%C3%A1+Cuba+en+la+cuarta+reuni%C3%B3n+del+foro+de+los+pa%C3%ADses+de+am%C3%A9rica+latina+y+el+caribe+sobre+desarrollo+sostenible","display_url":"mincex.gob.cu/index.php/siteâ€¦","indices":[199,222]}]	ParticiparÃ¡ #Cuba, entre los dÃ­as 15 y 18 de marzo prÃ³ximo, en la Cuarta ReuniÃ³n del #Foro de los paÃ­ses de AmÃ©rica Latina y el #Caribe sobre Desarrollo Sostenible, organizada por la @cepal_onu ðŸ‡¨ðŸ‡ºâ–¶ï¸�https://t.co/3DsDoUDiYt. https://t.co/uk5RTcDQcT	10538.0	RT @MINCEX_CUBA: ParticiparÃ¡ #Cuba, entre los dÃ­as 15 y 18 de marzo prÃ³ximo, en la Cuarta ReuniÃ³n del #Foro de los paÃ­ses de AmÃ©rica Latinaâ€¦	8.0	True	full
440826	440826	604ba0f92073ae00386e789b	2021-03-12 17:12:19	[{"text":"Alemania","indices":[70,79]},{"text":"COVID19","indices":[80,88]},{"text":"PartidosPolÃ­ticos","indices":[89,107]},{"text":"UniÃ³nEuropea","indices":[108,121]}]	[{"url":"https://t.co/zmN4ehhS4d","expanded_url":"https://www.almendron.com/tribuna/what-happened-when-germanys-far-right-party-railed-against-lockdowns/","display_url":"almendron.com/tribuna/what-hâ€¦","indices":[122,145]}]		[]	[]			What Happened When Germanyâ€™s Far-Right Party Railed Against Lockdowns #Alemania #COVID19 #PartidosPolÃ­ticosâ€¦ https://t.co/Cw0F1pc6Ly	430.0	True	full
440827	440827	604ba0f92073ae00386e78a5	2021-03-12 17:12:19	[]	[]	Fri Mar 12 14:00:43 +0000 2021	[]	[{"url":"https://t.co/KhYCxvGvVl","expanded_url":"https://solidarites-sante.gouv.fr/IMG/pdf/dgs-urgent_28_-_7e_pfizer.pdf","display_url":"solidarites-sante.gouv.fr/IMG/pdf/dgs-urâ€¦","indices":[134,157]}]	Quand @hamonjeanpaul gueule Ã la TV Ã§a fait bouger les lignes On ne jettera plus les 7eme dose de Pfizer ðŸŽ‰ðŸŽ‰ðŸŽ‰ Forza @FMFofficiel https://t.co/KhYCxvGvVl	2521.0	RT @RichardTalbot9: Quand @hamonjeanpaul gueule Ã la TV Ã§a fait bouger les lignes On ne jettera plus les 7eme dose de Pfizer ðŸŽ‰ðŸŽ‰ðŸŽ‰ Forzaâ€¦	127.0	True	full
440828	440828	604ba0fa2073ae00386e78cf	2021-03-12 17:12:20	[]	[]	Fri Mar 12 12:12:56 +0000 2021	[{"text":"Covid19","indices":[39,47]}]	[{"url":"https://t.co/0sGwRjMNJ1","expanded_url":"https://twitter.com/LulaOficial/status/1369674605590421510","display_url":"twitter.com/LulaOficial/stâ€¦","indices":[280,303]}]	Brazilâ€™s far-right President dismissed #Covid19 a year ago as â€œa little flu,â€� and recklessly refused to put people and their health first In March 2021, Brazil now has its highest daily death toll yet Solidarity to @LulaOficial and all Brazilians speaking out against Bolsonaro https://t.co/0sGwRjMNJ1	2433819.0	RT @jeremycorbyn: Brazilâ€™s far-right President dismissed #Covid19 a year ago as â€œa little flu,â€� and recklessly refused to put people and thâ€¦	2440.0	True	full
440829	440829	604ba0fa2073ae00386e78d3	2021-03-12 17:12:20	[]	[]	Fri Mar 12 15:22:44 +0000 2021	[]	[{"url":"https://t.co/aV73E2MbSs","expanded_url":"https://bit.ly/3cooGgR","display_url":"bit.ly/3cooGgR","indices":[154,177]}]	ðŸ”´ATENCIÃ“N Coronavirus en Chile: cÃ³mo se explica que pese a la buena vacunaciÃ³n tenga la tasa de contagio mÃ¡s alta desde el peor momento de la pandemia âž¡ï¸� https://t.co/aV73E2MbSs https://t.co/OeIc5XFufD	2549268.0	RT @ecuavisa: ðŸ”´ATENCIÃ“N Coronavirus en Chile: cÃ³mo se explica que pese a la buena vacunaciÃ³n tenga la tasa de contagio mÃ¡s alta desde el peâ€¦	108.0	True	full
440830	440830	604ba0fa2073ae00386e78d9	2021-03-12 17:12:20	[]	[{"url":"https://t.co/hCXL1RFzlx","expanded_url":"https://arrano.network/","display_url":"arrano.network","indices":[142,165]}]		[]	[]			Hello Mates, its time to verify your $ANO funds. Login to your Arrano Account and re-verify Email Download the apâ€¦ https://t.co/XbUh8SGD0i	0.0	True	full
440831	440831	604ba0fa2073ae00386e78dd	2021-03-12 17:12:20	[]	[]	Fri Mar 12 16:49:33 +0000 2021	[]	[{"url":"https://t.co/HWc40Etc2Z","expanded_url":"https://www.nytimes.com/2021/03/11/us/politics/coronavirus-astrazeneca-united-states.html","display_url":"nytimes.com/2021/03/11/us/â€¦","indices":[133,156]}]	ok hear me out. we get an airplane, we go down to baltimore at like 2am, and we say the magic words, "mods asleep load up the plane" https://t.co/HWc40Etc2Z	792.0	RT @criacow: ok hear me out. we get an airplane, we go down to baltimore at like 2am, and we say the magic words, "mods asleep load up theâ€¦	1111.0	True	full
440832	440832	604ba0fa2073ae00386e78df	2021-03-12 17:12:20	[]	[]	Wed Mar 10 09:55:57 +0000 2021	[{"text":"EthiopiaPrevails","indices":[183,200]},{"text":"MySovereignEthiopia","indices":[203,223]},{"text":"MySovereignAfrica","indices":[224,242]}]	[{"url":"https://t.co/Grkt8hZPmU","expanded_url":"https://twitter.com/GleanEthiopian/status/1369586452867264512/photo/1","display_url":"pic.twitter.com/Grkt8hZPmU","indices":[243,266]}]	The international community should refrain from intervening in Ethiopia's internal affairs and let the government exercise its monopoly on power over the sovereign state of Ethiopia. #EthiopiaPrevails #MySovereignEthiopia #MySovereignAfrica https://t.co/Grkt8hZPmU https://t.co/lSTFyMtjvk	3944.0	RT @GleanEthiopian: The international community should refrain from intervening in Ethiopia's internal affairs and let the government exercâ€¦	7.0	True	full
440833	440833	604ba0fa2073ae00386e78e5	2021-03-12 17:12:20	[]	[]	Fri Mar 12 04:22:31 +0000 2021	[]	[{"url":"https://t.co/TvP5FiF4mt","expanded_url":"https://twitter.com/IndianEmbassyTR/status/1369507832295424001","display_url":"twitter.com/IndianEmbassyTâ€¦","indices":[178,201]}]	Pakistan will reciprocate this gesture by sending terrorists to India via its international terror alliance network and then say it's not directly exporting terrorists to India. https://t.co/TvP5FiF4mt	427319.0	RT @ARanganathan72: Pakistan will reciprocate this gesture by sending terrorists to India via its international terror alliance network andâ€¦	231.0	True	full
440834	440834	604ba0fa2073ae00386e78e7	2021-03-12 17:12:20	[]	[]	Fri Mar 12 16:19:06 +0000 2021	[]	[{"url":"https://t.co/qy3GFm10Wb","expanded_url":"https://twitter.com/ArtValley818_/status/1370398657141301259","display_url":"twitter.com/ArtValley818_/â€¦","indices":[136,159]}]	This particular female individual did a great job shining a light on the mask hysteria and inevitably appearing completely foolish... ðŸ˜† https://t.co/qy3GFm10Wb	3927.0	RT @absitminded: This particular female individual did a great job shining a light on the mask hysteria and inevitably appearing completelyâ€¦	135.0	True	full
440835	440835	604ba0fa2073ae00386e78ef	2021-03-12 17:12:21	[]	[]	Fri Mar 12 08:22:50 +0000 2021	[]	[{"url":"https://t.co/zabLhW8M6T","expanded_url":"https://www.vox.com/2020/9/15/21437802/trump-woodward-audio-coronavirus-killer","display_url":"vox.com/2020/9/15/2143â€¦","indices":[255,278]}]	In April he told Woodward how deadly the virus is. A few days later he went on Twitter to demand that states with Democratic Governors open back up...heâ€™s also still against masks. All of this is on tape and the GOP and MSM are pretending like it isnâ€™t. https://t.co/zabLhW8M6T	28142.0	RT @brat2381: In April he told Woodward how deadly the virus is. A few days later he went on Twitter to demand that states with Democraticâ€¦	2400.0	True	full
440836	440836	604ba0fb2073ae00386e7925	2021-03-12 17:12:21	[]	[]	Fri Mar 12 10:55:11 +0000 2021	[]	[{"url":"https://t.co/15EKW2f921","expanded_url":"https://www.telegraph.co.uk/news/2021/03/11/national-trust-vows-continue-investigating-contentious-slavery/","display_url":"telegraph.co.uk/news/2021/03/1â€¦","indices":[264,287]}]	I've seen zero evidence of @nationaltrust's "commitment to learning lessonsâ€� &amp; "concerted effort to listen to &amp; engage with its critics." Every single criticism has been met with a patronising "you don't understand." Where is this effort, @ChtyCommission? https://t.co/15EKW2f921	22302.0	RT @_SaveOurStatues: I've seen zero evidence of @nationaltrust's "commitment to learning lessonsâ€� &amp; "concerted effort to listen to &amp; engageâ€¦	110.0	True	full
440837	440837	604ba0fb2073ae00386e792b	2021-03-12 17:12:21	[]	[]	Fri Mar 12 17:07:59 +0000 2021	[]	[{"url":"https://t.co/QDtYTrJRnG","expanded_url":"https://vm.tiktok.com/ZMekLvCTn/","display_url":"vm.tiktok.com/ZMekLvCTn/","indices":[253,276]}]	Midzys its time to report this tiktoker again. His first account got looked already but he is back. He keeps sexualizing a bunch of minors like wonyoung and his main target is yuna. Don't interact just report, he doesnt care when ppl tell him to stop.. https://t.co/QDtYTrJRnG https://t.co/8PVefPJNGp	6783.0	RT @itzyshi: Midzys its time to report this tiktoker again. His first account got looked already but he is back. He keeps sexualizing a bunâ€¦	44.0	True	full
440838	440838	604ba0fb2073ae00386e792f	2021-03-12 17:12:21	[]	[]	Fri Mar 12 17:11:47 +0000 2021	[{"text":"COVID","indices":[179,185]},{"text":"Medtwitter","indices":[189,200]}]	[{"url":"https://t.co/kkoXIiqPqv","expanded_url":"https://www.theguardian.com/society/gallery/2021/mar/12/doctor-peyo-the-horse-comforting-cancer-patients-in-calais-in-pictures","display_url":"theguardian.com/society/gallerâ€¦","indices":[219,242]}]	â€˜Doctor Peyoâ€™: the horse comforting cancer patients in Calais â€“ in pictures | Society | The Guardian. So beautiful. A painful reminder to me of the humanity lost from ICUs due to #COVID-19 #Medtwitter â�¦@AcuteCareAPTAâ�© https://t.co/kkoXIiqPqv	905.0	RT @HeidiEngel4: â€˜Doctor Peyoâ€™: the horse comforting cancer patients in Calais â€“ in pictures | Society | The Guardian. So beautiful. A painâ€¦	942.0	True	full
440839	440839	604ba0fb2073ae00386e7935	2021-03-12 17:12:21	[]	[]	Thu Mar 11 21:30:09 +0000 2021	[]	[{"url":"https://t.co/7JvS22qC3E","expanded_url":"https://www.seyfarth.com/news-insights/webinar-covid-19-vaccine-what-employers-should-expect.html","display_url":"seyfarth.com/news-insights/â€¦","indices":[194,217]}]	Curious about what employers should expect as the vaccine becomes more widely available? Join @seyfarthshawLLP for an upcoming webinar on 3/18 where they'll discuss all the details and more! https://t.co/7JvS22qC3E	18001.0	RT @bostonchamber: Curious about what employers should expect as the vaccine becomes more widely available? Join @seyfarthshawLLP for anâ€¦	9961.0	True	full
440840	440840	604ba0fb2073ae00386e794d	2021-03-12 17:12:21	[{"text":"Covid19","indices":[58,66]},{"text":"vanpoli","indices":[225,233]},{"text":"bcpoli","indices":[234,241]},{"text":"cdnpoli","indices":[242,250]}]	[{"url":"https://t.co/ANcbmLkKDF","expanded_url":"https://dailyhive.com/vancouver/abcellera-110-150-west-4th-avenue-vancouver-campus-mount-pleasant","display_url":"dailyhive.com/vancouver/abceâ€¦","indices":[252,275]}]		[]	[]			Vancouverâ€™s @AbCelleraBio which has a therapeutic against #Covid19 proposes a city block sized new facility in Mounâ€¦ https://t.co/wEIp35tc1x	20018.0	True	full
440841	440841	604ba0fb2073ae00386e7957	2021-03-12 17:12:22	[]	[]	Fri Mar 12 04:58:02 +0000 2021	[{"text":"ContraElBloqueoMasRevolucion","indices":[120,149]}]	[{"url":"https://t.co/JAmOeRKfYC","expanded_url":"https://mazo4f.com/237517","display_url":"mazo4f.com/237517","indices":[95,118]}]	Rusia: Presidente Putin confirma que superÃ³ la contracciÃ³n econÃ³mica provocada por la pandemia https://t.co/JAmOeRKfYC #ContraElBloqueoMasRevolucion https://t.co/rT5T01cRb5	585152.0	RT @ConElMazoDando: Rusia: Presidente Putin confirma que superÃ³ la contracciÃ³n econÃ³mica provocada por la pandemia https://t.co/JAmOeRKfYCâ€¦	220.0	True	full
440842	440842	604ba0fb2073ae00386e7963	2021-03-12 17:12:22	[]	[]	Fri Mar 12 16:19:49 +0000 2021	[{"text":"COVIDPandemic","indices":[70,84]},{"text":"CovidVaccines","indices":[158,172]}]	[{"url":"https://t.co/qxEigq16Jo","expanded_url":"http://lung.org/vaccine-tracker","display_url":"lung.org/vaccine-tracker","indices":[224,247]}]	Thank you @CDCDirector Walensky for your leadership in addressing the #COVIDPandemic. The @LungAssociation is committed to educating all Americans about the #CovidVaccines and to ensure everyone has access to the vaccine. https://t.co/qxEigq16Jo https://t.co/vn3c5T5Esf	2652.0	RT @HaroldWimmer: Thank you @CDCDirector Walensky for your leadership in addressing the #COVIDPandemic. The @LungAssociation is committedâ€¦	16.0	True	full
440843	440843	604ba0fb2073ae00386e7971	2021-03-12 17:12:22	[]	[]	Thu Mar 11 13:30:35 +0000 2021	[{"text":"IRS","indices":[159,163]}]	[{"url":"https://t.co/j0OZzWBmae","expanded_url":"https://go.usa.gov/xsZZ6","display_url":"go.usa.gov/xsZZ6","indices":[135,158]}]	Victims of winter storms that affected Texas now have until June 15 to file individual and business tax returns and make tax payments: https://t.co/j0OZzWBmae #IRS https://t.co/iYklXYtc2n	229479.0	RT @IRSnews: Victims of winter storms that affected Texas now have until June 15 to file individual and business tax returns and make tax pâ€¦	614.0	True	full
440844	440844	604ba0fc2073ae00386e7981	2021-03-12 17:12:22	[{"text":"pandemic","indices":[15,24]},{"text":"PayGap","indices":[220,227]},{"text":"Women","indices":[238,244]}]	[{"url":"https://t.co/6oOZIpBQ0H","expanded_url":"https://www.theatlantic.com/international/archive/2021/03/pandemic-has-made-women-angry/618239/?utm_source=pocket-newtab","display_url":"theatlantic.com/international/â€¦","indices":[256,279]}]		[]	[]			Fears were the #pandemic would send many families back to the 50s, with a revival of the breadwinner/homemaker diviâ€¦ https://t.co/XLjJNC8zbd	3826.0	True	full
440845	440845	604ba0fc2073ae00386e798f	2021-03-12 17:12:22	[]	[]	Fri Mar 12 17:11:39 +0000 2021	[]	[{"url":"https://t.co/4A6ZDgG75a","expanded_url":"https://twitter.com/jesuitnews/status/1370419551305924612","display_url":"twitter.com/jesuitnews/staâ€¦","indices":[227,250]}]	He died 44 years ago 1977 &gt; 77 Kill= 44 Date numerologies 111, 39. Illusion= 111, 39 Masonry= 39 Theater= 77 Fr Rutilio Grande= 177, 93 The Jesuit Order= 177 Saturn= 93 On the 71 day of the year. Catholic= 71 Novena= 71 https://t.co/4A6ZDgG75a	441.0	RT @NousNoesis: He died 44 years ago 1977 &gt; 77 Kill= 44 Date numerologies 111, 39. Illusion= 111, 39 Masonry= 39 Theater= 77 Fr Rutilio Grâ€¦	198.0	True	full
440846	440846	604ba0fc2073ae00386e7991	2021-03-12 17:12:22	[]	[]	Fri Mar 12 15:59:16 +0000 2021	[{"text":"EFEM","indices":[29,34]}]	[{"url":"https://t.co/ZhgqZAl0Eu","expanded_url":"http://www.ivoox.com/63785120","display_url":"ivoox.com/63785120","indices":[80,103]}]	Te recomendamos que escuches #EFEM T7x122 - Un 2021 lleno de emojis y tormento! https://t.co/ZhgqZAl0Eu asÃ­ arrancaban 2021 @Rafa_Pons y @pau con @KrITIK4L @zambayonny @joanberenguer @agdagira @vnistalm + web @ezequielconq @labegue @MariJoPar @Ayoyaoes @Kilombus @RubenValdMart	502.0	RT @PodcastEFEM: Te recomendamos que escuches #EFEM T7x122 - Un 2021 lleno de emojis y tormento! https://t.co/ZhgqZAl0Eu asÃ­ arrancaban 202â€¦	824.0	True	full
440847	440847	604ba0fc2073ae00386e7993	2021-03-12 17:12:22	[]	[]	Fri Mar 12 17:00:01 +0000 2021	[]	[{"url":"https://t.co/aTe9z5O8Yj","expanded_url":"http://2nu.gs/BruceMSG2000","display_url":"2nu.gs/BruceMSG2000","indices":[256,279]}]	The Reunion tour marked its triumphant conclusion with a 10-show stand in New York City. MSG 6/27/00 puts the exceptional 8th show in the spotlight and a setlist that spans from newly debuted "Code Of Silence" all the way back to "Blinded By The Light." https://t.co/aTe9z5O8Yj https://t.co/HE102DVNMx	1336901.0	RT @springsteen: The Reunion tour marked its triumphant conclusion with a 10-show stand in New York City. MSG 6/27/00 puts the exceptionalâ€¦	334.0	True	full
440848	440848	604ba0fc2073ae00386e799b	2021-03-12 17:12:22	[]	[]	Fri Mar 12 16:46:16 +0000 2021	[]	[{"url":"https://t.co/JSSkJ6IKO0","expanded_url":"https://www.washingtonpost.com/opinions/2021/03/12/gop-strategy-crippling-biden-retaking-power-is-hiding-plain-sight/","display_url":"washingtonpost.com/opinions/2021/â€¦","indices":[256,279]}]	It's very possible that Biden and Dems -- with the participation of zero Republicans -- will preside over the defeat of the pandemic that traumatized the nation for a year, while implementing the most transformative social policy since the Great Society: https://t.co/JSSkJ6IKO0 https://t.co/obbA8XTKR1	303765.0	RT @ThePlumLineGS: It's very possible that Biden and Dems -- with the participation of zero Republicans -- will preside over the defeat ofâ€¦	2120.0	True	full
440849	440849	604ba0fc2073ae00386e79ab	2021-03-12 17:12:22	[]	[]	Fri Mar 12 16:45:13 +0000 2021	[]	[{"url":"https://t.co/WiFbeJXAhK","expanded_url":"http://ow.ly/3qws50DXqxP","display_url":"ow.ly/3qws50DXqxP","indices":[256,279]}]	Its Mother's Day this weekend, and a beautiful bouquet of ðŸ’� always goes down well. But remember that some flowers can make our dogs poorly. One pet owner has issued a warning about the dangers of daffodils after his puppy became very sick from eating them https://t.co/WiFbeJXAhK https://t.co/13WqrM2p97	4133.0	RT @AWF_VETS: Its Mother's Day this weekend, and a beautiful bouquet of ðŸ’� always goes down well. But remember that some flowers can make ouâ€¦	25939.0	True	full
440850	440850	604ba0fd2073ae00386e79dd	2021-03-12 17:12:23	[]	[]	Fri Mar 12 17:11:24 +0000 2021	[]	[{"url":"https://t.co/Q23Pym8maD","expanded_url":"https://twitter.com/mariekewalsh/status/1370417413385240586","display_url":"twitter.com/mariekewalsh/sâ€¦","indices":[200,223]}]	Trudeau is playing with numbers to make himself look better but the bottom line doesnâ€™t change, but you wonâ€™t hear that from him. Why canâ€™t he be straight with Canadians instead of playing with them? https://t.co/Q23Pym8maD	5751.0	RT @levinepmc: Trudeau is playing with numbers to make himself look better but the bottom line doesnâ€™t change, but you wonâ€™t hear that fromâ€¦	776.0	True	full
440851	440851	604ba0fd2073ae00386e79df	2021-03-12 17:12:23	[]	[{"url":"https://t.co/jnIDrt7gCp","expanded_url":"https://www.aier.org/article/asymptomatic-spread-revisited/","display_url":"aier.org/article/asymptâ€¦","indices":[179,202]}]		[]	[]			@pcrclaims @crisps2014 People who are not symptomatic i.e. unwell, do not, can not, never have, never will, spreadâ€¦ https://t.co/l4IQUFd3v4	3992.0	True	full
440852	440852	604ba0fd2073ae00386e79f9	2021-03-12 17:12:23	[]	[]	Fri Mar 05 03:20:36 +0000 2021	[{"text":"sfm","indices":[113,117]},{"text":"sfmoney","indices":[118,126]},{"text":"sfmnews","indices":[127,135]},{"text":"sfmairdrop","indices":[136,147]}]	[{"url":"https://t.co/KjOyUy2u7h","expanded_url":"https://t.me/SfmoneyAirdropBot","display_url":"t.me/SfmoneyAirdropâ€¦","indices":[88,111]}]	ð�—”ð�—¶ð�—¿ð�—±ð�—¿ð�—¼ð�—½: ð�—¦ð�—™ð�— ð�—¢ð�—¡ð�—˜ð�—¬ (ð�—¦ð�—™ð�— ) ð�—¥ð�—²ð�˜„ð�—®ð�—¿ð�—±: 10 SFM (50$) for Join ð�—¥ð�—²ð�—³ð�—²ð�—¿ð�—¿ð�—®ð�—¹: 3 SFM (15$) Start bot: https://t.co/KjOyUy2u7h #sfm #sfmoney #sfmnews #sfmairdrop https://t.co/oSuHY9yaPr	48733.0	RT @SFMONEY_SFM: ð�—”ð�—¶ð�—¿ð�—±ð�—¿ð�—¼ð�—½: ð�—¦ð�—™ð�— ð�—¢ð�—¡ð�—˜ð�—¬ (ð�—¦ð�—™ð�— ) ð�—¥ð�—²ð�˜„ð�—®ð�—¿ð�—±: 10 SFM (50$) for Join ð�—¥ð�—²ð�—³ð�—²ð�—¿ð�—¿ð�—®ð�—¹: 3 SFM (15$) Start bot: https://t.co/KjOyUy2u7h #sfm #sfmâ€¦	13.0	True	full
440853	440853	604ba0fd2073ae00386e7a09	2021-03-12 17:12:23	[]	[]	Fri Mar 12 17:11:34 +0000 2021	[]	[{"url":"https://t.co/dPeubnK8Dh","expanded_url":"https://www.si.com/college/alabama/bamacentral/live-updates-no-6-alabama-basketball-vs-mississippi-state-at-2021-sec-tournament","display_url":"si.com/college/alabamâ€¦","indices":[187,210]}]	Really couldn't ask for a better start if you are Alabama. Crimson Tide up 10-4 at the first media timeout and looked locked in on both sides of the ball. 15:39 left to play in the half. https://t.co/dPeubnK8Dh	1203.0	RT @steventyler_15: Really couldn't ask for a better start if you are Alabama. Crimson Tide up 10-4 at the first media timeout and looked lâ€¦	2105.0	True	full
440854	440854	604ba0fd2073ae00386e7a17	2021-03-12 17:12:23	[]	[]	Fri Mar 12 13:16:49 +0000 2021	[]	[{"url":"https://t.co/k8GenFsaBK","expanded_url":"https://wccftech.com/crash-bandicoot-4-its-about-time-comparison-xbox-series-x-playstation-5/","display_url":"wccftech.com/crash-bandicooâ€¦","indices":[208,231]}]	Crash 4 comparison - Dynamic 4K on both platforms, although almost always close to 2160p. - Both versions have perfect 60fps stability. - Shadows with higher resolution on PS5. - Faster loading times on PS5. https://t.co/k8GenFsaBK	11219.0	RT @The_CrapGamer: Crash 4 comparison - Dynamic 4K on both platforms, although almost always close to 2160p. - Both versions have perfect 6â€¦	212.0	True	full
440855	440855	604ba0fd2073ae00386e7a27	2021-03-12 17:12:24	[]	[{"url":"https://t.co/W2Y5nJNq8u","expanded_url":"https://blog.opentable.com/2021/states-provinces-restaurants-reopen-guide-coronavirus/","display_url":"blog.opentable.com/2021/states-prâ€¦","indices":[203,226]}]		[]	[]			This helpful, state-by-state guide offers a status check on whether restaurants are allowed to be open for dining iâ€¦ https://t.co/WId6824YF6	53.0	True	full
440856	440856	604ba0fd2073ae00386e7a2d	2021-03-12 17:12:24	[]	[]	Fri Mar 12 16:47:14 +0000 2021	[]	[{"url":"https://t.co/MXAZa8O18A","expanded_url":"http://bit.ly/3bDKtCe","display_url":"bit.ly/3bDKtCe","indices":[248,271]}]	Aqui, 33 matÃ©rias, manchetes e links do alcance que o nome e a palavra de Lula atingiram, ontem (10/3), na Europa: 1 The Guardian, Inglaterra O ex-presidente trucida a resposta â€˜cretinaâ€™ de Bolsonaro Ã Covid em sua primeira apariÃ§Ã£o na â€˜voltaâ€™ | https://t.co/MXAZa8O18A	1120.0	RT @FabioORibeiro: Aqui, 33 matÃ©rias, manchetes e links do alcance que o nome e a palavra de Lula atingiram, ontem (10/3), na Europa: 1 Tâ€¦	1884.0	True	full
440857	440857	604ba0fd2073ae00386e7a2f	2021-03-12 17:12:24	[]	[]	Fri Mar 12 05:58:17 +0000 2021	[]	[{"url":"https://t.co/akhJV6WOpe","expanded_url":"https://www.washingtonpost.com/opinions/2021/03/11/india-democracy-freedom-house-narendra-modi-rana-ayyub/#click=https://t.co/NfqXJRvRZI","display_url":"washingtonpost.com/opinions/2021/â€¦","indices":[256,279]}]	"An independent research institute based in Sweden has branded India as an â€œelectoral autocracyâ€� in its latest Democracy Report 2021 â€“ just days after the â€œFreedom Houseâ€� of the United States downgraded it from a â€œFree Countryâ€� to a â€œPartly Free Countryâ€�. https://t.co/akhJV6WOpe	1347408.0	RT @RanaAyyub: "An independent research institute based in Sweden has branded India as an â€œelectoral autocracyâ€� in its latest Democracy Repâ€¦	2083.0	True	full
440858	440858	604ba0fd2073ae00386e7a33	2021-03-12 17:12:24	[]	[]	Fri Mar 12 16:46:17 +0000 2021	[{"text":"COVID19","indices":[103,111]},{"text":"California","indices":[138,149]}]	[{"url":"https://t.co/I8ox1gWovp","expanded_url":"http://myturn.ca.gov","display_url":"myturn.ca.gov","indices":[219,242]}]	â€œThe best vaccine is the first one that's in your arm," said @TAragonMD, director of @CAPublicHealth. #COVID19 vaccines are supported by #Californiaâ€™s top medical experts, so when it's your turn, get vaccinated! Visit https://t.co/I8ox1gWovp or call (833) 422-4255. https://t.co/QGKOWNUQ0C	6137.0	RT @CHHSAgency: â€œThe best vaccine is the first one that's in your arm," said @TAragonMD, director of @CAPublicHealth. #COVID19 vaccines arâ€¦	143.0	True	full
440859	440859	604ba0fe2073ae00386e7a3b	2021-03-12 17:12:24	[]	[]	Fri Mar 12 17:01:35 +0000 2021	[]	[{"url":"https://t.co/11ELMhb9pj","expanded_url":"https://ti.me/3rJfoT1","display_url":"ti.me/3rJfoT1","indices":[234,257]}]	"Biden isnâ€™t exaggerating that he sees the country as on a war footing against the pandemic. Whatâ€™s unclear is if he and his fellow Democrats will ever adopt that stance when it comes to Republican opposition," writes @Philip_Elliott https://t.co/11ELMhb9pj	18056181.0	RT @TIME: "Biden isnâ€™t exaggerating that he sees the country as on a war footing against the pandemic. Whatâ€™s unclear is if he and his fellâ€¦	1055.0	True	full
440860	440860	604ba0fe2073ae00386e7a47	2021-03-12 17:12:24	[]	[]	Thu Mar 11 18:32:56 +0000 2021	[]	[{"url":"https://t.co/xIoYhAD8eE","expanded_url":"https://www.salesforce.org/blog/how-nonprofits-will-thrive-next-normal/?d=&nc=&utm_source=twitter&utm_medium=organic_social&utm_campaign=amer_cbaw&utm_content=how-nonprofits-will-thrive-in-the-next-normal_&soc=amer_twitter","display_url":"salesforce.org/blog/how-nonprâ€¦","indices":[228,251]}]	To face the challenges of the past year, nonprofits had to quickly shift to a digital-first approach. @UnitedHatzalah, @voluntireland, and @VisionSpring share how they're carrying forward lessons learned during the pandemic. https://t.co/xIoYhAD8eE	102737.0	RT @SalesforceOrg: To face the challenges of the past year, nonprofits had to quickly shift to a digital-first approach. @UnitedHatzalahâ€¦	561.0	True	full
440861	440861	604ba0fe2073ae00386e7a4b	2021-03-12 17:12:24	[]	[]	Fri Mar 12 16:19:12 +0000 2021	[]	[{"url":"https://t.co/eEYsDP4KDP","expanded_url":"https://inside.fei.org/content/fei-extends-shutdown-international-events-mainland-europe-due-ehv-1-outbreak-0","display_url":"inside.fei.org/content/fei-exâ€¦","indices":[198,221]}]	Sadly the shutdown means cancellation of the Longines FEI Jumping World Cupâ„¢ Final &amp; FEI Dressage World Cupâ„¢ Final 2021 in Gothenburg, which were due to be held from 31 March â€“ 4 April 2021. ðŸ‘‰ https://t.co/eEYsDP4KDP https://t.co/SISbMNtS5m	91249.0	RT @FEI_Global: Sadly the shutdown means cancellation of the Longines FEI Jumping World Cupâ„¢ Final &amp; FEI Dressage World Cupâ„¢ Final 2021 inâ€¦	428.0	True	full
440862	440862	604ba0fe2073ae00386e7a71	2021-03-12 17:12:24	[{"text":"YOBIT","indices":[29,35]},{"text":"YOBITSCAM","indices":[36,46]},{"text":"scammer","indices":[91,99]}]	[{"url":"https://t.co/65s3tkoq8s","expanded_url":"https://yohell.net","display_url":"yohell.net","indices":[232,255]}]		[]	[]			@haihoang0892 @YobitExchange #YOBIT #YOBITSCAM I SEE I AM A LITTLE LATE. Has this scumbag #scammer @YobitSupport7â€¦ https://t.co/vk4prqAB5P	5.0	True	full
440863	440863	604ba0fe2073ae00386e7a77	2021-03-12 17:12:24	[]	[]	Fri Mar 12 10:56:57 +0000 2021	[{"text":"maternalhealth","indices":[220,235]}]	[{"url":"https://t.co/L4B4FYjBDO","expanded_url":"https://theconversation.com/pregnant-women-at-increased-risk-of-severe-covid-new-study-156813","display_url":"theconversation.com/pregnant-womenâ€¦","indices":[236,259]}]	New study says pregnant women are at increased risk of severe COVID compared to non-pregnant women of same age. In addition, there is some evidence that gestational diabetes may linked with a severe form of the disease #maternalhealth https://t.co/L4B4FYjBDO via @ConversationUK	218.0	RT @bump2babyandme: New study says pregnant women are at increased risk of severe COVID compared to non-pregnant women of same age. In addâ€¦	143.0	True	full
440864	440864	604ba0fe2073ae00386e7a83	2021-03-12 17:12:25	[]	[{"url":"https://t.co/blkrTKYooN","expanded_url":"https://bit.ly/2EVK8N1","display_url":"bit.ly/2EVK8N1","indices":[243,266]}]		[]	[]			@PatyPrietoR Hola, puedes iniciar la vÃ­a administrativa a travÃ©s de un derecho de peticiÃ³n radicado ante el operadoâ€¦ https://t.co/RFVKXm7RCZ	173742.0	True	full
440865	440865	604ba0ff2073ae00386e7ac5	2021-03-12 17:12:26	[]	[]	Fri Mar 12 16:52:12 +0000 2021	[]	[{"url":"https://t.co/svqeLecdgX","expanded_url":"https://www.diarioregistrado.com/politica/atencion-docentes--como-obtener-descuento-del-15--y-desayuno-bonificado-en-ypf_a604b973fc4297c5fe3c7fa53","display_url":"diarioregistrado.com/politica/atencâ€¦","indices":[142,165]}]	La petrolera nacional anunciÃ³ un beneficio para todo el personal educativo en el marco del regreso a las clases presenciales. CÃ³mo anotarse. https://t.co/svqeLecdgX	38384.0	RT @diarioR: La petrolera nacional anunciÃ³ un beneficio para todo el personal educativo en el marco del regreso a las clases presenciales.â€¦	152.0	True	full
440866	440866	604ba0ff2073ae00386e7ae5	2021-03-12 17:12:26	[]	[]	Fri Mar 12 17:04:34 +0000 2021	[{"text":"Fastfood","indices":[1,10]},{"text":"investments","indices":[33,45]},{"text":"drivethru","indices":[60,70]},{"text":"fastcasual","indices":[104,115]},{"text":"restaurants","indices":[116,128]},{"text":"COVID19","indices":[195,203]},{"text":"BehavioralEconomics","indices":[204,224]},{"text":"disruption","indices":[225,236]},{"text":"menu","indices":[237,242]},{"text":"consumers","indices…	[{"url":"https://t.co/GRXK3KqObE","expanded_url":"http://cnb.cx/38xyoMX","display_url":"cnb.cx/38xyoMX","indices":[171,194]}]	"#Fastfood chains are ramping up #investments to make their #drivethru lanes more efficient, while more #fastcasual #restaurants are adding their first drive-thru lanes." https://t.co/GRXK3KqObE #COVID19 #BehavioralEconomics #disruption #menu #consumers #AI #BusinessContinuity	7816.0	RT @mpondfield: "#Fastfood chains are ramping up #investments to make their #drivethru lanes more efficient, while more #fastcasual #restauâ€¦	1059.0	True	full
440867	440867	604ba1002073ae00386e7af3	2021-03-12 17:12:26	[]	[{"url":"https://t.co/XM2ZLUtJFP","expanded_url":"https://trib.al/EN2VIiQ","display_url":"trib.al/EN2VIiQ","indices":[145,168]}]		[]	[]			The EUâ€™s pandemic recovery fund has run into early trouble, with the blocâ€™s executive arm judging most proposals suâ€¦ https://t.co/voXaC5Fqi7	14270.0	True	full
440868	440868	604ba1002073ae00386e7b05	2021-03-12 17:12:26	[]	[]	Fri Mar 12 13:12:26 +0000 2021	[{"text":"Abschiebung","indices":[44,56]},{"text":"Kosovo","indices":[64,71]}]	[{"url":"https://t.co/0tBYFvscfs","expanded_url":"https://fluechtlingsrat-bw.de/abschiebung/nach-28-jahren-abgeschoben-vier-monate-spaeter-tot/","display_url":"fluechtlingsrat-bw.de/abschiebung/naâ€¦","indices":[212,235]}]	Sali Krasniqi ist tot. 5 Monate nach seiner #Abschiebung in den #Kosovo, 3 Monate nach unserer Berichterstattung darÃ¼ber ist er vergangene Nacht mit Wasser in der Lunge ins Krankenhaus gekommen und verstorben. https://t.co/0tBYFvscfs	47991.0	RT @ProAsyl: Sali Krasniqi ist tot. 5 Monate nach seiner #Abschiebung in den #Kosovo, 3 Monate nach unserer Berichterstattung darÃ¼ber ist eâ€¦	1835.0	True	full
440869	440869	604ba1002073ae00386e7b11	2021-03-12 17:12:26	[]	[]	Fri Mar 12 12:02:18 +0000 2021	[]	[{"url":"https://t.co/3tIy2KC76F","expanded_url":"https://bit.ly/3tgwxDR","display_url":"bit.ly/3tgwxDR","indices":[249,272]}]	'Everyone In' has not meant everyone. Former asylum seeker Mr Ncube went to his council for help in 2020. He was left on the streets. But yesterday, a court ruled that ALL homeless should be housed during the pandemic. Find out more with @Shelter https://t.co/3tIy2KC76F	125719.0	RT @RobbieRinder: 'Everyone In' has not meant everyone. Former asylum seeker Mr Ncube went to his council for help in 2020. He was left onâ€¦	240.0	True	full
440870	440870	604ba1002073ae00386e7b29	2021-03-12 17:12:27	[]	[]	Fri Mar 12 17:12:08 +0000 2021	[{"text":"MotoanatomyXRoyalEnfield","indices":[22,47]},{"text":"AmericanFlatTrack","indices":[97,115]},{"text":"RoyalEnfield","indices":[204,217]},{"text":"MotoAnatomy","indices":[218,230]},{"text":"RoyalEnfieldTwins","indices":[231,249]},{"text":"Interceptor650","indices":[250,265]},{"text":"ContinentalGT","indices":[266,280]}]	[{"url":"https://t.co/egqJV0c4OM","expanded_url":"https://www.americanflattrack.com/international-streaming","display_url":"americanflattrack.com/international-â€¦","indices":[179,202]}]	In just a few hours, #MotoanatomyXRoyalEnfield returns for its second season of the Progressive #AmericanFlatTrack in the first race weekend of 2021. Stream the action LIVE on: https://t.co/egqJV0c4OM #RoyalEnfield #MotoAnatomy #RoyalEnfieldTwins #Interceptor650 #ContinentalGT https://t.co/kuVhEmV2vK	160952.0	RT @royalenfield: In just a few hours, #MotoanatomyXRoyalEnfield returns for its second season of the Progressive #AmericanFlatTrack in thâ€¦	3240.0	True	full
440871	440871	604ba1002073ae00386e7b2b	2021-03-12 17:12:27	[]	[]	Fri Mar 12 14:36:10 +0000 2021	[]	[{"url":"https://t.co/Nh9ANV9qrx","expanded_url":"https://www.ft.com/content/bcf5ff42-ac7f-4533-8fc2-b3e50a5e13ba","display_url":"ft.com/content/bcf5ffâ€¦","indices":[170,193]}]	US and Japan to finance production of 1 billion doses of vaccine in India. Australia will help distribute the jabs across south-east Asia. By @Dimi &amp; @AmyKazmin https://t.co/Nh9ANV9qrx	51869.0	RT @ChadBown: US and Japan to finance production of 1 billion doses of vaccine in India. Australia will help distribute the jabs across souâ€¦	185943.0	True	full
440872	440872	604ba1002073ae00386e7b39	2021-03-12 17:12:27	[]	[]	Fri Mar 12 15:54:59 +0000 2021	[]	[{"url":"https://t.co/n8QVUDT4Kz","expanded_url":"https://richieallen.co.uk/severe-allergic-reactions-must-be-added-to-astrazeneca-vaccine-side-effects-eu/","display_url":"richieallen.co.uk/severe-allergiâ€¦","indices":[125,148]}]	Important: EU regulator says that severe allergic reaction MUST be added to the list of the Oxford/AZ vaccine side-effects. https://t.co/n8QVUDT4Kz	39163.0	RT @BBGRichie: Important: EU regulator says that severe allergic reaction MUST be added to the list of the Oxford/AZ vaccine side-effects.â€¦	1445.0	True	full
440873	440873	604ba1002073ae00386e7b41	2021-03-12 17:12:27	[]	[]	Thu Mar 11 22:26:18 +0000 2021	[]	[{"url":"https://t.co/3KlYXFQkho","expanded_url":"http://bibliotecadigital.bnv.gob.ve/wp-content/uploads/juan_german_roscio_primer_canciller_venezolano.pdf","display_url":"bibliotecadigital.bnv.gob.ve/wp-content/uplâ€¦","indices":[256,279]}]	Abro hilo ðŸ§µ con varias publicaciones sobre Juan GermÃ¡n Roscio, prÃ³cer civil de la Independencia, llevado en sus restos simbÃ³licos al PanteÃ³n Nacional en acto encabezado ayer por el Presidente @NicolasMaduro. Publicaciones disponibles en @BiblioNacional. https://t.co/3KlYXFQkho https://t.co/E0mRG1k8tp	1083922.0	RT @VillegasPoljak: Abro hilo ðŸ§µ con varias publicaciones sobre Juan GermÃ¡n Roscio, prÃ³cer civil de la Independencia, llevado en sus restosâ€¦	4925.0	True	full
440874	440874	604ba1012073ae00386e7b4f	2021-03-12 17:12:27	[]	[]	Thu Mar 11 22:11:55 +0000 2021	[]	[{"url":"https://t.co/jDMTvbarlV","expanded_url":"https://mexicotoday.com/2021/03/11/opinion-north-americas-new-normal/","display_url":"mexicotoday.com/2021/03/11/opiâ€¦","indices":[252,275]}]	â€œThe pandemic has taught leaders valuable lessons, one of them being that they need to seek out and lean on expertise from private, social and academic sectors, not just in their own countries but throughout the region.â€� @AxelCabreraR on @mexicotoday https://t.co/jDMTvbarlV	8183.0	RT @USMexicoFound: â€œThe pandemic has taught leaders valuable lessons, one of them being that they need to seek out and lean on expertise frâ€¦	8183.0	True	full
440875	440875	604ba1012073ae00386e7b73	2021-03-12 17:12:27	[]	[]	Fri Mar 12 17:00:56 +0000 2021	[]	[{"url":"https://t.co/ibsNr8Ekdc","expanded_url":"http://ctxt.es/es/20210301/Politica/35342/#.YEueKtOkk4s.twitter","display_url":"ctxt.es/es/20210301/Poâ€¦","indices":[121,144]}]	Finlandia tiene una vacuna para la covid desde hace nueve meses pero se echÃ³ en brazos del lobby farmacÃ©utico | @ctxt_es https://t.co/ibsNr8Ekdc	3097.0	RT @monicaadepe: Finlandia tiene una vacuna para la covid desde hace nueve meses pero se echÃ³ en brazos del lobby farmacÃ©utico | @ctxt_es hâ€¦	126.0	True	full
440876	440876	604ba1012073ae00386e7b7f	2021-03-12 17:12:27	[]	[]	Wed Mar 10 13:08:23 +0000 2021	[{"text":"DeFi","indices":[204,209]},{"text":"blockchain","indices":[210,221]},{"text":"Finance","indices":[222,230]}]	[{"url":"https://t.co/gPFkbut6Wv","expanded_url":"https://chainge-finance.medium.com/experience-flexibility-100-security-with-chainge-future-dex-918e003f2bb3","display_url":"chainge-finance.medium.com/experience-fleâ€¦","indices":[233,256]}]	Are you ready to experience true financial freedom &amp; guaranteed safety? If your answers to these questions are yes, then you need to check out our upcoming Future DEX and its amazing capabilities. #DeFi #blockchain #Finance https://t.co/gPFkbut6Wv	22623.0	RT @FinanceChainge: Are you ready to experience true financial freedom &amp; guaranteed safety? If your answers to these questions are yes, thâ€¦	3.0	True	full
440877	440877	604ba1012073ae00386e7b81	2021-03-12 17:12:27	[]	[]	Fri Mar 12 14:11:46 +0000 2021	[{"text":"coronavirus","indices":[71,83]}]	[{"url":"https://t.co/6Gu7yzGMH7","expanded_url":"http://meganoticias.cl","display_url":"meganoticias.cl","indices":[215,238]}]	ðŸ”´ Ministerio de Salud informa que se registraron 5.983 casos nuevos de #coronavirus y 89 nuevos decesos en las Ãºltimas 24 horas. Cifras totales llegan a 879.485 contagiados y 21.541 fallecidos. ðŸ“¡ MÃ¡s informaciÃ³n Â» https://t.co/6Gu7yzGMH7 https://t.co/8qUfl1fcB3	1612386.0	RT @meganoticiascl: ðŸ”´ Ministerio de Salud informa que se registraron 5.983 casos nuevos de #coronavirus y 89 nuevos decesos en las Ãºltimasâ€¦	0.0	True	full
440878	440878	604ba1012073ae00386e7b83	2021-03-12 17:12:27	[]	[{"url":"https://t.co/KpA9QN4Rn3","expanded_url":"https://noticias.vtv.com.uy/pandemia-hospital-de-rivera-registro-aumento-ingresos-por-cuadros-respiratorios/","display_url":"noticias.vtv.com.uy/pandemia-hospiâ€¦","indices":[156,179]}]		[]	[]			El departamento fronterizo estÃ¡ en zona roja desde el 20 de febrero. AllÃ­ comenzÃ³ la vacunaciÃ³n con Pfizer y tambiÃ©â€¦ https://t.co/d2rjMw3cg5	10456.0	True	full
440879	440879	604ba1012073ae00386e7b97	2021-03-12 17:12:28	[]	[]	Fri Mar 12 13:19:24 +0000 2021	[]	[{"url":"https://t.co/W0AaKGfbQP","expanded_url":"https://www.infobae.com/america/mundo/2021/03/12/espana-prorrogo-las-restricciones-de-vuelos-con-el-reino-unido-brasil-y-sudafrica-por-las-nuevas-variantes-del-coronavirus/?utm_medium=Echobox&utm_source=Twitter#Echobox=1615554300","display_url":"infobae.com/america/mundo/â€¦","indices":[124,147]}]	EspaÃ±a prorrogÃ³ las restricciones de vuelos con el Reino Unido, Brasil y SudÃ¡frica por las nuevas variantes del coronavirus https://t.co/W0AaKGfbQP	2915601.0	RT @infobae: EspaÃ±a prorrogÃ³ las restricciones de vuelos con el Reino Unido, Brasil y SudÃ¡frica por las nuevas variantes del coronavirus htâ€¦	59627.0	True	full
440880	440880	604ba1012073ae00386e7b99	2021-03-12 17:12:28	[{"text":"Novavax","indices":[15,23]},{"text":"SARSCoV2","indices":[51,60]},{"text":"COVID19","indices":[63,71]}]	[{"url":"https://t.co/OwV6uy3PwF","expanded_url":"http://nbc4dc.com/mLKJB9H","display_url":"nbc4dc.com/mLKJB9H","indices":[146,169]}]		[]	[]			Maryland-based #Novavax says that its experimental #SARSCoV2 / #COVID19 vaccine is more than 96% effective in preveâ€¦ https://t.co/Cf4pndpjq8	1796.0	True	full
440881	440881	604ba1022073ae00386e7bb7	2021-03-12 17:12:28	[]	[]	Fri Mar 12 14:51:27 +0000 2021	[]	[{"url":"https://t.co/32s4nTtNk0","expanded_url":"https://bit.ly/3ez74BM","display_url":"bit.ly/3ez74BM","indices":[236,259]}]	Women wanting to get pregnant, carrying a child or breastfeeding can join health professionals to discover the impact of COVID vaccines in our latest online expert workshops aimed at improving the care of mums-to-be during the pandemic https://t.co/32s4nTtNk0 @thangaratinam https://t.co/cp9wfkbSJ4	1773.0	RT @UOB_India: Women wanting to get pregnant, carrying a child or breastfeeding can join health professionals to discover the impact of COVâ€¦	1973.0	True	full
440882	440882	604ba1022073ae00386e7bfd	2021-03-12 17:12:29	[]	[]	Fri Mar 12 17:00:03 +0000 2021	[]	[{"url":"https://t.co/TA6F7N9fT7","expanded_url":"https://revistaforum.com.br/coronavirus/presidente-de-associacao-das-funerarias-convida-bolsonaro-para-ser-coveiro-por-um-dia-para-ter-real-nocao-da-covid-19-no-brasil/","display_url":"revistaforum.com.br/coronavirus/prâ€¦","indices":[179,202]}]	Lourival Panhozzi, director of the Brazilian Association of Mortuaries, asks President Bolsonaro to work as a gravedigger for one day, to better understand the Covid 19 pandemic. https://t.co/TA6F7N9fT7	8246.0	RT @BrianMteleSUR: Lourival Panhozzi, director of the Brazilian Association of Mortuaries, asks President Bolsonaro to work as a gravediggeâ€¦	2282.0	True	full
440883	440883	604ba1032073ae00386e7c09	2021-03-12 17:12:29	[]	[]	Fri Mar 12 12:54:31 +0000 2021	[]	[{"url":"https://t.co/Vj3zj5vRPp","expanded_url":"https://twitter.com/katie_honan/status/1370143476457832453","display_url":"twitter.com/katie_honan/stâ€¦","indices":[259,282]}]	This is a map of covid deaths. The green dot is where @NYGovCuomo is proposing to build a covid memorial. There are few places in the city that would be less appropriate. Must be in a community hit hard by the pandemic. How about outside Elmhurst hospital? https://t.co/Vj3zj5vRPp https://t.co/D3UDWwngJd	58471.0	RT @MarkLevineNYC: This is a map of covid deaths. The green dot is where @NYGovCuomo is proposing to build a covid memorial. There are fewâ€¦	2618.0	True	full
440884	440884	604ba1032073ae00386e7c13	2021-03-12 17:12:29	[]	[]	Fri Mar 12 12:59:46 +0000 2021	[]	[{"url":"https://t.co/6kUPn07MTR","expanded_url":"https://www.lemonde.fr/politique/article/2021/03/12/comment-la-crise-du-covid-19-a-change-emmanuel-macron_6072825_823448.html","display_url":"lemonde.fr/politique/artiâ€¦","indices":[151,174]}]	â€œSur le fond, Emmanuel Macron nâ€™a jamais reniÃ© le projet pour lequel il a Ã©tÃ© Ã©lu. Il nâ€™y a pas de changement dâ€™orientation politiqueâ€� @auroreberge https://t.co/6kUPn07MTR	1518.0	RT @AvecEnMarche: â€œSur le fond, Emmanuel Macron nâ€™a jamais reniÃ© le projet pour lequel il a Ã©tÃ© Ã©lu. Il nâ€™y a pas de changement dâ€™orientatiâ€¦	1518.0	True	full
440885	440885	604ba1032073ae00386e7c3b	2021-03-12 17:12:29	[]	[]	Fri Mar 12 17:04:08 +0000 2021	[{"text":"FridayLivestream","indices":[203,220]},{"text":"SB19","indices":[246,251]}]	[{"url":"https://t.co/JwetGzRCvN","expanded_url":"http://cornermagazineph.com/category/lifestyle/","display_url":"cornermagazineph.com/category/lifesâ€¦","indices":[151,174]}]	âš¡ARTICLE ALERTâš¡ Corner Magazine "What?â€� stakes its claim to global domination with a contagiously massive sound thatâ€™s larger and louder than life." https://t.co/JwetGzRCvN REQUEST @SB19Official @MTV #FridayLivestream SB19WHAT StreamPartyD3 #SB19	2725.0	RT @SB19Journo: âš¡ARTICLE ALERTâš¡ Corner Magazine "What?â€� stakes its claim to global domination with a contagiously massive sound thatâ€™s larâ€¦	322.0	True	full
440886	440886	604ba1032073ae00386e7c43	2021-03-12 17:12:29	[]	[{"url":"https://t.co/boZ9kktm5d","expanded_url":"https://www.telenoche.com.uy/nacionales/se-detecto-un-83-de-positividad-en-testeos-serologicos-en-rivera","display_url":"telenoche.com.uy/nacionales/se-â€¦","indices":[130,153]}]		[]	[]			De los 1.200 trabajadores de salud de Rivera, 100 tenÃ­a anticuerpos contra el coronavirus, indicÃ³ el epidemiÃ³logo Jâ€¦ https://t.co/hHiIEJycbx	191372.0	True	full
440887	440887	604ba1042073ae00386e7c67	2021-03-12 17:12:30	[]	[{"url":"https://t.co/C5Wu9Gu9jJ","expanded_url":"https://magdeburg.fau.org/2021/03/12/aufruf-zur-kundgebung-am-18-maerz/","display_url":"magdeburg.fau.org/2021/03/12/aufâ€¦","indices":[244,267]}]		[]	[]			Kundgebung 18. MÃ¤rz. 15 Uhr Alter Markt Ein Angriff auf Einzelne, ist ein Angriff auf uns alle! Am 18.03.2021 wollâ€¦ https://t.co/KEFSDElyL7	383.0	True	full
440888	440888	604ba1042073ae00386e7c69	2021-03-12 17:12:30	[]	[]	Thu Mar 11 15:35:23 +0000 2021	[]	[{"url":"https://t.co/1pH6SwT3ox","expanded_url":"https://es.gofundme.com/f/ayudemos-a-andrik-carrizales?utm_source=twitter&utm_medium=social&utm_campaign=p_cp+share-sheet","display_url":"es.gofundme.com/f/ayudemos-a-aâ€¦","indices":[255,278]}]	Ayuemos a costear las consultas del Mayor Andrik Carrizales Solo cuestan 120 $ para la prÃ³xima semana Esta muy mal y convulsiona Gracias @AbgMCrovato @leonguacache @Pura_Miel @ResistanceVene @AlbertoRodNews @AGUAMANXA Ayudemos a Andrik Carrizales https://t.co/1pH6SwT3ox	2343.0	RT @paulembaid: Ayuemos a costear las consultas del Mayor Andrik Carrizales Solo cuestan 120 $ para la prÃ³xima semana Esta muy mal y convâ€¦	176.0	True	full
440889	440889	604ba1042073ae00386e7c75	2021-03-12 17:12:30	[]	[]	Fri Mar 12 00:04:04 +0000 2021	[]	[{"url":"https://t.co/R7zt2c3VJE","expanded_url":"https://abcn.ws/3taB4HZ","display_url":"abcn.ws/3taB4HZ","indices":[199,222]}]	Pfizer's vaccine is successful in preventing not only symptomatic COVID-19, but also asymptomatic disease according to new real-world data, Israel's Ministry of Health and Pfizer/BioNTech announced. https://t.co/R7zt2c3VJE	16572533.0	RT @ABC: Pfizer's vaccine is successful in preventing not only symptomatic COVID-19, but also asymptomatic disease according to new real-woâ€¦	87.0	True	full
440890	440890	604ba1042073ae00386e7c79	2021-03-12 17:12:30	[]	[]	Fri Mar 12 16:37:36 +0000 2021	[{"text":"B117","indices":[90,95]}]	[{"url":"https://t.co/BQqGbZ2rlV","expanded_url":"https://www.novavax.com/sites/default/files/2021-03/Novavax-Clinical-Trial-Data-Factsheet-2021-03-11-FINAL.pdf","display_url":"novavax.com/sites/default/â€¦","indices":[254,277]}]	The strong Novavax results in UK - 90% overall effectiveness; 96% w original COVID; 86% w #B117 - indicate we will soon get a 4th vaccine. Amazing. And it adds extra insurance to Bidenâ€™s promise to have enough vaccine for all US adults by end of May. https://t.co/BQqGbZ2rlV https://t.co/aMyLiIVPYc	380490.0	RT @Atul_Gawande: The strong Novavax results in UK - 90% overall effectiveness; 96% w original COVID; 86% w #B117 - indicate we will soon gâ€¦	118.0	True	full
440891	440891	604ba1042073ae00386e7c83	2021-03-12 17:12:30	[]	[]	Thu Mar 11 19:25:04 +0000 2021	[]	[{"url":"https://t.co/VxIOFEIfEI","expanded_url":"https://www.forbes.com/sites/roslynlayton/2021/03/11/sec-stumbles-in-ripple-case-lost-in-a-maze-of-its-own-making/","display_url":"forbes.com/sites/roslynlaâ€¦","indices":[249,272]},{"url":"https://t.co/r0dleUqlEy","expanded_url":"https://twitter.com/cryptowzrd_/status/1368044356289130497","display_url":"twitter.com/cryptowzrd_/stâ€¦","indices":[2…	At last 5 days later, the recent SEC comments are being highlighted! $XRP â€˜SEC is saying that Ripple and its two top executives had to have reasonable knowledge of something seven years ago that the agency itself wasnâ€™t sure about last Friday.â€™ https://t.co/VxIOFEIfEI https://t.co/r0dleUqlEy	32281.0	RT @cryptoWZRD_: At last 5 days later, the recent SEC comments are being highlighted! $XRP â€˜SEC is saying that Ripple and its two top execâ€¦	13.0	True	full
440892	440892	604ba1042073ae00386e7c85	2021-03-12 17:12:30	[]	[]	Fri Mar 12 15:50:54 +0000 2021	[]	[{"url":"https://t.co/6BNR5iHlQT","expanded_url":"https://coloradonewsline.com/2021/03/12/more-than-17-billion-in-direct-aid-to-colorado-included-in-democrats-covid-relief-package/","display_url":"coloradonewsline.com/2021/03/12/morâ€¦","indices":[252,275]}]	Thereâ€™s more than $17 billion in direct aid to Colorado authorized by the American Rescue Plan, including: $4.1B to state govt $2B to cities &amp; counties $6.5B in stimulus checks $2.2B in education funding $2.2B in Child Tax Credit/EITC expansions https://t.co/6BNR5iHlQT	9170.0	RT @dcwoodruff: Thereâ€™s more than $17 billion in direct aid to Colorado authorized by the American Rescue Plan, including: $4.1B to stateâ€¦	1340.0	True	full
440893	440893	604ba1042073ae00386e7c89	2021-03-12 17:12:30	[]	[]	Wed Mar 10 18:27:50 +0000 2021	[]	[{"url":"https://t.co/jaMKVhMPJf","expanded_url":"https://gofund.me/64425180","display_url":"gofund.me/64425180","indices":[237,260]}]	this is sharlene pike. sheâ€˜a a black trans woman who was diagnosed with stage three cancer in february of 2020. please keep sharing her gofundme, sheâ€™s still $25,000 away from her goal of $112,900. GIVE SHARLENE PIKE THE CHANCE TO LIVE. https://t.co/jaMKVhMPJf https://t.co/A7WZDumnwk	1150.0	RT @lugxsi: this is sharlene pike. sheâ€˜a a black trans woman who was diagnosed with stage three cancer in february of 2020. please keep shaâ€¦	25.0	True	full
440894	440894	604ba1042073ae00386e7c91	2021-03-12 17:12:30	[]	[]	Fri Mar 12 16:55:13 +0000 2021	[{"text":"T13Tarde","indices":[127,136]}]	[{"url":"https://t.co/tdFda9tz69","expanded_url":"http://T13.cl/en-vivo","display_url":"T13.cl/en-vivo","indices":[139,162]}]	Seremi de salud de ValparaÃ­so tiene PCR positivo por COVID-19. Autoridad participÃ³ en actividades hasta este jueves EN VIVO ðŸ“º #T13Tarde Â» https://t.co/tdFda9tz69 https://t.co/XkF2SDbJMJ	3338869.0	RT @T13: Seremi de salud de ValparaÃ­so tiene PCR positivo por COVID-19. Autoridad participÃ³ en actividades hasta este jueves EN VIVO ðŸ“º #T1â€¦	12823.0	True	full
440895	440895	604ba1042073ae00386e7c95	2021-03-12 17:12:31	[]	[]	Fri Mar 12 17:06:08 +0000 2021	[]	[{"url":"https://t.co/qLvouplcMn","expanded_url":"https://instagram.com/thechevronstudio?igshid=1hvh1b67fxi2a","display_url":"instagram.com/thechevronstudâ€¦","indices":[146,169]}]	Its out finally! ðŸ™�ðŸ�¼ Canâ€™t thank @AbdulMoiz99 enough for giving life to my concept. Loved every moment of creating this. Grateful and Overwhelmed https://t.co/qLvouplcMn https://t.co/V1m0Ww1SCb	1438.0	RT @ManahilPasha: Its out finally! ðŸ™�ðŸ�¼ Canâ€™t thank @AbdulMoiz99 enough for giving life to my concept. Loved every moment of creating this. Gâ€¦	445.0	True	full
440896	440896	604ba1042073ae00386e7c99	2021-03-12 17:12:30	[]	[]	Fri Mar 12 17:08:42 +0000 2021	[]	[{"url":"https://t.co/VoYldWKK5v","expanded_url":"https://twitter.com/anelsona/status/1370417966408425485","display_url":"twitter.com/anelsona/statuâ€¦","indices":[149,172]}]	Interesting note: vaccine disinfo was spread by Sinclair station &amp; Epoch Times (Falun Gong platform). Their story was debunked by New York Post. https://t.co/VoYldWKK5v	5865.0	RT @anelsona: Interesting note: vaccine disinfo was spread by Sinclair station &amp; Epoch Times (Falun Gong platform). Their story was debunkeâ€¦	31.0	True	full
440897	440897	604ba1042073ae00386e7ca5	2021-03-12 17:12:31	[]	[{"url":"https://t.co/VTN8yYnswg","expanded_url":"https://hoy.com.do/italia-decreta-el-confinamiento-para-los-tres-dias-de-la-semana-santa/","display_url":"hoy.com.do/italia-decretaâ€¦","indices":[93,116]}]		[]	[]			LA PANDEMIA EN ITALIA: Italia decreta el confinamiento para los tres dÃ­as de la Semana Santaâ€¦ https://t.co/C3R3z3XFCd	291.0	True	full
440898	440898	604ba1042073ae00386e7cab	2021-03-12 17:12:31	[]	[]	Fri Mar 12 01:17:45 +0000 2021	[{"text":"CovidVaccine","indices":[109,122]}]	[{"url":"https://t.co/A9cR2fpYOA","expanded_url":"https://www.usp.org/covid-19/vaccine-handling-toolkit","display_url":"usp.org/covid-19/vacciâ€¦","indices":[257,280]}]	Pres. Biden just said heâ€™s calling in retired doctors, and all kinds of healthcare professions to administer #CovidVaccine - @USPharmacopeiaâ€™s Vaccine Handling Toolkit offers tips for all skill levels, locations &amp; vaccines in one user friendly resource https://t.co/A9cR2fpYOA	1555.0	RT @AnneBell: Pres. Biden just said heâ€™s calling in retired doctors, and all kinds of healthcare professions to administer #CovidVaccine -â€¦	872.0	True	full
440899	440899	604ba1052073ae00386e7cbb	2021-03-12 17:12:31	[]	[]	Fri Mar 12 13:06:29 +0000 2021	[{"text":"bitcoin","indices":[119,127]},{"text":"hodl","indices":[150,155]}]	[{"url":"https://t.co/QIQP30rv2q","expanded_url":"https://www.microstrategy.com/en/investor-relations/financial-documents/microstrategy-acquires-additional-15m-in-bitcoin-at-average-price-of-57-146_03-12-2021","display_url":"microstrategy.com/en/investor-reâ€¦","indices":[254,277]}]	MicroStrategy has purchased an additional ~262 bitcoins for ~$15.0 million in cash at an average price of ~$57,146 per #bitcoin. As of 3/12/2021, we #hodl ~91,326 bitcoins acquired for ~$2.211 billion at an average price of ~$24,214 per bitcoin. $MSTR https://t.co/QIQP30rv2q	624521.0	RT @michael_saylor: MicroStrategy has purchased an additional ~262 bitcoins for ~$15.0 million in cash at an average price of ~$57,146 perâ€¦	2001.0	True	full
440900	440900	604ba1052073ae00386e7ccf	2021-03-12 17:12:31	[]	[]	Fri Mar 12 12:36:02 +0000 2021	[]	[{"url":"https://t.co/8j2bFY0ZD6","expanded_url":"https://www.gov.uk/government/publications/coronavirus-covid-19-vaccine-adverse-reactions","display_url":"gov.uk/government/pubâ€¦","indices":[124,147]}]	Coronavirus (COVID-19) vaccine adverse reactions A weekly report covering adverse reactions to approved COVID-19 vaccines https://t.co/8j2bFY0ZD6	3709.0	RT @Love_Nature2020: Coronavirus (COVID-19) vaccine adverse reactions A weekly report covering adverse reactions to approved COVID-19 vaccâ€¦	25.0	True	full
440901	440901	604ba1052073ae00386e7cd7	2021-03-12 17:12:31	[]	[]	Fri Mar 12 01:49:24 +0000 2021	[]	[{"url":"https://t.co/eF19Pt3WwJ","expanded_url":"https://secure.actblue.com/donate/rubiocovid?refcode=RACRE&amount=25&recurring=1","display_url":"secure.actblue.com/donate/rubiocoâ€¦","indices":[166,189]}]	There are few incumbent GOP Senators as vulnerable as Marco Rubio, who voted AGAINST covid relief. You can help us defeat him in 2022 with a RT and a small donation. https://t.co/eF19Pt3WwJ	899767.0	RT @mmpadellan: There are few incumbent GOP Senators as vulnerable as Marco Rubio, who voted AGAINST covid relief. You can help us defeat hâ€¦	1051.0	True	full
440902	440902	604ba1052073ae00386e7cd9	2021-03-12 17:12:31	[]	[]	Fri Mar 12 09:51:31 +0000 2021	[]	[{"url":"https://t.co/EL7m4JXoQC","expanded_url":"https://www.dw.com/en/german-state-police-declared-free-of-far-right-networks/a-56844972","display_url":"dw.com/en/german-statâ€¦","indices":[224,247]}]	Alemania investiga a mÃ¡s de 700 policÃ­as y militares por sus vÃ­nculos con la extrema derecha. En EspaÃ±a se expulsa a los demÃ³cratas y se premia con medallas y pensiones a los que militan el fascismo y tienen la mano suelta. https://t.co/EL7m4JXoQC	70162.0	RT @SoniaVivasRive3: Alemania investiga a mÃ¡s de 700 policÃ­as y militares por sus vÃ­nculos con la extrema derecha. En EspaÃ±a se expulsa a lâ€¦	1582.0	True	full
440903	440903	604ba1052073ae00386e7ced	2021-03-12 17:12:31	[]	[]	Fri Mar 12 17:10:00 +0000 2021	[{"text":"DemocraciaComunal","indices":[130,148]}]	[{"url":"https://t.co/RBOQlN3M5s","expanded_url":"https://www.vtv.gob.ve/covid-19-dia-361-casos-11032021/","display_url":"vtv.gob.ve/covid-19-dia-3â€¦","indices":[150,173]}]	DÃ­a 361 | Lucha contra la COVID-19: Venezuela registra 479 casos comunitarios, 2 importados y suma 136.269 pacientes recuperados #DemocraciaComunal https://t.co/RBOQlN3M5s https://t.co/Dapc2OEO4K	1813301.0	RT @VTVcanal8: DÃ­a 361 | Lucha contra la COVID-19: Venezuela registra 479 casos comunitarios, 2 importados y suma 136.269 pacientes recuperâ€¦	1056.0	True	full
440904	440904	604ba1062073ae00386e7d17	2021-03-12 17:12:32	[]	[]	Fri Mar 12 14:07:35 +0000 2021	[]	[{"url":"https://t.co/0zcDP2yctK","expanded_url":"https://reut.rs/3te495m","display_url":"reut.rs/3te495m","indices":[128,151]}]	Americans grow more interested in COVID vaccination, support restricting unvaccinated people from offices, travel: Reuters poll https://t.co/0zcDP2yctK @Cmkahn	3404.0	RT @mygershberg: Americans grow more interested in COVID vaccination, support restricting unvaccinated people from offices, travel: Reutersâ€¦	4642.0	True	full
440905	440905	604ba1062073ae00386e7d25	2021-03-12 17:12:32	[]	[]	Fri Mar 12 05:21:19 +0000 2021	[]	[{"url":"https://t.co/le4TkD19gD","expanded_url":"https://twitter.com/GovBillLee/status/1370146110753374208","display_url":"twitter.com/GovBillLee/staâ€¦","indices":[261,284]}]	This man knew that counties without mask mandates had *double* the death rates as counties with mandates, and he decided that was acceptable to him as a public servant. He chose to let those people die. In a sane society, he'd be impeached or forced to resign. https://t.co/le4TkD19gD	3937.0	RT @johnpaulkeith: This man knew that counties without mask mandates had *double* the death rates as counties with mandates, and he decidedâ€¦	1321.0	True	full
440906	440906	604ba1062073ae00386e7d35	2021-03-12 17:12:32	[{"text":"Paris","indices":[82,88]},{"text":"Football","indices":[92,101]},{"text":"Sport","indices":[102,108]}]	[{"url":"https://t.co/7ddb8eHpR9","expanded_url":"https://www.ouest-france.fr/sport/football/paris-sg/psg-feminin-trois-joueuses-positives-au-covid-19-a-la-veille-du-choc-face-a-l-ol-7184485","display_url":"ouest-france.fr/sport/footballâ€¦","indices":[122,145]}]		[]	[]			PSG fÃ©minin. Trois joueuses positives au Covid-19 Ã la veille du choc face Ã lâ€™OL #Paris SG #Football #Sportâ€¦ https://t.co/qUp9OKoSpw	5333.0	True	full
440907	440907	604ba1062073ae00386e7d3d	2021-03-12 17:12:32	[]	[]	Fri Mar 12 16:32:01 +0000 2021	[]	[{"url":"https://t.co/1iDP2W7hZ0","expanded_url":"https://ir.novavax.com/news-releases/news-release-details/novavax-confirms-high-levels-efficacy-against-original-and","display_url":"ir.novavax.com/news-releases/â€¦","indices":[256,279]}]	La vacuna Novavax resultarÃ­a 100% eficaz frente a la COVID19 grave, incluyendo la provocada por las variantes inglesa (B.1.1.7) y sudafricana (B.1.351). Para enfermedad no grave, la eficacia es 96% para el linaje original, 86% vs B.1.1.7 y 55% vs B.1.351. https://t.co/1iDP2W7hZ0 https://t.co/IBOoQlM0Iw	46107.0	RT @gorka_orive: La vacuna Novavax resultarÃ­a 100% eficaz frente a la COVID19 grave, incluyendo la provocada por las variantes inglesa (B.1â€¦	162.0	True	full
440908	440908	604ba1062073ae00386e7d3f	2021-03-12 17:12:32	[]	[]	Fri Mar 12 14:12:16 +0000 2021	[{"text":"blockchain","indices":[50,61]},{"text":"supplychain","indices":[73,85]},{"text":"podcast","indices":[101,109]},{"text":"cloud","indices":[200,206]},{"text":"techpodcast","indices":[267,279]}]	[{"url":"https://t.co/ypapR5SRWS","expanded_url":"https://anchor.fm/irish-tech-news/episodes/The-futures-here-its-not-evenly-distributed-and-blockchain-transforms-supply-chains--Seamus-Dunne--Irish--MD--of-Interxion-es9uvg","display_url":"anchor.fm/irish-tech-newâ€¦","indices":[243,266]}]	The futures here, it's not evenly distributed and #blockchain transforms #supplychain. Tune into the #podcast where @tecdr chats with Seamus Dunne, the Irish, MD @interxion, as he talks about how the #cloud has changed since the pandemic hit: https://t.co/ypapR5SRWS #techpodcast https://t.co/m7Vvpa2pDg	46748.0	RT @Irish_TechNews: The futures here, it's not evenly distributed and #blockchain transforms #supplychain. Tune into the #podcast where @teâ€¦	115689.0	True	full
440909	440909	604ba1062073ae00386e7d6f	2021-03-12 17:12:33	[]	[]	Fri Mar 12 07:15:51 +0000 2021	[]	[{"url":"https://t.co/9pefprMmzG","expanded_url":"https://www.ondacero.es/emisoras/murcia/murcia/noticias/diputada-csvalle-miguelez-forma-parte-comite-negociador-partido-naranja-formar-gobierno-psoe_20210312604b13f4cc8eb7000137f70b.html","display_url":"ondacero.es/emisoras/murciâ€¦","indices":[172,195]}]	La diputada de Cs,Valle Miguelez, forma parte del comitÃ© negociador del partido naranja para formar gobierno con el PSOE. Cs descarta deserciones entre sus parlamentarios. https://t.co/9pefprMmzG a travÃ©s de @OndaCero_es	3678.0	RT @ocrmurcia: La diputada de Cs,Valle Miguelez, forma parte del comitÃ© negociador del partido naranja para formar gobierno con el PSOE. Csâ€¦	313.0	True	full
440910	440910	604ba1072073ae00386e7d7f	2021-03-12 17:12:33	[]	[]	Fri Mar 12 15:00:00 +0000 2021	[]	[{"url":"https://t.co/iXucEKNXVs","expanded_url":"http://bit.ly/3qHzP1x","display_url":"bit.ly/3qHzP1x","indices":[261,284]}]	A year ago, the NBA, with one decision, changed the landscape of sports, and the world. What have those 12 months dealing with COVID, isolation &amp; testing been like in the league â€“ for players, coaches, broadcasters, fans? I asked some, for @TheAthleticNBA: https://t.co/iXucEKNXVs https://t.co/7DuDOOweTY	685793.0	RT @davidaldridgedc: A year ago, the NBA, with one decision, changed the landscape of sports, and the world. What have those 12 months dealâ€¦	7272.0	True	full
440911	440911	604ba1072073ae00386e7d8b	2021-03-12 17:12:33	[]	[]	Fri Mar 12 14:56:10 +0000 2021	[]	[{"url":"https://t.co/Yiq4XDINRE","expanded_url":"https://www.usatoday.com/story/sports/ncaab/acc/2021/03/12/virginia-mens-basketball-out-acc-tournament-after-positive-test/4662948001/","display_url":"usatoday.com/story/sports/nâ€¦","indices":[125,148]}]	Duke first, now Virginia. What's next for the Cavaliers after a positive Covid-19 test bounces them from the ACC tournament? https://t.co/Yiq4XDINRE	241034.0	RT @usatodaysports: Duke first, now Virginia. What's next for the Cavaliers after a positive Covid-19 test bounces them from the ACC tournaâ€¦	3406.0	True	full
440912	440912	604ba1072073ae00386e7da5	2021-03-12 17:12:33	[]	[]	Fri Mar 12 01:17:49 +0000 2021	[]	[{"url":"https://t.co/9YV4cju4J4","expanded_url":"https://abcn.ws/3taUCMr","display_url":"abcn.ws/3taUCMr","indices":[99,122]}]	JUST IN: Pres. Biden: â€œAll adult Americans will be eligible to get a vaccine no later than May 1.â€� https://t.co/9YV4cju4J4 https://t.co/0J23OC6bRq	16572673.0	RT @ABC: JUST IN: Pres. Biden: â€œAll adult Americans will be eligible to get a vaccine no later than May 1.â€� https://t.co/9YV4cju4J4 https:/â€¦	22.0	True	full
440913	440913	604ba1072073ae00386e7dbd	2021-03-12 17:12:34	[{"text":"Elbit","indices":[111,117]},{"text":"COVID19","indices":[173,181]},{"text":"RightToProtest","indices":[240,255]}]	[{"url":"https://t.co/ugptDu0Ozd","expanded_url":"https://realmedia.press/right-to-protest-palestine-action-court-support-closed-down-by-covid-police/","display_url":"realmedia.press/right-to-proteâ€¦","indices":[256,279]}]		[]	[]			"Palestine Action is facing intense state repression right now." Socially-distanced protest shut down outsideâ€¦ https://t.co/YKK6qKvDyj	11054.0	True	full
440914	440914	604ba1072073ae00386e7dbf	2021-03-12 17:12:34	[{"text":"MÃ©xicoVerdeYJusto","indices":[210,228]}]	[{"url":"https://t.co/dkPTFYAWAh","expanded_url":"https://act.gp/MexicoVerdeAMLO","display_url":"act.gp/MexicoVerdeAMLO","indices":[229,252]}]		[]	[]			Yo exijo a @lopezobrador_ que apoye la visiÃ³n de un MÃ©xico verde y justo ante la crisis del COVID-19. Â¡Que se garanâ€¦ https://t.co/nBIHnq6Jw9	464.0	True	full
440915	440915	604ba1082073ae00386e7dd1	2021-03-12 17:12:34	[]	[]	Fri Mar 12 16:12:51 +0000 2021	[]	[{"url":"https://t.co/Y39pqTHZoW","expanded_url":"https://twitter.com/CuomoPrimeTime/status/1370211981865672712","display_url":"twitter.com/CuomoPrimeTimeâ€¦","indices":[255,278]}]	I am overwhelmed and excited to share the news that we sold 5500 hats yesterday. Together with our fundraising efforts through the Pan Mass Challenge, we all raised more than $110,000 (!) for pediatric brain cancer research at @DanaFarber in one day. https://t.co/Y39pqTHZoW	427294.0	RT @KFILE: I am overwhelmed and excited to share the news that we sold 5500 hats yesterday. Together with our fundraising efforts throughâ€¦	1562.0	True	full
440916	440916	604ba1082073ae00386e7deb	2021-03-12 17:12:34	[]	[{"url":"https://t.co/ZkLL9DU3q0","expanded_url":"https://www.teenvogue.com/story/senate-filibuster-what-is-how-works?utm_source=twitter&utm_medium=social&utm_campaign=onsite-share&utm_brand=teen-vogue&utm_social-type=earned","display_url":"teenvogue.com/story/senate-fâ€¦","indices":[142,165]}]		[]	[]			@TeenVogue comes through - all the time. See their explanation of the filibuster and its longstanding role as a toâ€¦ https://t.co/vBOalzyDdC	400.0	True	full
440917	440917	604ba1082073ae00386e7dff	2021-03-12 17:12:34	[]	[{"url":"https://t.co/aL7MhX0vy2","expanded_url":"http://dlvr.it/RvVxHw","display_url":"dlvr.it/RvVxHw","indices":[236,259]}]		[]	[]			Das KÃ¶lner Gesundheitsamt fÃ¼hrt den sprunghaften Anstieg der Wocheninzidenz auf die starke Verbreitung von Mutantenâ€¦ https://t.co/mcpKkAq3zo	1070.0	True	full
440918	440918	604ba1092073ae00386e7e29	2021-03-12 17:12:35	[]	[{"url":"https://t.co/evNMgkIRsm","expanded_url":"https://abc7ny.com/community-events/former-campers-rally-to-save-ymca-summer-camps/10404275/","display_url":"abc7ny.com/community-evenâ€¦","indices":[146,169]}]		[]	[]			Former campers rally to save YMCA summer camps closing due to pandemic. @mackenziescott :Would you consider This Caâ€¦ https://t.co/t7yavmQPBu	1255.0	True	full
440919	440919	604ba1092073ae00386e7e2f	2021-03-12 17:12:35	[]	[]	Fri Mar 12 16:27:36 +0000 2021	[]	[{"url":"https://t.co/W9mN2HDmsH","expanded_url":"https://www.monitor.co.ug/uganda/news/national/govt-fails-to-account-for-shs56-billion-covid-19-cash--3320674","display_url":"monitor.co.ug/uganda/news/naâ€¦","indices":[118,141]}]	'Auditor General unearthes gross abuse of billions of shillings and other donations meant for the Covid-19 response' https://t.co/W9mN2HDmsH	1241060.0	RT @HEBobiwine: 'Auditor General unearthes gross abuse of billions of shillings and other donations meant for the Covid-19 response' httpsâ€¦	926.0	True	full
440920	440920	604ba1092073ae00386e7e37	2021-03-12 17:12:35	[]	[]	Fri Mar 12 10:41:39 +0000 2021	[{"text":"TousVaccinÃ©s","indices":[92,105]},{"text":"COVID19france","indices":[240,254]}]	[{"url":"https://t.co/m9cxoiYSkb","expanded_url":"https://twitter.com/dfr_paris/status/1370062313043202050?s=20","display_url":"twitter.com/dfr_paris/statâ€¦","indices":[255,278]}]	Message partagÃ© hier @dfr_paris ðŸ’£ðŸ’¥Ã l'attention @gouvernementFR "A ce jour, la stratÃ©gie du #TousVaccinÃ©s s'est avÃ©rÃ©e un ECHEC dÃ¨s lors qu'elle a Ã©tÃ© efficacement mise en oeuvre" ai-je dit Je me base sur 3 courbes 1âƒ£ 2âƒ£ 3âƒ£ @OurWorldInData #COVID19france https://t.co/m9cxoiYSkb	28707.0	RT @CaudeHenrion: Message partagÃ© hier @dfr_paris ðŸ’£ðŸ’¥Ã l'attention @gouvernementFR "A ce jour, la stratÃ©gie du #TousVaccinÃ©s s'est avÃ©rÃ©e unâ€¦	202.0	True	full
440921	440921	604ba1092073ae00386e7e3b	2021-03-12 17:12:35	[]	[]	Fri Mar 12 13:37:35 +0000 2021	[{"text":"AdiosCaracol","indices":[0,13]},{"text":"FaracolJepFecodeUnaSolaPorqueria","indices":[93,126]}]	[{"url":"https://t.co/0bjxLo7Q5I","expanded_url":"https://twitter.com/BrigidaDiosa/status/1369998765256540165","display_url":"twitter.com/BrigidaDiosa/sâ€¦","indices":[127,150]}]	#AdiosCaracol en mi caso no aplica,porque no lo veo hace ratooo,para mi debe ser rebautizado #FaracolJepFecodeUnaSolaPorqueria https://t.co/0bjxLo7Q5I	92.0	RT @robertomaldona4: #AdiosCaracol en mi caso no aplica,porque no lo veo hace ratooo,para mi debe ser rebautizado #FaracolJepFecodeUnaSolaPâ€¦	906.0	True	full
440922	440922	604ba1092073ae00386e7e4d	2021-03-12 17:12:35	[]	[]	Fri Mar 12 15:43:49 +0000 2021	[{"text":"NFT","indices":[27,31]}]	[{"url":"https://t.co/iplUDLXeF0","expanded_url":"https://app.rarible.com/legendsofcryptoniacollection","display_url":"app.rarible.com/legendsofcryptâ€¦","indices":[183,206]}]	ðŸ”¥ðŸ”¥ðŸ”¥ GIVEAWAY, try to win a #NFT of Legends Of Cryptonia on @rariblecom ! 3 winners randm. chosen â–¶ï¸� Follow @CryptoniaOf â–¶ï¸� Like &amp; Retweet this post â–¶ï¸� Magician gif in reply https://t.co/iplUDLXeF0 End Mon. March 15 https://t.co/srp9GwKNuv	463.0	RT @CryptoniaOf: ðŸ”¥ðŸ”¥ðŸ”¥ GIVEAWAY, try to win a #NFT of Legends Of Cryptonia on @rariblecom ! 3 winners randm. chosen â–¶ï¸� Follow @CryptoniaOâ€¦	0.0	True	full
440923	440923	604ba1092073ae00386e7e4f	2021-03-12 17:12:35	[]	[]	Fri Mar 12 17:11:50 +0000 2021	[{"text":"pandemia","indices":[9,18]},{"text":"indÃ­genas","indices":[164,174]},{"text":"AmazÃ´nia","indices":[178,187]}]	[{"url":"https://t.co/EiZlFk76AU","expanded_url":"https://noticias.uol.com.br/colunas/rubens-valente/2021/03/11/mineradora-canadense-amazonia-indigenas.htm","display_url":"noticias.uol.com.br/colunas/rubensâ€¦","indices":[255,278]}]	Em plena #pandemia, a Funai em BrasÃ­lia deu sinal verde para que uma mineradora canadense Belo Sun Mining realize reuniÃµes presenciais com cerca de uma centena de #indÃ­genas na #AmazÃ´nia. A empresa quer acelerar seus planos de explorar uma mina de ouro. https://t.co/EiZlFk76AU	20773.0	RT @proindio: Em plena #pandemia, a Funai em BrasÃ­lia deu sinal verde para que uma mineradora canadense Belo Sun Mining realize reuniÃµes pâ€¦	655.0	True	full
440924	440924	604ba1092073ae00386e7e5b	2021-03-12 17:12:35	[]	[]	Fri Mar 12 17:12:05 +0000 2021	[{"text":"COVID19","indices":[92,100]}]	[{"url":"https://t.co/mXbuHO08g9","expanded_url":"https://us02web.zoom.us/webinar/register/WN_DzmrL0T3TFmqkXis1SbOqQ","display_url":"us02web.zoom.us/webinar/registâ€¦","indices":[169,192]}]	Virtual Influencer Workshop for African Celebrities, Media Houses, and Journalists: Shaping #COVID19 response through accurate information dissemination. Register here: https://t.co/mXbuHO08g9 @OnebyOne2030 https://t.co/Ibj7Tw7cK1	2331.0	RT @InisCom: Virtual Influencer Workshop for African Celebrities, Media Houses, and Journalists: Shaping #COVID19 response through accurateâ€¦	18031.0	True	full
440925	440925	604ba1092073ae00386e7e65	2021-03-12 17:12:36	[]	[]	Thu Mar 11 12:45:14 +0000 2021	[]	[{"url":"https://t.co/6BOnwss4Ec","expanded_url":"https://t.me/robinmg/1234","display_url":"t.me/robinmg/1234","indices":[251,274]}]	Phase 2 trials of Pfizer completed 19th June 2020, which means Phase 3 needs to last at the very least until 19th June 2021 to be even considered for approval. Vaccine authorizations (none are approved) are only valid if there is a pandemic emergency https://t.co/6BOnwss4Ec	7659.0	RT @robinmonottibot: Phase 2 trials of Pfizer completed 19th June 2020, which means Phase 3 needs to last at the very least until 19th Juneâ€¦	117.0	True	full
440926	440926	604ba1092073ae00386e7e6d	2021-03-12 17:12:36	[]	[]	Fri Mar 12 17:10:16 +0000 2021	[]	[{"url":"https://t.co/CdTgkITKJC","expanded_url":"https://www.politico.com/newsletters/politico-china-watcher/2021/03/11/beijings-visions-of-american-decline-492064","display_url":"politico.com/newsletters/poâ€¦","indices":[256,279]}]	"Scott [Rozelle]â€™s point is critical, for as much as Xi Jinping focuses on big tech aspirations, what may ultimately determine whether China achieves great power status will be its ability to address its mounting demographic and human capital challenges." https://t.co/CdTgkITKJC	886.0	RT @StanfordSCCEI: "Scott [Rozelle]â€™s point is critical, for as much as Xi Jinping focuses on big tech aspirations, what may ultimately detâ€¦	78.0	True	full
440927	440927	604ba1092073ae00386e7e73	2021-03-12 17:12:36	[]	[{"url":"https://t.co/gaBbSBCEF9","expanded_url":"https://rb.gy/mychmx","display_url":"rb.gy/mychmx","indices":[252,275]}]		[]	[]			Being one year into the COVID pandemic is both a startling and sobering reality. Little did we know how much we wouâ€¦ https://t.co/oBM20wLJIX	560.0	True	full
440928	440928	604ba10a2073ae00386e7ea5	2021-03-12 17:12:36	[{"text":"virtual","indices":[82,90]},{"text":"cancer","indices":[182,189]},{"text":"riskassesment","indices":[190,204]},{"text":"CrVI","indices":[209,214]},{"text":"exposure","indices":[215,224]}]	[{"url":"https://t.co/f2ULkFOdeM","expanded_url":"https://toxstrategies.com/2021/03/toxstrategies-presents-at-sot-2021/","display_url":"toxstrategies.com/2021/03/toxstrâ€¦","indices":[253,276]}]		[]	[]			ToxStrategies scientist Deborah Proctor will present with Dr. Loren Lipworth in a #virtual poster session atâ€¦ https://t.co/LQ6WvS9xR3	69.0	True	full
440929	440929	604ba10a2073ae00386e7eb1	2021-03-12 17:12:36	[]	[]	Fri Mar 12 17:04:42 +0000 2021	[]	[{"url":"https://t.co/6IxgT60Y73","expanded_url":"https://trib.al/mfuyuVs","display_url":"trib.al/mfuyuVs","indices":[147,170]}]	Canada will receive at least one million doses from Pfizer per week between March 22 and May 10, Prime Minister Justin Trudeau announced Friday. https://t.co/6IxgT60Y73	580251.0	RT @globalnews: Canada will receive at least one million doses from Pfizer per week between March 22 and May 10, Prime Minister Justin Trudâ€¦	1881.0	True	full
440930	440930	604ba10a2073ae00386e7eb3	2021-03-12 17:12:36	[]	[{"url":"https://t.co/u77SgB00WH","expanded_url":"http://now.It","display_url":"now.It","indices":[209,232]}]		[]	[]			Itâ€™s just so sad that this has happened again and again.Giuliani was looked up to after 9/11 then fell in disgrace.â€¦ https://t.co/4ztKFNYzw7	4172.0	True	full
440931	440931	604ba10b2073ae00386e7f11	2021-03-12 17:12:37	[]	[{"url":"https://t.co/onGcXX3Jqr","expanded_url":"https://chinesedominance.blogspot.com/","display_url":"chinesedominance.blogspot.com","indices":[95,118]},{"url":"https://t.co/sWzk9EXgud","expanded_url":"https://biddenpolicytocounterchinaindiarole.blogspot.com/","display_url":"â€¦ytocounterchinaindiarole.blogspot.com","indices":[175,198]}]		[]	[]			@_DoglaVipaksh @SpeakerShinjini Corona Virus &amp; Chinese Design to Dominate World's Politics https://t.co/onGcXX3Jqrâ€¦ https://t.co/PmsZ6TfyI2	100.0	True	full
440932	440932	604ba10b2073ae00386e7f1d	2021-03-12 17:12:37	[{"text":"quality","indices":[199,207]},{"text":"health","indices":[208,215]}]	[{"url":"https://t.co/TLSgChpGUr","expanded_url":"https://bit.ly/3vlzTY4","display_url":"bit.ly/3vlzTY4","indices":[175,198]}]		[]	[]			@CMSGov is cutting its digital transformation timeline in half! NCQA's quality initiatives and goals are in alignmeâ€¦ https://t.co/W3Z9JEkuPi	11328.0	True	full
440933	440933	604ba10b2073ae00386e7f2f	2021-03-12 17:12:38	[]	[]	Thu Mar 11 05:14:03 +0000 2021	[]	[{"url":"https://t.co/EfOOAcz03U","expanded_url":"https://onlyfans.com/playyyfulwife","display_url":"onlyfans.com/playyyfulwife","indices":[214,237]}]	My Onlyfans is up to 120 pictures and 14 videos! Full nude, daily underwear pics, sex tapes, bjs, squirting! ðŸ’¦ðŸ™Š Youâ€™d be crazy to pass this up for 30% off at $9.09! Full nude welcome gift and setting included ðŸ˜‰ https://t.co/EfOOAcz03U https://t.co/4IO7nV32gN	194.0	RT @playyyful: My Onlyfans is up to 120 pictures and 14 videos! Full nude, daily underwear pics, sex tapes, bjs, squirting! ðŸ’¦ðŸ™Š Youâ€™d be crâ€¦	1122.0	True	full
440934	440934	604ba10b2073ae00386e7f35	2021-03-12 17:12:38	[]	[]	Fri Mar 12 14:23:41 +0000 2021	[]	[{"url":"https://t.co/XPrYFcv1sh","expanded_url":"https://www.voanews.com/usa/us-politics/covid-relief-bill-could-cut-us-poverty-half-now","display_url":"voanews.com/usa/us-politicâ€¦","indices":[160,183]}]	If this stimulus really is going to temporarily cut poverty in half, it means the government always had the ability to prevent poverty and simply chose not to https://t.co/XPrYFcv1sh	217299.0	RT @RaniaKhalek: If this stimulus really is going to temporarily cut poverty in half, it means the government always had the ability to preâ€¦	27.0	True	full
440935	440935	604ba10c2073ae00386e7f4b	2021-03-12 17:12:38	[]	[]	Fri Mar 12 14:54:58 +0000 2021	[]	[{"url":"https://t.co/QPdCQ0LiIN","expanded_url":"https://www.northjersey.com/story/news/watchdog/2021/03/12/nj-covid-phil-murphy-administration-transparency-pandemic/6944367002/","display_url":"northjersey.com/story/news/watâ€¦","indices":[218,241]}]	Despite frequent pledges by lawmakers and Gov. Phil Murphy to run government transparently in the pandemic, a year later there is a large body of evidence suggesting otherwise. Story from @dracioppi, for subscribers: https://t.co/QPdCQ0LiIN via @northjersey	6417.0	RT @sbarchenger: Despite frequent pledges by lawmakers and Gov. Phil Murphy to run government transparently in the pandemic, a year later tâ€¦	235.0	True	full
440936	440936	604ba10c2073ae00386e7f5f	2021-03-12 17:12:38	[]	[]	Fri Mar 12 14:55:23 +0000 2021	[]	[{"url":"https://t.co/XNtQy4zD1j","expanded_url":"https://g1.globo.com/bemestar/coronavirus/noticia/2021/03/12/como-usar-a-mascara-pff2n95-veja-respostas-para-17-duvidas-sobre-o-modelo-mais-eficiente-contra-a-covid.ghtml","display_url":"g1.globo.com/bemestar/coronâ€¦","indices":[199,222]}]	Excelente reportagem da @peroLaras no G1 sobre mÃ¡scaras de qualidade. O que as siglas significam, como reutilizar com seguranÃ§a, ajuste, etc. Compartilhem com o mÃ¡ximo de pessoas que vocÃªs puderem. https://t.co/XNtQy4zD1j	7722.0	RT @Burgos: Excelente reportagem da @peroLaras no G1 sobre mÃ¡scaras de qualidade. O que as siglas significam, como reutilizar com seguranÃ§aâ€¦	136.0	True	full
440937	440937	604ba10c2073ae00386e7f73	2021-03-12 17:12:38	[]	[{"url":"https://t.co/bekTXbH1SG","expanded_url":"https://m.elmostrador.cl/destacado/2021/03/12/el-deja-vu-de-la-pandemia-cifras-de-contagio-alcanzan-los-niveles-maximos-del-invierno-y-especialistas-apuntan-a-errores-comunicacionales-del-gobierno/","display_url":"m.elmostrador.cl/destacado/2021â€¦","indices":[155,178]}]		[]	[]			El dÃ©jÃ vu de la pandemia: cifras de contagio alcanzan los niveles mÃ¡ximos del invierno y especialistas apuntanâ€¦ https://t.co/OZ0l8JCc5b	2582.0	True	full
440938	440938	604ba10c2073ae00386e7f79	2021-03-12 17:12:38	[]	[]	Fri Mar 12 14:52:54 +0000 2021	[]	[{"url":"https://t.co/UbXwDVKcG6","expanded_url":"https://twitter.com/NatashaMarcusNC/status/1370385664332734472","display_url":"twitter.com/NatashaMarcusNâ€¦","indices":[161,184]}]	No I understand exactly what the bill does, and a day of "remote learning" is not a substitute for in-person learning and we shouldn't be pretending like it is. https://t.co/UbXwDVKcG6	1009.0	RT @TheNickFoy: No I understand exactly what the bill does, and a day of "remote learning" is not a substitute for in-person learning and wâ€¦	601.0	True	full
440939	440939	604ba10c2073ae00386e7f7d	2021-03-12 17:12:38	[]	[{"url":"https://t.co/9j1dMsqm98","expanded_url":"https://www.wsj.com/livecoverage/covid-2021-03-01/card/YhgO3AlSTlJ3xlrMlcq4","display_url":"wsj.com/livecoverage/câ€¦","indices":[284,307]}]		[]	[]			@ryanhookwrites @victoriabuzzes STOP THE DENIAL, BECOME A JOURNALIST Canadian govt says it will ignore the adviceâ€¦ https://t.co/SQOuXnLMBW	235.0	True	full
440940	440940	604ba10c2073ae00386e7f8b	2021-03-12 17:12:39	[]	[]	Fri Mar 12 12:15:11 +0000 2021	[]	[{"url":"https://t.co/hEm3w6yhDl","expanded_url":"https://bit.ly/30trzb1","display_url":"bit.ly/30trzb1","indices":[251,274]}]	âš ï¸� Prostate cancer referrals have dropped by 52,000 due to Covid-19. As a result, thousands of men are missing out on potentially life-saving conversations with their GPs. We need to find these 'missing men'. Complete and share our risk checker: https://t.co/hEm3w6yhDl https://t.co/Kuf9tis0Rz	55534.0	RT @ProstateUK: âš ï¸� Prostate cancer referrals have dropped by 52,000 due to Covid-19. As a result, thousands of men are missing out on poâ€¦	106.0	True	full
440941	440941	604ba10d2073ae00386e7f95	2021-03-12 17:12:39	[]	[]	Thu Mar 11 17:01:26 +0000 2021	[]	[{"url":"https://t.co/xUMHs5vuAV","expanded_url":"https://info.trendwatching.com/innovation-of-the-day-unilever-scraps-the-word-normal-from-beauty-products","display_url":"info.trendwatching.com/innovation-of-â€¦","indices":[250,273]}]	Since most people don't conform to a standard, and many have been excluded from what's deemed regular, @Unilever announced this week that it will be removing the word normal from its beauty and personal care brands, in ads and on products worldwide https://t.co/xUMHs5vuAV	123365.0	RT @trendwatching: Since most people don't conform to a standard, and many have been excluded from what's deemed regular, @Unilever announcâ€¦	1198.0	True	full
440942	440942	604ba10d2073ae00386e7f99	2021-03-12 17:12:39	[]	[]	Fri Mar 12 15:54:59 +0000 2021	[]	[{"url":"https://t.co/n8QVUDT4Kz","expanded_url":"https://richieallen.co.uk/severe-allergic-reactions-must-be-added-to-astrazeneca-vaccine-side-effects-eu/","display_url":"richieallen.co.uk/severe-allergiâ€¦","indices":[125,148]}]	Important: EU regulator says that severe allergic reaction MUST be added to the list of the Oxford/AZ vaccine side-effects. https://t.co/n8QVUDT4Kz	39163.0	RT @BBGRichie: Important: EU regulator says that severe allergic reaction MUST be added to the list of the Oxford/AZ vaccine side-effects.â€¦	304.0	True	full
440943	440943	604ba10d2073ae00386e7f9d	2021-03-12 17:12:39	[]	[]	Fri Mar 12 08:07:35 +0000 2021	[{"text":"Brexit","indices":[72,79]},{"text":"covid19","indices":[182,190]}]	[{"url":"https://t.co/HMgBTJzHqi","expanded_url":"https://www.bbc.co.uk/news/business-56370690","display_url":"bbc.co.uk/news/business-â€¦","indices":[227,250]}]	UK exports to the rest of Europe fell 40% in January. Johnsonâ€™s botched #Brexit deal is proving disastrous for Britainâ€™s economy &amp; our exporters in particular. If it werenâ€™t for #covid19 this would be dominating the news. https://t.co/HMgBTJzHqi	71683.0	RT @BenPBradshaw: UK exports to the rest of Europe fell 40% in January. Johnsonâ€™s botched #Brexit deal is proving disastrous for Britainâ€™sâ€¦	291.0	True	full
440944	440944	604ba10d2073ae00386e7fab	2021-03-12 17:12:39	[]	[]	Wed Mar 03 10:15:53 +0000 2021	[]	[{"url":"https://t.co/KdL8jWcy8K","expanded_url":"https://www.schaubuehne.de/de/produktionen/buchpremiere-journal-tagebuch-in-zeiten-der-pandemie.html?ID_Vorstellung=4482&m=415","display_url":"schaubuehne.de/de/produktioneâ€¦","indices":[254,277]}]	Wie sehr hÃ¤tte ich mir eine Buchpremiere in der @schaubuehne mit vielen Menschen und GesprÃ¤chen und Party danach gewÃ¼nscht. Aber nun improvisieren wir und streamen alles live am 12.3. und ich spreche mit der wunderbaren Verena Lueken Ã¼ber das neue Buch. https://t.co/KdL8jWcy8K	49427.0	RT @C_Emcke: Wie sehr hÃ¤tte ich mir eine Buchpremiere in der @schaubuehne mit vielen Menschen und GesprÃ¤chen und Party danach gewÃ¼nscht. Abâ€¦	43.0	True	full
440945	440945	604ba10d2073ae00386e7fb3	2021-03-12 17:12:39	[]	[]	Fri Mar 12 16:30:53 +0000 2021	[]	[{"url":"https://t.co/VWKndDXu1l","expanded_url":"https://borderlessmag.org/2021/03/10/heres-how-you-can-get-vaccinated-against-coronavirus-in-chicago/","display_url":"borderlessmag.org/2021/03/10/herâ€¦","indices":[142,165]},{"url":"https://t.co/bALUTdcZht","expanded_url":"https://borderlessmag.org/2021/03/10/como-vacunarse-contra-el-coronavirus-en-chicago/","display_url":"borderlessmag.org/2021…	Thank you @Borderless_Mag for republishing @BlockClubCHI's How To Get Vaccinated Against Coronavirus Guide In Chicago in English + Spanish! https://t.co/VWKndDXu1l en EspaÃ±ol: https://t.co/bALUTdcZht	8798.0	RT @slulay2: Thank you @Borderless_Mag for republishing @BlockClubCHI's How To Get Vaccinated Against Coronavirus Guide In Chicago in Engliâ€¦	1615.0	True	full
440946	440946	604ba10d2073ae00386e7fb7	2021-03-12 17:12:39	[]	[]	Wed Mar 10 21:41:14 +0000 2021	[]	[{"url":"https://t.co/d3RkHf6kLo","expanded_url":"https://dailycaller.com/2021/03/10/who-investigators-wuhan-lab-database-peter-daszak/","display_url":"dailycaller.com/2021/03/10/whoâ€¦","indices":[246,269]}]	The Wuhan Institute of Virology deleted a public database containing info on at least 16,000 virus samples in Sept. 2019. The WHO didn't even ask for the data during its investigation because one of its members personally vouched for the lab. https://t.co/d3RkHf6kLo	9797.0	RT @AndrewKerrNC: The Wuhan Institute of Virology deleted a public database containing info on at least 16,000 virus samples in Sept. 2019.â€¦	1933.0	True	full
440947	440947	604ba10d2073ae00386e7fbb	2021-03-12 17:12:39	[]	[{"url":"https://t.co/k3BXJRIC5z","expanded_url":"https://www.ansm.sante.fr/S-informer/Actualite/Point-de-situation-sur-la-surveillance-des-vaccins-contre-la-COVID-193","display_url":"ansm.sante.fr/S-informer/Actâ€¦","indices":[70,93]}]		[]	[]			@PortalezRegis + effets secondaires des vaccins (75% sont des femmes) https://t.co/k3BXJRIC5z PdF en haut (172K) duâ€¦ https://t.co/k95rji8zzt	146.0	True	full
440948	440948	604ba10d2073ae00386e7fc1	2021-03-12 17:12:40	[]	[]	Fri Mar 12 16:51:48 +0000 2021	[]	[{"url":"https://t.co/XHQyIyy1Bx","expanded_url":"https://gauchazh.clicrbs.com.br/coronavirus-servico/noticia/2021/03/mais-de-500-pacientes-aguardam-em-fila-de-espera-por-leitos-de-uti-no-rs-ckm6hsecw0042016ue5qufqt1.html","display_url":"gauchazh.clicrbs.com.br/coronavirus-seâ€¦","indices":[241,264]}]	NÃ³s avisamos para o Natal Avisamos para o Ano Novo Avisamos para o Carnaval Estamos avisando para a PÃ¡scoa A situaÃ§Ã£o pode ficar ainda pior? Sim. Estamos avisando jÃ¡ tem dias para isso. O prÃ³ximo feriado pode agravar ainda mais o cenÃ¡rio. https://t.co/XHQyIyy1Bx	38162.0	RT @mellziland: NÃ³s avisamos para o Natal Avisamos para o Ano Novo Avisamos para o Carnaval Estamos avisando para a PÃ¡scoa A situaÃ§Ã£o podeâ€¦	62.0	True	full
440949	440949	604ba10d2073ae00386e7fd7	2021-03-12 17:12:40	[]	[]	Fri Mar 12 00:00:48 +0000 2021	[{"text":"Healthcare","indices":[0,11]},{"text":"COVID","indices":[18,24]},{"text":"telehealth","indices":[40,51]}]	[{"url":"https://t.co/u0tJZPBIip","expanded_url":"https://healthtechmagazine.net/article/2021/03/value-virtual-care-advantages-telemedicine-perfcon?utm_campaign=meetedgar&utm_medium=social&utm_source=meetedgar.com","display_url":"healthtechmagazine.net/article/2021/0â€¦","indices":[118,141]}]	#Healthcare after #COVID will emphasize #telehealth, hybrid models and greater flexibility for providers and patients https://t.co/u0tJZPBIip	4312.0	RT @HealthTechMag: #Healthcare after #COVID will emphasize #telehealth, hybrid models and greater flexibility for providers and patients htâ€¦	12848.0	True	full
440950	440950	604ba10d2073ae00386e7fd9	2021-03-12 17:12:40	[]	[]	Fri Mar 12 16:48:40 +0000 2021	[]	[{"url":"https://t.co/CZDbwEyrJi","expanded_url":"https://www.cp24.com/world/astrazeneca-defends-its-covid-19-vaccine-as-more-countries-stop-using-it-due-to-blood-clot-fears-1.5344813","display_url":"cp24.com/world/astrazenâ€¦","indices":[97,120]}]	AstraZeneca defends its coronavirus vaccine as more countries halt its use over blood clot fears https://t.co/CZDbwEyrJi https://t.co/900XyyXigP	1991072.0	RT @CP24: AstraZeneca defends its coronavirus vaccine as more countries halt its use over blood clot fears https://t.co/CZDbwEyrJi https://â€¦	2181.0	True	full
440951	440951	604ba10d2073ae00386e7fdb	2021-03-12 17:12:40	[]	[]	Fri Mar 12 17:00:01 +0000 2021	[{"text":"NoticiasUno","indices":[0,12]}]	[{"url":"https://t.co/6XvOdrpU76","expanded_url":"http://bit.ly/3vcdUDd","display_url":"bit.ly/3vcdUDd","indices":[251,274]}]	#NoticiasUno| Un teniente, un mayor y un sargento del EjÃ©rcito explicaron en sus declaraciones por falsos positivos en la JEP que el general Mario Montoya les pedÃ­a litros de sangre y que esta presiÃ³n llevÃ³ a la multiplicaciÃ³n de los falsos positivos https://t.co/6XvOdrpU76	2133686.0	RT @NoticiasUno: #NoticiasUno| Un teniente, un mayor y un sargento del EjÃ©rcito explicaron en sus declaraciones por falsos positivos en laâ€¦	3.0	True	full
440952	440952	604ba10d2073ae00386e7fe1	2021-03-12 17:12:40	[]	[]	Tue Mar 09 13:14:31 +0000 2021	[]	[{"url":"https://t.co/p8VVo99vIl","expanded_url":"https://youtu.be/F6K6ub3qVdQ","display_url":"youtu.be/F6K6ub3qVdQ","indices":[129,152]},{"url":"https://t.co/7QYKLJmAQ8","expanded_url":"https://youtu.be/y4FO7FcwJqU","display_url":"youtu.be/y4FO7FcwJqU","indices":[154,177]}]	@santiglot @AuroGnzlz Algunas de sus perlas y en general toda su evoluciÃ³n dentto de la polÃ­tica merecen un anÃ¡lisis como esteðŸ‘‡ https://t.co/p8VVo99vIl https://t.co/7QYKLJmAQ8	304.0	RT @roescujo: @santiglot @AuroGnzlz Algunas de sus perlas y en general toda su evoluciÃ³n dentto de la polÃ­tica merecen un anÃ¡lisis como estâ€¦	12513.0	True	full
440953	440953	604ba10e2073ae00386e7ff1	2021-03-12 17:12:40	[{"text":"Ø§Ù„ØµØ­Ø©","indices":[6,12]}]	[{"url":"https://t.co/z69sFGUZCA","expanded_url":"https://www.instagram.com/p/CMU53C7Bydb/?igshid=1e24favvkfx49","display_url":"instagram.com/p/CMU53C7Bydb/â€¦","indices":[183,206]}]		[]	[]			ÙˆØ²Ø§Ø±Ø© #Ø§Ù„ØµØ­Ø© ØªÙˆØ¶Ø­: ØªØ¹Ù„ÙŠÙ‚ Ù„Ù‚Ø§Ø­ Ø£ÙƒØ³Ù�ÙˆØ±Ø¯ "Ø£Ø³ØªØ±Ø§Ø²ÙŠÙ†ÙŠÙƒØ§" Ù�ÙŠ Ø¹Ø¯Ø¯ Ù…Ø­Ø¯ÙˆØ¯ Ù…Ù† Ø¯ÙˆÙ„ Ø£ÙˆØ±ÙˆØ¨Ø§ Ù‡Ùˆ Ø¹Ø¨Ø§Ø±Ø© Ø¹Ù† Ø³Ø­Ø¨ ÙƒÙ…ÙŠØ© Ù…Ù† Ø§Ù„Ù„Ù‚Ø§Ø­Ø§Øª Ù„Ù„â€¦ https://t.co/dVUzlvwDlU	6898.0	True	full
440954	440954	604ba10e2073ae00386e7ff3	2021-03-12 17:12:40	[]	[]	Fri Mar 12 16:43:51 +0000 2021	[{"text":"COVID19","indices":[52,60]},{"text":"WeAreTogether","indices":[265,279]}]	[{"url":"https://t.co/PnrBLcyu4k","expanded_url":"https://www.ucl.ac.uk/news/2021/jan/ucl-medical-students-playing-invaluable-role-nhs-frontline","display_url":"ucl.ac.uk/news/2021/jan/â€¦","indices":[241,264]}]	Since March last year, the start of Englandâ€™s first #COVID19 lockdown, 340+ @UCLMS students have registered to work as paid or volunteer healthcare support workers - all part of @NHSEngland's â€˜call to actionâ€™ for medically trained support. https://t.co/PnrBLcyu4k #WeAreTogether https://t.co/Kp6tPhm3WD	52028.0	RT @uclnews: Since March last year, the start of Englandâ€™s first #COVID19 lockdown, 340+ @UCLMS students have registered to work as paid orâ€¦	3520.0	True	full
440955	440955	604ba10e2073ae00386e7ffb	2021-03-12 17:12:40	[]	[]	Thu Mar 11 22:53:31 +0000 2021	[{"text":"OURENSE","indices":[195,203]}]	[{"url":"https://t.co/fKakIVcoiI","expanded_url":"https://m.facebook.com/story.php?story_fbid=3897126383682200&id=100001546291693","display_url":"m.facebook.com/story.php?storâ€¦","indices":[238,261]}]	ðŸ†˜ðŸ�¾ðŸ“¢ðŸ™�Contacto:Progape Ourense ðŸ�¾LOLO ABUELITO D 10AÃ‘OS PASA MUCHO FRÃ�O, LES DUELE SUS HUESITOSðŸ’” ðŸ˜­ES EL ETERNO INVISIBLE..HAGÃ�MOSLO VISIBLEðŸ™�NO MERECE TERMINAR SUS DÃ�AS EN UN TRISTE CHENILðŸ˜­ðŸ™� ESTÃ� EN #OURENSE AYÃšDALE ðŸ™�ðŸ™� EscrÃ­benos un privado. https://t.co/fKakIVcoiI https://t.co/9lvBO22pz3	36445.0	RT @BeatrizAndrino: ðŸ†˜ðŸ�¾ðŸ“¢ðŸ™�Contacto:Progape Ourense ðŸ�¾LOLO ABUELITO D 10AÃ‘OS PASA MUCHO FRÃ�O, LES DUELE SUS HUESITOSðŸ’” ðŸ˜­ES EL ETERNO INVISIBLE..â€¦	67.0	True	full
440956	440956	604ba10e2073ae00386e8013	2021-03-12 17:12:40	[]	[]	Fri Mar 12 14:03:11 +0000 2021	[]	[{"url":"https://t.co/C4ezkYljzu","expanded_url":"https://www.theatlantic.com/magazine/archive/2021/04/how-special-ops-became-the-solution-to-everything/618080/","display_url":"theatlantic.com/magazine/archiâ€¦","indices":[195,218]}]	It's unnerving when you realize the "history" of modern America is more or less a front for its real history, which is the history of special operations around the world that go largely unseen. https://t.co/C4ezkYljzu	253110.0	RT @JYSexton: It's unnerving when you realize the "history" of modern America is more or less a front for its real history, which is the hiâ€¦	2522.0	True	full
440957	440957	604ba10e2073ae00386e801f	2021-03-12 17:12:41	[]	[]	Fri Mar 12 12:32:34 +0000 2021	[]	[{"url":"https://t.co/iC7iblImgG","expanded_url":"https://www.bild.de/politik/inland/politik-inland/lastenausgleich-nach-corona-krise-gabriel-fordert-vermoegens-umverteilung-70104176.bild.html?wtmc=twttr.shr","display_url":"bild.de/politik/inlandâ€¦","indices":[226,249]}]	Enteignungen im groÃŸen Stil sind geplant! Und wer schon mal "Lastenausgleich" gegoogelt hat, weiÃŸ, was das bedeutet. Damals musste z.B. jeder zahlen. Lastenausgleich nach Corona-Krise: Gabriel fordert VermÃ¶gens-Umverteilung https://t.co/iC7iblImgG	3363.0	RT @baerbeli04: Enteignungen im groÃŸen Stil sind geplant! Und wer schon mal "Lastenausgleich" gegoogelt hat, weiÃŸ, was das bedeutet. Damalsâ€¦	3253.0	True	full
440958	440958	604ba10e2073ae00386e8033	2021-03-12 17:12:41	[]	[]	Fri Mar 12 17:00:36 +0000 2021	[{"text":"IdahoCovid19","indices":[198,211]}]	[{"url":"https://t.co/oBaCi8PXrx","expanded_url":"https://www.postregister.com/coronavirus/poll-idaho-gop-voters-more-hesitant-about-covid-vaccine/article_c45349df-182e-5bb9-9507-4bd4001cdcf4.html","display_url":"postregister.com/coronavirus/poâ€¦","indices":[214,237]}]	ICYMI: 79% of Idahoans said in late Jan. that they will receive COVID-19 vaccine eventually. How long will that take? And who's most reluctant? A few takeaways from a newly released state report. #IdahoCovid19 https://t.co/oBaCi8PXrx	1010.0	RT @pfannyyy: ICYMI: 79% of Idahoans said in late Jan. that they will receive COVID-19 vaccine eventually. How long will that take? And whoâ€¦	682.0	True	full
440959	440959	604ba10f2073ae00386e8053	2021-03-12 17:12:41	[]	[]	Fri Mar 12 16:15:28 +0000 2021	[]	[{"url":"https://t.co/OOl2qx98Dj","expanded_url":"http://youtu.be/bxqoMwUTcj0","display_url":"youtu.be/bxqoMwUTcj0","indices":[236,259]}]	"Together, we can make sure thereâ€™s a brighter year ahead." For over a year now, the COVID-19 pandemic has changed how we live our lives. From the @Space_Station, @Astro_illini &amp; @AstroVicGlover send a message of support to Earth: https://t.co/OOl2qx98Dj https://t.co/Zt4hzumQ2J	44842894.0	RT @NASA: "Together, we can make sure thereâ€™s a brighter year ahead." For over a year now, the COVID-19 pandemic has changed how we live oâ€¦	6.0	True	full
440960	440960	604ba10f2073ae00386e8081	2021-03-12 17:12:41	[]	[]	Fri Mar 12 16:46:59 +0000 2021	[]	[{"url":"https://t.co/mmpYdBAHWt","expanded_url":"https://twitter.com/FraserNelson/status/1370393999492714498","display_url":"twitter.com/FraserNelson/sâ€¦","indices":[280,303]}]	Despite 93% of us going to state schools, of the 100 schools on this list, 48 are independent &amp; just 7 are comprehensives, academies, or FE colleges. This will mean even fewer working class voices reach the top of business, politics &amp; civil society. It must be addressed. https://t.co/mmpYdBAHWt	1593.0	RT @RyanHensonUK: Despite 93% of us going to state schools, of the 100 schools on this list, 48 are independent &amp; just 7 are comprehensivesâ€¦	261.0	True	full
440961	440961	604ba10f2073ae00386e808b	2021-03-12 17:12:42	[]	[]	Fri Mar 12 14:50:00 +0000 2021	[{"text":"NotiMippCI","indices":[0,11]},{"text":"DemocraciaComunal","indices":[158,176]}]	[{"url":"https://t.co/0WEg4mIWUW","expanded_url":"https://bit.ly/3vhBaPU","display_url":"bit.ly/3vhBaPU","indices":[134,157]}]	#NotiMippCI ðŸ“°ðŸ—ž| Venezuela reitera llamado a la ONU para controlar expansiÃ³n de variante brasileÃ±a de COVID-19 en la regiÃ³n. Lea mÃ¡s â�© https://t.co/0WEg4mIWUW #DemocraciaComunal https://t.co/1F9TJSHafQ	252000.0	RT @Mippcivzla: #NotiMippCI ðŸ“°ðŸ—ž| Venezuela reitera llamado a la ONU para controlar expansiÃ³n de variante brasileÃ±a de COVID-19 en la regiÃ³n.â€¦	38.0	True	full
440962	440962	604ba10f2073ae00386e8091	2021-03-12 17:12:41	[]	[]	Fri Mar 12 17:12:07 +0000 2021	[{"text":"COVID19","indices":[23,31]}]	[{"url":"https://t.co/6M6AQnP1aI","expanded_url":"https://dhhr.wv.gov/COVID-19/pages/testing.aspx","display_url":"dhhr.wv.gov/COVID-19/pagesâ€¦","indices":[201,224]}]	Hampshire County: Free #COVID19 testing is available March 18, 10 a.m.-6 p.m., at the Hampshire County Fairgrounds dining hall in Augusta. For additional sites in Hampshire County and statewide, visit https://t.co/6M6AQnP1aI https://t.co/KiNL1qoX94	6915.0	RT @WV_DHHR: Hampshire County: Free #COVID19 testing is available March 18, 10 a.m.-6 p.m., at the Hampshire County Fairgrounds dining hallâ€¦	810.0	True	full
440963	440963	604ba1102073ae00386e80a5	2021-03-12 17:12:42	[{"text":"FocusOnPharmacology","indices":[39,59]}]	[{"url":"https://t.co/Ecl9I5tw2I","expanded_url":"https://www.aspet.org/aspet/meetings-awards/other-meetings/focus-on-pharmacology-virtual-series","display_url":"aspet.org/aspet/meetingsâ€¦","indices":[190,213]}]		[]	[]			There's still time to register for our #FocusOnPharmacology coronavirus session, taking place at 2pm ET today! Notâ€¦ https://t.co/teWBOxyGoT	3821.0	True	full
440964	440964	604ba1102073ae00386e80a7	2021-03-12 17:12:42	[]	[]	Fri Mar 12 13:19:34 +0000 2021	[]	[{"url":"https://t.co/utoD27LEq3","expanded_url":"https://world.digimoncard.com/products/","display_url":"world.digimoncard.com/products/","indices":[226,249]}]	ðŸ“£New v1.5 Cards!ðŸ“£ Time to expand your decks! A new expansion pack is now available with some of your favorites, such as ExVeemon, Angewomon, and RizeGreymon! Check out the link below to learn about the new pack and its cards. https://t.co/utoD27LEq3 https://t.co/bwqoTvcCzr	8188.0	RT @digimon_tcg_EN: ðŸ“£New v1.5 Cards!ðŸ“£ Time to expand your decks! A new expansion pack is now available with some of your favorites, such asâ€¦	24.0	True	full
440965	440965	604ba1102073ae00386e80b7	2021-03-12 17:12:42	[]	[]	Fri Mar 12 08:00:10 +0000 2021	[{"text":"MenWeAreWithYou","indices":[248,264]}]	[{"url":"https://t.co/odYI6tCLCQ","expanded_url":"https://bit.ly/2OmkTZu","display_url":"bit.ly/2OmkTZu","indices":[222,245]}]	ðŸ“¢ Prostate cancer doesnâ€™t stop for Covid-19. ðŸ“‰ 8,600 fewer men started treatment in 2020. Unless these â€˜missing menâ€™ are found, they risk being diagnosed too late, when their cancer is incurable. Help us find them ðŸ‘‰ https://t.co/odYI6tCLCQ #MenWeAreWithYou https://t.co/Jblk5yvqID	55534.0	RT @ProstateUK: ðŸ“¢ Prostate cancer doesnâ€™t stop for Covid-19. ðŸ“‰ 8,600 fewer men started treatment in 2020. Unless these â€˜missing menâ€™ arâ€¦	2401.0	True	full
440966	440966	604ba1102073ae00386e80c3	2021-03-12 17:12:42	[]	[]	Fri Mar 12 15:06:37 +0000 2021	[{"text":"Ã–ffentlichkeitsfahndung","indices":[0,24]}]	[{"url":"https://t.co/mP4xOgr477","expanded_url":"https://www.polizei.hamburg/vermisste/14961916/vermisste-person/","display_url":"polizei.hamburg/vermisste/1496â€¦","indices":[221,244]}]	#Ã–ffentlichkeitsfahndung 17-JÃ¤hriger aus Krankenhaus vermisst: Aufgrund einer Erkrankung besteht die Gefahr der Eigen- und FremdgefÃ¤hrdung, wegen der Witterung evtl. auch Lebensgefahr. Details &amp; Foto des Vermissten: https://t.co/mP4xOgr477 Hinweise: â˜Ž 040 4286 56789 â˜Ž 110 https://t.co/tZF0S08md9	183645.0	RT @PolizeiHamburg: #Ã–ffentlichkeitsfahndung 17-JÃ¤hriger aus Krankenhaus vermisst: Aufgrund einer Erkrankung besteht die Gefahr der Eigen-â€¦	313.0	True	full
440967	440967	604ba1102073ae00386e80c9	2021-03-12 17:12:42	[]	[]	Thu Mar 11 16:08:37 +0000 2021	[]	[{"url":"https://t.co/hdeIxNGUy9","expanded_url":"https://www.si.com/nfl/2021/03/11/sports-and-the-pandemic-never-stopped-nfl-offseason-featuring-tom-brady-to-bucs","display_url":"si.com/nfl/2021/03/11â€¦","indices":[249,272]}]	One year out from the day sports made the pandemic feel real, a look back at the NFLâ€™s COVID season: Conversations shortened by Kinexon tags, daily testing with a price tag not feasible for public schools and one coachâ€™s private personal sacrifice: https://t.co/hdeIxNGUy9 https://t.co/XI5x8z5iOL	40724.0	RT @JennyVrentas: One year out from the day sports made the pandemic feel real, a look back at the NFLâ€™s COVID season: Conversations shorteâ€¦	7345.0	True	full
440968	440968	604ba1102073ae00386e80cf	2021-03-12 17:12:42	[]	[]	Fri Mar 12 16:59:55 +0000 2021	[]	[{"url":"https://t.co/GOyeXWOlkQ","expanded_url":"https://bit.ly/3qw9TWv","display_url":"bit.ly/3qw9TWv","indices":[228,251]}]	In @trustradiusâ€™ Women in Tech Report, our CMO @leelasrin shared her thoughts on women in the workforce regarding family circumstances brought on by the pandemic. â€œFlexibility is key, especially in this environment." Read more! https://t.co/GOyeXWOlkQ	45513.0	RT @SurveyMonkey: In @trustradiusâ€™ Women in Tech Report, our CMO @leelasrin shared her thoughts on women in the workforce regarding familyâ€¦	54.0	True	full
440969	440969	604ba1102073ae00386e80d3	2021-03-12 17:12:42	[]	[]	Fri Mar 12 15:19:50 +0000 2021	[]	[{"url":"https://t.co/FKGkvyr1ZK","expanded_url":"https://oglobo.globo.com/mundo/brasil-volta-se-posicionar-contra-suspensao-de-patentes-de-vacinas-para-covid-na-omc-24918801","display_url":"oglobo.globo.com/mundo/brasil-vâ€¦","indices":[247,270]}]	Quebrar as patentes das vacinas e indenizar com financiamento internacional as companhias que desenvolveram estes imunizantes Ã© a Ãºnica forma de acelerar a vacinaÃ§Ã£o e salvar vidas. Bolsonaro votou contra esta iniciativa, mais uma vez! Assassino! https://t.co/FKGkvyr1ZK	1160043.0	RT @cirogomes: Quebrar as patentes das vacinas e indenizar com financiamento internacional as companhias que desenvolveram estes imunizanteâ€¦	165.0	True	full
440970	440970	604ba1112073ae00386e80ff	2021-03-12 17:12:43	[]	[]	Fri Mar 12 17:02:59 +0000 2021	[]	[{"url":"https://t.co/AUSBp4mlBr","expanded_url":"https://m.youtube.com/watch?v=bY9v2hWKPdY","display_url":"m.youtube.com/watch?v=bY9v2hâ€¦","indices":[211,234]}]	At 11am weâ€™re announcing adjustments to Minnesotaâ€™s COVID-19 mitigation measures. The announcement will also be broadcast live in Spanish, Hmong, and Somali through @TPTNOW, @3hmoobtv, and Somali TV Minnesota. https://t.co/AUSBp4mlBr	174127.0	RT @GovTimWalz: At 11am weâ€™re announcing adjustments to Minnesotaâ€™s COVID-19 mitigation measures. The announcement will also be broadcast lâ€¦	76.0	True	full
440971	440971	604ba1112073ae00386e8107	2021-03-12 17:12:43	[]	[{"url":"https://t.co/hzsyxFsocp","expanded_url":"https://www.wdio.com/news/gov-tim-walz-announce-adjustments-covid-restrictions/6040002/?cat=10335","display_url":"wdio.com/news/gov-tim-wâ€¦","indices":[163,186]}]		[]	[]			"Return to normalcy." Gov. Walz announces change in social gatherings. Up to 50 people outdoors or 15 people for inâ€¦ https://t.co/rj8Q7il9te	15865.0	True	full
440972	440972	604ba1112073ae00386e8117	2021-03-12 17:12:43	[]	[]	Thu Mar 11 11:04:06 +0000 2021	[]	[{"url":"https://t.co/vIs1zYPOTs","expanded_url":"http://sabq.org/fv8s4C","display_url":"sabq.org/fv8s4C","indices":[125,148]}]	ØªØ´Ø§Ø±Ùƒ Ù…Ø³ØªØ´Ù�ÙŠØ§Øª "Ø¯Ù„Ù‡" Ø§Ù„ØµØ­ÙŠØ© Ø¨Ø­Ù…Ù„Ø© Ø§Ù„ØªØ­ØµÙŠÙ† Ø§Ù„ÙˆØ·Ù†ÙŠØ© Ø¶Ø¯ ÙƒÙˆØ±ÙˆÙ†Ø§ Ù�ÙŠ ÙƒÙ„ Ù…Ù† Ù…Ø³ØªØ´Ù�Ù‰ Ø¯Ù„Ù‡ Ø§Ù„Ù†Ø®ÙŠÙ„ ÙˆÙ…Ø³ØªØ´Ù�Ù‰ Ø¯Ù„Ù‡ Ù†Ù…Ø§Ø±. @DallahHospitals https://t.co/vIs1zYPOTs https://t.co/wxI2mBFkPY	13412203.0	RT @sabqorg: ØªØ´Ø§Ø±Ùƒ Ù…Ø³ØªØ´Ù�ÙŠØ§Øª "Ø¯Ù„Ù‡" Ø§Ù„ØµØ­ÙŠØ© Ø¨Ø­Ù…Ù„Ø© Ø§Ù„ØªØ­ØµÙŠÙ† Ø§Ù„ÙˆØ·Ù†ÙŠØ© Ø¶Ø¯ ÙƒÙˆØ±ÙˆÙ†Ø§ Ù�ÙŠ ÙƒÙ„ Ù…Ù† Ù…Ø³ØªØ´Ù�Ù‰ Ø¯Ù„Ù‡ Ø§Ù„Ù†Ø®ÙŠÙ„ ÙˆÙ…Ø³ØªØ´Ù�Ù‰ Ø¯Ù„Ù‡ Ù†Ù…Ø§Ø±. @DallahHospitals hâ€¦	261.0	True	full
440973	440973	604ba1112073ae00386e811b	2021-03-12 17:12:43	[]	[]	Fri Mar 12 17:10:00 +0000 2021	[{"text":"DemocraciaComunal","indices":[122,140]}]	[{"url":"https://t.co/Rj398SVfJY","expanded_url":"https://bit.ly/38y9D3a","display_url":"bit.ly/38y9D3a","indices":[96,119]}]	Expertos de la OMS analizan suspensiÃ³n de la vacuna AstraZeneca en paÃ­ses de Europa (+Covid-19) https://t.co/Rj398SVfJY #DemocraciaComunal https://t.co/ozZZJR0heb	1427681.0	RT @PartidoPSUV: Expertos de la OMS analizan suspensiÃ³n de la vacuna AstraZeneca en paÃ­ses de Europa (+Covid-19) https://t.co/Rj398SVfJYâ€¦	16.0	True	full
440974	440974	604ba1112073ae00386e811f	2021-03-12 17:12:43	[]	[]	Fri Mar 12 15:21:56 +0000 2021	[]	[{"url":"https://t.co/rNVSWrI2H0","expanded_url":"https://kreately.in/qualified-as-poor-bhikari-pakistan-will-receive-kafir-donation-made-in-india-vaccines-under-gavi-initiative/","display_url":"kreately.in/qualified-as-pâ€¦","indices":[120,143]}]	Qualified As Poor Bikhari Pakistan Will Receive Kafir Donation - Made In India Covid-19 Vaccines Under Gavi Initiative https://t.co/rNVSWrI2H0	93971.0	RT @KreatelyMedia: Qualified As Poor Bikhari Pakistan Will Receive Kafir Donation - Made In India Covid-19 Vaccines Under Gavi Initiativeâ€¦	1052.0	True	full
440975	440975	604ba1112073ae00386e812d	2021-03-12 17:12:43	[]	[]	Fri Mar 12 08:30:11 +0000 2021	[{"text":"COVIDVaccine","indices":[105,118]}]	[{"url":"https://t.co/0XDEKR2kb7","expanded_url":"https://www.england.nhs.uk/2021/03/bake-off-star-nadiya-backs-nhs-covid-vaccine-drive/","display_url":"england.nhs.uk/2021/03/bake-oâ€¦","indices":[250,273]}]	'I encourage you to ask questions to your doctors.' @BritishBakeOff Star @BegumNadiya is backing an NHS #COVIDVaccine drive to empower the British Bangladeshi community. She believes education is the key to encouraging people to accept the vaccine. https://t.co/0XDEKR2kb7 https://t.co/TsnHP07vJG	475975.0	RT @NHSEngland: 'I encourage you to ask questions to your doctors.' @BritishBakeOff Star @BegumNadiya is backing an NHS #COVIDVaccine drivâ€¦	250.0	True	full
440976	440976	604ba1112073ae00386e812f	2021-03-12 17:12:43	[]	[]	Fri Mar 12 15:37:39 +0000 2021	[]	[{"url":"https://t.co/QwTugONbLp","expanded_url":"http://bit.ly/2PX64wX","display_url":"bit.ly/2PX64wX","indices":[74,97]},{"url":"https://t.co/KMzzRHGKLD","expanded_url":"https://twitter.com/seanhannity/status/1370396237883670530","display_url":"twitter.com/seanhannity/stâ€¦","indices":[98,121]}]	This overlooks $143 billion going to Republican-led states in COVID bill. https://t.co/QwTugONbLp https://t.co/KMzzRHGKLD https://t.co/5cM2IqWIq9	697291.0	RT @PolitiFact: This overlooks $143 billion going to Republican-led states in COVID bill. https://t.co/QwTugONbLp https://t.co/KMzzRHGKLD hâ€¦	69.0	True	full
440977	440977	604ba1122073ae00386e813f	2021-03-12 17:12:44	[]	[]	Fri Mar 12 17:00:01 +0000 2021	[{"text":"ProyectoComunidad","indices":[46,64]}]	[{"url":"https://t.co/6gZTNyPrcx","expanded_url":"https://cutt.ly/RzzqDYC","display_url":"cutt.ly/RzzqDYC","indices":[204,227]}]	ðŸ˜Š Â¡Hemos terminado el proceso de audiciÃ³n del #ProyectoComunidad! Ahora elaboraremos una monografÃ­a comunitaria: â€œLa Covid-19 en San CristÃ³bal de La Laguna: una mirada desde la comunidadâ€�. Â¿Te interesa? https://t.co/6gZTNyPrcx @YaiLopLan @ULL @ComunidadLaguna @aytolalaguna_es https://t.co/ok6quZDPaM	127.0	RT @ParticipaLa: ðŸ˜Š Â¡Hemos terminado el proceso de audiciÃ³n del #ProyectoComunidad! Ahora elaboraremos una monografÃ­a comunitaria: â€œLa Covidâ€¦	182.0	True	full
440978	440978	604ba1122073ae00386e8147	2021-03-12 17:12:43	[]	[]	Wed Mar 10 22:03:45 +0000 2021	[]	[{"url":"https://t.co/A4AlAKJW92","expanded_url":"https://www.gofundme.com/f/audes-survival-top-surgery-fund?utm_source=facebook&utm_medium=social&utm_campaign=p_cp%20share-sheet&fbclid=IwAR2SVbAyMzpgZjjB4V3rg-b0060nIemA4CbCRrAZxTFlrepMP-TUGsoVp0Q","display_url":"gofundme.com/f/audes-survivâ€¦","indices":[253,276]}]	URG3NT! hi! my name is aude, and i'm an autistic non-binary person trying to raise money for top surgery and survival. i also have to pay $1000 in taxes due april 15. PLEASE bðŸŒ¸ðŸŒ¸st and d*nate if you're able! i will also post pay links below. thank you! https://t.co/A4AlAKJW92	208.0	RT @theaudeacity: URG3NT! hi! my name is aude, and i'm an autistic non-binary person trying to raise money for top surgery and survival. iâ€¦	197.0	True	full
440979	440979	604ba1122073ae00386e8157	2021-03-12 17:12:44	[]	[]	Fri Mar 12 10:15:29 +0000 2021	[]	[{"url":"https://t.co/J4SlHeQTP6","expanded_url":"https://taler.net/en/news/2021-02.html","display_url":"taler.net/en/news/2021-0â€¦","indices":[247,270]}]	@vonpecka The Commission's response is disappointing. The EU currently limits anonymous e-money payments to 150 â‚¬ without differentiation. The inventors explain why this is not compatible with the EU's data protection objectives in its statement: https://t.co/J4SlHeQTP6 (2/2)	6947.0	RT @echo_pbreyer: @vonpecka The Commission's response is disappointing. The EU currently limits anonymous e-money payments to 150 â‚¬ withoutâ€¦	107.0	True	full
440980	440980	604ba1122073ae00386e817b	2021-03-12 17:12:44	[]	[]	Sat Mar 06 15:52:14 +0000 2021	[{"text":"MutualAid","indices":[96,106]},{"text":"transcrowdfund","indices":[108,123]},{"text":"blacklivesmatter","indices":[124,141]},{"text":"blacktranscrowdfund","indices":[142,162]},{"text":"lgbt","indices":[163,168]}]	[{"url":"https://t.co/d4C86vkRd1","expanded_url":"http://paypal.me/fightingpride","display_url":"paypal.me/fightingpride","indices":[222,245]},{"url":"https://t.co/7FgDUH5WVx","expanded_url":"https://www.patreon.com/fightingpride93","display_url":"patreon.com/fightingpride93","indices":[247,270]}]	I'm a black trans woman with no income due to covid-19 so I need help to pay rent and for food. #MutualAid #transcrowdfund #blacklivesmatter #blacktranscrowdfund #lgbt If you can spare anything at all please consider it https://t.co/d4C86vkRd1 https://t.co/7FgDUH5WVx	5844.0	RT @fightingpride93: I'm a black trans woman with no income due to covid-19 so I need help to pay rent and for food. #MutualAid #transcrowâ€¦	852.0	True	full
440981	440981	604ba1132073ae00386e8189	2021-03-12 17:12:45	[]	[]	Fri Mar 12 17:00:00 +0000 2021	[{"text":"COVIDãƒ¼19","indices":[207,216]},{"text":"AlumniUFV","indices":[243,253]},{"text":"PeriodismoUFV","indices":[254,268]}]	[{"url":"https://t.co/yc7KFNgsFO","expanded_url":"https://bit.ly/38uOTZQ","display_url":"bit.ly/38uOTZQ","indices":[217,240]}]	"Los ciudadanos depositan en nosotros lo mÃ¡s importante, su confianza", @belenpalancar. La periodista invita a no olvidar los cimientos de la profesiÃ³n y nos cuenta cÃ³mo han cambiado las redacciones con la #COVIDãƒ¼19 https://t.co/yc7KFNgsFO #AlumniUFV #PeriodismoUFV	2223.0	RT @C_dPaz: "Los ciudadanos depositan en nosotros lo mÃ¡s importante, su confianza", @belenpalancar. La periodista invita a no olvidar losâ€¦	25.0	True	full
440982	440982	604ba1132073ae00386e8191	2021-03-12 17:12:45	[]	[{"url":"https://t.co/0toswbR8jQ","expanded_url":"https://www.immigrationreform.com/2021/03/10/international-migrants-border-crisis-immigrationreform-com/","display_url":"immigrationreform.com/2021/03/10/intâ€¦","indices":[235,258]}]		[]	[]			Recently a U.S.-bound caravan of 400 sojourners from Ivory Coast, Sierra Leone, Senegal, Haiti, Pakistan, India andâ€¦ https://t.co/HzsU5woWib	851.0	True	full
440983	440983	604ba1132073ae00386e819f	2021-03-12 17:12:45	[]	[]	Fri Mar 12 16:06:12 +0000 2021	[{"text":"COVID19","indices":[107,115]}]	[{"url":"https://t.co/PDHdzLjsE2","expanded_url":"https://www.covid19conversations.org/","display_url":"covid19conversations.org","indices":[205,228]}]	Join @theNAMedicine and @PublicHealth for a free webinar on 3/17 that will feature conversations about new #COVID19 variants, the effectiveness of vaccines against these variants, and how to address them: https://t.co/PDHdzLjsE2 @MOSchNurses @schoolnurses	123.0	RT @MCSHC1: Join @theNAMedicine and @PublicHealth for a free webinar on 3/17 that will feature conversations about new #COVID19 variants, tâ€¦	582.0	True	full
440984	440984	604ba1132073ae00386e81a7	2021-03-12 17:12:45	[]	[]	Fri Mar 12 16:43:45 +0000 2021	[{"text":"Lingfield","indices":[34,44]},{"text":"tipalgowin","indices":[180,191]},{"text":"tipalgo","indices":[192,200]},{"text":"tipalgoprofit","indices":[201,215]},{"text":"horseracing","indices":[216,228]},{"text":"winner","indices":[229,236]}]	[{"url":"https://t.co/fDkkJ182WY","expanded_url":"https://tipalgo.com/tw1/","display_url":"tipalgo.com/tw1/","indices":[155,178]}]	SWISS PRIDE has just won 15:50 at #Lingfield with odds of 3.00 for us here at Tipalgo. Come and get our Bet of the Day and Long Shot of the Day for Free. https://t.co/fDkkJ182WY #tipalgowin #tipalgo #tipalgoprofit #horseracing #winner https://t.co/hForHKFUrh	34364.0	RT @TipAlgo: SWISS PRIDE has just won 15:50 at #Lingfield with odds of 3.00 for us here at Tipalgo. Come and get our Bet of the Day and Lonâ€¦	4813.0	True	full
440985	440985	604ba1132073ae00386e81b3	2021-03-12 17:12:45	[]	[]	Fri Mar 12 09:15:21 +0000 2021	[]	[{"url":"https://t.co/Fjihof6xEn","expanded_url":"https://mailchi.mp/0e0e48dffcbc/31221-the-old-days-of-the-new-normal","display_url":"mailchi.mp/0e0e48dffcbc/3â€¦","indices":[44,67]}]	3/12/21: THE OLD DAYS OF THE 'NEW NORMAL' - https://t.co/Fjihof6xEn More looking back at a year of COVID and its societal side effects, while Inslee announces a statewide 'phase 3' reopening (including sports fans in stands); King County gets a new 'homelessness czar' (maybe).	380.0	RT @clarkhumphrey: 3/12/21: THE OLD DAYS OF THE 'NEW NORMAL' - https://t.co/Fjihof6xEn More looking back at a year of COVID and its societaâ€¦	380.0	True	full
440986	440986	604ba1132073ae00386e81cb	2021-03-12 17:12:45	[]	[]	Fri Mar 12 16:55:00 +0000 2021	[]	[{"url":"https://t.co/BXcS1H5QIg","expanded_url":"https://twitter.com/ParlamentoAgro/status/1370398802822246402?s=19","display_url":"twitter.com/ParlamentoAgroâ€¦","indices":[124,147]}]	@ariel_p La seÃ±orita socialista que le gusta repartir lo ajeno. Y ella que repartiÃ³? Garrapatas!!! https://t.co/wGgATx1khD https://t.co/BXcS1H5QIg	264.0	RT @albiportillo77: @ariel_p La seÃ±orita socialista que le gusta repartir lo ajeno. Y ella que repartiÃ³? Garrapatas!!! https://t.co/wGgATx1â€¦	1570.0	True	full
440987	440987	604ba1132073ae00386e81cf	2021-03-12 17:12:45	[]	[]	Fri Mar 12 16:07:28 +0000 2021	[]	[{"url":"https://t.co/K7On3u4AWV","expanded_url":"https://twitter.com/aaronjfentress/status/1370389938408058883","display_url":"twitter.com/aaronjfentressâ€¦","indices":[169,192]}]	Steph swept your Blazers less than 24 months ago, with Jordan Bell and Alfonzo McKinnie in the starting lineup. Both of those guys are GLeague level players, my man ðŸ˜‚ https://t.co/K7On3u4AWV	2048.0	RT @tgunn21: Steph swept your Blazers less than 24 months ago, with Jordan Bell and Alfonzo McKinnie in the starting lineup. Both of thosâ€¦	362.0	True	full
440988	440988	604ba1142073ae00386e81ed	2021-03-12 17:12:45	[]	[]	Thu Mar 11 19:20:05 +0000 2021	[]	[{"url":"https://t.co/HKVdNCoeUG","expanded_url":"https://nyti.ms/3ersy3m","display_url":"nyti.ms/3ersy3m","indices":[217,240]}]	The Seattle area has the lowest death rate of the 20 largest metropolitan regions in the U.S. If the rest of the country had kept pace with Seattle, the nation could have avoided more than 300,000 coronavirus deaths. https://t.co/HKVdNCoeUG	49595595.0	RT @nytimes: The Seattle area has the lowest death rate of the 20 largest metropolitan regions in the U.S. If the rest of the country had kâ€¦	102.0	True	full
440989	440989	604ba1142073ae00386e81f1	2021-03-12 17:12:45	[]	[{"url":"https://t.co/G0ZqosnsXD","expanded_url":"https://thedailytexan.com/2020/03/02/ut-austin-to-change-sexual-misconduct-policy-to-terminate-release-names-of-violators","display_url":"thedailytexan.com/2020/03/02/ut-â€¦","indices":[257,280]}]		[]	[]			2/7 On March 2, Husch Blackwell released its first set of recommendations to improve @UTAustinâ€™s Title IX practicesâ€¦ https://t.co/ZBwcOLdL1E	65244.0	True	full
440990	440990	604ba1142073ae00386e81f3	2021-03-12 17:12:46	[]	[]	Fri Mar 12 16:47:13 +0000 2021	[]	[{"url":"https://t.co/WcXlfxdsbH","expanded_url":"http://covid19-projections.com","display_url":"covid19-projections.com","indices":[49,72]}]	This past week Iâ€™ve made my last daily update to https://t.co/WcXlfxdsbH. Thank you to everyone who visited the site over the past year. Iâ€™m also taking a break from Twitter. It's been a great resource but can also serve as an echo chamber at times. Some final thoughts ðŸ§µ(1/13)	76639.0	RT @youyanggu: This past week Iâ€™ve made my last daily update to https://t.co/WcXlfxdsbH. Thank you to everyone who visited the site over thâ€¦	12.0	True	full
440991	440991	604ba1142073ae00386e81f5	2021-03-12 17:12:46	[]	[]	Fri Mar 12 16:33:53 +0000 2021	[]	[{"url":"https://t.co/B9ULWCVaui","expanded_url":"https://www.statesmanjournal.com/story/news/2021/03/11/patriot-barbie-lindsey-graham-lawsuit-starts-new-real-estate-business/4438319001/","display_url":"statesmanjournal.com/story/news/202â€¦","indices":[232,255]}]	We dig into the top stories of the week. 8:51 a.m. on OPB. @annargriff on the Bend hospital strike and closing the COVID-19 education gap. @wmwoodworth has an update on the woman who defied a state order to close her Salem salon. https://t.co/B9ULWCVaui	8232.0	RT @OPBmorning: We dig into the top stories of the week. 8:51 a.m. on OPB. @annargriff on the Bend hospital strike and closing the COVID-1â€¦	3660.0	True	full
440992	440992	604ba1142073ae00386e81f9	2021-03-12 17:12:46	[]	[]	Fri Mar 12 17:05:18 +0000 2021	[{"text":"COVID19","indices":[43,51]}]	[{"url":"https://t.co/cMINmJNaDd","expanded_url":"http://cdc.gov/coronavirus/2019-ncov/vaccines/about-vaccines/vaccine-myths.html","display_url":"cdc.gov/coronavirus/20â€¦","indices":[188,211]}]	Having symptoms like fever after you get a #COVID19 vaccine is normal and a sign your immune system is learning to fight the virus. Learn more about side effects after getting vaccinated: https://t.co/cMINmJNaDd https://t.co/ytTK2qHd6Q	55216.0	RT @TNDeptofHealth: Having symptoms like fever after you get a #COVID19 vaccine is normal and a sign your immune system is learning to fighâ€¦	810.0	True	full
440993	440993	604ba1142073ae00386e8215	2021-03-12 17:12:46	[]	[]	Fri Mar 12 16:11:56 +0000 2021	[]	[{"url":"https://t.co/vSsoDwHAvN","expanded_url":"https://bit.ly/3ravAMN","display_url":"bit.ly/3ravAMN","indices":[164,187]}]	MamÃ¡s, papÃ¡s y cuidadores, Â¿saben quÃ© es lo que mÃ¡s les gustarÃ­a a las niÃ±as y a los niÃ±os? Dejemos que ellas y ellos compartan sus opiniones, motÃ­vales a votar en https://t.co/vSsoDwHAvN https://t.co/fvtSI7R8T9	7804.0	RT @WorldVisionSV: MamÃ¡s, papÃ¡s y cuidadores, Â¿saben quÃ© es lo que mÃ¡s les gustarÃ­a a las niÃ±as y a los niÃ±os? Dejemos que ellas y ellos coâ€¦	191.0	True	full
440994	440994	604ba1142073ae00386e821d	2021-03-12 17:12:46	[]	[]	Fri Mar 12 17:01:15 +0000 2021	[]	[{"url":"https://t.co/KpiF0gtAkZ","expanded_url":"https://twitter.com/LANACION/status/1370399302653243395","display_url":"twitter.com/LANACION/statuâ€¦","indices":[119,142]}]	La de Pfizer no tenia "costos adicionales", como la vacuna rusa que comprÃ³ Argentina. Esa es la explicaciÃ³n de fondo. https://t.co/KpiF0gtAkZ	41596.0	RT @grazianopascale: La de Pfizer no tenia "costos adicionales", como la vacuna rusa que comprÃ³ Argentina. Esa es la explicaciÃ³n de fondo.â€¦	1443.0	True	full
440995	440995	604ba1142073ae00386e822b	2021-03-12 17:12:46	[]	[]	Fri Mar 12 15:32:32 +0000 2021	[]	[{"url":"https://t.co/ailGx5vnhD","expanded_url":"https://bit.ly/3thWEKX","display_url":"bit.ly/3thWEKX","indices":[167,190]}]	Â¿CÃ³mo ven? Subdelegada de Bienestar en Oaxaca fue denunciada por presuntamente â€˜apartarâ€™ vacunas contra COVID-19 para Servidores de la NaciÃ³n y funcionarios locales https://t.co/ailGx5vnhD	7816213.0	RT @lopezdoriga: Â¿CÃ³mo ven? Subdelegada de Bienestar en Oaxaca fue denunciada por presuntamente â€˜apartarâ€™ vacunas contra COVID-19 para Seâ€¦	737.0	True	full
440996	440996	604ba1142073ae00386e8239	2021-03-12 17:12:46	[]	[]	Fri Mar 12 10:25:05 +0000 2021	[]	[{"url":"https://t.co/XU8FilTSsR","expanded_url":"https://www.theguardian.com/p/gy86z/stw","display_url":"theguardian.com/p/gy86z/stw","indices":[242,265]}]	Une Ã©tude du King's College London et du Francis Crick Institute alerte sur le danger de reporter Ã 12 semaines la seconde injection( au lieu de 3 semaines aprÃ¨s la premiÃ¨re injection comme recommandÃ© par Pfizer) pour les patients cancÃ©reux https://t.co/XU8FilTSsR	12685.0	RT @LoudL: Une Ã©tude du King's College London et du Francis Crick Institute alerte sur le danger de reporter Ã 12 semaines la seconde injeâ€¦	270.0	True	full
440997	440997	604ba1152073ae00386e824b	2021-03-12 17:12:47	[{"text":"AHPResearch","indices":[135,147]}]	[{"url":"https://t.co/5WRrKNBoYB","expanded_url":"https://www.jobs.nhs.uk/xi/search_vacancy/","display_url":"jobs.nhs.uk/xi/search_vacaâ€¦","indices":[181,204]}]		[]	[]			So exciting- we have an AHP Clinical Academic Lead role for â�¦@NottsHealthcareâ�© for 1 year to start with. Any post Pâ€¦ https://t.co/Wuxn7davmV	1499.0	True	full
440998	440998	604ba1152073ae00386e8251	2021-03-12 17:12:47	[]	[{"url":"https://t.co/zeB1wXyzm0","expanded_url":"https://twitter.com/panyiszabolcs/status/1370420662502850560","display_url":"twitter.com/panyiszabolcs/â€¦","indices":[170,193]}]		[]	[]			1/2 In news that shock absolutely no-one, links are found between the opaque company from which Hungary buys the Châ€¦ https://t.co/JVRSUSXnVb	695.0	True	full
440999	440999	604ba1152073ae00386e8253	2021-03-12 17:12:47	[]	[]	Fri Mar 12 15:00:02 +0000 2021	[{"text":"í�¼í”Œí‚¤ìŠ¤","indices":[1,6]},{"text":"PURPLE_KISS","indices":[124,136]},{"text":"INTO_VIOLET","indices":[137,149]},{"text":"1ST_MINI_ALBUM","indices":[151,166]},{"text":"Ponzona","indices":[167,175]}]	[{"url":"https://t.co/IGUYsoytlk","expanded_url":"https://youtu.be/iQzhhWEYZic","display_url":"youtu.be/iQzhhWEYZic","indices":[68,91]}]	[#í�¼í”Œí‚¤ìŠ¤] 1ST MINI ALBUM [INTO VIOLET] â–«ï¸� 'Ponzona' MV TEASER â–«ï¸� â–ªï¸� https://t.co/IGUYsoytlk â–ªï¸� ðŸ”³ 2021.03.15 6PM RELEASE ðŸ”³ #PURPLE_KISS #INTO_VIOLET #1ST_MINI_ALBUM #Ponzona https://t.co/5zzuUD1e8b	53516.0	RT @RBW_PURPLEKISS: [#í�¼í”Œí‚¤ìŠ¤] 1ST MINI ALBUM [INTO VIOLET] â–«ï¸� 'Ponzona' MV TEASER â–«ï¸� â–ªï¸� https://t.co/IGUYsoytlk â–ªï¸� ðŸ”³ 2021.03.15 6PM RELEASâ€¦	63.0	True	full
441000	441000	604ba1152073ae00386e8263	2021-03-12 17:12:47	[]	[]	Fri Mar 12 15:35:20 +0000 2021	[]	[{"url":"https://t.co/EPd9PnUBqy","expanded_url":"https://www.outkick.com/clays-house-judiciary-testimony-on-big-tech-and-cancel-culture/","display_url":"outkick.com/clays-house-juâ€¦","indices":[256,279]}]	The day after President Trump was a guest on @outkick last August Facebook removed 68% of our traffic on its site. Big techâ€™s power is near total &amp; is artificially constraining our public discourse. My testimony at the House Judiciary Committer today: https://t.co/EPd9PnUBqy	735480.0	RT @ClayTravis: The day after President Trump was a guest on @outkick last August Facebook removed 68% of our traffic on its site. Big techâ€¦	6083.0	True	full
441001	441001	604ba1162073ae00386e829d	2021-03-12 17:12:47	[]	[]	Fri Mar 12 16:58:09 +0000 2021	[{"text":"NASDAQ","indices":[113,120]},{"text":"pyrogenesiscanada","indices":[121,139]}]	[{"url":"https://t.co/R2Kn83dOG5","expanded_url":"https://www.pyrogenesis.com/wp-content/uploads/2021/03/2021-03-10-PyroGenesis-Announces-Listing-of-its-Common-Shares-on-NASDAQ_Final_FR.pdf","display_url":"pyrogenesis.com/wp-content/uplâ€¦","indices":[88,111]}]	Depuis le 11 mars 2021, PyroGenesis est officiellement cotÃ©e sur la bourse de NASDAQ ! https://t.co/R2Kn83dOG5 #NASDAQ #pyrogenesiscanada $PYR https://t.co/VMF4SmPpy0	1281.0	RT @PyroGenesisCan: Depuis le 11 mars 2021, PyroGenesis est officiellement cotÃ©e sur la bourse de NASDAQ ! https://t.co/R2Kn83dOG5 #NASDAâ€¦	12.0	True	full
441002	441002	604ba1162073ae00386e82ad	2021-03-12 17:12:47	[]	[]	Thu Mar 11 15:17:30 +0000 2021	[]	[{"url":"https://t.co/xPXXsXge32","expanded_url":"https://www.inc.com/justin-bariso/inside-googles-plan-to-disrupt-college-degree-exclusive.html","display_url":"inc.com/justin-bariso/â€¦","indices":[257,280]}]	This morning, @Google is announcing the next steps in its plan to disrupt the world of education, including new certificate programs designed to help people bridge any skill gap and get qualifications in high-paying job fields. No college degree necessary. https://t.co/xPXXsXge32	2791286.0	RT @Inc: This morning, @Google is announcing the next steps in its plan to disrupt the world of education, including new certificate prograâ€¦	1662.0	True	full
441003	441003	604ba1162073ae00386e82b1	2021-03-12 17:12:48	[]	[]	Fri Mar 12 17:10:06 +0000 2021	[]	[{"url":"https://t.co/6gt6xKlCeU","expanded_url":"https://www.mcalesternews.com/covid-19/osdh-138-active-covid-19-cases-in-pittsburg-county/article_d543c458-8354-11eb-8ad8-732078417310.html#utm_campaign=blox&utm_source=twitter&utm_medium=social","display_url":"mcalesternews.com/covid-19/osdh-â€¦","indices":[162,185]}]	The Oklahoma State Department of Health reportedÂ 138 active COVID-19 cases in Pittsburg County on March 12. More information from OSDH can be found in the story. https://t.co/6gt6xKlCeU	2509.0	RT @McAlesterNews: The Oklahoma State Department of Health reportedÂ 138 active COVID-19 cases in Pittsburg County on March 12. More informaâ€¦	1764.0	True	full
441004	441004	604ba1162073ae00386e82bd	2021-03-12 17:12:48	[]	[]	Fri Mar 12 17:04:22 +0000 2021	[]	[{"url":"https://t.co/PL2zjPGVNC","expanded_url":"https://twitter.com/Neon_woof/status/1316412841163882496?s=19","display_url":"twitter.com/Neon_woof/statâ€¦","indices":[164,187]}]	I have to tap this sign so f uckin much but it comes up so often and I really would hate people to see stuff like this and not choose whatever makes them happiest https://t.co/PL2zjPGVNC	13346.0	RT @Neon_woof: I have to tap this sign so f uckin much but it comes up so often and I really would hate people to see stuff like this and nâ€¦	307.0	True	full
441005	441005	604ba1162073ae00386e82c1	2021-03-12 17:12:48	[]	[]	Fri Mar 12 16:47:08 +0000 2021	[{"text":"SoloArtistROSÃ‰","indices":[213,228]},{"text":"OnTheGround","indices":[229,241]},{"text":"R","indices":[243,245]},{"text":"ROSÃ‰","indices":[246,251]},{"text":"ë¡œì œ","indices":[252,255]}]	[{"url":"https://t.co/nqNNyIhMFu","expanded_url":"https://m.mwave.me/en/mcountdown/prevoting/vote-result?voteQueiSeq=90106259&bradTelcsDt=20210318","display_url":"m.mwave.me/en/mcountdown/â€¦","indices":[64,87]},{"url":"https://t.co/JQCKVxgYiR","expanded_url":"https://promo-web.idolchamp.com/app_proxy.html?type=vote&id=vote_2138_1044","display_url":"promo-web.idolchamp.com/app_proxy.htmlâ€¦","ind…	VOTE AND STREAM LAZY BLINKS Mwave [MCountdown] Due : March 15 ðŸ”—https://t.co/nqNNyIhMFu Idolchamp [Promotional Ads] Due : March 22 ðŸ”—https://t.co/JQCKVxgYiR RosÃ© First Single Album -R- ðŸ”—https://t.co/VK3qNxUWaz #SoloArtistROSÃ‰ #OnTheGround #R #ROSÃ‰ #ë¡œì œ @BLACKPINK https://t.co/IUN6LTT6Mp	8952.0	RT @ainthappyvirus: VOTE AND STREAM LAZY BLINKS Mwave [MCountdown] Due : March 15 ðŸ”—https://t.co/nqNNyIhMFu Idolchamp [Promotional Ads] Duâ€¦	1232.0	True	full
441006	441006	604ba1162073ae00386e82dd	2021-03-12 17:12:48	[]	[]	Thu Mar 11 22:34:06 +0000 2021	[]	[{"url":"https://t.co/tqmqrXpvAE","expanded_url":"https://smreputationmetrics.wordpress.com/2020/03/29/coronavirus-en-espana-situacion-y-tendencia-tasa-de-multiplicacion/","display_url":"smreputationmetrics.wordpress.com/2020/03/29/corâ€¦","indices":[241,264]}]	EspaÃ±a, situaciÃ³n y tendencia coronavirus, jueves 11 de marzo. Se va confirmando la dinÃ¡mica: afortunadamente sigue la caÃ­da de casos y puede prolongarse algo mÃ¡s, pero ya hay comunidades en zona de estabilidad; estÃ¡n ya en una nueva fase. https://t.co/tqmqrXpvAE https://t.co/garc7CJwHe	36428.0	RT @NewsReputation: EspaÃ±a, situaciÃ³n y tendencia coronavirus, jueves 11 de marzo. Se va confirmando la dinÃ¡mica: afortunadamente sigue laâ€¦	9138.0	True	full
441007	441007	604ba1172073ae00386e82ed	2021-03-12 17:12:48	[]	[]	Fri Mar 12 14:10:50 +0000 2021	[{"text":"vacation","indices":[168,177]},{"text":"sandals","indices":[178,186]},{"text":"Travel","indices":[187,194]},{"text":"COVID","indices":[195,201]}]	[{"url":"https://t.co/pwBj98F3LQ","expanded_url":"https://www.elliott.org/travel-problems/sandals-cancel-vacation-refuse-refund-pandemic/","display_url":"elliott.org/travel-problemâ€¦","indices":[204,227]}]	ðŸ¤¬ðŸ�–ï¸�ðŸ’¸Sandals Resorts temporarily closed all of its resorts last spring -- so why is the company refusing to provide refunds for the canceled vacations? @MiCouchFriedman #vacation #sandals #Travel #COVID https://t.co/pwBj98F3LQ	79248.0	RT @elliottdotorg: ðŸ¤¬ðŸ�–ï¸�ðŸ’¸Sandals Resorts temporarily closed all of its resorts last spring -- so why is the company refusing to provide refunâ€¦	797.0	True	full
441008	441008	604ba1172073ae00386e82fd	2021-03-12 17:12:48	[{"text":"ImpeachmentBolsonaroUrgente","indices":[0,28]}]	[{"url":"https://t.co/RMN3e4hNpJ","expanded_url":"https://noticias.uol.com.br/colunas/rubens-valente/2021/03/12/opiniao-bolsonaro-conducao-combate-coronavirus-um-ano.htm","display_url":"noticias.uol.com.br/colunas/rubensâ€¦","indices":[254,277]}]		[]	[]			#ImpeachmentBolsonaroUrgente Esse GENOCIDA age como se fosse dono do Brasil. Reclama, sabota e age como animal. Deâ€¦ https://t.co/JWqc0rsLHz	2648.0	True	full
441009	441009	604ba1172073ae00386e8303	2021-03-12 17:12:48	[]	[]	Fri Mar 12 17:09:04 +0000 2021	[{"text":"vaccine","indices":[25,33]},{"text":"equity","indices":[81,88]}]	[{"url":"https://t.co/ErjB0nnzy8","expanded_url":"https://www.bostonglobe.com/2021/03/12/nation/state-data-reveal-stark-ethnic-disparities-vaccination-rates/","display_url":"bostonglobe.com/2021/03/12/natâ€¦","indices":[251,274]}]	Data re inequities in MA #vaccine rollout underscores the need to see a detailed #equity plan + accounting of $$ spent/allocated. "In Chelsea, where 68 percent of the population is Latino, just 7 percent of Latino residents have been vaccinated..." https://t.co/ErjB0nnzy8	3549.0	RT @Jo_Comerford: Data re inequities in MA #vaccine rollout underscores the need to see a detailed #equity plan + accounting of $$ spent/alâ€¦	503.0	True	full
441010	441010	604ba1172073ae00386e831d	2021-03-12 17:12:49	[]	[]	Thu Mar 11 18:44:45 +0000 2021	[]	[{"url":"https://t.co/AGvqbvGloa","expanded_url":"https://www.bostonglobe.com/2021/03/10/business/been-vaccinated-you-may-have-prove-it/","display_url":"bostonglobe.com/2021/03/10/busâ€¦","indices":[257,280]}]	The worldâ€™s nations must agree to accept each otherâ€™s vaccine certificates. Otherwise, countries will have to negotiate special deals with each other. Only a global deal can resolve the matter, and the @WHO has set up a working group to grapple with it. https://t.co/AGvqbvGloa	791020.0	RT @BostonGlobe: The worldâ€™s nations must agree to accept each otherâ€™s vaccine certificates. Otherwise, countries will have to negotiateâ€¦	875.0	True	full
441011	441011	604ba1172073ae00386e8327	2021-03-12 17:12:49	[]	[]	Fri Mar 12 16:33:40 +0000 2021	[]	[{"url":"https://t.co/9anz2PC3tP","expanded_url":"https://www.nytimes.com/2021/03/10/obituaries/aruka-juma-coronavirus-dead.html","display_url":"nytimes.com/2021/03/10/obiâ€¦","indices":[241,264]}]	â€œThese days, I feel alone and think a lot about back when there were many of us. We were many before the rubber tappers and the prospectors came to kill all the Juma people. Back then, the Juma were happy. Now there is only me.â€� ArukÃ¡ Juma https://t.co/9anz2PC3tP	1205.0	RT @NanaYBrantuo: â€œThese days, I feel alone and think a lot about back when there were many of us. We were many before the rubber tappers aâ€¦	722.0	True	full
441012	441012	604ba1172073ae00386e832f	2021-03-12 17:12:49	[{"text":"Entretenimiento","indices":[0,16]},{"text":"EspectÃ¡culos","indices":[17,30]}]	[{"url":"https://t.co/tTZJHezPYK","expanded_url":"https://www.elsalvador.com/entretenimiento/espectaculos/federico-zeledon-alejar-malas-vibras-seguidores-calmarse/816094/2021/?utm_source=twitter&utm_medium=entretenimiento&utm_campaign=organico","display_url":"elsalvador.com/entretenimientâ€¦","indices":[145,168]}]		[]	[]			#Entretenimiento #EspectÃ¡culos El presentador de â€œTele 2â€� compartiÃ³ una de sus tÃ©cnicas para bajarle al estrÃ©s y arâ€¦ https://t.co/91v6RBQHf3	805767.0	True	full
441013	441013	604ba1182073ae00386e834d	2021-03-12 17:12:49	[]	[]	Fri Mar 12 15:21:56 +0000 2021	[]	[{"url":"https://t.co/rNVSWrI2H0","expanded_url":"https://kreately.in/qualified-as-poor-bhikari-pakistan-will-receive-kafir-donation-made-in-india-vaccines-under-gavi-initiative/","display_url":"kreately.in/qualified-as-pâ€¦","indices":[120,143]}]	Qualified As Poor Bikhari Pakistan Will Receive Kafir Donation - Made In India Covid-19 Vaccines Under Gavi Initiative https://t.co/rNVSWrI2H0	93971.0	RT @KreatelyMedia: Qualified As Poor Bikhari Pakistan Will Receive Kafir Donation - Made In India Covid-19 Vaccines Under Gavi Initiativeâ€¦	48.0	True	full
441014	441014	604ba1182073ae00386e8357	2021-03-12 17:12:49	[]	[]	Fri Mar 12 17:10:00 +0000 2021	[{"text":"DemocraciaComunal","indices":[130,148]}]	[{"url":"https://t.co/RBOQlN3M5s","expanded_url":"https://www.vtv.gob.ve/covid-19-dia-361-casos-11032021/","display_url":"vtv.gob.ve/covid-19-dia-3â€¦","indices":[150,173]}]	DÃ­a 361 | Lucha contra la COVID-19: Venezuela registra 479 casos comunitarios, 2 importados y suma 136.269 pacientes recuperados #DemocraciaComunal https://t.co/RBOQlN3M5s https://t.co/Dapc2OEO4K	1813301.0	RT @VTVcanal8: DÃ­a 361 | Lucha contra la COVID-19: Venezuela registra 479 casos comunitarios, 2 importados y suma 136.269 pacientes recuperâ€¦	188.0	True	full
441015	441015	604ba1182073ae00386e8359	2021-03-12 17:12:49	[]	[{"url":"https://t.co/Mz9nNq6vpg","expanded_url":"https://jacobinmag.com/2020/12/joe-biden-austerity-stimulus-bill-cut-in-half-covid-19","display_url":"jacobinmag.com/2020/12/joe-biâ€¦","indices":[209,232]}]		[]	[]			@KimAffirms @KnowlesYves @Neopergoss @davidsirota Itâ€™s also not like Sirota backed off of these idiotic claims afteâ€¦ https://t.co/Ndg3onw2mg	0.0	True	full
441016	441016	604ba1182073ae00386e8363	2021-03-12 17:12:49	[]	[]	Fri Mar 12 15:21:00 +0000 2021	[]	[{"url":"https://t.co/COu1s1WNdB","expanded_url":"https://khn.org/news/article/in-a-year-of-zoom-memorials-art-exhibit-makes-space-for-grief/","display_url":"khn.org/news/article/iâ€¦","indices":[218,241]}]	More than 3,500 health care workers in the U.S. are dead from covid, and their families havenâ€™t been able to grieve in person. Artist @TerasakiTaiji is stepping into the breach to commemorate them. ðŸ“�: @annaalmendrala https://t.co/COu1s1WNdB	191802.0	RT @KHNews: More than 3,500 health care workers in the U.S. are dead from covid, and their families havenâ€™t been able to grieve in person.â€¦	16716.0	True	full
441017	441017	604ba1182073ae00386e8365	2021-03-12 17:12:49	[]	[]	Fri Mar 12 17:01:36 +0000 2021	[{"text":"GedoDrought","indices":[181,193]}]	[{"url":"https://t.co/xkctOZpgCI","expanded_url":"https://www.launchgood.com/campaign/urgent_drought_and_covid19_emergency_appeal_in_somalia","display_url":"launchgood.com/campaign/urgenâ€¦","indices":[196,219]}]	Gedo is facing the worst drought along with the country's Covid-19 crisis. So everyone of us has to act, together we can do so much and we can save the suffering citizens in Gedo. #GedoDrought https://t.co/xkctOZpgCI	1319.0	RT @JustAwBulle: Gedo is facing the worst drought along with the country's Covid-19 crisis. So everyone of us has to act, together we can dâ€¦	141668.0	True	full
441018	441018	604ba1182073ae00386e8367	2021-03-12 17:12:49	[]	[{"url":"https://t.co/nWld53jzxs","expanded_url":"https://www.amazon.com/dp/B08XWP3K3G","display_url":"amazon.com/dp/B08XWP3K3G","indices":[195,218]}]		[]	[]			This bold new book, Left vs White, became the #1 New Release on Amazon within one week of its publication. This shoâ€¦ https://t.co/CCmC2uHro8	9.0	True	full
441019	441019	604ba1182073ae00386e8375	2021-03-12 17:12:50	[]	[]	Fri Mar 12 16:25:35 +0000 2021	[]	[{"url":"https://t.co/ef8J7ElikJ","expanded_url":"http://onlyfans.com/marcrose","display_url":"onlyfans.com/marcrose","indices":[89,112]}]	RETWEET AND LIKE if you want to come and play with my cock ðŸ�† For my uncensored videoðŸ‘‡ðŸ�½ https://t.co/ef8J7ElikJ ðŸ”ž SPECIAL OFFER is available just for this weekend ðŸ˜‰ im going to post a new video too its gonna be fun and super excited ðŸ’¦ https://t.co/On1wCxFceH	178378.0	RT @marcrose69: RETWEET AND LIKE if you want to come and play with my cock ðŸ�† For my uncensored videoðŸ‘‡ðŸ�½ https://t.co/ef8J7ElikJ ðŸ”ž SPECIALâ€¦	77327.0	True	full
441020	441020	604ba1182073ae00386e8385	2021-03-12 17:12:50	[]	[]	Fri Mar 12 17:12:45 +0000 2021	[{"text":"bloodroots","indices":[0,11]},{"text":"indiedev","indices":[28,37]},{"text":"Indiegame","indices":[38,48]},{"text":"Steam","indices":[136,142]}]	[{"url":"https://t.co/P0aIeAs0FY","expanded_url":"https://store.steampowered.com/app/820540/Bloodroots/","display_url":"store.steampowered.com/app/820540/Bloâ€¦","indices":[223,246]}]	#bloodroots @papercultgames #indiedev #Indiegame Release of the Day If you haven't played this one yet, now's the perfect time with its #Steam release Fancy some bloody death dancing? Or @HotlineMiami done by Looney Tunes? https://t.co/P0aIeAs0FY https://t.co/GQXTvnsjGQ	63.0	RT @IndiesLove: #bloodroots @papercultgames #indiedev #Indiegame Release of the Day If you haven't played this one yet, now's the perfect tâ€¦	2582.0	True	full
441021	441021	604ba1192073ae00386e838f	2021-03-12 17:12:50	[]	[]	Fri Mar 12 17:12:45 +0000 2021	[{"text":"bloodroots","indices":[0,11]},{"text":"indiedev","indices":[28,37]},{"text":"Indiegame","indices":[38,48]},{"text":"Steam","indices":[136,142]}]	[{"url":"https://t.co/P0aIeAs0FY","expanded_url":"https://store.steampowered.com/app/820540/Bloodroots/","display_url":"store.steampowered.com/app/820540/Bloâ€¦","indices":[223,246]}]	#bloodroots @papercultgames #indiedev #Indiegame Release of the Day If you haven't played this one yet, now's the perfect time with its #Steam release Fancy some bloody death dancing? Or @HotlineMiami done by Looney Tunes? https://t.co/P0aIeAs0FY https://t.co/GQXTvnsjGQ	63.0	RT @IndiesLove: #bloodroots @papercultgames #indiedev #Indiegame Release of the Day If you haven't played this one yet, now's the perfect tâ€¦	2756.0	True	full
441022	441022	604ba1192073ae00386e8397	2021-03-12 17:12:50	[]	[{"url":"https://t.co/7Ymougsv1T","expanded_url":"https://www.wsj.com/articles/the-lockdowns-werent-worth-it-11615485413","display_url":"wsj.com/articles/the-lâ€¦","indices":[133,156]}]		[]	[]			Lockdowns can destroy the economy, but itâ€™s starting to look as if they have minimal effect on the spread of Covid-â€¦ https://t.co/hqqkJDKv0l	16.0	True	full
441023	441023	604ba1192073ae00386e839b	2021-03-12 17:12:50	[]	[]	Fri Mar 12 16:06:00 +0000 2021	[{"text":"Dutch","indices":[13,19]},{"text":"Jewish","indices":[32,39]},{"text":"Holocaust","indices":[54,64]},{"text":"history","indices":[210,218]},{"text":"RIP","indices":[219,223]},{"text":"WW2","indices":[224,228]},{"text":"ad","indices":[229,232]}]	[{"url":"https://t.co/D5zw8GzrnR","expanded_url":"https://amzn.to/2TGs3aM","display_url":"amzn.to/2TGs3aM","indices":[233,256]}]	12 Mar 1945: #Dutch diarist and #Jewish victim of the #Holocaust, known for her diary, Anne Frank, dies in the Belsen concentration camp at age 15. Some indication that her death may have occurred in February. #history #RIP #WW2 #ad https://t.co/D5zw8GzrnR https://t.co/0cKBZD9CYH	49683.0	RT @URDailyHistory: 12 Mar 1945: #Dutch diarist and #Jewish victim of the #Holocaust, known for her diary, Anne Frank, dies in the Belsen câ€¦	831.0	True	full
441024	441024	604ba1192073ae00386e83ab	2021-03-12 17:12:50	[]	[]	Fri Mar 12 11:38:14 +0000 2021	[]	[{"url":"https://t.co/HniEa3W96I","expanded_url":"https://www.dwdl.de/nachrichten/81901/rtl_macht_coronapodcast_mit_streeck_und_burkard/","display_url":"dwdl.de/nachrichten/81â€¦","indices":[174,197]}]	â€žHotspotâ€œ: Ein Jahr nach Beginn der Corona-Pandemie bekommt jetzt auch der Virologe Hendrik Streeck einen eigenen Podcast - zusammen mit der @RTLde-Moderatorin Katja Burkard https://t.co/HniEa3W96I https://t.co/MDZSJUyIPS	96767.0	RT @DWDL: â€žHotspotâ€œ: Ein Jahr nach Beginn der Corona-Pandemie bekommt jetzt auch der Virologe Hendrik Streeck einen eigenen Podcast - zusamâ€¦	277.0	True	full
441025	441025	604ba1192073ae00386e83bd	2021-03-12 17:12:50	[]	[]	Fri Mar 12 15:25:26 +0000 2021	[{"text":"COVID19","indices":[64,72]},{"text":"alpolitics","indices":[232,243]}]	[{"url":"https://t.co/lUeZRvM6C3","expanded_url":"https://governor.alabama.gov/newsroom/2021/03/covid-19-vaccination-eligibility-to-be-expanded-in-alabama-to-include-people-age-55-and-older-people-with-high-risk-medical-conditions-additional-critical-workers-and-people-with-intellectual-and-de/","display_url":"governor.alabama.gov/newsroom/2021/â€¦","indices":[246,269]}]	Beginning March 22, @ALPublicHealth will extend eligibility for #COVID19 vaccinations to include people age 55+, people with intellectual &amp; developmental disabilities &amp; folks in the 1c phase in AL's Vaccine Allocation Plan. #alpolitics https://t.co/lUeZRvM6C3	63932.0	RT @GovernorKayIvey: Beginning March 22, @ALPublicHealth will extend eligibility for #COVID19 vaccinations to include people age 55+, peoplâ€¦	380.0	True	full
441026	441026	604ba1192073ae00386e83bf	2021-03-12 17:12:50	[]	[]	Fri Mar 12 17:12:03 +0000 2021	[{"text":"COVID19","indices":[117,125]}]	[{"url":"https://t.co/aEidywKPJJ","expanded_url":"https://go.one.org/3qGirKm","display_url":"go.one.org/3qGirKm","indices":[252,275]}]	Uganda is the largest refugee host in Africa &amp; has been praised for its progressive refugee policies. But during #COVID19, humanitarian support has declined, along with Ugandaâ€™s economy, and refugees are bearing the brunt of the economic downfall. https://t.co/aEidywKPJJ https://t.co/fTflDrtia9	1567042.0	RT @ONECampaign: Uganda is the largest refugee host in Africa &amp; has been praised for its progressive refugee policies. But during #COVID19,â€¦	319.0	True	full
441027	441027	604ba1192073ae00386e83c3	2021-03-12 17:12:50	[{"text":"ObserverNRInforma","indices":[0,18]},{"text":"vacuna","indices":[107,114]},{"text":"COVID19","indices":[122,130]},{"text":"Sinovac","indices":[131,139]},{"text":"Metepec","indices":[144,152]},{"text":"Hidalgo","indices":[154,162]}]	[{"url":"https://t.co/VgjfbIVJe7","expanded_url":"https://observernrmx.wixsite.com/observer/post/autoridades-confirman-muerte-de-mujer-de-75-a%C3%B1os-tras-recibir-vacuna-contra-covid-19-en-hidalgo","display_url":"observernrmx.wixsite.com/observer/post/â€¦","indices":[164,187]}]		[]	[]			#ObserverNRInforma | La @SSalud_mx confirmÃ³ la muerte de una mujer de 75 aÃ±os de edad, luego de recibir la #vacunaâ€¦ https://t.co/uEtpEG0NW7	776.0	True	full
441028	441028	604ba1192073ae00386e83cb	2021-03-12 17:12:51	[]	[]	Fri Mar 12 12:01:18 +0000 2021	[]	[{"url":"https://t.co/R2d2rWlx39","expanded_url":"https://motorsports.nbcsports.com/2021/03/12/nhra-john-force-returns-after-yearlong-hiatus/","display_url":"motorsports.nbcsports.com/2021/03/12/nhrâ€¦","indices":[158,181]}]	After missing most of the 2020 @NHRA season because of the pandemic, @JohnForce_FC and his @JFR_Racing teams will return this weekend at Gainesville Raceway. https://t.co/R2d2rWlx39	53552.0	RT @MotorsportsNBC: After missing most of the 2020 @NHRA season because of the pandemic, @JohnForce_FC and his @JFR_Racing teams will returâ€¦	1340.0	True	full
441029	441029	604ba1192073ae00386e83d9	2021-03-12 17:12:51	[]	[]	Fri Mar 12 14:40:52 +0000 2021	[{"text":"COVID19","indices":[70,78]},{"text":"AR","indices":[175,178]},{"text":"Tech","indices":[179,184]},{"text":"TechNews","indices":[185,194]}]	[{"url":"https://t.co/TDskF1bWvI","expanded_url":"https://www.youtube.com/watch?v=cmigUN1yXpc","display_url":"youtube.com/watch?v=cmigUNâ€¦","indices":[151,174]}]	Our CEO, Paul Travers, on how we are helping the global fight against #COVID19 and more with @OJRenick via @TDANetwork. Watch the full interview below https://t.co/TDskF1bWvI #AR #Tech #TechNews $VUZI	10154.0	RT @Vuzix: Our CEO, Paul Travers, on how we are helping the global fight against #COVID19 and more with @OJRenick via @TDANetwork. Watch thâ€¦	54.0	True	full
441030	441030	604ba11a2073ae00386e83dd	2021-03-12 17:12:51	[]	[]	Fri Mar 12 14:50:43 +0000 2021	[]	[{"url":"https://t.co/mZMefOpkrz","expanded_url":"https://www.lesechos.fr/industrie-services/pharmacie-sante/covid-astrazeneca-ne-livrera-a-leurope-quun-tiers-des-vaccins-promis-dici-juillet-1297835#utm_source=le%3Alec0f&utm_medium=click&utm_campaign=share-links_twitter","display_url":"lesechos.fr/industrie-servâ€¦","indices":[254,277]}]	-AstraZeneca qui livre 65% de doses de moins que prÃ©vu Ã l'UE -Les US, le R-U et l'Inde qui refusent qu'AZ prenne sur leur stock -J&amp;J qui livre son vaccin aux Ã‰tats-Unis depuis les Pays-Bas avant de le livrer Ã l'UE L'Europe, le paillasson du monde https://t.co/mZMefOpkrz	8366.0	RT @FredericBianchi: -AstraZeneca qui livre 65% de doses de moins que prÃ©vu Ã l'UE -Les US, le R-U et l'Inde qui refusent qu'AZ prenne surâ€¦	351.0	True	full
441031	441031	604ba11a2073ae00386e83e1	2021-03-12 17:12:51	[]	[]	Thu Mar 11 14:59:26 +0000 2021	[]	[{"url":"https://t.co/ufL4Id3mpG","expanded_url":"https://www.cnn.com/2021/03/11/us/covid-generation-gen-c/index.html","display_url":"cnn.com/2021/03/11/us/â€¦","indices":[194,217]}]	Months ago, my mother-in-law, a developmental psychologist, told me that she expected the pandemic would have a profound impact on kids--a generational impact. She's not alone in thinking this: https://t.co/ufL4Id3mpG	30368.0	RT @JenniferNuzzo: Months ago, my mother-in-law, a developmental psychologist, told me that she expected the pandemic would have a profoundâ€¦	29503.0	True	full
441032	441032	604ba11a2073ae00386e83ed	2021-03-12 17:12:51	[]	[]	Fri Mar 12 17:10:07 +0000 2021	[{"text":"ARnews","indices":[184,191]},{"text":"ARbiz","indices":[192,198]},{"text":"NWArk","indices":[199,205]}]	[{"url":"https://t.co/RuZOTaQm94","expanded_url":"https://talkbusiness.net/2021/03/fayetteville-startup-grows-amid-pandemic/","display_url":"talkbusiness.net/2021/03/fayettâ€¦","indices":[206,229]}]	Fayetteville-based grill accessory company @Grillight was established in January 2014 after the co-founders spent about two months developing the spatula with a built-in flashlight. #ARnews #ARbiz #NWArk https://t.co/RuZOTaQm94	1884.0	RT @UofA_Ent: Fayetteville-based grill accessory company @Grillight was established in January 2014 after the co-founders spent about two mâ€¦	8320.0	True	full
441033	441033	604ba11a2073ae00386e8419	2021-03-12 17:12:51	[]	[]	Fri Mar 12 05:22:33 +0000 2021	[]	[{"url":"https://t.co/NRHNBH0XyA","expanded_url":"https://twitter.com/DailyCaller/status/1370183779818553345","display_url":"twitter.com/DailyCaller/stâ€¦","indices":[139,162]}]	We are done letting governments use this pandemic to play politics with our lives. Your heart is free, have the courage to follow it. ðŸŒŽðŸŒ�ðŸŒ� https://t.co/NRHNBH0XyA	907405.0	RT @ginacarano: We are done letting governments use this pandemic to play politics with our lives. Your heart is free, have the courage toâ€¦	955.0	True	full
441034	441034	604ba11a2073ae00386e8425	2021-03-12 17:12:51	[]	[]	Fri Mar 12 14:45:41 +0000 2021	[]	[{"url":"https://t.co/i2PMcLiS8s","expanded_url":"https://www.canada.ca/en/office-infrastructure/news/2021/03/government-of-canada-announces-first-federal-fund-for-cycling-paths-and-trails-across-the-country.html","display_url":"canada.ca/en/office-infrâ€¦","indices":[261,284]}]	Active transportation connects communities affordably &amp; accessibly. It promotes healthy, active lifestyles. It reduces emissions. It's a win-win-win. Today the federal gov't is putting $400m behind active transportation in its first-ever dedicated fund âž¡ï¸� https://t.co/i2PMcLiS8s https://t.co/mX0aYijqmD	14423.0	RT @AndyFillmoreHFX: Active transportation connects communities affordably &amp; accessibly. It promotes healthy, active lifestyles. It reducesâ€¦	218.0	True	full
441035	441035	604ba11a2073ae00386e842b	2021-03-12 17:12:52	[]	[]	Fri Mar 12 16:50:06 +0000 2021	[]	[{"url":"https://t.co/XbqvlDIETg","expanded_url":"http://ow.ly/xZhC50DXqzO","display_url":"ow.ly/xZhC50DXqzO","indices":[164,187]}]	. @IESSec anuncia destituciÃ³n de dos funcionarios del hospital Teodoro Maldonado por vacunaciÃ³n contra el COVID-19 de dos jÃ³venes; uno es padre de un beneficiado â–º https://t.co/XbqvlDIETg https://t.co/TJ9U6LwOTZ	2280320.0	RT @eluniversocom: . @IESSec anuncia destituciÃ³n de dos funcionarios del hospital Teodoro Maldonado por vacunaciÃ³n contra el COVID-19 de doâ€¦	202.0	True	full
441036	441036	604ba11a2073ae00386e842f	2021-03-12 17:12:52	[]	[]	Fri Mar 12 16:31:17 +0000 2021	[]	[{"url":"https://t.co/ebl1jceS8e","expanded_url":"https://twitter.com/francebleu/status/1370257004015542281","display_url":"twitter.com/francebleu/staâ€¦","indices":[145,168]}]	Non sans blague ! On a enfin dÃ©montrÃ© que l'air Ã©tait moins brassÃ© dans les lieux clos ? C'est fou Ã§a, l'Ã©tude a du Ãªtre compliquÃ©e Ã mener ! https://t.co/ebl1jceS8e	4703.0	RT @Babar_le_Rhino: Non sans blague ! On a enfin dÃ©montrÃ© que l'air Ã©tait moins brassÃ© dans les lieux clos ? C'est fou Ã§a, l'Ã©tude a duâ€¦	885.0	True	full
441037	441037	604ba11b2073ae00386e8449	2021-03-12 17:12:52	[]	[]	Fri Mar 12 16:51:07 +0000 2021	[]	[{"url":"https://t.co/YOvtHIucod","expanded_url":"https://www.francetvinfo.fr/sante/maladie/coronavirus/menu-sans-viande-a-lyon-la-justice-deboute-les-parents-les-agriculteurs-et-les-elus-qui-contestaient-la-mesure_4330569.html","display_url":"francetvinfo.fr/sante/maladie/â€¦","indices":[115,138]}]	Menu sans viande Ã Lyon : la justice dÃ©boute les parents, les agriculteurs et les Ã©lus qui contestaient la mesure https://t.co/YOvtHIucod https://t.co/nVEiJHo7tp	1823765.0	RT @franceinfo: Menu sans viande Ã Lyon : la justice dÃ©boute les parents, les agriculteurs et les Ã©lus qui contestaient la mesure https://â€¦	227.0	True	full
441038	441038	604ba11b2073ae00386e8457	2021-03-12 17:12:52	[{"text":"BlueAnon","indices":[683,692]}]	[{"url":"https://t.co/E293STM7ir","expanded_url":"https://www.hhs.gov/about/news/2020/09/16/trump-administration-releases-covid-19-vaccine-distribution-strategy.html","display_url":"hhs.gov/about/news/202â€¦","indices":[806,829]}]		[]	[]			@theresapelegano @ahrehead @ziggystardad7 @RAGINxCAJUN @TaiDecker @JDW714 @atumpkins11 @Sinner_Lilith @Rocket_1981â€¦ https://t.co/5Qe7sy9zdn	151.0	True	full
441039	441039	604ba11b2073ae00386e8463	2021-03-12 17:12:52	[{"text":"dogwalks","indices":[186,195]}]	[{"url":"https://t.co/XsD3tl5y8j","expanded_url":"https://www.rjontour.com/dog-walks-hampshire/","display_url":"rjontour.com/dog-walks-hampâ€¦","indices":[230,253]}]		[]	[]			Hampshire is famous for its countryside. Some of the best walking paths and trails in the whole of England are in tâ€¦ https://t.co/DsfwUFRjaz	3609.0	True	full
441040	441040	604ba11b2073ae00386e8469	2021-03-12 17:12:53	[]	[]	Thu Mar 11 21:55:46 +0000 2021	[{"text":"ElCondensadorDeFluzo","indices":[6,27]},{"text":"FluzoMujeres","indices":[40,53]},{"text":"ReFluzo","indices":[76,84]}]	[{"url":"https://t.co/gBQR6hePXY","expanded_url":"https://youtu.be/KIyVLHFz5lg","display_url":"youtu.be/KIyVLHFz5lg","indices":[242,265]}]	Si en #ElCondensadorDeFluzo hemos visto #FluzoMujeres en la Historia, en el #ReFluzo conocerÃ©is a mujeres que la escriben. Aunque, obviamente, no estÃ¡n todas las que son abro ðŸ§µðŸ‘‡ para que conozcÃ¡is a unas cuantas y sus trabajos, proyectos, .. https://t.co/gBQR6hePXY https://t.co/D39z3R942h	5136.0	RT @ArqueoInquieta: Si en #ElCondensadorDeFluzo hemos visto #FluzoMujeres en la Historia, en el #ReFluzo conocerÃ©is a mujeres que la escribâ€¦	35.0	True	full
441041	441041	604ba11b2073ae00386e848f	2021-03-12 17:12:53	[]	[{"url":"https://t.co/onGcXX3Jqr","expanded_url":"https://chinesedominance.blogspot.com/","display_url":"chinesedominance.blogspot.com","indices":[72,95]},{"url":"https://t.co/sWzk9EXgud","expanded_url":"https://biddenpolicytocounterchinaindiarole.blogspot.com/","display_url":"â€¦ytocounterchinaindiarole.blogspot.com","indices":[152,175]}]		[]	[]			@BBCNews Corona Virus &amp; Chinese Design to Dominate World's Politics https://t.co/onGcXX3Jqr Joe Bidden's policy tâ€¦ https://t.co/8fQ1dJ0y4d	100.0	True	full
441042	441042	604ba11b2073ae00386e8493	2021-03-12 17:12:53	[]	[]	Fri Mar 12 15:27:02 +0000 2021	[]	[{"url":"https://t.co/x1F0rO37r6","expanded_url":"http://nhs.uk/covid-vaccine-advice","display_url":"nhs.uk/covid-vaccine-â€¦","indices":[94,117]}]	Remember the NHS will never ask for copies of your personal documents to book an appointment: https://t.co/x1F0rO37r6 https://t.co/Pr5DLgtnOd	556174.0	RT @NHSuk: Remember the NHS will never ask for copies of your personal documents to book an appointment: https://t.co/x1F0rO37r6 https://t.â€¦	9.0	True	full
441043	441043	604ba11b2073ae00386e849b	2021-03-12 17:12:53	[]	[]	Fri Mar 12 03:46:42 +0000 2021	[{"text":"NSTworld","indices":[0,9]},{"text":"covid19","indices":[183,191]},{"text":"coronavirus","indices":[192,204]},{"text":"vaccine","indices":[205,213]}]	[{"url":"https://t.co/OP4tMh8zLF","expanded_url":"https://www.nst.com.my/world/world/2021/03/673159/thailand-delays-astrazeneca-vaccine-rollout-over-blod-clot-fears","display_url":"nst.com.my/world/world/20â€¦","indices":[216,239]}]	#NSTworld "Though the quality of AstraZeneca is good, some countries have asked for a delay," said Piyasakol Sakolsatayadorn, an advisor for the country's Covid-19 vaccine committee. #covid19 #coronavirus #vaccine https://t.co/OP4tMh8zLF	741075.0	RT @NST_Online: #NSTworld "Though the quality of AstraZeneca is good, some countries have asked for a delay," said Piyasakol Sakolsatayadorâ€¦	655.0	True	full
441044	441044	604ba11b2073ae00386e84a3	2021-03-12 17:12:53	[]	[]	Fri Mar 12 15:55:26 +0000 2021	[{"text":"CovidWomensVoices","indices":[230,248]}]	[{"url":"https://t.co/mUYy9h00If","expanded_url":"https://www.irishtimes.com/life-and-style/people/the-women-s-podcast/the-irish-times-women-s-podcast-ep-482-sarah-everard-and-lockdowniversary-what-if-more-women-had-been-in-charge-1.4507836","display_url":"irishtimes.com/life-and-styleâ€¦","indices":[249,272]}]	'@aoifemcl TCD, @HollyCairnsTD TD &amp; @GColleranMD Vice president of @IHCA_IE anniversary marking 1yr since Irl first entered a coronavirus-induced lockdown. Would things have been any better if more women had been in charge?' #CovidWomensVoices https://t.co/mUYy9h00If	2253.0	RT @CovidWomenVoice: '@aoifemcl TCD, @HollyCairnsTD TD &amp; @GColleranMD Vice president of @IHCA_IE anniversary marking 1yr since Irl first enâ€¦	12585.0	True	full
441045	441045	604ba11b2073ae00386e84a7	2021-03-12 17:12:53	[]	[]	Fri Mar 12 16:10:35 +0000 2021	[]	[{"url":"https://t.co/GQq9iphZKh","expanded_url":"https://hazards.colorado.edu/awards/disability-and-disasters-award","display_url":"hazards.colorado.edu/awards/disabilâ€¦","indices":[233,256]}]	The Natural Hazards Center Disabilities and Disasters award is open until Monday May 15 and is available to researchers, caregivers, &amp; practitioners to join+bring your unique skills/experiences to our annual meeting! Apply here: https://t.co/GQq9iphZKh	55.0	RT @HeatherChampeau: The Natural Hazards Center Disabilities and Disasters award is open until Monday May 15 and is available to researcherâ€¦	3248.0	True	full
441046	441046	604ba11b2073ae00386e84a9	2021-03-12 17:12:53	[]	[]	Fri Mar 12 15:07:11 +0000 2021	[]	[{"url":"https://t.co/ecCqYDj15G","expanded_url":"https://www.midilibre.fr/2021/03/12/coronavirus-le-cout-exorbitant-pour-les-patients-de-didier-raoult-a-lihu-de-marseille-9423057.php","display_url":"midilibre.fr/2021/03/12/corâ€¦","indices":[257,280]}]	Factures IHU: Le torchon de @lehmanndrc Ã fait Pschitt. "Lâ€™Assistance publique - HÃ´p de Marseille (AP-HM) a prÃ©cisÃ© que ces soins facturÃ©sÂ conformÃ©ment aux "textes officiels"Â ne gÃ©nÃ©raient aucun "surcoÃ»t pour lâ€™Assurance maladie" ... c'est APHM qui facture https://t.co/ecCqYDj15G	1987.0	RT @cunegonde1944: Factures IHU: Le torchon de @lehmanndrc Ã fait Pschitt. "Lâ€™Assistance publique - HÃ´p de Marseille (AP-HM) a prÃ©cisÃ© queâ€¦	113.0	True	full
441047	441047	604ba11b2073ae00386e84af	2021-03-12 17:12:53	[]	[]	Fri Mar 12 17:08:00 +0000 2021	[{"text":"COVID","indices":[81,87]}]	[{"url":"https://t.co/cbP560lPlo","expanded_url":"https://www.aarp.org/money/scams-fraud/info-2021/covid-19-vaccination-card-data-risk.html","display_url":"aarp.org/money/scams-frâ€¦","indices":[241,264]}]	It bears repeating: While we encourage you to share news that you've gotten your #COVID-19 vaccine with friends on social media, do not share pictures of your vaccination card or anything else that may contain information a scammer can use. https://t.co/cbP560lPlo https://t.co/AB6zt0C0Wp	7014.0	RT @OhioDeptOfAging: It bears repeating: While we encourage you to share news that you've gotten your #COVID-19 vaccine with friends on socâ€¦	273.0	True	full
441048	441048	604ba11b2073ae00386e84b1	2021-03-12 17:12:53	[]	[]	Fri Mar 12 16:44:09 +0000 2021	[]	[{"url":"https://t.co/wbuzpKsoIo","expanded_url":"http://ow.ly/Xq0W30rAqq1","display_url":"ow.ly/Xq0W30rAqq1","indices":[131,154]}]	El presidente AMLO afirmÃ³ que prÃ³ximamente se estarÃ¡ vacunando contra el Covid-19 en el paÃ­s entre 200 y 300 mil personas diarias. https://t.co/wbuzpKsoIo	189305.0	RT @guruchuirer: El presidente AMLO afirmÃ³ que prÃ³ximamente se estarÃ¡ vacunando contra el Covid-19 en el paÃ­s entre 200 y 300 mil personasâ€¦	63.0	True	full
441049	441049	604ba11c2073ae00386e84b3	2021-03-12 17:12:53	[]	[]	Fri Mar 12 17:12:22 +0000 2021	[]	[{"url":"https://t.co/lZoKQwLbKf","expanded_url":"https://www.latimes.com/entertainment-arts/story/2021-03-12/la-et-pandemic-internet-culture","display_url":"latimes.com/entertainment-â€¦","indices":[257,280]}]	Some wild stats from our year online: ðŸ“ˆAT&amp;T data, voice, cell use jumped 20% in the first months of the pandemic ðŸ“ˆMedia consumption time rose 12% ðŸ“ˆSmall-business registrations jumped 25% over 2019, many of them online-only retailers like Etsy sellers https://t.co/lZoKQwLbKf https://t.co/mO0TXD7oLe	160743.0	RT @mattdpearce: Some wild stats from our year online: ðŸ“ˆAT&amp;T data, voice, cell use jumped 20% in the first months of the pandemic ðŸ“ˆMedia câ€¦	168998.0	True	full
441050	441050	604ba11c2073ae00386e84bd	2021-03-12 17:12:53	[{"text":"VavaxJackson_SoBad","indices":[121,140]}]	[{"url":"https://t.co/VJCoUHQcxH","expanded_url":"https://open.spotify.com/track/1w1jW6d9KSoa2fQkdmu5wa?si=uUmRoJYzSk-9UIfWWpulow","display_url":"open.spotify.com/track/1w1jW6d9â€¦","indices":[159,182]}]		[]	[]			Podemos hablar de cÃ³mo la voz de Jackson se acopla perfectamente y que siempre da lo mejor de Ã©l en todos sus proyeâ€¦ https://t.co/tbqURN66dH	30.0	True	full
441051	441051	604ba11c2073ae00386e84d9	2021-03-12 17:12:53	[{"text":"forget30minsday","indices":[242,258]}]	[{"url":"https://t.co/DUPq76hOFa","expanded_url":"https://bjsm.bmj.com/content/49/15/967","display_url":"bjsm.bmj.com/content/49/15/â€¦","indices":[261,284]}]		[]	[]			You cannot out run/walk bad diet ~40% pple normal BMI harbour metabolic abnormalities typically associated w/obeâ€¦ https://t.co/OJwjKCVnuE	997.0	True	full
441052	441052	604ba11c2073ae00386e84ed	2021-03-12 17:12:54	[]	[]	Fri Mar 12 17:12:31 +0000 2021	[]	[{"url":"https://t.co/v2nKl4Sbrg","expanded_url":"https://youtu.be/rp7FqjQFDBU","display_url":"youtu.be/rp7FqjQFDBU","indices":[259,282]}]	Â¡CHICOS VENIROS AL DIRECTO QUE OS TRAIGO NOVEDADES! Del 15 al 17 de marzo se juega la CONMEBOL eLibertadores de FIFA 21 y estarÃ© comentando las finales âš½ ParticiparÃ¡n estos cracks del fÃºtbol @TinoasprillaH, @ZR11, @OCordobaBBVA y @Fercaveoficial. VENTE-&gt; https://t.co/v2nKl4Sbrg https://t.co/YnZfp7TNBK	2197103.0	RT @DjMaRiiO: Â¡CHICOS VENIROS AL DIRECTO QUE OS TRAIGO NOVEDADES! Del 15 al 17 de marzo se juega la CONMEBOL eLibertadores de FIFA 21 y estâ€¦	19627.0	True	full
441053	441053	604ba11c2073ae00386e84ef	2021-03-12 17:12:54	[]	[]	Fri Mar 12 17:01:55 +0000 2021	[]	[{"url":"https://t.co/jMK1P2kwo8","expanded_url":"https://www.aninews.in/news/world/asia/vaccine-initiative-most-pressing-valuable-takeaway-of-quad-meet-foreign-secretary-shringla20210312222637/","display_url":"aninews.in/news/world/asiâ€¦","indices":[112,135]}]	Vaccine initiative most pressing, valuable takeaway of Quad meet: Foreign Secretary Shringla Read @ANI story | https://t.co/jMK1P2kwo8 https://t.co/CAosE60Gjn	168729.0	RT @ani_digital: Vaccine initiative most pressing, valuable takeaway of Quad meet: Foreign Secretary Shringla Read @ANI story | https://t.â€¦	84.0	True	full
441054	441054	604ba11c2073ae00386e84f7	2021-03-12 17:12:54	[]	[]	Fri Mar 12 11:59:08 +0000 2021	[]	[{"url":"https://t.co/8OOdVpzGh1","expanded_url":"https://www.nytimes.com/2021/03/11/world/hungary-sinopharm-covid.html","display_url":"nytimes.com/2021/03/11/worâ€¦","indices":[243,266]}]	China's usual highway robbery game. Remember when they kept COVID under wraps, horded PPE then either sold it for a fortune or pretended to be doing countries a favor by "donating" masks etc? Yea, that's China's modus operandi. Buyer beware https://t.co/8OOdVpzGh1	449.0	RT @Undergroundsar3: China's usual highway robbery game. Remember when they kept COVID under wraps, horded PPE then either sold it for a fâ€¦	2546.0	True	full
441055	441055	604ba11c2073ae00386e84ff	2021-03-12 17:12:54	[]	[]	Fri Mar 12 14:52:57 +0000 2021	[]	[{"url":"https://t.co/MdPs1J9kPV","expanded_url":"https://www.law360.com/lifesciences/articles/1363457/wto-fails-to-reach-deal-on-covid-ip-waiver-proposal-again","display_url":"law360.com/lifesciences/aâ€¦","indices":[172,195]}]	OMC nÃ£o consegue chegar a acordo sobre suspensÃ£o de propriedade intelectual em fÃ¡rmacos relacionados Ã Covid-19. ResponsÃ¡veis: CoalizÃ£o de paÃ­ses desenvolvidos + Brasil ðŸ¤¡ https://t.co/MdPs1J9kPV	70214.0	RT @tesoureiros: OMC nÃ£o consegue chegar a acordo sobre suspensÃ£o de propriedade intelectual em fÃ¡rmacos relacionados Ã Covid-19. ResponsÃ¡â€¦	139.0	True	full
441056	441056	604ba11c2073ae00386e850f	2021-03-12 17:12:54	[]	[{"url":"https://t.co/ottOYrc1ZF","expanded_url":"https://twitter.com/John40171264","display_url":"twitter.com/John40171264","indices":[163,186]}]		[]	[]			@dsbn How many principals in NF are named "John K" and are you cool with them spreading anti-mask garbage and beingâ€¦ https://t.co/I3BOeigyep	100.0	True	full
441057	441057	604ba11d2073ae00386e8525	2021-03-12 17:12:55	[]	[]	Fri Mar 12 17:05:44 +0000 2021	[{"text":"BTSARMY","indices":[205,213]},{"text":"PowerBestFandom2021","indices":[215,235]}]	[{"url":"https://t.co/z8momrdzOa","expanded_url":"https://www.wearepoweruk.com/power-best-fandom-2021---votes.html","display_url":"wearepoweruk.com/power-best-fanâ€¦","indices":[144,167]}]	â�¤ Â¡Vayan a dejar sus votos! Estamos nominados a "Mejor Fandom" en Power Radio. Termina en DOS DÃ�AS y el ganador obtiene entrar a su playlist. ðŸ“�https://t.co/z8momrdzOa TambiÃ©n pueden usar este hashtag â¤µ #BTSARMY #PowerBestFandom2021 @BTS_twt https://t.co/d2GIT7ixN7	313.0	RT @iBLUETAE_: â�¤ Â¡Vayan a dejar sus votos! Estamos nominados a "Mejor Fandom" en Power Radio. Termina en DOS DÃ�AS y el ganador obtiene entrâ€¦	2406.0	True	full
441058	441058	604ba11d2073ae00386e8539	2021-03-12 17:12:55	[]	[]	Fri Mar 12 16:36:43 +0000 2021	[]	[{"url":"https://t.co/hn3gCWp4bk","expanded_url":"http://www.patrociniogomez.com","display_url":"patrociniogomez.com","indices":[256,279]}]	â€¼ï¸� Recuerda que hasta el prÃ³ximo 31 de marzo pueden enviar sus candidaturas para los reconocimientos @premiopatro que destacan la entrega de profesionales sanitarios de Antequera ðŸ‘‰ Pueden hacerlo a travÃ©s del e-mail premio@patrociniogomez.com o en la web https://t.co/hn3gCWp4bk https://t.co/FKiwcBQ6tA	606.0	RT @101tvAntequera: â€¼ï¸� Recuerda que hasta el prÃ³ximo 31 de marzo pueden enviar sus candidaturas para los reconocimientos @premiopatro que dâ€¦	26805.0	True	full
441059	441059	604ba11d2073ae00386e8545	2021-03-12 17:12:55	[]	[]	Fri Mar 12 15:53:25 +0000 2021	[{"text":"Harrisburg","indices":[36,47]}]	[{"url":"https://t.co/4cSI8p9rzU","expanded_url":"https://shar.es/aoE6Wy","display_url":"shar.es/aoE6Wy","indices":[127,150]}]	Some big news today out of downtown #Harrisburg: @whitakercenter partially reopens; @Strawberry_Sq to be new COVID test site. https://t.co/4cSI8p9rzU	8032.0	RT @TheBurgNews: Some big news today out of downtown #Harrisburg: @whitakercenter partially reopens; @Strawberry_Sq to be new COVID test sâ€¦	196.0	True	full
441060	441060	604ba11d2073ae00386e854d	2021-03-12 17:12:55	[]	[]	Fri Mar 12 11:51:16 +0000 2021	[]	[{"url":"https://t.co/FGApTMgLyh","expanded_url":"https://www.cnn.com/2021/03/12/politics/dnc-ads-biden-sell-covid-relief-bill/index.html","display_url":"cnn.com/2021/03/12/polâ€¦","indices":[190,213]}]	Good morning! @TheDemocrats, in cooperation with the Biden White House, will kick off a sweeping effort to sell the American Rescue Plan. We've got a NEW AD + a guide, read more here ðŸ‘‡ðŸ�½ https://t.co/FGApTMgLyh	11066.0	RT @ofirahy: Good morning! @TheDemocrats, in cooperation with the Biden White House, will kick off a sweeping effort to sell the Americanâ€¦	619.0	True	full
441061	441061	604ba11d2073ae00386e8577	2021-03-12 17:12:55	[{"text":"DIY","indices":[0,4]},{"text":"GetYouThere","indices":[165,177]}]	[{"url":"https://t.co/0RRBFEgjom","expanded_url":"http://www.sullivantire.com/learn/auto-service-classroom/maintain-an-idle-vehicle","display_url":"sullivantire.com/learn/auto-serâ€¦","indices":[178,201]}]		[]	[]			#DIY - Letting your car sit in the driveway can actually do harm to your car and its tires. Check out these three eâ€¦ https://t.co/53f30PmbI8	6594.0	True	full
441062	441062	604ba11d2073ae00386e8583	2021-03-12 17:12:55	[]	[]	Fri Mar 12 17:08:24 +0000 2021	[]	[{"url":"https://t.co/YPjkCsl4tb","expanded_url":"https://shop.rocklandpeakperformance.com/product/speed-and-agility-package/","display_url":"shop.rocklandpeakperformance.com/product/speed-â€¦","indices":[245,268]}]	ðŸ’¥Speed Training Giveaway ($139.99 value) Retweet+Follow @RPP_Baseball Perfect Pkg for Travel Programs âœ…Speed Program âœ…Ladder âœ…Hurdles âœ…Foam Roller âœ…Massage Balls âœ…Cones âœ…Stopwatch âœ…Ankle Bands 1 Winner - 3/15 @FlatgroundApp @FlatgroundBats https://t.co/YPjkCsl4tb	4989.0	RT @RPP_Baseball: ðŸ’¥Speed Training Giveaway ($139.99 value) Retweet+Follow @RPP_Baseball Perfect Pkg for Travel Programs âœ…Speed Program âœ…â€¦	452.0	True	full
441063	441063	604ba11d2073ae00386e8585	2021-03-12 17:12:55	[]	[{"url":"https://t.co/g7cQxidh34","expanded_url":"https://www.lemonde.fr/international/article/2021/03/12/covid-19-face-a-une-nouvelle-vague-l-italie-reconfine-une-grande-partie-de-son-territoire-a-compter-de-lundi_6072930_3210.html","display_url":"lemonde.fr/international/â€¦","indices":[236,259]}]		[]	[]			@padcmoi @RBnkci @enmarchefr @EmmanuelMacron @gouvernementFR C'est sur, Macron est tellement fort qu'il fait aussiâ€¦ https://t.co/pcSltsbV22	0.0	True	full
441064	441064	604ba11d2073ae00386e8591	2021-03-12 17:12:55	[]	[]	Fri Mar 12 16:56:23 +0000 2021	[{"text":"nasdaqstock","indices":[113,125]},{"text":"nasdaqlisted","indices":[126,139]},{"text":"pyrogenesiscanada","indices":[140,158]},{"text":"nasdaq","indices":[164,171]}]	[{"url":"https://t.co/hCFyE3NLtR","expanded_url":"https://www.pyrogenesis.com/wp-content/uploads/2021/01/2021-03-10-PyroGenesis-Announces-Listing-of-its-Common-Shares-on-NASDAQ.pdf","display_url":"pyrogenesis.com/wp-content/uplâ€¦","indices":[88,111]}]	As of March 11, 2021, PyroGenesis is officially trading on the NASDAQ Stock Exchange! https://t.co/hCFyE3NLtR #nasdaqstock #nasdaqlisted #pyrogenesiscanada $PYR #nasdaq https://t.co/1o3wzMM7lL	1281.0	RT @PyroGenesisCan: As of March 11, 2021, PyroGenesis is officially trading on the NASDAQ Stock Exchange! https://t.co/hCFyE3NLtR #nasdaâ€¦	12.0	True	full
441065	441065	604ba11d2073ae00386e8593	2021-03-12 17:12:55	[]	[]	Fri Mar 12 16:35:06 +0000 2021	[]	[{"url":"https://t.co/v710L7PUiB","expanded_url":"http://Onlyfans.com/beau_butler","display_url":"Onlyfans.com/beau_butler","indices":[146,169]}]	Spent some time working on @NateGrimesXXX hole. Smacked his balls while his cock grew in its cage. Then stuffed a load in him. Part 2 posting now https://t.co/v710L7PUiB https://t.co/5kLFzQTWyo	28808.0	RT @BeauButlerXXX: Spent some time working on @NateGrimesXXX hole. Smacked his balls while his cock grew in its cage. Then stuffed a load iâ€¦	3492.0	True	full
441066	441066	604ba11e2073ae00386e85ad	2021-03-12 17:12:56	[]	[{"url":"https://t.co/nWld53jzxs","expanded_url":"https://www.amazon.com/dp/B08XWP3K3G","display_url":"amazon.com/dp/B08XWP3K3G","indices":[211,234]}]		[]	[]			@GovRonDeSantis This bold new book, Left vs White, became the #1 New Release on Amazon within one week of its publiâ€¦ https://t.co/sywDKean6H	9.0	True	full
441067	441067	604ba11e2073ae00386e85b5	2021-03-12 17:12:56	[]	[]	Fri Mar 12 16:50:03 +0000 2021	[]	[{"url":"https://t.co/WCkvhDRqRD","expanded_url":"https://twitter.com/Rewards4Justice/status/1202642667802439681","display_url":"twitter.com/Rewards4Justicâ€¦","indices":[210,233]}]	Just a reminder: The U.S. Department of State is offering a reward of up to $15 million for information leading to Shahla'i or to the disruption of the IRGC's financial mechanisms in Yemen and in the region. https://t.co/WCkvhDRqRD https://t.co/dGu44CUgk5	26511.0	RT @no_itsmyturn: Just a reminder: The U.S. Department of State is offering a reward of up to $15 million for information leading to Shahlâ€¦	10867.0	True	full
441068	441068	604ba11e2073ae00386e85dd	2021-03-12 17:12:56	[]	[{"url":"https://t.co/QiWsHyZwyq","expanded_url":"https://www.courant.com/coronavirus/ct-nw-nyt-trump-quotes-covid-19-20201002-4gdxkic4gra7pccvqap2llp54a-story.html","display_url":"courant.com/coronavirus/ctâ€¦","indices":[202,225]}]		[]	[]			@SheriHerman10 Wasn't Operation Warp Speed about vaccines? I thought Trump said COVID-19 was going to go away on itâ€¦ https://t.co/ZKPcqVPLFg	335.0	True	full
441069	441069	604ba11e2073ae00386e85eb	2021-03-12 17:12:57	[]	[{"url":"https://t.co/pBwA7DIMeF","expanded_url":"http://bit.ly/hellonya","display_url":"bit.ly/hellonya","indices":[146,169]},{"url":"https://t.co/Y4ScTDwsFv","expanded_url":"http://bit.ly/nyaproofs","display_url":"bit.ly/nyaproofs","indices":[173,196]}]		[]	[]			ðŸŽ¬ NETFLIX PREMIUM ðŸŽ¬ ðŸŽŸ 1 bulan sharing â€“ 25.000 private â€“ 120.000 ðŸ”¥ READY 10 SLOTS ðŸ”¥ ðŸ’¯ LEGAL ðŸ’¯ ANTI ON-HOLD ðŸ’¯ FULâ€¦ https://t.co/I28BLXUn64	350.0	True	full
441070	441070	604ba11e2073ae00386e85fd	2021-03-12 17:12:57	[]	[]	Fri Mar 12 14:04:32 +0000 2021	[]	[{"url":"https://t.co/ekz7dA1RFY","expanded_url":"https://twitter.com/glennkirschner2/status/1361354177163780109","display_url":"twitter.com/glennkirschnerâ€¦","indices":[265,288]}]	Morning friends. Weâ€™ll be sending this letter out in the coming days. If you havenâ€™t already, please have a look and, if you agree that Trump &amp; company should be held accountable for avoidable COVID deaths, please consider adding your signature. Thank you all. https://t.co/ekz7dA1RFY	487490.0	RT @glennkirschner2: Morning friends. Weâ€™ll be sending this letter out in the coming days. If you havenâ€™t already, please have a look and,â€¦	4913.0	True	full
441071	441071	604ba11e2073ae00386e85ff	2021-03-12 17:12:57	[]	[]	Fri Mar 12 13:06:29 +0000 2021	[{"text":"bitcoin","indices":[119,127]},{"text":"hodl","indices":[150,155]}]	[{"url":"https://t.co/QIQP30rv2q","expanded_url":"https://www.microstrategy.com/en/investor-relations/financial-documents/microstrategy-acquires-additional-15m-in-bitcoin-at-average-price-of-57-146_03-12-2021","display_url":"microstrategy.com/en/investor-reâ€¦","indices":[254,277]}]	MicroStrategy has purchased an additional ~262 bitcoins for ~$15.0 million in cash at an average price of ~$57,146 per #bitcoin. As of 3/12/2021, we #hodl ~91,326 bitcoins acquired for ~$2.211 billion at an average price of ~$24,214 per bitcoin. $MSTR https://t.co/QIQP30rv2q	624465.0	RT @michael_saylor: MicroStrategy has purchased an additional ~262 bitcoins for ~$15.0 million in cash at an average price of ~$57,146 perâ€¦	971.0	True	full
441072	441072	604ba11e2073ae00386e8603	2021-03-12 17:12:57	[]	[]	Thu Mar 04 00:57:04 +0000 2021	[]	[{"url":"https://t.co/eEvtKbSozm","expanded_url":"https://politica.estadao.com.br/blogs/neumanne/a-mansao-sem-vergonha-de-flavio-bolsonaro/?utm_source=estadao:twitter&utm_medium=link","display_url":"politica.estadao.com.br/blogs/neumanneâ€¦","indices":[254,277]}]	A mansÃ£o sem vergonha de FlÃ¡vio Bolsonaro: No momento em que o Brasil bate recorde em mortes por covid e tem queda de 4,1% no PIB no quarto trimestre de 2021, filho do presidente investir quantia que Ã© acusado de extorquir Ã© um acinte (VÃ­deo No YouTube) https://t.co/eEvtKbSozm	396249.0	RT @jose_neumanne: A mansÃ£o sem vergonha de FlÃ¡vio Bolsonaro: No momento em que o Brasil bate recorde em mortes por covid e tem queda de 4,â€¦	227.0	True	full
441073	441073	604ba11f2073ae00386e860f	2021-03-12 17:12:57	[]	[]	Fri Mar 12 08:30:21 +0000 2021	[]	[{"url":"https://t.co/MvEsABRnBM","expanded_url":"http://amzn.to/31qxCNs","display_url":"amzn.to/31qxCNs","indices":[84,107]}]	One of the best ass toy!!ðŸ˜‹ 11LB, real life-sized ðŸ�‘ Follow @Dariaone2 Get it now: https://t.co/MvEsABRnBM You'll get 15% off now by using this code: DW4FEMC8 https://t.co/nUFhM3ynbt	194212.0	RT @HotMenVids: One of the best ass toy!!ðŸ˜‹ 11LB, real life-sized ðŸ�‘ Follow @Dariaone2 Get it now: https://t.co/MvEsABRnBM You'll get 15%â€¦	194212.0	True	full
441074	441074	604ba11f2073ae00386e8639	2021-03-12 17:12:58	[]	[]	Fri Mar 12 03:01:32 +0000 2021	[]	[{"url":"https://t.co/cpKaUajEme","expanded_url":"https://www.valeursactuelles.com/politique/macron-laissera-tomber-letiquette-lrem-pour-refaire-le-coup-du-ni-droite-ni-gauche-en-2022-129396","display_url":"valeursactuelles.com/politique/macrâ€¦","indices":[256,279]}]	Macron laissera tomber l'Ã©tiquette LREM pour refaire le coup du â€œni droite, ni gaucheâ€� en 2022 On sera nombreux Ã lui rappeler â¤µï¸� Gilets jaunes RÃ©forme des retraites Gestion covid19 PMA sans pÃ¨re IMG Ã 9 mois Vincent Lambert Repentance mÃ©morielle etc.. ðŸ˜¡ https://t.co/cpKaUajEme	49109.0	RT @__Verlaine__: Macron laissera tomber l'Ã©tiquette LREM pour refaire le coup du â€œni droite, ni gaucheâ€� en 2022 On sera nombreux Ã lui raâ€¦	2.0	True	full
441075	441075	604ba11f2073ae00386e864b	2021-03-12 17:12:58	[]	[]	Fri Mar 12 16:06:14 +0000 2021	[]	[{"url":"https://t.co/coZ7UyzUvh","expanded_url":"https://uncutnews.ch/nach-der-corona-impfung-sterben-die-niederlaender-in-scharen/","display_url":"uncutnews.ch/nach-der-coronâ€¦","indices":[0,23]}]	https://t.co/coZ7UyzUvh Im Pflegeheim Huis ter Wijck in Beverwijk starben innerhalb eines Monats 26 Bewohner kurz nachdem sie gegen Corona geimpft wurden.	8286.0	RT @AndreaSchlegel3: https://t.co/coZ7UyzUvh Im Pflegeheim Huis ter Wijck in Beverwijk starben innerhalb eines Monats 26 Bewohner kurz nachâ€¦	392.0	True	full
441076	441076	604ba1202073ae00386e865d	2021-03-12 17:12:58	[]	[]	Fri Mar 12 17:00:56 +0000 2021	[]	[{"url":"https://t.co/ibsNr8Ekdc","expanded_url":"http://ctxt.es/es/20210301/Politica/35342/#.YEueKtOkk4s.twitter","display_url":"ctxt.es/es/20210301/Poâ€¦","indices":[121,144]}]	Finlandia tiene una vacuna para la covid desde hace nueve meses pero se echÃ³ en brazos del lobby farmacÃ©utico | @ctxt_es https://t.co/ibsNr8Ekdc	3097.0	RT @monicaadepe: Finlandia tiene una vacuna para la covid desde hace nueve meses pero se echÃ³ en brazos del lobby farmacÃ©utico | @ctxt_es hâ€¦	2507.0	True	full
441077	441077	604ba1202073ae00386e8665	2021-03-12 17:12:58	[]	[]	Thu Mar 11 22:56:56 +0000 2021	[]	[{"url":"https://t.co/01oXADOZdO","expanded_url":"https://twitter.com/elsaltodiario/status/1369928581984452608","display_url":"twitter.com/elsaltodiario/â€¦","indices":[248,271]}]	La financiaciÃ³n de estos medios sigue siendo importante para ver el tipo de afinidades y trabajo que realizan, donde el odio y la mentira son predominantes, Losantos es uno de sus mayores exponentes, financiados recientemente por VOX y AvalMadrid. https://t.co/01oXADOZdO	55731.0	RT @JulianMaciasT: La financiaciÃ³n de estos medios sigue siendo importante para ver el tipo de afinidades y trabajo que realizan, donde elâ€¦	136.0	True	full
441078	441078	604ba1202073ae00386e8669	2021-03-12 17:12:58	[]	[]	Fri Mar 12 16:37:46 +0000 2021	[]	[{"url":"https://t.co/G36wXJa5Ia","expanded_url":"https://www.lemonde.fr/international/article/2021/03/12/covid-19-face-a-une-nouvelle-vague-l-italie-reconfine-une-grande-partie-de-son-territoire-a-compter-de-lundi_6072930_3210.html?utm_medium=Social&utm_source=Twitter#Echobox=1615567066","display_url":"lemonde.fr/international/â€¦","indices":[206,229]}]	Lâ€™Italie se retrouve Â« malheureusement face Ã une nouvelle vague de contagions plus dâ€™un an aprÃ¨s le dÃ©but de la crise sanitaire Â» â–¶ Le pays reconfine une grande partie de son territoire Ã compter de lundi https://t.co/G36wXJa5Ia	9216282.0	RT @lemondefr: Lâ€™Italie se retrouve Â« malheureusement face Ã une nouvelle vague de contagions plus dâ€™un an aprÃ¨s le dÃ©but de la crise sanitâ€¦	18.0	True	full
441079	441079	604ba1202073ae00386e866b	2021-03-12 17:12:58	[]	[]	Fri Mar 12 16:09:50 +0000 2021	[]	[{"url":"https://t.co/iWPWZpJHdX","expanded_url":"http://www.cubadebate.cu/especiales/2021/03/12/que-aprendio-la-ciencia-cubana-en-un-ano-de-pandemia-podcast/","display_url":"cubadebate.cu/especiales/202â€¦","indices":[255,278]}]	Â¿QuÃ© elementos hay detrÃ¡s del hito cientÃ­fico que representa para Cuba contar con el Ãºnico candidato vacunal que ha avanzado en LatinoamÃ©rica a la fase III de ensayos clÃ­nicos? Acceda podcast de @cubadebatecu para conocer estas respuestas. @BioCubaFarma https://t.co/iWPWZpJHdX	10018.0	RT @FinlayInstituto: Â¿QuÃ© elementos hay detrÃ¡s del hito cientÃ­fico que representa para Cuba contar con el Ãºnico candidato vacunal que ha avâ€¦	9.0	True	full
441080	441080	604ba1202073ae00386e866f	2021-03-12 17:12:58	[]	[]	Fri Mar 12 16:11:28 +0000 2021	[]	[{"url":"https://t.co/RMNSAjedm6","expanded_url":"https://twitter.com/joebiden/status/1303056694360944640","display_url":"twitter.com/joebiden/statuâ€¦","indices":[256,279]}]	The weird thing about modern politics being played out on social media, is that you can actually come back and see the lies after they become lies. You can come back and find the actual politician doing the actual lie. And somehow no consequence? I dunno. https://t.co/RMNSAjedm6	17570.0	RT @theCJS: The weird thing about modern politics being played out on social media, is that you can actually come back and see the lies aftâ€¦	1551.0	True	full
441081	441081	604ba1202073ae00386e8675	2021-03-12 17:12:58	[]	[]	Fri Mar 12 16:02:55 +0000 2021	[]	[{"url":"https://t.co/PYjxVFSOCi","expanded_url":"https://bit.ly/30A9BU3","display_url":"bit.ly/30A9BU3","indices":[110,133]}]	Statement with @BPUnion on new DHS mass vaccination clinic for Border Patrol agents in the Rio Grande Valley: https://t.co/PYjxVFSOCi https://t.co/GqgONCCWQk	342062.0	RT @GovAbbott: Statement with @BPUnion on new DHS mass vaccination clinic for Border Patrol agents in the Rio Grande Valley: https://t.co/Pâ€¦	1819.0	True	full
441082	441082	604ba1202073ae00386e8693	2021-03-12 17:12:59	[]	[]	Wed Mar 10 17:28:06 +0000 2021	[]	[{"url":"https://t.co/iVp546mmxJ","expanded_url":"http://siu.anahuacmayab.mx","display_url":"siu.anahuacmayab.mx","indices":[121,144]}]	ðŸ˜± Durante el fin de semana, la URL del SIU cambiÃ³. ðŸŒŸRecomendamos guardar en sus favoritas el acceso directo al SIU como https://t.co/iVp546mmxJ ðŸ§� Si esto no funcionarÃ¡, intenta hacerlo desde una ventana de incÃ³gnito o elimina tu cachÃ© reciente. https://t.co/kk88ePwSsu	7446.0	RT @AnahuacMayabCAA: ðŸ˜± Durante el fin de semana, la URL del SIU cambiÃ³. ðŸŒŸRecomendamos guardar en sus favoritas el acceso directo al SIU coâ€¦	7446.0	True	full
441083	441083	604ba1202073ae00386e8697	2021-03-12 17:12:58	[]	[]	Fri Mar 12 17:00:01 +0000 2021	[]	[{"url":"https://t.co/aTe9z5O8Yj","expanded_url":"http://2nu.gs/BruceMSG2000","display_url":"2nu.gs/BruceMSG2000","indices":[256,279]}]	The Reunion tour marked its triumphant conclusion with a 10-show stand in New York City. MSG 6/27/00 puts the exceptional 8th show in the spotlight and a setlist that spans from newly debuted "Code Of Silence" all the way back to "Blinded By The Light." https://t.co/aTe9z5O8Yj https://t.co/HE102DVNMx	1336902.0	RT @springsteen: The Reunion tour marked its triumphant conclusion with a 10-show stand in New York City. MSG 6/27/00 puts the exceptionalâ€¦	5.0	True	full
441084	441084	604ba1202073ae00386e869b	2021-03-12 17:12:59	[]	[]	Fri Mar 12 17:05:08 +0000 2021	[{"text":"bibliotecas","indices":[65,77]},{"text":"AÃ±oIberoamericanoDelasBibliotecas","indices":[222,256]}]	[{"url":"https://t.co/yPU03mYTGz","expanded_url":"http://www.iberbibliotecas.org/convocatoria-de-ayudas","display_url":"iberbibliotecas.org/convocatoria-dâ€¦","indices":[197,220]}]	ðŸ—“ï¸� Plazo: del 1 de marzo al 23 de mayo. ðŸ“Œ Invitamos a todas las #bibliotecas pÃºblicas, comunitarias y populares de los siguientes paÃ­ses y ciudades a revisar las bases y presentar sus propuestas https://t.co/yPU03mYTGz #AÃ±oIberoamericanoDelasBibliotecas	21955.0	RT @BibliotecasSNBP: ðŸ—“ï¸� Plazo: del 1 de marzo al 23 de mayo. ðŸ“Œ Invitamos a todas las #bibliotecas pÃºblicas, comunitarias y populares de loâ€¦	18404.0	True	full
441085	441085	604ba1202073ae00386e86af	2021-03-12 17:12:59	[]	[]	Fri Mar 12 03:01:45 +0000 2021	[]	[{"url":"https://t.co/g1MAFZNwV7","expanded_url":"https://www.redetv.uol.com.br/jornalismo/redetvnews/videos/cidades/autoridades-medicas-defendem-o-uso-de-ivermectina-no-tratamento-da-covid","display_url":"redetv.uol.com.br/jornalismo/redâ€¦","indices":[146,169]}]	VERDADE DOS FATOS informa: Reportagem da REDETV NEWS/ UOL afirma que "Autoridades mÃ©dicas defendem o uso de Ivermectina no tratamento da covid" https://t.co/g1MAFZNwV7 Esse Ã© o tweet. VERDADE DOS FATOS, a verdade que te faz pensar.	53572.0	RT @v_dosfatos: VERDADE DOS FATOS informa: Reportagem da REDETV NEWS/ UOL afirma que "Autoridades mÃ©dicas defendem o uso de Ivermectina noâ€¦	171.0	True	full
441086	441086	604ba1212073ae00386e86b9	2021-03-12 17:12:59	[]	[{"url":"https://t.co/wg2W7tTemn","expanded_url":"https://omny.fm/.../tri.../dr-ohl-covid-update-march-11-2021","display_url":"omny.fm/.../tri.../dr-â€¦","indices":[118,141]}]		[]	[]			Christopher Ohl, MD, an infectious disease expert with @wakehealth, provides his weekly COVID-19 and vaccine updateâ€¦ https://t.co/9A6ycjqAt8	1056.0	True	full
441087	441087	604ba1212073ae00386e86cd	2021-03-12 17:12:59	[]	[]	Fri Mar 12 12:50:51 +0000 2021	[]	[{"url":"https://t.co/eUBHvCNdCq","expanded_url":"https://www.ultimahora.com/salomon-otorga-aumentos-el-senado-medio-la-pandemia-n2931211.html","display_url":"ultimahora.com/salomon-otorgaâ€¦","indices":[155,178]}]	El presidente del Congreso Ã“scar SalomÃ³n defendiÃ³ aumentos salariales por un monto de G. 12.000 millones a algunos funcionarios, en medio de la pandemia. https://t.co/eUBHvCNdCq	1054278.0	RT @UltimaHoracom: El presidente del Congreso Ã“scar SalomÃ³n defendiÃ³ aumentos salariales por un monto de G. 12.000 millones a algunos funciâ€¦	1559.0	True	full
441088	441088	604ba1212073ae00386e86d7	2021-03-12 17:12:59	[]	[]	Fri Mar 12 03:23:58 +0000 2021	[{"text":"Cdnpoli","indices":[259,267]}]	[{"url":"https://t.co/hwOm2jAnaz","expanded_url":"https://twitter.com/JaroGiesbrecht/status/1370169839872921604","display_url":"twitter.com/JaroGiesbrechtâ€¦","indices":[268,291]}]	let's not ever forget that @PierrePoilievre insulted 38,000,000 Canadians with this statement.(see attached video) he says with a arrogant smug look on his face that Canadians did not deserve help during the largest unprecedented pandemic in our modern time. #Cdnpoli https://t.co/hwOm2jAnaz	5054.0	RT @JaroGiesbrecht: let's not ever forget that @PierrePoilievre insulted 38,000,000 Canadians with this statement.(see attached video) he sâ€¦	3286.0	True	full
441089	441089	604ba1212073ae00386e86fb	2021-03-12 17:12:59	[]	[]	Fri Mar 12 17:00:11 +0000 2021	[]	[{"url":"https://t.co/EJTUQGePcE","expanded_url":"https://trib.al/bq417wU","display_url":"trib.al/bq417wU","indices":[159,182]}]	Asian American lawmakers are reintroducing hate crime legislation in an effort to mitigate the ongoing pandemic racism Asian Americans have been confronting. https://t.co/EJTUQGePcE	29506.0	RT @NBCAsianAmerica: Asian American lawmakers are reintroducing hate crime legislation in an effort to mitigate the ongoing pandemic racismâ€¦	133.0	True	full
441090	441090	604ba1212073ae00386e86fd	2021-03-12 17:13:00	[]	[]	Tue Mar 09 16:05:03 +0000 2021	[]	[{"url":"https://t.co/cnZbVNdvLH","expanded_url":"https://fal.cn/3dT3R","display_url":"fal.cn/3dT3R","indices":[273,296]}]	The UCI Climate Survey is open to students, faculty, &amp; staff. Responses are anonymous &amp; help guide funding &amp; programming on diversity, equity, &amp; inclusion. This survey helps us understand UCI experience in terms of community, thriving &amp; wellness. Info: https://t.co/cnZbVNdvLH https://t.co/eoXC7QqvxP	67459.0	RT @UCIrvine: The UCI Climate Survey is open to students, faculty, &amp; staff. Responses are anonymous &amp; help guide funding &amp; programming on dâ€¦	139.0	True	full
441091	441091	604ba1212073ae00386e8701	2021-03-12 17:13:00	[]	[]	Fri Mar 12 16:50:38 +0000 2021	[]	[{"url":"https://t.co/LrwHMzn1s5","expanded_url":"https://www.vvdailypress.com/story/opinion/2021/03/09/valley-voices-congress-should-focus-reopening-schools-and-businesses-not-1-9-trillion-pork/4637819001/","display_url":"vvdailypress.com/story/opinion/â€¦","indices":[254,277]}]	There was bipartisan opposition to President Bidenâ€™s COVID-19 stimulus bill in the House, and I think it is clear why: Americans want targeted relief that will reopen our schools, help families in need and support our small businesses. @JayObernolte â†“ https://t.co/LrwHMzn1s5	1069518.0	RT @HouseGOP: There was bipartisan opposition to President Bidenâ€™s COVID-19 stimulus bill in the House, and I think it is clear why: Ameriâ€¦	98.0	True	full
441092	441092	604ba1212073ae00386e8705	2021-03-12 17:13:00	[]	[]	Fri Mar 12 17:12:31 +0000 2021	[]	[{"url":"https://t.co/v2nKl4Sbrg","expanded_url":"https://youtu.be/rp7FqjQFDBU","display_url":"youtu.be/rp7FqjQFDBU","indices":[259,282]}]	Â¡CHICOS VENIROS AL DIRECTO QUE OS TRAIGO NOVEDADES! Del 15 al 17 de marzo se juega la CONMEBOL eLibertadores de FIFA 21 y estarÃ© comentando las finales âš½ ParticiparÃ¡n estos cracks del fÃºtbol @TinoasprillaH, @ZR11, @OCordobaBBVA y @Fercaveoficial. VENTE-&gt; https://t.co/v2nKl4Sbrg https://t.co/YnZfp7TNBK	2197103.0	RT @DjMaRiiO: Â¡CHICOS VENIROS AL DIRECTO QUE OS TRAIGO NOVEDADES! Del 15 al 17 de marzo se juega la CONMEBOL eLibertadores de FIFA 21 y estâ€¦	26.0	True	full
441093	441093	604ba1212073ae00386e8709	2021-03-12 17:13:00	[]	[{"url":"https://t.co/LJvA0dEPFa","expanded_url":"https://www.burlingtonfreepress.com/story/news/2021/03/12/vermont-lifts-covid-multihousehold-gathering-ban-restrictions-nonvaccinated/4664372001/","display_url":"burlingtonfreepress.com/story/news/202â€¦","indices":[187,210]}]		[]	[]			Effective Friday, the state will permit two non-vaccinated households to gather at one time, but Vermonters are notâ€¦ https://t.co/CabGykpON1	59405.0	True	full
441094	441094	604ba1212073ae00386e870f	2021-03-12 17:13:00	[]	[]	Fri Mar 12 11:17:36 +0000 2021	[{"text":"Wajid","indices":[39,45]},{"text":"SalmanKhan","indices":[249,260]},{"text":"SajidKhan","indices":[261,271]}]	[{"url":"https://t.co/racJ6kAUk2","expanded_url":"https://bit.ly/3vgkjwY","display_url":"bit.ly/3vgkjwY","indices":[224,247]}]	.@SajidMusicKhan, who lost his brother #Wajid last year to coronavirus, shares, "Salman supported us from the beginning &amp; he continues to support me even after our musical pair has been broken" @BeingSalmanKhan Read: https://t.co/racJ6kAUk2 #SalmanKhan #SajidKhan https://t.co/Z5ubAhMATj	76637.0	RT @DelhiTimesTweet: .@SajidMusicKhan, who lost his brother #Wajid last year to coronavirus, shares, "Salman supported us from the beginninâ€¦	1737.0	True	full
441095	441095	604ba1222073ae00386e8719	2021-03-12 17:13:00	[]	[]	Fri Mar 12 17:06:50 +0000 2021	[{"text":"football","indices":[148,157]},{"text":"luton","indices":[158,164]},{"text":"lutontown","indices":[165,175]},{"text":"ltfc","indices":[176,181]},{"text":"footballbooks","indices":[182,196]},{"text":"loveofthegame","indices":[197,211]},{"text":"rickyhill","indices":[212,222]},{"text":"pitchpublishing","indices":[223,239]}]	[{"url":"https://t.co/PDp0VI3owx","expanded_url":"https://www.pitchpublishing.co.uk/shop/love-game","display_url":"pitchpublishing.co.uk/shop/love-game","indices":[124,147]}]	The lovely @rickyahill's book with @talkSPORTDrive is out on Monday 15.3.21 from @PitchPublishing. It's a brilliant read - https://t.co/PDp0VI3owx #football #luton #lutontown #ltfc #footballbooks #loveofthegame #rickyhill #pitchpublishing https://t.co/SbhtkBK80D	5799.0	RT @laurawolfe: The lovely @rickyahill's book with @talkSPORTDrive is out on Monday 15.3.21 from @PitchPublishing. It's a brilliant read -â€¦	827.0	True	full
441096	441096	604ba1222073ae00386e8725	2021-03-12 17:13:00	[]	[]	Fri Mar 12 13:24:16 +0000 2021	[{"text":"HODL","indices":[0,5]},{"text":"BNB","indices":[237,241]},{"text":"BinanceSmartChain","indices":[243,261]},{"text":"Pancakeswap","indices":[262,274]}]	[{"url":"https://t.co/VRIGuEnt12","expanded_url":"https://coinmarketcap.com/currencies/utile-network/","display_url":"coinmarketcap.com/currencies/utiâ€¦","indices":[212,235]}]	#HODL ðŸ˜‚ Only 2.000.000 tokens circulating! ðŸ¥³ Each one costs 0.11$! Our goal is 10x grow in 4 weeks! ðŸ‘� We"ll give 35x free 50 UTL tokens 1. Retweet this post &amp; add your BSC address! 2. Like this post ðŸ‘� CMC: https://t.co/VRIGuEnt12 #BNB #BinanceSmartChain #Pancakeswap https://t.co/Q3thwLzt6a	14734.0	RT @UtileNetwork: #HODL ðŸ˜‚ Only 2.000.000 tokens circulating! ðŸ¥³ Each one costs 0.11$! Our goal is 10x grow in 4 weeks! ðŸ‘� We"ll give 35x freâ€¦	1.0	True	full
441097	441097	604ba1222073ae00386e8733	2021-03-12 17:13:00	[]	[]	Fri Mar 12 17:02:35 +0000 2021	[]	[{"url":"https://t.co/2q6wY7dU57","expanded_url":"https://www.radio.com/kywnewsradio/news/local/mother-remembers-15-year-old-son-cut-down-by-gun-violence","display_url":"radio.com/kywnewsradio/nâ€¦","indices":[178,201]}]	15-year-old Antonio Walker Jr. was shot and killed in Southwest Philly this week. His mother says he loved engineering, and he was passionate about reducing his carbon footprint https://t.co/2q6wY7dU57	38131.0	RT @billy_penn: 15-year-old Antonio Walker Jr. was shot and killed in Southwest Philly this week. His mother says he loved engineering, andâ€¦	353.0	True	full
441098	441098	604ba1222073ae00386e874f	2021-03-12 17:13:00	[{"text":"StPatricksDay","indices":[136,150]},{"text":"Skibbereen","indices":[210,221]}]	[{"url":"https://t.co/Ml6hafdZoX","expanded_url":"http://instrumenthub.ie","display_url":"instrumenthub.ie","indices":[106,129]},{"url":"https://t.co/d0ZToa6us7","expanded_url":"https://buff.ly/3qB2BAM","display_url":"buff.ly/3qB2BAM","indices":[255,278]}]		[]	[]			We're doing a spotlight on some of our fantastic music orgs listed on the Find an Instrument directory onâ€¦ https://t.co/i3O4vaYAvF	6822.0	True	full
441099	441099	604ba1222073ae00386e8751	2021-03-12 17:13:00	[]	[]	Thu Mar 11 22:33:06 +0000 2021	[{"text":"coronavirus","indices":[178,190]}]	[{"url":"https://t.co/TlzIVlto4i","expanded_url":"https://es.statista.com/grafico/23893/dosis-de-la-vacuna-contra-la-covid-19-administradas-por-cada-100-habitantes/","display_url":"es.statista.com/grafico/23893/â€¦","indices":[192,215]}]	Un desastre la vacunaciÃ³n en MÃ©xicoðŸ‡²ðŸ‡½ El @GobiernoMX estÃ¡ mÃ¡s preocupado en pelearse contra los "conservadores" que salvar vidas. Â¿CuÃ¡ntas personas se han vacunado ya contra el #coronavirus? https://t.co/TlzIVlto4i https://t.co/niK0wz4FBX	4024.0	RT @carlosepando: Un desastre la vacunaciÃ³n en MÃ©xicoðŸ‡²ðŸ‡½ El @GobiernoMX estÃ¡ mÃ¡s preocupado en pelearse contra los "conservadores" que salvaâ€¦	28.0	True	full
441100	441100	604ba1222073ae00386e875d	2021-03-12 17:13:01	[]	[]	Fri Mar 12 15:22:12 +0000 2021	[]	[{"url":"https://t.co/ork7CaXSsc","expanded_url":"https://elpitazo.net/politica/medicos-unidos-de-venezuela-exige-que-doctores-sean-prioridad-en-vacunacion-contra-covid-19/","display_url":"elpitazo.net/politica/medicâ€¦","indices":[173,196]}]	El Ãºnico paÃ­s donde el personal del sector salud no es la prioridad. MÃ©dicos Unidos de Venezuela exige que doctores sean prioridad en vacunaciÃ³n contra COVID-19 - El Pitazo https://t.co/ork7CaXSsc	13918.0	RT @macolmenares: El Ãºnico paÃ­s donde el personal del sector salud no es la prioridad. MÃ©dicos Unidos de Venezuela exige que doctores seanâ€¦	1608.0	True	full
441101	441101	604ba1232073ae00386e8789	2021-03-12 17:13:01	[]	[{"url":"https://t.co/zgkSfWBY5z","expanded_url":"http://a.msn.com/01/en-us/BB1ewIQb?ocid=st","display_url":"a.msn.com/01/en-us/BB1ewâ€¦","indices":[149,172]}]		[]	[]			Another example of White Supremacy creating harassment of Asians. Woman arrested in alleged assault of Uber driverâ€¦ https://t.co/hZRrHEbOS5	102.0	True	full
441102	441102	604ba1232073ae00386e879b	2021-03-12 17:13:01	[{"text":"MountParanChristian","indices":[65,85]},{"text":"CobbCounty","indices":[172,183]},{"text":"Education","indices":[184,194]}]	[{"url":"https://t.co/eguFCE8V3y","expanded_url":"https://www.mdjonline.com/news/education/mpcs-lower-school-hosts-inaugural-game-on-spirit-week-and-annual-serve-day/article_40e89914-8354-11eb-b31b-979cb29f9d62.html#utm_campaign=blox&utm_source=twitter&utm_medium=social","display_url":"mdjonline.com/news/educationâ€¦","indices":[195,218]}]		[]	[]			This year, as part of the national â€œRock Your Schoolâ€� event, the #MountParanChristian School's lower school celebraâ€¦ https://t.co/1ZWaL2SnOo	22393.0	True	full
441103	441103	604ba1232073ae00386e87af	2021-03-12 17:13:01	[]	[{"url":"https://t.co/6VsSmKJlFw","expanded_url":"https://www.nytimes.com/live/2021/03/12/business/stock-market-today/hbo-max-global-ad-driven-streaming","display_url":"nytimes.com/live/2021/03/1â€¦","indices":[195,218]}]		[]	[]			HBO Max is going global, and now expects 120 million to 150 million subs (to both Max and regular HBO) by 2025. Impâ€¦ https://t.co/0HQPyuKjUa	13296.0	True	full
441104	441104	604ba1232073ae00386e87bb	2021-03-12 17:13:01	[]	[{"url":"https://t.co/DmtwtFDMd9","expanded_url":"https://www.680news.com/2021/03/12/torontos-vaccine-booking-portal-opens-today-for-80-astrazeneca-rollout-continues-at-more-sites-scarborough/","display_url":"680news.com/2021/03/12/torâ€¦","indices":[189,212]}]		[]	[]			MORE: Two more clinics will open on March 29. These include the Malvern Community Recreation Centre and Mitchell Fiâ€¦ https://t.co/yN17nng9Xr	377148.0	True	full
441105	441105	604ba1232073ae00386e87bd	2021-03-12 17:13:02	[]	[]	Fri Mar 12 08:22:50 +0000 2021	[]	[{"url":"https://t.co/UNJ4KnTXxQ","expanded_url":"https://www.politico.com/news/2020/09/09/trump-coronavirus-deadly-downplayed-risk-410796","display_url":"politico.com/news/2020/09/0â€¦","indices":[124,147]}]	On 2/7 45** told Woodward how contagious the virus is. He knew it was airborne and still refused to wear masks for months. https://t.co/UNJ4KnTXxQ	28142.0	RT @brat2381: On 2/7 45** told Woodward how contagious the virus is. He knew it was airborne and still refused to wear masks for months. hâ€¦	1299.0	True	full
441106	441106	604ba1232073ae00386e87c9	2021-03-12 17:13:02	[{"text":"TravelAdvice","indices":[192,205]}]	[{"url":"https://t.co/NLQpBbOdNJ","expanded_url":"https://www.gov.uk/foreign-travel-advice/poland","display_url":"gov.uk/foreign-travelâ€¦","indices":[206,229]}]		[]	[]			Poland: Addition of information on the requirement for visitors to Poland to hold a negative COVID-19 test certificâ€¦ https://t.co/ccdJaLrf5d	1280.0	True	full
441107	441107	604ba1242073ae00386e87d5	2021-03-12 17:13:02	[]	[]	Fri Mar 12 17:03:00 +0000 2021	[{"text":"COMAR","indices":[3,9]},{"text":"Tijuana","indices":[35,43]},{"text":"BajaCalifornia","indices":[45,60]},{"text":"MÃ©xico","indices":[158,165]}]	[{"url":"https://t.co/bLR8it6OPW","expanded_url":"https://bit.ly/3vlxXPg","display_url":"bit.ly/3vlxXPg","indices":[167,190]}]	La #COMAR inaugurÃ³ sus oficinas en #Tijuana, #BajaCalifornia, para fortalecer la operaciÃ³n ante el aumento de las solicitudes de la condiciÃ³n de refugiado en #MÃ©xico. https://t.co/bLR8it6OPW https://t.co/zfmMkQaqXd	1855.0	RT @comar_sg: La #COMAR inaugurÃ³ sus oficinas en #Tijuana, #BajaCalifornia, para fortalecer la operaciÃ³n ante el aumento de las solicitudesâ€¦	46.0	True	full
441108	441108	604ba1242073ae00386e87dd	2021-03-12 17:13:02	[]	[]	Thu Mar 11 04:26:14 +0000 2021	[]	[{"url":"https://t.co/NUbxVZyHCj","expanded_url":"https://twitter.com/ValeriaCortesM/status/1369759273039892483","display_url":"twitter.com/ValeriaCortesMâ€¦","indices":[158,181]}]	Dios, esto es terrible, y donde estÃ¡n los organismos internacionales de DDHH? @ONU_es @ONUHumanRights Israel debe pagar, sus crÃ­menes. Viva Palestina Libre! https://t.co/NUbxVZyHCj	13872.0	RT @MaPiaChavista: Dios, esto es terrible, y donde estÃ¡n los organismos internacionales de DDHH? @ONU_es @ONUHumanRights Israel debe pagarâ€¦	572.0	True	full
441109	441109	604ba1242073ae00386e87e3	2021-03-12 17:13:02	[]	[]	Thu Mar 11 22:43:55 +0000 2021	[]	[{"url":"https://t.co/3BFMkaKbzH","expanded_url":"https://komonews.com/news/coronavirus/washington-counties-to-move-to-phase-3-sport-restrictions-loosened","display_url":"komonews.com/news/coronavirâ€¦","indices":[167,190]}]	BREAKING: All of Washingtonâ€™s counties are moving to Phase 3 starting March 22, which will allow for spectators at outdoor sporting events and 50% occupancy indoors. https://t.co/3BFMkaKbzH	439629.0	RT @komonews: BREAKING: All of Washingtonâ€™s counties are moving to Phase 3 starting March 22, which will allow for spectators at outdoor spâ€¦	1.0	True	full
441110	441110	604ba1242073ae00386e87f7	2021-03-12 17:13:02	[]	[]	Fri Mar 12 14:46:50 +0000 2021	[]	[{"url":"https://t.co/0yyeDjm5gE","expanded_url":"https://www.washingtonpost.com/technology/2021/03/12/musk-bezos-zuckerberg-gates-pandemic-profits/","display_url":"washingtonpost.com/technology/202â€¦","indices":[137,160]}]	I had predicted this would happen a year ago and here we are â€” obscenely richer not via innovations, but dominance: The billionaire boom https://t.co/0yyeDjm5gE	1435450.0	RT @karaswisher: I had predicted this would happen a year ago and here we are â€” obscenely richer not via innovations, but dominance: The biâ€¦	474.0	True	full
441111	441111	604ba1242073ae00386e8805	2021-03-12 17:13:02	[]	[]	Fri Mar 12 17:10:44 +0000 2021	[{"text":"TigrayGenocide","indices":[238,253]}]	[{"url":"https://t.co/MrJDcyJunk","expanded_url":"https://www.washingtonpost.com/world/africa/people-are-starving-new-exodus-in-ethiopias-tigray-area/2021/03/11/37eecc88-8242-11eb-be22-32d331d875","display_url":"washingtonpost.com/world/africa/pâ€¦","indices":[255,278]}]	Millions of people are starving, tens of thousands have fled to Sudan as water, food, electricity, and telecommunications have been weaponized against its people. Support the new resolution. @RepGregoryMeeks @RepCicilline @GerryConnolly #TigrayGenocide https://t.co/MrJDcyJunk	3.0	RT @DawitArayaMD1: Millions of people are starving, tens of thousands have fled to Sudan as water, food, electricity, and telecommunicationâ€¦	1.0	True	full
441112	441112	604ba1242073ae00386e8809	2021-03-12 17:13:02	[]	[{"url":"https://t.co/6Si1le6U26","expanded_url":"https://cvs.co/3tgeldU","display_url":"cvs.co/3tgeldU","indices":[152,175]}]		[]	[]			@lakishabrownDC Hi there â€“ For the latest information about the COVID-19 vaccine, weâ€™d encourage you to continue toâ€¦ https://t.co/kVgDkDpCrF	334185.0	True	full
441113	441113	604ba1242073ae00386e8813	2021-03-12 17:13:02	[]	[]	Fri Mar 12 16:43:32 +0000 2021	[]	[{"url":"https://t.co/NxoJY0XRmV","expanded_url":"https://www.gofundme.com/f/get-cash-directly-to-most-vulnerable-families?utm_source=customer&utm_medium=copy_link&utm_campaign=p_cf+share-flow-1","display_url":"gofundme.com/f/get-cash-dirâ€¦","indices":[225,248]}]	COVID-19 has led to increasing numbers of people suffering from hunger. Iâ€™ve donated. For you it's just the matter of few bucks, for somebody it's the matter of life. If you don't have the bucks, a share is free. Donate here https://t.co/NxoJY0XRmV	129077.0	RT @mhdksafa: COVID-19 has led to increasing numbers of people suffering from hunger. Iâ€™ve donated. For you it's just the matter of few bucâ€¦	3671.0	True	full
441114	441114	604ba1242073ae00386e8815	2021-03-12 17:13:02	[]	[]	Fri Mar 12 15:43:19 +0000 2021	[]	[{"url":"https://t.co/1cKoXlAUNU","expanded_url":"https://www.paypal.me/smolerom","display_url":"paypal.me/smolerom","indices":[185,208]}]	Fui aceptada en diplomado de Terapia ventilatoria/VentilaciÃ³n mecÃ¡nica en adultos, cuesta app 3.000 USD y no puedo costearlo completo, asÃ­ que si me quieres ayudar con cualquier APORTE https://t.co/1cKoXlAUNU ðŸ¥º contribuyes conmigo y con la sociedad ahora en tiempos de COVID. https://t.co/fbniYrlAGm	2488.0	RT @_________sari: Fui aceptada en diplomado de Terapia ventilatoria/VentilaciÃ³n mecÃ¡nica en adultos, cuesta app 3.000 USD y no puedo costeâ€¦	270.0	True	full
441115	441115	604ba1252073ae00386e8833	2021-03-12 17:13:03	[{"text":"thefinancialfreedomfamily","indices":[122,148]},{"text":"FinancialBlueprintAcademy","indices":[149,175]},{"text":"marchmadness","indices":[176,189]},{"text":"vacation","indices":[190,199]},{"text":"financialeducation","indices":[200,219]},{"text":"springbreak","indices":[220,232]},{"text":"stimuluscheck","indices":[233,247]},{"text":"taxes","indices":[248,254]},{"text":"covid19","indice…	[{"url":"https://t.co/elOFaQKFHw","expanded_url":"https://bit.ly/thefinancialfreedomfamilyyoutube","display_url":"bit.ly/thefinancialfrâ€¦","indices":[97,120]}]		[]	[]			If you are doing this every payday to see what bills do and don't get paid then this is for you!â€¦ https://t.co/a0Rog159hj	37.0	True	full
441116	441116	604ba1252073ae00386e883b	2021-03-12 17:13:03	[]	[]	Fri Mar 12 14:48:58 +0000 2021	[]	[{"url":"https://t.co/duv9lDmDGh","expanded_url":"https://www.pcmag.com/news/apple-figures-out-how-to-fit-bigger-batteries-inside-a-macbook?taid=604b7f4b459bb900012ba426&utm_campaign=trueAnthem%3A+Manual&utm_medium=trueAnthem&utm_source=facebook","display_url":"pcmag.com/news/apple-figâ€¦","indices":[132,155]}]	Apple has come up with a way to increase the battery capacity of its devices without needing to adopt brand new battery technology. https://t.co/duv9lDmDGh	383986.0	RT @PCMag: Apple has come up with a way to increase the battery capacity of its devices without needing to adopt brand new battery technoloâ€¦	805.0	True	full
441117	441117	604ba1252073ae00386e883d	2021-03-12 17:13:03	[]	[]	Fri Mar 12 17:00:44 +0000 2021	[]	[{"url":"https://t.co/ueeOKwAgYl","expanded_url":"https://twitter.com/PaulAllor/status/1370168786335236097?s=19","display_url":"twitter.com/PaulAllor/statâ€¦","indices":[167,190]}]	I *miss* this style of storytelling, where little details are just deft brushes alluding to a bigger world and not, like, Chekov Guns that absolutely must fire later. https://t.co/ueeOKwAgYl	26668.0	RT @AnaMardoll: I *miss* this style of storytelling, where little details are just deft brushes alluding to a bigger world and not, like, Câ€¦	3187.0	True	full
441118	441118	604ba1252073ae00386e8841	2021-03-12 17:13:03	[]	[]	Thu Mar 11 13:08:17 +0000 2021	[]	[{"url":"https://t.co/1YdzrHTsrn","expanded_url":"https://go.latoken.com/4oc","display_url":"go.latoken.com/4oc","indices":[228,251]}]	We'll be rewarding 1600 coins ($100) each to 2 lucky $SONO buyers in the @Sono_Coin Snapshot Giveaway ðŸ’° Do: âœ… Buy and hold minimum 100 SONO tokens on LATOKEN. ðŸ“· 2 snapshots to be taken between today and Mar 15. Get $SONO now: https://t.co/1YdzrHTsrn https://t.co/IvqZhRszUV	143556.0	RT @latokens: We'll be rewarding 1600 coins ($100) each to 2 lucky $SONO buyers in the @Sono_Coin Snapshot Giveaway ðŸ’° Do: âœ… Buy and hold mâ€¦	15.0	True	full
441119	441119	604ba1252073ae00386e8843	2021-03-12 17:13:03	[]	[]	Fri Mar 12 16:14:38 +0000 2021	[]	[{"url":"https://t.co/RApsY8XUuS","expanded_url":"https://www.bmj.com/content/371/bmj.m4711","display_url":"bmj.com/content/371/bmâ€¦","indices":[192,215]}]	African malaria deaths set to dwarf covid-19 fatalities. This is EXACTLY what the authors of the Great Barrington Declaration warned us about. We need to start listening. @MartinKulldorff https://t.co/RApsY8XUuS	3285.0	RT @ifihadastick: African malaria deaths set to dwarf covid-19 fatalities. This is EXACTLY what the authors of the Great Barrington Declarâ€¦	21.0	True	full
441120	441120	604ba1252073ae00386e884b	2021-03-12 17:13:03	[]	[]	Fri Mar 05 08:02:02 +0000 2021	[]	[{"url":"https://t.co/EN6doFkr9k","expanded_url":"http://bloodkiss.page.link/Download","display_url":"bloodkiss.page.link/Download","indices":[253,276]}]	[Blood KissðŸ’‹] Pre-registrations reached 15,000! Everyone will get 1,000 gems and 25 hints! Next step,if the amount of pre-registrations reaches 20,000, Everyone will receive 1,500 gems and 30 hints! It's raining gemsðŸ’Ž in Blood Kiss, sign up now! : https://t.co/EN6doFkr9k https://t.co/NnBBpSN7pl	689.0	RT @BloodKiss_game: [Blood KissðŸ’‹] Pre-registrations reached 15,000! Everyone will get 1,000 gems and 25 hints! Next step,if the amount oâ€¦	16.0	True	full
441121	441121	604ba1262073ae00386e8883	2021-03-12 17:13:04	[]	[]	Fri Mar 12 14:29:58 +0000 2021	[]	[{"url":"https://t.co/qt9gkkNHC0","expanded_url":"https://www.elperiodico.com/es/politica/20210311/exdiputado-del-pp-jorge-trias-testigo-juicio-de-la-caja-b-11571746","display_url":"elperiodico.com/es/politica/20â€¦","indices":[254,277]}]	El exdiputado del PP Jorge TrÃ­as, SUFRIÃ“ AMENAZAS del PP tras recibir anotaciones de Barcenas sobre la caja B. Le dijo de que sus papeles era un ESCÃ�NDALO MONUMENTAL por lo que le recomendÃ³ COLABORAR con la JUSTICIA, porque en polÃ­tica hay pocos amigos. https://t.co/qt9gkkNHC0	8532.0	RT @Patrici30126955: El exdiputado del PP Jorge TrÃ­as, SUFRIÃ“ AMENAZAS del PP tras recibir anotaciones de Barcenas sobre la caja B. Le dijoâ€¦	3298.0	True	full
441122	441122	604ba1262073ae00386e888f	2021-03-12 17:13:04	[]	[]	Thu Mar 11 21:24:49 +0000 2021	[{"text":"IndigenousPeoples","indices":[22,40]},{"text":"WeAreIndigenous","indices":[266,282]}]	[{"url":"https://t.co/8VeHK9oBLy","expanded_url":"http://webtv.un.org","display_url":"webtv.un.org","indices":[152,175]},{"url":"https://t.co/JT61cXrYQh","expanded_url":"http://bit.ly/SOWIPLaunch","display_url":"bit.ly/SOWIPLaunch","indices":[241,264]}]	What is the latest on #IndigenousPeoples' rights to lands, territories &amp; resources? Find out at @UN press briefing on 12 March at 12 p.m. EST via https://t.co/8VeHK9oBLy or join one of @UNDESAâ€™s events on 15 or 16 March to learn more ðŸ‘‰https://t.co/JT61cXrYQh #WeAreIndigenous https://t.co/33Jruv5SaV	19755.0	RT @UN4Indigenous: What is the latest on #IndigenousPeoples' rights to lands, territories &amp; resources? Find out at @UN press briefing onâ€¦	456.0	True	full
441123	441123	604ba1262073ae00386e8893	2021-03-12 17:13:04	[]	[]	Fri Mar 12 17:08:40 +0000 2021	[{"text":"DRK","indices":[36,40]},{"text":"IhrSeidDochSpinner","indices":[233,252]}]	[{"url":"https://t.co/AtbfBzTyWB","expanded_url":"https://www.drk.de/das-drk/kontakt/","display_url":"drk.de/das-drk/kontakâ€¦","indices":[195,218]},{"url":"https://t.co/LlsffTr3nL","expanded_url":"https://twitter.com/WDRaktuell/status/1370384639387389958","display_url":"twitter.com/WDRaktuell/staâ€¦","indices":[253,276]}]	What? Ruft ihr jetzt bitte alle das #DRK Generalsekretariat an und protestiert dagegen? Never ever darf der Held disziplinarische MaÃŸnahmen bekommen!!!! Tel: 030 85 404 0 Weitere Kontaktdaten: https://t.co/AtbfBzTyWB Gebt alles! #IhrSeidDochSpinner https://t.co/LlsffTr3nL	752.0	RT @justB2C: What? Ruft ihr jetzt bitte alle das #DRK Generalsekretariat an und protestiert dagegen? Never ever darf der Held disziplinarisâ€¦	1818.0	True	full
441124	441124	604ba1262073ae00386e889b	2021-03-12 17:13:04	[]	[]	Fri Mar 12 16:25:56 +0000 2021	[{"text":"BastaYa","indices":[233,241]},{"text":"NoAlaCaza","indices":[242,252]}]	[{"url":"https://t.co/eIj3xJkvsw","expanded_url":"https://bit.ly/3qCTWxH","display_url":"bit.ly/3qCTWxH","indices":[254,277]}]	[TERUEL] Un aÃ±o de cÃ¡rcel por matar de hambre a sus perros en Utrillas. Condenado por el Juzgado de lo Penal de Teruel a un aÃ±o de cÃ¡rcel por dejar morir a varios perros de hambre. Sale muy barato el maltrato animal en este paÃ­s. #BastaYa #NoAlaCaza https://t.co/eIj3xJkvsw	7719.0	RT @plataforma_NAC: [TERUEL] Un aÃ±o de cÃ¡rcel por matar de hambre a sus perros en Utrillas. Condenado por el Juzgado de lo Penal de Terueâ€¦	1150.0	True	full
441125	441125	604ba1262073ae00386e88c5	2021-03-12 17:13:04	[]	[]	Fri Mar 12 16:15:28 +0000 2021	[]	[{"url":"https://t.co/OOl2qx98Dj","expanded_url":"http://youtu.be/bxqoMwUTcj0","display_url":"youtu.be/bxqoMwUTcj0","indices":[236,259]}]	"Together, we can make sure thereâ€™s a brighter year ahead." For over a year now, the COVID-19 pandemic has changed how we live our lives. From the @Space_Station, @Astro_illini &amp; @AstroVicGlover send a message of support to Earth: https://t.co/OOl2qx98Dj https://t.co/Zt4hzumQ2J	44842897.0	RT @NASA: "Together, we can make sure thereâ€™s a brighter year ahead." For over a year now, the COVID-19 pandemic has changed how we live oâ€¦	8.0	True	full
441126	441126	604ba1262073ae00386e88c9	2021-03-12 17:13:05	[]	[]	Fri Mar 12 16:16:29 +0000 2021	[]	[{"url":"https://t.co/d9b5WIYzvz","expanded_url":"https://forms.gle/ZLE4piWDybCHrYSd7","display_url":"forms.gle/ZLE4piWDybCHrYâ€¦","indices":[167,190]}]	*ANNOUNCEMENT* MY BOOK HAS NOW RECEIVED ITS FIRST PRICE CUT. THE NEW PRICE IS PKR 650/- FREE DELIVERY NATIONWIDE OR $4.99 + SHIPPING FOR INT'L CUSTOMERS BUY HERE: https://t.co/d9b5WIYzvz https://t.co/8IoEbvBpJj	3307.0	RT @cameramayn: *ANNOUNCEMENT* MY BOOK HAS NOW RECEIVED ITS FIRST PRICE CUT. THE NEW PRICE IS PKR 650/- FREE DELIVERY NATIONWIDE OR $4.9â€¦	113.0	True	full
441127	441127	604ba1262073ae00386e88cb	2021-03-12 17:13:04	[{"text":"Ù†Ø¬Ø±Ø§Ù†","indices":[43,49]},{"text":"ÙƒÙˆØ±ÙˆÙ†Ø§","indices":[117,124]},{"text":"Ø®Ø°_Ø§Ù„Ø®Ø·ÙˆØ©","indices":[206,216]},{"text":"Ø®Ø°_Ø§Ù„Ù„Ù‚Ø§Ø­","indices":[217,227]},{"text":"Ù†Ø¬Ø±Ø§Ù†_Ø§Ù„Ø§Ù†","indices":[228,239]}]	[{"url":"https://t.co/juND6AlJaS","expanded_url":"http://onelink.to/yjc3nj","display_url":"onelink.to/yjc3nj","indices":[181,204]}]		[]	[]			Ù…Ø±Ø§ÙƒØ² ØªÙ‚Ø¯ÙŠÙ… Ù„Ù‚Ø§Ø­Ø§Øª ÙƒÙˆØ±ÙˆÙ†Ø§ Ù�ÙŠ Ø®Ø¯Ù…ØªÙƒÙ… Ø¨Ù…Ù†Ø·Ù‚Ø© #Ù†Ø¬Ø±Ø§Ù† Ù…Ù† Ø®Ù„Ø§Ù„ (Ù¤) Ù…Ø±Ø§ÙƒØ² . Ø§Ù„Ù„Ù‚Ø§Ø­ Ø¢Ù…Ù† ÙˆÙŠØ­Ù…ÙŠÙƒ ÙˆØ£Ø­Ø¨Ø§Ø¨Ùƒ Ù…Ù† Ø§Ù„Ø¥ØµØ§Ø¨Ø© Ø¨ Ù�ÙŠØ±Ùˆâ€¦ https://t.co/KGET3isoQ3	59033.0	True	full
441128	441128	604ba1272073ae00386e88df	2021-03-12 17:13:05	[]	[]	Fri Mar 12 15:47:11 +0000 2021	[{"text":"ASTRO","indices":[217,223]},{"text":"ì•„ìŠ¤íŠ¸ë¡œ","indices":[225,230]}]	[{"url":"https://t.co/xFd8tevBAh","expanded_url":"http://n.news.naver.com/entertain/article/112/0003409338","display_url":"n.news.naver.com/entertain/artiâ€¦","indices":[171,194]}]	ðŸ–¥ï¸�[NAVER] (AAF) se espera que ASTRO cree innolvidables recuerdso con los fans de todo el mundo con muchas canciones, charlas, etc. Para los fans que hayan esperado (+) ðŸ”—https://t.co/xFd8tevBAh Cr: @sunnylovelife [#ASTRO| #ì•„ìŠ¤íŠ¸ë¡œ| @offclASTRO] https://t.co/jp6ahFkD43	4507.0	RT @AstroUnitEsp: ðŸ–¥ï¸�[NAVER] (AAF) se espera que ASTRO cree innolvidables recuerdso con los fans de todo el mundo con muchas canciones, chaâ€¦	887.0	True	full
441129	441129	604ba1272073ae00386e88e5	2021-03-12 17:13:05	[]	[]	Fri Mar 12 17:10:00 +0000 2021	[{"text":"DemocraciaComunal","indices":[130,148]}]	[{"url":"https://t.co/RBOQlN3M5s","expanded_url":"https://www.vtv.gob.ve/covid-19-dia-361-casos-11032021/","display_url":"vtv.gob.ve/covid-19-dia-3â€¦","indices":[150,173]}]	DÃ­a 361 | Lucha contra la COVID-19: Venezuela registra 479 casos comunitarios, 2 importados y suma 136.269 pacientes recuperados #DemocraciaComunal https://t.co/RBOQlN3M5s https://t.co/Dapc2OEO4K	1813301.0	RT @VTVcanal8: DÃ­a 361 | Lucha contra la COVID-19: Venezuela registra 479 casos comunitarios, 2 importados y suma 136.269 pacientes recuperâ€¦	2929.0	True	full
441130	441130	604ba1272073ae00386e88f1	2021-03-12 17:13:05	[]	[{"url":"https://t.co/JOzrxBKkHu","expanded_url":"https://imais.online/2021/03/12/anvisa-aprova-registro-de-vacina-e-de-medicamento-contra-covid-19/","display_url":"imais.online/2021/03/12/anvâ€¦","indices":[253,276]}]		[]	[]			Rendesivir tem registro aprovado para tratamento em hospitais A AgÃªncia Nacional de VigilÃ¢ncia SanitÃ¡ria (Anvisa)â€¦ https://t.co/7rJr234pUW	2870.0	True	full
441131	441131	604ba1272073ae00386e8925	2021-03-12 17:13:06	[]	[{"url":"https://t.co/1LtsV5erdF","expanded_url":"https://www.tagesschau.de/inland/rki-zahlen-freitag-103.html","display_url":"tagesschau.de/inland/rki-zahâ€¦","indices":[200,223]}]		[]	[]			los nuevos casos de infecciÃ³n aumentan nuevamente en Alemania, la tercer ola estÃ¡ comenzando, probablemente por lasâ€¦ https://t.co/UXQBsmx7QC	2191.0	True	full
441132	441132	604ba1272073ae00386e8927	2021-03-12 17:13:06	[]	[]	Sun Mar 07 12:29:29 +0000 2021	[]	[{"url":"https://t.co/CIgxs4cSd3","expanded_url":"http://Onlyfans.com/Britishmeangirls","display_url":"Onlyfans.com/Britishmeangirâ€¦","indices":[238,261]}]	New clip just uploaded to onlyfans!! Watch 2 girls crush food all over me and then make me lick of the bottom of their nylon stockings ðŸ¤¯ Lots of foot worship and nylon licking in this clip ðŸ˜� Over 15 trampling videos on the page now ðŸ‘‡ https://t.co/CIgxs4cSd3 Nylonfetish https://t.co/2Wp1sV00fT	2538.0	RT @TramplePeople: New clip just uploaded to onlyfans!! Watch 2 girls crush food all over me and then make me lick of the bottom of theirâ€¦	855.0	True	full
441133	441133	604ba1282073ae00386e8939	2021-03-12 17:13:06	[]	[]	Fri Mar 12 06:06:23 +0000 2021	[{"text":"PRI","indices":[90,94]},{"text":"GutierrezDeLaTorre","indices":[106,125]},{"text":"TrataDePersonas","indices":[227,243]}]	[{"url":"https://t.co/tjsDF8h5Jm","expanded_url":"https://p.dw.com/p/3qWBZ","display_url":"p.dw.com/p/3qWBZ","indices":[251,274]}]	La FiscalÃ­aðŸ‡²ðŸ‡½ solicitÃ³ a Interpol la bÃºsqueda, localizaciÃ³n y aprehensiÃ³n del exlÃ­der del #PRI CuauhtÃ©moc #GutierrezDeLaTorre Lo acusan de pagar "la publicaciÃ³n de anuncios engaÃ±osos" para captar a sus vÃ­ctimas y someterlas a #TrataDePersonas (ama) https://t.co/tjsDF8h5Jm	900667.0	RT @dw_espanol: La FiscalÃ­aðŸ‡²ðŸ‡½ solicitÃ³ a Interpol la bÃºsqueda, localizaciÃ³n y aprehensiÃ³n del exlÃ­der del #PRI CuauhtÃ©moc #GutierrezDeLaTorâ€¦	1455.0	True	full
441134	441134	604ba1282073ae00386e8941	2021-03-12 17:13:06	[]	[{"url":"https://t.co/WJCfcxjCsv","expanded_url":"https://www.cicig.org/history//index.php?mact=News,cntnt01,detail,0&cntnt01articleid=769&cntnt01returnid=67","display_url":"cicig.org/history//indexâ€¦","indices":[256,279]}]		[]	[]			Los representantes legales de esta Ãºltima empresa, aparecen en caso CICIG que investigÃ³ a los ex magistrados Blancaâ€¦ https://t.co/K9kKCm54CV	13716.0	True	full
441135	441135	604ba1282073ae00386e8947	2021-03-12 17:13:06	[]	[]	Thu Mar 11 19:38:07 +0000 2021	[]	[{"url":"https://t.co/VuTrDlzA1H","expanded_url":"https://www.huffpost.com/entry/joe-biden-signs-covid-19-relief-bill_n_604a5918c5b6cf72d094d3a4","display_url":"huffpost.com/entry/joe-bideâ€¦","indices":[256,279]}]	Something worth highlighting in this Covid-19 relief *law*: It subsidizes COBRA premiums at 100% If you lose your job/have reduced hrs and lose your employer-sponsored health insurance, the federal government will cover your premiums fully through Sept! https://t.co/VuTrDlzA1H	14000.0	RT @taragolshan: Something worth highlighting in this Covid-19 relief *law*: It subsidizes COBRA premiums at 100% If you lose your job/havâ€¦	888.0	True	full
441136	441136	604ba1282073ae00386e894f	2021-03-12 17:13:06	[{"text":"COVID19","indices":[18,26]},{"text":"Cuba","indices":[192,197]}]	[{"url":"https://t.co/mR2UZowENS","expanded_url":"http://www.cubadebate.cu/noticias/2021/03/12/fallecio-lucia-sanz-araujo-directora-de-la-revista-pionero/","display_url":"cubadebate.cu/noticias/2021/â€¦","indices":[168,191]}]		[]	[]			La pandemia de la #COVID19 acaba de arrebatarle la vida, a pesar de luchar como una guerrera, a la querida compaÃ±erâ€¦ https://t.co/BmSOZGwm6B	4591.0	True	full
441137	441137	604ba1282073ae00386e897f	2021-03-12 17:13:06	[{"text":"addiction","indices":[131,141]},{"text":"COVID19","indices":[194,202]}]	[{"url":"https://t.co/zSvFHTo52x","expanded_url":"https://pubmed.ncbi.nlm.nih.gov/33627183/","display_url":"pubmed.ncbi.nlm.nih.gov/33627183/","indices":[256,279]}]		[]	[]			Recently published in Addiction Science &amp; Clinical Practice, @miriamh_harris et al (inc. @YaleADM'sâ€¦ https://t.co/wchxLPQvQM	1410.0	True	full
441138	441138	604ba1282073ae00386e8983	2021-03-12 17:13:06	[]	[{"url":"https://t.co/Xx9KFPfzN7","expanded_url":"https://bit.ly/2OGgZKB","display_url":"bit.ly/2OGgZKB","indices":[214,237]}]		[]	[]			CYBER-ATTACKS ON FINANCIAL SERVICES SOAR: Gregory Markovich at FINRA says the threat levels for cyber-security attaâ€¦ https://t.co/KBSHECeXqn	669.0	True	full
441139	441139	604ba1282073ae00386e898b	2021-03-12 17:13:07	[]	[]	Fri Mar 12 16:46:32 +0000 2021	[{"text":"Valladolid","indices":[231,242]}]	[{"url":"https://t.co/Wh3aLoDG0w","expanded_url":"https://www.eldiadevalladolid.com/noticia/Z88CF605B-FA09-F3AE-A455ED037B5D321E/202103/los-hospitales-llegan-al-fin-de-semana-con-mas-ingresados?utm_source=dlvr.it&utm_medium=twitter","display_url":"eldiadevalladolid.com/noticia/Z88CF6â€¦","indices":[243,266]}]	ClÃ­nico y RÃ­o Hortega llegan al fin de semana con mÃ¡s contagiados ingresados que hace siete dÃ­as, pero el grado de ocupaciÃ³n covid se estabiliza en la franja del 37% y la tasa de incidencia a 14 dÃ­as baja a 86 casos por 100.000 en #Valladolid https://t.co/Wh3aLoDG0w	49089.0	RT @DiadeValladolid: ClÃ­nico y RÃ­o Hortega llegan al fin de semana con mÃ¡s contagiados ingresados que hace siete dÃ­as, pero el grado de ocuâ€¦	328.0	True	full
441140	441140	604ba1282073ae00386e898f	2021-03-12 17:13:07	[]	[]	Fri Mar 12 17:01:39 +0000 2021	[]	[{"url":"https://t.co/1MvrM0nOJX","expanded_url":"http://www.nhsinform.scot/covid19vaccine","display_url":"nhsinform.scot/covid19vaccine","indices":[181,204]}]	Getting vaccinated is one of the things we can do to help protect ourselves and others. When you're invited forward, please roll up your sleeve. Find out more about the vaccine âž¡ https://t.co/1MvrM0nOJX https://t.co/7oEKoSjVRG	363484.0	RT @scotgov: Getting vaccinated is one of the things we can do to help protect ourselves and others. When you're invited forward, please râ€¦	1205.0	True	full
441141	441141	604ba1292073ae00386e899d	2021-03-12 17:13:07	[{"text":"nouvelles","indices":[268,278]}]	[{"url":"https://t.co/KMH4TvD9dI","expanded_url":"https://www.lci.fr/sante/en-direct-coronavirus-covid-19-le-seuil-des-4000-patients-en-reanimation-franchi-selon-les-chiffres-de-sante-publique-france-2180215.html","display_url":"lci.fr/sante/en-direcâ€¦","indices":[244,267]}]		[]	[]			EN DIRECT - Covid-19 : le seuil des 4000 patients en rÃ©animation franchi pour la premiÃ¨re fois depuis le 26 novembrâ€¦ https://t.co/fIoYmF6n56	1761.0	True	full
441142	441142	604ba1292073ae00386e89d3	2021-03-12 17:13:07	[]	[{"url":"https://t.co/cYx1cf5io0","expanded_url":"https://tinyurl.com/alias-amazon","display_url":"tinyurl.com/alias-amazon","indices":[72,95]}]		[]	[]			Hi, Do you want to get 200$ free? Then click and earn 200$ without work https://t.co/cYx1cf5io0 Just sign up and reâ€¦ https://t.co/zHGsvMs7Zz	0.0	True	full
441143	441143	604ba1292073ae00386e89d7	2021-03-12 17:13:07	[]	[]	Fri Mar 12 17:12:31 +0000 2021	[]	[{"url":"https://t.co/v2nKl4Sbrg","expanded_url":"https://youtu.be/rp7FqjQFDBU","display_url":"youtu.be/rp7FqjQFDBU","indices":[259,282]}]	Â¡CHICOS VENIROS AL DIRECTO QUE OS TRAIGO NOVEDADES! Del 15 al 17 de marzo se juega la CONMEBOL eLibertadores de FIFA 21 y estarÃ© comentando las finales âš½ ParticiparÃ¡n estos cracks del fÃºtbol @TinoasprillaH, @ZR11, @OCordobaBBVA y @Fercaveoficial. VENTE-&gt; https://t.co/v2nKl4Sbrg https://t.co/YnZfp7TNBK	2197102.0	RT @DjMaRiiO: Â¡CHICOS VENIROS AL DIRECTO QUE OS TRAIGO NOVEDADES! Del 15 al 17 de marzo se juega la CONMEBOL eLibertadores de FIFA 21 y estâ€¦	46.0	True	full
441144	441144	604ba1292073ae00386e89df	2021-03-12 17:13:07	[]	[]	Fri Mar 12 12:42:49 +0000 2021	[]	[{"url":"https://t.co/alXh5p45H7","expanded_url":"https://twitter.com/bostonglobe/status/1370083216229429249","display_url":"twitter.com/bostonglobe/stâ€¦","indices":[192,215]}]	Dear @GovMikeDewine, WE THE PEOPLE are putting you on notice that if you try to institute a â€œvaccine passportâ€�: WE WILL REVOLT âœŠðŸ�»âœŠðŸ�½âœŠðŸ�¿ WE WILL RISE UP âš”ï¸�âš”ï¸�âš”ï¸� WE WILL DEFEND OUR FREEDOM ðŸ‡ºðŸ‡¸ðŸ‡ºðŸ‡¸ðŸ‡ºðŸ‡¸ https://t.co/alXh5p45H7	16625.0	RT @JoshMandelOhio: Dear @GovMikeDewine, WE THE PEOPLE are putting you on notice that if you try to institute a â€œvaccine passportâ€�: WE WILâ€¦	352.0	True	full
441145	441145	604ba1292073ae00386e89e1	2021-03-12 17:13:07	[{"text":"HR1","indices":[52,56]},{"text":"SaveOurCountry","indices":[113,128]},{"text":"ampFW","indices":[129,135]}]	[{"url":"https://t.co/4vACmvyUip","expanded_url":"https://bit.ly/30AkzsH","display_url":"bit.ly/30AkzsH","indices":[136,159]}]		[]	[]			âš ï¸� Democrats Envious as China Passes Its Version of #HR1 Election Reforms for Hong Kong -- Final Vote 2895 to 0.â€¦ https://t.co/oW1t4iP2oY	267035.0	True	full
441146	441146	604ba12a2073ae00386e89f7	2021-03-12 17:13:08	[{"text":"COVID19","indices":[95,103]}]	[{"url":"https://t.co/fF9rapTA7G","expanded_url":"http://eaigle.com","display_url":"eaigle.com","indices":[143,166]}]		[]	[]			We are still looking to help @YorkRegionGovt businesses! If youâ€™d like to learn more about our #COVID19 screening sâ€¦ https://t.co/dL9KuGbknH	62.0	True	full
441147	441147	604ba12a2073ae00386e8a01	2021-03-12 17:13:08	[]	[]	Fri Mar 12 16:16:46 +0000 2021	[]	[{"url":"https://t.co/07M66Jbf97","expanded_url":"https://ansm.sante.fr/S-informer/Actualite/Point-de-situation-sur-la-surveillance-des-vaccins-contre-la-COVID-19","display_url":"ansm.sante.fr/S-informer/Actâ€¦","indices":[251,274]}]	Ø§Ù„ÙŠÙˆÙ…12Ù…Ø§Ø±Ø³2021 Ù‡ÙŠØ¦Ø© Ø§Ù„Ø¯ÙˆØ§Ø¡ Ø§Ù„Ù�Ø±Ù†Ø³ÙŠØ© @ansm ðŸ‡«ðŸ‡· ØªØµØ¯Ø± Ø§Ù„ØªÙ‚Ø±ÙŠØ± Ø§Ù„Ø¯ÙˆØ±ÙŠ Ø¨Ø´Ø£Ù† Ø§Ù„ØªØ·Ø¹ÙŠÙ…Ø§Øª Ø§Ù„Ù…Ø³ØªØ®Ø¯Ù…Ø© Ù�ÙŠðŸ‡«ðŸ‡· "Ù‚Ø±Ø§Ø¨Ø© Ù†ØµÙ� Ù…Ù„ÙŠÙˆÙ† Ø´Ø®Øµ ØªÙ„Ù‚ÙˆØ§ ØªØ·Ø¹ÙŠÙ… Ø£ÙˆÙƒØ³Ù�ÙˆØ±Ø¯/Ø¢Ø³ØªØ±Ø§Ø²ÙŠÙ†ÙŠÙƒØ§ØŒ Ù„Ù… Ù†Ø±ØµØ¯ Ù…Ø®Ø§Ø·Ø± Ø¹Ù„Ù‰ ØµØ­Ø© Ø§Ù„Ø¥Ù†Ø³Ø§Ù†ØŒ Ù„Ø°Ù„Ùƒ ÙƒÙ…Ø§ Ø£ÙˆØµØª Ù‡ÙŠØ¦Ø© Ø§Ù„Ø¯ÙˆØ§Ø¡ Ø§Ù„Ø£ÙˆØ±ÙˆØ¨ÙŠØ©Ø…	35382.0	RT @YAYshamsaldeen: Ø§Ù„ÙŠÙˆÙ…12Ù…Ø§Ø±Ø³2021 Ù‡ÙŠØ¦Ø© Ø§Ù„Ø¯ÙˆØ§Ø¡ Ø§Ù„Ù�Ø±Ù†Ø³ÙŠØ© @ansm ðŸ‡«ðŸ‡· ØªØµØ¯Ø± Ø§Ù„ØªÙ‚Ø±ÙŠØ± Ø§Ù„Ø¯ÙˆØ±ÙŠ Ø¨Ø´Ø£Ù† Ø§Ù„ØªØ·Ø¹ÙŠÙ…Ø§Øª Ø§Ù„Ù…Ø³ØªØ®Ø¯Ù…Ø© Ù�ÙŠðŸ‡«ðŸ‡· "Ù‚Ø±Ø§Ø¨Ø© Ù†ØµÙ� Ù…Ù„ÙŠÙˆÙ† Ø´Ø®Øµ Øªâ€¦	33174.0	True	full
441148	441148	604ba12a2073ae00386e8a07	2021-03-12 17:13:08	[]	[]	Fri Mar 12 16:30:09 +0000 2021	[]	[{"url":"https://t.co/44DZaq9U3m","expanded_url":"https://www.lemonde.fr/m-le-mag/article/2021/02/05/de-la-creation-d-en-marche-a-la-campagne-de-vaccination-mckinsey-un-cabinet-dans-les-pas-de-macron_6068833_4500055.html","display_url":"lemonde.fr/m-le-mag/articâ€¦","indices":[152,175]}]	Notre politique "sanitaire" publique dÃ©lÃ©guÃ©e Ã des fonds privÃ©s pour 4 Ã 5 millions d'euros... voir plus ! Il y a de quoi se poser des questions non ? https://t.co/44DZaq9U3m	2187.0	RT @AgretDenis: Notre politique "sanitaire" publique dÃ©lÃ©guÃ©e Ã des fonds privÃ©s pour 4 Ã 5 millions d'euros... voir plus ! Il y a de quoiâ€¦	42.0	True	full
441149	441149	604ba12a2073ae00386e8a0b	2021-03-12 17:13:08	[]	[]	Wed Mar 10 11:45:02 +0000 2021	[]	[{"url":"https://t.co/tb8MnWhDR3","expanded_url":"https://youtu.be/YnNgTHxowgk","display_url":"youtu.be/YnNgTHxowgk","indices":[120,143]}]	Copyright protects creators and helps you earn money from your work. Watch our short animation to understand its power: https://t.co/tb8MnWhDR3	12042.0	RT @ALCS_UK: Copyright protects creators and helps you earn money from your work. Watch our short animation to understand its power: https:â€¦	838.0	True	full
441150	441150	604ba12a2073ae00386e8a0d	2021-03-12 17:13:08	[]	[]	Fri Mar 12 17:08:02 +0000 2021	[]	[{"url":"https://t.co/HcgBaB8JEe","expanded_url":"http://TAIGASTYLE.bigcartel.com","display_url":"TAIGASTYLE.bigcartel.com","indices":[128,151]}]	With a new name comes a new promo code. Save 15% on your order from now until Monday at 12:00 AM EST. Just use the code â€œNEWâ€� https://t.co/HcgBaB8JEe	5377.0	RT @apexofcombat: With a new name comes a new promo code. Save 15% on your order from now until Monday at 12:00 AM EST. Just use the codeâ€¦	3827.0	True	full
441151	441151	604ba12a2073ae00386e8a17	2021-03-12 17:13:08	[]	[]	Fri Mar 12 16:55:13 +0000 2021	[{"text":"T13Tarde","indices":[127,136]}]	[{"url":"https://t.co/tdFda9tz69","expanded_url":"http://T13.cl/en-vivo","display_url":"T13.cl/en-vivo","indices":[139,162]}]	Seremi de salud de ValparaÃ­so tiene PCR positivo por COVID-19. Autoridad participÃ³ en actividades hasta este jueves EN VIVO ðŸ“º #T13Tarde Â» https://t.co/tdFda9tz69 https://t.co/XkF2SDbJMJ	3338869.0	RT @T13: Seremi de salud de ValparaÃ­so tiene PCR positivo por COVID-19. Autoridad participÃ³ en actividades hasta este jueves EN VIVO ðŸ“º #T1â€¦	2940.0	True	full
441152	441152	604ba12a2073ae00386e8a2b	2021-03-12 17:13:08	[]	[]	Fri Mar 12 17:10:32 +0000 2021	[{"text":"renewableenergy","indices":[131,147]},{"text":"ClimateCrisis","indices":[148,162]},{"text":"flooding","indices":[163,172]},{"text":"rdguk","indices":[173,179]}]	[{"url":"https://t.co/KuERg7OOA4","expanded_url":"https://twitter.com/WMO/status/1370297242393935872","display_url":"twitter.com/WMO/status/137â€¦","indices":[180,203]}]	This is one of the reasons we've had headaches to overcome building @RdgHydro community energy scheme. We're nearly there though! #renewableenergy #ClimateCrisis #flooding #rdguk https://t.co/KuERg7OOA4	399.0	RT @sophieworldwide: This is one of the reasons we've had headaches to overcome building @RdgHydro community energy scheme. We're nearly tâ€¦	1434.0	True	full
441153	441153	604ba12a2073ae00386e8a3f	2021-03-12 17:13:09	[]	[]	Fri Mar 12 17:02:42 +0000 2021	[{"text":"OKPreps","indices":[218,226]}]	[{"url":"https://t.co/cucbZw4vuS","expanded_url":"https://www.oklahoman.com/story/sports/high-school/basketball/2021/03/12/announcer-directs-racist-comments-toward-norman-girls-basketball-kneeling-during-national-anthem/4664965001/","display_url":"oklahoman.com/story/sports/hâ€¦","indices":[227,250]}]	An announcer for the NFHS live stream caught directing racist comments at Norman's girls when they kneeled for the national anthem Thursday ahead of its game against Midwest City. "They're kneeling? F****** n******." #OKPreps https://t.co/cucbZw4vuS	4372.0	RT @Cam_Jourdan: An announcer for the NFHS live stream caught directing racist comments at Norman's girls when they kneeled for the nationaâ€¦	23.0	True	full
441154	441154	604ba12b2073ae00386e8a55	2021-03-12 17:13:09	[{"text":"COVID","indices":[76,82]},{"text":"capitalisme","indices":[228,240]},{"text":"COVID","indices":[242,248]},{"text":"socialisme","indices":[249,260]},{"text":"paris","indices":[261,267]},{"text":"Macron","indices":[268,275]},{"text":"LongCovidKids","indices":[276,290]}]	[{"url":"https://t.co/rvZmdCqwSe","expanded_url":"https://www.wsws.org/fr/articles/2021/03/12/pers-m12.html","display_url":"wsws.org/fr/articles/20â€¦","indices":[291,314]}]		[]	[]			@MeeneAtaro @NamChaRainbow @stylos_les La rÃ©ponse mondiale Ã la pandÃ©mie de #COVID-19 est une condamnation dÃ©vastatâ€¦ https://t.co/hCtgK4fEru	944.0	True	full
441155	441155	604ba12b2073ae00386e8a5b	2021-03-12 17:13:09	[]	[]	Fri Mar 12 01:40:00 +0000 2021	[{"text":"EspecialMippCI","indices":[0,15]}]	[{"url":"https://t.co/Dol2abqFcx","expanded_url":"https://bit.ly/2ZVeyGM","display_url":"bit.ly/2ZVeyGM","indices":[107,130]}]	#EspecialMippCI ðŸ”Ž| Mercado negro de vacunas anti COVID-19, nueva amenaza para los seres humanos. Lea mÃ¡s â�© https://t.co/Dol2abqFcx https://t.co/WHlefOiwfb	252000.0	RT @Mippcivzla: #EspecialMippCI ðŸ”Ž| Mercado negro de vacunas anti COVID-19, nueva amenaza para los seres humanos. Lea mÃ¡s â�© https://t.co/Dolâ€¦	52.0	True	full
441156	441156	604ba12b2073ae00386e8a5d	2021-03-12 17:13:09	[]	[]	Fri Mar 12 16:56:15 +0000 2021	[{"text":"MA7","indices":[85,89]}]	[{"url":"https://t.co/6Mi9vEwPcx","expanded_url":"https://twitter.com/projectbread/status/1369412347882856449","display_url":"twitter.com/projectbread/sâ€¦","indices":[265,288]}]	Proud to have fought for this win alongside @ProjectBread &amp; our neighbors in the #MA7 who stepped up to distribute thousands of free meals for children facing food insecurity during COVID-19. These waivers will put food on the table for so many young people. https://t.co/6Mi9vEwPcx	532675.0	RT @RepPressley: Proud to have fought for this win alongside @ProjectBread &amp; our neighbors in the #MA7 who stepped up to distribute thousanâ€¦	12.0	True	full
441157	441157	604ba12b2073ae00386e8a61	2021-03-12 17:13:09	[]	[]	Fri Mar 12 16:27:36 +0000 2021	[]	[{"url":"https://t.co/W9mN2HDmsH","expanded_url":"https://www.monitor.co.ug/uganda/news/national/govt-fails-to-account-for-shs56-billion-covid-19-cash--3320674","display_url":"monitor.co.ug/uganda/news/naâ€¦","indices":[118,141]}]	'Auditor General unearthes gross abuse of billions of shillings and other donations meant for the Covid-19 response' https://t.co/W9mN2HDmsH	1241060.0	RT @HEBobiwine: 'Auditor General unearthes gross abuse of billions of shillings and other donations meant for the Covid-19 response' httpsâ€¦	358.0	True	full
441158	441158	604ba12b2073ae00386e8a75	2021-03-12 17:13:09	[]	[{"url":"https://t.co/Xs2jyqErK4","expanded_url":"https://bit.ly/2O3wX1M","display_url":"bit.ly/2O3wX1M","indices":[248,271]}]		[]	[]			Since 1964, the Medal for Excellence, Columbia Lawâ€™s most prestigious award, has been given to alumni and past or pâ€¦ https://t.co/KCpdKFjLY7	67346.0	True	full
441159	441159	604ba12b2073ae00386e8a89	2021-03-12 17:13:09	[]	[]	Fri Mar 12 15:44:02 +0000 2021	[]	[{"url":"https://t.co/OYMD5xYT5S","expanded_url":"https://www.bbc.com/news/uk-55913913","display_url":"bbc.com/news/uk-559139â€¦","indices":[252,275]}]	ðŸ“�Ø£ÙƒØ³Ù�ÙˆØ±Ø¯ Ø£Ø´Ø§Ø¯ ÙˆØ²ÙŠØ± Ø§Ù„ØµØ­Ø© Ø§Ù„Ø¨Ø±ÙŠØ·Ø§Ù†ÙŠ Ø¨Ù„Ù‚Ø§Ø­ Ø£ÙƒØ³Ù�ÙˆØ±Ø¯ Ø§Ù„ØªÙŠ ØªØ¨ÙŠÙ† Ø§Ù†Ù‡ ÙŠÙ‚Ù„Ù„ Ù…Ù† Ø§Ù†ØªØ´Ø§Ø± Ø§Ù„Ù�ÙŠØ±ÙˆØ³ Ø§Ù„ØªØ§Ø¬ÙŠ "Ø±Ø§Ø¦Ø¹ Ù„Ù„ØºØ§ÙŠØ©"ØŒ ÙˆØ§Ù„Ø¯Ø±Ø§Ø³Ø§Øª Ø¬Ø²Ø¡ ØªØ­Øª Ø§Ù„Ù†Ø´Ø± ÙˆØ¬Ø²Ø¡ Ø¬Ø§Ø±ÙŠ. Ù„Ø§ÙŠÙ†Ø¨ØºÙŠ Ø§Ù„Ù…Ù‚Ø§Ø±Ù†Ø© Ø¨Ø·Ø±ÙŠÙ‚Ø© Ø§Ù„ØªÙ‚Ù„ÙŠÙ„ Ø¨ÙŠÙ† Ø§Ù„Ù„Ù‚Ø§Ø­Ø§Øª ÙƒÙˆÙ† Ù„Ù‚Ø§Ø­ ÙˆÙˆØ²Ø¹ Ø¨Ù…Ù†Ø§Ø·Ù‚ Ø§ÙƒØ«Ø± Ø³Ù†Ø­…	133176.0	RT @DrSafug: ðŸ“�Ø£ÙƒØ³Ù�ÙˆØ±Ø¯ Ø£Ø´Ø§Ø¯ ÙˆØ²ÙŠØ± Ø§Ù„ØµØ­Ø© Ø§Ù„Ø¨Ø±ÙŠØ·Ø§Ù†ÙŠ Ø¨Ù„Ù‚Ø§Ø­ Ø£ÙƒØ³Ù�ÙˆØ±Ø¯ Ø§Ù„ØªÙŠ ØªØ¨ÙŠÙ† Ø§Ù†Ù‡ ÙŠÙ‚Ù„Ù„ Ù…Ù† Ø§Ù†ØªØ´Ø§Ø± Ø§Ù„Ù�ÙŠØ±ÙˆØ³ Ø§Ù„ØªØ§Ø¬ÙŠ "Ø±Ø§Ø¦Ø¹ Ù„Ù„ØºØ§ÙŠØ©"ØŒ ÙˆØ§Ù„Ø¯Ø±Ø§Ø³Ø§Øª Ø¬Ø²Ø¡ ØªØ­Øªâ€¦	68.0	True	full
441160	441160	604ba12c2073ae00386e8abb	2021-03-12 17:13:10	[]	[]	Wed Mar 10 16:33:20 +0000 2021	[]	[{"url":"https://t.co/2wXbwcXMCR","expanded_url":"https://go.latoken.com/4nw","display_url":"go.latoken.com/4nw","indices":[200,223]}]	LATOKEN @RYI_Unity Giveaway! 4 lucky winners to get 40 $RYIP each. Participant with most referrals gets assured 40 RYIP. ðŸŽ� Do's: âœ… Follow, RT &amp; Quote tweet âœ… Complete easy &amp; quick tasks âž¡ï¸� https://t.co/2wXbwcXMCR ðŸ“… Mar 15 https://t.co/soTlEcssAp	143556.0	RT @latokens: LATOKEN @RYI_Unity Giveaway! 4 lucky winners to get 40 $RYIP each. Participant with most referrals gets assured 40 RYIP. ðŸŽ�â€¦	0.0	True	full
441161	441161	604ba12c2073ae00386e8adb	2021-03-12 17:13:10	[]	[{"url":"https://t.co/onGcXX3Jqr","expanded_url":"https://chinesedominance.blogspot.com/","display_url":"chinesedominance.blogspot.com","indices":[91,114]},{"url":"https://t.co/sWzk9EXgud","expanded_url":"https://biddenpolicytocounterchinaindiarole.blogspot.com/","display_url":"â€¦ytocounterchinaindiarole.blogspot.com","indices":[171,194]}]		[]	[]			@pressgazette @antoguerrera Corona Virus &amp; Chinese Design to Dominate World's Politics https://t.co/onGcXX3Jqr Joâ€¦ https://t.co/kfqm9Z7Gwq	100.0	True	full
441162	441162	604ba12c2073ae00386e8add	2021-03-12 17:13:10	[]	[]	Thu Mar 11 23:14:01 +0000 2021	[]	[{"url":"https://t.co/uhUiyDywmz","expanded_url":"http://f3ather.com","display_url":"f3ather.com","indices":[185,208]}]	The Yeezy drop is on its way this weekend! Similarly to last week, we are ready to destroy the drop and bring all our user's great success Get your proxies now! 30% off code: cream30 https://t.co/uhUiyDywmz Retweet this tweet and we will give away a 5GB proxy plan! https://t.co/lSmExHdoCo	3127.0	RT @F3atherproxies: The Yeezy drop is on its way this weekend! Similarly to last week, we are ready to destroy the drop and bring all ourâ€¦	51.0	True	full
441163	441163	604ba12c2073ae00386e8ae3	2021-03-12 17:13:10	[]	[]	Fri Mar 12 11:42:17 +0000 2021	[]	[{"url":"https://t.co/03pQ8rRViP","expanded_url":"http://ourworldindata.org/covid-vaccinations","display_url":"ourworldindata.org/covid-vaccinatâ€¦","indices":[21,44]}]	Our data is updated: https://t.co/03pQ8rRViP Share of people with at least 1 dose: ðŸ‡®ðŸ‡± Israel 59% ðŸ‡¦ðŸ‡ª UAE 35% ðŸ‡¬ðŸ‡§ UK 34% ðŸ‡¨ðŸ‡± Chile 24% ðŸ‡ºðŸ‡¸ US 19% ðŸ‡§ðŸ‡­ Bahrain 18% ðŸ‡·ðŸ‡¸ Serbia 17% ðŸ‡­ðŸ‡º Hungary 13% ðŸ‡²ðŸ‡¦ Morocco 11% ðŸ‡©ðŸ‡° Denmark 10% ðŸ‡«ðŸ‡® Finland 10% ðŸ‡¹ðŸ‡· Turkey 9% ðŸ‡±ðŸ‡¹ Lithuania 9% ðŸ‡ªðŸ‡ª Estonia 9% https://t.co/pLoulwgMa8	20765.0	RT @redouad: Our data is updated: https://t.co/03pQ8rRViP Share of people with at least 1 dose: ðŸ‡®ðŸ‡± Israel 59% ðŸ‡¦ðŸ‡ª UAE 35% ðŸ‡¬ðŸ‡§ UK 34% ðŸ‡¨ðŸ‡± Chilâ€¦	85027.0	True	full
441164	441164	604ba12c2073ae00386e8af3	2021-03-12 17:13:11	[]	[]	Fri Mar 12 06:42:05 +0000 2021	[]	[{"url":"https://t.co/peaGwQTl19","expanded_url":"https://n.news.naver.com/entertain/article/001/0012256396?lfrom=twitter","display_url":"n.news.naver.com/entertain/artiâ€¦","indices":[151,174]}]	JTBC will air the movie documentary "BREAK THE SILENCE: THE MOVIE" for the first time on March 15 KST to celebrate @BTS_twt's first Grammy nomination https://t.co/peaGwQTl19 https://t.co/pJbEe9fWbP	500861.0	RT @charts_k: JTBC will air the movie documentary "BREAK THE SILENCE: THE MOVIE" for the first time on March 15 KST to celebrate @BTS_twt'sâ€¦	10.0	True	full
441165	441165	604ba12d2073ae00386e8b23	2021-03-12 17:13:11	[]	[]	Fri Mar 12 15:35:57 +0000 2021	[]	[{"url":"https://t.co/EIiNWk6ZnT","expanded_url":"https://www.mediamatters.org/fox-news/these-are-fox-news-leading-advertisers","display_url":"mediamatters.org/fox-news/theseâ€¦","indices":[186,209]},{"url":"https://t.co/btWdI0aN0h","expanded_url":"https://twitter.com/GoAngelo/status/1370226842381266945","display_url":"twitter.com/GoAngelo/statuâ€¦","indices":[210,233]}]	@GoAngelo Given that Fox News is now building its entire brand around Carlson (including running ads on his show), what really needs to happen now is advertisers must drop Fox entirely. https://t.co/EIiNWk6ZnT https://t.co/btWdI0aN0h	447398.0	RT @mmfa: @GoAngelo Given that Fox News is now building its entire brand around Carlson (including running ads on his show), what really neâ€¦	5754.0	True	full
441166	441166	604ba12d2073ae00386e8b39	2021-03-12 17:13:11	[]	[{"url":"https://t.co/zD4oi8KqWL","expanded_url":"https://www.benzinga.com/news/21/03/20119425/northland-capital-markets-initiates-coverage-on-rodgers-silicon-valley-with-outperform-rating-announ","display_url":"benzinga.com/news/21/03/201â€¦","indices":[217,240]}]		[]	[]			Just dropping* here: $RSVA (spac ticker) merger with @Enovix, had received a price target rating of $25 by Northlaâ€¦ https://t.co/q9oTy2t7Br	10136.0	True	full
441167	441167	604ba12d2073ae00386e8b43	2021-03-12 17:13:11	[]	[]	Fri Mar 12 17:11:19 +0000 2021	[]	[{"url":"https://t.co/I9wd4IlObl","expanded_url":"https://twitter.com/ZiebarthDean/status/1370421519055130624","display_url":"twitter.com/ZiebarthDean/sâ€¦","indices":[119,142]}]	You left out that President Trump was in charge during 2019, which was the greatest economic year in American history! https://t.co/I9wd4IlObl	43771.0	RT @miles_commodore: You left out that President Trump was in charge during 2019, which was the greatest economic year in American history!â€¦	6926.0	True	full
441168	441168	604ba12d2073ae00386e8b4b	2021-03-12 17:13:11	[]	[{"url":"https://t.co/Yz8xgZxqLB","expanded_url":"https://www.elextranews.com/post/choc%C3%B3-un-virus-de-pandemia-abandono-estatal-y-corrupci%C3%B3n","display_url":"elextranews.com/post/choc%C3%Bâ€¦","indices":[227,250]}]		[]	[]			Esto es en Venezuela? "DEJANDO A LOS NIÃ‘OS Y JÃ“VENES SIN UN ACCESO A LAS CLASES VIRTUALES YA QUE ALLÃ� NO SE CUENTAâ€¦ https://t.co/DY3uf3ySrN	115.0	True	full
441169	441169	604ba12d2073ae00386e8b4d	2021-03-12 17:13:11	[]	[{"url":"https://t.co/UcrGh5z6yD","expanded_url":"https://www.theguardian.com/politics/2021/mar/12/no-10-plague-pit-how-covid-brought-westminster-to-its-knees","display_url":"theguardian.com/politics/2021/â€¦","indices":[126,149]}]		[]	[]			Criminal stupidity at the heart of Central Government and no wonder we have one of the worst covid death rates in tâ€¦ https://t.co/3E7q87zhcp	522.0	True	full
441170	441170	604ba12d2073ae00386e8b5b	2021-03-12 17:13:12	[]	[]	Fri Mar 12 06:42:05 +0000 2021	[]	[{"url":"https://t.co/peaGwQTl19","expanded_url":"https://n.news.naver.com/entertain/article/001/0012256396?lfrom=twitter","display_url":"n.news.naver.com/entertain/artiâ€¦","indices":[151,174]}]	JTBC will air the movie documentary "BREAK THE SILENCE: THE MOVIE" for the first time on March 15 KST to celebrate @BTS_twt's first Grammy nomination https://t.co/peaGwQTl19 https://t.co/pJbEe9fWbP	500895.0	RT @charts_k: JTBC will air the movie documentary "BREAK THE SILENCE: THE MOVIE" for the first time on March 15 KST to celebrate @BTS_twt'sâ€¦	409.0	True	full
441171	441171	604ba12e2073ae00386e8b63	2021-03-12 17:13:12	[]	[]	Fri Mar 12 09:04:54 +0000 2021	[]	[{"url":"https://t.co/IypJVAGK3g","expanded_url":"http://www.seegasmworld.com","display_url":"seegasmworld.com","indices":[183,206]}]	(280G) Pussycat Bottom 15 (*3/3) Congratulation Pussycat on getting your job! ~ I know it has been difficult due to COVID-19, but from now on let's walk the path of happiness ðŸ¥°ðŸ¥° "https://t.co/IypJVAGK3g" https://t.co/X8KjTVIAyN	406811.0	RT @seegasmworlds: (280G) Pussycat Bottom 15 (*3/3) Congratulation Pussycat on getting your job! ~ I know it has been difficult due to COVâ€¦	10.0	True	full
441172	441172	604ba12e2073ae00386e8b8d	2021-03-12 17:13:12	[]	[]	Fri Mar 12 13:59:02 +0000 2021	[]	[{"url":"https://t.co/bnd2BOhdPG","expanded_url":"https://cnn.it/3bFq2oa","display_url":"cnn.it/3bFq2oa","indices":[103,126]}]	"I need you," President Biden tells Americans, asking them to do their part in Covid crisis | Analysis https://t.co/bnd2BOhdPG https://t.co/td226I8lpP	4087707.0	RT @CNNPolitics: "I need you," President Biden tells Americans, asking them to do their part in Covid crisis | Analysis https://t.co/bnd2BOâ€¦	156.0	True	full
441173	441173	604ba12e2073ae00386e8b97	2021-03-12 17:13:12	[]	[{"url":"https://t.co/9hbEki3Ug8","expanded_url":"https://www.commondreams.org/news/2021/03/12/total-hypocrisy-sanders-rips-gop-pushing-estate-tax-repeal-while-rejecting-covid","display_url":"commondreams.org/news/2021/03/1â€¦","indices":[128,151]}]		[]	[]			Shockingly, they donâ€™t and never have given a damn about being hypocrites. They only care about helping rich peopleâ€¦ https://t.co/JmarBm6mDM	390.0	True	full
441174	441174	604ba12e2073ae00386e8bab	2021-03-12 17:13:12	[]	[{"url":"https://t.co/AhuS1loIYv","expanded_url":"https://finance.yahoo.com/news/first-pocket-inhaler-covid-19-000000886.html","display_url":"finance.yahoo.com/news/first-pocâ€¦","indices":[222,245]}]		[]	[]			Glad I took a position in $MBRX, itâ€™ll take off soon with a lil more volume: First pocket inhaler for Covid-19 andâ€¦ https://t.co/kqk7nMhvLx	32.0	True	full
441175	441175	604ba12e2073ae00386e8bad	2021-03-12 17:13:13	[]	[]	Thu Mar 11 11:16:45 +0000 2021	[]	[{"url":"https://t.co/HBSAUIxSuz","expanded_url":"https://www.dailymaverick.co.za/article/2021-03-08-revealed-the-uk-supported-the-coup-in-bolivia-to-gain-access-to-its-white-gold/","display_url":"dailymaverick.co.za/article/2021-0â€¦","indices":[257,280]}]	Salen a la luz documentos obtenidos por @declassifiedUK que revelan participaciÃ³n de Reino Unido en golpe de Estado de Bolivia, de noviembre 2019, por su interÃ©s en el litio y que su embajada, en La Paz, trajo empresa de ciberseguridad vinculada con la CIA https://t.co/HBSAUIxSuz	1205449.0	RT @evoespueblo: Salen a la luz documentos obtenidos por @declassifiedUK que revelan participaciÃ³n de Reino Unido en golpe de Estado de Bolâ€¦	966.0	True	full
441176	441176	604ba12e2073ae00386e8baf	2021-03-12 17:13:13	[]	[]	Thu Mar 11 14:34:32 +0000 2021	[]	[{"url":"https://t.co/idSvMxyKbp","expanded_url":"https://bit.ly/3o3WFPC","display_url":"bit.ly/3o3WFPC","indices":[299,322]}]	@1100Penn @anniekarni @maggieNYT @nytimes From Dec. 31, 2019, when Chinese officials first disclosed an outbreak of flu-like symptoms, through his last day in office, Donald Trump visited his businesses 97 times. During that time COVID-19 killed 408,382 people in the United States. via @1100penn https://t.co/idSvMxyKbp	23135.0	RT @Z_Everson: @1100Penn @anniekarni @maggieNYT @nytimes From Dec. 31, 2019, when Chinese officials first disclosed an outbreak of flu-likeâ€¦	5778.0	True	full
441177	441177	604ba12f2073ae00386e8bbd	2021-03-12 17:13:13	[{"text":"valheim","indices":[245,253]},{"text":"game","indices":[254,259]},{"text":"pcgaming","indices":[260,269]},{"text":"amwriting","indices":[270,280]}]	[{"url":"https://t.co/xZAtiJNJ7k","expanded_url":"https://vocal.media/gamers/valheim-is-it-worth-buying","display_url":"vocal.media/gamers/valheimâ€¦","indices":[221,244]}]		[]	[]			Hey everyone!! I wrote an article about my first impressions &amp; why I think Valheim is worthy of its hype &amp; price taâ€¦ https://t.co/cAtduGEHb3	683.0	True	full
441178	441178	604ba12f2073ae00386e8bd1	2021-03-12 17:13:13	[]	[]	Fri Mar 12 17:08:42 +0000 2021	[{"text":"PollutionDeLAir","indices":[82,98]},{"text":"coronavirus","indices":[99,111]},{"text":"Covid19","indices":[112,120]},{"text":"COVID_19","indices":[121,130]},{"text":"Insoumis","indices":[131,140]},{"text":"GiletsJaunes","indices":[141,154]}]	[{"url":"https://t.co/pfXvcfklHF","expanded_url":"https://reporterre.net/Le-cocktail-explosif-du-Covid-et-de-la-pollution-de-l-air","display_url":"reporterre.net/Le-cocktail-exâ€¦","indices":[58,81]}]	Le cocktail explosif du Covid et de la pollution de lâ€™air https://t.co/pfXvcfklHF #PollutionDeLAir #coronavirus #Covid19 #COVID_19 #Insoumis #GiletsJaunes	20362.0	RT @NeoResistant: Le cocktail explosif du Covid et de la pollution de lâ€™air https://t.co/pfXvcfklHF #PollutionDeLAir #coronavirus #Covid19â€¦	12685.0	True	full
441179	441179	604ba12f2073ae00386e8bf7	2021-03-12 17:13:14	[]	[]	Fri Mar 12 17:12:31 +0000 2021	[]	[{"url":"https://t.co/FnffWpOYue","expanded_url":"http://cdc.gov/coronavirus/2019-ncov/index.html","display_url":"cdc.gov/coronavirus/20â€¦","indices":[143,166]},{"url":"https://t.co/F6YBBSustU","expanded_url":"http://justice.gov/coronavirus","display_url":"justice.gov/coronavirus","indices":[196,219]},{"url":"https://t.co/iW8RlxiFhJ","expanded_url":"http://fema.gov/disasters/coronavirus/rumor-co…	Avoid speculations and rumors regarding COVID-19 vaccines by relying on OFFICIAL sources of information. ðŸ”¹ Get the latest updates on @CDCgov: https://t.co/FnffWpOYue ðŸ”¹ Spot the scams via @DOJPH: https://t.co/F6YBBSustU ðŸ”¹ More on our rumor control page: https://t.co/iW8RlxiFhJ https://t.co/OEdijPUkXK	816233.0	RT @fema: Avoid speculations and rumors regarding COVID-19 vaccines by relying on OFFICIAL sources of information. ðŸ”¹ Get the latest updateâ€¦	621.0	True	full
441180	441180	604ba12f2073ae00386e8c11	2021-03-12 17:13:14	[]	[]	Fri Mar 12 16:06:37 +0000 2021	[]	[{"url":"https://t.co/NLmibFJZZ7","expanded_url":"https://www.ctvnews.ca/video?clipId=2158984&playlistId=1.5344081&binId=1.810401&playlistPageNum=1&binPageNum=1","display_url":"ctvnews.ca/video?clipId=2â€¦","indices":[189,212]}]	You have to be a special type of ignorant to post a video like his on social media AND work in a retirement home. so much winning ladies. Alliston PSWs mock COVID protocols in online video https://t.co/NLmibFJZZ7 via @CTVNews	24610.0	RT @Candace_Dx: You have to be a special type of ignorant to post a video like his on social media AND work in a retirement home. so much wâ€¦	1335.0	True	full
441181	441181	604ba12f2073ae00386e8c1b	2021-03-12 17:13:14	[]	[]	Fri Mar 12 17:12:29 +0000 2021	[{"text":"hospitality","indices":[3,15]}]	[{"url":"https://t.co/Ym7P8V5hRy","expanded_url":"https://bit.ly/3lhPzXR","display_url":"bit.ly/3lhPzXR","indices":[241,264]}]	To #hospitality workers who want to reinvent their careers: â€¢ Learn what transitions are working well during the pandemic. â€¢ Find out the thought process behind pandemic-driven career changes. Follow @KathrynDill for more great coverage. https://t.co/Ym7P8V5hRy	31153.0	RT @TINYpulse: To #hospitality workers who want to reinvent their careers: â€¢ Learn what transitions are working well during the pandemic.â€¦	2074.0	True	full
441182	441182	604ba1302073ae00386e8c35	2021-03-12 17:13:14	[]	[]	Thu Mar 11 16:42:05 +0000 2021	[]	[{"url":"https://t.co/cdOjSL7LOG","expanded_url":"https://ilovecatturd.com/products/rabbitskin-novel","display_url":"ilovecatturd.com/products/rabbiâ€¦","indices":[251,274]}]	I'm about to hit 15,000 total books sold on my website. I want to thank everyone who has given my sci-fi novel - Rabbitskin - a chance. I'm glad I skipped Amazon. It's harder this way, but I didn't have to sell my soul to Bezos. ðŸ™�ðŸ™�ðŸ™� Rabbitskin Novel https://t.co/cdOjSL7LOG	470999.0	RT @catturd2: I'm about to hit 15,000 total books sold on my website. I want to thank everyone who has given my sci-fi novel - Rabbitskin -â€¦	1184.0	True	full
441183	441183	604ba1302073ae00386e8c3d	2021-03-12 17:13:14	[]	[]	Fri Mar 12 17:05:54 +0000 2021	[{"text":"DemocraciaComunal","indices":[99,117]}]	[{"url":"https://t.co/S9qrEObdQb","expanded_url":"https://www.vtv.gob.ve/venezuela-cumple-ano-declaracion-estado-alarma-pandemia-covid19/","display_url":"vtv.gob.ve/venezuela-cumpâ€¦","indices":[119,142]}]	En Venezuela se cumple un aÃ±o de la declaraciÃ³n del Estado de Alarma por la pandemia del COVID-19 #DemocraciaComunal https://t.co/S9qrEObdQb https://t.co/iWruxKkBUU	1813301.0	RT @VTVcanal8: En Venezuela se cumple un aÃ±o de la declaraciÃ³n del Estado de Alarma por la pandemia del COVID-19 #DemocraciaComunal httpsâ€¦	930.0	True	full
441184	441184	604ba1302073ae00386e8c49	2021-03-12 17:13:14	[]	[]	Fri Mar 12 16:00:53 +0000 2021	[]	[{"url":"https://t.co/E5p9hJf878","expanded_url":"http://novascotia.ca/vaccination/fr","display_url":"novascotia.ca/vaccination/fr","indices":[88,111]}]	Tous les rendez-vous pour recevoir le vaccin dâ€™AstraZeneca doivent Ãªtre pris en ligne Ã https://t.co/E5p9hJf878 ou en appelant sans frais au 1-833-797-7772.	21356.0	RT @nshealth: Tous les rendez-vous pour recevoir le vaccin dâ€™AstraZeneca doivent Ãªtre pris en ligne Ã https://t.co/E5p9hJf878 ou en appelanâ€¦	21004.0	True	full
441185	441185	604ba1302073ae00386e8c4d	2021-03-12 17:13:14	[]	[{"url":"https://t.co/VDKNOrOEX2","expanded_url":"http://opr.news/7527bfba210311en_us?link=1","display_url":"opr.news/7527bfba210311â€¦","indices":[84,107]},{"url":"https://t.co/w6hfTT5PP7","expanded_url":"https://opr.as/share","display_url":"opr.as/share","indices":[122,145]}]		[]	[]			Joe discussed COVIDâ€” He had 81 Million Votes, only 1,049 Watched Liveâ€”What a Crock! https://t.co/VDKNOrOEX2 Downloâ€¦ https://t.co/Ndh4giL3Tu	18.0	True	full
441186	441186	604ba1302073ae00386e8c4f	2021-03-12 17:13:14	[]	[]	Fri Mar 12 16:01:14 +0000 2021	[]	[{"url":"https://t.co/Sq98AfguyS","expanded_url":"https://twitter.com/JohnCornyn/status/1370342925146685444","display_url":"twitter.com/JohnCornyn/staâ€¦","indices":[260,283]}]	This is typical GOP bullshit. Whenever anyone questions my blazing hot hatred of republicans, I can cite fuckery like this. Cornyn knows this is bullshit. The fucknut idiots who voted for him dont. They just believe whatever bullshit he spews. Fucking morons. https://t.co/Sq98AfguyS	159.0	RT @SVArtemis1: This is typical GOP bullshit. Whenever anyone questions my blazing hot hatred of republicans, I can cite fuckery like this.â€¦	88.0	True	full
441187	441187	604ba1302073ae00386e8c53	2021-03-12 17:13:15	[]	[]	Sat Mar 06 16:09:05 +0000 2021	[{"text":"COVID19","indices":[267,275]}]	[{"url":"https://t.co/0Fupw9JInP","expanded_url":"https://bit.ly/3sYLQkr","display_url":"bit.ly/3sYLQkr","indices":[243,266]}]	In this open letter I am appealing to the @WHO and all stakeholders involved, no matter their conviction, to immediately declare such action as THE SINGLE MOST IMPORTANT PUBLIC HEALTH EMERGENCY OF INTERNATIONAL CONCERN. Please read and share: https://t.co/0Fupw9JInP #COVID19 https://t.co/I24mSjpVKM	6635.0	RT @GVDBossche: In this open letter I am appealing to the @WHO and all stakeholders involved, no matter their conviction, to immediately deâ€¦	290.0	True	full
441188	441188	604ba1302073ae00386e8c71	2021-03-12 17:13:15	[{"text":"AsianAmerican","indices":[0,14]}]	[{"url":"https://t.co/oFA5lgF65x","expanded_url":"https://www.washingtonpost.com/education/asian-american-students-home-school-in-person-pandemic/2021/03/02/eb7056bc-7786-11eb-8115-9ad5e9c02117_story.html","display_url":"washingtonpost.com/education/asiaâ€¦","indices":[253,276]}]		[]	[]			#AsianAmerican families are opting out of in-person school due to fears of bullying &amp; the virus itself. It's on allâ€¦ https://t.co/YIkCHbxpFC	31988.0	True	full
441189	441189	604ba1312073ae00386e8c87	2021-03-12 17:13:15	[]	[]	Fri Mar 12 17:10:05 +0000 2021	[]	[{"url":"https://t.co/fYkmyxp1TA","expanded_url":"https://www.nlarenas.com/2017/09/por-que-son-tan-caros-los-pasajes-aereos-en-ecuador/","display_url":"nlarenas.com/2017/09/por-quâ€¦","indices":[178,201]}]	@DayalaEC @3sbien @caedemmo Analizar porquÃ© son caros los pasajes en Ecuador es extenso, hace tiempo hice este post al respecto (ojo fue escrito pre covid y pre salida de Tame): https://t.co/fYkmyxp1TA	23111.0	RT @n_larenas: @DayalaEC @3sbien @caedemmo Analizar porquÃ© son caros los pasajes en Ecuador es extenso, hace tiempo hice este post al respeâ€¦	5749.0	True	full
441190	441190	604ba1312073ae00386e8c99	2021-03-12 17:13:15	[]	[{"url":"https://t.co/onGcXX3Jqr","expanded_url":"https://chinesedominance.blogspot.com/","display_url":"chinesedominance.blogspot.com","indices":[94,117]},{"url":"https://t.co/sWzk9EXgud","expanded_url":"https://biddenpolicytocounterchinaindiarole.blogspot.com/","display_url":"â€¦ytocounterchinaindiarole.blogspot.com","indices":[174,197]}]		[]	[]			@Sarala65449348 @MadhumitaroyC Corona Virus &amp; Chinese Design to Dominate World's Politics https://t.co/onGcXX3Jqrâ€¦ https://t.co/0gu6rwLjV6	100.0	True	full
441191	441191	604ba1312073ae00386e8ca9	2021-03-12 17:13:15	[]	[{"url":"https://t.co/UBtm6eELU8","expanded_url":"https://www.bible.com/111/heb.10.10,14.niv","display_url":"bible.com/111/heb.10.10,â€¦","indices":[210,233]}]		[]	[]			â€œAnd by that will, we have been made holy through the sacrifice of the body of Jesus Christ once for all. For by oâ€¦ https://t.co/1N5MSQNSHL	97.0	True	full
441192	441192	604ba1312073ae00386e8cb5	2021-03-12 17:13:15	[]	[]	Fri Mar 12 16:05:48 +0000 2021	[{"text":"COVID19","indices":[0,8]}]	[{"url":"https://t.co/cQkuLQxWqz","expanded_url":"https://coronavirus.data.gov.uk/details/vaccinations","display_url":"coronavirus.data.gov.uk/details/vaccinâ€¦","indices":[251,274]}]	#COVID19 VACCINE UPDATE: Daily figures on the number of people who have received a COVID-19 vaccine in the UK. As of 12 March, 23,314,525 people have received their first dose of a COVID-19 vaccination. Visit the @PHE_uk dashboard for more info: â–¶ï¸�ï¸�https://t.co/cQkuLQxWqz https://t.co/U4T1mi3qNk	710899.0	RT @DHSCgovuk: #COVID19 VACCINE UPDATE: Daily figures on the number of people who have received a COVID-19 vaccine in the UK. As of 12 Marâ€¦	56.0	True	full
441193	441193	604ba1312073ae00386e8cb9	2021-03-12 17:13:15	[]	[]	Fri Mar 12 17:00:06 +0000 2021	[{"text":"balance","indices":[32,40]},{"text":"CashApp","indices":[68,76]},{"text":"Backup","indices":[121,128]},{"text":"Media","indices":[147,153]},{"text":"Pinterest","indices":[174,184]},{"text":"LinkedIn","indices":[213,222]},{"text":"YouTubechannel","indices":[249,264]},{"text":"linkinbio","indices":[265,275]}]	[{"url":"https://t.co/f69IWAXq13","expanded_url":"https://pinterest.com/drmoriole/","display_url":"pinterest.com/drmoriole/","indices":[186,209]},{"url":"https://t.co/b18Bbh50hy","expanded_url":"https://linkedin.com/in/drmarciamoriole","display_url":"linkedin.com/in/drmarciamorâ€¦","indices":[224,247]},{"url":"https://t.co/aXhgPbBH0j","expanded_url":"https://twitter.com/DrMoriole/status/136621413…	ATTN: Not increasing my account #balance? Stay out of my DM's ðŸ’°: - #CashApp: $MarciaMoriole _______________________ 1âƒ£ #Backup: @DrMorioleEdD 2âƒ£ #Media: @DrMorioleMedia 3âƒ£ #Pinterest: https://t.co/f69IWAXq13 4âƒ£ #LinkedIn: https://t.co/b18Bbh50hy #YouTubechannel #linkinbio! ðŸ¦‹ https://t.co/aXhgPbBH0j	5650.0	RT @DrMoriole: ATTN: Not increasing my account #balance? Stay out of my DM's ðŸ’°: - #CashApp: $MarciaMoriole _______________________ 1âƒ£ #Baâ€¦	9.0	True	full
441194	441194	604ba1312073ae00386e8cbb	2021-03-12 17:13:15	[]	[]	Fri Mar 12 17:06:57 +0000 2021	[]	[{"url":"https://t.co/c7Hkvrw0OG","expanded_url":"https://www.npr.org/sections/coronavirus-live-updates/2021/03/10/975692487/alabama-official-on-vaccine-rollout-how-can-this-disparity-exist-in-this-country","display_url":"npr.org/sections/coronâ€¦","indices":[137,160]}]	In Alabama: "in cases where race was reported â€” white people have received 54.6% of vaccinations, compared to 14.6% for Black people." https://t.co/c7Hkvrw0OG	117365.0	RT @annehelen: In Alabama: "in cases where race was reported â€” white people have received 54.6% of vaccinations, compared to 14.6% for Blacâ€¦	28680.0	True	full
441195	441195	604ba1312073ae00386e8cbd	2021-03-12 17:13:15	[]	[]	Fri Mar 12 16:12:40 +0000 2021	[{"text":"IdeesDemocrÃ ciaiDretsCivils","indices":[168,196]},{"text":"DerechosHumanos","indices":[197,213]},{"text":"Ã�frica","indices":[214,221]}]	[{"url":"https://t.co/53CLL5Ypbc","expanded_url":"https://revistaidees.cat/es/estado-de-los-derechos-humanos-en-africa-subsahariana-avances-vulneraciones-y-retos-pendientes-en-tiempos-de-pandemia","display_url":"revistaidees.cat/es/estado-de-lâ€¦","indices":[256,279]}]	Estado de los derechos humanos en Ã�frica Subsahariana: avances, vulneraciones y retos pendientes en tiempos de pandemia âœ� Por @josepmroyo, @CeliaMurias y @ivanbentor #IdeesDemocrÃ ciaiDretsCivils #DerechosHumanos #Ã�frica @escolapau @GEA_UAM @AfricayeOrg https://t.co/53CLL5Ypbc	2460.0	RT @idees_cat: Estado de los derechos humanos en Ã�frica Subsahariana: avances, vulneraciones y retos pendientes en tiempos de pandemia âœ� Pâ€¦	1338.0	True	full
441196	441196	604ba1312073ae00386e8ccf	2021-03-12 17:13:16	[]	[{"url":"https://t.co/NHM3bB7yaw","expanded_url":"https://www.youtube.com/watch?v=GyFurwgwppU","display_url":"youtube.com/watch?v=GyFurwâ€¦","indices":[264,287]}]		[]	[]			@ztacgem @Streamboosts @Imafastboii hey im going to give your friend a follow now i don't know if its your cup of tâ€¦ https://t.co/8n5ZOukUID	2176.0	True	full
441197	441197	604ba1322073ae00386e8cd7	2021-03-12 17:13:16	[]	[]	Fri Mar 12 17:10:00 +0000 2021	[{"text":"cryptonews","indices":[9,20]},{"text":"Jamaica","indices":[101,109]},{"text":"Tether","indices":[182,189]}]	[{"url":"https://t.co/bkxSwvGIbP","expanded_url":"https://cryptonews.com/news/microstrategy-does-its-bitcoin-thing-again-man-group-ceo-war-9527.htm","display_url":"cryptonews.com/news/microstraâ€¦","indices":[256,279]}]	ðŸ“¢Today's #cryptonews: - @MicroStrategy bought additional 262 BTC. - @BTSEcom has raised USD 22m. - #Jamaica is planning to launch a central bank digital currency (CBDC) in 2022. - #Tether announced expansion to @Solana (SOL) blockchain... ...and more: https://t.co/bkxSwvGIbP	23802.0	RT @cryptonews: ðŸ“¢Today's #cryptonews: - @MicroStrategy bought additional 262 BTC. - @BTSEcom has raised USD 22m. - #Jamaica is planning tâ€¦	419.0	True	full
441198	441198	604ba1322073ae00386e8ce5	2021-03-12 17:13:16	[]	[]	Fri Mar 12 11:01:11 +0000 2021	[]	[{"url":"https://t.co/aIUXPytX4B","expanded_url":"https://buff.ly/2o9ChmY","display_url":"buff.ly/2o9ChmY","indices":[257,280]}]	The story of Maurice Hilleman, the biologist who developed over 40 vaccines, among which measles, mumps, hepatitis, chickenpox, meningitis, pneumonia: an unparalleled record of productivity that saved more lives than any other scientist of the 20th century https://t.co/aIUXPytX4B https://t.co/ryziy7o3QM	211516.0	RT @Rainmaker1973: The story of Maurice Hilleman, the biologist who developed over 40 vaccines, among which measles, mumps, hepatitis, chicâ€¦	169.0	True	full
441199	441199	604ba1322073ae00386e8d0d	2021-03-12 17:13:16	[]	[]	Fri Mar 12 17:13:05 +0000 2021	[]	[{"url":"https://t.co/JRZQ8SdJc4","expanded_url":"https://www.kqed.org/forum/2010101882470/public-health-officials-in-the-north-bay-on-how-napa-and-sonoma-counties-are-faring-one-year-into-pandemic","display_url":"kqed.org/forum/20101018â€¦","indices":[255,278]}]	Sonoma County: we don't often get a chance to hear directly from our health officer Dr. Sundari Mase, or ask her questions. Vaccinations, exiting the red tier, the disproportionate impact on the Latino population: she's on @KQEDForum right nowâ€”call in. https://t.co/JRZQ8SdJc4	3618.0	RT @gmeline: Sonoma County: we don't often get a chance to hear directly from our health officer Dr. Sundari Mase, or ask her questions. Vâ€¦	5135.0	True	full
441200	441200	604ba1322073ae00386e8d13	2021-03-12 17:13:16	[]	[]	Fri Mar 12 17:12:22 +0000 2021	[]	[{"url":"https://t.co/lZoKQwLbKf","expanded_url":"https://www.latimes.com/entertainment-arts/story/2021-03-12/la-et-pandemic-internet-culture","display_url":"latimes.com/entertainment-â€¦","indices":[257,280]}]	Some wild stats from our year online: ðŸ“ˆAT&amp;T data, voice, cell use jumped 20% in the first months of the pandemic ðŸ“ˆMedia consumption time rose 12% ðŸ“ˆSmall-business registrations jumped 25% over 2019, many of them online-only retailers like Etsy sellers https://t.co/lZoKQwLbKf https://t.co/mO0TXD7oLe	160729.0	RT @mattdpearce: Some wild stats from our year online: ðŸ“ˆAT&amp;T data, voice, cell use jumped 20% in the first months of the pandemic ðŸ“ˆMedia câ€¦	3936.0	True	full
441201	441201	604ba1322073ae00386e8d19	2021-03-12 17:13:16	[]	[{"url":"https://t.co/xRTQqCM9OA","expanded_url":"https://m.dw.com/en/pakistan-how-poverty-and-exploitation-drive-child-marriages/a-56841723","display_url":"m.dw.com/en/pakistan-hoâ€¦","indices":[186,209]}]		[]	[]			â€œ3.3% of girls are married off under the age of 15 while 18.3% of girls married off are under the age of 18. Acrossâ€¦ https://t.co/T8X1C4c866	5961.0	True	full
441202	441202	604ba1322073ae00386e8d1f	2021-03-12 17:13:17	[{"text":"COVID19","indices":[191,199]}]	[{"url":"https://t.co/eEYbax5IFw","expanded_url":"https://apnews.com/article/ap-norc-poll-people-of-color-covid-19-economy-421f0582650c02a42508fb46aa461a7b","display_url":"apnews.com/article/ap-norâ€¦","indices":[257,280]}]		[]	[]			BS. All poor people bear the brunt. And since colored people are overrepresented in poor and medium classes it seemâ€¦ https://t.co/miqlxnK5LC	259.0	True	full
441203	441203	604ba1322073ae00386e8d21	2021-03-12 17:13:17	[]	[]	Fri Mar 12 15:42:21 +0000 2021	[{"text":"COVID19","indices":[35,43]},{"text":"carers","indices":[54,61]},{"text":"learningdisabilities","indices":[106,127]}]	[{"url":"https://t.co/1IgvkpACqI","expanded_url":"https://bit.ly/3l9zHXi","display_url":"bit.ly/3l9zHXi","indices":[263,286]}]	New study to explore the impact of #COVID19 on family #carers of individuals with profound &amp; multiple #learningdisabilities. This collaborative study will work with families to understand the impact of the pandemic &amp; develop support resources. More info: https://t.co/1IgvkpACqI	1394.0	RT @ScotLDO: New study to explore the impact of #COVID19 on family #carers of individuals with profound &amp; multiple #learningdisabilities. Tâ€¦	732.0	True	full
441204	441204	604ba1332073ae00386e8d33	2021-03-12 17:13:17	[]	[]	Fri Mar 12 17:10:04 +0000 2021	[]	[{"url":"https://t.co/qvqyrlQWlX","expanded_url":"http://ow.ly/Ybm350DXeBK","display_url":"ow.ly/Ybm350DXeBK","indices":[188,211]}]	In a rare moment of truth of CNN Wednesday, Anthony Fauci admitted that there is no scientific reason why people who have had the COVID vaccine are still having their freedoms restricted. https://t.co/qvqyrlQWlX https://t.co/ngFVytbgar	37878.0	RT @CRG_CRM: In a rare moment of truth of CNN Wednesday, Anthony Fauci admitted that there is no scientific reason why people who have hadâ€¦	180.0	True	full
441205	441205	604ba1332073ae00386e8d35	2021-03-12 17:13:17	[]	[]	Fri Mar 12 16:32:44 +0000 2021	[]	[{"url":"https://t.co/W2qBGdiMGI","expanded_url":"https://diariodamanha.com/colunas/tratamento-precoce-existe-comprovacao-cientifica/","display_url":"diariodamanha.com/colunas/tratamâ€¦","indices":[189,212]}]	Eu particularmente tratei precocemente mais de 500 pacientes com Covid-19 e apenas 2 desses precisaram de internaÃ§Ã£o hospitalar, contrariamente a alguns poucos que iniciaram apÃ³s o 7 dia. https://t.co/W2qBGdiMGI	2475.0	RT @ajulisbr: Eu particularmente tratei precocemente mais de 500 pacientes com Covid-19 e apenas 2 desses precisaram de internaÃ§Ã£o hospitalâ€¦	3100.0	True	full
441206	441206	604ba1332073ae00386e8d49	2021-03-12 17:13:17	[]	[{"url":"https://t.co/HE20juQYoA","expanded_url":"http://bit.ly/MDTax7-15-21","display_url":"bit.ly/MDTax7-15-21","indices":[243,266]}]		[]	[]			Good news for Maryland taxpayers! The state income tax filing deadline is extended by three months until July 15,â€¦ https://t.co/F8gJQsMX9y	136.0	True	full
441207	441207	604ba1332073ae00386e8d71	2021-03-12 17:13:17	[]	[]	Fri Mar 12 17:02:35 +0000 2021	[{"text":"COVID19","indices":[8,16]},{"text":"oxygen","indices":[56,63]},{"text":"Africa","indices":[71,78]},{"text":"InvestInOxygen","indices":[148,163]},{"text":"AHAIC2021","indices":[197,207]},{"text":"EveryBreathCounts","indices":[208,226]}]	[{"url":"https://t.co/hDbAYmhLtS","expanded_url":"http://bit.ly/2OrUeKG","display_url":"bit.ly/2OrUeKG","indices":[171,194]}]	"During #COVID19 we have seen an extraordinary need for #oxygen across #Africa" says Dr @JNkengasong @AfricaCDC calling for political commitment to #InvestInOxygen MoreðŸ‘‰ https://t.co/hDbAYmhLtS #AHAIC2021 #EveryBreathCounts @daktari1 @_AfricanUnion @CHAI_health @MCRI_for_kids https://t.co/WaygcIHPmf	5558.0	RT @Stop_Pneumonia: "During #COVID19 we have seen an extraordinary need for #oxygen across #Africa" says Dr @JNkengasong @AfricaCDC callingâ€¦	85027.0	True	full
441208	441208	604ba1332073ae00386e8d83	2021-03-12 17:13:18	[]	[{"url":"https://t.co/uGu29f40jx","expanded_url":"https://www.youtube.com/watch?v=mk4amZlPa4g","display_url":"youtube.com/watch?v=mk4amZâ€¦","indices":[60,83]},{"url":"https://t.co/VGOpkcSFSJ","expanded_url":"https://www.youtube.com/watch?v=axzrdVUdQzQ","display_url":"youtube.com/watch?v=axzrdVâ€¦","indices":[126,149]},{"url":"https://t.co/Atd7HakxDm","expanded_url":"https://www.youtube.com/watch…		[]	[]			My Top 3 Songs (2021/03/15) 1. Elena Tsagrinou - El Diablo https://t.co/uGu29f40jx 2. Fyr &amp; Flamme - Ove Os Pa Hiâ€¦ https://t.co/VIWflUpZPn	317.0	True	full
441209	441209	604ba1332073ae00386e8d8b	2021-03-12 17:13:18	[]	[]	Fri Mar 12 16:40:22 +0000 2021	[]	[{"url":"https://t.co/3mQIIkWtao","expanded_url":"https://www.standard.co.uk/news/mayor/london-mayor-laurence-fox-covid-jab-lockdown-sadiq-khan-b923802.html","display_url":"standard.co.uk/news/mayor/lonâ€¦","indices":[227,250]}]	A spokesman for Mr Khan said: â€œSadiq will not engage with politicians on the extreme far Right.â€� Such a cop out. Khan is painting his opponents as â€˜extreme far Rightâ€™ in order to avoid open debate. What is he so afraid of?! https://t.co/3mQIIkWtao	51871.0	RT @calvinrobinson: A spokesman for Mr Khan said: â€œSadiq will not engage with politicians on the extreme far Right.â€� Such a cop out. Khanâ€¦	8.0	True	full
441210	441210	604ba1342073ae00386e8d93	2021-03-12 17:13:18	[]	[]	Fri Mar 12 16:23:18 +0000 2021	[]	[{"url":"https://t.co/MCrUzjrt50","expanded_url":"https://www.epochtimes.de/politik/deutschland/dr-puerner-im-interview-epidemiologe-fordert-aufhebung-saemtlicher-corona-massnahmen-a3468323.html","display_url":"epochtimes.de/politik/deutscâ€¦","indices":[178,201]}]	Rationales Denken eines Profis: Â»Ich empfehle dringend so schnell wie mÃ¶glich zur NormalitÃ¤t zurÃ¼ckzukehren. SÃ¤mtliche MaÃŸnahmen sollten aufgehoben werden.Â« Danke @DrPuerner! https://t.co/MCrUzjrt50	4658.0	RT @theotherphilipp: Rationales Denken eines Profis: Â»Ich empfehle dringend so schnell wie mÃ¶glich zur NormalitÃ¤t zurÃ¼ckzukehren. SÃ¤mtlichâ€¦	670.0	True	full
441211	441211	604ba1342073ae00386e8d99	2021-03-12 17:13:18	[]	[{"url":"https://t.co/wGRwEuYt9J","expanded_url":"https://dailym.ai/ios","display_url":"dailym.ai/ios","indices":[217,240]},{"url":"https://t.co/HmZjr4wO5M","expanded_url":"https://mol.im/a/9352893","display_url":"mol.im/a/9352893","indices":[241,264]}]		[]	[]			Football Index enters administration and announces suspension of its gambling platform in wake of online stock markâ€¦ https://t.co/MZKehO6J2n	1025.0	True	full
441212	441212	604ba1342073ae00386e8db1	2021-03-12 17:13:18	[]	[]	Fri Mar 12 07:34:57 +0000 2021	[]	[{"url":"https://t.co/3gqyxsOHwP","expanded_url":"https://t.me/FruitFarmAirdropbot?start=r0968719167","display_url":"t.me/FruitFarmAirdrâ€¦","indices":[109,132]},{"url":"https://t.co/mQJk5c5oDV","expanded_url":"http://fruitfarm.finance","display_url":"fruitfarm.finance","indices":[219,242]}]	ðŸ”¥ Fruit Farm Airdrop ðŸ’°$15 â­�ï¸�â­�ï¸�â–ªï¸�2/3 stars ðŸ’¸ Get 10 FRUIT (â‰ˆ$15) + 2 FRUIT (â‰ˆ$3) per invite ðŸš€ Airdrop Link: https://t.co/3gqyxsOHwP ðŸ‘‰ Follow me and @FruitFarm3 ðŸ‘‰ Like and Retweet this Tweet About Fruit Farm: Visit â€“ https://t.co/mQJk5c5oDV https://t.co/mhUj0hP0SI	31442.0	RT @airdropblogs: ðŸ”¥ Fruit Farm Airdrop ðŸ’°$15 â­�ï¸�â­�ï¸�â–ªï¸�2/3 stars ðŸ’¸ Get 10 FRUIT (â‰ˆ$15) + 2 FRUIT (â‰ˆ$3) per invite ðŸš€ Airdrop Link: https://t.coâ€¦	67.0	True	full
441213	441213	604ba1342073ae00386e8de1	2021-03-12 17:13:19	[]	[]	Fri Mar 12 00:01:58 +0000 2021	[]	[{"url":"https://t.co/0izGUNe0sB","expanded_url":"https://www.aier.org/article/lockdowns-do-not-control-the-coronavirus-the-evidence/?amp","display_url":"aier.org/article/lockdoâ€¦","indices":[192,215]}]	Los confinamientos no controlan el coronavirus: la evidencia | Ha sido un experimento cientÃ­fico en tiempo real, con la mayor parte de la poblaciÃ³n humana utilizada como ratas de laboratorio. https://t.co/0izGUNe0sB https://t.co/8pkYznYDgT	8724.0	RT @camilocammas: Los confinamientos no controlan el coronavirus: la evidencia | Ha sido un experimento cientÃ­fico en tiempo real, con la mâ€¦	3323.0	True	full
441214	441214	604ba1352073ae00386e8ded	2021-03-12 17:13:19	[]	[{"url":"https://t.co/xxSnAqMTSl","expanded_url":"http://bit.ly/3be9fbT","display_url":"bit.ly/3be9fbT","indices":[224,247]}]		[]	[]			â€œBehavioral health can no longer remain out of sight, out of mind. American stress levels are at a boiling point: 6â€¦ https://t.co/nIjqcEYQ8D	1229.0	True	full
441215	441215	604ba1352073ae00386e8df5	2021-03-12 17:13:19	[]	[]	Fri Mar 12 11:03:37 +0000 2021	[{"text":"ATEEZ","indices":[159,165]},{"text":"ì—�ì�´í‹°ì¦ˆ","indices":[166,171]},{"text":"ã‚¨ã‚¤ãƒ†ã‚£ãƒ¼ã‚º","indices":[172,179]}]	[{"url":"https://t.co/RHwTLUmjMC","expanded_url":"https://api.starpass.co.kr/web/applink.do?type=vote_seq&seq=113&img=https%3A%2F%2Fd2cg24p20j4o18.cloudfront.net%2Fplayvote%2F211%2F20210312%2Fc2a43740-2d75-446a-ae15-e11724bcdf6a.png&title=SBS+MTV+THE+SHOW+254th+Early+Vote","display_url":"api.starpass.co.kr/web/applink.doâ€¦","indices":[119,142]}]	[ðŸ“¢] The Show Early Vote Vote for Fireworks (I'm The One) until March 15 Goal: Stay on #1 and widen the gap from #2 ðŸ—³ https://t.co/RHwTLUmjMC @ATEEZofficial #ATEEZ #ì—�ì�´í‹°ì¦ˆ #ã‚¨ã‚¤ãƒ†ã‚£ãƒ¼ã‚º https://t.co/5FREnYIjlD	48390.0	RT @ATEEZUD: [ðŸ“¢] The Show Early Vote Vote for Fireworks (I'm The One) until March 15 Goal: Stay on #1 and widen the gap from #2 ðŸ—³ https:/â€¦	92.0	True	full
441216	441216	604ba1352073ae00386e8e03	2021-03-12 17:13:19	[]	[]	Fri Mar 12 17:11:34 +0000 2021	[{"text":"COVID19","indices":[45,53]},{"text":"FOAMed","indices":[227,234]},{"text":"COVID19FOAM","indices":[235,247]}]	[{"url":"https://t.co/1Z7GRX4ZCs","expanded_url":"https://www.stemlynsblog.org/jc-convalescent-plasma-still-does-not-work-in-covid-19-st-emlyns/","display_url":"stemlynsblog.org/jc-convalescenâ€¦","indices":[72,95]}]	Convalescent Plasma (Still) Does not Work in #COVID19 via @EMManchester https://t.co/1Z7GRX4ZCs -No improvement in survival regardless of antibody status at baseline -No improvement in survival in any prespecified subgroups #FOAMed #COVID19FOAM https://t.co/IjnRBWME2t	27034.0	RT @srrezaie: Convalescent Plasma (Still) Does not Work in #COVID19 via @EMManchester https://t.co/1Z7GRX4ZCs -No improvement in survivalâ€¦	96307.0	True	full
441217	441217	604ba1352073ae00386e8e09	2021-03-12 17:13:19	[]	[]	Fri Mar 12 17:01:06 +0000 2021	[]	[{"url":"https://t.co/yDiWtsdJEM","expanded_url":"https://www.ncbi.nlm.nih.gov/pmc/articles/PMC7604733/","display_url":"ncbi.nlm.nih.gov/pmc/articles/Pâ€¦","indices":[182,205]}]	I wasn't aware somebody did an estimation of what the pandemic costs us but Peter Palese just send me this interesting paper. $16 trillion is a lot of money, and that's just the US. https://t.co/yDiWtsdJEM	189762.0	RT @florian_krammer: I wasn't aware somebody did an estimation of what the pandemic costs us but Peter Palese just send me this interestingâ€¦	145.0	True	full
441218	441218	604ba1352073ae00386e8e17	2021-03-12 17:13:19	[]	[]	Fri Mar 12 15:32:32 +0000 2021	[]	[{"url":"https://t.co/ailGx5vnhD","expanded_url":"https://bit.ly/3thWEKX","display_url":"bit.ly/3thWEKX","indices":[167,190]}]	Â¿CÃ³mo ven? Subdelegada de Bienestar en Oaxaca fue denunciada por presuntamente â€˜apartarâ€™ vacunas contra COVID-19 para Servidores de la NaciÃ³n y funcionarios locales https://t.co/ailGx5vnhD	7815729.0	RT @lopezdoriga: Â¿CÃ³mo ven? Subdelegada de Bienestar en Oaxaca fue denunciada por presuntamente â€˜apartarâ€™ vacunas contra COVID-19 para Seâ€¦	326.0	True	full
441219	441219	604ba1352073ae00386e8e1f	2021-03-12 17:13:19	[]	[]	Wed Mar 10 16:33:20 +0000 2021	[]	[{"url":"https://t.co/2wXbwcXMCR","expanded_url":"https://go.latoken.com/4nw","display_url":"go.latoken.com/4nw","indices":[200,223]}]	LATOKEN @RYI_Unity Giveaway! 4 lucky winners to get 40 $RYIP each. Participant with most referrals gets assured 40 RYIP. ðŸŽ� Do's: âœ… Follow, RT &amp; Quote tweet âœ… Complete easy &amp; quick tasks âž¡ï¸� https://t.co/2wXbwcXMCR ðŸ“… Mar 15 https://t.co/soTlEcssAp	143428.0	RT @latokens: LATOKEN @RYI_Unity Giveaway! 4 lucky winners to get 40 $RYIP each. Participant with most referrals gets assured 40 RYIP. ðŸŽ�â€¦	3.0	True	full
441220	441220	604ba1352073ae00386e8e2b	2021-03-12 17:13:20	[]	[]	Fri Mar 12 14:55:17 +0000 2021	[{"text":"Gazi","indices":[49,54]}]	[{"url":"https://t.co/XZlTwU8l4M","expanded_url":"https://www.cumhuriyet.com.tr/haber/gazi-katliaminda-hayatini-kaybedenler-anildi-1820207","display_url":"cumhuriyet.com.tr/haber/gazi-katâ€¦","indices":[260,283]}]	Gedenken an das Massaker im Istanbuler Stadtteil #Gazi vor 26 Jahren. In dem alevitischen Viertel tÃ¶teten vom 12.-15.3.95 Ultranationalisten &amp; Polizisten 22 Menschen. U.a. wurde mit automatischen Waffen auf alevitische CafÃ©s &amp; KulturhÃ¤user geschossen. https://t.co/XZlTwU8l4M	3840.0	RT @MartinGlasenapp: Gedenken an das Massaker im Istanbuler Stadtteil #Gazi vor 26 Jahren. In dem alevitischen Viertel tÃ¶teten vom 12.-15.3â€¦	40.0	True	full
441221	441221	604ba1352073ae00386e8e33	2021-03-12 17:13:20	[]	[]	Fri Mar 12 04:00:00 +0000 2021	[]	[{"url":"https://t.co/WzTxxjDS6R","expanded_url":"http://bit.ly/2OOMCle","display_url":"bit.ly/2OOMCle","indices":[198,221]}]	ðŸ’” ARTISTA | Demi Lovato cancela su boda y habla de su sexualidad Demi Lovato reconoce que la ruptura con su novio redefiniÃ³ sus preferencias sexuales, de las cuales darÃ¡ un anuncio posteriormente: https://t.co/WzTxxjDS6R https://t.co/XpGYtLfdQd	580714.0	RT @soy_502: ðŸ’” ARTISTA | Demi Lovato cancela su boda y habla de su sexualidad Demi Lovato reconoce que la ruptura con su novio redefiniÃ³ sâ€¦	675.0	True	full
441222	441222	604ba1352073ae00386e8e43	2021-03-12 17:13:20	[]	[]	Thu Mar 11 20:27:04 +0000 2021	[]	[{"url":"https://t.co/2bCWBILyB3","expanded_url":"https://www.francebleu.fr/infos/sante-sciences/covid-19-une-nouvelle-operation-de-vaccination-en-ile-de-france-ce-weekend-62-centres-ouverts-1615492321","display_url":"francebleu.fr/infos/sante-scâ€¦","indices":[97,120]}]	Covid-19 : une nouvelle opÃ©ration de vaccination en ÃŽle-de-France ce weekend, 62 centres ouverts https://t.co/2bCWBILyB3 https://t.co/OUK69vsaBn	21320.0	RT @francebleuparis: Covid-19 : une nouvelle opÃ©ration de vaccination en ÃŽle-de-France ce weekend, 62 centres ouverts https://t.co/2bCWBILyâ€¦	4.0	True	full
441223	441223	604ba1362073ae00386e8e49	2021-03-12 17:13:20	[]	[]	Fri Mar 12 16:56:39 +0000 2021	[{"text":"GobiernodelaMentira","indices":[80,100]},{"text":"LopezProtegeVioladores","indices":[101,124]},{"text":"ALVmorena2021","indices":[137,151]}]	[{"url":"https://t.co/iwT3LZ27E9","expanded_url":"https://twitter.com/vampipe/status/1369567907957596163","display_url":"twitter.com/vampipe/statusâ€¦","indices":[152,175]}]	El gobierno mÃ¡s cobarde y ademÃ¡s cÃ­nico! Estamos hasta la madre de sus mentiras #GobiernodelaMentira #LopezProtegeVioladores el 6 de jun #ALVmorena2021 https://t.co/iwT3LZ27E9	2267.0	RT @lpezper8: El gobierno mÃ¡s cobarde y ademÃ¡s cÃ­nico! Estamos hasta la madre de sus mentiras #GobiernodelaMentira #LopezProtegeVioladoresâ€¦	16.0	True	full
441224	441224	604ba1362073ae00386e8e51	2021-03-12 17:13:20	[]	[]	Fri Mar 12 05:35:26 +0000 2021	[{"text":"learnership","indices":[167,179]},{"text":"employment","indices":[180,191]},{"text":"education","indices":[192,202]}]	[{"url":"https://t.co/cYVQ7PPw8S","expanded_url":"https://knowledgetrust.org/2u-learnerships/?ref=132854","display_url":"knowledgetrust.org/2u-learnershipâ€¦","indices":[143,166]}]	New learnership in Cape Town! @2Uinc and @RedAndYellowEd have launched a Digital Marketing Learnership for 15 young South Africans. Apply now: https://t.co/cYVQ7PPw8S #learnership #employment #education	913.0	RT @zeezit12: New learnership in Cape Town! @2Uinc and @RedAndYellowEd have launched a Digital Marketing Learnership for 15 young South Afrâ€¦	1699.0	True	full
441225	441225	604ba1362073ae00386e8e53	2021-03-12 17:13:20	[]	[]	Fri Mar 12 15:39:20 +0000 2021	[]	[{"url":"https://t.co/itfL0QMmNb","expanded_url":"https://wa.me/message/SHA5GVNJOIB6H1","display_url":"wa.me/message/SHA5GVâ€¦","indices":[250,273]}]	ðŸš¨ATENCIÃ“N!!!!ðŸš¨ Acaba de salir nueva colecciÃ³n de colores y diseÃ±os estampados de tapabocas N95! A los mismos precios del 2020! Todo el que pueda tambiÃ©n ayudar de corazÃ³n, por favor de FAV y RT. Hagan sus pedidos simplemente dando click aquÃ­ ðŸ‘‰ðŸ�¼ https://t.co/itfL0QMmNb https://t.co/zMGy3Abn8c	6783.0	RT @ElDeLosTapaboca: ðŸš¨ATENCIÃ“N!!!!ðŸš¨ Acaba de salir nueva colecciÃ³n de colores y diseÃ±os estampados de tapabocas N95! A los mismos preciosâ€¦	103271.0	True	full
441226	441226	604ba1362073ae00386e8e5b	2021-03-12 17:13:20	[]	[]	Fri Mar 12 15:10:28 +0000 2021	[]	[{"url":"https://t.co/Gm8fqac85w","expanded_url":"http://glo.bo/3qFF9m1","display_url":"glo.bo/3qFF9m1","indices":[140,163]}]	Fla-Flu terÃ¡ campanha para incentivar adoÃ§Ã£o de animais. "CarioCÃ£o" vai levar ao MaracanÃ£ cachorros resgatados das ruas durante a pandemia https://t.co/Gm8fqac85w https://t.co/laRSBEAQx6	5073954.0	RT @geglobo: Fla-Flu terÃ¡ campanha para incentivar adoÃ§Ã£o de animais. "CarioCÃ£o" vai levar ao MaracanÃ£ cachorros resgatados das ruas duranâ€¦	3329.0	True	full
441227	441227	604ba1362073ae00386e8e65	2021-03-12 17:13:20	[{"text":"blaseball","indices":[142,152]}]	[{"url":"https://t.co/aJPyNKNNgr","expanded_url":"https://www.blaseball.com/player/1f145436-b25d-49b9-a1e3-2d3c91626211","display_url":"blaseball.com/player/1f14543â€¦","indices":[88,111]}]		[]	[]			Clock's ticking down, folks. If you're a Sunbeams fan, be sure to idolize Joe Voorhees (https://t.co/aJPyNKNNgr), sâ€¦ https://t.co/6EDcLFBR1s	4504.0	True	full
441228	441228	604ba1362073ae00386e8e71	2021-03-12 17:13:20	[]	[]	Fri Mar 12 12:31:09 +0000 2021	[]	[{"url":"https://t.co/bKnGPujia5","expanded_url":"https://cnn.it/3l7xiMX","display_url":"cnn.it/3l7xiMX","indices":[255,278]}]	Israel presume de una de las tasas de vacunaciÃ³n mÃ¡s altas del mundo. Ahora, estÃ¡ tratando de restablecer una sensaciÃ³n de normalidad al entregar a los vacunados y a los que se recuperaron del covid-19 un pase verde. Â¿QuÃ© es? Â¿CÃ³mo funciona? Te contamos. https://t.co/bKnGPujia5 https://t.co/Fxsm8CV0Xv	19518313.0	RT @CNNEE: Israel presume de una de las tasas de vacunaciÃ³n mÃ¡s altas del mundo. Ahora, estÃ¡ tratando de restablecer una sensaciÃ³n de normaâ€¦	629.0	True	full
441229	441229	604ba1362073ae00386e8e81	2021-03-12 17:13:21	[]	[]	Fri Mar 12 16:56:57 +0000 2021	[{"text":"BREAKING","indices":[0,9]},{"text":"Pfizer","indices":[46,53]}]	[{"url":"https://t.co/Q94fbTzJ3e","expanded_url":"https://bddy.me/3eykQV2","display_url":"bddy.me/3eykQV2","indices":[185,208]}]	#BREAKING: Prime Minister Justin Trudeau says #Pfizer has guaranteed delivery of at least 1 million COVID-19 vaccine doses per week starting later this month and lasting into early May https://t.co/Q94fbTzJ3e	645373.0	RT @CityNews: #BREAKING: Prime Minister Justin Trudeau says #Pfizer has guaranteed delivery of at least 1 million COVID-19 vaccine doses peâ€¦	717.0	True	full
441230	441230	604ba1362073ae00386e8e83	2021-03-12 17:13:21	[]	[]	Fri Mar 12 15:22:03 +0000 2021	[]	[{"url":"https://t.co/Fwr0cOc6vk","expanded_url":"https://www.reuters.com/article/us-health-coronavirus-pfizer-israel-idUSKBN2B31IJ?taid=604a84e0d52b5600013a5405&utm_campaign=trueanthem&utm_medium=trueanthem&utm_source=twitter","display_url":"reuters.com/article/us-heaâ€¦","indices":[255,278]}]	ðŸ“�Ø®Ø¨Ø± Ù…Ù�Ø±Ø­ ÙˆÙ…Ø¨Ø´Ø± Ø£Ø¹Ù„Ù†Øª Ø´Ø±ÙƒØ© Ù�Ø§ÙŠØ²Ø± Ø£Ù† Ø§Ù„Ø¨ÙŠØ§Ù†Ø§Øª Ù…Ù† Ø§Ù„Ø¹Ø§Ù„Ù… Ø§Ù„Ø­Ù‚ÙŠÙ‚ÙŠ ØªØ´ÙŠØ± Ø¥Ù„Ù‰ Ø£Ù† Ù„Ù‚Ø§Ø­Ù‡Ø§ Ù�Ø¹Ø§Ù„ Ø¨Ù†Ø³Ø¨Ø© 94Ùª Ù�ÙŠ Ø§Ù„ÙˆÙ‚Ø§ÙŠØ© Ù…Ù† Ø§Ù„Ø¹Ø¯ÙˆÙ‰ Ø¨Ø¯ÙˆÙ† Ø£Ø¹Ø±Ø§Ø¶ØŒ Ù…Ù…Ø§ ÙŠØ¹Ù†ÙŠ Ø£Ù†Ù‡ ÙŠÙ‚Ù„Ù„ Ø¨Ø´ÙƒÙ„ ÙƒØ¨ÙŠØ± Ù…Ù† Ø§Ù†ØªÙ‚Ø§Ù„ Ø§Ù„Ø¹Ø¯ÙˆÙ‰ØŒ Ù„Ø£Ù† Ù…Ø¹Ø¸Ù… Ø§Ù„Ø§Ù†ØªØ´Ø§Ø± ÙƒØ§Ù† Ù…Ù…Ù† Ù‡Ù… Ø¨Ø¯ÙˆÙ† Ø£Ø¹Ø±Ø§Ø¶. Ø§Ù„ØªØ…	133176.0	RT @DrSafug: ðŸ“�Ø®Ø¨Ø± Ù…Ù�Ø±Ø­ ÙˆÙ…Ø¨Ø´Ø± Ø£Ø¹Ù„Ù†Øª Ø´Ø±ÙƒØ© Ù�Ø§ÙŠØ²Ø± Ø£Ù† Ø§Ù„Ø¨ÙŠØ§Ù†Ø§Øª Ù…Ù† Ø§Ù„Ø¹Ø§Ù„Ù… Ø§Ù„Ø­Ù‚ÙŠÙ‚ÙŠ ØªØ´ÙŠØ± Ø¥Ù„Ù‰ Ø£Ù† Ù„Ù‚Ø§Ø­Ù‡Ø§ Ù�Ø¹Ø§Ù„ Ø¨Ù†Ø³Ø¨Ø© 94Ùª Ù�ÙŠ Ø§Ù„ÙˆÙ‚Ø§ÙŠØ© Ù…Ù† Ø§Ù„Ø¹Ø¯ÙˆÙ‰ Ø¨Ø¯ÙˆÙ† Ø£â€¦	68.0	True	full
441231	441231	604ba1362073ae00386e8e8d	2021-03-12 17:13:21	[]	[]	Fri Mar 12 14:00:34 +0000 2021	[]	[{"url":"https://t.co/PckIfc7aI9","expanded_url":"https://politicaldeputy.com/arizona-hospital-confirms-shocking-truth-almost-all-new-covid-cases-are-illegal-immigrants-rushed-through-without-testing-by-bidens-insane-immigration-policies","display_url":"politicaldeputy.com/arizona-hospitâ€¦","indices":[162,185]}]	Arizona Hospital Confirms Shocking Truth! Almost All New COVID Cases Are Illegal Immigrants Rushed Through Without Testing by Bidenâ€™s Insane Immigration Policies https://t.co/PckIfc7aI9 via @Political Deputy	5296.0	RT @Elenaforever13: Arizona Hospital Confirms Shocking Truth! Almost All New COVID Cases Are Illegal Immigrants Rushed Through Without Testâ€¦	3431.0	True	full
441232	441232	604ba1362073ae00386e8e93	2021-03-12 17:13:21	[]	[]	Thu Mar 11 16:05:36 +0000 2021	[]	[{"url":"https://t.co/Nihop9RgAW","expanded_url":"https://www.postandcourier.com/opinion/editorials/editorial-cities-counties-must-save-sc-from-henry-mcmasters-premature-covid-victory-dance/article_17f50334-8035-11eb-b4ad-932b78db2768.html","display_url":"postandcourier.com/opinion/editorâ€¦","indices":[223,246]}]	You don't spike the football when you get into the red zone. And to be clear, we're in the red zone - not the end zone - of COVID-19. Grateful to the local municipalities for prioritizing safety and science over politics. https://t.co/Nihop9RgAW	46931.0	RT @JoeCunninghamSC: You don't spike the football when you get into the red zone. And to be clear, we're in the red zone - not the end zoneâ€¦	16029.0	True	full
441233	441233	604ba1372073ae00386e8ea5	2021-03-12 17:13:21	[{"text":"Poshmark","indices":[42,51]},{"text":"shopmycloset","indices":[118,131]}]	[{"url":"https://t.co/TqWUX9qIV6","expanded_url":"https://poshmark.com/listing/5fadd66a800f644073c31f34?utm_campaign=referral_code%3DPAYNERU1422&utm_source=tw_sh&utm_content=feature%3Dsh_li__and%26rfuid%3Dext1%3A3fc9d63c-eaaf-4b49-9bd4-77ceef652415%26ext_trk%3Dbranch","display_url":"poshmark.com/listing/5fadd6â€¦","indices":[94,117]}]		[]	[]			Check out this listing I just added to my #Poshmark closet: ðŸ”¥ 2/$15 Jeggings OS up to Size 8.â€¦ https://t.co/NZiWij0gca	12.0	True	full
441234	441234	604ba1372073ae00386e8ebf	2021-03-12 17:13:21	[]	[{"url":"https://t.co/kTxn0JRyO0","expanded_url":"https://f7td5.app.goo.gl/KxETGj","display_url":"f7td5.app.goo.gl/KxETGj","indices":[130,153]}]		[]	[]			Great idea... shame it's only aimed towards women.. A hand signal was created during Covid to silently tell othersâ€¦ https://t.co/Xi9xTSPhZy	1077.0	True	full
441235	441235	604ba1372073ae00386e8ec3	2021-03-12 17:13:21	[]	[]	Fri Mar 12 14:56:19 +0000 2021	[]	[{"url":"https://t.co/yyYNGxDCvY","expanded_url":"https://twitter.com/TanyaTalaga/status/1370368727955472386","display_url":"twitter.com/TanyaTalaga/stâ€¦","indices":[267,290]}]	This is an important read, the Scarborough Indigenous community needs access to the vaccine in the eastern and northern ends. Currently one site offered by MGH is not enough @SHNcares my phone is consistently ringing with adults in our community looking for vaccines https://t.co/yyYNGxDCvY	9518.0	RT @Joyhenderson78: This is an important read, the Scarborough Indigenous community needs access to the vaccine in the eastern and northernâ€¦	1687.0	True	full
441236	441236	604ba1372073ae00386e8ee3	2021-03-12 17:13:21	[]	[{"url":"https://t.co/5ckv9wSyFP","expanded_url":"https://politi.co/2SiHTGY","display_url":"politi.co/2SiHTGY","indices":[82,105]}]		[]	[]			Speaking of bribing; Trump requires food aid boxes to come with a letter from him https://t.co/5ckv9wSyFP viaâ€¦ https://t.co/0yrHe2fOTQ	505.0	True	full
441237	441237	604ba1372073ae00386e8eed	2021-03-12 17:13:22	[]	[]	Fri Mar 12 15:23:59 +0000 2021	[{"text":"SB241","indices":[0,6]},{"text":"gapol","indices":[249,255]}]	[{"url":"https://t.co/LF2L3CqMdX","expanded_url":"https://www.11alive.com/article/news/politics/elections/gop-leader-no-excuse-absentee-voting-georgia/85-a6f990c1-9863-40bc-a4d0-0a1444aaad63","display_url":"11alive.com/article/news/pâ€¦","indices":[256,279]}]	#SB241 is packed with harmful anti-voting provisions that would open voters to identity theft, increase the risk of voter intimidation, and more. Removing the repeal of no-excuse vote by mail still leaves a bill that is anti-democratic at its core. #gapol https://t.co/LF2L3CqMdX	213668.0	RT @fairfightaction: #SB241 is packed with harmful anti-voting provisions that would open voters to identity theft, increase the risk of voâ€¦	764.0	True	full
441238	441238	604ba1372073ae00386e8ef3	2021-03-12 17:13:22	[]	[]	Fri Mar 12 16:21:52 +0000 2021	[{"text":"nursingschool","indices":[98,112]}]	[{"url":"https://t.co/B6q18tQmsb","expanded_url":"https://www.eonline.com/de/news/1148144/17-health-care-workers-who-prove-it-s-the-year-of-the-nurse","display_url":"eonline.com/de/news/114814â€¦","indices":[224,247]}]	"Please stay physically distant and wear a mask at all times in public! I want to make it through #nursingschool, and I want to see my friends and family again without fear of making them ill," says student Joycelyn Rubin. https://t.co/B6q18tQmsb	33553.0	RT @JHUNursing: "Please stay physically distant and wear a mask at all times in public! I want to make it through #nursingschool, and I wanâ€¦	41.0	True	full
441239	441239	604ba1382073ae00386e8f0b	2021-03-12 17:13:22	[]	[]	Fri Mar 12 17:12:22 +0000 2021	[]	[{"url":"https://t.co/lZoKQwLbKf","expanded_url":"https://www.latimes.com/entertainment-arts/story/2021-03-12/la-et-pandemic-internet-culture","display_url":"latimes.com/entertainment-â€¦","indices":[257,280]}]	Some wild stats from our year online: ðŸ“ˆAT&amp;T data, voice, cell use jumped 20% in the first months of the pandemic ðŸ“ˆMedia consumption time rose 12% ðŸ“ˆSmall-business registrations jumped 25% over 2019, many of them online-only retailers like Etsy sellers https://t.co/lZoKQwLbKf https://t.co/mO0TXD7oLe	160729.0	RT @mattdpearce: Some wild stats from our year online: ðŸ“ˆAT&amp;T data, voice, cell use jumped 20% in the first months of the pandemic ðŸ“ˆMedia câ€¦	2878.0	True	full
441240	441240	604ba1382073ae00386e8f15	2021-03-12 17:13:22	[]	[{"url":"https://t.co/nWld53jzxs","expanded_url":"https://www.amazon.com/dp/B08XWP3K3G","display_url":"amazon.com/dp/B08XWP3K3G","indices":[211,234]}]		[]	[]			@GovRonDeSantis This bold new book, Left vs White, became the #1 New Release on Amazon within one week of its publiâ€¦ https://t.co/aUDpzzlavw	9.0	True	full
441241	441241	604ba1382073ae00386e8f23	2021-03-12 17:13:23	[]	[]	Wed Mar 03 15:43:40 +0000 2021	[]	[{"url":"https://t.co/YdVb4VAFLo","expanded_url":"http://ow.ly/bVA650DP0vV","display_url":"ow.ly/bVA650DP0vV","indices":[255,278]}]	DP World London Gateway is proud to be part of the new @ThamesFreeport announced by Chancellor @Rishi_Sunak. Connecting the heart of Britain with the world, its new status will allow London Gateway to be a catalyst for trade and levelling up investment. https://t.co/YdVb4VAFLo https://t.co/0ufppXa0tJ	99799.0	RT @DP_World: DP World London Gateway is proud to be part of the new @ThamesFreeport announced by Chancellor @Rishi_Sunak. Connecting the hâ€¦	11.0	True	full
441242	441242	604ba1382073ae00386e8f25	2021-03-12 17:13:22	[{"text":"SpringElections2021","indices":[188,208]},{"text":"ElectionsCSU","indices":[209,222]}]	[{"url":"https://t.co/vMc5hcara0","expanded_url":"http://Facebook.com/CardiffStudents","display_url":"Facebook.com/CardiffStudents","indices":[162,185]}]		[]	[]			It's been one heck of a week, and it's not over yet! Tune in tomorrow from 1pm for the live stream of this year's Sâ€¦ https://t.co/0nI0svfsOB	21937.0	True	full
441243	441243	604ba1382073ae00386e8f31	2021-03-12 17:13:23	[]	[]	Fri Mar 12 17:10:00 +0000 2021	[{"text":"DemocraciaComunal","indices":[122,140]}]	[{"url":"https://t.co/Rj398SVfJY","expanded_url":"https://bit.ly/38y9D3a","display_url":"bit.ly/38y9D3a","indices":[96,119]}]	Expertos de la OMS analizan suspensiÃ³n de la vacuna AstraZeneca en paÃ­ses de Europa (+Covid-19) https://t.co/Rj398SVfJY #DemocraciaComunal https://t.co/ozZZJR0heb	1427681.0	RT @PartidoPSUV: Expertos de la OMS analizan suspensiÃ³n de la vacuna AstraZeneca en paÃ­ses de Europa (+Covid-19) https://t.co/Rj398SVfJYâ€¦	271.0	True	full
441244	441244	604ba1382073ae00386e8f3b	2021-03-12 17:13:23	[]	[]	Wed Mar 10 13:22:06 +0000 2021	[{"text":"masks","indices":[31,37]},{"text":"COVID19","indices":[108,116]}]	[{"url":"https://t.co/kWRKulOpCa","expanded_url":"https://twitter.com/livingthebest4/status/1369441022401519622","display_url":"twitter.com/livingthebest4â€¦","indices":[284,307]}]	Regardless of your position on #masks -it's time to publicly acknowledge what countless doctors are saying: #COVID19 vaccinated people can &amp; should stop wearing them ASAP to avoid mask addiction. Recognize that masking was meant to be temporary &amp; is not normal human behavior https://t.co/kWRKulOpCa	9694.0	RT @PhilHollowayEsq: Regardless of your position on #masks -it's time to publicly acknowledge what countless doctors are saying: #COVID19 vâ€¦	1.0	True	full
441245	441245	604ba1382073ae00386e8f53	2021-03-12 17:13:23	[{"text":"NFT","indices":[65,69]},{"text":"nftart","indices":[159,166]},{"text":"colorpixls","indices":[167,178]},{"text":"NFTartist","indices":[179,189]}]	[{"url":"https://t.co/1nEhr1gso0","expanded_url":"https://opensea.io/collection/colorpixls-collection","display_url":"opensea.io/collection/colâ€¦","indices":[135,158]}]		[]	[]			@pranksyNFT @nftboxes 1 Color. 1 Pixel. Yours. First of its kind #NFT available on @opensea Minted with love â™¥ Thanâ€¦ https://t.co/hUDXUAuTjV	2.0	True	full
441246	441246	604ba1382073ae00386e8f57	2021-03-12 17:13:23	[]	[{"url":"https://t.co/H9EK0zoPt8","expanded_url":"https://reg.cx/3YWX","display_url":"reg.cx/3YWX","indices":[257,280]}]		[]	[]			iFixit â€“ an organisation with a toddler-like proclivity for breaking phones â€“ today published its teardown of Samsuâ€¦ https://t.co/hBW75QlAZb	323.0	True	full
441247	441247	604ba1392073ae00386e8f7b	2021-03-12 17:13:23	[]	[]	Fri Mar 12 16:58:31 +0000 2021	[]	[{"url":"https://t.co/PGrl5Or4vV","expanded_url":"https://www.standard.co.uk/news/mayor/london-mayor-laurence-fox-covid-jab-lockdown-sadiq-khan-b923802.html","display_url":"standard.co.uk/news/mayor/lonâ€¦","indices":[250,273]}]	SJW critic &amp; London mayoral candidate @LozzaFox is speaking out against @SadiqKhan. Khan's critical race theory-inspired leadership of London has led to new levels of violent crime. In response, Khan is accusing Fox of being "extreme far-right." https://t.co/PGrl5Or4vV	771461.0	RT @MrAndyNgo: SJW critic &amp; London mayoral candidate @LozzaFox is speaking out against @SadiqKhan. Khan's critical race theory-inspired leaâ€¦	216.0	True	full
441248	441248	604ba1392073ae00386e8f9f	2021-03-12 17:13:24	[{"text":"UdeC","indices":[18,23]}]	[{"url":"https://t.co/F74Ej4xgjR","expanded_url":"https://noticias.udec.cl/estudiantes-udec-tendran-inscripcion-directa-para-curso-de-prevencion-de-covid-19/","display_url":"noticias.udec.cl/estudiantes-udâ€¦","indices":[251,274]}]		[]	[]			Estudiantes de la #UdeC tendrÃ¡n inscripciÃ³n directa para curso de prevenciÃ³n de COVID-19: CapacitaciÃ³n es teÃ³rica,â€¦ https://t.co/19vQKWtpYh	783.0	True	full
441249	441249	604ba1392073ae00386e8fa5	2021-03-12 17:13:24	[]	[]	Fri Mar 12 16:43:38 +0000 2021	[{"text":"Leicester","indices":[38,48]},{"text":"tipalgowin","indices":[184,195]},{"text":"tipalgo","indices":[196,204]},{"text":"tipalgoprofit","indices":[205,219]},{"text":"horseracing","indices":[220,232]},{"text":"winner","indices":[233,240]}]	[{"url":"https://t.co/fDkkJ182WY","expanded_url":"https://tipalgo.com/tw1/","display_url":"tipalgo.com/tw1/","indices":[159,182]}]	LICKPENNY LARRY has just won 15:30 at #Leicester with odds of 4.33 for us here at Tipalgo. Come and get our Bet of the Day and Long Shot of the Day for Free. https://t.co/fDkkJ182WY #tipalgowin #tipalgo #tipalgoprofit #horseracing #winner https://t.co/fkOtUNyReU	34364.0	RT @TipAlgo: LICKPENNY LARRY has just won 15:30 at #Leicester with odds of 4.33 for us here at Tipalgo. Come and get our Bet of the Day andâ€¦	4813.0	True	full
441250	441250	604ba13a2073ae00386e8fbb	2021-03-12 17:13:24	[]	[]	Thu Mar 11 19:01:05 +0000 2021	[]	[{"url":"https://t.co/B0bNPYT0T4","expanded_url":"http://orlo.uk/RIfnz","display_url":"orlo.uk/RIfnz","indices":[255,278]}]	Are you a parent of a child at school? Do you live with someone working in a school? Do you work outside the home yourself? If so, you are eligible for twice-weekly COVID-19 symptom-free testing. Play your part in keeping your community safe. Visitâž¡ï¸� https://t.co/B0bNPYT0T4 https://t.co/Wa0ODtsZIL	11656.0	RT @reigatebanstead: Are you a parent of a child at school? Do you live with someone working in a school? Do you work outside the home yourâ€¦	2528.0	True	full
441251	441251	604ba13a2073ae00386e8fbf	2021-03-12 17:13:24	[]	[]	Fri Mar 12 16:12:15 +0000 2021	[]	[{"url":"https://t.co/wJOV6wwm95","expanded_url":"https://noticias.uol.com.br/colunas/rubens-valente/2021/03/12/opiniao-bolsonaro-conducao-combate-coronavirus-um-ano.htm","display_url":"noticias.uol.com.br/colunas/rubensâ€¦","indices":[183,206]}]	OpiniÃ£o: Um ano apÃ³s a primeira morte, Bolsonaro Ã© um derrotado como lÃ­der -- na data marcante de hoje, meu breve comentÃ¡rio sobre o papel de Bolsonaro no combate Ã pandemia &gt;&gt; https://t.co/wJOV6wwm95 via @UOLNoticias @UOL	46972.0	RT @rubensvalente: OpiniÃ£o: Um ano apÃ³s a primeira morte, Bolsonaro Ã© um derrotado como lÃ­der -- na data marcante de hoje, meu breve comentâ€¦	23.0	True	full
441252	441252	604ba13a2073ae00386e8fc3	2021-03-12 17:13:24	[]	[]	Fri Mar 12 17:10:45 +0000 2021	[]	[{"url":"https://t.co/XbC2E8LXPQ","expanded_url":"http://hotline.org","display_url":"hotline.org","indices":[223,246]}]	So honored to host the always-inspiring @carriesims20 as our @UNM_Surgery grand rounds speaker. Intimate partner violence is a silent epidemic exacerbated by COVID. No one is immune! Ask your patients &amp; provide help https://t.co/XbC2E8LXPQ - you will save lives. https://t.co/Uo8PQgtU8W	279.0	RT @AnnieMooreMD: So honored to host the always-inspiring @carriesims20 as our @UNM_Surgery grand rounds speaker. Intimate partner violencâ€¦	741.0	True	full
441253	441253	604ba13a2073ae00386e8fe3	2021-03-12 17:13:24	[]	[]	Wed Mar 10 21:03:22 +0000 2021	[]	[{"url":"https://t.co/rLqkb3rE7O","expanded_url":"https://www.outono.net/elentir/2021/03/10/fabuloso-repaso-de-alcaraz-victima-de-eta-a-marlaska-mireme-a-los-ojos-usted-miente/","display_url":"outono.net/elentir/2021/0â€¦","indices":[256,279]}]	Fabuloso repaso de Alcaraz, vÃ­ctima de ETA, a Marlaska: Â«MÃ­reme a los ojos: usted mienteÂ». El diputado de Vox reprochÃ³ al ministro sus mentiras y su traiciÃ³n a las vÃ­ctimas. En el pasillo del Congreso tuvo lugar un momento emocionante tras ese discurso: https://t.co/rLqkb3rE7O	28353.0	RT @elentirvigo: Fabuloso repaso de Alcaraz, vÃ­ctima de ETA, a Marlaska: Â«MÃ­reme a los ojos: usted mienteÂ». El diputado de Vox reprochÃ³ alâ€¦	2702.0	True	full
441254	441254	604ba13a2073ae00386e8fe9	2021-03-12 17:13:24	[]	[]	Fri Mar 12 11:15:14 +0000 2021	[]	[{"url":"https://t.co/9q3pZAPE8K","expanded_url":"https://bylinetimes.com/2021/01/06/new-bbc-chairman-richard-sharp-donated-more-than-400000-to-conservative-party/","display_url":"bylinetimes.com/2021/01/06/newâ€¦","indices":[191,214]}]	The Mash Report, fiercely critical (as all good journalism should be) of government propaganda and its neo-imperialist drivel, has been axed by the BBC. In other, totally unrelated, news... https://t.co/9q3pZAPE8K	13369.0	RT @WritesBright: The Mash Report, fiercely critical (as all good journalism should be) of government propaganda and its neo-imperialist drâ€¦	302.0	True	full
441255	441255	604ba13a2073ae00386e8fef	2021-03-12 17:13:24	[]	[]	Fri Mar 12 08:00:10 +0000 2021	[{"text":"MenWeAreWithYou","indices":[248,264]}]	[{"url":"https://t.co/odYI6tCLCQ","expanded_url":"https://bit.ly/2OmkTZu","display_url":"bit.ly/2OmkTZu","indices":[222,245]}]	ðŸ“¢ Prostate cancer doesnâ€™t stop for Covid-19. ðŸ“‰ 8,600 fewer men started treatment in 2020. Unless these â€˜missing menâ€™ are found, they risk being diagnosed too late, when their cancer is incurable. Help us find them ðŸ‘‰ https://t.co/odYI6tCLCQ #MenWeAreWithYou https://t.co/Jblk5yvqID	55534.0	RT @ProstateUK: ðŸ“¢ Prostate cancer doesnâ€™t stop for Covid-19. ðŸ“‰ 8,600 fewer men started treatment in 2020. Unless these â€˜missing menâ€™ arâ€¦	768.0	True	full
441256	441256	604ba13a2073ae00386e8ff9	2021-03-12 17:13:25	[]	[]	Fri Mar 12 03:40:44 +0000 2021	[{"text":"QuintaLigaDaJusticaSDV","indices":[67,90]},{"text":"FiqueEmCasa","indices":[91,103]}]	[{"url":"https://t.co/82ROVJmo60","expanded_url":"https://m.kwai.app/s/MGUQIo7Q","display_url":"m.kwai.app/s/MGUQIo7Q","indices":[104,127]}]	Venha ganhar dinheiro que pode retirar imediatamente! Go te ensino #QuintaLigaDaJusticaSDV #FiqueEmCasa https://t.co/82ROVJmo60 https://t.co/uhpkfPiKkh	538.0	RT @IronMask_BR: Venha ganhar dinheiro que pode retirar imediatamente! Go te ensino #QuintaLigaDaJusticaSDV #FiqueEmCasa https://t.co/82ROVâ€¦	6.0	True	full
441257	441257	604ba13b2073ae00386e9005	2021-03-12 17:13:25	[]	[]	Thu Mar 11 18:02:17 +0000 2021	[{"text":"Ø§Ù„Ø·Ø§ØºÙˆØª_Ø§Ù„Ø·Ø¨ÙŠ","indices":[192,206]}]	[{"url":"https://t.co/tP5pyxTKVm","expanded_url":"https://assets.publishing.service.gov.uk/government/uploads/system/uploads/attachment_data/file/966183/COVID-19_AstraZeneca_Vaccine_Analysis_Print.pdf","display_url":"assets.publishing.service.gov.uk/government/uplâ€¦","indices":[50,73]}]	Ù…Ù† Ù…ÙˆÙ‚Ø¹ Ø­ÙƒÙˆÙ…Ø© Ø§Ù„Ù…Ù…Ù„ÙƒØ© Ø§Ù„Ù…ØªØ­Ø¯Ø© (Ù…ÙˆÙ‚Ø¹ Ø­ÙƒÙˆÙ…ÙŠ Ø±Ø³Ù…ÙŠ): https://t.co/tP5pyxTKVm Ø¹Ø¯Ø¯ ÙˆÙ�ÙŠØ§Øª Ù�Ø§ÙƒØ³ÙŠÙ† Ø¬Ø§Ù…Ø¹Ø© Ø£ÙˆÙƒØ³Ù�ÙˆØ±Ø¯ / Ø£Ø³ØªØ±Ø§Ø²ÙŠÙ†ÙŠÙƒØ§ (COVID-19 vaccine OxfordUniversity/AstraZeneca) 244. ÙƒÙŠÙ� ÙŠØ³ØªØ­Ù…Ù„ Ø¬Ù…Ø§Ø¹Ø© #Ø§Ù„Ø·Ø§ØºÙˆØª_Ø§Ù„Ø·Ø¨ÙŠ Ø±Ø¤ÙˆÙŠØ© ÙˆØ¬ÙˆÙ‡Ù‡Ù… Ù�ÙŠ Ø§Ù„Ù…Ø±Ø¢Ø© Ø¨Ø¹Ø¯ Ø£Ù† ÙƒØ°Ø¨ÙˆØ§ ÙˆÙ‚Ø§Ù„ÙˆØ§ "Ø¢Ù…Ù† Ø¢Ù…Ù† …	5663.0	RT @A_S_A_Alothman: Ù…Ù† Ù…ÙˆÙ‚Ø¹ Ø­ÙƒÙˆÙ…Ø© Ø§Ù„Ù…Ù…Ù„ÙƒØ© Ø§Ù„Ù…ØªØ­Ø¯Ø© (Ù…ÙˆÙ‚Ø¹ Ø­ÙƒÙˆÙ…ÙŠ Ø±Ø³Ù…ÙŠ): https://t.co/tP5pyxTKVm Ø¹Ø¯Ø¯ ÙˆÙ�ÙŠØ§Øª Ù�Ø§ÙƒØ³ÙŠÙ† Ø¬Ø§Ù…Ø¹Ø© Ø£ÙˆÙƒØ³Ù�ÙˆØ±Ø¯ / Ø£Ø³ØªØ±Ø§Ø²ÙŠÙ†ÙŠÙƒâ€¦	12812.0	True	full
441258	441258	604ba13b2073ae00386e902f	2021-03-12 17:13:25	[]	[]	Fri Mar 12 12:15:35 +0000 2021	[]	[{"url":"https://t.co/AsjBTtRiYl","expanded_url":"https://www.washingtonpost.com/technology/2021/03/10/amazon-library-ebook-monopoly/","display_url":"washingtonpost.com/technology/202â€¦","indices":[215,238]}]	â€œAmazon is building out its own library with an alternative set of books. And instead of a library card, Amazon accepts only a credit card.â€� Want to borrow that e-book from the library? Sorry, Amazon wonâ€™t let you. https://t.co/AsjBTtRiYl	8031.0	RT @NinaBernstein1: â€œAmazon is building out its own library with an alternative set of books. And instead of a library card, Amazon acceptsâ€¦	80.0	True	full
441259	441259	604ba13b2073ae00386e9033	2021-03-12 17:13:26	[]	[]	Fri Mar 12 07:31:00 +0000 2021	[{"text":"COVID19","indices":[71,79]},{"text":"ZeroCOVID","indices":[195,205]}]	[{"url":"https://t.co/RMPSkAW76I","expanded_url":"https://www.thelondoneconomic.com/politics/test-and-trace-bill-to-pass-37-billion-after-quiet-budget-cash-injection-223515/","display_url":"thelondoneconomic.com/politics/test-â€¦","indices":[241,264]}]	By wasting Â£37 billion on test and trace with no chance of working for #COVID19, UK must now cut research funds and cancel grants in other important areas. A small minority of scientists pushing #ZeroCOVID have done so much harm to science. https://t.co/RMPSkAW76I https://t.co/pqXiNWjIld	43790.0	RT @MartinKulldorff: By wasting Â£37 billion on test and trace with no chance of working for #COVID19, UK must now cut research funds and caâ€¦	9.0	True	full
441260	441260	604ba13b2073ae00386e903f	2021-03-12 17:13:26	[]	[]	Fri Mar 12 15:53:33 +0000 2021	[{"text":"EndSARS","indices":[126,134]}]	[{"url":"https://t.co/MAu9KINCia","expanded_url":"https://www.nytimes.com/2021/03/12/world/africa/nigeria-feminist-coalition.html","display_url":"nytimes.com/2021/03/12/worâ€¦","indices":[248,271]}]	In Nigeria, â€˜Feministâ€™ was a common insult. Then came the Feminist Coalition @feminist_co â€” Protests against police brutality #EndSARS brought the nationâ€™s attention to the Feminist Coalition. Now its members want to change life for Nigerian women https://t.co/MAu9KINCia	191141.0	RT @alfonslopeztena: In Nigeria, â€˜Feministâ€™ was a common insult. Then came the Feminist Coalition @feminist_co â€” Protests against police brâ€¦	237.0	True	full
441261	441261	604ba13c2073ae00386e9057	2021-03-12 17:13:26	[]	[]	Thu Mar 11 22:51:49 +0000 2021	[]	[{"url":"https://t.co/LIStolwiZ8","expanded_url":"https://www.insidehighered.com/news/2021/03/10/new-documents-reveal-strained-relationship-between-u-system-ga-and-dorm-operator","display_url":"insidehighered.com/news/2021/03/1â€¦","indices":[254,277]}]	I raised concerns with Corvias months ago about reports that it was pushing colleges to reopen the dorms they run, despite the COVID risks. The full story is even more infuriating. Corporate profits should not be prioritized over public health â€“ period. https://t.co/LIStolwiZ8	6944223.0	RT @SenWarren: I raised concerns with Corvias months ago about reports that it was pushing colleges to reopen the dorms they run, despite tâ€¦	615.0	True	full
441262	441262	604ba13c2073ae00386e9059	2021-03-12 17:13:26	[]	[]	Fri Mar 12 15:10:28 +0000 2021	[]	[{"url":"https://t.co/Gm8fqac85w","expanded_url":"http://glo.bo/3qFF9m1","display_url":"glo.bo/3qFF9m1","indices":[140,163]}]	Fla-Flu terÃ¡ campanha para incentivar adoÃ§Ã£o de animais. "CarioCÃ£o" vai levar ao MaracanÃ£ cachorros resgatados das ruas durante a pandemia https://t.co/Gm8fqac85w https://t.co/laRSBEAQx6	5073954.0	RT @geglobo: Fla-Flu terÃ¡ campanha para incentivar adoÃ§Ã£o de animais. "CarioCÃ£o" vai levar ao MaracanÃ£ cachorros resgatados das ruas duranâ€¦	1630.0	True	full
441263	441263	604ba13c2073ae00386e907b	2021-03-12 17:13:26	[]	[]	Fri Mar 12 15:54:59 +0000 2021	[]	[{"url":"https://t.co/n8QVUDT4Kz","expanded_url":"https://richieallen.co.uk/severe-allergic-reactions-must-be-added-to-astrazeneca-vaccine-side-effects-eu/","display_url":"richieallen.co.uk/severe-allergiâ€¦","indices":[125,148]}]	Important: EU regulator says that severe allergic reaction MUST be added to the list of the Oxford/AZ vaccine side-effects. https://t.co/n8QVUDT4Kz	39163.0	RT @BBGRichie: Important: EU regulator says that severe allergic reaction MUST be added to the list of the Oxford/AZ vaccine side-effects.â€¦	2984.0	True	full
441264	441264	604ba13c2073ae00386e9081	2021-03-12 17:13:26	[]	[]	Fri Mar 12 16:59:04 +0000 2021	[]	[{"url":"https://t.co/VlQ6rfgHQW","expanded_url":"http://missaocovid.com.br","display_url":"missaocovid.com.br","indices":[195,218]}]	Queridos amigos, se conhecerem alguÃ©m que estÃ¡ sem convÃªnio e tiver com algum sintoma da COVID-19 (tosse, febre, falta de ar, dor de garganta), orientem para entrar na plataforma do MissÃ£o Covid https://t.co/VlQ6rfgHQW.	225352.0	RT @petracostal: Queridos amigos, se conhecerem alguÃ©m que estÃ¡ sem convÃªnio e tiver com algum sintoma da COVID-19 (tosse, febre, falta deâ€¦	13.0	True	full
441265	441265	604ba13c2073ae00386e909d	2021-03-12 17:13:26	[]	[]	Fri Mar 12 15:39:26 +0000 2021	[{"text":"CovidVaccine","indices":[76,89]}]	[{"url":"https://t.co/NfeCeu3KHo","expanded_url":"https://www.npr.org/sections/coronavirus-live-updates/2021/03/12/976172586/little-difference-in-vaccine-hesitancy-among-white-and-black-americans-poll-find","display_url":"npr.org/sections/coronâ€¦","indices":[260,283]}]	Why I worry about vaccine uptakeâ€”47% of Trump supporters refuse to take the #CovidVaccine. Survey finds similar willingness by race to take vaccineâ€”73% of Blacks &amp; 70% of Whitesâ€”i.e. means racial differences in vaccination rates is structural in rollout. https://t.co/NfeCeu3KHo https://t.co/jG83lz5xf7	446508.0	RT @DrEricDing: Why I worry about vaccine uptakeâ€”47% of Trump supporters refuse to take the #CovidVaccine. Survey finds similar willingnesâ€¦	242.0	True	full
441266	441266	604ba13c2073ae00386e90a1	2021-03-12 17:13:26	[]	[]	Fri Mar 12 16:42:05 +0000 2021	[{"text":"V","indices":[24,26]},{"text":"MySweetNight","indices":[127,140]},{"text":"1YearWithSweetNight","indices":[141,161]},{"text":"íƒœí˜•ì�´ì�˜_SweetNight_1ì£¼ë…„ì¶•í•˜í•´","indices":[162,185]}]	[{"url":"https://t.co/N1glpQJ9m1","expanded_url":"http://open.spotify.com/track/39EXZNMx","display_url":"open.spotify.com/track/39EXZNMx","indices":[101,124]},{"url":"https://t.co/cS0jaEkZuN","expanded_url":"https://twitter.com/myonlytaeger/status/1370413878367023108","display_url":"twitter.com/myonlytaeger/sâ€¦","indices":[186,209]}]	[INFO] 'Sweet Night' by #V has surpassed 112,000,000 streams on Spotify on its first anniversary â–¶ https://t.co/N1glpQJ9m1â€¦ #MySweetNight #1YearWithSweetNight #íƒœí˜•ì�´ì�˜_SweetNight_1ì£¼ë…„ì¶•í•˜í•´ https://t.co/cS0jaEkZuN	8087.0	RT @TaehgersPh: [INFO] 'Sweet Night' by #V has surpassed 112,000,000 streams on Spotify on its first anniversary â–¶ https://t.co/N1glpQJ9mâ€¦	105.0	True	full
441267	441267	604ba13d2073ae00386e90b3	2021-03-12 17:13:27	[]	[]	Fri Mar 12 15:24:41 +0000 2021	[]	[{"url":"https://t.co/UC8Qz42GQi","expanded_url":"https://news.yahoo.com/pelosi-forming-house-committee-investigate-163842732.html","display_url":"news.yahoo.com/pelosi-formingâ€¦","indices":[214,237]}]	I still want to know: 1) What happened to the 2020 House investigation into trump admin Covid response? 2) How much PPP money went to Mnuchinâ€™s buddies? 3) What Jared did with the PPE, tests, &amp; vaccine supply? https://t.co/UC8Qz42GQi	163180.0	RT @LincolnsBible: I still want to know: 1) What happened to the 2020 House investigation into trump admin Covid response? 2) How much PPPâ€¦	684.0	True	full
441268	441268	604ba13d2073ae00386e90b7	2021-03-12 17:13:27	[]	[]	Fri Mar 12 17:05:54 +0000 2021	[{"text":"DemocraciaComunal","indices":[99,117]}]	[{"url":"https://t.co/S9qrEObdQb","expanded_url":"https://www.vtv.gob.ve/venezuela-cumple-ano-declaracion-estado-alarma-pandemia-covid19/","display_url":"vtv.gob.ve/venezuela-cumpâ€¦","indices":[119,142]}]	En Venezuela se cumple un aÃ±o de la declaraciÃ³n del Estado de Alarma por la pandemia del COVID-19 #DemocraciaComunal https://t.co/S9qrEObdQb https://t.co/iWruxKkBUU	1813301.0	RT @VTVcanal8: En Venezuela se cumple un aÃ±o de la declaraciÃ³n del Estado de Alarma por la pandemia del COVID-19 #DemocraciaComunal httpsâ€¦	46.0	True	full
441269	441269	604ba13d2073ae00386e90bd	2021-03-12 17:13:27	[]	[]	Fri Mar 12 13:34:03 +0000 2021	[]	[{"url":"https://t.co/voJcE3nbZM","expanded_url":"https://www.inverse.com/mind-body/best-covid-treatment-discovery","display_url":"inverse.com/mind-body/bestâ€¦","indices":[258,281]}]	When Covid hit France, a Dr at a psychiatric hospital for older adults was terrified. But all year, only 4 patients got severely ill. Heâ€™s got a theory &amp; strong evidence to support it. This is honestly one of the most exciting interviews Iâ€™ve ever done. https://t.co/voJcE3nbZM	12811.0	RT @msmacb: When Covid hit France, a Dr at a psychiatric hospital for older adults was terrified. But all year, only 4 patients got severelâ€¦	1049.0	True	full
441270	441270	604ba13d2073ae00386e90d5	2021-03-12 17:13:27	[]	[]	Fri Mar 12 16:43:45 +0000 2021	[{"text":"Lingfield","indices":[34,44]},{"text":"tipalgowin","indices":[180,191]},{"text":"tipalgo","indices":[192,200]},{"text":"tipalgoprofit","indices":[201,215]},{"text":"horseracing","indices":[216,228]},{"text":"winner","indices":[229,236]}]	[{"url":"https://t.co/fDkkJ182WY","expanded_url":"https://tipalgo.com/tw1/","display_url":"tipalgo.com/tw1/","indices":[155,178]}]	SWISS PRIDE has just won 15:50 at #Lingfield with odds of 3.00 for us here at Tipalgo. Come and get our Bet of the Day and Long Shot of the Day for Free. https://t.co/fDkkJ182WY #tipalgowin #tipalgo #tipalgoprofit #horseracing #winner https://t.co/hForHKFUrh	34364.0	RT @TipAlgo: SWISS PRIDE has just won 15:50 at #Lingfield with odds of 3.00 for us here at Tipalgo. Come and get our Bet of the Day and Lonâ€¦	88.0	True	full
441271	441271	604ba13d2073ae00386e90d7	2021-03-12 17:13:27	[]	[]	Fri Mar 12 17:12:11 +0000 2021	[{"text":"subathon","indices":[150,159]},{"text":"birthday","indices":[160,169]},{"text":"smallstreamer","indices":[170,184]},{"text":"smallstreamersconnect","indices":[185,207]},{"text":"twitchtv","indices":[208,217]},{"text":"twitchuk","indices":[218,227]},{"text":"birthdaystream","indices":[228,243]}]	[{"url":"https://t.co/GBDtcUsqqf","expanded_url":"http://twitch.tv/catchmyhorizon","display_url":"twitch.tv/catchmyhorizon","indices":[125,148]}]	Its my birthdayyyy! Subathon starts in 50 minutes! if you wanna see any of the stuff shown in the picture be sure to pop inðŸ’› https://t.co/GBDtcUsqqf #subathon #birthday #smallstreamer #smallstreamersconnect #twitchtv #twitchuk #birthdaystream	1193.0	RT @Catchmyhorizon: Its my birthdayyyy! Subathon starts in 50 minutes! if you wanna see any of the stuff shown in the picture be sure to poâ€¦	227.0	True	full
441272	441272	604ba13d2073ae00386e90e3	2021-03-12 17:13:27	[]	[]	Fri Mar 12 12:01:34 +0000 2021	[]	[{"url":"https://t.co/daCYxK5ifh","expanded_url":"https://link.springer.com/article/10.1007/s00049-020-00335-z?utm_source=toc&utm_medium=email&utm_campaign=toc_49_31_2&utm_content=etoc_springer_20210312","display_url":"link.springer.com/article/10.100â€¦","indices":[204,227]}]	Its not just politicians that talk through their bums - flies do too :-) Rectal gland exudates and emissions of Bactrocera bryoniae: chemical identification, electrophysiological and pheromonal functions https://t.co/daCYxK5ifh @flygirlNHM seen this?	9076.0	RT @EntoProf: Its not just politicians that talk through their bums - flies do too :-) Rectal gland exudates and emissions of Bactrocera brâ€¦	781.0	True	full
441273	441273	604ba13d2073ae00386e90eb	2021-03-12 17:13:27	[]	[]	Fri Mar 12 16:36:18 +0000 2021	[{"text":"PatrullaPerdida","indices":[21,37]}]	[{"url":"https://t.co/aQbPi6W9rP","expanded_url":"http://eldestapeweb.com/eldestaperadio","display_url":"eldestapeweb.com/eldestaperadio","indices":[122,145]}]	INFANCIAS PROGRES EN #PatrullaPerdida ðŸš¨ Â¿QuÃ© se escuchaba en sus casas cuando eran niÃ±es? ðŸŽ¶ ðŸ“²1125809360 ðŸ“»FM107.3 AM1050 https://t.co/aQbPi6W9rP https://t.co/72j0nIBM9O	772558.0	RT @eldestape_radio: INFANCIAS PROGRES EN #PatrullaPerdida ðŸš¨ Â¿QuÃ© se escuchaba en sus casas cuando eran niÃ±es? ðŸŽ¶ ðŸ“²1125809360 ðŸ“»FM107.3 AM1â€¦	3166.0	True	full
441274	441274	604ba13d2073ae00386e90f3	2021-03-12 17:13:27	[{"text":"SaÃºdePÃºblica","indices":[51,64]},{"text":"autotestes","indices":[108,119]},{"text":"covid19","indices":[122,130]},{"text":"farmÃ¡cias","indices":[135,145]},{"text":"testagem","indices":[173,182]},{"text":"PCR","indices":[233,237]},{"text":"noticia","indices":[239,247]}]	[{"url":"https://t.co/rCvQfVjn8f","expanded_url":"https://saudemais.tv/noticia/30057-covid-19-medicos-de-saude-publica-elogiam-autotestes-nas-farmacias-mas-deixam-alerta","display_url":"saudemais.tv/noticia/30057-â€¦","indices":[248,271]}]		[]	[]			O presidente da AssociaÃ§Ã£o Nacional dos MÃ©dicos de #SaÃºdePÃºblica, @ricmexia, considerou hoje que a venda deâ€¦ https://t.co/21XwP1ImFl	521.0	True	full
441275	441275	604ba13e2073ae00386e9109	2021-03-12 17:13:27	[]	[]	Fri Mar 12 17:12:29 +0000 2021	[]	[{"url":"https://t.co/x5Qb1R5Qqq","expanded_url":"https://www.nouvelobs.com/coronavirus-de-wuhan/20210312.OBS41320/des-centaines-d-evacuations-sanitaires-hors-d-ile-de-france-dans-plusieurs-regions-les-rea-sont-pleines.html?utm_term=Autofeed&utm_medium=Social&utm_source=Twitter#Echobox=1615569123","display_url":"nouvelobs.com/coronavirus-deâ€¦","indices":[112,135]}]	Des centaines dâ€™Ã©vacuations sanitaires hors dâ€™Ile-de-France ? Â« Dans plusieurs rÃ©gions, les rÃ©aâ€™ sont pleines Â» https://t.co/x5Qb1R5Qqq https://t.co/Um7zzBGGYw	1443451.0	RT @lobs: Des centaines dâ€™Ã©vacuations sanitaires hors dâ€™Ile-de-France ? Â« Dans plusieurs rÃ©gions, les rÃ©aâ€™ sont pleines Â» https://t.co/x5Qbâ€¦	744.0	True	full
441276	441276	604ba13e2073ae00386e9123	2021-03-12 17:13:28	[]	[]	Fri Mar 12 16:08:20 +0000 2021	[{"text":"AuratMarch2021","indices":[29,44]}]	[{"url":"https://t.co/dheiyYEruU","expanded_url":"https://twitter.com/AuratAzadiMarch/status/1370341567077224448?s=20","display_url":"twitter.com/AuratAzadiMarcâ€¦","indices":[254,277]}]	I encourage friends to share #AuratMarch2021 statement on the false allegations against the organisers. There is no case yet &amp; if we continue sharing the statement instead of rightwing content now, we will succeed in refuting allegations. INSHAALLAH https://t.co/dheiyYEruU https://t.co/FGm82e5guN	29136.0	RT @Rabail26: I encourage friends to share #AuratMarch2021 statement on the false allegations against the organisers. There is no case yetâ€¦	189.0	True	full
441277	441277	604ba13e2073ae00386e9127	2021-03-12 17:13:28	[]	[]	Fri Mar 12 15:48:01 +0000 2021	[]	[{"url":"https://t.co/gkIU9CH1UB","expanded_url":"https://www.standard.co.uk/news/mayor/london-mayor-laurence-fox-covid-jab-lockdown-sadiq-khan-b923802.html","display_url":"standard.co.uk/news/mayor/lonâ€¦","indices":[250,273]}]	â€œA spokeswoman for Mr Khan said: â€œSadiq will not engage with politicians on the extreme far Right.â€� ðŸ¤£ Donâ€™t be a coward â�¦@SadiqKhanâ�©. Letâ€™s debate. Calling me far right is like calling yourself competent at building houses and reducing knife crime. https://t.co/gkIU9CH1UB	267681.0	RT @LozzaFox: â€œA spokeswoman for Mr Khan said: â€œSadiq will not engage with politicians on the extreme far Right.â€� ðŸ¤£ Donâ€™t be a coward â�¦@Saâ€¦	4062.0	True	full
441278	441278	604ba13e2073ae00386e912d	2021-03-12 17:13:28	[{"text":"MuyPronto","indices":[0,10]},{"text":"ConcejalesVisibles","indices":[147,166]}]	[{"url":"https://t.co/n2QfHuyzQH","expanded_url":"http://www.corrillos.com.co","display_url":"corrillos.com.co","indices":[179,202]}]		[]	[]			#MuyPronto | Corrillos presentarÃ¡ los concejales que, pese a la pandemia, lograron destacarse. Conozca en detalle eâ€¦ https://t.co/jm0gSHk61Y	6169.0	True	full
441279	441279	604ba13e2073ae00386e9135	2021-03-12 17:13:28	[]	[{"url":"https://t.co/Ej4HEKByvV","expanded_url":"https://www.elcomercio.com/actualidad/moreno-respuesta-fernandez-argentina-correa.html","display_url":"elcomercio.com/actualidad/morâ€¦","indices":[161,184]}]		[]	[]			Los que conocen a cada presidente tanto a @alferdez cÃ³mo a @Lenin pueden sacar sus propias conclusiones, los actosâ€¦ https://t.co/m5GDsAlfGn	927.0	True	full
441280	441280	604ba13e2073ae00386e9139	2021-03-12 17:13:28	[]	[]	Fri Mar 12 16:44:23 +0000 2021	[]	[{"url":"https://t.co/KZ9B5cMa41","expanded_url":"https://twitter.com/cathmckenna/status/1370404347373305863","display_url":"twitter.com/cathmckenna/stâ€¦","indices":[280,303]}]	Great news this morning! ðŸš² This is in response to the good work our council is already doing to promote &amp; support more active transportation in our community. @cityburlington @MariannMeedWard @KelvinGalbraith @stolte4ward4 @rorynisan @Ward2Lisa @AngBentivegna @PaulSharman1 https://t.co/KZ9B5cMa41	21794.0	RT @karinagould: Great news this morning! ðŸš² This is in response to the good work our council is already doing to promote &amp; support more acâ€¦	1131.0	True	full
441281	441281	604ba13e2073ae00386e913d	2021-03-12 17:13:28	[]	[]	Fri Mar 12 14:26:25 +0000 2021	[]	[{"url":"https://t.co/HDvqIbwHCC","expanded_url":"https://www.lifesitenews.com/news/bombshell-stats-canada-claims-lockdowns-not-covid-19-are-now-driving-excess-deaths","display_url":"lifesitenews.com/news/bombshellâ€¦","indices":[242,265]}]	BOMBSHELL: Stats Canada claims lockdowns, not COVID-19, are now driving â€˜excess deathsâ€™ Doctors, academics, and health scientists have been warning for months that using lockdowns as a cure for COVID-19 will be far worse than the disease. https://t.co/HDvqIbwHCC	14601.0	RT @HaveWeAllGoneM1: BOMBSHELL: Stats Canada claims lockdowns, not COVID-19, are now driving â€˜excess deathsâ€™ Doctors, academics, and healâ€¦	468.0	True	full
441282	441282	604ba13e2073ae00386e9145	2021-03-12 17:13:28	[]	[]	Fri Mar 12 16:23:06 +0000 2021	[]	[{"url":"https://t.co/PpJwY6fZrV","expanded_url":"https://trib.al/n7Lykkv","display_url":"trib.al/n7Lykkv","indices":[154,177]}]	Pfizer chose Israel for a nationwide Covid-19 vaccination study after dozens of phone calls from its prime minister, sometimes in the middle of the night https://t.co/PpJwY6fZrV	7124733.0	RT @business: Pfizer chose Israel for a nationwide Covid-19 vaccination study after dozens of phone calls from its prime minister, sometimeâ€¦	339.0	True	full
441283	441283	604ba13e2073ae00386e9157	2021-03-12 17:13:29	[]	[]	Fri Mar 12 16:25:00 +0000 2021	[]	[{"url":"https://t.co/oKGk0jGgCB","expanded_url":"https://open.spotify.com/track/4XdzvdvfaAozcWM2svBri5?si=xtP2CTl3SEqqTK4eadYXIQ","display_url":"open.spotify.com/track/4Xdzvdvfâ€¦","indices":[139,162]}]	.@TXT_members "PUMA" has surpassed 15 MILLION streams on Spotify. It's their 11th song &amp; 7th bside to reach this mark on the platform. https://t.co/oKGk0jGgCB	86165.0	RT @TXTChartData: .@TXT_members "PUMA" has surpassed 15 MILLION streams on Spotify. It's their 11th song &amp; 7th bside to reach this mark onâ€¦	39.0	True	full
441284	441284	604ba13f2073ae00386e9175	2021-03-12 17:13:29	[]	[]	Fri Mar 12 15:35:58 +0000 2021	[]	[{"url":"https://t.co/atIzV5Fiwj","expanded_url":"http://julswap.com","display_url":"julswap.com","indices":[111,134]},{"url":"https://t.co/ta4cQZWmTd","expanded_url":"http://JulSwap.com","display_url":"JulSwap.com","indices":[197,220]}]	ðŸ’°$15,000 JULB Shared! $JULB Trading Competition ðŸš€ ðŸ—“ March 13th 3pm UTC - March 28th 3pm UTC! JULB / BNB on https://t.co/atIzV5Fiwj ðŸ�† 10 traders w/ Max. Volume of trades share prize pool! âž¡ï¸�https://t.co/ta4cQZWmTd https://t.co/8jwG2AKJXB	148149.0	RT @JulSwap: ðŸ’°$15,000 JULB Shared! $JULB Trading Competition ðŸš€ ðŸ—“ March 13th 3pm UTC - March 28th 3pm UTC! JULB / BNB on https://t.co/atâ€¦	10.0	True	full
441285	441285	604ba13f2073ae00386e9177	2021-03-12 17:13:29	[]	[]	Fri Mar 12 16:47:04 +0000 2021	[{"text":"CyberSecurity","indices":[171,185]},{"text":"mentors","indices":[186,194]}]	[{"url":"https://t.co/yixOjWGg75","expanded_url":"https://tek.io/3lb6mf7","display_url":"tek.io/3lb6mf7","indices":[129,152]}]	Sister Women in Tech, thoughts? -&gt; Women in tech have been set back '10 to 20 years' by working from home during the pandemic https://t.co/yixOjWGg75 via @techrepublic #CyberSecurity #mentors	2499.0	RT @amvandenhurk: Sister Women in Tech, thoughts? -&gt; Women in tech have been set back '10 to 20 years' by working from home during the pandâ€¦	3150.0	True	full
441286	441286	604ba13f2073ae00386e917d	2021-03-12 17:13:29	[]	[]	Fri Mar 12 15:58:54 +0000 2021	[{"text":"TelefuturoPy","indices":[101,114]},{"text":"MeridianoPy","indices":[115,127]},{"text":"NoBajemosLaGuardia","indices":[128,147]}]	[{"url":"https://t.co/JbiqjPiFT6","expanded_url":"http://telefuturo.com.py/envivo","display_url":"telefuturo.com.py/envivo","indices":[76,99]}]	Indignante: En medio de la pandemia aumentan salarios en Senado. ðŸ”´EN VIVO: https://t.co/JbiqjPiFT6 #TelefuturoPy #MeridianoPy #NoBajemosLaGuardia https://t.co/sZoNsulQrc	738484.0	RT @Telefuturo: Indignante: En medio de la pandemia aumentan salarios en Senado. ðŸ”´EN VIVO: https://t.co/JbiqjPiFT6 #TelefuturoPy #Meridiaâ€¦	152.0	True	full
441287	441287	604ba13f2073ae00386e9181	2021-03-12 17:13:29	[]	[]	Fri Mar 12 17:07:44 +0000 2021	[{"text":"DeInterÃ©s","indices":[0,10]},{"text":"DemocraciaComunal","indices":[153,171]}]	[{"url":"https://t.co/vb89YOYmgI","expanded_url":"https://www.vtv.gob.ve/venezuela-cumple-ano-declaracion-estado-alarma-pandemia-covid19/","display_url":"vtv.gob.ve/venezuela-cumpâ€¦","indices":[127,150]}]	#DeInterÃ©s âœ” En Venezuela se cumple un aÃ±o de la declaraciÃ³n del Estado de Alarma por la pandemia de la COVID-19 Lea + aquÃ­ ðŸ‘‡ https://t.co/vb89YOYmgI #DemocraciaComunal https://t.co/stq3IAIGwp	15404.0	RT @MinSaludVE: #DeInterÃ©s âœ” En Venezuela se cumple un aÃ±o de la declaraciÃ³n del Estado de Alarma por la pandemia de la COVID-19 Lea + aquâ€¦	137.0	True	full
441288	441288	604ba13f2073ae00386e9187	2021-03-12 17:13:29	[{"text":"COVID","indices":[101,107]}]	[{"url":"https://t.co/2slUPFVHDd","expanded_url":"https://p2a.co/Iai3aRo","display_url":"p2a.co/Iai3aRo","indices":[155,178]}]		[]	[]			I just sent a message to Governor Lamont and state lawmakers asking them to protect innovation &amp; #COVID-19 researchâ€¦ https://t.co/MhIiFI73D4	1415.0	True	full
441289	441289	604ba13f2073ae00386e918f	2021-03-12 17:13:29	[]	[]	Fri Mar 12 16:07:17 +0000 2021	[]	[{"url":"https://t.co/DpynTCyqak","expanded_url":"https://ivmmeta.com","display_url":"ivmmeta.com","indices":[171,194]}]	The clinical trial data below strongly supports the assertion that a very efficacious treatment of Covid-19 has now been found, for all stages of the disease: ivermectin. https://t.co/DpynTCyqak https://t.co/i5NkwaT5NJ	21326.0	RT @Covid19Crusher: The clinical trial data below strongly supports the assertion that a very efficacious treatment of Covid-19 has now beeâ€¦	1279.0	True	full
441290	441290	604ba13f2073ae00386e91a1	2021-03-12 17:13:29	[]	[]	Fri Mar 12 13:51:12 +0000 2021	[{"text":"ATEEZ","indices":[245,251]},{"text":"ì—�ì�´í‹°ì¦ˆ","indices":[252,257]}]	[{"url":"https://t.co/SJooqoEvJZ","expanded_url":"https://m.mwave.me/en/mcountdown/prevoting/vote","display_url":"m.mwave.me/en/mcountdown/â€¦","indices":[111,134]}]	[ðŸ—³ï¸�] Ãšnete a la votaciÃ³n masiva que tendremos todos los dÃ­as en Mwave de 10PM a 12AM KST ðŸ—“ï¸�~Lunes 15 9AM KST ðŸ”—https://t.co/SJooqoEvJZ 07AM - 09AM ðŸ‡­ðŸ‡³ðŸ‡¬ðŸ‡¹ðŸ‡³ðŸ‡®ðŸ‡¸ðŸ‡»ðŸ‡¨ðŸ‡·ðŸ‡²ðŸ‡½ 08AM - 10AM ðŸ‡¨ðŸ‡´ðŸ‡µðŸ‡¦ðŸ‡µðŸ‡ªðŸ‡ªðŸ‡¨ 09AM - 11AM ðŸ‡µðŸ‡·ðŸ‡¨ðŸ‡ºðŸ‡»ðŸ‡ªðŸ‡§ðŸ‡´ðŸ‡©ðŸ‡´ 10AM - 12PM ðŸ‡§ðŸ‡·ðŸ‡ºðŸ‡¾ðŸ‡¦ðŸ‡·ðŸ‡¨ðŸ‡±ðŸ‡µðŸ‡¾ 02PM - 04PM ðŸ‡ªðŸ‡¸ #ATEEZ #ì—�ì�´í‹…	5322.0	RT @ateezworldesp: [ðŸ—³ï¸�] Ãšnete a la votaciÃ³n masiva que tendremos todos los dÃ­as en Mwave de 10PM a 12AM KST ðŸ—“ï¸�~Lunes 15 9AM KST ðŸ”—https://tâ€¦	5322.0	True	full
441291	441291	604ba13f2073ae00386e91a5	2021-03-12 17:13:29	[]	[]	Fri Mar 12 16:48:31 +0000 2021	[{"text":"MeghanAndHarry","indices":[101,116]},{"text":"media","indices":[220,226]},{"text":"diversity","indices":[227,237]},{"text":"inclusion","indices":[238,248]}]	[{"url":"https://t.co/gRNypaxQzc","expanded_url":"https://twitter.com/presspaduk/status/1370408175137124352","display_url":"twitter.com/presspaduk/staâ€¦","indices":[271,294]}]	Announcement ðŸ™ŒðŸ�¾ ðŸ‘‰ðŸ�¾@PressPadUK has established its new charitable foundation and its first donors are #MeghanAndHarry I am also pleased to confirm my role as a trustee, alongside @AlexEditor @marcusryder @chiefchimpanzee #media #diversity #inclusion @OliviaCrellin ðŸ‘�ðŸ�¾ðŸ‘�ðŸ�¾ðŸ‘�ðŸ�¾ https://t.co/gRNypaxQzc https://t.co/IExwF5xnIg	532.0	RT @frankrstarling: Announcement ðŸ™ŒðŸ�¾ ðŸ‘‰ðŸ�¾@PressPadUK has established its new charitable foundation and its first donors are #MeghanAndHarry Iâ€¦	195.0	True	full
441292	441292	604ba13f2073ae00386e91bb	2021-03-12 17:13:29	[]	[]	Fri Mar 12 12:55:05 +0000 2021	[]	[{"url":"https://t.co/h9WECY8NKV","expanded_url":"https://twitter.com/darrensketchley/status/1370357335890268162","display_url":"twitter.com/darrensketchleâ€¦","indices":[108,131]}]	Hereâ€™s how many drug trials were done in support of moving the second dose from three weeks to four months: https://t.co/h9WECY8NKV https://t.co/Q0RIpe0t0X	44650.0	RT @kinsellawarren: Hereâ€™s how many drug trials were done in support of moving the second dose from three weeks to four months: https://t.câ€¦	68.0	True	full
441293	441293	604ba1402073ae00386e91e7	2021-03-12 17:13:30	[]	[]	Fri Mar 12 16:36:47 +0000 2021	[]	[{"url":"https://t.co/z8fiuPOs12","expanded_url":"https://www.youtube.com/channel/UCRuKWGT8OUdQlyWDroXL-Ow","display_url":"youtube.com/channel/UCRuKWâ€¦","indices":[192,215]}]	Did you know the @GoldsteinMuseum now has its own YouTube Channel? Get an intro to the GMD, learn more about different pieces in the GMD collection, and subscribe to hear about future videos. https://t.co/z8fiuPOs12	15480.0	RT @UofMDesign: Did you know the @GoldsteinMuseum now has its own YouTube Channel? Get an intro to the GMD, learn more about different piecâ€¦	1362.0	True	full
441294	441294	604ba1402073ae00386e91fb	2021-03-12 17:13:30	[]	[{"url":"https://t.co/JZQEKE5B9a","expanded_url":"http://bit.ly/3rFWPz3","display_url":"bit.ly/3rFWPz3","indices":[213,236]}]		[]	[]			Los docentes de todo el paÃ­s tendrÃ¡n un descuento del 15% en YPF. Es un reconocimiento al esfuerzo que han hecho loâ€¦ https://t.co/Qri1SwvEdM	6523.0	True	full
441295	441295	604ba1402073ae00386e91fd	2021-03-12 17:13:30	[]	[]	Fri Mar 12 16:18:08 +0000 2021	[]	[{"url":"https://t.co/0CLQXYz8Lp","expanded_url":"https://twitter.com/brianstelter/status/1370332847601500162","display_url":"twitter.com/brianstelter/sâ€¦","indices":[225,248]}]	This is telling, of course Brian Kilmeade doesn't want to talk about the 500,000+ Americans who died from Covid, because Trump, Republicans and Fox News were largely responsible for politicizing the response to the pandemic. https://t.co/0CLQXYz8Lp	13671.0	RT @Ziggy_Daddy: This is telling, of course Brian Kilmeade doesn't want to talk about the 500,000+ Americans who died from Covid, because Tâ€¦	12809.0	True	full
441296	441296	604ba1402073ae00386e9227	2021-03-12 17:13:31	[{"text":"gouvernement","indices":[107,120]},{"text":"covid19","indices":[123,131]},{"text":"Covid_19","indices":[132,141]},{"text":"Vaccination","indices":[142,154]},{"text":"Pfizer","indices":[156,163]},{"text":"AstraZeneca","indices":[164,176]}]	[{"url":"https://t.co/xQbUe844LL","expanded_url":"https://odysee.com/@laileastick:4/2021-025-le-d%C3%A9fi-de-l'aile-%C3%A0-stick-%C3%A0:2","display_url":"odysee.com/@laileastick:4â€¦","indices":[179,202]}]		[]	[]			Je suis obligÃ© de partager, c'est gÃ©nial ! L'art de retourner l'infantilisation que nous fait subir notreâ€¦ https://t.co/KD3zYAsWSE	3878.0	True	full
441297	441297	604ba1412073ae00386e9255	2021-03-12 17:13:31	[]	[]	Fri Mar 12 17:03:47 +0000 2021	[]	[{"url":"https://t.co/2pHXT1o32R","expanded_url":"https://twitter.com/lequipe/status/1357364576917012483","display_url":"twitter.com/lequipe/statusâ€¦","indices":[146,169]}]	Les supporters de l'OL sont passÃ©s de Â« Bon rÃ©tablissementðŸ¥ºðŸ™� Â» Ã Â« Pour seulement 3 cas ??? Une honte !!! P$G Â» real quick Je vous rappelle que: https://t.co/2pHXT1o32R	48.0	RT @MuzlamiqueSZN: Les supporters de l'OL sont passÃ©s de Â« Bon rÃ©tablissementðŸ¥ºðŸ™� Â» Ã Â« Pour seulement 3 cas ??? Une honte !!! P$G Â» real quiâ€¦	179.0	True	full
441298	441298	604ba1412073ae00386e925d	2021-03-12 17:13:31	[]	[]	Fri Mar 12 11:42:17 +0000 2021	[]	[{"url":"https://t.co/03pQ8rRViP","expanded_url":"http://ourworldindata.org/covid-vaccinations","display_url":"ourworldindata.org/covid-vaccinatâ€¦","indices":[21,44]}]	Our data is updated: https://t.co/03pQ8rRViP Share of people with at least 1 dose: ðŸ‡®ðŸ‡± Israel 59% ðŸ‡¦ðŸ‡ª UAE 35% ðŸ‡¬ðŸ‡§ UK 34% ðŸ‡¨ðŸ‡± Chile 24% ðŸ‡ºðŸ‡¸ US 19% ðŸ‡§ðŸ‡­ Bahrain 18% ðŸ‡·ðŸ‡¸ Serbia 17% ðŸ‡­ðŸ‡º Hungary 13% ðŸ‡²ðŸ‡¦ Morocco 11% ðŸ‡©ðŸ‡° Denmark 10% ðŸ‡«ðŸ‡® Finland 10% ðŸ‡¹ðŸ‡· Turkey 9% ðŸ‡±ðŸ‡¹ Lithuania 9% ðŸ‡ªðŸ‡ª Estonia 9% https://t.co/pLoulwgMa8	20765.0	RT @redouad: Our data is updated: https://t.co/03pQ8rRViP Share of people with at least 1 dose: ðŸ‡®ðŸ‡± Israel 59% ðŸ‡¦ðŸ‡ª UAE 35% ðŸ‡¬ðŸ‡§ UK 34% ðŸ‡¨ðŸ‡± Chilâ€¦	986.0	True	full
441299	441299	604ba1422073ae00386e9269	2021-03-12 17:13:31	[]	[]	Fri Mar 12 17:11:29 +0000 2021	[]	[{"url":"https://t.co/qHDFbSCTIf","expanded_url":"https://twitter.com/gastrognome/status/1370416434640089090","display_url":"twitter.com/gastrognome/stâ€¦","indices":[271,294]}]	Naomi says almost exactly what I've written to all my state elected officials, with the addition of noting that restaurants will soon open at 50% capacity. When I have gotten takeout at places w/indoor service, zero customers have worn masks when seated, out of dozens. https://t.co/qHDFbSCTIf	505.0	RT @onemorebitener: Naomi says almost exactly what I've written to all my state elected officials, with the addition of noting that restaurâ€¦	6840.0	True	full
441300	441300	604ba1422073ae00386e9275	2021-03-12 17:13:31	[]	[]	Fri Mar 12 14:30:56 +0000 2021	[{"text":"AHORA24H","indices":[1,10]}]	[{"url":"https://t.co/6RIIGJqVO5","expanded_url":"https://bit.ly/3blhpwB","display_url":"bit.ly/3blhpwB","indices":[111,134]}]	â­•#AHORA24H | Casi 6.000 nuevos contagios: Minsal informa el sexto dÃ­a con mÃ¡s casos COVID en toda la pandemia. https://t.co/6RIIGJqVO5 https://t.co/52y2512Qzm	3780640.0	RT @24HorasTVN: â­•#AHORA24H | Casi 6.000 nuevos contagios: Minsal informa el sexto dÃ­a con mÃ¡s casos COVID en toda la pandemia. https://t.coâ€¦	3837.0	True	full
441301	441301	604ba1422073ae00386e9279	2021-03-12 17:13:31	[]	[]	Fri Mar 12 13:41:16 +0000 2021	[]	[{"url":"https://t.co/FRWcMBU8HK","expanded_url":"https://www.theglobeandmail.com/world/article-canada-criticized-for-refusing-to-support-covid-19-vaccine-patent/?utm_medium=Referrer:+Social+Network+/+Media&utm_campaign=Shared+Web+Article+Links","display_url":"theglobeandmail.com/world/article-â€¦","indices":[253,276]}]	Wealthy countries, including Canada, have again refused to support a temporary waiver on COVID vaccine patents. A decision has now been delayed for 5 months. "A massive missed opportunity" and "a classic tactic to stall," the proposal's supporters say. https://t.co/FRWcMBU8HK	290350.0	RT @geoffreyyork: Wealthy countries, including Canada, have again refused to support a temporary waiver on COVID vaccine patents. A decisioâ€¦	707.0	True	full
441302	441302	604ba1422073ae00386e9293	2021-03-12 17:13:32	[]	[]	Fri Mar 12 06:28:03 +0000 2021	[]	[{"url":"https://t.co/3CcmKo00P6","expanded_url":"https://buff.ly/3rGoXlP","display_url":"buff.ly/3rGoXlP","indices":[118,141]}]	One of the women seen harassing and attacking an Uber driver in San Francisco over a mask argument has been arrested. https://t.co/3CcmKo00P6 https://t.co/uBPGEcmRLo	177423.0	RT @10News: One of the women seen harassing and attacking an Uber driver in San Francisco over a mask argument has been arrested. https://tâ€¦	1468.0	True	full
441303	441303	604ba1422073ae00386e9297	2021-03-12 17:13:32	[]	[]	Fri Mar 12 15:09:25 +0000 2021	[]	[{"url":"https://t.co/CweEGue6TX","expanded_url":"http://player.streamguys.com/redeemerradio/sgplayer/player.php","display_url":"player.streamguys.com/redeemerradio/â€¦","indices":[258,281]}]	RARE AIR: With a victory Saturday morning, St. Joe will have its 1st 20 win season since 1993. Thatâ€™s also the last time St. Joe won a regional title. The 93 team won 25 games &amp; Semi-State. Listen to St. Joe vs Twin Lakes Saturday at 10am on 95.7FM or https://t.co/CweEGue6TX https://t.co/CEda3pxpqZ	1311.0	RT @957Sports: RARE AIR: With a victory Saturday morning, St. Joe will have its 1st 20 win season since 1993. Thatâ€™s also the last time Stâ€¦	141.0	True	full
441304	441304	604ba1422073ae00386e92ad	2021-03-12 17:13:32	[]	[]	Fri Mar 12 17:11:48 +0000 2021	[]	[{"url":"https://t.co/84hBvTUnS9","expanded_url":"http://radiouruguay.uy/cerro-largo-14-escuelas-tienen-casos-positivos-de-covid-19/","display_url":"radiouruguay.uy/cerro-largo-14â€¦","indices":[209,232]}]	En Cerro Largo hay 14 escuelas que tienen casos positivos de covid 19. Los afectados son maestros, niÃ±os y auxiliares de servicio. AdemÃ¡s, en Inau hay 21 funcionarios con el virus, informÃ³ @stecheraoficial. https://t.co/84hBvTUnS9	47104.0	RT @InfoTNU: En Cerro Largo hay 14 escuelas que tienen casos positivos de covid 19. Los afectados son maestros, niÃ±os y auxiliares de servâ€¦	907.0	True	full
441305	441305	604ba1432073ae00386e92b5	2021-03-12 17:13:32	[]	[]	Thu Mar 11 20:10:45 +0000 2021	[]	[{"url":"https://t.co/tMIqmjaWMh","expanded_url":"https://trib.al/UMLYWuX","display_url":"trib.al/UMLYWuX","indices":[223,246]}]	The Nasdaq stock exchange is poised to push businesses to a new level of inclusion with its proposal to require all listed companies to have at least two diverse board members. Notably absent are persons with disabilities https://t.co/tMIqmjaWMh	341495.0	RT @bopinion: The Nasdaq stock exchange is poised to push businesses to a new level of inclusion with its proposal to require all listed coâ€¦	8474.0	True	full
441306	441306	604ba1432073ae00386e92b7	2021-03-12 17:13:32	[{"text":"Jeunesse","indices":[1,10]},{"text":"PrintempsDeLorientation","indices":[25,49]},{"text":"mÃ©tiers","indices":[166,174]},{"text":"acteurs","indices":[178,186]},{"text":"orientation","indices":[192,204]}]	[{"url":"https://t.co/3WxkxFUoTh","expanded_url":"https://jeunes.nouvelle-aquitaine.fr/evenement/printemps-de-lorientation-2021","display_url":"jeunes.nouvelle-aquitaine.fr/evenement/prinâ€¦","indices":[255,278]}]		[]	[]			[#Jeunesse] J-3 avant le #PrintempsDeLorientation ! ðŸ“º Web TV les 15, 16 et 17 mars de 9h30 Ã 20h â–¶ï¸�Pour rÃ©pondre auâ€¦ https://t.co/pgwI1UR8tD	73804.0	True	full
441307	441307	604ba1432073ae00386e92e1	2021-03-12 17:13:33	[]	[]	Fri Mar 12 16:43:55 +0000 2021	[]	[{"url":"https://t.co/s3n29heZOm","expanded_url":"https://www.freshwatercleveland.com/features/SOJOPrisonersVaccine031121.aspx?fbclid=IwAR3P0Ept4Fku3EM7Pj437ImmrdWNnBTmOfOgunga957DvdzHx7rXu_LUDXg","display_url":"freshwatercleveland.com/features/SOJOPâ€¦","indices":[256,279]}]	COVID-19 outbreaks in Ohio prisons have been swift and deadly. But prisoners say they don't believe prison officials who say the vaccines are tested and safe. Read about how a long history of mistrust may be sabotaging vaccine campaigns in Ohio's prisons. https://t.co/s3n29heZOm	779.0	RT @Cidmonster: COVID-19 outbreaks in Ohio prisons have been swift and deadly. But prisoners say they don't believe prison officials who saâ€¦	1798.0	True	full
441308	441308	604ba1432073ae00386e92e9	2021-03-12 17:13:33	[]	[]	Thu Mar 11 20:56:28 +0000 2021	[]	[{"url":"https://t.co/32JNdFSWE9","expanded_url":"https://www.euronews.com/2021/03/11/denmark-suspends-astrazeneca-covid-19-vaccinations-as-a-precaution-after-blood-clot-report","display_url":"euronews.com/2021/03/11/denâ€¦","indices":[232,255]}]	Le Danemark, lâ€™Iceland et la NorvÃ¨ge suspendent le vaccin Astra Zeneca. Ce nâ€™est pas pour rien que les Ã©tudes de sÃ©curitÃ© du mÃ©dicament nÃ©cessitent des annÃ©es de tests ! Autrement, câ€™est la roulette russe : on injecte puis on voit https://t.co/32JNdFSWE9	51519.0	RT @AldoSterone111: Le Danemark, lâ€™Iceland et la NorvÃ¨ge suspendent le vaccin Astra Zeneca. Ce nâ€™est pas pour rien que les Ã©tudes de sÃ©curiâ€¦	474.0	True	full
441309	441309	604ba1432073ae00386e92eb	2021-03-12 17:13:33	[{"text":"USAID","indices":[27,33]},{"text":"War","indices":[34,38]},{"text":"Empire","indices":[39,46]},{"text":"ArmsSales","indices":[47,57]},{"text":"China","indices":[58,64]},{"text":"Taiwan","indices":[65,72]},{"text":"Biden","indices":[73,79]},{"text":"TuckerCarlson","indices":[80,94]},{"text":"WomensHistoryMonth","indices":[95,114]},{"text":"BidenSpeech","indices":[115,127]},{"text":"COVID…	[{"url":"https://t.co/1sfJClM4NX","expanded_url":"https://mailchi.mp/newsvandal/newsvandal-rundown-031221","display_url":"mailchi.mp/newsvandal/newâ€¦","indices":[256,279]}]		[]	[]			TODAY: The Wages Of Empire #USAID #War #Empire #ArmsSales #China #Taiwan #Biden #TuckerCarlson #WomensHistoryMonthâ€¦ https://t.co/EEcoLe5Mmj	1592.0	True	full
441310	441310	604ba1432073ae00386e92f3	2021-03-12 17:13:33	[]	[]	Fri Mar 12 16:54:15 +0000 2021	[{"text":"DeutscheBank","indices":[38,51]}]	[{"url":"https://t.co/eohLEq9udD","expanded_url":"https://www.handelsblatt.com/finanzen/banken-versicherungen/banken/geschaeftsbericht-deutsche-bank-schuettet-wieder-ueppige-boni-aus-684-einkommensmillionaere/26999200.html?ticket=ST-15543864-2G9mTsZoejydw2MezjgN-ap1","display_url":"handelsblatt.com/finanzen/bankeâ€¦","indices":[202,225]}]	â€žEs passt nicht in die Zeit, dass die #DeutscheBank eine Corona-Party feiertâ€œ, sagte er dem Handelsblatt. Im Vorstand der Deutschen Bank scheint man dem Prinzip Leistung nicht sonderlich verpflichtet.â€œ https://t.co/eohLEq9udD	24905.0	RT @FabioDeMasi: â€žEs passt nicht in die Zeit, dass die #DeutscheBank eine Corona-Party feiertâ€œ, sagte er dem Handelsblatt. Im Vorstand derâ€¦	374.0	True	full
441311	441311	604ba1442073ae00386e9323	2021-03-12 17:13:33	[]	[]	Sat Mar 06 00:45:10 +0000 2021	[]	[{"url":"https://t.co/ubyptjzQv2","expanded_url":"https://trib.al/GwoMl18","display_url":"trib.al/GwoMl18","indices":[181,204]}]	The world's first drone delivery of Covid-19 vaccines. Zipline CEO Keller Rinaudo tells @emilychangtv how he's making it happen in Ghana and, potentially later on, around the world https://t.co/ubyptjzQv2 https://t.co/dxMUvhrXOe	401139.0	RT @technology: The world's first drone delivery of Covid-19 vaccines. Zipline CEO Keller Rinaudo tells @emilychangtv how he's making it haâ€¦	1184.0	True	full
441312	441312	604ba1442073ae00386e932b	2021-03-12 17:13:34	[]	[]	Thu Mar 11 16:00:02 +0000 2021	[{"text":"VjosaNationalParkNow","indices":[222,243]}]	[{"url":"https://t.co/F8hojt3Xp2","expanded_url":"http://bit.ly/307bWpl","display_url":"bit.ly/307bWpl","indices":[245,268]}]	The Vjosa River, its species, and the livelihoods that depend on them are under constant threat of destruction from dams. Watch Vjosa Forever with @Patagonia and sign the petition to ask the Albanian government to support #VjosaNationalParkNow: https://t.co/F8hojt3Xp2	19547941.0	RT @LeoDiCaprio: The Vjosa River, its species, and the livelihoods that depend on them are under constant threat of destruction from dams.â€¦	3937.0	True	full
441313	441313	604ba1442073ae00386e9343	2021-03-12 17:13:34	[]	[]	Fri Mar 12 17:00:02 +0000 2021	[{"text":"NotiComunas","indices":[3,15]},{"text":"DemocraciaComunal","indices":[141,159]}]	[{"url":"https://t.co/4Q8UX7nR7N","expanded_url":"https://bit.ly/3evFEwz","display_url":"bit.ly/3evFEwz","indices":[115,138]}]	ðŸ—žï¸� #NotiComunas | Comuna â€œFe Socialistaâ€� realiza charla contra el Covid-19 e innovan un TÃ© Antigripal (LEER+) âž¡ï¸� https://t.co/4Q8UX7nR7N #DemocraciaComunal https://t.co/9cIVAZ7HMK	7164.0	RT @Mp_Comunas: ðŸ—žï¸� #NotiComunas | Comuna â€œFe Socialistaâ€� realiza charla contra el Covid-19 e innovan un TÃ© Antigripal (LEER+) âž¡ï¸� https://â€¦	46.0	True	full
441314	441314	604ba1442073ae00386e934b	2021-03-12 17:13:34	[]	[]	Fri Mar 12 16:47:08 +0000 2021	[{"text":"SoloArtistROSÃ‰","indices":[213,228]},{"text":"OnTheGround","indices":[229,241]},{"text":"R","indices":[243,245]},{"text":"ROSÃ‰","indices":[246,251]},{"text":"ë¡œì œ","indices":[252,255]}]	[{"url":"https://t.co/nqNNyIhMFu","expanded_url":"https://m.mwave.me/en/mcountdown/prevoting/vote-result?voteQueiSeq=90106259&bradTelcsDt=20210318","display_url":"m.mwave.me/en/mcountdown/â€¦","indices":[64,87]},{"url":"https://t.co/JQCKVxgYiR","expanded_url":"https://promo-web.idolchamp.com/app_proxy.html?type=vote&id=vote_2138_1044","display_url":"promo-web.idolchamp.com/app_proxy.htmlâ€¦","ind…	VOTE AND STREAM LAZY BLINKS Mwave [MCountdown] Due : March 15 ðŸ”—https://t.co/nqNNyIhMFu Idolchamp [Promotional Ads] Due : March 22 ðŸ”—https://t.co/JQCKVxgYiR RosÃ© First Single Album -R- ðŸ”—https://t.co/VK3qNxUWaz #SoloArtistROSÃ‰ #OnTheGround #R #ROSÃ‰ #ë¡œì œ @BLACKPINK https://t.co/IUN6LTT6Mp	8952.0	RT @ainthappyvirus: VOTE AND STREAM LAZY BLINKS Mwave [MCountdown] Due : March 15 ðŸ”—https://t.co/nqNNyIhMFu Idolchamp [Promotional Ads] Duâ€¦	358.0	True	full
441315	441315	604ba1452073ae00386e9367	2021-03-12 17:13:34	[{"text":"VoteFordOut2022","indices":[176,192]},{"text":"FordFailedThePeople","indices":[193,213]},{"text":"FordLiedPeopleDied","indices":[214,233]},{"text":"FireFullerton","indices":[234,248]},{"text":"FireElliott","indices":[249,261]},{"text":"FireLecce","indices":[262,272]}]	[{"url":"https://t.co/cQSrGwR9eZ","expanded_url":"https://twitter.com/ColinDMello/status/1370094593476202502?s=19","display_url":"twitter.com/ColinDMello/stâ€¦","indices":[274,297]}]		[]	[]			@WestwindPS @Sflecce @gghamari @OCDSB @161616SL You need to take this class. It'll fix your word salad English. Oh.â€¦ https://t.co/yY260YSoCl	193.0	True	full
441316	441316	604ba1452073ae00386e9379	2021-03-12 17:13:34	[]	[]	Fri Mar 12 17:10:04 +0000 2021	[]	[{"url":"https://t.co/oRbcX17xA8","expanded_url":"https://www.youtube.com/watch?v=LC1qkGf817w&ab_channel=RichardLewis","display_url":"youtube.com/watch?v=LC1qkGâ€¦","indices":[203,226]}]	Today in all new "I Hate It Here" - Seagull steals man's tongue, man dressed as Joker attacks council worker with bowling ball and bank robber foiled after forgetting to cut eyeholes in homemade mask. https://t.co/oRbcX17xA8	122690.0	RT @RLewisReports: Today in all new "I Hate It Here" - Seagull steals man's tongue, man dressed as Joker attacks council worker with bowlinâ€¦	7.0	True	full
441317	441317	604ba1452073ae00386e9389	2021-03-12 17:13:34	[{"text":"KellyJobs","indices":[118,128]},{"text":"KellyServices","indices":[129,143]}]	[{"url":"https://t.co/bso5HjFz4F","expanded_url":"https://bit.ly/3vlS5kn","display_url":"bit.ly/3vlS5kn","indices":[94,117]}]		[]	[]			Can you recommend anyone for this job? Warehouse Document Clerk -$15.32-$17.82- Madison, SD -â€¦ https://t.co/dKWy2d4buz	206.0	True	full
441318	441318	604ba1452073ae00386e9397	2021-03-12 17:13:35	[]	[]	Fri Mar 12 17:05:03 +0000 2021	[{"text":"THEROSE","indices":[25,33]},{"text":"vampires","indices":[181,190]},{"text":"scifi","indices":[191,197]},{"text":"scifibooks","indices":[198,209]},{"text":"fantasybooks","indices":[210,223]},{"text":"YAFantasy","indices":[224,234]},{"text":"horrorfans","indices":[235,246]},{"text":"dystopian","indices":[247,257]},{"text":"HorrorArt","indices":[258,268]},{"text":"FantasySciFiHorror","ind…	[{"url":"https://t.co/Itk8XyK9cE","expanded_url":"https://pdalleva.com/the-rose-vampire-contest-and-giveaway","display_url":"pdalleva.com/the-rose-vampiâ€¦","indices":[157,180]}]	*LIMITED TIME OFFER: Get #THEROSE eBook, FREE until 3.15.21. Part of The Rose Contest &amp; Giveaway. Prizes incld a Kindle Paperwhite &amp;$300 Amazon G/C https://t.co/Itk8XyK9cE #vampires #scifi #scifibooks #fantasybooks #YAFantasy #horrorfans #dystopian #HorrorArt #FantasySciFiHorror https://t.co/fS1tgIq0Gh	2503.0	RT @PdallevaAuthor: *LIMITED TIME OFFER: Get #THEROSE eBook, FREE until 3.15.21. Part of The Rose Contest &amp; Giveaway. Prizes incld a Kindlâ€¦	4709.0	True	full
441319	441319	604ba1462073ae00386e93a5	2021-03-12 17:13:35	[]	[]	Wed Mar 10 18:27:50 +0000 2021	[]	[{"url":"https://t.co/jaMKVhMPJf","expanded_url":"https://gofund.me/64425180","display_url":"gofund.me/64425180","indices":[237,260]}]	this is sharlene pike. sheâ€˜a a black trans woman who was diagnosed with stage three cancer in february of 2020. please keep sharing her gofundme, sheâ€™s still $25,000 away from her goal of $112,900. GIVE SHARLENE PIKE THE CHANCE TO LIVE. https://t.co/jaMKVhMPJf https://t.co/A7WZDumnwk	1150.0	RT @lugxsi: this is sharlene pike. sheâ€˜a a black trans woman who was diagnosed with stage three cancer in february of 2020. please keep shaâ€¦	1600.0	True	full
441320	441320	604ba1472073ae00386e93d3	2021-03-12 17:13:35	[]	[{"url":"https://t.co/mKsrzTx32m","expanded_url":"https://www.rnd.de/gesundheit/studie-zeigt-so-wirkt-sich-die-corona-krise-weltweit-auf-die-psyche-aus-6BYVTSWAH5DPVDQKRD5P6DAOSE.html","display_url":"rnd.de/gesundheit/stuâ€¦","indices":[56,79]}]		[]	[]			@woilerpeter @sschyvonne @Elon49943563 @Karl_Lauterbach https://t.co/mKsrzTx32m Das interessante an den komparatiâ€¦ https://t.co/8mJnImoLga	2.0	True	full
441321	441321	604ba1472073ae00386e93d9	2021-03-12 17:13:35	[]	[]	Thu Mar 11 21:02:35 +0000 2021	[]	[{"url":"https://t.co/G1okZ2LVqK","expanded_url":"https://bit.ly/3euBdC5","display_url":"bit.ly/3euBdC5","indices":[129,152]}]	Novavax Confirms High Levels of Efficacy Against Original and Variant COVID-19 Strains in United Kingdom and South Africa Trials https://t.co/G1okZ2LVqK https://t.co/JIXCV5KQmZ	21695.0	RT @Novavax: Novavax Confirms High Levels of Efficacy Against Original and Variant COVID-19 Strains in United Kingdom and South Africa Triaâ€¦	2093.0	True	full
441322	441322	604ba1472073ae00386e93e3	2021-03-12 17:13:35	[]	[]	Thu Mar 11 23:54:13 +0000 2021	[]	[{"url":"https://t.co/IHH1ZmqDES","expanded_url":"https://www.michigandaily.com/section/womens-basketball/foul-trouble-leads-lack-offensive-production","display_url":"michigandaily.com/section/womensâ€¦","indices":[166,189]}]	Foul trouble proved fatal to @umichwbball's offensive production, ultimately leading to its 65-49 loss against @nuwbball. @nicholas_moen2 on the team's foul issues: https://t.co/IHH1ZmqDES	15390.0	RT @theblockm: Foul trouble proved fatal to @umichwbball's offensive production, ultimately leading to its 65-49 loss against @nuwbball. @â€¦	23.0	True	full
441323	441323	604ba1472073ae00386e93eb	2021-03-12 17:13:36	[]	[]	Wed Apr 29 22:00:32 +0000 2020	[]	[{"url":"https://t.co/DGfR1AWD9e","expanded_url":"https://www.nytimes.com/2020/04/29/magazine/racial-disparities-covid-19.html","display_url":"nytimes.com/2020/04/29/magâ€¦","indices":[142,165]}]	â€œWe are looking at societal policies, driven by institutional racism, that are producing the results that they were intended to produce.â€� 4/4 https://t.co/DGfR1AWD9e	14856.0	RT @jessicalustig: â€œWe are looking at societal policies, driven by institutional racism, that are producing the results that they were inteâ€¦	734.0	True	full
441324	441324	604ba1472073ae00386e93ed	2021-03-12 17:13:36	[{"text":"covidvaccine","indices":[183,196]},{"text":"covid19","indices":[197,205]},{"text":"coronavirus","indices":[206,218]}]	[{"url":"https://t.co/vsZgeYMYhB","expanded_url":"http://gov.uk","display_url":"gov.uk","indices":[150,173]}]		[]	[]			First Dose Progress ðŸ’‰ : â¬›â¬›â¬›â¬›â¬œâ¬œâ¬œâ¬œâ¬œâ¬œâ¬œâ¬œ 34.24% [23,314,525 / 68,084,982] Second Dose Progress ðŸ’‰ðŸ’‰ : â¬œâ¬œâ¬œâ¬œâ¬œâ¬œâ¬œâ¬œâ¬œâ¬œâ¬œâ¬œ 2.12%â€¦ https://t.co/FNrDVPW2qQ	329.0	True	full
441325	441325	604ba1492073ae00386e9439	2021-03-12 17:13:36	[]	[]	Fri Mar 12 14:19:06 +0000 2021	[]	[{"url":"https://t.co/j3nTHJxUFb","expanded_url":"http://bit.ly/30DfRuc","display_url":"bit.ly/30DfRuc","indices":[239,262]}]	Nearly a year into the pandemic thousands of creative freelancers are still left without support. The Chancellor has today claimed in a podcast interview that he regrets those who â€œfeelâ€� they have been excluded. Read our response-&gt; https://t.co/j3nTHJxUFb https://t.co/g5v4l6qHOJ	25906.0	RT @bectu: Nearly a year into the pandemic thousands of creative freelancers are still left without support. The Chancellor has today claâ€¦	91.0	True	full
441326	441326	604ba1492073ae00386e943b	2021-03-12 17:13:36	[]	[]	Thu Mar 11 06:00:32 +0000 2021	[]	[{"url":"https://t.co/ZgeQqC9QKn","expanded_url":"https://myanmar.un.org/en/115791-statement-president-un-security-council-myanmar","display_url":"myanmar.un.org/en/115791-statâ€¦","indices":[257,280]}]	"The Security Council expresses its continued support for the democratic transition in Myanmar, and stresses the need to uphold democratic institutions and processes, refrain from violence, fully respect human rights and fundamental freedoms" Statementâž¡ï¸�: https://t.co/ZgeQqC9QKn https://t.co/wmgRGPhg4n	92270.0	RT @UNinMyanmar: "The Security Council expresses its continued support for the democratic transition in Myanmar, and stresses the need to uâ€¦	73.0	True	full
441327	441327	604ba1492073ae00386e9447	2021-03-12 17:13:37	[]	[{"url":"https://t.co/aX6k12KePP","expanded_url":"https://twitter.com/OmVAsports/status/1358159004661403648?s=20","display_url":"twitter.com/OmVAsports/staâ€¦","indices":[265,288]}]		[]	[]			Perhaps even more interesting is Maite &amp; Teresa winning more defensive duels than Kaci &amp; Thaisa. Is there actuallyâ€¦ https://t.co/WlNWpxFCrS	2473.0	True	full
441328	441328	604ba1492073ae00386e944f	2021-03-12 17:13:37	[]	[]	Thu Oct 29 20:03:39 +0000 2020	[{"text":"comedy","indices":[2,9]},{"text":"contemporary","indices":[12,25]},{"text":"novella","indices":[26,34]},{"text":"amazon","indices":[35,42]},{"text":"QuickReads","indices":[43,54]},{"text":"SnowMan","indices":[58,66]},{"text":"read","indices":[77,82]},{"text":"StaySafe","indices":[107,116]},{"text":"humour","indices":[148,155]},{"text":"Lockdown2","indices":[156,166]},{"text":"London","i…	[{"url":"https://t.co/dhuMSVdVUk","expanded_url":"https://www.amazon.com/LOADED-Comic-Mayhem-board-London-ebook/dp/B06XJQ6ZXH/ref=mp_s_a_1_1?dchild=1&keywords=jude+haste+kindle&qid=1604001637&sprefix=jude+haste&sr=8-1","display_url":"amazon.com/LOADED-Comic-Mâ€¦","indices":[83,106]},{"url":"https://t.co/GttsLe3mAt","expanded_url":"https://www.amazon.co.uk/LOADED-Comic-Mayhem-board-London-ebook/dp…	ðŸ’¥ #comedy ðŸ’¥ #contemporary #novella #amazon #QuickReads #SnowMan keep warm #read https://t.co/dhuMSVdVUk #StaySafe https://t.co/GttsLe3mAt ðŸ‡¬ðŸ‡§ #humour #Lockdown2 #London https://t.co/qKIcvkEjAh	20190.0	RT @judehaste_write: ðŸ’¥ #comedy ðŸ’¥ #contemporary #novella #amazon #QuickReads #SnowMan keep warm #read https://t.co/dhuMSVdVUk #StaySafeâ€¦	51440.0	True	full
441329	441329	604ba1492073ae00386e9455	2021-03-12 17:13:37	[]	[]	Thu Mar 11 23:00:13 +0000 2021	[{"text":"ArlingtonTX","indices":[34,46]},{"text":"COVID19","indices":[75,83]}]	[{"url":"https://t.co/I7pDFsA3uc","expanded_url":"http://ow.ly/GW0h50DWFaS","display_url":"ow.ly/GW0h50DWFaS","indices":[251,274]}]	Pat James was the first person in #ArlingtonTX confirmed to have died from #COVID19 in March 2020. Weeks before the one-year anniversary of her husbandâ€™s death, Jean James received her second vaccine dose from @ArlingtonTxFire. Read her story here âž¡ï¸� https://t.co/I7pDFsA3uc https://t.co/yxf1hNi8Sf	43566.0	RT @CityOfArlington: Pat James was the first person in #ArlingtonTX confirmed to have died from #COVID19 in March 2020. Weeks before the onâ€¦	1.0	True	full
441330	441330	604ba1492073ae00386e9469	2021-03-12 17:13:37	[]	[]	Thu Jul 02 23:31:53 +0000 2020	[{"text":"QuarantineLife","indices":[103,118]},{"text":"COVID2020","indices":[119,129]},{"text":"QuarantineAndChill","indices":[130,149]}]	[{"url":"https://t.co/AWvzrsL32A","expanded_url":"http://onlyfans.com/reesesimone0515","display_url":"onlyfans.com/reesesimone0515","indices":[36,59]},{"url":"https://t.co/krBm8vJkTA","expanded_url":"http://onlyfans.com/magikalhandz","display_url":"onlyfans.com/magikalhandz","indices":[67,90]}]	ðŸ”¥ðŸ”¥ 9 min video uploading now â�¤ï¸�hers https://t.co/AWvzrsL32A â�¤ï¸�his https://t.co/krBm8vJkTA RETWEET! #QuarantineLife #COVID2020 #QuarantineAndChill ðŸ�¥ @MagikalHandz1 https://t.co/D6vyYBVwCl	26649.0	RT @ReeseSimone__: ðŸ”¥ðŸ”¥ 9 min video uploading now â�¤ï¸�hers https://t.co/AWvzrsL32A â�¤ï¸�his https://t.co/krBm8vJkTA RETWEET! #QuarantineLife #â€¦	94.0	True	full
441331	441331	604ba14a2073ae00386e9493	2021-03-12 17:13:38	[]	[]	Fri Mar 12 15:00:10 +0000 2021	[{"text":"Managers","indices":[0,9]},{"text":"burnedout","indices":[14,24]},{"text":"COVID19","indices":[32,40]},{"text":"mentalhealth","indices":[111,124]}]	[{"url":"https://t.co/D4xGFWlFkB","expanded_url":"https://trib.al/5Fp1j6r","display_url":"trib.al/5Fp1j6r","indices":[155,178]}]	#Managers are #burnedout during #COVID19 too â€” author @pauladavisSRI shares how managers can tend to their own #mentalhealth and build a better workplace. https://t.co/D4xGFWlFkB	15476.0	RT @EBNbenefitnews: #Managers are #burnedout during #COVID19 too â€” author @pauladavisSRI shares how managers can tend to their own #mentalhâ€¦	25407.0	True	full
441332	441332	604ba14a2073ae00386e9497	2021-03-12 17:13:38	[]	[]	Fri Mar 12 11:54:39 +0000 2021	[]	[{"url":"https://t.co/0sEMoUU2n1","expanded_url":"https://www.europarl.europa.eu/news/en/agenda","display_url":"europarl.europa.eu/news/en/agenda","indices":[241,264]}]	The Week Ahead 15 - 21 March 2021 in EP Committees: â–¶ï¸�COVID-19 variants &amp; vaccines debate â–¶ï¸�Debate with ECB President â–¶ï¸�GDPR-resolution vote â–¶ï¸�Impact of Artificial intelligence on culture-vote â–¶ï¸�Media event on disinformation Agendaâ¤µï¸�https://t.co/0sEMoUU2n1	100184.0	RT @EuroParlPress: The Week Ahead 15 - 21 March 2021 in EP Committees: â–¶ï¸�COVID-19 variants &amp; vaccines debate â–¶ï¸�Debate with ECB Presidentâ€¦	3285.0	True	full
441333	441333	604ba14a2073ae00386e94a9	2021-03-12 17:13:38	[]	[]	Fri Mar 12 17:13:13 +0000 2021	[]	[{"url":"https://t.co/n8TAx91XkV","expanded_url":"https://www.metrotimes.com/news-hits/archives/2021/03/12/all-michigan-residents-16-and-older-eligible-for-covid-19-vaccine-on-april-5","display_url":"metrotimes.com/news-hits/archâ€¦","indices":[157,180]}]	Good news in Michigan: All residents 16 and older will be eligible for COVID-19 vaccine on April 5, and Ford Field will open as a regional vaccination site. https://t.co/n8TAx91XkV	23881.0	RT @MCmuckraker: Good news in Michigan: All residents 16 and older will be eligible for COVID-19 vaccine on April 5, and Ford Field will opâ€¦	285.0	True	full
441334	441334	604ba14a2073ae00386e94bd	2021-03-12 17:13:38	[]	[]	Fri Mar 12 13:16:31 +0000 2021	[]	[{"url":"https://t.co/xSDEOBS4NO","expanded_url":"https://laotracara.co/destacados/benedetti-uno-de-los-bulldozer-de-odebrecht/","display_url":"laotracara.co/destacados/benâ€¦","indices":[256,279]}]	El petrista Armando Benedetti, uno de "Los Bulldozer" de Odebrecht y su enriquecimiento ilÃ­cito. La Corte lo llamÃ³ a indagatoria por $1.600 millones injustificados en sus cuentas bancarias Â¿SerÃ¡ que parte de esa plata proviene de las coimas de Odebrecht? https://t.co/xSDEOBS4NO https://t.co/XwvZd3BxJH	12341.0	RT @laotracara_co: El petrista Armando Benedetti, uno de "Los Bulldozer" de Odebrecht y su enriquecimiento ilÃ­cito. La Corte lo llamÃ³ a indâ€¦	140.0	True	full
441335	441335	604ba14a2073ae00386e94bf	2021-03-12 17:13:38	[]	[]	Thu Mar 11 15:03:16 +0000 2021	[{"text":"YouKnowWhatYouNeed","indices":[7,26]},{"text":"Comedy","indices":[178,185]},{"text":"Culture","indices":[186,194]},{"text":"Podcast","indices":[195,203]},{"text":"SKiM","indices":[204,209]}]	[{"url":"https://t.co/k6OHQVK1kX","expanded_url":"http://traffic.libsyn.com/stayskrunchyinmilk/SKiM_Podcast_Episode_386.mp3?dest-id=177084","display_url":"traffic.libsyn.com/stayskrunchyinâ€¦","indices":[210,233]}]	I mean #YouKnowWhatYouNeed is a piping hot mug of an all new ep of Stays Krunchy in Milk. Well here you are, its Episode 386: Puppy of Color! and we're certain you will love it. #Comedy #Culture #Podcast #SKiM https://t.co/k6OHQVK1kX https://t.co/Mk46DehWUv	1619.0	RT @SKIMPod: I mean #YouKnowWhatYouNeed is a piping hot mug of an all new ep of Stays Krunchy in Milk. Well here you are, its Episode 386:â€¦	1706.0	True	full
441336	441336	604ba14a2073ae00386e94c7	2021-03-12 17:13:38	[]	[]	Fri Mar 12 14:48:40 +0000 2021	[{"text":"SOOBIN","indices":[175,182]},{"text":"ìˆ˜ë¹ˆ","indices":[183,186]}]	[{"url":"https://t.co/y85JISuqgI","expanded_url":"https://www.koreaboo.com/stories/txt-soobin-special-waking-members/","display_url":"koreaboo.com/stories/txt-soâ€¦","indices":[130,153]}]	ð�˜¼ð�™�ð�™�ð�™„ð�˜¾ð�™�ð�™‡ð�™ŠðŸ§¾ @TXT_members "Soobin de TXT tiene un mÃ©todo especial de despertar a sus miembros" Abrir abajo para seguir leyendoâ¬‡ï¸� ðŸ”—https://t.co/y85JISuqgI ~BiamðŸŒ€ Cr. koreaboo #SOOBIN #ìˆ˜ë¹ˆ https://t.co/5SGxyK25TY	14697.0	RT @TXTGoldenFiles: ð�˜¼ð�™�ð�™�ð�™„ð�˜¾ð�™�ð�™‡ð�™ŠðŸ§¾ @TXT_members "Soobin de TXT tiene un mÃ©todo especial de despertar a sus miembros" Abrir abajo para seguir lâ€¦	750.0	True	full
441337	441337	604ba14a2073ae00386e94eb	2021-03-12 17:13:38	[]	[{"url":"https://t.co/vlZ8tqYKJw","expanded_url":"https://action4equalityscotland.blogspot.com/2021/03/ricky-gervais-and-scotlands-vaccine.html","display_url":"action4equalityscotland.blogspot.com/2021/03/ricky-â€¦","indices":[249,272]}]		[]	[]			Ricky Gervais posted a photo of his Covid jab yesterday, but you can tell he doesn't live in Glasgow. Born on 25/0â€¦ https://t.co/kmcx3rcS5J	1093.0	True	full
441338	441338	604ba14b2073ae00386e94f9	2021-03-12 17:13:39	[]	[]	Fri Mar 12 17:00:51 +0000 2021	[]	[{"url":"https://t.co/g5Oasju8AF","expanded_url":"https://wordonfire.org/vatican2","display_url":"wordonfire.org/vatican2","indices":[226,249]}]	â€œThe Word on Fire Vatican II Collectionâ€� is a robust but readable journey into the true history and purpose of the Second Vatican Council, and a compelling call for an enthusiastic return to its texts today. Get your copy at https://t.co/g5Oasju8AF https://t.co/wj49if0LAX	172851.0	RT @BishopBarron: â€œThe Word on Fire Vatican II Collectionâ€� is a robust but readable journey into the true history and purpose of the Secondâ€¦	175.0	True	full
441339	441339	604ba14b2073ae00386e9503	2021-03-12 17:13:39	[]	[]	Fri Mar 12 17:13:02 +0000 2021	[]	[{"url":"https://t.co/Fl2aqzG1ns","expanded_url":"https://www.washingtonpost.com/opinions/republicans-attacks-on-voting-are-notching-up-victories-its-degrading-democracy/2021/03/10/2d76d016-8107-11eb-ac37-4383f7709abe_story.html","display_url":"washingtonpost.com/opinions/repubâ€¦","indices":[235,258]}]	A threat to voting anywhere in America undermines our democracy everywhere. The people hold the power in this country â€“ we should not tolerate any leader who tries to choose their voters, instead of allowing the voters to choose them. https://t.co/Fl2aqzG1ns	45607.0	RT @NormaJTorres: A threat to voting anywhere in America undermines our democracy everywhere. The people hold the power in this country â€“ wâ€¦	1249.0	True	full
441340	441340	604ba14b2073ae00386e9527	2021-03-12 17:13:39	[]	[]	Fri Mar 05 03:20:36 +0000 2021	[{"text":"sfm","indices":[113,117]},{"text":"sfmoney","indices":[118,126]},{"text":"sfmnews","indices":[127,135]},{"text":"sfmairdrop","indices":[136,147]}]	[{"url":"https://t.co/KjOyUy2u7h","expanded_url":"https://t.me/SfmoneyAirdropBot","display_url":"t.me/SfmoneyAirdropâ€¦","indices":[88,111]}]	ð�—”ð�—¶ð�—¿ð�—±ð�—¿ð�—¼ð�—½: ð�—¦ð�—™ð�— ð�—¢ð�—¡ð�—˜ð�—¬ (ð�—¦ð�—™ð�— ) ð�—¥ð�—²ð�˜„ð�—®ð�—¿ð�—±: 10 SFM (50$) for Join ð�—¥ð�—²ð�—³ð�—²ð�—¿ð�—¿ð�—®ð�—¹: 3 SFM (15$) Start bot: https://t.co/KjOyUy2u7h #sfm #sfmoney #sfmnews #sfmairdrop https://t.co/oSuHY9yaPr	48734.0	RT @SFMONEY_SFM: ð�—”ð�—¶ð�—¿ð�—±ð�—¿ð�—¼ð�—½: ð�—¦ð�—™ð�— ð�—¢ð�—¡ð�—˜ð�—¬ (ð�—¦ð�—™ð�— ) ð�—¥ð�—²ð�˜„ð�—®ð�—¿ð�—±: 10 SFM (50$) for Join ð�—¥ð�—²ð�—³ð�—²ð�—¿ð�—¿ð�—®ð�—¹: 3 SFM (15$) Start bot: https://t.co/KjOyUy2u7h #sfm #sfmâ€¦	1.0	True	full
441341	441341	604ba14b2073ae00386e9533	2021-03-12 17:13:39	[]	[]	Fri Mar 12 06:00:49 +0000 2021	[]	[{"url":"https://t.co/WH8sz6xKme","expanded_url":"https://thedailyedge.substack.com/p/trump-failed-in-his-most-solemn-duty?utm_campaign=post&utm_medium=web&utm_source=twitter","display_url":"thedailyedge.substack.com/p/trump-failedâ€¦","indices":[257,280]}]	Facts: The Pfizer vaccine was not part of Operation Warp Speed. Trump promised 20 million vaccinations by the end of 2020. He delivered 20 million infections. Hundreds of thousands died unnecessarily because he downplayed the threat and failed to act. https://t.co/WH8sz6xKme	74347.0	RT @richardhine: Facts: The Pfizer vaccine was not part of Operation Warp Speed. Trump promised 20 million vaccinations by the end of 202â€¦	7083.0	True	full
441342	441342	604ba14c2073ae00386e953f	2021-03-12 17:13:39	[]	[]	Tue Mar 09 13:09:24 +0000 2021	[]	[{"url":"https://t.co/mch4XXUG1h","expanded_url":"https://ko-fi.com/goddessrin","display_url":"ko-fi.com/goddessrin","indices":[57,80]}]	The look of pure temptation ðŸ˜¼ I think its Ko-Fi time !! https://t.co/mch4XXUG1h @CatfishRetweets @SubbyRTs @2DFindomRTer @AdmirerCatfish @AnotherSlave2 @CatfishCentre @CatFished6 @CatFishFindomRT @catfishlover2 @CatfishRTer @CfConnoisseur @2dfdAddict_ @rtanimefindom @RTCatfish https://t.co/jGdXNWRjST	22.0	RT @rinnCatfish: The look of pure temptation ðŸ˜¼ I think its Ko-Fi time !! https://t.co/mch4XXUG1h @CatfishRetweets @SubbyRTs @2DFindomRTerâ€¦	1829.0	True	full
441343	441343	604ba14c2073ae00386e9545	2021-03-12 17:13:39	[]	[{"url":"https://t.co/dE9ecZjCJU","expanded_url":"http://mark-maraglia.cb1.so/cedq7p","display_url":"mark-maraglia.cb1.so/cedq7p","indices":[135,158]}]		[]	[]			Each type of housing market offers its own set of unique opportunities and drawbacks depending on what side of theâ€¦ https://t.co/jZ3a6P4XKr	162.0	True	full
441344	441344	604ba14c2073ae00386e9557	2021-03-12 17:13:40	[]	[]	Fri Mar 12 15:00:41 +0000 2021	[]	[{"url":"https://t.co/YLwOtU6ecw","expanded_url":"https://www.lifesitenews.com/news/bombshell-stats-canada-claims-lockdowns-not-covid-19-are-now-driving-excess-deaths","display_url":"lifesitenews.com/news/bombshellâ€¦","indices":[168,191]}]	BOMBSHELL: Stats Canada claims lockdowns, not COVID-19, are now driving â€˜excess deathsâ€™. Soon we can add the vaccine death and irreparable injury toll to those stats. https://t.co/YLwOtU6ecw	33659.0	RT @roccogalatilaw: BOMBSHELL: Stats Canada claims lockdowns, not COVID-19, are now driving â€˜excess deathsâ€™. Soon we can add the vaccine dâ€¦	20.0	True	full
441345	441345	604ba14c2073ae00386e955b	2021-03-12 17:13:40	[]	[]	Fri Mar 12 17:09:38 +0000 2021	[{"text":"CharlasConPRopÃ³sito","indices":[26,46]},{"text":"PodcastEspaÃ±ol","indices":[262,277]}]	[{"url":"https://t.co/WBxH5EuIn5","expanded_url":"https://open.spotify.com/episode/55BtPsSA8IyPsgvgJ1ikZa?si=a7Dppn2rRvSLVY_PPLeyew","display_url":"open.spotify.com/episode/55BtPsâ€¦","indices":[237,260]}]	En el segundo capÃ­tulo de #CharlasConPRopÃ³sito Fabian Motta y Daniel AndrÃ©s EspaÃ±a Espinoza exploran la importancia que tiene en la actualidad conectarse con el contexto de la pandemia al momento de realizar acciones de comunicaciÃ³n. https://t.co/WBxH5EuIn5 #PodcastEspaÃ±ol https://t.co/RdeOLRAAej	559.0	RT @AgenciaSmartPR: En el segundo capÃ­tulo de #CharlasConPRopÃ³sito Fabian Motta y Daniel AndrÃ©s EspaÃ±a Espinoza exploran la importancia quâ€¦	559.0	True	full
441346	441346	604ba14c2073ae00386e9559	2021-03-12 17:13:40	[]	[]	Fri Mar 12 14:29:07 +0000 2021	[]	[{"url":"https://t.co/xnZqHnKBlT","expanded_url":"https://amgreatness.com/2021/03/11/one-year-later-vindication-for-lockdown-skeptics/","display_url":"amgreatness.com/2021/03/11/oneâ€¦","indices":[255,278]}]	â€œMy niece recently spent nine nights alone in an isolation dorm after testing positive for COVID yet displaying not one symptom. She was cut off from any human contact and could not even leave her room to take a walk outside. We treat criminals better.â€� https://t.co/xnZqHnKBlT	71434.0	RT @julie_kelly2: â€œMy niece recently spent nine nights alone in an isolation dorm after testing positive for COVID yet displaying not one sâ€¦	838.0	True	full
441347	441347	604ba14c2073ae00386e955f	2021-03-12 17:13:40	[]	[]	Thu Mar 11 04:44:53 +0000 2021	[{"text":"MachineLearning","indices":[7,23]},{"text":"quantum","indices":[47,55]},{"text":"ML","indices":[83,86]},{"text":"QuantumComputing","indices":[91,108]},{"text":"TensorFlow","indices":[140,151]},{"text":"BigData","indices":[192,200]},{"text":"DataScience","indices":[201,213]},{"text":"AI","indices":[214,217]},{"text":"DeepLearning","indices":[218,231]},{"text":"NeuralNetworks","indices":[…	[{"url":"https://t.co/UseetLraQC","expanded_url":"https://dy.si/9wSi4d","display_url":"dy.si/9wSi4d","indices":[161,184]}]	Google #MachineLearning framework for training #quantum models brings together its #ML and #QuantumComputing initiatives with the launch of #TensorFlow Quantum: https://t.co/UseetLraQC â€”â€”â€”â€”â€”â€” #BigData #DataScience #AI #DeepLearning #NeuralNetworks #Algorithms https://t.co/TbvZfLauSl	274284.0	RT @KirkDBorne: Google #MachineLearning framework for training #quantum models brings together its #ML and #QuantumComputing initiatives wiâ€¦	1305.0	True	full
441348	441348	604ba14c2073ae00386e9567	2021-03-12 17:13:40	[]	[]	Fri Mar 12 14:32:51 +0000 2021	[]	[{"url":"https://t.co/WjNrT9OlP5","expanded_url":"https://www.nytimes.com/2021/03/11/us/coronavirus-seattle-success.html?referringSource=articleShare","display_url":"nytimes.com/2021/03/11/us/â€¦","indices":[248,271]}]	Seattle, site of first widespread US covid outbreak, responded so aggressively that a year later it has the lowest death rate of the 20 largest metro areas. If the rest of the US had kept pace there would have 300,000 fewer deaths. â�¦â�¦@ByMikeBakerâ�© https://t.co/WjNrT9OlP5	575516.0	RT @peterbakernyt: Seattle, site of first widespread US covid outbreak, responded so aggressively that a year later it has the lowest deathâ€¦	1854.0	True	full
441349	441349	604ba14c2073ae00386e956b	2021-03-12 17:13:40	[]	[]	Fri Mar 12 16:27:36 +0000 2021	[]	[{"url":"https://t.co/W9mN2HDmsH","expanded_url":"https://www.monitor.co.ug/uganda/news/national/govt-fails-to-account-for-shs56-billion-covid-19-cash--3320674","display_url":"monitor.co.ug/uganda/news/naâ€¦","indices":[118,141]}]	'Auditor General unearthes gross abuse of billions of shillings and other donations meant for the Covid-19 response' https://t.co/W9mN2HDmsH	1241060.0	RT @HEBobiwine: 'Auditor General unearthes gross abuse of billions of shillings and other donations meant for the Covid-19 response' httpsâ€¦	483.0	True	full
441350	441350	604ba14c2073ae00386e958f	2021-03-12 17:13:40	[]	[{"url":"https://t.co/UeKakySaMI","expanded_url":"https://www.propublica.org/article/to-hold-the-government-accountable-we-need-to-know-what-its-doing-thats-why-were-tracking-ppp-data#1053708","display_url":"propublica.org/article/to-holâ€¦","indices":[118,141]}]		[]	[]			To Hold the Government Accountable, We Need to Know What Itâ€™s Doing. Thatâ€™s Why Weâ€™re Tracking PPP Data. â€” ProPubliâ€¦ https://t.co/lCn2s3QE7g	2404.0	True	full
441351	441351	604ba14d2073ae00386e9599	2021-03-12 17:13:40	[]	[]	Fri Mar 12 15:27:14 +0000 2021	[{"text":"DemocraciaComunal","indices":[113,131]}]	[{"url":"https://t.co/v73YCkWecS","expanded_url":"https://www.vtv.gob.ve/sector-educativo-vacunadas-covid-aragua/","display_url":"vtv.gob.ve/sector-educatiâ€¦","indices":[133,156]}]	Cerca de 800 personas del sector educativo fueron vacunadas contra COVID-19 en Liceo AgustÃ­n Codazzi de Maracay #DemocraciaComunal https://t.co/v73YCkWecS https://t.co/8kt2hdxPUK	1813301.0	RT @VTVcanal8: Cerca de 800 personas del sector educativo fueron vacunadas contra COVID-19 en Liceo AgustÃ­n Codazzi de Maracay #Democraciaâ€¦	345.0	True	full
441352	441352	604ba14d2073ae00386e959d	2021-03-12 17:13:40	[]	[{"url":"https://t.co/oLhFyVdeEZ","expanded_url":"https://youtu.be/fPLWdELZCKA","display_url":"youtu.be/fPLWdELZCKA","indices":[203,226]}]		[]	[]			Like Nero, the coprocephalic Trump "fiddledâ€�â€”and continued to fiddle, and lieâ€”February '20 onwards, as Covid-19 silâ€¦ https://t.co/rvpaAvE6MV	256.0	True	full
441353	441353	604ba14d2073ae00386e95a1	2021-03-12 17:13:40	[]	[]	Fri Mar 12 15:24:01 +0000 2021	[]	[{"url":"https://t.co/gcYApyug4s","expanded_url":"https://twitter.com/cnbc/status/1370393141413609476","display_url":"twitter.com/cnbc/status/13â€¦","indices":[157,180]}]	I thought Fauci was the most politically savvy of the grandees, but I was wrong. @ScottGottliebMD doesnâ€™t need a weatherman to know which way the wind blows https://t.co/gcYApyug4s	227437.0	RT @AlexBerenson: I thought Fauci was the most politically savvy of the grandees, but I was wrong. @ScottGottliebMD doesnâ€™t need a weathermâ€¦	130.0	True	full
441354	441354	604ba14d2073ae00386e95b1	2021-03-12 17:13:40	[{"text":"LoÃšltimo","indices":[0,9]},{"text":"COVID19","indices":[105,113]}]	[{"url":"https://t.co/v2fXD9GdGg","expanded_url":"https://politico.mx/_/sHN","display_url":"politico.mx/_/sHN","indices":[115,138]}]		[]	[]			#LoÃšltimo | Autoridades del @GobCDMX informaron que la capital del paÃ­s continÃºa en semÃ¡foro naranja por #COVID19.â€¦ https://t.co/3Zi7aDrkyo	124719.0	True	full
441355	441355	604ba14d2073ae00386e95b3	2021-03-12 17:13:41	[]	[]	Fri Mar 12 11:24:42 +0000 2021	[{"text":"endoscopie","indices":[15,26]},{"text":"SFED","indices":[54,59]},{"text":"vaccination","indices":[88,100]},{"text":"COVID19france","indices":[193,207]}]	[{"url":"https://t.co/vIWZZGYKGT","expanded_url":"https://www.sfed.org/professionnels/actualites-pro/vaccination-en-endoscopie-digestive-position-de-la-sfed-et-de-lesge","display_url":"sfed.org/professionnelsâ€¦","indices":[169,192]}]	Vaccination en #endoscopie digestive : position de la #SFED et de l'ESGE Ã propos de la #vaccination des Ã©quipes d'endoscopie digestive. A lire absolument et Ã relayer. https://t.co/vIWZZGYKGT #COVID19france	276.0	RT @SFED_Endoscopie: Vaccination en #endoscopie digestive : position de la #SFED et de l'ESGE Ã propos de la #vaccination des Ã©quipes d'endâ€¦	95.0	True	full
441356	441356	604ba14d2073ae00386e95b9	2021-03-12 17:13:41	[]	[]	Fri Mar 12 15:07:44 +0000 2021	[{"text":"INFO","indices":[1,6]},{"text":"JAEMIN","indices":[113,120]}]	[{"url":"https://t.co/5jvYDrMvcn","expanded_url":"https://www.iterpeople.com/","display_url":"iterpeople.com","indices":[206,229]}]	[#INFO] 12.03.21 - Devido Ã grande demanda, Iter_Official vai reabrir as prÃ©-encomendas das camisetas usadas por #JAEMIN no VLive da 00 LINE. A prÃ©- encomenda comeÃ§a dia 12 e termina dia 15 de marÃ§o. ðŸ”—: https://t.co/5jvYDrMvcn O poder de Na Jaemin ðŸ˜­ðŸ˜­ https://t.co/f9mW18pf4q	3241.0	RT @NaJaeminBrasil: [#INFO] 12.03.21 - Devido Ã grande demanda, Iter_Official vai reabrir as prÃ©-encomendas das camisetas usadas por #JAEMIâ€¦	855.0	True	full
441357	441357	604ba14d2073ae00386e95df	2021-03-12 17:13:41	[]	[]	Fri Mar 12 03:23:58 +0000 2021	[{"text":"Cdnpoli","indices":[259,267]}]	[{"url":"https://t.co/hwOm2jAnaz","expanded_url":"https://twitter.com/JaroGiesbrecht/status/1370169839872921604","display_url":"twitter.com/JaroGiesbrechtâ€¦","indices":[268,291]}]	let's not ever forget that @PierrePoilievre insulted 38,000,000 Canadians with this statement.(see attached video) he says with a arrogant smug look on his face that Canadians did not deserve help during the largest unprecedented pandemic in our modern time. #Cdnpoli https://t.co/hwOm2jAnaz	5061.0	RT @JaroGiesbrecht: let's not ever forget that @PierrePoilievre insulted 38,000,000 Canadians with this statement.(see attached video) he sâ€¦	136.0	True	full
441358	441358	604ba14e2073ae00386e95e1	2021-03-12 17:13:41	[]	[]	Fri Mar 12 16:12:45 +0000 2021	[{"text":"FairStart","indices":[231,241]}]	[{"url":"https://t.co/TPUaTEz07Y","expanded_url":"https://bit.ly/30b4t8q","display_url":"bit.ly/30b4t8q","indices":[256,279]}]	Weâ€™re supporting @first1001days member @NSPCC in asking governments across the UK to provide better mental health support for new parents and babies. No parent or baby should be left behind during the pandemic and beyond. Sign the #FairStart petition now: https://t.co/TPUaTEz07Y	13042.0	RT @first1001days: Weâ€™re supporting @first1001days member @NSPCC in asking governments across the UK to provide better mental health supporâ€¦	59.0	True	full
441359	441359	604ba14e2073ae00386e95eb	2021-03-12 17:13:41	[{"text":"cinema","indices":[250,257]},{"text":"film","indices":[258,263]},{"text":"onset","indices":[264,270]}]	[{"url":"https://t.co/g4QS7qE8Nk","expanded_url":"http://bit.ly/3bItrD0","display_url":"bit.ly/3bItrD0","indices":[213,236]}]		[]	[]			The Digital Cinema Society has created a new mini-doc, Getting Safely Back to Work in the Age of Covid dedicated toâ€¦ https://t.co/9DtyQlnJQK	481.0	True	full
441360	441360	604ba14e2073ae00386e95f1	2021-03-12 17:13:41	[]	[]	Fri Mar 12 05:45:27 +0000 2021	[{"text":"doralzuela","indices":[176,187]},{"text":"noticia","indices":[188,196]},{"text":"Colombia","indices":[197,206]},{"text":"Venezuela","indices":[207,217]},{"text":"bogota","indices":[218,225]}]	[{"url":"https://t.co/vOLPcNHuFW","expanded_url":"https://doralzuelanoticias.com/doralnt/nacionales/xenofobia-en-sus-palabras-alcaldesa-de-bogota-vincula-a-venezolanos-con-aumento-de-inseguridad/","display_url":"doralzuelanoticias.com/doralnt/nacionâ€¦","indices":[151,174]}]	Xenofobia en sus palabras: Alcaldesa de BogotÃ¡ vincula a venezolanos con aumento de inseguridad Amplia Ã©sta noticia ingresando en el siguiente link ðŸ‘‰ https://t.co/vOLPcNHuFW #doralzuela #noticia #Colombia #Venezuela #bogota	102.0	RT @Doralzuela_: Xenofobia en sus palabras: Alcaldesa de BogotÃ¡ vincula a venezolanos con aumento de inseguridad Amplia Ã©sta noticia ingreâ€¦	12.0	True	full
441361	441361	604ba1cfc62cd900380d6e69	2021-03-12 17:15:54	[]	[]	Fri Mar 12 16:40:50 +0000 2021	[{"text":"CovidVaccine","indices":[185,198]},{"text":"GetVaccinated","indices":[199,213]}]	[{"url":"https://t.co/49KpHZ4uOH","expanded_url":"https://www.politico.com/news/2021/03/10/cdc-finds-covid-19-drove-15-percent-spike-in-death-rate-475219","display_url":"politico.com/news/2021/03/1â€¦","indices":[214,237]}]	Who knew that a "hoax" or something "no more dangerous than the common cold or flu" could have such a deadly effect?ðŸ¤” Get your vaccine. Protect the country and your fellow Americans. #CovidVaccine #GetVaccinated https://t.co/49KpHZ4uOH	733.0	RT @Tricel: Who knew that a "hoax" or something "no more dangerous than the common cold or flu" could have such a deadly effect?ðŸ¤” Get yourâ€¦	51.0	True	full
441362	441362	604ba1d0c62cd900380d6e81	2021-03-12 17:15:54	[]	[]	Fri Mar 12 14:22:30 +0000 2021	[]	[{"url":"https://t.co/xahA91k2u4","expanded_url":"https://www.iletisim.gov.tr/english/haberler/detay/covid-19-vaccines-we-might-purchase-50-million-more-from-china-if-we-reach-an-agreement/","display_url":"iletisim.gov.tr/english/haberlâ€¦","indices":[191,214]}]	President @RTErdogan spoke to members of the press: â€œWe might receive a second shipment (of the vaccine) from China. We might purchase 50 million more from China if we reach an agreement.â€� https://t.co/xahA91k2u4 https://t.co/8cNQV48F3t	29575.0	RT @Communications: President @RTErdogan spoke to members of the press: â€œWe might receive a second shipment (of the vaccine) from China. Weâ€¦	2184.0	True	full
441363	441363	604ba1d0c62cd900380d6e8b	2021-03-12 17:15:54	[]	[]	Fri Mar 12 17:15:35 +0000 2021	[]	[{"url":"https://t.co/LrlCKJ6HmJ","expanded_url":"https://www.themiamihurricane.com/2021/03/12/university-of-miami-abm-workers-allege-unsafe-working-conditions-still-persist-on-campus/","display_url":"themiamihurricane.com/2021/03/12/uniâ€¦","indices":[255,278]}]	NEW: Workers allege ABM is purposely hiding the number of positive COVID-19 cases to ensure an adequate number of staff members and to avoid paying quarantine time off. They were promised the COVID-19 vaccine two months ago but have heard nothing since. https://t.co/LrlCKJ6HmJ	325.0	RT @naomifeinstein: NEW: Workers allege ABM is purposely hiding the number of positive COVID-19 cases to ensure an adequate number of staffâ€¦	9390.0	True	full
441364	441364	604ba1d0c62cd900380d6e95	2021-03-12 17:15:54	[]	[]	Fri Mar 12 11:54:54 +0000 2021	[]	[{"url":"https://t.co/da4Rb2asRm","expanded_url":"https://www.theguardian.com/media/2021/mar/12/huffpost-uk-staff-face-redundancy-as-news-operation-closes-down","display_url":"theguardian.com/media/2021/marâ€¦","indices":[213,236]}]	.@HuffPostUK is closing its uk news operation, leaving 16 of 29 editorial staff facing prospect of redundancy. editor in chief @jessbrammar one of those at risk. Every mother in the editorial team is on the list: https://t.co/da4Rb2asRm	20017.0	RT @archiebland: .@HuffPostUK is closing its uk news operation, leaving 16 of 29 editorial staff facing prospect of redundancy. editor in câ€¦	892.0	True	full
441365	441365	604ba1d0c62cd900380d6e97	2021-03-12 17:15:54	[]	[{"url":"https://t.co/S4Aq0tLpfN","expanded_url":"https://www.whitehouse.gov/briefing-room/statements-releases/2021/03/12/quad-leaders-joint-statement-the-spirit-of-the-quad/","display_url":"whitehouse.gov/briefing-room/â€¦","indices":[196,219]}]		[]	[]			11/ Here it isâ€”the historic joint statement of the first-ever leader level Quad summit. Pledges to work togetherâ€¦ https://t.co/eTE9OW69iG	2392.0	True	full
441366	441366	604ba1d0c62cd900380d6e99	2021-03-12 17:15:54	[]	[]	Fri Mar 12 16:50:29 +0000 2021	[{"text":"moleg","indices":[238,244]}]	[{"url":"https://t.co/ZzHddgzJA9","expanded_url":"https://missouriindependent.com/2021/03/12/lawmakers-frustrated-at-slow-response-to-their-questions-on-missouri-vaccine-plan/","display_url":"missouriindependent.com/2021/03/12/lawâ€¦","indices":[214,237]}]	Sometimes DHSS charges Missouri lawmakers for records. Other times, it has left out important details from records it has turned over. On Thursday, the chair of the House Budget Committee said enough is enough. https://t.co/ZzHddgzJA9 #moleg via @RudiKellerMI &amp; @Tessa_Weinberg	13607.0	RT @J_Hancock: Sometimes DHSS charges Missouri lawmakers for records. Other times, it has left out important details from records it has tuâ€¦	5194.0	True	full
441367	441367	604ba1d0c62cd900380d6e9d	2021-03-12 17:15:54	[{"text":"CoteDIvoire","indices":[43,55]},{"text":"SierraLeone","indices":[56,68]},{"text":"palmoil","indices":[109,117]},{"text":"mining","indices":[122,129]},{"text":"deforestation","indices":[130,144]},{"text":"Boycott4Wildlife","indices":[166,183]}]	[{"url":"https://t.co/d7KwHfC1FW","expanded_url":"https://palmoildetectives.com/2021/02/15/timneh-parrot-psittacus-timneh/","display_url":"palmoildetectives.com/2021/02/15/timâ€¦","indices":[228,251]}]		[]	[]			Smart and beautiful Timneh Parrots live in #CoteDIvoire #SierraLeone they're endangered on @IUCNredlist fromâ€¦ https://t.co/gdVbcfmbTb	8621.0	True	full
441368	441368	604ba1d0c62cd900380d6eab	2021-03-12 17:15:54	[]	[]	Fri Mar 12 17:10:05 +0000 2021	[]	[{"url":"https://t.co/KigACirlwK","expanded_url":"http://ow.ly/j2T230rAia7","display_url":"ow.ly/j2T230rAia7","indices":[132,155]}]	Televisa admite que dos de sus abogados comparecieron en Andorra por una investigaciÃ³n en contra del diputado suplente de Beltrones https://t.co/KigACirlwK	148300.0	RT @Revolucion3_0: Televisa admite que dos de sus abogados comparecieron en Andorra por una investigaciÃ³n en contra del diputado suplente dâ€¦	5350.0	True	full
441369	441369	604ba1d1c62cd900380d6eb9	2021-03-12 17:15:54	[]	[]	Fri Mar 12 16:48:03 +0000 2021	[{"text":"ContraElBloqueoMasRevolucion","indices":[96,125]}]	[{"url":"https://t.co/T7YewWioFa","expanded_url":"https://mazo4f.com/237556","display_url":"mazo4f.com/237556","indices":[71,94]}]	Colombia reportÃ³ este jueves mÃ¡s de 4.500 nuevos contagios de Covid-19 https://t.co/T7YewWioFa #ContraElBloqueoMasRevolucion https://t.co/WG5FNgaw97	585152.0	RT @ConElMazoDando: Colombia reportÃ³ este jueves mÃ¡s de 4.500 nuevos contagios de Covid-19 https://t.co/T7YewWioFa #ContraElBloqueoMasRevoâ€¦	241.0	True	full
441370	441370	604ba1d1c62cd900380d6ec5	2021-03-12 17:15:54	[]	[]	Fri Mar 12 17:12:41 +0000 2021	[{"text":"recycling","indices":[38,48]},{"text":"reuse","indices":[53,59]},{"text":"BuildBackBetter","indices":[71,87]},{"text":"COVID19","indices":[93,101]}]	[{"url":"https://t.co/1gWh6ysELs","expanded_url":"https://twitter.com/SMARTTextile/status/1369702696895315971","display_url":"twitter.com/SMARTTextile/sâ€¦","indices":[141,164]}]	Mark your ðŸ“†: Our CEO is presenting on #recycling and #reuse as ways to #BuildBackBetter post #COVID19! Hosted March 16-18 by @SMARTTextile! https://t.co/1gWh6ysELs	47834.0	RT @TerraCycle: Mark your ðŸ“†: Our CEO is presenting on #recycling and #reuse as ways to #BuildBackBetter post #COVID19! Hosted March 16-18â€¦	361.0	True	full
441371	441371	604ba1d1c62cd900380d6ecf	2021-03-12 17:15:54	[]	[]	Fri Mar 12 17:00:01 +0000 2021	[]	[{"url":"https://t.co/aTe9z5O8Yj","expanded_url":"http://2nu.gs/BruceMSG2000","display_url":"2nu.gs/BruceMSG2000","indices":[256,279]}]	The Reunion tour marked its triumphant conclusion with a 10-show stand in New York City. MSG 6/27/00 puts the exceptional 8th show in the spotlight and a setlist that spans from newly debuted "Code Of Silence" all the way back to "Blinded By The Light." https://t.co/aTe9z5O8Yj https://t.co/HE102DVNMx	1336902.0	RT @springsteen: The Reunion tour marked its triumphant conclusion with a 10-show stand in New York City. MSG 6/27/00 puts the exceptionalâ€¦	274.0	True	full
[truncated: 109,627 more rows]
