# Supplementary material for: Low credibility URL sharing on Twitter during reporting linking rare blood clots with the Oxford/AstraZeneca COVID-19 vaccine
Source: PLoS One. 2024 Jan 19;19(1):e0296444. doi: 10.1371/journal.pone.0296444 (PMC10798519; doi:10.1371/journal.pone.0296444)
Supplement: S22 File — (CSV) [file pone.0296444.s024.csv]

	Unnamed: 0	_id	created_at	extended_tweet.entities.hashtags	URL	retweeted_status.created_at	retweeted_status.extended_tweet.entities.hashtags	RTURL	retweeted_status.extended_tweet.full_text	retweeted_status.user.followers_count	text	user.followers_count	indicator	origin
551000	551000	604c40f3c0415d0038dad849	2021-03-13 04:34:54	[]	[]	Sat Mar 13 04:32:44 +0000 2021	[{"text":"ROSÃ‰","indices":[0,5]},{"text":"OnTheGround","indices":[50,62]}]	[{"url":"https://t.co/eD6Omg0mxn","expanded_url":"https://music.apple.com/us/album/r-single/1557744841","display_url":"music.apple.com/us/album/r-sinâ€¦","indices":[236,259]}]	#ROSÃ‰ Rising: The @BLACKPINK singer's solo single #OnTheGround is not just No. 1 on the all-genre U.S. @iTunes Top Songs chart but b-side "Gone" has now hit the Top 15 Can she make a splash on the Billboard charts next week?! Listen: https://t.co/eD6Omg0mxn https://t.co/RS3szpovFh	156072.0	RT @Jeff__Benjamin: #ROSÃ‰ Rising: The @BLACKPINK singer's solo single #OnTheGround is not just No. 1 on the all-genre U.S. @iTunes Top Songâ€¦	21.0	True	full
551001	551001	604c40f3c0415d0038dad84f	2021-03-13 04:34:54	[]	[]	Sat Mar 13 04:30:05 +0000 2021	[{"text":"immune","indices":[56,63]}]	[{"url":"https://t.co/NXp7XSFSkg","expanded_url":"https://fcld.ly/ifj12xs","display_url":"fcld.ly/ifj12xs","indices":[184,207]},{"url":"https://t.co/RT6mMd92IH","expanded_url":"https://fcld.ly/z91hsi0","display_url":"fcld.ly/z91hsi0","indices":[210,233]}]	Two studies in @SciImmunology each reveal how an innate #immune cell taps into the nervous systemâ€”specifically, acetylcholine productionâ€”to control parasitic infection. Read more: âž¡ https://t.co/NXp7XSFSkg âž¡ https://t.co/RT6mMd92IH https://t.co/F5ORz0A8dY	2100855.0	RT @ScienceMagazine: Two studies in @SciImmunology each reveal how an innate #immune cell taps into the nervous systemâ€”specifically, acetylâ€¦	2122.0	True	full
551002	551002	604c40f4c0415d0038dad85d	2021-03-13 04:34:54	[{"text":"303MIR","indices":[112,119]},{"text":"COVID","indices":[120,126]}]	[{"url":"https://t.co/XnISQOQinh","expanded_url":"https://www.henricocitizen.com/articles/247-people-in-quarantine-following-21-covid-19-cases-at-henrico-schools-since-feb-22/","display_url":"henricocitizen.com/articles/247-pâ€¦","indices":[145,168]}]		[]	[]			The Henrico County school district has reported 21 COVID-19 cases since the return back to in-person classes.â€¦ https://t.co/zOYIsdqBOR	2.0	True	full
551003	551003	604c40f4c0415d0038dad861	2021-03-13 04:34:55	[]	[]	Sat Mar 06 07:20:16 +0000 2021	[{"text":"ONLYFANS","indices":[42,51]},{"text":"RT","indices":[144,147]}]	[{"url":"https://t.co/P4T4dkBjHO","expanded_url":"http://onlyfans.com/domenico10","display_url":"onlyfans.com/domenico10","indices":[156,179]},{"url":"https://t.co/P4T4dkBjHO","expanded_url":"http://onlyfans.com/domenico10","display_url":"onlyfans.com/domenico10","indices":[180,203]},{"url":"https://t.co/P4T4dkBjHO","expanded_url":"http://onlyfans.com/domenico10","display_url":"onlyfans.com/domen…	Del 5 al 15 de marzo SUSCRIBETE A NUESTRO #ONLYFANS POR SOLO $3.00 AL MESðŸ”žðŸ¤™ðŸ�½ðŸ¤¤ corre!ðŸ�ƒy disfruta de todo nuestro contenido casero y muy calienteðŸ¥µ#RT ðŸ‘‡ðŸ�½ðŸ‘‡ðŸ�½ðŸ‘‡ðŸ�½ https://t.co/P4T4dkBjHO https://t.co/P4T4dkBjHO https://t.co/P4T4dkBjHO @Fabiocolombo171 https://t.co/pGWgqkvCG6	96265.0	RT @Fabio04702604: Del 5 al 15 de marzo SUSCRIBETE A NUESTRO #ONLYFANS POR SOLO $3.00 AL MESðŸ”žðŸ¤™ðŸ�½ðŸ¤¤ corre!ðŸ�ƒy disfruta de todo nuestro contenidâ€¦	23.0	True	full
551004	551004	604c40f4c0415d0038dad863	2021-03-13 04:34:55	[]	[]	Sat Mar 13 04:33:20 +0000 2021	[]	[{"url":"https://t.co/luvrwTNF9R","expanded_url":"http://www.aregiao.com.br","display_url":"aregiao.com.br","indices":[238,261]}]	Rui Costa fala tanto que se preocupa com "a saÃºde dos baianos" que deveria mostrar isso na prÃ¡tica, reduzindo seu salÃ¡rio, do vice e dos secretÃ¡rios em 15%. Com o dinheiro, a Bahia poderia manter mais 34 UTIs exclusivas de Covid. Mais em https://t.co/luvrwTNF9R https://t.co/Vp1OILE8v7	37.0	RT @a_regiao: Rui Costa fala tanto que se preocupa com "a saÃºde dos baianos" que deveria mostrar isso na prÃ¡tica, reduzindo seu salÃ¡rio, doâ€¦	531.0	True	full
551005	551005	604c40f4c0415d0038dad867	2021-03-13 04:34:54	[]	[{"url":"https://t.co/9DsP4zuNk0","expanded_url":"https://www.biobiochile.cl/noticias/nacional/chile/2021/03/12/baldo-prokurica-reemplazara-a-rodrigo-delgado-como-ministro-del-interior-tras-positivo-a-covid-19.shtml","display_url":"biobiochile.cl/noticias/nacioâ€¦","indices":[126,149]}]		[]	[]			LLEGARAS CON FLORES CTM ðŸ˜‚ðŸ˜‚ðŸ˜‚ Baldo Prokurica reemplazarÃ¡ a Rodrigo Delgado como ministro del Interior tras positivoâ€¦ https://t.co/zV4VCOeU27	2934.0	True	full
551006	551006	604c40f4c0415d0038dad879	2021-03-13 04:34:55	[]	[{"url":"https://t.co/YrnYZ9Ca36","expanded_url":"https://ischinaresponsibleforcovid19outbreak.blogspot.com/","display_url":"â€¦nsibleforcovid19outbreak.blogspot.com","indices":[141,164]},{"url":"https://t.co/kdsuwsBnZU","expanded_url":"https://workfromhomeduringcovid19pandemic.blogspot.com/","display_url":"â€¦omeduringcovid19pandemic.blogspot.com","indices":[238,261]}]		[]	[]			@Yamiche The virus of Covid19 rapidly changing, revolving in new environment and makes the innovation of vaccine anâ€¦ https://t.co/QopYHONEJU	17.0	True	full
551007	551007	604c40f4c0415d0038dad87b	2021-03-13 04:34:55	[]	[]	Sat Mar 13 04:30:00 +0000 2021	[]	[{"url":"https://t.co/sHrWNp039n","expanded_url":"https://bit.ly/2N8xI9e","display_url":"bit.ly/2N8xI9e","indices":[126,149]}]	El Covid-19 aumenta su peligrosidad La cepa britÃ¡nica alcanza un 30% y 100% de mortalidad segÃºn el British Medical Journal ðŸ˜± https://t.co/sHrWNp039n	684618.0	RT @Forbes_Mexico: El Covid-19 aumenta su peligrosidad La cepa britÃ¡nica alcanza un 30% y 100% de mortalidad segÃºn el British Medical Journâ€¦	1626.0	True	full
551008	551008	604c40f5c0415d0038dad8a9	2021-03-13 04:34:55	[]	[]	Sat Mar 13 04:06:31 +0000 2021	[]	[{"url":"https://t.co/a69KBOBFpL","expanded_url":"https://unfoxmycablebox.com/","display_url":"unfoxmycablebox.com","indices":[224,247]}]	@ExplorerArts @DesignationSix Its time to tell our cable providers to stop forcing us to subsidize Fox. M Even if u dont watch Fox News u r being forced to pay for their programming! Be sure to share this w ur friends. https://t.co/a69KBOBFpL	844.0	RT @Miami_Marilyn: @ExplorerArts @DesignationSix Its time to tell our cable providers to stop forcing us to subsidize Fox. M Even if u donâ€¦	99.0	True	full
551009	551009	604c40f5c0415d0038dad8b3	2021-03-13 04:34:55	[]	[]	Sat Mar 13 04:31:05 +0000 2021	[{"text":"WayV","indices":[21,26]},{"text":"WayV_Kick_Back","indices":[188,203]},{"text":"å¨�ç¥žV","indices":[204,208]},{"text":"WayV","indices":[209,214]},{"text":"TEN","indices":[215,219]},{"text":"æ�Žæ°¸é’¦","indices":[220,224]},{"text":"í…�","indices":[225,227]},{"text":"à¹€à¸•à¸™à¸¥à¹Œ","indices":[228,234]},{"text":"TENChittaphon","indices":[235,249]}]	[{"url":"https://t.co/2Zl80QvsTT","expanded_url":"https://www.mwave.me/en/vote/mcountdown/vote","display_url":"mwave.me/en/vote/mcountâ€¦","indices":[110,133]},{"url":"https://t.co/wj5LtsfCNN","expanded_url":"http://play.whosfan.com/shared/vote/277/U","display_url":"play.whosfan.com/shared/vote/27â€¦","indices":[163,186]}]	UPDATE [VOTE] 210313 #WayV â€˜Kick Backâ€™ Mnet M Countdown pre voting â�° Mar 12 - 15 ðŸ�† MWAVE ranked #1 41.1% ðŸ”— https://t.co/2Zl80QvsTT ðŸ�† Whosfan ranked #4 4.32% ðŸ”— https://t.co/wj5LtsfCNN #WayV_Kick_Back #å¨�ç¥žV #WayV #TEN #æ�Žæ°¸é’¦ #í…� #à¹€à¸•à¸™à¸¥à¹Œ #TENChittaphon https://t.co/g1Wy5ZQIoO	32809.0	RT @TENzenter: UPDATE [VOTE] 210313 #WayV â€˜Kick Backâ€™ Mnet M Countdown pre voting â�° Mar 12 - 15 ðŸ�† MWAVE ranked #1 41.1% ðŸ”— https://t.co/2â€¦	111.0	True	full
551010	551010	604c40f5c0415d0038dad8bb	2021-03-13 04:34:56	[]	[]	Fri Mar 12 14:43:03 +0000 2021	[{"text":"DevelopmentDialogues","indices":[52,73]},{"text":"COVID19","indices":[193,201]},{"text":"fragile","indices":[214,222]},{"text":"Development4Crises","indices":[234,253]}]	[{"url":"https://t.co/2OwTmeu1Q4","expanded_url":"https://soundcloud.com/developmentdialogues/braving-the-secondary-effects-of-covid-19-development-dialogues","display_url":"soundcloud.com/developmentdiaâ€¦","indices":[256,279]}]	Podcast! Braving the Secondary Effects of COVID19 â€“ #DevelopmentDialogues @bonsuman speaks to @GregoryConnor12, @Zena_aliahmad and @Habibmayar of @g7plus on what to do now to fast track post #COVID19 recovery in #fragile contexts. #Development4Crises ðŸ“¢https://t.co/2OwTmeu1Q4 https://t.co/XEwfmG1MTh	1317.0	RT @RachelJ_Scott: Podcast! Braving the Secondary Effects of COVID19 â€“ #DevelopmentDialogues @bonsuman speaks to @GregoryConnor12, @Zena_â€¦	2269.0	True	full
551011	551011	604c40f5c0415d0038dad8c9	2021-03-13 04:34:56	[]	[]	Sat Mar 13 03:50:17 +0000 2021	[]	[{"url":"https://t.co/asXmWRNto2","expanded_url":"https://runrunes.org/rr-es-plus/431949/12-violaciones-de-los-derechos-humanos-que-marcaron-el-2020-en-venezuela/","display_url":"runrunes.org/rr-es-plus/431â€¦","indices":[191,214]}]	En 2020 muchos niÃ±os perdieron el derecho a estudiar. Con el inicio de la pandemia en Venezuela se anunciÃ³ la suspensiÃ³n de clases presenciales. Estiman que la deserciÃ³n escolar llega a 80%. https://t.co/asXmWRNto2	2304295.0	RT @RunRunesWeb: En 2020 muchos niÃ±os perdieron el derecho a estudiar. Con el inicio de la pandemia en Venezuela se anunciÃ³ la suspensiÃ³n dâ€¦	381.0	True	full
551012	551012	604c40f5c0415d0038dad8cf	2021-03-13 04:34:56	[]	[]	Sat Mar 13 00:33:52 +0000 2021	[]	[{"url":"https://t.co/pDpoezZMAk","expanded_url":"https://acasignups.net/21/02/17/cbo-releases-estimated-10-yr-cost-house-ways-means-covid19-bill-including-killthecliff","display_url":"acasignups.net/21/02/17/cbo-râ€¦","indices":[237,260]}]	@axcomrade You're an idiot, a liar or both. The House version only spent $7.8 billion on COBRA. The Senate version increased it to ~$9.2 billion. Secondly, it's expected to cover 2.2 million people. That's $4,181 per person covered. https://t.co/pDpoezZMAk	43316.0	RT @charles_gaba: @axcomrade You're an idiot, a liar or both. The House version only spent $7.8 billion on COBRA. The Senate version increâ€¦	8590.0	True	full
551013	551013	604c40f5c0415d0038dad8d7	2021-03-13 04:34:56	[]	[]	Sat Mar 13 00:51:53 +0000 2021	[]	[{"url":"https://t.co/9BbZwjJiEk","expanded_url":"https://www.hkcnews.com/article/39036/benedict_rogers-dr_sasa-burma-39041/dr-sasa","display_url":"hkcnews.com/article/39036/â€¦","indices":[255,278]}]	Committee Representing the Pyidaungsu Hltuttaw (CRPH) â€“ Parliamentarians elected in last Novemberâ€™s election who have been unable to take their seats due to the coup â€“ of Dr Sasa as its special envoy to the United Nations and the international community. https://t.co/9BbZwjJiEk	112914.0	RT @DrSasa22222: Committee Representing the Pyidaungsu Hltuttaw (CRPH) â€“ Parliamentarians elected in last Novemberâ€™s election who have beenâ€¦	8.0	True	full
551014	551014	604c40f5c0415d0038dad8e7	2021-03-13 04:34:56	[]	[]	Sat Mar 13 03:59:09 +0000 2021	[]	[{"url":"https://t.co/TiI5Sox8HR","expanded_url":"https://www.gofundme.com/f/2rh6w-una-ayuda-para-pascual","display_url":"gofundme.com/f/2rh6w-una-ayâ€¦","indices":[246,269]}]	Pascual tiene 56a y requiere de una Angioplastia Coronaria en dos arterias, las cuÃ¡les tienen un grado de obstrucciÃ³n importante . Deben colocarle 2 STENT medicados para liberar las arterias obstruidas. Ã‰sta es su campaÃ±a . GRACIAS por sus RTâ€™s https://t.co/TiI5Sox8HR	184986.0	RT @alexagomez2000: Pascual tiene 56a y requiere de una Angioplastia Coronaria en dos arterias, las cuÃ¡les tienen un grado de obstrucciÃ³n iâ€¦	1298.0	True	full
551015	551015	604c40f5c0415d0038dad903	2021-03-13 04:34:56	[]	[{"url":"https://t.co/BlAuqgxMja","expanded_url":"http://www.Taglessapparels.com","display_url":"Taglessapparels.com","indices":[222,245]}]		[]	[]			We are manufacturer and exporte of Apparels clothes and all kind of sports wear uniform and face mask .Please kindlâ€¦ https://t.co/Mlu1xEdCJx	0.0	True	full
551016	551016	604c40f6c0415d0038dad927	2021-03-13 04:34:56	[]	[{"url":"https://t.co/mN6j6c7E0V","expanded_url":"https://bao.arcgis.com/covid-19/jhu/county/06001.html","display_url":"bao.arcgis.com/covid-19/jhu/câ€¦","indices":[288,311]}]		[]	[]			@lorakolodny @washingtonpost Good journalists know to fact check their stories before publishing. PlainSite is biasâ€¦ https://t.co/A0GzPqEJ8Q	44.0	True	full
551017	551017	604c40f6c0415d0038dad937	2021-03-13 04:34:57	[]	[]	Sat Mar 13 03:06:47 +0000 2021	[]	[{"url":"https://t.co/9QT2ya872v","expanded_url":"https://freeexpressionmyanmar.org/statement-by-myanmar-civil-society-organisations-on-un-silence-%e1%80%80%e1%80%99%e1%80%b9%e1%80%98%e1%80%ac%e1%80%b7%e1%80%80%e1%80%af%e1%80%9c%e1%80%9e%e1%80%99%e1%80%82%e1%80%b9%e1%80%82%e1%81%8f/","display_url":"freeexpressionmyanmar.org/statement-by-mâ€¦","indices":[245,268]}]	"A derisory 5 out of 20 UN programmes, agencies, and departments operating inside Myanmar have publicly commented on the military coup....15 UN institutions in Myanmar have remained silent." What happened to "Rights Up Front," ask Myanmar NGOs. https://t.co/9QT2ya872v https://t.co/8z6BX78p4J	440257.0	RT @KenRoth: "A derisory 5 out of 20 UN programmes, agencies, and departments operating inside Myanmar have publicly commented on the militâ€¦	375.0	True	full
551018	551018	604c40f6c0415d0038dad941	2021-03-13 04:34:57	[]	[]	Fri Mar 12 19:18:15 +0000 2021	[]	[{"url":"https://t.co/i7UAL3iRKn","expanded_url":"https://www.latimes.com/entertainment-arts/music/story/2021-03-12/grammys-2021-ben-winston-covid-weeknd","display_url":"latimes.com/entertainment-â€¦","indices":[212,235]}]	BeyoncÃ©, whoâ€™s up for record of the year and song of the year with â€œBlack Parade,â€� isnâ€™t on the bill for Sundayâ€™s show â€” the 3rd time in recent history that the yearâ€™s most-nominated act has opted not to perform https://t.co/i7UAL3iRKn	3804002.0	RT @latimes: BeyoncÃ©, whoâ€™s up for record of the year and song of the year with â€œBlack Parade,â€� isnâ€™t on the bill for Sundayâ€™s show â€” the 3â€¦	1680.0	True	full
551019	551019	604c40f6c0415d0038dad943	2021-03-13 04:34:57	[]	[]	Fri Mar 12 17:39:58 +0000 2021	[]	[{"url":"https://t.co/PB5C31gKL7","expanded_url":"https://www.nytimes.com/2021/03/12/opinion/biden-covid-plan.html","display_url":"nytimes.com/2021/03/12/opiâ€¦","indices":[161,184]}]	â€œBiden telegraphed his F.D.R.-size ambition throughout the year. And the first major bill of his administration is in fact an F.D.R.-size piece of legislation.â€� https://t.co/PB5C31gKL7	1137227.0	RT @tribelaw: â€œBiden telegraphed his F.D.R.-size ambition throughout the year. And the first major bill of his administration is in fact anâ€¦	1148.0	True	full
551020	551020	604c40f6c0415d0038dad951	2021-03-13 04:34:57	[]	[]	Fri Mar 12 23:12:29 +0000 2021	[]	[{"url":"https://t.co/qKWfws2tPQ","expanded_url":"http://IRS.gov","display_url":"IRS.gov","indices":[66,89]}]	If you have questions or want to check your account status, visit https://t.co/qKWfws2tPQ There are menus to - View Your Account - Get Your Refund Status - Get info about Coronavirus Tax Relief (info here will be updated ASAP over the next several days).	943561.0	RT @USTreasury: If you have questions or want to check your account status, visit https://t.co/qKWfws2tPQ There are menus to - View Yourâ€¦	4087.0	True	full
551021	551021	604c40f7c0415d0038dad977	2021-03-13 04:34:58	[]	[]	Sat Mar 13 01:07:13 +0000 2021	[{"text":"SiwonFridays","indices":[161,174]}]	[{"url":"https://t.co/TCf9N3eMHA","expanded_url":"https://youtu.be/1GZxTBqzDoo","display_url":"youtu.be/1GZxTBqzDoo","indices":[177,200]}]	Hace 6 meses Siwon compartiÃ³ un mensaje sobre el Covid y ademÃ¡s nos dijo que creo su canal de YouTube para estar en contacto con sus fans, porque nos extraÃ±a ðŸ¥ºðŸ¥º #SiwonFridays https://t.co/TCf9N3eMHA https://t.co/7tdYyPVErJ	617.0	RT @AleSanchezO_: Hace 6 meses Siwon compartiÃ³ un mensaje sobre el Covid y ademÃ¡s nos dijo que creo su canal de YouTube para estar en contaâ€¦	395.0	True	full
551022	551022	604c40f7c0415d0038dad98b	2021-03-13 04:34:58	[]	[]	Fri Mar 12 15:22:03 +0000 2021	[]	[{"url":"https://t.co/Fwr0cOc6vk","expanded_url":"https://www.reuters.com/article/us-health-coronavirus-pfizer-israel-idUSKBN2B31IJ?taid=604a84e0d52b5600013a5405&utm_campaign=trueanthem&utm_medium=trueanthem&utm_source=twitter","display_url":"reuters.com/article/us-heaâ€¦","indices":[255,278]}]	ðŸ“�Ø®Ø¨Ø± Ù…Ù�Ø±Ø­ ÙˆÙ…Ø¨Ø´Ø± Ø£Ø¹Ù„Ù†Øª Ø´Ø±ÙƒØ© Ù�Ø§ÙŠØ²Ø± Ø£Ù† Ø§Ù„Ø¨ÙŠØ§Ù†Ø§Øª Ù…Ù† Ø§Ù„Ø¹Ø§Ù„Ù… Ø§Ù„Ø­Ù‚ÙŠÙ‚ÙŠ ØªØ´ÙŠØ± Ø¥Ù„Ù‰ Ø£Ù† Ù„Ù‚Ø§Ø­Ù‡Ø§ Ù�Ø¹Ø§Ù„ Ø¨Ù†Ø³Ø¨Ø© 94Ùª Ù�ÙŠ Ø§Ù„ÙˆÙ‚Ø§ÙŠØ© Ù…Ù† Ø§Ù„Ø¹Ø¯ÙˆÙ‰ Ø¨Ø¯ÙˆÙ† Ø£Ø¹Ø±Ø§Ø¶ØŒ Ù…Ù…Ø§ ÙŠØ¹Ù†ÙŠ Ø£Ù†Ù‡ ÙŠÙ‚Ù„Ù„ Ø¨Ø´ÙƒÙ„ ÙƒØ¨ÙŠØ± Ù…Ù† Ø§Ù†ØªÙ‚Ø§Ù„ Ø§Ù„Ø¹Ø¯ÙˆÙ‰ØŒ Ù„Ø£Ù† Ù…Ø¹Ø¸Ù… Ø§Ù„Ø§Ù†ØªØ´Ø§Ø± ÙƒØ§Ù† Ù…Ù…Ù† Ù‡Ù… Ø¨Ø¯ÙˆÙ† Ø£Ø¹Ø±Ø§Ø¶. Ø§Ù„ØªØ…	133214.0	RT @DrSafug: ðŸ“�Ø®Ø¨Ø± Ù…Ù�Ø±Ø­ ÙˆÙ…Ø¨Ø´Ø± Ø£Ø¹Ù„Ù†Øª Ø´Ø±ÙƒØ© Ù�Ø§ÙŠØ²Ø± Ø£Ù† Ø§Ù„Ø¨ÙŠØ§Ù†Ø§Øª Ù…Ù† Ø§Ù„Ø¹Ø§Ù„Ù… Ø§Ù„Ø­Ù‚ÙŠÙ‚ÙŠ ØªØ´ÙŠØ± Ø¥Ù„Ù‰ Ø£Ù† Ù„Ù‚Ø§Ø­Ù‡Ø§ Ù�Ø¹Ø§Ù„ Ø¨Ù†Ø³Ø¨Ø© 94Ùª Ù�ÙŠ Ø§Ù„ÙˆÙ‚Ø§ÙŠØ© Ù…Ù† Ø§Ù„Ø¹Ø¯ÙˆÙ‰ Ø¨Ø¯ÙˆÙ† Ø£â€¦	4379.0	True	full
551023	551023	604c40f7c0415d0038dad98d	2021-03-13 04:34:58	[]	[]	Fri Mar 12 02:09:42 +0000 2021	[{"text":"SUPERJUNIOR","indices":[2,14]}]	[{"url":"https://t.co/grEok4ZqwY","expanded_url":"http://naver.me/5gi7tcdr","display_url":"naver.me/5gi7tcdr","indices":[231,254]}]	ðŸ†• #SUPERJUNIOR en 'Eat More' Expresaron su sentido de responsabilidad como 'Ã­dols' de 17 aÃ±os. "A todos los miembros les apasiona expandir cada una de sus Ã¡reas. [Nuestro] regreso grupal estÃ¡ a la vuelta de la esquina". [1/2] âž¡ï¸� https://t.co/grEok4ZqwY [Cr. loveryeonggu] https://t.co/k5nFGqE2B6	5906.0	RT @supertvesp: ðŸ†• #SUPERJUNIOR en 'Eat More' Expresaron su sentido de responsabilidad como 'Ã­dols' de 17 aÃ±os. "A todos los miembros les aâ€¦	175.0	True	full
551024	551024	604c40f7c0415d0038dad993	2021-03-13 04:34:58	[]	[]	Fri Mar 12 20:42:02 +0000 2021	[{"text":"physicians","indices":[49,60]},{"text":"Gaming","indices":[121,128]},{"text":"healthcare","indices":[129,140]},{"text":"VirtualReality","indices":[142,157]},{"text":"training","indices":[183,192]}]	[{"url":"https://t.co/SSkrjVxKZp","expanded_url":"https://tek.io/2N4DOr1","display_url":"tek.io/2N4DOr1","indices":[193,216]}]	Gamer-turned-doctor created a company that helps #physicians become better at their jobs, especially during a pandemic. #Gaming #healthcare: #VirtualReality gives surgeons life-like #training https://t.co/SSkrjVxKZp https://t.co/Ub9oHp0Vy0	13286.0	RT @CharlieFink: Gamer-turned-doctor created a company that helps #physicians become better at their jobs, especially during a pandemic. #â€¦	6720.0	True	full
551025	551025	604c40f7c0415d0038dad99f	2021-03-13 04:34:58	[]	[]	Sat Mar 13 04:33:06 +0000 2021	[]	[{"url":"https://t.co/UqE59H40KD","expanded_url":"http://grammy.com/grammys/watch-","display_url":"grammy.com/grammys/watch-","indices":[20,43]},{"url":"https://t.co/8UxxK4Jx7M","expanded_url":"http://youtube.com/watch?v=Du4WMO","display_url":"youtube.com/watch?v=Du4WMO","indices":[46,69]},{"url":"https://t.co/Ayji1fLeKV","expanded_url":"http://ustvgo.tv/cbs-live-strea","display_url":"ustvgo.tv/c…	Links for grammys: ðŸ”—https://t.co/UqE59H40KDâ€¦ ðŸ”—https://t.co/8UxxK4Jx7Mâ€¦ ðŸ”—https://t.co/Ayji1fLeKVâ€¦ ðŸ”—https://t.co/vtvdWsfxBw ðŸ”—https://t.co/4b2Qy9cxQi ðŸ”—https://t.co/W3QUtrl5b9	193.0	RT @eeve_ning: Links for grammys: ðŸ”—https://t.co/UqE59H40KDâ€¦ ðŸ”—https://t.co/8UxxK4Jx7Mâ€¦ ðŸ”—https://t.co/Ayji1fLeKVâ€¦ ðŸ”—https://t.co/vtvdWsfxBw ðŸ”—hâ€¦	0.0	True	full
551026	551026	604c40f7c0415d0038dad9b3	2021-03-13 04:34:58	[]	[]	Sat Mar 13 00:34:02 +0000 2021	[]	[{"url":"https://t.co/PZZDpZ0BIn","expanded_url":"https://zpr.io/RpjvC","display_url":"zpr.io/RpjvC","indices":[132,155]}]	Piden que Horacio Pietragalla y Elizabeth GÃ³mez Alcorta den explicaciones por las mujeres que son separadas de sus bebÃ©s en Formosa https://t.co/PZZDpZ0BIn	5248986.0	RT @todonoticias: Piden que Horacio Pietragalla y Elizabeth GÃ³mez Alcorta den explicaciones por las mujeres que son separadas de sus bebÃ©sâ€¦	3356.0	True	full
551027	551027	604c40f7c0415d0038dad9b5	2021-03-13 04:34:58	[]	[]	Sat Mar 13 04:15:11 +0000 2021	[]	[{"url":"https://t.co/GKQCyExThS","expanded_url":"https://www.reuters.com/article/us-health-coronavirus-france-vaccine-j-j-idUSKBN2B42BT?taid=604c3c4feaf59800011ce8e7&utm_campaign=trueanthem&utm_medium=trueanthem&utm_source=twitter","display_url":"reuters.com/article/us-heaâ€¦","indices":[193,216]}]	France's health regulator said on Friday it had approved Johnson &amp; Johnson's single-dose COVID-19 vaccine for use in France, a day after it was approved by the European Union authorities.â€‹ https://t.co/GKQCyExThS	253010.0	RT @Reuters_Health: France's health regulator said on Friday it had approved Johnson &amp; Johnson's single-dose COVID-19 vaccine for use in Frâ€¦	1001.0	True	full
551028	551028	604c40f8c0415d0038dad9bd	2021-03-13 04:34:58	[]	[]	Sat Mar 13 00:51:53 +0000 2021	[]	[{"url":"https://t.co/9BbZwjJiEk","expanded_url":"https://www.hkcnews.com/article/39036/benedict_rogers-dr_sasa-burma-39041/dr-sasa","display_url":"hkcnews.com/article/39036/â€¦","indices":[255,278]}]	Committee Representing the Pyidaungsu Hltuttaw (CRPH) â€“ Parliamentarians elected in last Novemberâ€™s election who have been unable to take their seats due to the coup â€“ of Dr Sasa as its special envoy to the United Nations and the international community. https://t.co/9BbZwjJiEk	112916.0	RT @DrSasa22222: Committee Representing the Pyidaungsu Hltuttaw (CRPH) â€“ Parliamentarians elected in last Novemberâ€™s election who have beenâ€¦	14.0	True	full
551029	551029	604c40f8c0415d0038dad9c9	2021-03-13 04:34:58	[]	[]	Fri Mar 12 21:06:55 +0000 2021	[]	[{"url":"https://t.co/9VJJwqS1qE","expanded_url":"https://bit.ly/3ldiE6Y","display_url":"bit.ly/3ldiE6Y","indices":[177,200]}]	El Gobierno sabÃ­a que en Formosa separan a las embarazadas de sus bebÃ©s: un diputado se lo habÃ­a contado al Secretario de DDHH, Horacio Pietragalla, en su visita a la provincia https://t.co/9VJJwqS1qE https://t.co/pWByZaP7en	5248986.0	RT @todonoticias: El Gobierno sabÃ­a que en Formosa separan a las embarazadas de sus bebÃ©s: un diputado se lo habÃ­a contado al Secretario deâ€¦	603.0	True	full
551030	551030	604c40f8c0415d0038dad9e7	2021-03-13 04:34:59	[]	[{"url":"https://t.co/YrnYZ9Ca36","expanded_url":"https://ischinaresponsibleforcovid19outbreak.blogspot.com/","display_url":"â€¦nsibleforcovid19outbreak.blogspot.com","indices":[143,166]},{"url":"https://t.co/kdsuwsBnZU","expanded_url":"https://workfromhomeduringcovid19pandemic.blogspot.com/","display_url":"â€¦omeduringcovid19pandemic.blogspot.com","indices":[240,263]}]		[]	[]			@JakeLobin The virus of Covid19 rapidly changing, revolving in new environment and makes the innovation of vaccineâ€¦ https://t.co/Lj4UuXAlLR	17.0	True	full
551031	551031	604c40f8c0415d0038dad9f1	2021-03-13 04:34:59	[]	[{"url":"https://t.co/q9ukhzFaKh","expanded_url":"https://mobile.twitter.com/elonmusk/status/1370524129212964867","display_url":"mobile.twitter.com/elonmusk/statuâ€¦","indices":[148,171]}]		[]	[]			@Robotbeat COVID didn't infect his brain. His stupid ego...please just talk about technical shit related to Tesla aâ€¦ https://t.co/ciwD4EzxoL	58.0	True	full
551032	551032	604c40f8c0415d0038dada09	2021-03-13 04:34:59	[]	[]	Sat Mar 13 04:24:26 +0000 2021	[{"text":"ENHYPEN_SUNGHOON","indices":[101,118]},{"text":"ì—”í•˜ì�´í”ˆ_ì„±í›ˆ","indices":[119,127]},{"text":"SUNGHOON","indices":[128,137]},{"text":"ì„±í›ˆ","indices":[138,141]}]	[{"url":"https://t.co/5qImpgrWJj","expanded_url":"https://starmometer.com/2021/01/28/100-asian-heartthrobs-2021-elimination-round/amp/","display_url":"starmometer.com/2021/01/28/100â€¦","indices":[46,69]}]	Letâ€™s keep on voting, ENGENEs! Fighting!ðŸ’• ðŸ”—https://t.co/5qImpgrWJj â�—ï¸�VOTING ENDS ON MARCH 15â�—ï¸� #ENHYPEN_SUNGHOON #ì—”í•˜ì�´í”ˆ_ì„±í›ˆ #SUNGHOON #ì„±í›ˆ @ENHYPEN_members @ENHYPEN https://t.co/j0nlPL4D2m	15229.0	RT @PSHFANBASE: Letâ€™s keep on voting, ENGENEs! Fighting!ðŸ’• ðŸ”—https://t.co/5qImpgrWJj â�—ï¸�VOTING ENDS ON MARCH 15â�—ï¸� #ENHYPEN_SUNGHOON #ì—”í•˜ì�´â€¦	462.0	True	full
551033	551033	604c40f8c0415d0038dada13	2021-03-13 04:34:59	[]	[]	Sat Mar 13 04:28:28 +0000 2021	[]	[{"url":"https://t.co/Y4qKBrxSUS","expanded_url":"https://www.fiercepharma.com/pharma/another-european-country-has-halted-its-astrazeneca-covid-19-vaccine-usage-what-s-going","display_url":"fiercepharma.com/pharma/anotherâ€¦","indices":[183,206]}]	"Denmark, Norway, Austria, Estonia, Latvia, Lithuania and Luxembourg have halted some or all of their AstraZeneca COVID-19 vaccinations over fears of blood clots, France24 reports." https://t.co/Y4qKBrxSUS	2634.0	RT @HPVSideEffects: "Denmark, Norway, Austria, Estonia, Latvia, Lithuania and Luxembourg have halted some or all of their AstraZeneca COVIDâ€¦	1393.0	True	full
551034	551034	604c40f8c0415d0038dada17	2021-03-13 04:34:59	[]	[]	Sat Mar 13 00:04:56 +0000 2021	[]	[{"url":"https://t.co/BAKlCqjxzW","expanded_url":"https://www.gofundme.com/vivir-mas-el-cancer-no-espera?utm_medium=email&utm_source=product&utm_campaign=p_email%2B4803-donation-alert-v5","display_url":"gofundme.com/vivir-mas-el-câ€¦","indices":[257,280]}]	Mi gente vengo a mostrarles la evoluciÃ³n de nuestro querido @ivan2_g luego de concluir sus ciclos de radioterapia. Miren cÃ³mo estaba hace un par de meses y mÃ­renlo como estÃ¡ hoy en dÃ­a. Ahora comienza el ciclo de quimioterapias. Les dejo su campaÃ±a.GRACIAS https://t.co/BAKlCqjxzW https://t.co/OTbu4JP31a	184986.0	RT @alexagomez2000: Mi gente vengo a mostrarles la evoluciÃ³n de nuestro querido @ivan2_g luego de concluir sus ciclos de radioterapia. Mireâ€¦	1.0	True	full
551035	551035	604c40f8c0415d0038dada2d	2021-03-13 04:34:59	[]	[]	Fri Mar 12 18:03:35 +0000 2021	[]	[{"url":"https://t.co/jW9uYVYPvZ","expanded_url":"https://www.foxnews.com/politics/biden-harris-to-hit-battleground-states-to-sell-covid-package-that-passed-without-any-gop-support","display_url":"foxnews.com/politics/bidenâ€¦","indices":[203,226]}]	If these two clowns have to go out and sell this pork riddled package. Pretty much means it's trash! Biden, Harris to hit battleground states to sell COVID package that passed without any GOP support https://t.co/jW9uYVYPvZ	3868.0	RT @daverich503: If these two clowns have to go out and sell this pork riddled package. Pretty much means it's trash! Biden, Harris to hiâ€¦	3670.0	True	full
551036	551036	604c40f9c0415d0038dada45	2021-03-13 04:35:00	[]	[]	Sat Mar 13 04:03:31 +0000 2021	[{"text":"Ebola","indices":[0,6]}]	[{"url":"https://t.co/FdFeyTnl9q","expanded_url":"https://arstechnica.com/science/2021/03/ebola-may-have-lurked-in-someone-for-5-6-years-before-sparking-new-outbreak/","display_url":"arstechnica.com/science/2021/0â€¦","indices":[260,283]}]	#Ebola virus behind a new outbreak in Guinea very similar to viruses identified during the large W. Africa outbreak from 2013 to 2016, according to new genetic analysis. The finding suggests that virus may have silently persisted in a survivor for &gt;5 yrs https://t.co/FdFeyTnl9q	72916.0	RT @MicrobesInfect: #Ebola virus behind a new outbreak in Guinea very similar to viruses identified during the large W. Africa outbreak froâ€¦	242.0	True	full
551037	551037	604c40f9c0415d0038dada4f	2021-03-13 04:35:00	[]	[]	Sat Mar 13 00:50:20 +0000 2021	[{"text":"EconÃ³mÃ­a","indices":[19,28]},{"text":"Empresa","indices":[51,59]},{"text":"Clientes","indices":[92,101]},{"text":"Empresas","indices":[111,120]},{"text":"Ganancias","indices":[192,202]},{"text":"Cliente","indices":[210,218]}]	[{"url":"https://t.co/o8WpJEcFDl","expanded_url":"https://www.solucionalacrisiseconomica.com/la-conciencia-es-poder/","display_url":"solucionalacrisiseconomica.com/la-conciencia-â€¦","indices":[249,272]}]	SegÃºn tu Paradigma #EconÃ³mÃ­a no es posible que una #Empresa comparta sus beneficios con sus #Clientes ðŸ”„ A las #Empresas solo les interesa el mÃ¡ximo beneficio ðŸ“ˆ que no se obtiene compartiendo #Ganancias con el #Cliente sino vaciando sus bolsillos ðŸ“‰ https://t.co/o8WpJEcFDl	14230.0	RT @solucionacrisis: SegÃºn tu Paradigma #EconÃ³mÃ­a no es posible que una #Empresa comparta sus beneficios con sus #Clientes ðŸ”„ A las #Empresâ€¦	12740.0	True	full
551038	551038	604c40f9c0415d0038dada59	2021-03-13 04:35:00	[]	[{"url":"https://t.co/IgyhMZkdT7","expanded_url":"http://buff.ly/3qCE1PQ","display_url":"buff.ly/3qCE1PQ","indices":[156,179]}]		[]	[]			Â¡QUÃ‰ LOCURA! El costo de tener COVID-19 en Venezuela: casi $ 20,000 por 10 dÃ­as de hospitalizaciÃ³n en una clÃ­nica pâ€¦ https://t.co/bHlff4MSGW	3451.0	True	full
551039	551039	604c40f9c0415d0038dada5b	2021-03-13 04:35:00	[]	[{"url":"https://t.co/RUPiY1Jbad","expanded_url":"http://katu.com/news/local/oregon-seniors-seeing-smoother-vaccination-process-state-says","display_url":"katu.com/news/local/oreâ€¦","indices":[195,218]}]		[]	[]			Oregon hasn't committed to making all adults eligible for a vaccine by May 1, as President Biden requested, sayingâ€¦ https://t.co/COWi99m6E8	218593.0	True	full
551040	551040	604c40f9c0415d0038dada61	2021-03-13 04:35:00	[{"text":"EEUU","indices":[62,67]}]	[{"url":"https://t.co/DQdVfiQTwx","expanded_url":"https://twitter.com/i/broadcasts/1yNxaWmpMalGj","display_url":"twitter.com/i/broadcasts/1â€¦","indices":[244,267]}]		[]	[]			ðŸ“ŒNuevos videos muestran a decenas haciendo fila para entrar a #EEUU por el RÃ­o Bravo. ðŸ“ŒFamiliares de los migrantesâ€¦ https://t.co/7DW44SYo7r	843375.0	True	full
551041	551041	604c40fac0415d0038dada75	2021-03-13 04:35:00	[]	[]	Wed Oct 17 21:01:10 +0000 2018	[{"text":"DG120","indices":[4,10]}]	[{"url":"https://t.co/BkBjil24x2","expanded_url":"https://dg120.info/videos","display_url":"dg120.info/videos","indices":[242,265]}]	The #DG120 video count-up series brings you to a 120-day-long journey to witness the amazing 120 years of Deutsche Grammophon. Today, watch @KsenijaSidorova perform a medley of Seguidillas, Habanera and Chanson BohÃ¨me Bizetâ€™s opera â€žCarmenâ€�: https://t.co/BkBjil24x2 7/120 https://t.co/S4pmoGlbIq	97182.0	RT @DGclassics: The #DG120 video count-up series brings you to a 120-day-long journey to witness the amazing 120 years of Deutsche Grammophâ€¦	156.0	True	full
551042	551042	604c40fac0415d0038dada8b	2021-03-13 04:35:00	[]	[{"url":"https://t.co/GCqTUr89D2","expanded_url":"https://www.rainn.org/statistics/victims-sexual-violence","display_url":"rainn.org/statistics/vicâ€¦","indices":[88,111]}]		[]	[]			@unknownanswers2 @Mullarkyyx @SebastianPott10 @willbick @TracyEdwardsMBE @benrpollinger https://t.co/GCqTUr89D2 thiâ€¦ https://t.co/QACqgIl48i	5.0	True	full
551043	551043	604c40fac0415d0038dada8f	2021-03-13 04:35:01	[]	[]	Fri Mar 12 13:58:53 +0000 2021	[{"text":"COVID19","indices":[159,167]},{"text":"MentalHealth","indices":[168,181]},{"text":"resilience","indices":[182,193]}]	[{"url":"https://t.co/NPuQbqqVhS","expanded_url":"https://www.cbc.ca/radio/thecurrent/the-current-for-march-12-2021-1.5946408/it-s-been-a-difficult-year-but-we-re-coping-better-than-you-might-think-says-expert-1.5946413?__vfz=medium%3Dsharebar","display_url":"cbc.ca/radio/thecurreâ€¦","indices":[116,139]}]	It's been a difficult year. But we're coping better than you might think, says @UBC happinessðŸ˜€expert @DunnHappyLab https://t.co/NPuQbqqVhS via @TheCurrentCBC #COVID19 #MentalHealth #resilience	120223.0	RT @picardonhealth: It's been a difficult year. But we're coping better than you might think, says @UBC happinessðŸ˜€expert @DunnHappyLab httâ€¦	18.0	True	full
551044	551044	604c40fac0415d0038dada91	2021-03-13 04:35:00	[]	[{"url":"https://t.co/a44EvxpnsJ","expanded_url":"https://www.newschannel6now.com/2021/03/13/wfisd-teachers-get-first-covid-vaccine-dose-ahead-spring-break/?utm_source=twitter&utm_medium=social&utm_campaign=snd&utm_content=kauz","display_url":"newschannel6now.com/2021/03/13/wfiâ€¦","indices":[124,147]}]		[]	[]			With 250 Moderna doses ready to go, teacher after teacher turned their paperwork over to a nurse and got a shot inâ€¦ https://t.co/TaKGGzK93t	4759.0	True	full
551045	551045	604c40fac0415d0038dada93	2021-03-13 04:35:01	[]	[]	Fri Mar 12 13:26:41 +0000 2021	[{"text":"CERB","indices":[15,20]},{"text":"pandemic","indices":[90,99]},{"text":"cdnpoli","indices":[187,195]}]	[{"url":"https://t.co/G1DyBCW9rx","expanded_url":"https://www.blacklocks.ca/cerb-audit-due-march-25/","display_url":"blacklocks.ca/cerb-audit-dueâ€¦","indices":[163,186]}]	First audit of #CERB is due by March 25th but auditors warn it will take years to unravel #pandemic spending; "impossible" to find answers in real time, MPs told. https://t.co/G1DyBCW9rx #cdnpoli @FinanceCanada @BVG_OAG @CanRevAgency https://t.co/CYiBj6sBeV	13020.0	RT @mindingottawa: First audit of #CERB is due by March 25th but auditors warn it will take years to unravel #pandemic spending; "impossiblâ€¦	4265.0	True	full
551046	551046	604c40fac0415d0038dadaa7	2021-03-13 04:35:01	[]	[]	Tue Mar 09 10:31:30 +0000 2021	[{"text":"annevouch","indices":[192,202]}]	[{"url":"https://t.co/teYK7e8Lnf","expanded_url":"https://twitter.com/messages/compose?recipient_id=32303152","display_url":"twitter.com/messages/compoâ€¦","indices":[204,227]}]	DOUBLE RUNTIME PROMO! â™¡:DM to promote your social media accounts for a cheap rates + long runtime! rates starts at â‚±15+10!! ã€Štwitter, facebook, instagram, telegram, youtube, etc.ã€‹ vouches: #annevouch https://t.co/teYK7e8Lnf	21372.0	RT @annelegit: DOUBLE RUNTIME PROMO! â™¡:DM to promote your social media accounts for a cheap rates + long runtime! rates starts at â‚±15+10!â€¦	132.0	True	full
551047	551047	604c40fac0415d0038dadaa9	2021-03-13 04:35:01	[]	[]	Sat Mar 13 03:24:00 +0000 2021	[]	[{"url":"https://t.co/3FR2QGdMFA","expanded_url":"https://www.rawstory.com/biden-child-tax-credit/","display_url":"rawstory.com/biden-child-taâ€¦","indices":[214,237]}]	The Democratic COVID relief bill does the kind of good for regular folks that Republican bills usually do for rich people. 'Ingeniousâ€™ provision in Biden bill is a ticking time bomb for the GOP in 2022 elections https://t.co/3FR2QGdMFA	23455.0	RT @gregpinelo: The Democratic COVID relief bill does the kind of good for regular folks that Republican bills usually do for rich people.â€¦	119.0	True	full
551048	551048	604c40fac0415d0038dadaad	2021-03-13 04:35:01	[]	[{"url":"https://t.co/3F9ycJC2sg","expanded_url":"https://bit.ly/3bHUcHr?utm_source=twitter&utm_medium=social&utm_campaign=snd&utm_content=kold","display_url":"bit.ly/3bHUcHr?utm_soâ€¦","indices":[186,209]}]		[]	[]			Health authorities in Arizona reported today that the P1 COVID-19 variant strain, commonly referred to as the Braziâ€¦ https://t.co/tQKedSYDNE	85009.0	True	full
551049	551049	604c40fac0415d0038dadab3	2021-03-13 04:35:01	[]	[]	Fri Mar 12 17:18:10 +0000 2021	[{"text":"barbijo","indices":[11,19]},{"text":"COVID19","indices":[59,67]}]	[{"url":"https://t.co/fJWrwlwgsj","expanded_url":"https://www.conicet.gov.ar/un-nuevo-barbijo-atom-protect-n95-plus-para-prevenir-el-covid/","display_url":"conicet.gov.ar/un-nuevo-barbiâ€¦","indices":[246,269]}]	âœ”ï¸�Un nuevo #barbijo ATOM PROTECT N95 PLUS para prevenir el #COVID19 â˜‘ï¸�Un equipo de investigaciÃ³n del CONICET, @UBAonline y @unsamoficial con el apoyo de la PYME Kovi SRL desarrollÃ³ un barbijo con una capacidad de filtrado del 97%. MÃ¡s Info ðŸ‘‡ https://t.co/fJWrwlwgsj	98865.0	RT @CONICETDialoga: âœ”ï¸�Un nuevo #barbijo ATOM PROTECT N95 PLUS para prevenir el #COVID19 â˜‘ï¸�Un equipo de investigaciÃ³n del CONICET, @UBAonliâ€¦	355.0	True	full
551050	551050	604c40fac0415d0038dadabf	2021-03-13 04:35:01	[]	[]	Sat Mar 13 04:32:44 +0000 2021	[{"text":"ROSÃ‰","indices":[0,5]},{"text":"OnTheGround","indices":[50,62]}]	[{"url":"https://t.co/eD6Omg0mxn","expanded_url":"https://music.apple.com/us/album/r-single/1557744841","display_url":"music.apple.com/us/album/r-sinâ€¦","indices":[236,259]}]	#ROSÃ‰ Rising: The @BLACKPINK singer's solo single #OnTheGround is not just No. 1 on the all-genre U.S. @iTunes Top Songs chart but b-side "Gone" has now hit the Top 15 Can she make a splash on the Billboard charts next week?! Listen: https://t.co/eD6Omg0mxn https://t.co/RS3szpovFh	156072.0	RT @Jeff__Benjamin: #ROSÃ‰ Rising: The @BLACKPINK singer's solo single #OnTheGround is not just No. 1 on the all-genre U.S. @iTunes Top Songâ€¦	13.0	True	full
551051	551051	604c40fac0415d0038dadac9	2021-03-13 04:35:01	[{"text":"MNHoy","indices":[195,201]},{"text":"covid19","indices":[202,210]}]	[{"url":"https://t.co/KTRqQ8zSgt","expanded_url":"http://ow.ly/r15V50DXdYY","display_url":"ow.ly/r15V50DXdYY","indices":[211,234]}]		[]	[]			ðŸ‘‰ â€œEl virus que produce la enfermedad encuentra una alta densidad de receptores en la boca, aunado a que las gotÃ­cuâ€¦ https://t.co/FcOT4Ek8d1	1052.0	True	full
551052	551052	604c40fac0415d0038dadacd	2021-03-13 04:35:01	[]	[]	Sat Mar 13 03:59:09 +0000 2021	[]	[{"url":"https://t.co/TiI5Sox8HR","expanded_url":"https://www.gofundme.com/f/2rh6w-una-ayuda-para-pascual","display_url":"gofundme.com/f/2rh6w-una-ayâ€¦","indices":[246,269]}]	Pascual tiene 56a y requiere de una Angioplastia Coronaria en dos arterias, las cuÃ¡les tienen un grado de obstrucciÃ³n importante . Deben colocarle 2 STENT medicados para liberar las arterias obstruidas. Ã‰sta es su campaÃ±a . GRACIAS por sus RTâ€™s https://t.co/TiI5Sox8HR	184986.0	RT @alexagomez2000: Pascual tiene 56a y requiere de una Angioplastia Coronaria en dos arterias, las cuÃ¡les tienen un grado de obstrucciÃ³n iâ€¦	147.0	True	full
551053	551053	604c40fac0415d0038dadacf	2021-03-13 04:35:01	[{"text":"NuevoLeÃ³n","indices":[0,10]},{"text":"SemanaSanta","indices":[86,98]},{"text":"NL","indices":[99,102]},{"text":"Estadios","indices":[103,112]},{"text":"Covid19","indices":[113,121]}]	[{"url":"https://t.co/vEaIHA77lD","expanded_url":"http://ow.ly/tT4T50DXTea","display_url":"ow.ly/tT4T50DXTea","indices":[123,146]}]		[]	[]			#NuevoLeÃ³n | Â¡Todo listo para reapertura de estadios en NL despuÃ©s de Semana Santa! #SemanaSanta #NL #Estadiosâ€¦ https://t.co/OMoZ7zgNN7	4259.0	True	full
551054	551054	604c40fbc0415d0038dadadb	2021-03-13 04:35:01	[]	[]	Fri Mar 12 19:58:50 +0000 2021	[]	[{"url":"https://t.co/Wkhj3eKIuJ","expanded_url":"https://www.theguardian.com/world/2021/mar/03/covid-deaths-high-in-countries-with-more-overweight-people-says-report","display_url":"theguardian.com/world/2021/marâ€¦","indices":[121,144]}]	Veganer haben einen durchschnittlichen BMI im gesunden Bereich. Allesesser und Pescatarier sind im Durchschnitt schwerer https://t.co/Wkhj3eKIuJ in Japan, Indien, tropisches Afrika: die meisten essen viel GemÃ¼se, haben einen niedrigen BMI und eine niedrige Covid-MortalitÃ¤t	7636.0	RT @erlesen: Veganer haben einen durchschnittlichen BMI im gesunden Bereich. Allesesser und Pescatarier sind im Durchschnitt schwerer httpsâ€¦	7636.0	True	full
551055	551055	604c40fbc0415d0038dadae1	2021-03-13 04:35:01	[]	[]	Sat Mar 13 01:54:52 +0000 2021	[{"text":"COVID19mx","indices":[0,10]},{"text":"DatosAbiertosVacunaciÃ³n","indices":[66,90]},{"text":"AhÃ­QuedaEso","indices":[118,130]}]	[{"url":"https://t.co/HJfga4kANm","expanded_url":"https://youtu.be/1foNp2qGDoY","display_url":"youtu.be/1foNp2qGDoY","indices":[132,155]}]	#COVID19mx Pretextos y mÃ¡s pretextos de @HLGatell para no liberar #DatosAbiertosVacunaciÃ³n Quien nada debe, nada teme #AhÃ­QuedaEso https://t.co/HJfga4kANm a travÃ©s de @YouTube	25545.0	RT @ArturoErdely: #COVID19mx Pretextos y mÃ¡s pretextos de @HLGatell para no liberar #DatosAbiertosVacunaciÃ³n Quien nada debe, nada teme #Ahâ€¦	260.0	True	full
551056	551056	604c40fbc0415d0038dadaf5	2021-03-13 04:35:02	[]	[]	Fri Mar 12 15:16:23 +0000 2021	[]	[{"url":"https://t.co/IjD94cdPnk","expanded_url":"https://cbsn.ws/2PS9oJz","display_url":"cbsn.ws/2PS9oJz","indices":[198,221]}]	Sunday, Sharyn Alfonsi reports on the self-proclaimed â€œBest Band in the Land,â€� New Orleans' St. Augustine High School Marching Band as it emerges from pandemic lockdown to practice and march again. https://t.co/IjD94cdPnk https://t.co/vzSnpybKEi	1180668.0	RT @60Minutes: Sunday, Sharyn Alfonsi reports on the self-proclaimed â€œBest Band in the Land,â€� New Orleans' St. Augustine High School Marchiâ€¦	1025.0	True	full
551057	551057	604c40fbc0415d0038dadafd	2021-03-13 04:35:02	[]	[]	Thu Mar 11 15:44:08 +0000 2021	[{"text":"PeoplesVaccine","indices":[174,189]}]	[{"url":"https://t.co/hDuHnUIH2b","expanded_url":"https://www.democracynow.org/2021/3/11/rich_countries_block_vaccine_patent_waiver","display_url":"democracynow.org/2021/3/11/richâ€¦","indices":[131,154]}]	Watch: U.S. &amp; Other Wealthy Nations Block Effort to Waive Vaccine Patent Rights in Blow to Global South Via @democracynow https://t.co/hDuHnUIH2b via @democracynow #PeoplesVaccine	1311.0	RT @HealthJusticeIn: Watch: U.S. &amp; Other Wealthy Nations Block Effort to Waive Vaccine Patent Rights in Blow to Global South Via @democrâ€¦	88.0	True	full
551058	551058	604c40fbc0415d0038dadb01	2021-03-13 04:35:02	[]	[]	Sat Mar 13 04:31:45 +0000 2021	[]	[{"url":"https://t.co/Y0YUQW2r4P","expanded_url":"https://n.news.naver.com/entertain/ranking/article/112/0003409441","display_url":"n.news.naver.com/entertain/rankâ€¦","indices":[234,257]}]	leeminho article ranked at no 13 in naver most viewed news &amp; ranked at no 11 in naver 5 minutes most viewed. â€œleeminho boasted a warm visualâ€� â€œthe handsome visual that cannot be hidden even with a hat and a mask is impressiveâ€� https://t.co/Y0YUQW2r4P https://t.co/xcAls3CLP0	9740.0	RT @minozlmho: leeminho article ranked at no 13 in naver most viewed news &amp; ranked at no 11 in naver 5 minutes most viewed. â€œleeminho boaâ€¦	807.0	True	full
551059	551059	604c40fbc0415d0038dadb09	2021-03-13 04:35:02	[]	[]	Sat Mar 13 00:41:34 +0000 2021	[]	[{"url":"https://t.co/pRxKkPgeOe","expanded_url":"https://twitter.com/secomvc/status/1370520270771994625?s=19","display_url":"twitter.com/secomvc/statusâ€¦","indices":[250,273]}]	@STF_oficial Que tal vcs 11 acompanharem a pagina da Secom pra se interagirem com a verdade e ficarem ao par do que o presidente estÃ¡ fazendo. Garanto que vcs nÃ£o postariam essa msg que sÃ³ foi feita pra se aparecerem e dizer que estÃ£o fazendo algo. https://t.co/pRxKkPgeOe	2968.0	RT @IsaiasWanderley: @STF_oficial Que tal vcs 11 acompanharem a pagina da Secom pra se interagirem com a verdade e ficarem ao par do que oâ€¦	2539.0	True	full
551060	551060	604c40fbc0415d0038dadb17	2021-03-13 04:35:02	[]	[]	Fri Mar 12 16:15:21 +0000 2021	[{"text":"SilentHill","indices":[124,135]},{"text":"rule34","indices":[136,143]},{"text":"tittyfuck","indices":[144,154]},{"text":"VirtAMate","indices":[158,168]}]	[{"url":"https://t.co/cPCgxTPUTN","expanded_url":"https://mega.nz/file/3lkgDJ6S#ZOQLm4FZnWSJHxsrpLyZALeAVg5TA7Ue6ke4STJlZMc","display_url":"mega.nz/file/3lkgDJ6S#â€¦","indices":[99,122]}]	(2/2) The thing finally pulls off, its long tongue lolling languidly out of its mouth. Full qual: https://t.co/cPCgxTPUTN #SilentHill #rule34 #tittyfuck // #VirtAMate https://t.co/SXpQqvjeer	14272.0	RT @AlmightyPatty: (2/2) The thing finally pulls off, its long tongue lolling languidly out of its mouth. Full qual: https://t.co/cPCgxTPUâ€¦	34.0	True	full
551061	551061	604c40fbc0415d0038dadb1f	2021-03-13 04:35:02	[{"text":"Mark","indices":[77,82]},{"text":"NWO","indices":[120,124]},{"text":"Vatican","indices":[125,133]},{"text":"Mystery","indices":[134,142]},{"text":"Babylon","indices":[143,151]},{"text":"Vaccine","indices":[152,160]},{"text":"COVID19","indices":[161,169]},{"text":"Prepping","indices":[170,179]}]	[{"url":"https://t.co/fwPDDyVYUf","expanded_url":"http://ow.ly/shEG50DdEAw","display_url":"ow.ly/shEG50DdEAw","indices":[95,118]}]		[]	[]			ðŸ˜±The Beast's Great Sorcery Deception Here's Why the Vaccine Will Become the #Mark... ---&gt; https://t.co/fwPDDyVYUfâ€¦ https://t.co/nYWN9kl0W9	712.0	True	full
551062	551062	604c40fbc0415d0038dadb27	2021-03-13 04:35:02	[{"text":"medtwitter","indices":[146,157]},{"text":"FOAMed","indices":[158,165]},{"text":"sepsis","indices":[166,173]},{"text":"CCC50","indices":[174,180]},{"text":"mends2","indices":[181,188]},{"text":"intensivecare","indices":[189,203]},{"text":"ICU","indices":[204,208]},{"text":"intensivist","indices":[209,221]}]	[{"url":"https://t.co/iLUgp8S3It","expanded_url":"https://oslercommunity.com/s/mends-2","display_url":"oslercommunity.com/s/mends-2","indices":[121,144]}]		[]	[]			Check out Osler's latest journal review - the MENDS 2 trial : dexmedetomidine v propofol for septic ventilated patiâ€¦ https://t.co/MoXXMiXLZ7	956.0	True	full
551063	551063	604c40fbc0415d0038dadb2b	2021-03-13 04:35:02	[]	[]	Sat Mar 13 01:23:33 +0000 2021	[{"text":"CTBot","indices":[113,119]}]	[{"url":"https://t.co/DWCtAXgas0","expanded_url":"https://t.me/smiletokensbot?start=r04989670330","display_url":"t.me/smiletokensbotâ€¦","indices":[142,165]}]	Smile Token Airdrop. Platform: BSC Reward: 1 SMILE ($15) Referral Reward: 0.1 SMILE ($1.5) 1. Retweet + Like #CTBot Adrop Ram 666 TATM 36 https://t.co/DWCtAXgas0	282.0	RT @Airdroshare: Smile Token Airdrop. Platform: BSC Reward: 1 SMILE ($15) Referral Reward: 0.1 SMILE ($1.5) 1. Retweet + Like #CTBot Adâ€¦	155.0	True	full
551064	551064	604c40fcc0415d0038dadb45	2021-03-13 04:35:02	[]	[{"url":"https://t.co/rvbXgOJUk1","expanded_url":"http://www.peterboroughpublichealth.ca/novel-coronavirus-covid-19/covid-19-vaccine-info/","display_url":"peterboroughpublichealth.ca/novel-coronaviâ€¦","indices":[164,187]}]		[]	[]			People born in 1941 or earlier can book a vaccine appointment starting March 15! On March 15, visit our vaccine wâ€¦ https://t.co/tNKNEoT3Pt	4493.0	True	full
551065	551065	604c40fcc0415d0038dadb57	2021-03-13 04:35:03	[]	[{"url":"https://t.co/YSnrCM4mCF","expanded_url":"https://www.washingtonpost.com/politics/2021/03/09/gop-says-its-voting-bills-are-about-restoring-faith-elections-actual-restrictions-tell-different-tale/","display_url":"washingtonpost.com/politics/2021/â€¦","indices":[265,288]}]		[]	[]			This IS the Republican's focus to win back Congress in 2022 in ANY &amp; EVERY way possible. The hundreds of lawsuits iâ€¦ https://t.co/5rPL2OI8eT	673.0	True	full
551066	551066	604c40fcc0415d0038dadb69	2021-03-13 04:35:03	[]	[]	Sat Mar 13 02:44:31 +0000 2021	[]	[{"url":"https://t.co/ynq2WwjZDP","expanded_url":"https://bit.ly/3ey6sfy","display_url":"bit.ly/3ey6sfy","indices":[215,238]}]	As Texas COVID-19 cases and hospitalizations decline, testing rates are dropping, too. Experts are not surprised since more people are getting vaccinated. Texans age 50 and older can get vaccinated starting Monday. https://t.co/ynq2WwjZDP	271730.0	RT @TexasTribune: As Texas COVID-19 cases and hospitalizations decline, testing rates are dropping, too. Experts are not surprised since moâ€¦	873.0	True	full
551067	551067	604c40fcc0415d0038dadb6d	2021-03-13 04:35:03	[{"text":"aws","indices":[214,218]},{"text":"devops","indices":[219,226]},{"text":"cybersecurity","indices":[227,241]},{"text":"serverless","indices":[242,253]}]	[{"url":"https://t.co/CoSaezrUT5","expanded_url":"https://www.sensedeep.com/blog/posts/stories/web-developer-security-checklist.html","display_url":"sensedeep.com/blog/posts/stoâ€¦","indices":[189,212]}]		[]	[]			Security Tip #16: Don't use a bastion host that is yet another server to secure. Dynamically attach a port 22 securâ€¦ https://t.co/QwDRqJDThD	4065.0	True	full
551068	551068	604c40fcc0415d0038dadb7d	2021-03-13 04:35:03	[]	[]	Sat Mar 13 02:32:13 +0000 2021	[]	[{"url":"https://t.co/yrUCdt2wdF","expanded_url":"https://twitter.com/jimlnlips/status/1367592214423953409?s=21","display_url":"twitter.com/jimlnlips/statâ€¦","indices":[127,150]}]	@doolsetbangtan sorry iâ€™m bothering but iâ€™m leaving this here just in case anybody sees it and can help in any way :( thanks. https://t.co/yrUCdt2wdF	14744.0	RT @JIMlNLIPS: @doolsetbangtan sorry iâ€™m bothering but iâ€™m leaving this here just in case anybody sees it and can help in any way :( thanksâ€¦	7.0	True	full
551069	551069	604c40fdc0415d0038dadb83	2021-03-13 04:35:03	[]	[]	Fri Mar 12 10:38:03 +0000 2021	[]	[{"url":"https://t.co/Z2roYMUyQi","expanded_url":"https://twitter.com/wnyakera/status/1370316310907863040","display_url":"twitter.com/wnyakera/statuâ€¦","indices":[289,312]}]	Interesting. Our single origin value is lost in the blending process. We need to differentiate Kenyan tea even in its raw form &amp; promote quality from different regions. Just like Sri Lankaâ€™s globally promoted Ceylon &amp; Indiaâ€™s Assam / Darjeeling focused brands, have managed to do. https://t.co/Z2roYMUyQi	19.0	RT @BuyKenyanT: Interesting. Our single origin value is lost in the blending process. We need to differentiate Kenyan tea even in its raw fâ€¦	232.0	True	full
551070	551070	604c40fdc0415d0038dadb85	2021-03-13 04:35:03	[]	[]	Fri Mar 12 12:23:28 +0000 2021	[]	[{"url":"https://t.co/WTg4rtMJcV","expanded_url":"https://mtndigital.info/cornejo-polemico-sobre-flor-destefanis-se-dice-feminista-y-la-maneja-el-marido/","display_url":"mtndigital.info/cornejo-polemiâ€¦","indices":[227,250]}]	Uyy, quÃ© arcaico Diputado! ðŸ¤¦ðŸ�¼â€�â™€ï¸� Â¿SaliÃ³ de la caverna a tomar aire? Sus declaraciones no son â€œpolÃ©micasâ€�, sino machistas y violentas. Toda mi solidaridad con la querida compaÃ±era @MFlorDestefanis y con todas las mujeres. https://t.co/WTg4rtMJcV	47423.0	RT @anabelfsagasti: Uyy, quÃ© arcaico Diputado! ðŸ¤¦ðŸ�¼â€�â™€ï¸� Â¿SaliÃ³ de la caverna a tomar aire? Sus declaraciones no son â€œpolÃ©micasâ€�, sino machisâ€¦	200.0	True	full
551071	551071	604c40fdc0415d0038dadbab	2021-03-13 04:35:04	[{"text":"HRD","indices":[240,244]},{"text":"HPEX353_1","indices":[245,255]}]	[{"url":"https://t.co/eWMJ12cqWL","expanded_url":"https://www.healthline.com/health-news/moderna-covid-19-vaccine-side-effects-how-long-they-last","display_url":"healthline.com/health-news/moâ€¦","indices":[257,280]}]		[]	[]			Moderna administered 47 million doses in America and the most common side-effect to the vaccine is experiencing fatâ€¦ https://t.co/fNYWt8F84v	1.0	True	full
551072	551072	604c40fdc0415d0038dadbbf	2021-03-13 04:35:04	[]	[]	Sat Mar 13 04:10:39 +0000 2021	[]	[{"url":"https://t.co/VrnHpiQHMO","expanded_url":"https://elpais.com/gente/2021-03-11/susan-sarandon-busca-una-nueva-relacion-no-me-importa-si-es-hombre-o-mujer-pero-que-este-vacunado-contra-la-covid.html?ssm=TW_CM&utm_source=Twitter#Echobox=1615554215","display_url":"elpais.com/gente/2021-03-â€¦","indices":[249,272]}]	â€œNo me importa si es un hombre o una mujer. Estoy abierta a todas las edades, a todos los colores. Lo que me interesa es alguien que quiera ser aventurero pero, eso sÃ­, que se haya vacunado contra la covidâ€�. Susan Sarandon busca una nueva relaciÃ³n https://t.co/VrnHpiQHMO	8001746.0	RT @el_pais: â€œNo me importa si es un hombre o una mujer. Estoy abierta a todas las edades, a todos los colores. Lo que me interesa es alguiâ€¦	233.0	True	full
551073	551073	604c40fdc0415d0038dadbc9	2021-03-13 04:35:04	[]	[]	Fri Mar 12 22:41:08 +0000 2021	[]	[{"url":"https://t.co/39hcsCJyeH","expanded_url":"https://www.fda.gov/consumers/consumer-updates/why-you-should-not-use-ivermectin-treat-or-prevent-covid-19","display_url":"fda.gov/consumers/consâ€¦","indices":[180,203]}]	La FDA, la agencia regulatoria en EEUU, alerta de NO usar ivermectina para tratamiento o prevenciÃ³n de COVID. Repito, NO usar ivermectina para tratamiento o prevenciÃ³n de COVID. https://t.co/39hcsCJyeH https://t.co/peYURxbN7h	48757.0	RT @doctormosqueda: La FDA, la agencia regulatoria en EEUU, alerta de NO usar ivermectina para tratamiento o prevenciÃ³n de COVID. Repito,â€¦	111.0	True	full
551074	551074	604c40fdc0415d0038dadbcf	2021-03-13 04:35:04	[]	[]	Sat Mar 13 00:02:46 +0000 2021	[]	[{"url":"https://t.co/ocE06lemG1","expanded_url":"http://GRAMMY.com","display_url":"GRAMMY.com","indices":[213,236]},{"url":"https://t.co/lEQm1Dn8Bz","expanded_url":"https://www.grammy.com/grammys/news/63rd-grammy-awards-premiere-ceremony-lineup-2021-grammys","display_url":"grammy.com/grammys/news/6â€¦","indices":[239,262]}]	The winner of the Best Pop Duo/Group Performance category will be announced at the 63rd GRAMMY Awards Premiere Ceremony on March 14, at noon PT (March 15, 4AM KST), which will be streamed live internationally via https://t.co/ocE06lemG1. https://t.co/lEQm1Dn8Bz https://t.co/wzZ9skoQgM	426246.0	RT @doolsetbangtan: The winner of the Best Pop Duo/Group Performance category will be announced at the 63rd GRAMMY Awards Premiere Ceremonyâ€¦	29.0	True	full
551075	551075	604c40fec0415d0038dadc1b	2021-03-13 04:35:05	[]	[]	Fri Mar 12 19:18:16 +0000 2021	[]	[{"url":"https://t.co/i7UAL3iRKn","expanded_url":"https://www.latimes.com/entertainment-arts/music/story/2021-03-12/grammys-2021-ben-winston-covid-weeknd","display_url":"latimes.com/entertainment-â€¦","indices":[176,199]}]	â€œItâ€™s unfortunate, because sheâ€™s such a big part of the Recording Academy,â€� Recording Academy exec Harvey Mason said of her decision. â€œWe absolutely wish we had her onstage.â€� https://t.co/i7UAL3iRKn	3804002.0	RT @latimes: â€œItâ€™s unfortunate, because sheâ€™s such a big part of the Recording Academy,â€� Recording Academy exec Harvey Mason said of her deâ€¦	1680.0	True	full
551076	551076	604c40fec0415d0038dadc23	2021-03-13 04:35:05	[]	[]	Sat Mar 13 04:31:57 +0000 2021	[]	[{"url":"https://t.co/AwrynGHnxG","expanded_url":"https://ti.me/2OLHX3R","display_url":"ti.me/2OLHX3R","indices":[229,252]}]	Some of the newest scams that Interpol tracks across its 194 member countries are seeking profit either by stealing real vaccines and trying to sell them, or by marketing fake vaccines that could prove dangerous to public health https://t.co/AwrynGHnxG	18057015.0	RT @TIME: Some of the newest scams that Interpol tracks across its 194 member countries are seeking profit either by stealing real vaccinesâ€¦	1389.0	True	full
551077	551077	604c40ffc0415d0038dadc59	2021-03-13 04:35:06	[]	[]	Fri Mar 12 17:34:39 +0000 2021	[]	[{"url":"https://t.co/0usV0dtowA","expanded_url":"https://www.washingtonpost.com/technology/2021/03/12/musk-bezos-zuckerberg-gates-pandemic-profits/","display_url":"washingtonpost.com/technology/202â€¦","indices":[255,278]}]	9 billionaires gained $360 billion in the pandemic Bezos: donated 0.3% of pandemic gains to charity Musk: gave 0.004% Zuckerberg: gave 0.4% Gates: gave 7% Brin (Google): gave 0.3% Page (Google), Ellison, Ballmer, Dell: 0 known donations Just. tax. them. https://t.co/0usV0dtowA	392686.0	RT @DanPriceSeattle: 9 billionaires gained $360 billion in the pandemic Bezos: donated 0.3% of pandemic gains to charity Musk: gave 0.004%â€¦	2275.0	True	full
551078	551078	604c40ffc0415d0038dadc8d	2021-03-13 04:35:06	[{"text":"Canada","indices":[168,175]},{"text":"COVIDCanada","indices":[176,188]},{"text":"Vancouver","indices":[189,199]},{"text":"Edmonton","indices":[200,209]},{"text":"Montreal","indices":[210,219]},{"text":"Toronto","indices":[220,228]},{"text":"Calgary","indices":[229,237]},{"text":"Ottawa","indices":[238,245]}]	[{"url":"https://t.co/PuEft7w9za","expanded_url":"https://www.redbubble.com/people/frigamribe88/shop","display_url":"redbubble.com/people/frigamrâ€¦","indices":[264,287]}]		[]	[]			@StefanM411 Designing and selling cute and funny covid19 related facemasks as well as other merch (tshirts, mugs, pâ€¦ https://t.co/9TaEG91351	1159.0	True	full
551079	551079	604c40ffc0415d0038dadc91	2021-03-13 04:35:06	[]	[]	Fri Mar 12 22:53:53 +0000 2021	[]	[{"url":"https://t.co/anwZkfc48X","expanded_url":"https://www.youtube.com/watch?v=h6Zf_lnulDA","display_url":"youtube.com/watch?v=h6Zf_lâ€¦","indices":[248,271]}]	I'm trying to imagine a hypothetical 1980s where the B.C. government opened a war room to defend the forestry industry and it targeted The Raccoons for its depiction of Cyril Sneer and now I'm gonna have 'Run With Us' stuck in my head all weekend: https://t.co/anwZkfc48X https://t.co/S4PbUb6ysV	12323.0	RT @CBCFletch: I'm trying to imagine a hypothetical 1980s where the B.C. government opened a war room to defend the forestry industry and iâ€¦	392.0	True	full
551080	551080	604c4100c0415d0038dadcb3	2021-03-13 04:35:06	[]	[]	Sat Mar 13 04:23:09 +0000 2021	[{"text":"COVID19","indices":[67,75]}]	[{"url":"https://t.co/T9CCucjZHN","expanded_url":"https://trib.al/JTRbvfr","display_url":"trib.al/JTRbvfr","indices":[145,168]}]	A World Health Organization expert has said the Oxford/AstraZeneca #COVID19 jab is an "excellent vaccine" and there is "no reason not to use it" https://t.co/T9CCucjZHN	7018725.0	RT @SkyNews: A World Health Organization expert has said the Oxford/AstraZeneca #COVID19 jab is an "excellent vaccine" and there is "no reaâ€¦	15.0	True	full
551081	551081	604c4100c0415d0038dadcc9	2021-03-13 04:35:07	[]	[]	Sat Mar 13 04:35:01 +0000 2021	[{"text":"PhotoOfTheDay","indices":[0,14]}]	[{"url":"https://t.co/nODUBWSOiE","expanded_url":"https://www.forbesindia.com/article/photo-of-the-day/photo-of-the-day-dance-with-a-twist/66939/1","display_url":"forbesindia.com/article/photo-â€¦","indices":[161,184]}]	#PhotoOfTheDay | Traditional Thai dancers wearing protective face shields against the spread of the Covid-19 coronavirus perform at the Erawan Shrine in Bangkok https://t.co/nODUBWSOiE	1260501.0	RT @forbes_india: #PhotoOfTheDay | Traditional Thai dancers wearing protective face shields against the spread of the Covid-19 coronavirusâ€¦	1172.0	True	full
551082	551082	604c4100c0415d0038dadcd3	2021-03-13 04:35:07	[]	[{"url":"https://t.co/E2ush1M4rE","expanded_url":"https://jornalfolhalitoral.com.br/2021/03/13/governo-federal-negocia-168-milhoes-de-doses-de-vacina-inclui-aquisicao-das-vacinas-da-pfizer-da-janssen-e-da-moderna/","display_url":"jornalfolhalitoral.com.br/2021/03/13/govâ€¦","indices":[120,143]}]		[]	[]			Governo federal negocia 168 milhÃµes de doses de vacina: inclui aquisiÃ§Ã£o das vacinas da Pfizer, da Janssen e daÂ Modâ€¦ https://t.co/Av7M8ZBwNz	14.0	True	full
551083	551083	604c4100c0415d0038dadcd9	2021-03-13 04:35:07	[]	[]	Sat Mar 13 01:29:05 +0000 2021	[]	[{"url":"https://t.co/bTUUiRXhXj","expanded_url":"https://media.r18.com/track/NTc0LjEuMS4xLjAuMC4wLjAuMA/videos/vod/movies/list/id=10000217/pagesize=120/price=all/sort=popular/type=category/page=1/","display_url":"media.r18.com/track/NTc0LjEuâ€¦","indices":[246,269]}]	The Spring SALE at @R18dotcom has started anew with new AV listed for the SALE ðŸ’—ðŸ’—ðŸ’—!! It's filled with oppai-tastic listings just like this!! If you're a lover of oppai like I know you are then you must check it out. New oppai listings included!! https://t.co/bTUUiRXhXj https://t.co/W9ImmT9qaM	155700.0	RT @OPPAI_Lover69: The Spring SALE at @R18dotcom has started anew with new AV listed for the SALE ðŸ’—ðŸ’—ðŸ’—!! It's filled with oppai-tastic listiâ€¦	70.0	True	full
551084	551084	604c4100c0415d0038dadcdd	2021-03-13 04:35:07	[]	[]	Sat Mar 13 04:32:44 +0000 2021	[{"text":"ROSÃ‰","indices":[0,5]},{"text":"OnTheGround","indices":[50,62]}]	[{"url":"https://t.co/eD6Omg0mxn","expanded_url":"https://music.apple.com/us/album/r-single/1557744841","display_url":"music.apple.com/us/album/r-sinâ€¦","indices":[236,259]}]	#ROSÃ‰ Rising: The @BLACKPINK singer's solo single #OnTheGround is not just No. 1 on the all-genre U.S. @iTunes Top Songs chart but b-side "Gone" has now hit the Top 15 Can she make a splash on the Billboard charts next week?! Listen: https://t.co/eD6Omg0mxn https://t.co/RS3szpovFh	156072.0	RT @Jeff__Benjamin: #ROSÃ‰ Rising: The @BLACKPINK singer's solo single #OnTheGround is not just No. 1 on the all-genre U.S. @iTunes Top Songâ€¦	7.0	True	full
551085	551085	604c4100c0415d0038dadcdf	2021-03-13 04:35:07	[{"text":"nba","indices":[146,150]},{"text":"nbatopshot","indices":[151,162]}]	[{"url":"https://t.co/kMi96pFGpf","expanded_url":"https://www.nbatopshot.com/listings/p2p/208ae30a-a4fe-42d4-9e51-e6fd1ad2a7a9+5cd75a86-c7dc-45da-b1b4-475297f5781c","display_url":"nbatopshot.com/listings/p2p/2â€¦","indices":[163,186]}]		[]	[]			NEW BUY SIGNAL BELOW MARKET ðŸ�€ Malik Beasley Handles, Base Set (Series 2) Common #22484 / 35000 CC Minimal marketâ€¦ https://t.co/bcKzMDgrFN	16.0	True	full
551086	551086	604c4100c0415d0038dadcf3	2021-03-13 04:35:07	[]	[]	Sat Mar 13 00:51:53 +0000 2021	[]	[{"url":"https://t.co/9BbZwjJiEk","expanded_url":"https://www.hkcnews.com/article/39036/benedict_rogers-dr_sasa-burma-39041/dr-sasa","display_url":"hkcnews.com/article/39036/â€¦","indices":[255,278]}]	Committee Representing the Pyidaungsu Hltuttaw (CRPH) â€“ Parliamentarians elected in last Novemberâ€™s election who have been unable to take their seats due to the coup â€“ of Dr Sasa as its special envoy to the United Nations and the international community. https://t.co/9BbZwjJiEk	112954.0	RT @DrSasa22222: Committee Representing the Pyidaungsu Hltuttaw (CRPH) â€“ Parliamentarians elected in last Novemberâ€™s election who have beenâ€¦	214.0	True	full
551087	551087	604c4101c0415d0038dadcf9	2021-03-13 04:35:07	[]	[]	Sat Mar 13 00:28:03 +0000 2021	[]	[{"url":"https://t.co/P3WEgG07A1","expanded_url":"https://twitter.com/ninjantiamlo/status/1370479536551432198","display_url":"twitter.com/ninjantiamlo/sâ€¦","indices":[221,244]}]	Â¿En dÃ³nde quedÃ³ la divisiÃ³n de poderes y su autonomÃ­a? Que bajeza del titular del ejecutivo, amenazar desde sus privilegios y el poder del Estado, a un juez por cumplir su deber, esto es, preservar la constitucionalidad. https://t.co/P3WEgG07A1	12676.0	RT @carmen_mmxm: Â¿En dÃ³nde quedÃ³ la divisiÃ³n de poderes y su autonomÃ­a? Que bajeza del titular del ejecutivo, amenazar desde sus privilegioâ€¦	844.0	True	full
551088	551088	604c4101c0415d0038dadd0d	2021-03-13 04:35:08	[]	[]	Fri Mar 12 05:21:05 +0000 2021	[]	[{"url":"https://t.co/FMv8UHGFEP","expanded_url":"http://combatcovid.hhs.gov","display_url":"combatcovid.hhs.gov","indices":[217,240]}]	Again, thank you to @maddow on highlighting the need to utilize monoclonal antibodies tonight for early covid in high risk patients Iâ€™ve gotten many testimonials, like this below, in the last many weeks Please go to https://t.co/FMv8UHGFEP or DM me and we will find you access https://t.co/BIgbmwqwxO	84002.0	RT @VinGuptaMD: Again, thank you to @maddow on highlighting the need to utilize monoclonal antibodies tonight for early covid in high riskâ€¦	2886.0	True	full
551089	551089	604c4101c0415d0038dadd1b	2021-03-13 04:35:08	[]	[]	Sat Mar 13 03:54:14 +0000 2021	[]	[{"url":"https://t.co/W9vHivQd4U","expanded_url":"https://www.grammy.com/polls/which-2021-grammy-awards-show-performer-are-you-most-excited-about","display_url":"grammy.com/polls/which-20â€¦","indices":[158,181]}]	â€¼DIFUNDANâ€¼ Los grammys han creado una pÃ¡gina sobre cual es la presentaciÃ³n mÃ¡s esperada de ese dÃ­a, asÃ­ q vayan a dejar sus votos por bangtan @BTS_twt ðŸ–‡ï¸� https://t.co/W9vHivQd4U https://t.co/4lUo1L8VD4	13560.0	RT @I_LUVKOOK: â€¼DIFUNDANâ€¼ Los grammys han creado una pÃ¡gina sobre cual es la presentaciÃ³n mÃ¡s esperada de ese dÃ­a, asÃ­ q vayan a dejar susâ€¦	5506.0	True	full
551090	551090	604c4101c0415d0038dadd25	2021-03-13 04:35:08	[]	[]	Fri Mar 12 19:15:19 +0000 2021	[]	[{"url":"https://t.co/xqGq6r6h7L","expanded_url":"https://www.thefridaytimes.com/waziristans-state-of-lawlessness/","display_url":"thefridaytimes.com/waziristans-stâ€¦","indices":[254,277]}]	Terrorist militant groups are regrouping in Waziristan, target killing the locals with impunity says @mjdawar. Waziristan still no go area despite merger. No one can peep inside to repost on happenings inside. Open up the area, let civil admn do its job https://t.co/xqGq6r6h7L	130445.0	RT @FarhatullahB: Terrorist militant groups are regrouping in Waziristan, target killing the locals with impunity says @mjdawar. Waziristanâ€¦	250814.0	True	full
551091	551091	604c4101c0415d0038dadd2d	2021-03-13 04:35:08	[]	[]	Fri Mar 12 20:34:17 +0000 2021	[{"text":"12Mar","indices":[86,92]}]	[{"url":"https://t.co/Id3klJfByM","expanded_url":"https://bit.ly/3thZWxt","display_url":"bit.ly/3thZWxt","indices":[95,118]}]	Decanato de IngenierÃ­a Civil de la UCLA intenta sobrevivir con ayuda de sus egresados #12Mar - https://t.co/Id3klJfByM https://t.co/o4u9wCZ63j	891489.0	RT @elimpulsocom: Decanato de IngenierÃ­a Civil de la UCLA intenta sobrevivir con ayuda de sus egresados #12Mar - https://t.co/Id3klJfByM htâ€¦	946.0	True	full
551092	551092	604c4101c0415d0038dadd47	2021-03-13 04:35:08	[]	[]	Fri Mar 12 22:30:07 +0000 2021	[]	[{"url":"https://t.co/R6xbm5mqMX","expanded_url":"http://ow.ly/qfVE30rAoy9","display_url":"ow.ly/qfVE30rAoy9","indices":[140,163]}]	En MÃ©xico, siete de cada diez vacunas recibidas contra COVID-19 ya fueron aplicadas y hay â€œplena capacidad con las Brigadas Correcaminosâ€� https://t.co/R6xbm5mqMX	148296.0	RT @Revolucion3_0: En MÃ©xico, siete de cada diez vacunas recibidas contra COVID-19 ya fueron aplicadas y hay â€œplena capacidad con las Brigaâ€¦	997.0	True	full
551093	551093	604c4101c0415d0038dadd4b	2021-03-13 04:35:08	[]	[]	Sat Mar 13 04:35:03 +0000 2021	[{"text":"aws","indices":[214,218]},{"text":"devops","indices":[219,226]},{"text":"cybersecurity","indices":[227,241]},{"text":"serverless","indices":[242,253]}]	[{"url":"https://t.co/CoSaezrUT5","expanded_url":"https://www.sensedeep.com/blog/posts/stories/web-developer-security-checklist.html","display_url":"sensedeep.com/blog/posts/stoâ€¦","indices":[189,212]}]	Security Tip #16: Don't use a bastion host that is yet another server to secure. Dynamically attach a port 22 security group to your cloud resources for remote access. Security checklist: https://t.co/CoSaezrUT5 #aws #devops #cybersecurity #serverless #112 https://t.co/2tPOA4FDt9	4066.0	RT @PowerDownCloud: Security Tip #16: Don't use a bastion host that is yet another server to secure. Dynamically attach a port 22 securityâ€¦	3468.0	True	full
551094	551094	604c4101c0415d0038dadd4f	2021-03-13 04:35:08	[]	[]	Sat Mar 13 00:20:40 +0000 2021	[]	[{"url":"https://t.co/upsFp8wpj9","expanded_url":"https://foreignpolicy.com/2021/03/12/quad-summit-biden-china-vaccine-india-japan-australia-united-states-southeast-asia-security-indo-pacific-alliance/?utm_source=PostUp&utm_medium=email&utm_campaign=31078&utm_term=Editors%20Picks%20OC&?tpcc=31078","display_url":"foreignpolicy.com/2021/03/12/quaâ€¦","indices":[122,145]}]	Tsss que Biden ya se comprometiÃ³ a darle vacunas a los paÃ­ses del QUAD (Australia, India, JapÃ³n), pobre @lopezobrador_ :: https://t.co/upsFp8wpj9	2986.0	RT @Sawie: Tsss que Biden ya se comprometiÃ³ a darle vacunas a los paÃ­ses del QUAD (Australia, India, JapÃ³n), pobre @lopezobrador_ :: https:â€¦	35.0	True	full
551095	551095	604c4102c0415d0038dadd5d	2021-03-13 04:35:08	[]	[]	Fri Mar 12 18:57:54 +0000 2021	[{"text":"Airdrop","indices":[184,192]},{"text":"crypto","indices":[193,200]},{"text":"airdrops","indices":[201,210]},{"text":"crypto","indices":[211,218]},{"text":"giveaway","indices":[219,228]}]	[{"url":"https://t.co/79Lo6MhbDe","expanded_url":"https://t.me/smiletokensbot?start=r03376167130","display_url":"t.me/smiletokensbotâ€¦","indices":[112,135]}]	ðŸš€ Airdrop: SmileTokens ðŸ’° Value: $ 15 ðŸ‘¥ Referral: $ 1.5 ðŸ’¸ 1 + 0.1 SMILE â�° 2 Minutes Talk with the telegram bot: https://t.co/79Lo6MhbDe ðŸ“– Step-by-step guide: ðŸ”¹ï¸� Do some social tasks #Airdrop #crypto #airdrops #crypto #giveaway	203721.0	RT @CryptoTownEU: ðŸš€ Airdrop: SmileTokens ðŸ’° Value: $ 15 ðŸ‘¥ Referral: $ 1.5 ðŸ’¸ 1 + 0.1 SMILE â�° 2 Minutes Talk with the telegram bot: https://tâ€¦	1.0	True	full
551096	551096	604c4102c0415d0038dadd5f	2021-03-13 04:35:08	[]	[]	Sat Mar 13 00:03:11 +0000 2021	[{"text":"Ethiopian","indices":[4,14]}]	[{"url":"https://t.co/Le1mYEk6xC","expanded_url":"https://www.amazon.com/Medemer-Amharic-Abiy-Ahmed/dp/159907205X/ref=tmm_hrd_swatch_0?_encoding=UTF8&qid=&sr=","display_url":"amazon.com/Medemer-Amhariâ€¦","indices":[252,275]}]	The #Ethiopian PM who is commuting atrocities, ethnic cleansing, and weaponizing rape and hunger is selling book on @amazon. If @amazon is serious about its corporate responsibility it prides about, it must take down @AbiyAhmedAli's book. @SWTigray https://t.co/Le1mYEk6xC https://t.co/G3EHUYFpdA	23701.0	RT @ethioNews: The #Ethiopian PM who is commuting atrocities, ethnic cleansing, and weaponizing rape and hunger is selling book on @amazon.â€¦	11.0	True	full
551097	551097	604c4102c0415d0038dadd61	2021-03-13 04:35:09	[]	[]	Fri Mar 12 16:59:52 +0000 2021	[]	[{"url":"https://t.co/pcG6UmI7GW","expanded_url":"http://www.missaocovid.com.br","display_url":"missaocovid.com.br","indices":[244,267]}]	MissÃ£o Covid Ã© uma plataforma que conecta o paciente com um grupo de mÃ©dicos que se reuniu para atender gratuitamente as pessoas com os sintomas. A pessoa se cadastra e rapidamente um mÃ©dico entra em contato e faz uma vÃ­deo consulta gratuita ðŸ‘‰ https://t.co/pcG6UmI7GW Espalhe!	225494.0	RT @petracostal: MissÃ£o Covid Ã© uma plataforma que conecta o paciente com um grupo de mÃ©dicos que se reuniu para atender gratuitamente as pâ€¦	4474.0	True	full
551098	551098	604c4102c0415d0038dadd73	2021-03-13 04:35:09	[]	[{"url":"https://t.co/9vlQnyQYfw","expanded_url":"https://www.reuters.com/article/us-health-coronavirus-usa-compensation-idUSKBN2B31DH","display_url":"reuters.com/article/us-heaâ€¦","indices":[256,279]}]		[]	[]			Americans seek compensation for failed COVID treatments from U.S. fund In March of last year, Steve Cicala took hiâ€¦ https://t.co/KowURVTKpr	14484.0	True	full
551099	551099	604c4102c0415d0038dadd7d	2021-03-13 04:35:09	[{"text":"Tigray","indices":[49,56]},{"text":"TigrayGenocide","indices":[171,186]},{"text":"TigrayCantWait","indices":[187,202]}]	[{"url":"https://t.co/nUoanfE1OD","expanded_url":"https://bit.ly/3ewVyXE","display_url":"bit.ly/3ewVyXE","indices":[251,274]}]		[]	[]			Despite @SecBlinken's urging intruding forces in #Tigray to evacuate, the Amhara government remains adamant about iâ€¦ https://t.co/J1dqyjmOem	0.0	True	full
551100	551100	604c4102c0415d0038dadd93	2021-03-13 04:35:09	[]	[]	Sat Mar 13 04:32:44 +0000 2021	[{"text":"ROSÃ‰","indices":[0,5]},{"text":"OnTheGround","indices":[50,62]}]	[{"url":"https://t.co/eD6Omg0mxn","expanded_url":"https://music.apple.com/us/album/r-single/1557744841","display_url":"music.apple.com/us/album/r-sinâ€¦","indices":[236,259]}]	#ROSÃ‰ Rising: The @BLACKPINK singer's solo single #OnTheGround is not just No. 1 on the all-genre U.S. @iTunes Top Songs chart but b-side "Gone" has now hit the Top 15 Can she make a splash on the Billboard charts next week?! Listen: https://t.co/eD6Omg0mxn https://t.co/RS3szpovFh	156072.0	RT @Jeff__Benjamin: #ROSÃ‰ Rising: The @BLACKPINK singer's solo single #OnTheGround is not just No. 1 on the all-genre U.S. @iTunes Top Songâ€¦	515.0	True	full
551101	551101	604c4102c0415d0038daddaf	2021-03-13 04:35:09	[]	[{"url":"https://t.co/hwDaimn1wC","expanded_url":"https://www.fox32chicago.com/news/anti-covid-19-vaccine-accounts-thrive-on-social-media-despite-platform-rules?taid=604c40fdb7d77200018e4567&utm_campaign=trueanthem&utm_medium=trueanthem&utm_source=twitter","display_url":"fox32chicago.com/news/anti-coviâ€¦","indices":[230,253]}]		[]	[]			With vaccination against COVID-19 in full swing, social platforms like Facebook, Instagram and Twitter say theyâ€™veâ€¦ https://t.co/Cxig04rNsw	150964.0	True	full
551102	551102	604c4103c0415d0038daddc3	2021-03-13 04:35:09	[]	[]	Fri Mar 12 13:51:37 +0000 2021	[{"text":"Iran","indices":[0,5]},{"text":"COVID19","indices":[131,139]}]	[{"url":"https://t.co/qXvUmbogRy","expanded_url":"https://stopfundamentalism.com/news/human-rights/iran-hits-229600-deaths-due-to-covid-19-and-hospitals-in-tehran-are-collapsed","display_url":"stopfundamentalism.com/news/human-rigâ€¦","indices":[254,277]}]	#Iran Hits 229,600 Deaths Due to Covid-19 and Hospitals in Tehran are Collapsed: â€œConsidering the fact that the number of positive #COVID19 cases have doubled in comparison to last week, a massive wave of this virus is taking shape at a very fast rate. https://t.co/qXvUmbogRy	141.0	RT @SFundamentalism: #Iran Hits 229,600 Deaths Due to Covid-19 and Hospitals in Tehran are Collapsed: â€œConsidering the fact that the numberâ€¦	510.0	True	full
551103	551103	604c4103c0415d0038daddcf	2021-03-13 04:35:09	[]	[]	Fri Mar 12 23:49:10 +0000 2021	[{"text":"SarahEverard","indices":[61,74]},{"text":"SarahEverardrip","indices":[140,156]},{"text":"TooManyWomen","indices":[158,171]},{"text":"notallmenbutallwomen","indices":[172,193]},{"text":"femicide","indices":[196,205]}]	[{"url":"https://t.co/mrDegNwGNu","expanded_url":"https://youtu.be/gqrcOpnbfgc","display_url":"youtu.be/gqrcOpnbfgc","indices":[221,244]}]	Femicide is out of control in the UK. The recent murder of #SarahEverard is exposing the epidemic of violence and murder against women. #SarahEverardrip #TooManyWomen #notallmenbutallwomen #femicide SubscribeðŸ‘‡ðŸ‘‡ https://t.co/mrDegNwGNu	5899164.0	RT @YourAnonCentral: Femicide is out of control in the UK. The recent murder of #SarahEverard is exposing the epidemic of violence and muâ€¦	3356.0	True	full
551104	551104	604c4103c0415d0038dadddf	2021-03-13 04:35:10	[]	[]	Fri Mar 12 20:16:40 +0000 2021	[]	[{"url":"https://t.co/Uq6OX2IcSn","expanded_url":"https://www.kut.org/covid-19/2021-03-12/austin-travis-county-mask-order-will-stay-in-effect-for-at-least-2-more-weeks","display_url":"kut.org/covid-19/2021-â€¦","indices":[120,143]}]	Judge denies Paxton's request, letting Austin and Travis County mask rules remain in effect for at least two more weeks https://t.co/Uq6OX2IcSn	1203.0	RT @treyshaar: Judge denies Paxton's request, letting Austin and Travis County mask rules remain in effect for at least two more weeks httpâ€¦	280.0	True	full
551105	551105	604c4103c0415d0038dadde7	2021-03-13 04:35:10	[]	[]	Sat Mar 13 00:51:53 +0000 2021	[]	[{"url":"https://t.co/9BbZwjJiEk","expanded_url":"https://www.hkcnews.com/article/39036/benedict_rogers-dr_sasa-burma-39041/dr-sasa","display_url":"hkcnews.com/article/39036/â€¦","indices":[255,278]}]	Committee Representing the Pyidaungsu Hltuttaw (CRPH) â€“ Parliamentarians elected in last Novemberâ€™s election who have been unable to take their seats due to the coup â€“ of Dr Sasa as its special envoy to the United Nations and the international community. https://t.co/9BbZwjJiEk	112918.0	RT @DrSasa22222: Committee Representing the Pyidaungsu Hltuttaw (CRPH) â€“ Parliamentarians elected in last Novemberâ€™s election who have beenâ€¦	253.0	True	full
551106	551106	604c4104c0415d0038dade17	2021-03-13 04:35:11	[]	[]	Sat Mar 13 03:23:04 +0000 2021	[{"text":"Covid_19","indices":[57,66]},{"text":"COVID19","indices":[174,182]},{"text":"Corona","indices":[183,190]},{"text":"coronavirus","indices":[191,203]},{"text":"DRASTIC","indices":[204,212]}]	[{"url":"https://t.co/ukOcmGtNlW","expanded_url":"https://www.foxnews.com/world/top-state-official-coronavirus-bioweapon-accident","display_url":"foxnews.com/world/top-statâ€¦","indices":[213,236]}]	BREAKING: "Former top State Department investigator says #Covid_19 outbreak may have resulted from bioweapons research accident" See my Pete Santilli interview for details. #COVID19 #Corona #coronavirus #DRASTIC https://t.co/ukOcmGtNlW	59282.0	RT @LawrenceSellin: BREAKING: "Former top State Department investigator says #Covid_19 outbreak may have resulted from bioweapons researchâ€¦	694.0	True	full
551107	551107	604c4104c0415d0038dade27	2021-03-13 04:35:11	[]	[]	Sat Mar 13 01:29:53 +0000 2021	[{"text":"Mask","indices":[8,13]},{"text":"Coronapocalypse","indices":[61,77]},{"text":"MaskUp","indices":[110,117]},{"text":"SEXY","indices":[132,137]},{"text":"Boss","indices":[144,149]},{"text":"MASKED","indices":[180,187]},{"text":"Kinky","indices":[209,215]},{"text":"Masks","indices":[216,222]},{"text":"GoBonobos","indices":[229,239]}]	[{"url":"https://t.co/lXagMuIQb2","expanded_url":"https://bonoboville.com/PJG9psc","display_url":"bonoboville.com/PJG9psc","indices":[264,287]}]	Is Your #Mask Sexy? We're Coming in2 the Home Stretch of the #Coronapocalypse, but Don't let your guard down: #MaskUp &amp; Make it #SEXY! Be a #Boss, Learn to use YOUR Weapons of #MASKED Seduction, Find Sexy #Kinky #Masks &amp; #GoBonobos 4 Pleasure--even now! https://t.co/lXagMuIQb2	26047.0	RT @drsuzy: Is Your #Mask Sexy? We're Coming in2 the Home Stretch of the #Coronapocalypse, but Don't let your guard down: #MaskUp &amp; Make itâ€¦	4366.0	True	full
551108	551108	604c4104c0415d0038dade37	2021-03-13 04:35:11	[]	[{"url":"https://t.co/S15BaCVJul","expanded_url":"https://www.washingtonpost.com/technology/2021/03/12/hundreds-covid-cases-reported-tesla-plant-following-musks-defiant-reopening-county-data-shows/","display_url":"washingtonpost.com/technology/202â€¦","indices":[213,236]}]		[]	[]			Remember how @elonmusk downplayed covid? Remember how he told the state to piss off and reopened the factory becausâ€¦ https://t.co/PpWIwLRAY5	437.0	True	full
551109	551109	604c4104c0415d0038dade45	2021-03-13 04:35:11	[]	[]	Sat Mar 13 01:54:52 +0000 2021	[{"text":"COVID19mx","indices":[0,10]},{"text":"DatosAbiertosVacunaciÃ³n","indices":[66,90]},{"text":"AhÃ­QuedaEso","indices":[118,130]}]	[{"url":"https://t.co/HJfga4kANm","expanded_url":"https://youtu.be/1foNp2qGDoY","display_url":"youtu.be/1foNp2qGDoY","indices":[132,155]}]	#COVID19mx Pretextos y mÃ¡s pretextos de @HLGatell para no liberar #DatosAbiertosVacunaciÃ³n Quien nada debe, nada teme #AhÃ­QuedaEso https://t.co/HJfga4kANm a travÃ©s de @YouTube	25545.0	RT @ArturoErdely: #COVID19mx Pretextos y mÃ¡s pretextos de @HLGatell para no liberar #DatosAbiertosVacunaciÃ³n Quien nada debe, nada teme #Ahâ€¦	355.0	True	full
551110	551110	604c4104c0415d0038dade4f	2021-03-13 04:35:11	[]	[]	Fri Mar 12 18:50:51 +0000 2021	[]	[{"url":"https://t.co/kaPn2V7rLm","expanded_url":"https://bit.ly/3lcTXXW","display_url":"bit.ly/3lcTXXW","indices":[195,218]}]	âš ðŸ”´ Escuelas cerradas, pobreza creciente, matrimonios forzados y depresiÃ³n: despuÃ©s de un aÃ±o de pandemia, todos los indicadores que miden el desarrollo infantil y adolescente han retrocedido. https://t.co/kaPn2V7rLm	2032897.0	RT @Excelsior: âš ðŸ”´ Escuelas cerradas, pobreza creciente, matrimonios forzados y depresiÃ³n: despuÃ©s de un aÃ±o de pandemia, todos los indicadoâ€¦	736.0	True	full
551111	551111	604c4105c0415d0038dade75	2021-03-13 04:35:11	[]	[]	Sat Feb 27 14:35:11 +0000 2021	[{"text":"KYFI","indices":[181,186]},{"text":"Airdrop","indices":[187,195]},{"text":"Bitcoin","indices":[196,204]}]	[{"url":"https://t.co/6d25SUhP9k","expanded_url":"http://t.me/KYFI_Airdrop_bot","display_url":"t.me/KYFI_Airdrop_bâ€¦","indices":[156,179]}]	KYFI Airdrop â­�ï¸� 1 KYFI = 300 USD ðŸ”¸ For Completing the tasks - Get 0.1 KYFI ($30) ðŸ‘« For Each Valid Refer - Get 0.05 KYFI ($15) Start Bot For Join Airdrop: https://t.co/6d25SUhP9k #KYFI #Airdrop #Bitcoin https://t.co/Zzfj6lUS4W	24738.0	RT @Money_earn_Fi: KYFI Airdrop â­�ï¸� 1 KYFI = 300 USD ðŸ”¸ For Completing the tasks - Get 0.1 KYFI ($30) ðŸ‘« For Each Valid Refer - Get 0.05 KYFIâ€¦	11.0	True	full
551112	551112	604c4105c0415d0038dade79	2021-03-13 04:35:11	[]	[{"url":"https://t.co/4N82IQrqgi","expanded_url":"https://www.blackenterprise.com/sen-rick-scott-tells-republican-cities-and-states-to-reject-coronavirus-relief-funds/","display_url":"blackenterprise.com/sen-rick-scottâ€¦","indices":[146,169]}]		[]	[]			Sen. Rick Scott is urging Republican mayors and governors across the country to refuse funds from President Joe Bidâ€¦ https://t.co/CCdPpP41sV	35372.0	True	full
551113	551113	604c4105c0415d0038dade87	2021-03-13 04:35:12	[]	[]	Fri Mar 12 19:56:11 +0000 2021	[]	[{"url":"https://t.co/BMMFiNxlui","expanded_url":"https://cnn.it/30CMrfJ","display_url":"cnn.it/30CMrfJ","indices":[215,238]}]	Vice President Kamala Harris speaks at a White House event to celebrate the historic passage of the Covid-19 relief package: "Because of you, Mr. President, help has arrived, and on behalf of our nation, thank you" https://t.co/BMMFiNxlui https://t.co/gZ9QvxBQIF	4089838.0	RT @CNNPolitics: Vice President Kamala Harris speaks at a White House event to celebrate the historic passage of the Covid-19 relief packagâ€¦	10279.0	True	full
551114	551114	604c4105c0415d0038dade93	2021-03-13 04:35:12	[]	[]	Sat Mar 13 03:35:00 +0000 2021	[]	[{"url":"https://t.co/PLa8ngqgDf","expanded_url":"https://www.sinembargo.mx/12-03-2021/3950457","display_url":"sinembargo.mx/12-03-2021/395â€¦","indices":[98,121]}]	FOTOS: Un hombre carga a su madre para que pueda recibir la vacuna contra la COVID-19 en Coahuila https://t.co/PLa8ngqgDf https://t.co/3HAN2rKA8R	1533446.0	RT @SinEmbargoMX: FOTOS: Un hombre carga a su madre para que pueda recibir la vacuna contra la COVID-19 en Coahuila https://t.co/PLa8ngqgDfâ€¦	179.0	True	full
551115	551115	604c4105c0415d0038dadea3	2021-03-13 04:35:12	[]	[]	Fri Mar 12 13:52:48 +0000 2021	[{"text":"Iran","indices":[0,5]},{"text":"COVID19","indices":[130,138]},{"text":"MEK","indices":[251,255]}]	[{"url":"https://t.co/DKbEqkAWM0","expanded_url":"https://stopfundamentalism.com/news/human-rights/iran-hits-229600-deaths-due-to-covid-19-and-hospitals-in-tehran-are-collapsed","display_url":"stopfundamentalism.com/news/human-rigâ€¦","indices":[257,280]}]	#Iran Hits 229600 Deaths Due to Covid-19 and Hospitals in Tehran are Collapsed: â€œConsidering the fact that the number of positive #COVID19 cases have doubled in comparison to last week, a massive wave of this virus is taking shape at a very fast rate.#MEK https://t.co/DKbEqkAWM0 https://t.co/HjVqFWaRi1	1772.0	RT @MEK_Iran: #Iran Hits 229600 Deaths Due to Covid-19 and Hospitals in Tehran are Collapsed: â€œConsidering the fact that the number of posiâ€¦	510.0	True	full
551116	551116	604c4105c0415d0038dadeaf	2021-03-13 04:35:12	[]	[]	Sat Mar 13 02:39:46 +0000 2021	[{"text":"BTSxMusiCares","indices":[196,210]}]	[{"url":"https://t.co/ID7ob9v3XE","expanded_url":"https://youtu.be/ikgefER2O08","display_url":"youtu.be/ikgefER2O08","indices":[171,194]}]	ARMY ya esta disponible en BANGTANTV la presentaciÃ³n de @BTS_twt para Music On A Mission de MusiCares! âš¡ Recuerden darle like y compartir en todas sus redes sociales ðŸ–‡ï¸�https://t.co/ID7ob9v3XE #BTSxMusiCares https://t.co/eRuDw3m9NN	15397.0	RT @ddaeng_team: ARMY ya esta disponible en BANGTANTV la presentaciÃ³n de @BTS_twt para Music On A Mission de MusiCares! âš¡ Recuerden darleâ€¦	438.0	True	full
551117	551117	604c4105c0415d0038dadeb7	2021-03-13 04:35:12	[{"text":"COVIDVaccine","indices":[17,30]},{"text":"COVID19","indices":[65,73]}]	[{"url":"https://t.co/D3W34Oa9dC","expanded_url":"http://myturn.ca.gov","display_url":"myturn.ca.gov","indices":[216,239]}]		[]	[]			Getting my first #COVIDVaccine tomorrow!! The end of this shitty #COVID19 road is close, guys!! Continue to wear yoâ€¦ https://t.co/uVThBa9PEr	1667.0	True	full
551118	551118	604c4105c0415d0038dadebb	2021-03-13 04:35:12	[]	[]	Fri Mar 12 10:30:00 +0000 2021	[]	[{"url":"https://t.co/cnGrWCfpjt","expanded_url":"https://www.minutouno.com/notas/5176179-corrientes-marcharon-exigir-la-renuncia-del-ministro-salud-que-choco-mientras-llevaba-vacunas","display_url":"minutouno.com/notas/5176179-â€¦","indices":[140,163]}]	El funcionario tuvo un accidente de trÃ¡nsito luego del cual se descubriÃ³ que en el vehÃ­culo transportaba 900 vacunas contra el coronavirus https://t.co/cnGrWCfpjt	399925.0	RT @minutounocom: El funcionario tuvo un accidente de trÃ¡nsito luego del cual se descubriÃ³ que en el vehÃ­culo transportaba 900 vacunas contâ€¦	98.0	True	full
551119	551119	604c4106c0415d0038dadec5	2021-03-13 04:35:12	[]	[]	Sat Mar 13 03:58:31 +0000 2021	[]	[{"url":"https://t.co/VYAs0q4qbe","expanded_url":"https://www.washingtonpost.com/technology/2021/03/12/hundreds-covid-cases-reported-tesla-plant-following-musks-defiant-reopening-county-data-shows/","display_url":"washingtonpost.com/technology/202â€¦","indices":[210,233]}]	"Teslaâ€™s Bay Area production plant recorded hundreds of covid-19 cases following CEO Elon Muskâ€™s defiant reopening of the plant in May, according to county-level data obtained by a legal transparency website." https://t.co/VYAs0q4qbe	1214926.0	RT @MaddowBlog: "Teslaâ€™s Bay Area production plant recorded hundreds of covid-19 cases following CEO Elon Muskâ€™s defiant reopening of the pâ€¦	72.0	True	full
551120	551120	604c4106c0415d0038dadec7	2021-03-13 04:35:12	[]	[]	Sat Mar 13 00:02:27 +0000 2021	[{"text":"SexyZone","indices":[20,29]},{"text":"FridayLivestream","indices":[48,65]}]	[{"url":"https://t.co/7NkubaV60y","expanded_url":"https://youtu.be/UyqpGw9cX1Q","display_url":"youtu.be/UyqpGw9cX1Q","indices":[132,155]}]	We're playing a new #SexyZone video on the @MTV #FridayLivestream in a little less than 15 minutes! Spread the word &amp; tune in: https://t.co/7NkubaV60y https://t.co/nsOmmUkJTy	46572.0	RT @KevanKenney: We're playing a new #SexyZone video on the @MTV #FridayLivestream in a little less than 15 minutes! Spread the word &amp; tunâ€¦	60.0	True	full
551121	551121	604c4106c0415d0038daded9	2021-03-13 04:35:12	[]	[]	Sat Mar 13 04:32:00 +0000 2021	[]	[{"url":"https://t.co/v81Rdpkvcy","expanded_url":"https://twitter.com/NBCNews/status/1370469553310994451","display_url":"twitter.com/NBCNews/statusâ€¦","indices":[128,151]}]	Weâ€™re almost there. Be sure to get your shot once you canâ€”the sooner everyone is vaccinated, the sooner we beat this pandemic. https://t.co/v81Rdpkvcy	210401.0	RT @PramilaJayapal: Weâ€™re almost there. Be sure to get your shot once you canâ€”the sooner everyone is vaccinated, the sooner we beat this paâ€¦	1611.0	True	full
551122	551122	604c4106c0415d0038dadee7	2021-03-13 04:35:13	[]	[]	Sat Mar 13 04:32:50 +0000 2021	[{"text":"NeuralNetworks","indices":[9,24]},{"text":"AI","indices":[63,66]},{"text":"BigData","indices":[186,194]},{"text":"DataScience","indices":[195,207]},{"text":"DeepLearning","indices":[208,221]},{"text":"Algorithms","indices":[222,233]},{"text":"abdsc","indices":[274,280]}]	[{"url":"https://t.co/iakKI2hUwy","expanded_url":"https://dy.si/fNR5A","display_url":"dy.si/fNR5A","indices":[157,180]},{"url":"https://t.co/kriLOxy02U","expanded_url":"https://bit.ly/2C522Zc","display_url":"bit.ly/2C522Zc","indices":[250,273]}]	Training #NeuralNetworks burns through a lot of energy. As the #AI field grows, AI researchers must work to keep its carbon foot print from growing with it: https://t.co/iakKI2hUwy â€”â€”â€”â€” #BigData #DataScience #DeepLearning #Algorithms â€”â€” Graphic from https://t.co/kriLOxy02U #abdsc https://t.co/Dgkq0ElZEQ	274308.0	RT @KirkDBorne: Training #NeuralNetworks burns through a lot of energy. As the #AI field grows, AI researchers must work to keep its carbonâ€¦	14207.0	True	full
551123	551123	604c4106c0415d0038dadf07	2021-03-13 04:35:13	[]	[]	Fri Mar 12 22:50:08 +0000 2021	[{"text":"COVID19","indices":[219,227]},{"text":"LTC","indices":[228,232]},{"text":"eldercare","indices":[233,243]}]	[{"url":"https://t.co/B9OEsb3RMG","expanded_url":"https://www.theglobeandmail.com/opinion/article-the-shameful-way-weve-treated-seniors-during-the-pandemic-shows/?utm_medium=Referrer:+Social+Network+/+Media&utm_campaign=Shared+Web+Article+Links","display_url":"theglobeandmail.com/opinion/articlâ€¦","indices":[164,187]}]	The way weâ€™ve treated seniors during the pandemic is shameful. Would we be so blasÃ© as a society if the victims were 20 years old, rather than 80? by @semartin71 https://t.co/B9OEsb3RMG via @globeandmail @NeglectedNo #COVID19 #LTC #eldercare	120223.0	RT @picardonhealth: The way weâ€™ve treated seniors during the pandemic is shameful. Would we be so blasÃ© as a society if the victims were 20â€¦	5601.0	True	full
551124	551124	604c4106c0415d0038dadf09	2021-03-13 04:35:13	[]	[]	Sat Mar 13 01:01:00 +0000 2021	[{"text":"AFairShot","indices":[186,196]}]	[{"url":"https://t.co/9t35cdem1M","expanded_url":"https://www.amnestyusa.org/our-work/government-relations/advocacy/amnesty-international-launches-a-fair-shot-universal-access-to-covid-19-vaccines-campaign/","display_url":"amnestyusa.org/our-work/goverâ€¦","indices":[198,221]}]	This is a global pandemic. It requires a global response. Our best chance of all staying safe is to ensure COVID-19 vaccines, tests and treatment are available for everyone, everywhere. #AFairShot https://t.co/9t35cdem1M https://t.co/PobA4mdwwy	4227767.0	RT @amnestyusa: This is a global pandemic. It requires a global response. Our best chance of all staying safe is to ensure COVID-19 vaccineâ€¦	1082.0	True	full
551125	551125	604c4106c0415d0038dadf13	2021-03-13 04:35:13	[]	[{"url":"https://t.co/GOsT9YWEnq","expanded_url":"https://www.adweek.com/social-marketing/the-pinterest-shop-stocks-its-shelves-for-international-womens-day/","display_url":"adweek.com/social-marketiâ€¦","indices":[289,312]}]		[]	[]			@AdamEisenbud @AveryDockser With stimulus, many focused on how $PINS users will be eager to look &amp; shop via Pintereâ€¦ https://t.co/yMdJ3I0Y9k	232.0	True	full
551126	551126	604c4107c0415d0038dadf23	2021-03-13 04:35:13	[]	[]	Fri Mar 12 16:57:24 +0000 2021	[]	[{"url":"https://t.co/5ivSAkaVq1","expanded_url":"https://twitter.com/bluestein/status/1370351636921647104","display_url":"twitter.com/bluestein/statâ€¦","indices":[281,304]}]	"GA has been shipped hundreds of thousands more doses than it has administered. From the start of the vaccination rollout, GA has lagged in getting shots in arms because of technical challenges, distribution issues and communication gaps, according to a study released this week." https://t.co/5ivSAkaVq1	40395.0	RT @gwlauren: "GA has been shipped hundreds of thousands more doses than it has administered. From the start of the vaccination rollout, GAâ€¦	2859.0	True	full
551127	551127	604c4107c0415d0038dadf2d	2021-03-13 04:35:13	[{"text":"nouvelles","indices":[265,275]}]	[{"url":"https://t.co/TlQBNbT0ea","expanded_url":"https://www.francetvinfo.fr/sante/maladie/coronavirus/covid-19-la-majeure-partie-de-l-italie-se-reconfine-des-lundi-le-premier-ministre-deplore-une-nouvelle-vague_4330717.html","display_url":"francetvinfo.fr/sante/maladie/â€¦","indices":[241,264]}]		[]	[]			Covid-19 : la majeure partie de l'Italie se reconfine dÃ¨s lundi, le Premier ministre dÃ©plore "une nouvelle vagÂ Â fraâ€¦ https://t.co/RyEdjcWyZG	1775.0	True	full
551128	551128	604c4107c0415d0038dadf2f	2021-03-13 04:35:13	[]	[]	Sat Mar 13 00:33:52 +0000 2021	[]	[{"url":"https://t.co/pDpoezZMAk","expanded_url":"https://acasignups.net/21/02/17/cbo-releases-estimated-10-yr-cost-house-ways-means-covid19-bill-including-killthecliff","display_url":"acasignups.net/21/02/17/cbo-râ€¦","indices":[237,260]}]	@axcomrade You're an idiot, a liar or both. The House version only spent $7.8 billion on COBRA. The Senate version increased it to ~$9.2 billion. Secondly, it's expected to cover 2.2 million people. That's $4,181 per person covered. https://t.co/pDpoezZMAk	43320.0	RT @charles_gaba: @axcomrade You're an idiot, a liar or both. The House version only spent $7.8 billion on COBRA. The Senate version increâ€¦	2658.0	True	full
551129	551129	604c4107c0415d0038dadf3d	2021-03-13 04:35:14	[]	[]	Sat Mar 13 04:32:44 +0000 2021	[{"text":"ROSÃ‰","indices":[0,5]},{"text":"OnTheGround","indices":[50,62]}]	[{"url":"https://t.co/eD6Omg0mxn","expanded_url":"https://music.apple.com/us/album/r-single/1557744841","display_url":"music.apple.com/us/album/r-sinâ€¦","indices":[236,259]}]	#ROSÃ‰ Rising: The @BLACKPINK singer's solo single #OnTheGround is not just No. 1 on the all-genre U.S. @iTunes Top Songs chart but b-side "Gone" has now hit the Top 15 Can she make a splash on the Billboard charts next week?! Listen: https://t.co/eD6Omg0mxn https://t.co/RS3szpovFh	156072.0	RT @Jeff__Benjamin: #ROSÃ‰ Rising: The @BLACKPINK singer's solo single #OnTheGround is not just No. 1 on the all-genre U.S. @iTunes Top Songâ€¦	3.0	True	full
551130	551130	604c4107c0415d0038dadf47	2021-03-13 04:35:14	[]	[]	Sat Mar 13 04:00:03 +0000 2021	[]	[{"url":"https://t.co/HRE7ahNzDE","expanded_url":"https://nyti.ms/2PZW5af","display_url":"nyti.ms/2PZW5af","indices":[250,273]}]	The drug company Novavax said that its coronavirus vaccine candidate had an efficacy rate of 96.4% in a Phase 3 trial in Britain. But it was only 48.6% effective in a Phase 2 trial in South Africa, where most cases are linked to an emerging variant. https://t.co/HRE7ahNzDE	49607579.0	RT @nytimes: The drug company Novavax said that its coronavirus vaccine candidate had an efficacy rate of 96.4% in a Phase 3 trial in Britaâ€¦	59.0	True	full
551131	551131	604c4107c0415d0038dadf4b	2021-03-13 04:35:14	[]	[]	Fri Mar 12 10:51:15 +0000 2021	[]	[{"url":"https://t.co/TvlDN0mepe","expanded_url":"https://abcn.ws/2PNLoY4","display_url":"abcn.ws/2PNLoY4","indices":[155,178]}]	Every living former president, except former Pres. Donald Trump, appeared in public service announcements urging Americans to get vaccinated for COVID-19. https://t.co/TvlDN0mepe	16573401.0	RT @ABC: Every living former president, except former Pres. Donald Trump, appeared in public service announcements urging Americans to getâ€¦	1540.0	True	full
551132	551132	604c4107c0415d0038dadf5b	2021-03-13 04:35:14	[]	[]	Sat Mar 13 04:30:08 +0000 2021	[]	[{"url":"https://t.co/yQesGkIdim","expanded_url":"https://www.elmananerodiario.com/rechaza-morena-transparentar-encuestas-gobernador/","display_url":"elmananerodiario.com/rechaza-morenaâ€¦","indices":[136,159]}]	Morena reservÃ³ por tiempo indefinido las encuestas que realizÃ³ para elegir a sus candidatos a gobernadores en 15 estados del paÃ­s.ðŸ¤¦ðŸ�»â€�â™‚ï¸� https://t.co/yQesGkIdim	6660978.0	RT @brozoxmiswebs: Morena reservÃ³ por tiempo indefinido las encuestas que realizÃ³ para elegir a sus candidatos a gobernadores en 15 estadosâ€¦	39.0	True	full
551133	551133	604c4107c0415d0038dadf63	2021-03-13 04:35:14	[]	[]	Fri Mar 12 04:34:29 +0000 2021	[]	[{"url":"https://t.co/zrbgmxS1VF","expanded_url":"https://www.climbtoken.finance/airdrop","display_url":"climbtoken.finance/airdrop","indices":[111,134]},{"url":"https://t.co/qRVXGzR8PS","expanded_url":"http://climbtoken.finance","display_url":"climbtoken.finance","indices":[221,244]}]	ðŸ”¥ ClimbToken Airdrop ðŸ’°$15 â­�ï¸�â­�ï¸�â–ªï¸�2/3 stars ðŸ’¸ Get 0.5 CLIMB (â‰ˆ$15) for 500 lucky participants ðŸš€ Airdrop Link: https://t.co/zrbgmxS1VF ðŸ‘‰ Follow me and @ClimbToken ðŸ‘‰ Like and Retweet this Tweet About ClimbToken: Visit â€“ https://t.co/qRVXGzR8PS https://t.co/y6J9XrRkTE	31595.0	RT @airdropblogs: ðŸ”¥ ClimbToken Airdrop ðŸ’°$15 â­�ï¸�â­�ï¸�â–ªï¸�2/3 stars ðŸ’¸ Get 0.5 CLIMB (â‰ˆ$15) for 500 lucky participants ðŸš€ Airdrop Link: https://t.â€¦	15.0	True	full
551134	551134	604c4107c0415d0038dadf6d	2021-03-13 04:35:14	[]	[]	Sat Mar 13 04:31:57 +0000 2021	[]	[{"url":"https://t.co/AwrynGHnxG","expanded_url":"https://ti.me/2OLHX3R","display_url":"ti.me/2OLHX3R","indices":[229,252]}]	Some of the newest scams that Interpol tracks across its 194 member countries are seeking profit either by stealing real vaccines and trying to sell them, or by marketing fake vaccines that could prove dangerous to public health https://t.co/AwrynGHnxG	18056840.0	RT @TIME: Some of the newest scams that Interpol tracks across its 194 member countries are seeking profit either by stealing real vaccinesâ€¦	330.0	True	full
551135	551135	604c4108c0415d0038dadf89	2021-03-13 04:35:14	[]	[]	Sat Mar 13 03:02:02 +0000 2021	[]	[{"url":"https://t.co/J33Psq4jUt","expanded_url":"https://twitter.com/BostonGlobe/status/1370081798558916608","display_url":"twitter.com/BostonGlobe/stâ€¦","indices":[138,161]}]	From the team that brought you, "its racist to require an i.d. to vote" comes... show me your papers so you can do everyday activities... https://t.co/J33Psq4jUt	279892.0	RT @TimRunsHisMouth: From the team that brought you, "its racist to require an i.d. to vote" comes... show me your papers so you can do eveâ€¦	2541.0	True	full
551136	551136	604c4108c0415d0038dadf8d	2021-03-13 04:35:15	[]	[]	Fri Mar 12 14:10:02 +0000 2021	[]	[{"url":"https://t.co/YSpHrlb1t1","expanded_url":"https://busquedas.elperuano.pe/download/url/aprueban-el-protocolo-para-garantizar-el-derecho-al-voto-de-resolucion-jefatural-no-00062-2021-jnonpe-1933485-1","display_url":"busquedas.elperuano.pe/download/url/aâ€¦","indices":[145,168]}]	AquÃ­ el link del documento completo por si a alguien le interesa ver en quÃ© se van sus impuestos. Claramente no en salud. Saludos (Fin del hilo) https://t.co/YSpHrlb1t1	22371.0	RT @giulianacaccia: AquÃ­ el link del documento completo por si a alguien le interesa ver en quÃ© se van sus impuestos. Claramente no en saluâ€¦	180.0	True	full
551137	551137	604c4108c0415d0038dadf97	2021-03-13 04:35:15	[]	[{"url":"https://t.co/30JVGpXRr6","expanded_url":"https://www.orlandosentinel.com/coronavirus/os-ne-coronavirus-walgreens-essential-workers-20210312-rq45r2h6qrccvcq2lgwkdcpnla-story.html#nt=pf-double%20chain~hp-top-stories~flex%20feature~curated~walgreens-0313-130p~RQ45R2H6QRCCVCQ2LGWKDCPNLA~1~3~4~13~art%20yes","display_url":"orlandosentinel.com/coronavirus/osâ€¦","indices":[156,179]}]		[]	[]			@cvspharmacy did the right thing in following federal COVID-19 vaccination guidelines. @Walgreens , on the other hâ€¦ https://t.co/0ZJkanX2Sc	784.0	True	full
551138	551138	604c4108c0415d0038dadfa5	2021-03-13 04:35:15	[]	[]	Sat Mar 13 03:34:32 +0000 2021	[{"text":"KCAs","indices":[56,61]},{"text":"VoteBTS","indices":[62,70]}]	[{"url":"https://t.co/aTXfgNHpcF","expanded_url":"http://kidschoiceawards.com/","display_url":"kidschoiceawards.com","indices":[176,199]}]	ðŸš¨E M E R G E N C I AðŸš¨ EN UNAS HORAS TERMINAN LOS KCA #KCAs #VoteBTS @BTS_twt LOS RETAMOS A QUE ESTE TWEET LLEGUE A 200 R T Por favor, pasen a dejar sus vÃ—tos a la web: ðŸ“Œ https://t.co/aTXfgNHpcF Â¡NO QUEDA TIEMPO! ðŸ›‘CÃ“DIGO ROJOðŸ›‘ https://t.co/0bp7rnxqCA	13007.0	RT @dinamicsBTSesp: ðŸš¨E M E R G E N C I AðŸš¨ EN UNAS HORAS TERMINAN LOS KCA #KCAs #VoteBTS @BTS_twt LOS RETAMOS A QUE ESTE TWEET LLEGUE Aâ€¦	1245.0	True	full
551139	551139	604c4108c0415d0038dadfab	2021-03-13 04:35:15	[]	[{"url":"https://t.co/g1jAURFLE9","expanded_url":"https://rarible.com/abstraktvisionz","display_url":"rarible.com/abstraktvisionz","indices":[247,270]}]		[]	[]			"Can I speak to your manager?" With the COVID-19 in full force, she's outraged at managers. From restaurants to grâ€¦ https://t.co/Gf0cf4e9bW	43.0	True	full
551140	551140	604c4108c0415d0038dadfad	2021-03-13 04:35:15	[]	[]	Sat Mar 13 04:32:00 +0000 2021	[]	[{"url":"https://t.co/v81Rdpkvcy","expanded_url":"https://twitter.com/NBCNews/status/1370469553310994451","display_url":"twitter.com/NBCNews/statusâ€¦","indices":[128,151]}]	Weâ€™re almost there. Be sure to get your shot once you canâ€”the sooner everyone is vaccinated, the sooner we beat this pandemic. https://t.co/v81Rdpkvcy	210401.0	RT @PramilaJayapal: Weâ€™re almost there. Be sure to get your shot once you canâ€”the sooner everyone is vaccinated, the sooner we beat this paâ€¦	100.0	True	full
551141	551141	604c4108c0415d0038dadfc1	2021-03-13 04:35:15	[]	[]	Fri Mar 12 17:40:54 +0000 2021	[{"text":"ottcity","indices":[217,225]},{"text":"ottnews","indices":[226,234]}]	[{"url":"https://t.co/YJ37fqixyh","expanded_url":"https://www.cbc.ca/news/canada/ottawa/ryan-reynolds-ottawa-covid-psa-1.5947233?__vfz=medium%3Dsharebar","display_url":"cbc.ca/news/canada/otâ€¦","indices":[193,216]}]	Ottawa Public Health says actor Ryan Reynolds reached out this week to compliment their work. OPH told @amkfoote they pitched Reynolds the idea for a video. He agreed and shot it for free: https://t.co/YJ37fqixyh #ottcity #ottnews	5512.0	RT @KatePorterCBC: Ottawa Public Health says actor Ryan Reynolds reached out this week to compliment their work. OPH told @amkfoote theyâ€¦	15.0	True	full
551142	551142	604c4108c0415d0038dadfc3	2021-03-13 04:35:15	[]	[]	Sat Mar 13 01:53:42 +0000 2021	[]	[{"url":"https://t.co/Ic93hAi9dH","expanded_url":"https://twitter.com/KowaFredrick/status/1370535556317392898?s=20","display_url":"twitter.com/KowaFredrick/sâ€¦","indices":[267,290]}]	@cobbo3 Where is Magufuli? 10months ago at the height of covid19 S/Korean Pres' Kim Jong-Un disappeared from the public eye &amp; was said he underwent a procedure but bounced back strongerðŸ’ª What you do with this information is upto you. ðŸš¶ https://t.co/j4NQIaFnoz https://t.co/Ic93hAi9dH	1576.0	RT @KowaFredrick: @cobbo3 Where is Magufuli? 10months ago at the height of covid19 S/Korean Pres' Kim Jong-Un disappeared from the publicâ€¦	52.0	True	full
551143	551143	604c4109c0415d0038dae013	2021-03-13 04:35:16	[]	[]	Sat Mar 13 00:02:46 +0000 2021	[]	[{"url":"https://t.co/ocE06lemG1","expanded_url":"http://GRAMMY.com","display_url":"GRAMMY.com","indices":[213,236]},{"url":"https://t.co/lEQm1Dn8Bz","expanded_url":"https://www.grammy.com/grammys/news/63rd-grammy-awards-premiere-ceremony-lineup-2021-grammys","display_url":"grammy.com/grammys/news/6â€¦","indices":[239,262]}]	The winner of the Best Pop Duo/Group Performance category will be announced at the 63rd GRAMMY Awards Premiere Ceremony on March 14, at noon PT (March 15, 4AM KST), which will be streamed live internationally via https://t.co/ocE06lemG1. https://t.co/lEQm1Dn8Bz https://t.co/wzZ9skoQgM	426287.0	RT @doolsetbangtan: The winner of the Best Pop Duo/Group Performance category will be announced at the 63rd GRAMMY Awards Premiere Ceremonyâ€¦	405.0	True	full
551144	551144	604c4109c0415d0038dae017	2021-03-13 04:35:16	[]	[]	Fri Mar 12 19:35:07 +0000 2021	[]	[{"url":"https://t.co/IuIlx0YAeN","expanded_url":"http://mtro.la/B9Nj50DWLH6","display_url":"mtro.la/B9Nj50DWLH6","indices":[133,156]}]	We're installing mask dispensers on buses, trains and at rail stations -- so if you misplace your mask while riding, grab one to go. https://t.co/IuIlx0YAeN https://t.co/dByj06V3wq	109790.0	RT @metrolosangeles: We're installing mask dispensers on buses, trains and at rail stations -- so if you misplace your mask while riding, gâ€¦	732.0	True	full
551145	551145	604c4109c0415d0038dae021	2021-03-13 04:35:16	[]	[]	Sat Mar 13 04:32:44 +0000 2021	[{"text":"ROSÃ‰","indices":[0,5]},{"text":"OnTheGround","indices":[50,62]}]	[{"url":"https://t.co/eD6Omg0mxn","expanded_url":"https://music.apple.com/us/album/r-single/1557744841","display_url":"music.apple.com/us/album/r-sinâ€¦","indices":[236,259]}]	#ROSÃ‰ Rising: The @BLACKPINK singer's solo single #OnTheGround is not just No. 1 on the all-genre U.S. @iTunes Top Songs chart but b-side "Gone" has now hit the Top 15 Can she make a splash on the Billboard charts next week?! Listen: https://t.co/eD6Omg0mxn https://t.co/RS3szpovFh	156044.0	RT @Jeff__Benjamin: #ROSÃ‰ Rising: The @BLACKPINK singer's solo single #OnTheGround is not just No. 1 on the all-genre U.S. @iTunes Top Songâ€¦	61.0	True	full
551146	551146	604c410ac0415d0038dae02f	2021-03-13 04:35:16	[]	[]	Sat Mar 06 16:09:05 +0000 2021	[{"text":"COVID19","indices":[267,275]}]	[{"url":"https://t.co/0Fupw9JInP","expanded_url":"https://bit.ly/3sYLQkr","display_url":"bit.ly/3sYLQkr","indices":[243,266]}]	In this open letter I am appealing to the @WHO and all stakeholders involved, no matter their conviction, to immediately declare such action as THE SINGLE MOST IMPORTANT PUBLIC HEALTH EMERGENCY OF INTERNATIONAL CONCERN. Please read and share: https://t.co/0Fupw9JInP #COVID19 https://t.co/I24mSjpVKM	7371.0	RT @GVDBossche: In this open letter I am appealing to the @WHO and all stakeholders involved, no matter their conviction, to immediately deâ€¦	525.0	True	full
551147	551147	604c410ac0415d0038dae037	2021-03-13 04:35:16	[]	[]	Sat Mar 13 03:44:52 +0000 2021	[{"text":"MY_TURN","indices":[4,12]},{"text":"CRAVITY","indices":[31,39]}]	[{"url":"https://t.co/tU5Vrx0VWR","expanded_url":"https://youtu.be/IrnhtBxHDBY","display_url":"youtu.be/IrnhtBxHDBY","indices":[129,152]}]	[ ðŸ’¥ #MY_TURN VIEWS UPDATE ðŸ’¥ ] #CRAVITY's MY TURN mv has now reached 15,915,000 views on youtube with 301k likesðŸŽ‰ +85K ðŸ”œ 16M ðŸ“Ž https://t.co/tU5Vrx0VWR @CRAVITY_twt @CRAVITYstarship	1205.0	RT @LVTSupportTeams: [ ðŸ’¥ #MY_TURN VIEWS UPDATE ðŸ’¥ ] #CRAVITY's MY TURN mv has now reached 15,915,000 views on youtube with 301k likesðŸŽ‰ +85â€¦	58.0	True	full
551148	551148	604c410ac0415d0038dae03d	2021-03-13 04:35:16	[]	[{"url":"https://t.co/YrnYZ9Ca36","expanded_url":"https://ischinaresponsibleforcovid19outbreak.blogspot.com/","display_url":"â€¦nsibleforcovid19outbreak.blogspot.com","indices":[140,163]},{"url":"https://t.co/kdsuwsBnZU","expanded_url":"https://workfromhomeduringcovid19pandemic.blogspot.com/","display_url":"â€¦omeduringcovid19pandemic.blogspot.com","indices":[237,260]}]		[]	[]			@EY_WFF The virus of Covid19 rapidly changing, revolving in new environment and makes the innovation of vaccine anâ€¦ https://t.co/C3CYA48MKw	17.0	True	full
551149	551149	604c410ac0415d0038dae041	2021-03-13 04:35:17	[{"text":"Canada","indices":[170,177]},{"text":"COVIDCanada","indices":[178,190]},{"text":"Vancouver","indices":[191,201]},{"text":"Edmonton","indices":[202,211]},{"text":"Montreal","indices":[212,221]},{"text":"Toronto","indices":[222,230]},{"text":"Calgary","indices":[231,239]},{"text":"Ottawa","indices":[240,247]}]	[{"url":"https://t.co/PuEft7w9za","expanded_url":"https://www.redbubble.com/people/frigamribe88/shop","display_url":"redbubble.com/people/frigamrâ€¦","indices":[266,289]}]		[]	[]			@DustyRoseYYC Designing and selling cute and funny covid19 related facemasks as well as other merch (tshirts, mugs,â€¦ https://t.co/UEDcjDVWNe	1159.0	True	full
551150	551150	604c410ac0415d0038dae045	2021-03-13 04:35:17	[]	[]	Sat Mar 13 01:21:23 +0000 2021	[{"text":"CTBot","indices":[112,118]}]	[{"url":"https://t.co/0kSv8LhB70","expanded_url":"https://t.me/smiletokensbot?start=r04989670330","display_url":"t.me/smiletokensbotâ€¦","indices":[139,162]}]	Smile Token Airdrop. Platform: BSC Reward: 1 SMILE ($15) Referral Reward: 0.1 SMILE ($1.5) 1. Retweet + Like #CTBot Adrop Ram 505 GO 35 https://t.co/0kSv8LhB70	551.0	RT @kreffsdrop: Smile Token Airdrop. Platform: BSC Reward: 1 SMILE ($15) Referral Reward: 0.1 SMILE ($1.5) 1. Retweet + Like #CTBot Adroâ€¦	155.0	True	full
551151	551151	604c410ac0415d0038dae06d	2021-03-13 04:35:17	[{"text":"ebike","indices":[34,40]}]	[{"url":"https://t.co/rsrblXI1Sa","expanded_url":"https://carbogatto.com/","display_url":"carbogatto.com","indices":[228,251]}]		[]	[]			At the heart of the Carbogatto H7 #ebike design is its carbon-fiber monocoque, which was built to portray a uniqueâ€¦ https://t.co/QNblIXiTtM	9084.0	True	full
551152	551152	604c410ac0415d0038dae077	2021-03-13 04:35:17	[]	[]	Sat Mar 13 02:59:51 +0000 2021	[]	[{"url":"https://t.co/qCuOnglYHB","expanded_url":"https://www.paypal.me/fundaciontoby","display_url":"paypal.me/fundaciontoby","indices":[256,279]}]	HabÃ­an visto a un grupo de personas esforzÃ¡ndose tanto para que sus perritos tengan un excelente dÃ­a todos los dÃ­as? No es broma cuando digo que damos todo por ellos â�¤ï¸� - SANTANDER Cuenta: 60577008001 Clabe: 014180605770080014 Tarjeta: 5579070082854475 https://t.co/qCuOnglYHB https://t.co/en8jwKAAUF	8774.0	RT @FundacionToby: HabÃ­an visto a un grupo de personas esforzÃ¡ndose tanto para que sus perritos tengan un excelente dÃ­a todos los dÃ­as? Noâ€¦	868.0	True	full
551153	551153	604c410ac0415d0038dae087	2021-03-13 04:35:17	[]	[]	Fri Mar 12 17:20:39 +0000 2021	[]	[{"url":"https://t.co/FL1ec4zPeh","expanded_url":"https://elpais.com/mexico/2021-03-11/el-bochornoso-paseo-de-lopez-gatell-por-la-condesa.html","display_url":"elpais.com/mexico/2021-03â€¦","indices":[140,163]}]	Mexico's coronavirus czar got covid -- and then walked through Mexico City without a mask on, after acknowledging he was still contagious: https://t.co/FL1ec4zPeh	20207.0	RT @Nataliekitro: Mexico's coronavirus czar got covid -- and then walked through Mexico City without a mask on, after acknowledging he wasâ€¦	39.0	True	full
551154	551154	604c410bc0415d0038dae0ab	2021-03-13 04:35:18	[]	[{"url":"https://t.co/0XIteAmCId","expanded_url":"https://archiveofourown.org/works/24993556/chapters/60515128?view_adult=true","display_url":"archiveofourown.org/works/24993556â€¦","indices":[125,148]}]		[]	[]			moans (markhyuck) â˜�ï¸� obviously its smut duh â˜�ï¸� misunderstanding (but resolved quickly tho !!) â˜�ï¸� mark is thirsty aâ€¦ https://t.co/1QD1Ey34AG	0.0	True	full
551155	551155	604c410bc0415d0038dae0b9	2021-03-13 04:35:18	[]	[]	Thu Mar 11 14:26:41 +0000 2021	[]	[{"url":"https://t.co/XERDcMqVr9","expanded_url":"https://www.businessinsider.com/who-says-no-evidence-coronavirus-vaccine-prevent-transmissions-2020-12","display_url":"businessinsider.com/who-says-no-evâ€¦","indices":[250,273]}]	Ø­Ø« ÙƒØ¨ÙŠØ± Ø§Ù„Ø¹Ù„Ù…Ø§Ø¡ Ù�ÙŠ Ù…Ù†Ø¸Ù…Ø© Ø§Ù„ØµØ­Ø© Ø§Ù„Ø¹Ø§Ù„Ù…ÙŠØ© ØŒ Ø§Ù„Ø¯ÙƒØªÙˆØ±Ø© Ø³ÙˆÙ…ÙŠØ§ Ø³ÙˆØ§Ù…ÙŠÙ†Ø§Ø«Ø§Ù† ØŒ Ø§Ù„Ù†Ø§Ø³ Ø¹Ù„Ù‰ ØªÙˆØ®ÙŠ Ø§Ù„Ø­Ø°Ø± Ù�ÙŠ Ø³Ù„ÙˆÙƒÙ‡Ù… Ø­ØªÙ‰ Ø¨Ø¹Ø¯ ØªÙ„Ù‚ÙŠ Ù„Ù‚Ø§Ø­ COVID-19 Ù„Ø§Ù†Ù‡ Ù„Ø§ ÙŠÙˆØ¬Ø¯ Ø¯Ù„ÙŠÙ„ ÙƒØ§Ù� Ø­ØªÙ‰ Ø§Ù„Ø¢Ù† Ù…Ù† ØªØ¬Ø§Ø±Ø¨ Ø§Ù„Ù„Ù‚Ø§Ø­ Ù…Ù† Ø£Ù†Ù‡Ø§ Ø³ØªÙ…Ù†Ø¹ Ø§Ù„Ù†Ø§Ø³ Ù…Ù† Ø§Ù„Ø¥ØµØ§Ø¨Ø© Ø¨Ø§Ù„Ù�Ø¹Ù„ Ø¨Ø§Ù„Ø¹Ø¯ÙˆÙ‰ ÙˆØ¨Ø§…	26725.0	RT @NedaaAlkhamis: Ø­Ø« ÙƒØ¨ÙŠØ± Ø§Ù„Ø¹Ù„Ù…Ø§Ø¡ Ù�ÙŠ Ù…Ù†Ø¸Ù…Ø© Ø§Ù„ØµØ­Ø© Ø§Ù„Ø¹Ø§Ù„Ù…ÙŠØ© ØŒ Ø§Ù„Ø¯ÙƒØªÙˆØ±Ø© Ø³ÙˆÙ…ÙŠØ§ Ø³ÙˆØ§Ù…ÙŠÙ†Ø§Ø«Ø§Ù† ØŒ Ø§Ù„Ù†Ø§Ø³ Ø¹Ù„Ù‰ ØªÙˆØ®ÙŠ Ø§Ù„Ø­Ø°Ø± Ù�ÙŠ Ø³Ù„ÙˆÙƒÙ‡Ù… Ø­ØªÙ‰ Ø¨Ø¹Ø¯ ØªÙ„Ù‚ÙŠ Ù„Ù‚Ø§Ø­ Câ€¦	921.0	True	full
551156	551156	604c410bc0415d0038dae0cb	2021-03-13 04:35:18	[]	[]	Sat Mar 13 04:05:56 +0000 2021	[]	[{"url":"https://t.co/dBr3uPg4nS","expanded_url":"https://www.worldometers.info/coronavirus/country/us/","display_url":"worldometers.info/coronavirus/coâ€¦","indices":[236,259]}]	Top 10 states, new COVID-19 cases per 1M/pop., 3/12: 1. New York 475 2. New Jersey 475 3. Rhode Island 361 4. Connecticut 332 5. Michigan 295 6. South Carolina 289 7. Nevada 279 8. Massachusetts 259 9. Mississippi 256 10. Florida 243 https://t.co/dBr3uPg4nS	42154.0	RT @KagroX: Top 10 states, new COVID-19 cases per 1M/pop., 3/12: 1. New York 475 2. New Jersey 475 3. Rhode Island 361 4. Connecticut 332â€¦	6585.0	True	full
551157	551157	604c410bc0415d0038dae0cd	2021-03-13 04:35:18	[]	[]	Fri Mar 12 22:47:27 +0000 2021	[]	[{"url":"https://t.co/JzHC53qfAt","expanded_url":"https://www.francesoir.fr/societe-sante/vaccination-les-effets-secondaires-ne-sarretent-pas-la-frontiere-comme-le-nuage-de","display_url":"francesoir.fr/societe-sante/â€¦","indices":[257,280]}]	Vaccination pfizer : Pour info @olivierveran le patient est hospitalisÃ© avec phlÃ©bite diagnostiquÃ©e du pied au genoux. Traitement anticoagulant. @olivierveran plus d info en MP Depuis 14h sans manger, c est le tiers monde dans l hopital d @olivierveran https://t.co/JzHC53qfAt	56879.0	RT @france_soir: Vaccination pfizer : Pour info @olivierveran le patient est hospitalisÃ© avec phlÃ©bite diagnostiquÃ©e du pied au genoux. Tâ€¦	1400.0	True	full
551158	551158	604c410cc0415d0038dae0e3	2021-03-13 04:35:18	[]	[]	Sat Mar 13 04:30:00 +0000 2021	[]	[{"url":"https://t.co/9scnDAR6Z8","expanded_url":"https://www.philstar.com/headlines/2021/03/13/2084053/philippines-detects-homegrown-coronavirus-variant","display_url":"philstar.com/headlines/2021â€¦","indices":[253,276]}]	Philippine health authorities reported that they found a new coronavirus variant in the country, but said this is not a variant of concern, even if it carries two mutations which have shown to increase transmissibility and dodge some antibodies. READ: https://t.co/9scnDAR6Z8 https://t.co/0snTgv7nST	666876.0	RT @PhilstarNews: Philippine health authorities reported that they found a new coronavirus variant in the country, but said this is not a vâ€¦	973.0	True	full
551159	551159	604c410cc0415d0038dae0ef	2021-03-13 04:35:18	[]	[]	Sat Mar 13 04:10:24 +0000 2021	[]	[{"url":"https://t.co/FZNJFSj72m","expanded_url":"https://twitter.com/zhugeex/status/1370582102299832327","display_url":"twitter.com/zhugeex/statusâ€¦","indices":[171,194]}]	I think it will be very funny if KFC survives as a brand overseas everywhere else besides America (kinda like how KMart is doing well in Australia), all because of Diluc. https://t.co/FZNJFSj72m	17893.0	RT @behemilf: I think it will be very funny if KFC survives as a brand overseas everywhere else besides America (kinda like how KMart is doâ€¦	8.0	True	full
551160	551160	604c410cc0415d0038dae0f1	2021-03-13 04:35:18	[]	[]	Fri Mar 12 18:37:50 +0000 2021	[]	[{"url":"https://t.co/LB5gHT9ftp","expanded_url":"https://youtu.be/eoZS3mImPmo","display_url":"youtu.be/eoZS3mImPmo","indices":[204,227]}]	Â¡Te recuerdo, ManabÃ­! Un gran abrazo a esa gente linda de mi querido Portoviejo, por sus 486 aÃ±os de fundaciÃ³nâ€¦ Â¡Te recuerdo, ManabÃ­, siempre gracias! Disfruten esa linda canciÃ³n (Pasillo ManabÃ­): https://t.co/LB5gHT9ftp https://t.co/hv7lLMkkth	46442.0	RT @Sandinin: Â¡Te recuerdo, ManabÃ­! Un gran abrazo a esa gente linda de mi querido Portoviejo, por sus 486 aÃ±os de fundaciÃ³nâ€¦ Â¡Te recueâ€¦	762.0	True	full
551161	551161	604c410cc0415d0038dae0f3	2021-03-13 04:35:18	[]	[]	Sat Mar 13 04:32:44 +0000 2021	[{"text":"ROSÃ‰","indices":[0,5]},{"text":"OnTheGround","indices":[50,62]}]	[{"url":"https://t.co/eD6Omg0mxn","expanded_url":"https://music.apple.com/us/album/r-single/1557744841","display_url":"music.apple.com/us/album/r-sinâ€¦","indices":[236,259]}]	#ROSÃ‰ Rising: The @BLACKPINK singer's solo single #OnTheGround is not just No. 1 on the all-genre U.S. @iTunes Top Songs chart but b-side "Gone" has now hit the Top 15 Can she make a splash on the Billboard charts next week?! Listen: https://t.co/eD6Omg0mxn https://t.co/RS3szpovFh	156072.0	RT @Jeff__Benjamin: #ROSÃ‰ Rising: The @BLACKPINK singer's solo single #OnTheGround is not just No. 1 on the all-genre U.S. @iTunes Top Songâ€¦	333.0	True	full
551162	551162	604c410cc0415d0038dae105	2021-03-13 04:35:19	[{"text":"nba","indices":[147,151]},{"text":"nbatopshot","indices":[152,163]}]	[{"url":"https://t.co/kMi96pFGpf","expanded_url":"https://www.nbatopshot.com/listings/p2p/208ae30a-a4fe-42d4-9e51-e6fd1ad2a7a9+5cd75a86-c7dc-45da-b1b4-475297f5781c","display_url":"nbatopshot.com/listings/p2p/2â€¦","indices":[164,187]}]		[]	[]			NEW BUY SIGNAL BELOW MARKET ðŸ�€ Malik Beasley Handles, Base Set (Series 2) Common #26143 / 35000 CC Minimal marketâ€¦ https://t.co/xvFFWyKEgv	16.0	True	full
551163	551163	604c410cc0415d0038dae10f	2021-03-13 04:35:19	[]	[]	Fri Mar 12 22:27:35 +0000 2021	[{"text":"zdfmagazin","indices":[181,192]}]	[{"url":"https://t.co/YN4qU9wp0j","expanded_url":"https://zdfmagaz.in/profilischgl","display_url":"zdfmagaz.in/profilischgl","indices":[156,179]}]	Mindestens 6000 Menschen aus 45 LÃ¤ndern haben sich vor einem Jahr in Ischgl mit Corona infiziert! Aber die BehÃ¶rden haben ALLES richtig gemacht!!!!!!!!!!!! https://t.co/YN4qU9wp0j #zdfmagazin https://t.co/pkVvAJeyzq	676725.0	RT @zdfmagazin: Mindestens 6000 Menschen aus 45 LÃ¤ndern haben sich vor einem Jahr in Ischgl mit Corona infiziert! Aber die BehÃ¶rden haben Aâ€¦	88.0	True	full
551164	551164	604c410cc0415d0038dae113	2021-03-13 04:35:19	[]	[]	Sat Mar 13 04:31:11 +0000 2021	[{"text":"PhanerooDevotion","indices":[200,217]}]	[{"url":"https://t.co/y9Doz5o4ER","expanded_url":"http://bit.ly/Phaneroo328","display_url":"bit.ly/Phaneroo328","indices":[218,241]}]	Remember this, child of God, that simply because there is a mantle upon your life, it does not mean that you will fully operate in its glory. Understand the principles by which we grow into mantles. #PhanerooDevotion https://t.co/y9Doz5o4ER	12169.0	RT @Phanerookampala: Remember this, child of God, that simply because there is a mantle upon your life, it does not mean that you will fullâ€¦	4758.0	True	full
551165	551165	604c410cc0415d0038dae123	2021-03-13 04:35:19	[]	[]	Fri Mar 12 19:37:15 +0000 2021	[]	[{"url":"https://t.co/zXsSWyfqfd","expanded_url":"https://outraspalavras.net/outrasmidias/a-cruzada-do-mercado-financeiro-contra-os-r-600/","display_url":"outraspalavras.net/outrasmidias/aâ€¦","indices":[250,273]}]	Camaradas, eu recomendo demais a leitura atenta dessa matÃ©ria. Vivo dizendo desde o comeÃ§o da pandemia que o Governo Bolsonaro Ã© o matador, mas o mandante Ã© a burguesia. O artigo detalha a cruzada do mercado financeiro contra o auxÃ­lio emergencial. https://t.co/zXsSWyfqfd	112312.0	RT @_makavelijones: Camaradas, eu recomendo demais a leitura atenta dessa matÃ©ria. Vivo dizendo desde o comeÃ§o da pandemia que o Governo Boâ€¦	187.0	True	full
551166	551166	604c410dc0415d0038dae141	2021-03-13 04:35:19	[]	[]	Sat Mar 13 01:43:16 +0000 2021	[]	[{"url":"https://t.co/bZrLPhZKfg","expanded_url":"https://twitter.com/pinzonbueno/status/1370545483576410115","display_url":"twitter.com/pinzonbueno/stâ€¦","indices":[281,304]}]	Muchas gracias amigo Juan Carlos @PinzonBueno ! Sabes de mi amistad, admiraciÃ³n y respeto. Alejemos entre todos los riesgos que hoy tiene la Democracia. Trabajemos por lo social, pensemos en la gente de las regiones mÃ¡s alejadas y golpeadas por la violencia. Seguridad y progreso https://t.co/bZrLPhZKfg	645626.0	RT @FicoGutierrez: Muchas gracias amigo Juan Carlos @PinzonBueno ! Sabes de mi amistad, admiraciÃ³n y respeto. Alejemos entre todos los riesâ€¦	336.0	True	full
551167	551167	604c410dc0415d0038dae149	2021-03-13 04:35:19	[]	[{"url":"https://t.co/KBvDvVUFTY","expanded_url":"https://www.news18.com/news/world/astrazeneca-to-seek-us-authorisation-for-covid-19-vaccine-this-month-or-early-next-report-3529445.html","display_url":"news18.com/news/world/astâ€¦","indices":[119,142]}]		[]	[]			AstraZeneca Plc is preparing to file for U.S. emergency use authorisation for its COVID-19 vaccine later this monthâ€¦ https://t.co/gr8ZIznsUm	150443.0	True	full
551168	551168	604c410dc0415d0038dae163	2021-03-13 04:35:20	[]	[]	Sat Mar 13 04:03:59 +0000 2021	[]	[{"url":"https://t.co/awonv1arAq","expanded_url":"https://youtu.be/HT6tIQE-32k","display_url":"youtu.be/HT6tIQE-32k","indices":[260,283]}]	Good review of Biden's version of Carter's malaise speech. Likely reason for the speech: Biden sees his poll numbers dropping fast &amp; needs to recycle Orange Man Bad &amp; Covid hysteria to try to boost. Likely goes over as well as Carter's malaise speech. https://t.co/awonv1arAq	176379.0	RT @barnes_law: Good review of Biden's version of Carter's malaise speech. Likely reason for the speech: Biden sees his poll numbers droppiâ€¦	853.0	True	full
551169	551169	604c410dc0415d0038dae171	2021-03-13 04:35:20	[{"text":"ldnont","indices":[93,100]}]	[{"url":"https://t.co/C1aR5Y31z5","expanded_url":"https://blackburnnews.com/london/london-news/2021/03/12/middlesex-london-identified-27-new-covid-19-cases-friday/","display_url":"blackburnnews.com/london/london-â€¦","indices":[101,124]}]		[]	[]			ICYMI: The Middlesex London Health Unit logged 27 new infections over the previous 24 hours. #ldnontâ€¦ https://t.co/dHGEQWHlwe	6143.0	True	full
551170	551170	604c410dc0415d0038dae175	2021-03-13 04:35:20	[]	[]	Fri Mar 12 16:25:03 +0000 2021	[]	[{"url":"https://t.co/9vXvAzeVHW","expanded_url":"https://www.nytimes.com/2021/03/12/technology/faulty-software-snarls-vaccine-sign-ups.html","display_url":"nytimes.com/2021/03/12/tecâ€¦","indices":[255,278]}]	You shouldnâ€™t need an appointment to get vax. It discriminates against people who are less computer savvy or donâ€™t trust govt databases. CA has 4+ million unused doses, growing fast. Newsom should stop playing political games and let anyone get in line. https://t.co/9vXvAzeVHW	182061.0	RT @DavidSacks: You shouldnâ€™t need an appointment to get vax. It discriminates against people who are less computer savvy or donâ€™t trust goâ€¦	7854.0	True	full
551171	551171	604c410dc0415d0038dae177	2021-03-13 04:35:20	[]	[]	Fri Mar 12 22:57:20 +0000 2021	[]	[{"url":"https://t.co/ZxabBEevJx","expanded_url":"https://www.lenouvelliste.ch/dossiers/coronavirus/articles/coronavirus-terrasses-concerts-cinema-theatre-sport-amateurce-qui-pourrait-changer-des-le-22-mars-si-la-situation-sanitaire-le-permet-1056828?aio-facebook-post","display_url":"lenouvelliste.ch/dossiers/coronâ€¦","indices":[129,152]}]	ðŸ‡¨ðŸ‡­ "Nous devons nous attendre Ã une troisiÃ¨me vague", a dÃ©clarÃ© Alain Berset. Une 3Ã¨me vague d'effets indÃ©sirables du "vaccin" ? https://t.co/ZxabBEevJx	12595.0	RT @FrammeryChloe: ðŸ‡¨ðŸ‡­ "Nous devons nous attendre Ã une troisiÃ¨me vague", a dÃ©clarÃ© Alain Berset. Une 3Ã¨me vague d'effets indÃ©sirables du "vâ€¦	20.0	True	full
551172	551172	604c410dc0415d0038dae18d	2021-03-13 04:35:20	[]	[]	Fri Mar 12 17:30:33 +0000 2021	[]	[{"url":"https://t.co/LRpDLuiWlv","expanded_url":"https://www.reuters.com/article/us-eu-usa-china/despite-transatlantic-love-fest-eu-charts-third-way-in-ties-with-us-and-china-idUSKBN2B401R","display_url":"reuters.com/article/us-eu-â€¦","indices":[250,273]}]	It's understandable that the European Union wants to chart its own foreign policy, separately from the United States, but that shouldn't mean closing the EU's eyes to the Chinese government's ruthless repression, especially of Uyghur/Turkic Muslims. https://t.co/LRpDLuiWlv https://t.co/lpvyUI3Ykg	440257.0	RT @KenRoth: It's understandable that the European Union wants to chart its own foreign policy, separately from the United States, but thatâ€¦	172.0	True	full
551173	551173	604c410dc0415d0038dae197	2021-03-13 04:35:20	[]	[]	Sat Mar 13 03:00:00 +0000 2021	[]	[{"url":"https://t.co/Ftu1IesWYu","expanded_url":"https://bit.ly/3qJM7Xd","display_url":"bit.ly/3qJM7Xd","indices":[182,205]}]	A Texas judge has sided with the city of Austin in Republican Attorney General Ken Paxton's lawsuit over the city's mask mandate. Paxton's loss means the mandate can stay in place. https://t.co/Ftu1IesWYu	1164583.0	RT @kylegriffin1: A Texas judge has sided with the city of Austin in Republican Attorney General Ken Paxton's lawsuit over the city's maskâ€¦	56.0	True	full
551174	551174	604c410dc0415d0038dae199	2021-03-13 04:35:20	[]	[]	Sat Mar 13 04:10:25 +0000 2021	[]	[{"url":"https://t.co/WKFBbWnniK","expanded_url":"https://twitter.com/laderechadiario/status/1370450109079638018","display_url":"twitter.com/laderechadiariâ€¦","indices":[191,214]}]	Es hora de que la gente se de cuenta de que el coronavirus es un arma mediÃ¡tica que utilizÃ³ el comunismo a nivel mundial para avasallar con todo tipo de derechos y libertades de las personas https://t.co/WKFBbWnniK	6235.0	RT @notoquesaca: Es hora de que la gente se de cuenta de que el coronavirus es un arma mediÃ¡tica que utilizÃ³ el comunismo a nivel mundial pâ€¦	130.0	True	full
551175	551175	604c410ec0415d0038dae1af	2021-03-13 04:35:20	[]	[]	Fri Mar 05 15:56:11 +0000 2021	[]	[{"url":"https://t.co/kM28UM925Y","expanded_url":"https://www.cntraveller.com/gallery/friendliest-cities-in-europe","display_url":"cntraveller.com/gallery/friendâ€¦","indices":[253,276]}]	While Europe's best cities are often judged on their history, intricate architecture or amazing restaurants, sometimes what makes a place so great is its people. Counting down, these are the continentâ€™s 10 friendliest cities, according to our readersâ€¦ https://t.co/kM28UM925Y	718865.0	RT @cntraveller: While Europe's best cities are often judged on their history, intricate architecture or amazing restaurants, sometimes whâ€¦	287.0	True	full
551176	551176	604c410ec0415d0038dae1b7	2021-03-13 04:35:20	[]	[]	Fri Mar 12 20:06:58 +0000 2021	[]	[{"url":"https://t.co/Ol7dwjLwLi","expanded_url":"https://minnesotareformer.com/2020/12/15/the-bad-cops-how-minneapolis-protects-its-worst-police-officers-until-its-too-late/","display_url":"minnesotareformer.com/2020/12/15/theâ€¦","indices":[224,247]}]	We also must name the dire shortcomings of a system that forces victims of institutional white supremacist violence to choose between end-of-story cash payouts or lengthy, painful legal processes with no guaranteed outcome. https://t.co/Ol7dwjLwLi	12972.0	RT @TakeActionMN: We also must name the dire shortcomings of a system that forces victims of institutional white supremacist violence to châ€¦	81.0	True	full
551177	551177	604c410ec0415d0038dae1d1	2021-03-13 04:35:21	[]	[]	Fri Mar 12 22:50:08 +0000 2021	[{"text":"COVID19","indices":[219,227]},{"text":"LTC","indices":[228,232]},{"text":"eldercare","indices":[233,243]}]	[{"url":"https://t.co/B9OEsb3RMG","expanded_url":"https://www.theglobeandmail.com/opinion/article-the-shameful-way-weve-treated-seniors-during-the-pandemic-shows/?utm_medium=Referrer:+Social+Network+/+Media&utm_campaign=Shared+Web+Article+Links","display_url":"theglobeandmail.com/opinion/articlâ€¦","indices":[164,187]}]	The way weâ€™ve treated seniors during the pandemic is shameful. Would we be so blasÃ© as a society if the victims were 20 years old, rather than 80? by @semartin71 https://t.co/B9OEsb3RMG via @globeandmail @NeglectedNo #COVID19 #LTC #eldercare	120223.0	RT @picardonhealth: The way weâ€™ve treated seniors during the pandemic is shameful. Would we be so blasÃ© as a society if the victims were 20â€¦	5394.0	True	full
551178	551178	604c410ec0415d0038dae1d9	2021-03-13 04:35:21	[]	[]	Fri Mar 12 13:23:06 +0000 2021	[]	[{"url":"https://t.co/DvYjvHJAW4","expanded_url":"https://www.nytimes.com/2021/03/11/us/politics/coronavirus-astrazeneca-united-states.html?smid=tw-share","display_url":"nytimes.com/2021/03/11/us/â€¦","indices":[256,279]}]	Thousands of people dying from COVID every day around the world Large outbreaks elsewhere breeding ground for new variants And we are sitting on tens of millions of AZ vaccines that at this point, I'm pretty sure we'll never use Time to give them away https://t.co/DvYjvHJAW4	178620.0	RT @ashishkjha: Thousands of people dying from COVID every day around the world Large outbreaks elsewhere breeding ground for new variantsâ€¦	93164.0	True	full
551179	551179	604c410ec0415d0038dae1f3	2021-03-13 04:35:21	[]	[]	Fri Mar 12 01:00:01 +0000 2021	[]	[{"url":"https://t.co/aujbsixHGS","expanded_url":"https://elciudadanojalisco.mx/negligencia-federal-en-vacunas-covid-19/","display_url":"elciudadanojalisco.mx/negligencia-feâ€¦","indices":[255,278]}]	El manejo de las vacunas contra el COVID-19 parece un chiste para el Gobierno federal, y es que varios estados, entre ellos Jalisco, tuvieron un accidente de red de frÃ­o, lo que dejÃ³ miles de dosis sin servir al no poderse aplicar. AquÃ­ te contamos mÃ¡s: https://t.co/aujbsixHGS	422.0	RT @elciudadanojal: El manejo de las vacunas contra el COVID-19 parece un chiste para el Gobierno federal, y es que varios estados, entre eâ€¦	82.0	True	full
551180	551180	604c410fc0415d0038dae22f	2021-03-13 04:35:22	[]	[]	Fri Mar 12 13:16:44 +0000 2021	[]	[{"url":"https://t.co/QMn1u3sJYP","expanded_url":"http://Moderna.Inc","display_url":"Moderna.Inc","indices":[110,133]}]	El Dr. TAL ZAKS, de la Universidad Ben-GuriÃ³n del NÃ©guev,IXRAEL, ðŸ‡®ðŸ‡± ,director mÃ©dico en tecnologÃ­a de ARNm de https://t.co/QMn1u3sJYP ðŸ‡ºðŸ‡¸ en tomas COVID dijo: "En realidad, estamos pirateando el software de la vida" https://t.co/IAH7qjYXwI	697.0	RT @maria_grapus50: El Dr. TAL ZAKS, de la Universidad Ben-GuriÃ³n del NÃ©guev,IXRAEL, ðŸ‡®ðŸ‡± ,director mÃ©dico en tecnologÃ­a de ARNm de https://tâ€¦	51.0	True	full
551181	551181	604c410fc0415d0038dae233	2021-03-13 04:35:22	[]	[]	Fri Mar 12 10:00:01 +0000 2021	[{"text":"GenshinImpact","indices":[259,273]}]	[{"url":"https://t.co/utD5Z6bf9r","expanded_url":"https://www.hoyolab.com/genshin/article_pre/291","display_url":"hoyolab.com/genshin/articlâ€¦","indices":[234,257]}]	Dear Travelers, To bring Travelers a better gaming experience, the developers will make a pre-installation function available on PC and mobile platforms available at: 2021/03/15 11:00 (UTC+8) View the full notice here &gt;&gt;&gt; https://t.co/utD5Z6bf9r #GenshinImpact https://t.co/swjP5dpEjX	1167121.0	RT @GenshinImpact: Dear Travelers, To bring Travelers a better gaming experience, the developers will make a pre-installation function avaâ€¦	30.0	True	full
551182	551182	604c410fc0415d0038dae247	2021-03-13 04:35:22	[{"text":"techblogs","indices":[106,116]},{"text":"atlantatechnews","indices":[117,133]}]	[{"url":"https://t.co/ss0U8yfUUr","expanded_url":"http://www.atlantatechblogs.com/posts/22150/redirect","display_url":"atlantatechblogs.com/posts/22150/reâ€¦","indices":[134,157]}]		[]	[]			Expanding Its Use of AI and Machine Learning Technologies, Syncron Adds New Capabilities to Syncron Priceâ€¦ https://t.co/gulJ9vXf3g	17974.0	True	full
551183	551183	604c4110c0415d0038dae269	2021-03-13 04:35:23	[]	[]	Fri Mar 12 16:38:22 +0000 2021	[]	[{"url":"https://t.co/ASEfzLR1gV","expanded_url":"https://bit.ly/3rIKiuW","display_url":"bit.ly/3rIKiuW","indices":[138,161]}]	1/ ðŸ¥³Tidal Finance is delighted to unveil the process for the early supporter round of its platform token $TIDAL. Dive into more details: https://t.co/ASEfzLR1gV ðŸ�†Participants will be selected through a random process and will be eligible for a maximum individual cap of $300.	14047.0	RT @tidaldefi: 1/ ðŸ¥³Tidal Finance is delighted to unveil the process for the early supporter round of its platform token $TIDAL. Dive intoâ€¦	48.0	True	full
551184	551184	604c4110c0415d0038dae283	2021-03-13 04:35:23	[]	[]	Sat Mar 13 02:04:14 +0000 2021	[{"text":"knowtherisks","indices":[234,247]}]	[{"url":"https://t.co/6edwJp3mEG","expanded_url":"https://www.ft.com/content/6cf98c42-f9e3-4d1c-b0fd-f810e70ad459","display_url":"ft.com/content/6cf98câ€¦","indices":[249,272]}]	Thailand is the first Asian country to temporary suspend the rollout of the AstraZeneca vaccine with Health authorities becoming concerned after â€œside effects or adverse symptomsâ€� were observed in some people who had been vaccinated. #knowtherisks https://t.co/6edwJp3mEG	12324.0	RT @CraigKellyMP: Thailand is the first Asian country to temporary suspend the rollout of the AstraZeneca vaccine with Health authorities bâ€¦	824.0	True	full
551185	551185	604c4110c0415d0038dae293	2021-03-13 04:35:23	[]	[]	Sat Mar 13 04:03:59 +0000 2021	[]	[{"url":"https://t.co/awonv1arAq","expanded_url":"https://youtu.be/HT6tIQE-32k","display_url":"youtu.be/HT6tIQE-32k","indices":[260,283]}]	Good review of Biden's version of Carter's malaise speech. Likely reason for the speech: Biden sees his poll numbers dropping fast &amp; needs to recycle Orange Man Bad &amp; Covid hysteria to try to boost. Likely goes over as well as Carter's malaise speech. https://t.co/awonv1arAq	176232.0	RT @barnes_law: Good review of Biden's version of Carter's malaise speech. Likely reason for the speech: Biden sees his poll numbers droppiâ€¦	302.0	True	full
551186	551186	604c4110c0415d0038dae29d	2021-03-13 04:35:23	[{"text":"Canada","indices":[169,176]},{"text":"COVIDCanada","indices":[177,189]},{"text":"Vancouver","indices":[190,200]},{"text":"Edmonton","indices":[201,210]},{"text":"Montreal","indices":[211,220]},{"text":"Toronto","indices":[221,229]},{"text":"Calgary","indices":[230,238]},{"text":"Ottawa","indices":[239,246]}]	[{"url":"https://t.co/PuEft7w9za","expanded_url":"https://www.redbubble.com/people/frigamribe88/shop","display_url":"redbubble.com/people/frigamrâ€¦","indices":[265,288]}]		[]	[]			@mitsukos619 Designing and selling cute and funny covid19 related facemasks as well as other merch (tshirts, mugs,â€¦ https://t.co/RZ4wL699r3	1159.0	True	full
551187	551187	604c4110c0415d0038dae2a1	2021-03-13 04:35:23	[]	[]	Sat Mar 13 04:32:49 +0000 2021	[{"text":"hypertension","indices":[191,204]}]	[{"url":"https://t.co/ychIvqG64d","expanded_url":"https://onlinelibrary.wiley.com/doi/full/10.1111/j.1524-6175.2006.05836.x","display_url":"onlinelibrary.wiley.com/doi/full/10.11â€¦","indices":[219,242]}]	"The greatest danger to a man with high blood pressure lies in its discovery, because then some fool is certain to try and reduce it.â€”J.H. Hay, 1931" ðŸ‘€ðŸ˜³ðŸ˜… Great article here on the history of #hypertension management... https://t.co/ychIvqG64d we've come a loooong way!, ðŸ‘€ðŸ˜³	1973.0	RT @sarahkmels: "The greatest danger to a man with high blood pressure lies in its discovery, because then some fool is certain to try andâ€¦	392.0	True	full
551188	551188	604c4110c0415d0038dae2a9	2021-03-13 04:35:23	[]	[]	Sat Mar 13 03:34:21 +0000 2021	[]	[{"url":"https://t.co/Wm7tkHgRdB","expanded_url":"https://www.youtube.com/watch?v=pM70TROZQsI","display_url":"youtube.com/watch?v=pM70TRâ€¦","indices":[127,150]}]	Might want to watch this before Monday's Talking About Tapes. Its the best version of Shrek because I'm in it. I love @the3GI https://t.co/Wm7tkHgRdB	6152.0	RT @HacktheMovies: Might want to watch this before Monday's Talking About Tapes. Its the best version of Shrek because I'm in it. I love @tâ€¦	273.0	True	full
551189	551189	604c4111c0415d0038dae2c3	2021-03-13 04:35:23	[{"text":"COVID19","indices":[25,33]},{"text":"coronavirus","indices":[93,105]},{"text":"CoronaVirusUpdates","indices":[106,125]},{"text":"COVIDãƒ¼19","indices":[126,135]}]	[{"url":"https://t.co/U9MJw13oui","expanded_url":"https://zeenews.india.com/india/india-records-24882-new-covid-19-cases-in-last-24-hours-active-count-climbs-to-2-02-lakh-2347566.html","display_url":"zeenews.india.com/india/india-reâ€¦","indices":[138,161]}]		[]	[]			India records 24,882 new #COVID19 cases in last 24 hours, active count climbs to 2.02 lakh #coronavirusâ€¦ https://t.co/3P6yVUomsd	5382249.0	True	full
551190	551190	604c4111c0415d0038dae2d3	2021-03-13 04:35:24	[]	[]	Sat Mar 13 03:35:04 +0000 2021	[]	[{"url":"https://t.co/CYJDyQe3tp","expanded_url":"https://cnn.it/2Q0acML","display_url":"cnn.it/2Q0acML","indices":[126,149]}]	En Italia, el gobierno decretÃ³ nuevas restricciones ante el aumento de contagios provocados por la tercera ola de coronavirus https://t.co/CYJDyQe3tp	19520261.0	RT @CNNEE: En Italia, el gobierno decretÃ³ nuevas restricciones ante el aumento de contagios provocados por la tercera ola de coronavirus htâ€¦	46.0	True	full
551191	551191	604c4111c0415d0038dae2db	2021-03-13 04:35:24	[]	[]	Sat Mar 13 03:45:09 +0000 2021	[]	[{"url":"https://t.co/OLyBYgEIh2","expanded_url":"https://www.fox9.com/news/nih-launches-3rd-trial-into-blood-clot-treatments-for-covid-19-patients?taid=604c3545d52b5600013a5ceb&utm_campaign=trueanthem&utm_medium=trueanthem&utm_source=twitter","display_url":"fox9.com/news/nih-launcâ€¦","indices":[131,154]}]	Researchers at the National Institutes of Health have launched a third trial of treatments for blood clots in COVID-19 patients.â€‹ https://t.co/OLyBYgEIh2	147138.0	RT @FOX9: Researchers at the National Institutes of Health have launched a third trial of treatments for blood clots in COVID-19 patients.â€‹â€¦	176.0	True	full
551192	551192	604c4111c0415d0038dae2df	2021-03-13 04:35:24	[]	[]	Tue Oct 13 07:44:12 +0000 2020	[{"text":"covid","indices":[30,36]}]	[{"url":"https://t.co/NbAdgBIB88","expanded_url":"https://bit.ly/3nEPGO5","display_url":"bit.ly/3nEPGO5","indices":[250,273]}]	Ã€ qui profite la plandÃ©mie de #covid, qui se cache derriÃ¨re ce projet, et de l'importance de les identifier : ceux Ã qui nous avons affaire, ce qu'ils pensent, ce qu'ils veulent, ce qu'ils visent, et ce que tous doivent comprendre. VidÃ©o intÃ©grale â˜ž https://t.co/NbAdgBIB88 https://t.co/06btqxeNBV	3683.0	RT @IRFMx: Ã€ qui profite la plandÃ©mie de #covid, qui se cache derriÃ¨re ce projet, et de l'importance de les identifier : ceux Ã qui nous avâ€¦	496.0	True	full
551193	551193	604c4111c0415d0038dae2e5	2021-03-13 04:35:24	[]	[]	Sat Mar 13 04:20:30 +0000 2021	[]	[{"url":"https://t.co/eFfGcs4QZM","expanded_url":"https://www.elfinanciero.com.mx/mundo/llegan-a-guatemala-restos-de-migrantes-asesinados-en-mexico","display_url":"elfinanciero.com.mx/mundo/llegan-aâ€¦","indices":[213,236]}]	Los cadÃ¡veres de 16 migrantes guatemaltecos que fueron asesinados en enero en Tamaulipas llegaron este viernes a Guatemala, donde sus familias los esperaban para darles sepultura y exigieron que se haga justicia. https://t.co/eFfGcs4QZM	1590325.0	RT @ElFinanciero_Mx: Los cadÃ¡veres de 16 migrantes guatemaltecos que fueron asesinados en enero en Tamaulipas llegaron este viernes a Guateâ€¦	110.0	True	full
551194	551194	604c4111c0415d0038dae2ef	2021-03-13 04:35:24	[]	[{"url":"https://t.co/k1jWw3FSBU","expanded_url":"https://youtu.be/iOceOnghdjg","display_url":"youtu.be/iOceOnghdjg","indices":[60,83]}]		[]	[]			Surveillance State: Why Edward Snowden Hasnâ€™t Been Pardoned https://t.co/k1jWw3FSBU via @YouTube thanks Russel youâ€¦ https://t.co/LKev9MnsqL	60.0	True	full
551195	551195	604c4111c0415d0038dae2f5	2021-03-13 04:35:24	[]	[]	Fri Mar 12 21:00:01 +0000 2021	[{"text":"OpiniÃ³nLGA","indices":[245,256]}]	[{"url":"https://t.co/beP0bh45pU","expanded_url":"https://lagranaldea.com/2020/04/13/la-tardia-venganza-de-una-alcaldesa-hipocrita/","display_url":"lagranaldea.com/2020/04/13/la-â€¦","indices":[257,280]}]	"4 millones de colombianos humildes vinieron fundaron barrios completos en Caracas y sus alrededores (...) a ningÃºn funcionario pÃºblico se le ocurriÃ³ emitir sobre ellos una opiniÃ³n tan despectiva como la de la seÃ±ora LÃ³pez" Elizabeth Fuentes | #OpiniÃ³nLGA https://t.co/beP0bh45pU	26222.0	RT @lagranaldea: "4 millones de colombianos humildes vinieron fundaron barrios completos en Caracas y sus alrededores (...) a ningÃºn funcioâ€¦	73.0	True	full
551196	551196	604c4112c0415d0038dae30b	2021-03-13 04:35:24	[{"text":"NSTworld","indices":[0,9]},{"text":"covid19","indices":[189,197]},{"text":"coronavirus","indices":[198,210]},{"text":"vaccine","indices":[211,219]}]	[{"url":"https://t.co/8GVxxtCKYx","expanded_url":"https://www.nst.com.my/world/world/2021/03/673453/us-administers-100-million-covid-19-shots","display_url":"nst.com.my/world/world/20â€¦","indices":[222,245]}]		[]	[]			#NSTworld In terms of the breakdown, 65.9 million people have received at least one dose while 35 million are now fâ€¦ https://t.co/mmU1D66Kxy	741080.0	True	full
551197	551197	604c4112c0415d0038dae317	2021-03-13 04:35:25	[]	[]	Thu Mar 11 18:38:50 +0000 2021	[]	[{"url":"https://t.co/jEdvXN2FEO","expanded_url":"http://bos.gl/bPTMRws","display_url":"bos.gl/bPTMRws","indices":[177,200]}]	Planning to celebrate your vaccination with a night out at the movies, or dinner, or a day at the ballpark? You might need to bring your passport â€” vaccine passport, that is. https://t.co/jEdvXN2FEO https://t.co/k9W2IXHOwi	791051.0	RT @BostonGlobe: Planning to celebrate your vaccination with a night out at the movies, or dinner, or a day at the ballpark? You might neâ€¦	1434.0	True	full
551198	551198	604c4112c0415d0038dae329	2021-03-13 04:35:25	[]	[]	Thu Mar 11 17:42:33 +0000 2021	[]	[{"url":"https://t.co/iYINycbbYS","expanded_url":"http://platform.newscrypto.io/token-reports/","display_url":"platform.newscrypto.io/token-reports/","indices":[213,236]}]	This weekâ€™s Market Price Report is about Solana (SOL). Check out our in-depth TA study to learn all about its market structure, the support/resistance levels to watch for an entry and much more! Read it here â¬‡ï¸� https://t.co/iYINycbbYS https://t.co/eIOMbCFkDE	23120.0	RT @NwcPublic: This weekâ€™s Market Price Report is about Solana (SOL). Check out our in-depth TA study to learn all about its market structâ€¦	0.0	True	full
551199	551199	604c4112c0415d0038dae33f	2021-03-13 04:35:25	[]	[]	Fri Mar 12 20:07:19 +0000 2021	[]	[{"url":"https://t.co/3UyvmeFCfA","expanded_url":"https://twitter.com/LuceroL79269962/status/1370388291455967235/photo/1","display_url":"pic.twitter.com/3UyvmeFCfA","indices":[141,164]}]	Me gustarÃ­a tener el disco de LeeTeuk porque su ejemplo me ayuda a esforzarme en mi trabajo, soy enfermera y apoyo en la vacunaciÃ³n COVID-19 https://t.co/3UyvmeFCfA @Aloncelest @MarisaCc0207 @zaldivar_roxana Las Elf que me ayudan a votar en las aplicaciones @SJofficial https://t.co/v1d5EIX7B2	105.0	RT @LuceroL79269962: Me gustarÃ­a tener el disco de LeeTeuk porque su ejemplo me ayuda a esforzarme en mi trabajo, soy enfermera y apoyo enâ€¦	355.0	True	full
551200	551200	604c4112c0415d0038dae341	2021-03-13 04:35:25	[]	[{"url":"https://t.co/7PAJ5RcdHG","expanded_url":"https://www.foxla.com/news/los-angeles-county-to-expand-vaccine-eligibility-monday?taid=604c38d1eaf59800011ce8cd&utm_campaign=trueanthem&utm_medium=trueanthem&utm_source=twitter","display_url":"foxla.com/news/los-angelâ€¦","indices":[172,195]}]		[]	[]			RT @FOXLA: LA County's COVID-19 vaccination effort will undergo a "challenging" expansion Monday when people with uâ€¦ https://t.co/i4ob4IeHW9	2285.0	True	full
551201	551201	604c4112c0415d0038dae349	2021-03-13 04:35:25	[]	[]	Wed Mar 03 11:31:32 +0000 2021	[{"text":"SmartRegions","indices":[226,239]}]	[{"url":"https://t.co/kS16nDWTeV","expanded_url":"http://bit.ly/307aZgFbi","display_url":"bit.ly/307aZgFbi","indices":[201,224]}]	This is Europeâ€™s first cross-border mobile hospital. Here, isolated communities on both sides of the Pyrenees can receive emergency medical care, PCR tests and even COVID-19 vaccinations. Watch more: https://t.co/kS16nDWTeV #SmartRegions w/ @EUinmyRegion https://t.co/XiY6PSq0DR	455519.0	RT @euronews: This is Europeâ€™s first cross-border mobile hospital. Here, isolated communities on both sides of the Pyrenees can receive emeâ€¦	1200.0	True	full
551202	551202	604c4112c0415d0038dae353	2021-03-13 04:35:25	[]	[]	Fri Mar 12 06:58:37 +0000 2021	[]	[{"url":"https://t.co/pnuy3t44m5","expanded_url":"https://www.eluniversal.com.mx/nacion/como-si-fuera-domingo-el-video-del-paseo-por-la-condesa-de-lopez-gatell","display_url":"eluniversal.com.mx/nacion/como-siâ€¦","indices":[233,256]}]	Yo prefiero que Gatell pasee por la Condesa dÃ¡ndose besitos COVID a que regrese a reforzar, por lambiscon, las locuras de AMLO. Ya bastante muertos tenemos. Como si fuera domingo"; el video del paseo por la Condesa de LÃ³pez-Gatell https://t.co/pnuy3t44m5	44752.0	RT @TereValeMX: Yo prefiero que Gatell pasee por la Condesa dÃ¡ndose besitos COVID a que regrese a reforzar, por lambiscon, las locuras deâ€¦	78.0	True	full
551203	551203	604c4113c0415d0038dae369	2021-03-13 04:35:25	[]	[]	Fri Mar 12 17:34:39 +0000 2021	[]	[{"url":"https://t.co/0usV0dtowA","expanded_url":"https://www.washingtonpost.com/technology/2021/03/12/musk-bezos-zuckerberg-gates-pandemic-profits/","display_url":"washingtonpost.com/technology/202â€¦","indices":[255,278]}]	9 billionaires gained $360 billion in the pandemic Bezos: donated 0.3% of pandemic gains to charity Musk: gave 0.004% Zuckerberg: gave 0.4% Gates: gave 7% Brin (Google): gave 0.3% Page (Google), Ellison, Ballmer, Dell: 0 known donations Just. tax. them. https://t.co/0usV0dtowA	392686.0	RT @DanPriceSeattle: 9 billionaires gained $360 billion in the pandemic Bezos: donated 0.3% of pandemic gains to charity Musk: gave 0.004%â€¦	20.0	True	full
551204	551204	604c4113c0415d0038dae37d	2021-03-13 04:35:25	[]	[]	Fri Oct 25 21:31:45 +0000 2019	[{"text":"dick","indices":[82,87]},{"text":"lucasmen","indices":[163,172]},{"text":"lucasentertainment","indices":[173,192]}]	[{"url":"https://t.co/I8f4PHkre2","expanded_url":"http://LUCASENTERTAINMENT.COM","display_url":"LUCASENTERTAINMENT.COM","indices":[254,277]}]	Ok almost 100k on twitter. Thank u all guys for EVERYTHING ðŸ˜‰ @LucasEnt and my big #dick boss @MichaelLucasNYC for giving me this. ðŸ˜˜ just signed again for Lucas â�¤ï¸� #lucasmen #lucasentertainment I think 15 scenes of me is not released. Check it out at: https://t.co/I8f4PHkre2 https://t.co/KUjCcrL0Rr	333439.0	RT @RuslanAngelo: Ok almost 100k on twitter. Thank u all guys for EVERYTHING ðŸ˜‰ @LucasEnt and my big #dick boss @MichaelLucasNYC for givingâ€¦	1250.0	True	full
551205	551205	604c4113c0415d0038dae3a5	2021-03-13 04:35:26	[]	[{"url":"https://t.co/YrnYZ9Ca36","expanded_url":"https://ischinaresponsibleforcovid19outbreak.blogspot.com/","display_url":"â€¦nsibleforcovid19outbreak.blogspot.com","indices":[165,188]},{"url":"https://t.co/kdsuwsBnZU","expanded_url":"https://workfromhomeduringcovid19pandemic.blogspot.com/","display_url":"â€¦omeduringcovid19pandemic.blogspot.com","indices":[262,285]}]		[]	[]			@WordswithSteph @joncoopertweets The virus of Covid19 rapidly changing, revolving in new environment and makes theâ€¦ https://t.co/Bm4uIXiryr	17.0	True	full
551206	551206	604c4114c0415d0038dae3bf	2021-03-13 04:35:26	[]	[]	Sat Mar 13 04:32:44 +0000 2021	[{"text":"ROSÃ‰","indices":[0,5]},{"text":"OnTheGround","indices":[50,62]}]	[{"url":"https://t.co/eD6Omg0mxn","expanded_url":"https://music.apple.com/us/album/r-single/1557744841","display_url":"music.apple.com/us/album/r-sinâ€¦","indices":[236,259]}]	#ROSÃ‰ Rising: The @BLACKPINK singer's solo single #OnTheGround is not just No. 1 on the all-genre U.S. @iTunes Top Songs chart but b-side "Gone" has now hit the Top 15 Can she make a splash on the Billboard charts next week?! Listen: https://t.co/eD6Omg0mxn https://t.co/RS3szpovFh	156072.0	RT @Jeff__Benjamin: #ROSÃ‰ Rising: The @BLACKPINK singer's solo single #OnTheGround is not just No. 1 on the all-genre U.S. @iTunes Top Songâ€¦	24.0	True	full
551207	551207	604c4114c0415d0038dae3cd	2021-03-13 04:35:27	[]	[]	Fri Mar 12 17:52:08 +0000 2021	[]	[{"url":"https://t.co/Ib2vEZ3p62","expanded_url":"https://www.cbc.ca/news/canada/calgary/alberta-radiology-contracts-termination-notice-pandemic-1.5499535","display_url":"cbc.ca/news/canada/caâ€¦","indices":[257,280]}]	Happy Screwiversary. A year ago Shandro cancelled the contract he signed with radiologists 4 months before. A contract with a 2yr retroactive rollback of 12%. Radiologists cut cheques to the govt to cover the rollback. Then, Shandro killed the contract. https://t.co/Ib2vEZ3p62 https://t.co/yt7Iw5q4V9	11561.0	RT @AB_MD_WarRoom: Happy Screwiversary. A year ago Shandro cancelled the contract he signed with radiologists 4 months before. A contractâ€¦	902.0	True	full
551208	551208	604c4114c0415d0038dae3cf	2021-03-13 04:35:27	[]	[]	Sat Mar 13 01:35:26 +0000 2021	[]	[{"url":"https://t.co/1QNyayh3RX","expanded_url":"https://youtube.com/watch?v=6Lz2Yospjo0&feature=share","display_url":"youtube.com/watch?v=6Lz2Yoâ€¦","indices":[250,273]}]	Crypto/DeFi/NFT is going to be the biggest game changer since the BoE invented the paper currency in 1693 (fiat). Â Yes it is that big! Why? @RaoulGMI of @RealVision explains why, starting at 15:45. Well worth your time. @AshBennington @edwardnh https://t.co/1QNyayh3RX	111881.0	RT @biancoresearch: Crypto/DeFi/NFT is going to be the biggest game changer since the BoE invented the paper currency in 1693 (fiat). Â Yesâ€¦	98.0	True	full
551209	551209	604c4114c0415d0038dae3db	2021-03-13 04:35:27	[]	[]	Sat Mar 13 04:32:44 +0000 2021	[{"text":"ROSÃ‰","indices":[0,5]},{"text":"OnTheGround","indices":[50,62]}]	[{"url":"https://t.co/eD6Omg0mxn","expanded_url":"https://music.apple.com/us/album/r-single/1557744841","display_url":"music.apple.com/us/album/r-sinâ€¦","indices":[236,259]}]	#ROSÃ‰ Rising: The @BLACKPINK singer's solo single #OnTheGround is not just No. 1 on the all-genre U.S. @iTunes Top Songs chart but b-side "Gone" has now hit the Top 15 Can she make a splash on the Billboard charts next week?! Listen: https://t.co/eD6Omg0mxn https://t.co/RS3szpovFh	156072.0	RT @Jeff__Benjamin: #ROSÃ‰ Rising: The @BLACKPINK singer's solo single #OnTheGround is not just No. 1 on the all-genre U.S. @iTunes Top Songâ€¦	225.0	True	full
551210	551210	604c4115c0415d0038dae425	2021-03-13 04:35:27	[]	[]	Fri Mar 12 22:17:03 +0000 2021	[]	[{"url":"https://t.co/hyZPC6IKq3","expanded_url":"https://www.haaretz.com/israel-news/thousands-of-israelis-tested-positive-for-coronavirus-after-first-vaccine-shot-1.9462478","display_url":"haaretz.com/israel-news/thâ€¦","indices":[197,220]}]	33/: 19th January 2021: The Israeli newspaper @haaretzcom reported that over 12,400 Israelis who had been vaccinated tested positive for COVID-19, thatâ€™s 6.6% of the 189,000 vaccinated people. https://t.co/hyZPC6IKq3 https://t.co/epUZJfMMZZ	6166.0	RT @Bobby_Network: 33/: 19th January 2021: The Israeli newspaper @haaretzcom reported that over 12,400 Israelis who had been vaccinated tâ€¦	1073.0	True	full
551211	551211	604c4115c0415d0038dae42f	2021-03-13 04:35:27	[]	[]	Sat Mar 13 03:32:45 +0000 2021	[]	[{"url":"https://t.co/P54Mml17ti","expanded_url":"https://www.cnnphilippines.com/news/2021/3/13/Japan-detects-new-coronavirus-variant-from-traveler-coming-from-PH.html","display_url":"cnnphilippines.com/news/2021/3/13â€¦","indices":[131,154]}]	Japan earlier said it found a new coronavirus variant in a 60-year-old man who arrived in Tokyo from the Philippines in February. https://t.co/P54Mml17ti	1194710.0	RT @cnnphilippines: Japan earlier said it found a new coronavirus variant in a 60-year-old man who arrived in Tokyo from the Philippines inâ€¦	461.0	True	full
551212	551212	604c4115c0415d0038dae433	2021-03-13 04:35:27	[{"text":"AFRSUMMIT","indices":[4,14]}]	[{"url":"https://t.co/mQMilrIUdc","expanded_url":"https://bit.ly/2OM9ou2","display_url":"bit.ly/2OM9ou2","indices":[127,150]}]		[]	[]			The #AFRSUMMIT captured a business sector energised by the pandemic and determined to use it as a burning platformâ€¦ https://t.co/uuFes2kwVa	314620.0	True	full
551213	551213	604c4115c0415d0038dae43d	2021-03-13 04:35:28	[]	[{"url":"https://t.co/pO3fn88jnY","expanded_url":"https://nymag.com/intelligencer/2021/03/covid-vaccine-side-effects-everything-you-need-to-know.html","display_url":"nymag.com/intelligencer/â€¦","indices":[241,264]}]		[]	[]			For the shot tenderness, it goes away with lifting some weights, I got mine in the arm I had shoulder surgery. Artâ€¦ https://t.co/tEOoh4uIFK	2179.0	True	full
551214	551214	604c4115c0415d0038dae43f	2021-03-13 04:35:28	[]	[]	Fri Mar 12 20:28:02 +0000 2021	[]	[{"url":"https://t.co/Ew2ysDIRyO","expanded_url":"https://twitter.com/datosyopinion/status/1027634146594709504","display_url":"twitter.com/datosyopinion/â€¦","indices":[122,145]}]	@CortedeCuentas Ya @tonysacaoficial habÃ­a mencionado de los silencios de la @CortedeCuentas en los chanchuyos de Flores: https://t.co/Ew2ysDIRyO	24791.0	RT @datosyopinion: @CortedeCuentas Ya @tonysacaoficial habÃ­a mencionado de los silencios de la @CortedeCuentas en los chanchuyos de Flores:â€¦	255.0	True	full
551215	551215	604c4115c0415d0038dae467	2021-03-13 04:35:28	[]	[{"url":"https://t.co/FiTSa1Xs4C","expanded_url":"https://youtu.be/rWVbjsfSHK4","display_url":"youtu.be/rWVbjsfSHK4","indices":[229,252]}]		[]	[]			@OttawaCitizen China has given the world COVID-19, and response to COVID -19 templates. Whether we should be thankâ€¦ https://t.co/Aw4T4CJQka	132.0	True	full
551216	551216	604c4115c0415d0038dae469	2021-03-13 04:35:28	[]	[]	Sat Mar 13 04:32:44 +0000 2021	[{"text":"ROSÃ‰","indices":[0,5]},{"text":"OnTheGround","indices":[50,62]}]	[{"url":"https://t.co/eD6Omg0mxn","expanded_url":"https://music.apple.com/us/album/r-single/1557744841","display_url":"music.apple.com/us/album/r-sinâ€¦","indices":[236,259]}]	#ROSÃ‰ Rising: The @BLACKPINK singer's solo single #OnTheGround is not just No. 1 on the all-genre U.S. @iTunes Top Songs chart but b-side "Gone" has now hit the Top 15 Can she make a splash on the Billboard charts next week?! Listen: https://t.co/eD6Omg0mxn https://t.co/RS3szpovFh	156072.0	RT @Jeff__Benjamin: #ROSÃ‰ Rising: The @BLACKPINK singer's solo single #OnTheGround is not just No. 1 on the all-genre U.S. @iTunes Top Songâ€¦	196.0	True	full
551217	551217	604c4115c0415d0038dae46f	2021-03-13 04:35:28	[]	[]	Sat Mar 13 01:43:22 +0000 2021	[{"text":"LeadershipMatters","indices":[113,131]}]	[{"url":"https://t.co/eXHD5KY3rd","expanded_url":"https://www.ajc.com/news/georgia-news/georgia-last-among-states-in-key-vaccination-category/JIXR2GX7MZEJVFFBU2VWBTMTJY/","display_url":"ajc.com/news/georgia-nâ€¦","indices":[134,157]}]	We donâ€™t have to be last but this is on brand for the lack of leadership weâ€™ve seen from day 1 of this pandemic. #LeadershipMatters https://t.co/eXHD5KY3rd	1689.0	RT @erickallen: We donâ€™t have to be last but this is on brand for the lack of leadership weâ€™ve seen from day 1 of this pandemic. #Leadershiâ€¦	151.0	True	full
551218	551218	604c4115c0415d0038dae479	2021-03-13 04:35:28	[]	[]	Fri Mar 12 20:05:06 +0000 2021	[]	[{"url":"https://t.co/xuX37TVCFE","expanded_url":"https://twitter.com/EconomicPolicy/status/1367872868353249290","display_url":"twitter.com/EconomicPolicyâ€¦","indices":[202,225]}]	The collapse in worker's wages began around the time Reagan came into office; that's no coincidence. It's time to declare Reaganomics dead and begin a progressive New Deal for America's working people. https://t.co/xuX37TVCFE	137084.0	RT @Thom_Hartmann: The collapse in worker's wages began around the time Reagan came into office; that's no coincidence. It's time to declarâ€¦	2662.0	True	full
551219	551219	604c4116c0415d0038dae47f	2021-03-13 04:35:28	[]	[]	Sat Mar 13 03:06:48 +0000 2021	[{"text":"flavorlilygiveaway","indices":[14,33]}]	[{"url":"https://t.co/NwZZb453fs","expanded_url":"http://shopee.com.my/flavorlilymy.os","display_url":"shopee.com.my/flavorlilymy.os","indices":[177,200]}]	ðŸ§šðŸ�»â€�â™€ GIVEAWAY #flavorlilygiveaway ðŸ§šðŸ�»â€�â™€ Since i happy dgn result exam, i nak bagi KAYMAN COALBERRY to 1 person ðŸ§¡ ! Rules below ðŸ‘‡ðŸ�» 1. RT &amp; Follow me 2. Follow my shopee: ðŸ›’ https://t.co/NwZZb453fs 3. Comment DONE âœ¨ Tu je hehe ENDS ON 15/3/2021 @ 10PM https://t.co/sxRawTTqWj	734.0	RT @flavorlilymy: ðŸ§šðŸ�»â€�â™€ GIVEAWAY #flavorlilygiveaway ðŸ§šðŸ�»â€�â™€ Since i happy dgn result exam, i nak bagi KAYMAN COALBERRY to 1 person ðŸ§¡ ! Rulesâ€¦	127.0	True	full
551220	551220	604c4116c0415d0038dae48d	2021-03-13 04:35:28	[]	[]	Sat Mar 13 00:49:17 +0000 2021	[{"text":"knowtherisks","indices":[136,149]}]	[{"url":"https://t.co/DPf3q3LTj3","expanded_url":"https://www.moneycontrol.com/news/world/astrazeneca-vaccine-covishield-suspended-in-10-european-countries-over-reports-of-blood-clot-6635781.html","display_url":"moneycontrol.com/news/world/astâ€¦","indices":[150,173]}]	At least 10 European countries have now suspended the use of the AstraZeneca COVID-19 vaccine. Can anyone hear the alarm bells ringing? #knowtherisks https://t.co/DPf3q3LTj3	12324.0	RT @CraigKellyMP: At least 10 European countries have now suspended the use of the AstraZeneca COVID-19 vaccine. Can anyone hear the alarmâ€¦	824.0	True	full
551221	551221	604c4116c0415d0038dae4a9	2021-03-13 04:35:29	[]	[]	Sat Mar 13 03:58:31 +0000 2021	[]	[{"url":"https://t.co/VYAs0q4qbe","expanded_url":"https://www.washingtonpost.com/technology/2021/03/12/hundreds-covid-cases-reported-tesla-plant-following-musks-defiant-reopening-county-data-shows/","display_url":"washingtonpost.com/technology/202â€¦","indices":[210,233]}]	"Teslaâ€™s Bay Area production plant recorded hundreds of covid-19 cases following CEO Elon Muskâ€™s defiant reopening of the plant in May, according to county-level data obtained by a legal transparency website." https://t.co/VYAs0q4qbe	1214903.0	RT @MaddowBlog: "Teslaâ€™s Bay Area production plant recorded hundreds of covid-19 cases following CEO Elon Muskâ€™s defiant reopening of the pâ€¦	2043.0	True	full
551222	551222	604c4116c0415d0038dae4af	2021-03-13 04:35:29	[]	[]	Fri Mar 12 17:19:03 +0000 2021	[]	[{"url":"https://t.co/p65tzLYAmK","expanded_url":"https://www.normantranscript.com/sports/high_school_sports/high-school-basketball-announcer-directs-racist-comments-at-norman-high-girls-on-state-tournament-live/article_7f75230e-834b-11eb-a524-d7f41ae6649e.html","display_url":"normantranscript.com/sports/high_scâ€¦","indices":[154,177]}]	Norman Public Schools said it will no longer rely on the network to broadcast its games and that it supports its student-athletes' freedom of expression. https://t.co/p65tzLYAmK	156343.0	RT @Phil_Lewis_: Norman Public Schools said it will no longer rely on the network to broadcast its games and that it supports its student-aâ€¦	4798.0	True	full
551223	551223	604c4116c0415d0038dae4bf	2021-03-13 04:35:29	[]	[]	Sat Mar 13 04:35:23 +0000 2021	[{"text":"COVID19","indices":[25,33]},{"text":"coronavirus","indices":[93,105]},{"text":"CoronaVirusUpdates","indices":[106,125]},{"text":"COVIDãƒ¼19","indices":[126,135]}]	[{"url":"https://t.co/U9MJw13oui","expanded_url":"https://zeenews.india.com/india/india-records-24882-new-covid-19-cases-in-last-24-hours-active-count-climbs-to-2-02-lakh-2347566.html","display_url":"zeenews.india.com/india/india-reâ€¦","indices":[138,161]}]	India records 24,882 new #COVID19 cases in last 24 hours, active count climbs to 2.02 lakh #coronavirus #CoronaVirusUpdates #COVIDãƒ¼19 https://t.co/U9MJw13oui	5382249.0	RT @ZeeNewsEnglish: India records 24,882 new #COVID19 cases in last 24 hours, active count climbs to 2.02 lakh #coronavirus #CoronaVirusUâ€¦	1172.0	True	full
551224	551224	604c4116c0415d0038dae4c5	2021-03-13 04:35:29	[]	[]	Thu Mar 04 19:05:09 +0000 2021	[{"text":"Warzone","indices":[91,99]},{"text":"SooUltra","indices":[238,247]},{"text":"BetterWithBell","indices":[248,263]}]	[{"url":"https://t.co/ZTVBKtROQG","expanded_url":"http://smash.gg/tournament/bell-battle-royale-2-0","display_url":"smash.gg/tournament/belâ€¦","indices":[213,236]}]	.@Bell Battle Royale is back!ðŸ‡¨ðŸ‡¦ This is your chance to compete against the Ultra squad in #Warzone. The battle of Toronto Ultra Vs Canada is on! âœ… Free to enter ðŸ’° Cash prizes ðŸ“… Mar 15 | 7 PM ET âž¡ï¸� Sign up now - https://t.co/ZTVBKtROQG #SooUltra #BetterWithBell https://t.co/cJzkdySzE1	65890.0	RT @TorontoUltra: .@Bell Battle Royale is back!ðŸ‡¨ðŸ‡¦ This is your chance to compete against the Ultra squad in #Warzone. The battle of Torontâ€¦	97.0	True	full
551225	551225	604c4117c0415d0038dae4e1	2021-03-13 04:35:29	[{"text":"Africa","indices":[88,95]},{"text":"coronavirus","indices":[96,108]},{"text":"COVID19","indices":[109,117]},{"text":"COVID19vaccines","indices":[118,134]}]	[{"url":"https://t.co/gyB13x0VU3","expanded_url":"https://www.sightmagazine.com.au/news/19381-africans-slam-rich-nations-for-blocking-access-to-generic-covid-vaccines","display_url":"sightmagazine.com.au/news/19381-afrâ€¦","indices":[136,159]}]		[]	[]			Africans slam rich nations for blocking access to generic COVID vaccines @SightMagazine #Africa #coronavirusâ€¦ https://t.co/9h37DTqVfk	1446.0	True	full
551226	551226	604c4117c0415d0038dae4eb	2021-03-13 04:35:30	[]	[]	Sat Mar 13 04:30:09 +0000 2021	[]	[{"url":"https://t.co/7iCd1rtvIZ","expanded_url":"https://bit.ly/3qMlNeW","display_url":"bit.ly/3qMlNeW","indices":[196,219]}]	On Thursday, hospitality workers and food service workers finally became eligible for the vaccine. On Friday, thousands of people made their way to the convention center to get their first dose. https://t.co/7iCd1rtvIZ	245372.0	RT @8NewsNow: On Thursday, hospitality workers and food service workers finally became eligible for the vaccine. On Friday, thousands of peâ€¦	174.0	True	full
551227	551227	604c4117c0415d0038dae4f1	2021-03-13 04:35:30	[]	[]	Fri Mar 12 23:30:41 +0000 2021	[]	[{"url":"https://t.co/1sMvtboefZ","expanded_url":"https://bit.ly/30Bdfgt","display_url":"bit.ly/30Bdfgt","indices":[212,235]}]	Philippine National Police chief Gen. Debold Sinas skipped health screening upon his arrival in Oriental Mindoro on March 11, the day he announced he tested positive for COVID-19, the provincial government said. https://t.co/1sMvtboefZ	1194710.0	RT @cnnphilippines: Philippine National Police chief Gen. Debold Sinas skipped health screening upon his arrival in Oriental Mindoro on Marâ€¦	5.0	True	full
551228	551228	604c4117c0415d0038dae507	2021-03-13 04:35:30	[]	[]	Sat Mar 13 04:35:24 +0000 2021	[{"text":"NSTworld","indices":[0,9]},{"text":"covid19","indices":[189,197]},{"text":"coronavirus","indices":[198,210]},{"text":"vaccine","indices":[211,219]}]	[{"url":"https://t.co/8GVxxtCKYx","expanded_url":"https://www.nst.com.my/world/world/2021/03/673453/us-administers-100-million-covid-19-shots","display_url":"nst.com.my/world/world/20â€¦","indices":[222,245]}]	#NSTworld In terms of the breakdown, 65.9 million people have received at least one dose while 35 million are now fully vaccinated, or 10.5 per cent of the total population of 331 million. #covid19 #coronavirus #vaccine https://t.co/8GVxxtCKYx	741080.0	RT @NST_Online: #NSTworld In terms of the breakdown, 65.9 million people have received at least one dose while 35 million are now fully vacâ€¦	1172.0	True	full
551229	551229	604c4117c0415d0038dae51f	2021-03-13 04:35:30	[]	[]	Fri Mar 12 21:45:04 +0000 2021	[]	[{"url":"https://t.co/q4YOBgVHEq","expanded_url":"https://bit.ly/3ezTtKb","display_url":"bit.ly/3ezTtKb","indices":[138,161]}]	A long line of treasure hunters have spent more than 220 years trying to unearth untold riches suspected of being hidden in its confines. https://t.co/q4YOBgVHEq	43101.0	RT @CurseOfOak: A long line of treasure hunters have spent more than 220 years trying to unearth untold riches suspected of being hidden inâ€¦	16.0	True	full
551230	551230	604c4117c0415d0038dae523	2021-03-13 04:35:30	[]	[]	Fri Mar 12 19:58:35 +0000 2021	[]	[{"url":"https://t.co/2mUZ3F5EIV","expanded_url":"https://www.thestar.com/politics/provincial/2021/03/12/ontario-criticized-for-reporting-misleading-icu-numbers-for-covid-19-patients.html","display_url":"thestar.com/politics/proviâ€¦","indices":[251,274]}]	Ontario's public data is undercounting the number of patients in intensive care (by a lot), excluding dozens still taking up ICU beds. After the Star asked about this, the Ministry of Health says it's fixing the issue. New from @amydempsey and me. https://t.co/2mUZ3F5EIV	12626.0	RT @EdTubb: Ontario's public data is undercounting the number of patients in intensive care (by a lot), excluding dozens still taking up ICâ€¦	9.0	True	full
551231	551231	604c4118c0415d0038dae539	2021-03-13 04:35:30	[]	[]	Sat Mar 13 04:21:26 +0000 2021	[]	[{"url":"https://t.co/E187N1zozn","expanded_url":"https://www.bbc.co.uk/news/world-europe-56382608","display_url":"bbc.co.uk/news/world-eurâ€¦","indices":[151,174]}]	Shops, restaurants and schools will be closed across most of Italy on Monday, with PM Mario Draghi warning of a "new wave" of the coronavirus outbreak.https://t.co/E187N1zozn https://t.co/0NYdSYVnsX	6223.0	RT @Avitusparta: Shops, restaurants and schools will be closed across most of Italy on Monday, with PM Mario Draghi warning of a "new wave"â€¦	567.0	True	full
551232	551232	604c4118c0415d0038dae55b	2021-03-13 04:35:31	[]	[]	Sat Mar 13 04:00:03 +0000 2021	[]	[{"url":"https://t.co/c0uJbPbe68","expanded_url":"https://kpbs.us/2OrWiT5","display_url":"kpbs.us/2OrWiT5","indices":[237,260]}]	The state has delivered 2 million doses of COVID-19 vaccines to its hardest hit communities, meaning it is all but assured San Diego County will enter the less-restrictive red tier in the state's four-tiered reopening plan on Wednesday. https://t.co/c0uJbPbe68 https://t.co/mPenb4egDS	69929.0	RT @KPBSnews: The state has delivered 2 million doses of COVID-19 vaccines to its hardest hit communities, meaning it is all but assured Saâ€¦	3613.0	True	full
551233	551233	604c4118c0415d0038dae585	2021-03-13 04:35:31	[]	[]	Sat Mar 13 04:32:44 +0000 2021	[{"text":"ROSÃ‰","indices":[0,5]},{"text":"OnTheGround","indices":[50,62]}]	[{"url":"https://t.co/eD6Omg0mxn","expanded_url":"https://music.apple.com/us/album/r-single/1557744841","display_url":"music.apple.com/us/album/r-sinâ€¦","indices":[236,259]}]	#ROSÃ‰ Rising: The @BLACKPINK singer's solo single #OnTheGround is not just No. 1 on the all-genre U.S. @iTunes Top Songs chart but b-side "Gone" has now hit the Top 15 Can she make a splash on the Billboard charts next week?! Listen: https://t.co/eD6Omg0mxn https://t.co/RS3szpovFh	156045.0	RT @Jeff__Benjamin: #ROSÃ‰ Rising: The @BLACKPINK singer's solo single #OnTheGround is not just No. 1 on the all-genre U.S. @iTunes Top Songâ€¦	8573.0	True	full
551234	551234	604c4118c0415d0038dae587	2021-03-13 04:35:31	[]	[]	Fri Mar 05 03:47:59 +0000 2021	[]	[{"url":"https://t.co/gq7gMzXNoX","expanded_url":"https://lustyage.com/products/penis-extender-stretcher?ref=kdo9hrzxfhld","display_url":"lustyage.com/products/penisâ€¦","indices":[189,212]}]	Grow your Dick size in an efficient, safe &amp; painless way ðŸ˜� And all sex toy product buying go to home Worldwide Free Shipping must try get https 50% discount ðŸ¥° No infection ðŸ‘Œ order now https://t.co/gq7gMzXNoX https://t.co/RACRVt2OdH	72304.0	RT @hotpromo01: Grow your Dick size in an efficient, safe &amp; painless way ðŸ˜� And all sex toy product buying go to home Worldwide Free Shippinâ€¦	268769.0	True	full
551235	551235	604c4119c0415d0038dae58f	2021-03-13 04:35:31	[]	[]	Sun Jan 03 14:00:16 +0000 2021	[]	[{"url":"https://t.co/XEuWnKfTeO","expanded_url":"https://nbakay.wordpress.com/2021/01/03/karen-hudes-the-corona-virus-is-not-contagious-people-are-falling-ill-from-the-5g-radiofrequencies-the-vaccine-will-interfere-with-your-bodys-ability-to-withstand-the-effects-of-5g-radiofrequencie/","display_url":"nbakay.wordpress.com/2021/01/03/karâ€¦","indices":[202,225]}]	Karen Hudes: The Corona Virus is not contagious, people are falling ill from the 5G radiofrequencies The vaccine will interfere with your bodyâ€™s ability to withstand the effects of 5G radiofrequencies, https://t.co/XEuWnKfTeO	145.0	RT @NestorBAguilar2: Karen Hudes: The Corona Virus is not contagious, people are falling ill from the 5G radiofrequencies The vaccine willâ€¦	2777.0	True	full
551236	551236	604c4119c0415d0038dae591	2021-03-13 04:35:31	[]	[]	Sat Mar 13 03:48:01 +0000 2021	[{"text":"PatriaYVida","indices":[36,48]},{"text":"Covid19","indices":[78,86]}]	[{"url":"https://t.co/wYjkN6UJrv","expanded_url":"https://twitter.com/DiazCanelB/status/1369998677947908097","display_url":"twitter.com/DiazCanelB/staâ€¦","indices":[195,218]}]	Y una vez mÃ¡s cito a mi presidente: #PatriaYVida es que no haya fallecido por #Covid19 ni un solo menor de 18 aÃ±os y que jamÃ¡s hayamos tenido que elegir entre ventilar a un anciano o a un joven. https://t.co/wYjkN6UJrv	146.0	RT @EPP_Cuba: Y una vez mÃ¡s cito a mi presidente: #PatriaYVida es que no haya fallecido por #Covid19 ni un solo menor de 18 aÃ±os y que jamÃ¡â€¦	41.0	True	full
551237	551237	604c4119c0415d0038dae593	2021-03-13 04:35:31	[]	[]	Sat Mar 13 04:01:45 +0000 2021	[]	[{"url":"https://t.co/1zuTPx4lgk","expanded_url":"https://bit.ly/30C0hPx","display_url":"bit.ly/30C0hPx","indices":[131,154]}]	BREAKING: The Philippines is now dealing with two other COVID-19 variants, including one that is first discovered in the country.. https://t.co/1zuTPx4lgk	1194710.0	RT @cnnphilippines: BREAKING: The Philippines is now dealing with two other COVID-19 variants, including one that is first discovered in thâ€¦	461.0	True	full
551238	551238	604c4119c0415d0038dae59b	2021-03-13 04:35:31	[]	[{"url":"https://t.co/qQl8Igcnnq","expanded_url":"https://nymag.com/intelligencer/article/andrew-cuomo-misconduct-allegations.html","display_url":"nymag.com/intelligencer/â€¦","indices":[251,274]}]		[]	[]			â€œThe brutality...Cuomo has brought to politicsâ€”connected as it has long been to his authority+ his ability to takeâ€¦ https://t.co/VyBF6MU7W7	11500.0	True	full
551239	551239	604c4119c0415d0038dae5c5	2021-03-13 04:35:32	[]	[]	Sat Mar 13 04:29:54 +0000 2021	[{"text":"COVID19","indices":[48,56]}]	[{"url":"https://t.co/KfpuDMBzco","expanded_url":"https://www.washingtonpost.com/technology/2021/03/12/hundreds-covid-cases-reported-tesla-plant-following-musks-defiant-reopening-county-data-shows/","display_url":"washingtonpost.com/technology/202â€¦","indices":[251,274]}]	Oh my.... Teslaâ€™s SF area factory recorded 450 #COVID19 cases in workers following CEO Elon Muskâ€™s defiant reopening of the plant in May, according to county-level data obtained by a legal transparency website. Musk dared officials to arrest him. ðŸ§µ https://t.co/KfpuDMBzco	446539.0	RT @DrEricDing: Oh my.... Teslaâ€™s SF area factory recorded 450 #COVID19 cases in workers following CEO Elon Muskâ€™s defiant reopening of thâ€¦	1166.0	True	full
551240	551240	604c4119c0415d0038dae5cb	2021-03-13 04:35:32	[]	[]	Sat Mar 13 00:31:15 +0000 2021	[{"text":"FridayLivestream","indices":[78,95]}]	[{"url":"https://t.co/7NkubaV60y","expanded_url":"https://youtu.be/UyqpGw9cX1Q","display_url":"youtu.be/UyqpGw9cX1Q","indices":[140,163]}]	The party starters have arrived! @arashi5official is being played on the @MTV #FridayLivestream in a little less than 15 minutes! Tune in: https://t.co/7NkubaV60y https://t.co/CEPIFMEcTb	46571.0	RT @KevanKenney: The party starters have arrived! @arashi5official is being played on the @MTV #FridayLivestream in a little less than 15 mâ€¦	22.0	True	full
551241	551241	604c4119c0415d0038dae5d1	2021-03-13 04:35:32	[]	[]	Fri Mar 12 09:02:17 +0000 2021	[]	[{"url":"https://t.co/NVfsKmr01x","expanded_url":"http://seegasmworld.com","display_url":"seegasmworld.com","indices":[211,234]}]	(280G) Pussycat Bottom 15 (*2/3) Compared to when I have sex with others, I feel like it's a perfect fit when I have sex with the Pussycat ðŸ˜‚ It's the most comfortable sex compared to all others ðŸ¤£ [homepage] "https://t.co/NVfsKmr01x" https://t.co/A5wlCYVO8H	407503.0	RT @seegasmworlds: (280G) Pussycat Bottom 15 (*2/3) Compared to when I have sex with others, I feel like it's a perfect fit when I have seâ€¦	4366.0	True	full
551242	551242	604c411ac0415d0038dae5f3	2021-03-13 04:35:32	[]	[]	Sat Mar 13 03:54:14 +0000 2021	[]	[{"url":"https://t.co/W9vHivQd4U","expanded_url":"https://www.grammy.com/polls/which-2021-grammy-awards-show-performer-are-you-most-excited-about","display_url":"grammy.com/polls/which-20â€¦","indices":[158,181]}]	â€¼DIFUNDANâ€¼ Los grammys han creado una pÃ¡gina sobre cual es la presentaciÃ³n mÃ¡s esperada de ese dÃ­a, asÃ­ q vayan a dejar sus votos por bangtan @BTS_twt ðŸ–‡ï¸� https://t.co/W9vHivQd4U https://t.co/4lUo1L8VD4	13560.0	RT @I_LUVKOOK: â€¼DIFUNDANâ€¼ Los grammys han creado una pÃ¡gina sobre cual es la presentaciÃ³n mÃ¡s esperada de ese dÃ­a, asÃ­ q vayan a dejar susâ€¦	85.0	True	full
551243	551243	604c411ac0415d0038dae5f5	2021-03-13 04:35:32	[]	[]	Sat Mar 13 04:35:19 +0000 2021	[]	[{"url":"https://t.co/KBvDvVUFTY","expanded_url":"https://www.news18.com/news/world/astrazeneca-to-seek-us-authorisation-for-covid-19-vaccine-this-month-or-early-next-report-3529445.html","display_url":"news18.com/news/world/astâ€¦","indices":[119,142]}]	AstraZeneca Plc is preparing to file for U.S. emergency use authorisation for its COVID-19 vaccine later this month. https://t.co/KBvDvVUFTY	150443.0	RT @news18dotcom: AstraZeneca Plc is preparing to file for U.S. emergency use authorisation for its COVID-19 vaccine later this month. htâ€¦	184.0	True	full
551244	551244	604c411ac0415d0038dae601	2021-03-13 04:35:32	[]	[]	Fri Mar 12 23:17:53 +0000 2021	[{"text":"FaveArtistTop25","indices":[0,16]}]	[{"url":"https://t.co/s7H7grXlPE","expanded_url":"https://youtu.be/qSsRt_1l740","display_url":"youtu.be/qSsRt_1l740","indices":[255,278]}]	#FaveArtistTop25 @nineinchnails 16. Survivalism From the album Year Zero Should be higher, but thereâ€™s a lot to pack into the top 15. Outstanding live song too. Video by @rob_sheridan and itâ€™s intense. The ARG is probably my fave internet event ever. https://t.co/s7H7grXlPE	182.0	RT @KjDraven: #FaveArtistTop25 @nineinchnails 16. Survivalism From the album Year Zero Should be higher, but thereâ€™s a lot to pack intoâ€¦	2801.0	True	full
551245	551245	604c411ac0415d0038dae61f	2021-03-13 04:35:33	[]	[]	Fri Mar 12 17:38:20 +0000 2021	[{"text":"TheFalconAndTheWinterSoldier","indices":[33,62]}]	[{"url":"https://t.co/Yhd6Tf6ozG","expanded_url":"https://buff.ly/3cFgmJZ","display_url":"buff.ly/3cFgmJZ","indices":[135,158]}]	BREAKING: The first reactions to #TheFalconAndTheWinterSoldier's debut episode praise its action and dramatic moments! Full reactions: https://t.co/Yhd6Tf6ozG https://t.co/8fjzCLzQot	633782.0	RT @MCU_Direct: BREAKING: The first reactions to #TheFalconAndTheWinterSoldier's debut episode praise its action and dramatic moments! Fullâ€¦	63.0	True	full
551246	551246	604c411ac0415d0038dae631	2021-03-13 04:35:33	[]	[]	Sat Mar 13 00:02:46 +0000 2021	[]	[{"url":"https://t.co/ocE06lemG1","expanded_url":"http://GRAMMY.com","display_url":"GRAMMY.com","indices":[213,236]},{"url":"https://t.co/lEQm1Dn8Bz","expanded_url":"https://www.grammy.com/grammys/news/63rd-grammy-awards-premiere-ceremony-lineup-2021-grammys","display_url":"grammy.com/grammys/news/6â€¦","indices":[239,262]}]	The winner of the Best Pop Duo/Group Performance category will be announced at the 63rd GRAMMY Awards Premiere Ceremony on March 14, at noon PT (March 15, 4AM KST), which will be streamed live internationally via https://t.co/ocE06lemG1. https://t.co/lEQm1Dn8Bz https://t.co/wzZ9skoQgM	426248.0	RT @doolsetbangtan: The winner of the Best Pop Duo/Group Performance category will be announced at the 63rd GRAMMY Awards Premiere Ceremonyâ€¦	4498.0	True	full
551247	551247	604c411ac0415d0038dae63d	2021-03-13 04:35:33	[]	[]	Sat Mar 13 04:29:54 +0000 2021	[{"text":"COVID19","indices":[48,56]}]	[{"url":"https://t.co/KfpuDMBzco","expanded_url":"https://www.washingtonpost.com/technology/2021/03/12/hundreds-covid-cases-reported-tesla-plant-following-musks-defiant-reopening-county-data-shows/","display_url":"washingtonpost.com/technology/202â€¦","indices":[251,274]}]	Oh my.... Teslaâ€™s SF area factory recorded 450 #COVID19 cases in workers following CEO Elon Muskâ€™s defiant reopening of the plant in May, according to county-level data obtained by a legal transparency website. Musk dared officials to arrest him. ðŸ§µ https://t.co/KfpuDMBzco	446549.0	RT @DrEricDing: Oh my.... Teslaâ€™s SF area factory recorded 450 #COVID19 cases in workers following CEO Elon Muskâ€™s defiant reopening of thâ€¦	361.0	True	full
551248	551248	604c411ac0415d0038dae63f	2021-03-13 04:35:33	[]	[{"url":"https://t.co/mJz8juoFti","expanded_url":"https://archive.org/details/tanzania-the-second-covid-coup-off-guardian","display_url":"archive.org/details/tanzanâ€¦","indices":[107,130]}]		[]	[]			Tanzania â€“ The Second Covid Coup? â€“ Off Guardian : Free Download, Borrow, and Streaming : Internet Archiveâ€¦ https://t.co/q7mkkqiAfS	18.0	True	full
551249	551249	604c411bc0415d0038dae663	2021-03-13 04:35:33	[]	[]	Fri Mar 12 20:00:15 +0000 2021	[]	[{"url":"https://t.co/9X49bOrIgT","expanded_url":"https://twitter.com/afpespanol/status/1370459220227854337","display_url":"twitter.com/afpespanol/staâ€¦","indices":[121,144]}]	La izquierda se reacomoda en LatinoamÃ©rica. Salva a sus criminales y persigue a todo aquel que se le opuso. Es guerra. https://t.co/9X49bOrIgT	117585.0	RT @OrlvndoA: La izquierda se reacomoda en LatinoamÃ©rica. Salva a sus criminales y persigue a todo aquel que se le opuso. Es guerra. httpâ€¦	506.0	True	full
551250	551250	604c411bc0415d0038dae667	2021-03-13 04:35:34	[]	[]	Sat Mar 13 03:20:02 +0000 2021	[]	[{"url":"https://t.co/m2H8dwbNjA","expanded_url":"http://ow.ly/rJga50DXRKd","display_url":"ow.ly/rJga50DXRKd","indices":[198,221]}]	La senadora Lilly TÃ©llez considerÃ³ que tres aÃ±os de cÃ¡rcel es poco para el subsecretario de PrevenciÃ³n y PromociÃ³n de la Salud, Hugo LÃ³pez-Gatell, tras ser captado paseando mientras tenÃ­a covid-19. https://t.co/m2H8dwbNjA	4892757.0	RT @proceso: La senadora Lilly TÃ©llez considerÃ³ que tres aÃ±os de cÃ¡rcel es poco para el subsecretario de PrevenciÃ³n y PromociÃ³n de la Saludâ€¦	1820.0	True	full
551251	551251	604c411bc0415d0038dae66b	2021-03-13 04:35:34	[]	[]	Sat Mar 13 00:02:46 +0000 2021	[]	[{"url":"https://t.co/ocE06lemG1","expanded_url":"http://GRAMMY.com","display_url":"GRAMMY.com","indices":[213,236]},{"url":"https://t.co/lEQm1Dn8Bz","expanded_url":"https://www.grammy.com/grammys/news/63rd-grammy-awards-premiere-ceremony-lineup-2021-grammys","display_url":"grammy.com/grammys/news/6â€¦","indices":[239,262]}]	The winner of the Best Pop Duo/Group Performance category will be announced at the 63rd GRAMMY Awards Premiere Ceremony on March 14, at noon PT (March 15, 4AM KST), which will be streamed live internationally via https://t.co/ocE06lemG1. https://t.co/lEQm1Dn8Bz https://t.co/wzZ9skoQgM	426248.0	RT @doolsetbangtan: The winner of the Best Pop Duo/Group Performance category will be announced at the 63rd GRAMMY Awards Premiere Ceremonyâ€¦	5707.0	True	full
551252	551252	604c411bc0415d0038dae671	2021-03-13 04:35:34	[]	[]	Fri Mar 12 19:25:30 +0000 2021	[]	[{"url":"https://t.co/ZDPngfTMCX","expanded_url":"https://polemon.mx/hija-de-beltrones-oculto-10-4-millones-de-pesos-en-andorra/?fbclid=IwAR3F7AA2V1lJswJ2d4XnKaLm10uQxQsvbai2iuJAVmCR4jSbMm4hYC2wGag","display_url":"polemon.mx/hija-de-beltroâ€¦","indices":[166,189]}]	Los Beltrones sÃ³lo se quedaron sin sus 10.4 millones ðŸ’µðŸ’°ðŸ’¸ en Andorra, tambiÃ©n se revela que el dinero fue un soborno de Televisa. Queremos que se acabe la impunidad ðŸ˜±https://t.co/ZDPngfTMCX https://t.co/mdw0R8feDY	211.0	RT @CarlosGodnezLa1: Los Beltrones sÃ³lo se quedaron sin sus 10.4 millones ðŸ’µðŸ’°ðŸ’¸ en Andorra, tambiÃ©n se revela que el dinero fue un soborno deâ€¦	50.0	True	full
551253	551253	604c411bc0415d0038dae67d	2021-03-13 04:35:34	[{"text":"Ensenada","indices":[92,101]}]	[{"url":"https://t.co/EsWVbrzaMX","expanded_url":"http://www.hiptex.com.mx/noticias/21915/iniciara-el-martes-vacunacion-masiva-covid-19-en-zona-urbana-de-ensenada","display_url":"hiptex.com.mx/noticias/21915â€¦","indices":[145,168]}]		[]	[]			El martes 16 de marzo iniciarÃ¡ la vacunaciÃ³n masiva contra el Covid-19 en la zona urbana de #Ensenada, para adultosâ€¦ https://t.co/LDGpVsdwE7	334.0	True	full
551254	551254	604c411bc0415d0038dae68f	2021-03-13 04:35:34	[]	[]	Sat Mar 13 00:02:46 +0000 2021	[]	[{"url":"https://t.co/ocE06lemG1","expanded_url":"http://GRAMMY.com","display_url":"GRAMMY.com","indices":[213,236]},{"url":"https://t.co/lEQm1Dn8Bz","expanded_url":"https://www.grammy.com/grammys/news/63rd-grammy-awards-premiere-ceremony-lineup-2021-grammys","display_url":"grammy.com/grammys/news/6â€¦","indices":[239,262]}]	The winner of the Best Pop Duo/Group Performance category will be announced at the 63rd GRAMMY Awards Premiere Ceremony on March 14, at noon PT (March 15, 4AM KST), which will be streamed live internationally via https://t.co/ocE06lemG1. https://t.co/lEQm1Dn8Bz https://t.co/wzZ9skoQgM	426248.0	RT @doolsetbangtan: The winner of the Best Pop Duo/Group Performance category will be announced at the 63rd GRAMMY Awards Premiere Ceremonyâ€¦	547.0	True	full
551255	551255	604c411bc0415d0038dae691	2021-03-13 04:35:34	[]	[]	Tue Mar 09 15:48:41 +0000 2021	[]	[{"url":"https://t.co/woUuks1nn6","expanded_url":"https://www.diamondandsilk.com/breaking-108-illegal-immigrants-released-by-border-patrol-in-texas-have-already-tested-positive-for-coronavirus-officials-say/","display_url":"diamondandsilk.com/breaking-108-iâ€¦","indices":[227,250]}]	If Illegal Aliens, who tested POSITIVE for the China Virus, are free to live in America Illegally and without restrictions, then why are lock-down measures still in place for Legal American Citizens? The Jig and the Gig is up. https://t.co/woUuks1nn6	1247508.0	RT @DiamondandSilk: If Illegal Aliens, who tested POSITIVE for the China Virus, are free to live in America Illegally and without restrictiâ€¦	46.0	True	full
551256	551256	604c411cc0415d0038dae6ab	2021-03-13 04:35:34	[]	[]	Sat Mar 13 04:32:44 +0000 2021	[{"text":"ROSÃ‰","indices":[0,5]},{"text":"OnTheGround","indices":[50,62]}]	[{"url":"https://t.co/eD6Omg0mxn","expanded_url":"https://music.apple.com/us/album/r-single/1557744841","display_url":"music.apple.com/us/album/r-sinâ€¦","indices":[236,259]}]	#ROSÃ‰ Rising: The @BLACKPINK singer's solo single #OnTheGround is not just No. 1 on the all-genre U.S. @iTunes Top Songs chart but b-side "Gone" has now hit the Top 15 Can she make a splash on the Billboard charts next week?! Listen: https://t.co/eD6Omg0mxn https://t.co/RS3szpovFh	156045.0	RT @Jeff__Benjamin: #ROSÃ‰ Rising: The @BLACKPINK singer's solo single #OnTheGround is not just No. 1 on the all-genre U.S. @iTunes Top Songâ€¦	475.0	True	full
551257	551257	604c411cc0415d0038dae6bb	2021-03-13 04:35:35	[]	[]	Sat Mar 13 00:05:44 +0000 2021	[{"text":"LongCovid","indices":[15,25]}]	[{"url":"https://t.co/2cslNIVuAG","expanded_url":"https://www.medrxiv.org/content/10.1101/2021.03.03.21252086v1?mc_source=MTEyNjQxNzM4NjMzNDg2MjM3NzEwOjo6YzVjN2E5OGQzNWQxNDllYWE2MDdjMzgyNmNkOTJlYWQ6OnY0OjoxNjE1MTMwNjcwOjox&referringSource=articleShare","display_url":"medrxiv.org/content/10.110â€¦","indices":[257,280]}]	Gute Studie zu #LongCovid aus Kalifornien. Auch die leichte FÃ¤lle, kein Krankenhaus, hatten zu 27% nach 2 Monaten noch Symptome. Frauen viel mehr betroffen. Auch viele anfangs Symptomlose entwickelten spÃ¤ter Symptome. Wichtig, weil B117 viel JÃ¼ngere trifft https://t.co/2cslNIVuAG	400179.0	RT @Karl_Lauterbach: Gute Studie zu #LongCovid aus Kalifornien. Auch die leichte FÃ¤lle, kein Krankenhaus, hatten zu 27% nach 2 Monaten nochâ€¦	1770.0	True	full
551258	551258	604c411cc0415d0038dae6cb	2021-03-13 04:35:35	[]	[{"url":"https://t.co/woOTaWgvuY","expanded_url":"https://www.oe24.at/coronavirus/zahlen-crashen-covid-gipfel/468900992","display_url":"oe24.at/coronavirus/zaâ€¦","indices":[72,95]}]		[]	[]			Regierung verschiebt Entscheidungen Ã¼ber SchanigÃ¤rten und Schulferien.Â https://t.co/woOTaWgvuY also noch eine Wochâ€¦ https://t.co/64zbIenREB	132.0	True	full
551259	551259	604c411cc0415d0038dae6d1	2021-03-13 04:35:35	[]	[]	Sat Mar 13 04:02:34 +0000 2021	[]	[{"url":"https://t.co/AzWVgekJTf","expanded_url":"http://socy.es/ogomc1","display_url":"socy.es/ogomc1","indices":[137,160]}]	El Gobierno italiano impone fuertes restricciones en la mayorÃ­a del paÃ­s, incluidas Roma y MilÃ¡n, por la "nueva oleada" del coronavirus https://t.co/AzWVgekJTf	3907497.0	RT @elmundoes: El Gobierno italiano impone fuertes restricciones en la mayorÃ­a del paÃ­s, incluidas Roma y MilÃ¡n, por la "nueva oleada" delâ€¦	329.0	True	full
551260	551260	604c411cc0415d0038dae6db	2021-03-13 04:35:35	[]	[]	Sat Mar 13 03:54:14 +0000 2021	[]	[{"url":"https://t.co/W9vHivQd4U","expanded_url":"https://www.grammy.com/polls/which-2021-grammy-awards-show-performer-are-you-most-excited-about","display_url":"grammy.com/polls/which-20â€¦","indices":[158,181]}]	â€¼DIFUNDANâ€¼ Los grammys han creado una pÃ¡gina sobre cual es la presentaciÃ³n mÃ¡s esperada de ese dÃ­a, asÃ­ q vayan a dejar sus votos por bangtan @BTS_twt ðŸ–‡ï¸� https://t.co/W9vHivQd4U https://t.co/4lUo1L8VD4	13560.0	RT @I_LUVKOOK: â€¼DIFUNDANâ€¼ Los grammys han creado una pÃ¡gina sobre cual es la presentaciÃ³n mÃ¡s esperada de ese dÃ­a, asÃ­ q vayan a dejar susâ€¦	287.0	True	full
551261	551261	604c411cc0415d0038dae6e3	2021-03-13 04:35:35	[]	[]	Sat Mar 13 00:50:51 +0000 2021	[{"text":"gapol","indices":[253,259]}]	[{"url":"https://t.co/JkaIbbTm1o","expanded_url":"https://www.walb.com/2021/03/12/georgia-senators-work-secure-millions-funding-swga/","display_url":"walb.com/2021/03/12/geoâ€¦","indices":[261,284]}]	The American Rescue Plan will send direct relief to local gov'ts throughout SW GA. Thank you @SenatorWarnock, @ossoff &amp; @SenSchumer for delivering the relief promised to SW GAâ€”1 of the country's hardest-hit regions at the beginning of the pandemic. #gapol https://t.co/JkaIbbTm1o	2565891.0	RT @staceyabrams: The American Rescue Plan will send direct relief to local gov'ts throughout SW GA. Thank you @SenatorWarnock, @ossoff &amp; @â€¦	10279.0	True	full
551262	551262	604c411dc0415d0038dae709	2021-03-13 04:35:36	[]	[]	Sat Mar 13 01:36:09 +0000 2021	[]	[{"url":"https://t.co/d4BwjZ1X1i","expanded_url":"https://amp.elfinanciero.com.mx/nacional/cofepris-da-autorizacion-de-emergencia-del-medicamento-remdesivir-para-tratar-casos-de-covid?__twitter_impression=true","display_url":"amp.elfinanciero.com.mx/nacional/cofepâ€¦","indices":[166,189]}]	Nonpos ya autorizaron su uso,el que solo los de la 4T usaban para sanar rÃ¡pidamente.. si se hubieran aplicado el aÃ±o pasado, Â¿Cuantas muertes se hubieran evitado? https://t.co/d4BwjZ1X1i	12229.0	RT @Dannyboy1961: Nonpos ya autorizaron su uso,el que solo los de la 4T usaban para sanar rÃ¡pidamente.. si se hubieran aplicado el aÃ±o paâ€¦	1705.0	True	full
551263	551263	604c411dc0415d0038dae70d	2021-03-13 04:35:36	[]	[]	Sat Mar 13 04:34:07 +0000 2021	[]	[{"url":"https://t.co/G3CBQ1uB4u","expanded_url":"https://omny.fm/shows/the-steve-cortes-show/the-steve-cortes-show-03-11-2021","display_url":"omny.fm/shows/the-stevâ€¦","indices":[243,266]}]	I can only recommend that people listen to @CortesSteve excellent, gracious, and engaging interview with Jack Maxey on the Hunter Biden Hard Drive and its terrible content with direct connections to the sitting President in the United States: https://t.co/G3CBQ1uB4u	3743.0	RT @HicksonMaike: I can only recommend that people listen to @CortesSteve excellent, gracious, and engaging interview with Jack Maxey on thâ€¦	292.0	True	full
551264	551264	604c411dc0415d0038dae721	2021-03-13 04:35:36	[]	[]	Sat Mar 13 04:23:54 +0000 2021	[]	[{"url":"https://t.co/oJixgIXF6t","expanded_url":"http://www.roseandquartz.bigcartel.com","display_url":"roseandquartz.bigcartel.com","indices":[213,236]}]	This beyond stunning flower agate sphere still needs its forever home! It has the most beautiful coloring mixed with raw patches! You can even see the layers deep into the crystal. Itâ€™s overall so stunningðŸ¤©ðŸ¥º shop https://t.co/oJixgIXF6t or DM! spheres come with a hematite stand https://t.co/YsrKZokJyf	1659.0	RT @Annabtlouise: This beyond stunning flower agate sphere still needs its forever home! It has the most beautiful coloring mixed with rawâ€¦	3018.0	True	full
551265	551265	604c411dc0415d0038dae73b	2021-03-13 04:35:36	[]	[]	Fri Mar 12 19:38:15 +0000 2021	[]	[{"url":"https://t.co/XAZP8uV18I","expanded_url":"https://www.coalitionfortheicc.org/es/news/20170219/la-cpi-reafirma-los-ninos-no-son-soldados","display_url":"coalitionfortheicc.org/es/news/201702â€¦","indices":[242,265]}]	@angelamrobledo Y porquÃ© no critica a quienes la reclutaron ? Le tengo que recordar otra vez el estatuto de Roma y el pacto de Ginebra , y los conceptos de la CPI ? No engaÃ±e a sus seguidores deformando las leyes nacionales e internacionales https://t.co/XAZP8uV18I https://t.co/1pW0l21O3V	9147.0	RT @elkin_isaza: @angelamrobledo Y porquÃ© no critica a quienes la reclutaron ? Le tengo que recordar otra vez el estatuto de Roma y el pactâ€¦	217.0	True	full
551266	551266	604c411dc0415d0038dae741	2021-03-13 04:35:36	[]	[]	Sat Mar 13 03:54:14 +0000 2021	[]	[{"url":"https://t.co/W9vHivQd4U","expanded_url":"https://www.grammy.com/polls/which-2021-grammy-awards-show-performer-are-you-most-excited-about","display_url":"grammy.com/polls/which-20â€¦","indices":[158,181]}]	â€¼DIFUNDANâ€¼ Los grammys han creado una pÃ¡gina sobre cual es la presentaciÃ³n mÃ¡s esperada de ese dÃ­a, asÃ­ q vayan a dejar sus votos por bangtan @BTS_twt ðŸ–‡ï¸� https://t.co/W9vHivQd4U https://t.co/4lUo1L8VD4	13550.0	RT @I_LUVKOOK: â€¼DIFUNDANâ€¼ Los grammys han creado una pÃ¡gina sobre cual es la presentaciÃ³n mÃ¡s esperada de ese dÃ­a, asÃ­ q vayan a dejar susâ€¦	116.0	True	full
551267	551267	604c411dc0415d0038dae749	2021-03-13 04:35:36	[]	[]	Sat Mar 13 04:31:05 +0000 2021	[{"text":"WayV","indices":[21,26]},{"text":"WayV_Kick_Back","indices":[188,203]},{"text":"å¨�ç¥žV","indices":[204,208]},{"text":"WayV","indices":[209,214]},{"text":"TEN","indices":[215,219]},{"text":"æ�Žæ°¸é’¦","indices":[220,224]},{"text":"í…�","indices":[225,227]},{"text":"à¹€à¸•à¸™à¸¥à¹Œ","indices":[228,234]},{"text":"TENChittaphon","indices":[235,249]}]	[{"url":"https://t.co/2Zl80QvsTT","expanded_url":"https://www.mwave.me/en/vote/mcountdown/vote","display_url":"mwave.me/en/vote/mcountâ€¦","indices":[110,133]},{"url":"https://t.co/wj5LtsfCNN","expanded_url":"http://play.whosfan.com/shared/vote/277/U","display_url":"play.whosfan.com/shared/vote/27â€¦","indices":[163,186]},{"url":"https://t.co/EumQDM4ZzA","expanded_url":"https://twitter.com/tenzen…	UPDATE [VOTE] 210313 #WayV â€˜Kick Backâ€™ Mnet M Countdown pre voting â�° Mar 12 - 15 ðŸ�† MWAVE ranked #1 41.1% ðŸ”— https://t.co/2Zl80QvsTT ðŸ�† Whosfan ranked #4 4.32% ðŸ”— https://t.co/wj5LtsfCNN #WayV_Kick_Back #å¨�ç¥žV #WayV #TEN #æ�Žæ°¸é’¦ #í…� #à¹€à¸•à¸™à¸¥à¹Œ #TENChittaphon https://t.co/EumQDM4ZzA https://t.co/g1Wy5ZQIoO	32809.0	RT @TENzenter: UPDATE [VOTE] 210313 #WayV â€˜Kick Backâ€™ Mnet M Countdown pre voting â�° Mar 12 - 15 ðŸ�† MWAVE ranked #1 41.1% ðŸ”— https://t.co/2â€¦	82.0	True	full
551268	551268	604c411ec0415d0038dae761	2021-03-13 04:35:36	[]	[]	Fri Mar 12 19:00:14 +0000 2021	[]	[{"url":"https://t.co/e18HFexStz","expanded_url":"https://regina.ctvnews.ca/covid-19-positivity-rate-for-regina-s-youth-more-than-doubling-saskatoon-s-1.5344958?cid=sm%3Atrueanthem%3Actvregina%3Atwitterpost&taid=604bba3ed52b5600013a5a5f","display_url":"regina.ctvnews.ca/covid-19-positâ€¦","indices":[201,224]}]	Young people under the age of 19 accounted for approximately 20 per cent of active cases in Regina during the first week of March, according to a weekly monitoring report released by the government.â€‹ https://t.co/e18HFexStz	47806.0	RT @ctvregina: Young people under the age of 19 accounted for approximately 20 per cent of active cases in Regina during the first week ofâ€¦	35.0	True	full
551269	551269	604c411ec0415d0038dae767	2021-03-13 04:35:36	[]	[]	Sat Mar 13 04:32:44 +0000 2021	[{"text":"ROSÃ‰","indices":[0,5]},{"text":"OnTheGround","indices":[50,62]}]	[{"url":"https://t.co/eD6Omg0mxn","expanded_url":"https://music.apple.com/us/album/r-single/1557744841","display_url":"music.apple.com/us/album/r-sinâ€¦","indices":[236,259]}]	#ROSÃ‰ Rising: The @BLACKPINK singer's solo single #OnTheGround is not just No. 1 on the all-genre U.S. @iTunes Top Songs chart but b-side "Gone" has now hit the Top 15 Can she make a splash on the Billboard charts next week?! Listen: https://t.co/eD6Omg0mxn https://t.co/RS3szpovFh	156073.0	RT @Jeff__Benjamin: #ROSÃ‰ Rising: The @BLACKPINK singer's solo single #OnTheGround is not just No. 1 on the all-genre U.S. @iTunes Top Songâ€¦	134.0	True	full
551270	551270	604c411ec0415d0038dae76f	2021-03-13 04:35:37	[]	[]	Sat Mar 13 03:46:45 +0000 2021	[]	[{"url":"https://t.co/ac3EZTHmlI","expanded_url":"https://twitter.com/histoftech/status/1370581452782501892","display_url":"twitter.com/histoftech/staâ€¦","indices":[170,193]}]	The abused her for 6 years then fired her, then gaslit her, then talked about the work she did as if its theirs when they were asked for statements on stories about her. https://t.co/ac3EZTHmlI	105018.0	RT @timnitGebru: The abused her for 6 years then fired her, then gaslit her, then talked about the work she did as if its theirs when theyâ€¦	1174.0	True	full
551271	551271	604c411ec0415d0038dae783	2021-03-13 04:35:37	[]	[]	Fri Mar 12 06:00:49 +0000 2021	[]	[{"url":"https://t.co/WH8sz6xKme","expanded_url":"https://thedailyedge.substack.com/p/trump-failed-in-his-most-solemn-duty?utm_campaign=post&utm_medium=web&utm_source=twitter","display_url":"thedailyedge.substack.com/p/trump-failedâ€¦","indices":[257,280]}]	Facts: The Pfizer vaccine was not part of Operation Warp Speed. Trump promised 20 million vaccinations by the end of 2020. He delivered 20 million infections. Hundreds of thousands died unnecessarily because he downplayed the threat and failed to act. https://t.co/WH8sz6xKme	74344.0	RT @richardhine: Facts: The Pfizer vaccine was not part of Operation Warp Speed. Trump promised 20 million vaccinations by the end of 202â€¦	527.0	True	full
551272	551272	604c411ec0415d0038dae785	2021-03-13 04:35:37	[]	[]	Sat Mar 13 02:08:03 +0000 2021	[{"text":"GreenRecovery","indices":[242,256]}]	[{"url":"https://t.co/SXMP59BPMS","expanded_url":"https://www.bloomberg.com/news/articles/2021-03-10/global-stimulus-spending-is-not-green-enough-yet","display_url":"bloomberg.com/news/articles/â€¦","indices":[257,280]}]	"Greenhouse gas emissions are already creeping higher than before the pandemic as economies come back to life." "With only 2.5% of government spending going to green activities, weâ€™re squandering a chance to create jobs and cut emissions." #GreenRecovery https://t.co/SXMP59BPMS	72704.0	RT @ayanaeliza: "Greenhouse gas emissions are already creeping higher than before the pandemic as economies come back to life." "With onlyâ€¦	1766.0	True	full
551273	551273	604c411ec0415d0038dae797	2021-03-13 04:35:37	[]	[]	Sat Mar 13 04:25:31 +0000 2021	[{"text":"Covid19","indices":[81,89]},{"text":"ProtÃ©geteYProtegeALosDemÃ¡s","indices":[116,143]}]	[{"url":"https://t.co/InE359auEK","expanded_url":"http://bit.ly/3cwakLD","display_url":"bit.ly/3cwakLD","indices":[91,114]}]	Buenas noches, comparto el informe diario de la situaciÃ³n de la Ciudad frente al #Covid19 https://t.co/InE359auEK #ProtÃ©geteYProtegeALosDemÃ¡s https://t.co/kAepScOgYR	1556299.0	RT @Claudiashein: Buenas noches, comparto el informe diario de la situaciÃ³n de la Ciudad frente al #Covid19 https://t.co/InE359auEK #Protâ€¦	145.0	True	full
551274	551274	604c411ec0415d0038dae79d	2021-03-13 04:35:37	[]	[]	Sat Feb 27 14:35:11 +0000 2021	[{"text":"KYFI","indices":[181,186]},{"text":"Airdrop","indices":[187,195]},{"text":"Bitcoin","indices":[196,204]}]	[{"url":"https://t.co/6d25SUhP9k","expanded_url":"http://t.me/KYFI_Airdrop_bot","display_url":"t.me/KYFI_Airdrop_bâ€¦","indices":[156,179]}]	KYFI Airdrop â­�ï¸� 1 KYFI = 300 USD ðŸ”¸ For Completing the tasks - Get 0.1 KYFI ($30) ðŸ‘« For Each Valid Refer - Get 0.05 KYFI ($15) Start Bot For Join Airdrop: https://t.co/6d25SUhP9k #KYFI #Airdrop #Bitcoin https://t.co/Zzfj6lUS4W	24732.0	RT @Money_earn_Fi: KYFI Airdrop â­�ï¸� 1 KYFI = 300 USD ðŸ”¸ For Completing the tasks - Get 0.1 KYFI ($30) ðŸ‘« For Each Valid Refer - Get 0.05 KYFIâ€¦	0.0	True	full
551275	551275	604c411fc0415d0038dae7c1	2021-03-13 04:35:38	[]	[{"url":"https://t.co/IMbx4fV4aa","expanded_url":"https://link.medium.com/PVIDF0LeAeb","display_url":"link.medium.com/PVIDF0LeAeb","indices":[256,279]}]		[]	[]			â€œTaking something out of where it originated and presenting it by itself on its own merits alone seems to be the waâ€¦ https://t.co/9BdrTw7Ygr	2074.0	True	full
551276	551276	604c411fc0415d0038dae7c5	2021-03-13 04:35:38	[]	[{"url":"https://t.co/DAFUAutZro","expanded_url":"https://toronto.ctvnews.ca/major-amazon-warehouse-ordered-closed-in-brampton-ont-due-to-covid-19-outbreak-inside-1.5345208","display_url":"toronto.ctvnews.ca/major-amazon-wâ€¦","indices":[243,266]}]		[]	[]			ðŸ‡¨ðŸ‡¦Peel Public Health orders Amazon facility in Brampton, Ontario, closed - 1000s employees self-isolate until 27Maâ€¦ https://t.co/kj0fGqIhuP	224.0	True	full
551277	551277	604c411fc0415d0038dae7cf	2021-03-13 04:35:38	[{"text":"Canada","indices":[165,172]},{"text":"COVIDCanada","indices":[173,185]},{"text":"Vancouver","indices":[186,196]},{"text":"Edmonton","indices":[197,206]},{"text":"Montreal","indices":[207,216]},{"text":"Toronto","indices":[217,225]},{"text":"Calgary","indices":[226,234]},{"text":"Ottawa","indices":[235,242]}]	[{"url":"https://t.co/PuEft7w9za","expanded_url":"https://www.redbubble.com/people/frigamribe88/shop","display_url":"redbubble.com/people/frigamrâ€¦","indices":[261,284]}]		[]	[]			@nytimes Designing and selling cute and funny covid19 related facemasks as well as other merch (tshirts, mugs, phonâ€¦ https://t.co/1n3mHC3fdT	1159.0	True	full
551278	551278	604c411fc0415d0038dae7d1	2021-03-13 04:35:38	[{"text":"toynews","indices":[0,8]},{"text":"onTOYSREVIL","indices":[9,21]},{"text":"vinyltoy","indices":[112,121]},{"text":"master9eyes","indices":[122,134]},{"text":"IDoNotSellThis","indices":[135,150]},{"text":"toyblog","indices":[151,159]},{"text":"toysblog","indices":[160,169]},{"text":"toysrevil","indices":[170,180]}]	[{"url":"https://t.co/UztcTtcy0y","expanded_url":"https://bit.ly/30Bj6lM","display_url":"bit.ly/30Bj6lM","indices":[23,46]}]		[]	[]			#toynews #onTOYSREVIL: https://t.co/UztcTtcy0y Invasion Toys Exclusive "Invasion of 9 Eyes" for March 15-Dropâ€¦ https://t.co/51agjq094U	9991.0	True	full
551279	551279	604c411fc0415d0038dae7df	2021-03-13 04:35:38	[]	[]	Sun Mar 07 11:40:11 +0000 2021	[{"text":"BNB","indices":[48,52]}]	[{"url":"https://t.co/ey8P0ch7Jj","expanded_url":"https://nftbox.vip/auction/punk","display_url":"nftbox.vip/auction/punk","indices":[77,100]}]	ðŸŽŠKingdomPunk #1 (Doradopunk ) current bid : 111 #BNB ! â�°6 days left ! go :ðŸ‘‰ https://t.co/ey8P0ch7Jj ðŸ’°GIVEAWAY Randomly pick 10 winners share 1 BNB ( $250) Rulesï¼š ðŸ�ºFollow @nftboxvip @RocketGameVip ðŸ�ºLike + RT+Tag 3 Friends ðŸ�ºReply with BEP-20 BNB address @BinanceChain https://t.co/SmoARpUvwm	10177.0	RT @nftboxvip: ðŸŽŠKingdomPunk #1 (Doradopunk ) current bid : 111 #BNB ! â�°6 days left ! go :ðŸ‘‰ https://t.co/ey8P0ch7Jj ðŸ’°GIVEAWAY Randomly picâ€¦	2.0	True	full
551280	551280	604c411fc0415d0038dae7e5	2021-03-13 04:35:38	[]	[]	Sat Mar 13 04:31:07 +0000 2021	[]	[{"url":"https://t.co/UalDCGAKJW","expanded_url":"https://trib.al/E0G1M6n","display_url":"trib.al/E0G1M6n","indices":[196,219]}]	Jardine Matheson remains a quiet but prosperous presence in Hong Kong even though itâ€™s now incorporated in Bermuda. The secret? Allowing its interests to stray from the mainland, says @mbrookerHK https://t.co/UalDCGAKJW via @bopinion	57997.0	RT @next_china: Jardine Matheson remains a quiet but prosperous presence in Hong Kong even though itâ€™s now incorporated in Bermuda. The secâ€¦	2240.0	True	full
551281	551281	604c411fc0415d0038dae7e7	2021-03-13 04:35:38	[]	[]	Sat Mar 13 03:41:55 +0000 2021	[]	[{"url":"https://t.co/8HH226FJFV","expanded_url":"https://twitter.com/rosendo_joe/status/1370337117969260553","display_url":"twitter.com/rosendo_joe/stâ€¦","indices":[278,301]}]	@AOC was invited by @theJagmeetSingh to co-host a Twitch event in Canada, some people on the left in Canada cheered this as a historical trans-border leftist bonding, the same Jagmeet who threw @nikiashton under the bus for invitating @jeremycorbyn. @rosendo_joe @le_shipster https://t.co/8HH226FJFV	3445.0	RT @Arnold_August: @AOC was invited by @theJagmeetSingh to co-host a Twitch event in Canada, some people on the left in Canada cheered thiâ€¦	5948.0	True	full
551282	551282	604c411fc0415d0038dae7f3	2021-03-13 04:35:38	[]	[]	Sat Mar 13 04:32:44 +0000 2021	[{"text":"ROSÃ‰","indices":[0,5]},{"text":"OnTheGround","indices":[50,62]}]	[{"url":"https://t.co/eD6Omg0mxn","expanded_url":"https://music.apple.com/us/album/r-single/1557744841","display_url":"music.apple.com/us/album/r-sinâ€¦","indices":[236,259]}]	#ROSÃ‰ Rising: The @BLACKPINK singer's solo single #OnTheGround is not just No. 1 on the all-genre U.S. @iTunes Top Songs chart but b-side "Gone" has now hit the Top 15 Can she make a splash on the Billboard charts next week?! Listen: https://t.co/eD6Omg0mxn https://t.co/RS3szpovFh	156073.0	RT @Jeff__Benjamin: #ROSÃ‰ Rising: The @BLACKPINK singer's solo single #OnTheGround is not just No. 1 on the all-genre U.S. @iTunes Top Songâ€¦	160.0	True	full
551283	551283	604c411fc0415d0038dae803	2021-03-13 04:35:38	[]	[]	Sat Mar 13 00:02:46 +0000 2021	[]	[{"url":"https://t.co/ocE06lemG1","expanded_url":"http://GRAMMY.com","display_url":"GRAMMY.com","indices":[213,236]},{"url":"https://t.co/lEQm1Dn8Bz","expanded_url":"https://www.grammy.com/grammys/news/63rd-grammy-awards-premiere-ceremony-lineup-2021-grammys","display_url":"grammy.com/grammys/news/6â€¦","indices":[239,262]}]	The winner of the Best Pop Duo/Group Performance category will be announced at the 63rd GRAMMY Awards Premiere Ceremony on March 14, at noon PT (March 15, 4AM KST), which will be streamed live internationally via https://t.co/ocE06lemG1. https://t.co/lEQm1Dn8Bz https://t.co/wzZ9skoQgM	426248.0	RT @doolsetbangtan: The winner of the Best Pop Duo/Group Performance category will be announced at the 63rd GRAMMY Awards Premiere Ceremonyâ€¦	160.0	True	full
551284	551284	604c411fc0415d0038dae807	2021-03-13 04:35:38	[]	[{"url":"https://t.co/YrnYZ9Ca36","expanded_url":"https://ischinaresponsibleforcovid19outbreak.blogspot.com/","display_url":"â€¦nsibleforcovid19outbreak.blogspot.com","indices":[141,164]},{"url":"https://t.co/kdsuwsBnZU","expanded_url":"https://workfromhomeduringcovid19pandemic.blogspot.com/","display_url":"â€¦omeduringcovid19pandemic.blogspot.com","indices":[238,261]}]		[]	[]			@redbylo The virus of Covid19 rapidly changing, revolving in new environment and makes the innovation of vaccine anâ€¦ https://t.co/BSYrem72Hd	17.0	True	full
551285	551285	604c411fc0415d0038dae809	2021-03-13 04:35:38	[]	[]	Sat Mar 13 00:00:01 +0000 2021	[{"text":"COVID19","indices":[96,104]},{"text":"AYearInLockdown","indices":[226,242]}]	[{"url":"https://t.co/ttOFnS4IrG","expanded_url":"https://bit.ly/3rG3HN0","display_url":"bit.ly/3rG3HN0","indices":[256,279]}]	A year after the community quarantine was announced in PH, one of the longest in the world, the #COVID19 pandemic appears to be far from over. Metro Manila has tightened health protocols anew as daily reported cases increase. #AYearInLockdown READ MORE: https://t.co/ttOFnS4IrG https://t.co/1q5dxdC6vo	7326274.0	RT @ABSCBNNews: A year after the community quarantine was announced in PH, one of the longest in the world, the #COVID19 pandemic appears tâ€¦	664.0	True	full
551286	551286	604c4121c0415d0038dae873	2021-03-13 04:35:39	[{"text":"nba","indices":[141,145]},{"text":"nbatopshot","indices":[146,157]}]	[{"url":"https://t.co/HaDBK0ynvC","expanded_url":"https://www.nbatopshot.com/listings/p2p/208ae30a-a4fe-42d4-9e51-e6fd1ad2a7a9+2deb04a3-0f57-4a37-a810-92959b76ce4a","display_url":"nbatopshot.com/listings/p2p/2â€¦","indices":[158,181]}]		[]	[]			NEW BUY SIGNAL BELOW MARKET ðŸ�€ Aaron Gordon Dunk, Base Set (Series 2) Common #826 / 35000 CC Minimal market priceâ€¦ https://t.co/5qtM0L6G1c	16.0	True	full
551287	551287	604c4121c0415d0038dae87f	2021-03-13 04:35:40	[]	[]	Sat Mar 13 00:21:00 +0000 2021	[]	[{"url":"https://t.co/NY72To0OcL","expanded_url":"https://wdwnt.com/2020/02/breaking-walt-disney-world-issues-price-increase-on-annual-passes-for-2020/","display_url":"wdwnt.com/2020/02/breakiâ€¦","indices":[218,241]}]	In past few years Disney has -Acquired Multiple Movie franchises with Billions of dollars in profit -Stayed open during pandemic -Started one of the most successful streaming services And now they're raising prices. https://t.co/NY72To0OcL	7267.0	RT @TaxBeast: In past few years Disney has -Acquired Multiple Movie franchises with Billions of dollars in profit -Stayed open during pandeâ€¦	278.0	True	full
551288	551288	604c4121c0415d0038dae891	2021-03-13 04:35:40	[]	[{"url":"https://t.co/FEfPnPpUSM","expanded_url":"https://www.wsj.com/articles/europe-confronts-a-covid-19-rebound-as-vaccine-hopes-recede-11615558520","display_url":"wsj.com/articles/europâ€¦","indices":[240,263]}]		[]	[]			Los contagios estÃ¡ aumentando de nuevo en gran parte de la UE, a pesar de meses de restricciones . Debido a que loâ€¦ https://t.co/ryj4cg2d9z	3111.0	True	full
551289	551289	604c4121c0415d0038dae893	2021-03-13 04:35:40	[]	[]	Thu Mar 11 13:46:27 +0000 2021	[]	[{"url":"https://t.co/F0ENGTq5bI","expanded_url":"http://amzla.com/1jy4xs53r70hd","display_url":"amzla.com/1jy4xs53r70hd","indices":[63,86]}]	â€œThis was amazing â€œ@fondlove69 @dickperfectbro Get yours here https://t.co/F0ENGTq5bI use the code : WV69QZ97 for 15%OFF https://t.co/CxpruSJ0ei	80627.0	RT @dickperfectbro: â€œThis was amazing â€œ@fondlove69 @dickperfectbro Get yours here https://t.co/F0ENGTq5bI use the code : WV69QZ97 for 15%Oâ€¦	396.0	True	full
551290	551290	604c4121c0415d0038dae895	2021-03-13 04:35:40	[]	[]	Fri Mar 12 14:04:32 +0000 2021	[]	[{"url":"https://t.co/ekz7dA1RFY","expanded_url":"https://twitter.com/glennkirschner2/status/1361354177163780109","display_url":"twitter.com/glennkirschnerâ€¦","indices":[265,288]}]	Morning friends. Weâ€™ll be sending this letter out in the coming days. If you havenâ€™t already, please have a look and, if you agree that Trump &amp; company should be held accountable for avoidable COVID deaths, please consider adding your signature. Thank you all. https://t.co/ekz7dA1RFY	487599.0	RT @glennkirschner2: Morning friends. Weâ€™ll be sending this letter out in the coming days. If you havenâ€™t already, please have a look and,â€¦	161.0	True	full
551291	551291	604c4121c0415d0038dae8c1	2021-03-13 04:35:40	[]	[]	Fri Mar 12 21:02:52 +0000 2021	[{"text":"ableg","indices":[210,216]}]	[{"url":"https://t.co/rX1d03smVq","expanded_url":"https://pressprogress.ca/jason-kenneys-energy-war-room-launches-campaign-to-stop-netflix-childrens-cartoon-about-bigfoot/","display_url":"pressprogress.ca/jason-kenneys-â€¦","indices":[217,240]}]	ðŸ¤¦ This is not a parody. @jkenney's absurd $82K/day "war room" is now spending taxpayer dollars to target... a children's cartoon about Bigfoot. Possibly its most on-brand move yet. SHUT DOWN THE "WAR ROOM." #ableg https://t.co/rX1d03smVq	17542.0	RT @joececiyyc: ðŸ¤¦ This is not a parody. @jkenney's absurd $82K/day "war room" is now spending taxpayer dollars to target... a children'sâ€¦	258.0	True	full
551292	551292	604c4122c0415d0038dae8cd	2021-03-13 04:35:40	[]	[]	Sat Mar 13 03:37:21 +0000 2021	[]	[{"url":"https://t.co/0U5YLbjfVU","expanded_url":"https://www.kooapp.com/koo/RaviShankarPrasad-J1VB/GAJ2U","display_url":"kooapp.com/koo/RaviShankaâ€¦","indices":[207,230]}]	PMGDISHA- a vision of PM @narendramodi is closely reaching towards its aim to make 6 crore people in rural areas digitally literate as more than 4.54 crore citizens are part of this programme. Read on Koo: https://t.co/0U5YLbjfVU https://t.co/vyb4IQ1Rlm	4863155.0	RT @rsprasad: PMGDISHA- a vision of PM @narendramodi is closely reaching towards its aim to make 6 crore people in rural areas digitally liâ€¦	176.0	True	full
551293	551293	604c4122c0415d0038dae8cf	2021-03-13 04:35:40	[]	[]	Thu Mar 11 16:58:03 +0000 2021	[]	[{"url":"https://t.co/cZw6H71oUJ","expanded_url":"https://bit.ly/3cgSvjq","display_url":"bit.ly/3cgSvjq","indices":[222,245]}]	The $1.9 trillion coronavirus pandemic relief package includes nontaxable stimulus checks of $1,400 for many Americans. It does NOT give a $25 million bonus to House members, as a post on social media said. Pants on Fire! https://t.co/cZw6H71oUJ	697329.0	RT @PolitiFact: The $1.9 trillion coronavirus pandemic relief package includes nontaxable stimulus checks of $1,400 for many Americans. Itâ€¦	221.0	True	full
551294	551294	604c4122c0415d0038dae8df	2021-03-13 04:35:41	[]	[]	Fri Mar 12 21:06:55 +0000 2021	[]	[{"url":"https://t.co/9VJJwqS1qE","expanded_url":"https://bit.ly/3ldiE6Y","display_url":"bit.ly/3ldiE6Y","indices":[177,200]}]	El Gobierno sabÃ­a que en Formosa separan a las embarazadas de sus bebÃ©s: un diputado se lo habÃ­a contado al Secretario de DDHH, Horacio Pietragalla, en su visita a la provincia https://t.co/9VJJwqS1qE https://t.co/pWByZaP7en	5248985.0	RT @todonoticias: El Gobierno sabÃ­a que en Formosa separan a las embarazadas de sus bebÃ©s: un diputado se lo habÃ­a contado al Secretario deâ€¦	570.0	True	full
551295	551295	604c4122c0415d0038dae8f5	2021-03-13 04:35:41	[]	[]	Sat Mar 13 04:30:08 +0000 2021	[]	[{"url":"https://t.co/yQesGkIdim","expanded_url":"https://www.elmananerodiario.com/rechaza-morena-transparentar-encuestas-gobernador/","display_url":"elmananerodiario.com/rechaza-morenaâ€¦","indices":[136,159]}]	Morena reservÃ³ por tiempo indefinido las encuestas que realizÃ³ para elegir a sus candidatos a gobernadores en 15 estados del paÃ­s.ðŸ¤¦ðŸ�»â€�â™‚ï¸� https://t.co/yQesGkIdim	6660978.0	RT @brozoxmiswebs: Morena reservÃ³ por tiempo indefinido las encuestas que realizÃ³ para elegir a sus candidatos a gobernadores en 15 estadosâ€¦	123.0	True	full
551296	551296	604c4122c0415d0038dae909	2021-03-13 04:35:41	[]	[{"url":"https://t.co/D0ACfYqtrW","expanded_url":"https://www.texasmonthly.com/news/dallas-leslie-cannon-covid-vaccine-registration/?utm_source=Twitter&utm_medium=Social&utm_campaign=Web%20Social&utm_content=DallasLeslieCannonCOVID","display_url":"texasmonthly.com/news/dallas-leâ€¦","indices":[192,215]}]		[]	[]			RT @TexasMonthly: Dallas County data showed that Black and Hispanic residents were being severely underserved by vaâ€¦ https://t.co/9zW1MFp98p	92.0	True	full
551297	551297	604c4122c0415d0038dae915	2021-03-13 04:35:41	[]	[]	Sat Mar 13 02:53:00 +0000 2021	[]	[{"url":"https://t.co/7x1uRYtwb6","expanded_url":"https://nypost.com/2021/03/12/biden-slammed-for-taking-credit-for-vaccine-not-thanking-trump/?utm_source=twitter_sitebuttons&utm_medium=site%20buttons&utm_campaign=site%20buttons","display_url":"nypost.com/2021/03/12/bidâ€¦","indices":[136,159]}]	Boy there are a couple of great tweets quoted in this piece!ðŸ˜‰ Biden slammed for taking credit for COVID-19 vaccine, not thanking Trump https://t.co/7x1uRYtwb6 via @nypost	29934.0	RT @NanHayworth: Boy there are a couple of great tweets quoted in this piece!ðŸ˜‰ Biden slammed for taking credit for COVID-19 vaccine, not tâ€¦	250.0	True	full
551298	551298	604c4123c0415d0038dae937	2021-03-13 04:35:41	[]	[]	Sat Mar 13 04:21:13 +0000 2021	[]	[{"url":"https://t.co/n5xgTuOs4k","expanded_url":"http://anitr.in/winter2021-8","display_url":"anitr.in/winter2021-8","indices":[240,263]}]	With Attack on Titan ending in a few weeks, we take a look back at its chart progression on Anime Trending. Its S2 was the weakest, while its S3 Part I is its strongest - winning Anime of the Season for Summer 2018. See Current Charts: https://t.co/n5xgTuOs4k https://t.co/mSfrQcvv6k	212195.0	RT @AniTrendz: With Attack on Titan ending in a few weeks, we take a look back at its chart progression on Anime Trending. Its S2 was theâ€¦	78.0	True	full
551299	551299	604c4123c0415d0038dae959	2021-03-13 04:35:42	[]	[{"url":"https://t.co/shxNwMz2Hk","expanded_url":"https://youtu.be/yIcQXYFcobc","display_url":"youtu.be/yIcQXYFcobc","indices":[125,148]}]		[]	[]			sus voces combinan perfectamente, sin duda esta es una de las collab de baekhyun mÃ¡s lindas, porfavor hÃ¡ganle streaâ€¦ https://t.co/pHyQOqwqF9	840.0	True	full
551300	551300	604c4123c0415d0038dae971	2021-03-13 04:35:42	[]	[]	Sat Mar 13 04:34:07 +0000 2021	[]	[{"url":"https://t.co/YAybyUS8SM","expanded_url":"https://www.hindustantimes.com/india-news/no-clotting-case-in-india-after-oxford-dose-101615573479974.html","display_url":"hindustantimes.com/india-news/no-â€¦","indices":[238,261]}]	No cases of adverse event involving blood clots have been reported in India in the case of the Oxford-AstraZeneca vaccine, according to top officials involved in the countryâ€™s coronavirus inoculation campaign (report by @RamblingBrook) https://t.co/YAybyUS8SM	7911709.0	RT @htTweets: No cases of adverse event involving blood clots have been reported in India in the case of the Oxford-AstraZeneca vaccine, acâ€¦	1346.0	True	full
551301	551301	604c4124c0415d0038dae989	2021-03-13 04:35:42	[]	[]	Sat Mar 13 02:30:00 +0000 2021	[{"text":"JJM","indices":[80,84]},{"text":"HarGharJal","indices":[85,96]}]	[{"url":"https://t.co/Bil8tFsFbd","expanded_url":"https://www.youtube.com/watch?v=aXzUmWqd5Xg","display_url":"youtube.com/watch?v=aXzUmWâ€¦","indices":[142,165]}]	.@ThePrintIndia reporters travel across country to understand implementation of #JJM #HarGharJal and its outcomes. Watch the full interview: https://t.co/Bil8tFsFbd @PMOIndia @gssjodhpur @kataria4ambala	8644.0	RT @jaljeevan_: .@ThePrintIndia reporters travel across country to understand implementation of #JJM #HarGharJal and its outcomes. Watch tâ€¦	67.0	True	full
551302	551302	604c4124c0415d0038dae993	2021-03-13 04:35:42	[]	[]	Fri Mar 12 22:59:57 +0000 2021	[]	[{"url":"https://t.co/haeBDYHxaz","expanded_url":"https://twitter.com/cnbc/status/1370461953588662286","display_url":"twitter.com/cnbc/status/13â€¦","indices":[263,286]}]	Itâ€™s unfortunate Mr. Bezos wonâ€™t join our hearing. While heâ€™s become $78 billion richer during the pandemic, families are struggling to survive, so why is he spending a whole lot of money to stop workers from organizing a union at an Amazon warehouse in Alabama? https://t.co/haeBDYHxaz	15188269.0	RT @BernieSanders: Itâ€™s unfortunate Mr. Bezos wonâ€™t join our hearing. While heâ€™s become $78 billion richer during the pandemic, families arâ€¦	4793.0	True	full
551303	551303	604c4124c0415d0038dae997	2021-03-13 04:35:42	[{"text":"Canada","indices":[168,175]},{"text":"COVIDCanada","indices":[176,188]},{"text":"Vancouver","indices":[189,199]},{"text":"Edmonton","indices":[200,209]},{"text":"Montreal","indices":[210,219]},{"text":"Toronto","indices":[220,228]},{"text":"Calgary","indices":[229,237]},{"text":"Ottawa","indices":[238,245]}]	[{"url":"https://t.co/PuEft7w9za","expanded_url":"https://www.redbubble.com/people/frigamribe88/shop","display_url":"redbubble.com/people/frigamrâ€¦","indices":[264,287]}]		[]	[]			@CBCToronto Designing and selling cute and funny covid19 related facemasks as well as other merch (tshirts, mugs, pâ€¦ https://t.co/pnkh5rn7lh	1159.0	True	full
551304	551304	604c4124c0415d0038dae9b7	2021-03-13 04:35:43	[]	[]	Sat Mar 13 00:02:46 +0000 2021	[]	[{"url":"https://t.co/ocE06lemG1","expanded_url":"http://GRAMMY.com","display_url":"GRAMMY.com","indices":[213,236]},{"url":"https://t.co/lEQm1Dn8Bz","expanded_url":"https://www.grammy.com/grammys/news/63rd-grammy-awards-premiere-ceremony-lineup-2021-grammys","display_url":"grammy.com/grammys/news/6â€¦","indices":[239,262]}]	The winner of the Best Pop Duo/Group Performance category will be announced at the 63rd GRAMMY Awards Premiere Ceremony on March 14, at noon PT (March 15, 4AM KST), which will be streamed live internationally via https://t.co/ocE06lemG1. https://t.co/lEQm1Dn8Bz https://t.co/wzZ9skoQgM	426248.0	RT @doolsetbangtan: The winner of the Best Pop Duo/Group Performance category will be announced at the 63rd GRAMMY Awards Premiere Ceremonyâ€¦	808.0	True	full
551305	551305	604c4124c0415d0038dae9b9	2021-03-13 04:35:43	[]	[]	Sat Mar 13 04:32:44 +0000 2021	[{"text":"ROSÃ‰","indices":[0,5]},{"text":"OnTheGround","indices":[50,62]}]	[{"url":"https://t.co/eD6Omg0mxn","expanded_url":"https://music.apple.com/us/album/r-single/1557744841","display_url":"music.apple.com/us/album/r-sinâ€¦","indices":[236,259]}]	#ROSÃ‰ Rising: The @BLACKPINK singer's solo single #OnTheGround is not just No. 1 on the all-genre U.S. @iTunes Top Songs chart but b-side "Gone" has now hit the Top 15 Can she make a splash on the Billboard charts next week?! Listen: https://t.co/eD6Omg0mxn https://t.co/RS3szpovFh	156045.0	RT @Jeff__Benjamin: #ROSÃ‰ Rising: The @BLACKPINK singer's solo single #OnTheGround is not just No. 1 on the all-genre U.S. @iTunes Top Songâ€¦	1008.0	True	full
551306	551306	604c4124c0415d0038dae9bb	2021-03-13 04:35:43	[]	[]	Sat Mar 13 04:33:43 +0000 2021	[]	[{"url":"https://t.co/8w0Tw4Yl0l","expanded_url":"https://twitter.com/FWPlayboy/status/1370589808133873664","display_url":"twitter.com/FWPlayboy/statâ€¦","indices":[279,302]}]	Of course. So what does it boil down to, once again, as I keep saying: our institutions keep putting greed ahead of their duty to their country. Which is to educate its citizens, not millions of foreign Chinese and Indians, most of whom have no loyalty or tie to this nation. https://t.co/8w0Tw4Yl0l	21180.0	RT @QuintusCurtius: Of course. So what does it boil down to, once again, as I keep saying: our institutions keep putting greed ahead of tâ€¦	555.0	True	full
551307	551307	604c4124c0415d0038dae9c5	2021-03-13 04:35:43	[]	[]	Sat Mar 13 04:32:06 +0000 2021	[{"text":"CorteDiario","indices":[0,12]},{"text":"COVID19","indices":[37,45]},{"text":"Coronavirus","indices":[46,58]}]	[{"url":"https://t.co/DarnYOyKwH","expanded_url":"https://coronavirus.jalisco.gob.mx","display_url":"coronavirus.jalisco.gob.mx","indices":[133,156]}]	#CorteDiario Este es el panorama de #COVID19 #Coronavirus del viernes 12 de marzo del 2021 en Jalisco. Consulta mÃ¡s informaciÃ³n en: https://t.co/DarnYOyKwH https://t.co/Y0EdvNCC1z	38421.0	RT @saludjalisco: #CorteDiario Este es el panorama de #COVID19 #Coronavirus del viernes 12 de marzo del 2021 en Jalisco. Consulta mÃ¡s infoâ€¦	120.0	True	full
551308	551308	604c4124c0415d0038dae9cb	2021-03-13 04:35:43	[]	[]	Sat Mar 13 04:32:17 +0000 2021	[]	[{"url":"https://t.co/S1zvTLwhnw","expanded_url":"https://twitter.com/jonheyman/status/1370450784865951745","display_url":"twitter.com/jonheyman/statâ€¦","indices":[247,270]}]	Exactly 15,000 ballplayers in MLB history have had at least one career base hit â€” believe it or not, nearly ten percent of them have had exactly one hit, but that is beside the point â€” only two have reached 4,000... we are off to a roaring start. https://t.co/S1zvTLwhnw	55668.0	RT @theaceofspaeder: Exactly 15,000 ballplayers in MLB history have had at least one career base hit â€” believe it or not, nearly ten percenâ€¦	234.0	True	full
551309	551309	604c4125c0415d0038dae9ff	2021-03-13 04:35:44	[]	[]	Fri Mar 12 13:24:16 +0000 2021	[{"text":"HODL","indices":[0,5]},{"text":"BNB","indices":[237,241]},{"text":"BinanceSmartChain","indices":[243,261]},{"text":"Pancakeswap","indices":[262,274]}]	[{"url":"https://t.co/VRIGuEnt12","expanded_url":"https://coinmarketcap.com/currencies/utile-network/","display_url":"coinmarketcap.com/currencies/utiâ€¦","indices":[212,235]}]	#HODL ðŸ˜‚ Only 2.000.000 tokens circulating! ðŸ¥³ Each one costs 0.11$! Our goal is 10x grow in 4 weeks! ðŸ‘� We"ll give 35x free 50 UTL tokens 1. Retweet this post &amp; add your BSC address! 2. Like this post ðŸ‘� CMC: https://t.co/VRIGuEnt12 #BNB #BinanceSmartChain #Pancakeswap https://t.co/Q3thwLzt6a	14850.0	RT @UtileNetwork: #HODL ðŸ˜‚ Only 2.000.000 tokens circulating! ðŸ¥³ Each one costs 0.11$! Our goal is 10x grow in 4 weeks! ðŸ‘� We"ll give 35x freâ€¦	257.0	True	full
551310	551310	604c4125c0415d0038daea21	2021-03-13 04:35:44	[]	[]	Fri Mar 12 14:02:34 +0000 2021	[{"text":"LaOpiniÃ³nde","indices":[0,12]},{"text":"PlanaMayor","indices":[227,238]},{"text":"Edomex","indices":[240,247]}]	[{"url":"https://t.co/S2woD3aPph","expanded_url":"https://planamayor.com.mx/el-manual-de-maquiavelo-12-03-2021/","display_url":"planamayor.com.mx/el-manual-de-mâ€¦","indices":[249,272]}]	#LaOpiniÃ³nde @pacoledesma El principal reto para los candidatos en los comicios de junio, serÃ¡ adaptar una campaÃ±a polÃ­tica sin proselitismo de gran afluencia, pero manteniendo y haciendo sentir a sus electorados su cercanÃ­a. #PlanaMayor #Edomex https://t.co/S2woD3aPph	3643.0	RT @plana_mayor: #LaOpiniÃ³nde @pacoledesma El principal reto para los candidatos en los comicios de junio, serÃ¡ adaptar una campaÃ±a polÃ­ticâ€¦	540.0	True	full
551311	551311	604c4125c0415d0038daea35	2021-03-13 04:35:44	[]	[]	Fri Mar 12 12:00:02 +0000 2021	[{"text":"Xubuntu","indices":[71,79]},{"text":"ContributeToXubuntu","indices":[258,278]}]	[{"url":"https://t.co/ce8wahRq3h","expanded_url":"http://xubuntu.org/contribute/artwork/","display_url":"xubuntu.org/contribute/artâ€¦","indices":[186,209]},{"url":"https://t.co/czHSeSYUvj","expanded_url":"https://webchat.freenode.net/#xubuntu-devel?nick=xu-contribute-art?tw","display_url":"webchat.freenode.net/#xubuntu-develâ€¦","indices":[234,257]}]	If you have an artistic/attentive eye, you can contribute to improving #Xubuntuâ€™s visual appeal. You can improve its theming or file bugs for things that don't look right. Learn more at https://t.co/ce8wahRq3h and chat with us on IRC https://t.co/czHSeSYUvj #ContributeToXubuntu	9432.0	RT @Xubuntu: If you have an artistic/attentive eye, you can contribute to improving #Xubuntuâ€™s visual appeal. You can improve its theming oâ€¦	82.0	True	full
551312	551312	604c4126c0415d0038daea39	2021-03-13 04:35:44	[]	[]	Fri Mar 12 19:37:35 +0000 2021	[]	[{"url":"https://t.co/EixBCTUJEp","expanded_url":"https://twitter.com/RepRashida/status/1370453083151605764","display_url":"twitter.com/RepRashida/staâ€¦","indices":[231,254]}]	BREAKING: Several Members of Congress, led by @RepRashida and @repmarkpocan, are calling on the Biden administration to take a sharp turn away from their predecessors and unequivocally stand up for Palestinians rights and dignity. https://t.co/EixBCTUJEp	61905.0	RT @theIMEU: BREAKING: Several Members of Congress, led by @RepRashida and @repmarkpocan, are calling on the Biden administration to take aâ€¦	8.0	True	full
551313	551313	604c4126c0415d0038daea41	2021-03-13 04:35:44	[]	[]	Sat Mar 13 04:32:44 +0000 2021	[{"text":"ROSÃ‰","indices":[0,5]},{"text":"OnTheGround","indices":[50,62]}]	[{"url":"https://t.co/eD6Omg0mxn","expanded_url":"https://music.apple.com/us/album/r-single/1557744841","display_url":"music.apple.com/us/album/r-sinâ€¦","indices":[236,259]}]	#ROSÃ‰ Rising: The @BLACKPINK singer's solo single #OnTheGround is not just No. 1 on the all-genre U.S. @iTunes Top Songs chart but b-side "Gone" has now hit the Top 15 Can she make a splash on the Billboard charts next week?! Listen: https://t.co/eD6Omg0mxn https://t.co/RS3szpovFh	156045.0	RT @Jeff__Benjamin: #ROSÃ‰ Rising: The @BLACKPINK singer's solo single #OnTheGround is not just No. 1 on the all-genre U.S. @iTunes Top Songâ€¦	1612.0	True	full
551314	551314	604c4126c0415d0038daea45	2021-03-13 04:35:44	[]	[]	Sat Mar 13 04:17:14 +0000 2021	[]	[{"url":"https://t.co/S176n11Aco","expanded_url":"https://www1.folha.uol.com.br/mundo/2021/03/eua-descartam-repassar-vacinas-nao-utilizadas-a-outros-paises.shtml","display_url":"www1.folha.uol.com.br/mundo/2021/03/â€¦","indices":[239,262]}]	Os EUA adquiriram 300 milhÃµes de doses da vacina da Pfizer, 300 milhÃµes da Moderna e 200 milhÃµes das da Janssen, de dose Ãºnica, alÃ©m das da AstraZeneca. TÃªm sobrando, mas nÃ£o vÃ£o repassar nada a paÃ­s algum. Veja reportagem de Marina Dias: https://t.co/S176n11Aco	1634340.0	RT @monicabergamo: Os EUA adquiriram 300 milhÃµes de doses da vacina da Pfizer, 300 milhÃµes da Moderna e 200 milhÃµes das da Janssen, de doseâ€¦	839.0	True	full
551315	551315	604c4126c0415d0038daea4f	2021-03-13 04:35:44	[]	[]	Fri Mar 12 17:20:39 +0000 2021	[]	[{"url":"https://t.co/FL1ec4zPeh","expanded_url":"https://elpais.com/mexico/2021-03-11/el-bochornoso-paseo-de-lopez-gatell-por-la-condesa.html","display_url":"elpais.com/mexico/2021-03â€¦","indices":[140,163]}]	Mexico's coronavirus czar got covid -- and then walked through Mexico City without a mask on, after acknowledging he was still contagious: https://t.co/FL1ec4zPeh	20208.0	RT @Nataliekitro: Mexico's coronavirus czar got covid -- and then walked through Mexico City without a mask on, after acknowledging he wasâ€¦	96.0	True	full
551316	551316	604c4126c0415d0038daea59	2021-03-13 04:35:44	[]	[]	Sat Mar 13 04:29:54 +0000 2021	[{"text":"COVID19","indices":[48,56]}]	[{"url":"https://t.co/KfpuDMBzco","expanded_url":"https://www.washingtonpost.com/technology/2021/03/12/hundreds-covid-cases-reported-tesla-plant-following-musks-defiant-reopening-county-data-shows/","display_url":"washingtonpost.com/technology/202â€¦","indices":[251,274]}]	Oh my.... Teslaâ€™s SF area factory recorded 450 #COVID19 cases in workers following CEO Elon Muskâ€™s defiant reopening of the plant in May, according to county-level data obtained by a legal transparency website. Musk dared officials to arrest him. ðŸ§µ https://t.co/KfpuDMBzco	446549.0	RT @DrEricDing: Oh my.... Teslaâ€™s SF area factory recorded 450 #COVID19 cases in workers following CEO Elon Muskâ€™s defiant reopening of thâ€¦	2542.0	True	full
551317	551317	604c4126c0415d0038daea5b	2021-03-13 04:35:45	[]	[]	Sat Mar 13 04:22:58 +0000 2021	[]	[{"url":"https://t.co/E187N1zozn","expanded_url":"https://www.bbc.co.uk/news/world-europe-56382608","display_url":"bbc.co.uk/news/world-eurâ€¦","indices":[143,166]}]	The World Health Organization said on Friday there was no indication this was true, stressing that countries should not stop using the vaccine.https://t.co/E187N1zozn	6223.0	RT @Avitusparta: The World Health Organization said on Friday there was no indication this was true, stressing that countries should not stâ€¦	1017.0	True	full
551318	551318	604c4126c0415d0038daea6f	2021-03-13 04:35:45	[]	[]	Sat Mar 13 04:25:00 +0000 2021	[]	[{"url":"https://t.co/A0JlRtE3RM","expanded_url":"https://www.cp24.com/news/ontario-will-have-to-shut-down-schools-for-a-third-time-due-to-covid-19-variant-spread-epidemiologist-1.5344915","display_url":"cp24.com/news/ontario-wâ€¦","indices":[165,188]}]	An infectious disease expert says he believes schools in Ontario will be forced to shut down once again to slow the surge of COVID-19 variant cases in the province. https://t.co/A0JlRtE3RM	1991164.0	RT @CP24: An infectious disease expert says he believes schools in Ontario will be forced to shut down once again to slow the surge of COVIâ€¦	1103.0	True	full
551319	551319	604c4126c0415d0038daea77	2021-03-13 04:35:45	[]	[]	Sat Mar 13 04:30:00 +0000 2021	[]	[{"url":"https://t.co/9scnDAR6Z8","expanded_url":"https://www.philstar.com/headlines/2021/03/13/2084053/philippines-detects-homegrown-coronavirus-variant","display_url":"philstar.com/headlines/2021â€¦","indices":[253,276]}]	Philippine health authorities reported that they found a new coronavirus variant in the country, but said this is not a variant of concern, even if it carries two mutations which have shown to increase transmissibility and dodge some antibodies. READ: https://t.co/9scnDAR6Z8 https://t.co/0snTgv7nST	666876.0	RT @PhilstarNews: Philippine health authorities reported that they found a new coronavirus variant in the country, but said this is not a vâ€¦	688.0	True	full
551320	551320	604c4126c0415d0038daea7f	2021-03-13 04:35:45	[]	[]	Sat Mar 13 03:13:00 +0000 2021	[{"text":"1YearWithSweetNight","indices":[203,223]},{"text":"MySweetNight","indices":[224,237]}]	[{"url":"https://t.co/hDtTDak8ZP","expanded_url":"https://taehyungfunds.carrd.co/","display_url":"taehyungfunds.carrd.co","indices":[239,262]}]	Sweet Night is climbing up the US ITunes chart &amp; is currently hanging at #37. If you can, please donate to help push this beauty to the top for its 1 year anniversary. It so deserves it!! @BTS_twt #1YearWithSweetNight #MySweetNight https://t.co/hDtTDak8ZP	2787.0	RT @TEAMVUS: Sweet Night is climbing up the US ITunes chart &amp; is currently hanging at #37. If you can, please donate to help push this beauâ€¦	3.0	True	full
551321	551321	604c4127c0415d0038daea85	2021-03-13 04:35:45	[]	[]	Fri Mar 12 09:04:54 +0000 2021	[]	[{"url":"https://t.co/IypJVAGK3g","expanded_url":"http://www.seegasmworld.com","display_url":"seegasmworld.com","indices":[183,206]}]	(280G) Pussycat Bottom 15 (*3/3) Congratulation Pussycat on getting your job! ~ I know it has been difficult due to COVID-19, but from now on let's walk the path of happiness ðŸ¥°ðŸ¥° "https://t.co/IypJVAGK3g" https://t.co/X8KjTVIAyN	407505.0	RT @seegasmworlds: (280G) Pussycat Bottom 15 (*3/3) Congratulation Pussycat on getting your job! ~ I know it has been difficult due to COVâ€¦	3.0	True	full
551322	551322	604c4127c0415d0038daea89	2021-03-13 04:35:45	[]	[]	Sat Dec 26 13:40:49 +0000 2020	[{"text":"EndCorona","indices":[108,118]},{"text":"COVID19","indices":[197,205]},{"text":"COVIDVaccine","indices":[206,219]},{"text":"COVIDinIndia","indices":[220,233]}]	[{"url":"https://t.co/lfC6AjXnG9","expanded_url":"http://bit.ly/AIG_EndCorona","display_url":"bit.ly/AIG_EndCorona","indices":[150,173]}]	We are delighted and extremely thankful to have Superstar @urstrulyMahesh Mahesh Babu's support for the AIG #EndCorona Campaign. Join him by clicking https://t.co/lfC6AjXnG9 and register for free! #COVID19 #COVIDVaccine #COVIDinIndia https://t.co/gZmQGYqtUt	819.0	RT @AIGHospitals: We are delighted and extremely thankful to have Superstar @urstrulyMahesh Mahesh Babu's support for the AIG #EndCorona Caâ€¦	50.0	True	full
551323	551323	604c4127c0415d0038daeaa5	2021-03-13 04:35:46	[]	[]	Mon Mar 08 02:30:09 +0000 2021	[]	[{"url":"https://t.co/28A0dZ521a","expanded_url":"https://on.wsj.com/3rk5Yx5","display_url":"on.wsj.com/3rk5Yx5","indices":[219,242]}]	Many international travelers will likely need to prove they are vaccinated or free of Covid-19 if they plan trips later this year, after the EU and China both said they would move ahead with plans for vaccine passports https://t.co/28A0dZ521a	18692331.0	RT @WSJ: Many international travelers will likely need to prove they are vaccinated or free of Covid-19 if they plan trips later this year,â€¦	4910.0	True	full
551324	551324	604c4127c0415d0038daeaa7	2021-03-13 04:35:46	[]	[]	Sat Mar 13 03:34:01 +0000 2021	[]	[{"url":"https://t.co/zDL1a9m0mJ","expanded_url":"https://pewrsr.ch/3lb09A0","display_url":"pewrsr.ch/3lb09A0","indices":[249,272]}]	% who say ___ is necessary to address the coronavirus outbreak: ðŸ˜·Masks on planes/public transport: 85% âœˆï¸�Restricting international travel to U.S.: 79% ðŸš«No large group gatherings: 76% ðŸ¥¡Restaurants carry-out only: 50% ðŸŽ’No in-person learning K-12: 47% https://t.co/zDL1a9m0mJ	431029.0	RT @pewresearch: % who say ___ is necessary to address the coronavirus outbreak: ðŸ˜·Masks on planes/public transport: 85% âœˆï¸�Restricting interâ€¦	204.0	True	full
551325	551325	604c4127c0415d0038daeac3	2021-03-13 04:35:46	[]	[]	Fri Mar 12 21:37:36 +0000 2021	[{"text":"AvengersEndgame","indices":[0,16]},{"text":"Avatar","indices":[86,93]}]	[{"url":"https://t.co/mAZNB668tX","expanded_url":"https://buff.ly/3vs7C2r","display_url":"buff.ly/3vs7C2r","indices":[119,142]}]	#AvengersEndgame is reportedly set to lose its all-time worldwide box office title to #Avatar this weekend... Details: https://t.co/mAZNB668tX https://t.co/29nokl5JUi	633782.0	RT @MCU_Direct: #AvengersEndgame is reportedly set to lose its all-time worldwide box office title to #Avatar this weekend... Details: httpâ€¦	63.0	True	full
551326	551326	604c4127c0415d0038daead7	2021-03-13 04:35:46	[]	[]	Fri Mar 12 08:30:06 +0000 2021	[{"text":"CytokineStorm","indices":[88,102]},{"text":"COVID19","indices":[194,202]},{"text":"Immunity","indices":[228,237]}]	[{"url":"https://t.co/jWjGwnaA43","expanded_url":"https://fcld.ly/ipz0tr5","display_url":"fcld.ly/ipz0tr5","indices":[204,227]}]	A new study in @SciSignal reveals how different types of immune cells contribute to the #CytokineStorm, a dangerous blitz of immune activity that can endanger some patients with severe cases of #COVID19. https://t.co/jWjGwnaA43 #Immunity https://t.co/bmWxEIrxXy	2100857.0	RT @ScienceMagazine: A new study in @SciSignal reveals how different types of immune cells contribute to the #CytokineStorm, a dangerous blâ€¦	226.0	True	full
551327	551327	604c4127c0415d0038daeadf	2021-03-13 04:35:46	[]	[]	Fri Mar 12 22:09:02 +0000 2021	[]	[{"url":"https://t.co/sQqyCk16QU","expanded_url":"https://www.cfr.org/blog/tanzanian-president-magufulis-veneer-omniscience-critical-condition","display_url":"cfr.org/blog/tanzanianâ€¦","indices":[207,230]}]	When Tanzaniaâ€™s Roman Catholic Church, to which ailing Magufuli belongs, pushed back on his claim that prayer had defeated the virus, its website was taken offline shortly after, but has since gone back up. https://t.co/sQqyCk16QU	447467.0	RT @cobbo3: When Tanzaniaâ€™s Roman Catholic Church, to which ailing Magufuli belongs, pushed back on his claim that prayer had defeated theâ€¦	767.0	True	full
551328	551328	604c4127c0415d0038daeae9	2021-03-13 04:35:46	[]	[]	Sat Mar 13 00:02:46 +0000 2021	[]	[{"url":"https://t.co/ocE06lemG1","expanded_url":"http://GRAMMY.com","display_url":"GRAMMY.com","indices":[213,236]},{"url":"https://t.co/lEQm1Dn8Bz","expanded_url":"https://www.grammy.com/grammys/news/63rd-grammy-awards-premiere-ceremony-lineup-2021-grammys","display_url":"grammy.com/grammys/news/6â€¦","indices":[239,262]}]	The winner of the Best Pop Duo/Group Performance category will be announced at the 63rd GRAMMY Awards Premiere Ceremony on March 14, at noon PT (March 15, 4AM KST), which will be streamed live internationally via https://t.co/ocE06lemG1. https://t.co/lEQm1Dn8Bz https://t.co/wzZ9skoQgM	426248.0	RT @doolsetbangtan: The winner of the Best Pop Duo/Group Performance category will be announced at the 63rd GRAMMY Awards Premiere Ceremonyâ€¦	149.0	True	full
551329	551329	604c4128c0415d0038daeb01	2021-03-13 04:35:46	[]	[]	Sat Mar 13 01:00:00 +0000 2021	[{"text":"CleanCarsMN","indices":[72,84]},{"text":"ourMNclimate","indices":[155,168]},{"text":"EVs","indices":[169,173]}]	[{"url":"https://t.co/waHtDOKY8S","expanded_url":"https://direc.to/c9Mm","display_url":"direc.to/c9Mm","indices":[131,154]}]	Thereâ€™s still time! Get your comments in by March 15 about the proposed #CleanCarsMN rule. Visit our website for more information: https://t.co/waHtDOKY8S #ourMNclimate #EVs https://t.co/HbbZBU8Zyi	9052.0	RT @MnPCA: Thereâ€™s still time! Get your comments in by March 15 about the proposed #CleanCarsMN rule. Visit our website for more informatioâ€¦	4.0	True	full
551330	551330	604c4128c0415d0038daeb09	2021-03-13 04:35:46	[]	[]	Fri Mar 12 20:12:21 +0000 2021	[]	[{"url":"https://t.co/ElpwsrjA1Z","expanded_url":"https://buff.ly/38yT0Eh","display_url":"buff.ly/38yT0Eh","indices":[249,272]}]	If you're a lapsed Final Fantasy fan who wishes the series would return to its 2D roots, boy do I have a surprise for you. Square Enix heard your wish and granted it: it's not called Final Fantasy, it's called Bravely Default II. Here's our review. https://t.co/ElpwsrjA1Z https://t.co/qdfgP1lKEe	65785.0	RT @MMORPGcom: If you're a lapsed Final Fantasy fan who wishes the series would return to its 2D roots, boy do I have a surprise for you. Sâ€¦	33.0	True	full
551331	551331	604c4128c0415d0038daeb15	2021-03-13 04:35:47	[]	[{"url":"https://t.co/53vijnvqlM","expanded_url":"https://analisiscolima.com/2021/03/12/rechaza-morena-transparentar-encuestas-de-candidatos-a-gobernador/","display_url":"analisiscolima.com/2021/03/12/recâ€¦","indices":[157,180]}]		[]	[]			La dirigencia nacional de Morena reservÃ³ por tiempo indefinido las encuestas que realizÃ³ para elegir a sus candidatâ€¦ https://t.co/h57XXrEy45	43.0	True	full
551332	551332	604c4128c0415d0038daeb25	2021-03-13 04:35:47	[]	[]	Fri Mar 12 17:19:03 +0000 2021	[]	[{"url":"https://t.co/p65tzLYAmK","expanded_url":"https://www.normantranscript.com/sports/high_school_sports/high-school-basketball-announcer-directs-racist-comments-at-norman-high-girls-on-state-tournament-live/article_7f75230e-834b-11eb-a524-d7f41ae6649e.html","display_url":"normantranscript.com/sports/high_scâ€¦","indices":[154,177]}]	Norman Public Schools said it will no longer rely on the network to broadcast its games and that it supports its student-athletes' freedom of expression. https://t.co/p65tzLYAmK	156343.0	RT @Phil_Lewis_: Norman Public Schools said it will no longer rely on the network to broadcast its games and that it supports its student-aâ€¦	2628.0	True	full
551333	551333	604c4128c0415d0038daeb37	2021-03-13 04:35:47	[]	[]	Sat Mar 13 04:31:05 +0000 2021	[{"text":"WayV","indices":[21,26]},{"text":"WayV_Kick_Back","indices":[188,203]},{"text":"å¨�ç¥žV","indices":[204,208]},{"text":"WayV","indices":[209,214]},{"text":"TEN","indices":[215,219]},{"text":"æ�Žæ°¸é’¦","indices":[220,224]},{"text":"í…�","indices":[225,227]},{"text":"à¹€à¸•à¸™à¸¥à¹Œ","indices":[228,234]},{"text":"TENChittaphon","indices":[235,249]}]	[{"url":"https://t.co/2Zl80QvsTT","expanded_url":"https://www.mwave.me/en/vote/mcountdown/vote","display_url":"mwave.me/en/vote/mcountâ€¦","indices":[110,133]},{"url":"https://t.co/wj5LtsfCNN","expanded_url":"http://play.whosfan.com/shared/vote/277/U","display_url":"play.whosfan.com/shared/vote/27â€¦","indices":[163,186]}]	UPDATE [VOTE] 210313 #WayV â€˜Kick Backâ€™ Mnet M Countdown pre voting â�° Mar 12 - 15 ðŸ�† MWAVE ranked #1 41.1% ðŸ”— https://t.co/2Zl80QvsTT ðŸ�† Whosfan ranked #4 4.32% ðŸ”— https://t.co/wj5LtsfCNN #WayV_Kick_Back #å¨�ç¥žV #WayV #TEN #æ�Žæ°¸é’¦ #í…� #à¹€à¸•à¸™à¸¥à¹Œ #TENChittaphon https://t.co/g1Wy5ZQIoO	32809.0	RT @TENzenter: UPDATE [VOTE] 210313 #WayV â€˜Kick Backâ€™ Mnet M Countdown pre voting â�° Mar 12 - 15 ðŸ�† MWAVE ranked #1 41.1% ðŸ”— https://t.co/2â€¦	13.0	True	full
551334	551334	604c4128c0415d0038daeb3f	2021-03-13 04:35:47	[]	[]	Fri Mar 12 21:02:52 +0000 2021	[{"text":"ableg","indices":[210,216]}]	[{"url":"https://t.co/rX1d03smVq","expanded_url":"https://pressprogress.ca/jason-kenneys-energy-war-room-launches-campaign-to-stop-netflix-childrens-cartoon-about-bigfoot/","display_url":"pressprogress.ca/jason-kenneys-â€¦","indices":[217,240]}]	ðŸ¤¦ This is not a parody. @jkenney's absurd $82K/day "war room" is now spending taxpayer dollars to target... a children's cartoon about Bigfoot. Possibly its most on-brand move yet. SHUT DOWN THE "WAR ROOM." #ableg https://t.co/rX1d03smVq	17542.0	RT @joececiyyc: ðŸ¤¦ This is not a parody. @jkenney's absurd $82K/day "war room" is now spending taxpayer dollars to target... a children'sâ€¦	71.0	True	full
551335	551335	604c4129c0415d0038daeb47	2021-03-13 04:35:47	[]	[]	Sat Mar 13 00:51:53 +0000 2021	[]	[{"url":"https://t.co/9BbZwjJiEk","expanded_url":"https://www.hkcnews.com/article/39036/benedict_rogers-dr_sasa-burma-39041/dr-sasa","display_url":"hkcnews.com/article/39036/â€¦","indices":[255,278]}]	Committee Representing the Pyidaungsu Hltuttaw (CRPH) â€“ Parliamentarians elected in last Novemberâ€™s election who have been unable to take their seats due to the coup â€“ of Dr Sasa as its special envoy to the United Nations and the international community. https://t.co/9BbZwjJiEk	112961.0	RT @DrSasa22222: Committee Representing the Pyidaungsu Hltuttaw (CRPH) â€“ Parliamentarians elected in last Novemberâ€™s election who have beenâ€¦	149.0	True	full
551336	551336	604c4129c0415d0038daeb4b	2021-03-13 04:35:47	[]	[]	Fri Mar 12 20:24:41 +0000 2021	[{"text":"cdnpoli","indices":[212,220]}]	[{"url":"https://t.co/7Abusw4weK","expanded_url":"https://twitter.com/gtlem/status/1369305351091331078","display_url":"twitter.com/gtlem/status/1â€¦","indices":[221,244]}]	Despite 1) Quebec WAY AHEAD of Ontario in Vaccinations 2) 500,000 Vaccine Doses Sitting in Ontario Freezers Doug Ford Government announces today (03/12/21) that Ontario is suffering MASSIVE VACCINE SHORTAGE #cdnpoli https://t.co/7Abusw4weK	8393.0	RT @gtlem: Despite 1) Quebec WAY AHEAD of Ontario in Vaccinations 2) 500,000 Vaccine Doses Sitting in Ontario Freezers Doug Ford Governâ€¦	139.0	True	full
551337	551337	604c4129c0415d0038daeb55	2021-03-13 04:35:47	[]	[]	Sat Mar 13 03:45:14 +0000 2021	[]	[{"url":"https://t.co/HwyMvfEKR6","expanded_url":"http://Thebutterflycollection.net","display_url":"Thebutterflycollection.net","indices":[169,192]}]	ITS THE WEEKEND Treat Yourself to to some scented candles! Infuse some self care with an exfoliating body scrub Sip your favorite wine in your personalized wine glass https://t.co/HwyMvfEKR6 https://t.co/jYDBYSPg06	119.0	RT @TheButterflyCo4: ITS THE WEEKEND Treat Yourself to to some scented candles! Infuse some self care with an exfoliating body scrub Sipâ€¦	204.0	True	full
551338	551338	604c4129c0415d0038daeb61	2021-03-13 04:35:48	[]	[{"url":"https://t.co/txbYgOXR00","expanded_url":"https://trib.al/gIKEXlZ","display_url":"trib.al/gIKEXlZ","indices":[202,225]}]		[]	[]			In February, Harris County High School received its Career, Technical, Agricultural Education Certificate. Less thaâ€¦ https://t.co/S2rVnZ6f0x	9766.0	True	full
551339	551339	604c4129c0415d0038daeb6d	2021-03-13 04:35:48	[]	[]	Fri Mar 12 19:54:44 +0000 2021	[{"text":"YaSiÃ©nteseSeÃ±ora","indices":[185,202]}]	[{"url":"https://t.co/AErwxYKP2O","expanded_url":"https://wp.me/pbiqPq-fHf","display_url":"wp.me/pbiqPq-fHf","indices":[206,229]}]	Poco le faltÃ³ a la villana mÃ¡s villana de las telenovelas para echar espuma por la boca. Ahora sÃ­ explicÃ³ con lujo de detalle por quÃ© para ella AMLO y sus seguidores son unos "nacos". #YaSiÃ©nteseSeÃ±oraâ€¼ï¸� https://t.co/AErwxYKP2O	108467.0	RT @elgatopolitico_: Poco le faltÃ³ a la villana mÃ¡s villana de las telenovelas para echar espuma por la boca. Ahora sÃ­ explicÃ³ con lujo deâ€¦	91.0	True	full
551340	551340	604c4129c0415d0038daeb83	2021-03-13 04:35:48	[]	[]	Fri Mar 12 13:59:03 +0000 2021	[]	[{"url":"https://t.co/9VuzVnJh3d","expanded_url":"https://bit.ly/30z32B0","display_url":"bit.ly/30z32B0","indices":[235,258]}]	Otro logro de la ciencia argentina: cientÃ­ficos y cientÃ­ficas del CONICET, la @unsamoficial y la UBA desarrollaron un nuevo barbijo ATOM PROTECT N95 PLUS para prevenir el COVID, con una capacidad de filtrado del 97%. MÃ¡s informaciÃ³n: https://t.co/9VuzVnJh3d https://t.co/6tmwwxfH3z	60010.0	RT @RCSalvarezza: Otro logro de la ciencia argentina: cientÃ­ficos y cientÃ­ficas del CONICET, la @unsamoficial y la UBA desarrollaron un nueâ€¦	2162.0	True	full
551341	551341	604c4129c0415d0038daeb95	2021-03-13 04:35:48	[]	[]	Sat Mar 13 02:42:01 +0000 2021	[]	[{"url":"https://t.co/hSVWUf2cQH","expanded_url":"https://on.msnbc.com/2OPkdLU","display_url":"on.msnbc.com/2OPkdLU","indices":[257,280]}]	"I actually had a moment of sadness because I thought, if this just could've rewound a year and if we could've had Biden dealing with this ... it would be nowhere near what we're talking about today," @kavitapmd says about Pres. Biden's speech on Covid-19. https://t.co/hSVWUf2cQH	4152446.0	RT @MSNBC: "I actually had a moment of sadness because I thought, if this just could've rewound a year and if we could've had Biden dealingâ€¦	16.0	True	full
551342	551342	604c4129c0415d0038daeb9b	2021-03-13 04:35:48	[]	[]	Sat Mar 13 04:32:44 +0000 2021	[{"text":"ROSÃ‰","indices":[0,5]},{"text":"OnTheGround","indices":[50,62]}]	[{"url":"https://t.co/eD6Omg0mxn","expanded_url":"https://music.apple.com/us/album/r-single/1557744841","display_url":"music.apple.com/us/album/r-sinâ€¦","indices":[236,259]}]	#ROSÃ‰ Rising: The @BLACKPINK singer's solo single #OnTheGround is not just No. 1 on the all-genre U.S. @iTunes Top Songs chart but b-side "Gone" has now hit the Top 15 Can she make a splash on the Billboard charts next week?! Listen: https://t.co/eD6Omg0mxn https://t.co/RS3szpovFh	156073.0	RT @Jeff__Benjamin: #ROSÃ‰ Rising: The @BLACKPINK singer's solo single #OnTheGround is not just No. 1 on the all-genre U.S. @iTunes Top Songâ€¦	10.0	True	full
551343	551343	604c412ac0415d0038daebb3	2021-03-13 04:35:48	[]	[{"url":"https://t.co/YrnYZ9Ca36","expanded_url":"https://ischinaresponsibleforcovid19outbreak.blogspot.com/","display_url":"â€¦nsibleforcovid19outbreak.blogspot.com","indices":[143,166]},{"url":"https://t.co/kdsuwsBnZU","expanded_url":"https://workfromhomeduringcovid19pandemic.blogspot.com/","display_url":"â€¦omeduringcovid19pandemic.blogspot.com","indices":[240,263]}]		[]	[]			@Voot_Kids The virus of Covid19 rapidly changing, revolving in new environment and makes the innovation of vaccineâ€¦ https://t.co/eJvEcne36L	17.0	True	full
551344	551344	604c412ac0415d0038daebc3	2021-03-13 04:35:49	[]	[]	Fri Mar 12 05:34:37 +0000 2021	[{"text":"propaganda","indices":[118,129]},{"text":"instigate","indices":[134,144]},{"text":"Kashmir","indices":[159,167]},{"text":"propagandists","indices":[216,230]},{"text":"Kashmir","indices":[243,251]}]	[{"url":"https://t.co/9IsHxDhI9y","expanded_url":"https://twitter.com/standwkashmir/status/1369986736206544899?s=08","display_url":"twitter.com/standwkashmir/â€¦","indices":[252,275]}]	Its hard to believe that some people and activists are so ill minded that they want the are creating events to spread #propaganda and #instigate our people of #Kashmir against our own people. The fight is with these #propagandists to save our #Kashmir https://t.co/9IsHxDhI9y	10958.0	RT @KashmirTraitors: Its hard to believe that some people and activists are so ill minded that they want the are creating events to spreadâ€¦	19.0	True	full
551345	551345	604c412ac0415d0038daebef	2021-03-13 04:35:49	[]	[]	Sat Mar 13 04:19:09 +0000 2021	[]	[{"url":"https://t.co/0D957DCFBT","expanded_url":"https://twitter.com/politicomx/status/1370583898246111236","display_url":"twitter.com/politicomx/staâ€¦","indices":[148,171]}]	Lo recuerdo en la Ley de Herodes, viviendo en medio de polÃ­ticos corruptos, lo que veo en esta foto parece esa pelÃ­cula, pero es en su vida real... https://t.co/0D957DCFBT	143199.0	RT @MaguMonero: Lo recuerdo en la Ley de Herodes, viviendo en medio de polÃ­ticos corruptos, lo que veo en esta foto parece esa pelÃ­cula, peâ€¦	80.0	True	full
551346	551346	604c412ac0415d0038daebf1	2021-03-13 04:35:49	[]	[]	Fri Mar 12 20:46:44 +0000 2021	[]	[{"url":"https://t.co/W4EIhO4lf4","expanded_url":"https://www.cbc.ca/news/canada/ottawa/ryan-reynolds-ottawa-covid-psa-1.5947233?__vfz=medium%3Dsharebar","display_url":"cbc.ca/news/canada/otâ€¦","indices":[197,220]}]	More top shelf content from @OttawaHealth with an assist from the up and comer @VancityReynolds. Canadian star Ryan Reynolds reveals he's 'Bruce' from viral Ottawa Public Health tweet | CBC News https://t.co/W4EIhO4lf4	11811.0	RT @LucyvanOlden: More top shelf content from @OttawaHealth with an assist from the up and comer @VancityReynolds. Canadian star Ryan Reyâ€¦	15.0	True	full
551347	551347	604c412ac0415d0038daebfb	2021-03-13 04:35:49	[{"text":"COVID19","indices":[110,118]}]	[{"url":"https://t.co/JJefpxlK1r","expanded_url":"https://twitter.com/inabster/status/1358934127098146818","display_url":"twitter.com/inabster/statuâ€¦","indices":[202,225]},{"url":"https://t.co/9hE2i9fWEV","expanded_url":"https://thenabsters.blogspot.com/2020/11/13th-entry-4-years-later-life-under.html","display_url":"thenabsters.blogspot.com/2020/11/13th-eâ€¦","indices":[228,251]}]		[]	[]			@emilylmullin @meNabster A protocol made up of OTC nutritional supplements is reported to treat &amp; prevent #COVID19,â€¦ https://t.co/qf4Uvv2yuY	35547.0	True	full
551348	551348	604c412ac0415d0038daebfd	2021-03-13 04:35:49	[]	[]	Mon Mar 08 21:22:48 +0000 2021	[]	[{"url":"https://t.co/kqWM0ZFITS","expanded_url":"https://www.sdpnoticias.com/columnas/salvador-guerrero-chipres-marcela-lagarde-un-feminismo-que-motiva.html","display_url":"sdpnoticias.com/columnas/salvaâ€¦","indices":[256,279]}]	.@MarcelaLagarde1 ha sido una de las voces mÃ¡s escuchadas del feminismo en MÃ©xico. @Mx_Diputados la distingue con la medalla Sor Juana InÃ©s de la Cruz, por sus contribuciones en favor de los derechos de la mujer. Escribo de su trayectoria en @sdpnoticias https://t.co/kqWM0ZFITS	5113.0	RT @guerrerochipres: .@MarcelaLagarde1 ha sido una de las voces mÃ¡s escuchadas del feminismo en MÃ©xico. @Mx_Diputados la distingue con la mâ€¦	90.0	True	full
551349	551349	604c412ac0415d0038daebff	2021-03-13 04:35:49	[]	[]	Sat Mar 13 04:32:44 +0000 2021	[{"text":"ROSÃ‰","indices":[0,5]},{"text":"OnTheGround","indices":[50,62]}]	[{"url":"https://t.co/eD6Omg0mxn","expanded_url":"https://music.apple.com/us/album/r-single/1557744841","display_url":"music.apple.com/us/album/r-sinâ€¦","indices":[236,259]}]	#ROSÃ‰ Rising: The @BLACKPINK singer's solo single #OnTheGround is not just No. 1 on the all-genre U.S. @iTunes Top Songs chart but b-side "Gone" has now hit the Top 15 Can she make a splash on the Billboard charts next week?! Listen: https://t.co/eD6Omg0mxn https://t.co/RS3szpovFh	156045.0	RT @Jeff__Benjamin: #ROSÃ‰ Rising: The @BLACKPINK singer's solo single #OnTheGround is not just No. 1 on the all-genre U.S. @iTunes Top Songâ€¦	2404.0	True	full
551350	551350	604c412bc0415d0038daec13	2021-03-13 04:35:49	[]	[]	Thu Mar 04 17:12:28 +0000 2021	[]	[{"url":"https://t.co/ftnv15BWLZ","expanded_url":"https://dailyexpose.co.uk/2021/03/03/numbers-cant-lie-analysis-ons-nhs-data/","display_url":"dailyexpose.co.uk/2021/03/03/numâ€¦","indices":[254,277]}]	Instead of being overwhelmed, the NHS reduced bed capacity by 7,000 beds over the past year, whilst on 31st. Jan 2021 capacity was only 85% full vs the 94% on same date 2020, or 79% full had the bed capacity remained as per Jan 2020. Brilliant article. https://t.co/ftnv15BWLZ	94.0	RT @guernseybrock: Instead of being overwhelmed, the NHS reduced bed capacity by 7,000 beds over the past year, whilst on 31st. Jan 2021 caâ€¦	599.0	True	full
551351	551351	604c412bc0415d0038daec17	2021-03-13 04:35:49	[]	[]	Sat Mar 13 01:04:14 +0000 2021	[]	[{"url":"https://t.co/FiHoG4KZXf","expanded_url":"https://www.theguardian.com/australia-news/2021/mar/12/chinese-students-in-australia-fear-reprisals-at-home-if-they-speak-out-inquiry-hears","display_url":"theguardian.com/australia-newsâ€¦","indices":[244,267]}]	The latest example of the Chinese government extending its censorship around the world: Chinese students in Australia are afraid to speak their minds for fear of retaliation against family still in China -- â€œa very deep fear of being watched." https://t.co/FiHoG4KZXf https://t.co/SpOghMZm7v	440257.0	RT @KenRoth: The latest example of the Chinese government extending its censorship around the world: Chinese students in Australia are afraâ€¦	149.0	True	full
551352	551352	604c412bc0415d0038daec23	2021-03-13 04:35:50	[]	[]	Sat Mar 13 04:29:54 +0000 2021	[{"text":"COVID19","indices":[48,56]}]	[{"url":"https://t.co/KfpuDMBzco","expanded_url":"https://www.washingtonpost.com/technology/2021/03/12/hundreds-covid-cases-reported-tesla-plant-following-musks-defiant-reopening-county-data-shows/","display_url":"washingtonpost.com/technology/202â€¦","indices":[251,274]}]	Oh my.... Teslaâ€™s SF area factory recorded 450 #COVID19 cases in workers following CEO Elon Muskâ€™s defiant reopening of the plant in May, according to county-level data obtained by a legal transparency website. Musk dared officials to arrest him. ðŸ§µ https://t.co/KfpuDMBzco	446549.0	RT @DrEricDing: Oh my.... Teslaâ€™s SF area factory recorded 450 #COVID19 cases in workers following CEO Elon Muskâ€™s defiant reopening of thâ€¦	986.0	True	full
551353	551353	604c412bc0415d0038daec29	2021-03-13 04:35:50	[]	[]	Fri Mar 12 21:12:01 +0000 2021	[]	[{"url":"https://t.co/s2DpnER5Yv","expanded_url":"https://www.weau.com/2021/03/12/twenty-percent-of-eligible-wisconsinites-have-received-at-least-one-covid-19-vaccine-dose/?utm_campaign=snd-autopilot&utm_source=twitter&utm_medium=social&utm_campaign=snd&utm_content=weau","display_url":"weau.com/2021/03/12/tweâ€¦","indices":[151,174]}]	A total of 1,185,602 vaccines have been administered in Wisconsin. Thatâ€™s 20.4 percent of the eligible population who have received at least one dose. https://t.co/s2DpnER5Yv	26340.0	RT @WEAU13News: A total of 1,185,602 vaccines have been administered in Wisconsin. Thatâ€™s 20.4 percent of the eligible population who haveâ€¦	88.0	True	full
551354	551354	604c412bc0415d0038daec33	2021-03-13 04:35:50	[]	[]	Sat Mar 13 04:15:06 +0000 2021	[]	[{"url":"https://t.co/sn84YKQ9sH","expanded_url":"https://trib.al/ZCoY4qa","display_url":"trib.al/ZCoY4qa","indices":[182,205]}]	.@TheRevAl: What it comes down to is that unequal access, not reluctance alone, is standing in the way of many Black people who might readily get the vaccine if they had the chance. https://t.co/sn84YKQ9sH	177703.0	RT @MSNBCDaily: .@TheRevAl: What it comes down to is that unequal access, not reluctance alone, is standing in the way of many Black peopleâ€¦	1035.0	True	full
551355	551355	604c412bc0415d0038daec39	2021-03-13 04:35:50	[]	[{"url":"https://t.co/KFxNzQfkIP","expanded_url":"https://bible.com/bible/133/psa.19.15.PDV2017","display_url":"bible.com/bible/133/psa.â€¦","indices":[155,178]}]		[]	[]			Quâ€™elles te fassent plaisir, les paroles de ma bouche et les pensÃ©es de mon cÅ“ur, Seigneur , mon solide rocher, moâ€¦ https://t.co/1RBlG621zj	411.0	True	full
551356	551356	604c412cc0415d0038daec5d	2021-03-13 04:35:50	[]	[]	Sat Mar 13 04:35:19 +0000 2021	[]	[{"url":"https://t.co/KBvDvVUFTY","expanded_url":"https://www.news18.com/news/world/astrazeneca-to-seek-us-authorisation-for-covid-19-vaccine-this-month-or-early-next-report-3529445.html","display_url":"news18.com/news/world/astâ€¦","indices":[119,142]}]	AstraZeneca Plc is preparing to file for U.S. emergency use authorisation for its COVID-19 vaccine later this month. https://t.co/KBvDvVUFTY	150443.0	RT @news18dotcom: AstraZeneca Plc is preparing to file for U.S. emergency use authorisation for its COVID-19 vaccine later this month. htâ€¦	4570142.0	True	full
551357	551357	604c412cc0415d0038daec67	2021-03-13 04:35:50	[]	[{"url":"https://t.co/jSoUAhZsSx","expanded_url":"https://www.mymoneymall.com/webinars","display_url":"mymoneymall.com/webinars","indices":[39,62]}]		[]	[]			Diversifying your Portfolio with DSTs https://t.co/jSoUAhZsSx Veterans â€“ renting isnâ€™t your only option. Throughâ€¦ https://t.co/GtykmIfm8m	16.0	True	full
551358	551358	604c412cc0415d0038daec6b	2021-03-13 04:35:50	[]	[]	Fri Mar 12 21:10:33 +0000 2021	[{"text":"PorSiTeLoPerdiste","indices":[0,18]},{"text":"Latinus","indices":[113,121]},{"text":"InformaciÃ³nParaTi","indices":[122,140]}]	[{"url":"https://t.co/fxxdXwhdc0","expanded_url":"https://www.youtube.com/watch?v=-Wa_VnbOZnw","display_url":"youtube.com/watch?v=-Wa_Vnâ€¦","indices":[142,165]}]	#PorSiTeLoPerdiste. @brozoxmiswebs y @CarlosLoret regresan al lugar de sus grandes Ã©xitos: La MaÃ±anera, el show. #Latinus #InformaciÃ³nParaTi https://t.co/fxxdXwhdc0 https://t.co/0rBYNuovRZ	442367.0	RT @latinus_us: #PorSiTeLoPerdiste. @brozoxmiswebs y @CarlosLoret regresan al lugar de sus grandes Ã©xitos: La MaÃ±anera, el show. #Latinus #â€¦	190.0	True	full
551359	551359	604c412cc0415d0038daec7f	2021-03-13 04:35:51	[{"text":"Tigray","indices":[49,56]},{"text":"TigrayGenocide","indices":[171,186]},{"text":"TigrayCantWait","indices":[187,202]}]	[{"url":"https://t.co/9XzzSJ6gsh","expanded_url":"https://bit.ly/3ewVyXE","display_url":"bit.ly/3ewVyXE","indices":[251,274]}]		[]	[]			Despite @SecBlinken's urging intruding forces in #Tigray to evacuate, the Amhara government remains adamant about iâ€¦ https://t.co/iIcSfKIgmC	1.0	True	full
551360	551360	604c412cc0415d0038daec91	2021-03-13 04:35:51	[]	[]	Fri Mar 12 16:40:48 +0000 2021	[{"text":"Corona","indices":[0,7]},{"text":"Schweden","indices":[9,18]},{"text":"Merkel","indices":[25,32]},{"text":"Einzelhandel","indices":[74,87]},{"text":"Maskenpflicht","indices":[171,185]},{"text":"AusgangsbeschrÃ¤nkungen","indices":[195,218]},{"text":"Hahn","indices":[244,249]},{"text":"AfD","indices":[250,254]}]	[{"url":"https://t.co/cZDy65wocJ","expanded_url":"https://www.youtube.com/watch?v=4beQmn4pkCA","display_url":"youtube.com/watch?v=4beQmnâ€¦","indices":[256,279]}]	#Corona- #Schweden toppt #Merkel WÃ¤hrend wir in Dtl. eingesperrt werden, #Einzelhandel, Gastro und Kultur geschlossen wurden, kommt Schweden ganz ohne SchlieÃŸungen, ohne #Maskenpflicht und ohne #AusgangsbeschrÃ¤nkungen aus. Mehr im Video Ingo #Hahn #AfD https://t.co/cZDy65wocJ https://t.co/r2m9F1HLGv	635.0	RT @IngoHahnAfD: #Corona- #Schweden toppt #Merkel WÃ¤hrend wir in Dtl. eingesperrt werden, #Einzelhandel, Gastro und Kultur geschlossen wurâ€¦	18.0	True	full
551361	551361	604c412cc0415d0038daec9d	2021-03-13 04:35:51	[]	[]	Thu Mar 04 07:32:32 +0000 2021	[]	[{"url":"https://t.co/7SqkBVQ2aw","expanded_url":"https://medium.com/originprotocol/origin-launches-ogn-staking-on-binance-c891ad32d94b","display_url":"medium.com/originprotocolâ€¦","indices":[256,279]}]	Thanks, @cz_binance! We are excited to announce that $OGN staking is coming to @binance. From 12:00 PM (UTC), users will be able to earn APY's from 7.49% to 47.79%, with terms as short as 15, 30, 45 &amp; 90 days. See our blog update for more details ðŸ‘‡ https://t.co/7SqkBVQ2aw	83550.0	RT @OriginProtocol: Thanks, @cz_binance! We are excited to announce that $OGN staking is coming to @binance. From 12:00 PM (UTC), users wiâ€¦	203.0	True	full
551362	551362	604c412cc0415d0038daecaf	2021-03-13 04:35:51	[]	[]	Sat Mar 13 00:02:46 +0000 2021	[]	[{"url":"https://t.co/ocE06lemG1","expanded_url":"http://GRAMMY.com","display_url":"GRAMMY.com","indices":[213,236]},{"url":"https://t.co/lEQm1Dn8Bz","expanded_url":"https://www.grammy.com/grammys/news/63rd-grammy-awards-premiere-ceremony-lineup-2021-grammys","display_url":"grammy.com/grammys/news/6â€¦","indices":[239,262]}]	The winner of the Best Pop Duo/Group Performance category will be announced at the 63rd GRAMMY Awards Premiere Ceremony on March 14, at noon PT (March 15, 4AM KST), which will be streamed live internationally via https://t.co/ocE06lemG1. https://t.co/lEQm1Dn8Bz https://t.co/wzZ9skoQgM	426288.0	RT @doolsetbangtan: The winner of the Best Pop Duo/Group Performance category will be announced at the 63rd GRAMMY Awards Premiere Ceremonyâ€¦	600.0	True	full
551363	551363	604c412dc0415d0038daecb7	2021-03-13 04:35:51	[]	[]	Fri Mar 12 23:03:01 +0000 2021	[]	[{"url":"https://t.co/w3T55UakMT","expanded_url":"https://www.francetvinfo.fr/societe/prise-en-charge-des-personnes-agees/covid-19-malgre-l-assouplissement-du-protocole-dans-les-ehpad-le-niveau-de-vigilance-reste-tres-aigu-assure-le-syndicat-des-residences-pour-personnes-agees_4330841.html","display_url":"francetvinfo.fr/societe/prise-â€¦","indices":[162,185]}]	Covid-19 : malgrÃ© l'assouplissement du protocole dans les Ehpad,"le niveau de vigilance reste trÃ¨s aigu", assure le syndicat des rÃ©sidences pour personnes Ã¢gÃ©es https://t.co/w3T55UakMT https://t.co/fqTXtzYF9w	1824028.0	RT @franceinfo: Covid-19 : malgrÃ© l'assouplissement du protocole dans les Ehpad,"le niveau de vigilance reste trÃ¨s aigu", assure le syndicaâ€¦	716.0	True	full
551364	551364	604c412dc0415d0038daecc1	2021-03-13 04:35:51	[]	[]	Thu Mar 11 13:08:17 +0000 2021	[]	[{"url":"https://t.co/1YdzrHTsrn","expanded_url":"https://go.latoken.com/4oc","display_url":"go.latoken.com/4oc","indices":[228,251]}]	We'll be rewarding 1600 coins ($100) each to 2 lucky $SONO buyers in the @Sono_Coin Snapshot Giveaway ðŸ’° Do: âœ… Buy and hold minimum 100 SONO tokens on LATOKEN. ðŸ“· 2 snapshots to be taken between today and Mar 15. Get $SONO now: https://t.co/1YdzrHTsrn https://t.co/IvqZhRszUV	144033.0	RT @latokens: We'll be rewarding 1600 coins ($100) each to 2 lucky $SONO buyers in the @Sono_Coin Snapshot Giveaway ðŸ’° Do: âœ… Buy and hold mâ€¦	10.0	True	full
551365	551365	604c412dc0415d0038daeccb	2021-03-13 04:35:51	[]	[]	Sat Mar 13 04:00:29 +0000 2021	[{"text":"COVID","indices":[51,57]}]	[{"url":"https://t.co/ESjFBWWkjx","expanded_url":"https://electionwiz.com/2021/03/12/former-top-state-dept-investigator-says-covid-19-outbreak-may-have-resulted-from-bioweapons-research-accident/","display_url":"electionwiz.com/2021/03/12/forâ€¦","indices":[123,146]}]	EXCLUSIVE: Former top State Dept investigator says #COVID-19 outbreak may have resulted from bioweapons research accident https://t.co/ESjFBWWkjx	157004.0	RT @Wizard_Predicts: EXCLUSIVE: Former top State Dept investigator says #COVID-19 outbreak may have resulted from bioweapons research accidâ€¦	59.0	True	full
551366	551366	604c412dc0415d0038daece5	2021-03-13 04:35:52	[{"text":"Canada","indices":[166,173]},{"text":"COVIDCanada","indices":[174,186]},{"text":"Vancouver","indices":[187,197]},{"text":"Edmonton","indices":[198,207]},{"text":"Montreal","indices":[208,217]},{"text":"Toronto","indices":[218,226]},{"text":"Calgary","indices":[227,235]},{"text":"Ottawa","indices":[236,243]}]	[{"url":"https://t.co/PuEft7w9za","expanded_url":"https://www.redbubble.com/people/frigamribe88/shop","display_url":"redbubble.com/people/frigamrâ€¦","indices":[262,285]}]		[]	[]			@CityNews Designing and selling cute and funny covid19 related facemasks as well as other merch (tshirts, mugs, phoâ€¦ https://t.co/tTv93P0hZi	1159.0	True	full
551367	551367	604c412dc0415d0038daece7	2021-03-13 04:35:52	[]	[]	Fri Mar 12 19:19:00 +0000 2021	[{"text":"coronavirus","indices":[43,55]},{"text":"Iran","indices":[94,99]}]	[{"url":"https://t.co/jxpaGcHC5B","expanded_url":"https://english.mojahedin.org/i/iran-coronavirus-news-230100-deaths-20210312","display_url":"english.mojahedin.org/i/iran-coronavâ€¦","indices":[225,248]}]	Over 230,100 people have died of the novel #coronavirus in 518 cities checkered across all of #Iranâ€™s 31 provinces, according to reports tallied by the Iranian opposition PMOI/MEK as of Friday afternoon local time, March 12. https://t.co/jxpaGcHC5B	14651.0	RT @Mojahedineng: Over 230,100 people have died of the novel #coronavirus in 518 cities checkered across all of #Iranâ€™s 31 provinces, accorâ€¦	100.0	True	full
551368	551368	604c412dc0415d0038daece9	2021-03-13 04:35:52	[]	[]	Sat Mar 13 04:29:54 +0000 2021	[{"text":"COVID19","indices":[48,56]}]	[{"url":"https://t.co/KfpuDMBzco","expanded_url":"https://www.washingtonpost.com/technology/2021/03/12/hundreds-covid-cases-reported-tesla-plant-following-musks-defiant-reopening-county-data-shows/","display_url":"washingtonpost.com/technology/202â€¦","indices":[251,274]}]	Oh my.... Teslaâ€™s SF area factory recorded 450 #COVID19 cases in workers following CEO Elon Muskâ€™s defiant reopening of the plant in May, according to county-level data obtained by a legal transparency website. Musk dared officials to arrest him. ðŸ§µ https://t.co/KfpuDMBzco	446539.0	RT @DrEricDing: Oh my.... Teslaâ€™s SF area factory recorded 450 #COVID19 cases in workers following CEO Elon Muskâ€™s defiant reopening of thâ€¦	2940.0	True	full
551369	551369	604c412dc0415d0038daecfd	2021-03-13 04:35:52	[]	[]	Sat Mar 13 00:50:51 +0000 2021	[{"text":"gapol","indices":[253,259]}]	[{"url":"https://t.co/JkaIbbTm1o","expanded_url":"https://www.walb.com/2021/03/12/georgia-senators-work-secure-millions-funding-swga/","display_url":"walb.com/2021/03/12/geoâ€¦","indices":[261,284]}]	The American Rescue Plan will send direct relief to local gov'ts throughout SW GA. Thank you @SenatorWarnock, @ossoff &amp; @SenSchumer for delivering the relief promised to SW GAâ€”1 of the country's hardest-hit regions at the beginning of the pandemic. #gapol https://t.co/JkaIbbTm1o	2565715.0	RT @staceyabrams: The American Rescue Plan will send direct relief to local gov'ts throughout SW GA. Thank you @SenatorWarnock, @ossoff &amp; @â€¦	54.0	True	full
551370	551370	604c412dc0415d0038daed05	2021-03-13 04:35:52	[]	[]	Fri Mar 12 06:02:04 +0000 2021	[]	[{"url":"https://t.co/h4KHVi3aKH","expanded_url":"https://twitter.com/T4Recovery/status/1369998187210170372","display_url":"twitter.com/T4Recovery/staâ€¦","indices":[220,243]}]	Thread webâ¬†ï¸�â¬‡ï¸� If you do not believe me that we can end the insane RT-PCR test pLandemic by stopping nonsense testing, look up to China or to Florida where they are laughing at us, coward unscientific village idiots... https://t.co/h4KHVi3aKH	38612.0	RT @Thomas_Binder: Thread webâ¬†ï¸�â¬‡ï¸� If you do not believe me that we can end the insane RT-PCR test pLandemic by stopping nonsense testing,â€¦	172.0	True	full
551371	551371	604c412ec0415d0038daed21	2021-03-13 04:35:52	[]	[]	Sat Mar 13 00:00:57 +0000 2021	[]	[{"url":"https://t.co/SY4LyiIBGX","expanded_url":"http://ow.ly/tSZ350DNfyP","display_url":"ow.ly/tSZ350DNfyP","indices":[242,265]}]	The deadline for the Harvesters Relief Support is Mon, Mar 15 at midnight! Did you incur costs to harvest to support your family? Apply for this relief today and see if your purchase qualifies! For info about eligibility and to apply visit https://t.co/SY4LyiIBGX https://t.co/il7UiHkSbL	3408.0	RT @AlbertaMetis: The deadline for the Harvesters Relief Support is Mon, Mar 15 at midnight! Did you incur costs to harvest to support yourâ€¦	19.0	True	full
551372	551372	604c412ec0415d0038daed23	2021-03-13 04:35:52	[]	[]	Sat Mar 13 04:15:00 +0000 2021	[]	[{"url":"https://t.co/hetHh5mcdP","expanded_url":"https://www.endvawnow.org/uploads/browser/files/vaw_prevalence_matrix_15april_2011.pdf","display_url":"endvawnow.org/uploads/browseâ€¦","indices":[208,231]}]	Is chuthurmurg ko dekho. The ignorance is overwhelming. India ranks at around 60/80 for percentage of women having been assaulted physically or sexually. 37.5 percent of women have faced some kind of assualt https://t.co/hetHh5mcdP	379.0	RT @ad_ayyubi: Is chuthurmurg ko dekho. The ignorance is overwhelming. India ranks at around 60/80 for percentage of women having been assaâ€¦	379.0	True	full
551373	551373	604c412ec0415d0038daed2b	2021-03-13 04:35:52	[]	[]	Fri Mar 12 17:47:38 +0000 2021	[]	[{"url":"https://t.co/i0YNEnsheU","expanded_url":"https://twitter.com/falconandwinter/status/1370426863970091009","display_url":"twitter.com/falconandwinteâ€¦","indices":[167,190]}]	I'm sorry did Bucky read The Hobbit, a children's book, on its first printing of 1500 copies when he was a twenty year old man taking art classes at the Brooklyn YMCA https://t.co/i0YNEnsheU	23497.0	RT @alexisthenedd: I'm sorry did Bucky read The Hobbit, a children's book, on its first printing of 1500 copies when he was a twenty year oâ€¦	261.0	True	full
551374	551374	604c412ec0415d0038daed43	2021-03-13 04:35:53	[]	[]	Sat Mar 13 00:02:58 +0000 2021	[]	[{"url":"https://t.co/Nb2pdjmLAp","expanded_url":"http://artbyastoria.com","display_url":"artbyastoria.com","indices":[168,191]}]	These beautiful Purple pieces are still looking for homes ðŸ’œ "Mermaid's Paradise" is a 9x12 and "Morgana" is a 8x10 Use code "15OFF" for 15% off your order! ðŸŒ¿ Shop @ https://t.co/Nb2pdjmLAp https://t.co/qB0g31uKzE	3018.0	RT @artbyastoria: These beautiful Purple pieces are still looking for homes ðŸ’œ "Mermaid's Paradise" is a 9x12 and "Morgana" is a 8x10 Useâ€¦	3018.0	True	full
551375	551375	604c412ec0415d0038daed57	2021-03-13 04:35:53	[]	[]	Fri Mar 12 21:02:42 +0000 2021	[]	[{"url":"https://t.co/2o6EaCGpqY","expanded_url":"https://www.guilfordcountync.gov/how-do-i/gso-mass-vax-online-registration","display_url":"guilfordcountync.gov/how-do-i/gso-mâ€¦","indices":[233,256]}]	Tons of appointments are available for COVID-19 vaccines at the Greensboro mass vaccination site. Appointments are available March 13-16. Select: "Covid 19 Vaccination Drive-through clinic" or "Covid 19 Vaccination indoor clinic" https://t.co/2o6EaCGpqY	28093.0	RT @JoeBrunoWSOC9: Tons of appointments are available for COVID-19 vaccines at the Greensboro mass vaccination site. Appointments are availâ€¦	123.0	True	full
551376	551376	604c412ec0415d0038daed63	2021-03-13 04:35:53	[]	[]	Thu Mar 11 22:27:05 +0000 2021	[{"text":"COVID19","indices":[14,22]},{"text":"globaldev","indices":[109,119]}]	[{"url":"https://t.co/a90hjfdR1F","expanded_url":"https://us02web.zoom.us/webinar/register/WN_AnwILu2VSze-2O9WOmHh3Q","display_url":"us02web.zoom.us/webinar/registâ€¦","indices":[232,255]}]	March 19: The #COVID19 Dialogue &amp; Solutions Groups will present the achievements of GAC (@CanadaDev) and #globaldev partners' collaboration to facilitate programming activities in the field during the pandemic/ Register below ðŸ‘‡https://t.co/a90hjfdR1F	7357.0	RT @cooperation_ca: March 19: The #COVID19 Dialogue &amp; Solutions Groups will present the achievements of GAC (@CanadaDev) and #globaldev parâ€¦	3638.0	True	full
551377	551377	604c412fc0415d0038daed97	2021-03-13 04:35:54	[]	[]	Sat Mar 13 02:47:44 +0000 2021	[]	[{"url":"https://t.co/JbflbFl1Cj","expanded_url":"https://twitter.com/londyloo/status/1370562923983167488","display_url":"twitter.com/londyloo/statuâ€¦","indices":[208,231]}]	Every physician knows how vital a functioning computer is to charting, didactics, and the countless Zoom meetings weâ€™ve seen this pandemic. V*nmo: @curlyhairmd to help Ery get a new laptop for residency. ðŸ’™ðŸ’™ðŸ’™ https://t.co/JbflbFl1Cj	1259.0	RT @leahrochon8: Every physician knows how vital a functioning computer is to charting, didactics, and the countless Zoom meetings weâ€™ve seâ€¦	96.0	True	full
551378	551378	604c412fc0415d0038daeda1	2021-03-13 04:35:54	[]	[{"url":"https://t.co/YrnYZ9Ca36","expanded_url":"https://ischinaresponsibleforcovid19outbreak.blogspot.com/","display_url":"â€¦nsibleforcovid19outbreak.blogspot.com","indices":[143,166]},{"url":"https://t.co/kdsuwsBnZU","expanded_url":"https://workfromhomeduringcovid19pandemic.blogspot.com/","display_url":"â€¦omeduringcovid19pandemic.blogspot.com","indices":[240,263]}]		[]	[]			@astrotoya The virus of Covid19 rapidly changing, revolving in new environment and makes the innovation of vaccineâ€¦ https://t.co/hGuJZV98JC	17.0	True	full
551379	551379	604c412fc0415d0038daeda3	2021-03-13 04:35:54	[]	[]	Sat Mar 13 02:06:39 +0000 2021	[]	[{"url":"https://t.co/6ts9szhHqS","expanded_url":"https://twitter.com/MostWantedonFOX/status/1366085916666773510","display_url":"twitter.com/MostWantedonFOâ€¦","indices":[228,251]}]	I'm excited to see this for 3 reasons: 1. The original show did a lot of good and took a number of bad people off the street. 2. I am a longtime @EVargasTV fan! 3. I'm excited for America's Most Wanted: Trump family episode. https://t.co/6ts9szhHqS	669744.0	RT @donwinslow: I'm excited to see this for 3 reasons: 1. The original show did a lot of good and took a number of bad people off the streâ€¦	182.0	True	full
551380	551380	604c412fc0415d0038daedad	2021-03-13 04:35:54	[]	[]	Mon Mar 08 18:11:35 +0000 2021	[]	[{"url":"https://t.co/PELjvgHJJQ","expanded_url":"https://fierasfierras.com/","display_url":"fierasfierras.com","indices":[225,248]}]	Unas chavas en CDMX buscaron a la voz original de fieeerro viejo que vendaaan y les traen un nuevo perifoneo. Bravas, Fieras Fierras, resignificando los clÃ¡sicos sonidos de la capital. ðŸ’œ AcÃ¡ se pueden descargar sus audios: https://t.co/PELjvgHJJQ ðŸ“¢ https://t.co/jabv6Ba967	6171.0	RT @wendyselene: Unas chavas en CDMX buscaron a la voz original de fieeerro viejo que vendaaan y les traen un nuevo perifoneo. Bravas, Fierâ€¦	109.0	True	full
551381	551381	604c412fc0415d0038daedaf	2021-03-13 04:35:54	[]	[]	Sat Mar 13 04:28:14 +0000 2021	[]	[{"url":"https://t.co/YbuA0AUCow","expanded_url":"https://www.rappler.com/nation/doh-confirms-detection-new-covid-19-variant-found-in-philippines?utm_source=twitter&utm_medium=social","display_url":"rappler.com/nation/doh-conâ€¦","indices":[117,140]}]	The Department of Health confirmed the detection of a new COVID-19 variant first reported in the Philippines. READ: https://t.co/YbuA0AUCow https://t.co/1GxfkvQf6q	3433664.0	RT @rapplerdotcom: The Department of Health confirmed the detection of a new COVID-19 variant first reported in the Philippines. READ: httâ€¦	796.0	True	full
551382	551382	604c4130c0415d0038daedcb	2021-03-13 04:35:54	[]	[{"url":"https://t.co/K0oBP3mgIQ","expanded_url":"https://www.riteaid.com/pharmacy/covid-qualifier","display_url":"riteaid.com/pharmacy/covidâ€¦","indices":[174,197]}]		[]	[]			New Appointments at Rite Aid Pharmacy #6235 on 03-13 Total Appointments at Location: 1 Address: 3860 Sepulveda Boulâ€¦ https://t.co/k4e1UqgC37	361.0	True	full
551383	551383	604c4130c0415d0038daeddf	2021-03-13 04:35:55	[{"text":"COVID19","indices":[67,75]},{"text":"Coronavirus","indices":[77,89]},{"text":"Latinus","indices":[90,98]},{"text":"InformaciÃ³nParaTi","indices":[99,117]}]	[{"url":"https://t.co/D3cJVxI4pr","expanded_url":"https://latinus.us/2021/03/12/torres-chivas-clasico-covid-19/","display_url":"latinus.us/2021/03/12/torâ€¦","indices":[118,141]}]		[]	[]			Eduardo Torres se pierde el ClÃ¡sico con Chivas tras dar positivo a #COVID19. #Coronavirus #Latinusâ€¦ https://t.co/8rTgr2Yz9f	442367.0	True	full
551384	551384	604c4130c0415d0038daedfb	2021-03-13 04:35:55	[]	[]	Sat Mar 13 04:32:44 +0000 2021	[{"text":"ROSÃ‰","indices":[0,5]},{"text":"OnTheGround","indices":[50,62]}]	[{"url":"https://t.co/eD6Omg0mxn","expanded_url":"https://music.apple.com/us/album/r-single/1557744841","display_url":"music.apple.com/us/album/r-sinâ€¦","indices":[236,259]}]	#ROSÃ‰ Rising: The @BLACKPINK singer's solo single #OnTheGround is not just No. 1 on the all-genre U.S. @iTunes Top Songs chart but b-side "Gone" has now hit the Top 15 Can she make a splash on the Billboard charts next week?! Listen: https://t.co/eD6Omg0mxn https://t.co/RS3szpovFh	156073.0	RT @Jeff__Benjamin: #ROSÃ‰ Rising: The @BLACKPINK singer's solo single #OnTheGround is not just No. 1 on the all-genre U.S. @iTunes Top Songâ€¦	218.0	True	full
551385	551385	604c4130c0415d0038daee11	2021-03-13 04:35:55	[]	[]	Fri Mar 12 22:50:08 +0000 2021	[{"text":"COVID19","indices":[219,227]},{"text":"LTC","indices":[228,232]},{"text":"eldercare","indices":[233,243]}]	[{"url":"https://t.co/B9OEsb3RMG","expanded_url":"https://www.theglobeandmail.com/opinion/article-the-shameful-way-weve-treated-seniors-during-the-pandemic-shows/?utm_medium=Referrer:+Social+Network+/+Media&utm_campaign=Shared+Web+Article+Links","display_url":"theglobeandmail.com/opinion/articlâ€¦","indices":[164,187]}]	The way weâ€™ve treated seniors during the pandemic is shameful. Would we be so blasÃ© as a society if the victims were 20 years old, rather than 80? by @semartin71 https://t.co/B9OEsb3RMG via @globeandmail @NeglectedNo #COVID19 #LTC #eldercare	120214.0	RT @picardonhealth: The way weâ€™ve treated seniors during the pandemic is shameful. Would we be so blasÃ© as a society if the victims were 20â€¦	765.0	True	full
551386	551386	604c4130c0415d0038daee1d	2021-03-13 04:35:55	[]	[]	Sat Mar 13 03:45:02 +0000 2021	[{"text":"EconomÃ­a","indices":[0,9]},{"text":"EEUU","indices":[129,134]},{"text":"11Mar","indices":[232,238]}]	[{"url":"https://t.co/oxZwPAHNJI","expanded_url":"https://cutt.ly/s9txIEHqP","display_url":"cutt.ly/s9txIEHqP","indices":[239,262]}]	#EconomÃ­a | En Venezuela se comercializan gasoil importado y nacional, pero las importaciones se detuvieron por las sanciones de #EEUU por lo que solo se vende el nacional. Estas son las caracterÃ­sticas de este diÃ©sel y sus efectos #11Mar https://t.co/oxZwPAHNJI	820716.0	RT @ElPitazoTV: #EconomÃ­a | En Venezuela se comercializan gasoil importado y nacional, pero las importaciones se detuvieron por las sancionâ€¦	174.0	True	full
551387	551387	604c4130c0415d0038daee23	2021-03-13 04:35:55	[]	[]	Sat Mar 13 04:32:44 +0000 2021	[{"text":"ROSÃ‰","indices":[0,5]},{"text":"OnTheGround","indices":[50,62]}]	[{"url":"https://t.co/eD6Omg0mxn","expanded_url":"https://music.apple.com/us/album/r-single/1557744841","display_url":"music.apple.com/us/album/r-sinâ€¦","indices":[236,259]}]	#ROSÃ‰ Rising: The @BLACKPINK singer's solo single #OnTheGround is not just No. 1 on the all-genre U.S. @iTunes Top Songs chart but b-side "Gone" has now hit the Top 15 Can she make a splash on the Billboard charts next week?! Listen: https://t.co/eD6Omg0mxn https://t.co/RS3szpovFh	156073.0	RT @Jeff__Benjamin: #ROSÃ‰ Rising: The @BLACKPINK singer's solo single #OnTheGround is not just No. 1 on the all-genre U.S. @iTunes Top Songâ€¦	59.0	True	full
551388	551388	604c4131c0415d0038daee27	2021-03-13 04:35:55	[]	[]	Fri Mar 12 23:36:00 +0000 2021	[]	[{"url":"https://t.co/wLN3jUuAvs","expanded_url":"http://u.afp.com/RescuePlanCost","display_url":"u.afp.com/RescuePlanCost","indices":[185,208]}]	ðŸ‡ºðŸ‡¸ Will the $1.9 trillion package for Covid-19 pandemic relief cost each US citizen $5,750? No. Economists say the cost of the plan cannot be attributed to every American in this way https://t.co/wLN3jUuAvs	43474.0	RT @AFPFactCheck: ðŸ‡ºðŸ‡¸ Will the $1.9 trillion package for Covid-19 pandemic relief cost each US citizen $5,750? No. Economists say the costâ€¦	221.0	True	full
551389	551389	604c4131c0415d0038daee33	2021-03-13 04:35:55	[]	[]	Sat Mar 13 01:15:31 +0000 2021	[]	[{"url":"https://t.co/a3Y17oQKhH","expanded_url":"https://twitter.com/Breaking911/status/1370541278878912518","display_url":"twitter.com/Breaking911/stâ€¦","indices":[279,302]}]	Iâ€™m still not over this. The central core premise of lockdown is that it would be impossible to protect the most vulnerable, so everyone else had to give up their rights to protect them because we were all in this together. And then the people who made that argument did *this*. https://t.co/a3Y17oQKhH	10342.0	RT @TheAgeofShoddy: Iâ€™m still not over this. The central core premise of lockdown is that it would be impossible to protect the most vulnerâ€¦	2908.0	True	full
551390	551390	604c4131c0415d0038daee5f	2021-03-13 04:35:56	[]	[]	Fri Mar 12 18:27:00 +0000 2021	[{"text":"WashingtonDC","indices":[15,28]},{"text":"Trinidad","indices":[32,41]},{"text":"Resort","indices":[104,111]},{"text":"Airfare","indices":[112,120]},{"text":"deals","indices":[121,127]},{"text":"shoppingonline","indices":[149,164]},{"text":"Vacation","indices":[165,174]},{"text":"travel","indices":[175,182]},{"text":"marketingtips","indices":[183,197]},{"text":"DigitalMarketing","indices…	[{"url":"https://t.co/SJDMh7QGVL","expanded_url":"https://bit.ly/30if6Xn","display_url":"bit.ly/30if6Xn","indices":[245,268]}]	ðŸš¨ PRICE DROPðŸš¨ #WashingtonDC to #Trinidad $378RT @AmericanAir April 15-May 5 2021 ðŸ”¥ðŸ˜¯âœˆï¸�ðŸš¨PRICE DROPðŸš¨ #Resort #Airfare #deals Compare Best Prices, #shoppingonline #Vacation #travel #marketingtips #DigitalMarketing #cheapflights Booking Link: https://t.co/SJDMh7QGVL https://t.co/Fb61ZnXuOk	1181.0	RT @actravelllc: ðŸš¨ PRICE DROPðŸš¨ #WashingtonDC to #Trinidad $378RT @AmericanAir April 15-May 5 2021 ðŸ”¥ðŸ˜¯âœˆï¸�ðŸš¨PRICE DROPðŸš¨ #Resort #Airfare #â€¦	15256.0	True	full
551391	551391	604c4131c0415d0038daee7d	2021-03-13 04:35:56	[]	[]	Fri Mar 12 17:42:26 +0000 2021	[]	[{"url":"https://t.co/84UR4hBiaQ","expanded_url":"https://twitter.com/orfonline/status/1370425605309804547","display_url":"twitter.com/orfonline/statâ€¦","indices":[219,242]}]	"The idea of collective leadership has been severely watered down. As things stand, Xiâ€™s faction enjoys majority at all significant decision-making levels, &amp; the two rival factions are unable to balance its power." https://t.co/84UR4hBiaQ	23636.0	RT @calxandr: "The idea of collective leadership has been severely watered down. As things stand, Xiâ€™s faction enjoys majority at all signiâ€¦	23636.0	True	full
551392	551392	604c4132c0415d0038daee81	2021-03-13 04:35:56	[]	[]	Sat Mar 13 02:30:00 +0000 2021	[]	[{"url":"https://t.co/FlFJ8BtNZL","expanded_url":"https://wapo.st/3cGqgLp","display_url":"wapo.st/3cGqgLp","indices":[229,252]}]	The Defense Department's internal watchdog has concluded a long-delayed investigation into Michael Flynn, sending its findings to the Army in a case that could bring tens of thousands of dollars in financial penalties for Flynn. https://t.co/FlFJ8BtNZL	1164659.0	RT @kylegriffin1: The Defense Department's internal watchdog has concluded a long-delayed investigation into Michael Flynn, sending its finâ€¦	165.0	True	full
551393	551393	604c4132c0415d0038daee85	2021-03-13 04:35:56	[]	[]	Wed Mar 10 16:33:20 +0000 2021	[]	[{"url":"https://t.co/2wXbwcXMCR","expanded_url":"https://go.latoken.com/4nw","display_url":"go.latoken.com/4nw","indices":[200,223]}]	LATOKEN @RYI_Unity Giveaway! 4 lucky winners to get 40 $RYIP each. Participant with most referrals gets assured 40 RYIP. ðŸŽ� Do's: âœ… Follow, RT &amp; Quote tweet âœ… Complete easy &amp; quick tasks âž¡ï¸� https://t.co/2wXbwcXMCR ðŸ“… Mar 15 https://t.co/soTlEcssAp	144033.0	RT @latokens: LATOKEN @RYI_Unity Giveaway! 4 lucky winners to get 40 $RYIP each. Participant with most referrals gets assured 40 RYIP. ðŸŽ�â€¦	19.0	True	full
551394	551394	604c4132c0415d0038daee87	2021-03-13 04:35:56	[]	[{"url":"https://t.co/GuKghc4JlE","expanded_url":"https://yvrtimes.ca/coronavirus-messaging-surrounding-vaccine-rollout-may-be-fuelling-frustration-with-national-covid-response-experts-say/","display_url":"yvrtimes.ca/coronavirus-meâ€¦","indices":[121,144]}]		[]	[]			Coronavirus: Messaging surrounding vaccine rollout may be fuelling frustration with national COVID response, expertâ€¦ https://t.co/kvxlQjZmrN	1.0	True	full
551395	551395	604c4132c0415d0038daee8d	2021-03-13 04:35:56	[{"text":"Canada","indices":[170,177]},{"text":"COVIDCanada","indices":[178,190]},{"text":"Vancouver","indices":[191,201]},{"text":"Edmonton","indices":[202,211]},{"text":"Montreal","indices":[212,221]},{"text":"Toronto","indices":[222,230]},{"text":"Calgary","indices":[231,239]},{"text":"Ottawa","indices":[240,247]}]	[{"url":"https://t.co/PuEft7w9za","expanded_url":"https://www.redbubble.com/people/frigamribe88/shop","display_url":"redbubble.com/people/frigamrâ€¦","indices":[266,289]}]		[]	[]			@regionofpeel Designing and selling cute and funny covid19 related facemasks as well as other merch (tshirts, mugs,â€¦ https://t.co/HdnbfEsQkI	1159.0	True	full
551396	551396	604c4132c0415d0038daeeab	2021-03-13 04:35:57	[]	[]	Sat Mar 13 03:17:25 +0000 2021	[]	[{"url":"https://t.co/WYWbJphiPj","expanded_url":"https://meduza.io/en/news/2021/03/12/life-expectancy-in-russia-drops-for-the-first-time-since-2003-due-to-excess-deaths-during-the-pandemic?utm_source=email&utm_medium=briefly&utm_campaign=2021-03-13","display_url":"meduza.io/en/news/2021/0â€¦","indices":[246,269]}]	Life expectancy at birth in Russia dropped to 71.1 years in 2020 from 73.3 years in 2019, RBC reports. US life expectancy fell by one year in 2020 because of Covid &amp; it has exceptionally fallen for 4 years, but 2.2 years of decline is a lot. https://t.co/WYWbJphiPj	44177.0	RT @anders_aslund: Life expectancy at birth in Russia dropped to 71.1 years in 2020 from 73.3 years in 2019, RBC reports. US life expectancâ€¦	229.0	True	full
551397	551397	604c4132c0415d0038daeec1	2021-03-13 04:35:57	[]	[]	Sat Mar 13 04:30:14 +0000 2021	[]	[{"url":"https://t.co/LWrOFXdAse","expanded_url":"https://www.sinembargo.mx/12-03-2021/3950486","display_url":"sinembargo.mx/12-03-2021/395â€¦","indices":[96,119]}]	El mayor cementerio de AmÃ©rica Latina, el de Sao Paulo, no puede con tantos fallecidos de COVID https://t.co/LWrOFXdAse https://t.co/fHDRaWys6q	1533446.0	RT @SinEmbargoMX: El mayor cementerio de AmÃ©rica Latina, el de Sao Paulo, no puede con tantos fallecidos de COVID https://t.co/LWrOFXdAse hâ€¦	887.0	True	full
551398	551398	604c4132c0415d0038daeed3	2021-03-13 04:35:57	[{"text":"ConclaveSouth21","indices":[103,119]}]	[{"url":"https://t.co/gM5EJFCH7f","expanded_url":"https://bit.ly/3cqqiXB","display_url":"bit.ly/3cqqiXB","indices":[147,170]}]		[]	[]			Chinmayi Sripaada, Rima Kallingal and G Dhananjayan open up on working during pandemic @nabilajamal_ |â€¦ https://t.co/jAzV0t62Od	5552597.0	True	full
551399	551399	604c4132c0415d0038daeedb	2021-03-13 04:35:57	[]	[]	Fri Mar 12 19:19:00 +0000 2021	[{"text":"coronavirus","indices":[43,55]},{"text":"Iran","indices":[94,99]}]	[{"url":"https://t.co/jxpaGcHC5B","expanded_url":"https://english.mojahedin.org/i/iran-coronavirus-news-230100-deaths-20210312","display_url":"english.mojahedin.org/i/iran-coronavâ€¦","indices":[225,248]}]	Over 230,100 people have died of the novel #coronavirus in 518 cities checkered across all of #Iranâ€™s 31 provinces, according to reports tallied by the Iranian opposition PMOI/MEK as of Friday afternoon local time, March 12. https://t.co/jxpaGcHC5B	14656.0	RT @Mojahedineng: Over 230,100 people have died of the novel #coronavirus in 518 cities checkered across all of #Iranâ€™s 31 provinces, accorâ€¦	599.0	True	full
551400	551400	604c4133c0415d0038daeedd	2021-03-13 04:35:57	[]	[]	Thu Mar 11 22:01:25 +0000 2021	[]	[{"url":"https://t.co/ZsYgq2NZGs","expanded_url":"https://gbdeclaration.org/declaracao-de-great-barrington/","display_url":"gbdeclaration.org/declaracao-de-â€¦","indices":[257,280]}]	Nao Ã© demais lembrar â€œCarta de Great Barringtonâ€�.Posicionando os principais epidemiologistas de Harvard, Oxford,Stanford e mais de 6.000 pesquisadores(incluindo PrÃªmios Nobeis)contra a polÃ­tica de lockdown e quarentena para enfrentar a Covid 19.Ã‰ uma aula https://t.co/ZsYgq2NZGs	342438.0	RT @OsmarTerra: Nao Ã© demais lembrar â€œCarta de Great Barringtonâ€�.Posicionando os principais epidemiologistas de Harvard, Oxford,Stanford eâ€¦	1057.0	True	full
551401	551401	604c4133c0415d0038daef03	2021-03-13 04:35:58	[]	[]	Fri Mar 12 08:36:51 +0000 2021	[{"text":"NFT","indices":[80,84]},{"text":"diamondhands","indices":[239,252]},{"text":"chainlink","indices":[253,263]},{"text":"wsb","indices":[264,268]}]	[{"url":"https://t.co/R2LUlq8X1M","expanded_url":"https://rarible.com/token/0xd07dc4262bcdbf85190c01c996b4c06a461d2430:196359:0x8a2caaf0246aff5478f2e86f0f8156b254287436","display_url":"rarible.com/token/0xd07dc4â€¦","indices":[214,237]}]	ðŸŽ‰NFT GiveawayðŸŽ‰ One lucky winner ðŸ�€ will receive: 1 â€œDiamond Hand (Chainlink)â€� #NFT ðŸ’Ž Price: 0.088 $ETH (~160$) ðŸ’Ž Quantity: 104 out of 111 To participate: ðŸ’Ž RT &amp; Like ðŸ’Ž Follow @chainlinkangel on rarible https://t.co/R2LUlq8X1M #diamondhands #chainlink #wsb	3078.0	RT @chainlinkangel: ðŸŽ‰NFT GiveawayðŸŽ‰ One lucky winner ðŸ�€ will receive: 1 â€œDiamond Hand (Chainlink)â€� #NFT ðŸ’Ž Price: 0.088 $ETH (~160$) ðŸ’Ž Quâ€¦	117.0	True	full
551402	551402	604c4133c0415d0038daef27	2021-03-13 04:35:58	[]	[]	Fri Mar 12 23:00:32 +0000 2021	[]	[{"url":"https://t.co/1EFEcQGTp9","expanded_url":"https://docs.legis.wisconsin.gov/2021/legislators/assembly","display_url":"docs.legis.wisconsin.gov/2021/legislatoâ€¦","indices":[224,247]}]	If youâ€™re represented by the Republicans on this committeeâ€”@RepJanel, @JoeSanfelippo, @Ron_Tusler, @Thiesfeldt, @davemurphy56, @DonnaRozarâ€”take a second to give them a call and share your views on democracy and its enemies. https://t.co/1EFEcQGTp9	158100.0	RT @benwikler: If youâ€™re represented by the Republicans on this committeeâ€”@RepJanel, @JoeSanfelippo, @Ron_Tusler, @Thiesfeldt, @davemurphy5â€¦	1236.0	True	full
551403	551403	604c4133c0415d0038daef2d	2021-03-13 04:35:58	[]	[]	Fri Mar 12 17:25:05 +0000 2021	[{"text":"COVID19","indices":[47,55]},{"text":"Pandemic","indices":[56,65]},{"text":"Cochrane","indices":[161,170]}]	[{"url":"https://t.co/DQ9sdQOqRh","expanded_url":"http://ow.ly/kCtb30rvjtV","display_url":"ow.ly/kCtb30rvjtV","indices":[179,202]}]	Are travel-related control measures during the #COVID19 #Pandemic effective for infectious disease and screening-related outcomes? Check out the results of this #Cochrane review: https://t.co/DQ9sdQOqRh	7937.0	RT @HealthEvidence: Are travel-related control measures during the #COVID19 #Pandemic effective for infectious disease and screening-relateâ€¦	603.0	True	full
551404	551404	604c4134c0415d0038daef49	2021-03-13 04:35:58	[]	[]	Fri Mar 12 20:23:38 +0000 2021	[{"text":"Iran","indices":[0,5]},{"text":"coronavirus","indices":[74,86]}]	[{"url":"https://t.co/jxpaGcHC5B","expanded_url":"https://english.mojahedin.org/i/iran-coronavirus-news-230100-deaths-20210312","display_url":"english.mojahedin.org/i/iran-coronavâ€¦","indices":[205,228]}]	#Iran Coronavirus Update More than 230,100 people have died of the novel #coronavirus in 518 cities checkered across all of Iran's 31 provinces, according to the Iranian opposition PMOI/MEK. Full Report https://t.co/jxpaGcHC5B https://t.co/OdFzG1LeRG	14651.0	RT @Mojahedineng: #Iran Coronavirus Update More than 230,100 people have died of the novel #coronavirus in 518 cities checkered across allâ€¦	100.0	True	full
551405	551405	604c4134c0415d0038daef73	2021-03-13 04:35:59	[]	[]	Fri Mar 12 18:43:06 +0000 2021	[{"text":"inequality","indices":[108,119]},{"text":"auspol","indices":[120,127]}]	[{"url":"https://t.co/DNirADRr0B","expanded_url":"https://www.thesaturdaypaper.com.au/news/politics/2021/03/13/the-children-gods-how-power-works-australia/161555400011248","display_url":"thesaturdaypaper.com.au/news/politics/â€¦","indices":[129,152]}]	"Perhaps we have reached a moment of real change. But the 'club' is very good at protecting its privilege." #inequality #auspol https://t.co/DNirADRr0B	1939.0	RT @simon_rosenberg: "Perhaps we have reached a moment of real change. But the 'club' is very good at protecting its privilege." #inequalitâ€¦	681.0	True	full
551406	551406	604c4134c0415d0038daef77	2021-03-13 04:35:59	[]	[{"url":"https://t.co/YrnYZ9Ca36","expanded_url":"https://ischinaresponsibleforcovid19outbreak.blogspot.com/","display_url":"â€¦nsibleforcovid19outbreak.blogspot.com","indices":[141,164]},{"url":"https://t.co/kdsuwsBnZU","expanded_url":"https://workfromhomeduringcovid19pandemic.blogspot.com/","display_url":"â€¦omeduringcovid19pandemic.blogspot.com","indices":[238,261]}]		[]	[]			@tedlieu The virus of Covid19 rapidly changing, revolving in new environment and makes the innovation of vaccine anâ€¦ https://t.co/bz11NLapXy	17.0	True	full
551407	551407	604c4135c0415d0038daef9d	2021-03-13 04:35:59	[]	[]	Sat Mar 13 03:28:29 +0000 2021	[]	[{"url":"https://t.co/9IueZy4Xy7","expanded_url":"https://www.usatoday.com/story/sports/2021/03/12/lsu-gives-full-police-report-brennan-usa-today-ending-legal-fight/4675034001/","display_url":"usatoday.com/story/sports/2â€¦","indices":[256,279]}]	Seven months ago, I requested copies of LSU police reports involving Derrius Guice. LSU said it had nothing on him. Today, LSU finally dropped its five-month legal fight against @sbrennan14 and USA TODAY for her full, unredacted 2016 report against him. https://t.co/9IueZy4Xy7	2931.0	RT @kennyjacoby: Seven months ago, I requested copies of LSU police reports involving Derrius Guice. LSU said it had nothing on him. Todayâ€¦	1121.0	True	full
551408	551408	604c4135c0415d0038daefa7	2021-03-13 04:36:00	[]	[]	Thu Mar 11 13:30:03 +0000 2021	[{"text":"UnDÃ­aComoHoy","indices":[0,13]},{"text":"PontePumaPonte","indices":[265,280]}]	[{"url":"https://t.co/jXyC8Bft2y","expanded_url":"http://bit.ly/3v2uaGN","display_url":"bit.ly/3v2uaGN","indices":[241,264]}]	#UnDÃ­aComoHoy de 1955 muriÃ³ Alexander Fleming ðŸ‘¨â€�âš•â€�, quien revolucionÃ³ la medicina moderna al descubrir los efectos antibiÃ³ticos de la penicilina. Seguro sabes de su rol como mÃ©dico y bacteriÃ³logo, pero Â¿conoces sus otras habilidades? ðŸŽ¨ &gt; https://t.co/jXyC8Bft2y #PontePumaPonte https://t.co/kMuyqKTNbP	3246984.0	RT @UNAM_MX: #UnDÃ­aComoHoy de 1955 muriÃ³ Alexander Fleming ðŸ‘¨â€�âš•â€�, quien revolucionÃ³ la medicina moderna al descubrir los efectos antibiÃ³ticoâ€¦	169.0	True	full
551409	551409	604c4135c0415d0038daefb3	2021-03-13 04:36:00	[]	[]	Fri Mar 12 01:04:24 +0000 2021	[]	[{"url":"https://t.co/DGwqhuCsUK","expanded_url":"https://twitter.com/tegangeorge/status/1370161238051758080","display_url":"twitter.com/tegangeorge/stâ€¦","indices":[270,293]}]	What an absolute grifter this guy is. Gaslighting an entire nation, telling us itâ€™s our fault if we heard one thing when he clearly said another. Iâ€™m so sick of the lies and the spin and the endless bluster and bravado. The arrogance of this government is breathtaking. https://t.co/DGwqhuCsUK	20340.0	RT @jillastark: What an absolute grifter this guy is. Gaslighting an entire nation, telling us itâ€™s our fault if we heard one thing when heâ€¦	3858.0	True	full
551410	551410	604c4135c0415d0038daefb9	2021-03-13 04:36:00	[]	[]	Sat Mar 13 01:07:47 +0000 2021	[]	[{"url":"https://t.co/eF19Pt3WwJ","expanded_url":"https://secure.actblue.com/donate/rubiocovid?refcode=RACRE&amount=25&recurring=1","display_url":"secure.actblue.com/donate/rubiocoâ€¦","indices":[227,250]}]	Marco Rubio cares more about spouting Bible verses he doesn't heed than his country and his own constituents. He voted AGAINST the COVID Relief Bill. Make him pay with a reelection loss. Your RT and small donation will help. https://t.co/eF19Pt3WwJ	899792.0	RT @mmpadellan: Marco Rubio cares more about spouting Bible verses he doesn't heed than his country and his own constituents. He voted AGAâ€¦	716.0	True	full
551411	551411	604c4135c0415d0038daefc1	2021-03-13 04:36:00	[]	[]	Sat Mar 13 04:35:49 +0000 2021	[{"text":"COVID19","indices":[110,118]}]	[{"url":"https://t.co/JJefpxlK1r","expanded_url":"https://twitter.com/inabster/status/1358934127098146818","display_url":"twitter.com/inabster/statuâ€¦","indices":[202,225]},{"url":"https://t.co/9hE2i9fWEV","expanded_url":"https://thenabsters.blogspot.com/2020/11/13th-entry-4-years-later-life-under.html","display_url":"thenabsters.blogspot.com/2020/11/13th-eâ€¦","indices":[228,251]}]	@emilylmullin @meNabster A protocol made up of OTC nutritional supplements is reported to treat &amp; prevent #COVID19, not much traction because Big Pharma cannot profit from nutritional supplements - https://t.co/JJefpxlK1r - https://t.co/9hE2i9fWEV - via @meNabster	35547.0	RT @inabster: @emilylmullin @meNabster A protocol made up of OTC nutritional supplements is reported to treat &amp; prevent #COVID19, not muchâ€¦	35547.0	True	full
551412	551412	604c4135c0415d0038daefc5	2021-03-13 04:36:00	[]	[]	Sat Mar 07 13:48:06 +0000 2020	[]	[{"url":"https://t.co/k84cCgSVPN","expanded_url":"https://www.news18.com/news/opinion/restoring-water-tanks-water-bodies-to-tackle-the-drought-in-karnatakas-yadgir-2529207.html","display_url":"news18.com/news/opinion/râ€¦","indices":[206,229]}]	How an Aspirational District is making water available for its farmers. Restoring Water Tanks &amp; Water Bodies to Tackle the Drought in Karnatakaâ€™s Yadgir. A model worth replication in other Districts. https://t.co/k84cCgSVPN	507393.0	RT @amitabhk87: How an Aspirational District is making water available for its farmers. Restoring Water Tanks &amp; Water Bodies to Tackle theâ€¦	2.0	True	full
551413	551413	604c4135c0415d0038daefcd	2021-03-13 04:36:00	[]	[]	Sat Mar 13 04:21:40 +0000 2021	[{"text":"CryptoCatalog","indices":[244,258]},{"text":"SmartLiquidity","indices":[259,274]}]	[{"url":"https://t.co/1eXi7DcNSa","expanded_url":"http://whiteheart.finance","display_url":"whiteheart.finance","indices":[219,242]}]	ðŸ’¡ @WhiteheartDeFi ðŸ“Œ Hedge Contracts as a New Financial Primitive for Automated On-chain Hedging of Crypto and Stocks ðŸ“Œ $WHITE provides its holders with a right to receive a share of fees generated by the protocol ðŸ‘¥ https://t.co/1eXi7DcNSa #CryptoCatalog #SmartLiquidity https://t.co/Uu6ykbKqCZ	17073.0	RT @SCryptoschool: ðŸ’¡ @WhiteheartDeFi ðŸ“Œ Hedge Contracts as a New Financial Primitive for Automated On-chain Hedging of Crypto and Stocksâ€¦	77.0	True	full
551414	551414	604c4135c0415d0038daefdf	2021-03-13 04:36:00	[]	[]	Sat Mar 13 00:55:59 +0000 2021	[]	[{"url":"https://t.co/ZKa2PAIoja","expanded_url":"https://www.lci.fr/sante/covid-19-coronavirus-pandemie-islande-italie-orvege-danemark-afrique-du-sud-plusieurs-pays-limitent-l-usage-d-astrazeneca-2180459.html#click=https://t.co/LqQ1oH3ZtE","display_url":"lci.fr/sante/covid-19â€¦","indices":[251,274]}]	Le "vaccin" d'Astrazeneca a Ã©tÃ© suspendu au Luxembourg, en Afrique du Sud, en ThaÃ¯lande, en NorvÃ¨ge, en Islande, en Bulgarie, en Estonie, en Lituanie, en Lettonie, au Danemark, mÃªme en Suisse ! Mais Olivier Veran, tout comme l'OMS, le recommandent... https://t.co/ZKa2PAIoja https://t.co/5rcCEvBd9J	12595.0	RT @FrammeryChloe: Le "vaccin" d'Astrazeneca a Ã©tÃ© suspendu au Luxembourg, en Afrique du Sud, en ThaÃ¯lande, en NorvÃ¨ge, en Islande, en Bulgâ€¦	8.0	True	full
551415	551415	604c4135c0415d0038daefe1	2021-03-13 04:36:00	[]	[]	Sat Mar 13 04:31:05 +0000 2021	[{"text":"WayV","indices":[21,26]},{"text":"WayV_Kick_Back","indices":[188,203]},{"text":"å¨�ç¥žV","indices":[204,208]},{"text":"WayV","indices":[209,214]},{"text":"TEN","indices":[215,219]},{"text":"æ�Žæ°¸é’¦","indices":[220,224]},{"text":"í…�","indices":[225,227]},{"text":"à¹€à¸•à¸™à¸¥à¹Œ","indices":[228,234]},{"text":"TENChittaphon","indices":[235,249]}]	[{"url":"https://t.co/2Zl80QvsTT","expanded_url":"https://www.mwave.me/en/vote/mcountdown/vote","display_url":"mwave.me/en/vote/mcountâ€¦","indices":[110,133]},{"url":"https://t.co/wj5LtsfCNN","expanded_url":"http://play.whosfan.com/shared/vote/277/U","display_url":"play.whosfan.com/shared/vote/27â€¦","indices":[163,186]}]	UPDATE [VOTE] 210313 #WayV â€˜Kick Backâ€™ Mnet M Countdown pre voting â�° Mar 12 - 15 ðŸ�† MWAVE ranked #1 41.1% ðŸ”— https://t.co/2Zl80QvsTT ðŸ�† Whosfan ranked #4 4.32% ðŸ”— https://t.co/wj5LtsfCNN #WayV_Kick_Back #å¨�ç¥žV #WayV #TEN #æ�Žæ°¸é’¦ #í…� #à¹€à¸•à¸™à¸¥à¹Œ #TENChittaphon https://t.co/g1Wy5ZQIoO	32809.0	RT @TENzenter: UPDATE [VOTE] 210313 #WayV â€˜Kick Backâ€™ Mnet M Countdown pre voting â�° Mar 12 - 15 ðŸ�† MWAVE ranked #1 41.1% ðŸ”— https://t.co/2â€¦	808.0	True	full
551416	551416	604c4135c0415d0038daefe5	2021-03-13 04:36:00	[]	[{"url":"https://t.co/7qoEAYCOYg","expanded_url":"https://bit.ly/3sIZmJ8","display_url":"bit.ly/3sIZmJ8","indices":[184,207]}]		[]	[]			To help reduce COVID-19 vaccine mistrust in Black communities, we surveyed a nationally representative sample of Blâ€¦ https://t.co/3stVxVzz2D	211514.0	True	full
551417	551417	604c4136c0415d0038daf003	2021-03-13 04:36:00	[]	[]	Fri Mar 12 17:17:02 +0000 2021	[]	[{"url":"https://t.co/xjCoNKRBim","expanded_url":"https://catholicgentleman.net/2018/08/theres-good-in-this-world-and-its-worth-fighting-for/","display_url":"catholicgentleman.net/2018/08/theresâ€¦","indices":[253,276]}]	Enjoy the simple pleasures of life and offer praise to God for them. Pray and give thanks for every breath. Notice the goodness surrounding you, for it is always there. Evil and ugliness are real. But so too is goodness, and it grows still greater. ðŸ˜Š https://t.co/xjCoNKRBim	30240.0	RT @katolikongpinoy: Enjoy the simple pleasures of life and offer praise to God for them. Pray and give thanks for every breath. Notice theâ€¦	166.0	True	full
551418	551418	604c4136c0415d0038daf017	2021-03-13 04:36:01	[]	[]	Sat Mar 13 03:20:06 +0000 2021	[]	[{"url":"https://t.co/B1uymX4ifh","expanded_url":"https://cnn.it/2NhUhsa","display_url":"cnn.it/2NhUhsa","indices":[188,211]}]	Â¿Me puedo vacunar si ya tuve covid-19? Â¿Debe recibir la inyecciÃ³n una persona infectada que se encuentra en estado crÃ­tico? El Dr. Huerta responde estas y otras preguntas de la audiencia: https://t.co/B1uymX4ifh	19520262.0	RT @CNNEE: Â¿Me puedo vacunar si ya tuve covid-19? Â¿Debe recibir la inyecciÃ³n una persona infectada que se encuentra en estado crÃ­tico? El Dâ€¦	46.0	True	full
551419	551419	604c4136c0415d0038daf01d	2021-03-13 04:36:01	[]	[]	Sat Mar 13 00:02:46 +0000 2021	[]	[{"url":"https://t.co/ocE06lemG1","expanded_url":"http://GRAMMY.com","display_url":"GRAMMY.com","indices":[213,236]},{"url":"https://t.co/lEQm1Dn8Bz","expanded_url":"https://www.grammy.com/grammys/news/63rd-grammy-awards-premiere-ceremony-lineup-2021-grammys","display_url":"grammy.com/grammys/news/6â€¦","indices":[239,262]}]	The winner of the Best Pop Duo/Group Performance category will be announced at the 63rd GRAMMY Awards Premiere Ceremony on March 14, at noon PT (March 15, 4AM KST), which will be streamed live internationally via https://t.co/ocE06lemG1. https://t.co/lEQm1Dn8Bz https://t.co/wzZ9skoQgM	426248.0	RT @doolsetbangtan: The winner of the Best Pop Duo/Group Performance category will be announced at the 63rd GRAMMY Awards Premiere Ceremonyâ€¦	111.0	True	full
551420	551420	604c4136c0415d0038daf029	2021-03-13 04:36:01	[]	[]	Fri Mar 12 14:04:32 +0000 2021	[]	[{"url":"https://t.co/ekz7dA1RFY","expanded_url":"https://twitter.com/glennkirschner2/status/1361354177163780109","display_url":"twitter.com/glennkirschnerâ€¦","indices":[265,288]}]	Morning friends. Weâ€™ll be sending this letter out in the coming days. If you havenâ€™t already, please have a look and, if you agree that Trump &amp; company should be held accountable for avoidable COVID deaths, please consider adding your signature. Thank you all. https://t.co/ekz7dA1RFY	487599.0	RT @glennkirschner2: Morning friends. Weâ€™ll be sending this letter out in the coming days. If you havenâ€™t already, please have a look and,â€¦	871.0	True	full
551421	551421	604c4137c0415d0038daf051	2021-03-13 04:36:01	[]	[]	Fri Mar 12 20:28:38 +0000 2021	[{"text":"Resort","indices":[81,88]},{"text":"Airfare","indices":[89,97]},{"text":"deals","indices":[98,104]},{"text":"shoppingonline","indices":[126,141]},{"text":"Vacation","indices":[142,151]},{"text":"travel","indices":[152,159]},{"text":"marketingtips","indices":[160,174]},{"text":"DigitalMarketing","indices":[175,192]},{"text":"cheapflights","indices":[193,206]},{"text":"travelplug","indice…	[{"url":"https://t.co/dFnfTeByWL","expanded_url":"https://bit.ly/3rHYCE3","display_url":"bit.ly/3rHYCE3","indices":[250,273]}]	ðŸš¨ PRICE DROPðŸš¨ Big savings on hotels in 120,000 destinations worldwide ðŸ”¥ðŸ˜¯âœˆï¸�ðŸš¨ #Resort #Airfare #deals Compare Best Prices, #shoppingonline #Vacation #travel #marketingtips #DigitalMarketing #cheapflights #travelplug #specialoffers Booking Link: https://t.co/dFnfTeByWL https://t.co/esSCC7WddQ	1181.0	RT @actravelllc: ðŸš¨ PRICE DROPðŸš¨ Big savings on hotels in 120,000 destinations worldwide ðŸ”¥ðŸ˜¯âœˆï¸�ðŸš¨ #Resort #Airfare #deals Compare Best Pricâ€¦	15256.0	True	full
551422	551422	604c4137c0415d0038daf06d	2021-03-13 04:36:02	[]	[]	Fri Mar 12 06:01:10 +0000 2021	[]	[{"url":"https://t.co/sZifCLzV6R","expanded_url":"https://trib.al/v0grvUq","display_url":"trib.al/v0grvUq","indices":[247,270]}]	Stephen Colbert on Trump's vaccine statement: "First of all, thatâ€™s unbelievably sad. Second, pathetic. Third, how did we even find out about this statement? He canâ€™t tweet this stuff! Did he just print it out and staple it to telephone poles...? https://t.co/sZifCLzV6R	1325194.0	RT @thedailybeast: Stephen Colbert on Trump's vaccine statement: "First of all, thatâ€™s unbelievably sad. Second, pathetic. Third, how did wâ€¦	89.0	True	full
551423	551423	604c4137c0415d0038daf075	2021-03-13 04:36:02	[]	[{"url":"https://t.co/2sabCe8EKM","expanded_url":"https://www.instagram.com/p/CMWIEUSgdlH07cruRNyRL4Qtiag4A--dHWW_EU0/?igshid=hgmfclxltbrz","display_url":"instagram.com/p/CMWIEUSgdlH0â€¦","indices":[167,190]}]		[]	[]			Coreyâ€™s 1st game back after 22 months off after ACL op &amp; Covid, doesnâ€™t get much tougher than hit out against Fijiâ€¦ https://t.co/UxYB5B0Xp1	62.0	True	full
551424	551424	604c4137c0415d0038daf085	2021-03-13 04:36:02	[]	[]	Fri Mar 12 17:06:38 +0000 2021	[]	[{"url":"https://t.co/Tf4ExHH89S","expanded_url":"https://nymag.com/intelligencer/article/andrew-cuomo-misconduct-allegations.html?utm_source=tw&utm_medium=s1&utm_campaign=nym","display_url":"nymag.com/intelligencer/â€¦","indices":[248,271]}]	I think this is a very well-done and important piece from @rtraister, not just for the (impressive) reporting of specific claims but for its larger argument, that this behavior was not something that "got results," but rather obvious mismanagement https://t.co/Tf4ExHH89S	109241.0	RT @pareene: I think this is a very well-done and important piece from @rtraister, not just for the (impressive) reporting of specific claiâ€¦	136.0	True	full
551425	551425	604c4137c0415d0038daf08d	2021-03-13 04:36:02	[]	[{"url":"https://t.co/CeLQRNNU2C","expanded_url":"https://www.news18.com/news/india/from-tackling-china-to-making-covid-vaccines-key-takeaways-for-india-at-quad-summit-3529355.html","display_url":"news18.com/news/india/froâ€¦","indices":[182,205]}]		[]	[]			From being â€˜sympatheticâ€™ towards Delhi over LAC friction with China to plans of launching mega Covid-19 vaccine iniâ€¦ https://t.co/rCOYrshnMN	150443.0	True	full
551426	551426	604c4137c0415d0038daf0a5	2021-03-13 04:36:02	[{"text":"Denali","indices":[131,138]}]	[{"url":"https://t.co/14bGr63IDA","expanded_url":"https://squirge.com/denali-climbing-season-returns-in-2021-after-a-covid-19-hiatus-the-mountaineering-community-is-ready-to-make-to-the-top-4/","display_url":"squirge.com/denali-climbinâ€¦","indices":[142,165]}]		[]	[]			Denali climbing season returns in 2021: After a COVID-19 hiatus, the mountaineering community is ready to make to tâ€¦ https://t.co/BsFcfowwN0	16.0	True	full
551427	551427	604c4138c0415d0038daf0bd	2021-03-13 04:36:03	[]	[{"url":"https://t.co/Vk7gfLMink","expanded_url":"http://dlvr.it/RvXNTy","display_url":"dlvr.it/RvXNTy","indices":[221,244]}]		[]	[]			How Video Game Technology Helps DOD and Schools During Pandemic: But like most things, the pandemic has changed thaâ€¦ https://t.co/Bc8hTiRu0a	365.0	True	full
551428	551428	604c4138c0415d0038daf0c1	2021-03-13 04:36:03	[]	[]	Sat Mar 13 02:07:59 +0000 2021	[{"text":"KYUHYUN","indices":[177,185]},{"text":"ê·œí˜„","indices":[186,189]}]	[{"url":"https://t.co/jX9AzeP3iO","expanded_url":"http://naver.me/FqSlRyj7","display_url":"naver.me/FqSlRyj7","indices":[152,175]}]	Sung Sikyung shared on Crazy Recipe Adventure that he, Kyuhyun, and Changmin once kept drinking once shot and ended up drinking more than 15 bottles ðŸ˜‚ https://t.co/jX9AzeP3iO #KYUHYUN #ê·œí˜„ https://t.co/x1VGLlXd7E	85083.0	RT @KyuhyunFacts: Sung Sikyung shared on Crazy Recipe Adventure that he, Kyuhyun, and Changmin once kept drinking once shot and ended up drâ€¦	3.0	True	full
551429	551429	604c4138c0415d0038daf0c9	2021-03-13 04:36:03	[{"text":"Canada","indices":[165,172]},{"text":"COVIDCanada","indices":[173,185]},{"text":"Vancouver","indices":[186,196]},{"text":"Edmonton","indices":[197,206]},{"text":"Montreal","indices":[207,216]},{"text":"Toronto","indices":[217,225]},{"text":"Calgary","indices":[226,234]},{"text":"Ottawa","indices":[235,242]}]	[{"url":"https://t.co/PuEft7w9za","expanded_url":"https://www.redbubble.com/people/frigamribe88/shop","display_url":"redbubble.com/people/frigamrâ€¦","indices":[261,284]}]		[]	[]			@680NEWS Designing and selling cute and funny covid19 related facemasks as well as other merch (tshirts, mugs, phonâ€¦ https://t.co/9Zc74zOIhv	1159.0	True	full
551430	551430	604c4138c0415d0038daf0cf	2021-03-13 04:36:03	[]	[]	Sat Mar 13 04:32:44 +0000 2021	[{"text":"ROSÃ‰","indices":[0,5]},{"text":"OnTheGround","indices":[50,62]}]	[{"url":"https://t.co/eD6Omg0mxn","expanded_url":"https://music.apple.com/us/album/r-single/1557744841","display_url":"music.apple.com/us/album/r-sinâ€¦","indices":[236,259]}]	#ROSÃ‰ Rising: The @BLACKPINK singer's solo single #OnTheGround is not just No. 1 on the all-genre U.S. @iTunes Top Songs chart but b-side "Gone" has now hit the Top 15 Can she make a splash on the Billboard charts next week?! Listen: https://t.co/eD6Omg0mxn https://t.co/RS3szpovFh	156073.0	RT @Jeff__Benjamin: #ROSÃ‰ Rising: The @BLACKPINK singer's solo single #OnTheGround is not just No. 1 on the all-genre U.S. @iTunes Top Songâ€¦	208.0	True	full
551431	551431	604c4138c0415d0038daf0db	2021-03-13 04:36:03	[]	[]	Sat Mar 13 04:32:44 +0000 2021	[{"text":"ROSÃ‰","indices":[0,5]},{"text":"OnTheGround","indices":[50,62]}]	[{"url":"https://t.co/eD6Omg0mxn","expanded_url":"https://music.apple.com/us/album/r-single/1557744841","display_url":"music.apple.com/us/album/r-sinâ€¦","indices":[236,259]}]	#ROSÃ‰ Rising: The @BLACKPINK singer's solo single #OnTheGround is not just No. 1 on the all-genre U.S. @iTunes Top Songs chart but b-side "Gone" has now hit the Top 15 Can she make a splash on the Billboard charts next week?! Listen: https://t.co/eD6Omg0mxn https://t.co/RS3szpovFh	156073.0	RT @Jeff__Benjamin: #ROSÃ‰ Rising: The @BLACKPINK singer's solo single #OnTheGround is not just No. 1 on the all-genre U.S. @iTunes Top Songâ€¦	496.0	True	full
551432	551432	604c4138c0415d0038daf0e1	2021-03-13 04:36:03	[]	[]	Sat Mar 13 04:30:09 +0000 2021	[]	[{"url":"https://t.co/h3v8HALOqS","expanded_url":"https://barrie.ctvnews.ca/alliston-psws-no-longer-employed-after-posting-online-video-mocking-covid-protocols-1.5345192?cid=sm%3Atrueanthem%3Actvbarrie%3Atwitterpost%E2%80%8B&taid=604c3fd1b7d77200018e455c&utm_campaign=trueAnthem%3A+Trending+Content&utm_medium=trueAnthem&utm_source=twitter","display_url":"barrie.ctvnews.ca/alliston-psws-â€¦","indic…	Two PSWs who posted a video to social media showing the pair walking around a grocery store without face masks while mocking COVID protocols have lost their jobs.â€‹ https://t.co/h3v8HALOqS	79576.0	RT @CTVBarrieNews: Two PSWs who posted a video to social media showing the pair walking around a grocery store without face masks while mocâ€¦	44648.0	True	full
551433	551433	604c4138c0415d0038daf0e5	2021-03-13 04:36:03	[]	[]	Fri Mar 12 13:35:44 +0000 2021	[]	[{"url":"https://t.co/HLxwsMA8M2","expanded_url":"https://ansm.sante.fr/content/download/192571/2520179/version/1/file/20210305_COVID-19-Vaccins_Rapport-hebdomadaire-7_Pfizer.pdf","display_url":"ansm.sante.fr/content/downloâ€¦","indices":[135,158]}]	RÃ©partition des 9174 cas par vaccin : - Pfizer : 6960 cas au total - Moderna : 220 cas au total - AstraZeneca : 1994 cas au total ðŸ‘‰https://t.co/HLxwsMA8M2	8358.0	RT @les_deqodeurs: RÃ©partition des 9174 cas par vaccin : - Pfizer : 6960 cas au total - Moderna : 220 cas au total - AstraZeneca : 1994â€¦	1339.0	True	full
551434	551434	604c4138c0415d0038daf0e9	2021-03-13 04:36:03	[]	[]	Sat Mar 13 03:57:57 +0000 2021	[]	[{"url":"https://t.co/q2D9gj8ydn","expanded_url":"https://www.rawstory.com/republicans-are-slamming-joe-bidens-july-4th-goal-as-un-american/","display_url":"rawstory.com/republicans-arâ€¦","indices":[257,280]}]	Republicans are slamming Joe Bidenâ€™s July 4th COVID goal as â€œun-American.â€� Thereâ€™s absolutely nothing more patriotic and honorable than President Joe Bidenâ€™s faithful commitment to keeping Americans safe and protected from COVID-19 and the new variants. https://t.co/q2D9gj8ydn	76791.0	RT @WordswithSteph: Republicans are slamming Joe Bidenâ€™s July 4th COVID goal as â€œun-American.â€� Thereâ€™s absolutely nothing more patrioticâ€¦	212.0	True	full
551435	551435	604c4138c0415d0038daf0f3	2021-03-13 04:36:03	[]	[{"url":"https://t.co/3jA2NvcVf7","expanded_url":"http://dlvr.it/RvXNVX","display_url":"dlvr.it/RvXNVX","indices":[217,240]}]		[]	[]			Local Governments Look to Data and AI for Post-Pandemic Decision-Making: The use of data to make decisions about COâ€¦ https://t.co/Wicypw22h8	365.0	True	full
551436	551436	604c4139c0415d0038daf109	2021-03-13 04:36:03	[]	[]	Sat Mar 13 03:07:54 +0000 2021	[{"text":"EloquentHanbin","indices":[226,241]},{"text":"ë¹„ì•„ì�´","indices":[242,246]}]	[{"url":"https://t.co/81Rhaj6BMV","expanded_url":"https://youtube.com/channel/UC-_-SGJ5Zkq-MtppuOJoNvw","display_url":"youtube.com/channel/UC-_-Sâ€¦","indices":[51,74]}]	[YOUTUBE] Views : 120,849 150k views ðŸ”œ Channel : https://t.co/81Rhaj6BMV âœ”ï¸� Subscribe the channel âœ”ï¸� Like the video âœ”ï¸� Leave positive and encouraging comments âœ”ï¸� Report and downvote negative comments DANCER HANBIN IS BACK #EloquentHanbin #ë¹„ì•„ì�´ @shxx131bi131 https://t.co/XOnsYUMpYV	19668.0	RT @khb131_Global: [YOUTUBE] Views : 120,849 150k views ðŸ”œ Channel : https://t.co/81Rhaj6BMV âœ”ï¸� Subscribe the channel âœ”ï¸� Like the videoâ€¦	13449.0	True	full
551437	551437	604c4139c0415d0038daf10f	2021-03-13 04:36:03	[{"text":"SchulenUndKitasZu","indices":[0,18]},{"text":"YesToNoCovid","indices":[19,32]},{"text":"BildungAberSicher","indices":[33,51]},{"text":"NoCovid","indices":[150,158]}]	[{"url":"https://t.co/cNhkEmNQVl","expanded_url":"https://www.spiegel.de/panorama/bildung/corona-infektionen-bei-kinder-und-jugendlichen-steigen-sehr-rasant-an-a-a35e3ac6-48af-4573-91ed-f12fc42a6179","display_url":"spiegel.de/panorama/bilduâ€¦","indices":[241,264]}]		[]	[]			#SchulenUndKitasZu #YesToNoCovid #BildungAberSicher @RegSprecher @RegBerlin Man wird im Nachhinein sehr viele Frageâ€¦ https://t.co/uOgWRPxQgX	366.0	True	full
551438	551438	604c4139c0415d0038daf111	2021-03-13 04:36:03	[]	[]	Fri Mar 12 00:00:17 +0000 2021	[]	[{"url":"https://t.co/QN6qdZCqJL","expanded_url":"https://wbhm.org/feature/2021/one-year-in-bama-tracker-creator-considers-future-of-covid-data-site/","display_url":"wbhm.org/feature/2021/oâ€¦","indices":[250,273]}]	NEW: About a year ago, a software developer created a website called Bama Tacker. It helped Alabamians follow data from the COVID-19 pandemic in a clear, digestible way. Now that cases are beginning to slow, we asked him what's next for the website. https://t.co/QN6qdZCqJL	9585.0	RT @WBHM: NEW: About a year ago, a software developer created a website called Bama Tacker. It helped Alabamians follow data from the COVIDâ€¦	4393.0	True	full
551439	551439	604c4139c0415d0038daf119	2021-03-13 04:36:03	[]	[{"url":"https://t.co/W58bLleFFk","expanded_url":"http://dlvr.it/RvXNVc","display_url":"dlvr.it/RvXNVc","indices":[214,237]}]		[]	[]			Pandemic renovators regretting aesthetic decisions: BC Hydro: Some B.C. pandemic home renovators are regretting focâ€¦ https://t.co/tD6IUDpYaZ	365.0	True	full
551440	551440	604c4139c0415d0038daf123	2021-03-13 04:36:04	[]	[]	Fri Mar 12 22:00:01 +0000 2021	[]	[{"url":"https://t.co/99v2dBxvTc","expanded_url":"https://bit.ly/3lbbG28","display_url":"bit.ly/3lbbG28","indices":[124,147]}]	Amazon says it stopped selling a transgender-critical book because of its framing of â€œLGBTQ+ identity as a mental illness.â€� https://t.co/99v2dBxvTc	345172.0	RT @cnalive: Amazon says it stopped selling a transgender-critical book because of its framing of â€œLGBTQ+ identity as a mental illness.â€� htâ€¦	87.0	True	full
551441	551441	604c4139c0415d0038daf13f	2021-03-13 04:36:04	[]	[{"url":"https://t.co/TJ8CuTW0CC","expanded_url":"http://dlvr.it/RvXNVh","display_url":"dlvr.it/RvXNVh","indices":[212,235]}]		[]	[]			Pandemic spurs students to develop innovative respirator: Pandemic spurs students to develop innovative respirator.â€¦ https://t.co/be83mKmDEG	365.0	True	full
551442	551442	604c4139c0415d0038daf153	2021-03-13 04:36:04	[]	[]	Sat Mar 13 04:33:41 +0000 2021	[{"text":"guestpost","indices":[233,243]},{"text":"guestpostingservice","indices":[244,264]},{"text":"guestposting","indices":[265,278]}]	[{"url":"https://t.co/aXDmOheIA3","expanded_url":"http://dlvr.it/RvXNLS","display_url":"dlvr.it/RvXNLS","indices":[209,232]}]	Hong Kong firms face question of ethics with Myanmar investments: Last June, when the Hong Kong Trade Development Council spotlighted business opportunities in Myanmar in an article on its website, there wasâ€¦ https://t.co/aXDmOheIA3 #guestpost #guestpostingservice #guestposting https://t.co/vYkzQNXaN0	16506.0	RT @JanJansenPoetry: Hong Kong firms face question of ethics with Myanmar investments: Last June, when the Hong Kong Trade Development Counâ€¦	6720.0	True	full
551443	551443	604c413ac0415d0038daf161	2021-03-13 04:36:04	[]	[]	Sat Mar 13 04:14:34 +0000 2021	[]	[{"url":"https://t.co/hPpK9VglMi","expanded_url":"https://lbpo.st/3rE4azc","display_url":"lbpo.st/3rE4azc","indices":[201,224]}]	â€œThe challenges we face today could be vastly different two or three years from now. Only three years ago, nearly every unweaned kitten in our shelter lost its life. Today, nearly every pet is saved." https://t.co/hPpK9VglMi	57981.0	RT @LongBeachPost: â€œThe challenges we face today could be vastly different two or three years from now. Only three years ago, nearly everyâ€¦	495.0	True	full
551444	551444	604c413ac0415d0038daf16d	2021-03-13 04:36:04	[{"text":"CuarentenaTotal","indices":[34,50]}]	[{"url":"https://t.co/kCHPCmdaVP","expanded_url":"https://youtu.be/dHbTLuMuSKg","display_url":"youtu.be/dHbTLuMuSKg","indices":[257,280]}]		[]	[]			Puerto Montt Plaza de la Dignidad #CuarentenaTotal Dato Ojo de llegar dosis de AstraZeneca-Oxford contra el Coronaâ€¦ https://t.co/6YC0IOKskO	915.0	True	full
551445	551445	604c413ac0415d0038daf193	2021-03-13 04:36:05	[]	[]	Fri Mar 12 19:17:00 +0000 2021	[{"text":"Iran","indices":[31,36]},{"text":"Time4FirmIranPolicy","indices":[184,204]}]	[{"url":"https://t.co/8VyAdcWJd5","expanded_url":"https://www.iranfocus.com/en/iran-general/46515-pressure-on-biden-could-also-effect-eu-policy-toward-irans-regime-and-its-opposition/","display_url":"iranfocus.com/en/iran-generaâ€¦","indices":[205,228]}]	Biden should exert pressure on #Iran's regime over its full range of malign activities, rather than reentering the deeply flawed nuclear agreement that his predecessor exited in 2018. #Time4FirmIranPolicy https://t.co/8VyAdcWJd5	81830.0	RT @HeshmatAlavi: Biden should exert pressure on #Iran's regime over its full range of malign activities, rather than reentering the deeplyâ€¦	597.0	True	full
551446	551446	604c413ac0415d0038daf19b	2021-03-13 04:36:05	[]	[]	Fri Mar 12 13:26:41 +0000 2021	[{"text":"CERB","indices":[15,20]},{"text":"pandemic","indices":[90,99]},{"text":"cdnpoli","indices":[187,195]}]	[{"url":"https://t.co/G1DyBCW9rx","expanded_url":"https://www.blacklocks.ca/cerb-audit-due-march-25/","display_url":"blacklocks.ca/cerb-audit-dueâ€¦","indices":[163,186]}]	First audit of #CERB is due by March 25th but auditors warn it will take years to unravel #pandemic spending; "impossible" to find answers in real time, MPs told. https://t.co/G1DyBCW9rx #cdnpoli @FinanceCanada @BVG_OAG @CanRevAgency https://t.co/CYiBj6sBeV	13017.0	RT @mindingottawa: First audit of #CERB is due by March 25th but auditors warn it will take years to unravel #pandemic spending; "impossiblâ€¦	192.0	True	full
551447	551447	604c413bc0415d0038daf1c1	2021-03-13 04:36:05	[{"text":"GreenlightCapitalRe","indices":[155,175]},{"text":"stockmarket","indices":[176,188]},{"text":"stock","indices":[189,195]},{"text":"technicalanalysis","indices":[196,214]},{"text":"money","indices":[215,221]},{"text":"trading","indices":[222,230]},{"text":"investing","indices":[231,241]},{"text":"daytrading","indices":[242,253]},{"text":"news","indices":[254,259]},{"text":"today","indice…	[{"url":"https://t.co/9AXcsRIRgl","expanded_url":"https://srnk.us/go/2593765","display_url":"srnk.us/go/2593765","indices":[131,154]}]		[]	[]			$GLRE's 10-day Moving Average moved above its 50-day Moving Average on February 16, 2021. View odds for this and otâ€¦ https://t.co/G1cHqDqk3q	9038.0	True	full
551448	551448	604c413bc0415d0038daf1d5	2021-03-13 04:36:06	[]	[]	Thu Mar 11 21:53:25 +0000 2021	[]	[{"url":"https://t.co/L9zz6loXh9","expanded_url":"https://americansfortaxfairness.org/issue/year-crisis-billionaires-pay-2-3-bidens-covid-relief-bill-pandemic-profits/","display_url":"americansfortaxfairness.org/issue/year-criâ€¦","indices":[251,274]}]	Saying Trump's tax cut benefited the rich and Biden's stimulus plan benefits the poor shows how low our expectations are. In the Biden stimulus, the poorest 20% got 23% of the benefits. In the Trump tax cut, the richest 20% got 65% of the benefits. https://t.co/L9zz6loXh9 https://t.co/xuNmFCOYcj	392689.0	RT @DanPriceSeattle: Saying Trump's tax cut benefited the rich and Biden's stimulus plan benefits the poor shows how low our expectations aâ€¦	250.0	True	full
551449	551449	604c413bc0415d0038daf1fb	2021-03-13 04:36:06	[]	[]	Tue Mar 09 10:31:30 +0000 2021	[{"text":"annevouch","indices":[192,202]}]	[{"url":"https://t.co/teYK7e8Lnf","expanded_url":"https://twitter.com/messages/compose?recipient_id=32303152","display_url":"twitter.com/messages/compoâ€¦","indices":[204,227]}]	DOUBLE RUNTIME PROMO! â™¡:DM to promote your social media accounts for a cheap rates + long runtime! rates starts at â‚±15+10!! ã€Štwitter, facebook, instagram, telegram, youtube, etc.ã€‹ vouches: #annevouch https://t.co/teYK7e8Lnf	21372.0	RT @annelegit: DOUBLE RUNTIME PROMO! â™¡:DM to promote your social media accounts for a cheap rates + long runtime! rates starts at â‚±15+10!â€¦	66.0	True	full
551450	551450	604c413cc0415d0038daf211	2021-03-13 04:36:06	[]	[]	Sat Mar 13 03:02:01 +0000 2021	[{"text":"LikeACaesar","indices":[171,183]}]	[{"url":"https://t.co/oCxr7fXrED","expanded_url":"https://bit.ly/38qFmTF","display_url":"bit.ly/38qFmTF","indices":[147,170]}]	Happy anniversary to @OmniaClubs! What is your favorite memory under the chandelier? The terrace at OMNIA is open Fri &amp; Sat. Book your table ðŸ‘‰ https://t.co/oCxr7fXrED #LikeACaesar *This photo was taken pre-covid https://t.co/qsUXEdqHJg	289487.0	RT @CaesarsPalace: Happy anniversary to @OmniaClubs! What is your favorite memory under the chandelier? The terrace at OMNIA is open Fri &amp;â€¦	1096.0	True	full
551451	551451	604c413cc0415d0038daf219	2021-03-13 04:36:06	[]	[]	Fri Mar 12 16:30:08 +0000 2021	[{"text":"íŠ¸ë ˆì €","indices":[260,264]}]	[{"url":"https://t.co/z5HPj801DK","expanded_url":"https://bit.ly/3vh8c2P","display_url":"bit.ly/3vh8c2P","indices":[67,90]},{"url":"https://t.co/qKpSEQz6VY","expanded_url":"https://bit.ly/3euluDb","display_url":"bit.ly/3euluDb","indices":[101,124]}]	[ðŸ—³] WHOSFAN World Best Selfie Master Idol: #3 JAEHYUK Vote here: https://t.co/z5HPj801DK Tutorial: https://t.co/qKpSEQz6VY 10 Whosfan Tickets/day! Use all your accounts. Benefits: &gt; Pop-up AD on Whosfan &amp; Online News AD Ends on 03/15 at 11:00 KST. #íŠ¸ë ˆì € @treasuremembers https://t.co/tGH0dOcRKJ	16756.0	RT @TeumeVoteTeam: [ðŸ—³] WHOSFAN World Best Selfie Master Idol: #3 JAEHYUK Vote here: https://t.co/z5HPj801DK Tutorial: https://t.co/qKpSEQâ€¦	706.0	True	full
551452	551452	604c413cc0415d0038daf221	2021-03-13 04:36:06	[]	[]	Thu Mar 11 16:58:03 +0000 2021	[]	[{"url":"https://t.co/cZw6H71oUJ","expanded_url":"https://bit.ly/3cgSvjq","display_url":"bit.ly/3cgSvjq","indices":[222,245]}]	The $1.9 trillion coronavirus pandemic relief package includes nontaxable stimulus checks of $1,400 for many Americans. It does NOT give a $25 million bonus to House members, as a post on social media said. Pants on Fire! https://t.co/cZw6H71oUJ	697329.0	RT @PolitiFact: The $1.9 trillion coronavirus pandemic relief package includes nontaxable stimulus checks of $1,400 for many Americans. Itâ€¦	372.0	True	full
551453	551453	604c413cc0415d0038daf235	2021-03-13 04:36:07	[]	[]	Sat Mar 13 04:15:50 +0000 2021	[]	[{"url":"https://t.co/Ioiv9pUDn2","expanded_url":"https://es.pn/3vkgFlP","display_url":"es.pn/3vkgFlP","indices":[251,274]}]	New story: Anthony Davis will miss at least two more weeks as he continues to recover from tendinosis and a calf strain in his right leg. With games coming at a rapid rate in the condensed COVID season, that means at least 9 more games w/o AD for LAL https://t.co/Ioiv9pUDn2	239934.0	RT @mcten: New story: Anthony Davis will miss at least two more weeks as he continues to recover from tendinosis and a calf strain in his râ€¦	952.0	True	full
551454	551454	604c413cc0415d0038daf237	2021-03-13 04:36:07	[]	[]	Sat Mar 13 04:29:54 +0000 2021	[{"text":"COVID19","indices":[48,56]}]	[{"url":"https://t.co/KfpuDMBzco","expanded_url":"https://www.washingtonpost.com/technology/2021/03/12/hundreds-covid-cases-reported-tesla-plant-following-musks-defiant-reopening-county-data-shows/","display_url":"washingtonpost.com/technology/202â€¦","indices":[251,274]}]	Oh my.... Teslaâ€™s SF area factory recorded 450 #COVID19 cases in workers following CEO Elon Muskâ€™s defiant reopening of the plant in May, according to county-level data obtained by a legal transparency website. Musk dared officials to arrest him. ðŸ§µ https://t.co/KfpuDMBzco	446538.0	RT @DrEricDing: Oh my.... Teslaâ€™s SF area factory recorded 450 #COVID19 cases in workers following CEO Elon Muskâ€™s defiant reopening of thâ€¦	697.0	True	full
551455	551455	604c413cc0415d0038daf23b	2021-03-13 04:36:07	[]	[]	Fri Mar 12 17:32:19 +0000 2021	[]	[{"url":"https://t.co/8g9R1ZhceL","expanded_url":"https://secure.actblue.com/donate/coloradans-for-kerry-donovan-1?refcode=twitter0312stimulusvote&amount=15","display_url":"secure.actblue.com/donate/coloradâ€¦","indices":[149,172]}]	We're going to hold Lauren Boebert accountable by organizing everywhere in this district and defeating her at the ballot box. Chip in and join usâ¤µï¸� https://t.co/8g9R1ZhceL	150059.0	RT @KerryDonovanCO: We're going to hold Lauren Boebert accountable by organizing everywhere in this district and defeating her at the balloâ€¦	2058.0	True	full
551456	551456	604c413cc0415d0038daf245	2021-03-13 04:36:07	[]	[]	Sat Mar 13 03:12:37 +0000 2021	[{"text":"TMNTShreddersRevenge","indices":[140,161]},{"text":"TMNT","indices":[162,167]}]	[{"url":"https://t.co/iND5oUphL3","expanded_url":"http://twitch.tv/UchiGames","display_url":"twitch.tv/UchiGames","indices":[107,130]}]	Got some TMNT games to try before getting the boys setup for the 4player arcade game! ITS PARTY TIMEðŸ�•ðŸ�¢ðŸ”¥ https://t.co/iND5oUphL3 @Dotemu #TMNTShreddersRevenge #TMNT	2404.0	RT @UchiGang: Got some TMNT games to try before getting the boys setup for the 4player arcade game! ITS PARTY TIMEðŸ�•ðŸ�¢ðŸ”¥ https://t.co/iND5oâ€¦	709.0	True	full
551457	551457	604c413cc0415d0038daf251	2021-03-13 04:36:07	[]	[]	Sat Mar 13 04:30:08 +0000 2021	[]	[{"url":"https://t.co/yQesGkIdim","expanded_url":"https://www.elmananerodiario.com/rechaza-morena-transparentar-encuestas-gobernador/","display_url":"elmananerodiario.com/rechaza-morenaâ€¦","indices":[136,159]}]	Morena reservÃ³ por tiempo indefinido las encuestas que realizÃ³ para elegir a sus candidatos a gobernadores en 15 estados del paÃ­s.ðŸ¤¦ðŸ�»â€�â™‚ï¸� https://t.co/yQesGkIdim	6660978.0	RT @brozoxmiswebs: Morena reservÃ³ por tiempo indefinido las encuestas que realizÃ³ para elegir a sus candidatos a gobernadores en 15 estadosâ€¦	12.0	True	full
551458	551458	604c413cc0415d0038daf267	2021-03-13 04:36:07	[]	[]	Sat Mar 13 00:38:35 +0000 2021	[]	[{"url":"https://t.co/lMPLBO85hj","expanded_url":"https://komonews.com/news/local/fbi-anti-mask-airline-passenger-arrested-after-urinating-on-flight-from-seattle","display_url":"komonews.com/news/local/fbiâ€¦","indices":[171,194]}]	A man accused of disrupting an Alaska Airlines flight from Seattle to Denver by refusing to wear a mask and standing up and urinating in the cabin faces federal charges. https://t.co/lMPLBO85hj	439636.0	RT @komonews: A man accused of disrupting an Alaska Airlines flight from Seattle to Denver by refusing to wear a mask and standing up and uâ€¦	162.0	True	full
551459	551459	604c413dc0415d0038daf293	2021-03-13 04:36:08	[{"text":"Canada","indices":[168,175]},{"text":"COVIDCanada","indices":[176,188]},{"text":"Vancouver","indices":[189,199]},{"text":"Edmonton","indices":[200,209]},{"text":"Montreal","indices":[210,219]},{"text":"Toronto","indices":[220,228]},{"text":"Calgary","indices":[229,237]},{"text":"Ottawa","indices":[238,245]}]	[{"url":"https://t.co/PuEft7w9za","expanded_url":"https://www.redbubble.com/people/frigamribe88/shop","display_url":"redbubble.com/people/frigamrâ€¦","indices":[264,287]}]		[]	[]			@JCCFCanada Designing and selling cute and funny covid19 related facemasks as well as other merch (tshirts, mugs, pâ€¦ https://t.co/jEbSuL2LSH	1159.0	True	full
551460	551460	604c413dc0415d0038daf299	2021-03-13 04:36:08	[]	[{"url":"https://t.co/ZTDfhPQa1v","expanded_url":"https://edition.cnn.com/2021/03/12/business/uber-driver-mask-dispute-california-trnd/index.html","display_url":"edition.cnn.com/2021/03/12/busâ€¦","indices":[118,141]}]		[]	[]			Well I was looking for how CNN covered Quad meet .. Could not figure out but saw this story from India on lead pageâ€¦ https://t.co/hQ92xg0v2G	43054.0	True	full
551461	551461	604c413dc0415d0038daf29b	2021-03-13 04:36:08	[]	[]	Sat Mar 13 04:29:54 +0000 2021	[{"text":"COVID19","indices":[48,56]}]	[{"url":"https://t.co/KfpuDMBzco","expanded_url":"https://www.washingtonpost.com/technology/2021/03/12/hundreds-covid-cases-reported-tesla-plant-following-musks-defiant-reopening-county-data-shows/","display_url":"washingtonpost.com/technology/202â€¦","indices":[251,274]}]	Oh my.... Teslaâ€™s SF area factory recorded 450 #COVID19 cases in workers following CEO Elon Muskâ€™s defiant reopening of the plant in May, according to county-level data obtained by a legal transparency website. Musk dared officials to arrest him. ðŸ§µ https://t.co/KfpuDMBzco	446538.0	RT @DrEricDing: Oh my.... Teslaâ€™s SF area factory recorded 450 #COVID19 cases in workers following CEO Elon Muskâ€™s defiant reopening of thâ€¦	1193.0	True	full
551462	551462	604c413dc0415d0038daf2a3	2021-03-13 04:36:08	[]	[{"url":"https://t.co/OwCDRHiDPL","expanded_url":"https://www.westernjournal.com/pro-life-evangelicals-biden-betrayed-man-helped-elect-goes-heads-funds-abortion-covid-relief-package/?utm_source=Twitter&utm_medium=PostTopSharingButtons&utm_campaign=websitesharingbuttons","display_url":"westernjournal.com/pro-life-evangâ€¦","indices":[152,175]}]		[]	[]			'Pro-Life Evangelicals for Biden' Betrayed as Man They Helped Elect Goes Over Their Heads, Funds Abortion in COVIDâ€¦ https://t.co/vngLwvzUNA	1061.0	True	full
551463	551463	604c413dc0415d0038daf2a5	2021-03-13 04:36:08	[]	[]	Fri Mar 12 11:01:40 +0000 2021	[]	[{"url":"https://t.co/WZdYwdG8gK","expanded_url":"https://www.law360.com/articles/1360519","display_url":"law360.com/articles/13605â€¦","indices":[217,240]}]	This is wild: "The US Chamber of Commerce warned the WTO's director-general not to 'distract' herself with proposals to suspend intellectual property rules in order to distribute COVID-19 vaccines around the world." https://t.co/WZdYwdG8gK	112142.0	RT @jasonhickel: This is wild: "The US Chamber of Commerce warned the WTO's director-general not to 'distract' herself with proposals to suâ€¦	462.0	True	full
551464	551464	604c413dc0415d0038daf2bd	2021-03-13 04:36:08	[]	[]	Sat Mar 13 01:05:31 +0000 2021	[]	[{"url":"https://t.co/rCDGEGsCSo","expanded_url":"https://www.facebook.com/pizcalli/videos/449455916145122/","display_url":"facebook.com/pizcalli/videoâ€¦","indices":[195,218]}]	Mire Gober del Estado de MÃ©xico ayer repartiendo tarjetas rosas y lo que exige la poblaciÃ³n de CuautitlÃ¡n Izcalli es ser vacunada por la pandemia de COVID, apoyo a mis excompaÃ±eros de la UMF 52 https://t.co/rCDGEGsCSo	3195.0	RT @quimicafesc: Mire Gober del Estado de MÃ©xico ayer repartiendo tarjetas rosas y lo que exige la poblaciÃ³n de CuautitlÃ¡n Izcalli es ser vâ€¦	3062.0	True	full
551465	551465	604c413dc0415d0038daf2cf	2021-03-13 04:36:08	[]	[{"url":"https://t.co/3yAXr3UR4s","expanded_url":"https://www.tandfonline.com/doi/abs/10.4161/cbt.5.5.2837","display_url":"tandfonline.com/doi/abs/10.416â€¦","indices":[214,237]}]		[]	[]			@zenobiotic @mbeisen @theNCI What happened is very well known. How available funds are allocated are part of the prâ€¦ https://t.co/xLAdMAFSUq	8190.0	True	full
551466	551466	604c413ec0415d0038daf2e7	2021-03-13 04:36:09	[]	[]	Thu Mar 11 11:16:45 +0000 2021	[]	[{"url":"https://t.co/HBSAUIxSuz","expanded_url":"https://www.dailymaverick.co.za/article/2021-03-08-revealed-the-uk-supported-the-coup-in-bolivia-to-gain-access-to-its-white-gold/","display_url":"dailymaverick.co.za/article/2021-0â€¦","indices":[257,280]}]	Salen a la luz documentos obtenidos por @declassifiedUK que revelan participaciÃ³n de Reino Unido en golpe de Estado de Bolivia, de noviembre 2019, por su interÃ©s en el litio y que su embajada, en La Paz, trajo empresa de ciberseguridad vinculada con la CIA https://t.co/HBSAUIxSuz	1205652.0	RT @evoespueblo: Salen a la luz documentos obtenidos por @declassifiedUK que revelan participaciÃ³n de Reino Unido en golpe de Estado de Bolâ€¦	4607.0	True	full
551467	551467	604c413fc0415d0038daf32f	2021-03-13 04:36:10	[]	[]	Fri Mar 12 20:47:01 +0000 2021	[]	[{"url":"https://t.co/Hd6sfPoOsI","expanded_url":"https://mdpt.fr/3ez70BJ","display_url":"mdpt.fr/3ez70BJ","indices":[206,229]}]	Alors que le Covid a encore creusÃ© les inÃ©galitÃ©s, Bercy souhaite dÃ©fiscaliser les donations des familles les plus aisÃ©es, confirmant par lÃ que sa politique Ã©conomique est dâ€™abord une politique de classe. https://t.co/Hd6sfPoOsI	2725086.0	RT @Mediapart: Alors que le Covid a encore creusÃ© les inÃ©galitÃ©s, Bercy souhaite dÃ©fiscaliser les donations des familles les plus aisÃ©es, câ€¦	8.0	True	full
551468	551468	604c413fc0415d0038daf339	2021-03-13 04:36:10	[]	[]	Sat Mar 13 03:54:18 +0000 2021	[{"text":"NI_KI","indices":[57,63]},{"text":"HEESEUNG","indices":[70,79]},{"text":"SUNOO","indices":[85,91]},{"text":"JAKE","indices":[98,103]},{"text":"JUNGWON","indices":[111,119]},{"text":"SUNGHOON","indices":[126,135]},{"text":"JAY","indices":[143,147]}]	[{"url":"https://t.co/7vlRKrdTJX","expanded_url":"https://www.nehannn.com/group-detail/121.html","display_url":"nehannn.com/group-detail/1â€¦","indices":[238,261]}]	[ðŸ—³] NEHANNN 'K-pop Idol Popularity Ranking' 210313 #5 - #NI_KI #7 - #HEESEUNG #8 - #SUNOO #12 - #JAKE #15 - #JUNGWON #16 - #SUNGHOON #17 - #JAY Keep voting all members into TOP 15 âœ¨ â€” just click the link, then tap the like ðŸ’— button https://t.co/7vlRKrdTJX	12110.0	RT @PRODBY_ENGENE: [ðŸ—³] NEHANNN 'K-pop Idol Popularity Ranking' 210313 #5 - #NI_KI #7 - #HEESEUNG #8 - #SUNOO #12 - #JAKE #15 - #JUNGWONâ€¦	1176.0	True	full
551469	551469	604c413fc0415d0038daf33b	2021-03-13 04:36:10	[]	[]	Sat Mar 13 03:48:07 +0000 2021	[]	[{"url":"https://t.co/uOKbKatJnf","expanded_url":"https://www.ctvnews.ca/health/coronavirus/brackets-designed-to-make-masks-more-comfortable-could-come-at-a-risk-1.5344795","display_url":"ctvnews.ca/health/coronavâ€¦","indices":[224,247]}]	Companies that make mask brackets say they can improve breathability, reduce makeup smearing and prevent glasses from fogging up. However, an expert thinks that these devices could have a negative impact on mask efficiency. https://t.co/uOKbKatJnf	28263.0	RT @DrIanWeissman: Companies that make mask brackets say they can improve breathability, reduce makeup smearing and prevent glasses from foâ€¦	6028.0	True	full
551470	551470	604c413fc0415d0038daf345	2021-03-13 04:36:10	[]	[]	Fri Mar 12 18:56:32 +0000 2021	[]	[{"url":"https://t.co/I8aaqsfsGZ","expanded_url":"https://bbc.in/3tiQLNz","display_url":"bbc.in/3tiQLNz","indices":[127,150]}]	US Covid relief bill means 'I can breathe a little bit' The financial plan will see many Americans getting cheques for $1,400 https://t.co/I8aaqsfsGZ	31343001.0	RT @BBCWorld: US Covid relief bill means 'I can breathe a little bit' The financial plan will see many Americans getting cheques for $1,40â€¦	3786.0	True	full
551471	551471	604c413fc0415d0038daf34b	2021-03-13 04:36:10	[]	[]	Sun Feb 28 16:19:08 +0000 2021	[]	[{"url":"https://t.co/HPWuhX9odu","expanded_url":"https://www.oregonlive.com/business/2021/02/states-novel-relief-fund-for-black-oregonians-provided-help-to-thousands-even-as-it-faced-legal-challenge-it-saved-my-life.html","display_url":"oregonlive.com/business/2021/â€¦","indices":[255,278]}]	Focused support is the most effective way to reach the hardest-hit communities. The Oregon Cares Fund (Black Oregonians), the Oregon Worker Relief Fund (undocumented workers), &amp; early COVID-relief grants for Jade District businesses are all examples. https://t.co/HPWuhX9odu	1862.0	RT @SusheelaJayapal: Focused support is the most effective way to reach the hardest-hit communities. The Oregon Cares Fund (Black Oregonianâ€¦	4654.0	True	full
551472	551472	604c413fc0415d0038daf35b	2021-03-13 04:36:10	[]	[]	Fri Mar 12 19:09:25 +0000 2021	[{"text":"Urgente","indices":[0,8]},{"text":"Bolivia","indices":[18,26]}]	[{"url":"https://t.co/rb3sfKFD8e","expanded_url":"https://www.la-razon.com/nacional/2021/03/12/fiscalia-emite-orden-de-aprehension-contra-jeanine-anez-y-cinco-de-sus-exministros","display_url":"la-razon.com/nacional/2021/â€¦","indices":[123,146]}]	#Urgente FiscalÃ­a #Bolivia emite orden de aprehensiÃ³n contra expresidenta de facto Jeanine Ã�Ã±ez y cinco de sus exministros https://t.co/rb3sfKFD8e	516635.0	RT @CMonteroOficial: #Urgente FiscalÃ­a #Bolivia emite orden de aprehensiÃ³n contra expresidenta de facto Jeanine Ã�Ã±ez y cinco de sus exminisâ€¦	1970.0	True	full
551473	551473	604c413fc0415d0038daf37f	2021-03-13 04:36:10	[]	[]	Sat Mar 06 19:18:11 +0000 2021	[{"text":"COVID19","indices":[31,39]}]	[{"url":"https://t.co/KiXHhrZ77M","expanded_url":"https://link.medium.com/rnNMsJdCpeb","display_url":"link.medium.com/rnNMsJdCpeb","indices":[256,279]}]	Hereâ€™s a roundup of the weekly #COVID19 pieces Iâ€™ve written as a @Medium contributor. My first piece in early February set my intentions for this project: â€œMy goal is to explore the stories and issues that are critically important, but under-reportedâ€�. https://t.co/KiXHhrZ77M	209549.0	RT @Craig_A_Spencer: Hereâ€™s a roundup of the weekly #COVID19 pieces Iâ€™ve written as a @Medium contributor. My first piece in early Februarâ€¦	88.0	True	full
551474	551474	604c4140c0415d0038daf38b	2021-03-13 04:36:10	[]	[]	Sat Mar 13 01:07:59 +0000 2021	[]	[{"url":"https://t.co/5uztbjEqi7","expanded_url":"http://justfor.fans/downtoyourtoes?Source=NewFanTwitter","display_url":"justfor.fans/downtoyourtoesâ€¦","indices":[116,139]}]	A new JFF superfan is enjoying my 120 videos, 129 posts, and 781 likes. Here's a sneak peek. See ALL my content at: https://t.co/5uztbjEqi7 https://t.co/PJIR1YGD5y	7064.0	RT @MarqSolezDTYT: A new JFF superfan is enjoying my 120 videos, 129 posts, and 781 likes. Here's a sneak peek. See ALL my content at: httpâ€¦	708.0	True	full
551475	551475	604c4140c0415d0038daf397	2021-03-13 04:36:11	[]	[]	Fri Mar 12 20:20:08 +0000 2021	[{"text":"Turkey","indices":[27,34]},{"text":"Azerbaijan","indices":[91,102]},{"text":"Artsakh","indices":[138,146]}]	[{"url":"https://t.co/KUZ0jpNPoz","expanded_url":"https://www.theglobeandmail.com/amp/politics/article-turkey-pressed-canada-to-approve-export-of-air-strike-gear-later-used/?utm_medium=Referrer%3A%20Social%20Network%20%2F%20Media&utm_campaign=Shared%20Web%20Article%20Links&__twitter_impression=true","display_url":"theglobeandmail.com/amp/politics/aâ€¦","indices":[150,173]}]	Yet another example of how #Turkey used its expedient NATO membership to divert weapons to #Azerbaijan and fuel Baku's aggression against #Artsakh. https://t.co/KUZ0jpNPoz	2756.0	RT @ancc_cnac: Yet another example of how #Turkey used its expedient NATO membership to divert weapons to #Azerbaijan and fuel Baku's aggreâ€¦	870.0	True	full
551476	551476	604c4140c0415d0038daf3a3	2021-03-13 04:36:11	[]	[]	Sat Mar 13 03:50:51 +0000 2021	[]	[{"url":"https://t.co/gjephGCNfI","expanded_url":"https://www.thelancet.com/journals/lancet/article/PIIS0140-6736(20)32156-5/fulltext#back-bib1","display_url":"thelancet.com/journals/lanceâ€¦","indices":[257,280]}]	A adenovirus(Ad5)vector is used for the Covishield Vaccine. Read:"The studies that evaluated an Ad5 vectored HIV-1 vaccine administered in 3 immunisations for efficacy against HIV acquisition,found an increased risk of HIV acquisition among vaccinated men" https://t.co/gjephGCNfI	2168302.0	RT @pbhushan1: A adenovirus(Ad5)vector is used for the Covishield Vaccine. Read:"The studies that evaluated an Ad5 vectored HIV-1 vaccine aâ€¦	375.0	True	full
551477	551477	604c4140c0415d0038daf3c7	2021-03-13 04:36:11	[]	[]	Sat Mar 13 03:45:54 +0000 2021	[{"text":"PatriaYVida","indices":[22,34]}]	[{"url":"https://t.co/SZa2UsDF5z","expanded_url":"https://twitter.com/DiazCanelB/status/1369998670171623433","display_url":"twitter.com/DiazCanelB/staâ€¦","indices":[221,244]}]	Cito a mi presidente: #PatriaYVida es impulsar la Tarea Ordenamiento, con sus complejidades y ajustes, cuidando la suerte de cada ciudadano y modificando cuanto es posible en respuesta inmediata a las demandas populares. https://t.co/SZa2UsDF5z	146.0	RT @EPP_Cuba: Cito a mi presidente: #PatriaYVida es impulsar la Tarea Ordenamiento, con sus complejidades y ajustes, cuidando la suerte deâ€¦	41.0	True	full
551478	551478	604c4140c0415d0038daf3e5	2021-03-13 04:36:11	[]	[]	Sat Mar 13 04:11:30 +0000 2021	[]	[{"url":"https://t.co/wfrT1yvtuH","expanded_url":"https://starpolitical.com/breaking-video-65-year-old-texas-woman-arrested-after-refusing-to-mask-up-or-leave-galveston-bank/","display_url":"starpolitical.com/breaking-videoâ€¦","indices":[182,205]}]	Welcome to America. Disgraceful. But, the "officer" was just following orders. BREAKING VIDEO: 65-year-old Texas woman arrested after REFUSING TO MASK UP or leave Galveston bank https://t.co/wfrT1yvtuH	3217.0	RT @DCisACesspool: Welcome to America. Disgraceful. But, the "officer" was just following orders. BREAKING VIDEO: 65-year-old Texas womâ€¦	290.0	True	full
551479	551479	604c4141c0415d0038daf3e7	2021-03-13 04:36:11	[]	[]	Fri Mar 12 15:22:52 +0000 2021	[]	[{"url":"https://t.co/LdBW3FcAhc","expanded_url":"http://www.president.iastate.edu/communications/messages/2021/3/12-academic-year","display_url":"president.iastate.edu/communicationsâ€¦","indices":[200,223]}]	"We are planning to return in-person classes, labs, studios, residence, dining, student activities, and campus events to pre-pandemic levels." See the rest of President Wendy Wintersteen's message: ðŸ“§ https://t.co/LdBW3FcAhc	43960.0	RT @IowaStateU: "We are planning to return in-person classes, labs, studios, residence, dining, student activities, and campus events to prâ€¦	39.0	True	full
551480	551480	604c4141c0415d0038daf3eb	2021-03-13 04:36:11	[]	[]	Fri Mar 12 11:56:58 +0000 2021	[]	[{"url":"https://t.co/ZpRXxOHHLg","expanded_url":"https://apnews.com/article/journalists-myanmar-media-coronavirus-pandemic-arrests-67e682bdcfb00a9271c91f2ba4562f05","display_url":"apnews.com/article/journaâ€¦","indices":[255,278]}]	The Myanmar junta extended pretrial detention of AP journalist Thein Zaw w/o him seeing his lawyer or family. It arrested him and six other members of the media for the heinous crime of, well, reporting on the protests. They could face 3 years in prison. https://t.co/ZpRXxOHHLg https://t.co/AL35hTBoL4	440258.0	RT @KenRoth: The Myanmar junta extended pretrial detention of AP journalist Thein Zaw w/o him seeing his lawyer or family. It arrested himâ€¦	57.0	True	full
551481	551481	604c4141c0415d0038daf405	2021-03-13 04:36:12	[]	[{"url":"https://t.co/X8nKya0Qyk","expanded_url":"https://lifepetitions.com/petition/say-no-to-vaccine-passports","display_url":"lifepetitions.com/petition/say-nâ€¦","indices":[138,161]}]		[]	[]			Please sign this petition if you feel you have the RIGHT to refuse a vaccine. Thanks. LifePetitions - Petitionsâ€¦ https://t.co/KP0iiiHXgr	51.0	True	full
551482	551482	604c4141c0415d0038daf409	2021-03-13 04:36:12	[]	[]	Fri Mar 12 19:52:57 +0000 2021	[]	[{"url":"https://t.co/5kwtzuyB42","expanded_url":"https://www.reuters.com/article/us-health-coronavirus-brazil-testing-idUSKBN2B423E","display_url":"reuters.com/article/us-heaâ€¦","indices":[192,215]},{"url":"https://t.co/eqoImfGDVk","expanded_url":"https://www.worldometers.info/coronavirus/#countries","display_url":"worldometers.info/coronavirus/#câ€¦","indices":[253,276]}]	Brazil has scaled back coronavirus testing in recent months even as infections soar and it recorded the most COVID-19 deaths in the world over the past week, according to Health Ministry data https://t.co/5kwtzuyB42 Reported Cases and Deaths by Country https://t.co/eqoImfGDVk	7636.0	RT @erlesen: Brazil has scaled back coronavirus testing in recent months even as infections soar and it recorded the most COVID-19 deaths iâ€¦	7636.0	True	full
551483	551483	604c4141c0415d0038daf419	2021-03-13 04:36:12	[]	[]	Fri Mar 12 14:19:07 +0000 2021	[]	[{"url":"https://t.co/RVUVXQFC1P","expanded_url":"https://www.baaznews.org/p/jaspreet-oberoi-hindu-forum-canada","display_url":"baaznews.org/p/jaspreet-obeâ€¦","indices":[264,287]}]	Original Reporting | Hindu Forum Canada, Rao Yendamuri, &amp; The Dubious â€œThank You, Modiâ€� Vaccine Billboards in Toronto, from @iJasOberoi "What do a Hindutva org, a convicted fraudster, state-sponsored disinfo, &amp; pro-Modi billboards have in common? A lot." https://t.co/RVUVXQFC1P	6570.0	RT @BaazNewsOrg: Original Reporting | Hindu Forum Canada, Rao Yendamuri, &amp; The Dubious â€œThank You, Modiâ€� Vaccine Billboards in Toronto, froâ€¦	39.0	True	full
551484	551484	604c4141c0415d0038daf421	2021-03-13 04:36:12	[]	[]	Sat Mar 13 04:31:57 +0000 2021	[]	[{"url":"https://t.co/AwrynGHnxG","expanded_url":"https://ti.me/2OLHX3R","display_url":"ti.me/2OLHX3R","indices":[229,252]}]	Some of the newest scams that Interpol tracks across its 194 member countries are seeking profit either by stealing real vaccines and trying to sell them, or by marketing fake vaccines that could prove dangerous to public health https://t.co/AwrynGHnxG	18056843.0	RT @TIME: Some of the newest scams that Interpol tracks across its 194 member countries are seeking profit either by stealing real vaccinesâ€¦	751.0	True	full
551485	551485	604c4142c0415d0038daf441	2021-03-13 04:36:12	[]	[]	Fri Mar 12 16:38:22 +0000 2021	[]	[{"url":"https://t.co/ASEfzLR1gV","expanded_url":"https://bit.ly/3rIKiuW","display_url":"bit.ly/3rIKiuW","indices":[138,161]}]	1/ ðŸ¥³Tidal Finance is delighted to unveil the process for the early supporter round of its platform token $TIDAL. Dive into more details: https://t.co/ASEfzLR1gV ðŸ�†Participants will be selected through a random process and will be eligible for a maximum individual cap of $300.	14046.0	RT @tidaldefi: 1/ ðŸ¥³Tidal Finance is delighted to unveil the process for the early supporter round of its platform token $TIDAL. Dive intoâ€¦	3.0	True	full
551486	551486	604c4142c0415d0038daf447	2021-03-13 04:36:12	[]	[]	Thu Mar 11 22:09:02 +0000 2021	[]	[{"url":"https://t.co/cpwBgNB8br","expanded_url":"https://www.ema.europa.eu/en/news/covid-19-vaccine-astrazeneca-prac-investigating-cases-thromboembolic-events-vaccines-benefits","display_url":"ema.europa.eu/en/news/covid-â€¦","indices":[186,209]}]	Comunicado de la Agencia Europea del Medicamento respecto a la suspensiÃ³n de la administraciÃ³n de la vacuna de Astra en Dinamarca y otros paÃ­ses. De momento no ven motivos para hacerlo https://t.co/cpwBgNB8br	37820.0	RT @drmiguelmarcos: Comunicado de la Agencia Europea del Medicamento respecto a la suspensiÃ³n de la administraciÃ³n de la vacuna de Astra enâ€¦	226.0	True	full
551487	551487	604c4142c0415d0038daf461	2021-03-13 04:36:13	[]	[]	Sat Mar 13 00:40:01 +0000 2021	[]	[{"url":"https://t.co/rQ3LsPYed6","expanded_url":"http://ow.ly/WUGS50DXORH","display_url":"ow.ly/WUGS50DXORH","indices":[203,226]}]	Los diputados federales del PRD denunciaron ante la FiscalÃ­a General de la RepÃºblica (FGR) a Hugo LÃ³pez-Gatell por "poner en riesgo a la poblaciÃ³n" al pasear en la colonia Condesa pese a tener covid-19. https://t.co/rQ3LsPYed6	4892704.0	RT @proceso: Los diputados federales del PRD denunciaron ante la FiscalÃ­a General de la RepÃºblica (FGR) a Hugo LÃ³pez-Gatell por "poner en râ€¦	27.0	True	full
551488	551488	604c4142c0415d0038daf46d	2021-03-13 04:36:13	[]	[]	Fri Mar 12 19:19:00 +0000 2021	[]	[{"url":"https://t.co/j5WAJwyYg3","expanded_url":"https://twitter.com/StevenTDennis/status/1369721416522797059","display_url":"twitter.com/StevenTDennis/â€¦","indices":[164,187]}]	So let me get this straight: senators who say that a $15 minimum wage is too high want to completely eliminate a tax on people with estates worth over $11 million? https://t.co/j5WAJwyYg3	1308455.0	RT @RBReich: So let me get this straight: senators who say that a $15 minimum wage is too high want to completely eliminate a tax on peopleâ€¦	3018.0	True	full
551489	551489	604c4142c0415d0038daf485	2021-03-13 04:36:13	[]	[]	Sat Mar 13 03:53:06 +0000 2021	[]	[{"url":"https://t.co/kQ8TBayhhO","expanded_url":"https://nyti.ms/3bHAqvM","display_url":"nyti.ms/3bHAqvM","indices":[120,143]}]	Younger people were doing far worse emotionally than older people were, during the pandemic, according to a new survey. https://t.co/kQ8TBayhhO	1190455.0	RT @NYTHealth: Younger people were doing far worse emotionally than older people were, during the pandemic, according to a new survey. httpâ€¦	164.0	True	full
551490	551490	604c4142c0415d0038daf48d	2021-03-13 04:36:13	[]	[]	Sat Mar 13 03:54:18 +0000 2021	[{"text":"NI_KI","indices":[57,63]},{"text":"HEESEUNG","indices":[70,79]},{"text":"SUNOO","indices":[85,91]},{"text":"JAKE","indices":[98,103]},{"text":"JUNGWON","indices":[111,119]},{"text":"SUNGHOON","indices":[126,135]},{"text":"JAY","indices":[143,147]}]	[{"url":"https://t.co/7vlRKrdTJX","expanded_url":"https://www.nehannn.com/group-detail/121.html","display_url":"nehannn.com/group-detail/1â€¦","indices":[238,261]}]	[ðŸ—³] NEHANNN 'K-pop Idol Popularity Ranking' 210313 #5 - #NI_KI #7 - #HEESEUNG #8 - #SUNOO #12 - #JAKE #15 - #JUNGWON #16 - #SUNGHOON #17 - #JAY Keep voting all members into TOP 15 âœ¨ â€” just click the link, then tap the like ðŸ’— button https://t.co/7vlRKrdTJX	12110.0	RT @PRODBY_ENGENE: [ðŸ—³] NEHANNN 'K-pop Idol Popularity Ranking' 210313 #5 - #NI_KI #7 - #HEESEUNG #8 - #SUNOO #12 - #JAKE #15 - #JUNGWONâ€¦	0.0	True	full
551491	551491	604c4143c0415d0038daf497	2021-03-13 04:36:13	[{"text":"Canada","indices":[171,178]},{"text":"COVIDCanada","indices":[179,191]},{"text":"Vancouver","indices":[192,202]},{"text":"Edmonton","indices":[203,212]},{"text":"Montreal","indices":[213,222]},{"text":"Toronto","indices":[223,231]},{"text":"Calgary","indices":[232,240]},{"text":"Ottawa","indices":[241,248]}]	[{"url":"https://t.co/PuEft7w9za","expanded_url":"https://www.redbubble.com/people/frigamribe88/shop","display_url":"redbubble.com/people/frigamrâ€¦","indices":[267,290]}]		[]	[]			@VoiceOfFranky Designing and selling cute and funny covid19 related facemasks as well as other merch (tshirts, mugsâ€¦ https://t.co/tkxjV8ATiW	1159.0	True	full
551492	551492	604c4143c0415d0038daf499	2021-03-13 04:36:13	[]	[{"url":"https://t.co/kCLmKtVznp","expanded_url":"http://gorgeous-b-u-m.myshopify.com","display_url":"gorgeous-b-u-m.myshopify.com","indices":[222,245]},{"url":"https://t.co/NZwUbzSxDI","expanded_url":"https://linqapp.com/bigdiamond","display_url":"linqapp.com/bigdiamond","indices":[328,351]}]		[]	[]			@LexxDaTurtle @leezybaby34 @deezle148 @hisexcellence79 @vadriano2000 @turtlepace5 @MagMr44 @uncle_rjs @mizz_taeâ€¦ https://t.co/e4EnwQw2BY	284.0	True	full
551493	551493	604c4143c0415d0038daf4a1	2021-03-13 04:36:13	[]	[]	Fri Mar 12 10:00:14 +0000 2021	[{"text":"Evonik","indices":[31,38]},{"text":"Corona","indices":[197,204]}]	[{"url":"https://t.co/K5hZjI75BS","expanded_url":"http://ow.ly/8Laa50DNxmY","display_url":"ow.ly/8Laa50DNxmY","indices":[252,275]}]	Ehrenamt in Zeiten von Corona: #Evonik-Mitarbeiter Sascha Dostal, der im Anlagentechnischen Brandschutz im @ipw_hanau tÃ¤tig ist, unterstÃ¼tzt ehrenamtlich das Bayerische Rote Kreuz. Seit Beginn der #Corona-Krise war er schon mehr als 30 Mal im Einsatz: https://t.co/K5hZjI75BS https://t.co/5F6gWooxf4	2510.0	RT @Evonik_DE: Ehrenamt in Zeiten von Corona: #Evonik-Mitarbeiter Sascha Dostal, der im Anlagentechnischen Brandschutz im @ipw_hanau tÃ¤tigâ€¦	11.0	True	full
551494	551494	604c4143c0415d0038daf4c3	2021-03-13 04:36:14	[]	[]	Sat Mar 13 04:15:50 +0000 2021	[]	[{"url":"https://t.co/Ioiv9pUDn2","expanded_url":"https://es.pn/3vkgFlP","display_url":"es.pn/3vkgFlP","indices":[251,274]}]	New story: Anthony Davis will miss at least two more weeks as he continues to recover from tendinosis and a calf strain in his right leg. With games coming at a rapid rate in the condensed COVID season, that means at least 9 more games w/o AD for LAL https://t.co/Ioiv9pUDn2	239934.0	RT @mcten: New story: Anthony Davis will miss at least two more weeks as he continues to recover from tendinosis and a calf strain in his râ€¦	460.0	True	full
551495	551495	604c4143c0415d0038daf4e9	2021-03-13 04:36:14	[]	[{"url":"https://t.co/YrnYZ9Ca36","expanded_url":"https://ischinaresponsibleforcovid19outbreak.blogspot.com/","display_url":"â€¦nsibleforcovid19outbreak.blogspot.com","indices":[156,179]},{"url":"https://t.co/kdsuwsBnZU","expanded_url":"https://workfromhomeduringcovid19pandemic.blogspot.com/","display_url":"â€¦omeduringcovid19pandemic.blogspot.com","indices":[253,276]}]		[]	[]			@ByJamesWagner @nytimes The virus of Covid19 rapidly changing, revolving in new environment and makes the innovatioâ€¦ https://t.co/96Gxm54x6O	17.0	True	full
551496	551496	604c4144c0415d0038daf51b	2021-03-13 04:36:15	[]	[]	Fri Mar 12 22:30:00 +0000 2021	[]	[{"url":"https://t.co/T6CzH73IXU","expanded_url":"https://lasillavacia.com/su-discurso-xenofobo-lopez-se-queda-sin-amigos-y-sin-cifras-respalden-80555","display_url":"lasillavacia.com/su-discurso-xeâ€¦","indices":[165,188]}]	La alcaldesa de BogotÃ¡, @ClaudiaLopez, no sÃ³lo se quedÃ³ sin respaldo polÃ­tico en sus declaraciones xenÃ³fobas. Tampoco tiene estadÃ­sticas que sustenten su discurso. https://t.co/T6CzH73IXU	1285770.0	RT @lasillavacia: La alcaldesa de BogotÃ¡, @ClaudiaLopez, no sÃ³lo se quedÃ³ sin respaldo polÃ­tico en sus declaraciones xenÃ³fobas. Tampoco tieâ€¦	1744.0	True	full
551497	551497	604c4144c0415d0038daf521	2021-03-13 04:36:15	[]	[]	Thu Mar 11 18:30:07 +0000 2021	[{"text":"MexicoGP","indices":[203,212]}]	[{"url":"https://t.co/YFnTp6VRbh","expanded_url":"https://bit.ly/38vVS4X","display_url":"bit.ly/38vVS4X","indices":[229,252]}]	Este aÃ±o buscamos enaltecer una gran tradiciÃ³n, Â¡el papel picado! El cual se distingue por la belleza de sus diseÃ±os y llamativo colorido, esta artesanÃ­a mexicana, tendrÃ¡ un papel protagÃ³nico durante el #MexicoGP. Conoce mÃ¡s âž¡ https://t.co/YFnTp6VRbh https://t.co/yzFgT8WKOs	85328.0	RT @mexicogp: Este aÃ±o buscamos enaltecer una gran tradiciÃ³n, Â¡el papel picado! El cual se distingue por la belleza de sus diseÃ±os y llamatâ€¦	773.0	True	full
551498	551498	604c4144c0415d0038daf529	2021-03-13 04:36:15	[]	[]	Sat Mar 13 04:17:59 +0000 2021	[]	[{"url":"https://t.co/gQ8kfK32Uc","expanded_url":"https://open.spotify.com/episode/3lDJlJyRHsnsqSthZuYchX?si=YAfSdVXHSMiWXJo6R85lyg","display_url":"open.spotify.com/episode/3lDJlJâ€¦","indices":[173,196]}]	SÃ­, la distribuciÃ³n de vacunas en el mundo es muy desigual. Muy, muy desigual. -&gt; AquÃ­ va un episodio para tiâ€¦ The great global vaccine divide episodio de Today in Focus https://t.co/gQ8kfK32Uc	3727.0	RT @mau_torres: SÃ­, la distribuciÃ³n de vacunas en el mundo es muy desigual. Muy, muy desigual. -&gt; AquÃ­ va un episodio para tiâ€¦ The great glâ€¦	2111.0	True	full
551499	551499	604c4144c0415d0038daf539	2021-03-13 04:36:15	[]	[]	Sat Mar 13 04:30:03 +0000 2021	[]	[{"url":"https://t.co/na54J64xBs","expanded_url":"https://thegrio.com/2021/03/12/black-americans-job-loss-poll/","display_url":"thegrio.com/2021/03/12/blaâ€¦","indices":[197,220]}]	The poll also found that Black and Hispanic Americans are more likely than white Americans to have been close to someone who died from COVID-19 and are less likely to have received a vaccination. https://t.co/na54J64xBs	121337.0	RT @theGrio: The poll also found that Black and Hispanic Americans are more likely than white Americans to have been close to someone who dâ€¦	174.0	True	full
551500	551500	604c4145c0415d0038daf559	2021-03-13 04:36:15	[]	[]	Sat Mar 13 04:30:08 +0000 2021	[]	[{"url":"https://t.co/yQesGkIdim","expanded_url":"https://www.elmananerodiario.com/rechaza-morena-transparentar-encuestas-gobernador/","display_url":"elmananerodiario.com/rechaza-morenaâ€¦","indices":[136,159]}]	Morena reservÃ³ por tiempo indefinido las encuestas que realizÃ³ para elegir a sus candidatos a gobernadores en 15 estados del paÃ­s.ðŸ¤¦ðŸ�»â€�â™‚ï¸� https://t.co/yQesGkIdim	6661019.0	RT @brozoxmiswebs: Morena reservÃ³ por tiempo indefinido las encuestas que realizÃ³ para elegir a sus candidatos a gobernadores en 15 estadosâ€¦	191.0	True	full
551501	551501	604c4145c0415d0038daf55b	2021-03-13 04:36:15	[]	[]	Sun Mar 07 11:40:11 +0000 2021	[{"text":"BNB","indices":[48,52]}]	[{"url":"https://t.co/ey8P0ch7Jj","expanded_url":"https://nftbox.vip/auction/punk","display_url":"nftbox.vip/auction/punk","indices":[77,100]}]	ðŸŽŠKingdomPunk #1 (Doradopunk ) current bid : 111 #BNB ! â�°6 days left ! go :ðŸ‘‰ https://t.co/ey8P0ch7Jj ðŸ’°GIVEAWAY Randomly pick 10 winners share 1 BNB ( $250) Rulesï¼š ðŸ�ºFollow @nftboxvip @RocketGameVip ðŸ�ºLike + RT+Tag 3 Friends ðŸ�ºReply with BEP-20 BNB address @BinanceChain https://t.co/SmoARpUvwm	10177.0	RT @nftboxvip: ðŸŽŠKingdomPunk #1 (Doradopunk ) current bid : 111 #BNB ! â�°6 days left ! go :ðŸ‘‰ https://t.co/ey8P0ch7Jj ðŸ’°GIVEAWAY Randomly picâ€¦	3.0	True	full
551502	551502	604c4145c0415d0038daf561	2021-03-13 04:36:16	[]	[]	Sat Mar 13 03:46:04 +0000 2021	[{"text":"LeeMinHo","indices":[159,168]}]	[{"url":"https://t.co/5c5Y3RGan0","expanded_url":"https://entertain.naver.com/now/read?oid=609&aid=0000412715","display_url":"entertain.naver.com/now/read?oid=6â€¦","indices":[185,208]}]	"Lee Min Ho , self-illumination even if he is wrapped up tightly.Lee Min-ho wears a mask, so his face is hard to see, but his unique aura attracts attention." #LeeMinHo @ActorLeeMinHo https://t.co/5c5Y3RGan0 https://t.co/I0T3zmPtrN	785.0	RT @sevennyLMH: "Lee Min Ho , self-illumination even if he is wrapped up tightly.Lee Min-ho wears a mask, so his face is hard to see, but hâ€¦	128.0	True	full
551503	551503	604c4145c0415d0038daf563	2021-03-13 04:36:16	[]	[{"url":"https://t.co/ow4KEdk2V0","expanded_url":"http://va.Si","display_url":"va.Si","indices":[82,105]}]		[]	[]			@sanchezcastejon solo es aplaudido y arropado en el seno de su partido allÃ­ donde https://t.co/ow4KEdk2V0 se dieraâ€¦ https://t.co/ktEBx2cG6Z	436.0	True	full
551504	551504	604c4145c0415d0038daf577	2021-03-13 04:36:16	[]	[]	Fri Mar 12 14:22:38 +0000 2021	[]	[{"url":"https://t.co/Ba4TddU1Fz","expanded_url":"https://www.canal12.com.sv/.../restos-de-una-ballena.../","display_url":"canal12.com.sv/.../restos-de-â€¦","indices":[202,225]}]	AÃºn no se conocen las causas de la muerte del cetÃ¡ceo que apareciÃ³ en la playa Barra de Santiago, Ronald Moran, BiÃ³logo de UNES, da sus aportes sobre esta especie encontrara a las orillas de la playa. https://t.co/Ba4TddU1Fz	3341.0	RT @UNES_ElSalvador: AÃºn no se conocen las causas de la muerte del cetÃ¡ceo que apareciÃ³ en la playa Barra de Santiago, Ronald Moran, BiÃ³logâ€¦	29.0	True	full
551505	551505	604c4145c0415d0038daf579	2021-03-13 04:36:16	[]	[]	Fri Mar 12 16:38:22 +0000 2021	[]	[{"url":"https://t.co/ASEfzLR1gV","expanded_url":"https://bit.ly/3rIKiuW","display_url":"bit.ly/3rIKiuW","indices":[138,161]}]	1/ ðŸ¥³Tidal Finance is delighted to unveil the process for the early supporter round of its platform token $TIDAL. Dive into more details: https://t.co/ASEfzLR1gV ðŸ�†Participants will be selected through a random process and will be eligible for a maximum individual cap of $300.	14049.0	RT @tidaldefi: 1/ ðŸ¥³Tidal Finance is delighted to unveil the process for the early supporter round of its platform token $TIDAL. Dive intoâ€¦	13.0	True	full
551506	551506	604c4145c0415d0038daf57d	2021-03-13 04:36:16	[]	[]	Fri Mar 12 21:55:07 +0000 2021	[{"text":"covid","indices":[15,21]}]	[{"url":"https://t.co/a1FU4Phdu5","expanded_url":"http://odpdaa.wildapricot.org","display_url":"odpdaa.wildapricot.org","indices":[246,269]}]	Brothers, this #covid pandemic has been extremely challenging for many of us. Some have lost loved ones. Some have lost jobs that they may never recover. Please, you are not alone. If in the DFW area, please reach out to us you can sign up at https://t.co/a1FU4Phdu5 for free	593.0	RT @odphidfw: Brothers, this #covid pandemic has been extremely challenging for many of us. Some have lost loved ones. Some have lost jobâ€¦	2131.0	True	full
551507	551507	604c4145c0415d0038daf59d	2021-03-13 04:36:16	[]	[]	Sat Mar 13 04:32:44 +0000 2021	[{"text":"ROSÃ‰","indices":[0,5]},{"text":"OnTheGround","indices":[50,62]}]	[{"url":"https://t.co/eD6Omg0mxn","expanded_url":"https://music.apple.com/us/album/r-single/1557744841","display_url":"music.apple.com/us/album/r-sinâ€¦","indices":[236,259]}]	#ROSÃ‰ Rising: The @BLACKPINK singer's solo single #OnTheGround is not just No. 1 on the all-genre U.S. @iTunes Top Songs chart but b-side "Gone" has now hit the Top 15 Can she make a splash on the Billboard charts next week?! Listen: https://t.co/eD6Omg0mxn https://t.co/RS3szpovFh	156045.0	RT @Jeff__Benjamin: #ROSÃ‰ Rising: The @BLACKPINK singer's solo single #OnTheGround is not just No. 1 on the all-genre U.S. @iTunes Top Songâ€¦	5801.0	True	full
551508	551508	604c4147c0415d0038daf64b	2021-03-13 04:36:18	[]	[]	Sat Mar 13 04:32:44 +0000 2021	[{"text":"ROSÃ‰","indices":[0,5]},{"text":"OnTheGround","indices":[50,62]}]	[{"url":"https://t.co/eD6Omg0mxn","expanded_url":"https://music.apple.com/us/album/r-single/1557744841","display_url":"music.apple.com/us/album/r-sinâ€¦","indices":[236,259]}]	#ROSÃ‰ Rising: The @BLACKPINK singer's solo single #OnTheGround is not just No. 1 on the all-genre U.S. @iTunes Top Songs chart but b-side "Gone" has now hit the Top 15 Can she make a splash on the Billboard charts next week?! Listen: https://t.co/eD6Omg0mxn https://t.co/RS3szpovFh	156073.0	RT @Jeff__Benjamin: #ROSÃ‰ Rising: The @BLACKPINK singer's solo single #OnTheGround is not just No. 1 on the all-genre U.S. @iTunes Top Songâ€¦	52.0	True	full
551509	551509	604c4148c0415d0038daf681	2021-03-13 04:36:19	[]	[]	Sat Mar 13 04:30:08 +0000 2021	[]	[{"url":"https://t.co/yQesGkIdim","expanded_url":"https://www.elmananerodiario.com/rechaza-morena-transparentar-encuestas-gobernador/","display_url":"elmananerodiario.com/rechaza-morenaâ€¦","indices":[136,159]}]	Morena reservÃ³ por tiempo indefinido las encuestas que realizÃ³ para elegir a sus candidatos a gobernadores en 15 estados del paÃ­s.ðŸ¤¦ðŸ�»â€�â™‚ï¸� https://t.co/yQesGkIdim	6660978.0	RT @brozoxmiswebs: Morena reservÃ³ por tiempo indefinido las encuestas que realizÃ³ para elegir a sus candidatos a gobernadores en 15 estadosâ€¦	40.0	True	full
551510	551510	604c4148c0415d0038daf6a1	2021-03-13 04:36:19	[]	[]	Sat Mar 13 04:20:05 +0000 2021	[]	[{"url":"https://t.co/h3hB6PEbYw","expanded_url":"https://cnn.it/2OTn0nG","display_url":"cnn.it/2OTn0nG","indices":[256,279]}]	Â¡13 aÃ±os, 500 programas! Clix 500 hace un recorrido por los inicios del innovador programa, sus colaboradores y la evoluciÃ³n de productos tecnolÃ³gicos que revolucionaron el mercado. Mira este programa especial con @arduinoCNN. SÃ¡bado a las 8 P.M. (Miami). https://t.co/h3hB6PEbYw	19520263.0	RT @CNNEE: Â¡13 aÃ±os, 500 programas! Clix 500 hace un recorrido por los inicios del innovador programa, sus colaboradores y la evoluciÃ³n deâ€¦	341.0	True	full
551511	551511	604c4149c0415d0038daf6bb	2021-03-13 04:36:19	[]	[]	Thu Mar 11 14:49:36 +0000 2021	[]	[{"url":"https://t.co/SFaPJof958","expanded_url":"https://twitter.com/_imiku/status/1369757086419202051","display_url":"twitter.com/_imiku/status/â€¦","indices":[259,282]}]	I agree that forcing gender role stereotypes on gay relationships is weird and fucked. But ALSO there are wlw and mlm relationships that have a stereotypical feminine and masculine person in them, and itâ€™s not automatically heteronormative. Because itâ€™s gay. https://t.co/SFaPJof958	316.0	RT @hotgirldaigo: I agree that forcing gender role stereotypes on gay relationships is weird and fucked. But ALSO there are wlw and mlm relâ€¦	304.0	True	full
551512	551512	604c4149c0415d0038daf6d5	2021-03-13 04:36:20	[]	[]	Fri Mar 12 17:11:05 +0000 2021	[]	[{"url":"https://t.co/P8YJIxqUKY","expanded_url":"https://twitter.com/AntonioAttolini/status/1370172473296175109","display_url":"twitter.com/AntonioAttolinâ€¦","indices":[270,293]}]	ðŸ“¢ -Esta es la protecciÃ³n a la delincuencia mÃ¡s efectiva en MÃ©xico @AntonioAttolini!! -Liberar a Ovidio, mostrar respeto al Cartel de Sinaloa, y que decir del General Cienfuegos traerlo para soltarlo, si aportaste a la campaÃ±a del kks ni Covid te darÃ¡! SIGUE AL BARÃ“N! https://t.co/P8YJIxqUKY https://t.co/KK58YZq2fT	44643.0	RT @elbaronnews: ðŸ“¢ -Esta es la protecciÃ³n a la delincuencia mÃ¡s efectiva en MÃ©xico @AntonioAttolini!! -Liberar a Ovidio, mostrar respeto aâ€¦	1108.0	True	full
551513	551513	604c4149c0415d0038daf6d7	2021-03-13 04:36:20	[]	[]	Thu Mar 11 11:13:16 +0000 2021	[{"text":"lockdown","indices":[199,208]},{"text":"Ø§Ù„Ø³Ø¹ÙˆØ¯ÙŠØ©","indices":[209,218]},{"text":"Ø§Ù„Ø§Ù…Ø§Ø±Ø§Øª","indices":[219,228]},{"text":"Ø§Ù„ÙƒÙˆÙŠØª","indices":[229,236]},{"text":"Ø§Ù„Ø¨Ø­Ø±ÙŠÙ†","indices":[237,245]}]	[{"url":"https://t.co/CF5OPvMy13","expanded_url":"http://vip4gcc.com","display_url":"vip4gcc.com","indices":[76,99]}]	ðŸ’¥Ù…Ø³Ø§Ø¨Ù‚Ø© Ø¬Ø¯ÙŠØ¯Ø© ðŸ’¥ Ø¹Ù„Ù‰ Ù‡Ø°Ø§ Ø§Ù„Ø¬ÙˆØ§Ù„ Ø§Ù„Ù…Ù…ÙŠØ² Ø§Ù„ØµØºÙŠØ± Ù…Ø¶Ø§Ø¯ Ù„Ù„ÙƒØ³Ø± ÙˆØ§Ù„Ù…Ø§Ø¡ Ù…Ù‚Ø¯Ù… Ù…Ù† Ù…ØªØ¬Ø± https://t.co/CF5OPvMy13 (Ù�Ù‚Ø· Ø±ÙŠØªÙˆÙŠØª Ø§Ù„ØªØºØ±ÙŠØ¯Ø©ðŸ”� Ù…Ø¹ Ù…Ù†Ø´Ù† Ù„Ø§Ø­Ø¯ Ø§ØµØ¯Ø§Ù‚Ø§Ø¦Ùƒ ðŸ‘¥) Ø§Ù„Ø³Ø­Ø¨ Ø®Ù„Ø§Ù„ Ù¢Ù¤ Ø³Ø§Ø¹Ø© Ø¨Ø§Ø°Ù† Ø§Ù„Ù„Ù‡. Ø¨Ø§Ù„ØªÙˆÙ�ÙŠÙ‚ Ù„Ù„Ø¬Ù…ÙŠØ¹ðŸŒ¹ðŸŒ¹. #lockdown #Ø§Ù„Ø³Ø¹ÙˆØ¯ÙŠØ© #Ø§Ù„Ø§Ù…Ø§Ø±Ø§Øª #Ø§Ù„Ùƒ…	11065.0	RT @watches1233: ðŸ’¥Ù…Ø³Ø§Ø¨Ù‚Ø© Ø¬Ø¯ÙŠØ¯Ø© ðŸ’¥ Ø¹Ù„Ù‰ Ù‡Ø°Ø§ Ø§Ù„Ø¬ÙˆØ§Ù„ Ø§Ù„Ù…Ù…ÙŠØ² Ø§Ù„ØµØºÙŠØ± Ù…Ø¶Ø§Ø¯ Ù„Ù„ÙƒØ³Ø± ÙˆØ§Ù„Ù…Ø§Ø¡ Ù…Ù‚Ø¯Ù… Ù…Ù† Ù…ØªØ¬Ø± https://t.co/CF5OPvMy13 (Ù�Ù‚Ø· Ø±ÙŠØªÙˆÙŠØª Ø§Ù„ØªØºØ±ÙŠØ¯Ø©â€¦	158.0	True	full
551514	551514	604c4149c0415d0038daf6d9	2021-03-13 04:36:20	[]	[]	Fri Mar 12 17:38:20 +0000 2021	[{"text":"TheFalconAndTheWinterSoldier","indices":[33,62]}]	[{"url":"https://t.co/Yhd6Tf6ozG","expanded_url":"https://buff.ly/3cFgmJZ","display_url":"buff.ly/3cFgmJZ","indices":[135,158]}]	BREAKING: The first reactions to #TheFalconAndTheWinterSoldier's debut episode praise its action and dramatic moments! Full reactions: https://t.co/Yhd6Tf6ozG https://t.co/8fjzCLzQot	633783.0	RT @MCU_Direct: BREAKING: The first reactions to #TheFalconAndTheWinterSoldier's debut episode praise its action and dramatic moments! Fullâ€¦	94.0	True	full
551515	551515	604c4149c0415d0038daf715	2021-03-13 04:36:20	[]	[]	Sat Mar 13 04:16:07 +0000 2021	[]	[{"url":"https://t.co/0rxIHvnlyS","expanded_url":"http://nbc4dc.com/ardLf63","display_url":"nbc4dc.com/ardLf63","indices":[129,152]}]	The pandemic kept many local children with asthma out of hospitals, according to a study by Childrenâ€™s National Hospital in D.C. https://t.co/0rxIHvnlyS	325044.0	RT @nbcwashington: The pandemic kept many local children with asthma out of hospitals, according to a study by Childrenâ€™s National Hospitalâ€¦	1379.0	True	full
551516	551516	604c414ac0415d0038daf71b	2021-03-13 04:36:20	[]	[]	Sat Mar 13 03:00:02 +0000 2021	[]	[{"url":"https://t.co/YhdXeP7pnE","expanded_url":"https://www.xataka.com/p/232025","display_url":"xataka.com/p/232025","indices":[208,231]}]	EspaÃ±a estÃ¡ entre los 10 paÃ­ses del mundo con mÃ¡s poblaciÃ³n vacunada con al menos una dosis y entre los 15 con mÃ¡s poblaciÃ³n completamente vacunada, pero Â¿por quÃ© hay diferencias tan grandes dentro del paÃ­s? https://t.co/YhdXeP7pnE	1436326.0	RT @xataka: EspaÃ±a estÃ¡ entre los 10 paÃ­ses del mundo con mÃ¡s poblaciÃ³n vacunada con al menos una dosis y entre los 15 con mÃ¡s poblaciÃ³n coâ€¦	667.0	True	full
551517	551517	604c414ac0415d0038daf733	2021-03-13 04:36:20	[]	[]	Sat Mar 13 03:22:24 +0000 2021	[]	[{"url":"https://t.co/aTIt1mQ0JI","expanded_url":"https://twitter.com/Mauriello_R/status/1370574461708210179","display_url":"twitter.com/Mauriello_R/stâ€¦","indices":[187,210]}]	With all due respect, you are wrong. What makes life for the Iranians hard is the policies of the Iranian regime, its corruption and mismanagement of the resources rather than sanctions. https://t.co/aTIt1mQ0JI	1893.0	RT @Farhadrezaeii: With all due respect, you are wrong. What makes life for the Iranians hard is the policies of the Iranian regime, its coâ€¦	85.0	True	full
551518	551518	604c414ac0415d0038daf735	2021-03-13 04:36:20	[]	[]	Fri Mar 12 20:29:49 +0000 2021	[]	[{"url":"https://t.co/9VnjBP1RSm","expanded_url":"https://twitter.com/ndrew_lawrence/status/1238609502192238592","display_url":"twitter.com/ndrew_lawrenceâ€¦","indices":[271,294]}]	the root of Trump botching the COVID crisis managementâ€”deliberate blunders that ended up getting gigantic numbers killedâ€”was that he didnâ€™t want to spook the stock market or ruin the economy in an election year. He was explicit in saying he thought a good economy was... https://t.co/9VnjBP1RSm	82447.0	RT @swin24: the root of Trump botching the COVID crisis managementâ€”deliberate blunders that ended up getting gigantic numbers killedâ€”was thâ€¦	1500.0	True	full
551519	551519	604c414ac0415d0038daf743	2021-03-13 04:36:21	[]	[]	Sat Mar 13 04:32:44 +0000 2021	[{"text":"ROSÃ‰","indices":[0,5]},{"text":"OnTheGround","indices":[50,62]}]	[{"url":"https://t.co/eD6Omg0mxn","expanded_url":"https://music.apple.com/us/album/r-single/1557744841","display_url":"music.apple.com/us/album/r-sinâ€¦","indices":[236,259]}]	#ROSÃ‰ Rising: The @BLACKPINK singer's solo single #OnTheGround is not just No. 1 on the all-genre U.S. @iTunes Top Songs chart but b-side "Gone" has now hit the Top 15 Can she make a splash on the Billboard charts next week?! Listen: https://t.co/eD6Omg0mxn https://t.co/RS3szpovFh	156073.0	RT @Jeff__Benjamin: #ROSÃ‰ Rising: The @BLACKPINK singer's solo single #OnTheGround is not just No. 1 on the all-genre U.S. @iTunes Top Songâ€¦	30.0	True	full
551520	551520	604c414ac0415d0038daf745	2021-03-13 04:36:21	[]	[]	Sat Mar 13 04:23:10 +0000 2021	[{"text":"Covid_19","indices":[127,136]},{"text":"chinavirus","indices":[137,148]}]	[{"url":"https://t.co/d3aUhgXrnr","expanded_url":"https://www.foxnews.com/world/top-state-official-coronavirus-bioweapon-accident","display_url":"foxnews.com/world/top-statâ€¦","indices":[150,173]}]	Former top State Dept investigator says COVID-19 outbreak may have resulted from bioweapons research accident in CHINA. ðŸ‘€ðŸ¤¦ðŸ�»â€�â™€ï¸� #Covid_19 #chinavirus https://t.co/d3aUhgXrnr	603.0	RT @habitualhealth: Former top State Dept investigator says COVID-19 outbreak may have resulted from bioweapons research accident in CHINA.â€¦	170.0	True	full
551521	551521	604c414ac0415d0038daf751	2021-03-13 04:36:21	[]	[{"url":"https://t.co/YQOQ8Ps76x","expanded_url":"https://arrano.network/","display_url":"arrano.network","indices":[142,165]}]		[]	[]			Hello Mates, its time to verify your $ANO funds. Login to your Arrano Account and re-verify Email Download the apâ€¦ https://t.co/OBmhjHcJpd	38.0	True	full
551522	551522	604c414ac0415d0038daf759	2021-03-13 04:36:21	[]	[]	Sat Mar 13 02:30:02 +0000 2021	[{"text":"Brasil","indices":[231,238]}]	[{"url":"https://t.co/5JJ9Vo4whm","expanded_url":"https://bit.ly/38xu9kf","display_url":"bit.ly/38xu9kf","indices":[207,230]}]	â€œIrÃ³nicamente sus detractores llaman a @jairbolsonaro "dictador", alegando que es autoritario, cuando en realidad ha procurado dar autonomÃ­a a los estados y permitir que el sector privado brinde solucionesâ€� https://t.co/5JJ9Vo4whm #Brasil ðŸ‡§ðŸ‡· por âœ�ï¸� @MamelaFialloFlo	204668.0	RT @PanAmPost_es: â€œIrÃ³nicamente sus detractores llaman a @jairbolsonaro "dictador", alegando que es autoritario, cuando en realidad ha procâ€¦	1034.0	True	full
551523	551523	604c414ac0415d0038daf763	2021-03-13 04:36:21	[]	[]	Fri Mar 12 17:00:01 +0000 2021	[{"text":"NoticiasUno","indices":[0,12]}]	[{"url":"https://t.co/6XvOdrpU76","expanded_url":"http://bit.ly/3vcdUDd","display_url":"bit.ly/3vcdUDd","indices":[251,274]}]	#NoticiasUno| Un teniente, un mayor y un sargento del EjÃ©rcito explicaron en sus declaraciones por falsos positivos en la JEP que el general Mario Montoya les pedÃ­a litros de sangre y que esta presiÃ³n llevÃ³ a la multiplicaciÃ³n de los falsos positivos https://t.co/6XvOdrpU76	2133878.0	RT @NoticiasUno: #NoticiasUno| Un teniente, un mayor y un sargento del EjÃ©rcito explicaron en sus declaraciones por falsos positivos en laâ€¦	271.0	True	full
551524	551524	604c414ac0415d0038daf767	2021-03-13 04:36:21	[]	[]	Sat Mar 13 04:32:44 +0000 2021	[{"text":"Avatar","indices":[0,7]},{"text":"Avatar","indices":[76,83]},{"text":"Endgame","indices":[101,109]}]	[{"url":"https://t.co/eO0ev0I39T","expanded_url":"http://Instagram.com/ottsandeep","display_url":"Instagram.com/ottsandeep","indices":[133,156]}]	#Avatar is now again #1 at global boxoffice. With the re-release in China, #Avatar managed to cross #Endgame to reclaim its spot. https://t.co/eO0ev0I39T. https://t.co/uEN1FcXaEj	14524.0	RT @OTTSandeep: #Avatar is now again #1 at global boxoffice. With the re-release in China, #Avatar managed to cross #Endgame to reclaim itâ€¦	785.0	True	full
551525	551525	604c414ac0415d0038daf76d	2021-03-13 04:36:21	[]	[]	Fri Mar 12 20:18:08 +0000 2021	[{"text":"Urgente","indices":[0,8]}]	[{"url":"https://t.co/JLwN4yppCZ","expanded_url":"http://ow.ly/gSxP50DXEoL","display_url":"ow.ly/gSxP50DXEoL","indices":[108,131]}]	#Urgente Bolivia: ordenan arrestar a la ex presidenta Jeanine Ã�Ã±ez y 5 de sus ministros por golpe de Estado https://t.co/JLwN4yppCZ https://t.co/RvHQH3aeDi	8826398.0	RT @AristeguiOnline: #Urgente Bolivia: ordenan arrestar a la ex presidenta Jeanine Ã�Ã±ez y 5 de sus ministros por golpe de Estado https://t.â€¦	135.0	True	full
551526	551526	604c414ac0415d0038daf773	2021-03-13 04:36:21	[]	[]	Wed Mar 10 20:38:47 +0000 2021	[]	[{"url":"https://t.co/0ktrdwHEwx","expanded_url":"https://coronavirus.medium.com/swollen-lymph-nodes-cancer-or-covid-19-vaccine-reaction-c9b091ab99b2","display_url":"coronavirus.medium.com/swollen-lymph-â€¦","indices":[154,177]}]	In this entry on the Covid blog @Medium, I write about lymph node swelling after vaccines&amp;how we came to name one of my son's enlarged nodes "Alfred" https://t.co/0ktrdwHEwx	13348.0	RT @ejwillingham: In this entry on the Covid blog @Medium, I write about lymph node swelling after vaccines&amp;how we came to name one of my sâ€¦	35547.0	True	full
551527	551527	604c414bc0415d0038daf795	2021-03-13 04:36:22	[]	[]	Sat Mar 13 04:32:44 +0000 2021	[{"text":"ROSÃ‰","indices":[0,5]},{"text":"OnTheGround","indices":[50,62]}]	[{"url":"https://t.co/eD6Omg0mxn","expanded_url":"https://music.apple.com/us/album/r-single/1557744841","display_url":"music.apple.com/us/album/r-sinâ€¦","indices":[236,259]}]	#ROSÃ‰ Rising: The @BLACKPINK singer's solo single #OnTheGround is not just No. 1 on the all-genre U.S. @iTunes Top Songs chart but b-side "Gone" has now hit the Top 15 Can she make a splash on the Billboard charts next week?! Listen: https://t.co/eD6Omg0mxn https://t.co/RS3szpovFh	156073.0	RT @Jeff__Benjamin: #ROSÃ‰ Rising: The @BLACKPINK singer's solo single #OnTheGround is not just No. 1 on the all-genre U.S. @iTunes Top Songâ€¦	60.0	True	full
551528	551528	604c414bc0415d0038daf79f	2021-03-13 04:36:22	[]	[]	Sat Mar 13 04:30:08 +0000 2021	[]	[{"url":"https://t.co/yQesGkIdim","expanded_url":"https://www.elmananerodiario.com/rechaza-morena-transparentar-encuestas-gobernador/","display_url":"elmananerodiario.com/rechaza-morenaâ€¦","indices":[136,159]}]	Morena reservÃ³ por tiempo indefinido las encuestas que realizÃ³ para elegir a sus candidatos a gobernadores en 15 estados del paÃ­s.ðŸ¤¦ðŸ�»â€�â™‚ï¸� https://t.co/yQesGkIdim	6661019.0	RT @brozoxmiswebs: Morena reservÃ³ por tiempo indefinido las encuestas que realizÃ³ para elegir a sus candidatos a gobernadores en 15 estadosâ€¦	83.0	True	full
551529	551529	604c414bc0415d0038daf7b7	2021-03-13 04:36:22	[]	[]	Sat Mar 13 04:32:44 +0000 2021	[{"text":"ROSÃ‰","indices":[0,5]},{"text":"OnTheGround","indices":[50,62]}]	[{"url":"https://t.co/eD6Omg0mxn","expanded_url":"https://music.apple.com/us/album/r-single/1557744841","display_url":"music.apple.com/us/album/r-sinâ€¦","indices":[236,259]}]	#ROSÃ‰ Rising: The @BLACKPINK singer's solo single #OnTheGround is not just No. 1 on the all-genre U.S. @iTunes Top Songs chart but b-side "Gone" has now hit the Top 15 Can she make a splash on the Billboard charts next week?! Listen: https://t.co/eD6Omg0mxn https://t.co/RS3szpovFh	156073.0	RT @Jeff__Benjamin: #ROSÃ‰ Rising: The @BLACKPINK singer's solo single #OnTheGround is not just No. 1 on the all-genre U.S. @iTunes Top Songâ€¦	10.0	True	full
551530	551530	604c414bc0415d0038daf7b9	2021-03-13 04:36:22	[{"text":"computers","indices":[163,173]},{"text":"deal","indices":[199,204]},{"text":"loot","indices":[205,210]}]	[{"url":"https://t.co/P3bDCB88yG","expanded_url":"https://www.amazon.in/dp/B08XYSP1R3?tag=xd027-21","display_url":"amazon.in/dp/B08XYSP1R3?â€¦","indices":[175,198]}]		[]	[]			Acer Nitro 5 Intel Core i5-10th Gen 15.6 ðŸ”¹ Offer price-â‚¹Â 89,990.00 ðŸ”¹ MRP-â‚¹Â 1,29,999.00 ðŸ”¹ You Save: â‚¹ 40,009.00 (â€¦ https://t.co/JdDyYjZTtm	305.0	True	full
551531	551531	604c414cc0415d0038daf7f5	2021-03-13 04:36:23	[]	[]	Fri Mar 12 18:00:22 +0000 2021	[]	[{"url":"https://t.co/WlQSA7hCwj","expanded_url":"https://rutakritica.org/blog/2021/03/12/yo-no-soy-lenin-moreno/","display_url":"rutakritica.org/blog/2021/03/1â€¦","indices":[245,268]}]	Yo no soy Lenin Moreno, por â�¦@alexismoncayoâ�©: â€œEs Ã©l el estandarte de uno de los antivalores mÃ¡s repugnantes de la polÃ­tica como es la traiciÃ³n: traicionÃ³ a sus compaÃ±eros, a su Presidente, a su militancia, a sus votantes, en resumen, al paÃ­sâ€�. https://t.co/WlQSA7hCwj	31500.0	RT @RutaKritica: Yo no soy Lenin Moreno, por â�¦@alexismoncayoâ�©: â€œEs Ã©l el estandarte de uno de los antivalores mÃ¡s repugnantes de la polÃ­ticâ€¦	1301.0	True	full
551532	551532	604c414cc0415d0038daf807	2021-03-13 04:36:23	[]	[]	Sat Mar 13 00:51:53 +0000 2021	[]	[{"url":"https://t.co/9BbZwjJiEk","expanded_url":"https://www.hkcnews.com/article/39036/benedict_rogers-dr_sasa-burma-39041/dr-sasa","display_url":"hkcnews.com/article/39036/â€¦","indices":[255,278]}]	Committee Representing the Pyidaungsu Hltuttaw (CRPH) â€“ Parliamentarians elected in last Novemberâ€™s election who have been unable to take their seats due to the coup â€“ of Dr Sasa as its special envoy to the United Nations and the international community. https://t.co/9BbZwjJiEk	112926.0	RT @DrSasa22222: Committee Representing the Pyidaungsu Hltuttaw (CRPH) â€“ Parliamentarians elected in last Novemberâ€™s election who have beenâ€¦	442.0	True	full
551533	551533	604c414cc0415d0038daf80b	2021-03-13 04:36:23	[]	[{"url":"https://t.co/UetuicqBwu","expanded_url":"https://www.kfyrtv.com/2021/03/13/sen-kevin-cramer-addresses-the-north-dakota-house/","display_url":"kfyrtv.com/2021/03/13/senâ€¦","indices":[217,240]}]		[]	[]			â€œHe reflected on dealing with the COVID-19 pandemic over the past year and called on state lawmakers to keep workinâ€¦ https://t.co/2KIPhNX1E4	5115.0	True	full
551534	551534	604c414cc0415d0038daf811	2021-03-13 04:36:23	[]	[]	Fri Mar 12 21:43:44 +0000 2021	[]	[{"url":"https://t.co/pHAIBQD0Qo","expanded_url":"https://vaccinetogetherny.org/Pages/default.aspx","display_url":"vaccinetogetherny.org/Pages/default.â€¦","indices":[253,276]}]	New Yorkers who live in Washington Heights and some zip codes in Inwood and Upper Harlem: The Armory has TONS of vaccine apts available and you can get in within mere days. You just have to go through the Weil Cornell and set up a Connect account here: https://t.co/pHAIBQD0Qo	54883.0	RT @erinbiba: New Yorkers who live in Washington Heights and some zip codes in Inwood and Upper Harlem: The Armory has TONS of vaccine aptsâ€¦	3071.0	True	full
551535	551535	604c414cc0415d0038daf827	2021-03-13 04:36:23	[]	[]	Fri Mar 12 23:57:50 +0000 2021	[]	[{"url":"https://t.co/GyjVtoH3kj","expanded_url":"https://www.mysanantonio.com/lifestyle/slideshow/San-Antonio-teacher-shares-her-pandemic-journey-218935.php","display_url":"mysanantonio.com/lifestyle/slidâ€¦","indices":[213,236]}]	FRIDAY NIGHT READ: A San Antonio teacher shared how she navigated being a first-time mom during the COVID-19 era. She highlights labor during COVID, virtual learning, and postpartum anxiety. It's powerful. More: https://t.co/GyjVtoH3kj @mySA @mrsfeliciachav @davethechav26	1102.0	RT @CillaAguirre: FRIDAY NIGHT READ: A San Antonio teacher shared how she navigated being a first-time mom during the COVID-19 era. She higâ€¦	79.0	True	full
551536	551536	604c414cc0415d0038daf82d	2021-03-13 04:36:23	[]	[]	Fri Mar 12 19:08:16 +0000 2021	[]	[{"url":"https://t.co/vQISaHkd1M","expanded_url":"https://consultqd.clevelandclinic.org/managing-lingering-cardiovascular-effects-of-covid-19-through-a-dedicated-program/","display_url":"consultqd.clevelandclinic.org/managing-lingeâ€¦","indices":[128,151]}]	Patients with ongoing symptoms after COVID-19 recovery are increasingly recognized as a growing population in need of attention https://t.co/vQISaHkd1M data indicate that as many as 60% of patients have evidence of active cardiac inflammation months after the COVID-19 infection	7636.0	RT @erlesen: Patients with ongoing symptoms after COVID-19 recovery are increasingly recognized as a growing population in need of attentioâ€¦	7636.0	True	full
551537	551537	604c414dc0415d0038daf82f	2021-03-13 04:36:23	[{"text":"Namaste","indices":[0,8]},{"text":"PavanMuktAsan","indices":[117,131]}]	[{"url":"https://t.co/Voi9tiobk2","expanded_url":"https://www.opindia.com/2021/03/usa-alabama-house-of-representatives-yoga-ban-public-school-classrooms-namaste/","display_url":"opindia.com/2021/03/usa-alâ€¦","indices":[252,275]}]		[]	[]			#Namaste kept pandemic at bay, while they were falling down like nine pins. Interesting to know what they would calâ€¦ https://t.co/oobLgeRcMF	68746.0	True	full
551538	551538	604c414dc0415d0038daf837	2021-03-13 04:36:23	[]	[]	Sat Mar 13 04:32:44 +0000 2021	[{"text":"ROSÃ‰","indices":[0,5]},{"text":"OnTheGround","indices":[50,62]}]	[{"url":"https://t.co/eD6Omg0mxn","expanded_url":"https://music.apple.com/us/album/r-single/1557744841","display_url":"music.apple.com/us/album/r-sinâ€¦","indices":[236,259]}]	#ROSÃ‰ Rising: The @BLACKPINK singer's solo single #OnTheGround is not just No. 1 on the all-genre U.S. @iTunes Top Songs chart but b-side "Gone" has now hit the Top 15 Can she make a splash on the Billboard charts next week?! Listen: https://t.co/eD6Omg0mxn https://t.co/RS3szpovFh	156045.0	RT @Jeff__Benjamin: #ROSÃ‰ Rising: The @BLACKPINK singer's solo single #OnTheGround is not just No. 1 on the all-genre U.S. @iTunes Top Songâ€¦	75.0	True	full
551539	551539	604c414dc0415d0038daf84b	2021-03-13 04:36:24	[]	[]	Fri Mar 12 02:08:35 +0000 2021	[{"text":"Pakistan","indices":[126,135]}]	[{"url":"https://t.co/iVGOgok614","expanded_url":"https://www.dnaindia.com/world/report-pakistan-government-gets-into-panic-mode-as-uae-demands-its-usd-1-billion-back-2880578","display_url":"dnaindia.com/world/report-pâ€¦","indices":[242,265]}]	Elementary economics is: spending a large chunk of budget on Rawalpindi at the cost of economy is the sure path to debt-trap. #Pakistan has walked towards it with open eyes. Neither GHQ nor Umma nor China can save the economy from sinking. https://t.co/iVGOgok614	10158.0	RT @Par1Ke: Elementary economics is: spending a large chunk of budget on Rawalpindi at the cost of economy is the sure path to debt-trap. #â€¦	0.0	True	full
551540	551540	604c414dc0415d0038daf861	2021-03-13 04:36:24	[]	[]	Mon Mar 08 20:14:27 +0000 2021	[{"text":"InternationalWomensDay","indices":[171,194]}]	[{"url":"https://t.co/pIFHut7NJm","expanded_url":"https://www.alislam.org/book/pathway-to-paradise/womens-issues/","display_url":"alislam.org/book/pathway-tâ€¦","indices":[195,218]}]	Allah says in the Holy Quran â€œAnd We have enjoined man to be good to his parents; his mother bears him in weakness upon weakness, and his weaning takes two yearsâ€� (31:15) #InternationalWomensDay https://t.co/pIFHut7NJm	32.0	RT @LajnaWSOCanada: Allah says in the Holy Quran â€œAnd We have enjoined man to be good to his parents; his mother bears him in weakness uponâ€¦	2.0	True	full
551541	551541	604c414dc0415d0038daf871	2021-03-13 04:36:24	[]	[]	Sat Mar 06 19:18:12 +0000 2021	[]	[{"url":"https://t.co/rHNbl8ZyJP","expanded_url":"https://link.medium.com/xZEP8IfCpeb","display_url":"link.medium.com/xZEP8IfCpeb","indices":[256,279]}]	Here â¤µï¸� I reflect on the anniversary of the pandemic in NYC. Its hard to describe all the sadness healthcare workers saw this past year. But theres reason for hope. Thankfully many of us are vaccinated against a disease we feared, bringing some comfort. https://t.co/rHNbl8ZyJP	209549.0	RT @Craig_A_Spencer: Here â¤µï¸� I reflect on the anniversary of the pandemic in NYC. Its hard to describe all the sadness healthcare workers sâ€¦	1017.0	True	full
551542	551542	604c414dc0415d0038daf87d	2021-03-13 04:36:24	[]	[]	Sat Mar 13 04:32:44 +0000 2021	[{"text":"ROSÃ‰","indices":[0,5]},{"text":"OnTheGround","indices":[50,62]}]	[{"url":"https://t.co/eD6Omg0mxn","expanded_url":"https://music.apple.com/us/album/r-single/1557744841","display_url":"music.apple.com/us/album/r-sinâ€¦","indices":[236,259]}]	#ROSÃ‰ Rising: The @BLACKPINK singer's solo single #OnTheGround is not just No. 1 on the all-genre U.S. @iTunes Top Songs chart but b-side "Gone" has now hit the Top 15 Can she make a splash on the Billboard charts next week?! Listen: https://t.co/eD6Omg0mxn https://t.co/RS3szpovFh	156073.0	RT @Jeff__Benjamin: #ROSÃ‰ Rising: The @BLACKPINK singer's solo single #OnTheGround is not just No. 1 on the all-genre U.S. @iTunes Top Songâ€¦	332.0	True	full
551543	551543	604c414ec0415d0038daf88b	2021-03-13 04:36:24	[{"text":"Canada","indices":[172,179]},{"text":"COVIDCanada","indices":[180,192]},{"text":"Vancouver","indices":[193,203]},{"text":"Edmonton","indices":[204,213]},{"text":"Montreal","indices":[214,223]},{"text":"Toronto","indices":[224,232]},{"text":"Calgary","indices":[233,241]},{"text":"Ottawa","indices":[242,249]}]	[{"url":"https://t.co/PuEft7w9za","expanded_url":"https://www.redbubble.com/people/frigamribe88/shop","display_url":"redbubble.com/people/frigamrâ€¦","indices":[268,291]}]		[]	[]			@Eyecatcher_Pro Designing and selling cute and funny covid19 related facemasks as well as other merch (tshirts, mugâ€¦ https://t.co/9eirKckH93	1159.0	True	full
551544	551544	604c414ec0415d0038daf893	2021-03-13 04:36:24	[]	[{"url":"https://t.co/qzT10uZFEj","expanded_url":"https://www.youtube.com/channel/UCvF-miK22jY_DskGtOvNm5Q?sub_confirmation=1","display_url":"youtube.com/channel/UCvF-mâ€¦","indices":[118,141]}]		[]	[]			@xshyxx1 heyya sorry to bother you I wonder if you can have a look at my youtube channel its related to anime memeâ€¦ https://t.co/PfhsLoexuX	4116.0	True	full
551545	551545	604c414ec0415d0038daf8a1	2021-03-13 04:36:24	[]	[{"url":"https://t.co/YrnYZ9Ca36","expanded_url":"https://ischinaresponsibleforcovid19outbreak.blogspot.com/","display_url":"â€¦nsibleforcovid19outbreak.blogspot.com","indices":[147,170]},{"url":"https://t.co/kdsuwsBnZU","expanded_url":"https://workfromhomeduringcovid19pandemic.blogspot.com/","display_url":"â€¦omeduringcovid19pandemic.blogspot.com","indices":[244,267]}]		[]	[]			@AnnieGabstonH The virus of Covid19 rapidly changing, revolving in new environment and makes the innovation of vaccâ€¦ https://t.co/3kVdwmGJ2w	17.0	True	full
551546	551546	604c414ec0415d0038daf8a9	2021-03-13 04:36:25	[]	[]	Sat Mar 13 02:04:19 +0000 2021	[]	[{"url":"https://t.co/S9jkTgJwv8","expanded_url":"https://globalnews.ca/news/7693975/coronavirus-ontario-cancer-screenings/","display_url":"globalnews.ca/news/7693975/câ€¦","indices":[211,234]}]	"Combine this with the likely rise in chronic disease associated with unemployment and our health system will need to be ready to handle a prolonged and substantial surge in the demand for post-pandemic care." https://t.co/S9jkTgJwv8	233867.0	RT @globalnewsto: "Combine this with the likely rise in chronic disease associated with unemployment and our health system will need to beâ€¦	238.0	True	full
551547	551547	604c414ec0415d0038daf8b1	2021-03-13 04:36:25	[]	[]	Sat Mar 13 04:30:54 +0000 2021	[]	[{"url":"https://t.co/YxizKyZZvN","expanded_url":"https://twitter.com/propuestas_ec/status/1370185318536712194","display_url":"twitter.com/propuestas_ec/â€¦","indices":[274,297]}]	...expresiones machistas del lÃ­der histÃ³rico sentenciado por Sobornos : " GORDITA HORROROSA " Nadie las olvidarÃ¡...aÃºn retumban en la ciudadanÃ­a. Hoy en la campaÃ±a electoral, ARAÃšZ, lÃ­der de las "mariposas del Sur", suaviza sus expresiones hacia el conglomerado femenino. https://t.co/YxizKyZZvN	1408.0	RT @jorgejhorlfl: ...expresiones machistas del lÃ­der histÃ³rico sentenciado por Sobornos : " GORDITA HORROROSA " Nadie las olvidarÃ¡...aÃºn reâ€¦	1408.0	True	full
551548	551548	604c414ec0415d0038daf8c3	2021-03-13 04:36:25	[]	[]	Sat Mar 13 04:33:01 +0000 2021	[{"text":"Newtum","indices":[166,173]},{"text":"PythonPracticeSeries","indices":[175,196]},{"text":"pythonlearning","indices":[198,213]},{"text":"pythonBot","indices":[214,224]},{"text":"Python","indices":[226,233]}]	[{"url":"https://t.co/0KUHgtcvC9","expanded_url":"https://youtu.be/7oH2EyTNH1k","display_url":"youtu.be/7oH2EyTNH1k","indices":[56,79]},{"url":"https://t.co/8rAUg87y3h","expanded_url":"https://newtum.com/python_online_course/","display_url":"newtum.com/python_online_â€¦","indices":[140,163]}]	Python Practice 15: Star Pattern in Python using Loops https://t.co/0KUHgtcvC9 If you want to enroll for the full course click over here: https://t.co/8rAUg87y3hâ€‹ #Newtumâ€‹ #PythonPracticeSeriesâ€‹ #pythonlearning #pythonBot #Python https://t.co/r1jRaIkvZr	11.0	RT @NewtumSolutions: Python Practice 15: Star Pattern in Python using Loops https://t.co/0KUHgtcvC9 If you want to enroll for the full coâ€¦	547.0	True	full
551549	551549	604c414ec0415d0038daf8c5	2021-03-13 04:36:25	[]	[]	Fri Mar 12 23:49:40 +0000 2021	[]	[{"url":"https://t.co/9or4rarUEQ","expanded_url":"https://www.ultimahora.com/c2931341","display_url":"ultimahora.com/c2931341","indices":[150,173]}]	Los reclamos se deben a la falta de insumos y medicamentos, la poca transparencia de los USD 1.600 millones destinados a la lucha contra el Covid-19. https://t.co/9or4rarUEQ	1054422.0	RT @UltimaHoracom: Los reclamos se deben a la falta de insumos y medicamentos, la poca transparencia de los USD 1.600 millones destinados aâ€¦	148.0	True	full
551550	551550	604c414ec0415d0038daf8c9	2021-03-13 04:36:25	[]	[{"url":"https://t.co/upN4zDwz6Y","expanded_url":"https://twitter.com/i/events/1370543678175899651","display_url":"twitter.com/i/events/13705â€¦","indices":[256,279]}]		[]	[]			See 'Chelle @RepFischbach, the 'only 9% goes to Covid relief' was just another of your lies. I think you're just crâ€¦ https://t.co/3ihi0T9CdN	652.0	True	full
551551	551551	604c414fc0415d0038daf8e5	2021-03-13 04:36:25	[{"text":"currentaffairs","indices":[116,131]},{"text":"worldnews","indices":[132,142]}]	[{"url":"https://t.co/rVM1OtiTqG","expanded_url":"https://rplg.co/4b78b8b0","display_url":"rplg.co/4b78b8b0","indices":[92,115]}]		[]	[]			COVID-19 pill effective in preliminary testing may be 'holy grail' of pandemic, doctor says https://t.co/rVM1OtiTqGâ€¦ https://t.co/2WfeP4lCno	16.0	True	full
551552	551552	604c414fc0415d0038daf8fb	2021-03-13 04:36:26	[]	[]	Sat Mar 13 00:02:46 +0000 2021	[]	[{"url":"https://t.co/ocE06lemG1","expanded_url":"http://GRAMMY.com","display_url":"GRAMMY.com","indices":[213,236]},{"url":"https://t.co/lEQm1Dn8Bz","expanded_url":"https://www.grammy.com/grammys/news/63rd-grammy-awards-premiere-ceremony-lineup-2021-grammys","display_url":"grammy.com/grammys/news/6â€¦","indices":[239,262]}]	The winner of the Best Pop Duo/Group Performance category will be announced at the 63rd GRAMMY Awards Premiere Ceremony on March 14, at noon PT (March 15, 4AM KST), which will be streamed live internationally via https://t.co/ocE06lemG1. https://t.co/lEQm1Dn8Bz https://t.co/wzZ9skoQgM	426248.0	RT @doolsetbangtan: The winner of the Best Pop Duo/Group Performance category will be announced at the 63rd GRAMMY Awards Premiere Ceremonyâ€¦	47.0	True	full
551553	551553	604c414fc0415d0038daf909	2021-03-13 04:36:26	[]	[]	Fri Mar 12 18:24:23 +0000 2021	[]	[{"url":"https://t.co/SMoqp5z6Aw","expanded_url":"https://twitter.com/WIONews/status/1370410505903484928","display_url":"twitter.com/WIONews/statusâ€¦","indices":[219,242]}]	Let us forget for a moment that a faculty member (who had no business in student politics) decided to bully, defame, harass my family and I in the public domain? And the post is still unapologetically up! Day 23 now? https://t.co/SMoqp5z6Aw	15232.0	RT @Rashmidvs: Let us forget for a moment that a faculty member (who had no business in student politics) decided to bully, defame, harassâ€¦	28604.0	True	full
551554	551554	604c414fc0415d0038daf915	2021-03-13 04:36:26	[]	[]	Thu Oct 15 17:30:00 +0000 2020	[]	[{"url":"https://t.co/1FnqvRhHHg","expanded_url":"http://onlyfans.com/GiselleDriller","display_url":"onlyfans.com/GiselleDriller","indices":[49,72]}]	GO TO MY ONLYFANS FOR THE FULL 15 MINUTE VIDEO! https://t.co/1FnqvRhHHg @Trans500 @Trans600 @transononlyfans @TransXHub @TrannyCommunity @transpubinc @trannytweet @ShemalesOnCams @Shemalesbr @topshemales121 @Shemaleporn1983 @PremiumShemale @TrannyPornClips https://t.co/8hP2a4nnkK	8859.0	RT @tsgiselledri: GO TO MY ONLYFANS FOR THE FULL 15 MINUTE VIDEO! https://t.co/1FnqvRhHHg @Trans500 @Trans600 @transononlyfans @TransXHubâ€¦	156.0	True	full
551555	551555	604c414fc0415d0038daf925	2021-03-13 04:36:26	[]	[]	Sat Mar 13 04:00:22 +0000 2021	[]	[{"url":"https://t.co/GGmGHOHCL9","expanded_url":"https://youtu.be/tXqyuJPRS0Q","display_url":"youtu.be/tXqyuJPRS0Q","indices":[182,205]}]	Hoy @lopezobrador_ le dio la palabra a nuestro compaÃ±ero periodista Carlos Pozos @lordmolecula, quien ademÃ¡s de sus participaciones nos compartiÃ³ lo mÃ¡s importante de la maÃ±anera... https://t.co/GGmGHOHCL9	356355.0	RT @_VicenteSerrano: Hoy @lopezobrador_ le dio la palabra a nuestro compaÃ±ero periodista Carlos Pozos @lordmolecula, quien ademÃ¡s de sus paâ€¦	25.0	True	full
551556	551556	604c414fc0415d0038daf933	2021-03-13 04:36:26	[]	[]	Fri Mar 12 16:33:40 +0000 2021	[]	[{"url":"https://t.co/9anz2PC3tP","expanded_url":"https://www.nytimes.com/2021/03/10/obituaries/aruka-juma-coronavirus-dead.html","display_url":"nytimes.com/2021/03/10/obiâ€¦","indices":[241,264]}]	â€œThese days, I feel alone and think a lot about back when there were many of us. We were many before the rubber tappers and the prospectors came to kill all the Juma people. Back then, the Juma were happy. Now there is only me.â€� ArukÃ¡ Juma https://t.co/9anz2PC3tP	1209.0	RT @NanaYBrantuo: â€œThese days, I feel alone and think a lot about back when there were many of us. We were many before the rubber tappers aâ€¦	2.0	True	full
551557	551557	604c4150c0415d0038daf943	2021-03-13 04:36:26	[]	[]	Wed Mar 10 08:17:23 +0000 2021	[]	[{"url":"https://t.co/cXqJVxkqXR","expanded_url":"https://twitter.com/DUPONTBLUES/status/1369068224646553606","display_url":"twitter.com/DUPONTBLUES/stâ€¦","indices":[287,310]}]	I won't be online for 2 weeks-trying hard to heal. I love all my Twitter friends &amp; I hope you'll still be here when I get backâ™¥ï¸�It's my only option+I need to do all I can to finally get over this. I pre-programmed some messages to go out &amp; I won't be here to answer. Stay safeâ™¥ï¸� https://t.co/cXqJVxkqXR	32496.0	RT @DUPONTBLUES: I won't be online for 2 weeks-trying hard to heal. I love all my Twitter friends &amp; I hope you'll still be here when I getâ€¦	32496.0	True	full
551558	551558	604c4150c0415d0038daf94f	2021-03-13 04:36:26	[]	[]	Sat Mar 13 04:32:50 +0000 2021	[{"text":"NeuralNetworks","indices":[9,24]},{"text":"AI","indices":[63,66]},{"text":"BigData","indices":[186,194]},{"text":"DataScience","indices":[195,207]},{"text":"DeepLearning","indices":[208,221]},{"text":"Algorithms","indices":[222,233]},{"text":"abdsc","indices":[274,280]}]	[{"url":"https://t.co/iakKI2hUwy","expanded_url":"https://dy.si/fNR5A","display_url":"dy.si/fNR5A","indices":[157,180]},{"url":"https://t.co/kriLOxy02U","expanded_url":"https://bit.ly/2C522Zc","display_url":"bit.ly/2C522Zc","indices":[250,273]}]	Training #NeuralNetworks burns through a lot of energy. As the #AI field grows, AI researchers must work to keep its carbon foot print from growing with it: https://t.co/iakKI2hUwy â€”â€”â€”â€” #BigData #DataScience #DeepLearning #Algorithms â€”â€” Graphic from https://t.co/kriLOxy02U #abdsc https://t.co/Dgkq0ElZEQ	274294.0	RT @KirkDBorne: Training #NeuralNetworks burns through a lot of energy. As the #AI field grows, AI researchers must work to keep its carbonâ€¦	547.0	True	full
551559	551559	604c4151c0415d0038daf9a7	2021-03-13 04:36:28	[]	[]	Thu Mar 11 16:58:03 +0000 2021	[]	[{"url":"https://t.co/cZw6H71oUJ","expanded_url":"https://bit.ly/3cgSvjq","display_url":"bit.ly/3cgSvjq","indices":[222,245]}]	The $1.9 trillion coronavirus pandemic relief package includes nontaxable stimulus checks of $1,400 for many Americans. It does NOT give a $25 million bonus to House members, as a post on social media said. Pants on Fire! https://t.co/cZw6H71oUJ	697309.0	RT @PolitiFact: The $1.9 trillion coronavirus pandemic relief package includes nontaxable stimulus checks of $1,400 for many Americans. Itâ€¦	1217.0	True	full
551560	551560	604c4151c0415d0038daf9b1	2021-03-13 04:36:28	[]	[]	Fri Mar 12 20:30:49 +0000 2021	[]	[{"url":"https://t.co/EabnMBoXhy","expanded_url":"https://www.whitehouse.gov/American-Rescue-Plan/","display_url":"whitehouse.gov/American-Rescuâ€¦","indices":[252,275]}]	When @POTUS was elected, he said help was on the wayâ€”and he delivered. The American Rescue Plan is landmark legislation that will ring through generations, lifting up families and beating back this pandemic.Â Â Here's how it will help people like you:Â https://t.co/EabnMBoXhy	129959257.0	RT @BarackObama: When @POTUS was elected, he said help was on the wayâ€”and he delivered. The American Rescue Plan is landmark legislation thâ€¦	655.0	True	full
551561	551561	604c4151c0415d0038daf9b5	2021-03-13 04:36:28	[]	[]	Wed Mar 10 23:31:00 +0000 2021	[]	[{"url":"https://t.co/MJ9gexA4q4","expanded_url":"https://www.bmj.com/content/372/bmj.n614","display_url":"bmj.com/content/372/bmâ€¦","indices":[128,151]}]	New editorial in @bmj_latest by @Tamsin_J_Ford @ProfAnnJohn @SASHBristol on effects of pandemic on young peopleâ€™s mental health https://t.co/MJ9gexA4q4	87964.0	RT @Mental_Elf: New editorial in @bmj_latest by @Tamsin_J_Ford @ProfAnnJohn @SASHBristol on effects of pandemic on young peopleâ€™s mental heâ€¦	973.0	True	full
[truncated: 109,637 more rows]
