# Supplementary material for: Low credibility URL sharing on Twitter during reporting linking rare blood clots with the Oxford/AstraZeneca COVID-19 vaccine
Source: PLoS One. 2024 Jan 19;19(1):e0296444. doi: 10.1371/journal.pone.0296444 (PMC10798519; doi:10.1371/journal.pone.0296444)
Supplement: S23 File — (CSV) [file pone.0296444.s025.csv]

	Unnamed: 0	_id	created_at	extended_tweet.entities.hashtags	URL	retweeted_status.created_at	retweeted_status.extended_tweet.entities.hashtags	RTURL	retweeted_status.extended_tweet.full_text	retweeted_status.user.followers_count	text	user.followers_count	indicator	origin
661200	661200	604ce5302d6e870038f611e9	2021-03-13 16:15:38	[]	[{"url":"https://t.co/iiNGtj5kxu","expanded_url":"https://www.polygon.com/2019/6/25/18744184/avengers-endgame-rerelease-new-scene-spiderman-far-from-home","display_url":"polygon.com/2019/6/25/1874â€¦","indices":[145,168]}]		[]	[]			@Bmanlegoboy That statement is literally incorrect. Endgame needed a re-release (about a month after its original tâ€¦ https://t.co/czWMwdPciL	16.0	True	full
661201	661201	604ce5302d6e870038f611f7	2021-03-13 16:15:39	[]	[]	Sat Mar 13 16:12:02 +0000 2021	[]	[{"url":"https://t.co/Wsoq4A4HyH","expanded_url":"https://bit.ly/3qMnfhf","display_url":"bit.ly/3qMnfhf","indices":[139,162]}]	Around 14,000 Navajo Nation residents still do not have electricity in their homes. That's making it harder to follow COVID-19 guidelines. https://t.co/Wsoq4A4HyH	234023.0	RT @grist: Around 14,000 Navajo Nation residents still do not have electricity in their homes. That's making it harder to follow COVID-19 gâ€¦	213.0	True	full
661202	661202	604ce5302d6e870038f61205	2021-03-13 16:15:39	[]	[{"url":"https://t.co/JRnlxUbwQm","expanded_url":"https://ischinaresponsibleforcovid19outbreak.blogspot.com/","display_url":"â€¦nsibleforcovid19outbreak.blogspot.com","indices":[155,178]},{"url":"https://t.co/VM5ltI22UO","expanded_url":"https://workfromhomeduringcovid19pandemic.blogspot.com/","display_url":"â€¦omeduringcovid19pandemic.blogspot.com","indices":[252,275]}]		[]	[]			@MartinRemains @Fruich The virus of Covid19 rapidly changing, revolving in new environment and makes the innovationâ€¦ https://t.co/NuFWp9greB	106.0	True	full
661203	661203	604ce5302d6e870038f61209	2021-03-13 16:15:39	[]	[]	Sat Mar 13 15:40:40 +0000 2021	[{"text":"13Marzo","indices":[0,8]},{"text":"Covid_19","indices":[30,39]}]	[{"url":"https://t.co/MuHbFS1s91","expanded_url":"http://bit.ly/mcomcovid","display_url":"bit.ly/mcomcovid","indices":[233,256]}]	#13Marzo Combatimos contra la #Covid_19 con bioseguridad, jornadas de desinfecciÃ³n y un plan de adecuaciÃ³n y dotaciÃ³n de centros de salud, mientras nos preparamos para la inmunizaciÃ³n. ConocÃ© cÃ³mo nos ocupamos en proteger tu salud. https://t.co/MuHbFS1s91 .@NicolasMaduro https://t.co/IKE5gf6Nft	10453.0	RT @alcaldiademcbo: #13Marzo Combatimos contra la #Covid_19 con bioseguridad, jornadas de desinfecciÃ³n y un plan de adecuaciÃ³n y dotaciÃ³n dâ€¦	81.0	True	full
661204	661204	604ce5312d6e870038f61213	2021-03-13 16:15:39	[]	[]	Sat Mar 13 14:43:48 +0000 2021	[]	[{"url":"https://t.co/43IDLRtsEE","expanded_url":"https://twitter.com/pablocasado_/status/1370688782731739137","display_url":"twitter.com/pablocasado_/sâ€¦","indices":[146,169]}]	Querido, el PP es la casa comÃºn de la corrupciÃ³n y los trÃ¡nsfugas. Que cambiar de sede no va a despitarnos de cÃ³mo seguÃ­s tapando la corrupciÃ³n ðŸ˜‰ https://t.co/43IDLRtsEE	10819.0	RT @ReinaSonia: Querido, el PP es la casa comÃºn de la corrupciÃ³n y los trÃ¡nsfugas. Que cambiar de sede no va a despitarnos de cÃ³mo seguÃ­s tâ€¦	2355.0	True	full
661205	661205	604ce5312d6e870038f6121d	2021-03-13 16:15:39	[]	[]	Fri Mar 12 23:36:00 +0000 2021	[]	[{"url":"https://t.co/wLN3jUuAvs","expanded_url":"http://u.afp.com/RescuePlanCost","display_url":"u.afp.com/RescuePlanCost","indices":[185,208]}]	ðŸ‡ºðŸ‡¸ Will the $1.9 trillion package for Covid-19 pandemic relief cost each US citizen $5,750? No. Economists say the cost of the plan cannot be attributed to every American in this way https://t.co/wLN3jUuAvs	43524.0	RT @AFPFactCheck: ðŸ‡ºðŸ‡¸ Will the $1.9 trillion package for Covid-19 pandemic relief cost each US citizen $5,750? No. Economists say the costâ€¦	2352.0	True	full
661206	661206	604ce5312d6e870038f6122d	2021-03-13 16:15:39	[]	[]	Fri Mar 12 19:18:51 +0000 2021	[{"text":"COVID19","indices":[120,128]}]	[{"url":"https://t.co/AJRTxxUSeG","expanded_url":"https://bit.ly/3ckfzhe","display_url":"bit.ly/3ckfzhe","indices":[231,254]}]	Johnson &amp; Johnson announces that the World Health Organization has issued Emergency Use Listing for its single-shot #COVID19 vaccine developed by Janssen, marking an important step forward to ensuring global access. Read more: https://t.co/AJRTxxUSeG https://t.co/7lSi7sgQR3	223519.0	RT @JNJNews: Johnson &amp; Johnson announces that the World Health Organization has issued Emergency Use Listing for its single-shot #COVID19 vâ€¦	2186.0	True	full
661207	661207	604ce5312d6e870038f6123b	2021-03-13 16:15:39	[]	[]	Fri Mar 12 20:48:12 +0000 2021	[{"text":"BearDownVaxUp","indices":[226,240]}]	[{"url":"https://t.co/4nozV0O93O","expanded_url":"https://news.arizona.edu/story/55-and-older-now-eligible-covid-19-vaccination-university-arizona-site","display_url":"news.arizona.edu/story/55-and-oâ€¦","indices":[241,264]}]	ðŸš¨ANNOUNCEMENTðŸš¨Arizonans who are 55 or older will be able to register for COVID-19 vaccination appointments at the UArizona vaccination site beginning Saturday at 8 a.m. Appointments will be available as soon as Monday. ðŸ�»â¬‡ï¸�ðŸ’‰â¬†ï¸� #BearDownVaxUp https://t.co/4nozV0O93O https://t.co/yVCfV9AP9F	159900.0	RT @uarizona: ðŸš¨ANNOUNCEMENTðŸš¨Arizonans who are 55 or older will be able to register for COVID-19 vaccination appointments at the UArizona vaâ€¦	16880.0	True	full
661208	661208	604ce5312d6e870038f6124d	2021-03-13 16:15:39	[]	[{"url":"https://t.co/OGMywd3ewO","expanded_url":"https://www.congress.gov/bill/117th-congress/house-bill/1319?q=%7B%22search%22%3A%5B%22COVID-19+relief+bill%22%5D%7D&s=3&r=6","display_url":"congress.gov/bill/117th-conâ€¦","indices":[155,178]},{"url":"https://t.co/nmOnRo4RdL","expanded_url":"https://www.congress.gov/117/crpt/hrpt7/CRPT-117hrpt7.pdf","display_url":"congress.gov/117/crpt/hrpt7â€¦",…		[]	[]			@laurenboebert We are getting SCREWED by the Swamp!Read the Bill yourself. Bill has NOTHING to do with covid. H.R.â€¦ https://t.co/CrQgMghibf	13.0	True	full
661209	661209	604ce5312d6e870038f61257	2021-03-13 16:15:40	[]	[]	Sat Mar 13 15:00:10 +0000 2021	[]	[{"url":"https://t.co/2EEGh6uE5l","expanded_url":"https://wired.trib.al/VNumCrz","display_url":"wired.trib.al/VNumCrz","indices":[254,277]}]	The vaccine rollout has been anything but simple in the US. Getting one is tricky, and how to do it varies widely by where you live. To help, we've put together a list of tips so you can figure out when youâ€™re eligible, where to go, and what to expect: https://t.co/2EEGh6uE5l	10368709.0	RT @WIRED: The vaccine rollout has been anything but simple in the US. Getting one is tricky, and how to do it varies widely by where you lâ€¦	12608.0	True	full
661210	661210	604ce5312d6e870038f61259	2021-03-13 16:15:40	[]	[]	Sat Mar 13 16:14:26 +0000 2021	[]	[{"url":"https://t.co/l20RcBGGJG","expanded_url":"https://tn.com.ar/internacional/2021/03/13/el-drama-de-las-embarazadas-en-formosa-que-se-esconden-de-la-policia-para-no-perder-a-sus-bebes-llego-a-los-medios-internacionales/","display_url":"tn.com.ar/internacional/â€¦","indices":[131,154]}]	El drama de las embarazadas en Formosa que se esconden de la PolicÃ­a para no perder a sus bebÃ©s llegÃ³ a los medios internacionales https://t.co/l20RcBGGJG	40677.0	RT @mavica7: El drama de las embarazadas en Formosa que se esconden de la PolicÃ­a para no perder a sus bebÃ©s llegÃ³ a los medios internacionâ€¦	1499.0	True	full
661211	661211	604ce5312d6e870038f6126b	2021-03-13 16:15:40	[]	[]	Sat Mar 13 16:11:38 +0000 2021	[]	[{"url":"https://t.co/X1BjJTIHS3","expanded_url":"https://www.francetvinfo.fr/sante/maladie/coronavirus/temoignages-covid-19-des-malades-racontent-comment-ils-ont-ete-contamines-lors-de-leur-sejour-dans-un-etablissement-de-sante_4328721.html#xtor=CS2-765-[twitter]-","display_url":"francetvinfo.fr/sante/maladie/â€¦","indices":[128,151]}]	TÃ‰MOIGNAGES. Covid-19 : des malades racontent comment ils ont Ã©tÃ© contaminÃ©s lors de leur sÃ©jour dans un Ã©tablissement de santÃ© https://t.co/X1BjJTIHS3 via @franceinfo	291.0	RT @DianaTwitt2: TÃ‰MOIGNAGES. Covid-19 : des malades racontent comment ils ont Ã©tÃ© contaminÃ©s lors de leur sÃ©jour dans un Ã©tablissement deâ€¦	1212.0	True	full
661212	661212	604ce5322d6e870038f6127d	2021-03-13 16:15:40	[{"text":"mask","indices":[23,28]},{"text":"MASK","indices":[84,89]}]	[{"url":"https://t.co/XjYnMvbOkQ","expanded_url":"https://en.wikipedia.org/wiki/Kinematics","display_url":"en.wikipedia.org/wiki/Kinematics","indices":[166,189]},{"url":"https://t.co/7WupmuTSh7","expanded_url":"https://fastcompany.com/90581811/the-most-gorgeous-face-mask-of-the-year-was-inspired-by-afrofuturism?partner=rss&utm_source=twitter.com&utm_medium=social&utm_campaign=rss+fastcompany&utm_…		[]	[]			The most gorgeous face #mask of the year celebrates African design @iConversations #MASK: Mystical Ancient Star Kiâ€¦ https://t.co/0FvPEV8ILL	3604.0	True	full
661213	661213	604ce5322d6e870038f61299	2021-03-13 16:15:40	[{"text":"safemoon","indices":[161,170]}]	[{"url":"https://t.co/KVDrB1QJt7","expanded_url":"http://livecoinwatch.com/price/PrismaProtocol-PRISM","display_url":"livecoinwatch.com/price/PrismaPrâ€¦","indices":[38,61]},{"url":"https://t.co/D1dJ8IVQZF","expanded_url":"https://prismaprotocol.com","display_url":"prismaprotocol.com","indices":[89,112]},{"url":"https://t.co/dEfV3hT7BG","expanded_url":"https://bscscan.com/token/0x0f6a8352ff6c8b26…		[]	[]			@diriririe2 @shainagives @asterrbluee https://t.co/KVDrB1QJt7 Twitter @PrismaProtocol https://t.co/D1dJ8IVQZFâ€¦ https://t.co/TDb8JUub6d	34.0	True	full
661214	661214	604ce5322d6e870038f612cb	2021-03-13 16:15:41	[]	[]	Wed Mar 10 19:02:23 +0000 2021	[{"text":"DigitalHealthEquity","indices":[133,153]}]	[{"url":"https://t.co/BlO7DXMWmc","expanded_url":"https://solvehealthtech.ucsf.edu/stay-updated","display_url":"solvehealthtech.ucsf.edu/stay-updated","indices":[257,280]}]	We are excited to announce that @DrNunezSmith, Chair of the U.S. COVID-19 Health Equity Task Force, will be providing remarks at our #DigitalHealthEquity Summit on 4/30. Registration opens next week! Sign up for our newsletter to receive event information: https://t.co/BlO7DXMWmc https://t.co/fN4PbXAPn9	420.0	RT @SOLVEhealthtech: We are excited to announce that @DrNunezSmith, Chair of the U.S. COVID-19 Health Equity Task Force, will be providingâ€¦	223.0	True	full
661215	661215	604ce5332d6e870038f612d1	2021-03-13 16:15:41	[{"text":"TaconazoReal","indices":[73,86]}]	[{"url":"https://t.co/OuYeAvS6Us","expanded_url":"https://www.twitch.tv/rmadridistareal/","display_url":"twitch.tv/rmadridistareaâ€¦","indices":[232,255]}]		[]	[]			ðŸ“ºðŸŽ™ï¸� Este martes las 19:15, invitada de lujo a nuestro programa de Twitch #TaconazoReal. La fundadora de la primerâ€¦ https://t.co/rzmryXUJP1	4182.0	True	full
661216	661216	604ce5332d6e870038f612eb	2021-03-13 16:15:41	[]	[]	Sat Mar 13 16:12:23 +0000 2021	[]	[{"url":"https://t.co/aJIdpXuDZt","expanded_url":"https://www.livemint.com/news/india/indias-covid-vaccine-manufacturing-proved-beneficial-for-the-world-pm-modi-11615554437593.html","display_url":"livemint.com/news/india/indâ€¦","indices":[93,116]}]	India's Covid vaccine manufacturing proved beneficial for the world: PM Sh @narendramodi Ji https://t.co/aJIdpXuDZt via NaMo App https://t.co/A24YJD12M6	380864.0	RT @HardeepSPuri: India's Covid vaccine manufacturing proved beneficial for the world: PM Sh @narendramodi Ji https://t.co/aJIdpXuDZt viaâ€¦	619.0	True	full
661217	661217	604ce5332d6e870038f612ff	2021-03-13 16:15:41	[]	[]	Sat Mar 13 12:26:32 +0000 2021	[{"text":"Ø§Ù„Ø§Ù…Ø§Ø±Ø§Øª","indices":[118,127]},{"text":"ÙƒÙˆØ±ÙˆÙ†Ø§","indices":[128,135]}]	[{"url":"https://t.co/jtv6wNSR25","expanded_url":"http://bit.ly/3ldiLPD","display_url":"bit.ly/3ldiLPD","indices":[137,160]}]	ÙƒØ±Ø³ Ø§Ù„Ù†Ø¸Ø§Ù… Ø§Ù„Ø¥Ù…Ø§Ø±Ø§ØªÙŠ Ø¹Ù„Ù‰ Ù…Ø¯Ø§Ø± Ø£Ø´Ù‡Ø± Ù‚ØµØ© Ù�Ø´Ù„ Ø´Ø§Ù…Ù„ Ù�ÙŠ Ø§Ù„ØªØ¹Ø§Ù…Ù„ Ù…Ø¹ Ø¬Ø§Ø¦Ø­Ø© ÙƒÙˆØ±ÙˆÙ†Ø§ Ø³ÙˆØ§Ø¡ Ø¨Ø§Ù„ØªØ¯Ø§Ø¨ÙŠØ± Ø§Ù„Ø§Ø­ØªØ±Ø§Ø²ÙŠØ© Ø£Ùˆ Ø­Ù…Ù„Ø© Ø§Ù„ØªØ·Ø¹ÙŠÙ…. #Ø§Ù„Ø§Ù…Ø§Ø±Ø§Øª #ÙƒÙˆØ±ÙˆÙ†Ø§ https://t.co/jtv6wNSR25	6425.0	RT @emirates_leaks: ÙƒØ±Ø³ Ø§Ù„Ù†Ø¸Ø§Ù… Ø§Ù„Ø¥Ù…Ø§Ø±Ø§ØªÙŠ Ø¹Ù„Ù‰ Ù…Ø¯Ø§Ø± Ø£Ø´Ù‡Ø± Ù‚ØµØ© Ù�Ø´Ù„ Ø´Ø§Ù…Ù„ Ù�ÙŠ Ø§Ù„ØªØ¹Ø§Ù…Ù„ Ù…Ø¹ Ø¬Ø§Ø¦Ø­Ø© ÙƒÙˆØ±ÙˆÙ†Ø§ Ø³ÙˆØ§Ø¡ Ø¨Ø§Ù„ØªØ¯Ø§Ø¨ÙŠØ± Ø§Ù„Ø§Ø­ØªØ±Ø§Ø²ÙŠØ© Ø£Ùˆ Ø­Ù…Ù„Ø© Ø§Ù„ØªØ·Ø¹ÙŠÙ…. #â€¦	8.0	True	full
661218	661218	604ce5332d6e870038f61309	2021-03-13 16:15:41	[]	[]	Fri Mar 12 21:26:05 +0000 2021	[{"text":"Free_COPR_Post_March18","indices":[218,241]}]	[{"url":"https://t.co/84ouF7uI3L","expanded_url":"https://twitter.com/COPRPOSTMARCH18/status/1370481110128410628","display_url":"twitter.com/COPRPOSTMARCH1â€¦","indices":[242,265]}]	@marcomendicino @citimmcanada Don't treat us like tourists! we were given PR visas &amp; CoPRs due to expire soon. Exempt us! Our travel is essential, its not discretionary but life defining. Please don't shut us out!#Free_COPR_Post_March18 https://t.co/84ouF7uI3L	36.0	RT @bummy112: @marcomendicino @citimmcanada Don't treat us like tourists! we were given PR visas &amp; CoPRs due to expire soon. Exempt us! Ouâ€¦	19.0	True	full
661219	661219	604ce5332d6e870038f6130f	2021-03-13 16:15:42	[]	[]	Sat Mar 13 12:35:46 +0000 2021	[{"text":"Israel","indices":[11,18]},{"text":"Impfungen","indices":[40,50]},{"text":"Pharmakonzern","indices":[121,135]},{"text":"Daten","indices":[236,242]}]	[{"url":"https://t.co/lAPu03QK4O","expanded_url":"https://www.wsj.com/articles/how-israel-became-the-world-vaccine-leader-11615576463?mod=e2tw","display_url":"wsj.com/articles/how-iâ€¦","indices":[244,267]}]	"Wie wurde #Israel weltweit fÃ¼hrend bei #Impfungen?" fragt das Wall Street Journal. Ganz einfach: indem es sich an einen #Pharmakonzern verkaufte. Impfstoffe gegen Daten. Eine win-win-Situation! FÃ¼r Pfizer! Verdient am Stoff und an den #Daten. https://t.co/lAPu03QK4O	43441.0	RT @maxotte_says: "Wie wurde #Israel weltweit fÃ¼hrend bei #Impfungen?" fragt das Wall Street Journal. Ganz einfach: indem es sich an einenâ€¦	74.0	True	full
661220	661220	604ce5332d6e870038f6131d	2021-03-13 16:15:42	[]	[]	Sat Mar 13 16:09:24 +0000 2021	[]	[{"url":"https://t.co/fiwHqqECty","expanded_url":"https://www.celebsecrets.com/one-year-after-its-release-we-ranked-each-song-off-niall-horans-heartbreak-weather/","display_url":"celebsecrets.com/one-year-afterâ€¦","indices":[128,151]}]	â€œHeartbreak Weather is absolutely stunning and well-rounded, nonetheless.â€� Check @celebsecrets ranking of Heartbreak Weather https://t.co/fiwHqqECty	10470.0	RT @niallstreams: â€œHeartbreak Weather is absolutely stunning and well-rounded, nonetheless.â€� Check @celebsecrets ranking of Heartbreak Weaâ€¦	1023.0	True	full
661221	661221	604ce5342d6e870038f6133b	2021-03-13 16:15:42	[]	[]	Fri Mar 12 18:10:12 +0000 2021	[{"text":"Crash4","indices":[34,41]},{"text":"PS5","indices":[45,49]},{"text":"Xbox","indices":[51,56]},{"text":"Nintendo","indices":[63,72]},{"text":"FreeCodeFridayContest","indices":[238,260]},{"text":"CrashBandicoot4","indices":[261,277]}]	[{"url":"https://t.co/9nO8eAuyC9","expanded_url":"http://bit.ly/2KXR0aO","display_url":"bit.ly/2KXR0aO","indices":[213,236]}]	Iâ€™m giving away digital copies of #Crash4 on #PS5, #Xbox &amp; #Nintendo Switch Hereâ€™s how to win ðŸ�† ï¿¼ 1.Follow MEðŸ¤µðŸ�» 2.RT + Like ðŸ”�â�¤ï¸� 3.Tag a friend ðŸ‘¥ 4.Add platform choice ï¿¼ Draw 3/15 BONUS: 2x chances on Insta: https://t.co/9nO8eAuyC9 #FreeCodeFridayContest #CrashBandicoot4 https://t.co/cJJyQGp0zV	5726.0	RT @Dapper_Tux: Iâ€™m giving away digital copies of #Crash4 on #PS5, #Xbox &amp; #Nintendo Switch Hereâ€™s how to win ðŸ�† ï¿¼ 1.Follow MEðŸ¤µðŸ�» 2.RT + Likâ€¦	110.0	True	full
661222	661222	604ce5342d6e870038f61355	2021-03-13 16:15:43	[]	[]	Fri Mar 12 16:38:22 +0000 2021	[]	[{"url":"https://t.co/ASEfzLR1gV","expanded_url":"https://bit.ly/3rIKiuW","display_url":"bit.ly/3rIKiuW","indices":[138,161]}]	1/ ðŸ¥³Tidal Finance is delighted to unveil the process for the early supporter round of its platform token $TIDAL. Dive into more details: https://t.co/ASEfzLR1gV ðŸ�†Participants will be selected through a random process and will be eligible for a maximum individual cap of $300.	16769.0	RT @tidaldefi: 1/ ðŸ¥³Tidal Finance is delighted to unveil the process for the early supporter round of its platform token $TIDAL. Dive intoâ€¦	55.0	True	full
661223	661223	604ce5342d6e870038f61357	2021-03-13 16:15:43	[]	[]	Fri Mar 12 13:55:55 +0000 2021	[]	[{"url":"https://t.co/emXxByTRHc","expanded_url":"https://asc.upenn.edu/news-events/events/narratives-covid-19-china-and-world-technology-society-and-nations","display_url":"asc.upenn.edu/news-events/evâ€¦","indices":[142,165]}]	1 week to go! 3/19-20, @cdcspenn Symposium: Narratives of COVID-19 in China &amp; the World: Technology, Society &amp; Nations. Register here https://t.co/emXxByTRHc @jacklqiu @JoeXu @JuliaTicona1 @MariaRepnikova @yunnia @YueHou7 @lotus_ruan @wendyleutert @yingyi_ma @hwasser @elaine_yuan	6003.0	RT @Yangguobin: 1 week to go! 3/19-20, @cdcspenn Symposium: Narratives of COVID-19 in China &amp; the World: Technology, Society &amp; Nations. Regâ€¦	259.0	True	full
661224	661224	604ce5342d6e870038f61367	2021-03-13 16:15:43	[]	[]	Sat Mar 13 16:12:02 +0000 2021	[]	[{"url":"https://t.co/Wsoq4A4HyH","expanded_url":"https://bit.ly/3qMnfhf","display_url":"bit.ly/3qMnfhf","indices":[139,162]}]	Around 14,000 Navajo Nation residents still do not have electricity in their homes. That's making it harder to follow COVID-19 guidelines. https://t.co/Wsoq4A4HyH	234023.0	RT @grist: Around 14,000 Navajo Nation residents still do not have electricity in their homes. That's making it harder to follow COVID-19 gâ€¦	1397.0	True	full
661225	661225	604ce5342d6e870038f6136b	2021-03-13 16:15:43	[]	[]	Sat Mar 13 15:34:43 +0000 2021	[]	[{"url":"https://t.co/9X891PBvax","expanded_url":"http://go.nasa.gov/3rGQx2o","display_url":"go.nasa.gov/3rGQx2o","indices":[176,199]}]	A quick-look mosaic my team pulled together of the belly pan, now on the surface of Mars. Up next is to check my sampling system now that its cover panel is off. More images: https://t.co/9X891PBvax https://t.co/nInhndskLO	2603739.0	RT @NASAPersevere: A quick-look mosaic my team pulled together of the belly pan, now on the surface of Mars. Up next is to check my samplinâ€¦	636.0	True	full
661226	661226	604ce5342d6e870038f61371	2021-03-13 16:15:43	[]	[]	Sat Mar 13 13:51:36 +0000 2021	[]	[{"url":"https://t.co/PkE1k2wguD","expanded_url":"https://lockdownsceptics.org/2021/03/13/manchester-students-pass-vote-of-no-confidence-in-vice-chancellor-who-built-fences-around-halls/","display_url":"lockdownsceptics.org/2021/03/13/manâ€¦","indices":[219,242]}]	Students at Manchester University have passed a vote of no confidence in its Vice-Chancellor amid criticism of the institution's handling of Covid â€“ including the erection of six-foot-high security fences around halls. https://t.co/PkE1k2wguD	154509.0	RT @toadmeister: Students at Manchester University have passed a vote of no confidence in its Vice-Chancellor amid criticism of the instituâ€¦	85.0	True	full
661227	661227	604ce5342d6e870038f61379	2021-03-13 16:15:43	[]	[]	Sat Mar 13 16:05:00 +0000 2021	[]	[{"url":"https://t.co/CqBJXkrTmq","expanded_url":"https://bit.ly/3tgANTR","display_url":"bit.ly/3tgANTR","indices":[259,282]}]	.@TheFlipFlopi, a dhow made from recycled plastic, has set sail on its 2nd voyage, this time to communities in Tanzania, Uganda &amp; Kenya, to highlight the importance of reversing the damage of plastic pollution to communities that depend on Lake Victoria. https://t.co/CqBJXkrTmq	1092174.0	RT @UNEP: .@TheFlipFlopi, a dhow made from recycled plastic, has set sail on its 2nd voyage, this time to communities in Tanzania, Uganda &amp;â€¦	1843.0	True	full
661228	661228	604ce5352d6e870038f61381	2021-03-13 16:15:43	[]	[]	Sat Mar 13 14:32:40 +0000 2021	[{"text":"Lockdown","indices":[29,38]}]	[{"url":"https://t.co/MXZhNtJJSJ","expanded_url":"https://www.welt.de/wirtschaft/article228201961/Steigende-Infektionszahlen-RKI-warnt-vor-Eskalation-an-Ostern.html","display_url":"welt.de/wirtschaft/artâ€¦","indices":[214,237]}]	. Also ist die Einsperrung (#Lockdown) offensichtlich wirkungslos? Warum beenden wir sie dann nicht? Eine Definition von Wahnsinn ist, etwas immer und immer wieder zu tun, und ein anderes Ergebnis zu erwarten. https://t.co/MXZhNtJJSJ	1924.0	RT @Dirk_aus_Hessen: . Also ist die Einsperrung (#Lockdown) offensichtlich wirkungslos? Warum beenden wir sie dann nicht? Eine Definitioâ€¦	788.0	True	full
661229	661229	604ce5352d6e870038f6138d	2021-03-13 16:15:43	[]	[]	Wed Mar 10 14:46:58 +0000 2021	[]	[{"url":"https://t.co/QLgIoUlX8a","expanded_url":"https://www.nytimes.com/2021/03/09/style/post-coronavirus-pandemic-world.html","display_url":"nytimes.com/2021/03/09/styâ€¦","indices":[258,281]}]	The â€œAfterâ€� may soon be upon usâ€”but we are all a bit different from before. Many will begin this chapter absent loved ones, livelihoods, jobs. There have been missed proms, graduations; lost identities &amp; ambition. What will your â€œAfterâ€� look like? https://t.co/QLgIoUlX8a	30822.0	RT @jessicabennett: The â€œAfterâ€� may soon be upon usâ€”but we are all a bit different from before. Many will begin this chapter absent lovedâ€¦	630.0	True	full
661230	661230	604ce5352d6e870038f613a9	2021-03-13 16:15:43	[]	[{"url":"https://t.co/8tKkNGUQ4y","expanded_url":"https://www.nzz.ch/international/corona-in-afrika-drei-millionen-infizierte-allein-in-lagos-ld.1603834","display_url":"nzz.ch/international/â€¦","indices":[179,202]}]		[]	[]			Ich frage mich, wie viele solcher Berichte es braucht, bis auch der Letzte kapiert hat, dass die Lockdowns und diveâ€¦ https://t.co/OQfmW4Gi9k	40.0	True	full
661231	661231	604ce5352d6e870038f613b5	2021-03-13 16:15:43	[]	[]	Sat Mar 13 15:34:05 +0000 2021	[]	[{"url":"https://t.co/M7ryd3s37X","expanded_url":"https://bit.ly/3bHrcQ8","display_url":"bit.ly/3bHrcQ8","indices":[221,244]}]	ðŸŽ‰ðŸ¥³Â¡Felicidades doÃ±a Hermelinda Gamarra! ðŸŽ‚La cumpleaÃ±era festejÃ³ sus 100 aÃ±os haciendo gala de su impresionante lucidez, asegurando que aÃºn puede bailar su querida polca. ðŸ“²Conocemos un poco mÃ¡s sobre ella en esta nota: https://t.co/M7ryd3s37X https://t.co/60BrxNRQ7O	1031171.0	RT @ABCDigital: ðŸŽ‰ðŸ¥³Â¡Felicidades doÃ±a Hermelinda Gamarra! ðŸŽ‚La cumpleaÃ±era festejÃ³ sus 100 aÃ±os haciendo gala de su impresionante lucidez, asâ€¦	243.0	True	full
661232	661232	604ce5352d6e870038f613bb	2021-03-13 16:15:43	[]	[]	Sat Mar 13 16:13:58 +0000 2021	[]	[{"url":"https://t.co/2uPHQ8PZFy","expanded_url":"https://twitter.com/DarthKiller2/status/1370667546899329024","display_url":"twitter.com/DarthKiller2/sâ€¦","indices":[123,146]}]	Can you guys block and report this acc! Not only for being ignorant but trying to callout a minor too! Kai is literally 15 https://t.co/2uPHQ8PZFy	8809.0	RT @kuraimichii: Can you guys block and report this acc! Not only for being ignorant but trying to callout a minor too! Kai is literally 15â€¦	891.0	True	full
661233	661233	604ce5352d6e870038f613e3	2021-03-13 16:15:44	[]	[{"url":"https://t.co/UV1xgYIRL7","expanded_url":"https://www.lindependant.fr/2021/03/13/covid-19-reconfinement-dur-7-jours-sur-7-ecoles-fermees-de-nouvelles-mesures-de-restriction-pour-les-6-prochaines-semaines-9425681.php","display_url":"lindependant.fr/2021/03/13/covâ€¦","indices":[121,144]}]		[]	[]			Covid-19 - Reconfinement "dur", 7 jours sur 7, Ã©coles fermÃ©es : de nouvelles mesures de restriction pour les 6 â�¦â€¦ https://t.co/w1ZMvzmMFk	3.0	True	full
661234	661234	604ce5352d6e870038f613e5	2021-03-13 16:15:44	[]	[]	Sat Mar 13 10:26:10 +0000 2021	[]	[{"url":"https://t.co/kZuVbs8MOX","expanded_url":"https://twitter.com/NewsInt_/status/1370495013654818819","display_url":"twitter.com/NewsInt_/statuâ€¦","indices":[204,227]}]	REGARDEZ CE QUI SE PASSE EN CHINE QUAND UNE PERSONNE ENTRE EN CONTACT AVEC UNE AUTRE TESTEE POSITIVE AU COVID!ELLE SE RETROUVE ENFERMEE DANS UN CENTRE PDT 3 SEMAINES A SES FRAIS!ALORS ON SE BOUGE QUAND?? https://t.co/kZuVbs8MOX	10752.0	RT @L_oranaise_: REGARDEZ CE QUI SE PASSE EN CHINE QUAND UNE PERSONNE ENTRE EN CONTACT AVEC UNE AUTRE TESTEE POSITIVE AU COVID!ELLE SE RETRâ€¦	114.0	True	full
661235	661235	604ce5362d6e870038f613eb	2021-03-13 16:15:44	[]	[]	Sat Mar 13 14:50:20 +0000 2021	[]	[{"url":"https://t.co/cH2rdJj9ye","expanded_url":"https://alhirschfeldfoundation.org/piece/test-pilot-0#result_info_3065","display_url":"alhirschfeldfoundation.org/piece/test-pilâ€¦","indices":[44,67]},{"url":"https://t.co/rOQ1bFRjkZ","expanded_url":"https://alhirschfeldfoundation.org/piece/run-deep-run-silent#result_info_7041","display_url":"alhirschfeldfoundation.org/piece/run-deepâ€¦","indices…	Today's @tcm by Hirschfeld Noon Test Pilot https://t.co/cH2rdJj9ye 2:15 Run Silent Run Deep https://t.co/rOQ1bFRjkZ 4 Inherit the Wind https://t.co/Ubgod9krb2 6:15 The Producers https://t.co/6i3STAuD3i https://t.co/wchQc7sZWE	4117.0	RT @AlHirschfeld: Today's @tcm by Hirschfeld Noon Test Pilot https://t.co/cH2rdJj9ye 2:15 Run Silent Run Deep https://t.co/rOQ1bFRjkZ 4 Iâ€¦	53.0	True	full
661236	661236	604ce5362d6e870038f613f1	2021-03-13 16:15:44	[]	[]	Fri Mar 12 20:46:15 +0000 2021	[]	[{"url":"https://t.co/B7d1nhD4YQ","expanded_url":"https://talkingpointsmemo.com/news/trump-covid-vaccination-distribution-biden","display_url":"talkingpointsmemo.com/news/trump-covâ€¦","indices":[136,159]}]	RT this story and you'll make it appreciably harder for Trump and his toadies to keep lying about having a plan to vaccinate Americans. https://t.co/B7d1nhD4YQ	358731.0	RT @joshtpm: RT this story and you'll make it appreciably harder for Trump and his toadies to keep lying about having a plan to vaccinate Aâ€¦	912.0	True	full
661237	661237	604ce5362d6e870038f61403	2021-03-13 16:15:44	[]	[]	Sat Mar 13 11:00:12 +0000 2021	[]	[{"url":"https://t.co/EGIZTPzM0Q","expanded_url":"https://www.twitch.tv/liquidyetti","display_url":"twitch.tv/liquidyetti","indices":[139,162]}]	Esta tarde, en mi canal, especial Sony PlayStation. - Consola y perifÃ©ricos. - Top 20 de mis juegos favoritos. ðŸ‡ªðŸ‡¸ 19:00 h ðŸ‡¦ðŸ‡· 15:00 h En https://t.co/EGIZTPzM0Q https://t.co/GsXPY7hwOV	357.0	RT @liquidyetti: Esta tarde, en mi canal, especial Sony PlayStation. - Consola y perifÃ©ricos. - Top 20 de mis juegos favoritos. ðŸ‡ªðŸ‡¸ 19:00â€¦	30.0	True	full
661238	661238	604ce5362d6e870038f6142b	2021-03-13 16:15:45	[]	[]	Fri Mar 12 16:59:04 +0000 2021	[]	[{"url":"https://t.co/VlQ6rfgHQW","expanded_url":"http://missaocovid.com.br","display_url":"missaocovid.com.br","indices":[195,218]}]	Queridos amigos, se conhecerem alguÃ©m que estÃ¡ sem convÃªnio e tiver com algum sintoma da COVID-19 (tosse, febre, falta de ar, dor de garganta), orientem para entrar na plataforma do MissÃ£o Covid https://t.co/VlQ6rfgHQW.	225557.0	RT @petracostal: Queridos amigos, se conhecerem alguÃ©m que estÃ¡ sem convÃªnio e tiver com algum sintoma da COVID-19 (tosse, febre, falta deâ€¦	5523.0	True	full
661239	661239	604ce5362d6e870038f61441	2021-03-13 16:15:45	[]	[]	Sat Mar 13 01:51:03 +0000 2021	[]	[{"url":"https://t.co/pDQ3ZKmcYD","expanded_url":"https://twitter.com/khaleelisback/status/1370354103881175049","display_url":"twitter.com/khaleelisback/â€¦","indices":[127,150]}]	When guys in Egypt cat call during Ramadan by saying â€œAllahuma inni sayemâ€� - thatâ€™s the worst one. In RAMADAN bro ? Disgusting https://t.co/pDQ3ZKmcYD	1871.0	RT @raynayyy: When guys in Egypt cat call during Ramadan by saying â€œAllahuma inni sayemâ€� - thatâ€™s the worst one. In RAMADAN bro ? Disgustinâ€¦	27.0	True	full
661240	661240	604ce5372d6e870038f61477	2021-03-13 16:15:46	[]	[]	Sat Mar 13 15:33:13 +0000 2021	[]	[{"url":"https://t.co/XgB2Ne931Z","expanded_url":"https://www.msnbc.com/deadline-white-house/watch/dr-patel-had-biden-been-president-a-year-ago-the-toll-from-covid-would-be-nowhere-near-what-we-re-talking-about-105224773735","display_url":"msnbc.com/deadline-whiteâ€¦","indices":[209,232]}]	Dr. Kavita Patel compares President Bidenâ€™s hope-filled speech to Donald Trumpâ€™s a year earlier, and says she thinks many deaths could have been prevented if Joe Biden was president when this crisis began... https://t.co/XgB2Ne931Z	116604.0	RT @LibsInAmerica: Dr. Kavita Patel compares President Bidenâ€™s hope-filled speech to Donald Trumpâ€™s a year earlier, and says she thinks manâ€¦	269.0	True	full
661241	661241	604ce5372d6e870038f6148b	2021-03-13 16:15:46	[]	[]	Sat Mar 13 15:05:03 +0000 2021	[{"text":"FBI","indices":[9,13]}]	[{"url":"https://t.co/iL7sD5efWD","expanded_url":"http://tips.fbi.gov","display_url":"tips.fbi.gov","indices":[117,140]}]	Help the #FBI capture the rest of the individuals who took part in the January 6 violence at the U.S. Capitol. Visit https://t.co/iL7sD5efWD if you have information regarding this participant. When you leave a tip, refer to photo 192. https://t.co/IjZsxd6LRN	3307330.0	RT @FBI: Help the #FBI capture the rest of the individuals who took part in the January 6 violence at the U.S. Capitol. Visit https://t.co/â€¦	83.0	True	full
661242	661242	604ce5372d6e870038f61495	2021-03-13 16:15:46	[]	[]	Sat Mar 13 14:06:47 +0000 2021	[]	[{"url":"https://t.co/dGdIOrhMAA","expanded_url":"https://filiperafaeli.substack.com/p/covid-19-um-dia-glorioso-para-a-ciencia","display_url":"filiperafaeli.substack.com/p/covid-19-um-â€¦","indices":[257,280]}]	ESPERO QUE A IMPRENSA DIVULGUE ESTA GRANDE DESCOBERTA AvanÃ§amos mais no TRATAMENTO da COVID-19, depois do tratamento precoce que pode ser feito em casa, sem necessidade de internaÃ§Ã£o, descobre-se um TRATAMENTO para casos avanÃ§ados ou graves q estÃ£o em UTI https://t.co/dGdIOrhMAA	23827.0	RT @AllanGarcs1: ESPERO QUE A IMPRENSA DIVULGUE ESTA GRANDE DESCOBERTA AvanÃ§amos mais no TRATAMENTO da COVID-19, depois do tratamento precoâ€¦	3232.0	True	full
661243	661243	604ce5372d6e870038f61499	2021-03-13 16:15:46	[]	[]	Sat Mar 13 15:00:02 +0000 2021	[{"text":"í�¼í”Œí‚¤ìŠ¤","indices":[1,6]},{"text":"PURPLE_KISS","indices":[121,133]},{"text":"INTO_VIOLET","indices":[134,146]},{"text":"1ST_MINI_ALBUM","indices":[148,163]},{"text":"Ponzona","indices":[164,172]}]	[{"url":"https://t.co/gQRbHCOwWG","expanded_url":"https://youtu.be/DDzJ4_8iFP4","display_url":"youtu.be/DDzJ4_8iFP4","indices":[65,88]}]	[#í�¼í”Œí‚¤ìŠ¤] 1ST MINI ALBUM [INTO VIOLET] â–«ï¸� HIGHLIGHT MEDLEY â–«ï¸� â–ªï¸� https://t.co/gQRbHCOwWG â–ªï¸� ðŸ”³ 2021.03.15 6PM RELEASE ðŸ”³ #PURPLE_KISS #INTO_VIOLET #1ST_MINI_ALBUM #Ponzona https://t.co/1qHc8m2ho8	54116.0	RT @RBW_PURPLEKISS: [#í�¼í”Œí‚¤ìŠ¤] 1ST MINI ALBUM [INTO VIOLET] â–«ï¸� HIGHLIGHT MEDLEY â–«ï¸� â–ªï¸� https://t.co/gQRbHCOwWG â–ªï¸� ðŸ”³ 2021.03.15 6PM RELEASE ðŸ”³â€¦	196.0	True	full
661244	661244	604ce5382d6e870038f614b5	2021-03-13 16:15:46	[{"text":"Historia","indices":[0,9]},{"text":"Cholula","indices":[25,33]},{"text":"Covid19","indices":[148,156]}]	[{"url":"https://t.co/W8wu5HbmCg","expanded_url":"https://cutt.ly/TzFTpoC","display_url":"cutt.ly/TzFTpoC","indices":[204,227]}]		[]	[]			#Historia | En San Pedro #Cholula, Don Jaime LÃ³pez se formÃ³ desde la 1 de la tarde del dÃ­a de ayer para conseguir sâ€¦ https://t.co/9tuHnbl5dg	79403.0	True	full
661245	661245	604ce5382d6e870038f614c1	2021-03-13 16:15:47	[]	[{"url":"https://t.co/BmJzhYOmRV","expanded_url":"https://youtu.be/ZJZxiNxYLpc","display_url":"youtu.be/ZJZxiNxYLpc","indices":[232,255]}]		[]	[]			@CDCgov a vaccine researcher who is pro vaccine writes an open letter to the @WHO with harrowing information abouâ€¦ https://t.co/w0Bb8v1x8U	13.0	True	full
661246	661246	604ce5382d6e870038f614c5	2021-03-13 16:15:47	[]	[]	Sat Mar 13 15:28:48 +0000 2021	[]	[{"url":"https://t.co/YDRFl8Bwl0","expanded_url":"https://www.spiegel.de/wissenschaft/medizin/corona-variante-b-1-1-7-robert-koch-institut-legt-duestere-prognose-fuer-ostern-vor-a-3912647d-9d06-469b-9613-4eaf8ec97b4f?sara_ecid=soci_upd_KsBF0AFjflf0DZCxpPYDCQgO1dEMph","display_url":"spiegel.de/wissenschaft/mâ€¦","indices":[257,280]}]	(1) Leider sind die schlechten Prognosen des RKI realistisch und entsprechen auch eigenen AnsÃ¤tzen. Helfen kann nur das absolut strikte Umsetzen der Notbremse, alle Lockerungen sollten so schnell wie mÃ¶glich ausgesetzt werden. Trotzdem werden FÃ¤lle steigen https://t.co/YDRFl8Bwl0	400905.0	RT @Karl_Lauterbach: (1) Leider sind die schlechten Prognosen des RKI realistisch und entsprechen auch eigenen AnsÃ¤tzen. Helfen kann nur daâ€¦	26.0	True	full
661247	661247	604ce5382d6e870038f614cb	2021-03-13 16:15:47	[{"text":"UMI","indices":[128,132]},{"text":"UniversalMusicIncome","indices":[133,154]}]	[{"url":"https://t.co/okWxACu8AS","expanded_url":"https://cyber-fm.com","display_url":"cyber-fm.com","indices":[23,46]}]		[]	[]			Greatest Classic Rock! https://t.co/okWxACu8AS GET PAID listening to Needles and Pins by The Searchers on Classic Râ€¦ https://t.co/zoVob4Llv3	4269.0	True	full
661248	661248	604ce5382d6e870038f614cd	2021-03-13 16:15:47	[]	[]	Sat Mar 13 11:35:20 +0000 2021	[]	[{"url":"https://t.co/RNlfeDzlCj","expanded_url":"https://www.spiegel.de/politik/deutschland/karl-lauterbach-in-der-corona-krise-praesentiert-sich-der-spd-politiker-als-alternative-zu-jens-spahn-a-16b283fc-0002-0001-0000-000176230880","display_url":"spiegel.de/politik/deutscâ€¦","indices":[256,279]}]	Ãœbersehen wird bei Lauterbach gern, dass er nicht nur SchlieÃŸungen fordert, sondern stÃ¤ndig VorschlÃ¤ge macht, um kÃ¼nftige Shutdowns zu vermeiden, dass er auf Zack ist. Mit einem Gesundheitsminister Lauterbach wÃ¤re das Land besser durch die Krise gekommen. https://t.co/RNlfeDzlCj	28906.0	RT @MFeldenkirchen: Ãœbersehen wird bei Lauterbach gern, dass er nicht nur SchlieÃŸungen fordert, sondern stÃ¤ndig VorschlÃ¤ge macht, um kÃ¼nftiâ€¦	12.0	True	full
661249	661249	604ce5382d6e870038f614cf	2021-03-13 16:15:47	[]	[]	Sat Mar 13 16:06:38 +0000 2021	[]	[{"url":"https://t.co/pYFbPvAYue","expanded_url":"https://twitter.com/lmcgaughy/status/1370569567223873536","display_url":"twitter.com/lmcgaughy/statâ€¦","indices":[165,188]}]	That's nice. Did Coach Pop have anything to say about the genocide being committed by the NBA's international business partner? Did anyone ask? No? Weird, right? https://t.co/pYFbPvAYue	1428.0	RT @PubliusTX: That's nice. Did Coach Pop have anything to say about the genocide being committed by the NBA's international business parâ€¦	3241.0	True	full
661250	661250	604ce5382d6e870038f614d9	2021-03-13 16:15:47	[]	[{"url":"https://t.co/jIjfSjfdfT","expanded_url":"http://chng.it/NJwVVcDG","display_url":"chng.it/NJwVVcDG","indices":[105,128]}]		[]	[]			Sanctuary housing: To allow the children of a covid victim to remain in their home. - Sign the Petition!â€¦ https://t.co/HC20AGGXv1	360.0	True	full
661251	661251	604ce5382d6e870038f614df	2021-03-13 16:15:47	[]	[]	Sat Mar 13 15:54:47 +0000 2021	[{"text":"CCP","indices":[4,8]}]	[{"url":"https://t.co/A6DhlqEG7A","expanded_url":"https://nypost.com/2021/03/12/olympics-2020-host-japan-refuses-china-covid-19-vaccine-deal/","display_url":"nypost.com/2021/03/12/olyâ€¦","indices":[118,141]}]	Now #CCP fascist China offers Sinovac vaccine to all Olympians. Japan wisely rejected China's Russian roulette offer. https://t.co/A6DhlqEG7A	185958.0	RT @SolomonYue: Now #CCP fascist China offers Sinovac vaccine to all Olympians. Japan wisely rejected China's Russian roulette offer. httpsâ€¦	186.0	True	full
661252	661252	604ce5382d6e870038f614e1	2021-03-13 16:15:47	[]	[{"url":"https://t.co/JRnlxUbwQm","expanded_url":"https://ischinaresponsibleforcovid19outbreak.blogspot.com/","display_url":"â€¦nsibleforcovid19outbreak.blogspot.com","indices":[151,174]},{"url":"https://t.co/VM5ltI22UO","expanded_url":"https://workfromhomeduringcovid19pandemic.blogspot.com/","display_url":"â€¦omeduringcovid19pandemic.blogspot.com","indices":[248,271]}]		[]	[]			@thepileus @Fruich The virus of Covid19 rapidly changing, revolving in new environment and makes the innovation ofâ€¦ https://t.co/FsOniLD1fP	106.0	True	full
661253	661253	604ce5382d6e870038f614e5	2021-03-13 16:15:47	[]	[]	Sat Mar 13 14:27:29 +0000 2021	[]	[{"url":"https://t.co/bQ3njyRNr4","expanded_url":"https://squareenixmangaandbooks.square-enix-games.com/en-us/product/9781646091218","display_url":"â€¦ixmangaandbooks.square-enix-games.com/en-us/product/â€¦","indices":[78,101]},{"url":"https://t.co/29rPrml0UO","expanded_url":"https://twitter.com/RedMakuzawa/status/1325659123606679553?s=19","display_url":"twitter.com/RedMakuzawa/stâ€¦","indices":[…	OMG ITS GETTING LOCALISED!! They working on trying to get it out by December. https://t.co/bQ3njyRNr4 https://t.co/29rPrml0UO https://t.co/AqXHXWMYAv	34090.0	RT @RedMakuzawa: OMG ITS GETTING LOCALISED!! They working on trying to get it out by December. https://t.co/bQ3njyRNr4 https://t.co/29rPrmlâ€¦	198.0	True	full
661254	661254	604ce5382d6e870038f614ef	2021-03-13 16:15:47	[]	[]	Fri Mar 12 20:46:15 +0000 2021	[]	[{"url":"https://t.co/B7d1nhD4YQ","expanded_url":"https://talkingpointsmemo.com/news/trump-covid-vaccination-distribution-biden","display_url":"talkingpointsmemo.com/news/trump-covâ€¦","indices":[136,159]}]	RT this story and you'll make it appreciably harder for Trump and his toadies to keep lying about having a plan to vaccinate Americans. https://t.co/B7d1nhD4YQ	358731.0	RT @joshtpm: RT this story and you'll make it appreciably harder for Trump and his toadies to keep lying about having a plan to vaccinate Aâ€¦	154.0	True	full
661255	661255	604ce5382d6e870038f614f1	2021-03-13 16:15:47	[]	[]	Sat Mar 13 16:13:53 +0000 2021	[]	[{"url":"https://t.co/4sdSfmgUqg","expanded_url":"https://twitter.com/CMonteroOficial/status/1370746626906730497","display_url":"twitter.com/CMonteroOficiaâ€¦","indices":[121,144]}]	Asi de esa manera nosotros los del pueblo hemos tenido que vivir en sus ONCE MESES de dictadura despiadada y criminal... https://t.co/4sdSfmgUqg	1376.0	RT @walberto_lopez: Asi de esa manera nosotros los del pueblo hemos tenido que vivir en sus ONCE MESES de dictadura despiadada y criminal..â€¦	4875.0	True	full
661256	661256	604ce5382d6e870038f614f3	2021-03-13 16:15:47	[]	[]	Sat Mar 13 15:05:03 +0000 2021	[{"text":"FBI","indices":[9,13]}]	[{"url":"https://t.co/iL7sD5efWD","expanded_url":"http://tips.fbi.gov","display_url":"tips.fbi.gov","indices":[117,140]}]	Help the #FBI capture the rest of the individuals who took part in the January 6 violence at the U.S. Capitol. Visit https://t.co/iL7sD5efWD if you have information regarding this participant. When you leave a tip, refer to photo 192. https://t.co/IjZsxd6LRN	3307330.0	RT @FBI: Help the #FBI capture the rest of the individuals who took part in the January 6 violence at the U.S. Capitol. Visit https://t.co/â€¦	214.0	True	full
661257	661257	604ce5392d6e870038f6151f	2021-03-13 16:15:47	[]	[{"url":"https://t.co/bvF1Dnvr11","expanded_url":"https://www.irishexaminer.com/lifestyle/relationships/arid-40240478.html","display_url":"irishexaminer.com/lifestyle/relaâ€¦","indices":[210,233]}]		[]	[]			Women do all the heavy lifting (particularly during COVID) donâ€™t believe me! just read the @UN_Women report (unpaidâ€¦ https://t.co/CDWbKVLxds	24162.0	True	full
661258	661258	604ce5392d6e870038f6152f	2021-03-13 16:15:47	[]	[]	Sat Mar 13 13:03:01 +0000 2021	[]	[{"url":"https://t.co/NKWd2QLs2X","expanded_url":"https://trib.al/jxeoEKh","display_url":"trib.al/jxeoEKh","indices":[202,225]}]	Facebook recently published new information on its upcoming augmented reality smartglasses, as well as future projects that the company hopes will â€œseamlesslyâ€� connect technology with the userâ€™s brain. https://t.co/NKWd2QLs2X	1490477.0	RT @BreitbartNews: Facebook recently published new information on its upcoming augmented reality smartglasses, as well as future projects tâ€¦	4327.0	True	full
661259	661259	604ce5392d6e870038f61541	2021-03-13 16:15:48	[]	[]	Wed Mar 10 12:38:30 +0000 2021	[{"text":"Pancakeswap","indices":[39,51]},{"text":"DeFiFarming","indices":[115,127]},{"text":"YieldFarming","indices":[128,141]},{"text":"DeFi","indices":[142,147]},{"text":"BSC","indices":[148,152]},{"text":"PancakeSwap","indices":[153,165]},{"text":"cryptonews","indices":[166,177]},{"text":"BinanceSmartChain","indices":[178,196]}]	[{"url":"https://t.co/pz3xsWT402","expanded_url":"https://exchange.pancakeswap.finance/#/swap?inputCurrency=0xbD0535a96eBAc3F8830CcDfEFAbECCEd1d41C1e7","display_url":"exchange.pancakeswap.finance/#/swap?inputCuâ€¦","indices":[256,279]}]	1000 COV19 tokens are now available on #Pancakeswap Together we start a new and long adventure with you and COV19 #DeFiFarming #YieldFarming #DeFi #BSC #PancakeSwap #cryptonews #BinanceSmartChain Little reminder: Total supply of COV19 tokens: only 5,000 https://t.co/pz3xsWT402	1709.0	RT @Cov19Network: 1000 COV19 tokens are now available on #Pancakeswap Together we start a new and long adventure with you and COV19 #DeFiFâ€¦	145.0	True	full
661260	661260	604ce53a2d6e870038f61569	2021-03-13 16:15:48	[]	[{"url":"https://t.co/Nj4lg25Egy","expanded_url":"https://www.tagesschau.de/ausland/europa/corona-impfstoff-eu-verteilung-kritik-101.html","display_url":"tagesschau.de/ausland/europaâ€¦","indices":[154,177]}]		[]	[]			Die Insel der Seeligen. Wie eine solche Debatte wohl ausserhalb der vermÃ¶genden Industriestaaten klingen muss, wo dâ€¦ https://t.co/6Chzh5mrB3	109.0	True	full
661261	661261	604ce53a2d6e870038f61577	2021-03-13 16:15:48	[]	[{"url":"https://t.co/7Pbymf46Dm","expanded_url":"https://katv.com/news/coronavirus/how-bidens-vaccine-distribution-strategy-is-different-from-trumps","display_url":"katv.com/news/coronavirâ€¦","indices":[265,288]}]		[]	[]			@Blacks4Trump24 @Techerous @PolitiFact @VP @mikeallen You can find this stuff on your own, you know... I can add tâ€¦ https://t.co/oBrABXI0st	2094.0	True	full
661262	661262	604ce53a2d6e870038f61587	2021-03-13 16:15:48	[]	[]	Sat Mar 13 14:46:09 +0000 2021	[{"text":"JhopeLatamSquad","indices":[0,16]},{"text":"EGOto100M","indices":[139,149]},{"text":"jhope","indices":[244,250]},{"text":"ì œì�´í™‰","indices":[251,255]}]	[{"url":"https://t.co/HRJv8iTp9U","expanded_url":"https://youtu.be/LmApDbvNCXg","display_url":"youtu.be/LmApDbvNCXg","indices":[219,242]}]	#JhopeLatamSquad "OUTRO: EGO" esta prÃ³ximo a los 99M en YouTube. Fuego con el streamingðŸ”¥ Armys, vamos a impulsarlo estamos tan cerca de #EGOto100M Pls, a transmitir e inviten a sus amigos. Â¡Vamos por esos 100M!ðŸ’ª ðŸ”—https://t.co/HRJv8iTp9U #jhope #ì œì�´í™‰ @BTS_twt https://t.co/l0QXsuFg9n	6936.0	RT @latam_jhope: #JhopeLatamSquad "OUTRO: EGO" esta prÃ³ximo a los 99M en YouTube. Fuego con el streamingðŸ”¥ Armys, vamos a impulsarlo estaâ€¦	439.0	True	full
661263	661263	604ce53a2d6e870038f6158f	2021-03-13 16:15:49	[]	[]	Sat Mar 13 00:55:50 +0000 2021	[]	[{"url":"https://t.co/Kc2I7ygGE4","expanded_url":"https://twitter.com/pinkbloombaby/status/1370538617639145473","display_url":"twitter.com/pinkbloombaby/â€¦","indices":[262,285]}]	tw/ pedophillia boost this if you can please the more people see this the faster they can be outta here. Also I'd refrain from actually going to their accs and talking stuff. I rather keep this a secret to them cause WHO knows what they'll do and they'll probs https://t.co/Kc2I7ygGE4	410.0	RT @pinkbloombaby: tw/ pedophillia boost this if you can please the more people see this the faster they can be outta here. Also I'd refraâ€¦	410.0	True	full
661264	661264	604ce53a2d6e870038f61595	2021-03-13 16:15:49	[]	[]	Sat Mar 13 14:22:59 +0000 2021	[{"text":"SigamosCuidÃ¡ndonos","indices":[132,151]}]	[{"url":"https://t.co/gYHT0fQsf0","expanded_url":"https://www.vtv.gob.ve/covid-19-dia-362-casos-12032021/","display_url":"vtv.gob.ve/covid-19-dia-3â€¦","indices":[154,177]}]	DÃ­a 362 | Lucha contra la COVID-19: Venezuela registra 505 casos comunitarios, 4 importados y suma 136.710 pacientes recuperados #SigamosCuidÃ¡ndonos https://t.co/gYHT0fQsf0 https://t.co/vOArnBqubr	1813503.0	RT @VTVcanal8: DÃ­a 362 | Lucha contra la COVID-19: Venezuela registra 505 casos comunitarios, 4 importados y suma 136.710 pacientes recuperâ€¦	10.0	True	full
661265	661265	604ce53b2d6e870038f615d9	2021-03-13 16:15:49	[]	[]	Fri Mar 12 23:26:00 +0000 2021	[]	[{"url":"https://t.co/nzcwokwiVk","expanded_url":"https://twitter.com/Mojahedineng/status/1370454294390996995","display_url":"twitter.com/Mojahedineng/sâ€¦","indices":[226,249]}]	According to @Mojahedineng, more than 230,100 people have lost their lives to the coronavirus in 518 cities across Iran as of Friday, March 12. "Over 54,000 residents died in Tehran alone," MEK stated. https://t.co/2iwnM3rdHV https://t.co/nzcwokwiVk	16442.0	RT @IranNewsUpdate1: According to @Mojahedineng, more than 230,100 people have lost their lives to the coronavirus in 518 cities across Iraâ€¦	4773.0	True	full
661266	661266	604ce53b2d6e870038f61603	2021-03-13 16:15:50	[]	[{"url":"https://t.co/JShe5Fa9ik","expanded_url":"https://twitter.com/Thomas_Binder/status/1366402835823362053?s=19","display_url":"twitter.com/Thomas_Binder/â€¦","indices":[733,756]}]		[]	[]			@LandmineLenny @IamTybalt79 @GeoffSchuler @TakethatCt @Remi44024067 @mcfunny @AndrewLazarus4 @60CarltonStâ€¦ https://t.co/OFdauupA2c	1762.0	True	full
661267	661267	604ce53b2d6e870038f61605	2021-03-13 16:15:50	[]	[{"url":"https://t.co/lPlkRo1Hk1","expanded_url":"http://www.tagsorrento.com","display_url":"tagsorrento.com","indices":[258,281]}]		[]	[]			@Fact Hi, Sorry if i'm rude, but i have a leather shop in Italy close for Covid, After 10 Years! now i have a webshâ€¦ https://t.co/iX0nCUC651	833.0	True	full
661268	661268	604ce53c2d6e870038f61623	2021-03-13 16:15:50	[]	[]	Sat Mar 13 10:48:22 +0000 2021	[{"text":"orgreavejustice","indices":[192,208]}]	[{"url":"https://t.co/epmx71EIRH","expanded_url":"https://youtu.be/66KntW-NsCI","display_url":"youtu.be/66KntW-NsCI","indices":[166,189]}]	This year we pay our respects to David Jones and Joe Green online due to the Pandemic. Click the YouTube link to watch the memorial lecture delivered by Ken Loach. https://t.co/epmx71EIRH #orgreavejustice @UnitePolitics @Miners_Strike @KenLoachSixteen @StrikeMapUK https://t.co/5KbTarKWGO	16422.0	RT @orgreavejustice: This year we pay our respects to David Jones and Joe Green online due to the Pandemic. Click the YouTube link to watchâ€¦	388.0	True	full
661269	661269	604ce53c2d6e870038f61627	2021-03-13 16:15:50	[]	[]	Sat Mar 13 16:11:55 +0000 2021	[{"text":"BidenBorderCrisis","indices":[118,136]}]	[{"url":"https://t.co/C5rj5HjkK3","expanded_url":"https://twitter.com/RealAmVoice/status/1370434414690324486","display_url":"twitter.com/RealAmVoice/stâ€¦","indices":[137,160]}]	Illegals are invading America and government is allowing it. Proof China flu is bullshit and Democraps hate America #BidenBorderCrisis https://t.co/C5rj5HjkK3	228.0	RT @DozItMatter76: Illegals are invading America and government is allowing it. Proof China flu is bullshit and Democraps hate America #Bâ€¦	1639.0	True	full
661270	661270	604ce53c2d6e870038f61645	2021-03-13 16:15:51	[]	[]	Sat Mar 13 15:49:52 +0000 2021	[]	[{"url":"https://t.co/DZUtAXltRT","expanded_url":"https://thefederalist.com/2021/03/12/its-not-insurrectionists-destroying-our-norms-its-the-new-authoritarian-left/","display_url":"thefederalist.com/2021/03/12/itsâ€¦","indices":[197,220]}]	It's Not 'Insurrectionists' Destroying Norms. It's The New Authoritarian Left-They R replacing our culture of earned success with a mindset of victimhood, identity politics+privileged entitlement. https://t.co/DZUtAXltRT	24627.0	RT @MAJMO50: It's Not 'Insurrectionists' Destroying Norms. It's The New Authoritarian Left-They R replacing our culture of earned success wâ€¦	6407.0	True	full
661271	661271	604ce53c2d6e870038f61647	2021-03-13 16:15:51	[]	[]	Sat Mar 13 14:30:55 +0000 2021	[]	[{"url":"https://t.co/8lRWQAyOZn","expanded_url":"https://longvoyage.substack.com/p/dasha","display_url":"longvoyage.substack.com/p/dasha","indices":[169,192]}]	On the heels of its virtual premiere at the Berlinale, I spoke with Dasha Nekrasova (@nobody_stop_me) about her audacious directorial debut, THE SCARY OF SIXTY-FIRST. https://t.co/8lRWQAyOZn	3677.0	RT @AdamCook: On the heels of its virtual premiere at the Berlinale, I spoke with Dasha Nekrasova (@nobody_stop_me) about her audacious dirâ€¦	154.0	True	full
661272	661272	604ce53c2d6e870038f6164f	2021-03-13 16:15:51	[]	[{"url":"https://t.co/TZ8P4eg3ul","expanded_url":"https://www.vox.com/videos/2020/3/6/21168006/coronavirus-covid19-china-pandemic","display_url":"vox.com/videos/2020/3/â€¦","indices":[145,168]}]		[]	[]			@_Desmoden That's one guy. That guy has just enough information to be dangerous. Virologists do not agree with him.â€¦ https://t.co/UAEyY73VL8	208.0	True	full
661273	661273	604ce53c2d6e870038f6165d	2021-03-13 16:15:51	[]	[]	Tue Jul 14 11:30:11 +0000 2020	[{"text":"grandmams","indices":[125,135]}]	[{"url":"https://t.co/cTXqRaGf2U","expanded_url":"http://Grandmams.com","display_url":"Grandmams.com","indices":[93,116]}]	This Special Grandmams NEW Update Features 15 Horny Matures and 2 Lucky Toyboys. Watch it on https://t.co/cTXqRaGf2U ENJOY! #grandmams https://t.co/tz6sxczyya	17022.0	RT @GrandMamz: This Special Grandmams NEW Update Features 15 Horny Matures and 2 Lucky Toyboys. Watch it on https://t.co/cTXqRaGf2U ENJOY!â€¦	43.0	True	full
661274	661274	604ce53c2d6e870038f61663	2021-03-13 16:15:51	[]	[]	Sat Mar 13 13:32:03 +0000 2021	[]	[{"url":"https://t.co/Qq3PH6xBap","expanded_url":"https://n.pr/38AAFqp","display_url":"n.pr/38AAFqp","indices":[256,279]}]	1. "73% of Black people and 70% of White people said that they either planned to get a coronavirus vaccine or had done so." 2. "Among Republican men, 49% said they did not plan to get the shot, compared with just 6% of Democratic men who said the same." https://t.co/Qq3PH6xBap	108636.0	RT @davidgura: 1. "73% of Black people and 70% of White people said that they either planned to get a coronavirus vaccine or had done so."â€¦	19467.0	True	full
661275	661275	604ce53d2d6e870038f6166b	2021-03-13 16:15:51	[]	[]	Sat Mar 13 16:07:34 +0000 2021	[]	[{"url":"https://t.co/P1oqQEcr9A","expanded_url":"https://www.rawstory.com/15-minimum-wage-stimulus-2651047400/?utm_source=dlvr.it&utm_medium=twitter","display_url":"rawstory.com/15-minimum-wagâ€¦","indices":[95,118]}]	$15 minimum wage would lift millions out of poverty, says ... Wall Street giant Morgan Stanley https://t.co/P1oqQEcr9A https://t.co/1yKpTPywy5	219074.0	RT @Politics_PR: $15 minimum wage would lift millions out of poverty, says ... Wall Street giant Morgan Stanley https://t.co/P1oqQEcr9A httâ€¦	338.0	True	full
661276	661276	604ce53d2d6e870038f61673	2021-03-13 16:15:51	[]	[]	Sat Mar 13 16:05:26 +0000 2021	[{"text":"FPC","indices":[176,180]},{"text":"Patriots","indices":[181,190]}]	[{"url":"https://t.co/N78Ry2keTs","expanded_url":"https://podcasts.apple.com/us/podcast/episode-02-with-marc-sessler/id1555032355?i=1000512780546","display_url":"podcasts.apple.com/us/podcast/epiâ€¦","indices":[206,229]}]	ðŸŽ™ PODCAST â€” A Clare Perspective, Episode 2 ðŸŽ™ @clazzyclare is back on the mic, and this time, she welcomes @MarcSessler to talk Cam Newton, free agency and...of course...TEs #FPC #Patriots @FP_Coverage https://t.co/N78Ry2keTs	2201.0	RT @FPC_Patriots: ðŸŽ™ PODCAST â€” A Clare Perspective, Episode 2 ðŸŽ™ @clazzyclare is back on the mic, and this time, she welcomes @MarcSesslerâ€¦	543.0	True	full
661277	661277	604ce53d2d6e870038f61683	2021-03-13 16:15:51	[]	[]	Fri Mar 12 16:34:48 +0000 2021	[{"text":"Eritrea","indices":[0,8]}]	[{"url":"https://t.co/rY6q6zVF10","expanded_url":"https://shabait.com/2021/03/12/announcement-from-the-ministry-of-health-137/","display_url":"shabait.com/2021/03/12/annâ€¦","indices":[259,282]}]	#Eritrea: Announcement from the Ministry of Health *29 patients diagnosed positive for COVID-19 at Q/Centers in Central, N/R/Sea, &amp; Gash Barka Regions; *39 patients Fully Recovered; Total = 2631; *No. of Deaths = 7; *Total No. of Confirmed Cases = 3038 https://t.co/rY6q6zVF10	95522.0	RT @hawelti: #Eritrea: Announcement from the Ministry of Health *29 patients diagnosed positive for COVID-19 at Q/Centers in Central, N/R/â€¦	64.0	True	full
661278	661278	604ce53d2d6e870038f6168d	2021-03-13 16:15:52	[]	[]	Thu Mar 11 11:39:46 +0000 2021	[{"text":"MHHSD","indices":[254,260]}]	[{"url":"https://t.co/rWomobXakp","expanded_url":"http://etsy.me/31T1Fvr","display_url":"etsy.me/31T1Fvr","indices":[105,128]}]	@ReeseW Hello @ReeseW How about some fab buttons for your pandemic - purchased matching sweatsuits ðŸ¤·ðŸ�»â€�â™€ï¸� https://t.co/rWomobXakp We make pretty things from buttons - nostalgic and new. Inspired by Nan's button box - made with love x Have a nice day! #MHHSD https://t.co/5hxrireYjP	1288.0	RT @blackcatbutton: @ReeseW Hello @ReeseW How about some fab buttons for your pandemic - purchased matching sweatsuits ðŸ¤·ðŸ�»â€�â™€ï¸� https://t.co/râ€¦	161.0	True	full
661279	661279	604ce53d2d6e870038f616ab	2021-03-13 16:15:52	[]	[]	Sat Mar 13 15:10:12 +0000 2021	[]	[{"url":"https://t.co/Bju8mtyQ1E","expanded_url":"https://www.sinembargo.mx/13-03-2021/3950551","display_url":"sinembargo.mx/13-03-2021/395â€¦","indices":[97,120]}]	MÃ©xico recibe el cargamento mÃ¡s grande de vacunas contra COVID-19: un millÃ³n de dosis de Sinovac https://t.co/Bju8mtyQ1E https://t.co/9L9F6V0292	1533488.0	RT @SinEmbargoMX: MÃ©xico recibe el cargamento mÃ¡s grande de vacunas contra COVID-19: un millÃ³n de dosis de Sinovac https://t.co/Bju8mtyQ1Eâ€¦	866.0	True	full
661280	661280	604ce53d2d6e870038f616b1	2021-03-13 16:15:52	[]	[{"url":"https://t.co/LuVeMPygMN","expanded_url":"https://www.caracoltv.com/desafio-the-box/a-12-metros-de-altura-andrea-serna-mostro-uno-de-sus-retos-en-el-desafio-the-box","display_url":"caracoltv.com/desafio-the-boâ€¦","indices":[160,183]}]		[]	[]			VÃ­a @ElDesafioCaracol | Esta competencia no solo pone a prueba las habilidades fÃ­sicas y mentales de sus participanâ€¦ https://t.co/XyO7R21QcK	4110012.0	True	full
661281	661281	604ce53e2d6e870038f616cd	2021-03-13 16:15:52	[]	[]	Sat Mar 13 15:08:48 +0000 2021	[{"text":"CollegeLaxGameday","indices":[25,43]}]	[{"url":"https://t.co/DVCqF7lStM","expanded_url":"https://www.joinclubhouse.com/event/xkQJq2nD","display_url":"joinclubhouse.com/event/xkQJq2nD","indices":[164,187]}]	Another weekend, another #CollegeLaxGameday. Coming at you at 11:15 AM Eastern. This week, itâ€™s a bit different. Going to do this on @joinclubhouse. See you then! https://t.co/DVCqF7lStM	2542.0	RT @Chris_Jast: Another weekend, another #CollegeLaxGameday. Coming at you at 11:15 AM Eastern. This week, itâ€™s a bit different. Going toâ€¦	2542.0	True	full
661282	661282	604ce53e2d6e870038f616d1	2021-03-13 16:15:52	[]	[{"url":"https://t.co/BxRugI8x72","expanded_url":"https://instagram.com/unitedxmodels?igshid=wzpzi4hb2f1d","display_url":"instagram.com/unitedxmodels?â€¦","indices":[142,165]}]		[]	[]			@ana_feet4fans Hey x â�¤ Your OF has Mindblowing Content ðŸ”¥ Dm me for its Promotion on my promo network on instagram ðŸ”žâ€¦ https://t.co/e3Zw4C3xMl	1.0	True	full
661283	661283	604ce53e2d6e870038f616d7	2021-03-13 16:15:52	[]	[]	Fri Mar 12 01:30:06 +0000 2021	[{"text":"Lambodefi","indices":[0,10]},{"text":"TokenSale","indices":[79,89]},{"text":"CryptocurrencyNews","indices":[178,197]},{"text":"DeFi","indices":[198,203]},{"text":"YieldFarming","indices":[204,217]},{"text":"ERC20","indices":[218,224]},{"text":"presales","indices":[226,235]},{"text":"cryptoworld","indices":[236,248]},{"text":"Cryptoinvestment","indices":[249,266]},{"text":"investments","…	[{"url":"https://t.co/991kdLFftH","expanded_url":"https://lambodefi.medium.com/lamboswap-announces-its","display_url":"lambodefi.medium.com/lamboswap-annoâ€¦","indices":[41,64]}]	#Lambodefi Network pre-sale stage Detail https://t.co/991kdLFftH... The Lambo #TokenSale will be live on the 25th of March and the sale will go on over a fixed period of time #CryptocurrencyNews #DeFi #YieldFarming #ERC20 #presales #cryptoworld #Cryptoinvestment #investments https://t.co/iCiPQqAwQ5	1833.0	RT @lambodefi: #Lambodefi Network pre-sale stage Detail https://t.co/991kdLFftH... The Lambo #TokenSale will be live on the 25th of Marchâ€¦	5.0	True	full
661284	661284	604ce53e2d6e870038f616e1	2021-03-13 16:15:52	[]	[{"url":"https://t.co/svlHUy4RRX","expanded_url":"https://spark.adobe.com/page/8I9ezZOW0Inag/?w=90_5981","display_url":"spark.adobe.com/page/8I9ezZOW0â€¦","indices":[255,278]}]		[]	[]			This Week @beechwood_tiger (March 15-19) *HS Musical *BHS Madness *Bowling at STATE *Pi Day Event! *Archery at STâ€¦ https://t.co/HLUc5BskuE	831.0	True	full
661285	661285	604ce53e2d6e870038f616e3	2021-03-13 16:15:52	[]	[]	Sat Mar 13 14:04:48 +0000 2021	[{"text":"SigamosCuidÃ¡ndonos","indices":[107,126]}]	[{"url":"https://t.co/IVF8AdSqis","expanded_url":"https://www.vtv.gob.ve/mision-cultura-presenta-oferta-digital-en-pandemia/","display_url":"vtv.gob.ve/mision-culturaâ€¦","indices":[128,151]}]	MisiÃ³n Cultura presenta â€œYo te cuento, Bicentenarioâ€�, una nueva oferta digital para disfrutar en pandemia #SigamosCuidÃ¡ndonos https://t.co/IVF8AdSqis https://t.co/M0T3Oou5FM	1813503.0	RT @VTVcanal8: MisiÃ³n Cultura presenta â€œYo te cuento, Bicentenarioâ€�, una nueva oferta digital para disfrutar en pandemia #SigamosCuidÃ¡ndonâ€¦	12.0	True	full
661286	661286	604ce53e2d6e870038f6170d	2021-03-13 16:15:53	[]	[]	Sat Mar 13 15:24:50 +0000 2021	[]	[{"url":"https://t.co/kCdGzWyIVW","expanded_url":"https://www.economist.com/graphic-detail/covid-pandemic-mortality-risk-estimator?utm_campaign=science-newsletter&utm_medium=newsletter&utm_source=salesforce-marketing-cloud","display_url":"economist.com/graphic-detailâ€¦","indices":[222,245]}]	Muito interessante este modelo de risco de morte ao ser infectado pela Covid19 criado pela The Economist. Coloque sua idade, gÃªnero e condiÃ§Ãµes mÃ©dicas para ter uma ideia do cenÃ¡rio para uma pessoa como vocÃª. Ã‰ em inglÃªs https://t.co/kCdGzWyIVW	1257430.0	RT @gugachacra: Muito interessante este modelo de risco de morte ao ser infectado pela Covid19 criado pela The Economist. Coloque sua idadeâ€¦	202.0	True	full
661287	661287	604ce53f2d6e870038f61745	2021-03-13 16:15:53	[]	[{"url":"https://t.co/WXQRtUbywC","expanded_url":"https://www.change.org/p/international-skating-union-support-figure-skaters-by-demanding-effective-covid-protocols-from-isu-for-the-2021-world","display_url":"change.org/p/internationaâ€¦","indices":[285,308]}]		[]	[]			@fedbybirds @RedrosieEP Hello,if u could take a few minutes,please support this petition for better health safety mâ€¦ https://t.co/Lz2KAG1URn	288.0	True	full
661288	661288	604ce53f2d6e870038f61747	2021-03-13 16:15:54	[]	[]	Sat Mar 13 10:34:56 +0000 2021	[]	[{"url":"https://t.co/Qso19uHLdG","expanded_url":"https://dossiertimes.com/hindu-forum-canada-rao-yendamuri-and-the-dubious-thank-you-modi-vaccine-billboards-in-toronto/","display_url":"dossiertimes.com/hindu-forum-caâ€¦","indices":[263,286]}]	Hindu Forum Canada, Rao Yendamuri,&amp; The Dubious â€œThank You, Modiâ€� Vaccine Billboards in Toronto, HFC has publicly supported the Modi government on most controversial bills, the CAA-NRC, &amp; Farm laws. In fact, HFC is infamous in the South Asian community https://t.co/Qso19uHLdG https://t.co/CcSXj2Lnu3	1625.0	RT @TheDossierTimes: Hindu Forum Canada, Rao Yendamuri,&amp; The Dubious â€œThank You, Modiâ€� Vaccine Billboards in Toronto, HFC has publicly suppâ€¦	589.0	True	full
661289	661289	604ce53f2d6e870038f6174b	2021-03-13 16:15:54	[]	[]	Thu Mar 11 19:09:11 +0000 2021	[{"text":"health","indices":[0,7]},{"text":"fitness","indices":[8,16]},{"text":"erections","indices":[17,27]},{"text":"sexuality","indices":[28,38]},{"text":"wellness","indices":[39,48]},{"text":"sexual_health","indices":[49,63]},{"text":"usa","indices":[64,68]},{"text":"uk","indices":[69,72]},{"text":"canada","indices":[73,80]},{"text":"Australia","indices":[81,91]},{"text":"France","indices":[9…	[{"url":"https://t.co/TapnQw7bSj","expanded_url":"https://bit.ly/Male-Extra-Usa","display_url":"bit.ly/Male-Extra-Usa","indices":[199,222]}]	#health #fitness #erections #sexuality #wellness #sexual_health #usa #uk #canada #Australia #France #Austria #orgasm #medicine #COVID19 #Corona #PeoplesVaccine #CovidVaccine Get harder erections https://t.co/TapnQw7bSj	0.0	RT @health6wellness: #health #fitness #erections #sexuality #wellness #sexual_health #usa #uk #canada #Australia #France #Austria #orgasmâ€¦	0.0	True	full
661290	661290	604ce53f2d6e870038f61761	2021-03-13 16:15:54	[]	[]	Sat Mar 13 15:57:07 +0000 2021	[]	[{"url":"https://t.co/8n3YCBu8fu","expanded_url":"https://twitter.com/mdwlivesrilanka/status/1370632994034085891","display_url":"twitter.com/mdwlivesrilankâ€¦","indices":[281,304]}]	Sarath Weerasekeraâ€™s purpose in life is to represent in Parliament the worst, mean, petty, foolish and ignorant aspects of the Sinhala-Buddhist psyche. Every national culture has a dark side. Every ethnonationalist movement falsely foregrounds it as the representation of its best https://t.co/8n3YCBu8fu	9947.0	RT @welikalaa: Sarath Weerasekeraâ€™s purpose in life is to represent in Parliament the worst, mean, petty, foolish and ignorant aspects of tâ€¦	1301.0	True	full
661291	661291	604ce53f2d6e870038f6176b	2021-03-13 16:15:54	[{"text":"COVID19","indices":[42,50]}]	[{"url":"https://t.co/n66khJWMcd","expanded_url":"https://twitter.com/DOHgovph/status/1370283544115736582?s=19","display_url":"twitter.com/DOHgovph/statuâ€¦","indices":[213,236]}]		[]	[]			In the Philippines, we recorded 4,578 new #COVID19 cases on March 12, 2021, bringing the active cases nationwide toâ€¦ https://t.co/PYUujjbKW9	1889.0	True	full
661292	661292	604ce5402d6e870038f6177d	2021-03-13 16:15:54	[]	[]	Sat Mar 13 15:41:34 +0000 2021	[]	[{"url":"https://t.co/0oHDdKcQUy","expanded_url":"https://onlyfans.com/jbaesun","display_url":"onlyfans.com/jbaesun","indices":[157,180]}]	Lotta content coming so I'm doin a lil 25% discount ($3.74) on OF UwU. 2555+ pics 120+ vids (top 4.9%) up rn, grab it whilst it's hot. Only 10 spaces :&gt; âœ¨https://t.co/0oHDdKcQUy	32353.0	RT @Jaybaesun: Lotta content coming so I'm doin a lil 25% discount ($3.74) on OF UwU. 2555+ pics 120+ vids (top 4.9%) up rn, grab it whilstâ€¦	169.0	True	full
661293	661293	604ce5402d6e870038f6178d	2021-03-13 16:15:54	[]	[]	Fri Jan 29 17:06:08 +0000 2021	[{"text":"MECFS","indices":[181,187]},{"text":"Fibromyalgia","indices":[194,207]},{"text":"MyalgicE","indices":[235,244]},{"text":"ChronicFatigueSyndrome","indices":[245,268]},{"text":"CFS","indices":[269,273]},{"text":"PwME","indices":[274,279]},{"text":"MyE","indices":[280,284]}]	[{"url":"https://t.co/rJhMZoXDhB","expanded_url":"https://www.healthrising.org/blog/2021/01/28/coronavirus-vaccine-effects-chronic-fatigue-syndrome-fibromyalgia/","display_url":"healthrising.org/blog/2021/01/2â€¦","indices":[210,233]}]	It would be great if lots of people filled in this poll with their experiences of vaccines, which are asks about them individually: "The Coronavirus Vaccine Side Effects Poll for #MECFS &amp; #Fibromyalgia" https://t.co/rJhMZoXDhB #MyalgicE #ChronicFatigueSyndrome #CFS #PwME #MyE	7897.0	RT @TomKindlon: It would be great if lots of people filled in this poll with their experiences of vaccines, which are asks about them indivâ€¦	1433.0	True	full
661294	661294	604ce5402d6e870038f61793	2021-03-13 16:15:54	[]	[]	Fri Mar 12 16:40:35 +0000 2021	[]	[{"url":"https://t.co/gzsINULRfS","expanded_url":"https://www.express.co.uk/news/politics/1409171/london-news-sadiq-khan-london-crime-shaun-bailey-sarah-everard","display_url":"express.co.uk/news/politics/â€¦","indices":[144,167]}]	London mayor @SadiqKhan has failed London after admitting its streets are not safe 'for women and girls', says Tory candidate @ShaunBaileyUK https://t.co/gzsINULRfS	676.0	RT @Falvey_Dan: London mayor @SadiqKhan has failed London after admitting its streets are not safe 'for women and girls', says Tory candidâ€¦	7112.0	True	full
661295	661295	604ce5402d6e870038f61795	2021-03-13 16:15:54	[]	[]	Sat Mar 13 04:29:54 +0000 2021	[{"text":"COVID19","indices":[48,56]}]	[{"url":"https://t.co/KfpuDMBzco","expanded_url":"https://www.washingtonpost.com/technology/2021/03/12/hundreds-covid-cases-reported-tesla-plant-following-musks-defiant-reopening-county-data-shows/","display_url":"washingtonpost.com/technology/202â€¦","indices":[251,274]}]	Oh my.... Teslaâ€™s SF area factory recorded 450 #COVID19 cases in workers following CEO Elon Muskâ€™s defiant reopening of the plant in May, according to county-level data obtained by a legal transparency website. Musk dared officials to arrest him. ðŸ§µ https://t.co/KfpuDMBzco	446591.0	RT @DrEricDing: Oh my.... Teslaâ€™s SF area factory recorded 450 #COVID19 cases in workers following CEO Elon Muskâ€™s defiant reopening of thâ€¦	13212.0	True	full
661296	661296	604ce5402d6e870038f6179b	2021-03-13 16:15:54	[]	[]	Sat Mar 13 14:32:59 +0000 2021	[{"text":"Ø§Ù„ØªØ¯Ø±ÙŠØ¨_Ø§Ù„ØªØ±Ø¨ÙˆÙŠ","indices":[11,27]},{"text":"Ø¹Ù†_Ø¨Ø¹Ø¯","indices":[95,102]},{"text":"ØªØ¹Ù„ÙŠÙ…_Ø§Ù„Ø±ÙŠØ§Ø¶","indices":[195,208]}]	[{"url":"https://t.co/8Y7VCRHltB","expanded_url":"http://riyadhedu.gov.sa","display_url":"riyadhedu.gov.sa","indices":[212,235]}]	ØªØ·Ù„Ù‚ Ø¥Ø¯Ø§Ø±Ø© #Ø§Ù„ØªØ¯Ø±ÙŠØ¨_Ø§Ù„ØªØ±Ø¨ÙˆÙŠ (Ø¨Ù†ÙŠÙ†) 15 Ø¨Ø±Ù†Ø§Ù…Ø¬Ø§ Ø¬Ø¯ÙŠØ¯Ø§ Ù„Ù‡Ø°Ø§ Ø§Ù„Ø£Ø³Ø¨ÙˆØ¹ Ø¶Ù…Ù† Ø§Ù„Ø®Ø·Ø© Ø§Ù„ØªØ¯Ø±ÙŠØ¨ÙŠØ© Ø§Ù„ØµØ¨Ø§Ø­ÙŠØ© â�§#Ø¹Ù†_Ø¨Ø¹Ø¯â�©ØŒ ÙˆÙŠÙ…ÙƒÙ† Ø§Ù„ØªØ³Ø¬ÙŠÙ„ Ø¥Ù„ÙƒØªØ±ÙˆÙ†ÙŠØ§ Ù„Ø¬Ù…ÙŠØ¹ Ø´Ø§ØºÙ„ÙŠ Ø§Ù„ÙˆØ¸Ø§Ø¦Ù� Ø§Ù„ØªØ¹Ù„ÙŠÙ…ÙŠØ© Ø¹Ù† Ø·Ø±ÙŠÙ‚ (Ù†Ø¸Ø§Ù… Ø§Ù„ØªØ¯Ø±ÙŠØ¨) Ø¨Ù…ÙˆÙ‚Ø¹ Ø¥Ø¯Ø§Ø±Ø© â�§#ØªØ¹Ù„ÙŠÙ…_Ø§Ù„Ø±ÙŠØ§Ø¶â�© â�¦https://t.co…	223251.0	RT @MOE_RYH: ØªØ·Ù„Ù‚ Ø¥Ø¯Ø§Ø±Ø© #Ø§Ù„ØªØ¯Ø±ÙŠØ¨_Ø§Ù„ØªØ±Ø¨ÙˆÙŠ (Ø¨Ù†ÙŠÙ†) 15 Ø¨Ø±Ù†Ø§Ù…Ø¬Ø§ Ø¬Ø¯ÙŠØ¯Ø§ Ù„Ù‡Ø°Ø§ Ø§Ù„Ø£Ø³Ø¨ÙˆØ¹ Ø¶Ù…Ù† Ø§Ù„Ø®Ø·Ø© Ø§Ù„ØªØ¯Ø±ÙŠØ¨ÙŠØ© Ø§Ù„ØµØ¨Ø§Ø­ÙŠØ© â�§#Ø¹Ù†_Ø¨Ø¹Ø¯â�©ØŒ ÙˆÙŠÙ…ÙƒÙ† Ø§Ù„ØªØ³Ø¬ÙŠÙ„ Ø¥Ù„ÙƒØªØ±ÙˆÙ†â€¦	144.0	True	full
661297	661297	604ce5402d6e870038f617bb	2021-03-13 16:15:55	[]	[]	Sat Mar 13 11:35:20 +0000 2021	[]	[{"url":"https://t.co/RNlfeDzlCj","expanded_url":"https://www.spiegel.de/politik/deutschland/karl-lauterbach-in-der-corona-krise-praesentiert-sich-der-spd-politiker-als-alternative-zu-jens-spahn-a-16b283fc-0002-0001-0000-000176230880","display_url":"spiegel.de/politik/deutscâ€¦","indices":[256,279]}]	Ãœbersehen wird bei Lauterbach gern, dass er nicht nur SchlieÃŸungen fordert, sondern stÃ¤ndig VorschlÃ¤ge macht, um kÃ¼nftige Shutdowns zu vermeiden, dass er auf Zack ist. Mit einem Gesundheitsminister Lauterbach wÃ¤re das Land besser durch die Krise gekommen. https://t.co/RNlfeDzlCj	28906.0	RT @MFeldenkirchen: Ãœbersehen wird bei Lauterbach gern, dass er nicht nur SchlieÃŸungen fordert, sondern stÃ¤ndig VorschlÃ¤ge macht, um kÃ¼nftiâ€¦	36.0	True	full
661298	661298	604ce5402d6e870038f617bf	2021-03-13 16:15:55	[]	[{"url":"https://t.co/BZc0vM45nJ","expanded_url":"https://music.amazon.com/albums/B084WLWSLG?trackAsin=B084WH464R&ref=dm_sh_zrNAkLqVVQzL0FO5h8Y8vxIxI","display_url":"music.amazon.com/albums/B084WLWâ€¦","indices":[129,152]}]		[]	[]			China send us jun' Chin' enolucated with covid-19 both strand Check out Save Your Tears [Explicit] by The Weeknd onâ€¦ https://t.co/wG5ORgGy1R	458.0	True	full
661299	661299	604ce5412d6e870038f617f1	2021-03-13 16:15:55	[]	[]	Sat Mar 13 16:00:09 +0000 2021	[]	[{"url":"https://t.co/fROqUYqyad","expanded_url":"https://on.wsj.com/3bAEI84","display_url":"on.wsj.com/3bAEI84","indices":[146,169]}]	The $1.9 trillion Covid-19 relief package provides about $40 billion for higher education. Hereâ€™s what college students and parents need to know. https://t.co/fROqUYqyad	18694174.0	RT @WSJ: The $1.9 trillion Covid-19 relief package provides about $40 billion for higher education. Hereâ€™s what college students and parentâ€¦	28.0	True	full
661300	661300	604ce5412d6e870038f617fb	2021-03-13 16:15:55	[{"text":"springrealestate","indices":[203,220]},{"text":"dayl","indices":[221,226]}]	[{"url":"https://t.co/DU7P5H76iS","expanded_url":"http://www.facebook.com/489110404474069_4028874823830925","display_url":"facebook.com/48911040447406â€¦","indices":[230,253]}]		[]	[]			If the time change has you thinking its TIME for a CHANGE of address, we would love to help you find the home of yoâ€¦ https://t.co/A8tb2CYyVJ	170.0	True	full
661301	661301	604ce5412d6e870038f617ff	2021-03-13 16:15:55	[]	[]	Sat Mar 13 16:08:16 +0000 2021	[]	[{"url":"https://t.co/mV3ctZpr5w","expanded_url":"https://bit.ly/3eATDkH","display_url":"bit.ly/3eATDkH","indices":[204,227]}]	Bem Viver na TV: Agroecologia na periferia, pÃ³s covid-19 e os benefÃ­cios do Urucum. Agroecologia, alimentaÃ§Ã£o saudÃ¡vel, saÃºde e cultura toda semana nas redes sociais do Brasil de Fato e na TVT. Confira: https://t.co/mV3ctZpr5w https://t.co/e30SCjNi2B	180518.0	RT @brasildefato: Bem Viver na TV: Agroecologia na periferia, pÃ³s covid-19 e os benefÃ­cios do Urucum. Agroecologia, alimentaÃ§Ã£o saudÃ¡vel,â€¦	4136.0	True	full
661302	661302	604ce5412d6e870038f61807	2021-03-13 16:15:55	[]	[{"url":"https://t.co/5sT9KUcB5r","expanded_url":"https://www.nytimes.com/2020/11/30/realestate/california-housing-market-price.html","display_url":"nytimes.com/2020/11/30/reaâ€¦","indices":[32,55]},{"url":"https://t.co/F1mWAWb88g","expanded_url":"https://www.washingtonexaminer.com/politics/california-continues-to-have-the-highest-poverty-level-in-the-nation","display_url":"washingtonexaminer.com…		[]	[]			@foxtroopervet @miles_commodore https://t.co/5sT9KUcB5r https://t.co/F1mWAWb88g NY is left as an exercise for theâ€¦ https://t.co/hmaBm5iRlJ	1002.0	True	full
661303	661303	604ce5412d6e870038f6180b	2021-03-13 16:15:55	[]	[{"url":"https://t.co/qlpB9ubLzq","expanded_url":"http://twitch.tv/larxa","display_url":"twitch.tv/larxa","indices":[118,141]}]		[]	[]			Live in 15 mins, finishing up Grim Fandango and then doing some comfy LN2 practice :D Got a PB yesterday of 1:22:xxâ€¦ https://t.co/alJRlYxSSA	3533.0	True	full
661304	661304	604ce5412d6e870038f61817	2021-03-13 16:15:56	[]	[]	Sat Mar 13 16:13:15 +0000 2021	[{"text":"LoMÃ¡sLeÃ­do","indices":[0,11]}]	[{"url":"https://t.co/qRvtAcka1o","expanded_url":"https://buff.ly/3tezCo1","display_url":"buff.ly/3tezCo1","indices":[178,201]}]	#LoMÃ¡sLeÃ­do Vea lo que se revelÃ³ sobre el caso de los 'tiktokers' vacunados contra la COVID-19 y la destituciÃ³n de los implicados. AsÃ­ lograron ingresar a la lista preferencial: https://t.co/qRvtAcka1o https://t.co/KGlQ2q3NTi	493038.0	RT @revistavistazo: #LoMÃ¡sLeÃ­do Vea lo que se revelÃ³ sobre el caso de los 'tiktokers' vacunados contra la COVID-19 y la destituciÃ³n de losâ€¦	485.0	True	full
661305	661305	604ce5412d6e870038f61827	2021-03-13 16:15:56	[]	[]	Fri Mar 12 21:10:25 +0000 2021	[]	[{"url":"https://t.co/5Lq6Ipc9RT","expanded_url":"https://www.itv.com/news/2020-03-12/british-government-wants-uk-to-acquire-coronavirus-herd-immunity-writes-robert-peston","display_url":"itv.com/news/2020-03-1â€¦","indices":[226,249]}]	It was abhorrent then and it is abhorrent now. One year ago today. The plan to simply let the virus rip, with no meaningful plans to shield the vulnerable at all. Just let them - all those second tier citizens - be damned. https://t.co/5Lq6Ipc9RT	190677.0	RT @doctor_oxford: It was abhorrent then and it is abhorrent now. One year ago today. The plan to simply let the virus rip, with no meaniâ€¦	26.0	True	full
661306	661306	604ce5422d6e870038f6182f	2021-03-13 16:15:56	[]	[]	Fri Mar 12 19:14:45 +0000 2021	[]	[{"url":"https://t.co/8Dx93HglbY","expanded_url":"https://twitter.com/ClayTravis/status/1370398008924385283","display_url":"twitter.com/ClayTravis/staâ€¦","indices":[168,191]}]	.@ClayTravis and I talked about this very issue on @FreedomRingsPod. What Big Tech is doing is identical to the Communist Chinese Party. They must be held accountable. https://t.co/8Dx93HglbY	47920.0	RT @VoteMarsha: .@ClayTravis and I talked about this very issue on @FreedomRingsPod. What Big Tech is doing is identical to the Communist Câ€¦	1032.0	True	full
661307	661307	604ce5422d6e870038f61833	2021-03-13 16:15:56	[]	[]	Fri Mar 12 20:11:01 +0000 2021	[]	[{"url":"https://t.co/zi1uxNc37M","expanded_url":"https://twitter.com/CBSLA/status/1369732719622623232","display_url":"twitter.com/CBSLA/status/1â€¦","indices":[146,169]}]	Kroger paid its CEO $21.1 million, but can't find the money to give its essential workers $5 an hour in hazard pay during a pandemic? Disgusting. https://t.co/zi1uxNc37M	1308766.0	RT @RBReich: Kroger paid its CEO $21.1 million, but can't find the money to give its essential workers $5 an hour in hazard pay during a paâ€¦	6.0	True	full
661308	661308	604ce5422d6e870038f61845	2021-03-13 16:15:56	[]	[]	Thu Mar 11 00:20:00 +0000 2021	[{"text":"covid19","indices":[98,106]},{"text":"healthcareheroes","indices":[206,223]},{"text":"WearAMask","indices":[224,234]}]	[{"url":"https://t.co/CUqTI3ntOr","expanded_url":"https://m.facebook.com/story/graphql_permalink/?graphql_id=UzpfSTEwMDAwMjU3MzYzMjUxNjozODAxMzIwNjc2NjMwMzQ5","display_url":"m.facebook.com/story/graphql_â€¦","indices":[236,259]}]	Cathy Valenzuela-Rosas, 62yo Pediatric Healthcare Worker, Tuscon Medical Center, Arizona, died of #covid19 12/31. She was calm, soft-spoken, and had a sense of kindness. She had given 25 years of service. #healthcareheroes #WearAMask https://t.co/CUqTI3ntOr https://t.co/qO4PjkQsyl	23712.0	RT @CTZebra: Cathy Valenzuela-Rosas, 62yo Pediatric Healthcare Worker, Tuscon Medical Center, Arizona, died of #covid19 12/31. She was calâ€¦	34.0	True	full
661309	661309	604ce5422d6e870038f61859	2021-03-13 16:15:56	[]	[]	Sat Mar 13 01:10:57 +0000 2021	[]	[{"url":"https://t.co/YLXhT1zVCh","expanded_url":"https://twitter.com/johnamayar/status/1370535699225702400","display_url":"twitter.com/johnamayar/staâ€¦","indices":[281,304]}]	Por dÃ­as como hoy, siempre he dicho que sumercÃ© debiÃ³ nacer primero, que en la prÃ¡ctica siempre ha sido mi hermano mayor y mi ejemplo a seguir. Aunque fui yo uno de esos boyacenses que lo animÃ³ a asumir un nuevo reto, aprendo hoy de su desprendimiento. Abrazo hermano del alma! https://t.co/YLXhT1zVCh	79367.0	RT @CarlosAmayaR: Por dÃ­as como hoy, siempre he dicho que sumercÃ© debiÃ³ nacer primero, que en la prÃ¡ctica siempre ha sido mi hermano mayorâ€¦	6.0	True	full
661310	661310	604ce5422d6e870038f61867	2021-03-13 16:15:57	[{"text":"DanielSalaverry","indices":[34,50]}]	[{"url":"https://t.co/lnVd8uNE3H","expanded_url":"https://caretas.pe/politica/se-suspendio-hasta-el-lunes-15-la-sesion-que-veia-las-denuncias-contra-daniel-salaverry/?fbclid=IwAR0YxXPWWNXrgcPOgJLvpq0PnEUS157r-hgFGvbjp9tfAXvcMA7UfjSrm_k","display_url":"caretas.pe/politica/se-suâ€¦","indices":[152,175]}]		[]	[]			El informe recomienda denunciar a #DanielSalaverry por la presunta comisiÃ³n de los delitos de peculado doloso, falsâ€¦ https://t.co/O3AzALZR5m	733846.0	True	full
661311	661311	604ce5422d6e870038f6186f	2021-03-13 16:15:57	[{"text":"Warzone","indices":[197,205]},{"text":"FUZ","indices":[214,218]},{"text":"ThaTruMac","indices":[219,229]},{"text":"Zanderboy","indices":[230,240]}]	[{"url":"https://t.co/ZvzmaBoXGH","expanded_url":"https://youtu.be/TQjduSFN8Lw","display_url":"youtu.be/TQjduSFN8Lw","indices":[247,270]}]		[]	[]			Its quiet rare to have so much footage of me laughing and screaming ðŸ˜‚ We ended up getting 3rd place on this whichâ€¦ https://t.co/3UA2nJtpGc	6927.0	True	full
661312	661312	604ce5422d6e870038f61875	2021-03-13 16:15:57	[{"text":"TigrayGenocide","indices":[238,253]}]	[{"url":"https://t.co/UQFXtd4F62","expanded_url":"https://www.washingtonpost.com/world/africa/people-are-starving-new-exodus-in-ethiopias-tigray-area/2021/03/11/37eecc88-8242-11eb-be22-32d331d875","display_url":"washingtonpost.com/world/africa/pâ€¦","indices":[255,278]}]		[]	[]			Millions of people are starving, tens of thousands have fled to Sudan as water, food, electricity, and telecommunicâ€¦ https://t.co/y49SPkuPXC	0.0	True	full
661313	661313	604ce5422d6e870038f6187d	2021-03-13 16:15:57	[]	[]	Sat Mar 13 14:03:50 +0000 2021	[{"text":"SigamosCuidÃ¡ndonos","indices":[98,117]}]	[{"url":"https://t.co/EU9Iivo61U","expanded_url":"https://www.vtv.gob.ve/proyectan-incorporar-camas-terapia-intensiva-miranda/","display_url":"vtv.gob.ve/proyectan-incoâ€¦","indices":[119,142]}]	Proyectan incorporar nuevas camas de terapia intensiva para atender casos de COVID-19 en Miranda #SigamosCuidÃ¡ndonos https://t.co/EU9Iivo61U https://t.co/ngjzNLgA5D	1813503.0	RT @VTVcanal8: Proyectan incorporar nuevas camas de terapia intensiva para atender casos de COVID-19 en Miranda #SigamosCuidÃ¡ndonos httpsâ€¦	12.0	True	full
661314	661314	604ce5432d6e870038f61899	2021-03-13 16:15:57	[]	[]	Sat Mar 13 16:15:09 +0000 2021	[]	[{"url":"https://t.co/1ONpWa9c7T","expanded_url":"http://ow.ly/X8sJ50DY46N","display_url":"ow.ly/X8sJ50DY46N","indices":[151,174]}]	98 patients are admitted to the Intensive Care Unit (ICU), the highest number of patients in the ICU recorded in Kenya since the onset of the pandemic https://t.co/1ONpWa9c7T	1498148.0	RT @StandardKenya: 98 patients are admitted to the Intensive Care Unit (ICU), the highest number of patients in the ICU recorded in Kenya sâ€¦	1151.0	True	full
661315	661315	604ce5432d6e870038f618a5	2021-03-13 16:15:58	[]	[]	Sat Mar 13 15:00:02 +0000 2021	[{"text":"í�¼í”Œí‚¤ìŠ¤","indices":[1,6]},{"text":"PURPLE_KISS","indices":[121,133]},{"text":"INTO_VIOLET","indices":[134,146]},{"text":"1ST_MINI_ALBUM","indices":[148,163]},{"text":"Ponzona","indices":[164,172]}]	[{"url":"https://t.co/gQRbHCOwWG","expanded_url":"https://youtu.be/DDzJ4_8iFP4","display_url":"youtu.be/DDzJ4_8iFP4","indices":[65,88]}]	[#í�¼í”Œí‚¤ìŠ¤] 1ST MINI ALBUM [INTO VIOLET] â–«ï¸� HIGHLIGHT MEDLEY â–«ï¸� â–ªï¸� https://t.co/gQRbHCOwWG â–ªï¸� ðŸ”³ 2021.03.15 6PM RELEASE ðŸ”³ #PURPLE_KISS #INTO_VIOLET #1ST_MINI_ALBUM #Ponzona https://t.co/1qHc8m2ho8	54116.0	RT @RBW_PURPLEKISS: [#í�¼í”Œí‚¤ìŠ¤] 1ST MINI ALBUM [INTO VIOLET] â–«ï¸� HIGHLIGHT MEDLEY â–«ï¸� â–ªï¸� https://t.co/gQRbHCOwWG â–ªï¸� ðŸ”³ 2021.03.15 6PM RELEASE ðŸ”³â€¦	2122.0	True	full
661316	661316	604ce5432d6e870038f618a7	2021-03-13 16:15:58	[]	[]	Sat Mar 13 02:48:10 +0000 2021	[]	[{"url":"https://t.co/84CrPf0Y7s","expanded_url":"https://www.ugsdw.org/2021/03/12/mailroom-workers-organize/?fbclid=IwAR1y9b8p3nQGj6FZkaTE6gajmuCAjVO8LVe1UEGKuGZwgL7lAvebW-jE9C0","display_url":"ugsdw.org/2021/03/12/maiâ€¦","indices":[228,251]}]	After weeks of neglect from supervisors, student workers in the mailroom at Grinnell are demanding immediate action to enforce COVID safety and ensure they are protected as essential workers. Read more about their demands here: https://t.co/84CrPf0Y7s	861.0	RT @UGSDW: After weeks of neglect from supervisors, student workers in the mailroom at Grinnell are demanding immediate action to enforce Câ€¦	161.0	True	full
661317	661317	604ce5432d6e870038f618b7	2021-03-13 16:15:58	[]	[{"url":"https://t.co/mUXN6Cq6du","expanded_url":"https://radioformulaqr.com/noticias/opinion/cristina-alcayaga/pandemia-y-derechos-de-las-mujeres/","display_url":"radioformulaqr.com/noticias/opiniâ€¦","indices":[213,236]}]		[]	[]			Es necesario una transformaciÃ³n paulatina, e inculcar las llamadas â€œnuevas masculinidades o masculinidades alternatâ€¦ https://t.co/Ukb0mFm5hC	15899.0	True	full
661318	661318	604ce5432d6e870038f618b5	2021-03-13 16:15:58	[]	[]	Thu Mar 11 19:38:07 +0000 2021	[]	[{"url":"https://t.co/VuTrDlzA1H","expanded_url":"https://www.huffpost.com/entry/joe-biden-signs-covid-19-relief-bill_n_604a5918c5b6cf72d094d3a4","display_url":"huffpost.com/entry/joe-bideâ€¦","indices":[256,279]}]	Something worth highlighting in this Covid-19 relief *law*: It subsidizes COBRA premiums at 100% If you lose your job/have reduced hrs and lose your employer-sponsored health insurance, the federal government will cover your premiums fully through Sept! https://t.co/VuTrDlzA1H	14003.0	RT @taragolshan: Something worth highlighting in this Covid-19 relief *law*: It subsidizes COBRA premiums at 100% If you lose your job/havâ€¦	406.0	True	full
661319	661319	604ce5432d6e870038f618c7	2021-03-13 16:15:58	[]	[]	Sat Mar 13 05:23:42 +0000 2021	[]	[{"url":"https://t.co/1BVcnSNCK2","expanded_url":"https://www.bostonglobe.com/2021/03/10/business/been-vaccinated-you-may-have-prove-it/","display_url":"bostonglobe.com/2021/03/10/busâ€¦","indices":[256,279]}]	@vinarmani People should read: Crystalizing Public Opinion by Edward Bernays â€œPlanning to celebrate your vaccination with a night out at the movies, or dinner, or a day at the ballpark? You might need to bring your passport â€” vaccine passport, that isâ€� https://t.co/1BVcnSNCK2	1835.0	RT @KenTheroux: @vinarmani People should read: Crystalizing Public Opinion by Edward Bernays â€œPlanning to celebrate your vaccination withâ€¦	1835.0	True	full
661320	661320	604ce5432d6e870038f618c9	2021-03-13 16:15:57	[{"text":"TaraSutaria","indices":[90,102]},{"text":"COVID","indices":[103,109]},{"text":"coronapositive","indices":[110,125]},{"text":"yuvrajsingh","indices":[126,138]},{"text":"ZomatoDeliveryGuy","indices":[139,157]},{"text":"RoadSafetyWorldSeries2021","indices":[158,184]},{"text":"100DForà®¤à®³à®ªà®¤à®¿VIJAYBday","indices":[185,207]},{"text":"7YearsForJANASENA","indices":[208,226]},{"text":"KGF…	[{"url":"https://t.co/26Pi4ZHiDZ","expanded_url":"http://Wartalaap.com","display_url":"Wartalaap.com","indices":[59,82]}]		[]	[]			Bollywood actress tara sutaria is got corona positive. . . https://t.co/26Pi4ZHiDZ . . . #TaraSutaria #COVIDâ€¦ https://t.co/bBnbyhjKBo	40.0	True	full
661321	661321	604ce5432d6e870038f618cb	2021-03-13 16:15:58	[{"text":"Pandemia","indices":[4,13]},{"text":"SemanaSanta","indices":[44,56]},{"text":"Covid19","indices":[88,96]}]	[{"url":"https://t.co/NgXBI6FkGg","expanded_url":"https://bit.ly/30Fgfs3","display_url":"bit.ly/30Fgfs3","indices":[99,122]}]		[]	[]			ðŸ¦ ðŸ˜·ðŸ�¥ #Pandemia PermanecerÃ¡ el Escenario B en #SemanaSanta solo si bajan los contagios de #Covid19â€¦ https://t.co/SvnQzkDjY8	30785.0	True	full
661322	661322	604ce5432d6e870038f618e3	2021-03-13 16:15:58	[]	[{"url":"https://t.co/bEWO4pNHSN","expanded_url":"http://VIVIRENDUBAI.COM","display_url":"VIVIRENDUBAI.COM","indices":[67,90]},{"url":"https://t.co/gSmtqBnkf4","expanded_url":"https://www.vivirendubai.com/expo2020-ofrece-visitas-previas-a-sus-pabellones-tematicos/","display_url":"vivirendubai.com/expo2020-ofrecâ€¦","indices":[179,202]}]		[]	[]			Este es uno de los artÃ­culos mÃ¡s leÃ­dos de nuestra Web en espaÃ±ol https://t.co/bEWO4pNHSN @dubai @abudhabiâ€¦ https://t.co/KHr8QHngFp	6.0	True	full
661323	661323	604ce5432d6e870038f618eb	2021-03-13 16:15:58	[]	[]	Sat Mar 13 15:53:30 +0000 2021	[]	[{"url":"https://t.co/UWCBtynnsn","expanded_url":"https://twitter.com/FatEmperor/status/1370740859046612993","display_url":"twitter.com/FatEmperor/staâ€¦","indices":[270,293]}]	My word. These three short segments are worth a listen, providing insight into the rabid world of Zero Covid. The ideology will brook no debate, being as profoundly illogical as it is. We already know that. But actually reading their inner thoughts is seriously creepy. https://t.co/UWCBtynnsn	18038.0	RT @NickHudsonCT: My word. These three short segments are worth a listen, providing insight into the rabid world of Zero Covid. The ideologâ€¦	8881.0	True	full
661324	661324	604ce5442d6e870038f618ed	2021-03-13 16:15:58	[]	[{"url":"https://t.co/3lCwddcqgJ","expanded_url":"https://www.houstonchronicle.com/news/houston-texas/houston/article/Turner-to-propose-adding-police-raising-16022629.php","display_url":"houstonchronicle.com/news/houston-tâ€¦","indices":[255,278]}]		[]	[]			The City of Austin is considering a â€œstrong mayorâ€� system like Houston and this is why it must be stopped. Insteadâ€¦ https://t.co/r5tj7QM8fk	37651.0	True	full
661325	661325	604ce5442d6e870038f618f1	2021-03-13 16:15:58	[]	[{"url":"https://t.co/lBQGNY5bdS","expanded_url":"https://www.fakenamegenerator.com/","display_url":"fakenamegenerator.com","indices":[42,65]},{"url":"https://t.co/IWw6vEVO4I","expanded_url":"https://privacy.com","display_url":"privacy.com","indices":[73,96]}]		[]	[]			@LilMeeru4 Either put in a fake card from https://t.co/lBQGNY5bdS or use https://t.co/IWw6vEVO4I if the service looâ€¦ https://t.co/jj4L1WSueL	93.0	True	full
661326	661326	604ce5442d6e870038f61903	2021-03-13 16:15:58	[]	[]	Sat Mar 13 13:03:05 +0000 2021	[]	[{"url":"https://t.co/uZBfN3ZiFQ","expanded_url":"https://www.nytimes.com/2021/03/13/business/nursing-homes-ratings-medicare-covid.html?smid=tw-share","display_url":"nytimes.com/2021/03/13/busâ€¦","indices":[251,274]}]	"Five-star facilities earned about $2,000 in profits per bed in 2019, according to a Times analysis of nursing homesâ€™ financial statements. Those with three or four stars earned about $1,000 per bed. Poorly rated homes were typically not profitable." https://t.co/uZBfN3ZiFQ	4278.0	RT @rkgwork: "Five-star facilities earned about $2,000 in profits per bed in 2019, according to a Times analysis of nursing homesâ€™ financiaâ€¦	3951.0	True	full
661327	661327	604ce5442d6e870038f61913	2021-03-13 16:15:58	[]	[]	Sat Mar 13 16:05:00 +0000 2021	[{"text":"10AÃ±osDDHH","indices":[3,14]},{"text":"DDHH","indices":[121,126]}]	[{"url":"https://t.co/JydQYz7CMy","expanded_url":"https://www.scjn.gob.mx/derechos-humanos/buscadores-juridicos/sentencias-relevantes-en-materia-de-derechos-humanos","display_url":"scjn.gob.mx/derechos-humanâ€¦","indices":[257,280]}]	En #10AÃ±osDDHH de la reforma constitucional, la @SCJN ha desarrollado importantes lÃ­neas jurisprudenciales en materia de #DDHH para proteger a personas y grupos en situaciÃ³n de vulnerabilidad. Consulta sus sentencias mÃ¡s relevantes en nuestro Micrositio: https://t.co/JydQYz7CMy https://t.co/wsOWaSt533	16514.0	RT @ddhh_scjn: En #10AÃ±osDDHH de la reforma constitucional, la @SCJN ha desarrollado importantes lÃ­neas jurisprudenciales en materia de #DDâ€¦	129.0	True	full
661328	661328	604ce5442d6e870038f6191b	2021-03-13 16:15:58	[]	[]	Fri Mar 12 08:25:05 +0000 2021	[{"text":"Eritrea","indices":[7,15]}]	[{"url":"https://t.co/mERbOq9C1L","expanded_url":"https://shabait.com/2021/03/12/icg-on-eritrea-nuanced-analysis-short-changed-for-entrenched-bias/","display_url":"shabait.com/2021/03/12/icgâ€¦","indices":[269,292]}]	ICG on #Eritrea:Â Nuanced Analysis Short-changed for Entrenched Bias; by Bana Negusse "This is not the academic standard &amp; caliber that the ICG should assume for the sake &amp; respect of its readers as well as to be fair to the people &amp; nation of Eritrea" https://t.co/mERbOq9C1L https://t.co/k01p9Hy1nX	95522.0	RT @hawelti: ICG on #Eritrea:Â Nuanced Analysis Short-changed for Entrenched Bias; by Bana Negusse "This is not the academic standard &amp; câ€¦	64.0	True	full
661329	661329	604ce5442d6e870038f61927	2021-03-13 16:15:58	[]	[{"url":"https://t.co/5eUbkKf23d","expanded_url":"https://twitter.com/The_suryoyo/status/1370690652925747201?s=19","display_url":"twitter.com/The_suryoyo/stâ€¦","indices":[64,87]}]		[]	[]			@PitbullPaul1 @OptaFranz @FCBayern @LucasHernandez @BenPavard28 https://t.co/5eUbkKf23d hello can vote for bayern00â€¦ https://t.co/hG5BYhcBWp	24.0	True	full
661330	661330	604ce5452d6e870038f61945	2021-03-13 16:15:59	[]	[]	Fri Mar 12 21:09:05 +0000 2021	[{"text":"Iran","indices":[171,176]}]	[{"url":"https://t.co/475O5EU28X","expanded_url":"https://twitter.com/RepJoshG/status/1370167254231490563","display_url":"twitter.com/RepJoshG/statuâ€¦","indices":[285,308]}]	"JCPOA...did not sufficiently ensure Iran could never obtain a nuclear weapon. In return for temporary limits on aspects of Iranâ€™s nuclear program, this agreement allowed #Iran access to B of $$ in sanctions relief...to advance its ballistic missile program &amp; expand...terrorism." https://t.co/475O5EU28X	12519.0	RT @A_Jafarzadeh: "JCPOA...did not sufficiently ensure Iran could never obtain a nuclear weapon. In return for temporary limits on aspectsâ€¦	4773.0	True	full
661331	661331	604ce5452d6e870038f6194b	2021-03-13 16:15:59	[{"text":"Brandenburg","indices":[34,46]}]	[{"url":"https://t.co/8n8jkOZSXm","expanded_url":"https://www.rbb24.de/studiocottbus/panorama/coronavirus/beitraege_neu/2021/03/brandenburg-landesregierung-elbe-elster-inzidenz-regeln-oberspreewald-lausitz.html","display_url":"rbb24.de/studiocottbus/â€¦","indices":[248,271]}]		[]	[]			Wenn die 7-Tage-Inzidenz in einem #Brandenburg er LK die 100er-Grenze Ã¼berschreitet, sollen MaÃŸnahmen ergriffen werâ€¦ https://t.co/LBYTloRBFW	724.0	True	full
661332	661332	604ce5452d6e870038f61957	2021-03-13 16:15:59	[{"text":"distribuciÃ³n","indices":[113,126]},{"text":"ecommerce","indices":[153,163]},{"text":"transformaciondigital","indices":[164,186]}]	[{"url":"https://t.co/l23AZwK8ow","expanded_url":"https://hubs.ly/H0H36C10","display_url":"hubs.ly/H0H36C10","indices":[243,266]}]		[]	[]			O eso parece en vista de la situaciÃ³n actual, no vamos a vivir siempre en un entorno COVID, pero el cambio en laâ€¦ https://t.co/fDiUEuR5HK	84.0	True	full
661333	661333	604ce5452d6e870038f6195d	2021-03-13 16:15:59	[]	[]	Thu Mar 11 19:09:11 +0000 2021	[{"text":"health","indices":[0,7]},{"text":"fitness","indices":[8,16]},{"text":"erections","indices":[17,27]},{"text":"sexuality","indices":[28,38]},{"text":"wellness","indices":[39,48]},{"text":"sexual_health","indices":[49,63]},{"text":"usa","indices":[64,68]},{"text":"uk","indices":[69,72]},{"text":"canada","indices":[73,80]},{"text":"Australia","indices":[81,91]},{"text":"France","indices":[9…	[{"url":"https://t.co/TapnQw7bSj","expanded_url":"https://bit.ly/Male-Extra-Usa","display_url":"bit.ly/Male-Extra-Usa","indices":[199,222]}]	#health #fitness #erections #sexuality #wellness #sexual_health #usa #uk #canada #Australia #France #Austria #orgasm #medicine #COVID19 #Corona #PeoplesVaccine #CovidVaccine Get harder erections https://t.co/TapnQw7bSj	0.0	RT @health6wellness: #health #fitness #erections #sexuality #wellness #sexual_health #usa #uk #canada #Australia #France #Austria #orgasmâ€¦	0.0	True	full
661334	661334	604ce5452d6e870038f61961	2021-03-13 16:15:59	[]	[]	Wed Mar 10 12:06:11 +0000 2021	[]	[{"url":"https://t.co/Jwx72Hkntv","expanded_url":"https://apnews.com/article/coronavirus-pandemic-ivory-coast-824ac282d9b26bea6d1664797470551e","display_url":"apnews.com/article/coronaâ€¦","indices":[257,280]}]	This is what happens when you view other peopleâ€™s lives as means to an end in your geopolitical games. â€œRaab urged poorer nations to wait for the â€œgold standardâ€� vaccines delivered by a U.N.-backed program rather than opt for shots from China and Russia.â€� https://t.co/Jwx72Hkntv	16266.0	RT @kopalo: This is what happens when you view other peopleâ€™s lives as means to an end in your geopolitical games. â€œRaab urged poorer natiâ€¦	1407.0	True	full
661335	661335	604ce5452d6e870038f6197b	2021-03-13 16:16:00	[]	[]	Sat Mar 13 15:05:03 +0000 2021	[{"text":"FBI","indices":[9,13]}]	[{"url":"https://t.co/iL7sD5efWD","expanded_url":"http://tips.fbi.gov","display_url":"tips.fbi.gov","indices":[117,140]}]	Help the #FBI capture the rest of the individuals who took part in the January 6 violence at the U.S. Capitol. Visit https://t.co/iL7sD5efWD if you have information regarding this participant. When you leave a tip, refer to photo 192. https://t.co/IjZsxd6LRN	3307330.0	RT @FBI: Help the #FBI capture the rest of the individuals who took part in the January 6 violence at the U.S. Capitol. Visit https://t.co/â€¦	223.0	True	full
661336	661336	604ce5452d6e870038f61981	2021-03-13 16:16:00	[{"text":"CheliqueSarabia","indices":[109,125]}]	[{"url":"https://t.co/2BmjdtvHXb","expanded_url":"https://youtu.be/XQtaONV8a0o","display_url":"youtu.be/XQtaONV8a0o","indices":[255,278]}]		[]	[]			La versiÃ³n de â€˜Ansiedadâ€™ de Nat 'King' Cole, quien la incluyÃ³, en 1959, en su Ã¡lbum 'A Mis Amigos', le dio aâ€¦ https://t.co/EdpHGObT34	2793.0	True	full
661337	661337	604ce5462d6e870038f619af	2021-03-13 16:16:00	[]	[]	Sat Mar 13 01:22:12 +0000 2021	[]	[{"url":"https://t.co/OmFiMv0AOc","expanded_url":"https://n.news.naver.com/entertain/now/article/112/0003409434","display_url":"n.news.naver.com/entertain/now/â€¦","indices":[85,108]}]	Monsta X rank #8 on Male Idol Groups Brand Reputation Ranking for March 2021. Link: https://t.co/OmFiMv0AOc @OfficialMonstaX https://t.co/xwhDdjTRG2	47352.0	RT @MONBEBEnt: Monsta X rank #8 on Male Idol Groups Brand Reputation Ranking for March 2021. Link: https://t.co/OmFiMv0AOc @OfficialMonstaâ€¦	1238.0	True	full
661338	661338	604ce5462d6e870038f619b1	2021-03-13 16:16:00	[]	[]	Sat Mar 13 10:43:14 +0000 2021	[]	[{"url":"https://t.co/0NzSyyWQHX","expanded_url":"https://www.elconfidencial.com/espana/2021-03-13/gobierno-coalicion-eleva-sueldo-ministros-gasto_2989780/?utm_source=twitter&utm_medium=social&utm_campaign=BotoneraWeb","display_url":"elconfidencial.com/espana/2021-03â€¦","indices":[190,213]}]	No hay ayudas para los hosteleros y autÃ³nomos que 130.000 cerraron sus puertas, pero si hay para ellos!! El Gobierno de coaliciÃ³n eleva un 70% el gasto en sueldos de ministros en dos aÃ±os https://t.co/0NzSyyWQHX	37023.0	RT @anadebande: No hay ayudas para los hosteleros y autÃ³nomos que 130.000 cerraron sus puertas, pero si hay para ellos!! El Gobierno de câ€¦	278.0	True	full
661339	661339	604ce5462d6e870038f619bd	2021-03-13 16:16:00	[{"text":"Ø§Ø±Ø¨Ø§Ø­","indices":[4,10]},{"text":"ØªÙƒÙ†ÙˆÙ„ÙˆØ¬ÙŠØ§_Ø§Ù„Ù…Ø¹Ù„ÙˆÙ…Ø§Øª","indices":[32,52]},{"text":"Ø´Ù‡Ø±Ù‰","indices":[72,77]},{"text":"Ø¹ÙŠÙ†_Ø¹Ø±Ø¨ÙŠÙ‡","indices":[124,134]},{"text":"Ø´Ø±ÙƒÙ‡","indices":[135,140]},{"text":"Ù…Ø³Ø§Ù‡Ù…Ù‡","indices":[141,148]},{"text":"Ù…ØµØ±ÙŠÙ‡","indices":[149,155]}]	[{"url":"https://t.co/55dJbNh6c7","expanded_url":"http://AinArabia.com","display_url":"AinArabia.com","indices":[254,277]}]		[]	[]			Ø­Ù‚Ù‚ #Ø§Ø±Ø¨Ø§Ø­ ØªØµÙ„ Ø§Ù„Ù‰ 100% Ù�ÙŠ Ù…Ø¬Ø§Ù„ #ØªÙƒÙ†ÙˆÙ„ÙˆØ¬ÙŠØ§_Ø§Ù„Ù…Ø¹Ù„ÙˆÙ…Ø§Øª ÙˆØ§Ù„Ø§ØªØµØ§Ù„Ø§Øª Ù…Ø¹ Ø¹Ø§Ø¦Ø¯ #Ø´Ù‡Ø±Ù‰ 2% ØªØ­Øª Ø­Ø³Ø§Ø¨ Ø§Ù„Ø§Ø±Ø¨Ø§Ø­ ÙƒÙ„ Ù…Ø§ Ø¹Ù„ÙŠÙƒ Ù‡Ùˆ Ø§Ù„Ø§â€¦ https://t.co/q2cNWVyUBu	703.0	True	full
661340	661340	604ce5462d6e870038f619cd	2021-03-13 16:16:00	[]	[]	Fri Mar 12 15:27:41 +0000 2021	[{"text":"healthdisparities","indices":[12,30]},{"text":"COVID","indices":[80,86]}]	[{"url":"https://t.co/pd9GLxedro","expanded_url":"https://twitter.com/nprpolitics/status/1370390401727787013","display_url":"twitter.com/nprpolitics/stâ€¦","indices":[257,280]}]	As usual in #healthdisparities while there are individual issues &amp; choices, #COVID vaccine receipt results from systematic access bias. Thatâ€™s difference between discovery researchâ€”why people act vs intervention researchâ€”how we get them what they need. https://t.co/pd9GLxedro	3309.0	RT @ARCHDrNguyen: As usual in #healthdisparities while there are individual issues &amp; choices, #COVID vaccine receipt results from systematiâ€¦	2991.0	True	full
661341	661341	604ce5462d6e870038f619d3	2021-03-13 16:16:01	[]	[]	Tue Oct 15 15:16:01 +0000 2019	[]	[{"url":"https://t.co/TwIhINUQW2","expanded_url":"https://www.yourbeautyblog.com/2019/10/diy-rice-water-sheet-mask-recipe.html?utm_source=twitter","display_url":"yourbeautyblog.com/2019/10/diy-riâ€¦","indices":[177,200]}]	Rice water is often used in Japanese and Korean beauty and skin care routines. Here's how to get the benefits of rice water at home with this easy DIY rice water sheet mask. https://t.co/TwIhINUQW2	17489.0	RT @kotibeth: Rice water is often used in Japanese and Korean beauty and skin care routines. Here's how to get the benefits of rice waterâ€¦	17489.0	True	full
661342	661342	604ce5472d6e870038f61a0b	2021-03-13 16:16:01	[]	[]	Fri Mar 12 13:35:01 +0000 2021	[{"text":"COVIDãƒ¼19","indices":[1,10]},{"text":"12Mar","indices":[57,63]},{"text":"DosHermanas","indices":[107,119]}]	[{"url":"https://t.co/kctBQHaiZa","expanded_url":"https://www.facebook.com/544545622342476/posts/2193639984099690/?d=n","display_url":"facebook.com/54454562234247â€¦","indices":[251,274]}]	ðŸ“Œ#COVIDãƒ¼19 Al cierre de semana, actualizamos hoy viernes #12Mar los datos de incidencia del coronavirus en #DosHermanas, que registraâ¬‡ï¸� 9 contagiados 42 curados 0 fallecidos IA 14d: 76 tasa 56,3 / 100.000 IA 7d: 35 En la provincia 228 contagiados âž¡ï¸� https://t.co/kctBQHaiZa https://t.co/WU4RP0KShV	5090.0	RT @Ayto2Hermanas: ðŸ“Œ#COVIDãƒ¼19 Al cierre de semana, actualizamos hoy viernes #12Mar los datos de incidencia del coronavirus en #DosHermanas,â€¦	5.0	True	full
661343	661343	604ce5472d6e870038f61a19	2021-03-13 16:16:01	[]	[]	Sat Mar 13 15:00:02 +0000 2021	[{"text":"í�¼í”Œí‚¤ìŠ¤","indices":[1,6]},{"text":"PURPLE_KISS","indices":[121,133]},{"text":"INTO_VIOLET","indices":[134,146]},{"text":"1ST_MINI_ALBUM","indices":[148,163]},{"text":"Ponzona","indices":[164,172]}]	[{"url":"https://t.co/gQRbHCOwWG","expanded_url":"https://youtu.be/DDzJ4_8iFP4","display_url":"youtu.be/DDzJ4_8iFP4","indices":[65,88]}]	[#í�¼í”Œí‚¤ìŠ¤] 1ST MINI ALBUM [INTO VIOLET] â–«ï¸� HIGHLIGHT MEDLEY â–«ï¸� â–ªï¸� https://t.co/gQRbHCOwWG â–ªï¸� ðŸ”³ 2021.03.15 6PM RELEASE ðŸ”³ #PURPLE_KISS #INTO_VIOLET #1ST_MINI_ALBUM #Ponzona https://t.co/1qHc8m2ho8	54116.0	RT @RBW_PURPLEKISS: [#í�¼í”Œí‚¤ìŠ¤] 1ST MINI ALBUM [INTO VIOLET] â–«ï¸� HIGHLIGHT MEDLEY â–«ï¸� â–ªï¸� https://t.co/gQRbHCOwWG â–ªï¸� ðŸ”³ 2021.03.15 6PM RELEASE ðŸ”³â€¦	99.0	True	full
661344	661344	604ce5472d6e870038f61a25	2021-03-13 16:16:01	[]	[]	Sat Mar 13 14:30:04 +0000 2021	[]	[{"url":"https://t.co/SBhDfxtkjM","expanded_url":"https://indivisible.org/","display_url":"indivisible.org","indices":[230,253]}]	Right now, we are facing the interlocking catastrophes of a rigged democracy, global pandemic, unimaginable and growing wealth inequality, racial injustice, and the escalating impacts of the climate crisis. Weâ€™re fighting back. https://t.co/SBhDfxtkjM	294719.0	RT @IndivisibleTeam: Right now, we are facing the interlocking catastrophes of a rigged democracy, global pandemic, unimaginable and growinâ€¦	28.0	True	full
661345	661345	604ce5472d6e870038f61a35	2021-03-13 16:16:02	[]	[]	Sat Mar 13 10:55:55 +0000 2021	[]	[{"url":"https://t.co/mE4H97JHE2","expanded_url":"https://www.leparisien.fr/societe/sante/covid-19-comment-l-ile-de-france-se-prepare-au-defi-des-transferts-de-patients-12-03-2021-8428321.php","display_url":"leparisien.fr/societe/sante/â€¦","indices":[194,217]}]	C'est bien comme logique, on ferme des milliers de lits pour faire des "Ã©conomies" et ensuite on paie les voyages des patients en TGV. Ã‡a sent pas la gestion calamiteuse, c'est Ã§a qui est bien. https://t.co/mE4H97JHE2	9660.0	RT @RenaudTarlet: C'est bien comme logique, on ferme des milliers de lits pour faire des "Ã©conomies" et ensuite on paie les voyages des patâ€¦	281.0	True	full
661346	661346	604ce5472d6e870038f61a4d	2021-03-13 16:16:02	[]	[]	Sat Mar 13 16:14:35 +0000 2021	[]	[{"url":"https://t.co/XLk4HGF6CS","expanded_url":"https://youtu.be/se4utcwYWig","display_url":"youtu.be/se4utcwYWig","indices":[260,283]}]	Congratulations Bharat for best Vaccine in world &amp; helping whole world. Thankyou Sri Narendra Modi Ji ! @narendramodi @PMOIndia @varunkapurz @RahulKu77838498 @PhogatFilms @TrueColoursOnly @PrinceArihan @SRforSSR1 Please share this video to whole world ! https://t.co/XLk4HGF6CS	3.0	RT @Rishi49364969: Congratulations Bharat for best Vaccine in world &amp; helping whole world. Thankyou Sri Narendra Modi Ji ! @narendramodi @â€¦	3428.0	True	full
661347	661347	604ce5472d6e870038f61a53	2021-03-13 16:16:02	[]	[]	Fri Mar 12 21:37:12 +0000 2021	[{"text":"auspol","indices":[247,254]}]	[{"url":"https://t.co/0OZraGzESH","expanded_url":"https://www.theguardian.com/australia-news/2021/mar/11/government-walks-away-from-promise-to-fully-vaccinate-all-australians-by-october","display_url":"theguardian.com/australia-newsâ€¦","indices":[256,279]}]	1 Month ago @ScottMorrisonMP and Greg Hunt " Every Australian will be fully vaccinated against covid19 by October, Last Friday again " every Australian will be vaccinated by October. Yesterday the PM " we never said fully vaccinated only 1st shot #auspol https://t.co/0OZraGzESH	4269.0	RT @ricklevy67: 1 Month ago @ScottMorrisonMP and Greg Hunt " Every Australian will be fully vaccinated against covid19 by October, Last Friâ€¦	1683.0	True	full
661348	661348	604ce5472d6e870038f61a5b	2021-03-13 16:16:02	[]	[]	Sat Mar 13 15:58:25 +0000 2021	[]	[{"url":"https://t.co/cucqG7CUeH","expanded_url":"https://mailchi.mp/austintexas.gov/austin-travis-county-moves-down-to-stage-3-of-covid-19-risk?e=31c1f17024","display_url":"mailchi.mp/austintexas.goâ€¦","indices":[253,276]}]	Masking, distancing, and vaccines are working! @AusPublicHealth has downgraded the area COVID risk level to Stage 3. It's critical to note the new guidelines do NOT supersede our existing health orders. Stay masked and stay distanced. More info here: https://t.co/cucqG7CUeH https://t.co/e7PDsYAjD4	5888.0	RT @NatashaD1atx: Masking, distancing, and vaccines are working! @AusPublicHealth has downgraded the area COVID risk level to Stage 3. It'â€¦	484.0	True	full
661349	661349	604ce5482d6e870038f61a5d	2021-03-13 16:16:02	[{"text":"Covid19","indices":[90,98]},{"text":"Coronavirus","indices":[99,111]},{"text":"Business","indices":[112,121]},{"text":"CovidSafe","indices":[122,132]}]	[{"url":"https://t.co/0tvRC5yf00","expanded_url":"https://buff.ly/3oVe51d","display_url":"buff.ly/3oVe51d","indices":[18,41]}]		[]	[]			Ready to reopen? https://t.co/0tvRC5yf00 Get some of these floor standing protectors. #Covid19 #Coronavirusâ€¦ https://t.co/zXDuqBZlkc	180.0	True	full
661350	661350	604ce5482d6e870038f61a7d	2021-03-13 16:16:02	[]	[{"url":"https://t.co/m2E5zgyNge","expanded_url":"https://www.eventbrite.com/e/pp-live-veronique-tadjo-in-the-company-of-men-with-sarah-davies-cordova-tickets-142133153087","display_url":"eventbrite.com/e/pp-live-veroâ€¦","indices":[253,276]}]		[]	[]			Monday 3/15 at 3pm CST, join @VTadjo in conversation with @UWM Prof. Sarah Davies Cordova. Theyâ€™ll discuss Tadjoâ€™sâ€¦ https://t.co/Bap8khP1GD	231.0	True	full
661351	661351	604ce5482d6e870038f61a7f	2021-03-13 16:16:03	[]	[]	Fri Mar 12 10:04:24 +0000 2021	[]	[{"url":"https://t.co/BV5R0w1INw","expanded_url":"https://www.theguardian.com/commentisfree/2021/mar/10/the-guardian-view-on-test-and-trace-count-the-true-cost-of-failure","display_url":"theguardian.com/commentisfree/â€¦","indices":[222,245]}]	"Much of its work has been outsourced to the private sector. The NHS letters in its name are a branding device, cynically used by the government to deflect criticism" Privatisation of test and trace has been a disaster. https://t.co/BV5R0w1INw	35842.0	RT @We_OwnIt: "Much of its work has been outsourced to the private sector. The NHS letters in its name are a branding device, cynically useâ€¦	1004.0	True	full
661352	661352	604ce5482d6e870038f61a81	2021-03-13 16:16:03	[]	[]	Sat Mar 13 13:34:02 +0000 2021	[]	[{"url":"https://t.co/Jyx1h3P4ZA","expanded_url":"https://on.msnbc.com/3lbASp6","display_url":"on.msnbc.com/3lbASp6","indices":[130,153]}]	Dr. Fauci aims for a â€œuniversalâ€� vaccine to overlap the new Covid-19 variants that continue to produce in other parts of world. https://t.co/Jyx1h3P4ZA	4153857.0	RT @MSNBC: Dr. Fauci aims for a â€œuniversalâ€� vaccine to overlap the new Covid-19 variants that continue to produce in other parts of world.â€¦	37359.0	True	full
661353	661353	604ce5482d6e870038f61a87	2021-03-13 16:16:03	[]	[]	Thu Mar 11 18:40:50 +0000 2021	[]	[{"url":"https://t.co/Jcm8PdyZFf","expanded_url":"http://bos.gl/Nxjt0s3","display_url":"bos.gl/Nxjt0s3","indices":[248,271]}]	It's already happened in New York City at @TheGarden and the @barclayscenter. Fans attending @BrooklynNets or @NYRangers games must display a smartphone app or printed QR code that verifies they've been vaccinated or tested negative for COVID-19. https://t.co/Jcm8PdyZFf https://t.co/p8wbPH373s	791055.0	RT @BostonGlobe: It's already happened in New York City at @TheGarden and the @barclayscenter. Fans attending @BrooklynNets or @NYRangersâ€¦	475.0	True	full
661354	661354	604ce5482d6e870038f61a89	2021-03-13 16:16:03	[]	[]	Sat Mar 13 16:15:33 +0000 2021	[{"text":"Delhi","indices":[0,6]},{"text":"Coronavirus","indices":[177,189]}]	[{"url":"https://t.co/e3MzGbSIRX","expanded_url":"https://www.indiatoday.in/coronavirus-outbreak/story/delhi-coronavirus-covid19-cases-today-march-13-latest-tally-over-400-fresh-cases-1778971-2021-03-13","display_url":"indiatoday.in/coronavirus-ouâ€¦","indices":[191,214]}]	#Delhi | The number of patients under home isolation is currently at 1,204, which is the highest it has been since January 16 when it was 1,234 individuals. (@PankajJainClick ) #Coronavirus https://t.co/e3MzGbSIRX	5553520.0	RT @IndiaToday: #Delhi | The number of patients under home isolation is currently at 1,204, which is the highest it has been since Januaryâ€¦	1135086.0	True	full
661355	661355	604ce5482d6e870038f61a8f	2021-03-13 16:16:03	[]	[]	Sat Mar 13 16:15:32 +0000 2021	[]	[{"url":"https://t.co/KwdcymChqN","expanded_url":"https://www.sudinfo.be/id380824/article/2021-03-13/une-thrombose-due-la-vaccination-liege-catherine-30-ans-perdu-son-oeil-droit","display_url":"sudinfo.be/id380824/articâ€¦","indices":[253,276]}]	â™¦ï¸�Ù…Ù…Ø±Ø¶Ø© Ø¨Ù„Ø¬ÙŠÙƒÙŠØ© Ø¹Ù…Ø±Ù‡Ø§ 30 Ø³Ù†Ø© Ø§Ø®Ø°Øª Ø§Ø³ØªØ±Ø§ ÙˆØ¨Ø¹Ø¯ Ø³Ø§Ø¹Ø§Øª ÙˆÙ�ÙŠ Ø§Ù„Ù„ÙŠÙ„ ØµØ­ÙŠØª Ù…Ù† Ø§Ù„Ù†ÙˆÙ… Ù�ÙˆØ¬Ø¯Øª Ø¨Ø§Ù†Ù‡Ø§ Ø¹ÙˆØ±Ø§Ø¡ ðŸ¤• ØªØ°Ù‡Ø¨ Ù„Ù„Ù…Ø³ØªØ´Ù�Ù‰ Ù„ÙŠÙ‚ÙˆÙ„ÙˆØ§ Ù„Ù‡Ø§ Ø¨Ø§Ù†Ù‡ ØµØ§Ø± Ù„Ù‡Ø§ ØªØ¬Ù„Ø· Ù„Ù„Ø§ÙˆØ¹ÙŠØ© Ø§Ù„Ø¯Ù…ÙˆÙŠØ© ÙˆØ§Ù† Ù‡Ø°Ø§ Ø³ÙŠØ®ØªÙ�ÙŠ Ø¨Ø³Ø±Ø¹Ø© ØªÙ‚ÙˆÙ„ Ø¨Ø¹Ø¯ 3 Ø§ÙŠØ§Ù… ÙˆÙ„Ø§Ø²Ù„Øª Ù„Ø§ Ø§Ø±Ù‰ Ø¨Ø¹ÙŠÙ†ÙŠØŒ ÙˆØ¨Ø¹Ø¯ ØªØ…	22577.0	RT @RealityToday3: â™¦ï¸�Ù…Ù…Ø±Ø¶Ø© Ø¨Ù„Ø¬ÙŠÙƒÙŠØ© Ø¹Ù…Ø±Ù‡Ø§ 30 Ø³Ù†Ø© Ø§Ø®Ø°Øª Ø§Ø³ØªØ±Ø§ ÙˆØ¨Ø¹Ø¯ Ø³Ø§Ø¹Ø§Øª ÙˆÙ�ÙŠ Ø§Ù„Ù„ÙŠÙ„ ØµØ­ÙŠØª Ù…Ù† Ø§Ù„Ù†ÙˆÙ… Ù�ÙˆØ¬Ø¯Øª Ø¨Ø§Ù†Ù‡Ø§ Ø¹ÙˆØ±Ø§Ø¡ ðŸ¤• ØªØ°Ù‡Ø¨ Ù„Ù„Ù…Ø³ØªØ´Ù�Ù‰ Ù„ÙŠÙ‚ÙˆÙ„ÙˆØ§ Ù„Ù‡Ø§â€¦	272.0	True	full
661356	661356	604ce5482d6e870038f61a93	2021-03-13 16:16:03	[]	[]	Sat Mar 13 16:15:32 +0000 2021	[{"text":"digitalhealth","indices":[82,96]},{"text":"socialmedia","indices":[97,109]},{"text":"digitalmarketing","indices":[110,127]},{"text":"mhealth","indices":[128,136]},{"text":"IoT","indices":[137,141]},{"text":"healthtech","indices":[142,153]},{"text":"industry40","indices":[154,165]},{"text":"AI","indices":[166,169]}]	[{"url":"https://t.co/tFeNKWfQCo","expanded_url":"http://dlvr.it/RvYpFv","display_url":"dlvr.it/RvYpFv","indices":[58,81]}]	Some research has gotten a huge boost during the pandemic https://t.co/tFeNKWfQCo #digitalhealth #socialmedia #digitalmarketing #mhealth #IoT #healthtech #industry40 #AI https://t.co/rztfRaKeJU	3011.0	RT @_timos_: Some research has gotten a huge boost during the pandemic https://t.co/tFeNKWfQCo #digitalhealth #socialmedia #digitalmarketinâ€¦	266.0	True	full
661357	661357	604ce5482d6e870038f61a95	2021-03-13 16:16:03	[]	[]	Sat Mar 13 15:16:56 +0000 2021	[]	[{"url":"https://t.co/6jhPUWjNaL","expanded_url":"https://twitter.com/shiva06190367/status/1370754920635277312","display_url":"twitter.com/shiva06190367/â€¦","indices":[230,253]}]	Yoga may NOT BE a "Religious activity"... there is no religious ritual or ceremony attached to it... But its origin and invention was by Hindu Rishis... and therefore its Hindu in character .. Just as Aerobics would be American.. https://t.co/6jhPUWjNaL	8451.0	RT @RMCpost: Yoga may NOT BE a "Religious activity"... there is no religious ritual or ceremony attached to it... But its origin and inventâ€¦	117.0	True	full
661358	661358	604ce5482d6e870038f61a9d	2021-03-13 16:16:03	[]	[{"url":"https://t.co/Y74HjFbTs5","expanded_url":"http://dlvr.it/RvYpJK","display_url":"dlvr.it/RvYpJK","indices":[99,122]}]		[]	[]			BAE | Ultimo recuento de casos confirmados de COVID-19 en el mundo a las 15:00 GMT del 13 de marzoâ€¦ https://t.co/a4gXpqqVs2	2926.0	True	full
661359	661359	604ce5482d6e870038f61aa5	2021-03-13 16:16:03	[]	[{"url":"https://t.co/M5aAj14yxI","expanded_url":"https://www.medrxiv.org/content/10.1101/2020.08.04.20167932v4","display_url":"medrxiv.org/content/10.110â€¦","indices":[256,279]}]		[]	[]			@GMalavige So it is important to correlate moment the sample was collected with Ct value. What about this systematâ€¦ https://t.co/vqTP8BqxGd	442.0	True	full
661360	661360	604ce5492d6e870038f61ab3	2021-03-13 16:16:03	[]	[]	Sat Mar 13 15:00:02 +0000 2021	[{"text":"í�¼í”Œí‚¤ìŠ¤","indices":[1,6]},{"text":"PURPLE_KISS","indices":[121,133]},{"text":"INTO_VIOLET","indices":[134,146]},{"text":"1ST_MINI_ALBUM","indices":[148,163]},{"text":"Ponzona","indices":[164,172]}]	[{"url":"https://t.co/gQRbHCOwWG","expanded_url":"https://youtu.be/DDzJ4_8iFP4","display_url":"youtu.be/DDzJ4_8iFP4","indices":[65,88]}]	[#í�¼í”Œí‚¤ìŠ¤] 1ST MINI ALBUM [INTO VIOLET] â–«ï¸� HIGHLIGHT MEDLEY â–«ï¸� â–ªï¸� https://t.co/gQRbHCOwWG â–ªï¸� ðŸ”³ 2021.03.15 6PM RELEASE ðŸ”³ #PURPLE_KISS #INTO_VIOLET #1ST_MINI_ALBUM #Ponzona https://t.co/1qHc8m2ho8	54116.0	RT @RBW_PURPLEKISS: [#í�¼í”Œí‚¤ìŠ¤] 1ST MINI ALBUM [INTO VIOLET] â–«ï¸� HIGHLIGHT MEDLEY â–«ï¸� â–ªï¸� https://t.co/gQRbHCOwWG â–ªï¸� ðŸ”³ 2021.03.15 6PM RELEASE ðŸ”³â€¦	19.0	True	full
661361	661361	604ce54a2d6e870038f61b0f	2021-03-13 16:16:04	[]	[]	Sat Mar 13 12:10:01 +0000 2021	[{"text":"TeamBradford","indices":[196,209]}]	[{"url":"https://t.co/2UlLA4vIPh","expanded_url":"https://bit.ly/3oYGlko","display_url":"bit.ly/3oYGlko","indices":[172,195]}]	The University of Bradford is offering a 20% reduction in postgraduate taught tuition fees to those affected by redundancy during the pandemic. Find out how to apply here: https://t.co/2UlLA4vIPh #TeamBradford https://t.co/LpOSkavfMA	35469.0	RT @UniofBradford: The University of Bradford is offering a 20% reduction in postgraduate taught tuition fees to those affected by redundanâ€¦	785.0	True	full
661362	661362	604ce54a2d6e870038f61b1f	2021-03-13 16:16:04	[]	[]	Sat Mar 13 13:55:40 +0000 2021	[]	[{"url":"https://t.co/BPM8TQsoRJ","expanded_url":"https://www.nytimes.com/2021/03/13/world/asia/taiwan-covid.html#click=https://t.co/UvLf9y8Aob","display_url":"nytimes.com/2021/03/13/worâ€¦","indices":[264,287]}]	This article is about how Taiwan fought the pandemic but itâ€™s also about the ðŸ’• diaspora have for this place. Behind these anecdotes are decades of work by immigrant &amp; 2nd-generation organizations to teach ourselves about Taiwan &amp; keep a connection alive https://t.co/BPM8TQsoRJ	7218.0	RT @catielila: This article is about how Taiwan fought the pandemic but itâ€™s also about the ðŸ’• diaspora have for this place. Behind these anâ€¦	2559.0	True	full
661363	661363	604ce54a2d6e870038f61b27	2021-03-13 16:16:04	[]	[]	Sat Mar 13 14:50:51 +0000 2021	[]	[{"url":"https://t.co/8vTTlUSkc9","expanded_url":"https://noticias.uol.com.br/politica/ultimas-noticias/2021/03/13/amoedo-concordo-com-lula-na-prevencao-da-pandemia.htm","display_url":"noticias.uol.com.br/politica/ultimâ€¦","indices":[204,227]}]	Da sÃ©rie " Canalhas fazendo canalhices" , episÃ³dio " O laranja se revelou vermelho". O ex candidato dos 2,5% agora nÃ£o ultrapassa nem 1% JoÃ£o AmoÃªdo: 'Concordo com Lula sobre o tratamento da pandemia' https://t.co/8vTTlUSkc9 via @UOLNoticias @UOL	3582.0	RT @anjo_ariano: Da sÃ©rie " Canalhas fazendo canalhices" , episÃ³dio " O laranja se revelou vermelho". O ex candidato dos 2,5% agora nÃ£o uâ€¦	3050.0	True	full
661364	661364	604ce54a2d6e870038f61b39	2021-03-13 16:16:04	[]	[]	Thu Mar 11 15:51:51 +0000 2021	[{"text":"Eritrea","indices":[0,8]}]	[{"url":"https://t.co/EaIEGXR7LG","expanded_url":"https://shabait.com/2021/03/11/announcement-from-the-ministry-of-health-136/","display_url":"shabait.com/2021/03/11/annâ€¦","indices":[263,286]}]	#Eritrea: Announcement from Ministry of Health *21 patients diagnosed positive for COVID-19 at Q/Centers &amp; OPD Services in Gash Barka &amp; Central Regions; *54 patients Fully Recovered; Total = 2592; *No. of Deaths = 7; *Total No. of Confirmed Cases = 3009 https://t.co/EaIEGXR7LG	95522.0	RT @hawelti: #Eritrea: Announcement from Ministry of Health *21 patients diagnosed positive for COVID-19 at Q/Centers &amp; OPD Services in Gasâ€¦	64.0	True	full
661365	661365	604ce54a2d6e870038f61b3b	2021-03-13 16:16:05	[]	[]	Sat Mar 13 14:13:02 +0000 2021	[]	[{"url":"https://t.co/HJItbIpHDo","expanded_url":"https://www.facebook.com/102632231588854/posts/225941745924568/","display_url":"facebook.com/10263223158885â€¦","indices":[205,228]}]	Buenos dÃ­as estimado lector te invito a leer mi artÃ­culo de opiniÃ³n de esta semana. EL CORAZÃ“N DE MARX SE APAGÃ“, PERO SUS IDEAS BRILLAN MÃ�S QUE NUNCA. Lo puedes encontrar en mi pÃ¡gina de Facebook.ðŸ‘‡ðŸ�»ðŸ‘‡ðŸ�» https://t.co/HJItbIpHDo https://t.co/dkR5q0y1m0	7912.0	RT @MinervaSalcedoB: Buenos dÃ­as estimado lector te invito a leer mi artÃ­culo de opiniÃ³n de esta semana. EL CORAZÃ“N DE MARX SE APAGÃ“, PERâ€¦	2671.0	True	full
661366	661366	604ce54a2d6e870038f61b57	2021-03-13 16:16:05	[]	[{"url":"https://t.co/OGMywd3ewO","expanded_url":"https://www.congress.gov/bill/117th-congress/house-bill/1319?q=%7B%22search%22%3A%5B%22COVID-19+relief+bill%22%5D%7D&s=3&r=6","display_url":"congress.gov/bill/117th-conâ€¦","indices":[140,163]},{"url":"https://t.co/nmOnRo4RdL","expanded_url":"https://www.congress.gov/117/crpt/hrpt7/CRPT-117hrpt7.pdf","display_url":"congress.gov/117/crpt/hrpt7â€¦",…		[]	[]			We are getting SCREWED by the Swamp!Read the Bill yourself. Bill has NOTHING to do with covid. H.R.1319 - Americanâ€¦ https://t.co/dswu468El7	13.0	True	full
661367	661367	604ce54a2d6e870038f61b69	2021-03-13 16:16:05	[]	[]	Sat Mar 13 15:02:22 +0000 2021	[]	[{"url":"https://t.co/hP1DOXJbP8","expanded_url":"https://www.westernjournal.com/texas-bill-opens-loophole-biden-border-wall-might-get-built/","display_url":"westernjournal.com/texas-bill-opeâ€¦","indices":[254,277]}]	â€¼ï¸�ðŸ‡ºðŸ‡¸Texas Bill Opens Up Loophole on dictator Biden: Border Wall Might Get Built After Allâ€¼ï¸� @GovAbbott to sidestep Bidenâ€™s EO to stop wall that protects AMERICAN CITIZENS.ðŸ’¥ ðŸ’¯% Texas is protecting its citizenry frm the current tyrant treasonous @POTUS. https://t.co/hP1DOXJbP8	8299.0	RT @ILovesMyUSA: â€¼ï¸�ðŸ‡ºðŸ‡¸Texas Bill Opens Up Loophole on dictator Biden: Border Wall Might Get Built After Allâ€¼ï¸� @GovAbbott to sidestep Bidenâ€™â€¦	1972.0	True	full
661368	661368	604ce54b2d6e870038f61b6d	2021-03-13 16:16:05	[]	[]	Fri Mar 05 10:16:06 +0000 2021	[{"text":"FridaysForFuture","indices":[97,114]},{"text":"Berlin","indices":[115,122]},{"text":"ClimateChange","indices":[124,138]},{"text":"Corona","indices":[139,146]},{"text":"California","indices":[147,158]},{"text":"BlackLivesMatter","indices":[159,176]},{"text":"cinemastrikesback","indices":[177,195]},{"text":"MeToo","indices":[196,202]},{"text":"WomensHistoryMonth","indices":[203,222]},{"te…	[{"url":"https://t.co/opwdW4H06e","expanded_url":"http://youtu.be/2b_KfAGiglc","display_url":"youtu.be/2b_KfAGiglc","indices":[72,95]}]	That's The Way Love Goes - Janet Jackson, 1993, Virgin Rec. On YouTube: https://t.co/opwdW4H06e #FridaysForFuture #BerlinðŸ‘‘ #ClimateChange #Corona #California #BlackLivesMatter #cinemastrikesback #MeToo #WomensHistoryMonth #Influencer #ForaFutureDancefloorðŸ’ƒðŸ�» #SenKultEUÂ #EndSARS https://t.co/XjbgLKvHwF	473.0	RT @meiklwagner: That's The Way Love Goes - Janet Jackson, 1993, Virgin Rec. On YouTube: https://t.co/opwdW4H06e #FridaysForFuture #Berlinâ€¦	473.0	True	full
661369	661369	604ce54b2d6e870038f61b71	2021-03-13 16:16:05	[]	[]	Sat Mar 13 13:30:00 +0000 2021	[]	[{"url":"https://t.co/N0UrGnggeD","expanded_url":"https://www.traveloffpath.com/countries-without-any-travel-restrictions-or-entry-requirements/","display_url":"traveloffpath.com/countries-withâ€¦","indices":[200,223]}]	Here's a list of countries without any travel restrictions or entry requirements. These are: No tests before arrival No tests upon arrival No countries banned due to covid-19 No quarantine periods https://t.co/N0UrGnggeD	8894.0	RT @LightTruthpaper: Here's a list of countries without any travel restrictions or entry requirements. These are: No tests before arrivalâ€¦	1040.0	True	full
661370	661370	604ce54b2d6e870038f61b75	2021-03-13 16:16:05	[]	[]	Sat Mar 13 16:15:23 +0000 2021	[]	[{"url":"https://t.co/Kc8tTO76NV","expanded_url":"https://youtu.be/bU2MdfJWcH8","display_url":"youtu.be/bU2MdfJWcH8","indices":[0,23]}]	https://t.co/Kc8tTO76NV its not possible to cover 15 years work in few minutes but still my team tried best to express their emotions for Nivedita Foundation 's dedicated services. Pls watch you tube link .@iSinghApurva @narendramodi @CRPaatil @PMOIndia @akshaykumar @ndtv	38.0	RT @NiveditaFounda4: https://t.co/Kc8tTO76NV its not possible to cover 15 years work in few minutes but still my team tried best to expressâ€¦	3428.0	True	full
661371	661371	604ce54b2d6e870038f61b81	2021-03-13 16:16:05	[]	[]	Sat Mar 13 16:05:00 +0000 2021	[{"text":"COVID19","indices":[118,126]},{"text":"BabySharkHandWashChallenge","indices":[154,181]},{"text":"BabyShark","indices":[182,192]}]	[{"url":"https://t.co/vvRhHK80jJ","expanded_url":"http://www.paho.org/coronavirus","display_url":"paho.org/coronavirus","indices":[130,153]}]	LÃ¡vate las manitas âœ‹ðŸ�¾ðŸ¤šðŸ�¼ con TiburÃ³n BebÃ© ðŸ¦ˆ y recuerda... ponte tu ðŸ˜· y mantÃ©n la distancia. Â¿CÃ³mo? ðŸ‘‡ âž• INFO sobre #COVID19 ðŸ‘‰ðŸ�½ https://t.co/vvRhHK80jJ #BabySharkHandWashChallenge #BabyShark https://t.co/XEnRnwF5w1	392968.0	RT @opsoms: LÃ¡vate las manitas âœ‹ðŸ�¾ðŸ¤šðŸ�¼ con TiburÃ³n BebÃ© ðŸ¦ˆ y recuerda... ponte tu ðŸ˜· y mantÃ©n la distancia. Â¿CÃ³mo? ðŸ‘‡ âž• INFO sobre #COVID19â€¦	26.0	True	full
661372	661372	604ce54b2d6e870038f61b8f	2021-03-13 16:16:05	[{"text":"slco","indices":[172,177]}]	[{"url":"https://t.co/kahN5epVI5","expanded_url":"https://www.ksl.com/article/50124335/utah-women-how-can-we-come-back-from-covid-19s-pink-recession","display_url":"ksl.com/article/501243â€¦","indices":[178,201]}]		[]	[]			"Child care support was an uncommon benefit provided by companies surveyed but remains one of the largest barriersâ€¦ https://t.co/5JbdlUQGux	724.0	True	full
661373	661373	604ce54b2d6e870038f61b91	2021-03-13 16:16:06	[]	[]	Fri Mar 12 15:19:50 +0000 2021	[]	[{"url":"https://t.co/FKGkvyr1ZK","expanded_url":"https://oglobo.globo.com/mundo/brasil-volta-se-posicionar-contra-suspensao-de-patentes-de-vacinas-para-covid-na-omc-24918801","display_url":"oglobo.globo.com/mundo/brasil-vâ€¦","indices":[247,270]}]	Quebrar as patentes das vacinas e indenizar com financiamento internacional as companhias que desenvolveram estes imunizantes Ã© a Ãºnica forma de acelerar a vacinaÃ§Ã£o e salvar vidas. Bolsonaro votou contra esta iniciativa, mais uma vez! Assassino! https://t.co/FKGkvyr1ZK	1160834.0	RT @cirogomes: Quebrar as patentes das vacinas e indenizar com financiamento internacional as companhias que desenvolveram estes imunizanteâ€¦	136.0	True	full
661374	661374	604ce54b2d6e870038f61b95	2021-03-13 16:16:06	[]	[]	Sat Mar 13 11:53:00 +0000 2021	[]	[{"url":"https://t.co/xHOTPVaWE5","expanded_url":"https://www.itv.com/news/westcountry/2021-03-12/nine-people-die-amid-exmouth-care-home-covid-outbreak","display_url":"itv.com/news/westcountâ€¦","indices":[239,262]}]	9 dead after Covid-19 outbreak at a care home in Devon. No cases for 1 year â€œuntil residents became unwell in February.â€� â€œAll nine people who died were residents, and all residents had received the first dose of the vaccine in January.â€� https://t.co/xHOTPVaWE5	297.0	RT @mgscarsbrook: 9 dead after Covid-19 outbreak at a care home in Devon. No cases for 1 year â€œuntil residents became unwell in February.â€�â€¦	1829.0	True	full
661375	661375	604ce54b2d6e870038f61b9b	2021-03-13 16:16:06	[]	[]	Fri Mar 12 05:22:04 +0000 2021	[{"text":"evraz","indices":[119,125]},{"text":"evrazcoin","indices":[126,136]},{"text":"evrazdex","indices":[137,146]},{"text":"blockchain","indices":[147,158]},{"text":"crypto","indices":[159,166]},{"text":"defi","indices":[167,172]},{"text":"bitcoin","indices":[173,181]},{"text":"btc","indices":[182,186]},{"text":"altcoin","indices":[187,195]},{"text":"bitshares","indices":[196,206]},{"text":"b…	[{"url":"https://t.co/HINdeGK3YT","expanded_url":"http://evrazcoin.org","display_url":"evrazcoin.org","indices":[0,23]}]	https://t.co/HINdeGK3YT Use EVRAZ global network of payments and its decentralized exchange with profit and pleasure. #evraz #evrazcoin #evrazdex #blockchain #crypto #defi #bitcoin #btc #altcoin #bitshares #bts #finance #cash #investment #evrazwallet #innovation #technology https://t.co/GhKJksTEci	3194.0	RT @EvrazC: https://t.co/HINdeGK3YT Use EVRAZ global network of payments and its decentralized exchange with profit and pleasure. #evraz #â€¦	418.0	True	full
661376	661376	604ce54b2d6e870038f61bb5	2021-03-13 16:16:06	[]	[{"url":"https://t.co/pmD2n0xJjm","expanded_url":"http://StudentAid.gov/coronavirus","display_url":"StudentAid.gov/coronavirus","indices":[199,222]}]		[]	[]			If you have student loans owned by the U.S. Department of Education, weâ€™re happy to share that COVID-19 emergency râ€¦ https://t.co/ZDz5pY2UMS	1587.0	True	full
661377	661377	604ce54b2d6e870038f61bc7	2021-03-13 16:16:06	[{"text":"MinutoAMinuto","indices":[0,14]}]	[{"url":"https://t.co/OXR47PRufb","expanded_url":"https://www.milenio.com/politica/comunidad/coronavirus-guanajuato-13-marzo-noticias-casos-vivo","display_url":"milenio.com/politica/comunâ€¦","indices":[145,168]}]		[]	[]			#MinutoAMinuto ðŸ¦ | EntÃ©rate de los acontecimientos mÃ¡s relevantes en torno al coronavirus en la entidad, informaciÃ³nâ€¦ https://t.co/CxilpjiJHS	67647.0	True	full
661378	661378	604ce54c2d6e870038f61bcd	2021-03-13 16:16:06	[]	[]	Sat Mar 13 03:35:16 +0000 2021	[]	[{"url":"https://t.co/Vp7vhM8gUy","expanded_url":"http://rappler.com/covid-19","display_url":"rappler.com/covid-19","indices":[250,273]}]	BREAKING NEWS. DOH confirms detection of a new COVID-19 variant in the Philippines called P3, but says it is â€œmore accurately described NOT as a Philippine variantâ€� but a â€œvariant first reported in the Philippines.â€� | via @bnzmagsambol More soon on https://t.co/Vp7vhM8gUy. https://t.co/a7RxAWNbWO	3433621.0	RT @rapplerdotcom: BREAKING NEWS. DOH confirms detection of a new COVID-19 variant in the Philippines called P3, but says it is â€œmore accurâ€¦	86.0	True	full
661379	661379	604ce54c2d6e870038f61be9	2021-03-13 16:16:06	[]	[]	Fri Mar 12 23:49:18 +0000 2021	[]	[{"url":"https://t.co/p0FsDkfuqd","expanded_url":"https://marchtojustice.org/condemn-azerbaijan/issue-form/0","display_url":"marchtojustice.org/condemn-azerbaâ€¦","indices":[244,267]}]	Alert your Members of Congress that Azerbaijan is using the COVID-19 pandemic as cover to launch new attacks against both Artsakh and Armenia â€“ risking a regional war during a global health crisis. Urge them to condemn Azerbaijani aggression! https://t.co/p0FsDkfuqd	4045.0	RT @AdamSmithMD: Alert your Members of Congress that Azerbaijan is using the COVID-19 pandemic as cover to launch new attacks against bothâ€¦	43.0	True	full
661380	661380	604ce54c2d6e870038f61c0d	2021-03-13 16:16:07	[]	[{"url":"https://t.co/G1L8ivBOJh","expanded_url":"https://bit.ly/2K2afF4","display_url":"bit.ly/2K2afF4","indices":[206,229]}]		[]	[]			IMPORTANT ANNOUNCEMENT Amidst this pandemic, before the second wave, it is important to secure financial freedom thâ€¦ https://t.co/cOSZA5555p	379.0	True	full
661381	661381	604ce54c2d6e870038f61c11	2021-03-13 16:16:07	[]	[]	Sat Mar 13 15:59:02 +0000 2021	[]	[{"url":"https://t.co/K7N0USlbIB","expanded_url":"https://www.insider.com/opinion-its-a-sin-aids-crisis-high-school-2021-3?utmSource=twitter&utmContent=referral&utmTerm=topbar&referrer=twitter","display_url":"insider.com/opinion-its-a-â€¦","indices":[140,163]}]	HBO's heartbreaking series 'It's a Sin' taught me more about the AIDS crisis than my high school ever did. Today's students deserve better. https://t.co/K7N0USlbIB via @thisisinsider	22634.0	RT @ReelTalker: HBO's heartbreaking series 'It's a Sin' taught me more about the AIDS crisis than my high school ever did. Today's studentsâ€¦	13.0	True	full
661382	661382	604ce54c2d6e870038f61c1f	2021-03-13 16:16:07	[]	[]	Sat Mar 13 14:30:07 +0000 2021	[{"text":"FBI","indices":[0,4]},{"text":"s","indices":[197,199]}]	[{"url":"https://t.co/t8G7LO4hxu","expanded_url":"http://tips.fbi.gov","display_url":"tips.fbi.gov","indices":[137,160]},{"url":"https://t.co/5JkcA1qjcU","expanded_url":"https://www.fbi.gov/wanted/capitol-violence/","display_url":"fbi.gov/wanted/capitolâ€¦","indices":[251,274]}]	#FBI is still seeking info from the public about ppl involved in assaults on members of the media on Jan 6. Call 1-800-CALL-FBI or visit https://t.co/t8G7LO4hxu to submit tips. Below are AOM photo #s 192, 193 &amp; 194. Additional photos available at https://t.co/5JkcA1qjcU https://t.co/gbl0dXbsGZ	168452.0	RT @FBIWFO: #FBI is still seeking info from the public about ppl involved in assaults on members of the media on Jan 6. Call 1-800-CALL-FBIâ€¦	44.0	True	full
661383	661383	604ce54c2d6e870038f61c23	2021-03-13 16:16:07	[]	[{"url":"https://t.co/JRnlxUbwQm","expanded_url":"https://ischinaresponsibleforcovid19outbreak.blogspot.com/","display_url":"â€¦nsibleforcovid19outbreak.blogspot.com","indices":[146,169]},{"url":"https://t.co/VM5ltI22UO","expanded_url":"https://workfromhomeduringcovid19pandemic.blogspot.com/","display_url":"â€¦omeduringcovid19pandemic.blogspot.com","indices":[243,266]}]		[]	[]			@Ottojizzmark The virus of Covid19 rapidly changing, revolving in new environment and makes the innovation of vacciâ€¦ https://t.co/TO4KmAUZze	106.0	True	full
661384	661384	604ce54d2d6e870038f61c31	2021-03-13 16:16:07	[]	[]	Sat Mar 13 13:28:44 +0000 2021	[]	[{"url":"https://t.co/qUwpjnpCR9","expanded_url":"http://pucelareal.com/comienzo-en-pisuerga/","display_url":"pucelareal.com/comienzo-en-piâ€¦","indices":[248,271]}]	Â¡Ya tenemos calendario! El @RVBaloncesto ya conoce a sus rivales de la fase de ganadores DebutarÃ¡ el prÃ³ximo domingo en el polideportivo Pisuerga ante @CBAlmansa Os dejo la situaciÃ³n del grupo y el calendario del equipo para la 2Â° fase Noticia âž¡ï¸� https://t.co/qUwpjnpCR9 ðŸ“¸ RVB https://t.co/N0Q2L6Awya	1512.0	RT @RinconDelCBC: Â¡Ya tenemos calendario! El @RVBaloncesto ya conoce a sus rivales de la fase de ganadores DebutarÃ¡ el prÃ³ximo domingo en eâ€¦	15.0	True	full
661385	661385	604ce54d2d6e870038f61c37	2021-03-13 16:16:07	[]	[]	Sat Mar 13 16:14:20 +0000 2021	[{"text":"UTI","indices":[238,242]},{"text":"IRON","indices":[243,248]}]	[{"url":"https://t.co/wuJ4qlbGx5","expanded_url":"https://www.scunthorpe-united.co.uk/matches/fixtures/first-team/202021/march/scunthorpe-united-vs-oldham-athletic-on-06-feb-21/","display_url":"scunthorpe-united.co.uk/matches/fixturâ€¦","indices":[213,236]}]	ðŸ“¹ @iFollowIron freeview: Initial reaction from first team manager Neil Cox after the Iron's 1-1 away draw at Leyton Orient. ðŸ“º Don't miss our return to action on Tuesday night when we host Oldham Athletic (7pm) ðŸ‘‰ https://t.co/wuJ4qlbGx5 #UTI #IRON https://t.co/CyazNGKGU5	67436.0	RT @SUFCOfficial: ðŸ“¹ @iFollowIron freeview: Initial reaction from first team manager Neil Cox after the Iron's 1-1 away draw at Leyton Orienâ€¦	423.0	True	full
661386	661386	604ce54d2d6e870038f61c6b	2021-03-13 16:16:08	[]	[]	Fri Mar 12 17:16:21 +0000 2021	[]	[{"url":"https://t.co/JZGY4ioKB9","expanded_url":"https://www.facebook.com/events/746520066280798","display_url":"facebook.com/events/7465200â€¦","indices":[253,276]}]	Â¡Los invitamos a la presentaciÃ³n de Agendas por un paÃ­s con igualdad! ðŸ‘©ðŸ‘¨ La cooperaciÃ³n internacional, sociedad civil y JNE elaborÃ³ esta guÃ­a que busca reflejar las prioridades de grupos vulnerables ante las prÃ³ximas elecciones ðŸ‡µðŸ‡ª ðŸ“… 15/03 â�° 10.00 am https://t.co/JZGY4ioKB9 https://t.co/VI8B3Cgsv1	18161.0	RT @UKinPeru: Â¡Los invitamos a la presentaciÃ³n de Agendas por un paÃ­s con igualdad! ðŸ‘©ðŸ‘¨ La cooperaciÃ³n internacional, sociedad civil y JNEâ€¦	198.0	True	full
661387	661387	604ce54d2d6e870038f61c73	2021-03-13 16:16:08	[]	[{"url":"https://t.co/8Knr0VnhOO","expanded_url":"https://www.billgordon.ca/its-time-to-report-a-hole/","display_url":"billgordon.ca/its-time-to-reâ€¦","indices":[220,243]}]		[]	[]			It's Time To "Report A Hole" With spring finally around the corner, it's pothole season. Let's help the public workâ€¦ https://t.co/G6Ad6RNx0B	85.0	True	full
661388	661388	604ce54e2d6e870038f61c7b	2021-03-13 16:16:08	[]	[]	Sat Mar 13 13:28:41 +0000 2021	[]	[{"url":"https://t.co/5ofN2W8LXF","expanded_url":"https://propub.li/30CkfcG","display_url":"propub.li/30CkfcG","indices":[247,270]}]	Jim Justice is West Virginia's governor and its wealthiest individual. His coal companies routinely violate environmental laws, and according to new filings, they owe more than $3 million for not complying with a major water pollution settlement. https://t.co/5ofN2W8LXF	922006.0	RT @propublica: Jim Justice is West Virginia's governor and its wealthiest individual. His coal companies routinely violate environmental lâ€¦	77.0	True	full
661389	661389	604ce54e2d6e870038f61c7d	2021-03-13 16:16:08	[{"text":"FREE","indices":[21,26]}]	[{"url":"https://t.co/CBGPH77GDC","expanded_url":"https://amazon.com/dp/B071R9DPW","display_url":"amazon.com/dp/B071R9DPW","indices":[135,158]}]		[]	[]			Shadows of Home , is #FREE eBook 3/13-3/15/21. Garb your copy now. A Woman with Questions. A Man with Secrets. A Baâ€¦ https://t.co/p7jhJoiG7a	240.0	True	full
661390	661390	604ce54e2d6e870038f61c89	2021-03-13 16:16:08	[{"text":"EDOMÃ‰X","indices":[18,25]},{"text":"COVID","indices":[53,59]},{"text":"GEM","indices":[64,68]},{"text":"EDOMÃ‰X","indices":[89,96]}]	[{"url":"https://t.co/2vtaerpNKK","expanded_url":"https://neodatta.net/2021/03/13/14-municipios-del-edomex-terminan-vacunacion-contra-covid-19-gem-forma-a-mujeres-del-edomex-de-cara-al-proceso-electoral-20/","display_url":"neodatta.net/2021/03/13/14-â€¦","indices":[130,153]}]		[]	[]			14 MUNICIPIOS DEL #EDOMÃ‰X TERMINAN VACUNACIÃ“N CONTRA #COVID-19. #GEM FORMA A MUJERES DEL #EDOMÃ‰X DE CARA AL PROCESOâ€¦ https://t.co/nb3jQpeZjF	2288.0	True	full
661391	661391	604ce54e2d6e870038f61c97	2021-03-13 16:16:08	[]	[]	Sat Mar 13 14:05:03 +0000 2021	[{"text":"OnlyTogether","indices":[181,194]}]	[{"url":"https://t.co/VRKbqKsk1W","expanded_url":"https://on.unesco.org/3aPIxWP","display_url":"on.unesco.org/3aPIxWP","indices":[157,180]}]	The world's future is in everyoneâ€™s hands. Together, we have the power to end the pandemic faster. Countries must share the vaccine fairly around the world. https://t.co/VRKbqKsk1W #OnlyTogether https://t.co/YttScJP126	3435405.0	RT @UNESCO: The world's future is in everyoneâ€™s hands. Together, we have the power to end the pandemic faster. Countries must share the vacâ€¦	834.0	True	full
661392	661392	604ce54e2d6e870038f61c9d	2021-03-13 16:16:09	[{"text":"ArtificialIntelligence","indices":[76,99]}]	[{"url":"https://t.co/fnUT00e3R8","expanded_url":"http://twinybots.ch","display_url":"twinybots.ch","indices":[104,127]},{"url":"https://t.co/A5pxP2irko","expanded_url":"https://www.technologyreview.com/2021/03/11/1020600/facebook-responsible-ai-misinformation/","display_url":"technologyreview.com/2021/03/11/102â€¦","indices":[128,151]}]		[]	[]			He got Facebook hooked on AI. Now he can't fix its misinformation addiction #ArtificialIntelligence viaâ€¦ https://t.co/44vpleWpWI	6727.0	True	full
661393	661393	604ce54e2d6e870038f61ca9	2021-03-13 16:16:09	[]	[]	Sat Mar 13 10:41:58 +0000 2021	[]	[{"url":"https://t.co/WN8Elydg6p","expanded_url":"https://alastaircampbell.org/2021/03/twenty-anniversary-events-that-confirm-johnsons-criminal-negligence-on-covid/","display_url":"alastaircampbell.org/2021/03/twentyâ€¦","indices":[222,245]}]	Blog - Twenty things that happened a year ago today, which combine to paint the picture of CRIMINAL NEGLIGENCE on the part of @BorisJohnson government, whose actions and inactions have cost so many lives and livelihoods https://t.co/WN8Elydg6p	687996.0	RT @campbellclaret: Blog - Twenty things that happened a year ago today, which combine to paint the picture of CRIMINAL NEGLIGENCE on the pâ€¦	196.0	True	full
661394	661394	604ce54e2d6e870038f61cc9	2021-03-13 16:16:09	[{"text":"clean","indices":[155,161]},{"text":"stories","indices":[162,170]},{"text":"Regency","indices":[187,195]}]	[{"url":"https://t.co/IATjR7zqPv","expanded_url":"https://allauthor.com/amazon/49102/","display_url":"allauthor.com/amazon/49102/","indices":[201,224]}]		[]	[]			Mesmerising tales, romantic rogues, dashing dukes and so much more. Regina Darcy weaves a plethora of heroines intoâ€¦ https://t.co/sYDmoEBjjv	16.0	True	full
661395	661395	604ce54e2d6e870038f61ccf	2021-03-13 16:16:09	[]	[]	Fri Mar 12 16:38:28 +0000 2021	[]	[{"url":"https://t.co/wt0w4OeP2F","expanded_url":"https://www.dallasnews.com/high-school-sports/basketball/2021/03/12/desoto-girls-defeat-cypress-creek-in-6a-state-basketball-championship-to-win-first-ever-title/","display_url":"dallasnews.com/high-school-spâ€¦","indices":[232,255]}]	Story, photos &amp; video: DeSoto won the first girls basketball state title in school history, and its defensive performance in the second half was truly amazing as it stunned Cypress Creek and two McDonald's All-Americans. Read: https://t.co/wt0w4OeP2F @desotoisdengage @Tabchoops https://t.co/0Vy8QZQnFr	10223.0	RT @DMNGregRiddle: Story, photos &amp; video: DeSoto won the first girls basketball state title in school history, and its defensive performancâ€¦	1660.0	True	full
661396	661396	604ce54f2d6e870038f61cdf	2021-03-13 16:16:09	[]	[]	Sat Mar 13 16:11:35 +0000 2021	[{"text":"HerdImmunity","indices":[264,277]}]	[{"url":"https://t.co/HFyNKRH4sk","expanded_url":"https://twitter.com/StefSimanowitz/status/1269211787150397440","display_url":"twitter.com/StefSimanowitzâ€¦","indices":[279,302]}]	ðŸ‘‰ðŸ�¿Remember what Johnson said? RT 15/. On 12 March, the PM talked about â€œsquashing the sombreroâ€�. His message was about â€œdelayâ€� - no need for shutting pubs/schools etc. This was the same day as @pestonâ€™s published his No.10-briefed stating â€œthe govtâ€™s strategyâ€� is #HerdImmunity. https://t.co/HFyNKRH4sk	74035.0	RT @BiancaJagger: ðŸ‘‰ðŸ�¿Remember what Johnson said? RT 15/. On 12 March, the PM talked about â€œsquashing the sombreroâ€�. His message was about â€œdâ€¦	1681.0	True	full
661397	661397	604ce54f2d6e870038f61cf7	2021-03-13 16:16:09	[]	[]	Fri Mar 12 16:38:22 +0000 2021	[]	[{"url":"https://t.co/ASEfzLR1gV","expanded_url":"https://bit.ly/3rIKiuW","display_url":"bit.ly/3rIKiuW","indices":[138,161]}]	1/ ðŸ¥³Tidal Finance is delighted to unveil the process for the early supporter round of its platform token $TIDAL. Dive into more details: https://t.co/ASEfzLR1gV ðŸ�†Participants will be selected through a random process and will be eligible for a maximum individual cap of $300.	16771.0	RT @tidaldefi: 1/ ðŸ¥³Tidal Finance is delighted to unveil the process for the early supporter round of its platform token $TIDAL. Dive intoâ€¦	8472.0	True	full
661398	661398	604ce54f2d6e870038f61cfd	2021-03-13 16:16:09	[]	[]	Sat Mar 13 14:46:00 +0000 2021	[]	[{"url":"https://t.co/f2HW3Kgvam","expanded_url":"https://tinyurl.com/yb75jmpr","display_url":"tinyurl.com/yb75jmpr","indices":[182,205]}]	La Dra. @Izkia Siches fue elegida por el Foro EconÃ³mico Mundial (@wef) como una de los 112 lÃ­deres jÃ³venes del Mundo (@YGLvoices) del aÃ±o gracias a sus aportes durante la pandemia âž¡ï¸�https://t.co/f2HW3Kgvam https://t.co/nLcWZPonWQ	129690.0	RT @colmedchile: La Dra. @Izkia Siches fue elegida por el Foro EconÃ³mico Mundial (@wef) como una de los 112 lÃ­deres jÃ³venes del Mundo (@YGLâ€¦	1963.0	True	full
661399	661399	604ce54f2d6e870038f61d03	2021-03-13 16:16:09	[]	[]	Sat Mar 13 15:37:42 +0000 2021	[]	[{"url":"https://t.co/KdfRja9Jsa","expanded_url":"https://twitter.com/ASHE_Journal/status/1370420602050318337","display_url":"twitter.com/ASHE_Journal/sâ€¦","indices":[269,292]}]	"An APC of (Â£1600/$2000) will apply to all accepted articles, with a continuing automatic waiver scheme for World Bank designated Low and Middle Income Countries." I hope that this policy promotes publication of high quality health care epi and AMS papers from LMICs https://t.co/KdfRja9Jsa	589.0	RT @neleshg: "An APC of (Â£1600/$2000) will apply to all accepted articles, with a continuing automatic waiver scheme for World Bank designaâ€¦	990.0	True	full
661400	661400	604ce54f2d6e870038f61d13	2021-03-13 16:16:10	[]	[]	Sat Mar 13 04:59:50 +0000 2021	[]	[{"url":"https://t.co/FZ5rEqvRKO","expanded_url":"https://twitter.com/GustavoRugeles/status/1370504732318523394","display_url":"twitter.com/GustavoRugelesâ€¦","indices":[195,218]}]	Les cuento una vaina, este seÃ±or Gustavo rugeles, @GustavoRugeles, tiene al bandidazo de @AABenedetti con una diarrea mental del hp, trato de intimidarlo y este, se lo manda a guardar mÃ¡s y mÃ¡s. https://t.co/FZ5rEqvRKO	1473.0	RT @carloscm05: Les cuento una vaina, este seÃ±or Gustavo rugeles, @GustavoRugeles, tiene al bandidazo de @AABenedetti con una diarrea mentaâ€¦	270.0	True	full
661401	661401	604ce54f2d6e870038f61d21	2021-03-13 16:16:10	[]	[]	Tue Mar 09 21:42:01 +0000 2021	[]	[{"url":"https://t.co/PzhPAftAQZ","expanded_url":"https://www.amazon.com/dp/B08LSYH9R3","display_url":"amazon.com/dp/B08LSYH9R3","indices":[216,239]}]	you can get my poetry book forâœ¨freeâœ¨ on amazon march 13-15! this is my first time doing a free promo so i'm excited to see the result and please consider reviewing it after you finish reading, that helps a lot &lt;3 https://t.co/PzhPAftAQZ https://t.co/SgjM4MSPxe	168.0	RT @thedionyrtal: you can get my poetry book forâœ¨freeâœ¨ on amazon march 13-15! this is my first time doing a free promo so i'm excited to seâ€¦	736.0	True	full
661402	661402	604ce54f2d6e870038f61d23	2021-03-13 16:16:10	[]	[]	Sat Mar 13 15:03:57 +0000 2021	[]	[{"url":"https://t.co/pykwa6oaRf","expanded_url":"https://trib.al/1U14MHd","display_url":"trib.al/1U14MHd","indices":[183,206]}]	For the rest of Latin America, Brazil has always been a nation apart. These days, itâ€™s something else entirely: a Covid-spreading threat fast becoming a kind of regional leper colony https://t.co/pykwa6oaRf	7127206.0	RT @business: For the rest of Latin America, Brazil has always been a nation apart. These days, itâ€™s something else entirely: a Covid-spreaâ€¦	255.0	True	full
661403	661403	604ce5502d6e870038f61d31	2021-03-13 16:16:10	[]	[{"url":"https://t.co/yRbept226T","expanded_url":"https://www.fr.de/politik/italien-corona-virus-infektionen-anstieg-massnahmen-lockdown-dritte-welle-mario-draghi-ostern-90240823.html?utm_term=Autofeed&utm_medium=Social&utm_source=Twitter#Echobox=1615652107","display_url":"fr.de/politik/italieâ€¦","indices":[146,169]}]		[]	[]			In Italien verbreitet sich das Coronavirus mit zunehmender Geschwindigkeit. Das Land schlieÃŸt ab dem 15. MÃ¤rz Geschâ€¦ https://t.co/Gq7HbgeC3d	206564.0	True	full
661404	661404	604ce5502d6e870038f61d35	2021-03-13 16:16:10	[]	[]	Sat Mar 13 15:25:30 +0000 2021	[]	[{"url":"https://t.co/buVknNKhUT","expanded_url":"https://twitter.com/pdpagina/status/1370742946367221761","display_url":"twitter.com/pdpagina/statuâ€¦","indices":[141,164]}]	Pues no, esto no se acaba hasta que se acaba. Italia va a un tercer confinamiento. Brasil en el colapso. No podemos dejar de estar alertas ðŸ˜’ https://t.co/buVknNKhUT	12453.0	RT @DanielareaRea: Pues no, esto no se acaba hasta que se acaba. Italia va a un tercer confinamiento. Brasil en el colapso. No podemos dejaâ€¦	2502.0	True	full
661405	661405	604ce5502d6e870038f61d51	2021-03-13 16:16:10	[]	[{"url":"https://t.co/eC6nLvk8qO","expanded_url":"https://metro.co.uk/2021/03/13/national-day-of-reflection-to-remember-covid-victims-on-march-23-14236940/","display_url":"metro.co.uk/2021/03/13/natâ€¦","indices":[237,260]}]		[]	[]			ðŸ™ˆ We're meant to reflect on 'what a terrible fist of managing pandemic our govt has made' day then? Will Liz be smiâ€¦ https://t.co/U1lQ2BmFCW	1693.0	True	full
661406	661406	604ce5502d6e870038f61d5f	2021-03-13 16:16:11	[]	[]	Sat Mar 13 15:00:02 +0000 2021	[{"text":"í�¼í”Œí‚¤ìŠ¤","indices":[1,6]},{"text":"PURPLE_KISS","indices":[121,133]},{"text":"INTO_VIOLET","indices":[134,146]},{"text":"1ST_MINI_ALBUM","indices":[148,163]},{"text":"Ponzona","indices":[164,172]}]	[{"url":"https://t.co/gQRbHCOwWG","expanded_url":"https://youtu.be/DDzJ4_8iFP4","display_url":"youtu.be/DDzJ4_8iFP4","indices":[65,88]}]	[#í�¼í”Œí‚¤ìŠ¤] 1ST MINI ALBUM [INTO VIOLET] â–«ï¸� HIGHLIGHT MEDLEY â–«ï¸� â–ªï¸� https://t.co/gQRbHCOwWG â–ªï¸� ðŸ”³ 2021.03.15 6PM RELEASE ðŸ”³ #PURPLE_KISS #INTO_VIOLET #1ST_MINI_ALBUM #Ponzona https://t.co/1qHc8m2ho8	54116.0	RT @RBW_PURPLEKISS: [#í�¼í”Œí‚¤ìŠ¤] 1ST MINI ALBUM [INTO VIOLET] â–«ï¸� HIGHLIGHT MEDLEY â–«ï¸� â–ªï¸� https://t.co/gQRbHCOwWG â–ªï¸� ðŸ”³ 2021.03.15 6PM RELEASE ðŸ”³â€¦	8031.0	True	full
661407	661407	604ce5502d6e870038f61d63	2021-03-13 16:16:11	[]	[]	Sat Mar 13 15:07:24 +0000 2021	[]	[{"url":"https://t.co/v6eawHmm88","expanded_url":"http://bit.ly/30GZAEq","display_url":"bit.ly/30GZAEq","indices":[256,279]}]	Don't let anyone tell you the COVID aid bill isn't bipartisan. Congressional Republicans voted in lockstep against it, but tens of millions of Republican voters support it. Here are some polls that show what Republicans think. They might surprise you. /1 https://t.co/v6eawHmm88	54748.0	RT @saletan: Don't let anyone tell you the COVID aid bill isn't bipartisan. Congressional Republicans voted in lockstep against it, but tenâ€¦	63.0	True	full
661408	661408	604ce5502d6e870038f61d6b	2021-03-13 16:16:11	[]	[]	Sat Mar 13 15:46:17 +0000 2021	[{"text":"FoxNews","indices":[152,160]}]	[{"url":"https://t.co/voLVoc9379","expanded_url":"https://www.foxnews.com/us/texas-woman-arrested-refusing-mask-galveston-bank-bodycam","display_url":"foxnews.com/us/texas-womanâ€¦","indices":[128,151]}]	The mask mandates are evil. Texas 65-year-old woman arrested after refusing to mask up or leave Galveston bank, bodycam shows https://t.co/voLVoc9379 #FoxNews	54709.0	RT @McAllisterDen: The mask mandates are evil. Texas 65-year-old woman arrested after refusing to mask up or leave Galveston bank, bodycaâ€¦	2521.0	True	full
661409	661409	604ce5502d6e870038f61d71	2021-03-13 16:16:11	[]	[]	Tue Mar 09 23:23:26 +0000 2021	[{"text":"CambioClimatico","indices":[42,58]}]	[{"url":"https://t.co/eUSZfz4vJB","expanded_url":"https://twitter.com/Gabyrh/status/1369118756555866115","display_url":"twitter.com/Gabyrh/status/â€¦","indices":[278,301]}]	Fue muy valioso platicar con el equipo de #CambioClimatico de @UKinMexico para reflexionar sobre cÃ³mo fortalecer la polÃ­tica climÃ¡tica en MÃ©xico desde las mujeres indÃ­genas y las juventudes y compartirme parte de sus historias como mujeres en la lucha por la acciÃ³n climÃ¡tica ðŸŒ¿ https://t.co/eUSZfz4vJB	556.0	RT @mit_vio: Fue muy valioso platicar con el equipo de #CambioClimatico de @UKinMexico para reflexionar sobre cÃ³mo fortalecer la polÃ­tica câ€¦	198.0	True	full
661410	661410	604ce5502d6e870038f61d79	2021-03-13 16:16:11	[]	[{"url":"https://t.co/5oEGE86cF1","expanded_url":"https://www.technologyreview.com/2021/03/11/1020600/facebook-responsible-ai-misinformation/","display_url":"technologyreview.com/2021/03/11/102â€¦","indices":[251,274]}]		[]	[]			Once, they blocked a medical-misinformation detector that had noticeably reduced the reach of anti-vaccine campaignâ€¦ https://t.co/pkdkHcdSK9	33.0	True	full
661411	661411	604ce5502d6e870038f61d81	2021-03-13 16:16:11	[]	[]	Sat Mar 13 16:16:06 +0000 2021	[{"text":"enhancedbythc","indices":[134,148]},{"text":"designerbags","indices":[149,162]},{"text":"belowretailprice","indices":[163,180]},{"text":"women","indices":[181,187]},{"text":"mensfashion","indices":[188,200]},{"text":"styleinspo","indices":[201,212]},{"text":"BlackOwnedBusiness","indices":[213,232]},{"text":"blackwallstreet","indices":[233,249]},{"text":"femalefounders","indices":[250,26…	[{"url":"https://t.co/I6pgUBSK4G","expanded_url":"http://thehudsoncollection.shop","display_url":"thehudsoncollection.shop","indices":[25,48]}]	When in doubt wear REDâ�£ï¸� https://t.co/I6pgUBSK4G ðŸ›‘SUBSCRIBE &amp; GET 15% OffðŸ›‘ FREE STANDARD SHIPPING ðŸ›‘SEZZLE PAY &amp; Get it allâ€¼ï¸� #enhancedbythc #designerbags #belowretailprice #women #mensfashion #styleinspo #BlackOwnedBusiness #blackwallstreet #femalefounders #buyfromablackwomen https://t.co/C1mzHyQh2z	29.0	RT @EnhancedbyTHC: When in doubt wear REDâ�£ï¸� https://t.co/I6pgUBSK4G ðŸ›‘SUBSCRIBE &amp; GET 15% OffðŸ›‘ FREE STANDARD SHIPPING ðŸ›‘SEZZLE PAY &amp; Get itâ€¦	3903.0	True	full
661412	661412	604ce5512d6e870038f61d8f	2021-03-13 16:16:11	[]	[]	Sat Mar 13 15:07:27 +0000 2021	[{"text":"COVID19","indices":[154,162]}]	[{"url":"https://t.co/XzxgFd6K8R","expanded_url":"https://twitter.com/colmedchile/status/1370747979607474178","display_url":"twitter.com/colmedchile/stâ€¦","indices":[163,186]}]	Parece q el premio se lo dieron antes de avalar el retorno a clases, uno de los errores no forzados que ha cometido y no he visto arrepentimiento alguno #COVID19 https://t.co/XzxgFd6K8R	2560.0	RT @enfermera_PM: Parece q el premio se lo dieron antes de avalar el retorno a clases, uno de los errores no forzados que ha cometido y noâ€¦	113.0	True	full
661413	661413	604ce5512d6e870038f61d91	2021-03-13 16:16:11	[]	[]	Sat Mar 13 14:00:27 +0000 2021	[]	[{"url":"https://t.co/pCPPJKpoHQ","expanded_url":"http://Toronto.ca/COVID19Testing","display_url":"Toronto.ca/COVID19Testing","indices":[254,277]}]	ðŸ“£Have 1 or more COVID symptoms? Get tested. Today's pop-up testing sites: ðŸ“�Dennis R. Timbrell Resource Centre ðŸ“�TNO Youth Centre ðŸ“�Oakridge Community Recreation Centre ðŸ“�The Hub at Warden Woods Community Centre &amp; more âž¡ï¸�For locations &amp; hours: https://t.co/pCPPJKpoHQ https://t.co/o9IFptBVwG	25447.0	RT @joe_cressy: ðŸ“£Have 1 or more COVID symptoms? Get tested. Today's pop-up testing sites: ðŸ“�Dennis R. Timbrell Resource Centre ðŸ“�TNO Youthâ€¦	5235.0	True	full
661414	661414	604ce5512d6e870038f61db3	2021-03-13 16:16:11	[]	[]	Fri Mar 12 20:30:49 +0000 2021	[]	[{"url":"https://t.co/EabnMBoXhy","expanded_url":"https://www.whitehouse.gov/American-Rescue-Plan/","display_url":"whitehouse.gov/American-Rescuâ€¦","indices":[252,275]}]	When @POTUS was elected, he said help was on the wayâ€”and he delivered. The American Rescue Plan is landmark legislation that will ring through generations, lifting up families and beating back this pandemic.Â Â Here's how it will help people like you:Â https://t.co/EabnMBoXhy	129969421.0	RT @BarackObama: When @POTUS was elected, he said help was on the wayâ€”and he delivered. The American Rescue Plan is landmark legislation thâ€¦	209.0	True	full
661415	661415	604ce5512d6e870038f61db9	2021-03-13 16:16:12	[]	[]	Sat Mar 13 13:42:59 +0000 2021	[]	[{"url":"https://t.co/NxgjrQCoW3","expanded_url":"http://liec.like","display_url":"liec.like","indices":[139,162]}]	@LittleBoats2020 The Government is in breach of its manifesto ie lies. The people voted because of brexit amd immigration. Surely if they https://t.co/NxgjrQCoW3 this something can be done.	721.0	RT @vbryant5846: @LittleBoats2020 The Government is in breach of its manifesto ie lies. The people voted because of brexit amd immigrationâ€¦	9892.0	True	full
661416	661416	604ce5512d6e870038f61dbf	2021-03-13 16:16:12	[]	[]	Sat Mar 13 15:32:57 +0000 2021	[]	[{"url":"https://t.co/99EfPkecGC","expanded_url":"https://p.dw.com/p/3qVpt?maca=en-Twitter-sharing","display_url":"p.dw.com/p/3qVpt?maca=eâ€¦","indices":[155,178]}]	What went wrong with Germany's COVID management? &gt; archaic bureaucratic structures &gt; paralysis in decision making &gt; an overall aversion to change https://t.co/99EfPkecGC	17993.0	RT @ShahzebJillani: What went wrong with Germany's COVID management? &gt; archaic bureaucratic structures &gt; paralysis in decision making &gt; anâ€¦	197.0	True	full
661417	661417	604ce5512d6e870038f61dd1	2021-03-13 16:16:12	[]	[]	Thu Mar 11 13:08:17 +0000 2021	[]	[{"url":"https://t.co/1YdzrHTsrn","expanded_url":"https://go.latoken.com/4oc","display_url":"go.latoken.com/4oc","indices":[228,251]}]	We'll be rewarding 1600 coins ($100) each to 2 lucky $SONO buyers in the @Sono_Coin Snapshot Giveaway ðŸ’° Do: âœ… Buy and hold minimum 100 SONO tokens on LATOKEN. ðŸ“· 2 snapshots to be taken between today and Mar 15. Get $SONO now: https://t.co/1YdzrHTsrn https://t.co/IvqZhRszUV	144891.0	RT @latokens: We'll be rewarding 1600 coins ($100) each to 2 lucky $SONO buyers in the @Sono_Coin Snapshot Giveaway ðŸ’° Do: âœ… Buy and hold mâ€¦	45.0	True	full
661418	661418	604ce5512d6e870038f61dd9	2021-03-13 16:16:12	[]	[]	Fri Mar 12 16:00:02 +0000 2021	[{"text":"COVIDãƒ¼19","indices":[124,133]}]	[{"url":"https://t.co/KWTAVFyiBx","expanded_url":"https://cutt.ly/IzUH5va","display_url":"cutt.ly/IzUH5va","indices":[221,244]}]	Las personas â‰¥ 65 aÃ±os que reciben la vacuna ðŸ’‰antineumocÃ³cica conjugada de 13 serotipos podrÃ­an tener menos diagnÃ³sticos de #COVIDãƒ¼19, asÃ­ como menor nÃºmero de hospitalizaciones y fallecimientos relacionados a la misma ðŸ”¶https://t.co/KWTAVFyiBx https://t.co/EFaI962WRr	15175.0	RT @AEV_Vacunas: Las personas â‰¥ 65 aÃ±os que reciben la vacuna ðŸ’‰antineumocÃ³cica conjugada de 13 serotipos podrÃ­an tener menos diagnÃ³sticos dâ€¦	11.0	True	full
661419	661419	604ce5522d6e870038f61ded	2021-03-13 16:16:12	[]	[]	Thu Mar 11 20:00:59 +0000 2021	[]	[{"url":"https://t.co/tHrgJhOwDx","expanded_url":"http://ow.ly/itPS50DJEn2","display_url":"ow.ly/itPS50DJEn2","indices":[250,273]}]	DespuÃ©s de una exitosa gira, @Depedromusic nos presenta su Ãºltimo trabajo, dedicado a la infancia 'Ã‰rase una vez Depedro', sus grandes Ã©xitos llevamos a un formato Ã­ntimo y cercano creado exclusivamente para teatro y auditorios. ðŸ”´10 de abril, 19 h. ðŸŽŸhttps://t.co/tHrgJhOwDx	7162.0	RT @El_Batel: DespuÃ©s de una exitosa gira, @Depedromusic nos presenta su Ãºltimo trabajo, dedicado a la infancia 'Ã‰rase una vez Depedro', suâ€¦	7393.0	True	full
661420	661420	604ce5522d6e870038f61df1	2021-03-13 16:16:12	[]	[{"url":"https://t.co/JRnlxUbwQm","expanded_url":"https://ischinaresponsibleforcovid19outbreak.blogspot.com/","display_url":"â€¦nsibleforcovid19outbreak.blogspot.com","indices":[160,183]},{"url":"https://t.co/VM5ltI22UO","expanded_url":"https://workfromhomeduringcovid19pandemic.blogspot.com/","display_url":"â€¦omeduringcovid19pandemic.blogspot.com","indices":[257,280]}]		[]	[]			@nickijones71 @Ottojizzmark The virus of Covid19 rapidly changing, revolving in new environment and makes the innovâ€¦ https://t.co/Ljubf0Nu0V	106.0	True	full
661421	661421	604ce5522d6e870038f61df5	2021-03-13 16:16:12	[]	[]	Sat Mar 13 16:14:58 +0000 2021	[{"text":"ReclaimTheseStreets","indices":[259,279]}]	[{"url":"https://t.co/hOhNqKXD5B","expanded_url":"https://twitter.com/reclaimts/status/1370635152863399937","display_url":"twitter.com/reclaimts/statâ€¦","indices":[280,303]}]	I am angry. Angry at a police force that has institutionally failed. Angry at its suppression of peaceful protest. This evening I will join thousands of others in lighting a candle for Sarah Everard and all women whose lives have been impacted by violence. #ReclaimTheseStreets https://t.co/hOhNqKXD5B	1787.0	RT @mollycnolan: I am angry. Angry at a police force that has institutionally failed. Angry at its suppression of peaceful protest. This eâ€¦	7917.0	True	full
661422	661422	604ce5522d6e870038f61e1f	2021-03-13 16:16:13	[]	[]	Sat Mar 13 08:25:34 +0000 2021	[{"text":"RosÃ©","indices":[0,5]},{"text":"OnTheGround","indices":[8,20]}]	[{"url":"https://t.co/do4qcrebIE","expanded_url":"https://www.facebook.com/worldmusicawards/photos/a.310614765686310/3825485137532571/","display_url":"facebook.com/worldmusicawarâ€¦","indices":[213,236]}]	#RosÃ©'s #OnTheGround MV Hits 39 MILLION Views In Its 1st 24 Hours On YouTube, The Biggest 24-hour Debut For A Korean Solo Artist And The 4th Biggest Of All Solo Artists Of All Time!ðŸ’ªðŸ¥‡ðŸ‡°ðŸ‡·ðŸ‘©â€�ðŸŽ¤ðŸŽ¥ðŸ’¥3ï¸�âƒ£9ï¸�âƒ£â“‚ï¸�ðŸ‘‘ðŸ¤� @BLACKPINK https://t.co/do4qcrebIE https://t.co/zFqOMNmMmN	317769.0	RT @WORLDMUSICAWARD: #RosÃ©'s #OnTheGround MV Hits 39 MILLION Views In Its 1st 24 Hours On YouTube, The Biggest 24-hour Debut For A Korean Sâ€¦	48.0	True	full
661423	661423	604ce5522d6e870038f61e23	2021-03-13 16:16:13	[]	[]	Sat Mar 13 15:34:43 +0000 2021	[]	[{"url":"https://t.co/9X891PBvax","expanded_url":"http://go.nasa.gov/3rGQx2o","display_url":"go.nasa.gov/3rGQx2o","indices":[176,199]}]	A quick-look mosaic my team pulled together of the belly pan, now on the surface of Mars. Up next is to check my sampling system now that its cover panel is off. More images: https://t.co/9X891PBvax https://t.co/nInhndskLO	2603740.0	RT @NASAPersevere: A quick-look mosaic my team pulled together of the belly pan, now on the surface of Mars. Up next is to check my samplinâ€¦	90.0	True	full
661424	661424	604ce5522d6e870038f61e37	2021-03-13 16:16:13	[{"text":"HR1319","indices":[52,59]}]	[{"url":"https://t.co/l4ikxPqFZg","expanded_url":"https://www.congress.gov/bill/117th-congress/house-bill/1319/text?r=1#toc-HF220ECA2BFFA40A1BE08D043923EEE1F","display_url":"congress.gov/bill/117th-conâ€¦","indices":[289,312]}]		[]	[]			@expatinseattle @SenJohnKennedy AMERICA RESCUE PLAN #HR1319 Sec2707 [$50M] shall award grants to State, local...govâ€¦ https://t.co/tZjgOXEKxK	133.0	True	full
661425	661425	604ce5522d6e870038f61e3f	2021-03-13 16:16:13	[]	[]	Sat Mar 13 15:34:43 +0000 2021	[]	[{"url":"https://t.co/9X891PBvax","expanded_url":"http://go.nasa.gov/3rGQx2o","display_url":"go.nasa.gov/3rGQx2o","indices":[176,199]}]	A quick-look mosaic my team pulled together of the belly pan, now on the surface of Mars. Up next is to check my sampling system now that its cover panel is off. More images: https://t.co/9X891PBvax https://t.co/nInhndskLO	2603740.0	RT @NASAPersevere: A quick-look mosaic my team pulled together of the belly pan, now on the surface of Mars. Up next is to check my samplinâ€¦	1775.0	True	full
661426	661426	604ce5522d6e870038f61e43	2021-03-13 16:16:13	[]	[]	Fri Mar 12 13:16:37 +0000 2021	[]	[{"url":"https://t.co/EVLWX75678","expanded_url":"https://bit.ly/3vkZCQm","display_url":"bit.ly/3vkZCQm","indices":[257,280]}]	Ù†Ø³ÙƒØ§Ù�ÙŠØ© Ø¯ÙˆÙ„ØªØ´ÙŠ Ø¬ÙˆØ³ØªÙˆ Ø§Ø³Ø¨ÙŠØ±ØªØ§ Ø¬Ù‡Ø§Ø² ØµÙ†Ø¹ Ø§Ù„Ù‚Ù‡ÙˆØ© - Ù„ÙˆÙ† Ø£Ø³ÙˆØ¯ Ø³Ù‡Ù„ Ø§Ù„Ø§Ø³ØªØ®Ø¯Ø§Ù… Ø¥ÙŠÙ‚Ø§Ù� ØªÙ„Ù‚Ø§Ø¦ÙŠÂ ÙˆØ­Ù�Ø¸Â Ù„Ù„Ø·Ø§Ù‚Ø© ØªØµÙ…ÙŠÙ… Ù…Ø«Ø§Ù„ÙŠ ØªØ­Ø¶ÙŠØ± Ø£ÙƒØ«Ø± Ù…Ù† 19 Ù†ÙˆØ¹ Ù…Ù† Ø§Ù„Ù…Ø´Ø±ÙˆØ¨Ø§Øª Ø§Ù„Ø³Ø§Ø®Ù†Ø©Â ÙˆØ§Ù„Ø¨Ø§Ø±Ø¯Ø© Ù‚ÙˆØ© Ø¶ØºØ· 15 Ø¨Ø§Ø± Ø¶Ù…Ø§Ù† Ø¹Ø§Ù…ÙŠÙ† Ø§Ù„ØªØ­ÙƒÙ… Ù…Ù† Ø®Ù„Ø§Ù„ ØªØ·Ø¨ÙŠÙ‚ Ø§Ù„Ù‡Ø§ØªÙ� Ø§Ù„Ø¬ÙˆØ§Ù„ Øª…	897.0	RT @harirshop: Ù†Ø³ÙƒØ§Ù�ÙŠØ© Ø¯ÙˆÙ„ØªØ´ÙŠ Ø¬ÙˆØ³ØªÙˆ Ø§Ø³Ø¨ÙŠØ±ØªØ§ Ø¬Ù‡Ø§Ø² ØµÙ†Ø¹ Ø§Ù„Ù‚Ù‡ÙˆØ© - Ù„ÙˆÙ† Ø£Ø³ÙˆØ¯ Ø³Ù‡Ù„ Ø§Ù„Ø§Ø³ØªØ®Ø¯Ø§Ù… Ø¥ÙŠÙ‚Ø§Ù� ØªÙ„Ù‚Ø§Ø¦ÙŠÂ ÙˆØ­Ù�Ø¸Â Ù„Ù„Ø·Ø§Ù‚Ø© ØªØµÙ…ÙŠÙ… Ù…Ø«Ø§Ù„ÙŠ ØªØ­Ø¶ÙŠØ± Ø£ÙƒØ«Ø± Ù…Ù† 19â€¦	124538.0	True	full
661427	661427	604ce5532d6e870038f61e51	2021-03-13 16:16:13	[]	[]	Sat Mar 13 15:44:28 +0000 2021	[]	[{"url":"https://t.co/ToeRLfFzuL","expanded_url":"https://twitter.com/jbsgreenberg/status/1274685126283272192","display_url":"twitter.com/jbsgreenberg/sâ€¦","indices":[239,262]}]	I didnâ€™t set out to become a historian of long term care; itâ€™s something that grabbed my attention because of the horrors I found in the industry. The fact that we continue to do elder care this way is so damning of our whole social order https://t.co/ToeRLfFzuL	13269.0	RT @gabrielwinant: I didnâ€™t set out to become a historian of long term care; itâ€™s something that grabbed my attention because of the horrorâ€¦	2442.0	True	full
661428	661428	604ce5532d6e870038f61e55	2021-03-13 16:16:13	[]	[]	Sat Mar 13 14:41:26 +0000 2021	[]	[{"url":"https://t.co/TYDSbNBttW","expanded_url":"https://www.ledevoir.com/opinion/idees/596676/combien-de-personnes-sont-elles-reellement-decedees-de-la-covid-19","display_url":"ledevoir.com/opinion/idees/â€¦","indices":[207,230]}]	Â«Bien que nous nâ€™ayons pas encore tous les chiffres, une portion des dÃ©cÃ¨s excÃ©dentaires observÃ©s en 2020 nâ€™est vraisemblablement pas directement attribuable au virusÂ», estiment les auteurs, deux mÃ©decins. https://t.co/TYDSbNBttW	4557.0	RT @RPnews2020: Â«Bien que nous nâ€™ayons pas encore tous les chiffres, une portion des dÃ©cÃ¨s excÃ©dentaires observÃ©s en 2020 nâ€™est vraisemblabâ€¦	164.0	True	full
661429	661429	604ce5532d6e870038f61e93	2021-03-13 16:16:14	[]	[]	Sat Mar 13 15:39:31 +0000 2021	[{"text":"ECUADOR","indices":[0,8]}]	[{"url":"https://t.co/RLBfLZHl8S","expanded_url":"https://twitter.com/rorkafracul/status/1369776414661218308","display_url":"twitter.com/rorkafracul/stâ€¦","indices":[280,303]}]	#ECUADOR El candidato @LassoGuillermo no habla de las Fundaciones que ha creado porque es un hombre no ostentoso. Lasso ha servido al traidor de su hermano, a su familia, a su Patria, a sus amigos pero sobretodo es un hombre que durante toda tu vida ha hecho el bien en silencio https://t.co/RLBfLZHl8S	8992.0	RT @MyrianeLibre: #ECUADOR El candidato @LassoGuillermo no habla de las Fundaciones que ha creado porque es un hombre no ostentoso. Lasso hâ€¦	190.0	True	full
661430	661430	604ce5532d6e870038f61e95	2021-03-13 16:16:14	[]	[]	Sat Mar 13 15:42:02 +0000 2021	[]	[{"url":"https://t.co/mFlJ9n1fzu","expanded_url":"https://bit.ly/38A3eV7","display_url":"bit.ly/38A3eV7","indices":[107,130]}]	Black Farmers to Receive $5 Billion Coronavirus Relief Bill To Pay Off Debt, Establish Equity Commission - https://t.co/mFlJ9n1fzu https://t.co/yecVAyphjS	98697.0	RT @soulphoodie: Black Farmers to Receive $5 Billion Coronavirus Relief Bill To Pay Off Debt, Establish Equity Commission - https://t.co/mFâ€¦	4184.0	True	full
661431	661431	604ce5532d6e870038f61e9b	2021-03-13 16:16:14	[]	[]	Fri Mar 12 19:25:31 +0000 2021	[]	[{"url":"https://t.co/NOHeB9PXNJ","expanded_url":"https://talkingpointsmemo.com/news/trump-covid-vaccination-distribution-biden","display_url":"talkingpointsmemo.com/news/trump-covâ€¦","indices":[150,173]}]	Trump had no plan to distribute the vaccine! He said this himself - the 'last mile' of distribution - shots into arms - was up to the states, not him https://t.co/NOHeB9PXNJ	5710.0	RT @JoshKovensky: Trump had no plan to distribute the vaccine! He said this himself - the 'last mile' of distribution - shots into arms - wâ€¦	1146.0	True	full
661432	661432	604ce5542d6e870038f61ebf	2021-03-13 16:16:15	[]	[]	Fri Mar 12 23:21:28 +0000 2021	[]	[{"url":"https://t.co/B7d1nhD4YQ","expanded_url":"https://talkingpointsmemo.com/news/trump-covid-vaccination-distribution-biden","display_url":"talkingpointsmemo.com/news/trump-covâ€¦","indices":[220,243]}]	Who says Trump's "plan" was to leave vax distribution up to the states after the federal govt dropped them off at the airport? Trump!!! Here's a tweet from Dec 29, from the Trump twitter archive. Get the full story here https://t.co/B7d1nhD4YQ https://t.co/5cBOVOHpI6	358731.0	RT @joshtpm: Who says Trump's "plan" was to leave vax distribution up to the states after the federal govt dropped them off at the airport?â€¦	382.0	True	full
661433	661433	604ce5542d6e870038f61ed3	2021-03-13 16:16:15	[]	[]	Sat Mar 13 15:56:49 +0000 2021	[{"text":"Duisburger","indices":[0,11]},{"text":"Corona","indices":[114,121]},{"text":"Testergebnisse","indices":[122,137]},{"text":"superschnell","indices":[138,151]},{"text":"Testung","indices":[160,168]}]	[{"url":"https://t.co/qmoRrA0erI","expanded_url":"https://www.welt.de/vermischtes/live221095606/Corona-live-Duisburger-erhalten-Ergebnis-ohne-getestet-worden-zu-sein.html","display_url":"welt.de/vermischtes/liâ€¦","indices":[208,231]}]	#Duisburger erhalten Ergebnis, ohne getestet worden zu seinðŸ¤”Immer dieses Jammern auf hohem NiveauðŸ˜‰ Jetzt sind die #Corona #Testergebnisse #superschnell vor der #Testung da. Und es ist auch nicht recht...ðŸ˜‚ðŸ¤£ðŸ˜‚ðŸ¤£ https://t.co/qmoRrA0erI	1578.0	RT @AfDUbach: #Duisburger erhalten Ergebnis, ohne getestet worden zu seinðŸ¤”Immer dieses Jammern auf hohem NiveauðŸ˜‰ Jetzt sind die #Corona #Teâ€¦	656.0	True	full
661434	661434	604ce5542d6e870038f61eeb	2021-03-13 16:16:15	[]	[{"url":"https://t.co/YrRUwK8NGY","expanded_url":"https://www.yahoo.com/lifestyle/21-subtle-signs-youve-already-110134030.html","display_url":"yahoo.com/lifestyle/21-sâ€¦","indices":[185,208]}]		[]	[]			@WordswithSteph Doing battle again with COVID even though "only" mildly severe has taken its toll emotionally and sâ€¦ https://t.co/TGO0eJ5qNt	691.0	True	full
661435	661435	604ce5552d6e870038f61f17	2021-03-13 16:16:15	[{"text":"COVID19","indices":[33,41]}]	[{"url":"https://t.co/Dpsn8jjT6Q","expanded_url":"https://www.bbc.com/news/in-pictures-56152069","display_url":"bbc.com/news/in-picturâ€¦","indices":[159,182]}]		[]	[]			3 beautiful women creating great #COVID19 art. Never mind @BBC International Women's Day headline. Like a lot of otâ€¦ https://t.co/3OdkEmohBW	3743.0	True	full
661436	661436	604ce5552d6e870038f61f23	2021-03-13 16:16:15	[]	[]	Fri Mar 12 16:34:39 +0000 2021	[{"text":"LucaApp","indices":[78,86]}]	[{"url":"https://t.co/QG2cmwAtIY","expanded_url":"https://www.zeit.de/digital/datenschutz/2021-03/luca-app-kontaktverfolgung-infektionsketten-corona-datenschutz","display_url":"zeit.de/digital/datensâ€¦","indices":[259,282]}]	Nach vielen Interviews mit DatenschÃ¼tz:innen und Expert:innen muss ich sagen: #LucaApp ist keine LÃ¶sung. Es gibt dezentrale Alternativen! Danke @privacyDE, @LilithWittmann @cccfr @Peter_Schaar @carmelatroncoso @marcelsalathe_d Stefan Brink &amp; Marit Hansen https://t.co/QG2cmwAtIY	3817.0	RT @evawolfangel: Nach vielen Interviews mit DatenschÃ¼tz:innen und Expert:innen muss ich sagen: #LucaApp ist keine LÃ¶sung. Es gibt dezentraâ€¦	126.0	True	full
661437	661437	604ce5552d6e870038f61f2d	2021-03-13 16:16:16	[]	[]	Tue Mar 09 14:30:01 +0000 2021	[]	[{"url":"https://t.co/NWUpee9jOC","expanded_url":"https://gleam.io/RWvKM/preestreno-dominos-originals-willyrex","display_url":"gleam.io/RWvKM/preestreâ€¦","indices":[197,220]}]	Â¡Ha llegado el momento! Participa en el sorteo para llevarte una entrada al preestreno del documental Dominoâ€™s Originals Willyrex en una sesiÃ³n exclusiva CON Willyrex. Â¡Hay 15 plazas disponibles! https://t.co/NWUpee9jOC https://t.co/mj2koIWX1H	7373.0	RT @DominosGaming: Â¡Ha llegado el momento! Participa en el sorteo para llevarte una entrada al preestreno del documental Dominoâ€™s Originalsâ€¦	25.0	True	full
661438	661438	604ce5552d6e870038f61f2f	2021-03-13 16:16:16	[]	[]	Sat Mar 13 15:10:00 +0000 2021	[]	[{"url":"https://t.co/msbSRJgg3R","expanded_url":"https://reut.rs/3eyZC9K","display_url":"reut.rs/3eyZC9K","indices":[235,258]}]	The U.S. and three of its closest Indo-Pacific partners committed to supplying up to a billion coronavirus vaccine doses across Asia by the end of 2022 at a summit that is seen as part of an effort to counter Chinaâ€™s growing influence https://t.co/msbSRJgg3R https://t.co/YkjSWCOYRu	23228906.0	RT @Reuters: The U.S. and three of its closest Indo-Pacific partners committed to supplying up to a billion coronavirus vaccine doses acrosâ€¦	86.0	True	full
661439	661439	604ce5552d6e870038f61f31	2021-03-13 16:16:16	[]	[]	Sat Mar 13 15:05:03 +0000 2021	[{"text":"FBI","indices":[9,13]}]	[{"url":"https://t.co/iL7sD5efWD","expanded_url":"http://tips.fbi.gov","display_url":"tips.fbi.gov","indices":[117,140]}]	Help the #FBI capture the rest of the individuals who took part in the January 6 violence at the U.S. Capitol. Visit https://t.co/iL7sD5efWD if you have information regarding this participant. When you leave a tip, refer to photo 192. https://t.co/IjZsxd6LRN	3307331.0	RT @FBI: Help the #FBI capture the rest of the individuals who took part in the January 6 violence at the U.S. Capitol. Visit https://t.co/â€¦	2532.0	True	full
661440	661440	604ce5552d6e870038f61f35	2021-03-13 16:16:16	[]	[]	Sat Mar 13 15:56:35 +0000 2021	[]	[{"url":"https://t.co/7RO35NXtob","expanded_url":"https://timetoherd.com/","display_url":"timetoherd.com","indices":[171,194]}]	Revisen esto pf! CuÃ¡nto tiempo le falta a cada paÃ­s del mundo para estar inmune ante Covid.... nos faltarÃ­a poquito!! Time to Herd: Tracking Covid-19 Vaccinations Rates https://t.co/7RO35NXtob	3038.0	RT @constanzacea: Revisen esto pf! CuÃ¡nto tiempo le falta a cada paÃ­s del mundo para estar inmune ante Covid.... nos faltarÃ­a poquito!! Tâ€¦	1163.0	True	full
661441	661441	604ce5552d6e870038f61f3f	2021-03-13 16:16:16	[]	[]	Sat Mar 13 16:16:07 +0000 2021	[]	[{"url":"https://t.co/x0PZ6KR1Fu","expanded_url":"http://grammy.com","display_url":"grammy.com","indices":[54,77]},{"url":"https://t.co/OXVkNVas9H","expanded_url":"https://youtube.com/Grammy","display_url":"youtube.com/Grammy","indices":[85,108]},{"url":"https://t.co/x0PZ6KR1Fu","expanded_url":"http://grammy.com","display_url":"grammy.com","indices":[141,164]},{"url":"https://t.co/XqIt2M4smU","ex…	GRAMMYs - 3/15 Premiere Ceremony (BTS nom) - 4AM KST https://t.co/x0PZ6KR1Fu (intl) https://t.co/OXVkNVas9H Virt. Red Carpet - 8:30AM KST* https://t.co/x0PZ6KR1Fu https://t.co/XqIt2M4smU Main - 9AM KST https://t.co/y8oA0xDB8H https://t.co/MGqW9V5KKm * BTS not confirmed (RC) https://t.co/zc4Hsr3MCL	19917.0	RT @ssujams: GRAMMYs - 3/15 Premiere Ceremony (BTS nom) - 4AM KST https://t.co/x0PZ6KR1Fu (intl) https://t.co/OXVkNVas9H Virt. Red Carpetâ€¦	29.0	True	full
661442	661442	604ce5552d6e870038f61f49	2021-03-13 16:16:16	[{"text":"stocks","indices":[139,146]},{"text":"stockmarket","indices":[147,159]},{"text":"options","indices":[160,168]},{"text":"daytrading","indices":[169,180]}]	[{"url":"https://t.co/GA7fZBDRYw","expanded_url":"https://sweepcast.com","display_url":"sweepcast.com","indices":[110,133]}]		[]	[]			SweepCast observed: $IEF with Unusual Options Activity Alerted on $111 PUT Expiring: 09-17-2021 worth 31KðŸ�» |ðŸŽ¯â€¦ https://t.co/OyKmQm24MM	617.0	True	full
661443	661443	604ce5562d6e870038f61f63	2021-03-13 16:16:16	[]	[]	Sat Mar 13 16:09:05 +0000 2021	[{"text":"ZeroCovid","indices":[233,243]}]	[{"url":"https://t.co/RDO939kuY3","expanded_url":"https://www.gmlaw.org.uk/2021/03/13/zero-covid-day-of-action-13-march-21-no-more-social-murder/","display_url":"gmlaw.org.uk/2021/03/13/zerâ€¦","indices":[244,267]}]	We've posted a report from today on our website. "The pandemic has amplified existing inequalities and forms of oppression. These effects will continue to get worse for as long as the crisis drags on due to yo-yo partial lockdowns." #ZeroCovid https://t.co/RDO939kuY3	2892.0	RT @gmlawcentre: We've posted a report from today on our website. "The pandemic has amplified existing inequalities and forms of oppressionâ€¦	41699.0	True	full
661444	661444	604ce5562d6e870038f61f77	2021-03-13 16:16:16	[]	[{"url":"https://t.co/yUagvoaXvN","expanded_url":"https://therealzaiy.wordpress.com/2021/03/08/what-the-numbers-are-not-telling-us-about-covid-19/","display_url":"therealzaiy.wordpress.com/2021/03/08/whaâ€¦","indices":[199,222]}]		[]	[]			@KidCudi Itâ€™s been one year since the outbreak of the virus &amp; are the numbers really what is or there is more. Thisâ€¦ https://t.co/jwVJGhzEsA	820.0	True	full
661445	661445	604ce5562d6e870038f61f85	2021-03-13 16:16:17	[]	[]	Sat Mar 13 11:59:50 +0000 2021	[{"text":"Covid_19","indices":[265,274]},{"text":"VIÃ‘A","indices":[275,280]}]	[{"url":"https://t.co/ViUB2hg9uQ","expanded_url":"https://spark.adobe.com/page/ETEt1LlPmlRK8/","display_url":"spark.adobe.com/page/ETEt1LlPmâ€¦","indices":[129,152]}]	GRAN LOGRO: Ya superamos los 104.573 ViÃ±amarinos inoculados. Si quieres saber mÃ¡s del apoyo a la Salud en ViÃ±a del Mar ingresa: https://t.co/ViUB2hg9uQ Con tu apoyo, vamos a seguir sirviendo a las familias viÃ±amarinas desde el Concejo Municipal. Virginia Reginato #Covid_19 #VIÃ‘A	173919.0	RT @cotyreginato: GRAN LOGRO: Ya superamos los 104.573 ViÃ±amarinos inoculados. Si quieres saber mÃ¡s del apoyo a la Salud en ViÃ±a del Mar iâ€¦	208.0	True	full
661446	661446	604ce5562d6e870038f61f89	2021-03-13 16:16:17	[]	[]	Thu Mar 11 19:09:11 +0000 2021	[{"text":"health","indices":[0,7]},{"text":"fitness","indices":[8,16]},{"text":"erections","indices":[17,27]},{"text":"sexuality","indices":[28,38]},{"text":"wellness","indices":[39,48]},{"text":"sexual_health","indices":[49,63]},{"text":"usa","indices":[64,68]},{"text":"uk","indices":[69,72]},{"text":"canada","indices":[73,80]},{"text":"Australia","indices":[81,91]},{"text":"France","indices":[9…	[{"url":"https://t.co/TapnQw7bSj","expanded_url":"https://bit.ly/Male-Extra-Usa","display_url":"bit.ly/Male-Extra-Usa","indices":[199,222]}]	#health #fitness #erections #sexuality #wellness #sexual_health #usa #uk #canada #Australia #France #Austria #orgasm #medicine #COVID19 #Corona #PeoplesVaccine #CovidVaccine Get harder erections https://t.co/TapnQw7bSj	0.0	RT @health6wellness: #health #fitness #erections #sexuality #wellness #sexual_health #usa #uk #canada #Australia #France #Austria #orgasmâ€¦	0.0	True	full
661447	661447	604ce5562d6e870038f61f95	2021-03-13 16:16:17	[]	[]	Sat Mar 13 15:34:03 +0000 2021	[]	[{"url":"https://t.co/JhJIXoulro","expanded_url":"https://www.nytimes.com/2021/03/11/opinion/biden-covid-relief-bill.amp.html?referringSource=articleShare#click=https://t.co/1ZisPeElLD","display_url":"nytimes.com/2021/03/11/opiâ€¦","indices":[249,272]}]	â€œThis moment is like 1981, the dawn of the Reagan Revolution, except in reverse. Itâ€™s not just that government is heading in a new direction, itâ€™s that the whole paradigm of the role of government in American life is shifting.â€� And for the better! https://t.co/JhJIXoulro	1137418.0	RT @tribelaw: â€œThis moment is like 1981, the dawn of the Reagan Revolution, except in reverse. Itâ€™s not just that government is heading inâ€¦	370.0	True	full
661448	661448	604ce5562d6e870038f61fb1	2021-03-13 16:16:17	[]	[{"url":"https://t.co/dvYe1Rc6Qr","expanded_url":"https://www.revelationmedia.com/jesuslovesmemaskid/ADFMiD3/","display_url":"revelationmedia.com/jesuslovesmemaâ€¦","indices":[206,229]}]		[]	[]			It wasn't that long ago that conservative Christians were being associated with anti-mask biases. Now some of themâ€¦ https://t.co/0OkvOHv3ui	1078.0	True	full
661449	661449	604ce5562d6e870038f61fb5	2021-03-13 16:16:17	[]	[]	Sat Mar 13 15:27:42 +0000 2021	[]	[{"url":"https://t.co/hOVyZbwlaJ","expanded_url":"https://twitter.com/XaviPortales/status/1370696625522413568","display_url":"twitter.com/XaviPortales/sâ€¦","indices":[261,284]}]	URGENTE A NELO LO SACRIFICAN CON 15 AÃ‘ITOS!!!ðŸ˜¿ðŸ™�ðŸ™�ðŸ™�ðŸ¤ž @JoseLui11444013 @Mar63790065 @MariaJo95969899 @Mar_Mar_Maria @solom_magazine @Minerva_bcn @QuixotCatala @Butterflymc2 @SILVIAMARTINAR1 @DPppeludos @SOSPPP_Spain @Merry65371776 @Blau_Division33 @Lobonegroalfaa https://t.co/hOVyZbwlaJ	808.0	RT @Olga20196: URGENTE A NELO LO SACRIFICAN CON 15 AÃ‘ITOS!!!ðŸ˜¿ðŸ™�ðŸ™�ðŸ™�ðŸ¤ž @JoseLui11444013 @Mar63790065 @MariaJo95969899 @Mar_Mar_Maria @solom_magaâ€¦	2991.0	True	full
661450	661450	604ce5572d6e870038f61fc7	2021-03-13 16:16:17	[]	[]	Sat Mar 13 11:51:25 +0000 2021	[]	[{"url":"https://t.co/Dm9txErbDh","expanded_url":"https://www.nytimes.com/2021/03/12/world/china-vaccines-hong-kong.html","display_url":"nytimes.com/2021/03/12/worâ€¦","indices":[253,276]}]	ðŸ‡¨ðŸ‡³â€™s vaccines are inferior and w/o phase 3 trial data but they canâ€™t face the truth, refusing to admit vaccines from Pfizer/BioNTech and Moderna are better. So they turn to this hideous trick to pressure people into taking its vaccines. via @Byron_Wan https://t.co/Dm9txErbDh	7355.0	RT @CCP_China_Watch: ðŸ‡¨ðŸ‡³â€™s vaccines are inferior and w/o phase 3 trial data but they canâ€™t face the truth, refusing to admit vaccines from Pâ€¦	307.0	True	full
661451	661451	604ce5572d6e870038f61fdb	2021-03-13 16:16:18	[{"text":"Biontech","indices":[106,115]},{"text":"Impfstoffe","indices":[149,160]},{"text":"Corona","indices":[167,174]}]	[{"url":"https://t.co/gMN9nGITh3","expanded_url":"https://www.zeit.de/politik/deutschland/2021-03/coronavirus-pandemie-politik-deutschland-psychologie","display_url":"zeit.de/politik/deutscâ€¦","indices":[188,211]}]		[]	[]			Das Schlimmste ist wirklich, dass Menschenleben weniger zÃ¤hlen als Patentrechte. Was ist so schwer daran, #Biontechâ€¦ https://t.co/VB6OGNWzDB	641.0	True	full
661452	661452	604ce5572d6e870038f61ff1	2021-03-13 16:16:18	[]	[{"url":"https://t.co/TqdkLP9Uyu","expanded_url":"https://is.gd/e0shhx","display_url":"is.gd/e0shhx","indices":[247,270]}]		[]	[]			Demos gegen Corona-EinschrÃ¤nkungen in DÃ¼sseldorf Um gegen die Corona-MaÃŸnahmen zu protestieren sind in DÃ¼sseldorfâ€¦ https://t.co/Q0dN556qkr	1812.0	True	full
661453	661453	604ce5572d6e870038f61ff3	2021-03-13 16:16:18	[]	[]	Fri Mar 12 22:48:41 +0000 2021	[]	[{"url":"https://t.co/xqjCe21qWZ","expanded_url":"https://www.spiegel.de/panorama/bildung/corona-infektionen-bei-kinder-und-jugendlichen-steigen-sehr-rasant-an-a-a35e3ac6-48af-4573-91ed-f12fc42a6179","display_url":"spiegel.de/panorama/bilduâ€¦","indices":[209,232]}]	Ende Februar, Experten: Macht Schulen und Kitas nicht auf! B117 ist bÃ¶se zu Kindern! Politik: Ach was! Schulen und Kitas sind Zauberorte, da passiert nichts, auÃŸerdem wird zwischendurch gelÃ¼ftet! Mitte MÃ¤rz: https://t.co/xqjCe21qWZ	139542.0	RT @sixtus: Ende Februar, Experten: Macht Schulen und Kitas nicht auf! B117 ist bÃ¶se zu Kindern! Politik: Ach was! Schulen und Kitas sind Zâ€¦	775.0	True	full
661454	661454	604ce5582d6e870038f62017	2021-03-13 16:16:18	[{"text":"vax4normal","indices":[204,215]}]	[{"url":"https://t.co/J9pMO7CI2B","expanded_url":"http://tinyurl.com/VaccineSchedulerNYC","display_url":"tinyurl.com/VaccineSchedulâ€¦","indices":[163,186]}]		[]	[]			@BellevueHosp @NYCHealthSystem Thank you for the shout out! We want to help those who need extra assistance in makiâ€¦ https://t.co/NW2Oy7YApR	45.0	True	full
661455	661455	604ce5582d6e870038f62019	2021-03-13 16:16:18	[{"text":"vaccine","indices":[121,129]},{"text":"COVID","indices":[130,136]},{"text":"Covid_19","indices":[137,146]},{"text":"CovidVaccine","indices":[147,160]},{"text":"pandemic","indices":[161,170]},{"text":"lockdown2021","indices":[171,184]}]	[{"url":"https://t.co/egEYzvnuo1","expanded_url":"https://thecovidblog.com/2021/02/25/haley-link-brinkmeyer-28-year-old-physical-therapist-dead-two-days-after-mrna-shot","display_url":"thecovidblog.com/2021/02/25/halâ€¦","indices":[187,210]}]		[]	[]			Death within 28 days of a positive test? Covid Death within 2 days of a Covid vaccine? Complete Coincidence Wakey wâ€¦ https://t.co/wpgMuPR2sb	209.0	True	full
661456	661456	604ce5582d6e870038f6202b	2021-03-13 16:16:18	[]	[]	Sat Mar 13 01:30:20 +0000 2021	[]	[{"url":"https://t.co/8kKvC1gFH9","expanded_url":"https://www.bloomberg.com/graphics/covid-vaccine-tracker-global-distribution/","display_url":"bloomberg.com/graphics/covidâ€¦","indices":[256,279]}]	@elonmusk @ashleevance Actually, Elon, the 2nd jabs are *remarkably* safe Over 200 million people around the world have had them and save for exceptionally rare allergic reactions and short-term (&lt;24-48 hrs) side-effects they have a superb track record https://t.co/8kKvC1gFH9	397872.0	RT @EricTopol: @elonmusk @ashleevance Actually, Elon, the 2nd jabs are *remarkably* safe Over 200 million people around the world have hadâ€¦	338.0	True	full
661457	661457	604ce5582d6e870038f6203b	2021-03-13 16:16:18	[{"text":"Destiny2","indices":[211,220]}]	[{"url":"https://t.co/BMmtgRr7cO","expanded_url":"https://youtu.be/TnBoMsqzkBs","display_url":"youtu.be/TnBoMsqzkBs","indices":[184,207]}]		[]	[]			Here's the intro from my latest video. Its my first real 'Build' video but I think the intro turned out quite well!â€¦ https://t.co/l7yglg8Wdd	345.0	True	full
661458	661458	604ce5582d6e870038f6203d	2021-03-13 16:16:19	[]	[]	Sat Mar 13 16:00:02 +0000 2021	[{"text":"G1","indices":[96,99]},{"text":"G1Paraiba","indices":[100,110]}]	[{"url":"https://t.co/7tRMQtxHEK","expanded_url":"http://glo.bo/3cuowEQ","display_url":"glo.bo/3cuowEQ","indices":[112,135]}]	Hospital de ClÃ­nicas atinge 100% de ocupaÃ§Ã£o da UTI pela 3Âª vez em menos de quinze dias, na PB. #G1 #G1Paraiba https://t.co/7tRMQtxHEK https://t.co/dIIfHwkphC	226348.0	RT @g1paraiba: Hospital de ClÃ­nicas atinge 100% de ocupaÃ§Ã£o da UTI pela 3Âª vez em menos de quinze dias, na PB. #G1 #G1Paraiba https://t.coâ€¦	302.0	True	full
661459	661459	604ce5582d6e870038f62047	2021-03-13 16:16:19	[]	[]	Fri Mar 12 20:45:08 +0000 2021	[]	[{"url":"https://t.co/ucl6TaypP2","expanded_url":"http://ow.ly/jnSU50DXF06","display_url":"ow.ly/jnSU50DXF06","indices":[250,273]}]	Join @Supergoop Founder and Chairman of the Board, @HollyThaggard, and early-stage investor @MariaSharapova for a conversation about how Holly scaled her company from a mission to end the skin cancer epidemic to a business with millions in revenue. https://t.co/ucl6TaypP2 https://t.co/W32nlOLV3e	648677.0	RT @sxsw: Join @Supergoop Founder and Chairman of the Board, @HollyThaggard, and early-stage investor @MariaSharapova for a conversation aâ€¦	60.0	True	full
661460	661460	604ce5582d6e870038f62049	2021-03-13 16:16:19	[]	[{"url":"https://t.co/nLMHc6Myp1","expanded_url":"https://bit.ly/2OTIP6c","display_url":"bit.ly/2OTIP6c","indices":[237,260]}]		[]	[]			Maryland health officials reported more than 1,000 new coronavirus infections Saturday, the first time in almost aâ€¦ https://t.co/RxaXcGdCFU	335164.0	True	full
661461	661461	604ce5582d6e870038f6205f	2021-03-13 16:16:19	[]	[]	Sat Mar 13 15:32:55 +0000 2021	[]	[{"url":"https://t.co/5WBw0yk1fS","expanded_url":"https://www.cp24.com/news/covid-might-have-been-in-canada-earlier-than-when-it-was-first-identified-expert-1.5346039","display_url":"cp24.com/news/covid-migâ€¦","indices":[205,228]}]	Nice to see Canadians waking up to the idea that C19 was here in 2019 well before the nuttiness of lockdowns. One step closer to an honest discussion on the harms of this draconian medieval practice. https://t.co/5WBw0yk1fS via @cp24	2736.0	RT @DonaldWelsh16: Nice to see Canadians waking up to the idea that C19 was here in 2019 well before the nuttiness of lockdowns. One stepâ€¦	27.0	True	full
661462	661462	604ce5592d6e870038f6207b	2021-03-13 16:16:19	[]	[]	Sat Mar 13 15:15:42 +0000 2021	[]	[{"url":"https://t.co/kjRCr34fiL","expanded_url":"https://www.eldisenso.com/informes/el-lobby-de-sinopharm-en-argentina/","display_url":"eldisenso.com/informes/el-loâ€¦","indices":[256,279]}]	Lobby Sinopharm en Argentina: ni bien pisÃ³ el Ministerio, Vizzotti comenzÃ³ a cobrar un sueldo de parte de la FundaciÃ³n Vacunar, que se encuentra realizando el testeo de la vacuna Sinopharm que la propia Vizzotti aprobÃ³ con la excusa de la Emergencia Covid https://t.co/kjRCr34fiL	40677.0	RT @mavica7: Lobby Sinopharm en Argentina: ni bien pisÃ³ el Ministerio, Vizzotti comenzÃ³ a cobrar un sueldo de parte de la FundaciÃ³n Vacunarâ€¦	1530.0	True	full
661463	661463	604ce5592d6e870038f62085	2021-03-13 16:16:19	[]	[{"url":"https://t.co/CK7sl3JbLT","expanded_url":"https://www.vox.com/future-perfect/22291959/covid-vaccines-transmission-protect-spread-virus-moderna-pfizer","display_url":"vox.com/future-perfectâ€¦","indices":[148,171]}]		[]	[]			@NeelyFanForever @jings03 @DDurwent @dawngoodwin58 Before calling someone a 'moron', Terry I suggest you do a littlâ€¦ https://t.co/iTrl3y6pkd	8707.0	True	full
661464	661464	604ce5592d6e870038f62089	2021-03-13 16:16:19	[]	[]	Sat Mar 13 08:22:23 +0000 2021	[]	[{"url":"https://t.co/HCEPX6Y6lg","expanded_url":"https://t.me/openaccessevidence/766","display_url":"t.me/openaccessevidâ€¦","indices":[257,280]}]	"royalties for the AstraZeneca vaccine are held by a private company called Vaccitech, investors of which include Google Ventures, the Wellcome Trust, the Chinese branch of Sequoia Capital, the Chinese drug company Fosun Pharma and the British government" https://t.co/HCEPX6Y6lg	16127.0	RT @AI_Clayton: "royalties for the AstraZeneca vaccine are held by a private company called Vaccitech, investors of which include Google Veâ€¦	585.0	True	full
661465	661465	604ce5592d6e870038f6209b	2021-03-13 16:16:19	[]	[]	Fri Mar 12 15:48:01 +0000 2021	[]	[{"url":"https://t.co/gkIU9CH1UB","expanded_url":"https://www.standard.co.uk/news/mayor/london-mayor-laurence-fox-covid-jab-lockdown-sadiq-khan-b923802.html","display_url":"standard.co.uk/news/mayor/lonâ€¦","indices":[250,273]}]	â€œA spokeswoman for Mr Khan said: â€œSadiq will not engage with politicians on the extreme far Right.â€� ðŸ¤£ Donâ€™t be a coward â�¦@SadiqKhanâ�©. Letâ€™s debate. Calling me far right is like calling yourself competent at building houses and reducing knife crime. https://t.co/gkIU9CH1UB	268196.0	RT @LozzaFox: â€œA spokeswoman for Mr Khan said: â€œSadiq will not engage with politicians on the extreme far Right.â€� ðŸ¤£ Donâ€™t be a coward â�¦@Saâ€¦	1330.0	True	full
661466	661466	604ce5592d6e870038f620b5	2021-03-13 16:16:20	[]	[]	Sat Mar 13 15:05:03 +0000 2021	[{"text":"FBI","indices":[9,13]}]	[{"url":"https://t.co/iL7sD5efWD","expanded_url":"http://tips.fbi.gov","display_url":"tips.fbi.gov","indices":[117,140]}]	Help the #FBI capture the rest of the individuals who took part in the January 6 violence at the U.S. Capitol. Visit https://t.co/iL7sD5efWD if you have information regarding this participant. When you leave a tip, refer to photo 192. https://t.co/IjZsxd6LRN	3307331.0	RT @FBI: Help the #FBI capture the rest of the individuals who took part in the January 6 violence at the U.S. Capitol. Visit https://t.co/â€¦	168.0	True	full
661467	661467	604ce55a2d6e870038f620bd	2021-03-13 16:16:20	[]	[]	Sat Mar 13 15:25:34 +0000 2021	[]	[{"url":"https://t.co/4zO0Y18m8n","expanded_url":"https://galleryofmodernart.blog/","display_url":"galleryofmodernart.blog","indices":[258,281]}]	It's 25 years since @GlasgowGoMA opened its doors. Since then it has staged 200+ exhibitions featuring diverse artists from around the world &amp; become one of the most-visited modern art museums in the UK. Find out more about the anniversary celebrations https://t.co/4zO0Y18m8n	7700.0	RT @SNPdavid: It's 25 years since @GlasgowGoMA opened its doors. Since then it has staged 200+ exhibitions featuring diverse artists from aâ€¦	10885.0	True	full
661468	661468	604ce55a2d6e870038f620c3	2021-03-13 16:16:20	[{"text":"ValeOfGlamorgan","indices":[170,186]},{"text":"weather","indices":[187,195]},{"text":"WeeWX","indices":[196,202]},{"text":"RaspberryPi","indices":[203,215]},{"text":"WH1080","indices":[216,223]}]	[{"url":"https://t.co/xulQFY7So3","expanded_url":"https://www.sigingstone.uk/","display_url":"sigingstone.uk","indices":[146,169]}]		[]	[]			Currently, at 16:15, it's 5.9Â°C. Air pressure is 1002hPa. Wind speed is 3.7mph from 292Â° gusting to 5.8mph. Rainratâ€¦ https://t.co/eqVJ81obhZ	343.0	True	full
661469	661469	604ce55a2d6e870038f620c5	2021-03-13 16:16:20	[]	[]	Sat Mar 13 04:46:58 +0000 2021	[]	[{"url":"https://t.co/NclKQHvwIu","expanded_url":"https://www.vice.com/en/article/qjpmp7/anti-vaxxers-misuse-federal-data-to-falsely-claim-covid-vaccines-are-dangerous","display_url":"vice.com/en/article/qjpâ€¦","indices":[194,217]}]	Alex Berenson is purposefully misrepresenting federal VAERS data to try and scare people away from getting the vaccine. Yes, he is an anti-vaxxer. More info on why the below claim is way off https://t.co/NclKQHvwIu https://t.co/99Q7jUcQ9L	9758.0	RT @Alicia_Smith19: Alex Berenson is purposefully misrepresenting federal VAERS data to try and scare people away from getting the vaccine.â€¦	157.0	True	full
661470	661470	604ce55a2d6e870038f620cb	2021-03-13 16:16:20	[]	[]	Sat Mar 13 10:39:13 +0000 2021	[]	[{"url":"https://t.co/YUrq2CJk1g","expanded_url":"https://www.itv.com/news/granada/2021-03-13/search-for-liverpool-schoolgirl-last-seen-10-days-ago","display_url":"itv.com/news/granada/2â€¦","indices":[121,144]}]	Police are asking the public for help to find Sophie Francis. The 15 year old schoolgirl hasn't been seen for 10 days. https://t.co/YUrq2CJk1g	313381.0	RT @GranadaReports: Police are asking the public for help to find Sophie Francis. The 15 year old schoolgirl hasn't been seen for 10 days.â€¦	555.0	True	full
661471	661471	604ce55a2d6e870038f620df	2021-03-13 16:16:21	[]	[]	Fri Mar 12 22:23:05 +0000 2021	[]	[{"url":"https://t.co/NgD0nuVoUk","expanded_url":"https://guyboulianne.com/2021/03/12/covid-19-la-cour-penale-internationale-de-la-haye-a-accepte-la-plainte-pour-violation-du-code-de-nuremberg-du-gouvernement-israelien","display_url":"guyboulianne.com/2021/03/12/covâ€¦","indices":[251,274]}]	LA NOUVELLE DU XXIe SIÃˆCLE â€” La Cour pÃ©nale internationale de La Haye a acceptÃ© la plainte pour violation du code de Nuremberg du gouvernement israÃ©lien. LIRE : Â« La violation du Code de Nuremberg est pertinente dans tous les pays du monde libre. Â» : https://t.co/NgD0nuVoUk https://t.co/GWYsk4xWtL	5861.0	RT @guyboulianne: LA NOUVELLE DU XXIe SIÃˆCLE â€” La Cour pÃ©nale internationale de La Haye a acceptÃ© la plainte pour violation du code de Nureâ€¦	1466.0	True	full
661472	661472	604ce55a2d6e870038f620e3	2021-03-13 16:16:21	[]	[]	Sat Mar 13 14:29:43 +0000 2021	[]	[{"url":"https://t.co/iazQ3EAXrK","expanded_url":"https://nypost.com/2021/02/25/bidens-covid-relief-bill-is-chock-full-of-anti-white-reverse-racism/?utm_campaign=iphone_nyp&utm_source=twitter_app","display_url":"nypost.com/2021/02/25/bidâ€¦","indices":[135,158]}]	Sorry for your luck if youâ€™re a WHITE FARMERâ€¼ï¸�â€¼ï¸�Dems are demonstrating RACISM this time against WHITESâ€¼ï¸�Only $ for Farmers of colorâ€¼ï¸�â€¼ï¸�https://t.co/iazQ3EAXrK	4420.0	RT @MitziPyle: Sorry for your luck if youâ€™re a WHITE FARMERâ€¼ï¸�â€¼ï¸�Dems are demonstrating RACISM this time against WHITESâ€¼ï¸�Only $ for Farmers oâ€¦	6407.0	True	full
661473	661473	604ce55a2d6e870038f620ed	2021-03-13 16:16:21	[]	[]	Sat Mar 13 16:13:18 +0000 2021	[{"text":"Ebola","indices":[0,6]}]	[{"url":"https://t.co/qizWEAU3OD","expanded_url":"https://www.nytimes.com/2021/03/12/health/ebola-old-infection-new-outbreak.html?smid=tw-share","display_url":"nytimes.com/2021/03/12/heaâ€¦","indices":[219,242]}]	#Ebola Survivor Infected Years Ago May Have Started New Outbreak. Genetic sequencing of virus samples from patients in Guinea suggest that the new outbreak is a continuation of the 2014-16 epidemic, by @nytDeniseGrady https://t.co/qizWEAU3OD via @NYThealth	120226.0	RT @picardonhealth: #Ebola Survivor Infected Years Ago May Have Started New Outbreak. Genetic sequencing of virus samples from patients inâ€¦	740.0	True	full
661474	661474	604ce55a2d6e870038f620f7	2021-03-13 16:16:21	[]	[]	Sat Mar 13 16:15:42 +0000 2021	[{"text":"cryptoart","indices":[110,120]},{"text":"NFT","indices":[121,125]},{"text":"generative","indices":[126,137]}]	[{"url":"https://t.co/SeL99aDoaw","expanded_url":"https://opensea.io/assets/0x495f947276749ce646f68ac8c248420045cb7b5e/30586580824172674490957915198238599100354249848855280468106316849292723093505","display_url":"opensea.io/assets/0x495f9â€¦","indices":[86,109]}]	I'm thrilled that Illumination 15 has been picked up by @jeffgdavis' ABSTRACT vault! https://t.co/SeL99aDoaw #cryptoart #NFT #generative https://t.co/WJDIBnl0x5	222.0	RT @keisans: I'm thrilled that Illumination 15 has been picked up by @jeffgdavis' ABSTRACT vault! https://t.co/SeL99aDoaw #cryptoart #NFTâ€¦	2088.0	True	full
661475	661475	604ce55a2d6e870038f6210f	2021-03-13 16:16:21	[]	[]	Sat Mar 13 15:20:14 +0000 2021	[]	[{"url":"https://t.co/1icvMcFtbK","expanded_url":"https://abc13.com/10411661/?ex_cid=TA_KTRK_TW&taid=604cd82ed52b5600013a5f97&utm_campaign=trueAnthem%3A+Trending+Content&utm_medium=trueAnthem&utm_source=twitter","display_url":"abc13.com/10411661/?ex_câ€¦","indices":[134,157]}]	Bodycam footage shows the woman being confronted by officers after she refused to leave a bank where she was told to put on a mask.â€‹ https://t.co/1icvMcFtbK	796516.0	RT @abc13houston: Bodycam footage shows the woman being confronted by officers after she refused to leave a bank where she was told to putâ€¦	246.0	True	full
661476	661476	604ce55a2d6e870038f62115	2021-03-13 16:16:21	[]	[]	Sat Mar 13 07:20:00 +0000 2021	[{"text":"13Mar","indices":[118,124]}]	[{"url":"https://t.co/9wDsw7BRhX","expanded_url":"https://www.vtv.gob.ve/personas-beneficiadas-jornada-seguridad/","display_url":"vtv.gob.ve/personas-benefâ€¦","indices":[126,149]}]	MÃ¡s de 15 mil personas beneficiadas en jornada de atenciÃ³n integral a funcionarios de seguridad ciudadana en Barinas #13Mar https://t.co/9wDsw7BRhX https://t.co/WScMI945DU	1813503.0	RT @VTVcanal8: MÃ¡s de 15 mil personas beneficiadas en jornada de atenciÃ³n integral a funcionarios de seguridad ciudadana en Barinas #13Marâ€¦	0.0	True	full
661477	661477	604ce55a2d6e870038f62119	2021-03-13 16:16:21	[]	[]	Sat Mar 13 16:11:43 +0000 2021	[]	[{"url":"https://t.co/ThykBTxcSJ","expanded_url":"https://www.counterpunch.org/2021/03/12/roaming-charges-fear-of-a-black-prince/","display_url":"counterpunch.org/2021/03/12/roaâ€¦","indices":[254,277]}]	.@JSCCounterPunch: "When the infusion of money into the economy dwindles away...weâ€™ll be back where we started, a sputtering fossil fuel-based economy run by financial predators that is ready to topple from the next pandemic, hurricane or grid failure." https://t.co/ThykBTxcSJ	1371.0	RT @royeidelson: .@JSCCounterPunch: "When the infusion of money into the economy dwindles away...weâ€™ll be back where we started, a sputteriâ€¦	1842.0	True	full
661478	661478	604ce55a2d6e870038f6211f	2021-03-13 16:16:21	[]	[]	Fri Mar 12 20:30:19 +0000 2021	[]	[{"url":"https://t.co/orIRiSzR9x","expanded_url":"https://www.history.com/shows/the-curse-of-oak-island/articles/what-is-the-history-of-oak-island","display_url":"history.com/shows/the-cursâ€¦","indices":[138,161]}]	A long line of treasure hunters have spent more than 220 years trying to unearth untold riches suspected of being hidden in its confines. https://t.co/orIRiSzR9x	2753419.0	RT @HISTORY: A long line of treasure hunters have spent more than 220 years trying to unearth untold riches suspected of being hidden in itâ€¦	171.0	True	full
661479	661479	604ce55b2d6e870038f62135	2021-03-13 16:16:21	[]	[]	Sat Mar 13 03:00:20 +0000 2021	[]	[{"url":"https://t.co/rvCZgP2PUO","expanded_url":"https://buff.ly/3t7GDaa","display_url":"buff.ly/3t7GDaa","indices":[96,119]}]	All Illinois adults could be eligible for a COVID-19 vaccine before May, Gov. JB Pritzker said. https://t.co/rvCZgP2PUO https://t.co/2HmRJ9phHO	135765.0	RT @BlockClubCHI: All Illinois adults could be eligible for a COVID-19 vaccine before May, Gov. JB Pritzker said. https://t.co/rvCZgP2PUO hâ€¦	256.0	True	full
661480	661480	604ce55b2d6e870038f6213f	2021-03-13 16:16:21	[]	[]	Sat Mar 13 16:16:06 +0000 2021	[{"text":"postapocalyptic","indices":[60,76]},{"text":"BookRecommendation","indices":[218,237]}]	[{"url":"https://t.co/CrqKVobJVZ","expanded_url":"https://www.amazon.com/Piranha-Pandemic-Small-Acorns-ebook/dp/B084BY8P45/","display_url":"amazon.com/Piranha-Pandemâ€¦","indices":[239,262]}]	Just finished reading Matthew Cormack's @Matthenov fabulous #postapocalyptic novel THE PIRAHNA PANDEMIC: FROM SMALL ACORNS... It is a super 5 â­�ï¸�read. Cormack is one of my favorite authors. Get a copy for yourself! #BookRecommendation https://t.co/CrqKVobJVZ	6924.0	RT @cw_hawes: Just finished reading Matthew Cormack's @Matthenov fabulous #postapocalyptic novel THE PIRAHNA PANDEMIC: FROM SMALL ACORNS.â€¦	42515.0	True	full
661481	661481	604ce55b2d6e870038f6215b	2021-03-13 16:16:22	[]	[]	Sat Mar 13 14:12:01 +0000 2021	[]	[{"url":"https://t.co/IeSzDUbWEy","expanded_url":"https://www.covidphotodiaries.org/","display_url":"covidphotodiaries.org","indices":[162,185]},{"url":"https://t.co/XOGMFRjZgf","expanded_url":"https://www.instagram.com/covidphotodiaries/?igshid=8x8eixx3hr6r","display_url":"instagram.com/covidphotodiarâ€¦","indices":[197,220]}]	Hace un aÃ±o que iniciamos el proyecto colectivo Covid Photo Diaries. Han sido muchos meses de trabajo individual y grupal. AquÃ­ podÃ©is ver nuestro trabajo: Web: https://t.co/IeSzDUbWEy Instagram: https://t.co/XOGMFRjZgf https://t.co/WuAWH430Yw	11530.0	RT @OlmoCalvo: Hace un aÃ±o que iniciamos el proyecto colectivo Covid Photo Diaries. Han sido muchos meses de trabajo individual y grupal.â€¦	852.0	True	full
661482	661482	604ce55b2d6e870038f62161	2021-03-13 16:16:22	[]	[]	Sat Mar 13 15:40:03 +0000 2021	[{"text":"SaturdayMorning","indices":[258,274]}]	[{"url":"https://t.co/PGox3WLNdH","expanded_url":"https://johnpavlovitz.com/2018/07/26/when-you-forget-that-theyre-dead/?utm_campaign=coschedule&utm_source=twitter&utm_medium=johnpavlovitz","display_url":"johnpavlovitz.com/2018/07/26/wheâ€¦","indices":[233,256]}]	"I think I'll call dad." I thought to myself, yet before the sentence had even reached its conclusion, I felt sick to my stomach. "Damnit." I answered back out loud and sighed heavily. Tears clouded my eyes. It had happened again. https://t.co/PGox3WLNdH #SaturdayMorning	299028.0	RT @johnpavlovitz: "I think I'll call dad." I thought to myself, yet before the sentence had even reached its conclusion, I felt sick to myâ€¦	3444.0	True	full
661483	661483	604ce55b2d6e870038f6216b	2021-03-13 16:16:22	[]	[]	Sat Mar 13 08:55:12 +0000 2021	[]	[{"url":"https://t.co/7SZA9IEJxd","expanded_url":"https://www.theaustralian.com.au/inquirer/china-arms-for-war-as-quad-fights-back/news-story/f0c563891aa7b12414fe229e3ca86f3b","display_url":"theaustralian.com.au/inquirer/chinaâ€¦","indices":[202,225]}]	Xi has been telling the PLA to be ready for war, every week for years. Because the West still trades with Fascist China, its security &amp; defence have been weaked by Chinese subversion. DE-COUPLE NOW https://t.co/7SZA9IEJxd	554.0	RT @Archer64234817: Xi has been telling the PLA to be ready for war, every week for years. Because the West still trades with Fascist Chinaâ€¦	72.0	True	full
661484	661484	604ce55b2d6e870038f62177	2021-03-13 16:16:22	[]	[]	Sat Mar 13 16:11:56 +0000 2021	[{"text":"coronavirus","indices":[210,222]}]	[{"url":"https://t.co/SVeHjvG1RW","expanded_url":"https://bit.ly/38xDjxe","display_url":"bit.ly/38xDjxe","indices":[225,248]}]	Brasil, actual epicentro global de la pandemia de la covid, superÃ³ a India en nÃºmero de contagios y asumiÃ³ como el segundo paÃ­s con mÃ¡s casos de la enfermedad en el mundo, superado tan sÃ³lo por Estados Unidos. #coronavirus https://t.co/SVeHjvG1RW	1893885.0	RT @EFEnoticias: Brasil, actual epicentro global de la pandemia de la covid, superÃ³ a India en nÃºmero de contagios y asumiÃ³ como el segundoâ€¦	338.0	True	full
661485	661485	604ce55c2d6e870038f62187	2021-03-13 16:16:22	[]	[]	Fri Mar 12 21:14:13 +0000 2021	[{"text":"Iran","indices":[23,28]}]	[{"url":"https://t.co/DnL4O2P4ZR","expanded_url":"https://twitter.com/IranNW/status/1370479940529971210","display_url":"twitter.com/IranNW/status/â€¦","indices":[285,308]}]	These brave mothers in #Iran are victims of the regime's brutality &amp; repression, the Int'l community must help them &amp; the Iranian people to bring the regime &amp; its criminal leaders to justice by referring regime's appalling human rights dossier to the UNSC @FCDOHumanRights https://t.co/DnL4O2P4ZR	6790.0	RT @DowlatNowrouzi: These brave mothers in #Iran are victims of the regime's brutality &amp; repression, the Int'l community must help them &amp; tâ€¦	4773.0	True	full
661486	661486	604ce55c2d6e870038f62189	2021-03-13 16:16:22	[]	[{"url":"https://t.co/wIoCNsmPRQ","expanded_url":"https://etsy.me/2KO4V8D","display_url":"etsy.me/2KO4V8D","indices":[209,232]}]		[]	[]			Tons of masks are marked down as low as 3.50! Vaccines rock, but you can still be a carrier after getting one, soâ€¦ https://t.co/hJe5FfGzZL	7659.0	True	full
661487	661487	604ce55c2d6e870038f62191	2021-03-13 16:16:22	[]	[]	Sat Mar 13 15:06:56 +0000 2021	[{"text":"ServicioPÃºblico","indices":[0,16]}]	[{"url":"https://t.co/2ZqQbQ7TZb","expanded_url":"https://www.gofundme.com/f/ayuda-a-despertar-a-alexbert-fernandez?utm_campaign=p_cp+share-sheet&utm_medium=copy_link_all&utm_source=customer","display_url":"gofundme.com/f/ayuda-a-despâ€¦","indices":[253,276]}]	#ServicioPÃºblico | Alexbert FernÃ¡ndez se cayÃ³ de un caballo y sufriÃ³ un traumatismo crÃ¡neo cerebral. El joven de 17 aÃ±os de edad se encuentra en la UCI del Hospital de Cabudare, estado Lara, y su familia necesita ayuda para cubrir los gastos mÃ©dicos. https://t.co/2ZqQbQ7TZb	928231.0	RT @eldiario: #ServicioPÃºblico | Alexbert FernÃ¡ndez se cayÃ³ de un caballo y sufriÃ³ un traumatismo crÃ¡neo cerebral. El joven de 17 aÃ±os deâ€¦	22.0	True	full
661488	661488	604ce55c2d6e870038f62197	2021-03-13 16:16:22	[]	[]	Sat Mar 13 15:34:07 +0000 2021	[{"text":"Bangladesh","indices":[202,213]}]	[{"url":"https://t.co/kWWRqFKYEX","expanded_url":"https://www.thedailystar.net/city/news/misrepresented-vaccination-video-attempt-embarrass-government-liberation-war-affairs-minister-2059889","display_url":"thedailystar.net/city/news/misrâ€¦","indices":[214,237]}]	The minister defended himself by saying that as many journalists did not get the chance to capture him getting vaccinated, he agreed to pose for the camera to keep their requests after being vaccinated #Bangladesh https://t.co/kWWRqFKYEX	894818.0	RT @dailystarnews: The minister defended himself by saying that as many journalists did not get the chance to capture him getting vaccinateâ€¦	35.0	True	full
661489	661489	604ce55c2d6e870038f6219f	2021-03-13 16:16:22	[]	[]	Thu Mar 11 17:36:02 +0000 2021	[{"text":"HelmsAmendment","indices":[35,50]},{"text":"RepealHelms","indices":[215,227]}]	[{"url":"https://t.co/LkjWKm6rYD","expanded_url":"https://n.pr/2OfX6uc","display_url":"n.pr/2OfX6uc","indices":[246,269]}]	One often-overlooked aspect of the #HelmsAmendment: its affect on post-abortion care. Read the article at @NPR by @jpatadams to learn more. It's past time for the US to recommit to the health of women and girls and #RepealHelms. @NPRGoatsandSoda https://t.co/LkjWKm6rYD	16638.0	RT @IpasOrg: One often-overlooked aspect of the #HelmsAmendment: its affect on post-abortion care. Read the article at @NPR by @jpatadams tâ€¦	1289.0	True	full
661490	661490	604ce55c2d6e870038f6219d	2021-03-13 16:16:22	[]	[]	Sat Mar 13 14:38:34 +0000 2021	[{"text":"KCA","indices":[112,116]},{"text":"VoteBTS","indices":[117,125]}]	[{"url":"https://t.co/oSFrp0n1b2","expanded_url":"https://www.kidschoiceawards.com/","display_url":"kidschoiceawards.com","indices":[87,110]}]	Hoy terminan estas votaciones ya dejaron sus votos diarios en Twitter y en la wed? - https://t.co/oSFrp0n1b2 #KCA #VoteBTS @BTS_twt https://t.co/cSrY5EwED7	14240.0	RT @kim_forever95: Hoy terminan estas votaciones ya dejaron sus votos diarios en Twitter y en la wed? - https://t.co/oSFrp0n1b2 #KCA #Voâ€¦	22.0	True	full
661491	661491	604ce55c2d6e870038f621a9	2021-03-13 16:16:22	[]	[]	Sat Mar 13 16:16:07 +0000 2021	[]	[{"url":"https://t.co/x0PZ6KR1Fu","expanded_url":"http://grammy.com","display_url":"grammy.com","indices":[54,77]},{"url":"https://t.co/OXVkNVas9H","expanded_url":"https://youtube.com/Grammy","display_url":"youtube.com/Grammy","indices":[85,108]},{"url":"https://t.co/x0PZ6KR1Fu","expanded_url":"http://grammy.com","display_url":"grammy.com","indices":[141,164]},{"url":"https://t.co/XqIt2M4smU","ex…	GRAMMYs - 3/15 Premiere Ceremony (BTS nom) - 4AM KST https://t.co/x0PZ6KR1Fu (intl) https://t.co/OXVkNVas9H Virt. Red Carpet - 8:30AM KST* https://t.co/x0PZ6KR1Fu https://t.co/XqIt2M4smU Main - 9AM KST https://t.co/y8oA0xDB8H https://t.co/MGqW9V5KKm * BTS not confirmed (RC) https://t.co/zc4Hsr3MCL	19917.0	RT @ssujams: GRAMMYs - 3/15 Premiere Ceremony (BTS nom) - 4AM KST https://t.co/x0PZ6KR1Fu (intl) https://t.co/OXVkNVas9H Virt. Red Carpetâ€¦	477.0	True	full
661492	661492	604ce55c2d6e870038f621ab	2021-03-13 16:16:22	[]	[]	Sat Mar 13 15:05:03 +0000 2021	[{"text":"FBI","indices":[9,13]}]	[{"url":"https://t.co/iL7sD5efWD","expanded_url":"http://tips.fbi.gov","display_url":"tips.fbi.gov","indices":[117,140]}]	Help the #FBI capture the rest of the individuals who took part in the January 6 violence at the U.S. Capitol. Visit https://t.co/iL7sD5efWD if you have information regarding this participant. When you leave a tip, refer to photo 192. https://t.co/IjZsxd6LRN	3307331.0	RT @FBI: Help the #FBI capture the rest of the individuals who took part in the January 6 violence at the U.S. Capitol. Visit https://t.co/â€¦	402.0	True	full
661493	661493	604ce55c2d6e870038f621bd	2021-03-13 16:16:23	[]	[]	Sat Mar 13 16:15:11 +0000 2021	[{"text":"PoesÃ­a","indices":[21,28]},{"text":"poÃ©tico","indices":[109,117]},{"text":"versos","indices":[150,157]},{"text":"Poeta","indices":[158,164]},{"text":"Poemas","indices":[165,172]},{"text":"Amazon","indices":[173,180]},{"text":"KindleUnlimited","indices":[181,197]},{"text":"Madrid","indices":[198,205]}]	[{"url":"https://t.co/dZftc85SFd","expanded_url":"https://pge.me/POESÃ�A_PAPEL","display_url":"pge.me/POESÃ�A_PAPEL","indices":[206,229]},{"url":"https://t.co/dPQ5eHSJFN","expanded_url":"https://pge.me/POESÃ�A_KINDLE","display_url":"pge.me/POESÃ�A_KINDLE","indices":[230,253]}]	Si de verdad amas la #PoesÃ­a; si, de verdad, buscas algo que te sorprenda y conmocione, entra en el universo #poÃ©tico de Juan Sevillano y saborea sus #versos #Poeta #Poemas #Amazon #KindleUnlimited #Madrid https://t.co/dZftc85SFd https://t.co/dPQ5eHSJFN https://t.co/MgCHUCdZ0T	16840.0	RT @RoMemoria: Si de verdad amas la #PoesÃ­a; si, de verdad, buscas algo que te sorprenda y conmocione, entra en el universo #poÃ©tico de Juaâ€¦	176.0	True	full
661494	661494	604ce55c2d6e870038f621c3	2021-03-13 16:16:23	[]	[]	Sat Mar 13 04:29:54 +0000 2021	[{"text":"COVID19","indices":[48,56]}]	[{"url":"https://t.co/KfpuDMBzco","expanded_url":"https://www.washingtonpost.com/technology/2021/03/12/hundreds-covid-cases-reported-tesla-plant-following-musks-defiant-reopening-county-data-shows/","display_url":"washingtonpost.com/technology/202â€¦","indices":[251,274]}]	Oh my.... Teslaâ€™s SF area factory recorded 450 #COVID19 cases in workers following CEO Elon Muskâ€™s defiant reopening of the plant in May, according to county-level data obtained by a legal transparency website. Musk dared officials to arrest him. ðŸ§µ https://t.co/KfpuDMBzco	446591.0	RT @DrEricDing: Oh my.... Teslaâ€™s SF area factory recorded 450 #COVID19 cases in workers following CEO Elon Muskâ€™s defiant reopening of thâ€¦	80.0	True	full
661495	661495	604ce55c2d6e870038f621cd	2021-03-13 16:16:23	[]	[]	Sat Mar 13 15:14:33 +0000 2021	[]	[{"url":"https://t.co/QyAmdV8NDz","expanded_url":"https://www.fox32chicago.com/news/suburban-school-district-cancels-classes-after-125-teachers-staff-called-off-for-vaccine-side-effects.amp?__twitter_impression=true","display_url":"fox32chicago.com/news/suburban-â€¦","indices":[174,197]}]	Ils vaccinent 600 profs et personnels avec Moderna (2Ã¨me injection) et 125 d'entre eux (21%) ne peuvent plus bosser Ã cause des effets indÃ©sirables. âž¡ï¸� Fermeture de l'Ã©cole. https://t.co/QyAmdV8NDz	4500.0	RT @ce_avec: Ils vaccinent 600 profs et personnels avec Moderna (2Ã¨me injection) et 125 d'entre eux (21%) ne peuvent plus bosser Ã cause deâ€¦	2127.0	True	full
661496	661496	604ce55c2d6e870038f621d1	2021-03-13 16:16:23	[]	[]	Sat Mar 13 15:34:03 +0000 2021	[]	[{"url":"https://t.co/JhJIXoulro","expanded_url":"https://www.nytimes.com/2021/03/11/opinion/biden-covid-relief-bill.amp.html?referringSource=articleShare#click=https://t.co/1ZisPeElLD","display_url":"nytimes.com/2021/03/11/opiâ€¦","indices":[249,272]}]	â€œThis moment is like 1981, the dawn of the Reagan Revolution, except in reverse. Itâ€™s not just that government is heading in a new direction, itâ€™s that the whole paradigm of the role of government in American life is shifting.â€� And for the better! https://t.co/JhJIXoulro	1137418.0	RT @tribelaw: â€œThis moment is like 1981, the dawn of the Reagan Revolution, except in reverse. Itâ€™s not just that government is heading inâ€¦	70.0	True	full
661497	661497	604ce55c2d6e870038f621d3	2021-03-13 16:16:23	[]	[]	Sat Mar 13 15:27:45 +0000 2021	[{"text":"COVID19","indices":[63,71]}]	[{"url":"https://t.co/UJ4Amw3U3t","expanded_url":"https://twitter.com/MollyJongFast/status/1370719923257901057?s=20","display_url":"twitter.com/MollyJongFast/â€¦","indices":[270,293]}]	@MollyJongFast Trump gets "credit" for sabotaging the nation's #COVID19 response so effectively that we didn't just fail to perform as well as the average country, we had 5 TIMES as many deaths as that average country would have. The evidence of his malice is endemic. https://t.co/UJ4Amw3U3t	31445.0	RT @MontyBoa99: @MollyJongFast Trump gets "credit" for sabotaging the nation's #COVID19 response so effectively that we didn't just fail toâ€¦	3285.0	True	full
661498	661498	604ce55c2d6e870038f621db	2021-03-13 16:16:23	[{"text":"FoxNews","indices":[122,130]}]	[{"url":"https://t.co/U71dehuyjS","expanded_url":"https://www.foxnews.com/us/texas-woman-arrested-refusing-mask-galveston-bank-bodycam","display_url":"foxnews.com/us/texas-womanâ€¦","indices":[98,121]}]		[]	[]			Texas 65-year-old woman arrested after refusing to mask up or leave Galveston bank, bodycam showsâ€¦ https://t.co/RHwLJpgocn	662.0	True	full
661499	661499	604ce55d2d6e870038f621e1	2021-03-13 16:16:23	[]	[]	Sat Mar 13 05:23:10 +0000 2021	[{"text":"ShahnazGill","indices":[23,35]},{"text":"HonslaRakh","indices":[57,68]},{"text":"DiljitDosanjh","indices":[88,102]}]	[{"url":"https://t.co/ZeDvscpdSR","expanded_url":"https://www.moviespie.com/news/celebrity-news/shahnaz-gill-starts-shooting-for-honsla-rakh-punjabi-film-with-diljit-dosanjh-releases-oct-15","display_url":"moviespie.com/news/celebrityâ€¦","indices":[127,150]}]	Looks Cute Together ðŸ’‹ðŸ¥° #ShahnazGill Starts Shooting for â€˜#HonslaRakhâ€™ Punjabi Film With #DiljitDosanjh, Releases Oct 15, 2021 https://t.co/ZeDvscpdSR	42.0	RT @Moviespiee: Looks Cute Together ðŸ’‹ðŸ¥° #ShahnazGill Starts Shooting for â€˜#HonslaRakhâ€™ Punjabi Film With #DiljitDosanjh, Releases Oct 15, 20â€¦	22.0	True	full
661500	661500	604ce55d2d6e870038f621eb	2021-03-13 16:16:23	[]	[]	Sat Mar 13 15:48:04 +0000 2021	[]	[{"url":"https://t.co/fjSBFOB3mR","expanded_url":"https://econ.st/3rHLiiI","display_url":"econ.st/3rHLiiI","indices":[135,158]}]	Even if privacy worries can be assuaged, public-health bodies fret about the perceived fairness of what vaccine passports would enable https://t.co/fjSBFOB3mR	25547812.0	RT @TheEconomist: Even if privacy worries can be assuaged, public-health bodies fret about the perceived fairness of what vaccine passportsâ€¦	1271.0	True	full
661501	661501	604ce55d2d6e870038f621f5	2021-03-13 16:16:23	[]	[]	Sat Mar 13 15:03:05 +0000 2021	[]	[{"url":"https://t.co/SfwpbIYoXv","expanded_url":"https://bbc.in/3rM7Hvn","display_url":"bbc.in/3rM7Hvn","indices":[119,142]}]	En este grÃ¡fico te mostramos 4 tipos de vacunas que han desarrollado para la covid-19 y te explicamos cÃ³mo funcionan. https://t.co/SfwpbIYoXv	4293138.0	RT @bbcmundo: En este grÃ¡fico te mostramos 4 tipos de vacunas que han desarrollado para la covid-19 y te explicamos cÃ³mo funcionan. https:â€¦	100.0	True	full
661502	661502	604ce55d2d6e870038f621fd	2021-03-13 16:16:23	[]	[]	Fri Mar 12 21:31:02 +0000 2021	[]	[{"url":"https://t.co/CdC2JXqAK0","expanded_url":"https://revistaoeste.com/brasil/governo-de-sao-paulo-nao-divulga-numero-de-leitos-de-uti-disponivel","display_url":"revistaoeste.com/brasil/governoâ€¦","indices":[140,163]}]	Governo de SÃ£o Paulo nÃ£o divulga nÃºmero de leitos de UTI nÃ£o covid disponÃ­veis. Reportagem da Oeste tenta conseguir a informaÃ§Ã£o hÃ¡ 10 dias https://t.co/CdC2JXqAK0	148652.0	RT @revistaoeste: Governo de SÃ£o Paulo nÃ£o divulga nÃºmero de leitos de UTI nÃ£o covid disponÃ­veis. Reportagem da Oeste tenta conseguir a infâ€¦	4469.0	True	full
661503	661503	604ce55d2d6e870038f6221d	2021-03-13 16:16:24	[]	[]	Sat Mar 13 13:05:06 +0000 2021	[]	[{"url":"https://t.co/iLei9AyGfW","expanded_url":"https://www.m24.com.uy/689-muertos-y-mas-de-100-mil-nuevos-pobres-el-saldo-de-1-ano-de-pandemia-en-uruguay/","display_url":"m24.com.uy/689-muertos-y-â€¦","indices":[256,279]}]	A un aÃ±o del primer contagio de covid-19, Uruguay presenta los niveles mÃ¡s crÃ­ticos segÃºn el Ã­ndice de Harvard y rÃ©cord de casos nuevos y activos. Hasta el momento se registraron 69.074 casos, 689 fallecidos; mÃ¡s de 100 mil personas cayeron en la pobreza. https://t.co/iLei9AyGfW	14071.0	RT @M24radio: A un aÃ±o del primer contagio de covid-19, Uruguay presenta los niveles mÃ¡s crÃ­ticos segÃºn el Ã­ndice de Harvard y rÃ©cord de caâ€¦	102.0	True	full
661504	661504	604ce55e2d6e870038f6223b	2021-03-13 16:16:24	[]	[]	Sat Mar 13 04:22:30 +0000 2021	[]	[{"url":"https://t.co/q5m3M1m67b","expanded_url":"https://talkingpointsmemo.com/news/trump-covid-vaccination-distribution-biden","display_url":"talkingpointsmemo.com/news/trump-covâ€¦","indices":[256,279]}]	Handing vaccines to state governments and saying figure it out isnâ€™t a plan. Only the federal government has the resources for a national logistics operation of highly technically demanding medical supplies. Trump turned that government against America. https://t.co/q5m3M1m67b	127582.0	RT @grantstern: Handing vaccines to state governments and saying figure it out isnâ€™t a plan. Only the federal government has the resourcesâ€¦	2535.0	True	full
661505	661505	604ce55e2d6e870038f62241	2021-03-13 16:16:24	[]	[]	Sat Mar 13 16:12:41 +0000 2021	[{"text":"Covid19","indices":[117,125]}]	[{"url":"https://t.co/47QdTOByyh","expanded_url":"https://bit.ly/30GGsXa","display_url":"bit.ly/30GGsXa","indices":[128,151]}]	ðŸ”´â˜£ El subsecretario @HLGatell fue visto el pasado 10 de marzo paseando por la zona de la Condesa, todavÃ­a positivo a #Covid19. https://t.co/47QdTOByyh	2032960.0	RT @Excelsior: ðŸ”´â˜£ El subsecretario @HLGatell fue visto el pasado 10 de marzo paseando por la zona de la Condesa, todavÃ­a positivo a #Covid1â€¦	300.0	True	full
661506	661506	604ce55e2d6e870038f62265	2021-03-13 16:16:25	[]	[{"url":"https://t.co/ozNFQ2MmZ1","expanded_url":"http://getbook.at/ReinsOnDestiny","display_url":"getbook.at/ReinsOnDestiny","indices":[275,298]}]		[]	[]			@SarahMaeSutton Leonard &amp; DÃ©sirÃ©eâ€™s story was a typical classic boy meets girl. A magical interracial union. Untilâ€¦ https://t.co/lpzQnfeY6g	7916.0	True	full
661507	661507	604ce55e2d6e870038f62267	2021-03-13 16:16:25	[]	[]	Sat Mar 13 15:56:34 +0000 2021	[]	[{"url":"https://t.co/RxVI9pGQgO","expanded_url":"https://youtu.be/ErYUKeq5eHU","display_url":"youtu.be/ErYUKeq5eHU","indices":[144,167]}]	TÃ¡ sem nada pra fazer esse fim de semana? Quer 1000g na conta? Aproveita que esse game sai dia 15 do Gamepass. Guia do jovem @ProjectMalarkey https://t.co/RxVI9pGQgO	746.0	RT @AcacioVidalBr: TÃ¡ sem nada pra fazer esse fim de semana? Quer 1000g na conta? Aproveita que esse game sai dia 15 do Gamepass. Guia do jâ€¦	114.0	True	full
661508	661508	604ce55e2d6e870038f6226b	2021-03-13 16:16:25	[]	[]	Fri Mar 12 21:31:02 +0000 2021	[]	[{"url":"https://t.co/CdC2JXqAK0","expanded_url":"https://revistaoeste.com/brasil/governo-de-sao-paulo-nao-divulga-numero-de-leitos-de-uti-disponivel","display_url":"revistaoeste.com/brasil/governoâ€¦","indices":[140,163]}]	Governo de SÃ£o Paulo nÃ£o divulga nÃºmero de leitos de UTI nÃ£o covid disponÃ­veis. Reportagem da Oeste tenta conseguir a informaÃ§Ã£o hÃ¡ 10 dias https://t.co/CdC2JXqAK0	148652.0	RT @revistaoeste: Governo de SÃ£o Paulo nÃ£o divulga nÃºmero de leitos de UTI nÃ£o covid disponÃ­veis. Reportagem da Oeste tenta conseguir a infâ€¦	182.0	True	full
661509	661509	604ce55e2d6e870038f6226d	2021-03-13 16:16:25	[]	[]	Sat Mar 13 07:13:02 +0000 2021	[]	[{"url":"https://t.co/3unCKuCgM0","expanded_url":"https://twitter.com/Lillygalicia84/status/1370429428744941568","display_url":"twitter.com/Lillygalicia84â€¦","indices":[241,264]}]	Amigos apoyemos a @Lillygalicia84 con la venta de sus manualidades, y si alguien de ustedes vive en Tamaulipas y estÃ¡ en posiciÃ³n de poder ofrecerle un trabajo, es una gran momento para ser solidarios. De antemano muchas gracias a todos ðŸ™�ðŸ�» https://t.co/3unCKuCgM0	5754.0	RT @Jolisourire21: Amigos apoyemos a @Lillygalicia84 con la venta de sus manualidades, y si alguien de ustedes vive en Tamaulipas y estÃ¡ eâ€¦	96.0	True	full
661510	661510	604ce55e2d6e870038f6226f	2021-03-13 16:16:25	[]	[]	Sat Mar 13 15:30:11 +0000 2021	[{"text":"Belarus","indices":[158,166]},{"text":"Liberia","indices":[171,179]},{"text":"HRC46","indices":[183,189]},{"text":"HRC46","indices":[221,227]}]	[{"url":"https://t.co/7ErAqTxc9S","expanded_url":"http://ow.ly/in7750DGLVh","display_url":"ow.ly/in7750DGLVh","indices":[195,218]},{"url":"https://t.co/qwlg0Hf9GP","expanded_url":"http://ow.ly/hFxQ50DGLVi","display_url":"ow.ly/hFxQ50DGLVi","indices":[234,257]}]	ðŸ”µCOMING UP On 15 March, the 46th session of the Human Rights Council continues with: ðŸ”¹ Special Rapporteur on minority issues ðŸ”¹ Universal Periodic Review of #Belarus and #Liberia â„¹ #HRC46 INFO https://t.co/7ErAqTxc9S ðŸ“º #HRC46 WATCH https://t.co/qwlg0Hf9GP https://t.co/eWuRp2rQmJ	333483.0	RT @UN_HRC: ðŸ”µCOMING UP On 15 March, the 46th session of the Human Rights Council continues with: ðŸ”¹ Special Rapporteur on minority issuesâ€¦	12.0	True	full
661511	661511	604ce55e2d6e870038f62279	2021-03-13 16:16:25	[]	[]	Sat Mar 13 15:54:29 +0000 2021	[{"text":"ROSÃ‰","indices":[246,251]},{"text":"OnTheGround","indices":[253,265]}]	[{"url":"https://t.co/nbkDy5s1BX","expanded_url":"http://m.mwave.me/en/mcountdown/","display_url":"m.mwave.me/en/mcountdown/","indices":[201,224]}]	VOTEN POR ON THE GROUNDâ€¼ï¸� Se puede usar maximo 10 cuentas por direcciÃ³n IP Ã³sea Internet. ðŸ”¸MWAVE APP / PÃ�GINA WEB Ya es otro dÃ­a en Corea por favor Â¡use todas sus cuentas! (tutoriales abre el hiloðŸ‘‡) ðŸ”—https://t.co/nbkDy5s1BX GO GO GO @BLACKPINK #ROSÃ‰Â #OnTheGround https://t.co/s21Vw9ZTFY	2180.0	RT @thecryforlisa: VOTEN POR ON THE GROUNDâ€¼ï¸� Se puede usar maximo 10 cuentas por direcciÃ³n IP Ã³sea Internet. ðŸ”¸MWAVE APP / PÃ�GINA WEB Ya esâ€¦	227.0	True	full
661512	661512	604ce55e2d6e870038f6227d	2021-03-13 16:16:25	[]	[{"url":"https://t.co/UcFbEuMFaN","expanded_url":"https://www.voanews.com/covid-19-pandemic/who-reports-rise-new-covid-19-cases-europe","display_url":"voanews.com/covid-19-pandeâ€¦","indices":[236,259]}]		[]	[]			@Idontmind64 @drewElay @LeaveEUOfficial Give it time. Highly likely other countries will largely catch up given theâ€¦ https://t.co/aiK1GKde1z	93.0	True	full
661513	661513	604ce55e2d6e870038f62291	2021-03-13 16:16:25	[]	[]	Sat Mar 13 15:34:02 +0000 2021	[{"text":"SettlerSaturday","indices":[0,16]}]	[{"url":"https://t.co/nyhzrRzNep","expanded_url":"https://twitter.com/doctora_nature/status/1369105443084103685","display_url":"twitter.com/doctora_natureâ€¦","indices":[171,194]}]	#SettlerSaturday Please support the amazing women behind Ã‘aa Ã‘anga Tijaltepec who are continuing to distribute weekly groceries around their pueblo during the pandemic âœ¨ðŸ’• https://t.co/nyhzrRzNep	17744.0	RT @doctora_nature: #SettlerSaturday Please support the amazing women behind Ã‘aa Ã‘anga Tijaltepec who are continuing to distribute weekly gâ€¦	99.0	True	full
661514	661514	604ce55e2d6e870038f62293	2021-03-13 16:16:25	[]	[]	Sat Mar 13 09:33:27 +0000 2021	[]	[{"url":"https://t.co/dqylOc1bUc","expanded_url":"https://dailyexpose.co.uk/2021/02/23/investigation-has-the-nhs-been-overwhelmed-during-the-pandemic/","display_url":"dailyexpose.co.uk/2021/02/23/invâ€¦","indices":[106,129]}]	"every year prior to 2020 has an average occupancy rate of 90%. Whereas 2020 has 30% less beds occupied" https://t.co/dqylOc1bUc via @The_DailyExpose	92113.0	RT @simondolan: "every year prior to 2020 has an average occupancy rate of 90%. Whereas 2020 has 30% less beds occupied" https://t.co/dqylâ€¦	14.0	True	full
661515	661515	604ce55f2d6e870038f622a3	2021-03-13 16:16:25	[]	[]	Sat Mar 13 16:15:55 +0000 2021	[{"text":"COVID","indices":[61,67]}]	[{"url":"https://t.co/jDtGglOAGC","expanded_url":"https://i.gal/iYocW","display_url":"i.gal/iYocW","indices":[149,172]}]	ðŸ’‰MÃ¡is de 9.000 persoas foron vacinadas xa pola maÃ±Ã¡ contra a #COVID en Galicia durante o primeiro dÃ­a de vacinaciÃ³n masiva en varias vilas e cidades https://t.co/jDtGglOAGC https://t.co/OIWqT82hz5	27216.0	RT @prazapublica: ðŸ’‰MÃ¡is de 9.000 persoas foron vacinadas xa pola maÃ±Ã¡ contra a #COVID en Galicia durante o primeiro dÃ­a de vacinaciÃ³n masivâ€¦	4334.0	True	full
661516	661516	604ce55f2d6e870038f622b3	2021-03-13 16:16:25	[]	[]	Sat Mar 13 16:15:31 +0000 2021	[]	[{"url":"https://t.co/92q0CfLohq","expanded_url":"https://bit.ly/3ld9wPy","display_url":"bit.ly/3ld9wPy","indices":[106,129]}]	Informe Covid: 5.928 casos nuevos, 1.960 hospitalizados y 123 fallecidos por causas asociadas al COVID-19 https://t.co/92q0CfLohq a travÃ©s de @thetimescl	44579.0	RT @thetimesCL: Informe Covid: 5.928 casos nuevos, 1.960 hospitalizados y 123 fallecidos por causas asociadas al COVID-19 https://t.co/92q0â€¦	2035.0	True	full
661517	661517	604ce55f2d6e870038f622bb	2021-03-13 16:16:26	[]	[]	Fri Mar 12 19:29:25 +0000 2021	[]	[{"url":"https://t.co/gE5A8p5TZT","expanded_url":"http://www.parikiaki.com/2021/03/joint-announcement-of-the-national-federation-of-cypriots-in-the-uk-and-the-cyprus-medical-society-uk-cms-uk-on-the-covid-19-vaccines/","display_url":"parikiaki.com/2021/03/joint-â€¦","indices":[216,239]}]	Had my first Vaccine yesterday, all good so far. ðŸ˜ƒ Joint Announcement of The National Federation of Cypriots in the UK ( @UKCypriotFed ) and the Cyprus Medical Society UK (CMS UK) @cymedsoc on the Covid-19 vaccines https://t.co/gE5A8p5TZT via @Parikiaki https://t.co/fMhFsJQ1IB	10827.0	RT @pany1galanis: Had my first Vaccine yesterday, all good so far. ðŸ˜ƒ Joint Announcement of The National Federation of Cypriots in the UK (â€¦	10827.0	True	full
661518	661518	604ce55f2d6e870038f622d7	2021-03-13 16:16:26	[]	[]	Sat Mar 13 00:51:53 +0000 2021	[]	[{"url":"https://t.co/9BbZwjJiEk","expanded_url":"https://www.hkcnews.com/article/39036/benedict_rogers-dr_sasa-burma-39041/dr-sasa","display_url":"hkcnews.com/article/39036/â€¦","indices":[255,278]}]	Committee Representing the Pyidaungsu Hltuttaw (CRPH) â€“ Parliamentarians elected in last Novemberâ€™s election who have been unable to take their seats due to the coup â€“ of Dr Sasa as its special envoy to the United Nations and the international community. https://t.co/9BbZwjJiEk	117624.0	RT @DrSasa22222: Committee Representing the Pyidaungsu Hltuttaw (CRPH) â€“ Parliamentarians elected in last Novemberâ€™s election who have beenâ€¦	44.0	True	full
661519	661519	604ce55f2d6e870038f622e3	2021-03-13 16:16:26	[]	[]	Sat Mar 13 16:15:02 +0000 2021	[{"text":"Faceoff","indices":[15,23]}]	[{"url":"https://t.co/eubaobKODf","expanded_url":"http://torstar.co/aVfu50DY4cN","display_url":"torstar.co/aVfu50DY4cN","indices":[161,184]}]	This weekend's #Faceoff? Sobeys vs. Loblaws. Turns out, Sobeys offers a bigger bang for your investment buck, and has COVID â€œhero payâ€� premiums for its workers. https://t.co/eubaobKODf	1066686.0	RT @TorontoStar: This weekend's #Faceoff? Sobeys vs. Loblaws. Turns out, Sobeys offers a bigger bang for your investment buck, and has COVIâ€¦	349.0	True	full
661520	661520	604ce55f2d6e870038f622e5	2021-03-13 16:16:26	[]	[]	Tue Mar 09 15:23:00 +0000 2021	[]	[{"url":"https://t.co/M2LGQps0GW","expanded_url":"https://ar.patpat.com/layout/activities/All-50-OFF.html","display_url":"ar.patpat.com/layout/activitâ€¦","indices":[240,263]}]	Coupon = Coupons = Code PatPat Ø¹Ø±Ø¶ PatPat Ù„Ù„ÙŠÙˆÙ… Ø§Ù„Ù†Ø³Ø§Ø¦ÙŠ Ù…Ø¨Ø§Ø´Ø±Ø© Ø¹Ù„Ù‰ Ù…ÙˆÙ‚Ø¹ Ø§Ù„ÙˆÙŠØ¨ Ø§Ù„Ø®Ø§Øµ Ø¨Ù‡Ù… Ø¹Ù†ÙˆØ§Ù† Ø§Ù„Ø¹Ø±Ø¶: ØªØ®Ù�ÙŠØ¶Ø§Øª ÙŠÙˆÙ… Ø§Ù„Ù…Ø±Ø£Ø© | Ø§Ø³ØªÙ…ØªØ¹ ðŸ”–Ø¨Ø®ØµÙ… ÙŠØµÙ„ Ø¥Ù„Ù‰ 60ÙªðŸ”– ÙƒÙˆØ¯ Ø§Ù„Ø®ØµÙ…: 15% âœ‚ï¸� DQV7OL â�¤ï¸�âœ‚ï¸�ÙˆØ§Ø­ØµÙ„ Ø¹Ù„Ù‰ Ø®ØµÙ… Ø¥Ø¶Ø§Ù�ÙŠ 15Ùªâœ‚ï¸� â�¤ï¸� ðŸ’¯ðŸ’¯ðŸ’¯ Ø±Ø§Ø¨Ø· Ø§Ù„Ø¹Ø±Ø¶: https://t.co/M2LGQps0GWØ…	61.0	RT @1y1y0: Coupon = Coupons = Code PatPat Ø¹Ø±Ø¶ PatPat Ù„Ù„ÙŠÙˆÙ… Ø§Ù„Ù†Ø³Ø§Ø¦ÙŠ Ù…Ø¨Ø§Ø´Ø±Ø© Ø¹Ù„Ù‰ Ù…ÙˆÙ‚Ø¹ Ø§Ù„ÙˆÙŠØ¨ Ø§Ù„Ø®Ø§Øµ Ø¨Ù‡Ù… Ø¹Ù†ÙˆØ§Ù† Ø§Ù„Ø¹Ø±Ø¶: ØªØ®Ù�ÙŠØ¶Ø§Øª ÙŠÙˆÙ… Ø§Ù„Ù…Ø±Ø£Ø©â€¦	1701.0	True	full
661521	661521	604ce5602d6e870038f622fd	2021-03-13 16:16:26	[]	[{"url":"https://t.co/fr0AuDW2qT","expanded_url":"https://www.amazon.com/dp/B08YRBLVP4","display_url":"amazon.com/dp/B08YRBLVP4","indices":[273,296]}]		[]	[]			@JeremyDBoreing Be Warned! You Shall Die After Taking The Vaccine It Has Started! A Well Planned Strategy to Redâ€¦ https://t.co/NaR6YrRxoY	0.0	True	full
661522	661522	604ce5602d6e870038f62309	2021-03-13 16:16:26	[]	[]	Sat Mar 13 16:10:00 +0000 2021	[{"text":"SigamosCuidÃ¡ndonos","indices":[147,166]}]	[{"url":"https://t.co/Rj398SVfJY","expanded_url":"https://bit.ly/38y9D3a","display_url":"bit.ly/38y9D3a","indices":[96,119]}]	Expertos de la OMS analizan suspensiÃ³n de la vacuna AstraZeneca en paÃ­ses de Europa (+Covid-19) https://t.co/Rj398SVfJY https://t.co/vHLfmBAaIC #SigamosCuidÃ¡ndonos	1427832.0	RT @PartidoPSUV: Expertos de la OMS analizan suspensiÃ³n de la vacuna AstraZeneca en paÃ­ses de Europa (+Covid-19) https://t.co/Rj398SVfJYâ€¦	233.0	True	full
661523	661523	604ce5602d6e870038f6230b	2021-03-13 16:16:26	[]	[]	Sat Mar 13 15:05:03 +0000 2021	[{"text":"FBI","indices":[9,13]}]	[{"url":"https://t.co/iL7sD5efWD","expanded_url":"http://tips.fbi.gov","display_url":"tips.fbi.gov","indices":[117,140]}]	Help the #FBI capture the rest of the individuals who took part in the January 6 violence at the U.S. Capitol. Visit https://t.co/iL7sD5efWD if you have information regarding this participant. When you leave a tip, refer to photo 192. https://t.co/IjZsxd6LRN	3307331.0	RT @FBI: Help the #FBI capture the rest of the individuals who took part in the January 6 violence at the U.S. Capitol. Visit https://t.co/â€¦	3.0	True	full
661524	661524	604ce5602d6e870038f62313	2021-03-13 16:16:26	[{"text":"AnworthMortgageAsset","indices":[137,158]},{"text":"stockmarket","indices":[159,171]},{"text":"stock","indices":[172,178]},{"text":"technicalanalysis","indices":[179,197]},{"text":"money","indices":[198,204]},{"text":"trading","indices":[205,213]},{"text":"investing","indices":[214,224]},{"text":"daytrading","indices":[225,236]},{"text":"news","indices":[237,242]},{"text":"today","indic…	[{"url":"https://t.co/Bac5jYTxD3","expanded_url":"https://srnk.us/go/2594930","display_url":"srnk.us/go/2594930","indices":[113,136]}]		[]	[]			$ANH's price moved above its 50-day Moving Average on February 1, 2021. View odds for this and other indicators:â€¦ https://t.co/Ug5G9cEpkz	9037.0	True	full
661525	661525	604ce5602d6e870038f62323	2021-03-13 16:16:27	[]	[]	Sat Mar 13 16:16:07 +0000 2021	[]	[{"url":"https://t.co/x0PZ6KR1Fu","expanded_url":"http://grammy.com","display_url":"grammy.com","indices":[54,77]},{"url":"https://t.co/OXVkNVas9H","expanded_url":"https://youtube.com/Grammy","display_url":"youtube.com/Grammy","indices":[85,108]},{"url":"https://t.co/x0PZ6KR1Fu","expanded_url":"http://grammy.com","display_url":"grammy.com","indices":[141,164]},{"url":"https://t.co/XqIt2M4smU","ex…	GRAMMYs - 3/15 Premiere Ceremony (BTS nom) - 4AM KST https://t.co/x0PZ6KR1Fu (intl) https://t.co/OXVkNVas9H Virt. Red Carpet - 8:30AM KST* https://t.co/x0PZ6KR1Fu https://t.co/XqIt2M4smU Main - 9AM KST https://t.co/y8oA0xDB8H https://t.co/MGqW9V5KKm * BTS not confirmed (RC) https://t.co/zc4Hsr3MCL	19917.0	RT @ssujams: GRAMMYs - 3/15 Premiere Ceremony (BTS nom) - 4AM KST https://t.co/x0PZ6KR1Fu (intl) https://t.co/OXVkNVas9H Virt. Red Carpetâ€¦	243.0	True	full
661526	661526	604ce5602d6e870038f6233d	2021-03-13 16:16:27	[]	[]	Sat Mar 13 15:38:45 +0000 2021	[]	[{"url":"https://t.co/zddChRM1H1","expanded_url":"https://etsy.me/2zJUI7u","display_url":"etsy.me/2zJUI7u","indices":[102,125]}]	All of my coffee scented candles are still 15% off â�¤ï¸� Vanilla Latte and Caramel Macchiato scented â˜•ï¸� https://t.co/zddChRM1H1 https://t.co/zIO7Wc9SED	1577.0	RT @hometownhippie: All of my coffee scented candles are still 15% off â�¤ï¸� Vanilla Latte and Caramel Macchiato scented â˜•ï¸� https://t.co/zddCâ€¦	869.0	True	full
661527	661527	604ce5602d6e870038f6233f	2021-03-13 16:16:27	[]	[]	Sat Mar 13 15:58:55 +0000 2021	[]	[{"url":"https://t.co/uxlESTHPlW","expanded_url":"https://www.cognitoforms.com/PenguinShopPH1/TWICEALBUMSlongEta","display_url":"cognitoforms.com/PenguinShopPH1â€¦","indices":[235,258]}]	[help RT] Twice SEALED Albums (long ETA) ðŸ’¸550php each Available: âœ…Fancy B, C, C âœ…Feel Special B, B, C âœ…More and more B âœ…TTG pink, yellow âœ…TYOY B DOO: March 15 || Sunday DOP: March 20 || Saturday LONG ETA (4-5months) Order form - https://t.co/uxlESTHPlW https://t.co/STDXdk8SmL	989.0	RT @Penguinshoppp: [help RT] Twice SEALED Albums (long ETA) ðŸ’¸550php each Available: âœ…Fancy B, C, C âœ…Feel Special B, B, C âœ…More and moreâ€¦	23.0	True	full
661528	661528	604ce5602d6e870038f62345	2021-03-13 16:16:27	[]	[]	Sat Mar 13 09:31:11 +0000 2021	[]	[{"url":"https://t.co/PLKcz345nj","expanded_url":"https://cpim.org/pressbriefs/1991-places-worship-act-should-remain","display_url":"cpim.org/pressbriefs/19â€¦","indices":[251,274]}]	It is unfortunate that the Supreme Court has opened the way for a re-examination of theÂ Places of Worship(Special Provision)Act, 1991. The Central Govt must respond to the SC seeking its views in a firm affirmation of the Places of Worship Act, 1991. https://t.co/PLKcz345nj https://t.co/TAuHKMp2FR	1003112.0	RT @SitaramYechury: It is unfortunate that the Supreme Court has opened the way for a re-examination of theÂ Places of Worship(Special Proviâ€¦	480.0	True	full
661529	661529	604ce5612d6e870038f62351	2021-03-13 16:16:27	[]	[]	Sat Mar 13 13:49:38 +0000 2021	[{"text":"goodlawproject","indices":[235,250]}]	[{"url":"https://t.co/ioozN57QhZ","expanded_url":"https://goodlawproject.org/news/they-want-to-silence-dissent/","display_url":"goodlawproject.org/news/they-wantâ€¦","indices":[211,234]}]	On Monday, the Government's Police, Crime, Sentencing and Courts Bill will have its second hearing. It is an utterly reprehensible bill as it gathers multiple items together. And it is an attack on democracy https://t.co/ioozN57QhZ #goodlawproject	15454.0	RT @JohnWest_JAWS: On Monday, the Government's Police, Crime, Sentencing and Courts Bill will have its second hearing. It is an utterly reâ€¦	3147.0	True	full
661530	661530	604ce5612d6e870038f62359	2021-03-13 16:16:27	[]	[{"url":"https://t.co/KKRVrpjlbB","expanded_url":"https://www.wochenblick.at/behindertenheim-dreiste-propaganda-fuer-corona-impfung/","display_url":"wochenblick.at/behindertenheiâ€¦","indices":[55,78]}]		[]	[]			Behindertenheim: Dreiste Propaganda fÃ¼r Corona-Impfung https://t.co/KKRVrpjlbB via @Wochenblick Freiwillige Zwangsâ€¦ https://t.co/4BhJfEjIQ2	4.0	True	full
661531	661531	604ce5612d6e870038f62373	2021-03-13 16:16:27	[]	[]	Fri Mar 12 21:31:02 +0000 2021	[]	[{"url":"https://t.co/CdC2JXqAK0","expanded_url":"https://revistaoeste.com/brasil/governo-de-sao-paulo-nao-divulga-numero-de-leitos-de-uti-disponivel","display_url":"revistaoeste.com/brasil/governoâ€¦","indices":[140,163]}]	Governo de SÃ£o Paulo nÃ£o divulga nÃºmero de leitos de UTI nÃ£o covid disponÃ­veis. Reportagem da Oeste tenta conseguir a informaÃ§Ã£o hÃ¡ 10 dias https://t.co/CdC2JXqAK0	148652.0	RT @revistaoeste: Governo de SÃ£o Paulo nÃ£o divulga nÃºmero de leitos de UTI nÃ£o covid disponÃ­veis. Reportagem da Oeste tenta conseguir a infâ€¦	75.0	True	full
661532	661532	604ce5612d6e870038f62379	2021-03-13 16:16:28	[]	[]	Wed Mar 10 16:33:20 +0000 2021	[]	[{"url":"https://t.co/2wXbwcXMCR","expanded_url":"https://go.latoken.com/4nw","display_url":"go.latoken.com/4nw","indices":[200,223]}]	LATOKEN @RYI_Unity Giveaway! 4 lucky winners to get 40 $RYIP each. Participant with most referrals gets assured 40 RYIP. ðŸŽ� Do's: âœ… Follow, RT &amp; Quote tweet âœ… Complete easy &amp; quick tasks âž¡ï¸� https://t.co/2wXbwcXMCR ðŸ“… Mar 15 https://t.co/soTlEcssAp	144891.0	RT @latokens: LATOKEN @RYI_Unity Giveaway! 4 lucky winners to get 40 $RYIP each. Participant with most referrals gets assured 40 RYIP. ðŸŽ�â€¦	0.0	True	full
661533	661533	604ce5612d6e870038f6237f	2021-03-13 16:16:28	[]	[]	Fri Mar 12 21:31:02 +0000 2021	[]	[{"url":"https://t.co/CdC2JXqAK0","expanded_url":"https://revistaoeste.com/brasil/governo-de-sao-paulo-nao-divulga-numero-de-leitos-de-uti-disponivel","display_url":"revistaoeste.com/brasil/governoâ€¦","indices":[140,163]}]	Governo de SÃ£o Paulo nÃ£o divulga nÃºmero de leitos de UTI nÃ£o covid disponÃ­veis. Reportagem da Oeste tenta conseguir a informaÃ§Ã£o hÃ¡ 10 dias https://t.co/CdC2JXqAK0	148652.0	RT @revistaoeste: Governo de SÃ£o Paulo nÃ£o divulga nÃºmero de leitos de UTI nÃ£o covid disponÃ­veis. Reportagem da Oeste tenta conseguir a infâ€¦	365.0	True	full
661534	661534	604ce5612d6e870038f62389	2021-03-13 16:16:28	[]	[{"url":"https://t.co/ncKMNzjL8m","expanded_url":"https://twitter.com/barredindc/status/1366049459126304769","display_url":"twitter.com/barredindc/staâ€¦","indices":[137,160]}]		[]	[]			@mheslin @marycheh @SimonWDC @MayorBowser @_DCHealth federal entities' doses are reflected in state totals, but notâ€¦ https://t.co/fnfRNkCxpe	1173.0	True	full
661535	661535	604ce5612d6e870038f62391	2021-03-13 16:16:28	[]	[]	Thu Mar 11 19:09:11 +0000 2021	[{"text":"health","indices":[0,7]},{"text":"fitness","indices":[8,16]},{"text":"erections","indices":[17,27]},{"text":"sexuality","indices":[28,38]},{"text":"wellness","indices":[39,48]},{"text":"sexual_health","indices":[49,63]},{"text":"usa","indices":[64,68]},{"text":"uk","indices":[69,72]},{"text":"canada","indices":[73,80]},{"text":"Australia","indices":[81,91]},{"text":"France","indices":[9…	[{"url":"https://t.co/TapnQw7bSj","expanded_url":"https://bit.ly/Male-Extra-Usa","display_url":"bit.ly/Male-Extra-Usa","indices":[199,222]}]	#health #fitness #erections #sexuality #wellness #sexual_health #usa #uk #canada #Australia #France #Austria #orgasm #medicine #COVID19 #Corona #PeoplesVaccine #CovidVaccine Get harder erections https://t.co/TapnQw7bSj	0.0	RT @health6wellness: #health #fitness #erections #sexuality #wellness #sexual_health #usa #uk #canada #Australia #France #Austria #orgasmâ€¦	0.0	True	full
661536	661536	604ce5622d6e870038f623c3	2021-03-13 16:16:28	[]	[]	Sat Mar 13 08:49:00 +0000 2021	[]	[{"url":"https://t.co/8RpqCStYjb","expanded_url":"https://www.ft.com/content/a6a6d64c-a337-4af4-9525-d194571c7887","display_url":"ft.com/content/a6a6d6â€¦","indices":[217,240]}]	Swiss regulator on AstraZeneca jab: â€œThe data currently available do not point to a positive decision regarding benefits and risksâ€� When you roll out experimental vax to millions of people, the risks are enormous https://t.co/8RpqCStYjb	13446.0	RT @InProportion2: Swiss regulator on AstraZeneca jab: â€œThe data currently available do not point to a positive decision regarding benefitâ€¦	1055.0	True	full
661537	661537	604ce5622d6e870038f623db	2021-03-13 16:16:29	[{"text":"RetirenLaEstatuaDeAllende","indices":[154,180]}]	[{"url":"https://t.co/Ml0w8GZ0Ai","expanded_url":"https://youtu.be/qTr42F6fEd0","display_url":"youtu.be/qTr42F6fEd0","indices":[129,152]}]		[]	[]			@juanjar37782715 No podemos ser igual que Simios. Los que amamos Chile, lo queremos con sus obras de arte y con susâ€¦ https://t.co/mrIBzkHrg8	16.0	True	full
661538	661538	604ce5622d6e870038f623e1	2021-03-13 16:16:29	[]	[]	Sat Mar 13 15:53:07 +0000 2021	[{"text":"Abbott","indices":[86,93]},{"text":"arrest","indices":[94,101]},{"text":"Gov","indices":[102,106]},{"text":"mandate","indices":[107,115]},{"text":"Mask","indices":[116,121]},{"text":"maskmandate","indices":[122,134]},{"text":"tackled","indices":[135,143]},{"text":"texas","indices":[144,150]}]	[{"url":"https://t.co/ezW3NnakD0","expanded_url":"https://welovetrump.com/2021/03/13/65-year-old-woman-is-arrested-in-texas-for-not-wearing-a-mask/","display_url":"welovetrump.com/2021/03/13/65-â€¦","indices":[62,85]}]	65 Year Old Woman Is Arrested In Texas For Not Wearing A Mask https://t.co/ezW3NnakD0 #Abbott #arrest #Gov #mandate #Mask #maskmandate #tackled #texas Time to find a new bank and a good attorney.	55602.0	RT @kksheld: 65 Year Old Woman Is Arrested In Texas For Not Wearing A Mask https://t.co/ezW3NnakD0 #Abbott #arrest #Gov #mandate #Mask #masâ€¦	80.0	True	full
661539	661539	604ce5622d6e870038f623eb	2021-03-13 16:16:29	[]	[]	Sat Mar 13 16:14:25 +0000 2021	[]	[{"url":"https://t.co/AOxLwjY098","expanded_url":"https://twitter.com/rupert_pearse/status/1370641570463109123","display_url":"twitter.com/rupert_pearse/â€¦","indices":[189,212]}]	Really important. Even the @CMO_England said this week we are likely to see a 3rd wave. In some the vaccine wont work &amp; 1 in 5 in ðŸ‡¬ðŸ‡§ wont have a vaccine. Thatâ€™s ~13,000,000 adults..... https://t.co/AOxLwjY098 https://t.co/BypMkSPcAa	7773.0	RT @ravi__vohra: Really important. Even the @CMO_England said this week we are likely to see a 3rd wave. In some the vaccine wont work &amp; 1â€¦	34204.0	True	full
661540	661540	604ce5622d6e870038f623f9	2021-03-13 16:16:29	[]	[{"url":"https://t.co/GI2ajTBSrp","expanded_url":"https://www.actuanimaux.com/aidez-les/detail/lupin","display_url":"actuanimaux.com/aidez-les/detaâ€¦","indices":[189,212]}]		[]	[]			Avant MINUIT, 518â‚¬ pour financer RÃ©duction de la fracture Vaccination, identification Vermifuge, antiâ€¦ https://t.co/Z6tRwAUVTZ	51.0	True	full
661541	661541	604ce5632d6e870038f62411	2021-03-13 16:16:29	[]	[]	Sat Mar 13 16:00:01 +0000 2021	[{"text":"lewishamilton","indices":[106,120]}]	[{"url":"https://t.co/kAOgE2Pp5m","expanded_url":"https://youtu.be/Wrd7DnXkt34","display_url":"youtu.be/Wrd7DnXkt34","indices":[201,224]}]	This week we have an end to the mask mandate, Robinhood vs the Senate and an interview with racing legend #lewishamilton ! @ManilaChan @regina_ham @TheResident @RachBlevins @TyrelWatching @stavrostc https://t.co/kAOgE2Pp5m https://t.co/AuS1tXQBQU	615.0	RT @PortableTVApp: This week we have an end to the mask mandate, Robinhood vs the Senate and an interview with racing legend #lewishamiltonâ€¦	1087.0	True	full
661542	661542	604ce5632d6e870038f62415	2021-03-13 16:16:29	[]	[]	Fri Mar 12 14:18:24 +0000 2021	[]	[{"url":"https://t.co/lGk6oceP62","expanded_url":"https://bit.ly/2N8R2TG","display_url":"bit.ly/2N8R2TG","indices":[219,242]}]	Â¿Error humano? Un video puso al descubierto un supuesto intento de 'hacerle conejo' a una mujer con la vacuna contra el covid. De no ser por su acompaÃ±ante, le habrÃ­an entregado certificado sin haberle inyectado nada https://t.co/lGk6oceP62	8079751.0	RT @NoticiasRCN: Â¿Error humano? Un video puso al descubierto un supuesto intento de 'hacerle conejo' a una mujer con la vacuna contra elâ€¦	1283.0	True	full
661543	661543	604ce5632d6e870038f62419	2021-03-13 16:16:29	[]	[{"url":"https://t.co/U9ESw3iBmw","expanded_url":"https://www.estado.rs.gov.br/vivemos-o-maior-desafio-da-comunicacao-publica-destaca-secretaria-tania-em-painel-da-ari","display_url":"estado.rs.gov.br/vivemos-o-maioâ€¦","indices":[182,205]}]		[]	[]			ComunicaÃ§Ã£o, hoje, no enfrentamento Ã s fake news em meio Ã mais grave pandemia que jÃ¡ vivemos, Ã© salvar vidas. Obriâ€¦ https://t.co/kHzmWVVAnL	618.0	True	full
661544	661544	604ce5632d6e870038f62425	2021-03-13 16:16:30	[]	[]	Fri Mar 12 16:25:54 +0000 2021	[]	[{"url":"https://t.co/jdsrj5w7ul","expanded_url":"https://etsy.me/3ktdpyy","display_url":"etsy.me/3ktdpyy","indices":[207,230]}]	psssstt! iâ€™m a vendor at a virtual market this weekend! shoppers have the code â€˜HISANDHERâ€™ to take 15% off, so you can too! i have a bunch of new earrings, other jewelry, smoking accessories &amp; more âœ¨ https://t.co/jdsrj5w7ul https://t.co/Mi2m9DFt8M	965.0	RT @ApexAstra: psssstt! iâ€™m a vendor at a virtual market this weekend! shoppers have the code â€˜HISANDHERâ€™ to take 15% off, so you can too!â€¦	196.0	True	full
661545	661545	604ce5632d6e870038f6242d	2021-03-13 16:16:30	[]	[]	Fri Mar 12 20:21:58 +0000 2021	[{"text":"CovidReliefBill","indices":[0,16]},{"text":"DemVoice1","indices":[227,237]},{"text":"wtpBLUE","indices":[238,246]}]	[{"url":"https://t.co/ZhYx8KO2tD","expanded_url":"https://abcnews.go.com/Health/wireStory/ap-norc-poll-people-color-bear-covid-19s-76412750","display_url":"abcnews.go.com/Health/wireStoâ€¦","indices":[249,272]}]	#CovidReliefBill I would ask that we all pass this poll data over to the â€œGQPâ€�, but I think theyâ€™re already fully aware and donâ€™t care. Itâ€™s a real shame the â€œGQPâ€� donâ€™t care about those affected the most by this pandemic! #DemVoice1 #wtpBLUE https://t.co/ZhYx8KO2tD	10233.0	RT @joedaddyhala: #CovidReliefBill I would ask that we all pass this poll data over to the â€œGQPâ€�, but I think theyâ€™re already fully awareâ€¦	3576.0	True	full
661546	661546	604ce5632d6e870038f62435	2021-03-13 16:16:30	[]	[{"url":"https://t.co/BE2sErfbeZ","expanded_url":"https://breaking.iavian.net/article/267762","display_url":"breaking.iavian.net/article/267762","indices":[120,143]}]		[]	[]			Official figures show the UK has recorded 5,534 daily COVID-19 cases and a further 121 deaths following a positiveâ€¦ https://t.co/Dghl3UR71c	620.0	True	full
661547	661547	604ce5632d6e870038f6245b	2021-03-13 16:16:30	[]	[]	Sat Mar 13 16:13:23 +0000 2021	[]	[{"url":"https://t.co/qAi6qVLBXt","expanded_url":"http://FSinsight.com","display_url":"FSinsight.com","indices":[180,203]}]	Clearly, this is the second account of @DPitt83 ðŸ˜‰ðŸ˜‰ðŸ˜‚ðŸ˜‚ðŸ˜‚ðŸ¤£ðŸ¤£ Please, trying to maintain two twitter accounts is a lot of work @imagando It is much easier to Get the â€œfirst wordâ€� at https://t.co/qAi6qVLBXt @fs_insight ðŸ¤£ðŸ¤£ðŸ˜‚ðŸ˜‚ðŸ˜‚	137030.0	RT @fundstrat: Clearly, this is the second account of @DPitt83 ðŸ˜‰ðŸ˜‰ðŸ˜‚ðŸ˜‚ðŸ˜‚ðŸ¤£ðŸ¤£ Please, trying to maintain two twitter accounts is a lot of work @â€¦	137030.0	True	full
661548	661548	604ce5642d6e870038f62469	2021-03-13 16:16:30	[]	[]	Sat Mar 13 10:05:25 +0000 2021	[]	[{"url":"https://t.co/goRoVGto06","expanded_url":"https://www.cnn.com/videos/world/2021/03/11/myanmar-protests-angel-ma-kyal-zin-watson-dnt-intl-hnk-vpx.cnn","display_url":"cnn.com/videos/world/2â€¦","indices":[250,273]}]	This fight is not about politics, it is of Myanmarâ€™s unarmed civilians against its fully-armed military which is supposed to protect the people. Dozens of deaths are following the unanimous call of the UN Security Council to abstain from violence. https://t.co/goRoVGto06	54345.0	RT @hninyadanazaw: This fight is not about politics, it is of Myanmarâ€™s unarmed civilians against its fully-armed military which is supposeâ€¦	17.0	True	full
661549	661549	604ce5642d6e870038f6246b	2021-03-13 16:16:30	[]	[]	Thu Mar 11 20:28:52 +0000 2021	[{"text":"pfizer","indices":[83,90]}]	[{"url":"https://t.co/s972GijQXm","expanded_url":"https://www.i24news.tv/fr/actu/coronavirus/1615489285-benyamin-netanyahou-m-a-convaincu-qu-israel-est-le-bon-endroit-pour-demontrer-l-efficacite-du-vaccin-pdg-de-pfizer","display_url":"i24news.tv/fr/actu/coronaâ€¦","indices":[249,272]}]	Netanyahou avait convaincu Bourla d'utiliser les IsraÃ©liens pour tester son vaccin #pfizer. On parle donc bien de population cobaye Ã son insu... Je trouve Ã§a trÃ¨s choquant qu'IsraÃ«l utilise les gens pour des expÃ©riences mÃ©dicales et une Ã©lection. https://t.co/s972GijQXm	3987.0	RT @PChaibriant: Netanyahou avait convaincu Bourla d'utiliser les IsraÃ©liens pour tester son vaccin #pfizer. On parle donc bien de populatiâ€¦	2113.0	True	full
661550	661550	604ce5642d6e870038f6246f	2021-03-13 16:16:30	[]	[]	Sat Mar 13 16:15:18 +0000 2021	[]	[{"url":"https://t.co/Q1X9zNZM1P","expanded_url":"https://us02web.zoom.us/j/86297543443?pwd=a3ZBSW5nTHJLSFM0MUtNVnZIVHY1UT09","display_url":"us02web.zoom.us/j/86297543443?â€¦","indices":[206,229]}]	I will be talking to â€˜The Network for Consumer Protectionâ€™ on topic â€˜Tackling Plastic Pollution in Islamabad Capitalâ€™ on World Consumer Rights Day; Mar 15, 2021 11:30 AM Islamabad, Karachi, Tashkent Zoom: https://t.co/Q1X9zNZM1P Meeting ID: 862 9754 3443 Passcode: Fewsq9 https://t.co/LOEhg1x80K	6011.0	RT @rmwaq: I will be talking to â€˜The Network for Consumer Protectionâ€™ on topic â€˜Tackling Plastic Pollution in Islamabad Capitalâ€™ on World Câ€¦	13.0	True	full
661551	661551	604ce5642d6e870038f62487	2021-03-13 16:16:31	[]	[]	Thu Mar 11 19:09:11 +0000 2021	[{"text":"health","indices":[0,7]},{"text":"fitness","indices":[8,16]},{"text":"erections","indices":[17,27]},{"text":"sexuality","indices":[28,38]},{"text":"wellness","indices":[39,48]},{"text":"sexual_health","indices":[49,63]},{"text":"usa","indices":[64,68]},{"text":"uk","indices":[69,72]},{"text":"canada","indices":[73,80]},{"text":"Australia","indices":[81,91]},{"text":"France","indices":[9…	[{"url":"https://t.co/TapnQw7bSj","expanded_url":"https://bit.ly/Male-Extra-Usa","display_url":"bit.ly/Male-Extra-Usa","indices":[199,222]}]	#health #fitness #erections #sexuality #wellness #sexual_health #usa #uk #canada #Australia #France #Austria #orgasm #medicine #COVID19 #Corona #PeoplesVaccine #CovidVaccine Get harder erections https://t.co/TapnQw7bSj	0.0	RT @health6wellness: #health #fitness #erections #sexuality #wellness #sexual_health #usa #uk #canada #Australia #France #Austria #orgasmâ€¦	0.0	True	full
661552	661552	604ce5642d6e870038f6248f	2021-03-13 16:16:31	[]	[]	Sat Mar 13 15:45:44 +0000 2021	[]	[{"url":"https://t.co/MOyZXZv5xt","expanded_url":"https://lockdownsceptics.org/2021/03/13/new-study-suggests-vaccination-makes-you-more-susceptible-to-covid-19-in-the-days-after-the-jab/","display_url":"lockdownsceptics.org/2021/03/13/newâ€¦","indices":[209,232]}]	PHE found a 48% increase in infection risk among over 80s in the week after the first jab. The FDA found 40%. Now a study from Denmark finds 40%. Will the Government publish the data to set our minds at ease? https://t.co/MOyZXZv5xt	154509.0	RT @toadmeister: PHE found a 48% increase in infection risk among over 80s in the week after the first jab. The FDA found 40%. Now a studyâ€¦	120266.0	True	full
661553	661553	604ce5642d6e870038f62497	2021-03-13 16:16:31	[]	[{"url":"https://t.co/xD6irTWpoz","expanded_url":"https://www.gov.uk/government/publications/coronavirus-covid-19-vaccine-adverse-reactions","display_url":"gov.uk/government/pubâ€¦","indices":[21,44]}]		[]	[]			@TybrynM @naomirwolf https://t.co/xD6irTWpoz imagine this is only a percentage of adverse reactions and not sure hoâ€¦ https://t.co/RkAno5VidD	946.0	True	full
661554	661554	604ce5642d6e870038f62499	2021-03-13 16:16:31	[]	[]	Sat Mar 13 10:00:28 +0000 2021	[{"text":"MachineLearning","indices":[81,97]},{"text":"IIoT","indices":[98,103]},{"text":"Python","indices":[104,111]},{"text":"AI","indices":[112,115]},{"text":"100DaysOfCode","indices":[116,130]},{"text":"DL","indices":[131,134]},{"text":"DevOps","indices":[135,142]},{"text":"NLP","indices":[143,147]},{"text":"womenintech","indices":[148,160]},{"text":"cybersecurity","indices":[161,175]},{"text…	[{"url":"https://t.co/A5ZLLGzzVF","expanded_url":"https://bit.ly/3viDjuT","display_url":"bit.ly/3viDjuT","indices":[209,232]}]	Facebookâ€™s next big AI project is training its machines on usersâ€™ public videos #MachineLearning #IIoT #Python #AI #100DaysOfCode #DL #DevOps #NLP #womenintech #cybersecurity #IoT #DataScience #WomenWhoCode https://t.co/A5ZLLGzzVF https://t.co/eUYQy6mOwG	61366.0	RT @Paula_Piccard: Facebookâ€™s next big AI project is training its machines on usersâ€™ public videos #MachineLearning #IIoT #Python #AI #100â€¦	2214.0	True	full
661555	661555	604ce5642d6e870038f624a1	2021-03-13 16:16:31	[]	[]	Sat Mar 13 16:13:34 +0000 2021	[]	[{"url":"https://t.co/eZl7krpNo7","expanded_url":"https://www.mirror.co.uk/news/uk-news/breaking-uk-official-coronavirus-deaths-23708307?utm_source=twitter.com&utm_medium=social&utm_campaign=sharebar","display_url":"mirror.co.uk/news/uk-news/bâ€¦","indices":[210,233]}]	That will be 121 deaths over a spread of dates usually going back 2 months. Meanwhile 65 million of us still in the land of the living are forced to spend another Saturday night imprisoned like TroglodytesðŸ¤¬. https://t.co/eZl7krpNo7	1074.0	RT @TrevorP96101851: That will be 121 deaths over a spread of dates usually going back 2 months. Meanwhile 65 million of us still in the laâ€¦	835.0	True	full
661556	661556	604ce5642d6e870038f624a7	2021-03-13 16:16:31	[]	[]	Fri Mar 12 20:46:15 +0000 2021	[]	[{"url":"https://t.co/B7d1nhD4YQ","expanded_url":"https://talkingpointsmemo.com/news/trump-covid-vaccination-distribution-biden","display_url":"talkingpointsmemo.com/news/trump-covâ€¦","indices":[136,159]}]	RT this story and you'll make it appreciably harder for Trump and his toadies to keep lying about having a plan to vaccinate Americans. https://t.co/B7d1nhD4YQ	358731.0	RT @joshtpm: RT this story and you'll make it appreciably harder for Trump and his toadies to keep lying about having a plan to vaccinate Aâ€¦	2915.0	True	full
661557	661557	604ce5642d6e870038f624a9	2021-03-13 16:16:31	[]	[]	Sat Mar 13 15:58:09 +0000 2021	[{"text":"Ecuador","indices":[26,34]}]	[{"url":"https://t.co/EvKPf7KGuV","expanded_url":"https://www.elcomercio.com/actualidad/vacuna-ecuatoriana-covid19-pruebas-ratones.html","display_url":"elcomercio.com/actualidad/vacâ€¦","indices":[241,264]}]	Una muestra mÃ¡s de que el #Ecuador tiene talento de clase global, con la capacidad de generar innovaciones de vanguardia El dÃ­a en que empecemos a apostar decididamente por nuestro talento serÃ¡ el inicio del camino real hacia el progresoðŸ§­ https://t.co/EvKPf7KGuV https://t.co/D0UiH1U30q	11537.0	RT @groninty: Una muestra mÃ¡s de que el #Ecuador tiene talento de clase global, con la capacidad de generar innovaciones de vanguardia Elâ€¦	1037.0	True	full
661558	661558	604ce5652d6e870038f624c1	2021-03-13 16:16:31	[]	[]	Wed Mar 10 14:25:55 +0000 2021	[]	[{"url":"https://t.co/f5JIpPCeKk","expanded_url":"https://www.nhslanarkshire.scot.nhs.uk/reintroduction-of-non-urgent-elective-procedures-delayed/","display_url":"nhslanarkshire.scot.nhs.uk/reintroductionâ€¦","indices":[153,176]}]	NHS Lanarkshire has delayed the reintroduction of non-urgent elective procedures due to continuing high numbers in intensive care. For full info, visit: https://t.co/f5JIpPCeKk https://t.co/dlhxi1KoUy	23746.0	RT @NHSLanarkshire: NHS Lanarkshire has delayed the reintroduction of non-urgent elective procedures due to continuing high numbers in inteâ€¦	395.0	True	full
661559	661559	604ce5652d6e870038f624c7	2021-03-13 16:16:31	[]	[]	Sat Mar 13 16:04:00 +0000 2021	[]	[{"url":"https://t.co/nG9V6jrWFV","expanded_url":"https://www.axios.com/obama-bush-clinton-carter-covid-vaccine-ads-18025cad-98ee-4f6f-b386-b037a84d3fe2.html?utm_source=twitter&utm_medium=social&utm_campaign=onhrs","display_url":"axios.com/obama-bush-cliâ€¦","indices":[155,178]}]	All living former presidents except Donald Trump have banded together for two national ad campaigns that are designed to drive trust in COVID-19 vaccines. https://t.co/nG9V6jrWFV	570000.0	RT @axios: All living former presidents except Donald Trump have banded together for two national ad campaigns that are designed to drive tâ€¦	34.0	True	full
661560	661560	604ce5652d6e870038f624cf	2021-03-13 16:16:31	[]	[]	Sat Mar 13 04:48:16 +0000 2021	[]	[{"url":"https://t.co/zdyA3uja6v","expanded_url":"https://trib.al/aScpNbS","display_url":"trib.al/aScpNbS","indices":[138,161]}]	Apple has blocked Parler from returning to its App Store, which would have allowed new users to download the social media app on iPhones. https://t.co/zdyA3uja6v	1490477.0	RT @BreitbartNews: Apple has blocked Parler from returning to its App Store, which would have allowed new users to download the social mediâ€¦	4327.0	True	full
661561	661561	604ce5652d6e870038f624e5	2021-03-13 16:16:31	[]	[]	Sat Mar 13 15:56:24 +0000 2021	[]	[{"url":"https://t.co/FLAkzy4YJZ","expanded_url":"https://twitter.com/jose_airam/status/1370742398830186506","display_url":"twitter.com/jose_airam/staâ€¦","indices":[270,293]}]	Resulta que Alemania ha quitado a Baleares como zona de riesgo Covid y han aumentado las reservas hoteleras un 80%. Me alegro por ellos, pero la sensaciÃ³n es como que fuera un coto privado donde solo pueden acceder los ricos/privilegiados, tipo ciertos resorts de Cuba. https://t.co/FLAkzy4YJZ	866.0	RT @Sergio_TNa: Resulta que Alemania ha quitado a Baleares como zona de riesgo Covid y han aumentado las reservas hoteleras un 80%. Me alegâ€¦	2704.0	True	full
661562	661562	604ce5652d6e870038f624f1	2021-03-13 16:16:32	[]	[]	Sat Mar 13 15:53:11 +0000 2021	[]	[{"url":"https://t.co/C4f67maVIs","expanded_url":"https://www.regione.piemonte.it/web/pinforma/notizie/aggiornato-protocollo-delle-cure-casa-per-covid","display_url":"regione.piemonte.it/web/pinforma/nâ€¦","indices":[270,293]}]	@CNEWS &amp; si ce monsieur ns parlait du PiÃ©mont qui ne se reconfine pas, &amp; a dÃ©cidÃ© de TRAITER, mettant en place 1 protocole de soin INTERDIT lÃ oÃ¹ on a dÃ©cidÃ© d'Ã©couler 1 vaccin. TOUS les mÃ©decins et Ã©ditorialistes de plateau ont mission de terroriser le populo https://t.co/C4f67maVIs	480.0	RT @butalorsyouare1: @CNEWS &amp; si ce monsieur ns parlait du PiÃ©mont qui ne se reconfine pas, &amp; a dÃ©cidÃ© de TRAITER, mettant en place 1 protoâ€¦	245.0	True	full
661563	661563	604ce5652d6e870038f624f5	2021-03-13 16:16:32	[]	[]	Sat Mar 06 16:09:05 +0000 2021	[{"text":"COVID19","indices":[267,275]}]	[{"url":"https://t.co/0Fupw9JInP","expanded_url":"https://bit.ly/3sYLQkr","display_url":"bit.ly/3sYLQkr","indices":[243,266]}]	In this open letter I am appealing to the @WHO and all stakeholders involved, no matter their conviction, to immediately declare such action as THE SINGLE MOST IMPORTANT PUBLIC HEALTH EMERGENCY OF INTERNATIONAL CONCERN. Please read and share: https://t.co/0Fupw9JInP #COVID19 https://t.co/I24mSjpVKM	7990.0	RT @GVDBossche: In this open letter I am appealing to the @WHO and all stakeholders involved, no matter their conviction, to immediately deâ€¦	667.0	True	full
661564	661564	604ce5652d6e870038f6250b	2021-03-13 16:16:32	[]	[{"url":"https://t.co/8NeJo3pxHi","expanded_url":"https://instant-monitor.com/Projects/Details/pecodex.com","display_url":"instant-monitor.com/Projects/Detaiâ€¦","indices":[39,62]}]		[]	[]			âœ… PECODEX - PAYING, UNDER INSURANCE âœ… https://t.co/8NeJo3pxHi 15.52 USD deposited to your account. U20877482-&gt;U19â€¦ https://t.co/aOgV2YxDFb	346.0	True	full
661565	661565	604ce5662d6e870038f6251d	2021-03-13 16:16:32	[]	[]	Fri Mar 12 17:34:39 +0000 2021	[]	[{"url":"https://t.co/0usV0dtowA","expanded_url":"https://www.washingtonpost.com/technology/2021/03/12/musk-bezos-zuckerberg-gates-pandemic-profits/","display_url":"washingtonpost.com/technology/202â€¦","indices":[255,278]}]	9 billionaires gained $360 billion in the pandemic Bezos: donated 0.3% of pandemic gains to charity Musk: gave 0.004% Zuckerberg: gave 0.4% Gates: gave 7% Brin (Google): gave 0.3% Page (Google), Ellison, Ballmer, Dell: 0 known donations Just. tax. them. https://t.co/0usV0dtowA	393749.0	RT @DanPriceSeattle: 9 billionaires gained $360 billion in the pandemic Bezos: donated 0.3% of pandemic gains to charity Musk: gave 0.004%â€¦	12550.0	True	full
661566	661566	604ce5662d6e870038f62529	2021-03-13 16:16:32	[]	[]	Sat Mar 13 13:06:05 +0000 2021	[]	[{"url":"https://t.co/uZBfN3ZiFQ","expanded_url":"https://www.nytimes.com/2021/03/13/business/nursing-homes-ratings-medicare-covid.html?smid=tw-share","display_url":"nytimes.com/2021/03/13/busâ€¦","indices":[212,235]}]	"Thousands of homes â€” including more than 450 with four or five stars for staffing â€” derived at least half of their nursing hours from administrators who donâ€™t care for patients. C.M.S. permits the practice..." https://t.co/uZBfN3ZiFQ	4278.0	RT @rkgwork: "Thousands of homes â€” including more than 450 with four or five stars for staffing â€” derived at least half of their nursing hoâ€¦	3951.0	True	full
661567	661567	604ce5662d6e870038f6252b	2021-03-13 16:16:32	[]	[]	Sat Mar 13 13:46:26 +0000 2021	[{"text":"ContraElBloqueoMasRevolucion","indices":[121,150]}]	[{"url":"https://t.co/zFctGr1VHl","expanded_url":"https://mazo4f.com/237638","display_url":"mazo4f.com/237638","indices":[96,119]}]	Secretaria general de educaciÃ³n respalda la jornada de vacunaciÃ³n contra el Covid-19 a docentes https://t.co/zFctGr1VHl #ContraElBloqueoMasRevolucion https://t.co/XJSELifWUG	585367.0	RT @ConElMazoDando: Secretaria general de educaciÃ³n respalda la jornada de vacunaciÃ³n contra el Covid-19 a docentes https://t.co/zFctGr1VHlâ€¦	12.0	True	full
661568	661568	604ce5662d6e870038f62539	2021-03-13 16:16:33	[]	[]	Thu Mar 11 15:00:01 +0000 2021	[{"text":"íŽœíƒ€ê³¤","indices":[85,89]},{"text":"PENTAGON","indices":[90,99]},{"text":"DO_or_NOT","indices":[100,110]},{"text":"LOVE_or_TAKE","indices":[111,124]}]	[{"url":"https://t.co/q1M0hiuM4p","expanded_url":"https://youtu.be/6maESPSSVZs","display_url":"youtu.be/6maESPSSVZs","indices":[33,56]}]	[ðŸ“½] 'DO or NOT' M/V Teaser 1 ã€€ â–¶ https://t.co/q1M0hiuM4p ã€€ 2021.03.15. 18:00 (KST) ã€€ #íŽœíƒ€ê³¤ #PENTAGON #DO_or_NOT #LOVE_or_TAKE https://t.co/ARVBRqzkYw	1111347.0	RT @CUBE_PTG: [ðŸ“½] 'DO or NOT' M/V Teaser 1 ã€€ â–¶ https://t.co/q1M0hiuM4p ã€€ 2021.03.15. 18:00 (KST) ã€€ #íŽœíƒ€ê³¤ #PENTAGON #DO_or_NOT #LOVE_or_TAKEâ€¦	16.0	True	full
661569	661569	604ce5662d6e870038f6253b	2021-03-13 16:16:33	[]	[]	Sat Mar 13 06:35:00 +0000 2021	[{"text":"13Mar","indices":[132,138]}]	[{"url":"https://t.co/gYHT0fQsf0","expanded_url":"https://www.vtv.gob.ve/covid-19-dia-362-casos-12032021/","display_url":"vtv.gob.ve/covid-19-dia-3â€¦","indices":[140,163]}]	DÃ­a 362 | Lucha contra la COVID-19: Venezuela registra 505 casos comunitarios, 4 importados y suma 136.710 pacientes recuperados #13Mar https://t.co/gYHT0fQsf0 https://t.co/fD5gE1m1C3	1813503.0	RT @VTVcanal8: DÃ­a 362 | Lucha contra la COVID-19: Venezuela registra 505 casos comunitarios, 4 importados y suma 136.710 pacientes recuperâ€¦	0.0	True	full
661570	661570	604ce5662d6e870038f62551	2021-03-13 16:16:33	[]	[]	Sat Mar 13 16:15:21 +0000 2021	[{"text":"COVID19","indices":[17,25]},{"text":"SLP","indices":[26,30]},{"text":"EnVivo","indices":[65,72]},{"text":"PorTuFamilia","indices":[74,87]},{"text":"SiSalesCuÃ­date","indices":[88,103]}]	[{"url":"https://t.co/YP24IoKCeQ","expanded_url":"https://www.facebook.com/GobEdoSLP/videos/520207642465857/","display_url":"facebook.com/GobEdoSLP/videâ€¦","indices":[117,140]},{"url":"https://t.co/Qat74QULRq","expanded_url":"https://youtu.be/iaUBBTkwDLA","display_url":"youtu.be/iaUBBTkwDLA","indices":[151,174]}]	Sigue el informe #COVID19 #SLP a travÃ©s de nuestras plataformas. #EnVivo #PorTuFamilia #SiSalesCuÃ­date Facebook: https://t.co/YP24IoKCeQ Youtube: https://t.co/Qat74QULRq	27458.0	RT @GobEdoSLP: Sigue el informe #COVID19 #SLP a travÃ©s de nuestras plataformas. #EnVivo #PorTuFamilia #SiSalesCuÃ­date Facebook: https:/â€¦	5952.0	True	full
661571	661571	604ce5672d6e870038f6259d	2021-03-13 16:16:33	[]	[{"url":"https://t.co/rS1wmBQysk","expanded_url":"http://dlvr.it/RvYpQZ","display_url":"dlvr.it/RvYpQZ","indices":[253,276]}]		[]	[]			Gerber Gator Combo Axe II: Gerberâ€™s versatile tool combines two useful functions in one. It looks like a regular axâ€¦ https://t.co/SGnGoJ9G55	13933.0	True	full
661572	661572	604ce5672d6e870038f625a9	2021-03-13 16:16:33	[]	[{"url":"https://t.co/JRnlxUbwQm","expanded_url":"https://ischinaresponsibleforcovid19outbreak.blogspot.com/","display_url":"â€¦nsibleforcovid19outbreak.blogspot.com","indices":[166,189]},{"url":"https://t.co/VM5ltI22UO","expanded_url":"https://workfromhomeduringcovid19pandemic.blogspot.com/","display_url":"â€¦omeduringcovid19pandemic.blogspot.com","indices":[263,286]}]		[]	[]			@ivye_m @WastwichBarnes @Mediaite The virus of Covid19 rapidly changing, revolving in new environment and makes theâ€¦ https://t.co/mee1iRitwp	106.0	True	full
661573	661573	604ce5672d6e870038f625c1	2021-03-13 16:16:34	[{"text":"podernfamily","indices":[204,217]},{"text":"podcast","indices":[218,226]},{"text":"funny","indices":[227,233]},{"text":"comedy","indices":[234,241]},{"text":"sport","indices":[242,248]}]	[{"url":"https://t.co/jeEdGF9TOd","expanded_url":"https://backseatcoaches.wordpress.com/2021/03/13/episode-104-the-groat-and-a-bitter-lemon/","display_url":"backseatcoaches.wordpress.com/2021/03/13/epiâ€¦","indices":[249,272]}]		[]	[]			Episode 104: The GROAT and a Bitter Lemon - Rejoined by Emma, and in honour of International Women's Day, it's theâ€¦ https://t.co/nAV5uoPMWJ	372.0	True	full
661574	661574	604ce5682d6e870038f625d7	2021-03-13 16:16:34	[]	[]	Sat Mar 13 10:34:00 +0000 2021	[{"text":"TeamSichereBildung","indices":[73,92]},{"text":"lockdown2021","indices":[93,106]},{"text":"DritteWelle","indices":[107,119]},{"text":"Coronaschulen","indices":[120,134]},{"text":"KitaAberSicher","indices":[135,150]},{"text":"Neuinfektionen","indices":[151,166]},{"text":"Mutation","indices":[167,176]},{"text":"B117","indices":[177,182]}]	[{"url":"https://t.co/GfNWLAgQXt","expanded_url":"https://www.volksstimme.de/lokal/halberstadt/corona-pandemie-schulen-sind-covid-infektionsherde","display_url":"volksstimme.de/lokal/halberstâ€¦","indices":[184,207]}]	Harzkreis AmtsÃ¤rztin schlÃ¤gt Alarm. Schulen sind Covid-Infektionsherde. #TeamSichereBildung #lockdown2021 #DritteWelle #Coronaschulen #KitaAberSicher #Neuinfektionen #Mutation #B117 https://t.co/GfNWLAgQXt	1440.0	RT @Echt_jetzt_: Harzkreis AmtsÃ¤rztin schlÃ¤gt Alarm. Schulen sind Covid-Infektionsherde. #TeamSichereBildung #lockdown2021 #DritteWelle #Câ€¦	43.0	True	full
661575	661575	604ce5682d6e870038f625ed	2021-03-13 16:16:34	[]	[]	Sat Mar 13 15:30:57 +0000 2021	[{"text":"gitgudseason","indices":[131,144]},{"text":"enascar","indices":[148,156]},{"text":"iracing","indices":[157,165]},{"text":"simracing","indices":[166,176]}]	[{"url":"https://t.co/kMi5MtKXbf","expanded_url":"http://youtube.com/3widetv","display_url":"youtube.com/3widetv","indices":[83,106]}]	ITS RACEDAY!!!! Catch the the premier full distance enascar series on @ThreeWideTV https://t.co/kMi5MtKXbf tonight at 8pm/ET! Its #gitgudseason. #enascar #iracing #simracing https://t.co/YI4hkeHvDC	36.0	RT @100cupseries: ITS RACEDAY!!!! Catch the the premier full distance enascar series on @ThreeWideTV https://t.co/kMi5MtKXbf tonight at 8pmâ€¦	5.0	True	full
661576	661576	604ce5682d6e870038f625ef	2021-03-13 16:16:34	[]	[]	Thu Mar 11 00:02:07 +0000 2021	[{"text":"ACA","indices":[61,65]}]	[{"url":"https://t.co/vRRAZRWezz","expanded_url":"https://acasignups.net/21/03/10/2021-aca-enrollment-mostly-back-heres-8-important-things-remember-help-you-getcovered","display_url":"acasignups.net/21/03/10/2021-â€¦","indices":[166,189]}]	ðŸ“£ By an amazing coincidence, EVERY STATE has re-opened their #ACA exchange for people to enroll in coverage via the COVID Enrollment Period going on *right now*! 9/ https://t.co/vRRAZRWezz	43337.0	RT @charles_gaba: ðŸ“£ By an amazing coincidence, EVERY STATE has re-opened their #ACA exchange for people to enroll in coverage via the COVIDâ€¦	1081.0	True	full
661577	661577	604ce5682d6e870038f625fb	2021-03-13 16:16:34	[]	[]	Sat Mar 13 16:15:57 +0000 2021	[{"text":"TaraSutaria","indices":[90,102]},{"text":"COVID","indices":[103,109]},{"text":"coronapositive","indices":[110,125]},{"text":"yuvrajsingh","indices":[126,138]},{"text":"ZomatoDeliveryGuy","indices":[139,157]},{"text":"RoadSafetyWorldSeries2021","indices":[158,184]},{"text":"100DForà®¤à®³à®ªà®¤à®¿VIJAYBday","indices":[185,207]},{"text":"7YearsForJANASENA","indices":[208,226]},{"text":"KGF…	[{"url":"https://t.co/26Pi4ZHiDZ","expanded_url":"http://Wartalaap.com","display_url":"Wartalaap.com","indices":[59,82]}]	Bollywood actress tara sutaria is got corona positive. . . https://t.co/26Pi4ZHiDZ . . . #TaraSutaria #COVID #coronapositive #yuvrajsingh #ZomatoDeliveryGuy #RoadSafetyWorldSeries2021 #100DForà®¤à®³à®ªà®¤à®¿VIJAYBday #7YearsForJANASENA #KGFChapter2 https://t.co/7w7AgEjgNg	40.0	RT @wartalaap_offic: Bollywood actress tara sutaria is got corona positive. . . https://t.co/26Pi4ZHiDZ . . . #TaraSutaria #COVID #coronapâ€¦	174.0	True	full
661578	661578	604ce5692d6e870038f62627	2021-03-13 16:16:35	[]	[]	Sat Mar 13 13:17:10 +0000 2021	[]	[{"url":"https://t.co/CZRp3eQw5D","expanded_url":"https://www.heraldtribune.com/story/opinion/columns/guest/2021/03/07/its-time-cancel-hypocritical-lefts-cancel-culture/4595904001/","display_url":"heraldtribune.com/story/opinion/â€¦","indices":[132,155]}]	Cancel culture is a disservice to our nation rightly points out Ophelie Jacobsen of the Network of Enlightened Women â�¦@NeWNetworkâ�© https://t.co/CZRp3eQw5D	9846.0	RT @helenaguirrefer: Cancel culture is a disservice to our nation rightly points out Ophelie Jacobsen of the Network of Enlightened Women â�¦â€¦	3818.0	True	full
661579	661579	604ce5692d6e870038f62641	2021-03-13 16:16:35	[]	[]	Sat Mar 13 14:48:02 +0000 2021	[]	[{"url":"https://t.co/FuUJrr3zu5","expanded_url":"https://members.ourcoachingnetwork.com/share/7hzUlstFy_VJuUoJ?utm_source=manual","display_url":"members.ourcoachingnetwork.com/share/7hzUlstFâ€¦","indices":[258,281]},{"url":"https://t.co/T9yoHTNeIJ","expanded_url":"https://twitter.com/OurCoachingNet/status/1370069468890632192","display_url":"twitter.com/OurCoachingNetâ€¦","indices":[282,305]}]	Our 5 hour Special Teams Clinic starts in just over an hour! 4 clinics &amp; a SPT Round Table featuring 12 SPT coaches ranging from NFL to HS experienceâœ… Full schedule &amp; zoom link is on the Events Pageâœ… FREE for Members or sign up for just $.50/dayðŸ‘‡ https://t.co/FuUJrr3zu5 https://t.co/T9yoHTNeIJ	1198.0	RT @OurCoachingNet: Our 5 hour Special Teams Clinic starts in just over an hour! 4 clinics &amp; a SPT Round Table featuring 12 SPT coaches raâ€¦	1198.0	True	full
661580	661580	604ce5692d6e870038f62657	2021-03-13 16:16:36	[]	[]	Fri Mar 12 12:50:51 +0000 2021	[]	[{"url":"https://t.co/eUBHvCNdCq","expanded_url":"https://www.ultimahora.com/salomon-otorga-aumentos-el-senado-medio-la-pandemia-n2931211.html","display_url":"ultimahora.com/salomon-otorgaâ€¦","indices":[155,178]}]	El presidente del Congreso Ã“scar SalomÃ³n defendiÃ³ aumentos salariales por un monto de G. 12.000 millones a algunos funcionarios, en medio de la pandemia. https://t.co/eUBHvCNdCq	1054498.0	RT @UltimaHoracom: El presidente del Congreso Ã“scar SalomÃ³n defendiÃ³ aumentos salariales por un monto de G. 12.000 millones a algunos funciâ€¦	285.0	True	full
661581	661581	604ce5692d6e870038f6266d	2021-03-13 16:16:36	[]	[]	Wed Mar 10 01:30:00 +0000 2021	[{"text":"covid19","indices":[69,77]},{"text":"healthcareheroes","indices":[233,250]}]	[{"url":"https://t.co/yFIJqkcDvq","expanded_url":"https://www.google.com/amp/s/amp.ocala.com/amp/6507778002","display_url":"google.com/amp/s/amp.ocalâ€¦","indices":[251,274]}]	Toni Jester Carpenter, 54yo, Vascular Technician, Ocala, FL, died of #covid19 11/6. â€œThere will always be a void that I cannot fill,â€� said her husband. â€œI have been trying to make sense of all of this and in my human brain I canâ€™t.â€� #healthcareheroes https://t.co/yFIJqkcDvq https://t.co/SKYzv2wpDU	23712.0	RT @CTZebra: Toni Jester Carpenter, 54yo, Vascular Technician, Ocala, FL, died of #covid19 11/6. â€œThere will always be a void that I cannotâ€¦	34.0	True	full
661582	661582	604ce56a2d6e870038f62685	2021-03-13 16:16:36	[]	[]	Wed Mar 10 14:02:21 +0000 2021	[{"text":"coronavirus","indices":[6,18]},{"text":"COVID19","indices":[182,190]},{"text":"vaccination","indices":[191,203]},{"text":"cdnhealth","indices":[204,214]},{"text":"cdnpoli","indices":[215,223]},{"text":"DigitalHealth","indices":[224,238]}]	[{"url":"https://t.co/2HowFwLFU6","expanded_url":"https://www.theglobeandmail.com/canada/article-canada-falls-behind-on-barcode-technology-for-covid-19-vaccine/?utm_medium=Referrer:+Social+Network+/+Media&utm_campaign=Shared+Web+Article+Links","display_url":"theglobeandmail.com/canada/articleâ€¦","indices":[140,163]}]	Every #coronavirus vaccine has a barcode to allow tracking. Canada lacks this simple technology so it enters data manually, by @Justin_Ling https://t.co/2HowFwLFU6 via @globeandmail #COVID19 #vaccination #cdnhealth #cdnpoli #DigitalHealth	120226.0	RT @picardonhealth: Every #coronavirus vaccine has a barcode to allow tracking. Canada lacks this simple technology so it enters data manuaâ€¦	211.0	True	full
661583	661583	604ce56a2d6e870038f626b1	2021-03-13 16:16:37	[]	[]	Sat Mar 13 15:08:00 +0000 2021	[]	[{"url":"https://t.co/VxsJURol4U","expanded_url":"https://www.wjbf.com/top-stories/covid-19-relief-bill-includes-5-billion-for-black-farmers/","display_url":"wjbf.com/top-stories/coâ€¦","indices":[243,266]}]	During the campaign, I met with Black farmers whoâ€™ve faced generations of discrimination and are struggling to survive this pandemic. Thatâ€™s why Iâ€™m so proud that the COVID-19 relief bill makes historic investments to right these injustices. https://t.co/VxsJURol4U	937536.0	RT @ReverendWarnock: During the campaign, I met with Black farmers whoâ€™ve faced generations of discrimination and are struggling to surviveâ€¦	281.0	True	full
661584	661584	604ce56a2d6e870038f626b9	2021-03-13 16:16:37	[{"text":"Retirestyle","indices":[97,109]},{"text":"Weightloss","indices":[110,121]}]	[{"url":"https://t.co/GLhVV1vysq","expanded_url":"https://retirestyletravel.com/how-to-lose-covid-weight/","display_url":"retirestyletravel.com/how-to-lose-coâ€¦","indices":[255,278]}]		[]	[]			@RebekahCharles0 If you want to lose weight you gained during the pandemic like I did, read this #Retirestyleâ€¦ https://t.co/C0UAD5B1vd	3925.0	True	full
661585	661585	604ce56a2d6e870038f626c1	2021-03-13 16:16:37	[]	[]	Sat Mar 13 14:08:04 +0000 2021	[]	[{"url":"https://t.co/gDGnyi89Mp","expanded_url":"https://drive.google.com/file/d/1t0OyMQS_sn2V9Jb5kwV5ONJJf4Za1wuX/view","display_url":"drive.google.com/file/d/1t0OyMQâ€¦","indices":[258,281]}]	Â¿CuÃ¡les son las condiciones sanitarias que lo permiten? Consejo Asesor COVID19 recomienda positividad &lt; 4% e incidencia diaria &lt; 5 casos x 100 mil habs Desgraciadamente eso se cumple hoy en menos de 15 comunas (que suman menos de 55 mil habitantes) https://t.co/gDGnyi89Mp	24816.0	RT @elaval: Â¿CuÃ¡les son las condiciones sanitarias que lo permiten? Consejo Asesor COVID19 recomienda positividad &lt; 4% e incidencia diariaâ€¦	441.0	True	full
661586	661586	604ce56a2d6e870038f626c7	2021-03-13 16:16:37	[]	[]	Fri Mar 12 06:41:13 +0000 2021	[]	[{"url":"https://t.co/FlpBg6ti9s","expanded_url":"http://doi.org/10.1126/science.abc9531","display_url":"doi.org/10.1126/sciencâ€¦","indices":[64,87]}]	All the effort at @TheFrankelLab reflected in @ScienceMagazine: https://t.co/FlpBg6ti9s. Bacterial T3SS-injected effectors form robust networks sustaining infection even when reduced a 60% and help to host adaption. Trained AI inferred the infectivity of alternative networks. https://t.co/Qxw9vcJaWj	141.0	RT @druanogallego: All the effort at @TheFrankelLab reflected in @ScienceMagazine: https://t.co/FlpBg6ti9s. Bacterial T3SS-injected effectoâ€¦	19.0	True	full
661587	661587	604ce56a2d6e870038f626cb	2021-03-13 16:16:37	[]	[]	Sat Mar 13 16:04:45 +0000 2021	[]	[{"url":"https://t.co/AQJ4n83sZM","expanded_url":"https://kickstarter.com/projects/gregstolze/different-trouble?ref=project_tweet","display_url":"kickstarter.com/projects/gregsâ€¦","indices":[37,60]}]	Hoo boy, 188 minutes and $500 to go. https://t.co/AQJ4n83sZM Note: There are seven slots left at the $110 level that gets you in a game run by me, the designer! (Also, I replenished the tiers with the cool patches.) https://t.co/ZfIKbMAKvY	4043.0	RT @GregStolze: Hoo boy, 188 minutes and $500 to go. https://t.co/AQJ4n83sZM Note: There are seven slots left at the $110 level that gets yâ€¦	336.0	True	full
661588	661588	604ce56a2d6e870038f626cf	2021-03-13 16:16:37	[]	[]	Sat Mar 13 14:26:41 +0000 2021	[{"text":"Sachsen","indices":[50,58]},{"text":"dd1303","indices":[185,192]},{"text":"Dresden","indices":[193,201]}]	[{"url":"https://t.co/SuUqyrZvs9","expanded_url":"https://twitter.com/Pixel_Roulette/status/1370741832284508166","display_url":"twitter.com/Pixel_Rouletteâ€¦","indices":[202,225]}]	Volle SolidaritÃ¤t mit allen Antifaschist:innen in #Sachsen! Ihr werdet leider immer wieder vergessen, wenn die Nazis und ihre Sympathisant:innen den Ruf des Freistaates versauen. /TN #dd1303 #Dresden https://t.co/SuUqyrZvs9	30319.0	RT @watch_union: Volle SolidaritÃ¤t mit allen Antifaschist:innen in #Sachsen! Ihr werdet leider immer wieder vergessen, wenn die Nazis undâ€¦	10.0	True	full
661589	661589	604ce56b2d6e870038f626e3	2021-03-13 16:16:37	[]	[]	Fri Mar 12 20:46:15 +0000 2021	[]	[{"url":"https://t.co/B7d1nhD4YQ","expanded_url":"https://talkingpointsmemo.com/news/trump-covid-vaccination-distribution-biden","display_url":"talkingpointsmemo.com/news/trump-covâ€¦","indices":[136,159]}]	RT this story and you'll make it appreciably harder for Trump and his toadies to keep lying about having a plan to vaccinate Americans. https://t.co/B7d1nhD4YQ	358731.0	RT @joshtpm: RT this story and you'll make it appreciably harder for Trump and his toadies to keep lying about having a plan to vaccinate Aâ€¦	2112.0	True	full
661590	661590	604ce56b2d6e870038f626ed	2021-03-13 16:16:37	[{"text":"stream","indices":[95,102]},{"text":"streams","indices":[103,111]},{"text":"streamer","indices":[112,121]},{"text":"streamers","indices":[122,132]},{"text":"live","indices":[133,138]},{"text":"lives","indices":[139,145]},{"text":"livoooos","indices":[146,155]},{"text":"letsplays","indices":[156,166]},{"text":"let","indices":[167,171]},{"text":"let","indices":[179,183]},{"text":"zelda","…	[{"url":"https://t.co/k4zGKumLCI","expanded_url":"https://twitch.tv/skull_kiyd","display_url":"twitch.tv/skull_kiyd","indices":[62,85]}]		[]	[]			Let's Play #8 The Legend Zelda Majora's Mask sur Nintendo 64 https://t.co/k4zGKumLCI # twitch #stream #streamsâ€¦ https://t.co/XKyQpbkZ8r	8.0	True	full
661591	661591	604ce56b2d6e870038f626fb	2021-03-13 16:16:37	[]	[]	Thu Mar 11 19:09:11 +0000 2021	[{"text":"health","indices":[0,7]},{"text":"fitness","indices":[8,16]},{"text":"erections","indices":[17,27]},{"text":"sexuality","indices":[28,38]},{"text":"wellness","indices":[39,48]},{"text":"sexual_health","indices":[49,63]},{"text":"usa","indices":[64,68]},{"text":"uk","indices":[69,72]},{"text":"canada","indices":[73,80]},{"text":"Australia","indices":[81,91]},{"text":"France","indices":[9…	[{"url":"https://t.co/TapnQw7bSj","expanded_url":"https://bit.ly/Male-Extra-Usa","display_url":"bit.ly/Male-Extra-Usa","indices":[199,222]}]	#health #fitness #erections #sexuality #wellness #sexual_health #usa #uk #canada #Australia #France #Austria #orgasm #medicine #COVID19 #Corona #PeoplesVaccine #CovidVaccine Get harder erections https://t.co/TapnQw7bSj	0.0	RT @health6wellness: #health #fitness #erections #sexuality #wellness #sexual_health #usa #uk #canada #Australia #France #Austria #orgasmâ€¦	0.0	True	full
661592	661592	604ce56b2d6e870038f62707	2021-03-13 16:16:37	[]	[]	Thu Mar 11 15:29:26 +0000 2021	[{"text":"TXT","indices":[247,251]}]	[{"url":"https://t.co/KN547EY2Yo","expanded_url":"https://www.elitedaily.com/p/the-unstoppable-txt-63896681?utm_campaign=elitedaily&utm_content=1615476566&utm_medium=owned&utm_source=twitter","display_url":"elitedaily.com/p/the-unstoppaâ€¦","indices":[252,275]}]	Introducing Elite Daily's March cover stars, @TXT_members âœ¨ Soobin, Yeonjun, Beomgyu, Taehyun, and Hueningkai discuss using their pandemic experiences as songwriting inspiration, their third year together, and more. (âœ�ï¸�: @Haekoko, ðŸ“·: Ahn Yeonhoo) #TXT https://t.co/KN547EY2Yo	186965.0	RT @EliteDaily: Introducing Elite Daily's March cover stars, @TXT_members âœ¨ Soobin, Yeonjun, Beomgyu, Taehyun, and Hueningkai discuss usingâ€¦	2423.0	True	full
661593	661593	604ce56b2d6e870038f6270d	2021-03-13 16:16:37	[]	[]	Fri Mar 12 12:23:12 +0000 2021	[]	[{"url":"https://t.co/orOpLt54N6","expanded_url":"https://t.me/mahadaovietnam","display_url":"t.me/mahadaovietnam","indices":[229,252]}]	Xin ChÃ o, Vietnam! ðŸ™� @TheMahaDAO is now in Vietnam ðŸš€ ðŸŒ� MahaDAO is excited to extend its reach globally. This is the first such non-English community that we will be fostering. Many more to come! Join our Vietnamese community: https://t.co/orOpLt54N6 https://t.co/4WDZxMyTYC	29422.0	RT @TheMahaDAO: Xin ChÃ o, Vietnam! ðŸ™� @TheMahaDAO is now in Vietnam ðŸš€ ðŸŒ� MahaDAO is excited to extend its reach globally. This is the firstâ€¦	0.0	True	full
661594	661594	604ce56b2d6e870038f62731	2021-03-13 16:16:38	[]	[]	Sat Mar 13 16:15:24 +0000 2021	[{"text":"followback","indices":[153,164]},{"text":"siguemeytesigo","indices":[167,182]},{"text":"news","indices":[185,190]}]	[{"url":"https://t.co/uRbb4FAjtG","expanded_url":"https://cutt.ly/5zh5DU1","display_url":"cutt.ly/5zh5DU1","indices":[99,122]},{"url":"https://t.co/i7vvPCuzTQ","expanded_url":"http://youtu.be/Yauv4Fc3ivs","display_url":"youtu.be/Yauv4Fc3ivs","indices":[127,150]}]	A new top Intel exec explains how he's preparing the firm for its challenging next chapter (INTC) (https://t.co/uRbb4FAjtGâ€‹â€‹) (https://t.co/i7vvPCuzTQ) (#followback) (#siguemeytesigo) (#news)	18872.0	RT @iElielSepulchro: A new top Intel exec explains how he's preparing the firm for its challenging next chapter (INTC) (https://t.co/uRbb4Fâ€¦	686.0	True	full
661595	661595	604ce56c2d6e870038f6273b	2021-03-13 16:16:38	[]	[]	Sat Mar 13 15:48:00 +0000 2021	[]	[{"url":"https://t.co/XEMmAVtsfL","expanded_url":"https://schoolsweek.co.uk/government-asks-capita-for-cash-back-over-cancelled-sats/","display_url":"schoolsweek.co.uk/government-askâ€¦","indices":[208,231]}]	Exclusive: The government is in talks over its Â£109 million contract with outsourcing firm Capita to manage primary school tests to see if it can get a reduction following the cancellation of SATs this year https://t.co/XEMmAVtsfL	94516.0	RT @SchoolsWeek: Exclusive: The government is in talks over its Â£109 million contract with outsourcing firm Capita to manage primary schoolâ€¦	557.0	True	full
661596	661596	604ce56c2d6e870038f62741	2021-03-13 16:16:38	[]	[]	Sat Mar 13 15:37:29 +0000 2021	[]	[{"url":"https://t.co/gVLSVsg8y7","expanded_url":"https://www.foxnews.com/politics/mark-levin-biden-disgusting-propagandistic-speech","display_url":"foxnews.com/politics/mark-â€¦","indices":[265,288]}]	"Last summer, Trump contracted &amp; paid for 800M doses to cover 400M people. On 12/23, when only Pfizer &amp; Moderna had received emergency authorizations, the Trump Admin ordered another 200M vaccinations. Where you think these vaccines are coming from?â€�~Levin https://t.co/gVLSVsg8y7	2744.0	RT @ginthegin: "Last summer, Trump contracted &amp; paid for 800M doses to cover 400M people. On 12/23, when only Pfizer &amp; Moderna had receivedâ€¦	5637.0	True	full
661597	661597	604ce56c2d6e870038f6274d	2021-03-13 16:16:38	[]	[]	Sat Mar 13 10:31:57 +0000 2021	[]	[{"url":"https://t.co/JEmoCqYlb8","expanded_url":"https://www.msf.org/msf-urges-wealthy-countries-not-block-covid-19-patent-waiver","display_url":"msf.org/msf-urges-wealâ€¦","indices":[253,276]}]	3. Esta exenciÃ³n es apoyada por muchas organizaciones de la sociedad civil: MÃ©dicos Sin Frontera, Oxfam, Partners In Health, HRW, Public Citizen, MoveOn, Indivisible, entre otras. Pero Moreno, siempre al servicio del capital, jamÃ¡s de los seres humanos https://t.co/JEmoCqYlb8	106865.0	RT @GuillaumeLong: 3. Esta exenciÃ³n es apoyada por muchas organizaciones de la sociedad civil: MÃ©dicos Sin Frontera, Oxfam, Partners In Heaâ€¦	568.0	True	full
661598	661598	604ce56c2d6e870038f62765	2021-03-13 16:16:39	[]	[]	Sat Mar 13 16:08:22 +0000 2021	[{"text":"esr","indices":[256,260]},{"text":"quoiquilencoute","indices":[262,278]}]	[{"url":"https://t.co/tUCp1cXevv","expanded_url":"https://www.wesign.it/fr/science/pour-lavenir-de-la-recherche-francaise-face-au-covid--demandons-au-gouvernement-la-prolongation-de-tous-les-contrats-de-recherche","display_url":"wesign.it/fr/science/pouâ€¦","indices":[130,153]}]	Alors signez la pÃ©tition du Groupe de RÃ©flexion et d'Action des Jeunes Chercheurs pour la prolongation des contrats de recherche: https://t.co/tUCp1cXevv La recherche franÃ§aise dÃ©croche dÃ©jÃ suffisamment sans en plus sacrifier les jeunes scientifiques. #esr, #quoiquilencoute	1511.0	RT @patrlemaire: Alors signez la pÃ©tition du Groupe de RÃ©flexion et d'Action des Jeunes Chercheurs pour la prolongation des contrats de recâ€¦	329.0	True	full
661599	661599	604ce56c2d6e870038f6276d	2021-03-13 16:16:39	[]	[]	Sat Mar 13 15:58:52 +0000 2021	[]	[{"url":"https://t.co/YWMWEPvegS","expanded_url":"https://twitter.com/goddeketal/status/1370760425143435264","display_url":"twitter.com/goddeketal/staâ€¦","indices":[278,301]}]	Emphasizing: â€œ&gt; 80% of the authors of the "Scientific consensus on the COVID-19 pandemic" papers are supported by the @gatesfoundation financed.â€� Sad thing is, such as these are so arrogant that they donâ€™t even hide their agenda, and we swallow it hook, line, and injection. https://t.co/YWMWEPvegS https://t.co/adqYCTzsk9	1096.0	RT @birb_k: Emphasizing: â€œ&gt; 80% of the authors of the "Scientific consensus on the COVID-19 pandemic" papers are supported by the @gatesfouâ€¦	85.0	True	full
661600	661600	604ce56c2d6e870038f6276f	2021-03-13 16:16:39	[]	[]	Sat Mar 13 14:47:57 +0000 2021	[]	[{"url":"https://t.co/IOvZ9tieoK","expanded_url":"https://es.gofundme.com/f/27snqmjw9c?utm_medium=referral&utm_source=l.facebook.com&utm_campaign=comms_gfm+27snqmjw9c&fbclid=IwAR3szbqbJ3a6c4jGsnyjBbbDzqiOZpMN6ZPFEiDJ5RQ4fgH6sSXaSsCb5Tg","display_url":"es.gofundme.com/f/27snqmjw9c?uâ€¦","indices":[260,283]}]	Esta sanitaria que ha estado en primera lÃ­nea contra el COVID ha sufrido repentinamente a sus 20 aÃ±os una lesiÃ³n medular. La rehabilitaciÃ³n del primer aÃ±o es vital. LucÃ­a abriÃ³ este crowdfunding para poder costeÃ¡rsela. A punto de lograr el objetivo. --&gt; https://t.co/IOvZ9tieoK https://t.co/WwO3ZhmOVY	81653.0	RT @Juanmi_News: Esta sanitaria que ha estado en primera lÃ­nea contra el COVID ha sufrido repentinamente a sus 20 aÃ±os una lesiÃ³n medular.â€¦	371.0	True	full
661601	661601	604ce56c2d6e870038f62799	2021-03-13 16:16:39	[]	[]	Sat Mar 13 09:25:06 +0000 2021	[{"text":"BSC","indices":[86,90]},{"text":"BinanceSmartChain","indices":[127,145]},{"text":"DeFi","indices":[248,253]},{"text":"DefiNews","indices":[254,263]},{"text":"SmartLiquidity","indices":[264,279]}]	[{"url":"https://t.co/aMIldSokhx","expanded_url":"https://peakdefi.medium.com/binance-smart-chain-integration-tokenomics-update-40a594a387b1","display_url":"peakdefi.medium.com/binance-smart-â€¦","indices":[224,247]}]	âœ³ï¸� @PEAKDEFI will be integrating with @BinanceChain very soon to bring $PEAK Token to #BSC community âœ³ï¸� PEAK integration with #BinanceSmartChain will be focus on lowering down the transaction fee cost for its user â¬‡ï¸� INFO https://t.co/aMIldSokhx #DeFi #DefiNews #SmartLiquidity	27317.0	RT @Definews_Info: âœ³ï¸� @PEAKDEFI will be integrating with @BinanceChain very soon to bring $PEAK Token to #BSC community âœ³ï¸� PEAK integratioâ€¦	272.0	True	full
661602	661602	604ce56d2d6e870038f627bb	2021-03-13 16:16:40	[]	[]	Sat Mar 13 10:41:58 +0000 2021	[]	[{"url":"https://t.co/WN8Elydg6p","expanded_url":"https://alastaircampbell.org/2021/03/twenty-anniversary-events-that-confirm-johnsons-criminal-negligence-on-covid/","display_url":"alastaircampbell.org/2021/03/twentyâ€¦","indices":[222,245]}]	Blog - Twenty things that happened a year ago today, which combine to paint the picture of CRIMINAL NEGLIGENCE on the part of @BorisJohnson government, whose actions and inactions have cost so many lives and livelihoods https://t.co/WN8Elydg6p	687996.0	RT @campbellclaret: Blog - Twenty things that happened a year ago today, which combine to paint the picture of CRIMINAL NEGLIGENCE on the pâ€¦	560.0	True	full
661603	661603	604ce56d2d6e870038f627d9	2021-03-13 16:16:40	[]	[]	Sat Mar 13 15:24:01 +0000 2021	[{"text":"KCAs","indices":[85,90]},{"text":"VoteBTS","indices":[91,99]}]	[{"url":"https://t.co/aTXfgNHpcF","expanded_url":"http://kidschoiceawards.com/","display_url":"kidschoiceawards.com","indices":[218,241]}]	ðŸš¨ÃšLTIMAS HORASðŸš¨ ðŸš¨ÃšLTIMO DÃ�AðŸš¨ RETO: ðŸ”ƒ200 R T y ðŸ’¬100 comentarios. ðŸš§PARTICIPEN #KCAs #VoteBTS @BTS_twt UN ÃšLTIMO ESFUERZO ARMY, ESTO YA CASI ACABA. IMPORTANTE: Dejen sus vÃ—tos en la web, son los mÃ¡s seguros ðŸ“Œ https://t.co/aTXfgNHpcF https://t.co/VQecPWiklC	13021.0	RT @dinamicsBTSesp: ðŸš¨ÃšLTIMAS HORASðŸš¨ ðŸš¨ÃšLTIMO DÃ�AðŸš¨ RETO: ðŸ”ƒ200 R T y ðŸ’¬100 comentarios. ðŸš§PARTICIPEN #KCAs #VoteBTS @BTS_twt UN ÃšLTIMâ€¦	643.0	True	full
661604	661604	604ce56d2d6e870038f627e5	2021-03-13 16:16:40	[]	[]	Sat Mar 13 16:09:58 +0000 2021	[]	[{"url":"https://t.co/ynPVDFxw4h","expanded_url":"https://www.washingtonpost.com/technology/2021/03/12/hundreds-covid-cases-reported-tesla-plant-following-musks-defiant-reopening-county-data-shows/","display_url":"washingtonpost.com/technology/202â€¦","indices":[247,270]}]	Elon Musk called panic over the coronavirus dumb, predicted there would be â€œclose to zero new casesâ€� by last April and has questioned vaccines. When he defiantly reopened a Tesla plant in the Bay Area last year, hundreds of people got infected https://t.co/ynPVDFxw4h	50097.0	RT @markberman: Elon Musk called panic over the coronavirus dumb, predicted there would be â€œclose to zero new casesâ€� by last April and hasâ€¦	7949.0	True	full
661605	661605	604ce56d2d6e870038f627eb	2021-03-13 16:16:40	[]	[]	Thu Mar 11 09:49:01 +0000 2021	[{"text":"RegisterToVote","indices":[157,172]}]	[{"url":"https://t.co/NRcykgCNHC","expanded_url":"http://gov.uk/register-to-vote","display_url":"gov.uk/register-to-voâ€¦","indices":[193,216]},{"url":"https://t.co/V6NS1B8b2a","expanded_url":"https://www.electoralcommission.org.uk/sites/default/files/2021-03/Application%20to%20vote%20by%20post.pdf","display_url":"electoralcommission.org.uk/sites/default/â€¦","indices":[255,278]},{"url":"https://…	Under-registered and under-represented communities have been disproportionately impacted by the Covid. Their voice needs to be at the heart of the recovery. #RegisterToVote by COP on 19 Apr at https://t.co/NRcykgCNHC and for postal vote by 5pm on 20 Apr https://t.co/V6NS1B8b2a https://t.co/Uj62zQR8jx	672.0	RT @ElisabethPop13: Under-registered and under-represented communities have been disproportionately impacted by the Covid. Their voice needâ€¦	1087.0	True	full
661606	661606	604ce56e2d6e870038f62803	2021-03-13 16:16:40	[]	[{"url":"https://t.co/yA4z8DKGtY","expanded_url":"http://nirsal.com","display_url":"nirsal.com","indices":[138,161]}]		[]	[]			@IfeniyiOmokanye We're NIRSAL Plc not NIRSAL Microfinance Bank. NIRSAL Plc doesn't give loans. To find out about NIâ€¦ https://t.co/GeaUp8R8a2	39128.0	True	full
661607	661607	604ce56e2d6e870038f62817	2021-03-13 16:16:40	[]	[]	Sat Mar 13 16:14:07 +0000 2021	[]	[{"url":"https://t.co/xTvH5tf1p6","expanded_url":"https://trib.al/oAfhUeM","display_url":"trib.al/oAfhUeM","indices":[169,192]}]	British Airways is considering using some of its biggest planes on short routes to sunspots like Greece this summer as the U.K. is poised to restart international trips https://t.co/xTvH5tf1p6	7127210.0	RT @business: British Airways is considering using some of its biggest planes on short routes to sunspots like Greece this summer as the U.â€¦	1422.0	True	full
661608	661608	604ce56e2d6e870038f6282b	2021-03-13 16:16:41	[]	[]	Sat Mar 13 06:15:13 +0000 2021	[]	[{"url":"https://t.co/PDgV8ANr00","expanded_url":"https://fredericksburg.com/sports/high-school/high-school-football-massaponax-uses-smothering-defense-to-blank-mountain-view/article_731daec2-ac83-53a2-a818-b80c83cea5f6.html?utm_campaign=snd-autopilot&utm_medium=social&utm_source=twitter_NewsInTheBurg","display_url":"fredericksburg.com/sports/high-scâ€¦","indices":[239,262]}]	At each Massaponax football practice, thereâ€™s a drill that goes something like this: the ball is swung outside on a 5-yard screen pass, at which point its unlucky recipient is met by 11 teammates harboring less-than-charitable intentions. https://t.co/PDgV8ANr00	14114.0	RT @NewsInTheBurg: At each Massaponax football practice, thereâ€™s a drill that goes something like this: the ball is swung outside on a 5-yaâ€¦	543.0	True	full
661609	661609	604ce56e2d6e870038f6282d	2021-03-13 16:16:41	[]	[]	Sat Mar 13 14:30:00 +0000 2021	[{"text":"COVID19","indices":[104,112]},{"text":"EcuadorSeVacuna","indices":[228,244]},{"text":"ArrimemosElHombro","indices":[248,266]}]	[{"url":"https://t.co/zrinzzgJcp","expanded_url":"http://www.planvacunarse.ec","display_url":"planvacunarse.ec","indices":[124,147]}]	Si tienes mÃ¡s de 65 aÃ±os o conoces a alguien que los tenga y quiera vacunarse voluntariamente contra la #COVID19, ingresa a https://t.co/zrinzzgJcp a partir del 15 de marzo y llena los datos para agendar una cita de vacunaciÃ³n. #EcuadorSeVacuna #ArrimemosElHombro https://t.co/49DDcLxAJy	442358.0	RT @ComunicacionEc: Si tienes mÃ¡s de 65 aÃ±os o conoces a alguien que los tenga y quiera vacunarse voluntariamente contra la #COVID19, ingreâ€¦	323060.0	True	full
661610	661610	604ce56e2d6e870038f6282f	2021-03-13 16:16:41	[]	[]	Tue Mar 02 22:20:18 +0000 2021	[{"text":"MARATONABONVOYAGE","indices":[0,18]}]	[{"url":"https://t.co/stF6U7o5Zq","expanded_url":"http://twitch.tv/bpblives","display_url":"twitch.tv/bpblives","indices":[47,70]}]	#MARATONABONVOYAGE ðŸ—“ï¸� 15/03 a 11/04 â�° 19:00 ðŸ”— https://t.co/stF6U7o5Zq Durante 4 semanas transmitiremos as 4 temporadas do BTS BON VOYAGE, contando com um episÃ³dio + behind por dia! Confira o calendÃ¡rio nos tweets abaixo. + https://t.co/2janAyYRfn	153825.0	RT @btsparabarmys: #MARATONABONVOYAGE ðŸ—“ï¸� 15/03 a 11/04 â�° 19:00 ðŸ”— https://t.co/stF6U7o5Zq Durante 4 semanas transmitiremos as 4 temporadasâ€¦	337.0	True	full
661611	661611	604ce56e2d6e870038f62835	2021-03-13 16:16:41	[]	[]	Sat Mar 13 15:33:00 +0000 2021	[{"text":"pandemic","indices":[183,192]},{"text":"lockdown","indices":[193,202]},{"text":"Punjab","indices":[203,210]},{"text":"pmikhardtimeplayer","indices":[211,230]}]	[{"url":"https://t.co/GW3bViKhTL","expanded_url":"https://dailyrapidnews.com/eng/2021/03/13/punjab-tightens-covid-19-restrictions-businesses-to-close-at-6pm-from-today/","display_url":"dailyrapidnews.com/eng/2021/03/13â€¦","indices":[231,254]}]	All business centres will close at 6pm and will not be permitted to operate on weekends. The policy of 50pc work from home for both public and private offices has also been enforced. #pandemic #lockdown #Punjab #pmikhardtimeplayer https://t.co/GW3bViKhTL	103.0	RT @DailyRapidNews: All business centres will close at 6pm and will not be permitted to operate on weekends. The policy of 50pc work from hâ€¦	755.0	True	full
661612	661612	604ce56f2d6e870038f6284f	2021-03-13 16:16:41	[]	[]	Thu Mar 11 02:15:15 +0000 2021	[{"text":"DistintivoEscudo","indices":[7,24]},{"text":"HidalgoMÃ¡sFuerte","indices":[257,274]}]	[{"url":"https://t.co/jAo8k6StFw","expanded_url":"http://distintivoescudo.hidalgo.gob.mx","display_url":"distintivoescudo.hidalgo.gob.mx","indices":[232,255]}]	Con el #DistintivoEscudo el @gobiernohidalgo reconoce a las empresas que aplican los protocolos de bioseguridad para cuidar la salud de sus trabajadores y clientes. AsÃ­ como estos negocios tu tambiÃ©n puedes registrar a tu MiPyME en https://t.co/jAo8k6StFw. #HidalgoMÃ¡sFuerte https://t.co/dW4jjFYjsT	272573.0	RT @omarfayad: Con el #DistintivoEscudo el @gobiernohidalgo reconoce a las empresas que aplican los protocolos de bioseguridad para cuidarâ€¦	1.0	True	full
661613	661613	604ce56f2d6e870038f62851	2021-03-13 16:16:41	[]	[]	Sat Mar 13 16:10:36 +0000 2021	[]	[{"url":"https://t.co/Ap9PaeFHUL","expanded_url":"https://www.detroitnews.com/story/business/2021/03/12/michigans-upper-peninsula-tourism-record-visitors-covid-19-summer-2021/6912994002/","display_url":"detroitnews.com/story/businessâ€¦","indices":[143,166]}]	.@UpperPeninsula rocks the pandemic: "When everything else is closed, the outdoors is open.â€� ðŸ”’For subscribers by Dan B. Jones, h/t @alwilsonDN https://t.co/Ap9PaeFHUL	4417.0	RT @GaryMiles_DN: .@UpperPeninsula rocks the pandemic: "When everything else is closed, the outdoors is open.â€� ðŸ”’For subscribers by Dan B. Jâ€¦	304655.0	True	full
661614	661614	604ce56f2d6e870038f62873	2021-03-13 16:16:41	[]	[]	Sat Mar 13 15:19:25 +0000 2021	[]	[{"url":"https://t.co/1lrZ2AB6Xg","expanded_url":"https://aje.io/ps6dd","display_url":"aje.io/ps6dd","indices":[240,263]}]	Israeli settlements are illegal under international law as they violate the Fourth Geneva Convention, which prohibits an occupying power from transferring its population to the area it occupies. Palestine and Israel: Mapping an annexation https://t.co/1lrZ2AB6Xg https://t.co/1Wdzklmw96	6673671.0	RT @AJEnglish: Israeli settlements are illegal under international law as they violate the Fourth Geneva Convention, which prohibits an occâ€¦	1707.0	True	full
661615	661615	604ce56f2d6e870038f6288b	2021-03-13 16:16:42	[]	[]	Sat Mar 13 15:30:29 +0000 2021	[{"text":"TEMUCO","indices":[0,7]}]	[{"url":"https://t.co/VA7TT84sfQ","expanded_url":"http://www.rnearaucania.cl","display_url":"rnearaucania.cl","indices":[257,280]}]	#TEMUCO Desde 15 de marzo, la vacunaciÃ³n que se estaba realizando en las instalaciones del @pabellon_arau PabellÃ³n AraucanÃ­a continuarÃ¡ en el Gimnasio OlÃ­mpico de la Universidad de La Frontera ubicado en calle Uruguay 1720. @reddeemergencia @RNEAraucania https://t.co/VA7TT84sfQ https://t.co/tzG8s9yNny	29679.0	RT @RNEAraucania: #TEMUCO Desde 15 de marzo, la vacunaciÃ³n que se estaba realizando en las instalaciones del @pabellon_arau PabellÃ³n Araucâ€¦	1026712.0	True	full
661616	661616	604ce56f2d6e870038f6288d	2021-03-13 16:16:41	[]	[{"url":"https://t.co/HAzTM04lAp","expanded_url":"https://microchop.substack.com/p/platinum-view-counts-and-radio-demo","display_url":"microchop.substack.com/p/platinum-vieâ€¦","indices":[198,221]}]		[]	[]			25) People like OGDonNinja flipping the intended use of YouTube on its head falls right in line with the long histoâ€¦ https://t.co/3lNNrBgvrf	9187.0	True	full
661617	661617	604ce56f2d6e870038f62895	2021-03-13 16:16:42	[]	[]	Sat Mar 13 16:15:46 +0000 2021	[{"text":"ENVIVO","indices":[0,7]},{"text":"24Tarde","indices":[80,88]}]	[{"url":"https://t.co/LmtXsczfXd","expanded_url":"http://bit.ly/2w8zlIe","display_url":"bit.ly/2w8zlIe","indices":[114,137]}]	#ENVIVO Minsal confirmÃ³ 5.982 nuevos casos de Covid-19 en las Ãºltimas 24 horas #24Tarde Sigue la seÃ±al en vivo https://t.co/LmtXsczfXd https://t.co/mBhYvU2bY5	3780916.0	RT @24HorasTVN: #ENVIVO Minsal confirmÃ³ 5.982 nuevos casos de Covid-19 en las Ãºltimas 24 horas #24Tarde Sigue la seÃ±al en vivo https://tâ€¦	1054.0	True	full
661618	661618	604ce56f2d6e870038f6289d	2021-03-13 16:16:42	[]	[]	Sat Mar 13 12:10:00 +0000 2021	[]	[{"url":"https://t.co/ZIT9B5cR6x","expanded_url":"https://reut.rs/3rUJqmM","display_url":"reut.rs/3rUJqmM","indices":[116,139]}]	â€˜Put on your face mask!â€™ Mexico's lucha libre wrestlers are walking the streets, urging people to put on face masks https://t.co/ZIT9B5cR6x https://t.co/zOIV0NJ3sa	23228906.0	RT @Reuters: â€˜Put on your face mask!â€™ Mexico's lucha libre wrestlers are walking the streets, urging people to put on face masks https://t.â€¦	3.0	True	full
661619	661619	604ce56f2d6e870038f628a3	2021-03-13 16:16:42	[]	[]	Sat Mar 13 11:11:16 +0000 2021	[]	[{"url":"https://t.co/atIzV5Fiwj","expanded_url":"http://julswap.com","display_url":"julswap.com","indices":[110,133]},{"url":"https://t.co/ta4cQZWmTd","expanded_url":"http://JulSwap.com","display_url":"JulSwap.com","indices":[197,220]}]	ðŸ’°$15,000 JULD Shared! JULD Trading Competition ðŸš€ ðŸ—“ March 14th 3pm UTC - March 29th 3pm UTC! $JULD/ BNB on https://t.co/atIzV5Fiwj ðŸ�† 10 traders w/ Max. Volume of trades share prize pool! âž¡ï¸�https://t.co/ta4cQZWmTd https://t.co/4LRcbJ0QvW	150262.0	RT @JulSwap: ðŸ’°$15,000 JULD Shared! JULD Trading Competition ðŸš€ ðŸ—“ March 14th 3pm UTC - March 29th 3pm UTC! $JULD/ BNB on https://t.co/atIâ€¦	83.0	True	full
661620	661620	604ce56f2d6e870038f628ab	2021-03-13 16:16:42	[{"text":"CoronavirusVaccine","indices":[50,69]},{"text":"coronavirus","indices":[154,166]}]	[{"url":"https://t.co/GQCUsjjiYP","expanded_url":"https://www.somersetlive.co.uk/news/somerset-news/what-happened-somersets-local-democracy-5146755?utm_source=twitter.com&utm_medium=social&utm_campaign=sharebar","display_url":"somersetlive.co.uk/news/somerset-â€¦","indices":[217,240]}]		[]	[]			Feeling really grotty today after having my first #CoronavirusVaccine yesterday. But no better how bad the side effâ€¦ https://t.co/UKfhVar0ur	703.0	True	full
661621	661621	604ce56f2d6e870038f628af	2021-03-13 16:16:42	[]	[]	Thu Mar 11 23:00:00 +0000 2021	[]	[{"url":"https://t.co/g6I6645ZnW","expanded_url":"http://bit.ly/YGO-VOL2","display_url":"bit.ly/YGO-VOL2","indices":[99,122]}]	Yu-Gi-Oh! The AudioManga Volume 2 is OUT NOW! The is a collection of Chapters 8-15! Enjoy! &gt; https://t.co/g6I6645ZnW https://t.co/HlipeGnKQi	1526.0	RT @DoctorMenace: Yu-Gi-Oh! The AudioManga Volume 2 is OUT NOW! The is a collection of Chapters 8-15! Enjoy! &gt; https://t.co/g6I6645ZnW hâ€¦	1526.0	True	full
661622	661622	604ce5702d6e870038f628df	2021-03-13 16:16:42	[]	[]	Fri Mar 12 01:08:02 +0000 2021	[]	[{"url":"https://t.co/lKdA02juw7","expanded_url":"https://www.latimes.com/california/story/2021-03-11/la-reopening-indoor-restaurants-gyms-movie-theaters-early-as-monday","display_url":"latimes.com/california/stoâ€¦","indices":[245,268]}]	Indoor dining is off-limits entirely in the purple tier, but allowed in the red at limited capacity. If the vaccination threshold is met Friday, the new L.A. County public health officer order could go into effect as early as Monday morning. https://t.co/lKdA02juw7	3804259.0	RT @latimes: Indoor dining is off-limits entirely in the purple tier, but allowed in the red at limited capacity. If the vaccination threâ€¦	303.0	True	full
661623	661623	604ce5702d6e870038f628e1	2021-03-13 16:16:42	[]	[]	Thu Oct 15 08:44:53 +0000 2020	[{"text":"SparkDeFi","indices":[59,69]},{"text":"SFUEL","indices":[74,80]}]	[{"url":"https://t.co/S5l3cqlhVR","expanded_url":"https://medium.com/theecosystem/sparkdefi-innovative-cryptocurrency-based-fintech-platform-64ca71c9e71d?source=friends_link&sk=2696684dfdbc5ccf021936587bd57d2b","display_url":"medium.com/theecosystem/sâ€¦","indices":[82,105]}]	SparkDeFi website and roadmap launched! ðŸš€ Know more about #SparkDeFi and #SFUEL: https://t.co/S5l3cqlhVR by @ricozuniga.	13499.0	RT @SparkDeFi: SparkDeFi website and roadmap launched! ðŸš€ Know more about #SparkDeFi and #SFUEL: https://t.co/S5l3cqlhVR by @ricozuniga.	25.0	True	full
661624	661624	604ce5702d6e870038f62901	2021-03-13 16:16:43	[{"text":"BTC","indices":[216,220]}]	[{"url":"https://t.co/fHHpcEr9ys","expanded_url":"https://www.coindesk.com/bit","display_url":"coindesk.com/bit","indices":[170,193]},{"url":"https://t.co/9aQ8Gv66lR","expanded_url":"https://blockfolio.com/coin/BTC/signal/UFB30v0TW7","display_url":"blockfolio.com/coin/BTC/signaâ€¦","indices":[226,249]}]		[]	[]			"After a period of drops and consolidation since Mid-February, Bitcoin has found its mojo again and soared to new aâ€¦ https://t.co/Z7hErTb8bt	151.0	True	full
661625	661625	604ce5712d6e870038f6291f	2021-03-13 16:16:43	[{"text":"COVID_19","indices":[18,27]}]	[{"url":"https://t.co/VWFXpcSpz4","expanded_url":"https://www.francetvinfo.fr/live/message/604/ce3/f05/ff4/e90/264/5ee/014.html","display_url":"francetvinfo.fr/live/message/6â€¦","indices":[197,220]}]		[]	[]			via @franceinfo : #COVID_19 Bonjour pour ma part je me pose une question mais vous ne serze pas clouÃ© au pilori siâ€¦ https://t.co/zvOg1lx9as	2861.0	True	full
661626	661626	604ce5712d6e870038f62925	2021-03-13 16:16:43	[]	[]	Sat Mar 13 07:30:18 +0000 2021	[]	[{"url":"https://t.co/82EDyM0Bb8","expanded_url":"https://theliberal.ie/freedom-of-information-request-reveals-data-that-claims-irish-hospitals-were-well-below-average-occupancy-during-pandemic/","display_url":"theliberal.ie/freedom-of-infâ€¦","indices":[124,147]}]	Freedom of Information request reveals data that claims Irish hospitals were well below average occupancy during pandemic - https://t.co/82EDyM0Bb8 https://t.co/kTTzmOENQW	17007.0	RT @TheLiberal_ie: Freedom of Information request reveals data that claims Irish hospitals were well below average occupancy during pandemiâ€¦	244.0	True	full
661627	661627	604ce5712d6e870038f6292f	2021-03-13 16:16:43	[]	[{"url":"https://t.co/R6KNn8o54g","expanded_url":"http://a.msn.com/01/en-us/BB1eyktf?ocid=st","display_url":"a.msn.com/01/en-us/BB1eyâ€¦","indices":[259,282]}]		[]	[]			@GOP @TheDemocrats Cuomo had the toughest job due to all the influx of European travel to New York, Trump had the eâ€¦ https://t.co/2NddrEVQEN	9.0	True	full
661628	661628	604ce5712d6e870038f62943	2021-03-13 16:16:44	[]	[]	Fri Mar 12 19:25:31 +0000 2021	[]	[{"url":"https://t.co/NOHeB9PXNJ","expanded_url":"https://talkingpointsmemo.com/news/trump-covid-vaccination-distribution-biden","display_url":"talkingpointsmemo.com/news/trump-covâ€¦","indices":[150,173]}]	Trump had no plan to distribute the vaccine! He said this himself - the 'last mile' of distribution - shots into arms - was up to the states, not him https://t.co/NOHeB9PXNJ	5710.0	RT @JoshKovensky: Trump had no plan to distribute the vaccine! He said this himself - the 'last mile' of distribution - shots into arms - wâ€¦	58.0	True	full
661629	661629	604ce5712d6e870038f62947	2021-03-13 16:16:44	[]	[]	Mon Mar 08 11:30:00 +0000 2021	[{"text":"SiBienEnsemble","indices":[198,213]}]	[{"url":"https://t.co/MoEg1ohDXi","expanded_url":"http://b.fr/Rglmt-Jeu-Bose-Earbuds","display_url":"b.fr/Rglmt-Jeu-Boseâ€¦","indices":[249,272]}]	DÃ©couvrez la sÃ©lection de produits Bose pour vous accompagner dans votre entrainement quotidien et tentez de gagner les Ã©couteurs BOSE sport Earbuds ! ðŸ¤© Pour les gagner : RT &amp; Follow @Boulanger #SiBienEnsemble TAS : le 15/03 RÃ¨glement du jeu : https://t.co/MoEg1ohDXi	139354.0	RT @boulanger: DÃ©couvrez la sÃ©lection de produits Bose pour vous accompagner dans votre entrainement quotidien et tentez de gagner les Ã©couâ€¦	33.0	True	full
661630	661630	604ce5712d6e870038f62953	2021-03-13 16:16:44	[]	[{"url":"https://t.co/HM80fLj2qe","expanded_url":"https://GMG.me/","display_url":"GMG.me","indices":[159,182]},{"url":"https://t.co/5jMyl9XWnj","expanded_url":"https://GMG.me//277096","display_url":"GMG.me//277096","indices":[226,249]}]		[]	[]			Do you know any business that is struggling due to COVID-19? I can help anyone that owns commercial property, hasâ€¦ https://t.co/dO7msOO70i	1375.0	True	full
661631	661631	604ce5722d6e870038f62963	2021-03-13 16:16:44	[]	[]	Sat Mar 13 08:00:23 +0000 2021	[]	[{"url":"https://t.co/feHjSw3MEn","expanded_url":"https://elpais.com/cultura/2021-03-11/quien-puede-traducir-a-amanda-gorman.html?utm_source=Twitter&ssm=TW_CM_CUL#Echobox=1615570223","display_url":"elpais.com/cultura/2021-0â€¦","indices":[238,261]}]	La autora prefiere que sus versos sean vertidos a otras lenguas por mujeres, preferentemente negras o activistas. Tras la polÃ©mica en Holanda, ahora se ha vetado al traductor al catalÃ¡n por criterios no literarios. El debate estÃ¡ servido https://t.co/feHjSw3MEn Por @carlesgeli	581425.0	RT @elpais_cultura: La autora prefiere que sus versos sean vertidos a otras lenguas por mujeres, preferentemente negras o activistas. Trasâ€¦	99.0	True	full
661632	661632	604ce5722d6e870038f6297d	2021-03-13 16:16:44	[]	[{"url":"https://t.co/soPlZasxig","expanded_url":"https://zenodo.org/record/4073131","display_url":"zenodo.org/record/4073131","indices":[70,93]}]		[]	[]			@axios CoVID-19 Scientific Reports on the Truth !# Dr. Li-Meng YAN # https://t.co/soPlZasxig (Please scan the QR câ€¦ https://t.co/DtEfzdQFrb	34.0	True	full
661633	661633	604ce5722d6e870038f6299f	2021-03-13 16:16:45	[]	[]	Fri Mar 05 14:36:25 +0000 2021	[]	[{"url":"https://t.co/HulvqoLhqe","expanded_url":"https://twitter.com/NphcdaNG/status/1367768894623121408","display_url":"twitter.com/NphcdaNG/statuâ€¦","indices":[151,174]}]	If Person wey done dey coma since February last year wake up and see this picture, e go believe say na we invent the vaccine. Misplaced priorities... https://t.co/HulvqoLhqe	31527.0	RT @simplyEromz: If Person wey done dey coma since February last year wake up and see this picture, e go believe say na we invent the vacciâ€¦	872.0	True	full
661634	661634	604ce5722d6e870038f629a5	2021-03-13 16:16:45	[]	[]	Sat Mar 13 15:05:03 +0000 2021	[{"text":"FBI","indices":[9,13]}]	[{"url":"https://t.co/iL7sD5efWD","expanded_url":"http://tips.fbi.gov","display_url":"tips.fbi.gov","indices":[117,140]}]	Help the #FBI capture the rest of the individuals who took part in the January 6 violence at the U.S. Capitol. Visit https://t.co/iL7sD5efWD if you have information regarding this participant. When you leave a tip, refer to photo 192. https://t.co/IjZsxd6LRN	3307332.0	RT @FBI: Help the #FBI capture the rest of the individuals who took part in the January 6 violence at the U.S. Capitol. Visit https://t.co/â€¦	4194.0	True	full
661635	661635	604ce5722d6e870038f629b7	2021-03-13 16:16:45	[]	[]	Sat Mar 13 16:14:15 +0000 2021	[{"text":"Ø¹Ø·ÙˆØ±_Ù„ÙŠ_Ø³ÙŠÙ†Ø³","indices":[27,40]},{"text":"leSENS","indices":[198,205]},{"text":"french_perfumes","indices":[206,222]},{"text":"Perfumes","indices":[223,232]},{"text":"Ø¹Ø·ÙˆØ±","indices":[233,238]},{"text":"Ø¹Ø·ÙˆØ±_Ù�Ø±Ù†Ø³ÙŠØ©","indices":[239,251]},{"text":"Ø±Ø§Ø¨Ø·Ø©_Ø¹Ø´Ø§Ù‚_Ø§Ù„Ø¹Ø·ÙˆØ±","indices":[252,270]},{"text":"Ø§Ù„Ø¹Ø·ÙˆØ±_Ø­ÙŠØ§Ø©","indices":[271,283]}]	[{"url":"https://t.co/ewwH1rSMxP","expanded_url":"http://lesens-sa.com","display_url":"lesens-sa.com","indices":[125,148]}]	Ù…Ø¬Ù…ÙˆØ¹Ø© Ø³Ø­Ø±ÙŠÙ‡ ØªØ³ØªØ­Ù‚ Ø§Ù„ØªØ¬Ø±Ø¨Ø© #Ø¹Ø·ÙˆØ±_Ù„ÙŠ_Ø³ÙŠÙ†Ø³ Ø£Ù†ØµØ­ Ø¨Ù‡Ø§ : NIGHT MOMENT &amp; BLUE OCEAN &amp; SÃ›R Ø²ÙˆØ±ÙˆØ§ Ù…ØªØ¬Ø±Ù‡Ù… Ù„Ù† ØªÙ†Ø¯Ù…ÙˆÙ† : https://t.co/ewwH1rSMxP Ø£Ø³ØªØ®Ø¯Ù… ÙƒÙˆØ¯ Ø§Ù„Ø®ØµÙ… Ø§Ù„Ø®Ø§Øµ Ø¨ÙŠ : Af1 ÙˆØ§Ø­ØµÙ„ Ø¹Ù„Ù‰ 15 % #leSENS #french_perfumes #Perfumes #Ø¹Ø·ÙˆØ± #Ø¹Ø·ÙˆØ±_Ù�Ø±Ù†Ø³ÙŠØ© #Ø±Ø§Ø¨Ø·Ø©_Ø¹Ø´Ø§Ù‚_Ø§Ù„Ø¹Ø·ÙˆØ± #Ø§Ù„Ø¹Ø·ÙˆØ±_Ø­ÙŠØ§…	4358.0	RT @hnh2002hnh: Ù…Ø¬Ù…ÙˆØ¹Ø© Ø³Ø­Ø±ÙŠÙ‡ ØªØ³ØªØ­Ù‚ Ø§Ù„ØªØ¬Ø±Ø¨Ø© #Ø¹Ø·ÙˆØ±_Ù„ÙŠ_Ø³ÙŠÙ†Ø³ Ø£Ù†ØµØ­ Ø¨Ù‡Ø§ : NIGHT MOMENT &amp; BLUE OCEAN &amp; SÃ›R Ø²ÙˆØ±ÙˆØ§ Ù…ØªØ¬Ø±Ù‡Ù… Ù„Ù† ØªÙ†Ø¯Ù…ÙˆÙ† : https:â€¦	4358.0	True	full
661636	661636	604ce5722d6e870038f629b9	2021-03-13 16:16:45	[]	[]	Sat Mar 13 09:17:39 +0000 2021	[{"text":"Unmarshal","indices":[74,84]},{"text":"Fuse","indices":[118,123]},{"text":"SCN1","indices":[256,261]},{"text":"SmartLiquidity","indices":[262,277]}]	[{"url":"https://t.co/Q1Ag6ByWb3","expanded_url":"https://unmarshal-io.medium.com/unmarshal-forms-strategic-partnership-with-fuse-to-provide-on-chain-data-enhancing-decentralized-2b283c7a51da","display_url":"unmarshal-io.medium.com/unmarshal-formâ€¦","indices":[232,255]}]	ðŸ’¥ @unmarshal been partners with @FuseNetworks to enhance on-chain data ðŸ’¥ #Unmarshal will be working closely with the #Fuse team to develop key infrastructure features to gave better experience for its users and developers â¬‡ï¸� INFO https://t.co/Q1Ag6ByWb3 #SCN1 #SmartLiquidity	21717.0	RT @SmartCryptoNew1: ðŸ’¥ @unmarshal been partners with @FuseNetworks to enhance on-chain data ðŸ’¥ #Unmarshal will be working closely with theâ€¦	272.0	True	full
661637	661637	604ce5732d6e870038f629d9	2021-03-13 16:16:45	[]	[]	Fri Mar 12 19:18:15 +0000 2021	[]	[{"url":"https://t.co/i7UAL3iRKn","expanded_url":"https://www.latimes.com/entertainment-arts/music/story/2021-03-12/grammys-2021-ben-winston-covid-weeknd","display_url":"latimes.com/entertainment-â€¦","indices":[212,235]}]	BeyoncÃ©, whoâ€™s up for record of the year and song of the year with â€œBlack Parade,â€� isnâ€™t on the bill for Sundayâ€™s show â€” the 3rd time in recent history that the yearâ€™s most-nominated act has opted not to perform https://t.co/i7UAL3iRKn	3804259.0	RT @latimes: BeyoncÃ©, whoâ€™s up for record of the year and song of the year with â€œBlack Parade,â€� isnâ€™t on the bill for Sundayâ€™s show â€” the 3â€¦	4302.0	True	full
661638	661638	604ce5732d6e870038f629f5	2021-03-13 16:16:46	[]	[]	Sat Mar 13 13:32:03 +0000 2021	[]	[{"url":"https://t.co/Qq3PH6xBap","expanded_url":"https://n.pr/38AAFqp","display_url":"n.pr/38AAFqp","indices":[256,279]}]	1. "73% of Black people and 70% of White people said that they either planned to get a coronavirus vaccine or had done so." 2. "Among Republican men, 49% said they did not plan to get the shot, compared with just 6% of Democratic men who said the same." https://t.co/Qq3PH6xBap	108636.0	RT @davidgura: 1. "73% of Black people and 70% of White people said that they either planned to get a coronavirus vaccine or had done so."â€¦	55.0	True	full
661639	661639	604ce5732d6e870038f62a0d	2021-03-13 16:16:46	[]	[]	Sat Mar 13 14:05:03 +0000 2021	[{"text":"OnlyTogether","indices":[181,194]}]	[{"url":"https://t.co/VRKbqKsk1W","expanded_url":"https://on.unesco.org/3aPIxWP","display_url":"on.unesco.org/3aPIxWP","indices":[157,180]}]	The world's future is in everyoneâ€™s hands. Together, we have the power to end the pandemic faster. Countries must share the vaccine fairly around the world. https://t.co/VRKbqKsk1W #OnlyTogether https://t.co/YttScJP126	3435405.0	RT @UNESCO: The world's future is in everyoneâ€™s hands. Together, we have the power to end the pandemic faster. Countries must share the vacâ€¦	17.0	True	full
661640	661640	604ce5742d6e870038f62a15	2021-03-13 16:16:46	[]	[]	Sat Mar 13 16:09:24 +0000 2021	[]	[{"url":"https://t.co/fiwHqqECty","expanded_url":"https://www.celebsecrets.com/one-year-after-its-release-we-ranked-each-song-off-niall-horans-heartbreak-weather/","display_url":"celebsecrets.com/one-year-afterâ€¦","indices":[128,151]}]	â€œHeartbreak Weather is absolutely stunning and well-rounded, nonetheless.â€� Check @celebsecrets ranking of Heartbreak Weather https://t.co/fiwHqqECty	10470.0	RT @niallstreams: â€œHeartbreak Weather is absolutely stunning and well-rounded, nonetheless.â€� Check @celebsecrets ranking of Heartbreak Weaâ€¦	1061.0	True	full
661641	661641	604ce5742d6e870038f62a1b	2021-03-13 16:16:46	[]	[]	Sat Mar 13 16:16:44 +0000 2021	[]	[{"url":"https://t.co/BMPrrW2zKb","expanded_url":"http://Twitch.tv/thehotterhyland","display_url":"Twitch.tv/thehotterhyland","indices":[255,278]}]	Today at 1pm, @sittinginstars and I are gonna be live streaming a spooky little game called Phasmaphobia! I have never played it, but once when I played a video game about ghosts and hid in a corner for 15 minutes because I saw a shadow of a little kid. https://t.co/BMPrrW2zKb	705.0	RT @TheHotterHyland: Today at 1pm, @sittinginstars and I are gonna be live streaming a spooky little game called Phasmaphobia! I have neverâ€¦	11348.0	True	full
661642	661642	604ce5742d6e870038f62a1f	2021-03-13 16:16:46	[]	[]	Sat Mar 13 05:18:06 +0000 2021	[]	[{"url":"https://t.co/Ec1aD6J3kt","expanded_url":"https://www.documentcloud.org/documents/20512626-state-of-ohio-march-12-2021-defendants-opposition-to-motion-for-preliminary-injunction","display_url":"documentcloud.org/documents/2051â€¦","indices":[258,281]}]	NEW: Census Bureau says "it is now impossible" to deliver 2020 census redistricting data by March 31, as Ohio is asking a federal judge to order the bureau to do, because of delays caused by the pandemic &amp; last-minute schedule changes by Trump officials https://t.co/Ec1aD6J3kt https://t.co/QtUUeuuPsh	37438.0	RT @hansilowang: NEW: Census Bureau says "it is now impossible" to deliver 2020 census redistricting data by March 31, as Ohio is asking aâ€¦	5160.0	True	full
661643	661643	604ce5742d6e870038f62a27	2021-03-13 16:16:46	[]	[]	Sat Mar 13 13:25:03 +0000 2021	[]	[{"url":"https://t.co/CSYGFVC9OM","expanded_url":"https://eldeber.com.bo/pais/hija-de-anez-denuncia-que-casi-fue-detenida-y-que-uno-de-sus-primos-fue-golpeado-durante-la-aprehens_224117?utm_medium=Social&utm_source=Twitter#Echobox=1615639575","display_url":"eldeber.com.bo/pais/hija-de-aâ€¦","indices":[127,150]}]	Hija de Ã�Ã±ez denuncia que casi fue detenida y que uno de sus primos fue golpeado durante la aprehensiÃ³n de su madre | EL DEBER https://t.co/CSYGFVC9OM	682234.0	RT @grupoeldeber: Hija de Ã�Ã±ez denuncia que casi fue detenida y que uno de sus primos fue golpeado durante la aprehensiÃ³n de su madre | ELâ€¦	1222.0	True	full
661644	661644	604ce5742d6e870038f62a2f	2021-03-13 16:16:46	[]	[]	Sat Mar 13 13:58:57 +0000 2021	[]	[{"url":"https://t.co/4eU3JGNIHD","expanded_url":"https://america.substack.com/p/the-duty-to-save-lives","display_url":"america.substack.com/p/the-duty-to-â€¦","indices":[148,171]}]	Had a chat with â�¦@StevenBeschlossâ�© about Trumpâ€™s criminal culpability for avoidable COVID deaths. Please have a look at Stevenâ€™s excellent piece. https://t.co/4eU3JGNIHD	487837.0	RT @glennkirschner2: Had a chat with â�¦@StevenBeschlossâ�© about Trumpâ€™s criminal culpability for avoidable COVID deaths. Please have a look aâ€¦	5056.0	True	full
661645	661645	604ce5742d6e870038f62a3b	2021-03-13 16:16:46	[]	[]	Sat Mar 13 15:40:49 +0000 2021	[]	[{"url":"https://t.co/CHOwpnffzJ","expanded_url":"https://www.theguardian.com/us-news/2021/mar/12/covid-vaccine-will-i-have-to-wear-a-mask-after-injection-how-it-works?CMP=share_btn_tw","display_url":"theguardian.com/us-news/2021/mâ€¦","indices":[82,105]}]	Will I have to wear a mask after getting the Covid vaccine? The science explained https://t.co/CHOwpnffzJ Contains very goo graphic explainer.	1521.0	RT @4GWDOTDOTDOT: Will I have to wear a mask after getting the Covid vaccine? The science explained https://t.co/CHOwpnffzJ Contains very gâ€¦	450.0	True	full
661646	661646	604ce5752d6e870038f62a77	2021-03-13 16:16:47	[]	[]	Sat Mar 13 15:35:59 +0000 2021	[]	[{"url":"https://t.co/2GuIhfL21M","expanded_url":"https://www.antena3.com/noticias/mundo/japon-detecta-nueva-variante-coronavirus-viajero-procedente-filipinas_20210313604ca04acc8eb7000139dc53.html","display_url":"antena3.com/noticias/mundoâ€¦","indices":[245,268]}]	La filipina... â�Œ Aclarar para los comunistas de chalÃ© y piscina, que no es una chacha que limpia, es una nueva cepa con la que aterrorizar a la poblaciÃ³n. âž¡ï¸� JapÃ³n detecta una nueva variante del coronavirus en un viajero procedente de Filipinas https://t.co/2GuIhfL21M	38612.0	RT @_SantosTrinidad: La filipina... â�Œ Aclarar para los comunistas de chalÃ© y piscina, que no es una chacha que limpia, es una nueva cepa coâ€¦	1371.0	True	full
661647	661647	604ce5752d6e870038f62a89	2021-03-13 16:16:47	[]	[]	Sat Mar 13 14:56:21 +0000 2021	[{"text":"ChileElige2021","indices":[2,17]}]	[{"url":"https://t.co/LmtXsczfXd","expanded_url":"http://bit.ly/2w8zlIe","display_url":"bit.ly/2w8zlIe","indices":[145,168]}]	âœ� #ChileElige2021 | Rojo Edwards (Partido Republicano) y parte de sus propuestas para enfrentar la desigualdad en la RM. Sigue la seÃ±al en vivo https://t.co/LmtXsczfXd https://t.co/U5POeV3m47	3780916.0	RT @24HorasTVN: âœ� #ChileElige2021 | Rojo Edwards (Partido Republicano) y parte de sus propuestas para enfrentar la desigualdad en la RM. Sâ€¦	439.0	True	full
661648	661648	604ce5752d6e870038f62ac1	2021-03-13 16:16:48	[]	[]	Fri Mar 12 07:12:50 +0000 2021	[]	[{"url":"https://t.co/gkkHZotDdK","expanded_url":"https://www.cnews.fr/france/2021-03-11/sondage-65-des-francais-favorables-une-vaccination-obligatoire-des-soignants","display_url":"cnews.fr/france/2021-03â€¦","indices":[250,273]}]	Vous souvenez-vous du sondage @CNEWS dont nous avons parlÃ© ici hier ? A gauche le sondage Twitter avec 7870 participants, Ã droite, un sondage Ifop rÃ©alisÃ© Â«auprÃ¨s dâ€™un Ã©chantillon de 964 personnes, reprÃ©sentatif de la population franÃ§aiseÂ»... ðŸ¤·â€�â™‚ï¸� https://t.co/gkkHZotDdK ðŸ‘‡ https://t.co/scadCCRYfw	8404.0	RT @les_deqodeurs: Vous souvenez-vous du sondage @CNEWS dont nous avons parlÃ© ici hier ? A gauche le sondage Twitter avec 7870 participantsâ€¦	6877.0	True	full
661649	661649	604ce5752d6e870038f62ac7	2021-03-13 16:16:48	[]	[]	Fri Oct 23 11:12:12 +0000 2020	[]	[{"url":"https://t.co/TgjkaRAT1c","expanded_url":"https://m.elmostrador.cl/destacado/2020/10/23/el-enojo-de-paris/","display_url":"m.elmostrador.cl/destacado/2020â€¦","indices":[18,41]}]	El Enojo de Paris https://t.co/TgjkaRAT1c @elmostrador La comunicaciÃ³n en crisis estÃ¡ en crisis. El enojo de Paris es un signo mÃ¡s de la tragedia en el liderazgo de esta pandemia.	43456.0	RT @bacigalupe: El Enojo de Paris https://t.co/TgjkaRAT1c @elmostrador La comunicaciÃ³n en crisis estÃ¡ en crisis. El enojo de Paris es un sâ€¦	811.0	True	full
661650	661650	604ce5752d6e870038f62ac9	2021-03-13 16:16:48	[]	[{"url":"https://t.co/ZcMAMCywIL","expanded_url":"http://go.nasa.gov/3rGQx2o","display_url":"go.nasa.gov/3rGQx2o","indices":[176,199]}]		[]	[]			A quick-look mosaic my team pulled together of the belly pan, now on the surface of Mars. Up next is to check my saâ€¦ https://t.co/GOPKhNulRI	0.0	True	full
661651	661651	604ce5762d6e870038f62ae1	2021-03-13 16:16:48	[]	[]	Sat Mar 13 16:14:30 +0000 2021	[]	[{"url":"https://t.co/YxDrWZ6v5q","expanded_url":"https://youtu.be/lvcnX0rUNVI","display_url":"youtu.be/lvcnX0rUNVI","indices":[54,77]}]	U2 California Hall, San Francisco 15 may 1981 Angle 1 https://t.co/YxDrWZ6v5q via @YouTube ðŸ’¯ðŸ’¯ðŸ’¯ðŸ¥°ðŸ¥°ðŸ¥°ðŸ’¦ðŸ’¦ðŸ’¦ðŸ˜‚ðŸ˜‚ðŸ˜‚ðŸ’«ðŸ’«ðŸ’«â™¥ï¸�â™¥ï¸�â™¥ï¸�ðŸŒŸðŸŒŸðŸŒŸðŸŽŠðŸŽŠðŸŽŠðŸ’¥ðŸ’¥ðŸ’¥ðŸŒˆðŸŒˆðŸŒˆðŸ˜œðŸ˜œðŸ˜œðŸª�ðŸª�ðŸª�â�„ï¸�â�„ï¸�â�„ï¸�ðŸ’žðŸ’žðŸ’žðŸŽ‰ðŸŽ‰ðŸŽ‰ðŸ˜¹ðŸ˜¹ðŸ˜¹ðŸŒŠðŸŒŠðŸŒŠ https://t.co/iBATx7vpTO	1918.0	RT @TimmyloyTill: U2 California Hall, San Francisco 15 may 1981 Angle 1 https://t.co/YxDrWZ6v5q via @YouTube ðŸ’¯ðŸ’¯ðŸ’¯ðŸ¥°ðŸ¥°ðŸ¥°ðŸ’¦ðŸ’¦ðŸ’¦ðŸ˜‚ðŸ˜‚ðŸ˜‚ðŸ’«ðŸ’«ðŸ’«â™¥ï¸�â™¥ï¸�â™¥ï¸�ðŸŒŸðŸŒŸðŸŒŸðŸŽŠðŸŽŠðŸŽŠðŸ’¥ðŸ’¥ðŸ’¥â€¦	111.0	True	full
661652	661652	604ce5762d6e870038f62af5	2021-03-13 16:16:49	[]	[]	Sat Mar 13 15:07:51 +0000 2021	[{"text":"ATENCIÃ“N","indices":[1,10]}]	[{"url":"https://t.co/RcPZs9AS9E","expanded_url":"https://www.eltiempo.com/justicia/delitos/los-nexos-de-grupos-violentos-de-colombia-y-chile-573088","display_url":"eltiempo.com/justicia/delitâ€¦","indices":[242,265]}]	ðŸ”´#ATENCIÃ“N El dossier de los nexos de grupos de vandalismo en Colombia y Chile prueba que el ELN bajo las instrucciones de Alias Uriel estaban detrÃ¡s de las marchas vandÃ¡licas que â�¦@petrogustavoâ�© y amigos patrocinaban en sus redes sociales. https://t.co/RcPZs9AS9E	54178.0	RT @ANIABELLO_R: ðŸ”´#ATENCIÃ“N El dossier de los nexos de grupos de vandalismo en Colombia y Chile prueba que el ELN bajo las instrucciones deâ€¦	754.0	True	full
661653	661653	604ce5762d6e870038f62afb	2021-03-13 16:16:49	[]	[]	Sat Mar 13 07:25:12 +0000 2021	[{"text":"Resilience","indices":[37,48]},{"text":"business","indices":[119,128]},{"text":"leaders","indices":[129,137]},{"text":"leadership","indices":[138,149]},{"text":"management","indices":[150,161]},{"text":"CEO","indices":[162,166]},{"text":"COVID19","indices":[167,175]},{"text":"pandemic","indices":[176,185]},{"text":"crisisresponse","indices":[186,201]},{"text":"postcovid","indices":[202,…	[{"url":"https://t.co/8bRizkyqe6","expanded_url":"https://buff.ly/385AMtQ","display_url":"buff.ly/385AMtQ","indices":[69,92]}]	RT @Corix_JC: The Top 10 Findings on #Resilience and Engagement &gt; https://t.co/8bRizkyqe6 on @mitsmr @mwbuckingham #business #leaders #leadership #management #CEO #COVID19 #pandemic #crisisresponse #postcovid #newnormal https://t.co/qWA1gCei31	3815.0	RT @oluskayacan: RT @Corix_JC: The Top 10 Findings on #Resilience and Engagement &gt; https://t.co/8bRizkyqe6 on @mitsmr @mwbuckingham #businâ€¦	2214.0	True	full
661654	661654	604ce5762d6e870038f62b03	2021-03-13 16:16:49	[]	[]	Mon Mar 08 13:02:54 +0000 2021	[{"text":"Win","indices":[66,70]},{"text":"NEW","indices":[75,79]}]	[{"url":"https://t.co/zQetsjMl4P","expanded_url":"http://bit.ly/myLondis","display_url":"bit.ly/myLondis","indices":[258,281]}]	We've partnered up with @walkers_crisps to give you the chance to #Win the #NEW KFC MAX Crisps! To enter: Follow our page (we check) &amp; RT withðŸ�— Closes: 15/03/21 P.s. You can grab a bag for only Â£1 from your local participating Londis ðŸ˜� STORE LOCATOR: https://t.co/zQetsjMl4P https://t.co/htUSmYBgLH	52411.0	RT @myLondis: We've partnered up with @walkers_crisps to give you the chance to #Win the #NEW KFC MAX Crisps! To enter: Follow our page (wâ€¦	849.0	True	full
661655	661655	604ce5762d6e870038f62b1d	2021-03-13 16:16:49	[]	[]	Sat Mar 13 16:16:07 +0000 2021	[]	[{"url":"https://t.co/x0PZ6KR1Fu","expanded_url":"http://grammy.com","display_url":"grammy.com","indices":[54,77]},{"url":"https://t.co/OXVkNVas9H","expanded_url":"https://youtube.com/Grammy","display_url":"youtube.com/Grammy","indices":[85,108]},{"url":"https://t.co/x0PZ6KR1Fu","expanded_url":"http://grammy.com","display_url":"grammy.com","indices":[141,164]},{"url":"https://t.co/XqIt2M4smU","ex…	GRAMMYs - 3/15 Premiere Ceremony (BTS nom) - 4AM KST https://t.co/x0PZ6KR1Fu (intl) https://t.co/OXVkNVas9H Virt. Red Carpet - 8:30AM KST* https://t.co/x0PZ6KR1Fu https://t.co/XqIt2M4smU Main - 9AM KST https://t.co/y8oA0xDB8H https://t.co/MGqW9V5KKm * BTS not confirmed (RC) https://t.co/zc4Hsr3MCL	19917.0	RT @ssujams: GRAMMYs - 3/15 Premiere Ceremony (BTS nom) - 4AM KST https://t.co/x0PZ6KR1Fu (intl) https://t.co/OXVkNVas9H Virt. Red Carpetâ€¦	199.0	True	full
661656	661656	604ce5772d6e870038f62b39	2021-03-13 16:16:49	[]	[]	Sat Mar 13 16:09:07 +0000 2021	[{"text":"Arctic","indices":[6,13]}]	[{"url":"https://t.co/FUU9OSP7nf","expanded_url":"https://sites.uci.edu/zlabe/arctic-sea-ice-figures/","display_url":"sites.uci.edu/zlabe/arctic-sâ€¦","indices":[131,154]}]	Total #Arctic sea ice volume was *42%* below 1979 levels and *28%* below the 1979-2020 average in February 2021 + More graphics: https://t.co/FUU9OSP7nf. Data from PIOMAS. https://t.co/2xiNLjibMH	34720.0	RT @ZLabe: Total #Arctic sea ice volume was *42%* below 1979 levels and *28%* below the 1979-2020 average in February 2021 + More graphicâ€¦	663.0	True	full
661657	661657	604ce5772d6e870038f62b3f	2021-03-13 16:16:49	[]	[]	Wed Mar 10 10:23:20 +0000 2021	[{"text":"TexasResisters","indices":[216,231]},{"text":"DemVoice1","indices":[232,242]}]	[{"url":"https://t.co/IWskKjeO7h","expanded_url":"https://www.texasobserver.org/ercot-is-refusing-to-release-records-on-how-it-prepared-for-the-winter-storm/","display_url":"texasobserver.org/ercot-is-refusâ€¦","indices":[243,266]}]	UNREGULATED, UNACCOUNTABLE,&amp; UNWILLING to Cooperate: ERCOT refuses to hand over its records, leaving Texans in the Dark once Again... @GovAbbott &amp; @KenPaxtonTX have chosen to do nothing about it. Surprised? #TexasResisters #DemVoice1 https://t.co/IWskKjeO7h	3630.0	RT @TexasResisters: UNREGULATED, UNACCOUNTABLE,&amp; UNWILLING to Cooperate: ERCOT refuses to hand over its records, leaving Texans in the Darkâ€¦	1667.0	True	full
661658	661658	604ce5772d6e870038f62b51	2021-03-13 16:16:49	[]	[]	Sat Mar 13 02:17:08 +0000 2021	[]	[{"url":"https://t.co/VO8iTcJrTe","expanded_url":"https://twitter.com/GVDBossche/status/1368232172872732675","display_url":"twitter.com/GVDBossche/staâ€¦","indices":[157,180]}]	OMG, please read his attached letter and documentation. He is warning everyone about the gene vaccines. We're putting our young populations at great risk! https://t.co/VO8iTcJrTe	6857.0	RT @1foreverseeking: OMG, please read his attached letter and documentation. He is warning everyone about the gene vaccines. We're puttinâ€¦	40.0	True	full
661659	661659	604ce5772d6e870038f62b57	2021-03-13 16:16:49	[]	[{"url":"https://t.co/0yAkgsYCmU","expanded_url":"https://twitter.com/DrScratch/status/1370699160903675905","display_url":"twitter.com/DrScratch/statâ€¦","indices":[141,164]}]		[]	[]			La France Ã©tait Ã peine derriÃ¨re la moyenne UE en taux de vaccination, cette fois on a dÃ©crochÃ©, l'Ã©cart approche 1â€¦ https://t.co/ACQbvNxg7a	10728.0	True	full
661660	661660	604ce5772d6e870038f62b65	2021-03-13 16:16:50	[]	[]	Sat Mar 13 11:35:20 +0000 2021	[]	[{"url":"https://t.co/RNlfeDzlCj","expanded_url":"https://www.spiegel.de/politik/deutschland/karl-lauterbach-in-der-corona-krise-praesentiert-sich-der-spd-politiker-als-alternative-zu-jens-spahn-a-16b283fc-0002-0001-0000-000176230880","display_url":"spiegel.de/politik/deutscâ€¦","indices":[256,279]}]	Ãœbersehen wird bei Lauterbach gern, dass er nicht nur SchlieÃŸungen fordert, sondern stÃ¤ndig VorschlÃ¤ge macht, um kÃ¼nftige Shutdowns zu vermeiden, dass er auf Zack ist. Mit einem Gesundheitsminister Lauterbach wÃ¤re das Land besser durch die Krise gekommen. https://t.co/RNlfeDzlCj	28906.0	RT @MFeldenkirchen: Ãœbersehen wird bei Lauterbach gern, dass er nicht nur SchlieÃŸungen fordert, sondern stÃ¤ndig VorschlÃ¤ge macht, um kÃ¼nftiâ€¦	2.0	True	full
661661	661661	604ce5772d6e870038f62b6b	2021-03-13 16:16:50	[]	[{"url":"https://t.co/Ks9Fr7Pg66","expanded_url":"https://www.bbc.com/mundo/vert-fut-55636443","display_url":"bbc.com/mundo/vert-futâ€¦","indices":[121,144]}]		[]	[]			El otro virus que preocupa en Asia (y cÃ³mo trabajan los cientÃ­ficos para que no provoque otra pandemia) - BBC Newsâ€¦ https://t.co/pxrSmMaeuI	352.0	True	full
661662	661662	604ce5782d6e870038f62b9d	2021-03-13 16:16:50	[]	[{"url":"https://t.co/19evsIqbdw","expanded_url":"http://bit.ly/2OrYrOe","display_url":"bit.ly/2OrYrOe","indices":[242,265]}]		[]	[]			What if we tell you that we invented the Underwear + Swimwear in one garment - 2 in 1? Well, we DID! And the resulâ€¦ https://t.co/WjKoVoHORv	44082.0	True	full
661663	661663	604ce5782d6e870038f62b9b	2021-03-13 16:16:50	[]	[]	Sat Mar 13 15:49:12 +0000 2021	[{"text":"LOUGHBOROUGH","indices":[42,55]},{"text":"England","indices":[57,65]}]	[{"url":"https://t.co/Yq2gOJ8hgS","expanded_url":"https://www.dogstrust.org.uk/rehoming/dogs/dog/filters/~~~~~d~~/1244871/millie","display_url":"dogstrust.org.uk/rehoming/dogs/â€¦","indices":[227,250]}]	Please retweet to help Millie find a home #LOUGHBOROUGH #England ðŸ‡¬ðŸ‡§ Aged 18 months, a ' bundle of love and joy' can live with teenagers aged 15+ and can live with another dog, wants secure garden, quiet home â�¤ï¸�ðŸŽ¾ APPLY HERE ðŸ‘‡ https://t.co/Yq2gOJ8hgS https://t.co/vOBrwOW2jW	32468.0	RT @AdoptionsUk: Please retweet to help Millie find a home #LOUGHBOROUGH #England ðŸ‡¬ðŸ‡§ Aged 18 months, a ' bundle of love and joy' can liveâ€¦	3563.0	True	full
661664	661664	604ce5782d6e870038f62ba3	2021-03-13 16:16:50	[]	[]	Sat Mar 13 14:03:18 +0000 2021	[{"text":"SCN1","indices":[236,241]},{"text":"SmartLiquidity","indices":[242,257]}]	[{"url":"https://t.co/SmI7ARE8Qf","expanded_url":"https://optionroom.medium.com/introducing-court-optionrooms-governance-token-484a0a7c63d9","display_url":"optionroom.medium.com/introducing-coâ€¦","indices":[212,235]}]	ðŸ›‹ï¸� @option_room introduced its governance token $COURT ðŸ›‹ï¸� Users can farm $COURT for 90 days starting 13th March 2021 and at the end of May 2021, it can be staked into governance for authenticity power â¬‡ï¸� INFO https://t.co/SmI7ARE8Qf #SCN1 #SmartLiquidity	21717.0	RT @SmartCryptoNew1: ðŸ›‹ï¸� @option_room introduced its governance token $COURT ðŸ›‹ï¸� Users can farm $COURT for 90 days starting 13th March 2021â€¦	70.0	True	full
661665	661665	604ce5782d6e870038f62bad	2021-03-13 16:16:50	[]	[]	Sat Mar 13 14:11:16 +0000 2021	[{"text":"COVID19","indices":[57,65]},{"text":"SoloJuntos","indices":[242,253]},{"text":"OnlyTogether","indices":[256,269]}]	[{"url":"https://t.co/BCQAxYBSky","expanded_url":"http://shareverified.com/es/onlytogether/","display_url":"shareverified.com/es/onlytogetheâ€¦","indices":[217,240]}]	Mientras en el mundo se busca poner fin a la pandemia de #COVID19, ningÃºn paÃ­s puede hacerlo de manera solitaria. Trabajemos juntos para que todos los paÃ­ses compartan las vacunas de manera justa en todo el mundo. ðŸ”— https://t.co/BCQAxYBSky #SoloJuntos / #OnlyTogether https://t.co/0wX9T75qmB	13332.0	RT @OIMSuramerica: Mientras en el mundo se busca poner fin a la pandemia de #COVID19, ningÃºn paÃ­s puede hacerlo de manera solitaria. Trabajâ€¦	1268.0	True	full
661666	661666	604ce5782d6e870038f62bc3	2021-03-13 16:16:51	[]	[{"url":"https://t.co/CmQizIwMso","expanded_url":"https://www.slideshare.net/paulyoungcga/geopolitical-events-vaccines-distribution-canada-march-13-2021","display_url":"slideshare.net/paulyoungcga/gâ€¦","indices":[108,131]}]		[]	[]			@levinepmc Norman, I think ranking continues to change as I have seen a ranking today that CAN was at 57th.â€¦ https://t.co/otur9MgtyN	1375.0	True	full
661667	661667	604ce5782d6e870038f62bcb	2021-03-13 16:16:51	[]	[]	Fri Mar 12 18:40:16 +0000 2021	[]	[{"url":"https://t.co/LM09VOrCns","expanded_url":"https://twitter.com/time/status/1370434814793375747","display_url":"twitter.com/time/status/13â€¦","indices":[185,208]}]	What is important to remember is what happens today in one part of the world will tomorrow be in the rest of the world. No country, no region can fight this type of crime in isolation. https://t.co/LM09VOrCns	4005.0	RT @INTERPOL_SG: What is important to remember is what happens today in one part of the world will tomorrow be in the rest of the world. Noâ€¦	11.0	True	full
661668	661668	604ce5782d6e870038f62bd1	2021-03-13 16:16:51	[]	[]	Sat Mar 13 15:49:00 +0000 2021	[]	[{"url":"https://t.co/L143CSQ6ly","expanded_url":"https://cnb.cx/3qziCaJ","display_url":"cnb.cx/3qziCaJ","indices":[244,267]}]	Companies like Microsoft, Apple, and Google are interested in vaccine or immunization passports to help reopen the economy. You may have to prove your immunity to coronavirus before attending an event or entering a building at some point soon. https://t.co/L143CSQ6ly https://t.co/LiRHCLhJK1	4033753.0	RT @CNBC: Companies like Microsoft, Apple, and Google are interested in vaccine or immunization passports to help reopen the economy. You mâ€¦	71.0	True	full
661669	661669	604ce5782d6e870038f62bd9	2021-03-13 16:16:51	[]	[]	Fri Mar 12 16:57:55 +0000 2021	[{"text":"Youth4Climate","indices":[123,137]},{"text":"DrivingAmbition","indices":[208,224]}]	[{"url":"https://t.co/UYzalDCpjc","expanded_url":"https://youth4climate.live/","display_url":"youth4climate.live","indices":[184,207]}]	LÃ­deres ClimÃ¡ticos entre 15 y 29 aÃ±os: Este 13 de marzo es el Ãºltimo dÃ­a de inscripciÃ³n para representar a PanamÃ¡ðŸ‡µðŸ‡¦ en la #Youth4Climate este aÃ±o en Italia. Para mayor informaciÃ³nðŸ‘‰: https://t.co/UYzalDCpjc #DrivingAmbition @COP26 https://t.co/Y4zYrP4Qvb	7405.0	RT @UKinPanama: LÃ­deres ClimÃ¡ticos entre 15 y 29 aÃ±os: Este 13 de marzo es el Ãºltimo dÃ­a de inscripciÃ³n para representar a PanamÃ¡ðŸ‡µðŸ‡¦ en laâ€¦	198.0	True	full
661670	661670	604ce5792d6e870038f62bdf	2021-03-13 16:16:51	[]	[]	Fri Mar 12 13:53:49 +0000 2021	[{"text":"CIA","indices":[11,15]},{"text":"spy","indices":[184,188]}]	[{"url":"https://t.co/UEcNdidyxF","expanded_url":"https://www.thegazette.com/subject/kids/kids-articles/did-you-know-the-cia-tried-to-train-a-cat-to-be-a-spy-this-and-other-surprising-spy-facts-20200713","display_url":"thegazette.com/subject/kids/kâ€¦","indices":[240,263]}]	1960s, the #CIA spent $15 million on project Acoustic Kitty to train a cat to be a spy, inserting a listening device into its ears and getting it to sit near the people they wanted to #spy on. The cat didn't cooperate... program cancelled. https://t.co/UEcNdidyxF https://t.co/jD4CWGV4O5	25778.0	RT @Robert4787: 1960s, the #CIA spent $15 million on project Acoustic Kitty to train a cat to be a spy, inserting a listening device into iâ€¦	29.0	True	full
661671	661671	604ce5792d6e870038f62be9	2021-03-13 16:16:51	[]	[]	Sat Mar 13 16:14:12 +0000 2021	[{"text":"Covid19","indices":[67,75]}]	[{"url":"https://t.co/vgemQ9YZmT","expanded_url":"https://nyti.ms/3ljTC5Z","display_url":"nyti.ms/3ljTC5Z","indices":[261,284]}]	Disgusting Nursing Home Scandal: Many of 130,000 who died alone of #Covid19 were victims of careless infection control/understaffing/lousy medical care/lack of masks/&amp; overmedication. Owners game 5* system/chase profits/neglect quality/indifferent to life. https://t.co/vgemQ9YZmT	24919.0	RT @AllenFrancesMD: Disgusting Nursing Home Scandal: Many of 130,000 who died alone of #Covid19 were victims of careless infection control/â€¦	12835.0	True	full
661672	661672	604ce5792d6e870038f62bef	2021-03-13 16:16:51	[]	[]	Sat Mar 13 12:07:01 +0000 2021	[]	[{"url":"https://t.co/iD7Qjmu39g","expanded_url":"https://twitter.com/iandunt/status/1370322183793295370","display_url":"twitter.com/iandunt/statusâ€¦","indices":[175,198]}]	Conveniently going in place before all the anti gov protests were about to have as soon as covid is over. It is our right to protest! @LondonLabour @Keir_Starmer @SadiqKhan https://t.co/iD7Qjmu39g	7205.0	RT @apeslion: Conveniently going in place before all the anti gov protests were about to have as soon as covid is over. It is our right toâ€¦	67.0	True	full
661673	661673	604ce5792d6e870038f62c35	2021-03-13 16:16:52	[{"text":"Retirestyle","indices":[92,104]},{"text":"Weightloss","indices":[105,116]}]	[{"url":"https://t.co/GLhVV1vysq","expanded_url":"https://retirestyletravel.com/how-to-lose-covid-weight/","display_url":"retirestyletravel.com/how-to-lose-coâ€¦","indices":[250,273]}]		[]	[]			@Paul1Tutor If you want to lose weight you gained during the pandemic like I did, read this #Retirestyleâ€¦ https://t.co/NFNKy4sEn4	3925.0	True	full
661674	661674	604ce5792d6e870038f62c37	2021-03-13 16:16:52	[]	[]	Sat Mar 13 12:54:13 +0000 2021	[]	[{"url":"https://t.co/lLkzKPm4rr","expanded_url":"http://bit.ly/3tgizlK","display_url":"bit.ly/3tgizlK","indices":[141,164]},{"url":"https://t.co/2QWk9THtoq","expanded_url":"http://bit.ly/2OpGAYw","display_url":"bit.ly/2OpGAYw","indices":[170,193]}]	Wake up its Womenâ€™s Soccer Season Opener! ðŸš¨: NO fans are permitted ðŸ†š: Franciscan ðŸ“�: Memorial Field | Steubenville, Ohio â�±ï¸�: 1 pm ðŸ“º: https://t.co/lLkzKPm4rr ðŸ“Š: https://t.co/2QWk9THtoq https://t.co/pRcwNkZ3z0	3468.0	RT @Bethany_Bison: Wake up its Womenâ€™s Soccer Season Opener! ðŸš¨: NO fans are permitted ðŸ†š: Franciscan ðŸ“�: Memorial Field | Steubenville,â€¦	607.0	True	full
661675	661675	604ce57a2d6e870038f62c63	2021-03-13 16:16:53	[]	[]	Sat Mar 13 15:03:57 +0000 2021	[]	[{"url":"https://t.co/pykwa6oaRf","expanded_url":"https://trib.al/1U14MHd","display_url":"trib.al/1U14MHd","indices":[183,206]}]	For the rest of Latin America, Brazil has always been a nation apart. These days, itâ€™s something else entirely: a Covid-spreading threat fast becoming a kind of regional leper colony https://t.co/pykwa6oaRf	7127210.0	RT @business: For the rest of Latin America, Brazil has always been a nation apart. These days, itâ€™s something else entirely: a Covid-spreaâ€¦	276.0	True	full
661676	661676	604ce57a2d6e870038f62c67	2021-03-13 16:16:53	[]	[]	Tue Mar 09 10:00:15 +0000 2021	[{"text":"jeu","indices":[72,76]},{"text":"twitter","indices":[164,172]},{"text":"Concours","indices":[174,183]},{"text":"JEUCONCOURS","indices":[184,196]},{"text":"BonPlan","indices":[197,205]},{"text":"Disney","indices":[206,213]},{"text":"Avengers","indices":[214,223]},{"text":"HarryPotter","indices":[224,236]},{"text":"mickey","indices":[237,244]},{"text":"minecraft","indices":[245,255]},{"te…	[{"url":"https://t.co/5EMyuq9mgJ","expanded_url":"https://anniversaire-en-or.com","display_url":"anniversaire-en-or.com","indices":[81,104]}]	CONCOURS RT+FOLLOW @Anniv_OR &amp; @Magicheroesfr pour gagner 1 kit de #jeu sur https://t.co/5EMyuq9mgJ et 1 coussin au choix. TAS: 15/03/21 parmi FB, Insta &amp; #twitter. #Concours #JEUCONCOURS #BonPlan #Disney #Avengers #HarryPotter #mickey #minecraft #escape #anime #animation #tweet https://t.co/GqzP5EJtvt	3952.0	RT @Magicheroesfr: CONCOURS RT+FOLLOW @Anniv_OR &amp; @Magicheroesfr pour gagner 1 kit de #jeu sur https://t.co/5EMyuq9mgJ et 1 coussin au choâ€¦	153.0	True	full
661677	661677	604ce57a2d6e870038f62c73	2021-03-13 16:16:53	[]	[]	Sat Mar 13 04:22:30 +0000 2021	[]	[{"url":"https://t.co/q5m3M1m67b","expanded_url":"https://talkingpointsmemo.com/news/trump-covid-vaccination-distribution-biden","display_url":"talkingpointsmemo.com/news/trump-covâ€¦","indices":[256,279]}]	Handing vaccines to state governments and saying figure it out isnâ€™t a plan. Only the federal government has the resources for a national logistics operation of highly technically demanding medical supplies. Trump turned that government against America. https://t.co/q5m3M1m67b	127582.0	RT @grantstern: Handing vaccines to state governments and saying figure it out isnâ€™t a plan. Only the federal government has the resourcesâ€¦	1948.0	True	full
661678	661678	604ce57a2d6e870038f62c75	2021-03-13 16:16:53	[{"text":"regionalanesthesia","indices":[78,97]},{"text":"regionalanaesthesia","indices":[174,194]},{"text":"anesthesiology","indices":[195,210]},{"text":"nerveblocks","indices":[211,223]},{"text":"anaesthetists","indices":[224,238]}]	[{"url":"https://t.co/vQivRZDhsQ","expanded_url":"https://bit.ly/3rLEy3B","display_url":"bit.ly/3rLEy3B","indices":[149,172]}]		[]	[]			Article by @DrJeniMD in @anesthesianews looks at how the pandemic has brought #regionalanesthesia to the forefrontâ€¦ https://t.co/hov4FMvAL3	291.0	True	full
661679	661679	604ce57a2d6e870038f62c79	2021-03-13 16:16:53	[]	[]	Fri Mar 12 20:47:31 +0000 2021	[{"text":"Regina","indices":[46,53]}]	[{"url":"https://t.co/rnFx8SigY3","expanded_url":"https://www.saskatchewan.ca/government/news-and-media/2021/march/12/variants-of-concern-community-transmission-in-regina","display_url":"saskatchewan.ca/government/newâ€¦","indices":[175,198]}]	ICYMI: Today, the @SKGov issued this release: #Regina residents urged to take additional precautions due to increasing community transmission of COVID-19 Variants of Concern. https://t.co/rnFx8SigY3 https://t.co/TRHiLciPwU	15564.0	RT @SaskHealth: ICYMI: Today, the @SKGov issued this release: #Regina residents urged to take additional precautions due to increasing commâ€¦	3320.0	True	full
661680	661680	604ce57a2d6e870038f62c81	2021-03-13 16:16:53	[{"text":"OfertasAmazon","indices":[63,77]},{"text":"OfertasBebes","indices":[78,91]}]	[{"url":"https://t.co/RMPqHhY3b1","expanded_url":"https://ift.tt/3lluMCU","display_url":"ift.tt/3lluMCU","indices":[138,161]}]		[]	[]			â€¼ï¸� Imsevimse IMSE1140 - PaÃ±ales desechables para nadar, unisex #OfertasAmazon #OfertasBebes âœ… Oferta: 15.44â‚¬ ðŸ”¥ -33â€¦ https://t.co/11Yacb9Re7	99.0	True	full
661681	661681	604ce57a2d6e870038f62c93	2021-03-13 16:16:53	[]	[]	Sat Mar 13 15:00:43 +0000 2021	[]	[{"url":"https://t.co/MWKiZMi65v","expanded_url":"https://www.pentapostagma.gr/ethnika-themata/ellinotoyrkika/6995940_se-shimatismo-mahis-ta-saoydarabika-f-15-pano-apo-tin-kriti","display_url":"pentapostagma.gr/ethnika-thematâ€¦","indices":[210,233]}]	Ù�ÙŠ Ø§Ø³ØªØ¹Ø±Ø§Ø¶ Ù„Ù„Ù‚ÙˆØ©.. Ø­Ù„Ù‚ Ø§Ù„Ø·ÙŠØ§Ø±ÙˆÙ† Ø§Ù„Ø³Ø¹ÙˆØ¯ÙŠÙˆÙ† Ø¨Ù…Ù‚Ø§ØªÙ„Ø§Øª F-15 Ù�ÙˆÙ‚ ÙƒØ±ÙŠØª ÙˆØ¨Ø­Ø± Ø§ÙŠØ¬Ø©ØŒ Ø§Ù„Ø§Ù…Ø± Ø§Ù„Ø°ÙŠ Ø£ØµØ§Ø¨ Ø§Ù„Ø§ØªØ±Ø§Ùƒ Ø¨Ø§Ù„Ù‡Ø°ÙŠØ§Ù†. Ø­ÙŠØ« ÙŠØ¹ØªØ¨Ø± Ø§Ù„Ø§ØªØ±Ø§Ùƒ ÙˆØ¬ÙˆØ¯ Ù…Ù‚Ø§ØªÙ„Ø§Øª F-15 Ø§Ù„Ø³Ø¹ÙˆØ¯ÙŠØ© Ù�ÙŠ Ø¬Ø²ÙŠØ±Ø© ÙƒØ±ÙŠØª ØªÙ‡Ø¯ÙŠØ¯ ØµØ±ÙŠØ­ Ù„Ù‡Ù…â€�( ÙˆØ³Ø§Ø¦Ù„ Ø§Ø¹Ù„Ø§Ù… ÙŠÙˆÙ†Ø§Ù†ÙŠØ©) https://t.co/MWKiZMi65v	18865.0	RT @dodyuser: Ù�ÙŠ Ø§Ø³ØªØ¹Ø±Ø§Ø¶ Ù„Ù„Ù‚ÙˆØ©.. Ø­Ù„Ù‚ Ø§Ù„Ø·ÙŠØ§Ø±ÙˆÙ† Ø§Ù„Ø³Ø¹ÙˆØ¯ÙŠÙˆÙ† Ø¨Ù…Ù‚Ø§ØªÙ„Ø§Øª F-15 Ù�ÙˆÙ‚ ÙƒØ±ÙŠØª ÙˆØ¨Ø­Ø± Ø§ÙŠØ¬Ø©ØŒ Ø§Ù„Ø§Ù…Ø± Ø§Ù„Ø°ÙŠ Ø£ØµØ§Ø¨ Ø§Ù„Ø§ØªØ±Ø§Ùƒ Ø¨Ø§Ù„Ù‡Ø°ÙŠØ§Ù†. Ø­ÙŠØ« ÙŠØ¹ØªØ¨Ø± Ø§Ù„Ø§ØªØ±â€¦	34.0	True	full
661682	661682	604ce57a2d6e870038f62c91	2021-03-13 16:16:53	[]	[]	Sat Mar 13 07:59:05 +0000 2021	[]	[{"url":"https://t.co/ZT8L6j1hyf","expanded_url":"https://cutt.ly/9zSPHX0","display_url":"cutt.ly/9zSPHX0","indices":[144,167]}]	ðŸ“° La Comunitat Valenciana, con una tasa de incidencia de 50,56, roza el riesgo bajo de contagio por COVID por primera vez desde el 10 de agosto https://t.co/ZT8L6j1hyf vÃ­a @eldiariocv @GVAsanitat	204499.0	RT @generalitat: ðŸ“° La Comunitat Valenciana, con una tasa de incidencia de 50,56, roza el riesgo bajo de contagio por COVID por primera vezâ€¦	527.0	True	full
661683	661683	604ce57b2d6e870038f62c9d	2021-03-13 16:16:53	[]	[]	Sat Mar 13 12:57:07 +0000 2021	[]	[{"url":"https://t.co/a1hD3ZS5Ne","expanded_url":"https://www.liberation.fr/societe/sante/astrazeneca-plusieurs-pays-suspendent-lutilisation-du-vaccin-lue-temporise-20210311_E57P4IEH4BADPHETTDZEN2QCIM/?outputType=amp","display_url":"liberation.fr/societe/sante/â€¦","indices":[176,199]}]	@Dr_moji Une dizaine de pays suspendent la vaccination avec AZ et vous ne trouvez rien de mieux que dâ€™accuser les "complotistes" ... Vaccinez ceux qui le veulent, et BASTA ! https://t.co/a1hD3ZS5Ne	338.0	RT @PasEtonnant: @Dr_moji Une dizaine de pays suspendent la vaccination avec AZ et vous ne trouvez rien de mieux que dâ€™accuser les "complotâ€¦	1760.0	True	full
661684	661684	604ce57b2d6e870038f62ca5	2021-03-13 16:16:53	[]	[]	Sat Mar 13 15:15:52 +0000 2021	[]	[{"url":"https://t.co/nmovBI0MBV","expanded_url":"https://justthenews.com/government/local/desantis-executive-order-waives-covid-19-fines-implemented-local-governments-heavy","display_url":"justthenews.com/government/locâ€¦","indices":[225,248]}]	BREAKING FLORIDA Gouverneur @GovRonDeSantis erlÃ¤sst rÃ¼ckwirkend alle Bussen bei VerstÃ¶ssen gegen Corona Regeln! â€žWeil es sich gezeigt hat, dass die meisten Massnahmen wirkungslos sind, die Daten beweisen dies zweifellos!â€œ https://t.co/nmovBI0MBV	2795.0	RT @AletheiaHappy: BREAKING FLORIDA Gouverneur @GovRonDeSantis erlÃ¤sst rÃ¼ckwirkend alle Bussen bei VerstÃ¶ssen gegen Corona Regeln! â€žWeilâ€¦	437.0	True	full
661685	661685	604ce57b2d6e870038f62cad	2021-03-13 16:16:53	[]	[]	Wed Jan 13 19:44:57 +0000 2021	[]	[{"url":"https://t.co/zQWzETpO0Q","expanded_url":"http://onlyfans.com/alexiasexy","display_url":"onlyfans.com/alexiasexy","indices":[78,101]}]	Hola amores les gusta lo que ven? SÃ­ganme apoyando con sus RT ðŸ™�y recuerden mi https://t.co/zQWzETpO0Q solo por este mes $100 que son 5 dÃ³lares podrÃ¡n ver todas mis fotos y videos por un mes ðŸ”¥ðŸ”žðŸ˜ˆðŸ’• https://t.co/9IkyJDSZjL	4022.0	RT @AlexiaPantyhose: Hola amores les gusta lo que ven? SÃ­ganme apoyando con sus RT ðŸ™�y recuerden mi https://t.co/zQWzETpO0Q solo por este meâ€¦	105.0	True	full
661686	661686	604ce57b2d6e870038f62cbb	2021-03-13 16:16:53	[{"text":"Brazil","indices":[102,109]},{"text":"pandemic","indices":[110,119]},{"text":"COVIDãƒ¼19","indices":[120,129]},{"text":"coronavirus","indices":[130,142]},{"text":"JairBolsonaro","indices":[143,157]},{"text":"news","indices":[158,163]},{"text":"worldnews","indices":[164,174]}]	[{"url":"https://t.co/FTy5s4Qqg9","expanded_url":"https://www.theguardian.com/world/2021/mar/13/brazil-covid-coronavirus-deaths-cases-bolsonaro-lula","display_url":"theguardian.com/world/2021/marâ€¦","indices":[78,101]}]		[]	[]			'Covid is taking over': Brazil plunges into deadliest chapter of its epidemic https://t.co/FTy5s4Qqg9 #Brazilâ€¦ https://t.co/NO26toTBmC	1183.0	True	full
661687	661687	604ce57b2d6e870038f62cbd	2021-03-13 16:16:54	[]	[]	Sat Mar 13 16:08:00 +0000 2021	[]	[{"url":"https://t.co/JVkc38BySX","expanded_url":"https://nationalpost.com/opinion/np-view-canada-has-the-monarchy-to-thank-for-stable-government-liberty-and-justice","display_url":"nationalpost.com/opinion/np-vieâ€¦","indices":[265,288]}]	PMJT just said he doesn't want 2 discuss replacing Monarchy or constitutional reform, but he's got his Justice Minister peddling Bill C-15, they should respect RCAP report &amp; put denouncing Doctrine of Discovery into the Bill &amp; not just in flowery preamble! https://t.co/JVkc38BySX	27972.0	RT @RussDiabo: PMJT just said he doesn't want 2 discuss replacing Monarchy or constitutional reform, but he's got his Justice Minister peddâ€¦	3935.0	True	full
661688	661688	604ce57b2d6e870038f62cbf	2021-03-13 16:16:54	[]	[]	Sat Mar 13 00:02:46 +0000 2021	[]	[{"url":"https://t.co/ocE06lemG1","expanded_url":"http://GRAMMY.com","display_url":"GRAMMY.com","indices":[213,236]},{"url":"https://t.co/lEQm1Dn8Bz","expanded_url":"https://www.grammy.com/grammys/news/63rd-grammy-awards-premiere-ceremony-lineup-2021-grammys","display_url":"grammy.com/grammys/news/6â€¦","indices":[239,262]}]	The winner of the Best Pop Duo/Group Performance category will be announced at the 63rd GRAMMY Awards Premiere Ceremony on March 14, at noon PT (March 15, 4AM KST), which will be streamed live internationally via https://t.co/ocE06lemG1. https://t.co/lEQm1Dn8Bz https://t.co/wzZ9skoQgM	426929.0	RT @doolsetbangtan: The winner of the Best Pop Duo/Group Performance category will be announced at the 63rd GRAMMY Awards Premiere Ceremonyâ€¦	922.0	True	full
661689	661689	604ce57b2d6e870038f62cc1	2021-03-13 16:16:54	[]	[]	Sat Mar 13 15:14:57 +0000 2021	[]	[{"url":"https://t.co/4iEUJPZUOS","expanded_url":"https://www.theglobeandmail.com/politics/article-stephen-harper-warns-gulf-between-privileged-and-working-classes-needs","display_url":"theglobeandmail.com/politics/articâ€¦","indices":[179,202]}]	â€œFormer prime minister Stephen Harper says the year-long global pandemic has exacerbated the gulf between elites and the majority of working people.â€� Do you agree with Harper?ðŸ‘‡ https://t.co/4iEUJPZUOS	17734.0	RT @WeAreCanProud: â€œFormer prime minister Stephen Harper says the year-long global pandemic has exacerbated the gulf between elites and theâ€¦	88.0	True	full
661690	661690	604ce57b2d6e870038f62cc5	2021-03-13 16:16:54	[]	[]	Sat Mar 13 16:02:20 +0000 2021	[]	[{"url":"https://t.co/4SvftjuiFA","expanded_url":"https://twitter.com/i/events/1219057585707315201","display_url":"twitter.com/i/events/12190â€¦","indices":[236,259]}]	Lo mÃ¡s reciente sobre la COVID-19 alrededor del mundo: ðŸ‡§ðŸ‡· Brasil registra mÃ¡s de 85 mil casos en un solo dÃ­a ðŸ‡²ðŸ‡½ MÃ©xico recibe un millÃ³n de dosis de la vacuna de Sinovac ðŸ‡ªðŸ‡¸ Siguen bajando los contagios en residencias en EspaÃ±a https://t.co/4SvftjuiFA	279380.0	RT @MomentsES: Lo mÃ¡s reciente sobre la COVID-19 alrededor del mundo: ðŸ‡§ðŸ‡· Brasil registra mÃ¡s de 85 mil casos en un solo dÃ­a ðŸ‡²ðŸ‡½ MÃ©xicoâ€¦	147.0	True	full
661691	661691	604ce57c2d6e870038f62cfd	2021-03-13 16:16:54	[]	[]	Sat Mar 13 16:07:00 +0000 2021	[]	[{"url":"https://t.co/m22gu4eGky","expanded_url":"https://p.dw.com/p/3qaf6","display_url":"p.dw.com/p/3qaf6","indices":[155,178]}]	From 2022, Germany should be able to produce enough of its own vaccines to inoculate the whole population in the case of a pandemic, a top official said. https://t.co/m22gu4eGky	478887.0	RT @dwnews: From 2022, Germany should be able to produce enough of its own vaccines to inoculate the whole population in the case of a pandâ€¦	83.0	True	full
661692	661692	604ce57c2d6e870038f62d05	2021-03-13 16:16:54	[]	[]	Sat Mar 13 10:50:23 +0000 2021	[]	[{"url":"https://t.co/gSC2aF2Cyl","expanded_url":"https://www.theguardian.com/world/2021/mar/13/brazil-covid-coronavirus-deaths-cases-bolsonaro-lula?CMP=Share_iOSApp_Other","display_url":"theguardian.com/world/2021/marâ€¦","indices":[257,280]}]	I spent the last few days talking to frontline Brazilian doctors, from Porto Alegre to Recife. The situation they describe is devastating &amp; getting worse by the day. In the time it took me to research the article more than 10,000 Brazilians have died. https://t.co/gSC2aF2Cyl	70688.0	RT @tomphillipsin: I spent the last few days talking to frontline Brazilian doctors, from Porto Alegre to Recife. The situation they descriâ€¦	2921.0	True	full
661693	661693	604ce57c2d6e870038f62d0b	2021-03-13 16:16:54	[]	[{"url":"https://t.co/nbprxv7OH2","expanded_url":"https://archiveofourown.org/works/29899623","display_url":"archiveofourown.org/works/29899623","indices":[194,217]},{"url":"https://t.co/bx7XfdUgx9","expanded_url":"https://archiveofourown.org/works/25555219?view_adult=true","display_url":"archiveofourown.org/works/25555219â€¦","indices":[233,256]},{"url":"https://t.co/YQPZdoCckz","expanded_url":"…		[]	[]			@sunlit_sky I've only read like 15 but a lot of them are 1-3k one shots with no spoilers (and authors usually goodâ€¦ https://t.co/fqvDXbmCyD	73.0	True	full
661694	661694	604ce57c2d6e870038f62d1f	2021-03-13 16:16:55	[]	[]	Sat Mar 13 16:05:26 +0000 2021	[{"text":"FPC","indices":[176,180]},{"text":"Patriots","indices":[181,190]}]	[{"url":"https://t.co/N78Ry2keTs","expanded_url":"https://podcasts.apple.com/us/podcast/episode-02-with-marc-sessler/id1555032355?i=1000512780546","display_url":"podcasts.apple.com/us/podcast/epiâ€¦","indices":[206,229]}]	ðŸŽ™ PODCAST â€” A Clare Perspective, Episode 2 ðŸŽ™ @clazzyclare is back on the mic, and this time, she welcomes @MarcSessler to talk Cam Newton, free agency and...of course...TEs #FPC #Patriots @FP_Coverage https://t.co/N78Ry2keTs	2201.0	RT @FPC_Patriots: ðŸŽ™ PODCAST â€” A Clare Perspective, Episode 2 ðŸŽ™ @clazzyclare is back on the mic, and this time, she welcomes @MarcSesslerâ€¦	12146.0	True	full
661695	661695	604ce57c2d6e870038f62d2d	2021-03-13 16:16:55	[]	[]	Sat Mar 13 15:35:27 +0000 2021	[]	[{"url":"https://t.co/DvRC4AVWHT","expanded_url":"https://www.thelancet.com/journals/lancet/article/PIIS0140-6736(20)32153-X/fulltext","display_url":"thelancet.com/journals/lanceâ€¦","indices":[257,280]}]	Top Logik, @CorneliusRoemer! ðŸ‘�ðŸ™‚ &gt;80% der Autoren des "Scientific consensus on the COVID-19 pandemic" Papers werden von der @gatesfoundation finanziert. Medien dÃ¼rfen sie nicht mehr als unabhÃ¤ngige Experten betrachten, sondern eher als COVID-Lobbyisten. https://t.co/DvRC4AVWHT https://t.co/yxWrB2Okva	16220.0	RT @goddeketal: Top Logik, @CorneliusRoemer! ðŸ‘�ðŸ™‚ &gt;80% der Autoren des "Scientific consensus on the COVID-19 pandemic" Papers werden von derâ€¦	75.0	True	full
661696	661696	604ce57c2d6e870038f62d45	2021-03-13 16:16:55	[]	[]	Tue Mar 02 11:46:51 +0000 2021	[{"text":"Rocky","indices":[36,42]},{"text":"ë�¼í‚¤","indices":[72,75]}]	[{"url":"https://t.co/VahgVyp1mI","expanded_url":"https://youtu.be/u9PPpUsNSkQ","display_url":"youtu.be/u9PPpUsNSkQ","indices":[80,103]},{"url":"https://t.co/JlL0Ihj2iz","expanded_url":"https://youtu.be/AWgyQaTuEgg","display_url":"youtu.be/AWgyQaTuEgg","indices":[118,141]},{"url":"https://t.co/JL8sPfMGme","expanded_url":"https://youtu.be/RqaVLVdTL0s","display_url":"youtu.be/RqaVLVdTL0s","indices"…	New aroha...have you seen pre-debut #Rocky danced??? Here watch it. ðŸ˜� . #ë�¼í‚¤ . https://t.co/VahgVyp1mI - 15 yrs old https://t.co/JlL0Ihj2iz - 15 yrs old https://t.co/JL8sPfMGme - 14 yrs old https://t.co/iM8oCFdeYa - 13 yrs old	359.0	RT @lilpeachyukie: New aroha...have you seen pre-debut #Rocky danced??? Here watch it. ðŸ˜� . #ë�¼í‚¤ . https://t.co/VahgVyp1mI - 15 yrs old htâ€¦	945.0	True	full
661697	661697	604ce57d2d6e870038f62d55	2021-03-13 16:16:55	[]	[]	Sat Mar 13 15:48:30 +0000 2021	[]	[{"url":"https://t.co/GCND80inoh","expanded_url":"https://nouveau-monde.ca/fr/covid-19-la-cour-penale-internationale-de-la-haye-a-accepte-la-plainte-pour-violation-du-code-de-nuremberg-du-gouvernement-israelien/","display_url":"nouveau-monde.ca/fr/covid-19-laâ€¦","indices":[135,158]}]	COVID-19 â€” La Cour pÃ©nale internationale de La Haye a acceptÃ© la plainte pour violation du code de Nuremberg du gouvernement israÃ©lien https://t.co/GCND80inoh ;;	2580.0	RT @RetourMarina: COVID-19 â€” La Cour pÃ©nale internationale de La Haye a acceptÃ© la plainte pour violation du code de Nuremberg du gouvernemâ€¦	391.0	True	full
661698	661698	604ce57d2d6e870038f62d5f	2021-03-13 16:16:55	[]	[]	Sat Mar 13 02:00:01 +0000 2021	[]	[{"url":"https://t.co/u0qAcCAnAz","expanded_url":"https://www.timesfreepress.com/news/local/story/2021/mar/12/how-3-chattanoogans-arts-adapted-and-found-inspiration-pandemic/543197/?utm_medium=social&utm_source=twitter_TimesFreePress","display_url":"timesfreepress.com/news/local/stoâ€¦","indices":[122,145]}]	VIDEO: This is the story of three locals working in the arts and how theyâ€™ve had to adapt and change during the pandemic. https://t.co/u0qAcCAnAz	89327.0	RT @TimesFreePress: VIDEO: This is the story of three locals working in the arts and how theyâ€™ve had to adapt and change during the pandemiâ€¦	2564.0	True	full
661699	661699	604ce57d2d6e870038f62d65	2021-03-13 16:16:55	[]	[]	Sat Mar 13 14:27:29 +0000 2021	[]	[{"url":"https://t.co/bQ3njyRNr4","expanded_url":"https://squareenixmangaandbooks.square-enix-games.com/en-us/product/9781646091218","display_url":"â€¦ixmangaandbooks.square-enix-games.com/en-us/product/â€¦","indices":[78,101]},{"url":"https://t.co/29rPrml0UO","expanded_url":"https://twitter.com/RedMakuzawa/status/1325659123606679553?s=19","display_url":"twitter.com/RedMakuzawa/stâ€¦","indices":[…	OMG ITS GETTING LOCALISED!! They working on trying to get it out by December. https://t.co/bQ3njyRNr4 https://t.co/29rPrml0UO https://t.co/AqXHXWMYAv	34090.0	RT @RedMakuzawa: OMG ITS GETTING LOCALISED!! They working on trying to get it out by December. https://t.co/bQ3njyRNr4 https://t.co/29rPrmlâ€¦	368.0	True	full
661700	661700	604ce57d2d6e870038f62d69	2021-03-13 16:16:55	[]	[{"url":"https://t.co/AVSwKLRZCf","expanded_url":"https://safelyhq.com/incident/reaction-to-moderna-vax#scroll","display_url":"safelyhq.com/incident/reactâ€¦","indices":[215,238]}]		[]	[]			Featured Covid-19 Vaccine Reports, Moderna, COVID-19 Vaccine, Moderna COVID-19 Vaccine, Vaccine - Berkeley, Califorâ€¦ https://t.co/ds0u9D5WaX	3.0	True	full
661701	661701	604ce57d2d6e870038f62d7f	2021-03-13 16:16:55	[]	[]	Sat Mar 13 10:38:25 +0000 2021	[]	[{"url":"https://t.co/b3JTdTGiIA","expanded_url":"https://www.theguardian.com/books/2021/mar/13/i-am-not-who-i-was-michael-rosen-on-surviving-covid-extract?CMP=Share_iOSApp_Other","display_url":"theguardian.com/books/2021/marâ€¦","indices":[200,223]}]	â€œTheyâ€™ve been worried about my low blood pressure but theyâ€™ve brought me the Daily Mail so itâ€™ll be fine in just a moment.â€� The darkest of humour in an extraordinary and harrowing piece of writing. https://t.co/b3JTdTGiIA	59729.0	RT @Limerick1914: â€œTheyâ€™ve been worried about my low blood pressure but theyâ€™ve brought me the Daily Mail so itâ€™ll be fine in just a momentâ€¦	272.0	True	full
661702	661702	604ce57d2d6e870038f62d89	2021-03-13 16:16:56	[]	[]	Sat Mar 13 14:21:21 +0000 2021	[{"text":"FalconandWinterSoldier","indices":[0,23]},{"text":"SamWilson","indices":[171,181]},{"text":"BuckyBarnes","indices":[182,194]}]	[{"url":"https://t.co/8VKnocz0AK","expanded_url":"http://www.murphysmultiverse.com/exclusive-director-kari-skogland-on-how-the-pandemic-impacted-the-falcon-and-the-winter-soldier/","display_url":"murphysmultiverse.com/exclusive-direâ€¦","indices":[195,218]}]	#FalconandWinterSoldier director Kari Skogland talked with Charles about how the pandemic shutdown impacted production saying, "We were able to use the time very wisely." #SamWilson #BuckyBarnes https://t.co/8VKnocz0AK	21804.0	RT @_CharlesMurphy: #FalconandWinterSoldier director Kari Skogland talked with Charles about how the pandemic shutdown impacted productionâ€¦	12.0	True	full
661703	661703	604ce57d2d6e870038f62d91	2021-03-13 16:16:56	[]	[]	Sat Mar 13 12:42:17 +0000 2021	[{"text":"Adani","indices":[240,246]},{"text":"India","indices":[247,253]}]	[{"url":"https://t.co/Vp5zAVR2Nr","expanded_url":"https://hamslivenews.com/2021/03/13/while-most-world-billionaires-lost-wealth-during-the-pandemic-gautam-adanis-wealth-surged-far-ahead/","display_url":"hamslivenews.com/2021/03/13/whiâ€¦","indices":[256,279]}]	While most world billionaires lost wealth during the pandemic, Gautam Adaniâ€™s wealth surged far ahead There may come a time when poor Indians will not have roti and the ruling 10% will say smugly, â€œIf they donâ€™t have roti, give them cake!â€� #Adani #India https://t.co/Vp5zAVR2Nr	2654.0	RT @MukandRita: While most world billionaires lost wealth during the pandemic, Gautam Adaniâ€™s wealth surged far ahead There may come a timeâ€¦	6606.0	True	full
661704	661704	604ce57d2d6e870038f62d9b	2021-03-13 16:16:56	[]	[]	Sat Mar 13 14:32:04 +0000 2021	[]	[{"url":"https://t.co/txZb0MiiUB","expanded_url":"http://apne.ws/PAEbgyh","display_url":"apne.ws/PAEbgyh","indices":[220,243]}]	By the numbers, the coronavirus pandemic is surreal. The United States has spent or committed to spend nearly $6 trillion to crush the coronavirus -- more in today's dollars than the U.S. military spent in World War II. https://t.co/txZb0MiiUB	15106065.0	RT @AP: By the numbers, the coronavirus pandemic is surreal. The United States has spent or committed to spend nearly $6 trillion to crushâ€¦	3748.0	True	full
661705	661705	604ce57d2d6e870038f62d9f	2021-03-13 16:16:56	[]	[{"url":"https://t.co/zl3Vv347gG","expanded_url":"https://news-24.fr/ces-5-symptomes-peuvent-predire-si-vous-devenez-covid-long-hauler-suggere-une-etude/","display_url":"news-24.fr/ces-5-symptomeâ€¦","indices":[85,108]},{"url":"https://t.co/SrQPbgUQZS","expanded_url":"https://opr.as/share","display_url":"opr.as/share","indices":[130,153]}]		[]	[]			Ces 5 symptÃ´mes peuvent prÃ©dire si vous devenez COVID Long Hauler, suggÃ¨re une Ã©tude https://t.co/zl3Vv347gG Actuaâ€¦ https://t.co/5zgeExaDlV	17.0	True	full
661706	661706	604ce57d2d6e870038f62da3	2021-03-13 16:16:56	[{"text":"SÃ©nÃ©gal","indices":[14,22]}]	[{"url":"https://t.co/snYFSaVJOo","expanded_url":"https://www.seneplus.com/sante/157-nouvelles-contaminations-et-quatre-deces-rapportes-ce-samedi","display_url":"seneplus.com/sante/157-nouvâ€¦","indices":[125,148]}]		[]	[]			A ce jour, le #SÃ©nÃ©gal compte 36726 cas positifs au coronavirus dont 32233 guÃ©ris, 955 dÃ©cÃ¨s et 3537 encore sous trâ€¦ https://t.co/fhspYwMUxQ	7889.0	True	full
661707	661707	604ce57e2d6e870038f62dc3	2021-03-13 16:16:56	[]	[]	Sat Mar 13 15:05:03 +0000 2021	[{"text":"FBI","indices":[9,13]}]	[{"url":"https://t.co/iL7sD5efWD","expanded_url":"http://tips.fbi.gov","display_url":"tips.fbi.gov","indices":[117,140]}]	Help the #FBI capture the rest of the individuals who took part in the January 6 violence at the U.S. Capitol. Visit https://t.co/iL7sD5efWD if you have information regarding this participant. When you leave a tip, refer to photo 192. https://t.co/IjZsxd6LRN	3307331.0	RT @FBI: Help the #FBI capture the rest of the individuals who took part in the January 6 violence at the U.S. Capitol. Visit https://t.co/â€¦	133.0	True	full
661708	661708	604ce57e2d6e870038f62dc9	2021-03-13 16:16:56	[{"text":"Accurate","indices":[106,115]},{"text":"RTRBestOnTheNet","indices":[150,166]},{"text":"AccurateRatings","indices":[167,183]}]	[{"url":"https://t.co/fJXb76g3bi","expanded_url":"https://react.ratingtheraces.com/races/2021-03-13/wolverhampton/1515/","display_url":"react.ratingtheraces.com/races/2021-03-â€¦","indices":[125,148]}]		[]	[]			RatingTheRaces TOP RATED Streamline wins the 15:15 @WolvesRaces @ 4.1 XSP priced up by us @ 3.97 (103.3%) #Accurateâ€¦ https://t.co/RIuIPlOS0I	14771.0	True	full
661709	661709	604ce57e2d6e870038f62ddb	2021-03-13 16:16:56	[]	[]	Fri Mar 12 19:57:13 +0000 2021	[]	[{"url":"https://t.co/huXILBWIMT","expanded_url":"http://thecorbynproject.com/petion-affordable-vaccines/","display_url":"thecorbynproject.com/petion-affordaâ€¦","indices":[255,278]}]	Today Boris Johnson's Britain joined the US &amp; EU to stop poorer countries producing vaccines. This shortsighted cruelty risks new virulent strains and endemic Covid to protect corporate mega profits. Our health must come first. Sign our petition - https://t.co/huXILBWIMT	48756.0	RT @corbyn_project: Today Boris Johnson's Britain joined the US &amp; EU to stop poorer countries producing vaccines. This shortsighted cruelâ€¦	1780.0	True	full
661710	661710	604ce57e2d6e870038f62ded	2021-03-13 16:16:57	[]	[]	Sat Mar 13 15:06:38 +0000 2021	[]	[{"url":"https://t.co/ISzwaGxVWL","expanded_url":"https://www.telegraph.co.uk/news/2021/03/13/two-thirds-serious-covid-cases-caught-virus-hospital-start-second/","display_url":"telegraph.co.uk/news/2021/03/1â€¦","indices":[241,264]}]	Despite the closed schools, taped-off playgrounds and the bankrupt pubs, the problem was always the hospitals and care homes. "Two thirds of the most serious Covid cases caught virus in hospital at start of second wave, major study finds" https://t.co/ISzwaGxVWL	18560.0	RT @AlistairHaimes: Despite the closed schools, taped-off playgrounds and the bankrupt pubs, the problem was always the hospitals and careâ€¦	154.0	True	full
661711	661711	604ce57e2d6e870038f62df7	2021-03-13 16:16:57	[]	[]	Sat Mar 13 15:38:20 +0000 2021	[{"text":"13DeMarzo","indices":[38,48]},{"text":"FielesANuestraHistoria","indices":[246,269]}]	[{"url":"https://t.co/z2pEswytYO","expanded_url":"https://twitter.com/VideosCubaHoy/status/1370760510581452803","display_url":"twitter.com/VideosCubaHoy/â€¦","indices":[270,293]}]	El acto central conmemorativo de este #13DeMarzo tendrÃ¡ lugar en el hoy Museo de la RevoluciÃ³n pasadas las tres de la tarde, justo a la hora en que aquel dÃ­a, desde la cabina de Radio Reloj, EcheverrÃ­a informÃ³ del ataque al Palacio Presidencial #FielesANuestraHistoria https://t.co/z2pEswytYO	792.0	RT @jovenclub_tunas: El acto central conmemorativo de este #13DeMarzo tendrÃ¡ lugar en el hoy Museo de la RevoluciÃ³n pasadas las tres de laâ€¦	30.0	True	full
661712	661712	604ce57f2d6e870038f62e11	2021-03-13 16:16:57	[]	[]	Sat Mar 13 00:20:44 +0000 2021	[]	[{"url":"https://t.co/aAhgJUrbCH","expanded_url":"https://twitter.com/regionofpeel/status/1370512678955851778","display_url":"twitter.com/regionofpeel/sâ€¦","indices":[278,301]}]	The Region of Peel (!!!) has set up this website where Peel residents can email their MPP, asking them to work to implement paid sick days at the provincial level. Let me state that again. The Region of Peel has set up a petition against the Gov't of Ontario. Level 4 Advocacy! https://t.co/aAhgJUrbCH	619.0	RT @MaryFramilton: The Region of Peel (!!!) has set up this website where Peel residents can email their MPP, asking them to work to implemâ€¦	87.0	True	full
661713	661713	604ce57f2d6e870038f62e25	2021-03-13 16:16:57	[]	[]	Fri Mar 12 11:00:12 +0000 2021	[]	[{"url":"https://t.co/Lof7yxMR2w","expanded_url":"https://cylskills.es/","display_url":"cylskills.es","indices":[189,212]}]	El lunes 15 de marzo comienza el campeonato autonÃ³mico de FormaciÃ³n Profesional en Castilla y LeÃ³n. La competiciÃ³n es online y se podrÃ¡ seguir en streming. El enlace a la plataforma esâž¡ï¸� https://t.co/Lof7yxMR2w https://t.co/eaTz3LtMU0	47691.0	RT @educacyl: El lunes 15 de marzo comienza el campeonato autonÃ³mico de FormaciÃ³n Profesional en Castilla y LeÃ³n. La competiciÃ³n es onlineâ€¦	21.0	True	full
661714	661714	604ce57f2d6e870038f62e27	2021-03-13 16:16:57	[]	[]	Sat Mar 13 16:00:04 +0000 2021	[{"text":"Taliban","indices":[22,30]},{"text":"Afghanistan","indices":[115,127]}]	[{"url":"https://t.co/57t3oUsZy4","expanded_url":"http://mvnt.us/m1198748","display_url":"mvnt.us/m1198748","indices":[249,272]}]	Negotiations with the #Taliban after the United States had announced its determination to pull the military out of #Afghanistan was a mistake. The bad deal that it had produced offers no viable route forward, writes CTP Director Frederick W. Kagan. https://t.co/57t3oUsZy4	19736.0	RT @criticalthreats: Negotiations with the #Taliban after the United States had announced its determination to pull the military out of #Afâ€¦	495.0	True	full
661715	661715	604ce57f2d6e870038f62e2d	2021-03-13 16:16:57	[]	[]	Sat Mar 13 16:09:58 +0000 2021	[]	[{"url":"https://t.co/ynPVDFxw4h","expanded_url":"https://www.washingtonpost.com/technology/2021/03/12/hundreds-covid-cases-reported-tesla-plant-following-musks-defiant-reopening-county-data-shows/","display_url":"washingtonpost.com/technology/202â€¦","indices":[247,270]}]	Elon Musk called panic over the coronavirus dumb, predicted there would be â€œclose to zero new casesâ€� by last April and has questioned vaccines. When he defiantly reopened a Tesla plant in the Bay Area last year, hundreds of people got infected https://t.co/ynPVDFxw4h	50097.0	RT @markberman: Elon Musk called panic over the coronavirus dumb, predicted there would be â€œclose to zero new casesâ€� by last April and hasâ€¦	253.0	True	full
661716	661716	604ce57f2d6e870038f62e69	2021-03-13 16:16:58	[{"text":"Poshmark","indices":[42,51]},{"text":"shopmycloset","indices":[121,134]}]	[{"url":"https://t.co/r15rxUBDMY","expanded_url":"https://poshmark.com/listing/604cd75c8e8660211a462494?utm_campaign=referral_code%3DLOQUITA_BORICUA&utm_source=tw_sh&utm_content=feature%3Dsh_li_cl_web%26rfuid%3Dext1%3A6a34aeab-53d0-4ff0-a065-57fc7e4e1069%26ext_trk%3Dbranch","display_url":"poshmark.com/listing/604cd7â€¦","indices":[97,120]}]		[]	[]			Check out this listing I just added to my #Poshmark closet: Sudden Change Green Tea Facial Mask.â€¦ https://t.co/p4DwXGPRUO	34.0	True	full
661717	661717	604ce57f2d6e870038f62e6b	2021-03-13 16:16:58	[]	[]	Sat Mar 13 16:16:07 +0000 2021	[]	[{"url":"https://t.co/x0PZ6KR1Fu","expanded_url":"http://grammy.com","display_url":"grammy.com","indices":[54,77]},{"url":"https://t.co/OXVkNVas9H","expanded_url":"https://youtube.com/Grammy","display_url":"youtube.com/Grammy","indices":[85,108]},{"url":"https://t.co/x0PZ6KR1Fu","expanded_url":"http://grammy.com","display_url":"grammy.com","indices":[141,164]},{"url":"https://t.co/XqIt2M4smU","ex…	GRAMMYs - 3/15 Premiere Ceremony (BTS nom) - 4AM KST https://t.co/x0PZ6KR1Fu (intl) https://t.co/OXVkNVas9H Virt. Red Carpet - 8:30AM KST* https://t.co/x0PZ6KR1Fu https://t.co/XqIt2M4smU Main - 9AM KST https://t.co/y8oA0xDB8H https://t.co/MGqW9V5KKm * BTS not confirmed (RC) https://t.co/zc4Hsr3MCL	19917.0	RT @ssujams: GRAMMYs - 3/15 Premiere Ceremony (BTS nom) - 4AM KST https://t.co/x0PZ6KR1Fu (intl) https://t.co/OXVkNVas9H Virt. Red Carpetâ€¦	419.0	True	full
661718	661718	604ce5802d6e870038f62e73	2021-03-13 16:16:58	[]	[]	Fri Mar 12 22:27:35 +0000 2021	[]	[{"url":"https://t.co/WAgcNzGC9I","expanded_url":"https://canaln.pe/","display_url":"canaln.pe","indices":[146,169]}]	EN VIVO | Ã“scar Ugarte: En cifras globales se tiene un avance del 92.5% de la vacunaciÃ³n con las dosis de Pfizer. El sÃ¡bado se llegarÃ¡ al 100% â–º https://t.co/WAgcNzGC9I https://t.co/grXB7qaXWK	3039101.0	RT @canalN_: EN VIVO | Ã“scar Ugarte: En cifras globales se tiene un avance del 92.5% de la vacunaciÃ³n con las dosis de Pfizer. El sÃ¡bado seâ€¦	107.0	True	full
661719	661719	604ce5802d6e870038f62e79	2021-03-13 16:16:58	[]	[]	Sat Mar 13 14:20:20 +0000 2021	[]	[{"url":"https://t.co/609YUGjfzL","expanded_url":"https://rpp.pe/p/1325815","display_url":"rpp.pe/p/1325815","indices":[113,136]}]	Tres miembros de una familia murieron por la COVID-19; una cuarta integrante estÃ¡ grave y necesita una cama UCI. https://t.co/609YUGjfzL https://t.co/6xT3Djxuqn	2008988.0	RT @RPPNoticias: Tres miembros de una familia murieron por la COVID-19; una cuarta integrante estÃ¡ grave y necesita una cama UCI. https://tâ€¦	42.0	True	full
661720	661720	604ce5802d6e870038f62e83	2021-03-13 16:16:58	[]	[]	Sat Mar 13 10:05:25 +0000 2021	[]	[{"url":"https://t.co/goRoVGto06","expanded_url":"https://www.cnn.com/videos/world/2021/03/11/myanmar-protests-angel-ma-kyal-zin-watson-dnt-intl-hnk-vpx.cnn","display_url":"cnn.com/videos/world/2â€¦","indices":[250,273]}]	This fight is not about politics, it is of Myanmarâ€™s unarmed civilians against its fully-armed military which is supposed to protect the people. Dozens of deaths are following the unanimous call of the UN Security Council to abstain from violence. https://t.co/goRoVGto06	54345.0	RT @hninyadanazaw: This fight is not about politics, it is of Myanmarâ€™s unarmed civilians against its fully-armed military which is supposeâ€¦	151.0	True	full
661721	661721	604ce5802d6e870038f62e85	2021-03-13 16:16:58	[]	[]	Sat Mar 13 01:03:31 +0000 2021	[]	[{"url":"https://t.co/QpbMqaLmTE","expanded_url":"https://www.nsnews.com/bc-news/bc-records-no-new-covid-19-deaths-for-first-time-in-more-than-four-months-3540650","display_url":"nsnews.com/bc-news/bc-recâ€¦","indices":[171,194]}]	We never quite hit 1,000 cases per day in the second wave, but with loosening restrictions and variants now in play, it wont be at all surprising to reach that milestone. https://t.co/QpbMqaLmTE	4813.0	RT @BrentRichter: We never quite hit 1,000 cases per day in the second wave, but with loosening restrictions and variants now in play, it wâ€¦	2839.0	True	full
661722	661722	604ce5802d6e870038f62e8b	2021-03-13 16:16:58	[]	[]	Wed Mar 10 14:27:37 +0000 2021	[]	[{"url":"https://t.co/rtbTdCjzFY","expanded_url":"https://nintendalerts.com/crash-bandicoot-4-its-about-time-nintendo-switch/","display_url":"nintendalerts.com/crash-bandicooâ€¦","indices":[224,247]}]	Concours : 5 codes pour Crash Bandicoot 4: Itâ€™s About Time! Nintendo Switch Ã gagner ! RT ce tweet + Follow @nintendalerts + tague un ami ! Fin le 16/03/2021 ! La version physique devrait sortir plus tard, prÃ©commande ici â–º https://t.co/rtbTdCjzFY https://t.co/z916v1El2W	81163.0	RT @nintendalerts: Concours : 5 codes pour Crash Bandicoot 4: Itâ€™s About Time! Nintendo Switch Ã gagner ! RT ce tweet + Follow @nintendalerâ€¦	112.0	True	full
661723	661723	604ce5802d6e870038f62e91	2021-03-13 16:16:58	[]	[]	Sat Mar 13 09:39:34 +0000 2021	[{"text":"COVID19","indices":[195,203]}]	[{"url":"https://t.co/fcxCPJydPi","expanded_url":"https://www.leonoticias.com/leon/sarscov2-leon-dias-despues-20210312012059-vid.html","display_url":"leonoticias.com/leon/sarscov2-â€¦","indices":[253,276]}]	ðŸŽ¥ Â¡Estamos de estreno! En @leonoticias_ presentamos el primer capÃ­tulo de Sars-Cov2 en LeÃ³n. '365 dÃ­as despuÃ©s', un documental dirigido por @SandraSntos en el que se muestra este aÃ±o de pandemia #COVID19 desde todos los puntos de vista. Â¡Dentro vÃ­deo! https://t.co/fcxCPJydPi	49371.0	RT @leonoticias_: ðŸŽ¥ Â¡Estamos de estreno! En @leonoticias_ presentamos el primer capÃ­tulo de Sars-Cov2 en LeÃ³n. '365 dÃ­as despuÃ©s', un documâ€¦	362.0	True	full
661724	661724	604ce5802d6e870038f62eaf	2021-03-13 16:16:59	[]	[]	Sat Mar 13 16:16:00 +0000 2021	[]	[{"url":"https://t.co/C5YmbQzKDz","expanded_url":"http://ethic.es/2020/10/tristeza-covid-la-nueva-pesadumbre/","display_url":"ethic.es/2020/10/tristeâ€¦","indices":[212,235]}]	La pandemia nos ha hecho experimentar en ciertos momentos la sensaciÃ³n de exilio, entre otras cosas por la decepciÃ³n de lo que no llega tras las expectativas de la desescalada y por las pÃ©rdidas que se acumulan. https://t.co/C5YmbQzKDz	52674.0	RT @Ethic_: La pandemia nos ha hecho experimentar en ciertos momentos la sensaciÃ³n de exilio, entre otras cosas por la decepciÃ³n de lo queâ€¦	4595.0	True	full
661725	661725	604ce5802d6e870038f62ec1	2021-03-13 16:16:59	[]	[]	Sat Mar 13 15:17:03 +0000 2021	[{"text":"JusticeForBreonna","indices":[115,133]}]	[{"url":"https://t.co/MAb5G2W9NT","expanded_url":"https://www.wlky.com/article/fbi-louisville-says-significant-progress-made-in-its-civil-rights-probe-of-breonna-taylor-shooting/35827982","display_url":"wlky.com/article/fbi-loâ€¦","indices":[135,158]}]	One to watch: FBI Louisville says 'significant progress' made in its civil rights probe of Breonna Taylor shooting #JusticeForBreonna https://t.co/MAb5G2W9NT	422572.0	RT @FrankFigliuzzi1: One to watch: FBI Louisville says 'significant progress' made in its civil rights probe of Breonna Taylor shooting #Juâ€¦	198.0	True	full
661726	661726	604ce5812d6e870038f62ecd	2021-03-13 16:16:59	[]	[]	Sat Mar 13 07:10:05 +0000 2021	[]	[{"url":"https://t.co/iOMfT1NBFJ","expanded_url":"https://www.winnipegfreepress.com/special/coronavirus/less-blabbing-more-jabbing-573978392.html","display_url":"winnipegfreepress.com/special/coronaâ€¦","indices":[161,184]}]	(1/2) Touched up on this article, Manitoba is not doing well in getting the vaccine doses are out compared to the major provinces or even our prairie cousins. https://t.co/iOMfT1NBFJ https://t.co/I5ldQbxQon	717.0	RT @kyle_minogue: (1/2) Touched up on this article, Manitoba is not doing well in getting the vaccine doses are out compared to the major pâ€¦	9.0	True	full
661727	661727	604ce5812d6e870038f62ee7	2021-03-13 16:17:00	[{"text":"COVID","indices":[7,13]},{"text":"Strep","indices":[15,21]},{"text":"Flu","indices":[25,29]}]	[{"url":"https://t.co/txU8djnpeN","expanded_url":"https://mycw147.ecwcloud.com/portal20644/jsp/100mp/login_otp.jsp","display_url":"mycw147.ecwcloud.com/portal20644/jsâ€¦","indices":[254,277]}]		[]	[]			Need a #COVID, #Strep or #Flu test? Click on the patient portal link to schedule a visit @1stTelehealth. We can ordâ€¦ https://t.co/egTsmsfkto	6.0	True	full
661728	661728	604ce5812d6e870038f62eed	2021-03-13 16:17:00	[]	[]	Sat Mar 13 16:05:08 +0000 2021	[]	[{"url":"https://t.co/LiVc24ZDfv","expanded_url":"https://www.amazon.com/dp/B08Y5XVSPH/","display_url":"amazon.com/dp/B08Y5XVSPH/","indices":[148,171]}]	Great Story - NYPD Lieutenant Rick Soto is about to find out that New York City has a dark secret it is keeping from its citizens. @robertbryanaut1 https://t.co/LiVc24ZDfv https://t.co/yPvq6DwKno	156357.0	RT @KdpBUZZ: Great Story - NYPD Lieutenant Rick Soto is about to find out that New York City has a dark secret it is keeping from its citizâ€¦	5790.0	True	full
661729	661729	604ce5812d6e870038f62efd	2021-03-13 16:17:00	[{"text":"Retirestyle","indices":[93,105]},{"text":"Weightloss","indices":[106,117]}]	[{"url":"https://t.co/GLhVV1vysq","expanded_url":"https://retirestyletravel.com/how-to-lose-covid-weight/","display_url":"retirestyletravel.com/how-to-lose-coâ€¦","indices":[251,274]}]		[]	[]			@MimiNicklin If you want to lose weight you gained during the pandemic like I did, read this #Retirestyleâ€¦ https://t.co/zRci5E05v7	3925.0	True	full
661730	661730	604ce5812d6e870038f62f03	2021-03-13 16:17:00	[]	[]	Sat Mar 13 15:14:00 +0000 2021	[]	[{"url":"https://t.co/8wy6jhlRr5","expanded_url":"https://bit.ly/3ctjx77","display_url":"bit.ly/3ctjx77","indices":[242,265]}]	El uribismo ha permitido que Colombia sea un enclave militar de Estados Unidos, desde el cual se asegura el despojo de Colombia y el control del narcotrÃ¡fico, mientras ataca a Venezuela y relanza sus planes imperialistas sobre toda la regiÃ³n https://t.co/8wy6jhlRr5	91587.0	RT @Mision_Verdad: El uribismo ha permitido que Colombia sea un enclave militar de Estados Unidos, desde el cual se asegura el despojo de Câ€¦	34.0	True	full
661731	661731	604ce5822d6e870038f62f19	2021-03-13 16:17:00	[]	[]	Sat Mar 13 15:07:51 +0000 2021	[{"text":"ATENCIÃ“N","indices":[1,10]}]	[{"url":"https://t.co/RcPZs9AS9E","expanded_url":"https://www.eltiempo.com/justicia/delitos/los-nexos-de-grupos-violentos-de-colombia-y-chile-573088","display_url":"eltiempo.com/justicia/delitâ€¦","indices":[242,265]}]	ðŸ”´#ATENCIÃ“N El dossier de los nexos de grupos de vandalismo en Colombia y Chile prueba que el ELN bajo las instrucciones de Alias Uriel estaban detrÃ¡s de las marchas vandÃ¡licas que â�¦@petrogustavoâ�© y amigos patrocinaban en sus redes sociales. https://t.co/RcPZs9AS9E	54178.0	RT @ANIABELLO_R: ðŸ”´#ATENCIÃ“N El dossier de los nexos de grupos de vandalismo en Colombia y Chile prueba que el ELN bajo las instrucciones deâ€¦	987.0	True	full
661732	661732	604ce5822d6e870038f62f1f	2021-03-13 16:17:00	[]	[{"url":"https://t.co/yA4z8DKGtY","expanded_url":"http://nirsal.com","display_url":"nirsal.com","indices":[147,170]}]		[]	[]			@Alkasim05962871 @cenbank We're NIRSAL Plc not NIRSAL Microfinance Bank. NIRSAL Plc doesn't give loans. To find outâ€¦ https://t.co/TskOgYnKfj	39128.0	True	full
661733	661733	604ce5822d6e870038f62f5f	2021-03-13 16:17:01	[]	[]	Wed Mar 10 16:33:20 +0000 2021	[]	[{"url":"https://t.co/2wXbwcXMCR","expanded_url":"https://go.latoken.com/4nw","display_url":"go.latoken.com/4nw","indices":[200,223]}]	LATOKEN @RYI_Unity Giveaway! 4 lucky winners to get 40 $RYIP each. Participant with most referrals gets assured 40 RYIP. ðŸŽ� Do's: âœ… Follow, RT &amp; Quote tweet âœ… Complete easy &amp; quick tasks âž¡ï¸� https://t.co/2wXbwcXMCR ðŸ“… Mar 15 https://t.co/soTlEcssAp	144892.0	RT @latokens: LATOKEN @RYI_Unity Giveaway! 4 lucky winners to get 40 $RYIP each. Participant with most referrals gets assured 40 RYIP. ðŸŽ�â€¦	321.0	True	full
661734	661734	604ce5822d6e870038f62f69	2021-03-13 16:17:01	[]	[{"url":"https://t.co/zIbOOPUEls","expanded_url":"https://bit.ly/3huItvL","display_url":"bit.ly/3huItvL","indices":[194,217]}]		[]	[]			Check your Pace email. ðŸ“¬ If you've been on campus, we may have reached out to you about participating in mandatoryâ€¦ https://t.co/WEbuuBVnkG	15734.0	True	full
661735	661735	604ce5832d6e870038f62f71	2021-03-13 16:17:01	[{"text":"MadeAtUCL","indices":[34,44]}]	[{"url":"https://t.co/fYhPYuKBhg","expanded_url":"https://buff.ly/3qhOGzw","display_url":"buff.ly/3qhOGzw","indices":[237,260]}]		[]	[]			The latest episode of the monthly #MadeAtUCL podcast is about 'Voice'. It includes a story of three medical studentâ€¦ https://t.co/ncsxskogBb	8286.0	True	full
661736	661736	604ce5832d6e870038f62f7f	2021-03-13 16:17:01	[{"text":"Paris","indices":[0,6]},{"text":"Reuters","indices":[8,16]},{"text":"Covid19","indices":[142,150]}]	[{"url":"https://t.co/MkuCDMi9ah","expanded_url":"https://www.latribune.fr/depeches/reuters/KBN2B42BN/coronavirus-la-has-autorise-le-vaccin-de-j-j-en-france.html","display_url":"latribune.fr/depeches/reuteâ€¦","indices":[154,177]}]		[]	[]			#Paris (#Reuters) - La Haute Autorite de Sante (HAS) a donne vendredi son autorisation a l'utilisation du vaccin deâ€¦ https://t.co/M5ZBjvtZ8Q	1499.0	True	full
661737	661737	604ce5832d6e870038f62f87	2021-03-13 16:17:01	[{"text":"NHS","indices":[56,60]},{"text":"Devon","indices":[162,168]},{"text":"UniAsItShouldBe","indices":[205,221]},{"text":"UoBolton","indices":[222,231]},{"text":"BoltonNursing","indices":[232,246]},{"text":"NDHT","indices":[247,252]}]	[{"url":"https://t.co/LIagDbjbEJ","expanded_url":"https://bit.ly/2NcxOMW","display_url":"bit.ly/2NcxOMW","indices":[181,204]}]		[]	[]			ð�—›ð�—®ð�˜ƒð�—² ð�˜†ð�—¼ð�˜‚ ð�˜€ð�—²ð�—²ð�—» ð�˜�ð�—µð�—² ð�—»ð�—²ð�˜„ð�˜€? There's a shortage of qualified #NHS nurses in the UK! A BSc (Hons) in Nursing (Adult) is nâ€¦ https://t.co/ceSMyGGrnE	21959.0	True	full
661738	661738	604ce5832d6e870038f62faf	2021-03-13 16:17:02	[]	[]	Sat Mar 13 15:49:12 +0000 2021	[{"text":"LOUGHBOROUGH","indices":[42,55]},{"text":"England","indices":[57,65]}]	[{"url":"https://t.co/Yq2gOJ8hgS","expanded_url":"https://www.dogstrust.org.uk/rehoming/dogs/dog/filters/~~~~~d~~/1244871/millie","display_url":"dogstrust.org.uk/rehoming/dogs/â€¦","indices":[227,250]}]	Please retweet to help Millie find a home #LOUGHBOROUGH #England ðŸ‡¬ðŸ‡§ Aged 18 months, a ' bundle of love and joy' can live with teenagers aged 15+ and can live with another dog, wants secure garden, quiet home â�¤ï¸�ðŸŽ¾ APPLY HERE ðŸ‘‡ https://t.co/Yq2gOJ8hgS https://t.co/vOBrwOW2jW	32468.0	RT @AdoptionsUk: Please retweet to help Millie find a home #LOUGHBOROUGH #England ðŸ‡¬ðŸ‡§ Aged 18 months, a ' bundle of love and joy' can liveâ€¦	145.0	True	full
661739	661739	604ce5832d6e870038f62fbd	2021-03-13 16:17:02	[]	[{"url":"https://t.co/qCQjnjXIJv","expanded_url":"https://music.apple.com/us/album/revelaci%C3%B3n-ep/1550877476","display_url":"music.apple.com/us/album/revelâ€¦","indices":[209,232]}]		[]	[]			ðŸ‡ºðŸ‡¸ Apple Music US â€” Latin Chart: #7. "Baila Conmigo" [=] *Peak #6* #17. "DÃ¡melo To'" [-2] *NP* #47 "Buscando Amor"â€¦ https://t.co/bute47fACR	5825.0	True	full
661740	661740	604ce5842d6e870038f62fd9	2021-03-13 16:17:02	[]	[]	Fri Mar 12 19:52:06 +0000 2021	[]	[{"url":"https://t.co/PXKBoMdqI4","expanded_url":"https://twitter.com/francebleu/status/1370257004015542281","display_url":"twitter.com/francebleu/staâ€¦","indices":[234,257]}]	Sauf dans les Ã©coles, collÃ¨ges, lycÃ©es et cantines d'Ã©tablissements scolaires d'aprÃ¨s une Ã©tude menÃ©e il y a dÃ©jÃ presqu'un an par le plus grand Ã©pidÃ©miologiste franÃ§ais qui se trouve Ã la tÃªte du ministÃ¨re de l'Ã©ducation nationale ðŸ¤“ https://t.co/PXKBoMdqI4	2383.0	RT @IsaDignocourt: Sauf dans les Ã©coles, collÃ¨ges, lycÃ©es et cantines d'Ã©tablissements scolaires d'aprÃ¨s une Ã©tude menÃ©e il y a dÃ©jÃ presquâ€¦	48.0	True	full
661741	661741	604ce5842d6e870038f62fdf	2021-03-13 16:17:02	[{"text":"Ventilation","indices":[98,110]},{"text":"HVAC","indices":[111,116]},{"text":"HRV","indices":[117,121]},{"text":"ERV","indices":[122,126]},{"text":"heating","indices":[127,135]},{"text":"cooling","indices":[136,144]},{"text":"energy","indices":[145,152]},{"text":"energyefficiency","indices":[153,170]},{"text":"health","indices":[171,178]},{"text":"safety","indices":[179,186]},{"text":"h…	[{"url":"https://t.co/cSZR3tfPAq","expanded_url":"https://buff.ly/2MMZYKy","display_url":"buff.ly/2MMZYKy","indices":[58,81]}]		[]	[]			Demystifying Ventilation and Energy Recovery Ventilators: https://t.co/cSZR3tfPAq @SawHorseDesign #Ventilationâ€¦ https://t.co/BgFRQHG3BA	147.0	True	full
661742	661742	604ce5842d6e870038f62fe5	2021-03-13 16:17:02	[]	[]	Wed Mar 10 13:05:31 +0000 2021	[]	[{"url":"https://t.co/qocWrdsvi1","expanded_url":"https://www.cnbc.com/2021/03/08/covid-cdc-study-finds-roughly-78percent-of-people-hospitalized-were-overweight-or-obese.html","display_url":"cnbc.com/2021/03/08/covâ€¦","indices":[218,241]}]	Man verweht Menschen Sport und Bewegung. Die Information der CDC-Studie sollte dringend zu neuen Denkmustern anregen. (78 % der wegen Covid ins Krankenhaus eingelieferten Menschen sind Ã¼bergewichtig oder fettleibig) https://t.co/qocWrdsvi1	3705.0	RT @AefAufklaerung: Man verweht Menschen Sport und Bewegung. Die Information der CDC-Studie sollte dringend zu neuen Denkmustern anregen.â€¦	788.0	True	full
661743	661743	604ce5842d6e870038f62ff1	2021-03-13 16:17:02	[]	[]	Sat Mar 13 00:48:43 +0000 2021	[{"text":"NoMasBloqueo","indices":[0,13]},{"text":"coronavirus","indices":[26,38]},{"text":"EEUU","indices":[78,83]},{"text":"Trump","indices":[91,97]},{"text":"USA","indices":[237,241]}]	[{"url":"https://t.co/RKsueteHCW","expanded_url":"http://www.cubadebate.cu/especiales/2021/03/12/carta-urgente-al-presidente-biden/","display_url":"cubadebate.cu/especiales/202â€¦","indices":[255,278]}]	#NoMasBloqueo Mientras el #coronavirus dejaba una estela de dolor y muerte en #EEUU y el ðŸŒŽ,#Trump se empeÃ±aba en cortarle la luz a los hogares y hospitales en la Isla. Mientras el ðŸŒ� clamaba por solidaridad y cooperaciÃ³n,el presidente de #USA perseguÃ­a... https://t.co/RKsueteHCW https://t.co/i6QcYTEDlq	28148.0	RT @Guajiritasoy: #NoMasBloqueo Mientras el #coronavirus dejaba una estela de dolor y muerte en #EEUU y el ðŸŒŽ,#Trump se empeÃ±aba en cortarleâ€¦	3747.0	True	full
661744	661744	604ce5842d6e870038f62ff3	2021-03-13 16:17:02	[]	[]	Sat Mar 13 14:30:00 +0000 2021	[{"text":"COVID19","indices":[104,112]},{"text":"EcuadorSeVacuna","indices":[228,244]},{"text":"ArrimemosElHombro","indices":[248,266]}]	[{"url":"https://t.co/zrinzzgJcp","expanded_url":"http://www.planvacunarse.ec","display_url":"planvacunarse.ec","indices":[124,147]}]	Si tienes mÃ¡s de 65 aÃ±os o conoces a alguien que los tenga y quiera vacunarse voluntariamente contra la #COVID19, ingresa a https://t.co/zrinzzgJcp a partir del 15 de marzo y llena los datos para agendar una cita de vacunaciÃ³n. #EcuadorSeVacuna #ArrimemosElHombro https://t.co/49DDcLxAJy	442358.0	RT @ComunicacionEc: Si tienes mÃ¡s de 65 aÃ±os o conoces a alguien que los tenga y quiera vacunarse voluntariamente contra la #COVID19, ingreâ€¦	4353.0	True	full
661745	661745	604ce5842d6e870038f62ff9	2021-03-13 16:17:02	[]	[{"url":"https://t.co/0Li7vqGslV","expanded_url":"https://www.snopes.com/fact-check/trump-coronavirus-rally-remark/","display_url":"snopes.com/fact-check/truâ€¦","indices":[170,193]}]		[]	[]			@TG92101402 @TheRealLaFlama @BlueBisonBBQ @OsirisLynn @PreetBharara "Despite creating some confusion with his remarâ€¦ https://t.co/BnSiwwuTTW	69.0	True	full
661746	661746	604ce5842d6e870038f63015	2021-03-13 16:17:03	[]	[]	Sat Mar 13 15:41:58 +0000 2021	[{"text":"pandemic","indices":[82,91]}]	[{"url":"https://t.co/onvwfZdeDM","expanded_url":"https://twitter.com/CovidEcoles/status/1370745846388690947","display_url":"twitter.com/CovidEcoles/stâ€¦","indices":[247,270]}]	Looking forward to reading @Alec_Castonguay's meticulously researched book on the #pandemic in Quebec, Le Printemps le plus long, which is getting rave reviews and has already gone through two print runs. Very much appreciate the shout-out, Alec! https://t.co/onvwfZdeDM	23354.0	RT @Aaron_Derfel: Looking forward to reading @Alec_Castonguay's meticulously researched book on the #pandemic in Quebec, Le Printemps le plâ€¦	91.0	True	full
661747	661747	604ce5842d6e870038f63017	2021-03-13 16:17:03	[{"text":"COVID19","indices":[46,54]},{"text":"allergies","indices":[102,112]},{"text":"allergyseason","indices":[113,127]},{"text":"eye","indices":[128,132]},{"text":"eyes","indices":[133,138]},{"text":"wateryeyes","indices":[139,150]},{"text":"pinkeye","indices":[151,159]},{"text":"redeye","indices":[160,167]},{"text":"itchy","indices":[168,174]},{"text":"coronavirus","indices":[175,187]},{"tex…	[{"url":"https://t.co/w5yagD6Grl","expanded_url":"http://ow.ly/MBLe50DTtzS","display_url":"ow.ly/MBLe50DTtzS","indices":[78,101]}]		[]	[]			AcademyEyeSmart "Are watery eyes a symptom of #COVID19 or seasonal allergies? https://t.co/w5yagD6Grl #allergiesâ€¦ https://t.co/fshXHH39DP	96.0	True	full
661748	661748	604ce5842d6e870038f63021	2021-03-13 16:17:03	[]	[]	Sat Mar 13 12:02:50 +0000 2021	[]	[{"url":"https://t.co/ZU21nBRvpo","expanded_url":"https://www.expansion.com/empresas/2021/03/12/604bb34ee5fdea412f8b4626.html","display_url":"expansion.com/empresas/2021/â€¦","indices":[255,278]}]	Con 300 millones de â‚¬ que se podrÃ­an destinar a los necesitados van a pagarle las deudas al multimillonario Roures y a sus socios chinos. Porque de Mediapro vive mucha farÃ¡ndula y titiritero de los que crean opiniÃ³n a favor de la coaliciÃ³n frankenstein. https://t.co/ZU21nBRvpo	12351.0	RT @juanarza: Con 300 millones de â‚¬ que se podrÃ­an destinar a los necesitados van a pagarle las deudas al multimillonario Roures y a sus soâ€¦	183.0	True	full
661749	661749	604ce5852d6e870038f6302b	2021-03-13 16:17:03	[]	[]	Sat Mar 13 15:43:00 +0000 2021	[]	[{"url":"https://t.co/LnZm7Nt4SC","expanded_url":"https://www.eldiario.es/canariasahora/migraciones/acoger-migrantes-casa-unica-opcion-evitar-duerman-calle_1_7302116.html","display_url":"eldiario.es/canariasahora/â€¦","indices":[223,246]}]	Cuando acoger migrantes en casa es la Ãºnica opciÃ³n para evitar que duerman en la calle: Helena, Manolo o Gara han abierto las puertas de sus viviendas a personas que se han quedado desprotegidas tras cruzar la ruta canaria https://t.co/LnZm7Nt4SC Por @aliciajustoj e @IvanAleDez	1254219.0	RT @eldiarioes: Cuando acoger migrantes en casa es la Ãºnica opciÃ³n para evitar que duerman en la calle: Helena, Manolo o Gara han abierto lâ€¦	550.0	True	full
661750	661750	604ce5852d6e870038f63045	2021-03-13 16:17:03	[]	[]	Sat Mar 13 12:36:56 +0000 2021	[{"text":"WhatsHappeningInMyanmar","indices":[205,229]},{"text":"SaveMyanmar","indices":[230,242]}]	[{"url":"https://t.co/V6fxFdNxtZ","expanded_url":"https://www.theguardian.com/global-development/2021/mar/13/primark-supplier-accused-of-locking-workers-in-factory-in-myanmar-protests","display_url":"theguardian.com/global-developâ€¦","indices":[180,203]}]	Hi @Primark howâ€™s that inquiry going? I hope you havenâ€™t restarted your orders with GY Sen Myanmar that literally locked its workers inside the factory to stop them protesting. https://t.co/V6fxFdNxtZ #WhatsHappeningInMyanmar #SaveMyanmar https://t.co/SiVUupU1Es	15710.0	RT @meemalee: Hi @Primark howâ€™s that inquiry going? I hope you havenâ€™t restarted your orders with GY Sen Myanmar that literally locked itâ€¦	73.0	True	full
661751	661751	604ce5852d6e870038f63049	2021-03-13 16:17:04	[]	[]	Sat Mar 13 14:39:00 +0000 2021	[{"text":"solidariedade","indices":[253,267]},{"text":"empatia","indices":[268,276]}]	[{"url":"https://t.co/5plqaxbN4e","expanded_url":"https://razoesparaacreditar.com/pm-sp-rs-ajudam-jovem-enganado-namorada/","display_url":"razoesparaacreditar.com/pm-sp-rs-ajudaâ€¦","indices":[229,252]}]	Em meio a notÃ­cias de golpes, mortes, impunidade, polarizaÃ§Ã£o, incompetÃªncia e desemprego, Ã© fÃ¡cil perder as esperanÃ§as e ignorar uma outra tendÃªncia que parece ter sido intensificada pela pandemia: mais empatia e solidariedade. https://t.co/5plqaxbN4e #solidariedade #empatia	1423818.0	RT @Ricamconsult: Em meio a notÃ­cias de golpes, mortes, impunidade, polarizaÃ§Ã£o, incompetÃªncia e desemprego, Ã© fÃ¡cil perder as esperanÃ§as eâ€¦	32.0	True	full
661752	661752	604ce5852d6e870038f63061	2021-03-13 16:17:04	[]	[{"url":"https://t.co/0jjOLyu6qw","expanded_url":"http://hill.cm/82XSTQ9","display_url":"hill.cm/82XSTQ9","indices":[94,117]}]		[]	[]			"Misguided politicians are focused on abortion instead of the pandemic" via (@TheHillOpinion)â€¦ https://t.co/S8PvJk7FnI	4144581.0	True	full
661753	661753	604ce5852d6e870038f6307f	2021-03-13 16:17:04	[]	[]	Sat Mar 13 15:05:03 +0000 2021	[{"text":"FBI","indices":[9,13]}]	[{"url":"https://t.co/iL7sD5efWD","expanded_url":"http://tips.fbi.gov","display_url":"tips.fbi.gov","indices":[117,140]}]	Help the #FBI capture the rest of the individuals who took part in the January 6 violence at the U.S. Capitol. Visit https://t.co/iL7sD5efWD if you have information regarding this participant. When you leave a tip, refer to photo 192. https://t.co/IjZsxd6LRN	3307331.0	RT @FBI: Help the #FBI capture the rest of the individuals who took part in the January 6 violence at the U.S. Capitol. Visit https://t.co/â€¦	205.0	True	full
661754	661754	604ce5862d6e870038f6309b	2021-03-13 16:17:04	[]	[]	Sat Mar 13 15:20:20 +0000 2021	[]	[{"url":"https://t.co/OGSSv5RWZq","expanded_url":"https://www.latimes.com/sports/highschool/story/2021-03-12/los-alamitos-defeats-millikan-high-school-football-returns","display_url":"latimes.com/sports/highschâ€¦","indices":[184,207]}]	Life has changed dramatically because of the coronavirus, but the return of high school football in Southern California is the first giant step to starting anew, @latsondheimer writes https://t.co/OGSSv5RWZq https://t.co/IyAYcHZlPI	48716.0	RT @latimessports: Life has changed dramatically because of the coronavirus, but the return of high school football in Southern Californiaâ€¦	575.0	True	full
661755	661755	604ce5862d6e870038f630a5	2021-03-13 16:17:04	[]	[]	Sat Mar 13 16:00:00 +0000 2021	[]	[{"url":"https://t.co/0qSajF3neZ","expanded_url":"https://saudigazette.com.sa/article/604389","display_url":"saudigazette.com.sa/article/604389","indices":[230,253]}]	The temporary suspension of the Oxford-AstraZeneca vaccine in some countries is expected and applies to all vaccines and medicines, Assistant Undersecretary of the Ministry of Health for Preventive Health Dr. Abdullah Asiri said https://t.co/0qSajF3neZ	229198.0	RT @Saudi_Gazette: The temporary suspension of the Oxford-AstraZeneca vaccine in some countries is expected and applies to all vaccines andâ€¦	3274.0	True	full
661756	661756	604ce5862d6e870038f630ad	2021-03-13 16:17:04	[]	[]	Sat Mar 13 14:27:11 +0000 2021	[{"text":"Paywall","indices":[26,34]},{"text":"PRO","indices":[118,122]},{"text":"SBN","indices":[239,243]},{"text":"SmartLiquidity","indices":[244,259]},{"text":"BSC","indices":[260,264]}]	[{"url":"https://t.co/uJhDLLIogu","expanded_url":"https://medium.com/@yieldwatch/paywall-is-live-access-pro-holding-watch-9f3722a5925f","display_url":"medium.com/@yieldwatch/paâ€¦","indices":[215,238]}]	ðŸŒŸ @yieldwatch enabled its #Paywall ! ðŸ”¥ ðŸŒŸ Users with $WATCH in their vault, wallet or in liquidity can now access its #PRO features. ðŸŒŸ You need $1 in WATCH for each $200 that youâ€™d like to monitor/track ðŸ—žï¸� INFO : https://t.co/uJhDLLIogu #SBN #SmartLiquidity #BSC https://t.co/cqseUf2FBT	7899.0	RT @SmartBSCNews: ðŸŒŸ @yieldwatch enabled its #Paywall ! ðŸ”¥ ðŸŒŸ Users with $WATCH in their vault, wallet or in liquidity can now access its #PRâ€¦	70.0	True	full
661757	661757	604ce5862d6e870038f630c9	2021-03-13 16:17:05	[]	[]	Sat Mar 13 12:33:33 +0000 2021	[]	[{"url":"https://t.co/5FQkKJOBAP","expanded_url":"https://twitter.com/awakn_ls/status/1370711567331962881","display_url":"twitter.com/awakn_ls/statuâ€¦","indices":[279,302]}]	Great article in Guardian today. Clinic launch Monday. New dawn for psychedelics New paradigm for psychiatry New hope for patients Thanks @awakn_ls for giving me this chance. Thanks @LaurieOlivia2 for always being there. Thanks @ProfDavidNutt for the mentoring. We did it! https://t.co/5FQkKJOBAP	3556.0	RT @BenSessa: Great article in Guardian today. Clinic launch Monday. New dawn for psychedelics New paradigm for psychiatry New hope for pâ€¦	1214.0	True	full
661758	661758	604ce5862d6e870038f630d1	2021-03-13 16:17:05	[]	[{"url":"https://t.co/bq6Nl6fjox","expanded_url":"https://blog.nomorefakenews.com/2020/10/08/the-smoking-gun-where-is-the-coronavirus-the-cdc-says-it-isnt-available/?fbclid=IwAR0OTMdq9bc-sm5Q1VEoKmXyzHGrlGewFq6Zk-Veb8k-Zm0395wlkpmm-Uo","display_url":"blog.nomorefakenews.com/2020/10/08/theâ€¦","indices":[291,314]}]		[]	[]			@SaraBahama @l3l2ucelee @DailyCaller I'll take my chances. If you believe the govt and media will save you, and lisâ€¦ https://t.co/WIZHNTP2MH	70.0	True	full
661759	661759	604ce5872d6e870038f6310b	2021-03-13 16:17:05	[]	[]	Sat Mar 13 14:32:04 +0000 2021	[]	[{"url":"https://t.co/txZb0MiiUB","expanded_url":"http://apne.ws/PAEbgyh","display_url":"apne.ws/PAEbgyh","indices":[220,243]}]	By the numbers, the coronavirus pandemic is surreal. The United States has spent or committed to spend nearly $6 trillion to crush the coronavirus -- more in today's dollars than the U.S. military spent in World War II. https://t.co/txZb0MiiUB	15106066.0	RT @AP: By the numbers, the coronavirus pandemic is surreal. The United States has spent or committed to spend nearly $6 trillion to crushâ€¦	112.0	True	full
661760	661760	604ce5872d6e870038f63117	2021-03-13 16:17:06	[]	[]	Sat Mar 13 14:53:44 +0000 2021	[]	[{"url":"https://t.co/pwlVCfTxqL","expanded_url":"https://www.pentapostagma.gr/ethnika-themata/ellinotoyrkika/6995940_se-shimatismo-mahis-ta-saoydarabika-f-15-pano-apo-tin-kriti","display_url":"pentapostagma.gr/ethnika-thematâ€¦","indices":[207,230]}]	â€œÙ�ÙŠ Ø§Ø³ØªØ¹Ø±Ø§Ø¶ Ù„Ù„Ù‚ÙˆØ©.. Ø­Ù„Ù‚ Ø§Ù„Ø·ÙŠØ§Ø±ÙˆÙ† Ø§Ù„Ø³Ø¹ÙˆØ¯ÙŠÙˆÙ† Ø¨Ù…Ù‚Ø§ØªÙ„Ø§Øª F-15 Ù�ÙˆÙ‚ ÙƒØ±ÙŠØª ÙˆØ¨Ø­Ø± Ø§ÙŠØ¬Ø©ØŒ Ø§Ù„Ø§Ù…Ø± Ø§Ù„Ø°ÙŠ Ø£ØµØ§Ø¨ Ø§Ù„Ø§ØªØ±Ø§Ùƒ Ø¨Ø§Ù„Ù‡Ø°ÙŠØ§Ù†. Ø­ÙŠØ« ÙŠØ¹ØªØ¨Ø± Ø§Ù„Ø§ØªØ±Ø§Ùƒ ÙˆØ¬ÙˆØ¯ Ù…Ù‚Ø§ØªÙ„Ø§Øª F-15 Ø§Ù„Ø³Ø¹ÙˆØ¯ÙŠØ© Ù�ÙŠ Ø¬Ø²ÙŠØ±Ø© ÙƒØ±ÙŠØª ØªÙ‡Ø¯ÙŠØ¯ ØµØ±ÙŠØ­ Ù„Ù‡Ù…â€�ã€�ÙˆØ³Ø§Ø¦Ù„ Ø§Ø¹Ù„Ø§Ù… ÙŠÙˆÙ†Ø§Ù†ÙŠØ©ã€‘ https://t.co/pwlVCfTxqL	102828.0	RT @TurkeyAffairs: â€œÙ�ÙŠ Ø§Ø³ØªØ¹Ø±Ø§Ø¶ Ù„Ù„Ù‚ÙˆØ©.. Ø­Ù„Ù‚ Ø§Ù„Ø·ÙŠØ§Ø±ÙˆÙ† Ø§Ù„Ø³Ø¹ÙˆØ¯ÙŠÙˆÙ† Ø¨Ù…Ù‚Ø§ØªÙ„Ø§Øª F-15 Ù�ÙˆÙ‚ ÙƒØ±ÙŠØª ÙˆØ¨Ø­Ø± Ø§ÙŠØ¬Ø©ØŒ Ø§Ù„Ø§Ù…Ø± Ø§Ù„Ø°ÙŠ Ø£ØµØ§Ø¨ Ø§Ù„Ø§ØªØ±Ø§Ùƒ Ø¨Ø§Ù„Ù‡Ø°ÙŠØ§Ù†. Ø­ÙŠØ« ÙŠØ¹ØªØ¨Ø±â€¦	253.0	True	full
661761	661761	604ce5872d6e870038f63137	2021-03-13 16:17:06	[]	[{"url":"https://t.co/dCtnhdGsTU","expanded_url":"http://uchile.cl/sp155841","display_url":"uchile.cl/sp155841","indices":[173,196]}]		[]	[]			ðŸ˜· una pandemia que tapÃ³ a otra dejando botados a miles , Aumento de VIH en Chile: un problema que rebasa a los gobiâ€¦ https://t.co/TbXarzvb32	1594.0	True	full
661762	661762	604ce5872d6e870038f63139	2021-03-13 16:17:06	[]	[]	Sat Mar 13 11:03:38 +0000 2021	[]	[{"url":"https://t.co/uDXb9qYvsY","expanded_url":"https://www.bbc.co.uk/news/world-europe-56382608","display_url":"bbc.co.uk/news/world-eurâ€¦","indices":[209,232]}]	Covid-19 pandemic: Italy to shut shops and schools amid infection spike Just the same â€œlockdownâ€� mistake over and over again .. An ongoing global tool which will happen in the UK again if we donâ€™t say enough https://t.co/uDXb9qYvsY	16479.0	RT @SeanCollins66: Covid-19 pandemic: Italy to shut shops and schools amid infection spike Just the same â€œlockdownâ€� mistake over and over aâ€¦	85.0	True	full
661763	661763	604ce5872d6e870038f63141	2021-03-13 16:17:06	[]	[]	Sat Mar 13 01:07:47 +0000 2021	[]	[{"url":"https://t.co/eF19Pt3WwJ","expanded_url":"https://secure.actblue.com/donate/rubiocovid?refcode=RACRE&amount=25&recurring=1","display_url":"secure.actblue.com/donate/rubiocoâ€¦","indices":[227,250]}]	Marco Rubio cares more about spouting Bible verses he doesn't heed than his country and his own constituents. He voted AGAINST the COVID Relief Bill. Make him pay with a reelection loss. Your RT and small donation will help. https://t.co/eF19Pt3WwJ	899909.0	RT @mmpadellan: Marco Rubio cares more about spouting Bible verses he doesn't heed than his country and his own constituents. He voted AGAâ€¦	55.0	True	full
661764	661764	604ce5872d6e870038f63143	2021-03-13 16:17:06	[]	[]	Sat Mar 13 07:11:59 +0000 2021	[]	[{"url":"https://t.co/9AH7xWdoLE","expanded_url":"https://www.dailymail.co.uk/news/article-9356701/amp/NHS-GP-earning-700-000-year-one-hundreds-earning-Prime-Minister.html?__twitter_impression=true","display_url":"dailymail.co.uk/news/article-9â€¦","indices":[246,269]}]	Lots of articles like this will start being written, because doctors+nurses are speaking up together. We wonâ€™t let them split us. Iâ€™ve never heard of any doctor earning this kind of money. My starting salary as a doctor in 2010 was ~Â£22500. https://t.co/9AH7xWdoLE	112238.0	RT @JujuliaGrace: Lots of articles like this will start being written, because doctors+nurses are speaking up together. We wonâ€™t let them sâ€¦	989.0	True	full
661765	661765	604ce5882d6e870038f63155	2021-03-13 16:17:06	[]	[{"url":"https://t.co/JRnlxUbwQm","expanded_url":"https://ischinaresponsibleforcovid19outbreak.blogspot.com/","display_url":"â€¦nsibleforcovid19outbreak.blogspot.com","indices":[151,174]},{"url":"https://t.co/VM5ltI22UO","expanded_url":"https://workfromhomeduringcovid19pandemic.blogspot.com/","display_url":"â€¦omeduringcovid19pandemic.blogspot.com","indices":[248,271]}]		[]	[]			@gletherby @Fruich The virus of Covid19 rapidly changing, revolving in new environment and makes the innovation ofâ€¦ https://t.co/0ZnU4hKK9w	106.0	True	full
661766	661766	604ce5882d6e870038f63157	2021-03-13 16:17:06	[]	[{"url":"https://t.co/zrKgp9nDWU","expanded_url":"https://trendznewsbd.com/astrazeneca-warns-of-new-shortfall-in-deliveries-to-eu-as-five-nations-seek-summit-on-unfair-vaccine-distribution-rt-world-news/","display_url":"trendznewsbd.com/astrazeneca-waâ€¦","indices":[132,155]}]		[]	[]			AstraZeneca warns of new shortfall in deliveries to EU as five nations seek summit on â€˜unfairâ€™ vaccine distributionâ€¦ https://t.co/C6c8XQSZjd	44.0	True	full
661767	661767	604ce5882d6e870038f63161	2021-03-13 16:17:06	[]	[{"url":"https://t.co/TYHw07paSW","expanded_url":"https://twitter.com/ChaosD1/status/1051480660567838720?s=20","display_url":"twitter.com/ChaosD1/statusâ€¦","indices":[254,277]}]		[]	[]			@MarcoDejough @Nash076 Another had doomer edgelords who wanted to cause a massive accident on a roller coaster by dâ€¦ https://t.co/ZxrFpsIl5u	2058.0	True	full
661768	661768	604ce5882d6e870038f63175	2021-03-13 16:17:06	[]	[{"url":"https://t.co/lPlkRo1Hk1","expanded_url":"http://www.tagsorrento.com","display_url":"tagsorrento.com","indices":[266,289]}]		[]	[]			@AriFleischer Hi, Sorry if i'm rude, but i have a leather shop in Italy close for Covid, After 10 Years! now i haveâ€¦ https://t.co/Fh8KZPHjLg	834.0	True	full
661769	661769	604ce5882d6e870038f63199	2021-03-13 16:17:07	[]	[]	Sat Mar 13 14:59:17 +0000 2021	[]	[{"url":"https://t.co/QuVW7jt9KW","expanded_url":"https://elpais.com/ciencia/2021-03-12/descubiertos-cuatro-nuevos-coronavirus-relacionados-con-el-virus-de-la-covid-en-murcielagos-de-china.html","display_url":"elpais.com/ciencia/2021-0â€¦","indices":[245,268]}]	En solo 11 kilÃ³metros cuadrados, los murciÃ©lagos de la boscosa provincia china de Yunnan portan otros cuatro coronavirus relacionados con la Covid. La destrucciÃ³n de su hÃ¡bitat y el avance de la urbanizaciÃ³n pueden tener consecuencias trÃ¡gicas. https://t.co/QuVW7jt9KW	30431.0	RT @zigoraldama: En solo 11 kilÃ³metros cuadrados, los murciÃ©lagos de la boscosa provincia china de Yunnan portan otros cuatro coronavirus râ€¦	50.0	True	full
[truncated: 109,629 more rows]
