# Supplementary material for: Low credibility URL sharing on Twitter during reporting linking rare blood clots with the Oxford/AstraZeneca COVID-19 vaccine
Source: PLoS One. 2024 Jan 19;19(1):e0296444. doi: 10.1371/journal.pone.0296444 (PMC10798519; doi:10.1371/journal.pone.0296444)
Supplement: S24 File — (CSV) [file pone.0296444.s026.csv]

	Unnamed: 0	_id	created_at	extended_tweet.entities.hashtags	URL	retweeted_status.created_at	retweeted_status.extended_tweet.entities.hashtags	RTURL	retweeted_status.extended_tweet.full_text	retweeted_status.user.followers_count	text	user.followers_count	indicator	origin
771400	771400	604d98f14b80ae003825bef0	2021-03-14 05:02:35	[]	[]	Sat Mar 13 12:40:31 +0000 2021	[{"text":"AurPyaarKarnaHai","indices":[137,154]},{"text":"tseries","indices":[196,204]},{"text":"BhushanKumar","indices":[205,218]}]	[{"url":"https://t.co/FfwW3iIRCJ","expanded_url":"http://bit.ly/AurPyaarKarnaHai","display_url":"bit.ly/AurPyaarKarnaHâ€¦","indices":[168,191]}]	Love can not be defined but true love surely has its own meanings and interpretations. These 4 words can remind you innumerable times to #AurPyaarKarnaHai. Tune in now:https://t.co/FfwW3iIRCJ ðŸ’ž #tseries #BhushanKumar @iAmNehaKakkar @GuruOfficial @sachet_tandon https://t.co/WqAz2afTp1	1975066.0	RT @TSeries: Love can not be defined but true love surely has its own meanings and interpretations. These 4 words can remind you innumerablâ€¦	1160.0	True	full
771401	771401	604d98f14b80ae003825bf18	2021-03-14 05:02:36	[]	[]	Thu Mar 11 13:14:21 +0000 2021	[{"text":"Quebec","indices":[13,20]},{"text":"Canada","indices":[43,50]},{"text":"covid19","indices":[55,63]}]	[{"url":"https://t.co/OC0oXV1xDy","expanded_url":"https://www.cbc.ca/news/canada/montreal/quebec-pandemic-anniversary-legault-accountability-1.5944982","display_url":"cbc.ca/news/canada/moâ€¦","indices":[134,157]}]	All of this. #Quebec is the worst place in #Canada for #covid19, but @francoislegault won't accept any responsibility for this mess. https://t.co/OC0oXV1xDy	199.0	RT @segacs: All of this. #Quebec is the worst place in #Canada for #covid19, but @francoislegault won't accept any responsibility for thisâ€¦	2224.0	True	full
771402	771402	604d98f14b80ae003825bf22	2021-03-14 05:02:36	[]	[]	Sun Mar 14 05:01:10 +0000 2021	[]	[{"url":"https://t.co/4c2Pajch8c","expanded_url":"https://cnn.it/3ldEp6t","display_url":"cnn.it/3ldEp6t","indices":[169,192]}]	ðŸ˜· Masks save lives ðŸ˜· Masks can help protect pandemic gains ðŸ˜· Masks safeguard even the vaccinated ðŸ˜· Masks are a sign of respect ðŸ˜· Masks will help the US return to normal https://t.co/4c2Pajch8c	53209848.0	RT @CNN: ðŸ˜· Masks save lives ðŸ˜· Masks can help protect pandemic gains ðŸ˜· Masks safeguard even the vaccinated ðŸ˜· Masks are a sign of respect ðŸ˜· Mâ€¦	160.0	True	full
771403	771403	604d98f14b80ae003825bf26	2021-03-14 05:02:36	[]	[]	Sat Mar 13 17:28:55 +0000 2021	[]	[{"url":"https://t.co/qXiZLxuYBF","expanded_url":"https://israel-news.co.il/archives/24845","display_url":"israel-news.co.il/archives/24845","indices":[201,224]}]	I read Hebrew: this Israeli news outlets indeed confirms that a complaint has been brought by Israeli lawyers against Pfizer for violations of the Nuremberg Laws. Oh the ironies and echoes of history. https://t.co/qXiZLxuYBF	105123.0	RT @naomirwolf: I read Hebrew: this Israeli news outlets indeed confirms that a complaint has been brought by Israeli lawyers against Pfizeâ€¦	478.0	True	full
771404	771404	604d98f14b80ae003825bf32	2021-03-14 05:02:36	[]	[]	Sun Mar 14 05:01:10 +0000 2021	[]	[{"url":"https://t.co/4c2Pajch8c","expanded_url":"https://cnn.it/3ldEp6t","display_url":"cnn.it/3ldEp6t","indices":[169,192]}]	ðŸ˜· Masks save lives ðŸ˜· Masks can help protect pandemic gains ðŸ˜· Masks safeguard even the vaccinated ðŸ˜· Masks are a sign of respect ðŸ˜· Masks will help the US return to normal https://t.co/4c2Pajch8c	53208215.0	RT @CNN: ðŸ˜· Masks save lives ðŸ˜· Masks can help protect pandemic gains ðŸ˜· Masks safeguard even the vaccinated ðŸ˜· Masks are a sign of respect ðŸ˜· Mâ€¦	511.0	True	full
771405	771405	604d98f14b80ae003825bf36	2021-03-14 05:02:36	[{"text":"Downtrends","indices":[7,18]},{"text":"crypto","indices":[94,101]},{"text":"coin","indices":[102,107]},{"text":"RSI","indices":[108,112]}]	[{"url":"https://t.co/WTMAYfl7uU","expanded_url":"https://twitter.com/yekturus/status/1368210100599599105","display_url":"twitter.com/yekturus/statuâ€¦","indices":[114,137]}]		[]	[]			Strong #Downtrends in 30/60/120 mins (Binance $BTC pairs): $BNT $EGLD $ORN $RUNE $SNX $XEM #crypto #coin #RSIâ€¦ https://t.co/TDfiRVSruP	986.0	True	full
771406	771406	604d98f24b80ae003825bf52	2021-03-14 05:02:36	[]	[]	Sun Mar 14 04:00:19 +0000 2021	[]	[{"url":"https://t.co/1t4zFByJPf","expanded_url":"https://www.pressdemocrat.com/article/news/virus-tolls-similar-despite-governors-contrasting-actions/?taid=604d8a53d52b5600013a629c&utm_campaign=trueAnthem%3A+Trending+Content&utm_medium=trueAnthem&utm_source=twitter","display_url":"pressdemocrat.com/article/news/vâ€¦","indices":[241,264]}]	Nearly a year after California Gov. Gavin Newsom ordered the nationâ€™s first statewide shutdown because of the coronavirus, masks remain mandated, indoor dining and other activities are significantly limited, and Disneyland remains closed.â€‹ https://t.co/1t4zFByJPf	56137.0	RT @NorthBayNews: Nearly a year after California Gov. Gavin Newsom ordered the nationâ€™s first statewide shutdown because of the coronavirusâ€¦	52.0	True	full
771407	771407	604d98f24b80ae003825bf7c	2021-03-14 05:02:37	[]	[]	Sun Mar 14 04:29:03 +0000 2021	[]	[{"url":"https://t.co/mvJ5aP2fTK","expanded_url":"https://mol.im/a/9359529","display_url":"mol.im/a/9359529","indices":[156,179]}]	Undisputed middleweight champion Marvelous Marvin Hagler dies 'unexpectedly' at age 66 after friend said he was 'in ICU fighting the effects of the vaccine https://t.co/mvJ5aP2fTK	2977.0	RT @Austin_Zone: Undisputed middleweight champion Marvelous Marvin Hagler dies 'unexpectedly' at age 66 after friend said he was 'in ICU fiâ€¦	3030.0	True	full
771408	771408	604d98f24b80ae003825bf7e	2021-03-14 05:02:37	[]	[]	Sat Mar 13 16:01:00 +0000 2021	[]	[{"url":"https://t.co/YfGBVh66Qq","expanded_url":"https://youtu.be/axKmqWosm6A","display_url":"youtu.be/axKmqWosm6A","indices":[215,238]}]	Today's video: Mortal Shell is a fascinating take on the Souls-style action game - and we've got all of the details on its PS5 and Xbox Series X|S upgrades, plus comparisons with the fully maxed 4K60 PC experience. https://t.co/YfGBVh66Qq https://t.co/B4rCz9AeTi	112477.0	RT @digitalfoundry: Today's video: Mortal Shell is a fascinating take on the Souls-style action game - and we've got all of the details onâ€¦	1167.0	True	full
771409	771409	604d98f24b80ae003825bf96	2021-03-14 05:02:37	[]	[]	Sun Mar 14 00:42:29 +0000 2021	[{"text":"LongCovid","indices":[124,134]}]	[{"url":"https://t.co/A9nqqUv6b3","expanded_url":"https://www.medrxiv.org/content/10.1101/2021.03.12.21253448v1","display_url":"medrxiv.org/content/10.110â€¦","indices":[257,280]}]	New preprint with Dr. Sarah Daugherty, Dr. Ken Cohen and other colleagues @UnitedHealthGrp and @Optum addressing aspects of #LongCovid in under-65: SARS-CoV-2 infection and risk of clinical sequelae during the post-acute phase: a retrospective cohort study https://t.co/A9nqqUv6b3	225395.0	RT @mlipsitch: New preprint with Dr. Sarah Daugherty, Dr. Ken Cohen and other colleagues @UnitedHealthGrp and @Optum addressing aspects ofâ€¦	413.0	True	full
771410	771410	604d98f34b80ae003825bfda	2021-03-14 05:02:38	[]	[]	Sat Mar 13 08:14:47 +0000 2021	[]	[{"url":"https://t.co/Rdba1G9Iy6","expanded_url":"https://www.google.com/search?client=safari&hl=en-us&q=Genetic+engineering+meaning&sa=X&ved=2ahUKEwiX0arU5qzvAhUoo1kKHQzBAIMQ1QIwI3oECCkQAQ&biw=428&bih=854","display_url":"google.com/search?client=â€¦","indices":[125,148]},{"url":"https://t.co/yZEHGEFi8r","expanded_url":"http://www.genome.gov/genetics-glossary/Genetic-Engineering","display_url":"g…	OPINION: C0VID vaccine is not a vaccine. It is a gene modification, genetically engineered. What is genetic engineering?ðŸ‘‡ðŸ�» https://t.co/Rdba1G9Iy6 https://t.co/yZEHGEFi8r	11161.0	RT @RN_Destiny: OPINION: C0VID vaccine is not a vaccine. It is a gene modification, genetically engineered. What is genetic engineering?â€¦	66.0	True	full
771411	771411	604d98f34b80ae003825bfde	2021-03-14 05:02:38	[]	[]	Sat Mar 13 18:26:42 +0000 2021	[{"text":"Airdrop","indices":[180,188]},{"text":"Crypto","indices":[189,196]},{"text":"Airdrops","indices":[197,206]},{"text":"cryptocurrency","indices":[207,222]},{"text":"giveaway","indices":[223,232]}]	[{"url":"https://t.co/AUzqs8f8yQ","expanded_url":"https://t.me/Rewardiqabot?start=r0970317767","display_url":"t.me/Rewardiqabot?sâ€¦","indices":[108,131]}]	ðŸš€ Airdrop: Rewardiqa ðŸ’° Value: $ 105 ðŸ‘¥ Referral: $ 35 ðŸ’¸ 15 + 5 REW â�° 2 minutes Talk with the telegram bot: https://t.co/AUzqs8f8yQ ðŸ“– Step-by-step guide: ðŸ”¹ Do some social tasks #Airdrop #Crypto #Airdrops #cryptocurrency #giveaway https://t.co/jt6EddFWOK	206775.0	RT @CryptoTownEU: ðŸš€ Airdrop: Rewardiqa ðŸ’° Value: $ 105 ðŸ‘¥ Referral: $ 35 ðŸ’¸ 15 + 5 REW â�° 2 minutes Talk with the telegram bot: https://t.co/â€¦	165.0	True	full
771412	771412	604d98f44b80ae003825c018	2021-03-14 05:02:39	[]	[]	Sat Mar 13 22:27:30 +0000 2021	[]	[{"url":"https://t.co/qif8K9at0m","expanded_url":"https://www.wearepoweruk.com/power-best-fandom-2021---votes.html","display_url":"wearepoweruk.com/power-best-fanâ€¦","indices":[254,277]}]	ðŸ—³â�•VOTACIONES | @BTS_twt Pronto acabarÃ¡ estÃ¡ votaciÃ³n en "Power Radio UK", asÃ­ que entren al link y voten ILIMITADAMENTE en la categorÃ­a "Best Fandomâ€�. Es importante ganar ya que si lo hacemos, sus canciones estarÃ¡n en las playlists de esta radio ðŸ™�ðŸ�» ðŸ–‡: https://t.co/qif8K9at0m https://t.co/f65Wqv7LjS	6389.0	RT @you_shipp: ðŸ—³â�•VOTACIONES | @BTS_twt Pronto acabarÃ¡ estÃ¡ votaciÃ³n en "Power Radio UK", asÃ­ que entren al link y voten ILIMITADAMENTE enâ€¦	56.0	True	full
771413	771413	604d98f44b80ae003825c042	2021-03-14 05:02:39	[]	[]	Sun Mar 14 05:02:00 +0000 2021	[{"text":"IWD2021","indices":[192,200]},{"text":"ActForEqual","indices":[201,213]},{"text":"GenerationEquality","indices":[214,233]}]	[{"url":"https://t.co/c1Byc4NYCm","expanded_url":"http://unwo.men/oIsk50z22Qg","display_url":"unwo.men/oIsk50z22Qg","indices":[168,191]}]	Being home may have its disadvantages but putting a pause on your activism is not one of them. @UN_Women shares 9 ways you can keep up your activism from your couch: https://t.co/c1Byc4NYCm #IWD2021 #ActForEqual #GenerationEquality https://t.co/MrNHcUZIlo	598142.0	RT @UNGeneva: Being home may have its disadvantages but putting a pause on your activism is not one of them. @UN_Women shares 9 ways youâ€¦	263.0	True	full
771414	771414	604d98f54b80ae003825c062	2021-03-14 05:02:39	[]	[]	Sat Mar 13 20:15:07 +0000 2021	[]	[{"url":"https://t.co/a3UewDQauv","expanded_url":"http://ow.ly/lGNh30rAsIX","display_url":"ow.ly/lGNh30rAsIX","indices":[180,203]}]	A top U.S. admiral has warned thatÂ ChinaÂ could invadeÂ TaiwanÂ in the next six years, sparking renewed concerns over Beijing's military designs on the island state to its southeast. https://t.co/a3UewDQauv	71451.0	RT @TheNatlInterest: A top U.S. admiral has warned thatÂ ChinaÂ could invadeÂ TaiwanÂ in the next six years, sparking renewed concerns over Beiâ€¦	4.0	True	full
771415	771415	604d98f54b80ae003825c06c	2021-03-14 05:02:39	[]	[{"url":"https://t.co/IQp8mqn9Kc","expanded_url":"https://apnews.com/article/4e776867dbc0186e87ecfa5d093ba078?utm_medium=AP&utm_campaign=SocialFlow&utm_source=Twitter","display_url":"apnews.com/article/4e7768â€¦","indices":[198,221]}]		[]	[]			@Joe_Kubacki @TimFullerton And why has Biden went back to Delaware 3 out of 8 weekends since he have been Presidentâ€¦ https://t.co/bzWbmA78kd	1.0	True	full
771416	771416	604d98f54b80ae003825c072	2021-03-14 05:02:40	[]	[]	Sat Mar 13 22:45:15 +0000 2021	[{"text":"RedNotice","indices":[118,128]},{"text":"AhlamTamimi","indices":[176,188]}]	[{"url":"https://t.co/Ud1krKzLoY","expanded_url":"https://www.wiesenthal.com/about/news/wiesenthal-centre-to-30.html#.YE0_wIO_p18.twitter","display_url":"wiesenthal.com/about/news/wieâ€¦","indices":[189,212]}]	From Paris, Dr Shimon Samuels, Wiesenthal Centre Director for International Relations, tells @INTERPOL to restore its #RedNotice for the arrest of Jordanian fugitive terrorist #AhlamTamimi https://t.co/Ud1krKzLoY	5674.0	RT @ThisOngoingWar: From Paris, Dr Shimon Samuels, Wiesenthal Centre Director for International Relations, tells @INTERPOL to restore its #â€¦	1008.0	True	full
771417	771417	604d98f54b80ae003825c074	2021-03-14 05:02:40	[]	[]	Sun Mar 14 03:15:50 +0000 2021	[]	[{"url":"https://t.co/WTB20JBkc5","expanded_url":"https://www.livelaw.in/top-stories/supreme-court-issues-notice-to-centre-on-plea-seeking-appointment-of-regular-cbi-director-171063","display_url":"livelaw.in/top-stories/suâ€¦","indices":[259,282]}]	This govt has again appointed a Guj officer as acting Director of CBI despite its obligation to get a regular Director selected by a Committee of PM, LOP &amp; CJI. This is its way of keeping CBI as caged parrot. SC has issued notice to Govt on our petition https://t.co/WTB20JBkc5	2169428.0	RT @pbhushan1: This govt has again appointed a Guj officer as acting Director of CBI despite its obligation to get a regular Director selecâ€¦	23.0	True	full
771418	771418	604d98f54b80ae003825c088	2021-03-14 05:02:40	[]	[]	Fri Mar 12 12:02:10 +0000 2021	[]	[{"url":"https://t.co/BU1EsCMmkS","expanded_url":"https://twitter.com/paulallor/status/1370168786335236097","display_url":"twitter.com/paulallor/statâ€¦","indices":[209,232]}]	The most powerful tool for world-building is layering in references to past events left unexplained. And the biggest disease franchises now suffer from is the compulsive urge to explain EVERY. FUCKING. THING. https://t.co/BU1EsCMmkS	4992.0	RT @DanHF: The most powerful tool for world-building is layering in references to past events left unexplained. And the biggest disease fraâ€¦	682.0	True	full
771419	771419	604d98f54b80ae003825c08a	2021-03-14 05:02:40	[]	[]	Sun Mar 14 01:09:36 +0000 2021	[]	[{"url":"https://t.co/9EHNfKWfXi","expanded_url":"https://www.berkshireeagle.com/news/local/after-receiving-second-dose-yo-yo-ma-transforms-waiting-period-into-performance-at-pittsfield-vax/article_72e90bf8-843d-11eb-99e0-bb989805e596.html?utm_term=Autofeed&utm_medium=Social&utm_source=Twitter#Echobox=1615673584","display_url":"berkshireeagle.com/news/local/aftâ€¦","indices":[191,214]}]	After Yo-Yo Ma received his second jab of a COVID-19 vaccine at Berkshire Community College Saturday, he transformed his 15-minute observation period into a concert for the newly inoculated. https://t.co/9EHNfKWfXi	19200.0	RT @BerkshireEagle: After Yo-Yo Ma received his second jab of a COVID-19 vaccine at Berkshire Community College Saturday, he transformed hiâ€¦	623.0	True	full
771420	771420	604d98f54b80ae003825c09e	2021-03-14 05:02:40	[]	[]	Sun Mar 14 00:38:41 +0000 2021	[{"text":"BTSV","indices":[74,79]}]	[{"url":"https://t.co/KO1D98Xa0V","expanded_url":"http://naver.me/GWForlO1","display_url":"naver.me/GWForlO1","indices":[258,281]}]	ðŸ“° Fans around the world celebrated the 1-yr anniversary of the release of #BTSVâ€™s "Sweet Night" by trending a celebratory hashtag, &amp; re-charting the song at #1 on iTunes in 15 countries, ranking him on the top 100 Global Digital Artist Ranking at 93. ðŸ”— https://t.co/KO1D98Xa0V https://t.co/Nq1l297IcG	581897.0	RT @VGlobalUnion: ðŸ“° Fans around the world celebrated the 1-yr anniversary of the release of #BTSVâ€™s "Sweet Night" by trending a celebratoryâ€¦	0.0	True	full
771421	771421	604d98f54b80ae003825c0b4	2021-03-14 05:02:40	[]	[{"url":"https://t.co/MCDIzc51br","expanded_url":"https://www.youtube.com/watch?v=jp-n3WgH0lk","display_url":"youtube.com/watch?v=jp-n3Wâ€¦","indices":[212,235]}]		[]	[]			$AMC is at a new resistance $SOS is below predicted resistance $GME is around its new resistance $SPY hit a resistaâ€¦ https://t.co/8xR73EAYXu	43.0	True	full
771422	771422	604d98f64b80ae003825c0ba	2021-03-14 05:02:40	[]	[]	Sun Mar 14 05:01:10 +0000 2021	[]	[{"url":"https://t.co/4c2Pajch8c","expanded_url":"https://cnn.it/3ldEp6t","display_url":"cnn.it/3ldEp6t","indices":[169,192]}]	ðŸ˜· Masks save lives ðŸ˜· Masks can help protect pandemic gains ðŸ˜· Masks safeguard even the vaccinated ðŸ˜· Masks are a sign of respect ðŸ˜· Masks will help the US return to normal https://t.co/4c2Pajch8c	53208216.0	RT @CNN: ðŸ˜· Masks save lives ðŸ˜· Masks can help protect pandemic gains ðŸ˜· Masks safeguard even the vaccinated ðŸ˜· Masks are a sign of respect ðŸ˜· Mâ€¦	1.0	True	full
771423	771423	604d98f64b80ae003825c0dc	2021-03-14 05:02:41	[]	[]	Sun Mar 14 03:14:36 +0000 2021	[{"text":"ÃšltimaHora","indices":[0,11]},{"text":"Covid_19","indices":[81,90]},{"text":"Oaxaca","indices":[94,101]}]	[{"url":"https://t.co/ay9efJUI9A","expanded_url":"https://oaxaca.eluniversal.com.mx/estatal/hay-42-mil-289-casos-positivos-de-covid-19-en-oaxaca-723-estan-activos","display_url":"oaxaca.eluniversal.com.mx/estatal/hay-42â€¦","indices":[176,199]}]	#ÃšltimaHora| En las Ãºltimas 24 horas se confirmaron 11 nuevos fallecimientos por #Covid_19 en #Oaxaca, acumulando un total de 3 mil 56 muertes desde el inicio de la pandemia https://t.co/ay9efJUI9A	10502.0	RT @ElUniversalOax: #ÃšltimaHora| En las Ãºltimas 24 horas se confirmaron 11 nuevos fallecimientos por #Covid_19 en #Oaxaca, acumulando un toâ€¦	965.0	True	full
771424	771424	604d98f64b80ae003825c0ee	2021-03-14 05:02:41	[]	[]	Fri Mar 05 06:26:39 +0000 2021	[]	[{"url":"https://t.co/8VMUN9x6sO","expanded_url":"http://MY.st","display_url":"MY.st","indices":[8,31]},{"url":"https://t.co/9ehudvinPx","expanded_url":"https://forms.gle/SoarBpFUJY43mSN89","display_url":"forms.gle/SoarBpFUJY43mSâ€¦","indices":[146,169]}]	[PH GO] https://t.co/8VMUN9x6sO - Single Album [THE GLOW : ILLUSION] ðŸ’¸Php 870 + LSF ðŸ—“DOO: March 14 ðŸ—“DOP: March 15 âœˆï¸�Normal ETA (5 Weeks) ðŸ“©FORM: https://t.co/9ehudvinPx https://t.co/vlUgbx00kI	6940.0	RT @little_dipperPH: [PH GO] https://t.co/8VMUN9x6sO - Single Album [THE GLOW : ILLUSION] ðŸ’¸Php 870 + LSF ðŸ—“DOO: March 14 ðŸ—“DOP: March 15 âœˆï¸�â€¦	6940.0	True	full
771425	771425	604d98f64b80ae003825c0f4	2021-03-14 05:02:41	[]	[]	Sat Mar 13 17:22:00 +0000 2021	[{"text":"CoronavirusFacts","indices":[192,209]}]	[{"url":"https://t.co/lV3YNi1sNX","expanded_url":"http://u.afp.com/InfertilityClaim","display_url":"u.afp.com/InfertilityClaâ€¦","indices":[151,174]}]	Doctors categorically dismissed claims in a video that a Covid-19 shot could make men sterile and able to then cause infertility in unvaccinated women https://t.co/lV3YNi1sNX by @c_thesavage #CoronavirusFacts	43557.0	RT @AFPFactCheck: Doctors categorically dismissed claims in a video that a Covid-19 shot could make men sterile and able to then cause infeâ€¦	49194.0	True	full
771426	771426	604d98f74b80ae003825c11c	2021-03-14 05:02:42	[]	[]	Fri Mar 12 17:05:54 +0000 2021	[]	[{"url":"https://t.co/cyiqJaNYDz","expanded_url":"https://twitter.com/zlj517/status/1370357472838311939","display_url":"twitter.com/zlj517/status/â€¦","indices":[289,312]}]	âž¡ï¸�Thank you China. âž¡ï¸�Thank you President Xi Jinping. âž¡ï¸�Thank you Communist Party of China. âž¡ï¸�Thank you @CathayPak It's beauty of our ties, we share happiness &amp; sorrow &amp; help each other on the time of need as obligation. Happy 70 Consecutive Years of Successful Sino-Pak Relations. https://t.co/cyiqJaNYDz https://t.co/dCYiRLHXLW	2251.0	RT @1mazeemkhan74: âž¡ï¸�Thank you China. âž¡ï¸�Thank you President Xi Jinping. âž¡ï¸�Thank you Communist Party of China. âž¡ï¸�Thank you @CathayPak It's bâ€¦	1848.0	True	full
771427	771427	604d98f74b80ae003825c128	2021-03-14 05:02:42	[]	[]	Sat Mar 13 18:26:42 +0000 2021	[{"text":"Airdrop","indices":[180,188]},{"text":"Crypto","indices":[189,196]},{"text":"Airdrops","indices":[197,206]},{"text":"cryptocurrency","indices":[207,222]},{"text":"giveaway","indices":[223,232]}]	[{"url":"https://t.co/AUzqs8f8yQ","expanded_url":"https://t.me/Rewardiqabot?start=r0970317767","display_url":"t.me/Rewardiqabot?sâ€¦","indices":[108,131]}]	ðŸš€ Airdrop: Rewardiqa ðŸ’° Value: $ 105 ðŸ‘¥ Referral: $ 35 ðŸ’¸ 15 + 5 REW â�° 2 minutes Talk with the telegram bot: https://t.co/AUzqs8f8yQ ðŸ“– Step-by-step guide: ðŸ”¹ Do some social tasks #Airdrop #Crypto #Airdrops #cryptocurrency #giveaway https://t.co/jt6EddFWOK	206728.0	RT @CryptoTownEU: ðŸš€ Airdrop: Rewardiqa ðŸ’° Value: $ 105 ðŸ‘¥ Referral: $ 35 ðŸ’¸ 15 + 5 REW â�° 2 minutes Talk with the telegram bot: https://t.co/â€¦	2.0	True	full
771428	771428	604d98f74b80ae003825c140	2021-03-14 05:02:42	[]	[]	Sun Mar 14 00:26:36 +0000 2021	[]	[{"url":"https://t.co/E5MHXh0S6z","expanded_url":"https://www.berkshireeagle.com/news/local/after-receiving-second-dose-yo-yo-ma-transforms-waiting-period-into-performance-at-pittsfield-vax/article_72e90bf8-843d-11eb-99e0-bb989805e596.html","display_url":"berkshireeagle.com/news/local/aftâ€¦","indices":[147,170]}]	How lovely: Yo-Yo Ma got his second dose of the COVID-19 vaccine and then played a concert for the clinic during his 15-minute observation period https://t.co/E5MHXh0S6z	30412.0	RT @laura_nelson: How lovely: Yo-Yo Ma got his second dose of the COVID-19 vaccine and then played a concert for the clinic during his 15-mâ€¦	2604.0	True	full
771429	771429	604d98f74b80ae003825c14c	2021-03-14 05:02:42	[]	[]	Sun Mar 14 04:45:01 +0000 2021	[]	[{"url":"https://t.co/NIPI5W3V41","expanded_url":"https://thewire.in/politics/bengal-elections-tmc-cpim-appeasement-politics","display_url":"thewire.in/politics/bengaâ€¦","indices":[207,230]}]	In blithely placing the blame for religious polarisation on Mamata Banerjee, CPI-M has refused to consider its own failure in fighting Hindu Right tendencies that have long existed in Bengal. | @MonobinaG https://t.co/NIPI5W3V41	1010997.0	RT @thewire_in: In blithely placing the blame for religious polarisation on Mamata Banerjee, CPI-M has refused to consider its own failureâ€¦	45.0	True	full
771430	771430	604d98f74b80ae003825c15a	2021-03-14 05:02:42	[]	[]	Sun Mar 14 04:52:00 +0000 2021	[{"text":"EntÃ©rate","indices":[0,9]},{"text":"migrantes","indices":[24,34]}]	[{"url":"https://t.co/DpJ6nrF6zL","expanded_url":"http://bit.ly/3t9FgYs","display_url":"bit.ly/3t9FgYs","indices":[255,278]}]	#EntÃ©rate | Unos 15 mil #migrantes esperan en la frontera de MÃ©xico y Estados Unidos, buscan que su solicitud de asilo sea atendida. Organizaciones de derechos humanos alertan sobre la lentitud del proceso que reiniciÃ³ el gobierno de Biden. Por @ZonaDocs https://t.co/DpJ6nrF6zL	40915.0	RT @PdPagina: #EntÃ©rate | Unos 15 mil #migrantes esperan en la frontera de MÃ©xico y Estados Unidos, buscan que su solicitud de asilo sea atâ€¦	46.0	True	full
771431	771431	604d98f74b80ae003825c15e	2021-03-14 05:02:42	[{"text":"COVID19","indices":[66,74]}]	[{"url":"https://t.co/Qgl827moj8","expanded_url":"https://en.wikipedia.org/wiki/Beverly_Hills_Supper_Club_fire","display_url":"en.wikipedia.org/wiki/Beverly_Hâ€¦","indices":[205,228]}]		[]	[]			Since the start of the pandemic, 546,605 Americans have died from #COVID19 (20.6% of all deaths worldwide). That isâ€¦ https://t.co/lLk4gT0wsF	1585.0	True	full
771432	771432	604d98f84b80ae003825c1a6	2021-03-14 05:02:43	[]	[]	Fri Mar 12 22:25:07 +0000 2021	[]	[{"url":"https://t.co/OsrYzJMoD4","expanded_url":"https://trib.al/IX2mlJy","display_url":"trib.al/IX2mlJy","indices":[253,276]}]	There is little difference between white and Black Americans on reluctance to take the coronavirus vaccine, a new NPR/PBS NewsHour/Marist poll finds. 73% of Black people and 70% of white people say they plan to get the vaccine or have done so already. https://t.co/OsrYzJMoD4	3074250.0	RT @nprpolitics: There is little difference between white and Black Americans on reluctance to take the coronavirus vaccine, a new NPR/PBSâ€¦	124.0	True	full
771433	771433	604d98f84b80ae003825c1bc	2021-03-14 05:02:43	[]	[]	Sat Mar 13 15:05:03 +0000 2021	[{"text":"FBI","indices":[9,13]}]	[{"url":"https://t.co/iL7sD5efWD","expanded_url":"http://tips.fbi.gov","display_url":"tips.fbi.gov","indices":[117,140]}]	Help the #FBI capture the rest of the individuals who took part in the January 6 violence at the U.S. Capitol. Visit https://t.co/iL7sD5efWD if you have information regarding this participant. When you leave a tip, refer to photo 192. https://t.co/IjZsxd6LRN	3302436.0	RT @FBI: Help the #FBI capture the rest of the individuals who took part in the January 6 violence at the U.S. Capitol. Visit https://t.co/â€¦	26410.0	True	full
771434	771434	604d98f94b80ae003825c1fe	2021-03-14 05:02:44	[]	[{"url":"https://t.co/TwrjI1KvLb","expanded_url":"https://www.smh.com.au/national/quarantine-hotel-worker-tests-positive-ending-nsw-s-55-day-coronavirus-free-streak-20210314-p57ajo.html","display_url":"smh.com.au/national/quaraâ€¦","indices":[254,277]}]		[]	[]			Your regular reminder: None of the vaccines has been said to stop you getting infected with COVID-19. Theyâ€™re saidâ€¦ https://t.co/1BE8nV6Om9	302.0	True	full
771435	771435	604d98f94b80ae003825c210	2021-03-14 05:02:44	[]	[]	Fri Mar 12 17:19:03 +0000 2021	[]	[{"url":"https://t.co/p65tzLYAmK","expanded_url":"https://www.normantranscript.com/sports/high_school_sports/high-school-basketball-announcer-directs-racist-comments-at-norman-high-girls-on-state-tournament-live/article_7f75230e-834b-11eb-a524-d7f41ae6649e.html","display_url":"normantranscript.com/sports/high_scâ€¦","indices":[154,177]}]	Norman Public Schools said it will no longer rely on the network to broadcast its games and that it supports its student-athletes' freedom of expression. https://t.co/p65tzLYAmK	156500.0	RT @Phil_Lewis_: Norman Public Schools said it will no longer rely on the network to broadcast its games and that it supports its student-aâ€¦	204.0	True	full
771436	771436	604d98fa4b80ae003825c224	2021-03-14 05:02:44	[{"text":"thehashmasks","indices":[129,142]},{"text":"hashmasks","indices":[143,153]}]	[{"url":"https://t.co/Xenbdt6M22","expanded_url":"https://opensea.io/accounts/0x139a0975ea36cec4c59447002a875749ac9c460f","display_url":"opensea.io/accounts/0x139â€¦","indices":[44,67]},{"url":"https://t.co/fEm9uE7YkV","expanded_url":"https://opensea.io/accounts/0xedae46bc4357e4619397ef4e121fc3067d931cd1","display_url":"opensea.io/accounts/0xedaâ€¦","indices":[73,96]}]		[]	[]			Hashmask #5444 - â€œUnnamedâ€� was purchased by https://t.co/Xenbdt6M22 from https://t.co/fEm9uE7YkV for 1.8500 $ETH ($â€¦ https://t.co/bIIy4ynUnr	433.0	True	full
771437	771437	604d98fa4b80ae003825c240	2021-03-14 05:02:45	[]	[{"url":"https://t.co/Lw7IbHOSfE","expanded_url":"https://www.hindustantimes.com/lifestyle/art-culture/french-actor-strips-for-culture-during-cesar-awards-ceremony-101615694403023.html","display_url":"hindustantimes.com/lifestyle/art-â€¦","indices":[252,275]}]		[]	[]			The ceremony announcing the winners of this yearâ€™s Cesar Awards included a loud cry for culture in the age of the câ€¦ https://t.co/DIShYMZ1b9	29795.0	True	full
771438	771438	604d98fa4b80ae003825c24c	2021-03-14 05:02:45	[]	[]	Sat Mar 13 22:54:19 +0000 2021	[]	[{"url":"https://t.co/RnfZPXCCi7","expanded_url":"https://mobile.francetvinfo.fr/sante/maladie/coronavirus/video-coronavirus-le-mystere-des-origines_4328629.html#xtref=acc_dir","display_url":"mobile.francetvinfo.fr/sante/maladie/â€¦","indices":[256,279]}]	Prenez 30 minutes, regardez Ã§a en entier et ensuite posez-vous la question: comment est-ce possible quâ€™il nâ€™y ait pas plus de pression sur le gouvernement chinois pour obtenir plus de transparence? Le monde a le droit de savoir dâ€™oÃ¹ vient cette pandÃ©mie. https://t.co/RnfZPXCCi7	238127.0	RT @rglucks1: Prenez 30 minutes, regardez Ã§a en entier et ensuite posez-vous la question: comment est-ce possible quâ€™il nâ€™y ait pas plus deâ€¦	59.0	True	full
771439	771439	604d98fa4b80ae003825c264	2021-03-14 05:02:45	[]	[]	Sat Mar 13 13:18:00 +0000 2021	[{"text":"investinyou","indices":[209,221]}]	[{"url":"https://t.co/JOExXY9bgN","expanded_url":"http://cnb.cx/2Lidb0S","display_url":"cnb.cx/2Lidb0S","indices":[253,276]}]	8 in 10 Black-owned businesses fail within the first 18 months â€” and Covid-19 has only exacerbated issues facing the Black community. Here's a look at why Black-owned businesses are struggling to stay afloat. #investinyou (In partnership with @acorns.) https://t.co/JOExXY9bgN https://t.co/9tvCcjdPCW	4034345.0	RT @CNBC: 8 in 10 Black-owned businesses fail within the first 18 months â€” and Covid-19 has only exacerbated issues facing the Black communâ€¦	909.0	True	full
771440	771440	604d98fa4b80ae003825c266	2021-03-14 05:02:45	[]	[]	Fri Mar 12 23:49:03 +0000 2021	[]	[{"url":"https://t.co/VKVhXBAntK","expanded_url":"https://www.washingtonpost.com/national-security/michael-flynn-investigation-russia-turkey/2021/03/12/3492549a-8366-11eb-bb5a-ad9a91faa4ef_story.html","display_url":"washingtonpost.com/national-securâ€¦","indices":[246,269]}]	NEW: The Pentagon's internal watchdog has concluded a long-delayed investigation into Michael Flynn, defense officials said Friday, sending itsÂ findings to the Army in a case that could bring tens of thousands of dollars in financial penalties. https://t.co/VKVhXBAntK	49714.0	RT @DanLamothe: NEW: The Pentagon's internal watchdog has concluded a long-delayed investigation into Michael Flynn, defense officials saidâ€¦	1127.0	True	full
771441	771441	604d98fb4b80ae003825c2bc	2021-03-14 05:02:46	[]	[]	Sun Mar 14 03:24:50 +0000 2021	[]	[{"url":"https://t.co/lgsE9MdVvQ","expanded_url":"http://shopinthegarden.ca","display_url":"shopinthegarden.ca","indices":[96,119]},{"url":"https://t.co/fxlIsPQIbn","expanded_url":"http://www.etsy.com/ca/shop/inthegardenbyDimitra","display_url":"etsy.com/ca/shop/inthegâ€¦","indices":[178,201]}]	@moonlightmtn Hiii I'm dimi. I'm Canadian based and I create lovely self love and care art. ðŸŒ¿ðŸŒ¿ https://t.co/lgsE9MdVvQ Use code CLEAROUT for 15% off sale Or check out our Etsy https://t.co/fxlIsPQIbn https://t.co/WyBac9PxB3	5867.0	RT @1nthegarden: @moonlightmtn Hiii I'm dimi. I'm Canadian based and I create lovely self love and care art. ðŸŒ¿ðŸŒ¿ https://t.co/lgsE9MdVvQ Uâ€¦	2190.0	True	full
771442	771442	604d98fb4b80ae003825c2be	2021-03-14 05:02:46	[]	[]	Sun Mar 14 04:48:02 +0000 2021	[]	[{"url":"https://t.co/3wpUrfoRUG","expanded_url":"https://bbc.in/3czzKYO","display_url":"bbc.in/3czzKYO","indices":[219,242]}]	El escenario actual en Brasil, que combina el inicio de la vacunaciÃ³n con la transmisiÃ³n incontrolada de la covid-19, puede convertir al paÃ­s en una ''fÃ¡brica'' de variantes, advierte un grupo de cientÃ­ficos britÃ¡nicos https://t.co/3wpUrfoRUG	4293760.0	RT @bbcmundo: El escenario actual en Brasil, que combina el inicio de la vacunaciÃ³n con la transmisiÃ³n incontrolada de la covid-19, puede câ€¦	63.0	True	full
771443	771443	604d98fb4b80ae003825c2ca	2021-03-14 05:02:46	[]	[]	Sun Mar 14 03:40:00 +0000 2021	[{"text":"VIral","indices":[0,6]}]	[{"url":"https://t.co/Me8gcAcmPZ","expanded_url":"https://bit.ly/3eBWgCP","display_url":"bit.ly/3eBWgCP","indices":[221,244]}]	#VIral | TomÃ¡s Arredondo, mejor conocido como â€œEl Miamiâ€�, presentÃ³ esta innovaciÃ³n causando sensaciÃ³n en los sonorenses pues es el primer hot dog en la entidad que contiene pequeÃ±as lÃ¡minas de oro entre sus ingredientes. https://t.co/Me8gcAcmPZ	11119.0	RT @ElSoldeDurango: #VIral | TomÃ¡s Arredondo, mejor conocido como â€œEl Miamiâ€�, presentÃ³ esta innovaciÃ³n causando sensaciÃ³n en los sonorensesâ€¦	13.0	True	full
771444	771444	604d98fb4b80ae003825c2d2	2021-03-14 05:02:46	[]	[]	Sat Mar 13 22:00:32 +0000 2021	[]	[{"url":"https://t.co/Gvf6b4ob6l","expanded_url":"https://readsludge.com/2021/02/10/reps-would-have-to-resign-from-corporate-boards-under-democrats-ethics-bill/","display_url":"readsludge.com/2021/02/10/repâ€¦","indices":[165,188]}]	At least 15 House reps currently sit on the boards of private companies. The For the People Act would force them to resign, which would be a good thing for ethics. https://t.co/Gvf6b4ob6l	406799.0	RT @CREWcrew: At least 15 House reps currently sit on the boards of private companies. The For the People Act would force them to resign,â€¦	314.0	True	full
771445	771445	604d98fc4b80ae003825c2d8	2021-03-14 05:02:46	[]	[]	Sun Mar 14 04:39:24 +0000 2021	[{"text":"RT","indices":[0,3]}]	[{"url":"https://t.co/s6M9OEl7Gh","expanded_url":"https://bit.ly/3tl6ZWb","display_url":"bit.ly/3tl6ZWb","indices":[255,278]}]	#RT @ifamericansknew: .@nytimes @latimes A new report from Palestinian human rights group Al-Haq details the numerous human rights violations that Israel perpetrated against Palestinians in 2020 â€” in the midst of the ongoing coronavirus pandemic. Read â¬‡ï¸� https://t.co/s6M9OEl7Gh	7446.0	RT @revhumanrights: #RT @ifamericansknew: .@nytimes @latimes A new report from Palestinian human rights group Al-Haq details the numerous hâ€¦	435.0	True	full
771446	771446	604d98fc4b80ae003825c2e0	2021-03-14 05:02:46	[]	[]	Sun Mar 14 03:00:10 +0000 2021	[]	[{"url":"https://t.co/bUnlSPjFTY","expanded_url":"https://trib.al/olOC9h2","display_url":"trib.al/olOC9h2","indices":[179,202]}]	James Cameron's 2009 sci-fi blockbuster Avatar is coming back to theaters in China, and its return could help it take down Avengers: Endgame to reclaim the top box office record. https://t.co/bUnlSPjFTY https://t.co/ThsuBgEPPk	4341619.0	RT @GameSpot: James Cameron's 2009 sci-fi blockbuster Avatar is coming back to theaters in China, and its return could help it take down Avâ€¦	106.0	True	full
771447	771447	604d98fc4b80ae003825c2e6	2021-03-14 05:02:47	[]	[]	Sun Mar 14 03:26:06 +0000 2021	[]	[{"url":"https://t.co/1kyu20OW6j","expanded_url":"https://www.theguardian.com/us-news/ng-interactive/2020/aug/11/lost-on-the-frontline-covid-19-coronavirus-us-healthcare-workers-deaths-database","display_url":"theguardian.com/us-news/ng-intâ€¦","indices":[253,276]}]	Lost on the frontline. 3544 of healthcare workers have died fighting COVID-19. This initiative seeks to ensure that no one is forgotten. @EvanKirstel @DrLindaMD @FriedbergEric @brainbanker @DSmethermanMD @nishamehtamd @Emil_LeeMD @JudyYeeMD @sethmhardy https://t.co/1kyu20OW6j	28281.0	RT @DrIanWeissman: Lost on the frontline. 3544 of healthcare workers have died fighting COVID-19. This initiative seeks to ensure that no oâ€¦	346.0	True	full
771448	771448	604d98fc4b80ae003825c2f6	2021-03-14 05:02:47	[]	[]	Sun Mar 14 04:53:27 +0000 2021	[]	[{"url":"https://t.co/WjJTFvmpUQ","expanded_url":"https://trib.al/P534xhD","display_url":"trib.al/P534xhD","indices":[139,162]}]	The U.S. will help fund an Indian manufacturer's efforts to manufacture at least one billion doses of Covid-19 vaccines by the end of 2022 https://t.co/WjJTFvmpUQ	7128505.0	RT @business: The U.S. will help fund an Indian manufacturer's efforts to manufacture at least one billion doses of Covid-19 vaccines by thâ€¦	272.0	True	full
771449	771449	604d98fc4b80ae003825c302	2021-03-14 05:02:47	[]	[]	Thu Mar 11 23:00:48 +0000 2021	[{"text":"ivermectin","indices":[77,88]}]	[{"url":"https://t.co/rTZX60oETz","expanded_url":"https://osf.io/k37ft/","display_url":"osf.io/k37ft/","indices":[260,283]}]	"Given the evidence of efficacy, safety, low cost &amp; current death rates, #ivermectin may potentially have an impact on health and economic outcomes of the pandemic across many countries." @EvidenceLimited Now will the world finally come to its senses? https://t.co/rTZX60oETz	15697.0	RT @Covid19Critical: "Given the evidence of efficacy, safety, low cost &amp; current death rates, #ivermectin may potentially have an impact onâ€¦	45.0	True	full
771450	771450	604d98fc4b80ae003825c304	2021-03-14 05:02:47	[]	[]	Thu Mar 11 19:39:05 +0000 2021	[{"text":"Tacha1M","indices":[72,80]}]	[{"url":"https://t.co/Ydb9okSQxn","expanded_url":"https://twitter.com/i/events/1369444779902328832","display_url":"twitter.com/i/events/13694â€¦","indices":[163,186]}]	TITANS RETWEET THIS PLEASE ITS IMPORTANT Thank you ðŸ”± â¬‡ï¸�â¬‡ï¸�â¬‡ï¸�â¬‡ï¸�â¬‡ï¸�â¬‡ï¸� #Tacha1M TACHA FIRST FEMALE CONGRATULATIONS TACHA TACHALLION DAY TACHA FACE OF TWITTER https://t.co/Ydb9okSQxn	4338.0	RT @BritishTitan_: TITANS RETWEET THIS PLEASE ITS IMPORTANT Thank you ðŸ”± â¬‡ï¸�â¬‡ï¸�â¬‡ï¸�â¬‡ï¸�â¬‡ï¸�â¬‡ï¸� #Tacha1M TACHA FIRST FEMALE CONGRATULATIONS TACâ€¦	6.0	True	full
771451	771451	604d98fc4b80ae003825c310	2021-03-14 05:02:47	[]	[]	Sat Mar 13 18:28:53 +0000 2021	[]	[{"url":"https://t.co/abdmqmxSRj","expanded_url":"http://orlo.uk/mFwWt","display_url":"orlo.uk/mFwWt","indices":[228,251]}]	Please share our appeal to find missing Olivia Minter, aged 14, from Oxford. She was last seen on Wednesday and we are increasingly concerned for her welfare. If you can help us locate her, call us on 101. More details here: https://t.co/abdmqmxSRj https://t.co/TM37e27OBB	11377.0	RT @TVP_Oxford: Please share our appeal to find missing Olivia Minter, aged 14, from Oxford. She was last seen on Wednesday and we are incâ€¦	356.0	True	full
771452	771452	604d98fc4b80ae003825c320	2021-03-14 05:02:47	[]	[{"url":"https://t.co/BhwiyyGO8P","expanded_url":"https://buff.ly/2X0W071","display_url":"buff.ly/2X0W071","indices":[185,208]}]		[]	[]			Travel insurance is important at any time, but during the coronavirus pandemic it's more of a necessity than ever.â€¦ https://t.co/H63nKamr4V	113.0	True	full
771453	771453	604d98fd4b80ae003825c334	2021-03-14 05:02:47	[]	[]	Fri Mar 12 21:49:51 +0000 2021	[]	[{"url":"https://t.co/51M8QHc8T4","expanded_url":"https://www.xywanews2o21.com/nacionales/urgente-denuncian-que-la-clinica-el-avila-en-caracas-no-tiene-mas-capacidad-para-recibir-a-pacientes-con-coronavirus/","display_url":"xywanews2o21.com/nacionales/urgâ€¦","indices":[121,144]}]	URGENTE | Denuncian que la ClÃ­nica El Ã�vila, en Caracas, no tiene mÃ¡s capacidad para recibir a pacientes con coronavirus https://t.co/51M8QHc8T4	495123.0	RT @AlbertoRodNews: URGENTE | Denuncian que la ClÃ­nica El Ã�vila, en Caracas, no tiene mÃ¡s capacidad para recibir a pacientes con coronaviruâ€¦	308.0	True	full
771454	771454	604d98fd4b80ae003825c336	2021-03-14 05:02:47	[]	[]	Fri Mar 12 15:58:28 +0000 2021	[]	[{"url":"https://t.co/fKyOUfcQQt","expanded_url":"https://www.latimes.com/california/story/2021-03-12/blanca-lopez-covid-19-ecmo","display_url":"latimes.com/california/stoâ€¦","indices":[249,272]}]	For two weeks, COVID-19 had tightened its coil. Blanca Lopez had been given drugs and treatments; she had been rolled onto her stomach. But nothing worked. Doctors had run out of options. ECMO is risky. But it was Lopezâ€™s only hope. Thread ðŸ‘‡https://t.co/fKyOUfcQQt	3804151.0	RT @latimes: For two weeks, COVID-19 had tightened its coil. Blanca Lopez had been given drugs and treatments; she had been rolled onto hâ€¦	4144.0	True	full
771455	771455	604d98fd4b80ae003825c33c	2021-03-14 05:02:47	[]	[]	Sun Mar 14 05:01:10 +0000 2021	[]	[{"url":"https://t.co/4c2Pajch8c","expanded_url":"https://cnn.it/3ldEp6t","display_url":"cnn.it/3ldEp6t","indices":[169,192]}]	ðŸ˜· Masks save lives ðŸ˜· Masks can help protect pandemic gains ðŸ˜· Masks safeguard even the vaccinated ðŸ˜· Masks are a sign of respect ðŸ˜· Masks will help the US return to normal https://t.co/4c2Pajch8c	53209849.0	RT @CNN: ðŸ˜· Masks save lives ðŸ˜· Masks can help protect pandemic gains ðŸ˜· Masks safeguard even the vaccinated ðŸ˜· Masks are a sign of respect ðŸ˜· Mâ€¦	8.0	True	full
771456	771456	604d98fd4b80ae003825c342	2021-03-14 05:02:47	[]	[]	Fri Mar 05 02:53:51 +0000 2021	[{"text":"DRIPPIN","indices":[8,16]}]	[{"url":"https://t.co/rRwTvFYIK0","expanded_url":"https://forms.gle/hfbN1hhDprJGePER6","display_url":"forms.gle/hfbN1hhDprJGePâ€¦","indices":[168,191]}]	[PH GO] #DRIPPIN - Mini Album Vol.2 [A Better Tomorrow] ðŸ’¸Php 775 each Version + LSF âœ”ï¸�POB: Triangle Stand ðŸ—“DOO: March 14 ðŸ—“DOP: March 15 âœˆï¸�Normal ETA (5 Weeks) ðŸ“©FORM: https://t.co/rRwTvFYIK0 https://t.co/hS1x5nFEAJ	6940.0	RT @little_dipperPH: [PH GO] #DRIPPIN - Mini Album Vol.2 [A Better Tomorrow] ðŸ’¸Php 775 each Version + LSF âœ”ï¸�POB: Triangle Stand ðŸ—“DOO: Marcâ€¦	6940.0	True	full
771457	771457	604d98fd4b80ae003825c348	2021-03-14 05:02:48	[]	[]	Fri Mar 12 17:45:35 +0000 2021	[]	[{"url":"https://t.co/Lk3qfoR97N","expanded_url":"http://bloom.bg/3bCJ52C","display_url":"bloom.bg/3bCJ52C","indices":[171,194]}]	Anti-coup protesters in Myanmar are keeping up momentum despite a deadly crackdown on demonstrations. @Rumireports answers key questions about the coup and its aftermath https://t.co/Lk3qfoR97N https://t.co/PIgknfeKfg	1252860.0	RT @Quicktake: Anti-coup protesters in Myanmar are keeping up momentum despite a deadly crackdown on demonstrations. @Rumireports answersâ€¦	35.0	True	full
771458	771458	604d98fd4b80ae003825c36c	2021-03-14 05:02:48	[]	[]	Sun Mar 14 04:56:50 +0000 2021	[]	[{"url":"https://t.co/D3aw6V7tQ3","expanded_url":"https://twitter.com/Angry_Staffer/status/1370878470008537088","display_url":"twitter.com/Angry_Staffer/â€¦","indices":[278,301]}]	QAnons lost the ability to choose long ago. They are completely brainwashed and radicalized. They are delusional and believe crazy-ass shit. They probably thing our military is made up of lizard people stealing babies for the demon satanic Dems to eat. TrumpubliQanoNazis. GQP. https://t.co/D3aw6V7tQ3	7279.0	RT @KarenSchuldt1: QAnons lost the ability to choose long ago. They are completely brainwashed and radicalized. They are delusional and belâ€¦	1947.0	True	full
771459	771459	604d98fd4b80ae003825c378	2021-03-14 05:02:48	[]	[]	Sun Mar 14 02:46:48 +0000 2021	[]	[{"url":"https://t.co/ynddXNIisy","expanded_url":"https://larepublica.pe/mundo/2021/03/14/jeanine-anez-fue-encontrada-oculta-dentro-de-un-sommier/","display_url":"larepublica.pe/mundo/2021/03/â€¦","indices":[217,240]}]	Jeanine AÃ±ez fue encontrada oculta dentro de un sommier La exmandataria es actualmente acusada por estar involucrada en el caso Golpe de Estado contra Evo Morales. Dos de sus exministros tambiÃ©n fueron aprehendidos. https://t.co/ynddXNIisy	2352350.0	RT @larepublica_pe: Jeanine AÃ±ez fue encontrada oculta dentro de un sommier La exmandataria es actualmente acusada por estar involucrada eâ€¦	52.0	True	full
771460	771460	604d98fd4b80ae003825c388	2021-03-14 05:02:48	[]	[]	Sun Mar 14 01:09:36 +0000 2021	[]	[{"url":"https://t.co/9EHNfKWfXi","expanded_url":"https://www.berkshireeagle.com/news/local/after-receiving-second-dose-yo-yo-ma-transforms-waiting-period-into-performance-at-pittsfield-vax/article_72e90bf8-843d-11eb-99e0-bb989805e596.html?utm_term=Autofeed&utm_medium=Social&utm_source=Twitter#Echobox=1615673584","display_url":"berkshireeagle.com/news/local/aftâ€¦","indices":[191,214]}]	After Yo-Yo Ma received his second jab of a COVID-19 vaccine at Berkshire Community College Saturday, he transformed his 15-minute observation period into a concert for the newly inoculated. https://t.co/9EHNfKWfXi	19200.0	RT @BerkshireEagle: After Yo-Yo Ma received his second jab of a COVID-19 vaccine at Berkshire Community College Saturday, he transformed hiâ€¦	209.0	True	full
771461	771461	604d98fd4b80ae003825c390	2021-03-14 05:02:48	[]	[]	Sun Mar 14 04:52:39 +0000 2021	[]	[{"url":"https://t.co/it4Nuj3uG5","expanded_url":"http://bit.ly/3bJubrm","display_url":"bit.ly/3bJubrm","indices":[187,210]}]	AmÃ©rica Latina es la economÃ­a mÃ¡s golpeada del mundo por la pandemia, con cerca del 30% de los fallecimientos, y donde la pobreza ha retrocedido a los niveles de 1990 Por @carmens_silva https://t.co/it4Nuj3uG5 HILO [1/10] https://t.co/n1SWwJe3LF	369613.0	RT @elpais_america: AmÃ©rica Latina es la economÃ­a mÃ¡s golpeada del mundo por la pandemia, con cerca del 30% de los fallecimientos, y dondeâ€¦	229.0	True	full
771462	771462	604d98fe4b80ae003825c3aa	2021-03-14 05:02:49	[]	[]	Sun Mar 14 05:00:30 +0000 2021	[]	[{"url":"https://t.co/Mi3Bgtsv59","expanded_url":"https://www.tagesschau.de/inland/rki-zahlen-corona-115.html","display_url":"tagesschau.de/inland/rki-zahâ€¦","indices":[226,249]}]	Wir haben die freie Auswahl alle erfolgreich funktionierenden MaÃŸnahmen umzusetzen und Corona in Deutschland plattzumachen oder es zu lassen. Wir haben uns entschieden es zu lassen. Diese BlÃ¶dheit hÃ¤lt doch niemand mehr aus!? https://t.co/Mi3Bgtsv59	32576.0	RT @ennolenze: Wir haben die freie Auswahl alle erfolgreich funktionierenden MaÃŸnahmen umzusetzen und Corona in Deutschland plattzumachen oâ€¦	105.0	True	full
771463	771463	604d98fe4b80ae003825c3ac	2021-03-14 05:02:48	[]	[]	Sat Mar 06 03:49:25 +0000 2021	[]	[{"url":"https://t.co/tN39RqKPdz","expanded_url":"http://wasap.my/60138602620","display_url":"wasap.my/60138602620","indices":[155,178]}]	HEADLOOP MASK SARUNG NO EXTENDER NEEDED âœ¨ Sekotak || 50keping RM20 BOLEH MIX âœ¨ colours available : black, blue, pink, purple, yellow, orange, turquoise âœ¨ https://t.co/tN39RqKPdz https://t.co/6RmnazBfu8	342.0	RT @angelfarisya: HEADLOOP MASK SARUNG NO EXTENDER NEEDED âœ¨ Sekotak || 50keping RM20 BOLEH MIX âœ¨ colours available : black, blue, pink, puâ€¦	363.0	True	full
771464	771464	604d98fe4b80ae003825c3c2	2021-03-14 05:02:49	[]	[{"url":"https://t.co/xM6zIDgDSK","expanded_url":"https://www.20minutes.fr/sante/2997947-20210313-coronavirus-an-apres-comment-europe-pu-autant-echouer","display_url":"20minutes.fr/sante/2997947-â€¦","indices":[177,200]}]		[]	[]			Du grand nâ€™importe quoiâ€¦ Â« Le seuil dâ€™alerte en France Ã©tait fixÃ© Ã une incidence de 50, alors on a crÃ©Ã© un seuil dâ€¦ https://t.co/JasvVS9KUd	90.0	True	full
771465	771465	604d98ff4b80ae003825c40a	2021-03-14 05:02:50	[]	[]	Sun Mar 14 02:21:26 +0000 2021	[{"text":"hallmarked","indices":[5,16]},{"text":"gold","indices":[17,22]},{"text":"silver","indices":[24,31]},{"text":"jewellery","indices":[32,42]},{"text":"sold","indices":[49,54]},{"text":"June","indices":[60,65]},{"text":"Kashmir","indices":[88,96]},{"text":"GoldPrices","indices":[97,108]},{"text":"Valleynews","indices":[109,120]},{"text":"KashmirTourism","indices":[121,136]},{"text":"Gulmarg…	[{"url":"https://t.co/uwOIwHzP3N","expanded_url":"http://risingkashmir.com/home/news_description/373612/Only-hallmarked-gold-silver-jewellery-to-be-sold-from-June","display_url":"risingkashmir.com/home/news_descâ€¦","indices":[253,276]}]	Only #hallmarked #gold, #silver #jewellery to be #sold from #June Reports @m_baseerat #Kashmir #GoldPrices #Valleynews #KashmirTourism #Gulmarg #RKnews #JammuNews #Ladakh #Baramulla #Covid19 #Srinagar #RKnews #Citynews #India #Pakistan #LoC #lockdown https://t.co/uwOIwHzP3N	173519.0	RT @RisingKashmir: Only #hallmarked #gold, #silver #jewellery to be #sold from #June Reports @m_baseerat #Kashmir #GoldPrices #Valleynewsâ€¦	315.0	True	full
771466	771466	604d98ff4b80ae003825c414	2021-03-14 05:02:50	[]	[]	Sat Mar 06 17:53:59 +0000 2021	[{"text":"nuclear","indices":[30,38]},{"text":"Uranium","indices":[121,129]},{"text":"FossilFuel","indices":[196,207]},{"text":"CarbonFree","indices":[235,246]},{"text":"NetZero","indices":[266,274]}]	[{"url":"https://t.co/u30c8nWhdL","expanded_url":"https://twitter.com/DOTMARAD/status/1228030588822704128","display_url":"twitter.com/DOTMARAD/statuâ€¦","indices":[277,300]}]	Imagine that... world's first #nuclear propelled merchant cargo ship ran for 8 years on a single fuel load of 163 lbs of #Uranium, avoiding the carbon emissions from burning 29 Million gallons of #FossilFuel ðŸ˜² Now imagine thousands of #CarbonFree cargo vessels.ðŸŒžðŸš¢âš›ï¸� #NetZero ðŸŒŠ https://t.co/u30c8nWhdL	24688.0	RT @quakes99: Imagine that... world's first #nuclear propelled merchant cargo ship ran for 8 years on a single fuel load of 163 lbs of #Uraâ€¦	1347.0	True	full
771467	771467	604d98ff4b80ae003825c416	2021-03-14 05:02:50	[]	[]	Sun Mar 14 05:01:10 +0000 2021	[]	[{"url":"https://t.co/4c2Pajch8c","expanded_url":"https://cnn.it/3ldEp6t","display_url":"cnn.it/3ldEp6t","indices":[169,192]}]	ðŸ˜· Masks save lives ðŸ˜· Masks can help protect pandemic gains ðŸ˜· Masks safeguard even the vaccinated ðŸ˜· Masks are a sign of respect ðŸ˜· Masks will help the US return to normal https://t.co/4c2Pajch8c	53209849.0	RT @CNN: ðŸ˜· Masks save lives ðŸ˜· Masks can help protect pandemic gains ðŸ˜· Masks safeguard even the vaccinated ðŸ˜· Masks are a sign of respect ðŸ˜· Mâ€¦	92.0	True	full
771468	771468	604d98ff4b80ae003825c41c	2021-03-14 05:02:50	[]	[]	Fri Mar 12 15:47:02 +0000 2021	[]	[{"url":"https://t.co/UDZZn22fsH","expanded_url":"https://www.fiercebiotech.com/biotech/sanofi-hit-by-gsk-covid-vaccine-setback-kickstarts-mrna-trial-translate-bio","display_url":"fiercebiotech.com/biotech/sanofiâ€¦","indices":[167,190]}]	The phase 1/2 trial, which was originally guided for the fourth quarter 2020 but has slid into Q1, will look to enroll 415 participants using the mRNA vaccine MRT5500 https://t.co/UDZZn22fsH	89097.0	RT @FierceBiotech: The phase 1/2 trial, which was originally guided for the fourth quarter 2020 but has slid into Q1, will look to enroll 4â€¦	9.0	True	full
771469	771469	604d98ff4b80ae003825c42c	2021-03-14 05:02:50	[]	[]	Sun Mar 14 02:59:26 +0000 2021	[{"text":"Covid19","indices":[24,32]}]	[{"url":"https://t.co/b2WsJr7Fa7","expanded_url":"https://bit.ly/30DLsMb","display_url":"bit.ly/30DLsMb","indices":[119,142]}]	Este es el panorama del #Covid19 segÃºn datos de los @SSO_GobOax al 13 de marzo de 2021. Para mÃ¡s informaciÃ³n, visita: https://t.co/b2WsJr7Fa7 https://t.co/VYwA3BRdkH	125207.0	RT @ImparcialOaxaca: Este es el panorama del #Covid19 segÃºn datos de los @SSO_GobOax al 13 de marzo de 2021. Para mÃ¡s informaciÃ³n, visita:â€¦	965.0	True	full
771470	771470	604d99004b80ae003825c464	2021-03-14 05:02:51	[]	[]	Fri Mar 12 17:45:35 +0000 2021	[]	[{"url":"https://t.co/Lk3qfoR97N","expanded_url":"http://bloom.bg/3bCJ52C","display_url":"bloom.bg/3bCJ52C","indices":[171,194]}]	Anti-coup protesters in Myanmar are keeping up momentum despite a deadly crackdown on demonstrations. @Rumireports answers key questions about the coup and its aftermath https://t.co/Lk3qfoR97N https://t.co/PIgknfeKfg	1252860.0	RT @Quicktake: Anti-coup protesters in Myanmar are keeping up momentum despite a deadly crackdown on demonstrations. @Rumireports answersâ€¦	2103.0	True	full
771471	771471	604d99004b80ae003825c466	2021-03-14 05:02:51	[]	[{"url":"https://t.co/3d7S3J2X5I","expanded_url":"https://www.google.com/amp/s/www.cbsnews.com/amp/news/covid-crisis-3-million-women-labor-force/","display_url":"google.com/amp/s/www.cbsnâ€¦","indices":[161,184]}]		[]	[]			@atomictyler @redhedbluestate @ichheissederek @ChihuahuaLinda @SenWhitehouse Because they wonâ€™t... business wouldnâ€™â€¦ https://t.co/BbiinP5B4L	313.0	True	full
771472	771472	604d99004b80ae003825c472	2021-03-14 05:02:51	[]	[]	Sun Mar 14 03:50:58 +0000 2021	[]	[{"url":"https://t.co/yAEDDVMHLW","expanded_url":"https://www.theguardian.com/world/2021/mar/13/sri-lanka-to-ban-burka-and-close-1000-islamic-schools","display_url":"theguardian.com/world/2021/marâ€¦","indices":[215,238]}]	Barely 15 days post @ImranKhanPTI visit Sri Lanka to ban burqa and close 1,000 Islamic schools Now what will the Chief Custodian of Riyasat e Madina do â�“ Did Mr Imran Khan Niazi know of this Step by Srilanka â�“ https://t.co/yAEDDVMHLW	18230.0	RT @desertfox61I: Barely 15 days post @ImranKhanPTI visit Sri Lanka to ban burqa and close 1,000 Islamic schools Now what will the Chiefâ€¦	77.0	True	full
771473	771473	604d99004b80ae003825c48e	2021-03-14 05:02:51	[]	[]	Sun Mar 14 04:52:39 +0000 2021	[]	[{"url":"https://t.co/it4Nuj3uG5","expanded_url":"http://bit.ly/3bJubrm","display_url":"bit.ly/3bJubrm","indices":[187,210]}]	AmÃ©rica Latina es la economÃ­a mÃ¡s golpeada del mundo por la pandemia, con cerca del 30% de los fallecimientos, y donde la pobreza ha retrocedido a los niveles de 1990 Por @carmens_silva https://t.co/it4Nuj3uG5 HILO [1/10] https://t.co/n1SWwJe3LF	369613.0	RT @elpais_america: AmÃ©rica Latina es la economÃ­a mÃ¡s golpeada del mundo por la pandemia, con cerca del 30% de los fallecimientos, y dondeâ€¦	284.0	True	full
771474	771474	604d99004b80ae003825c4a2	2021-03-14 05:02:51	[]	[]	Sun Mar 14 03:43:37 +0000 2021	[{"text":"coronavirus","indices":[28,40]}]	[{"url":"https://t.co/OBODyjMELt","expanded_url":"https://elpais.com/ciencia/2021-03-11/el-sistema-inmune-de-los-vacunados-neutraliza-todas-las-variantes-peligrosas-del-coronavirus.html?utm_source=Twitter&ssm=TW_CM#Echobox=1615638394","display_url":"elpais.com/ciencia/2021-0â€¦","indices":[143,166]}]	Una buena noticia contra el #coronavirus: el sistema inmune de los vacunados neutraliza todas las variantes peligrosas del virus. VÃ­a el_pais https://t.co/OBODyjMELt	16020.0	RT @Huitzquillocan: Una buena noticia contra el #coronavirus: el sistema inmune de los vacunados neutraliza todas las variantes peligrosasâ€¦	298.0	True	full
771475	771475	604d99014b80ae003825c4aa	2021-03-14 05:02:51	[]	[]	Sun Mar 14 05:01:10 +0000 2021	[]	[{"url":"https://t.co/4c2Pajch8c","expanded_url":"https://cnn.it/3ldEp6t","display_url":"cnn.it/3ldEp6t","indices":[169,192]}]	ðŸ˜· Masks save lives ðŸ˜· Masks can help protect pandemic gains ðŸ˜· Masks safeguard even the vaccinated ðŸ˜· Masks are a sign of respect ðŸ˜· Masks will help the US return to normal https://t.co/4c2Pajch8c	53209849.0	RT @CNN: ðŸ˜· Masks save lives ðŸ˜· Masks can help protect pandemic gains ðŸ˜· Masks safeguard even the vaccinated ðŸ˜· Masks are a sign of respect ðŸ˜· Mâ€¦	1385.0	True	full
771476	771476	604d99014b80ae003825c4be	2021-03-14 05:02:52	[]	[]	Sat Mar 13 17:28:58 +0000 2021	[]	[{"url":"https://t.co/lolP5QxGZm","expanded_url":"https://www.sdpnoticias.com/amp/columnas/veronica-malo-la-4t-pintada-de-cuerpo-entero.html","display_url":"sdpnoticias.com/amp/columnas/vâ€¦","indices":[256,279]}]	De rencor,hipocresÃ­a, desvergÃ¼enza e intransigencia se pinta @lopezobrador_ y su 4T. El cinismo aumenta dÃ­aÂ con dÃ­a; el paÃ­s poco les importa,el poder se usa para satisfacer viejos resentimientos..Crees que los escÃ¡ndalos de sus candidatos ya terminaron.? https://t.co/lolP5QxGZm https://t.co/caDxXwd3i2	4596.0	RT @yaqui23472138: De rencor,hipocresÃ­a, desvergÃ¼enza e intransigencia se pinta @lopezobrador_ y su 4T. El cinismo aumenta dÃ­aÂ con dÃ­a; elâ€¦	19795.0	True	full
771477	771477	604d99014b80ae003825c4c8	2021-03-14 05:02:52	[]	[]	Sun Mar 14 02:00:19 +0000 2021	[{"text":"yoyoma","indices":[229,236]},{"text":"berkshire","indices":[237,247]}]	[{"url":"https://t.co/icbYd64j1a","expanded_url":"http://boston25.com/3lfcNxL","display_url":"boston25.com/3lfcNxL","indices":[256,279]}]	Yo-Yo Ma brightened the days of some MA residents Saturday when he gave an impromptu performance after receiving his second dose of the COVID-19 vaccine at Berkshire Community College. Take a listen to his beautiful performance! #yoyoma #berkshire STORY: https://t.co/icbYd64j1a https://t.co/VJ1AIfEQPr	339770.0	RT @boston25: Yo-Yo Ma brightened the days of some MA residents Saturday when he gave an impromptu performance after receiving his second dâ€¦	845.0	True	full
771478	771478	604d99014b80ae003825c4d8	2021-03-14 05:02:52	[]	[{"url":"https://t.co/pq9cOs6wai","expanded_url":"https://nyti.ms/3lczToV","display_url":"nyti.ms/3lczToV","indices":[232,255]}]		[]	[]			Their brother died in that murky period almost exactly a year ago when the nascent coronavirus outbreak was only beâ€¦ https://t.co/RGpYw7v1Hk	1190431.0	True	full
771479	771479	604d99014b80ae003825c4ec	2021-03-14 05:02:52	[]	[]	Sun Mar 14 04:01:51 +0000 2021	[{"text":"CRAVITY","indices":[172,180]},{"text":"í�¬ëž˜ë¹„í‹°","indices":[181,186]},{"text":"Bad_Habits","indices":[188,199]}]	[{"url":"https://t.co/fwuU2VJzMB","expanded_url":"http://m.mwave.me/en/mcountdown/","display_url":"m.mwave.me/en/mcountdown/","indices":[81,104]}]	[ â€¼ï¸� UPDATE â€¼ï¸� ] M WAVE: Show Champion Pre- Voting ðŸ“Š 7th - Bad Habits (0.2%) ðŸ”— https://t.co/fwuU2VJzMBâ€¦ â�¤ï¸� 1 Vote per Account ðŸŽ¯ Target: TOP 3 ðŸ“† Until March 15 (Monday) #CRAVITY #í�¬ëž˜ë¹„í‹° #Bad_Habits @CRAVITYstarship @CRAVITY_twt https://t.co/7IuC4LB8ab	3486.0	RT @VOTECRAVITY: [ â€¼ï¸� UPDATE â€¼ï¸� ] M WAVE: Show Champion Pre- Voting ðŸ“Š 7th - Bad Habits (0.2%) ðŸ”— https://t.co/fwuU2VJzMBâ€¦ â�¤ï¸� 1 Vote per Acâ€¦	10.0	True	full
771480	771480	604d99024b80ae003825c4fc	2021-03-14 05:02:52	[]	[]	Sat Mar 13 17:48:47 +0000 2021	[{"text":"JoinAllofUs","indices":[252,264]},{"text":"AKA1908","indices":[265,273]}]	[{"url":"https://t.co/FVw3n4ugQP","expanded_url":"https://bit.ly/3bGvO6p","display_url":"bit.ly/3bGvO6p","indices":[227,250]}]	Remember the 3 Wâ€™s when you are in a community setting: 1. Wear a mask. 2. Wash your hands. 3. Watch your distance (6 feet ) These three habits can help you protect yourself and others from COVID-19. Learn more from @CDCgov: https://t.co/FVw3n4ugQP. #JoinAllofUs #AKA1908 https://t.co/JkitbRFfJx	40998.0	RT @akasorority1908: Remember the 3 Wâ€™s when you are in a community setting: 1. Wear a mask. 2. Wash your hands. 3. Watch your distance (â€¦	105.0	True	full
771481	771481	604d99024b80ae003825c504	2021-03-14 05:02:52	[]	[]	Thu Mar 11 01:55:05 +0000 2021	[]	[{"url":"https://t.co/lAIwWjwnrL","expanded_url":"https://twitter.com/raykwong/status/1369704809918472193","display_url":"twitter.com/raykwong/statuâ€¦","indices":[276,299]}]	Stop me if you heard this one. Dr. Wu realized that the pneumonic plague was airborne and could spread person-to-person and said people should wear masks. French doctor mocked this, insinuated Asian doctors couldn't be right, refused to wear a maskâ€”and got infected and died. https://t.co/lAIwWjwnrL	441754.0	RT @zeynep: Stop me if you heard this one. Dr. Wu realized that the pneumonic plague was airborne and could spread person-to-person and saiâ€¦	655.0	True	full
771482	771482	604d99024b80ae003825c506	2021-03-14 05:02:52	[]	[]	Wed Feb 17 03:38:01 +0000 2021	[{"text":"RealityDudes","indices":[0,13]}]	[{"url":"https://t.co/PJhHwiJ2Eg","expanded_url":"https://landing.realitydudesnetwork.com/?ats=eyJhIjoyOTY5NjQsImMiOjU5MjEyMjg4LCJuIjoxMywicyI6MTY0LCJlIjo5MDk1LCJwIjoxMX0=","display_url":"landing.realitydudesnetwork.com/?ats=eyJhIjoyOâ€¦","indices":[207,230]}]	#RealityDudes is a network of six gay porn sites, each with its own theme. You'll find amateur first timers, guys convinced to go gay-for-pay, wild parties, revenge sex, public sex, and college dorm action. https://t.co/PJhHwiJ2Eg https://t.co/fwcy51eCiD	548063.0	RT @scallysex: #RealityDudes is a network of six gay porn sites, each with its own theme. You'll find amateur first timers, guys convincedâ€¦	232.0	True	full
771483	771483	604d99024b80ae003825c510	2021-03-14 05:02:53	[]	[]	Fri Mar 12 22:26:19 +0000 2021	[]	[{"url":"https://t.co/uHvf0NxxAw","expanded_url":"https://www.latimes.com/california/story/2021-03-12/blanca-lopez-covid-19-ecmo","display_url":"latimes.com/california/stoâ€¦","indices":[178,201]}]	After fighting COVID-19 for weeks, Blanca Lopez was moved to Ronald Reagan UCLA Medical Center to try one final, risky option, called ECMO. @latimes tells the emotional story: https://t.co/uHvf0NxxAw	206041.0	RT @UCLA: After fighting COVID-19 for weeks, Blanca Lopez was moved to Ronald Reagan UCLA Medical Center to try one final, risky option, caâ€¦	4144.0	True	full
771484	771484	604d99024b80ae003825c52c	2021-03-14 05:02:53	[]	[]	Sat Mar 13 17:01:46 +0000 2021	[{"text":"Mar13Coup","indices":[212,222]},{"text":"WhatsHappeningInMyanmar","indices":[223,247]}]	[{"url":"https://t.co/LLNKkozmfd","expanded_url":"https://youtu.be/OtuOI_iZ8_g","display_url":"youtu.be/OtuOI_iZ8_g","indices":[250,273]}]	The U.S. and allies have stepped up warnings against the Myanmar junta and they promise to restore democracy. The junta is continuing its deadly crackdown on protestors as it killed multiple people nationwide. #Mar13Coup #WhatsHappeningInMyanmar https://t.co/LLNKkozmfd	5896697.0	RT @YourAnonCentral: The U.S. and allies have stepped up warnings against the Myanmar junta and they promise to restore democracy. The juâ€¦	67.0	True	full
771485	771485	604d99024b80ae003825c52e	2021-03-14 05:02:53	[]	[]	Sun Mar 14 04:12:20 +0000 2021	[{"text":"NACIONAL","indices":[0,9]}]	[{"url":"https://t.co/wUJi8HLpfQ","expanded_url":"http://bit.ly/3tijphA","display_url":"bit.ly/3tijphA","indices":[107,130]}]	#NACIONAL Salud pide no asistir a reuniones en dÃ­as de asueto para mantener baja en casos de Covid-19 âž¡ https://t.co/wUJi8HLpfQ https://t.co/IdD04kJMr9	1194176.0	RT @telediariomty: #NACIONAL Salud pide no asistir a reuniones en dÃ­as de asueto para mantener baja en casos de Covid-19 âž¡ https://t.co/â€¦	10.0	True	full
771486	771486	604d99034b80ae003825c57e	2021-03-14 05:02:54	[{"text":"twitchaffiliate","indices":[221,237]}]	[{"url":"https://t.co/gWgubRDpOo","expanded_url":"http://twitch.tv/ivy_quit","display_url":"twitch.tv/ivy_quit","indices":[254,277]}]		[]	[]			I was about too cry on stream earlier because I lost 2 followers I was close too 190 but I lost the 2 and it its duâ€¦ https://t.co/bJdc2u0mpV	393.0	True	full
771487	771487	604d99034b80ae003825c580	2021-03-14 05:02:54	[]	[]	Sun Mar 14 05:01:22 +0000 2021	[{"text":"Noviembre19","indices":[89,101]},{"text":"KindleUnlimited","indices":[119,135]},{"text":"KindleBooks","indices":[167,179]},{"text":"Amazon","indices":[180,187]},{"text":"AmazonPrime","indices":[188,200]},{"text":"kindle","indices":[201,208]},{"text":"libros","indices":[209,216]},{"text":"StayHome","indices":[217,226]},{"text":"QuedateEnCasa","indices":[227,241]},{"text":"LGBT","indices"…	[{"url":"https://t.co/KN5m1iEhjd","expanded_url":"https://www.amazon.com/dp/B083D98Q6S?ref_=pe_3052080_276849420","display_url":"amazon.com/dp/B083D98Q6S?â€¦","indices":[142,165]}]	La entraÃ±able, dramÃ¡tica e intensa historia de Jaz y Olivia continÃºa 15 aÃ±os despuÃ©s, en #Noviembre19 ðŸŒˆ Disponible en #KindleUnlimited â­� âž¡ https://t.co/KN5m1iEhjd #KindleBooks #Amazon #AmazonPrime #kindle #libros #StayHome #QuedateEnCasa #LGBT #Feminista #BuenasNoches	585.0	RT @Alison_Oropeza: La entraÃ±able, dramÃ¡tica e intensa historia de Jaz y Olivia continÃºa 15 aÃ±os despuÃ©s, en #Noviembre19 ðŸŒˆ Disponible enâ€¦	39.0	True	full
771488	771488	604d99034b80ae003825c592	2021-03-14 05:02:54	[]	[]	Sun Mar 14 01:29:15 +0000 2021	[]	[{"url":"https://t.co/dP2dWG6Fwf","expanded_url":"https://news.met.police.uk/news/statement-from-ac-helen-ball-following-events-in-clapham-common-423210","display_url":"news.met.police.uk/news/statementâ€¦","indices":[247,270]}]	Met statement says there will be a review into tonightâ€™s events but defends overall approach: â€œPolice must act for people's safety, this is the only responsible thing to do. The pandemic is not over and gatherings of people...are still not safe.â€� https://t.co/dP2dWG6Fwf	215249.0	RT @lewis_goodall: Met statement says there will be a review into tonightâ€™s events but defends overall approach: â€œPolice must act for peoplâ€¦	225.0	True	full
771489	771489	604d99034b80ae003825c5a4	2021-03-14 05:02:54	[]	[]	Sun Mar 14 05:01:10 +0000 2021	[]	[{"url":"https://t.co/4c2Pajch8c","expanded_url":"https://cnn.it/3ldEp6t","display_url":"cnn.it/3ldEp6t","indices":[169,192]}]	ðŸ˜· Masks save lives ðŸ˜· Masks can help protect pandemic gains ðŸ˜· Masks safeguard even the vaccinated ðŸ˜· Masks are a sign of respect ðŸ˜· Masks will help the US return to normal https://t.co/4c2Pajch8c	53209849.0	RT @CNN: ðŸ˜· Masks save lives ðŸ˜· Masks can help protect pandemic gains ðŸ˜· Masks safeguard even the vaccinated ðŸ˜· Masks are a sign of respect ðŸ˜· Mâ€¦	555.0	True	full
771490	771490	604d99034b80ae003825c5ae	2021-03-14 05:02:54	[]	[]	Sat Mar 13 23:57:41 +0000 2021	[]	[{"url":"https://t.co/SNcnCehSsF","expanded_url":"https://www.brennancenter.org/our-work/research-reports/case-against-filibuster","display_url":"brennancenter.org/our-work/reseaâ€¦","indices":[217,240]},{"url":"https://t.co/3zAvadgypo","expanded_url":"https://www.washingtonpost.com/blogs/ezra-klein/post/is-the-filibuster-unconstitutional/2012/05/15/gIQAYLp7QU_blog.html","display_url":"washington…	Correct. Most filibusters in US history have been since 2006â€”when Repubs lost control of Senate and under McConnell began applying 60-vote barrier to everything (except judicial nominees when they were in control). https://t.co/SNcnCehSsF https://t.co/3zAvadgypo	184124.0	RT @JamesFallows: Correct. Most filibusters in US history have been since 2006â€”when Repubs lost control of Senate and under McConnell begaâ€¦	219.0	True	full
771491	771491	604d99044b80ae003825c5be	2021-03-14 05:02:54	[]	[]	Sat Mar 13 17:01:46 +0000 2021	[{"text":"Mar13Coup","indices":[212,222]},{"text":"WhatsHappeningInMyanmar","indices":[223,247]}]	[{"url":"https://t.co/LLNKkozmfd","expanded_url":"https://youtu.be/OtuOI_iZ8_g","display_url":"youtu.be/OtuOI_iZ8_g","indices":[250,273]}]	The U.S. and allies have stepped up warnings against the Myanmar junta and they promise to restore democracy. The junta is continuing its deadly crackdown on protestors as it killed multiple people nationwide. #Mar13Coup #WhatsHappeningInMyanmar https://t.co/LLNKkozmfd	5896964.0	RT @YourAnonCentral: The U.S. and allies have stepped up warnings against the Myanmar junta and they promise to restore democracy. The juâ€¦	19.0	True	full
771492	771492	604d99044b80ae003825c5c0	2021-03-14 05:02:54	[]	[]	Sun Mar 14 05:01:30 +0000 2021	[]	[{"url":"https://t.co/JbpVeGJ7gt","expanded_url":"https://youtube.com/channel/UCPf2Qs77WC2pq6u4ZzyqMOw","display_url":"youtube.com/channel/UCPf2Qâ€¦","indices":[120,143]}]	ya que andan emocionadxs, suscribanse al canal de the box y miren sus videos. el trÃ¡iler estÃ¡ a 2k de las 200k vistas ðŸ”—https://t.co/JbpVeGJ7gt	426.0	RT @iFORDKS: ya que andan emocionadxs, suscribanse al canal de the box y miren sus videos. el trÃ¡iler estÃ¡ a 2k de las 200k vistas ðŸ”—https:â€¦	3633.0	True	full
771493	771493	604d99044b80ae003825c5c8	2021-03-14 05:02:54	[{"text":"Pyonow","indices":[218,225]},{"text":"ENvtuber","indices":[226,235]},{"text":"vtuber","indices":[236,243]},{"text":"Pyonguin","indices":[244,253]}]	[{"url":"https://t.co/vbb9paGkuN","expanded_url":"https://www.youtube.com/watch?v=sV7N7HaWRDI","display_url":"youtube.com/watch?v=sV7N7Hâ€¦","indices":[134,157]},{"url":"https://t.co/mSitqxEkqD","expanded_url":"https://www.youtube.com/watch?v=JDVMuhveDmk","display_url":"youtube.com/watch?v=JDVMuhâ€¦","indices":[193,216]}]		[]	[]			ðŸ�§THIS WEEK SCHEDULEðŸ�§ 15/3 ~ 19/3 Hewwo Pyondachi!! I will be playing Goose game and Little nightmare!! ðŸ¦¢Goose gaâ€¦ https://t.co/xg6fatLlUn	1262.0	True	full
771494	771494	604d99044b80ae003825c5dc	2021-03-14 05:02:55	[]	[]	Sun Mar 14 04:47:47 +0000 2021	[]	[{"url":"https://t.co/hpknq5s9a8","expanded_url":"http://xataka.com.mx/p/182159","display_url":"xataka.com.mx/p/182159","indices":[130,153]}]	Compra desde MÃ©xico en eBay smartphones, videojuegos, PC y otros artÃ­culos de tecnologÃ­a con este cÃ³digo y obtÃ©n 15% de descuento https://t.co/hpknq5s9a8	1217.0	RT @ZeRoMMX: Compra desde MÃ©xico en eBay smartphones, videojuegos, PC y otros artÃ­culos de tecnologÃ­a con este cÃ³digo y obtÃ©n 15% de descueâ€¦	50.0	True	full
771495	771495	604d99044b80ae003825c5de	2021-03-14 05:02:55	[]	[]	Sun Mar 14 05:01:10 +0000 2021	[]	[{"url":"https://t.co/4c2Pajch8c","expanded_url":"https://cnn.it/3ldEp6t","display_url":"cnn.it/3ldEp6t","indices":[169,192]}]	ðŸ˜· Masks save lives ðŸ˜· Masks can help protect pandemic gains ðŸ˜· Masks safeguard even the vaccinated ðŸ˜· Masks are a sign of respect ðŸ˜· Masks will help the US return to normal https://t.co/4c2Pajch8c	53209849.0	RT @CNN: ðŸ˜· Masks save lives ðŸ˜· Masks can help protect pandemic gains ðŸ˜· Masks safeguard even the vaccinated ðŸ˜· Masks are a sign of respect ðŸ˜· Mâ€¦	1023.0	True	full
771496	771496	604d99044b80ae003825c5e2	2021-03-14 05:02:55	[]	[]	Sat Mar 13 18:44:56 +0000 2021	[]	[{"url":"https://t.co/sYJenbzByL","expanded_url":"https://www.thetimes.co.uk/article/kate-garraway-on-her-husbands-covid-19-battle-i-dont-know-if-hell-have-any-kind-of-life-again-8wrl3vwlj?utm_source=twitter&utm_campaign=kate_garraway&utm_medium=branded_social","display_url":"thetimes.co.uk/article/kate-gâ€¦","indices":[120,143]}]	Her voice drops. â€œI donâ€™t know if heâ€™ll ever have any kind of life again. We just donâ€™t know.â€� Read the full interview https://t.co/sYJenbzByL	453457.0	RT @thesundaytimes: Her voice drops. â€œI donâ€™t know if heâ€™ll ever have any kind of life again. We just donâ€™t know.â€� Read the full interviewâ€¦	3941.0	True	full
771497	771497	604d99044b80ae003825c5e8	2021-03-14 05:02:55	[]	[]	Sat Mar 13 13:48:48 +0000 2021	[{"text":"Avatar","indices":[0,7]},{"text":"Marvel","indices":[70,77]},{"text":"AvengersEndgame","indices":[80,96]}]	[{"url":"https://t.co/Jm1lYBOKK5","expanded_url":"https://comicbook.com/movies/news/avatar-beats-avengers-endgame-reclaims-all-time-highest-grossing-movie/","display_url":"comicbook.com/movies/news/avâ€¦","indices":[100,123]}]	#Avatar reclaims its all-time highest grossing box office record from #Marvelâ€™s #AvengersEndgame! - https://t.co/Jm1lYBOKK5 https://t.co/Jr31OWfLLX	238352.0	RT @ComicBook: #Avatar reclaims its all-time highest grossing box office record from #Marvelâ€™s #AvengersEndgame! - https://t.co/Jm1lYBOKK5â€¦	317.0	True	full
771498	771498	604d99044b80ae003825c5f2	2021-03-14 05:02:55	[]	[]	Sat Mar 13 22:08:17 +0000 2021	[]	[{"url":"https://t.co/KXJVLrxxht","expanded_url":"https://twitter.com/axtzco63/status/1370601814157066248?s=19","display_url":"twitter.com/axtzco63/statuâ€¦","indices":[0,23]}]	https://t.co/KXJVLrxxht El odio de @DiegoFC contra AMLO tiene precio 400 mil millones de pesos, es el valor de sus propiedades en punta diamante Acapulco guerrero que recibiÃ³ como regalo de Carlos Salinas de Gortari por la quema de las boletas electorales del escandaloso fraude.	4158.0	RT @RogerGo91574761: https://t.co/KXJVLrxxht El odio de @DiegoFC contra AMLO tiene precio 400 mil millones de pesos, es el valor de sus prâ€¦	69.0	True	full
771499	771499	604d99054b80ae003825c600	2021-03-14 05:02:55	[]	[]	Sun Mar 14 03:43:42 +0000 2021	[]	[{"url":"https://t.co/LMta5stxvh","expanded_url":"https://linktr.ee/tieqa.shop","display_url":"linktr.ee/tieqa.shop","indices":[218,241]}]	NIMS CRISPY CHOCOTUB ðŸ”¥ Rice - RM13 Ball - RM 15 Crunch - RM15 âœ… Stock limited, siapa cepat dia dapat. âœ… Free COD area sungai udang &amp; Free Shipping âœ… Get Combo, More Save âœ… Get Loyalty Card every purchase Order https://t.co/LMta5stxvh https://t.co/KpEJ6gyejr	449.0	RT @daktieqa: NIMS CRISPY CHOCOTUB ðŸ”¥ Rice - RM13 Ball - RM 15 Crunch - RM15 âœ… Stock limited, siapa cepat dia dapat. âœ… Free COD area sungaâ€¦	626.0	True	full
771500	771500	604d99054b80ae003825c604	2021-03-14 05:02:55	[]	[]	Sat Mar 13 15:34:02 +0000 2021	[{"text":"SettlerSaturday","indices":[0,16]}]	[{"url":"https://t.co/nyhzrRzNep","expanded_url":"https://twitter.com/doctora_nature/status/1369105443084103685","display_url":"twitter.com/doctora_natureâ€¦","indices":[171,194]}]	#SettlerSaturday Please support the amazing women behind Ã‘aa Ã‘anga Tijaltepec who are continuing to distribute weekly groceries around their pueblo during the pandemic âœ¨ðŸ’• https://t.co/nyhzrRzNep	17750.0	RT @doctora_nature: #SettlerSaturday Please support the amazing women behind Ã‘aa Ã‘anga Tijaltepec who are continuing to distribute weekly gâ€¦	21.0	True	full
771501	771501	604d99054b80ae003825c60a	2021-03-14 05:02:55	[]	[]	Sun Mar 14 01:09:36 +0000 2021	[]	[{"url":"https://t.co/9EHNfKWfXi","expanded_url":"https://www.berkshireeagle.com/news/local/after-receiving-second-dose-yo-yo-ma-transforms-waiting-period-into-performance-at-pittsfield-vax/article_72e90bf8-843d-11eb-99e0-bb989805e596.html?utm_term=Autofeed&utm_medium=Social&utm_source=Twitter#Echobox=1615673584","display_url":"berkshireeagle.com/news/local/aftâ€¦","indices":[191,214]}]	After Yo-Yo Ma received his second jab of a COVID-19 vaccine at Berkshire Community College Saturday, he transformed his 15-minute observation period into a concert for the newly inoculated. https://t.co/9EHNfKWfXi	19200.0	RT @BerkshireEagle: After Yo-Yo Ma received his second jab of a COVID-19 vaccine at Berkshire Community College Saturday, he transformed hiâ€¦	877.0	True	full
771502	771502	604d99054b80ae003825c60e	2021-03-14 05:02:55	[]	[]	Fri Mar 12 14:29:18 +0000 2021	[{"text":"Bulgaria","indices":[151,160]},{"text":"AstraZeneca","indices":[161,173]}]	[{"url":"https://t.co/yv34bG3z6u","expanded_url":"https://www.novinite.com/articles/208469/Fatal+Emergency+Precipitated+Urgent+Suspension+of+AstraZeneca+Vaccine+in+Bulgaria","display_url":"novinite.com/articles/20846â€¦","indices":[175,198]}]	"Health Minister ordered today by the Prime Minister to suspendÂ vaccination until there is an official opinion from EMA on the safety of the vaccine". #Bulgaria #AstraZeneca https://t.co/yv34bG3z6u	4461.0	RT @pastirka: "Health Minister ordered today by the Prime Minister to suspendÂ vaccination until there is an official opinion from EMA on thâ€¦	889.0	True	full
771503	771503	604d99054b80ae003825c614	2021-03-14 05:02:55	[]	[]	Thu Mar 11 20:28:11 +0000 2021	[]	[{"url":"https://t.co/eRMSNGJ9Dl","expanded_url":"https://www.nouvelobs.com/coronavirus-de-wuhan/20210311.OBS41279/une-vingtaine-de-cinemas-prevoient-de-montrer-des-films-pour-protester-contre-leur-fermeture.html?utm_term=Autofeed&utm_medium=Social&utm_source=Twitter#Echobox=1615494445","display_url":"nouvelobs.com/coronavirus-deâ€¦","indices":[99,122]}]	Une vingtaine de cinÃ©s veulent projeter des films ce week-end pour protester contre leur fermeture https://t.co/eRMSNGJ9Dl https://t.co/UZhELQDGHE	1443785.0	RT @lobs: Une vingtaine de cinÃ©s veulent projeter des films ce week-end pour protester contre leur fermeture https://t.co/eRMSNGJ9Dl https:â€¦	2.0	True	full
771504	771504	604d99054b80ae003825c638	2021-03-14 05:02:56	[]	[]	Sun Mar 14 02:00:00 +0000 2021	[{"text":"SemÃ¡foroEpidemiolÃ³gico","indices":[71,94]}]	[{"url":"https://t.co/VEyPrnlndT","expanded_url":"https://www.animalpolitico.com/2021/03/estados-amarillo-semaforo-covid/","display_url":"animalpolitico.com/2021/03/estadoâ€¦","indices":[161,184]}]	Campeche, Chiapas y Sonora, se ubican en riesgo bajo de contagio en el #SemÃ¡foroEpidemiolÃ³gico. Otras 21 entidades se ubican en el color amarillo, riesgo medio. https://t.co/VEyPrnlndT	2402780.0	RT @Pajaropolitico: Campeche, Chiapas y Sonora, se ubican en riesgo bajo de contagio en el #SemÃ¡foroEpidemiolÃ³gico. Otras 21 entidades se uâ€¦	2.0	True	full
771505	771505	604d99054b80ae003825c63a	2021-03-14 05:02:56	[]	[]	Sun Mar 14 02:00:19 +0000 2021	[{"text":"yoyoma","indices":[229,236]},{"text":"berkshire","indices":[237,247]}]	[{"url":"https://t.co/icbYd64j1a","expanded_url":"http://boston25.com/3lfcNxL","display_url":"boston25.com/3lfcNxL","indices":[256,279]}]	Yo-Yo Ma brightened the days of some MA residents Saturday when he gave an impromptu performance after receiving his second dose of the COVID-19 vaccine at Berkshire Community College. Take a listen to his beautiful performance! #yoyoma #berkshire STORY: https://t.co/icbYd64j1a https://t.co/VJ1AIfEQPr	339770.0	RT @boston25: Yo-Yo Ma brightened the days of some MA residents Saturday when he gave an impromptu performance after receiving his second dâ€¦	168.0	True	full
771506	771506	604d99054b80ae003825c63c	2021-03-14 05:02:56	[{"text":"BTC","indices":[12,16]},{"text":"betfurysuccess","indices":[197,212]}]	[{"url":"https://t.co/PbOqrnThzu","expanded_url":"https://betfury.io/boxes/all?r=5f4733bd6e8bd450bd6491a5","display_url":"betfury.io/boxes/all?r=5fâ€¦","indices":[173,196]}]		[]	[]			ðŸ’¸ Earn free #BTC and multiply crypto up to 15% monthly with @betfury_io BOXes ðŸ“¦ Enjoy the easy way to get cryptocurâ€¦ https://t.co/OmiK3qvbL7	0.0	True	full
771507	771507	604d99054b80ae003825c63e	2021-03-14 05:02:56	[]	[]	Sat Mar 13 22:35:01 +0000 2021	[]	[{"url":"https://t.co/3VRCdLaloV","expanded_url":"https://go.nasa.gov/3voUQBM","display_url":"go.nasa.gov/3voUQBM","indices":[146,169]}]	This unusual galaxy has lost nearly all the gas and dust from its spiral arms, but this @NASAHubble image proves that it still manages to dazzle: https://t.co/3VRCdLaloV https://t.co/1M3ABeXgEv	44874556.0	RT @NASA: This unusual galaxy has lost nearly all the gas and dust from its spiral arms, but this @NASAHubble image proves that it still maâ€¦	69.0	True	full
771508	771508	604d99054b80ae003825c646	2021-03-14 05:02:56	[]	[]	Sat Mar 13 18:37:55 +0000 2021	[]	[{"url":"https://t.co/YHPQ829AxH","expanded_url":"https://www.thetimes.co.uk/article/kate-garraway-on-her-husbands-covid-19-battle-i-dont-know-if-hell-have-any-kind-of-life-again-8wrl3vwlj?utm_medium=Social&utm_source=Twitter#Echobox=1615660675","display_url":"thetimes.co.uk/article/kate-gâ€¦","indices":[158,181]}]	Presenter @kategarrawayâ€™s husband, Derek Draper, has been in hospital since last March after catching coronavirus. She spoke to @DeccaJourno about the ordeal https://t.co/YHPQ829AxH	453445.0	RT @thesundaytimes: Presenter @kategarrawayâ€™s husband, Derek Draper, has been in hospital since last March after catching coronavirus. Sheâ€¦	500.0	True	full
771509	771509	604d99064b80ae003825c666	2021-03-14 05:02:56	[]	[]	Sat Mar 13 15:42:02 +0000 2021	[]	[{"url":"https://t.co/SobB1cFM49","expanded_url":"https://twitter.com/bxkutosbf/status/1370434779896766465","display_url":"twitter.com/bxkutosbf/statâ€¦","indices":[126,149]}]	if ur gonna email its better to write one yourself! most government officials wont read templates or theyll mark them as spam https://t.co/SobB1cFM49	762.0	RT @bladeesboyfrien: if ur gonna email its better to write one yourself! most government officials wont read templates or theyll mark themâ€¦	16.0	True	full
771510	771510	604d99064b80ae003825c66c	2021-03-14 05:02:56	[]	[{"url":"https://t.co/k5YRUDqhxB","expanded_url":"https://www.michellebelanger.com/rit","display_url":"michellebelanger.com/rit","indices":[170,193]}]		[]	[]			If you missed the one year anniversary of my connection ritual (a guided meditation that got a lot of us through thâ€¦ https://t.co/dM3H4ore8Y	34534.0	True	full
771511	771511	604d99064b80ae003825c680	2021-03-14 05:02:57	[]	[]	Fri Mar 12 21:01:58 +0000 2021	[{"text":"TheNewAgeOfEmpire","indices":[199,217]}]	[{"url":"https://t.co/hYH10gd4il","expanded_url":"https://www.thenation.com/article/world/china-empire-imperialism-racism/","display_url":"thenation.com/article/world/â€¦","indices":[218,241]}]	"Paranoia over the threats to White supremacy have no basis in reality. China has no interest in destroying the West; its success has been built on becoming a part of it." My piece for @thenation on #TheNewAgeOfEmpire https://t.co/hYH10gd4il	33804.0	RT @kehinde_andrews: "Paranoia over the threats to White supremacy have no basis in reality. China has no interest in destroying the West;â€¦	54.0	True	full
771512	771512	604d99064b80ae003825c688	2021-03-14 05:02:57	[]	[]	Sun Mar 14 01:52:47 +0000 2021	[]	[{"url":"https://t.co/7miDLk7tHr","expanded_url":"https://youtu.be/G9rz9klU7Bg","display_url":"youtu.be/G9rz9klU7Bg","indices":[76,99]}]	Â¿POR QUÃ‰ EL JEFE DIEGO TEME QUE FELIX SALGADO MACEDONIO SEA GOBERNADOR D... https://t.co/7miDLk7tHr vÃ­a @YouTube La historia de porquÃ© atacan tanto @FelixSalMac Sus jefe ciego de sebolla @DiegoFC Los chayoteros @CarlosLoret @lopezdoriga @DeniseDresserG Idiots	3610.0	RT @tiel_mon: Â¿POR QUÃ‰ EL JEFE DIEGO TEME QUE FELIX SALGADO MACEDONIO SEA GOBERNADOR D... https://t.co/7miDLk7tHr vÃ­a @YouTube La historiaâ€¦	441.0	True	full
771513	771513	604d99064b80ae003825c69a	2021-03-14 05:02:57	[]	[]	Sat Mar 13 22:30:04 +0000 2021	[{"text":"FORMOSA","indices":[0,8]}]	[{"url":"https://t.co/EfQHPECalB","expanded_url":"https://loom.ly/xr1ue1M","display_url":"loom.ly/xr1ue1M","indices":[233,256]}]	#FORMOSA Mujeres de comunidades originarias temen ser separadas de sus bebÃ©s por razones sanitarias y denuncian la prÃ¡ctica de cesÃ¡reas de forma compulsiva y autoritaria por parte de un sistema sanitario violento contra las mujeres. https://t.co/EfQHPECalB Por FabiÃ¡n ServÃ­n	15160.0	RT @prensaobrera: #FORMOSA Mujeres de comunidades originarias temen ser separadas de sus bebÃ©s por razones sanitarias y denuncian la prÃ¡ctiâ€¦	67.0	True	full
771514	771514	604d99064b80ae003825c6a0	2021-03-14 05:02:57	[]	[]	Sun Mar 14 05:00:10 +0000 2021	[]	[{"url":"https://t.co/SxKvYVosG1","expanded_url":"https://bc.ctvnews.ca/video?cid=sm%3Atrueanthem%3Actvvancouver%3Atwitterpost&clipId=2160189&taid=604d985ab7d77200018e4bc6&utm_campaign=trueAnthem%3A+Trending+Content&utm_medium=trueAnthem&utm_source=twitter","display_url":"bc.ctvnews.ca/video?cid=sm%3â€¦","indices":[123,146]}]	Michael Ertzinger lost everything in a house fire at a time when he could not afford home insurance due to the pandemic.â€‹ https://t.co/SxKvYVosG1	313620.0	RT @CTVVancouver: Michael Ertzinger lost everything in a house fire at a time when he could not afford home insurance due to the pandemic.â€‹â€¦	155.0	True	full
771515	771515	604d9ba8700b83003828df92	2021-03-14 05:14:11	[]	[]	Sun Mar 14 04:53:27 +0000 2021	[]	[{"url":"https://t.co/WjJTFvmpUQ","expanded_url":"https://trib.al/P534xhD","display_url":"trib.al/P534xhD","indices":[139,162]}]	The U.S. will help fund an Indian manufacturer's efforts to manufacture at least one billion doses of Covid-19 vaccines by the end of 2022 https://t.co/WjJTFvmpUQ	7128406.0	RT @business: The U.S. will help fund an Indian manufacturer's efforts to manufacture at least one billion doses of Covid-19 vaccines by thâ€¦	3751.0	True	full
771516	771516	604d9ba9700b83003828dfbe	2021-03-14 05:14:12	[]	[]	Sun Mar 14 04:36:41 +0000 2021	[]	[{"url":"https://t.co/IUqajnKKMl","expanded_url":"https://nbcnews.to/3lcfEaT","display_url":"nbcnews.to/3lcfEaT","indices":[240,263]}]	'A tremendous sea change': Democrats see a path to remaking the Senate filibuster: Between Sen. Joe Manchin's support for a "talking filibuster" and unified GOP opposition to the popular Covid-19 relief bill, some lawmakers see an opening. https://t.co/IUqajnKKMl	606002.0	RT @jilevin: 'A tremendous sea change': Democrats see a path to remaking the Senate filibuster: Between Sen. Joe Manchin's support for a "tâ€¦	558.0	True	full
771517	771517	604d9baa700b83003828dfee	2021-03-14 05:14:12	[]	[]	Sat Mar 13 18:33:14 +0000 2021	[{"text":"COVID19","indices":[59,67]}]	[{"url":"https://t.co/GTqApgDG6h","expanded_url":"https://bit.ly/3cqwij3","display_url":"bit.ly/3cqwij3","indices":[178,201]}]	Emerging data demonstrating that separating the dosing of #COVID19 vaccines in those with compromised immune systems (e.g. blood cancers) may not offer sufficient protection. https://t.co/GTqApgDG6h	80925.0	RT @BogochIsaac: Emerging data demonstrating that separating the dosing of #COVID19 vaccines in those with compromised immune systems (e.gâ€¦	1374.0	True	full
771518	771518	604d9baa700b83003828dff6	2021-03-14 05:14:12	[]	[]	Sat Mar 13 23:59:11 +0000 2021	[{"text":"RepublicansDontCare","indices":[73,93]}]	[{"url":"https://t.co/7K1A7znBUS","expanded_url":"http://youtu.be/PrZ502nwdoI","display_url":"youtu.be/PrZ502nwdoI","indices":[119,142]}]	ðŸŽµ NEW SONG Republicans gave us COVID. Democrats gave us COVID relief. #RepublicansDontCare Watch the full episode: https://t.co/7K1A7znBUS https://t.co/GgyiObdWJu	580784.0	RT @MeidasTouch: ðŸŽµ NEW SONG Republicans gave us COVID. Democrats gave us COVID relief. #RepublicansDontCare Watch the full episode: httâ€¦	126.0	True	full
771519	771519	604d9baa700b83003828e002	2021-03-14 05:14:12	[]	[]	Thu Mar 04 22:28:34 +0000 2021	[]	[{"url":"https://t.co/bKxiGgRqbM","expanded_url":"https://collider.com/nimona-movie-cast-cancelled-disney-blue-sky/","display_url":"collider.com/nimona-movie-câ€¦","indices":[206,229]}]	EXCLUSIVE: Sources say Blue Sky leadership is exploring its options to finish NIMONA, the LGBTQ-themed animated movie canceled by Disney that would've featured the voices of @ChloeGMoretz and @RizwanAhmed. https://t.co/bKxiGgRqbM	33645.0	RT @TheInSneider: EXCLUSIVE: Sources say Blue Sky leadership is exploring its options to finish NIMONA, the LGBTQ-themed animated movie canâ€¦	0.0	True	full
771520	771520	604d9bab700b83003828e026	2021-03-14 05:14:13	[]	[]	Sun Mar 14 05:10:54 +0000 2021	[{"text":"riansh","indices":[98,105]},{"text":"IshqMeinMarjawan2","indices":[106,124]},{"text":"RraHel","indices":[125,132]},{"text":"RrahulSudhir","indices":[133,146]},{"text":"HellyShah","indices":[147,157]}]	[{"url":"https://t.co/uBF4sRTMYb","expanded_url":"https://twitter.com/Rianshas_Rrahel/status/1370812218837585921","display_url":"twitter.com/Rianshas_Rraheâ€¦","indices":[158,181]}]	This Thread Is So So Beautiful to put in Words This Thread made me kinda emotional ðŸ¤§ God Bless â�¤â�¤ #riansh #IshqMeinMarjawan2 #RraHel #RrahulSudhir #HellyShah https://t.co/uBF4sRTMYb	648.0	RT @ghazal_Bux: This Thread Is So So Beautiful to put in Words This Thread made me kinda emotional ðŸ¤§ God Bless â�¤â�¤ #riansh #IshqMeinMarjawanâ€¦	123.0	True	full
771521	771521	604d9bab700b83003828e054	2021-03-14 05:14:13	[]	[]	Sun Mar 14 05:06:01 +0000 2021	[]	[{"url":"https://t.co/d9Cps8A46d","expanded_url":"https://twitter.com/mlipsitch/status/1370898089209368576","display_url":"twitter.com/mlipsitch/statâ€¦","indices":[209,232]}]	This preprint â€œfound 14% of adults â‰¤65 years of age who were infected with SARS-CoV-2 (n=193113) had at least one new clinical sequelae that required medical attention during the post-acute phase of illness.â€� https://t.co/d9Cps8A46d	8250.0	RT @bachyns: This preprint â€œfound 14% of adults â‰¤65 years of age who were infected with SARS-CoV-2 (n=193113) had at least one new clinicalâ€¦	984.0	True	full
771522	771522	604d9bab700b83003828e068	2021-03-14 05:14:13	[]	[]	Sat Mar 13 16:42:00 +0000 2021	[{"text":"WAYV","indices":[36,41]}]	[{"url":"https://t.co/Gf0n2sRgEQ","expanded_url":"https://m.mwave.me/en/vote/mcountdown/vote","display_url":"m.mwave.me/en/vote/mcountâ€¦","indices":[181,204]}]	[FAST GIVEAWAY ðŸŒŽ WORLDWIDE] VOTE 4 #WAYV 2 unsealed 'Kick Back" albums *no photocard, postcard â˜† Followers only â˜† RT+LIKE THIS TWEET. â˜† SCREENSHOT OF YOU VOTING FOR WAYV LINK: https://t.co/Gf0n2sRgEQ 1 winner DEADLINE: 03/15 KST âœŒGOOD LUCKðŸ’š	5797.0	RT @JACE_kpop: [FAST GIVEAWAY ðŸŒŽ WORLDWIDE] VOTE 4 #WAYV 2 unsealed 'Kick Back" albums *no photocard, postcard â˜† Followers only â˜† RT+LIKâ€¦	1085.0	True	full
771523	771523	604d9bac700b83003828e07c	2021-03-14 05:14:14	[]	[]	Sat Mar 13 15:34:02 +0000 2021	[{"text":"SettlerSaturday","indices":[0,16]}]	[{"url":"https://t.co/nyhzrRzNep","expanded_url":"https://twitter.com/doctora_nature/status/1369105443084103685","display_url":"twitter.com/doctora_natureâ€¦","indices":[171,194]}]	#SettlerSaturday Please support the amazing women behind Ã‘aa Ã‘anga Tijaltepec who are continuing to distribute weekly groceries around their pueblo during the pandemic âœ¨ðŸ’• https://t.co/nyhzrRzNep	17747.0	RT @doctora_nature: #SettlerSaturday Please support the amazing women behind Ã‘aa Ã‘anga Tijaltepec who are continuing to distribute weekly gâ€¦	1285.0	True	full
771524	771524	604d9bac700b83003828e09a	2021-03-14 05:14:14	[]	[]	Sat Mar 13 15:00:02 +0000 2021	[{"text":"í�¼í”Œí‚¤ìŠ¤","indices":[1,6]},{"text":"PURPLE_KISS","indices":[121,133]},{"text":"INTO_VIOLET","indices":[134,146]},{"text":"1ST_MINI_ALBUM","indices":[148,163]},{"text":"Ponzona","indices":[164,172]}]	[{"url":"https://t.co/gQRbHCOwWG","expanded_url":"https://youtu.be/DDzJ4_8iFP4","display_url":"youtu.be/DDzJ4_8iFP4","indices":[65,88]}]	[#í�¼í”Œí‚¤ìŠ¤] 1ST MINI ALBUM [INTO VIOLET] â–«ï¸� HIGHLIGHT MEDLEY â–«ï¸� â–ªï¸� https://t.co/gQRbHCOwWG â–ªï¸� ðŸ”³ 2021.03.15 6PM RELEASE ðŸ”³ #PURPLE_KISS #INTO_VIOLET #1ST_MINI_ALBUM #Ponzona https://t.co/1qHc8m2ho8	54377.0	RT @RBW_PURPLEKISS: [#í�¼í”Œí‚¤ìŠ¤] 1ST MINI ALBUM [INTO VIOLET] â–«ï¸� HIGHLIGHT MEDLEY â–«ï¸� â–ªï¸� https://t.co/gQRbHCOwWG â–ªï¸� ðŸ”³ 2021.03.15 6PM RELEASE ðŸ”³â€¦	576.0	True	full
771525	771525	604d9bac700b83003828e0bc	2021-03-14 05:14:14	[]	[]	Sun Mar 14 02:43:41 +0000 2021	[{"text":"MewSuppasit","indices":[208,220]},{"text":"mewlions","indices":[221,230]}]	[{"url":"https://t.co/RjdrHL6pOj","expanded_url":"https://open.spotify.com/track/3MpjUS6kiNCLYfEO6BOx91?si=RTBbJ2vKQXyyfa29UqhNyQ&utm_source=copy-link","display_url":"open.spotify.com/track/3MpjUS6kâ€¦","indices":[72,95]},{"url":"https://t.co/7P4dLgYPPg","expanded_url":"https://open.spotify.com/track/06GJx6Fzjmmjct2pIoL38D?si=Jg6X17gpTuaSUkyiAVFgtg&utm_source=copy-link","display_url":"open.spotif…	ðŸŽ§ Spotify Streams (Mar 14) Good Mewning! Good Day: 1,360,110 streams https://t.co/RjdrHL6pOj Nan Na: 1,080,272 streams https://t.co/7P4dLgYPPg Season Of You: 2,124,718 streams https://t.co/szv6V1q8AY #MewSuppasit #mewlions @MSuppasit	3035.0	RT @mewdailychart: ðŸŽ§ Spotify Streams (Mar 14) Good Mewning! Good Day: 1,360,110 streams https://t.co/RjdrHL6pOj Nan Na: 1,080,272 streaâ€¦	33.0	True	full
771526	771526	604d9bad700b83003828e0da	2021-03-14 05:14:15	[]	[]	Sun Mar 14 05:01:13 +0000 2021	[]	[{"url":"https://t.co/e9jRaquc1Q","expanded_url":"https://cepr.net/press-release/extenso-informe-del-cepr-desvirtua-el-resto-de-supuestas-evidencias-de-la-oea-sobre-las-elecciones-de-bolivia/","display_url":"cepr.net/press-release/â€¦","indices":[84,107]},{"url":"https://t.co/aUCpSByDVm","expanded_url":"https://twitter.com/luisevivanco/status/1370895079854989316","display_url":"twitter.com/luisev…	Toma, mediocre, para que te ilustres un poco sobre el â€œfraudeâ€� en Bolivia en 2019. https://t.co/e9jRaquc1Q AdemÃ¡s, de que en forma falaz acusas a Morales de una â€œcacerÃ­aâ€�, cuando fue AÃ±ez la que usÃ³ el poder polÃ­tico ilegÃ­timo para hacerla en contra del MAS y sus partidarios. https://t.co/aUCpSByDVm	12118.0	RT @wilfridolaz: Toma, mediocre, para que te ilustres un poco sobre el â€œfraudeâ€� en Bolivia en 2019. https://t.co/e9jRaquc1Q AdemÃ¡s, de quâ€¦	797.0	True	full
771527	771527	604d9bad700b83003828e0e4	2021-03-14 05:14:15	[]	[]	Sun Mar 14 02:59:50 +0000 2021	[{"text":"WayV","indices":[21,26]},{"text":"à¹‚à¸«à¸§à¸•à¹€à¸žà¸·à¹ˆà¸­à¹€à¸•à¸™à¸¥à¹Œ","indices":[188,203]},{"text":"WayV_Kick_Back","indices":[204,219]},{"text":"WayV","indices":[220,225]},{"text":"TEN","indices":[226,230]},{"text":"æ�Žæ°¸é’¦","indices":[231,235]},{"text":"í…�","indices":[236,238]},{"text":"à¹€à¸•à¸™à¸¥à¹Œ","indices":[239,245]},{"text":"TENChittaphon","indices":[246,260]}]	[{"url":"https://t.co/5R1azkZdRH","expanded_url":"https://api.starpass.co.kr/web/applink.do?type=vote_seq&title=VOTE&img=https%3A%2F%2Fd2cg24p20j4o18.cloudfront.net%2Fplayvote%2F210%2F20210312%2F7e8f7d5b-e805-4010-a670-b7f4a5cfbbcb.png&seq=113","display_url":"api.starpass.co.kr/web/applink.doâ€¦","indices":[109,132]}]	[UPDATE VOTE] 210314 #WayV â€˜Kick Backâ€™ THE SHOW pre voting ðŸ�† ranked #4 9.98% â�° Ends: Mar 14 14:00 (KST) âœ… https://t.co/5R1azkZdRH âœ¨ Voting : Unlimited vote âœ¨ 1 vote = 10 ðŸ’—Heart Jelly #à¹‚à¸«à¸§à¸•à¹€à¸žà¸·à¹ˆà¸­à¹€à¸•à¸™à¸¥à¹Œ #WayV_Kick_Back #WayV #TEN #æ�Žæ°¸é’¦ #í…� #à¹€à¸•à¸™à¸¥à¹Œ #TENChittaphon https://t.co/770Sg9xinY	32868.0	RT @TENzenter: [UPDATE VOTE] 210314 #WayV â€˜Kick Backâ€™ THE SHOW pre voting ðŸ�† ranked #4 9.98% â�° Ends: Mar 14 14:00 (KST) âœ… https://t.co/5Râ€¦	349.0	True	full
771528	771528	604d9bad700b83003828e0ee	2021-03-14 05:14:15	[{"text":"kingshoppin","indices":[89,101]},{"text":"shoppingonline","indices":[102,117]},{"text":"shopping4u","indices":[118,129]}]	[{"url":"https://t.co/YiOvnbn83W","expanded_url":"https://kingshoppin.com/adjustable-stackable-cubic-zirconia-delicate-bracelet/","display_url":"kingshoppin.com/adjustable-staâ€¦","indices":[63,86]}]		[]	[]			Adjustable Stackable Cubic Zirconia Delicate Bracelet $ 15.00 https://t.co/YiOvnbn83W #kingshoppinâ€¦ https://t.co/KpPP3wtaLZ	0.0	True	full
771529	771529	604d9bad700b83003828e108	2021-03-14 05:14:15	[]	[]	Sun Mar 14 04:02:21 +0000 2021	[]	[{"url":"https://t.co/KMYaCfT4AH","expanded_url":"https://www.berkshireeagle.com/news/local/after-receiving-second-dose-yo-yo-ma-transforms-waiting-period-into-performance-at-pittsfield-vax/article_72e90bf8-843d-11eb-99e0-bb989805e596.html","display_url":"berkshireeagle.com/news/local/aftâ€¦","indices":[148,171]}]	Yo-Yo Ma gives a concert during his 15-minute observation/waiting period after his second vaccine shot because he "wanted to give something back.â€� https://t.co/KMYaCfT4AH	2878240.0	RT @ariannahuff: Yo-Yo Ma gives a concert during his 15-minute observation/waiting period after his second vaccine shot because he "wantedâ€¦	712.0	True	full
771530	771530	604d9bad700b83003828e124	2021-03-14 05:14:15	[]	[]	Sun Mar 14 04:42:02 +0000 2021	[{"text":"CHANYEOL","indices":[209,218]},{"text":"ì°¬ì—´","indices":[219,222]}]	[{"url":"https://t.co/a0NXsUqAti","expanded_url":"https://www.instagram.com/p/CMYpStGFVMu/?igshid=5o4v2vzopcjf","display_url":"instagram.com/p/CMYpStGFVMu/â€¦","indices":[184,207]}]	[INSTAGRAM] songwriter_ecobridge Songwriter Ecobridge, the music director for The Box, has posted on his Instagram that the movie is going to have 19 tracks as part of its OST! ðŸ”— https://t.co/a0NXsUqAti #CHANYEOL #ì°¬ì—´ @weareoneEXO https://t.co/8JwYJtOrNd	12548.0	RT @27xCHANYEOL: [INSTAGRAM] songwriter_ecobridge Songwriter Ecobridge, the music director for The Box, has posted on his Instagram thatâ€¦	419.0	True	full
771531	771531	604d9bae700b83003828e138	2021-03-14 05:14:16	[{"text":"ManCity","indices":[89,97]},{"text":"CravenCottage","indices":[98,112]},{"text":"Cottagers","indices":[113,123]},{"text":"EPL","indices":[124,128]},{"text":"PremierLeague","indices":[129,143]},{"text":"FulhamFC","indices":[144,153]},{"text":"Football","indices":[154,163]},{"text":"Aguero","indices":[164,171]},{"text":"PepGuardiola","indices":[172,185]},{"text":"Areola","indices":[186,19…	[{"url":"https://t.co/veldBiZUUi","expanded_url":"https://manchesternews.com/stone-cold-victory/","display_url":"manchesternews.com/stone-cold-vicâ€¦","indices":[247,270]}]		[]	[]			@ManCity beat @FulhamFC 3-0 to move to within 14 points of another @Premierleague title! #ManCity #CravenCottageâ€¦ https://t.co/a6shT7rIOd	372.0	True	full
771532	771532	604d9bae700b83003828e150	2021-03-14 05:14:16	[{"text":"nba","indices":[112,116]},{"text":"FINALSCORE","indices":[117,128]}]	[{"url":"https://t.co/RS3O3S6itH","expanded_url":"https://amzn.to/2MESMiM","display_url":"amzn.to/2MESMiM","indices":[156,179]}]		[]	[]			NBA Final Score: IND (16-20) defeats PHX (25-11) away, 122-111. Score diff by qrtr -4 +5 +20 +11 @Suns @Pacersâ€¦ https://t.co/g7Q1IzHT42	5321.0	True	full
771533	771533	604d9bae700b83003828e168	2021-03-14 05:14:16	[]	[]	Sun Mar 14 00:00:01 +0000 2021	[]	[{"url":"https://t.co/LaDjPajXP8","expanded_url":"https://bit.ly/38zXqLi","display_url":"bit.ly/38zXqLi","indices":[241,264]}]	Penn. Lt. Gov. Fetterman: "If Hobby Lobby is paying $15 an hour, how the fuck is that progressive...? If South Dakota voted to legalize weed, how is that progressive to say, 'Why are we ruining people's criminal records for using a plant?'" https://t.co/LaDjPajXP8	1165370.0	RT @kylegriffin1: Penn. Lt. Gov. Fetterman: "If Hobby Lobby is paying $15 an hour, how the fuck is that progressive...? If South Dakota votâ€¦	257.0	True	full
771534	771534	604d9bae700b83003828e17a	2021-03-14 05:14:16	[]	[]	Thu Mar 11 10:00:09 +0000 2021	[{"text":"IATATravelPass","indices":[4,19]},{"text":"Aviation","indices":[140,149]},{"text":"travel","indices":[243,250]}]	[{"url":"https://t.co/PTyEgD9wK4","expanded_url":"https://bit.ly/39O5MyN","display_url":"bit.ly/39O5MyN","indices":[254,277]}]	The #IATATravelPass app can securely hold COVID-19 testing or vaccine info to help travelers meet entry requirements set by countries. ðŸ¤³âœˆï¸� #Aviation is preparing for govts to use a combination of testing &amp; vaccination to re-open borders. #travel ðŸ‘‰ https://t.co/PTyEgD9wK4 https://t.co/2c2rDjQrml	254876.0	RT @IATA: The #IATATravelPass app can securely hold COVID-19 testing or vaccine info to help travelers meet entry requirements set by countâ€¦	0.0	True	full
771535	771535	604d9bae700b83003828e182	2021-03-14 05:14:17	[]	[]	Sun Mar 14 05:12:56 +0000 2021	[]	[{"url":"https://t.co/2fBoSX8OUk","expanded_url":"https://youtu.be/shg0VWkz0VM","display_url":"youtu.be/shg0VWkz0VM","indices":[286,309]}]	@AlexBerenson @Minka51150356 Mass Vaccination and Mass Containment (LOCKDOWN, Masks, 6ft, etc..) for COVID-19 will result in Global Mass Resistance and Global Catastrophe for those that get Vaccinated! Live Life Normally and Treat with medicine Only if you get sick is ONLY Solution https://t.co/2fBoSX8OUk	244.0	RT @MikeMrushd: @AlexBerenson @Minka51150356 Mass Vaccination and Mass Containment (LOCKDOWN, Masks, 6ft, etc..) for COVID-19 will resultâ€¦	244.0	True	full
771536	771536	604d9baf700b83003828e1be	2021-03-14 05:14:17	[]	[]	Fri Mar 12 13:16:37 +0000 2021	[]	[{"url":"https://t.co/EVLWX75678","expanded_url":"https://bit.ly/3vkZCQm","display_url":"bit.ly/3vkZCQm","indices":[257,280]}]	Ù†Ø³ÙƒØ§Ù�ÙŠØ© Ø¯ÙˆÙ„ØªØ´ÙŠ Ø¬ÙˆØ³ØªÙˆ Ø§Ø³Ø¨ÙŠØ±ØªØ§ Ø¬Ù‡Ø§Ø² ØµÙ†Ø¹ Ø§Ù„Ù‚Ù‡ÙˆØ© - Ù„ÙˆÙ† Ø£Ø³ÙˆØ¯ Ø³Ù‡Ù„ Ø§Ù„Ø§Ø³ØªØ®Ø¯Ø§Ù… Ø¥ÙŠÙ‚Ø§Ù� ØªÙ„Ù‚Ø§Ø¦ÙŠÂ ÙˆØ­Ù�Ø¸Â Ù„Ù„Ø·Ø§Ù‚Ø© ØªØµÙ…ÙŠÙ… Ù…Ø«Ø§Ù„ÙŠ ØªØ­Ø¶ÙŠØ± Ø£ÙƒØ«Ø± Ù…Ù† 19 Ù†ÙˆØ¹ Ù…Ù† Ø§Ù„Ù…Ø´Ø±ÙˆØ¨Ø§Øª Ø§Ù„Ø³Ø§Ø®Ù†Ø©Â ÙˆØ§Ù„Ø¨Ø§Ø±Ø¯Ø© Ù‚ÙˆØ© Ø¶ØºØ· 15 Ø¨Ø§Ø± Ø¶Ù…Ø§Ù† Ø¹Ø§Ù…ÙŠÙ† Ø§Ù„ØªØ­ÙƒÙ… Ù…Ù† Ø®Ù„Ø§Ù„ ØªØ·Ø¨ÙŠÙ‚ Ø§Ù„Ù‡Ø§ØªÙ� Ø§Ù„Ø¬ÙˆØ§Ù„ Øª…	895.0	RT @harirshop: Ù†Ø³ÙƒØ§Ù�ÙŠØ© Ø¯ÙˆÙ„ØªØ´ÙŠ Ø¬ÙˆØ³ØªÙˆ Ø§Ø³Ø¨ÙŠØ±ØªØ§ Ø¬Ù‡Ø§Ø² ØµÙ†Ø¹ Ø§Ù„Ù‚Ù‡ÙˆØ© - Ù„ÙˆÙ† Ø£Ø³ÙˆØ¯ Ø³Ù‡Ù„ Ø§Ù„Ø§Ø³ØªØ®Ø¯Ø§Ù… Ø¥ÙŠÙ‚Ø§Ù� ØªÙ„Ù‚Ø§Ø¦ÙŠÂ ÙˆØ­Ù�Ø¸Â Ù„Ù„Ø·Ø§Ù‚Ø© ØªØµÙ…ÙŠÙ… Ù…Ø«Ø§Ù„ÙŠ ØªØ­Ø¶ÙŠØ± Ø£ÙƒØ«Ø± Ù…Ù† 19â€¦	1385.0	True	full
771537	771537	604d9baf700b83003828e1c0	2021-03-14 05:14:17	[]	[]	Sat Mar 13 01:12:02 +0000 2021	[]	[{"url":"https://t.co/PhoYr6o6SM","expanded_url":"https://www.barrons.com/articles/as-the-covid-19-pandemic-fades-the-u-s-economy-could-soar-51615592979?mod=hp_LATEST","display_url":"barrons.com/articles/as-thâ€¦","indices":[209,232]}]	With the lifting of Covid restrictions just about in sight, America itself could be on the cusp of a new beginning. But embracing the changes ahead requires an understanding of what so many got wrong in 2020. https://t.co/PhoYr6o6SM	186832.0	RT @barronsonline: With the lifting of Covid restrictions just about in sight, America itself could be on the cusp of a new beginning. Butâ€¦	2303.0	True	full
771538	771538	604d9baf700b83003828e1d4	2021-03-14 05:14:18	[]	[]	Sun Mar 14 02:21:52 +0000 2021	[]	[{"url":"https://t.co/eNLki3z2wP","expanded_url":"https://www.reuters.com/article/us-myanmar-politics-crph-idUSKBN2B50I0","display_url":"reuters.com/article/us-myaâ€¦","indices":[224,247]}]	Myanmar's military junta has some nerve calling pro-democracy protesters â€œcriminalsâ€� on the same day that its security forces kill at least 12 protesters. Seriously? We know who the real criminals are, beginning at the top. https://t.co/eNLki3z2wP https://t.co/btkFKASDCO	442134.0	RT @KenRoth: Myanmar's military junta has some nerve calling pro-democracy protesters â€œcriminalsâ€� on the same day that its security forcesâ€¦	5.0	True	full
771539	771539	604d9baf700b83003828e1de	2021-03-14 05:14:18	[]	[]	Sun Mar 14 01:19:06 +0000 2021	[{"text":"Covid","indices":[95,101]},{"text":"SARS_CoV_2","indices":[257,268]}]	[{"url":"https://t.co/EQJr0LwZcN","expanded_url":"https://twitter.com/classiclib3ral/status/1370863746294411268","display_url":"twitter.com/classiclib3ralâ€¦","indices":[278,301]}]	Who wants to tell him almost four million Americans have died since the start of 2020? Or that #Covid has caused 3 percent of deaths worldwide over the same period? If Team Apocalypse hadnâ€™t driven an insane overreaction, most people would barely be aware #SARS_CoV_2 existed. https://t.co/EQJr0LwZcN	227704.0	RT @AlexBerenson: Who wants to tell him almost four million Americans have died since the start of 2020? Or that #Covid has caused 3 percenâ€¦	15.0	True	full
771540	771540	604d9baf700b83003828e1ec	2021-03-14 05:14:18	[]	[]	Sun Mar 14 05:13:02 +0000 2021	[]	[{"url":"https://t.co/ayIBWnCzhg","expanded_url":"https://nyti.ms/3ld7XRu","display_url":"nyti.ms/3ld7XRu","indices":[194,217]}]	Because of the pandemic (and their advancing age), we might have seen some of the finest actors of a generation, including Judi Dench, Maggie Smith and Ian McKellen, for the last time on stage. https://t.co/ayIBWnCzhg	49617207.0	RT @nytimes: Because of the pandemic (and their advancing age), we might have seen some of the finest actors of a generation, including Judâ€¦	326.0	True	full
771541	771541	604d9bb0700b83003828e214	2021-03-14 05:14:18	[]	[]	Fri Mar 12 20:46:15 +0000 2021	[]	[{"url":"https://t.co/B7d1nhD4YQ","expanded_url":"https://talkingpointsmemo.com/news/trump-covid-vaccination-distribution-biden","display_url":"talkingpointsmemo.com/news/trump-covâ€¦","indices":[136,159]}]	RT this story and you'll make it appreciably harder for Trump and his toadies to keep lying about having a plan to vaccinate Americans. https://t.co/B7d1nhD4YQ	358798.0	RT @joshtpm: RT this story and you'll make it appreciably harder for Trump and his toadies to keep lying about having a plan to vaccinate Aâ€¦	70.0	True	full
771542	771542	604d9bb0700b83003828e218	2021-03-14 05:14:18	[]	[]	Sun Mar 14 04:00:24 +0000 2021	[]	[{"url":"https://t.co/NOMrRIjP4x","expanded_url":"https://www.animalpolitico.com/2021/03/jueces-actuan-con-autonomia-y-libertad-responde-arturo-zaldivar-a-amlo-por-ley-electrica/","display_url":"animalpolitico.com/2021/03/juecesâ€¦","indices":[215,238]}]	El ministro presidente de la @SCJN, Arturo ZaldÃ­var, sostuvo que los jueces federales actÃºan con autonomÃ­a e independencia y pidiÃ³ respetar sus fallos, esto en respuesta a la peticiÃ³n del presidente @lopezobrador_. https://t.co/NOMrRIjP4x	2402520.0	RT @Pajaropolitico: El ministro presidente de la @SCJN, Arturo ZaldÃ­var, sostuvo que los jueces federales actÃºan con autonomÃ­a e independenâ€¦	43.0	True	full
771543	771543	604d9bb0700b83003828e224	2021-03-14 05:14:18	[]	[]	Tue Mar 31 23:11:25 +0000 2020	[{"text":"covid19","indices":[83,91]},{"text":"sacrifice","indices":[93,103]},{"text":"PPE","indices":[104,108]}]	[{"url":"https://t.co/7GAuAW0MbP","expanded_url":"https://www.cnn.com/2020/03/30/health/new-york-neurosurgeon-death-coronavirus-mcdonald-twins/index.html?fbclid=IwAR2w4Ji5tsx-fP60mkTiC_CaCspHfGWE_48aacOTxqdqyG3_63CKhnNH0Cs","display_url":"cnn.com/2020/03/30/heaâ€¦","indices":[146,169]}]	List of American doctors and nurses who have lost their lives in the fight against #covid19. #sacrifice #PPE Dr. James T Goodrich, neurosurgeon https://t.co/7GAuAW0MbP	23706.0	RT @CTZebra: List of American doctors and nurses who have lost their lives in the fight against #covid19. #sacrifice #PPE Dr. James T Goodâ€¦	5188.0	True	full
771544	771544	604d9bb0700b83003828e238	2021-03-14 05:14:18	[]	[]	Sat Mar 13 04:57:52 +0000 2021	[]	[{"url":"https://t.co/HMUMEOpoJ4","expanded_url":"https://shar.es/aoEJIF","display_url":"shar.es/aoEJIF","indices":[146,169]}]	One year into the pandemic, UNFPA estimates 12 million women have seen contraceptive interruptions, leading to 1.4 million unintended pregnancies https://t.co/HMUMEOpoJ4 via @UNFPA	9578.0	RT @JulittaOnabanjo: One year into the pandemic, UNFPA estimates 12 million women have seen contraceptive interruptions, leading to 1.4 milâ€¦	5423.0	True	full
771545	771545	604d9bb0700b83003828e23a	2021-03-14 05:14:18	[]	[]	Sat Mar 13 08:41:20 +0000 2021	[{"text":"COVID19","indices":[17,25]},{"text":"SouthKorea","indices":[72,83]}]	[{"url":"https://t.co/3P4eF0gSQu","expanded_url":"https://twitter.com/bbclbicker/status/1370653950785941506","display_url":"twitter.com/bbclbicker/staâ€¦","indices":[277,300]}]	One of the worst #COVID19 testing policy choices anywhere; certainly in #SouthKorea where things have gone well overall. Quite apart from being needlessly racist, it endangers one category of people en masse. The harms done will offset the limited wider public health benefit. https://t.co/3P4eF0gSQu	7313.0	RT @Dest_Pyongyang: One of the worst #COVID19 testing policy choices anywhere; certainly in #SouthKorea where things have gone well overallâ€¦	5987.0	True	full
771546	771546	604d9bb0700b83003828e23c	2021-03-14 05:14:18	[]	[]	Sun Mar 14 05:00:55 +0000 2021	[]	[{"url":"https://t.co/1kgoDKNrBi","expanded_url":"https://twitter.com/Bob_Stauffer/status/1370960936748556291","display_url":"twitter.com/Bob_Stauffer/sâ€¦","indices":[227,250]}]	Easily the most impressive of these three very impressive players is McLeod. On top, of these stats, heâ€™s running 1PK and 2PP plus heâ€™s been spot double shifting the 4th line. His TOI tonight by my rough count was 25:57. https://t.co/1kgoDKNrBi	223.0	RT @bcurlock: Easily the most impressive of these three very impressive players is McLeod. On top, of these stats, heâ€™s running 1PK and 2â€¦	86.0	True	full
771547	771547	604d9bb1700b83003828e254	2021-03-14 05:14:19	[]	[]	Sat Mar 13 21:00:57 +0000 2021	[{"text":"10YearsAgo","indices":[160,171]},{"text":"FromTheArchives","indices":[172,188]}]	[{"url":"https://t.co/HtwFBR6F9g","expanded_url":"https://onlinelibrary.wiley.com/doi/abs/10.1111/j.1447-0349.2010.00706.x","display_url":"onlinelibrary.wiley.com/doi/abs/10.111â€¦","indices":[135,158]}]	Creating a new whole: Helping families of people with schizophrenia - Ratchaneekorn Kertchok, Jintana Yunibhand and Waraporn Chaiyawat https://t.co/HtwFBR6F9g #10YearsAgo #FromTheArchives @IJMHN Volume 20, Issue 1, February 2011	2456.0	RT @IJMHN: Creating a new whole: Helping families of people with schizophrenia - Ratchaneekorn Kertchok, Jintana Yunibhand and Waraporn Chaâ€¦	1219.0	True	full
771548	771548	604d9bb1700b83003828e25a	2021-03-14 05:14:19	[]	[]	Sun Mar 14 02:33:34 +0000 2021	[]	[{"url":"https://t.co/LfngnA5RL2","expanded_url":"https://twitter.com/JagranNews/status/1370923362176753664","display_url":"twitter.com/JagranNews/staâ€¦","indices":[228,251]}]	If your enemy is secure at all points, be prepared for him. If he is in superior strength, evade him. If your opponent is temperamental, seek to irritate him. Pretend to be weak, that he may grow arrogant. (Sun Tzu, Art of War) https://t.co/LfngnA5RL2	56182.0	RT @MrinalPande1: If your enemy is secure at all points, be prepared for him. If he is in superior strength, evade him. If your opponent isâ€¦	233.0	True	full
771549	771549	604d9bb1700b83003828e262	2021-03-14 05:14:19	[]	[]	Sat Mar 13 22:39:56 +0000 2021	[]	[{"url":"https://t.co/YW9I2HprP9","expanded_url":"https://deadline.com/2021/03/joe-biden-ratings-covid-primetime-speech-1234713128/","display_url":"deadline.com/2021/03/joe-biâ€¦","indices":[149,172]}]	31 million people watched President Biden's first primetime address, handily beating Trump's first prime address back before he was an ex-president. https://t.co/YW9I2HprP9 via @Deadline	2005443.0	RT @JoyAnnReid: 31 million people watched President Biden's first primetime address, handily beating Trump's first prime address back beforâ€¦	224.0	True	full
771550	771550	604d9bb1700b83003828e26c	2021-03-14 05:14:19	[]	[{"url":"https://t.co/BccZsJCv43","expanded_url":"http://maps.google.com/maps?q=36.984596,-120.636393","display_url":"maps.google.com/maps?q=36.9845â€¦","indices":[121,144]}]		[]	[]			Froakie CP: 419 IV: 68.9% (13/3/15) LV: 16 Despawn: 09:36:32pm Time Accurate?: True Coords: 36.9845959851,-120.6363â€¦ https://t.co/Jv9Cmyy81h	4.0	True	full
771551	771551	604d9bb1700b83003828e274	2021-03-14 05:14:19	[]	[]	Sun Mar 14 01:00:13 +0000 2021	[]	[{"url":"https://t.co/nf8ndBpACD","expanded_url":"https://www.edweek.org/teaching-learning/how-two-years-of-pandemic-disruption-could-shake-up-the-debate-over-standardized-testing/2021/03?utm_source=tw&utm_medium=soc&utm_campaign=edit","display_url":"edweek.org/teaching-learnâ€¦","indices":[147,170]}]	â€œIf we donâ€™t [take] this year as an opportunity to think about how we want to make our system better, we really are missing the boat on this one.â€� https://t.co/nf8ndBpACD	887622.0	RT @educationweek: â€œIf we donâ€™t [take] this year as an opportunity to think about how we want to make our system better, we really are missâ€¦	70.0	True	full
771552	771552	604d9bb2700b83003828e280	2021-03-14 05:14:19	[]	[]	Sun Mar 14 02:17:31 +0000 2021	[]	[{"url":"https://t.co/QTutNvPvZH","expanded_url":"https://www.washingtonpost.com/graphics/2020/health/covid-vaccine-states-distribution-doses/?no_nav=true&tid=a_classic-iphone","display_url":"washingtonpost.com/graphics/2020/â€¦","indices":[99,122]}]	4.6 million shots in arms today! That's what I'm talking about - great work Biden administration! https://t.co/QTutNvPvZH https://t.co/uCBmK6ftrU	517111.0	RT @Amy_Siskind: 4.6 million shots in arms today! That's what I'm talking about - great work Biden administration! https://t.co/QTutNvPvZHâ€¦	7004.0	True	full
771553	771553	604d9bb2700b83003828e296	2021-03-14 05:14:20	[]	[]	Wed Mar 10 13:08:23 +0000 2021	[{"text":"DeFi","indices":[204,209]},{"text":"blockchain","indices":[210,221]},{"text":"Finance","indices":[222,230]}]	[{"url":"https://t.co/gPFkbut6Wv","expanded_url":"https://chainge-finance.medium.com/experience-flexibility-100-security-with-chainge-future-dex-918e003f2bb3","display_url":"chainge-finance.medium.com/experience-fleâ€¦","indices":[233,256]}]	Are you ready to experience true financial freedom &amp; guaranteed safety? If your answers to these questions are yes, then you need to check out our upcoming Future DEX and its amazing capabilities. #DeFi #blockchain #Finance https://t.co/gPFkbut6Wv	24447.0	RT @FinanceChainge: Are you ready to experience true financial freedom &amp; guaranteed safety? If your answers to these questions are yes, thâ€¦	3.0	True	full
771554	771554	604d9bb2700b83003828e29a	2021-03-14 05:14:19	[]	[]	Sun Mar 14 04:52:39 +0000 2021	[]	[{"url":"https://t.co/it4Nuj3uG5","expanded_url":"http://bit.ly/3bJubrm","display_url":"bit.ly/3bJubrm","indices":[187,210]}]	AmÃ©rica Latina es la economÃ­a mÃ¡s golpeada del mundo por la pandemia, con cerca del 30% de los fallecimientos, y donde la pobreza ha retrocedido a los niveles de 1990 Por @carmens_silva https://t.co/it4Nuj3uG5 HILO [1/10] https://t.co/n1SWwJe3LF	369618.0	RT @elpais_america: AmÃ©rica Latina es la economÃ­a mÃ¡s golpeada del mundo por la pandemia, con cerca del 30% de los fallecimientos, y dondeâ€¦	267.0	True	full
771555	771555	604d9bb2700b83003828e29c	2021-03-14 05:14:20	[]	[]	Sun Mar 14 04:42:02 +0000 2021	[{"text":"CHANYEOL","indices":[209,218]},{"text":"ì°¬ì—´","indices":[219,222]}]	[{"url":"https://t.co/a0NXsUqAti","expanded_url":"https://www.instagram.com/p/CMYpStGFVMu/?igshid=5o4v2vzopcjf","display_url":"instagram.com/p/CMYpStGFVMu/â€¦","indices":[184,207]}]	[INSTAGRAM] songwriter_ecobridge Songwriter Ecobridge, the music director for The Box, has posted on his Instagram that the movie is going to have 19 tracks as part of its OST! ðŸ”— https://t.co/a0NXsUqAti #CHANYEOL #ì°¬ì—´ @weareoneEXO https://t.co/8JwYJtOrNd	12548.0	RT @27xCHANYEOL: [INSTAGRAM] songwriter_ecobridge Songwriter Ecobridge, the music director for The Box, has posted on his Instagram thatâ€¦	260.0	True	full
771556	771556	604d9bb2700b83003828e2a6	2021-03-14 05:14:20	[]	[]	Sun Mar 14 01:00:01 +0000 2021	[]	[{"url":"https://t.co/nGt4CNaYjW","expanded_url":"https://bit.ly/3tdJZsj","display_url":"bit.ly/3tdJZsj","indices":[254,277]}]	Rep. Grace Meng and Sen. Mazie Hirono will introduce anti-hate crime legislation to address the rise in anti-Asian American hate and violence amid the pandemic. The bill would create a new Justice Dept. position to facilitate the review of hate crimes. https://t.co/nGt4CNaYjW	1165370.0	RT @kylegriffin1: Rep. Grace Meng and Sen. Mazie Hirono will introduce anti-hate crime legislation to address the rise in anti-Asian Americâ€¦	23.0	True	full
771557	771557	604d9bb2700b83003828e2aa	2021-03-14 05:14:20	[]	[]	Fri Mar 12 04:25:07 +0000 2021	[]	[{"url":"https://t.co/9NvS2U4LvD","expanded_url":"https://onlyfans.com/eliasgomez00ok","display_url":"onlyfans.com/eliasgomez00ok","indices":[195,218]}]	Te gustan los exhibicionistas? Salgo a la calle totalmente desnudoðŸ¤© a masturbarme un buen rato, los vecinos miraban por sus ventanas pero no se fueron nuncaðŸ˜�ðŸ˜˜ les abrÃ¡ gustado? ðŸ˜� Miralo completo https://t.co/9NvS2U4LvD RT y TE ENVIO UN REGALITOðŸ˜‹ https://t.co/0WonuZrJRf	76202.0	RT @elias000ok1: Te gustan los exhibicionistas? Salgo a la calle totalmente desnudoðŸ¤© a masturbarme un buen rato, los vecinos miraban por suâ€¦	0.0	True	full
771558	771558	604d9bb3700b83003828e2b2	2021-03-14 05:14:20	[]	[]	Sun Mar 14 05:08:56 +0000 2021	[]	[{"url":"https://t.co/6o86sZIPgo","expanded_url":"https://abcn.ws/3csV4ir","display_url":"abcn.ws/3csV4ir","indices":[196,219]}]	State media reports that Jordanâ€™s Health Minister has stepped down after at least seven patients in a COVID-19 ward at a hospital near the capital Amman died due to a shortage of oxygen supplies. https://t.co/6o86sZIPgo	1507679.0	RT @ABCWorldNews: State media reports that Jordanâ€™s Health Minister has stepped down after at least seven patients in a COVID-19 ward at aâ€¦	470.0	True	full
771559	771559	604d9bb3700b83003828e2bc	2021-03-14 05:14:20	[]	[]	Sat Mar 13 20:58:17 +0000 2021	[]	[{"url":"https://t.co/Z3pjB0xLww","expanded_url":"https://abcn.ws/38C2tL7","display_url":"abcn.ws/38C2tL7","indices":[155,178]}]	Every living former president, except former Pres. Donald Trump, appeared in public service announcements urging Americans to get vaccinated for COVID-19. https://t.co/Z3pjB0xLww	16575723.0	RT @ABC: Every living former president, except former Pres. Donald Trump, appeared in public service announcements urging Americans to getâ€¦	36.0	True	full
771560	771560	604d9bb3700b83003828e2d0	2021-03-14 05:14:20	[{"text":"mask","indices":[97,102]},{"text":"faceMask","indices":[103,112]},{"text":"cottonFabricMask","indices":[113,130]},{"text":"cottonFaceMask","indices":[131,146]},{"text":"cottonMask","indices":[147,158]},{"text":"designerFabricMask","indices":[159,178]},{"text":"green","indices":[179,185]},{"text":"blue","indices":[186,191]},{"text":"greenmarble","indices":[192,204]}]	[{"url":"https://t.co/xOjQ0QcUow","expanded_url":"https://etsy.me/3thee1E","display_url":"etsy.me/3thee1E","indices":[63,86]}]		[]	[]			Cotton Fabric Face Mask - Green Marble 2 by ModernSewingCorner https://t.co/xOjQ0QcUow via @Etsy #mask #faceMaskâ€¦ https://t.co/diNNaUA11X	5.0	True	full
771561	771561	604d9bb3700b83003828e2d4	2021-03-14 05:14:20	[]	[]	Sun Mar 14 05:13:06 +0000 2021	[]	[{"url":"https://t.co/MMsJNP08F5","expanded_url":"https://youtu.be/ZJZxiNxYLpc","display_url":"youtu.be/ZJZxiNxYLpc","indices":[292,315]}]	@AlexBerenson @Minka51150356 Most Vaccines EXCELLENT BUT... Any Mass Vaccination against Covid Coronavirus is Depressing Human Innate Immunity &amp; Driving Immune Escape of NEW HIGHLY VIRULENT (Resistant) Coronavirus Strains &amp; Creating Right NOW a Global Catastrophe for Vaccine takers! https://t.co/MMsJNP08F5	244.0	RT @MikeMrushd: @AlexBerenson @Minka51150356 Most Vaccines EXCELLENT BUT... Any Mass Vaccination against Covid Coronavirus is Depressing Huâ€¦	244.0	True	full
771562	771562	604d9bb3700b83003828e2de	2021-03-14 05:14:20	[]	[]	Sun Mar 14 02:14:42 +0000 2021	[]	[{"url":"https://t.co/v98WEGLkqG","expanded_url":"https://www.newsweek.com/its-time-impeach-andrew-cuomo-opinion-1570870","display_url":"newsweek.com/its-time-impeaâ€¦","indices":[207,230]}]	Cuomoâ€™s top aide admitted to obstruction of justice. Cuomoâ€™s administration rewrote nursing home report to hide higher death toll. An investigation will confirm why, but these are the impeachable facts. https://t.co/v98WEGLkqG	37740.0	RT @rontkim: Cuomoâ€™s top aide admitted to obstruction of justice. Cuomoâ€™s administration rewrote nursing home report to hide higher deathâ€¦	268.0	True	full
771563	771563	604d9bb4700b83003828e2f4	2021-03-14 05:14:21	[]	[]	Sun Mar 14 00:20:00 +0000 2021	[{"text":"COVIDãƒ¼19","indices":[0,9]}]	[{"url":"https://t.co/3Zej3ZFSte","expanded_url":"http://go.shr.lc/3qJ6Ied","display_url":"go.shr.lc/3qJ6Ied","indices":[232,255]}]	#COVIDãƒ¼19 | El mayor cargamento de vacunas contra la Covid-19, un 1.000.000 de dosis del biolÃ³gico Coronavac, de la farmacÃ©utica china Sinovac Life Sciences, llegÃ³ este sÃ¡bado al Aeropuerto Internacional de la Ciudad de MÃ©xicoðŸ‡²ðŸ‡½. https://t.co/3Zej3ZFSte	1972263.0	RT @teleSURtv: #COVIDãƒ¼19 | El mayor cargamento de vacunas contra la Covid-19, un 1.000.000 de dosis del biolÃ³gico Coronavac, de la farmacÃ©â€¦	1923.0	True	full
771564	771564	604d9bb4700b83003828e310	2021-03-14 05:14:21	[]	[]	Sun Mar 14 04:30:48 +0000 2021	[{"text":"China","indices":[0,6]}]	[{"url":"https://t.co/K2UF0LLT0w","expanded_url":"https://www.theaustralian.com.au/inquirer/china-arms-for-war-as-quad-fights-back/news-story/f0c563891aa7b12414fe229e3ca86f3b","display_url":"theaustralian.com.au/inquirer/chinaâ€¦","indices":[203,226]}]	#China has told its told its military forces to concentrate on â€œcombat readinessâ€� and that they needed to be â€œready to respondâ€�, describing the security environment as â€œlargely unstable and uncertainâ€�. https://t.co/K2UF0LLT0w	10251.0	RT @Par1Ke: #China has told its told its military forces to concentrate on â€œcombat readinessâ€� and that they needed to be â€œready to respondâ€�â€¦	5.0	True	full
771565	771565	604d9bb4700b83003828e314	2021-03-14 05:14:21	[]	[]	Sun Mar 14 04:38:12 +0000 2021	[]	[{"url":"https://t.co/lsw6AtZXQG","expanded_url":"https://lnkd.in/gdTM2rb","display_url":"lnkd.in/gdTM2rb","indices":[253,276]}]	Miraculous God, its you alone I adore and worship for the life of my queen, the unhurt, the unbroken, unbent, the mother of my children, my wife, my bestie for 11 years, and the great khaleesi of our time.ðŸŽ�ðŸŽ� Babe, jokingly asked your age yesterday andâ€¦https://t.co/lsw6AtZXQG	3097.0	RT @Destiny_OL: Miraculous God, its you alone I adore and worship for the life of my queen, the unhurt, the unbroken, unbent, the mother ofâ€¦	335.0	True	full
771566	771566	604d9bb4700b83003828e328	2021-03-14 05:14:21	[]	[]	Sun Mar 14 04:54:59 +0000 2021	[]	[{"url":"https://t.co/1FJnzH53ct","expanded_url":"https://www.nytimes.com/2021/03/09/health/covid-vaccine-leftover-doses-dr-b.html","display_url":"nytimes.com/2021/03/09/heaâ€¦","indices":[368,391]}]	@yellowfevre @EllenEnders @JennPinkowski @kilonova_gold @cmmorgann @nancyterhune @HCandler @HalMarshall2309 @SawyerSteve @RickPetree Join the Dr B list. Each day it receives notices of unused vaccine doses from providers whoâ€™ve had appt cancellations, then notifies people in that zip code that the doses are available on a last minute basis, so as not to waste them. https://t.co/1FJnzH53ct	6088.0	RT @NastyOldWomyn: @yellowfevre @EllenEnders @JennPinkowski @kilonova_gold @cmmorgann @nancyterhune @HCandler @HalMarshall2309 @SawyerSteveâ€¦	527.0	True	full
771567	771567	604d9bb5700b83003828e33e	2021-03-14 05:14:21	[{"text":"Market","indices":[0,7]},{"text":"BusinessStandard","indices":[192,209]}]	[{"url":"https://t.co/jyazU4UQkf","expanded_url":"https://www.business-standard.com/article/markets/fed-interest-rate-decision-macro-data-to-guide-stock-markets-this-week-121031400184_1.html","display_url":"business-standard.com/article/marketâ€¦","indices":[210,233]}]		[]	[]			#Market : Fed interest rate decision, macro data to guide stock markets this week : Updates on COVID-19 situation aâ€¦ https://t.co/EL3dhlFlEB	35.0	True	full
771568	771568	604d9bb5700b83003828e34c	2021-03-14 05:14:22	[]	[]	Sat Mar 13 22:58:56 +0000 2021	[]	[{"url":"https://t.co/Nyy2FcNrN1","expanded_url":"https://twitter.com/cnnpolitics/status/1370852203536191492","display_url":"twitter.com/cnnpolitics/stâ€¦","indices":[221,244]}]	Thank you to four of our former Presidents and respective First Ladies for urging that Americans get vaccinated. (This is in stark contrast to the 45th President and his wife, who hid the fact that they got vaccinated). https://t.co/Nyy2FcNrN1	1602774.0	RT @tedlieu: Thank you to four of our former Presidents and respective First Ladies for urging that Americans get vaccinated. (This is inâ€¦	870.0	True	full
771569	771569	604d9bb5700b83003828e366	2021-03-14 05:14:22	[]	[]	Sat Mar 13 15:26:50 +0000 2021	[]	[{"url":"https://t.co/dw6AVBkbdG","expanded_url":"https://www.scmp.com/week-asia/politics/article/3125265/can-indonesia-use-myanmar-balance-us-and-china","display_url":"scmp.com/week-asia/poliâ€¦","indices":[257,280]}]	The Indonesian government has been burnishing its human-rights credentials by playing an active role toward the Myanmar junta. Now if only it would play such an active role in protecting Uyghur Muslims in Xinjiang from the Chinese government's persecution. https://t.co/dw6AVBkbdG https://t.co/sPbovz9Otg	442130.0	RT @KenRoth: The Indonesian government has been burnishing its human-rights credentials by playing an active role toward the Myanmar junta.â€¦	16.0	True	full
771570	771570	604d9bb6700b83003828e3aa	2021-03-14 05:14:23	[]	[]	Fri Mar 12 01:30:06 +0000 2021	[{"text":"Lambodefi","indices":[0,10]},{"text":"TokenSale","indices":[79,89]},{"text":"CryptocurrencyNews","indices":[178,197]},{"text":"DeFi","indices":[198,203]},{"text":"YieldFarming","indices":[204,217]},{"text":"ERC20","indices":[218,224]},{"text":"presales","indices":[226,235]},{"text":"cryptoworld","indices":[236,248]},{"text":"Cryptoinvestment","indices":[249,266]},{"text":"investments","…	[{"url":"https://t.co/991kdLFftH","expanded_url":"https://lambodefi.medium.com/lamboswap-announces-its","display_url":"lambodefi.medium.com/lamboswap-annoâ€¦","indices":[41,64]}]	#Lambodefi Network pre-sale stage Detail https://t.co/991kdLFftH... The Lambo #TokenSale will be live on the 25th of March and the sale will go on over a fixed period of time #CryptocurrencyNews #DeFi #YieldFarming #ERC20 #presales #cryptoworld #Cryptoinvestment #investments https://t.co/iCiPQqAwQ5	2278.0	RT @lambodefi: #Lambodefi Network pre-sale stage Detail https://t.co/991kdLFftH... The Lambo #TokenSale will be live on the 25th of Marchâ€¦	8.0	True	full
771571	771571	604d9bb6700b83003828e3b4	2021-03-14 05:14:23	[]	[]	Sat Mar 13 15:05:03 +0000 2021	[{"text":"FBI","indices":[9,13]}]	[{"url":"https://t.co/iL7sD5efWD","expanded_url":"http://tips.fbi.gov","display_url":"tips.fbi.gov","indices":[117,140]}]	Help the #FBI capture the rest of the individuals who took part in the January 6 violence at the U.S. Capitol. Visit https://t.co/iL7sD5efWD if you have information regarding this participant. When you leave a tip, refer to photo 192. https://t.co/IjZsxd6LRN	3307788.0	RT @FBI: Help the #FBI capture the rest of the individuals who took part in the January 6 violence at the U.S. Capitol. Visit https://t.co/â€¦	31.0	True	full
771572	771572	604d9bb6700b83003828e3ba	2021-03-14 05:14:23	[]	[]	Sun Mar 14 05:13:02 +0000 2021	[]	[{"url":"https://t.co/ayIBWnCzhg","expanded_url":"https://nyti.ms/3ld7XRu","display_url":"nyti.ms/3ld7XRu","indices":[194,217]}]	Because of the pandemic (and their advancing age), we might have seen some of the finest actors of a generation, including Judi Dench, Maggie Smith and Ian McKellen, for the last time on stage. https://t.co/ayIBWnCzhg	49607954.0	RT @nytimes: Because of the pandemic (and their advancing age), we might have seen some of the finest actors of a generation, including Judâ€¦	1343.0	True	full
771573	771573	604d9bb7700b83003828e3dc	2021-03-14 05:14:23	[]	[{"url":"https://t.co/03TE4Nyfce","expanded_url":"http://www.cirp.org/library/ethics/nuremberg/","display_url":"cirp.org/library/ethicsâ€¦","indices":[108,131]},{"url":"https://t.co/pKteJ3weYE","expanded_url":"http://portal.unesco.org/en/ev.php-URL_ID=31058&URL_DO=DO_TOPIC&URL_SECTION=201.html","display_url":"portal.unesco.org/en/ev.php-URL_â€¦","indices":[206,229]}]		[]	[]			@linjoanprice You are most welcome. The risk of experimental jab are being denied, but consent is required.â€¦ https://t.co/EJZHiqWo3j	139.0	True	full
771574	771574	604d9bb7700b83003828e3e4	2021-03-14 05:14:23	[]	[]	Fri Mar 12 13:58:01 +0000 2021	[{"text":"WhatsHappeninglnMyanmar","indices":[224,248]},{"text":"thecoupwillfail","indices":[249,265]}]	[{"url":"https://t.co/0RCrMRd01A","expanded_url":"https://reut.rs/3rHNbfg","display_url":"reut.rs/3rHNbfg","indices":[199,222]}]	South Korea has its own experience of people power defeating military rule and has cut defence ties with Myanmar's military. More protests held in Myanmar as South Korea suspends defence exchanges https://t.co/0RCrMRd01A #WhatsHappeninglnMyanmar #thecoupwillfail	14122.0	RT @Ronan_Lee: South Korea has its own experience of people power defeating military rule and has cut defence ties with Myanmar's military.â€¦	26.0	True	full
771575	771575	604d9bb7700b83003828e3e8	2021-03-14 05:14:23	[]	[]	Sun Mar 14 05:09:40 +0000 2021	[]	[{"url":"https://t.co/O6nb4PKjOQ","expanded_url":"https://youtu.be/gdZLi9oWNZg","display_url":"youtu.be/gdZLi9oWNZg","indices":[193,216]}]	ðŸš¨ALTO AHÃ� ARMYðŸš¨ ðŸ—£ï¸� La meta es llevar a 'Dynamite' de @BTS_twt al 1 BILLÃ“N antes de los gr4mm_y HOYYYðŸ—£ï¸� FULL STREAM ARMYðŸ¤— SÃ� SE PUEDE ðŸ’œ YA ES EL GRAN DÃ�A ðŸ˜±ðŸ”¥ðŸ”¥ðŸ”¥ Dejen sus SS reproduciendo ðŸ§¨ðŸ‘‡ ðŸ”—https://t.co/O6nb4PKjOQ -ðŸŽ€ https://t.co/blKCogJ5r7	31005.0	RT @ARMYForce_Peru: ðŸš¨ALTO AHÃ� ARMYðŸš¨ ðŸ—£ï¸� La meta es llevar a 'Dynamite' de @BTS_twt al 1 BILLÃ“N antes de los gr4mm_y HOYYYðŸ—£ï¸� FULL STREAM Aâ€¦	618.0	True	full
771576	771576	604d9bb7700b83003828e3ea	2021-03-14 05:14:23	[]	[{"url":"https://t.co/DHRGqpQKSu","expanded_url":"https://www.wgal.com/article/council-accepts-resignation-of-member-imprisoned-for-rape/6189408","display_url":"wgal.com/article/counciâ€¦","indices":[128,151]}]		[]	[]			Republican City Councilman Fred C. Smeltzer, Jr. pleaded no contest to raping a 15 year-old girl and served 6-monthâ€¦ https://t.co/K7554kYyOL	22285.0	True	full
771577	771577	604d9bb8700b83003828e432	2021-03-14 05:14:24	[{"text":"tintype","indices":[142,150]},{"text":"makeportraits","indices":[176,190]},{"text":"portrait","indices":[191,200]},{"text":"nashvilletintype","indices":[201,218]},{"text":"nashville","indices":[219,229]},{"text":"franklintn","indices":[230,241]},{"text":"nashvilletn","indices":[242,254]}]	[{"url":"https://t.co/cX0s9Sh5x7","expanded_url":"https://instagr.am/p/CMYr0VXhHIK/","display_url":"instagr.am/p/CMYr0VXhHIK/","indices":[256,279]}]		[]	[]			Doing my first post-pandemic shoot at the end of the month. Looking forward to getting the studio going again. Postâ€¦ https://t.co/W9TDtgxVWw	562.0	True	full
771578	771578	604d9bb9700b83003828e462	2021-03-14 05:14:25	[]	[]	Sat Mar 13 21:00:45 +0000 2021	[{"text":"COVID19","indices":[51,59]},{"text":"stimulus","indices":[117,126]}]	[{"url":"https://t.co/A2ockneZw2","expanded_url":"https://thehill.com/policy/healthcare/543006-us-passes-100-million-covid-19-vaccinations","display_url":"thehill.com/policy/healthcâ€¦","indices":[252,275]}]	Joe Biden said 100 million Americans would get the #COVID19 vaccine in 100 days He did it in 50 And he enacted the #stimulus which Gives Americans $1400 Protects renters Cuts child poverty Not a bad first 2 months on the job-with 10 days to spare https://t.co/A2ockneZw2	31101.0	RT @axidentaliberal: Joe Biden said 100 million Americans would get the #COVID19 vaccine in 100 days He did it in 50 And he enacted the #â€¦	609.0	True	full
771579	771579	604d9bba700b83003828e49c	2021-03-14 05:14:25	[]	[]	Sun Mar 14 05:00:26 +0000 2021	[{"text":"SHAWOL","indices":[17,24]},{"text":"SHINee","indices":[240,247]},{"text":"ìƒ¤ì�´ë‹ˆ","indices":[248,252]},{"text":"Dont_Call_Me","indices":[261,274]}]	[{"url":"https://t.co/p4VbgdTyOZ","expanded_url":"https://twitter.com/latamshinee/status/1370933050918498306","display_url":"twitter.com/latamshinee/stâ€¦","indices":[275,298]}]	[STREAM] 140321 #SHAWOL queda UNA HORA para que acabe nuestro turno como host! ðŸ”ºPara participar del streaming party y la chance de ganarte un album, da RT y participa en el tweet citado! Las vistas estÃ¡n subiendo muy bien sigamos asÃ­ ðŸ’— #SHINeeÂ #ìƒ¤ì�´ë‹ˆÂ @SHINee #Dont_Call_Me https://t.co/p4VbgdTyOZ https://t.co/JlSBYSk9lP	3029.0	RT @latamshinee: [STREAM] 140321 #SHAWOL queda UNA HORA para que acabe nuestro turno como host! ðŸ”ºPara participar del streaming party y laâ€¦	891.0	True	full
771580	771580	604d9bba700b83003828e49e	2021-03-14 05:14:25	[]	[]	Sun Mar 14 04:02:59 +0000 2021	[]	[{"url":"https://t.co/W6ef0dyg3n","expanded_url":"https://open.spotify.com/playlist/1zPAFKBPgW1C9J9bj3LfzG?si=2waCEGb0S8CZsw9oFik0rw","display_url":"open.spotify.com/playlist/1zPAFâ€¦","indices":[140,163]}]	si quieren apoyar a harry styles unique tambien pueden hacer stream asi es el primer artista masculino en tener 100M en TODAS sus canciones https://t.co/W6ef0dyg3n	435.0	RT @91CANYON_: si quieren apoyar a harry styles unique tambien pueden hacer stream asi es el primer artista masculino en tener 100M en TODAâ€¦	139.0	True	full
771581	771581	604d9bba700b83003828e4a0	2021-03-14 05:14:25	[]	[]	Wed Mar 10 12:27:27 +0000 2021	[{"text":"Mahashivratri","indices":[106,120]}]	[{"url":"https://t.co/2AiyPe7ib8","expanded_url":"https://bit.ly/3t2fllF","display_url":"bit.ly/3t2fllF","indices":[252,275]}]	Maha Shivratri is one of the famous festivals in India celebrating Lord Shiva. Many devotees keep fast on #Mahashivratri to please god Shiva, but is it right to keep fast (Vrat) on the festival? Know its reality from the knowledge of @SaintrampalJiM. https://t.co/2AiyPe7ib8	119065.0	RT @SatlokChannel: Maha Shivratri is one of the famous festivals in India celebrating Lord Shiva. Many devotees keep fast on #Mahashivratriâ€¦	140.0	True	full
771582	771582	604d9bba700b83003828e4a4	2021-03-14 05:14:25	[]	[{"url":"https://t.co/jNxsuWMOFj","expanded_url":"https://youtu.be/C3xsQbKcsCc","display_url":"youtu.be/C3xsQbKcsCc","indices":[139,162]}]		[]	[]			Those oh so amazing videos of happily ever after, we see is not so amazing in reality. Its part of their life thatâ€¦ https://t.co/wlzrBAYZqr	1.0	True	full
771583	771583	604d9bba700b83003828e4a8	2021-03-14 05:14:25	[]	[]	Sun Mar 14 01:09:36 +0000 2021	[]	[{"url":"https://t.co/9EHNfKWfXi","expanded_url":"https://www.berkshireeagle.com/news/local/after-receiving-second-dose-yo-yo-ma-transforms-waiting-period-into-performance-at-pittsfield-vax/article_72e90bf8-843d-11eb-99e0-bb989805e596.html?utm_term=Autofeed&utm_medium=Social&utm_source=Twitter#Echobox=1615673584","display_url":"berkshireeagle.com/news/local/aftâ€¦","indices":[191,214]}]	After Yo-Yo Ma received his second jab of a COVID-19 vaccine at Berkshire Community College Saturday, he transformed his 15-minute observation period into a concert for the newly inoculated. https://t.co/9EHNfKWfXi	19201.0	RT @BerkshireEagle: After Yo-Yo Ma received his second jab of a COVID-19 vaccine at Berkshire Community College Saturday, he transformed hiâ€¦	454.0	True	full
771584	771584	604d9bbb700b83003828e4c4	2021-03-14 05:14:26	[]	[]	Sun Mar 14 03:01:07 +0000 2021	[]	[{"url":"https://t.co/ywka5fWLiC","expanded_url":"http://bit.ly/news0313d","display_url":"bit.ly/news0313d","indices":[255,278]}]	Showbiz Cheatsheet said in its feature "Jimin is stealing the show with his wet hair and intensely sexy demeanor." Jimin is proving the famous saying "Once you Jim-in, you can't Jim-out" with his various charms from cutie to sexy, thrilling fans. More: https://t.co/ywka5fWLiC https://t.co/etnZZxIvJ3	198326.0	RT @JiminGlobal: Showbiz Cheatsheet said in its feature "Jimin is stealing the show with his wet hair and intensely sexy demeanor." Jiminâ€¦	216.0	True	full
771585	771585	604d9bbb700b83003828e4d6	2021-03-14 05:14:26	[]	[]	Tue Mar 09 18:15:00 +0000 2021	[]	[{"url":"https://t.co/RRgRGz9adx","expanded_url":"https://policyoptions.irpp.org/magazines/march-2021/one-year-into-pandemic-federal-digital-government-is-largely-business-as-usual/","display_url":"policyoptions.irpp.org/magazines/marcâ€¦","indices":[217,240]}]	"Predictions the pandemic would help modernize the public service have proven unrealistic," writes @CarletonSPPA Prof. @ae_clarke in @IRPP. "In some areas, it might be moving in the wrong direction." Read more! ðŸ’» https://t.co/RRgRGz9adx	9736.0	RT @CUnewsroom: "Predictions the pandemic would help modernize the public service have proven unrealistic," writes @CarletonSPPA Prof. @aâ€¦	55.0	True	full
771586	771586	604d9bbb700b83003828e4da	2021-03-14 05:14:26	[]	[{"url":"https://t.co/sbYFaiSnr2","expanded_url":"https://www.theguardian.com/commentisfree/2020/dec/14/british-government-right-to-protest-limitations-freedoms-pandemic-legislation","display_url":"theguardian.com/commentisfree/â€¦","indices":[162,185]}]		[]	[]			@BorisJohnson @UnitedNations This is outrageous are fundamental rights of being taken away if you can't gather to dâ€¦ https://t.co/SoQhjt6zNz	2.0	True	full
771587	771587	604d9bbb700b83003828e4e0	2021-03-14 05:14:26	[]	[]	Sat Mar 06 03:49:25 +0000 2021	[]	[{"url":"https://t.co/tN39RqKPdz","expanded_url":"http://wasap.my/60138602620","display_url":"wasap.my/60138602620","indices":[155,178]}]	HEADLOOP MASK SARUNG NO EXTENDER NEEDED âœ¨ Sekotak || 50keping RM20 BOLEH MIX âœ¨ colours available : black, blue, pink, purple, yellow, orange, turquoise âœ¨ https://t.co/tN39RqKPdz https://t.co/6RmnazBfu8	343.0	RT @angelfarisya: HEADLOOP MASK SARUNG NO EXTENDER NEEDED âœ¨ Sekotak || 50keping RM20 BOLEH MIX âœ¨ colours available : black, blue, pink, puâ€¦	660.0	True	full
771588	771588	604d9bbb700b83003828e4e8	2021-03-14 05:14:26	[]	[]	Sun Mar 14 05:12:35 +0000 2021	[{"text":"cardinals","indices":[122,132]},{"text":"stltoday","indices":[133,142]},{"text":"MLB","indices":[143,147]}]	[{"url":"https://t.co/LBO51dzPaM","expanded_url":"https://www.stltoday.com/sports/baseball/professional/shannon-heading-for-50-years-in-booth-barely-survived-battle-with-covid/article_c1219a0c-2775-5ab2-a262-9027ff8a385f.html","display_url":"stltoday.com/sports/basebalâ€¦","indices":[149,172]}]	â€œI was going down. I was probably going to die.â€� â€” Mike Shannon tells Rick Hummel in exclusive interview with @stltoday. #cardinals #stltoday #MLB https://t.co/LBO51dzPaM	115881.0	RT @dgoold: â€œI was going down. I was probably going to die.â€� â€” Mike Shannon tells Rick Hummel in exclusive interview with @stltoday. #cardâ€¦	258.0	True	full
771589	771589	604d9bbb700b83003828e4f2	2021-03-14 05:14:26	[]	[]	Sun Mar 14 05:01:03 +0000 2021	[]	[{"url":"https://t.co/fMKGlMCNH5","expanded_url":"https://caraotadigital.org/nacionales/alto-riesgo-por-fallecidos-de-covid-19-en-un-camion-a-las-afueras-de-la-morgue","display_url":"caraotadigital.org/nacionales/altâ€¦","indices":[153,176]}]	Lo terrorÃ­fico se hizo cotidiano: Morgue de Bello Monte apila cadÃ¡veres de personas que fallecen por covid-19 porque no hay sitio para enterrarlosðŸ‘‡ðŸ�» â�¬ https://t.co/fMKGlMCNH5	1790149.0	RT @CaraotaDigital: Lo terrorÃ­fico se hizo cotidiano: Morgue de Bello Monte apila cadÃ¡veres de personas que fallecen por covid-19 porque noâ€¦	1174.0	True	full
771590	771590	604d9bbb700b83003828e4f4	2021-03-14 05:14:26	[]	[]	Sun Mar 14 02:00:19 +0000 2021	[{"text":"yoyoma","indices":[229,236]},{"text":"berkshire","indices":[237,247]}]	[{"url":"https://t.co/icbYd64j1a","expanded_url":"http://boston25.com/3lfcNxL","display_url":"boston25.com/3lfcNxL","indices":[256,279]}]	Yo-Yo Ma brightened the days of some MA residents Saturday when he gave an impromptu performance after receiving his second dose of the COVID-19 vaccine at Berkshire Community College. Take a listen to his beautiful performance! #yoyoma #berkshire STORY: https://t.co/icbYd64j1a https://t.co/VJ1AIfEQPr	339755.0	RT @boston25: Yo-Yo Ma brightened the days of some MA residents Saturday when he gave an impromptu performance after receiving his second dâ€¦	271.0	True	full
771591	771591	604d9bbb700b83003828e4fc	2021-03-14 05:14:26	[]	[]	Sat Mar 13 21:27:37 +0000 2021	[]	[{"url":"https://t.co/cu7bl23fM1","expanded_url":"https://www.haaretz.com/us-news/.premium-u-s-senators-press-blinken-urge-israel-to-do-more-to-help-palestinians-with-covi-1.9615594","display_url":"haaretz.com/us-news/.premiâ€¦","indices":[234,257]}]	Senior Democrats, including Bernie Sanders and Elizabeth Warren, argued that the Oslo Accords do not supersede international law on Israel's responsibility to 'to provide for the health and well-being of all people under its control' https://t.co/cu7bl23fM1	70749.0	RT @btselem: Senior Democrats, including Bernie Sanders and Elizabeth Warren, argued that the Oslo Accords do not supersede international lâ€¦	51.0	True	full
771592	771592	604d9bbc700b83003828e510	2021-03-14 05:14:27	[]	[]	Sat Mar 13 21:10:53 +0000 2021	[]	[{"url":"https://t.co/bJYWjEZcJ9","expanded_url":"http://glo.bo/30EpbOz","display_url":"glo.bo/30EpbOz","indices":[70,93]}]	Morre de covid deputado autor de lei contra obrigatoriedade de vacina https://t.co/bJYWjEZcJ9 Silvio AntÃ´nio FÃ¡vero (PSL) se declarava a favor do uso de medicamentos que nÃ£o tÃªm eficÃ¡cia comprovada contra a covid-19 https://t.co/enQ5PNEaqc	510312.0	RT @correio24horas: Morre de covid deputado autor de lei contra obrigatoriedade de vacina https://t.co/bJYWjEZcJ9 Silvio AntÃ´nio FÃ¡vero (Pâ€¦	260.0	True	full
771593	771593	604d9bbc700b83003828e51a	2021-03-14 05:14:27	[]	[]	Thu Feb 25 07:45:44 +0000 2021	[{"text":"NBC","indices":[17,21]},{"text":"SNL","indices":[72,76]}]	[{"url":"https://t.co/w4Jge6Z6ph","expanded_url":"https://www.newsrael.com/post/-MUMt-Q2iACybsJBzI8L","display_url":"newsrael.com/post/-MUMt-Q2iâ€¦","indices":[251,274]}]	Twice this week, #NBC has broadcasted anti-Jewish stereotypes. First on #SNL, where Israel was accused of only vaccinating its Jewish population (untrue, all citizens are able to receive the vaccine) and now on the TV show Nurses. READ full article: https://t.co/w4Jge6Z6ph	953.0	RT @NewsraelApp: Twice this week, #NBC has broadcasted anti-Jewish stereotypes. First on #SNL, where Israel was accused of only vaccinatingâ€¦	4.0	True	full
771594	771594	604d9bbc700b83003828e524	2021-03-14 05:14:27	[]	[]	Sun Mar 14 05:10:00 +0000 2021	[]	[{"url":"https://t.co/8Hd6x62Nen","expanded_url":"https://www.opindia.com/2021/03/climate-justice-activism-woke-politics-disha-ravi-statement/","display_url":"opindia.com/2021/03/climatâ€¦","indices":[184,207]}]	Consistent with the dogma of â€˜Woke politicsâ€™, â€˜Climate Justiceâ€™ is intended to satiate the spiritual zeal of its adherents, not improve the lives of the very people it claims to serve https://t.co/8Hd6x62Nen	523529.0	RT @OpIndia_com: Consistent with the dogma of â€˜Woke politicsâ€™, â€˜Climate Justiceâ€™ is intended to satiate the spiritual zeal of its adherentsâ€¦	194.0	True	full
771595	771595	604d9bbc700b83003828e538	2021-03-14 05:14:27	[]	[]	Sun Mar 14 05:13:02 +0000 2021	[]	[{"url":"https://t.co/ayIBWnCzhg","expanded_url":"https://nyti.ms/3ld7XRu","display_url":"nyti.ms/3ld7XRu","indices":[194,217]}]	Because of the pandemic (and their advancing age), we might have seen some of the finest actors of a generation, including Judi Dench, Maggie Smith and Ian McKellen, for the last time on stage. https://t.co/ayIBWnCzhg	49617208.0	RT @nytimes: Because of the pandemic (and their advancing age), we might have seen some of the finest actors of a generation, including Judâ€¦	42.0	True	full
771596	771596	604d9bbc700b83003828e544	2021-03-14 05:14:27	[]	[{"url":"https://t.co/xsrEOE9KHb","expanded_url":"http://Villanueva.Be","display_url":"Villanueva.Be","indices":[44,67]}]		[]	[]			This Sunday on Absolutely Fab! With Raymond https://t.co/xsrEOE9KHb with our guests Chuchi Villar, Jonathan Badon,â€¦ https://t.co/LNv06cgEXy	409.0	True	full
771597	771597	604d9bbd700b83003828e55e	2021-03-14 05:14:28	[]	[]	Sun Mar 14 05:08:54 +0000 2021	[]	[{"url":"https://t.co/OUzMc07vOp","expanded_url":"https://www.sctimes.com/story/sports/2021/03/13/sartell-wins-fifth-straight-class-aa-state-high-kick-title-cathedral-finishes-sixth/6926758002/","display_url":"sctimes.com/story/sports/2â€¦","indices":[224,247]}]	The @SartellDance team wrapped up the season with its fifth straight Class AA state high kick title tonight! @CHSActivities also finished sixth! Check out the story and photo gallery from today's meet here. @gosartellsabres https://t.co/OUzMc07vOp	1295.0	RT @BrianMozey: The @SartellDance team wrapped up the season with its fifth straight Class AA state high kick title tonight! @CHSActivitiesâ€¦	99.0	True	full
771598	771598	604d9bbd700b83003828e570	2021-03-14 05:14:28	[]	[]	Sun Mar 14 03:56:38 +0000 2021	[]	[{"url":"https://t.co/y5yTHHiCVB","expanded_url":"https://www.thelocal.it/20210311/covid-19-italy-braces-for-further-restrictions-as-infection-rate-rises-again/","display_url":"thelocal.it/20210311/covidâ€¦","indices":[250,273]}]	Italy is having a rapid increase in cases and deaths. As always, the sooner action is taken the better. While Italy will be strengthening its region-based lockdowns, the way this will be done is critical for the next stage of the outbreak response. https://t.co/y5yTHHiCVB https://t.co/uNasOiL08Q	64269.0	RT @yaneerbaryam: Italy is having a rapid increase in cases and deaths. As always, the sooner action is taken the better. While Italy willâ€¦	66.0	True	full
771599	771599	604d9bbd700b83003828e574	2021-03-14 05:14:28	[]	[]	Wed May 20 06:27:56 +0000 2020	[{"text":"ÙƒÙˆØ±ÙˆÙ†Ø§","indices":[221,228]},{"text":"Ø§Ù„Ø¥Ù…Ø§Ø±Ø§Øª","indices":[244,253]}]	[{"url":"https://t.co/esq8HTJD5V","expanded_url":"https://www.jpost.com/breaking-news/emirates-plane-with-aid-for-palestinians-to-land-in-israel-628598","display_url":"jpost.com/breaking-news/â€¦","indices":[256,279]}]	Ø¬ÙŠØ±ÙˆØ³Ø§Ù„Ù… Ø¨ÙˆØ³Øª Ø¹Ù† ÙˆØµÙˆÙ„ Ø£ÙˆÙ„ Ø·Ø§Ø¦Ø±Ø© Ø¥Ù…Ø§Ø±Ø§ØªÙŠØ© Ù„ØªÙ„ Ø£Ø¨ÙŠØ¨ Ø¥Ù†Ù‡Ø§ Ø¬Ø§Ø¡Øª "ÙˆØ³Ø· Ø¹Ù„Ø§Ù‚Ø§Øª Ø¯Ø§Ù�Ø¦Ø© Ø¨ÙŠÙ† Ø¥Ø³Ø±Ø§Ø¦ÙŠÙ„ ÙˆØ¯ÙˆÙ„ Ø§Ù„Ø®Ù„ÙŠØ¬. Ù�ÙŠ Ø§Ù„Ø£Ø³Ø§Ø¨ÙŠØ¹ Ø§Ù„Ø£Ø®ÙŠØ±Ø© ØŒ Ù‚Ø§Ù„Øª Ø«Ù„Ø§Ø« Ù…Ù† Ø£ØµÙ„ Ø³Øª Ø¯ÙˆÙ„ Ø®Ù„ÙŠØ¬ÙŠØ© Ø¹Ø±Ø¨ÙŠØ© Ø¥Ù†Ù‡Ø§ Ø³ØªÙ‡ØªÙ… Ø¨Ø§Ù„ØªØ¹Ø§ÙˆÙ† Ù…Ø¹ Ø¥Ø³Ø±Ø§Ø¦ÙŠÙ„ Ù�ÙŠ Ø§Ù„Ù…Ø³Ø§Ø¦Ù„ Ø§Ù„Ø·Ø¨ÙŠØ© Ø®Ù„Ø§Ù„ Ø£Ø²Ù…Ø©…	525228.0	RT @abuhilalah: Ø¬ÙŠØ±ÙˆØ³Ø§Ù„Ù… Ø¨ÙˆØ³Øª Ø¹Ù† ÙˆØµÙˆÙ„ Ø£ÙˆÙ„ Ø·Ø§Ø¦Ø±Ø© Ø¥Ù…Ø§Ø±Ø§ØªÙŠØ© Ù„ØªÙ„ Ø£Ø¨ÙŠØ¨ Ø¥Ù†Ù‡Ø§ Ø¬Ø§Ø¡Øª "ÙˆØ³Ø· Ø¹Ù„Ø§Ù‚Ø§Øª Ø¯Ø§Ù�Ø¦Ø© Ø¨ÙŠÙ† Ø¥Ø³Ø±Ø§Ø¦ÙŠÙ„ ÙˆØ¯ÙˆÙ„ Ø§Ù„Ø®Ù„ÙŠØ¬. Ù�ÙŠ Ø§Ù„Ø£Ø³Ø§Ø¨ÙŠØ¹ Ø§Ù„Ø£Ø®ÙŠØ±Ø©â€¦	2.0	True	full
771600	771600	604d9bbd700b83003828e58c	2021-03-14 05:14:28	[]	[]	Sat Mar 13 18:27:19 +0000 2021	[]	[{"url":"https://t.co/tDBHhNktYd","expanded_url":"http://TAULifeMembership.eventbrite.com","display_url":"TAULifeMembership.eventbrite.com","indices":[251,274]}]	We are asking our friends and family to help us as we are trying to raise funds for college scholarships in these pandemic times. We will raffle off a $2500 LIFE MEMBERSHIP to an eligible brother. ANYONE can purchase a raffle ticket. Click the link! https://t.co/tDBHhNktYd https://t.co/O2e0bbRpU9	1428.0	RT @TauChapterQues: We are asking our friends and family to help us as we are trying to raise funds for college scholarships in these pandeâ€¦	45.0	True	full
771601	771601	604d9bbe700b83003828e5a0	2021-03-14 05:14:28	[]	[]	Sat Mar 13 21:00:45 +0000 2021	[{"text":"COVID19","indices":[51,59]},{"text":"stimulus","indices":[117,126]}]	[{"url":"https://t.co/A2ockneZw2","expanded_url":"https://thehill.com/policy/healthcare/543006-us-passes-100-million-covid-19-vaccinations","display_url":"thehill.com/policy/healthcâ€¦","indices":[252,275]}]	Joe Biden said 100 million Americans would get the #COVID19 vaccine in 100 days He did it in 50 And he enacted the #stimulus which Gives Americans $1400 Protects renters Cuts child poverty Not a bad first 2 months on the job-with 10 days to spare https://t.co/A2ockneZw2	31101.0	RT @axidentaliberal: Joe Biden said 100 million Americans would get the #COVID19 vaccine in 100 days He did it in 50 And he enacted the #â€¦	53.0	True	full
771602	771602	604d9bbe700b83003828e5b4	2021-03-14 05:14:28	[]	[]	Sun Mar 14 01:09:36 +0000 2021	[]	[{"url":"https://t.co/9EHNfKWfXi","expanded_url":"https://www.berkshireeagle.com/news/local/after-receiving-second-dose-yo-yo-ma-transforms-waiting-period-into-performance-at-pittsfield-vax/article_72e90bf8-843d-11eb-99e0-bb989805e596.html?utm_term=Autofeed&utm_medium=Social&utm_source=Twitter#Echobox=1615673584","display_url":"berkshireeagle.com/news/local/aftâ€¦","indices":[191,214]}]	After Yo-Yo Ma received his second jab of a COVID-19 vaccine at Berkshire Community College Saturday, he transformed his 15-minute observation period into a concert for the newly inoculated. https://t.co/9EHNfKWfXi	19201.0	RT @BerkshireEagle: After Yo-Yo Ma received his second jab of a COVID-19 vaccine at Berkshire Community College Saturday, he transformed hiâ€¦	514.0	True	full
771603	771603	604d9bbe700b83003828e5ba	2021-03-14 05:14:28	[]	[{"url":"https://t.co/fbbqq3VBPM","expanded_url":"https://www.economist.com/europe/2021/03/13/a-protracted-swell-of-cases-highlights-europes-vaccine-problems","display_url":"economist.com/europe/2021/03â€¦","indices":[202,225]}]		[]	[]			â€�National borders have started to reappear, erected by the likes of Germany and Belgium to isolate pestilent neighbâ€¦ https://t.co/hEtw7q2GYn	359.0	True	full
771604	771604	604d9bbe700b83003828e5c6	2021-03-14 05:14:29	[]	[]	Sun Mar 14 05:13:02 +0000 2021	[]	[{"url":"https://t.co/ayIBWnCzhg","expanded_url":"https://nyti.ms/3ld7XRu","display_url":"nyti.ms/3ld7XRu","indices":[194,217]}]	Because of the pandemic (and their advancing age), we might have seen some of the finest actors of a generation, including Judi Dench, Maggie Smith and Ian McKellen, for the last time on stage. https://t.co/ayIBWnCzhg	49617207.0	RT @nytimes: Because of the pandemic (and their advancing age), we might have seen some of the finest actors of a generation, including Judâ€¦	3307.0	True	full
771605	771605	604d9bbe700b83003828e5c8	2021-03-14 05:14:28	[]	[{"url":"https://t.co/pRF2SDSZPv","expanded_url":"http://www.stochos.com.au/round-table-discussions/","display_url":"stochos.com.au/round-table-diâ€¦","indices":[164,187]},{"url":"https://t.co/J59t7WksjL","expanded_url":"https://lnkd.in/gUpuvnA","display_url":"lnkd.in/gUpuvnA","indices":[220,243]}]		[]	[]			LEADERSHIP POST COVID-19 60-minute LIVE and INTERACTIVE session with Mariano Gonzalez Co-founder &amp; CEO Monferrato Câ€¦ https://t.co/A50FZW7Qv8	12.0	True	full
771606	771606	604d9bbf700b83003828e60a	2021-03-14 05:14:29	[]	[]	Sun Mar 14 02:44:02 +0000 2021	[{"text":"nft","indices":[214,218]},{"text":"nftart","indices":[219,226]},{"text":"cryptoart","indices":[227,237]},{"text":"cryptoartist","indices":[238,251]},{"text":"nftcollectors","indices":[252,266]}]	[{"url":"https://t.co/WTU41aPL3t","expanded_url":"https://rarible.com/token/0x60f80121c31a0d46b5279700f9df786054aa5ee5:417884:0x606282e19769509b6bc096c198e232ddb3969411","display_url":"rarible.com/token/0x60f801â€¦","indices":[123,146]}]	ðŸª™ðŸŸ¡ Full version of my latest drop aka crypto drop aka Â«Crypto VaccineÂ». Tribute to cryptocurrency. Highly recommended ðŸŸ¡ðŸª™ https://t.co/WTU41aPL3t @rariblecom @NFTConnector @NftBastards @NftRussia @nftcollector15 #nft #nftart #cryptoart #cryptoartist #nftcollectors https://t.co/DEhbRMUM9C	318.0	RT @flat4erz: ðŸª™ðŸŸ¡ Full version of my latest drop aka crypto drop aka Â«Crypto VaccineÂ». Tribute to cryptocurrency. Highly recommended ðŸŸ¡ðŸª™ htâ€¦	144.0	True	full
771607	771607	604d9bbf700b83003828e61a	2021-03-14 05:14:30	[]	[]	Sun Mar 14 05:05:22 +0000 2021	[{"text":"ivermectin","indices":[61,72]},{"text":"stopcensorship","indices":[219,234]},{"text":"stopgroupthink","indices":[235,250]}]	[{"url":"https://t.co/6GCfMxJIcW","expanded_url":"https://www.fairfieldsuntimes.com/opinion/censorship-kills-the-shunning-of-a-covid-therapeutic/article_d0d52a29-c3e6-5096-bed9-bfd123e05703.html","display_url":"fairfieldsuntimes.com/opinion/censorâ€¦","indices":[251,274]}]	Censorship kills if it stops debate on early treatments like #ivermectin that under medical supervision can save lives. Sounding more and more like Orwell's 1984. It's so wrong when a herd mentality leads to censorship #stopcensorship #stopgroupthink https://t.co/6GCfMxJIcW	12374.0	RT @CraigKellyMP: Censorship kills if it stops debate on early treatments like #ivermectin that under medical supervision can save lives. Sâ€¦	110.0	True	full
771608	771608	604d9bbf700b83003828e646	2021-03-14 05:14:30	[]	[]	Sat Mar 13 13:00:18 +0000 2021	[]	[{"url":"https://t.co/ueDg1TGQcX","expanded_url":"https://ffm.to/placebomeds","display_url":"ffm.to/placebomeds","indices":[128,151]}]	Can you believe it's been 15 years since the release of 'Meds'? Time flies. Peace and love, Brian &amp; Stef x Re-listen here: https://t.co/ueDg1TGQcX https://t.co/tWBmNUetVM	173589.0	RT @PLACEBOWORLD: Can you believe it's been 15 years since the release of 'Meds'? Time flies. Peace and love, Brian &amp; Stef x Re-listen herâ€¦	632.0	True	full
771609	771609	604d9bc0700b83003828e64e	2021-03-14 05:14:30	[]	[]	Sun Mar 14 00:00:01 +0000 2021	[]	[{"url":"https://t.co/LaDjPajXP8","expanded_url":"https://bit.ly/38zXqLi","display_url":"bit.ly/38zXqLi","indices":[241,264]}]	Penn. Lt. Gov. Fetterman: "If Hobby Lobby is paying $15 an hour, how the fuck is that progressive...? If South Dakota voted to legalize weed, how is that progressive to say, 'Why are we ruining people's criminal records for using a plant?'" https://t.co/LaDjPajXP8	1165272.0	RT @kylegriffin1: Penn. Lt. Gov. Fetterman: "If Hobby Lobby is paying $15 an hour, how the fuck is that progressive...? If South Dakota votâ€¦	4999.0	True	full
771610	771610	604d9bc0700b83003828e688	2021-03-14 05:14:31	[]	[]	Sat Mar 13 17:05:12 +0000 2021	[{"text":"Iranians","indices":[25,34]},{"text":"coronavirus","indices":[76,88]},{"text":"IranRegimeChange","indices":[123,140]}]	[{"url":"https://t.co/eosU6gi52z","expanded_url":"https://youtu.be/CI57jy5L7OI","display_url":"youtu.be/CI57jy5L7OI","indices":[221,244]}]	The solution provided by #Iranians and struggling retirees, nurses fighting #coronavirus also including poor minorities is #IranRegimeChange, and for the millions in Iran, it is no longer a dream but a very close reality https://t.co/eosU6gi52z	20793.0	RT @4FreedominIran: The solution provided by #Iranians and struggling retirees, nurses fighting #coronavirus also including poor minoritiesâ€¦	718.0	True	full
771611	771611	604d9bc1700b83003828e6c4	2021-03-14 05:14:31	[]	[]	Sat Mar 13 18:19:43 +0000 2021	[{"text":"SriLanka","indices":[0,9]},{"text":"COVID19","indices":[93,101]},{"text":"Muslims","indices":[134,142]}]	[{"url":"https://t.co/NhtGEQ5i0w","expanded_url":"https://arab.news/n5x7v","display_url":"arab.news/n5x7v","indices":[164,187]}]	#SriLanka's moves on burqas and schools follow an order last year mandating the cremation of #COVID19 victims â€” against the wishes of #Muslims, who bury their dead https://t.co/NhtGEQ5i0w	327795.0	RT @arabnews: #SriLanka's moves on burqas and schools follow an order last year mandating the cremation of #COVID19 victims â€” against the wâ€¦	35.0	True	full
771612	771612	604d9bc1700b83003828e6ca	2021-03-14 05:14:31	[]	[]	Sun Mar 14 00:53:13 +0000 2021	[{"text":"WayV","indices":[9,14]},{"text":"TEN","indices":[179,183]},{"text":"TENChittaphon","indices":[184,198]},{"text":"æ�Žæ°¸é’¦","indices":[199,203]},{"text":"à¹€à¸•à¸™à¸¥à¹Œ","indices":[204,210]},{"text":"í…�","indices":[211,213]},{"text":"ãƒ†ãƒ³","indices":[214,217]},{"text":"WayV_Kick_Back","indices":[218,233]},{"text":"WayVì�˜_í‚¥ë°±","indices":[234,243]}]	[{"url":"https://t.co/JJZCU1hlhA","expanded_url":"https://m.mwave.me/en/mcountdown/prevoting/vote","display_url":"m.mwave.me/en/mcountdown/â€¦","indices":[118,141]},{"url":"https://t.co/vyhBYv1s9M","expanded_url":"http://play.whosfan.com/shared/vote/277/U","display_url":"play.whosfan.com/shared/vote/27â€¦","indices":[154,177]}]	[VOTING] #WayV on M Countdown Pre-voting ðŸ“… : Until March 15 9 AM KST ðŸ“�: Mwave website, Whosfan App Mwave Website ðŸ”—: https://t.co/JJZCU1hlhA Whosfan ðŸ”—: https://t.co/vyhBYv1s9M #TEN #TENChittaphon #æ�Žæ°¸é’¦ #à¹€à¸•à¸™à¸¥à¹Œ #í…� #ãƒ†ãƒ³ #WayV_Kick_Back #WayVì�˜_í‚¥ë°± @WayV_official https://t.co/RCdNEQZcA2	14863.0	RT @nongtenglobal: [VOTING] #WayV on M Countdown Pre-voting ðŸ“… : Until March 15 9 AM KST ðŸ“�: Mwave website, Whosfan App Mwave Website ðŸ”—: htâ€¦	181.0	True	full
771613	771613	604d9bc1700b83003828e6d8	2021-03-14 05:14:32	[]	[{"url":"https://t.co/lyHS6my7Wl","expanded_url":"https://www.economist.com/science-and-technology/2021/03/13/are-vaccine-passports-a-good-idea","display_url":"economist.com/science-and-teâ€¦","indices":[213,236]}]		[]	[]			Are "vaccine passports" a good idea? Some countries are rushing ahead to develop them. But they raise questions ofâ€¦ https://t.co/mbaH3uNqMb	57606.0	True	full
771614	771614	604d9bc1700b83003828e6e2	2021-03-14 05:14:32	[]	[]	Sat Mar 13 22:14:54 +0000 2021	[{"text":"Ethiopian","indices":[4,14]}]	[{"url":"https://t.co/2nJhuxk5wE","expanded_url":"https://www.amazon.com/Medemer-Amharic-Abiy-Ahmed/dp/159907205X/ref=tmm_hrd_swatch_0?_encoding=UTF8&qid=&sr=","display_url":"amazon.com/Medemer-Amhariâ€¦","indices":[252,275]}]	The #Ethiopian PM who is commuting atrocities, ethnic cleansing, and weaponizing rape and hunger is selling book on @amazon. If @amazon is serious about its corporate responsibility it prides about, it must take down @AbiyAhmedAli's book. @SWTigray https://t.co/2nJhuxk5wE https://t.co/DEorz9buo7	1996.0	RT @GjQbNJwLgJcgM1Z: The #Ethiopian PM who is commuting atrocities, ethnic cleansing, and weaponizing rape and hunger is selling book on @aâ€¦	11.0	True	full
771615	771615	604d9bc2700b83003828e712	2021-03-14 05:14:32	[]	[]	Sun Mar 14 01:09:36 +0000 2021	[]	[{"url":"https://t.co/9EHNfKWfXi","expanded_url":"https://www.berkshireeagle.com/news/local/after-receiving-second-dose-yo-yo-ma-transforms-waiting-period-into-performance-at-pittsfield-vax/article_72e90bf8-843d-11eb-99e0-bb989805e596.html?utm_term=Autofeed&utm_medium=Social&utm_source=Twitter#Echobox=1615673584","display_url":"berkshireeagle.com/news/local/aftâ€¦","indices":[191,214]}]	After Yo-Yo Ma received his second jab of a COVID-19 vaccine at Berkshire Community College Saturday, he transformed his 15-minute observation period into a concert for the newly inoculated. https://t.co/9EHNfKWfXi	19201.0	RT @BerkshireEagle: After Yo-Yo Ma received his second jab of a COVID-19 vaccine at Berkshire Community College Saturday, he transformed hiâ€¦	6.0	True	full
771616	771616	604d9bc3700b83003828e764	2021-03-14 05:14:33	[]	[]	Sun Mar 14 05:12:02 +0000 2021	[]	[{"url":"https://t.co/wAUVKY55na","expanded_url":"http://dlvr.it/Rvb5b6","display_url":"dlvr.it/Rvb5b6","indices":[235,258]}]	Jordan health minister sacked after oxygen outage kills 7 Covid-19 patients: A PHP Error was encountered Severity: Notice Message: Undefined property: stdClass::$detail Filename: frontend/page.rss.php Line Number: 28 Backtrace: File:â€¦ https://t.co/wAUVKY55na https://t.co/uJacnu9eab	21371.0	RT @PhuketDailyNews: Jordan health minister sacked after oxygen outage kills 7 Covid-19 patients: A PHP Error was encountered Severity: Notâ€¦	1196.0	True	full
771617	771617	604d9bc4700b83003828e78e	2021-03-14 05:14:34	[]	[]	Sun Mar 14 00:15:55 +0000 2021	[]	[{"url":"https://t.co/i5dKy7lfQj","expanded_url":"https://plato.stanford.edu/entries/dialetheism/","display_url":"plato.stanford.edu/entries/dialetâ€¦","indices":[128,151]}]	A dialetheia is a sentence, \(A\), such that both it and its negation, \(\neg A\), are true. Learn more about Dialetheism here: https://t.co/i5dKy7lfQj	3547.0	RT @dailySEP: A dialetheia is a sentence, \(A\), such that both it and its negation, \(\neg A\), are true. Learn more about Dialetheism herâ€¦	90.0	True	full
771618	771618	604d9bc4700b83003828e7b8	2021-03-14 05:14:34	[]	[]	Sat Mar 13 23:19:43 +0000 2021	[{"text":"shame","indices":[136,142]}]	[{"url":"https://t.co/oFjtDbttFB","expanded_url":"https://twitter.com/ani/status/1370814948939497473","display_url":"twitter.com/ani/status/137â€¦","indices":[237,260]}]	This is beyond shocking that a serving officer of @MumbaiPolice is arrested in the same case in which he was the investigating officer. #shame on @OfficeofUT govt for reinstating the tainted cop after 12 years of not being in the force. https://t.co/oFjtDbttFB	519846.0	RT @ShefVaidya: This is beyond shocking that a serving officer of @MumbaiPolice is arrested in the same case in which he was the investigatâ€¦	18.0	True	full
771619	771619	604d9bc6700b83003828e810	2021-03-14 05:14:35	[]	[]	Fri Mar 12 10:46:48 +0000 2021	[]	[{"url":"https://t.co/ip8327EWUu","expanded_url":"https://apple.co/30CTKE4","display_url":"apple.co/30CTKE4","indices":[254,277]}]	Sacroiliac Joint Pain with @marklaslett_NZ Really enjoyed chatting with Mark, fascinating physio who has been treating patients for over 50 years! We covered - Can the SIJ go out of pace? - Can its movement be palpated? - How common is it? Enjoy ðŸ‘‡ðŸ‘‡ https://t.co/ip8327EWUu https://t.co/TPH9qyPMqd	803.0	RT @TheBackPainPod_: Sacroiliac Joint Pain with @marklaslett_NZ Really enjoyed chatting with Mark, fascinating physio who has been treatiâ€¦	289.0	True	full
771620	771620	604d9bc6700b83003828e816	2021-03-14 05:14:35	[]	[]	Fri Feb 12 16:54:50 +0000 2021	[]	[{"url":"https://t.co/yi0caj7bOJ","expanded_url":"http://amzn.to/2LOOojC","display_url":"amzn.to/2LOOojC","indices":[257,280]}]	"There was a harvest moon above. Its reflection seemed as bright as the lighted fires below, which gave the jealous sphere pause to stop its glow momentarily, hiding behind some clouds." The Girl Who Loved Cayo Bradley https://t.co/yi0caj7bOJ https://t.co/XDV9ujSEw8	24333.0	RT @ninsthewriter: "There was a harvest moon above. Its reflection seemed as bright as the lighted fires below, which gave the jealous spheâ€¦	24333.0	True	full
771621	771621	604d9bc6700b83003828e828	2021-03-14 05:14:35	[]	[]	Sun Mar 14 03:15:50 +0000 2021	[]	[{"url":"https://t.co/WTB20JBkc5","expanded_url":"https://www.livelaw.in/top-stories/supreme-court-issues-notice-to-centre-on-plea-seeking-appointment-of-regular-cbi-director-171063","display_url":"livelaw.in/top-stories/suâ€¦","indices":[259,282]}]	This govt has again appointed a Guj officer as acting Director of CBI despite its obligation to get a regular Director selected by a Committee of PM, LOP &amp; CJI. This is its way of keeping CBI as caged parrot. SC has issued notice to Govt on our petition https://t.co/WTB20JBkc5	2169442.0	RT @pbhushan1: This govt has again appointed a Guj officer as acting Director of CBI despite its obligation to get a regular Director selecâ€¦	10.0	True	full
771622	771622	604d9bc6700b83003828e82a	2021-03-14 05:14:35	[]	[{"url":"https://t.co/qoG6vvEghG","expanded_url":"https://store.steampowered.com/app/834910/ATLAS/","display_url":"store.steampowered.com/app/834910/ATLâ€¦","indices":[231,254]}]		[]	[]			If you are curious, this game is in early access &amp; we play on a very friendly private server. It's 50% off right noâ€¦ https://t.co/GksI62dpKD	20191.0	True	full
771623	771623	604d9bc6700b83003828e83e	2021-03-14 05:14:36	[]	[]	Sat Mar 13 18:33:14 +0000 2021	[{"text":"COVID19","indices":[59,67]}]	[{"url":"https://t.co/GTqApgDG6h","expanded_url":"https://bit.ly/3cqwij3","display_url":"bit.ly/3cqwij3","indices":[178,201]}]	Emerging data demonstrating that separating the dosing of #COVID19 vaccines in those with compromised immune systems (e.g. blood cancers) may not offer sufficient protection. https://t.co/GTqApgDG6h	80925.0	RT @BogochIsaac: Emerging data demonstrating that separating the dosing of #COVID19 vaccines in those with compromised immune systems (e.gâ€¦	285.0	True	full
771624	771624	604d9bc6700b83003828e848	2021-03-14 05:14:36	[]	[]	Sun Mar 14 04:41:23 +0000 2021	[]	[{"url":"https://t.co/zsEOP6Gicj","expanded_url":"https://www.merck.com/news/merck-statement-on-ivermectin-use-during-the-covid-19-pandemic/","display_url":"merck.com/news/merck-staâ€¦","indices":[151,174]}]	@StLukesAnita @Phurrlosophy @mursebigford @drpatesblog @StLukesHealth The maker of Ivermectin has something to say about Dr. Coleâ€™s half-baked theory: https://t.co/zsEOP6Gicj	298.0	RT @labspokane: @StLukesAnita @Phurrlosophy @mursebigford @drpatesblog @StLukesHealth The maker of Ivermectin has something to say about Drâ€¦	541.0	True	full
771625	771625	604d9bc7700b83003828e86c	2021-03-14 05:14:36	[]	[]	Sun Mar 14 01:32:54 +0000 2021	[]	[{"url":"https://t.co/rrAuSfN18W","expanded_url":"https://m.youtube.com/watch?v=275gkDNCqsc&feature=youtu.be","display_url":"m.youtube.com/watch?v=275gkDâ€¦","indices":[252,275]}]	.Watch a 65 year old woman get arrested inside a Bank of America for not wearing a mask. It's their right to refuse service but Americans also have the right to make this shit trend and remove our money from their bank. Let's make these POSs famous https://t.co/rrAuSfN18W	19606.0	RT @SongBird4Trump: .Watch a 65 year old woman get arrested inside a Bank of America for not wearing a mask. It's their right to refuse seâ€¦	100.0	True	full
771626	771626	604d9bc7700b83003828e874	2021-03-14 05:14:36	[]	[]	Sun Mar 14 05:01:10 +0000 2021	[]	[{"url":"https://t.co/4c2Pajch8c","expanded_url":"https://cnn.it/3ldEp6t","display_url":"cnn.it/3ldEp6t","indices":[169,192]}]	ðŸ˜· Masks save lives ðŸ˜· Masks can help protect pandemic gains ðŸ˜· Masks safeguard even the vaccinated ðŸ˜· Masks are a sign of respect ðŸ˜· Masks will help the US return to normal https://t.co/4c2Pajch8c	53209956.0	RT @CNN: ðŸ˜· Masks save lives ðŸ˜· Masks can help protect pandemic gains ðŸ˜· Masks safeguard even the vaccinated ðŸ˜· Masks are a sign of respect ðŸ˜· Mâ€¦	3328.0	True	full
771627	771627	604d9bc7700b83003828e896	2021-03-14 05:14:36	[]	[]	Sun Mar 14 02:21:52 +0000 2021	[]	[{"url":"https://t.co/eNLki3z2wP","expanded_url":"https://www.reuters.com/article/us-myanmar-politics-crph-idUSKBN2B50I0","display_url":"reuters.com/article/us-myaâ€¦","indices":[224,247]}]	Myanmar's military junta has some nerve calling pro-democracy protesters â€œcriminalsâ€� on the same day that its security forces kill at least 12 protesters. Seriously? We know who the real criminals are, beginning at the top. https://t.co/eNLki3z2wP https://t.co/btkFKASDCO	442130.0	RT @KenRoth: Myanmar's military junta has some nerve calling pro-democracy protesters â€œcriminalsâ€� on the same day that its security forcesâ€¦	300.0	True	full
771628	771628	604d9bc7700b83003828e8a6	2021-03-14 05:14:37	[]	[]	Sun Mar 14 04:52:33 +0000 2021	[{"text":"Yemen","indices":[22,28]}]	[{"url":"https://t.co/vUC9xAKKoI","expanded_url":"https://reut.rs/3qHmVAy","display_url":"reut.rs/3qHmVAy","indices":[251,274]}]	U.S. special envoy on #Yemen Tim Lenderking: "I'll return when Houthis are prepared to stop the attack on Marib for few weeks to allow the US and the nincompoop Saudi to reinforce the city to stop Houthis from liberating it and controlling its oil". https://t.co/vUC9xAKKoI	57301.0	RT @ejmalrai: U.S. special envoy on #Yemen Tim Lenderking: "I'll return when Houthis are prepared to stop the attack on Marib for few weeksâ€¦	10.0	True	full
771629	771629	604d9bc7700b83003828e8b4	2021-03-14 05:14:37	[]	[]	Sat Mar 13 23:09:38 +0000 2021	[]	[{"url":"https://t.co/QIDdUjrw5o","expanded_url":"https://covid.cdc.gov/covid-data-tracker/#vaccinations","display_url":"covid.cdc.gov/covid-data-traâ€¦","indices":[159,182]}]	The CDC just reported an absolutely massive 4,575,496 doses administered yesterday. Obliterating the daily record by roughly 1,600,000 million!! Wow wow wow. https://t.co/QIDdUjrw5o	13723.0	RT @TimFullerton: The CDC just reported an absolutely massive 4,575,496 doses administered yesterday. Obliterating the daily record by rougâ€¦	144.0	True	full
771630	771630	604d9bc7700b83003828e8bc	2021-03-14 05:14:37	[]	[]	Sun Mar 14 05:03:00 +0000 2021	[]	[{"url":"https://t.co/JIJKxGqLX4","expanded_url":"https://to.pbs.org/2OlnwuB","display_url":"to.pbs.org/2OlnwuB","indices":[257,280]}]	Hereâ€™s a look at 4 things we learned about the coronavirus, one year into the pandemic: - How it spreads - How to better treat COVID-19 patients - How we can outsmart it - How it highlights deeply-rooted racial and socioeconomic inequity in this country https://t.co/JIJKxGqLX4	1172942.0	RT @NewsHour: Hereâ€™s a look at 4 things we learned about the coronavirus, one year into the pandemic: - How it spreads - How to better treâ€¦	375.0	True	full
771631	771631	604d9bc7700b83003828e8be	2021-03-14 05:14:37	[]	[]	Sat Mar 13 02:37:22 +0000 2021	[{"text":"EntreNoticias","indices":[86,100]}]	[{"url":"https://t.co/oNkJqDWY8M","expanded_url":"http://rubenluengas.com/2021/03/otro-documental-para-entender-que-hay-detras-de-la-pandemia-reset/","display_url":"rubenluengas.com/2021/03/otro-dâ€¦","indices":[101,124]}]	Otro documental para entender quÃ© hay detrÃ¡s de la pandemia: RE:SET | RubÃ©n Luengas - #EntreNoticias https://t.co/oNkJqDWY8M a travÃ©s de @rubengluengas	86981.0	RT @rubengluengas: Otro documental para entender quÃ© hay detrÃ¡s de la pandemia: RE:SET | RubÃ©n Luengas - #EntreNoticias https://t.co/oNkJqDâ€¦	9.0	True	full
771632	771632	604d9bc8700b83003828e8f2	2021-03-14 05:14:37	[]	[]	Sat Mar 13 23:52:11 +0000 2021	[]	[{"url":"https://t.co/Vx69zRaUSf","expanded_url":"https://www.nytimes.com/2021/03/12/health/ebola-old-infection-new-outbreak.html?smid=tw-share","display_url":"nytimes.com/2021/03/12/heaâ€¦","indices":[197,220]}]	Ebola survivor infected years ago may have started new outbreak. Genetic sequencing of virus samples from patients in Guinea suggest that the new outbreak is a continuation of the 2014-16 epidemic https://t.co/Vx69zRaUSf	5827.0	RT @DelthiaRicks: Ebola survivor infected years ago may have started new outbreak. Genetic sequencing of virus samples from patients in Guiâ€¦	413.0	True	full
771633	771633	604d9bc8700b83003828e904	2021-03-14 05:14:38	[]	[]	Sun Mar 14 05:01:10 +0000 2021	[]	[{"url":"https://t.co/4c2Pajch8c","expanded_url":"https://cnn.it/3ldEp6t","display_url":"cnn.it/3ldEp6t","indices":[169,192]}]	ðŸ˜· Masks save lives ðŸ˜· Masks can help protect pandemic gains ðŸ˜· Masks safeguard even the vaccinated ðŸ˜· Masks are a sign of respect ðŸ˜· Masks will help the US return to normal https://t.co/4c2Pajch8c	53208323.0	RT @CNN: ðŸ˜· Masks save lives ðŸ˜· Masks can help protect pandemic gains ðŸ˜· Masks safeguard even the vaccinated ðŸ˜· Masks are a sign of respect ðŸ˜· Mâ€¦	64.0	True	full
771634	771634	604d9bc8700b83003828e906	2021-03-14 05:14:38	[]	[]	Sun Mar 14 05:11:20 +0000 2021	[]	[{"url":"https://t.co/HlTJpgz5CM","expanded_url":"https://gazetabrasil.com.br/celebridades/2021/03/14/bruna-marquezine-desativa-perfil-do-twitter-apos-contradicao-de-reveillon-e-pai-com-covid/","display_url":"gazetabrasil.com.br/celebridades/2â€¦","indices":[131,154]}]	Bruna Marquezine desativa perfil do Twitter apÃ³s contradiÃ§Ã£o de rÃ©veillon e pai com covid. "Passei a virada chorando por FaceTimeâ€� https://t.co/HlTJpgz5CM	61506.0	RT @SigaGazetaBR: Bruna Marquezine desativa perfil do Twitter apÃ³s contradiÃ§Ã£o de rÃ©veillon e pai com covid. "Passei a virada chorando porâ€¦	11.0	True	full
771635	771635	604d9bc8700b83003828e908	2021-03-14 05:14:38	[]	[]	Sun Mar 14 05:14:01 +0000 2021	[{"text":"valid_amie","indices":[102,113]},{"text":"valid_amie","indices":[114,125]},{"text":"RecognisePost2013AMIE","indices":[126,148]}]	[{"url":"https://t.co/nsLZ7nSIec","expanded_url":"https://twitter.com/Balaram19362953/status/1370956010760761351","display_url":"twitter.com/Balaram1936295â€¦","indices":[149,172]}]	Save our future... @PMOIndia @DrRPNishank @smritiirani @sudhirchaudhary @ZeeNews @abpmajhatv @ZeeNews #valid_amie #valid_amie #RecognisePost2013AMIE https://t.co/nsLZ7nSIec	7.0	RT @rachanamhatre6: Save our future... @PMOIndia @DrRPNishank @smritiirani @sudhirchaudhary @ZeeNews @abpmajhatv @ZeeNews #valid_amie #valiâ€¦	1.0	True	full
771636	771636	604d9bc8700b83003828e90c	2021-03-14 05:14:38	[]	[]	Thu Feb 25 03:26:54 +0000 2021	[]	[{"url":"https://t.co/5LodsSroBj","expanded_url":"https://fakings.com/?af=funpornofan&ref=indexCOM&utm_source=funpornofan&utm_medium=directlink&utm_campaign=et","display_url":"fakings.com/?af=funpornofaâ€¦","indices":[165,188]}]	ð�’«ð�“‡ð�‘’ð�“‚ð�’¶ð�“‡ð�’¾ð�“‰ð�’¶ð�“� ð�’¸ð�‘œð�“Šð�“‡ð�“ˆð�‘’ð�“ˆ, ð�“…ð�’¶ð�“‡ð�“‰ð�“ƒð�‘’ð�“‡ ð�‘’ð�“�ð�’¸ð�’½ð�’¶ð�“ƒð�‘”ð�‘’, ð�‘”ð�’¾ð�“‹ð�’¾ð�“ƒð�‘” ð�’¶ð�“ƒð�’¹ ð�“‡ð�‘’ð�’¸ð�‘’ð�’¾ð�“‹ð�’¾ð�“ƒð�‘” ð�“ˆð�’¾ð�’·ð�“�ð�’¾ð�“ƒð�‘”ð�“ˆ. with ð�‘¨ð�’Šð�’�ð�’‚ð�’“ð�’‚, ð�‘ºð�’�ð�’�, ð�‘±ð�’�ð�’“ð�’…ð�’Š -ð�’†ð�’� ð�’�ð�’Šð�’�Ìƒð�’� ð�’‘ð�’�ð�’�ð�’�ð�’‚, ð�‘±ð�’�ð�’•ð�’‚ð�‘«ð�’† &amp; ð�‘³ð�’�…	140637.0	RT @explicit_themes: ð�’«ð�“‡ð�‘’ð�“‚ð�’¶ð�“‡ð�’¾ð�“‰ð�’¶ð�“� ð�’¸ð�‘œð�“Šð�“‡ð�“ˆð�‘’ð�“ˆ, ð�“…ð�’¶ð�“‡ð�“‰ð�“ƒð�‘’ð�“‡ ð�‘’ð�“�ð�’¸ð�’½ð�’¶ð�“ƒð�‘”ð�‘’, ð�‘”ð�’¾ð�“‹ð�’¾ð�“ƒð�‘” ð�’¶ð�“ƒð�’¹ ð�“‡ð�‘’ð�’¸ð�‘’ð�’¾ð�“‹ð�’¾ð�“ƒð�‘” ð�“ˆð�’¾ð�’·ð�“�ð�’¾ð�“ƒð�‘”ð�“ˆ. with ð�‘¨ð�’Šð�’�ð�’‚ð�’“ð�’‚, ð�‘ºð�’�ð�’�, ð�‘±ð�’�ð�’“ð�’…ð�’Š -ð�’†ð�’� ð�’�ð�’Šð�’�Ìƒð�’� ð�’‘ð�’�ð�’�ð�’�ð�’‚, ð�‘±ð�’�ð�’•ð�’‚ð�…	330589.0	True	full
771637	771637	604d9bc8700b83003828e912	2021-03-14 05:14:38	[]	[]	Sun Mar 14 01:37:15 +0000 2021	[]	[{"url":"https://t.co/rtZ9CGWpOg","expanded_url":"https://www.mwave.me/en/vote/mcountdown/vote","display_url":"mwave.me/en/vote/mcountâ€¦","indices":[89,112]}]	GCASH GIVEAWAY - Php 500 - RT this tweet - vote for WAYV KICK BACK on M COUNTDOWN (link: https://t.co/rtZ9CGWpOg ) - reply with your uncropped screenshot with your username anywhere in the photo - ends tomorrow, March 15 8:00 AM - will use random picker to choose winner	700.0	RT @luyongcart: GCASH GIVEAWAY - Php 500 - RT this tweet - vote for WAYV KICK BACK on M COUNTDOWN (link: https://t.co/rtZ9CGWpOg ) - replyâ€¦	1648.0	True	full
771638	771638	604d9bc9700b83003828e92e	2021-03-14 05:14:38	[]	[]	Sun Mar 14 03:15:50 +0000 2021	[]	[{"url":"https://t.co/WTB20JBkc5","expanded_url":"https://www.livelaw.in/top-stories/supreme-court-issues-notice-to-centre-on-plea-seeking-appointment-of-regular-cbi-director-171063","display_url":"livelaw.in/top-stories/suâ€¦","indices":[259,282]}]	This govt has again appointed a Guj officer as acting Director of CBI despite its obligation to get a regular Director selected by a Committee of PM, LOP &amp; CJI. This is its way of keeping CBI as caged parrot. SC has issued notice to Govt on our petition https://t.co/WTB20JBkc5	2169442.0	RT @pbhushan1: This govt has again appointed a Guj officer as acting Director of CBI despite its obligation to get a regular Director selecâ€¦	282.0	True	full
771639	771639	604d9bc9700b83003828e934	2021-03-14 05:14:38	[]	[]	Thu Jul 30 11:22:20 +0000 2020	[{"text":"BlackWomenPublishers","indices":[121,142]}]	[{"url":"https://t.co/C2m6VRdFiU","expanded_url":"https://twitter.com/thebookseller/status/1288795222105710592","display_url":"twitter.com/thebookseller/â€¦","indices":[143,166]}]	Excited yet nervous! Here we go! Itâ€™s happening and thank you so much @BibiBakareyusuf for your inspiration and support. #BlackWomenPublishers https://t.co/C2m6VRdFiU	16558.0	RT @ChardineTaylor: Excited yet nervous! Here we go! Itâ€™s happening and thank you so much @BibiBakareyusuf for your inspiration and supportâ€¦	1812.0	True	full
771640	771640	604d9bc9700b83003828e940	2021-03-14 05:14:38	[{"text":"COVID19","indices":[143,151]},{"text":"pandemiclife","indices":[152,165]}]	[{"url":"https://t.co/deONOi2EvE","expanded_url":"https://www.linkedin.com/pulse/care-time-covid-19-melissa-arulappan/","display_url":"linkedin.com/pulse/care-timâ€¦","indices":[119,142]}]		[]	[]			I wrote this one year ago today little knowing what would lie ahead. Care and compassion is still what the world neâ€¦ https://t.co/rsEttmWdqZ	1034.0	True	full
771641	771641	604d9bc9700b83003828e94a	2021-03-14 05:14:39	[]	[]	Sun Mar 14 04:52:39 +0000 2021	[]	[{"url":"https://t.co/it4Nuj3uG5","expanded_url":"http://bit.ly/3bJubrm","display_url":"bit.ly/3bJubrm","indices":[187,210]}]	AmÃ©rica Latina es la economÃ­a mÃ¡s golpeada del mundo por la pandemia, con cerca del 30% de los fallecimientos, y donde la pobreza ha retrocedido a los niveles de 1990 Por @carmens_silva https://t.co/it4Nuj3uG5 HILO [1/10] https://t.co/n1SWwJe3LF	369618.0	RT @elpais_america: AmÃ©rica Latina es la economÃ­a mÃ¡s golpeada del mundo por la pandemia, con cerca del 30% de los fallecimientos, y dondeâ€¦	57.0	True	full
771642	771642	604d9bc9700b83003828e94e	2021-03-14 05:14:39	[]	[]	Sat Mar 13 15:05:03 +0000 2021	[{"text":"FBI","indices":[9,13]}]	[{"url":"https://t.co/iL7sD5efWD","expanded_url":"http://tips.fbi.gov","display_url":"tips.fbi.gov","indices":[117,140]}]	Help the #FBI capture the rest of the individuals who took part in the January 6 violence at the U.S. Capitol. Visit https://t.co/iL7sD5efWD if you have information regarding this participant. When you leave a tip, refer to photo 192. https://t.co/IjZsxd6LRN	3307788.0	RT @FBI: Help the #FBI capture the rest of the individuals who took part in the January 6 violence at the U.S. Capitol. Visit https://t.co/â€¦	301.0	True	full
771643	771643	604d9bc9700b83003828e952	2021-03-14 05:14:39	[]	[]	Sun Mar 14 04:59:22 +0000 2021	[]	[{"url":"https://t.co/T6hErRFMr7","expanded_url":"https://www.harvesthope.org/","display_url":"harvesthope.org","indices":[143,166]}]	@DevineForMayor @AviFlyGirl Thank you for doing this Tameika! We all need to give locally &amp; lend a hand to those struggling during covid! https://t.co/T6hErRFMr7	22691.0	RT @MurdockResists: @DevineForMayor @AviFlyGirl Thank you for doing this Tameika! We all need to give locally &amp; lend a hand to those struggâ€¦	26800.0	True	full
771644	771644	604d9bc9700b83003828e95c	2021-03-14 05:14:39	[]	[]	Sun Mar 14 05:01:36 +0000 2021	[]	[{"url":"https://t.co/sIpUPMiGdx","expanded_url":"https://twitter.com/SharonSweet69/status/1370955434010492931","display_url":"twitter.com/SharonSweet69/â€¦","indices":[252,275]}]	Desde MaÃ±ana estara Activa la hermosa Sharon Sweet con su promo infarto solo hasta esta semana 15$ la hora y 20 la hora y media aprovecha no te quedes con las ganas... desde las 10 am estarÃ¡ activa, hasta las 6 pm.. (Zonas del Rosal y Plaza Venezuela) https://t.co/sIpUPMiGdx	2126.0	RT @AgSweetAngels: Desde MaÃ±ana estara Activa la hermosa Sharon Sweet con su promo infarto solo hasta esta semana 15$ la hora y 20 la horaâ€¦	2126.0	True	full
771645	771645	604d9bca700b83003828e96e	2021-03-14 05:14:39	[]	[]	Sun Mar 14 05:10:00 +0000 2021	[]	[{"url":"https://t.co/8Hd6x62Nen","expanded_url":"https://www.opindia.com/2021/03/climate-justice-activism-woke-politics-disha-ravi-statement/","display_url":"opindia.com/2021/03/climatâ€¦","indices":[184,207]}]	Consistent with the dogma of â€˜Woke politicsâ€™, â€˜Climate Justiceâ€™ is intended to satiate the spiritual zeal of its adherents, not improve the lives of the very people it claims to serve https://t.co/8Hd6x62Nen	523529.0	RT @OpIndia_com: Consistent with the dogma of â€˜Woke politicsâ€™, â€˜Climate Justiceâ€™ is intended to satiate the spiritual zeal of its adherentsâ€¦	94.0	True	full
771646	771646	604d9bca700b83003828e972	2021-03-14 05:14:39	[]	[]	Sun Mar 14 05:09:40 +0000 2021	[]	[{"url":"https://t.co/O6nb4PKjOQ","expanded_url":"https://youtu.be/gdZLi9oWNZg","display_url":"youtu.be/gdZLi9oWNZg","indices":[193,216]}]	ðŸš¨ALTO AHÃ� ARMYðŸš¨ ðŸ—£ï¸� La meta es llevar a 'Dynamite' de @BTS_twt al 1 BILLÃ“N antes de los gr4mm_y HOYYYðŸ—£ï¸� FULL STREAM ARMYðŸ¤— SÃ� SE PUEDE ðŸ’œ YA ES EL GRAN DÃ�A ðŸ˜±ðŸ”¥ðŸ”¥ðŸ”¥ Dejen sus SS reproduciendo ðŸ§¨ðŸ‘‡ ðŸ”—https://t.co/O6nb4PKjOQ -ðŸŽ€ https://t.co/blKCogJ5r7	31005.0	RT @ARMYForce_Peru: ðŸš¨ALTO AHÃ� ARMYðŸš¨ ðŸ—£ï¸� La meta es llevar a 'Dynamite' de @BTS_twt al 1 BILLÃ“N antes de los gr4mm_y HOYYYðŸ—£ï¸� FULL STREAM Aâ€¦	1395.0	True	full
771647	771647	604d9bca700b83003828e978	2021-03-14 05:14:39	[]	[]	Sun Mar 14 01:09:36 +0000 2021	[]	[{"url":"https://t.co/9EHNfKWfXi","expanded_url":"https://www.berkshireeagle.com/news/local/after-receiving-second-dose-yo-yo-ma-transforms-waiting-period-into-performance-at-pittsfield-vax/article_72e90bf8-843d-11eb-99e0-bb989805e596.html?utm_term=Autofeed&utm_medium=Social&utm_source=Twitter#Echobox=1615673584","display_url":"berkshireeagle.com/news/local/aftâ€¦","indices":[191,214]}]	After Yo-Yo Ma received his second jab of a COVID-19 vaccine at Berkshire Community College Saturday, he transformed his 15-minute observation period into a concert for the newly inoculated. https://t.co/9EHNfKWfXi	19200.0	RT @BerkshireEagle: After Yo-Yo Ma received his second jab of a COVID-19 vaccine at Berkshire Community College Saturday, he transformed hiâ€¦	63.0	True	full
771648	771648	604d9bca700b83003828e97a	2021-03-14 05:14:39	[]	[]	Sat Mar 13 15:00:02 +0000 2021	[{"text":"í�¼í”Œí‚¤ìŠ¤","indices":[1,6]},{"text":"PURPLE_KISS","indices":[121,133]},{"text":"INTO_VIOLET","indices":[134,146]},{"text":"1ST_MINI_ALBUM","indices":[148,163]},{"text":"Ponzona","indices":[164,172]}]	[{"url":"https://t.co/gQRbHCOwWG","expanded_url":"https://youtu.be/DDzJ4_8iFP4","display_url":"youtu.be/DDzJ4_8iFP4","indices":[65,88]}]	[#í�¼í”Œí‚¤ìŠ¤] 1ST MINI ALBUM [INTO VIOLET] â–«ï¸� HIGHLIGHT MEDLEY â–«ï¸� â–ªï¸� https://t.co/gQRbHCOwWG â–ªï¸� ðŸ”³ 2021.03.15 6PM RELEASE ðŸ”³ #PURPLE_KISS #INTO_VIOLET #1ST_MINI_ALBUM #Ponzona https://t.co/1qHc8m2ho8	54377.0	RT @RBW_PURPLEKISS: [#í�¼í”Œí‚¤ìŠ¤] 1ST MINI ALBUM [INTO VIOLET] â–«ï¸� HIGHLIGHT MEDLEY â–«ï¸� â–ªï¸� https://t.co/gQRbHCOwWG â–ªï¸� ðŸ”³ 2021.03.15 6PM RELEASE ðŸ”³â€¦	286.0	True	full
771649	771649	604d9bca700b83003828e97e	2021-03-14 05:14:39	[]	[]	Sat Mar 13 21:37:42 +0000 2021	[]	[{"url":"https://t.co/mWLuYbxnSz","expanded_url":"https://www.forbes.com.mx/nl-devuelve-4680-vacunas-contra-covid-19-echadas-a-perder/","display_url":"forbes.com.mx/nl-devuelve-46â€¦","indices":[243,266]}]	Nuevo LeÃ³n devuelve 4,680 vacunas contra Covid-19 'echadas a perder' Y el funcionario estatal sostuvo que sucediÃ³ igual se presentÃ³ en tres entidades: MichoacÃ¡n, Jalisco y Tamaulipas Â¿Nos quieres ver la cara, â�¦@JaimeRdzNLâ�©? Huele a sabotaje https://t.co/mWLuYbxnSz	49075.0	RT @MD_H0_DrAaronFC: Nuevo LeÃ³n devuelve 4,680 vacunas contra Covid-19 'echadas a perder' Y el funcionario estatal sostuvo que sucediÃ³ iguâ€¦	5596.0	True	full
771650	771650	604d9bca700b83003828e980	2021-03-14 05:14:39	[]	[]	Sun Mar 14 02:30:56 +0000 2021	[{"text":"BankStrike","indices":[81,92]},{"text":"SaveFarmerBanEVM","indices":[203,220]}]	[{"url":"https://t.co/Ov7zx8SvtO","expanded_url":"https://www.nationalheraldindia.com/opinion/anti-privatisation-day-on-march-15-modi-govt-policies-getting-resistance-from-both-workers-and-farmers","display_url":"nationalheraldindia.com/opinion/anti-pâ€¦","indices":[221,244]}]	Samyukta Kisan Morcha (SKM) &amp; 10 Central Trade Unions (CTUs) supports 2 days #BankStrike on March 15 &amp; 16 against the governmentâ€™s plan to privatize public sector banks. Farmers &amp; Workers ðŸ¤� #SaveFarmerBanEVM https://t.co/Ov7zx8SvtO	21537.0	RT @idesibanda: Samyukta Kisan Morcha (SKM) &amp; 10 Central Trade Unions (CTUs) supports 2 days #BankStrike on March 15 &amp; 16 against the goverâ€¦	15.0	True	full
771651	771651	604d9bca700b83003828e99c	2021-03-14 05:14:39	[{"text":"TigrayGenocide","indices":[238,253]}]	[{"url":"https://t.co/Nmjb5FU8Rr","expanded_url":"https://www.washingtonpost.com/world/africa/people-are-starving-new-exodus-in-ethiopias-tigray-area/2021/03/11/37eecc88-8242-11eb-be22-32d331d875","display_url":"washingtonpost.com/world/africa/pâ€¦","indices":[255,278]}]		[]	[]			Millions of people are starving, tens of thousands have fled to Sudan as water, food, electricity, and telecommunicâ€¦ https://t.co/yVhEtnz7hv	35.0	True	full
771652	771652	604d9bcb700b83003828e9b4	2021-03-14 05:14:40	[]	[]	Sat Mar 13 21:15:10 +0000 2021	[]	[{"url":"https://t.co/945okGdyiE","expanded_url":"https://twitter.com/hughosmond/status/1370845360592142340","display_url":"twitter.com/hughosmond/staâ€¦","indices":[154,177]}]	"Almost two thirds of people who died or became severely ill from Covid in December may have caught the disease in hospital, a major study has found." â¤µï¸� https://t.co/945okGdyiE	106076.0	RT @SteveBakerHW: "Almost two thirds of people who died or became severely ill from Covid in December may have caught the disease in hospitâ€¦	89.0	True	full
771653	771653	604d9bcb700b83003828e9be	2021-03-14 05:14:40	[]	[]	Sun Mar 14 02:17:14 +0000 2021	[]	[{"url":"https://t.co/s9J01DjY7g","expanded_url":"https://es.qaz.wiki/wiki/Truth_and_Reconciliation_Commission_(South_Africa)","display_url":"es.qaz.wiki/wiki/Truth_andâ€¦","indices":[250,273]}]	Claro Mandela no uso el poder ni se confabulÃ³ para linchar mediÃ¡ticamente a sus opositores, ni se apoderÃ³ de las cortes para imponer sentencias. Lo que si hizÃ³ es crear una ComisiÃ³n por la Verdad y la ReconciliaciÃ³n que generÃ³ mÃ¡s de 6 mil condenas. https://t.co/s9J01DjY7g	1542.0	RT @maxlascano: Claro Mandela no uso el poder ni se confabulÃ³ para linchar mediÃ¡ticamente a sus opositores, ni se apoderÃ³ de las cortes parâ€¦	1751.0	True	full
771654	771654	604d9bcb700b83003828e9e0	2021-03-14 05:14:40	[]	[]	Sat Mar 13 23:09:38 +0000 2021	[]	[{"url":"https://t.co/QIDdUjrw5o","expanded_url":"https://covid.cdc.gov/covid-data-tracker/#vaccinations","display_url":"covid.cdc.gov/covid-data-traâ€¦","indices":[159,182]}]	The CDC just reported an absolutely massive 4,575,496 doses administered yesterday. Obliterating the daily record by roughly 1,600,000 million!! Wow wow wow. https://t.co/QIDdUjrw5o	13723.0	RT @TimFullerton: The CDC just reported an absolutely massive 4,575,496 doses administered yesterday. Obliterating the daily record by rougâ€¦	18.0	True	full
771655	771655	604d9bcc700b83003828e9f6	2021-03-14 05:14:41	[]	[]	Sat Mar 13 17:13:29 +0000 2021	[]	[{"url":"https://t.co/SCnArh9XqD","expanded_url":"https://www.hennepin.us/vaccineregistration","display_url":"hennepin.us/vaccineregistrâ€¦","indices":[79,102]}]	Hennepin County residents can now register for the vaccine through the county: https://t.co/SCnArh9XqD This can be done in addition to signing up on the state's vaccine site.	3956.0	RT @MarionGreene: Hennepin County residents can now register for the vaccine through the county: https://t.co/SCnArh9XqD This can be done iâ€¦	213.0	True	full
771656	771656	604d9bcc700b83003828e9f8	2021-03-14 05:14:41	[]	[]	Sun Mar 14 01:59:27 +0000 2021	[]	[{"url":"https://t.co/klGZyHoSvY","expanded_url":"https://covid19.cdmx.gob.mx/storage/app/media/Exceso%20de%20mortalidad/resumen-ejecutivo-actualizacion-exceso-de-mortalidad-al-26-de-febrero.pdf","display_url":"covid19.cdmx.gob.mx/storage/app/meâ€¦","indices":[68,91]},{"url":"https://t.co/iyuK7SIBuw","expanded_url":"https://datos.cdmx.gob.mx/dataset/actas-de-defuncion-en-el-registro-civil-de-la-c…	Tal y como lo anunciamos ayer: 1. Reporte de exceso de mortalidad https://t.co/klGZyHoSvY 2. Datos abiertos para exceso de mortalidad covid19 https://t.co/iyuK7SIBuw 3. Datos abiertos de defunciones en la CDMX https://t.co/CGrtXYT2eY La Ãºnica entidad que lo hace.	121206.0	RT @TitularADIP: Tal y como lo anunciamos ayer: 1. Reporte de exceso de mortalidad https://t.co/klGZyHoSvY 2. Datos abiertos para excesoâ€¦	79.0	True	full
771657	771657	604d9bcc700b83003828ea1e	2021-03-14 05:14:41	[]	[]	Sat Mar 13 19:03:36 +0000 2021	[]	[{"url":"https://t.co/j0LpYsSTHd","expanded_url":"https://www.mayoclinicproceedings.org/action/showPdf?pii=S0025-6196%2820%2931462-2","display_url":"mayoclinicproceedings.org/action/showPdfâ€¦","indices":[177,200]}]	COVID can be serious in young adults. At Mayo Clinic, out of 1690 persons 35-49 with COVID, 164 (10%) needed hospitalization, 69 (4%) required ICU, and 4 died. @MayoProceedings https://t.co/j0LpYsSTHd	37869.0	RT @VincentRK: COVID can be serious in young adults. At Mayo Clinic, out of 1690 persons 35-49 with COVID, 164 (10%) needed hospitalizationâ€¦	435.0	True	full
771658	771658	604d9bcc700b83003828ea24	2021-03-14 05:14:41	[]	[{"url":"https://t.co/E0aySqB3NO","expanded_url":"https://www.nbcmiami.com/news/local/south-florida-reps-split-along-party-lines-on-covid-relief-bill/2393593/","display_url":"nbcmiami.com/news/local/souâ€¦","indices":[230,253]}]		[]	[]			@KeithOlbermann South Florida Reps. Split Along Party Lines on COVID Relief Bill All three South Florida Republicanâ€¦ https://t.co/Ne9g5AMPHg	1230.0	True	full
771659	771659	604d9bcc700b83003828ea26	2021-03-14 05:14:41	[]	[]	Sun Mar 14 04:43:31 +0000 2021	[]	[{"url":"https://t.co/5txCU23aDe","expanded_url":"https://www.tagesspiegel.de/politik/corona-demos-in-zahlreichen-staedten-zwoelf-polizisten-in-dresden-verletzt-bestuerzung-in-der-politik/27003156.html","display_url":"tagesspiegel.de/politik/coronaâ€¦","indices":[256,279]}]	Seit einem Jahr treffen sich Neonazis und ihre Freunde, rufen zur Ermordung der Regierung, Polizei, Journalisten, Juden, Homosexuellen, AuslÃ¤ndern und allen mÃ¶glichen auf, greifen Polizisten und Journalisten an und Leute sind immer noch Ã¼berrascht darÃ¼ber https://t.co/5txCU23aDe	32577.0	RT @ennolenze: Seit einem Jahr treffen sich Neonazis und ihre Freunde, rufen zur Ermordung der Regierung, Polizei, Journalisten, Juden, Homâ€¦	1599.0	True	full
771660	771660	604d9bcd700b83003828ea76	2021-03-14 05:14:42	[]	[]	Sun Mar 14 04:48:04 +0000 2021	[]	[{"url":"https://t.co/AVRFgFPpul","expanded_url":"https://vrchat.com/home/launch?worldId=wrld_5e69333a-5640-43cf-bb31-997cc49af5e9","display_url":"vrchat.com/home/launch?woâ€¦","indices":[124,147]}]	I heard whispers of this project months ago and now its actually here! @RaccoonteurVR's attention to detail is INSANE!!!!! https://t.co/AVRFgFPpul https://t.co/UqhU2eFuEz	25189.0	RT @thecoopertom: I heard whispers of this project months ago and now its actually here! @RaccoonteurVR's attention to detail is INSANE!!!!â€¦	59.0	True	full
771661	771661	604d9bcd700b83003828ea78	2021-03-14 05:14:42	[]	[]	Sun Mar 14 02:54:00 +0000 2021	[{"text":"VaPorMÃ©xico","indices":[1,13]},{"text":"MalYDeMalas","indices":[177,189]}]	[{"url":"https://t.co/gxWQ8pXEj3","expanded_url":"https://sinlineamx.com/vapormexico-una-suma-que-resta-solo-29-de-intencion-de-voto-parametria/","display_url":"sinlineamx.com/vapormexico-unâ€¦","indices":[193,216]}]	ðŸ‘‰#VaPorMÃ©xico una suma que resta solo 29% de intenciÃ³n de voto: ParametrÃ­a ðŸ‘‰El hecho de que sus lÃ­deres se unan no significa que los votantes puedan reconciliar estas alianzas. #MalYDeMalas ðŸ˜® https://t.co/gxWQ8pXEj3	156251.0	RT @SinLinea_Mx: ðŸ‘‰#VaPorMÃ©xico una suma que resta solo 29% de intenciÃ³n de voto: ParametrÃ­a ðŸ‘‰El hecho de que sus lÃ­deres se unan no signifiâ€¦	246.0	True	full
771662	771662	604d9bcd700b83003828ea98	2021-03-14 05:14:42	[]	[]	Sun Mar 14 00:56:38 +0000 2021	[{"text":"bettermasks","indices":[227,239]}]	[{"url":"https://t.co/ecAnMHUy9O","expanded_url":"https://docs.google.com/document/u/0/d/1mapcgmkIzq4lva2xEIfNp7hgUlCyrpRWmUsF4dB62Z8/mobilebasic","display_url":"docs.google.com/document/u/0/dâ€¦","indices":[257,280]}]	This is interesting. All the major websites have banned N95/KN95 advertisements (bc of the counterfeit imports from the spring). So made-in-Canada (or the US) masks are having a hard time getting exposure. Hereâ€™s our Canadian #bettermasks directory again: https://t.co/ecAnMHUy9O	3736.0	RT @lisa_iannattone: This is interesting. All the major websites have banned N95/KN95 advertisements (bc of the counterfeit imports from thâ€¦	194.0	True	full
771663	771663	604d9bcd700b83003828eaa6	2021-03-14 05:14:42	[]	[]	Sun Mar 14 05:10:00 +0000 2021	[]	[{"url":"https://t.co/8Hd6x62Nen","expanded_url":"https://www.opindia.com/2021/03/climate-justice-activism-woke-politics-disha-ravi-statement/","display_url":"opindia.com/2021/03/climatâ€¦","indices":[184,207]}]	Consistent with the dogma of â€˜Woke politicsâ€™, â€˜Climate Justiceâ€™ is intended to satiate the spiritual zeal of its adherents, not improve the lives of the very people it claims to serve https://t.co/8Hd6x62Nen	523529.0	RT @OpIndia_com: Consistent with the dogma of â€˜Woke politicsâ€™, â€˜Climate Justiceâ€™ is intended to satiate the spiritual zeal of its adherentsâ€¦	151.0	True	full
771664	771664	604d9bce700b83003828eab0	2021-03-14 05:14:43	[]	[{"url":"https://t.co/u906LG6cPY","expanded_url":"https://twitter.com/TinaRiversRyan/status/1370533790284722189?s=20&fbclid=IwAR1WQn70f5uN0JvvdCAGU8ZfjF3UfS9pHMG5dqZ6eamxwRw4vpZ3ye8RVAM","display_url":"twitter.com/TinaRiversRyanâ€¦","indices":[173,196]}]		[]	[]			@SumnerSecretan @wivteam @artorycom @beeple @Nike @opensea @ChristiesInc Was down a rabbit hole trying to make sensâ€¦ https://t.co/t4O2odaQxO	63.0	True	full
771665	771665	604d9bce700b83003828eac2	2021-03-14 05:14:43	[]	[]	Sat Mar 13 00:00:01 +0000 2021	[{"text":"COVID19","indices":[96,104]},{"text":"AYearInLockdown","indices":[226,242]}]	[{"url":"https://t.co/ttOFnS4IrG","expanded_url":"https://bit.ly/3rG3HN0","display_url":"bit.ly/3rG3HN0","indices":[256,279]}]	A year after the community quarantine was announced in PH, one of the longest in the world, the #COVID19 pandemic appears to be far from over. Metro Manila has tightened health protocols anew as daily reported cases increase. #AYearInLockdown READ MORE: https://t.co/ttOFnS4IrG https://t.co/1q5dxdC6vo	7326801.0	RT @ABSCBNNews: A year after the community quarantine was announced in PH, one of the longest in the world, the #COVID19 pandemic appears tâ€¦	3133.0	True	full
771666	771666	604d9bce700b83003828ead4	2021-03-14 05:14:43	[]	[{"url":"https://t.co/HyF80VNvyI","expanded_url":"https://www.ketto.org/fundraiser/my-father-is-suffering-from-kidney-renal-failure-we-need-your-help-to-provide-for-his-treatment-343727","display_url":"ketto.org/fundraiser/my-â€¦","indices":[249,272]}]		[]	[]			@Malkit42367234 My Father is Suffering From Kidney Infection. I need some money bcz my savings are less than the coâ€¦ https://t.co/AyayIV8grJ	9.0	True	full
771667	771667	604d9bcf700b83003828eaf0	2021-03-14 05:14:43	[]	[]	Sat Mar 13 17:28:55 +0000 2021	[]	[{"url":"https://t.co/qXiZLxuYBF","expanded_url":"https://israel-news.co.il/archives/24845","display_url":"israel-news.co.il/archives/24845","indices":[201,224]}]	I read Hebrew: this Israeli news outlets indeed confirms that a complaint has been brought by Israeli lawyers against Pfizer for violations of the Nuremberg Laws. Oh the ironies and echoes of history. https://t.co/qXiZLxuYBF	105124.0	RT @naomirwolf: I read Hebrew: this Israeli news outlets indeed confirms that a complaint has been brought by Israeli lawyers against Pfizeâ€¦	67.0	True	full
771668	771668	604d9bcf700b83003828eaf6	2021-03-14 05:14:43	[]	[]	Sun Mar 14 01:16:08 +0000 2021	[]	[{"url":"https://t.co/dNWt5YaqcJ","expanded_url":"https://www.proceso.com.mx/nacional/politica/2021/3/13/amlo-anuncia-el-regreso-clases-presenciales-en-este-ciclo-escolar-260021.html","display_url":"proceso.com.mx/nacional/politâ€¦","indices":[257,280]}]	Va a vacunar a los maestros, bien, y los papÃ¡s que van a dejar a sus hijos, y los vendedores, y los mismos alumnos, no es una inconsciencia? Que pretendes, quedar bien con quien presidentito, todo indica el camino hacia las elecciÃ³n 060621, asÃ­ la T de 4a https://t.co/dNWt5YaqcJ	1944.0	RT @dabitobb: Va a vacunar a los maestros, bien, y los papÃ¡s que van a dejar a sus hijos, y los vendedores, y los mismos alumnos, no es unaâ€¦	1292.0	True	full
771669	771669	604d9bcf700b83003828eafa	2021-03-14 05:14:43	[]	[]	Sat Mar 13 08:01:39 +0000 2021	[]	[{"url":"https://t.co/olWQ4wuXz7","expanded_url":"http://rplr.co/covid19mar2021","display_url":"rplr.co/covid19mar2021","indices":[181,204]}]	BREAKING NEWS. The Department of Health on Saturday, March 13, reports 5,000 new COVID-19 cases, the highest single-day increase since August 26, 2020. Total cases now at 616,611. https://t.co/olWQ4wuXz7 https://t.co/Wh2vrZ66Ct	3433668.0	RT @rapplerdotcom: BREAKING NEWS. The Department of Health on Saturday, March 13, reports 5,000 new COVID-19 cases, the highest single-dayâ€¦	12578.0	True	full
771670	771670	604d9bcf700b83003828eb12	2021-03-14 05:14:44	[]	[]	Sat Mar 13 16:19:25 +0000 2021	[{"text":"TXT","indices":[5,9]}]	[{"url":"https://t.co/4uGFb3Hfn6","expanded_url":"https://www.txtbrazil.com.br/post/os-artistas-red-angel-btob-pentagon-song-minho-txt-e-golden-child-se-juntam-ao-world-cheer-2","display_url":"txtbrazil.com.br/post/os-artistâ€¦","indices":[222,245]}]	[ðŸ“°] #TXT se junta aos artistas BTOB, Pentagon, Song Minho, Golden Child e a torcida organizada "Red Angels" para apresentar o &lt;K-POP Corona Overcome! World Cheer Season 2&gt;, no dia 20 de MarÃ§o Ã s 5h am (BRT)! + ðŸ“Ž: https://t.co/4uGFb3Hfn6 @TXT_members @TXT_bighit https://t.co/dKpFXzuMmS	37567.0	RT @TXT_BR: [ðŸ“°] #TXT se junta aos artistas BTOB, Pentagon, Song Minho, Golden Child e a torcida organizada "Red Angels" para apresentar oâ€¦	5.0	True	full
771671	771671	604d9bcf700b83003828eb1a	2021-03-14 05:14:44	[]	[]	Thu Mar 11 11:16:45 +0000 2021	[]	[{"url":"https://t.co/HBSAUIxSuz","expanded_url":"https://www.dailymaverick.co.za/article/2021-03-08-revealed-the-uk-supported-the-coup-in-bolivia-to-gain-access-to-its-white-gold/","display_url":"dailymaverick.co.za/article/2021-0â€¦","indices":[257,280]}]	Salen a la luz documentos obtenidos por @declassifiedUK que revelan participaciÃ³n de Reino Unido en golpe de Estado de Bolivia, de noviembre 2019, por su interÃ©s en el litio y que su embajada, en La Paz, trajo empresa de ciberseguridad vinculada con la CIA https://t.co/HBSAUIxSuz	1206920.0	RT @evoespueblo: Salen a la luz documentos obtenidos por @declassifiedUK que revelan participaciÃ³n de Reino Unido en golpe de Estado de Bolâ€¦	3278.0	True	full
771672	771672	604d9bcf700b83003828eb44	2021-03-14 05:14:44	[]	[]	Sun Mar 14 04:30:00 +0000 2021	[]	[{"url":"https://t.co/ZKt1mivejq","expanded_url":"https://www.thebetterindia.com/240498/devidas-malegaon-plant-trees-dry-barren-land-green-cover-trees-plantation-maharashtra-him16/","display_url":"thebetterindia.com/240498/devidasâ€¦","indices":[203,226]}]	Devidas Chaudhari, a retired sub-district magistrate from Maharashtra, took up the plantation of native trees in 15 acres of land. The efforts inspired 50,000 people to increase green cover in the area https://t.co/ZKt1mivejq	667801.0	RT @thebetterindia: Devidas Chaudhari, a retired sub-district magistrate from Maharashtra, took up the plantation of native trees in 15 acrâ€¦	112.0	True	full
771673	771673	604d9bd0700b83003828eb58	2021-03-14 05:14:44	[]	[]	Sun Mar 14 02:21:52 +0000 2021	[]	[{"url":"https://t.co/eNLki3z2wP","expanded_url":"https://www.reuters.com/article/us-myanmar-politics-crph-idUSKBN2B50I0","display_url":"reuters.com/article/us-myaâ€¦","indices":[224,247]}]	Myanmar's military junta has some nerve calling pro-democracy protesters â€œcriminalsâ€� on the same day that its security forces kill at least 12 protesters. Seriously? We know who the real criminals are, beginning at the top. https://t.co/eNLki3z2wP https://t.co/btkFKASDCO	442130.0	RT @KenRoth: Myanmar's military junta has some nerve calling pro-democracy protesters â€œcriminalsâ€� on the same day that its security forcesâ€¦	48.0	True	full
771674	771674	604d9bd0700b83003828eb5e	2021-03-14 05:14:44	[]	[{"url":"https://t.co/3XGwfquDs2","expanded_url":"http://KhalidMosque.com","display_url":"KhalidMosque.com","indices":[231,254]}]		[]	[]			GOOD NEWS! Starting Mon March 15, the masjid will open at a reduced capacity of 15%. You must wear your face mask,â€¦ https://t.co/Au93RyBSTl	3254.0	True	full
771675	771675	604d9bd0700b83003828eb74	2021-03-14 05:14:45	[]	[]	Sat Mar 13 10:20:24 +0000 2021	[{"text":"COVID19","indices":[80,88]}]	[{"url":"https://t.co/I7aFSbhmy9","expanded_url":"http://xhtxs.cn/3UJrQn","display_url":"xhtxs.cn/3UJrQn","indices":[94,117]}]	Ugandan President Yoweri Museveni said refugees in the country will all receive #COVID19 jabs https://t.co/I7aFSbhmy9 https://t.co/vouTFdHw38	12506025.0	RT @XHNews: Ugandan President Yoweri Museveni said refugees in the country will all receive #COVID19 jabs https://t.co/I7aFSbhmy9 https://tâ€¦	342.0	True	full
771676	771676	604d9bd0700b83003828eb8a	2021-03-14 05:14:45	[]	[]	Thu Mar 11 13:08:17 +0000 2021	[]	[{"url":"https://t.co/1YdzrHTsrn","expanded_url":"https://go.latoken.com/4oc","display_url":"go.latoken.com/4oc","indices":[228,251]}]	We'll be rewarding 1600 coins ($100) each to 2 lucky $SONO buyers in the @Sono_Coin Snapshot Giveaway ðŸ’° Do: âœ… Buy and hold minimum 100 SONO tokens on LATOKEN. ðŸ“· 2 snapshots to be taken between today and Mar 15. Get $SONO now: https://t.co/1YdzrHTsrn https://t.co/IvqZhRszUV	145356.0	RT @latokens: We'll be rewarding 1600 coins ($100) each to 2 lucky $SONO buyers in the @Sono_Coin Snapshot Giveaway ðŸ’° Do: âœ… Buy and hold mâ€¦	2.0	True	full
771677	771677	604d9bd0700b83003828eb92	2021-03-14 05:14:45	[{"text":"COVID19","indices":[45,53]}]	[{"url":"https://t.co/Hca8Gm10zo","expanded_url":"https://assets.publishing.service.gov.uk/government/uploads/system/uploads/attachment_data/file/945978/S0921_Factors_contributing_to_risk_of_SARS_18122020.pdf","display_url":"assets.publishing.service.gov.uk/government/uplâ€¦","indices":[213,236]}]		[]	[]			â€œlittle evidence of outdoor transmission for #COVID19, influenza or other respiratory virusesâ€� Read the lengthy pâ€¦ https://t.co/WB2g7TbIHA	416.0	True	full
771678	771678	604d9bd0700b83003828eb9c	2021-03-14 05:14:45	[]	[]	Sat Mar 13 22:40:40 +0000 2021	[]	[{"url":"https://t.co/9qbJYIqjdu","expanded_url":"https://thecovidblog.com/2021/03/11/polish-doctor-who-mocked-anti-vaxxers-while-getting-shot-on-camera-dead-two-weeks-later/","display_url":"thecovidblog.com/2021/03/11/polâ€¦","indices":[119,142]}]	Polish doctor who mocked "anti-vaxxers" while getting Pfizer mRNA shot on camera dead two weeks later - The COVID Blog https://t.co/9qbJYIqjdu	2727.0	RT @DemonHunters2: Polish doctor who mocked "anti-vaxxers" while getting Pfizer mRNA shot on camera dead two weeks later - The COVID Blog hâ€¦	118.0	True	full
771679	771679	604d9bd0700b83003828eba2	2021-03-14 05:14:45	[]	[{"url":"https://t.co/vf9wpsGSTT","expanded_url":"http://SirensStickerCo.Etsy.com","display_url":"SirensStickerCo.Etsy.com","indices":[216,239]},{"url":"https://t.co/GgXkQwM5k7","expanded_url":"http://asirensneverland.com","display_url":"asirensneverland.com","indices":[244,267]}]		[]	[]			@funkyhutuk Hi! I'm Noelle! I have art prints and stickers available on my Etsy! Plus 20% off and free shipping! Iâ€¦ https://t.co/QY6TQcdtQr	1060.0	True	full
771680	771680	604d9bd0700b83003828ebac	2021-03-14 05:14:45	[]	[]	Sun Mar 14 02:21:52 +0000 2021	[]	[{"url":"https://t.co/eNLki3z2wP","expanded_url":"https://www.reuters.com/article/us-myanmar-politics-crph-idUSKBN2B50I0","display_url":"reuters.com/article/us-myaâ€¦","indices":[224,247]}]	Myanmar's military junta has some nerve calling pro-democracy protesters â€œcriminalsâ€� on the same day that its security forces kill at least 12 protesters. Seriously? We know who the real criminals are, beginning at the top. https://t.co/eNLki3z2wP https://t.co/btkFKASDCO	442134.0	RT @KenRoth: Myanmar's military junta has some nerve calling pro-democracy protesters â€œcriminalsâ€� on the same day that its security forcesâ€¦	52.0	True	full
771681	771681	604d9bd0700b83003828ebb6	2021-03-14 05:14:45	[]	[]	Sat Mar 13 14:30:07 +0000 2021	[{"text":"FBI","indices":[0,4]},{"text":"s","indices":[197,199]}]	[{"url":"https://t.co/t8G7LO4hxu","expanded_url":"http://tips.fbi.gov","display_url":"tips.fbi.gov","indices":[137,160]},{"url":"https://t.co/5JkcA1qjcU","expanded_url":"https://www.fbi.gov/wanted/capitol-violence/","display_url":"fbi.gov/wanted/capitolâ€¦","indices":[251,274]}]	#FBI is still seeking info from the public about ppl involved in assaults on members of the media on Jan 6. Call 1-800-CALL-FBI or visit https://t.co/t8G7LO4hxu to submit tips. Below are AOM photo #s 192, 193 &amp; 194. Additional photos available at https://t.co/5JkcA1qjcU https://t.co/gbl0dXbsGZ	168522.0	RT @FBIWFO: #FBI is still seeking info from the public about ppl involved in assaults on members of the media on Jan 6. Call 1-800-CALL-FBIâ€¦	538.0	True	full
771682	771682	604d9bd1700b83003828ebc8	2021-03-14 05:14:46	[]	[]	Sat Mar 13 15:32:49 +0000 2021	[]	[{"url":"https://t.co/xAXkiy0qxV","expanded_url":"https://covid19.ontariohealth.ca/","display_url":"covid19.ontariohealth.ca","indices":[193,216]}]	Only 7,878 people have booked appointments at Toronto's mass vaccination clinics (which are open for people 80+ from next Wed). There are 133,000 appointments available. You can book here: https://t.co/xAXkiy0qxV	9205.0	RT @mcquillanator: Only 7,878 people have booked appointments at Toronto's mass vaccination clinics (which are open for people 80+ from nexâ€¦	244.0	True	full
771683	771683	604d9bd1700b83003828ebda	2021-03-14 05:14:46	[]	[]	Sun Mar 14 02:21:52 +0000 2021	[]	[{"url":"https://t.co/eNLki3z2wP","expanded_url":"https://www.reuters.com/article/us-myanmar-politics-crph-idUSKBN2B50I0","display_url":"reuters.com/article/us-myaâ€¦","indices":[224,247]}]	Myanmar's military junta has some nerve calling pro-democracy protesters â€œcriminalsâ€� on the same day that its security forces kill at least 12 protesters. Seriously? We know who the real criminals are, beginning at the top. https://t.co/eNLki3z2wP https://t.co/btkFKASDCO	442130.0	RT @KenRoth: Myanmar's military junta has some nerve calling pro-democracy protesters â€œcriminalsâ€� on the same day that its security forcesâ€¦	695.0	True	full
771684	771684	604d9bd1700b83003828ec00	2021-03-14 05:14:46	[]	[]	Sun Mar 14 04:59:42 +0000 2021	[{"text":"RegeneraciÃ³nMx","indices":[0,15]}]	[{"url":"https://t.co/s2Z2GLSI3C","expanded_url":"https://regeneracion.mx/vacuna-desarrollada-en-mexico-podria-combatir-variantes-de-covid/","display_url":"regeneracion.mx/vacuna-desarroâ€¦","indices":[148,171]}]	#RegeneraciÃ³nMx | La Universidad de QuerÃ©taro desarrollÃ³ una vacuna contra Covid-19Â y si avanza bien, en 2022 se estarÃ­a aplicando a los mexicanos https://t.co/s2Z2GLSI3C	87254.0	RT @RegeneracionMx: #RegeneraciÃ³nMx | La Universidad de QuerÃ©taro desarrollÃ³ una vacuna contra Covid-19Â y si avanza bien, en 2022 se estarâ€¦	11.0	True	full
771685	771685	604d9bd1700b83003828ec10	2021-03-14 05:14:46	[]	[]	Sun Mar 14 01:55:14 +0000 2021	[{"text":"SEC","indices":[28,32]},{"text":"XRP","indices":[107,111]},{"text":"Ripple","indices":[138,145]},{"text":"security","indices":[215,224]},{"text":"XRPCommunity","indices":[237,250]},{"text":"crypto","indices":[251,258]},{"text":"cryptocurrencies","indices":[259,276]}]	[{"url":"https://t.co/v4NO9P4pmp","expanded_url":"https://twitter.com/RoslynLayton/status/1370105751956512776","display_url":"twitter.com/RoslynLayton/sâ€¦","indices":[277,300]}]	.@Forbes Maximum hypocrisy: #SEC suing to dismiss case from investors by claiming that it's not clear that #XRP is a security while suing #Ripple for saying that they should have known seven years ago that XRP is a #security. Shameless! #XRPCommunity #crypto #cryptocurrencies https://t.co/v4NO9P4pmp	14687.0	RT @gregkidd: .@Forbes Maximum hypocrisy: #SEC suing to dismiss case from investors by claiming that it's not clear that #XRP is a securityâ€¦	136.0	True	full
771686	771686	604d9bd1700b83003828ec12	2021-03-14 05:14:46	[]	[]	Sat Mar 13 11:53:00 +0000 2021	[]	[{"url":"https://t.co/xHOTPVaWE5","expanded_url":"https://www.itv.com/news/westcountry/2021-03-12/nine-people-die-amid-exmouth-care-home-covid-outbreak","display_url":"itv.com/news/westcountâ€¦","indices":[239,262]}]	9 dead after Covid-19 outbreak at a care home in Devon. No cases for 1 year â€œuntil residents became unwell in February.â€� â€œAll nine people who died were residents, and all residents had received the first dose of the vaccine in January.â€� https://t.co/xHOTPVaWE5	322.0	RT @mgscarsbrook: 9 dead after Covid-19 outbreak at a care home in Devon. No cases for 1 year â€œuntil residents became unwell in February.â€�â€¦	202.0	True	full
771687	771687	604d9bd1700b83003828ec32	2021-03-14 05:14:47	[]	[]	Sun Mar 14 02:21:52 +0000 2021	[]	[{"url":"https://t.co/eNLki3z2wP","expanded_url":"https://www.reuters.com/article/us-myanmar-politics-crph-idUSKBN2B50I0","display_url":"reuters.com/article/us-myaâ€¦","indices":[224,247]}]	Myanmar's military junta has some nerve calling pro-democracy protesters â€œcriminalsâ€� on the same day that its security forces kill at least 12 protesters. Seriously? We know who the real criminals are, beginning at the top. https://t.co/eNLki3z2wP https://t.co/btkFKASDCO	442130.0	RT @KenRoth: Myanmar's military junta has some nerve calling pro-democracy protesters â€œcriminalsâ€� on the same day that its security forcesâ€¦	127.0	True	full
771688	771688	604d9bd2700b83003828ec50	2021-03-14 05:14:47	[]	[]	Sun Mar 14 02:17:51 +0000 2021	[{"text":"ENVtuber","indices":[264,273]}]	[{"url":"https://t.co/Cx0g4uwDQf","expanded_url":"http://twitch.tv/iiCharming","display_url":"twitch.tv/iiCharming","indices":[176,199]}]	ðŸ’€FIVE NIGHTS AT FREDDY'S SPECIAL STREAMðŸ’€ It's finally here! I will be having a FNAF: Help Wanted in VR as we reached one of our sub goals! ðŸ“…When: March 15 @ 5PM EST ðŸ§­Where: https://t.co/Cx0g4uwDQf There will also be jump scare sound alerts to redeem for bits! #ENVtuber https://t.co/9h37cqkKsy	224.0	RT @iiCharming: ðŸ’€FIVE NIGHTS AT FREDDY'S SPECIAL STREAMðŸ’€ It's finally here! I will be having a FNAF: Help Wanted in VR as we reached one oâ€¦	183.0	True	full
771689	771689	604d9bd2700b83003828ec6e	2021-03-14 05:14:47	[]	[]	Fri Mar 12 19:45:08 +0000 2021	[{"text":"HealthIT","indices":[36,45]},{"text":"HIE","indices":[148,152]},{"text":"telehealth","indices":[153,164]},{"text":"HIPAA","indices":[165,171]},{"text":"cybersecurity","indices":[172,186]},{"text":"interoperability","indices":[187,204]},{"text":"digitalhealth","indices":[205,219]},{"text":"healthIT","indices":[220,229]},{"text":"ValueBasedCare","indices":[230,245]},{"text":"EHRs","indice…	[{"url":"https://t.co/KEEZGD0l0y","expanded_url":"http://ow.ly/QgDu50xMp49","display_url":"ow.ly/QgDu50xMp49","indices":[261,284]}]	Register for these Upcoming Virtual #HealthIT Events: @DirectTrustorg @azaraDRVS @MROCorp @1sthcc @Linguamatics @LuminaHP @ONC_HealthIT &amp; more #HIE #telehealth #HIPAA #cybersecurity #interoperability #digitalhealth #healthIT #ValueBasedCare #EHRs #COVID19 https://t.co/KEEZGD0l0y https://t.co/SnRffMuhPK	12586.0	RT @healthitanswers: Register for these Upcoming Virtual #HealthIT Events: @DirectTrustorg @azaraDRVS @MROCorp @1sthcc @Linguamatics @Lumiâ€¦	14627.0	True	full
771690	771690	604d9bd2700b83003828ec7e	2021-03-14 05:14:48	[]	[]	Sun Mar 14 04:34:25 +0000 2021	[{"text":"Covid19","indices":[81,89]},{"text":"ProtÃ©geteYProtegeALosDemÃ¡s","indices":[116,143]}]	[{"url":"https://t.co/xKV0Lf1Y0E","expanded_url":"https://bit.ly/3vlWy6C","display_url":"bit.ly/3vlWy6C","indices":[91,114]}]	Buenas noches, comparto el informe diario de la situaciÃ³n de la Ciudad frente al #Covid19 https://t.co/xKV0Lf1Y0E #ProtÃ©geteYProtegeALosDemÃ¡s https://t.co/4K8oSwTqAI	1557009.0	RT @Claudiashein: Buenas noches, comparto el informe diario de la situaciÃ³n de la Ciudad frente al #Covid19 https://t.co/xKV0Lf1Y0E #Protâ€¦	103.0	True	full
771691	771691	604d9bd2700b83003828ec82	2021-03-14 05:14:48	[]	[]	Wed Mar 10 13:08:23 +0000 2021	[{"text":"DeFi","indices":[204,209]},{"text":"blockchain","indices":[210,221]},{"text":"Finance","indices":[222,230]}]	[{"url":"https://t.co/gPFkbut6Wv","expanded_url":"https://chainge-finance.medium.com/experience-flexibility-100-security-with-chainge-future-dex-918e003f2bb3","display_url":"chainge-finance.medium.com/experience-fleâ€¦","indices":[233,256]}]	Are you ready to experience true financial freedom &amp; guaranteed safety? If your answers to these questions are yes, then you need to check out our upcoming Future DEX and its amazing capabilities. #DeFi #blockchain #Finance https://t.co/gPFkbut6Wv	24448.0	RT @FinanceChainge: Are you ready to experience true financial freedom &amp; guaranteed safety? If your answers to these questions are yes, thâ€¦	16.0	True	full
771692	771692	604d9bd2700b83003828ec90	2021-03-14 05:14:48	[]	[{"url":"https://t.co/mWBxq11igo","expanded_url":"https://youtu.be/nuImolF9cvE","display_url":"youtu.be/nuImolF9cvE","indices":[186,209]}]		[]	[]			Here is some fun for you: 15 year-old me in 1987 participating in a tae kwon do demo. Iâ€™m after the 4-directional bâ€¦ https://t.co/OlanOoEyEL	1361.0	True	full
771693	771693	604d9bd2700b83003828eca4	2021-03-14 05:14:48	[]	[]	Sat Mar 13 17:17:00 +0000 2021	[{"text":"Iran","indices":[40,45]}]	[{"url":"https://t.co/5skx3VmDA4","expanded_url":"https://www.iranfocus.com/en/human-rights/46525-sale-of-inmates-a-new-form-of-trade-by-irans-government/","display_url":"iranfocus.com/en/human-rightâ€¦","indices":[178,201]}]	Sale of Inmates, a New Form of Trade by #Iranâ€™s Government The regime takes advantage of prisoners as cheap labor to advance its various initiatives and pocket massive revenue. https://t.co/5skx3VmDA4	81819.0	RT @HeshmatAlavi: Sale of Inmates, a New Form of Trade by #Iranâ€™s Government The regime takes advantage of prisoners as cheap labor to advâ€¦	269.0	True	full
771694	771694	604d9bd2700b83003828ecb2	2021-03-14 05:14:48	[]	[]	Sun Mar 14 05:12:14 +0000 2021	[]	[{"url":"https://t.co/L8oFZ1m4VJ","expanded_url":"https://twitter.com/abcnews/status/1370964270180040709","display_url":"twitter.com/abcnews/statusâ€¦","indices":[119,142]}]	Even allowing for the fact that Australia doesnâ€™t need this as urgently as other countries... still amazing. Hopeless. https://t.co/L8oFZ1m4VJ	851.0	RT @ABillionSuns: Even allowing for the fact that Australia doesnâ€™t need this as urgently as other countries... still amazing. Hopeless. htâ€¦	220.0	True	full
771695	771695	604d9bd2700b83003828ecb4	2021-03-14 05:14:48	[]	[{"url":"https://t.co/0k5hJuHtSr","expanded_url":"https://www.fastcompany.com/90494347/american-billionaires-have-gotten-280-billion-richer-since-the-start-of-the-covid-19-pandemic","display_url":"fastcompany.com/90494347/ameriâ€¦","indices":[81,104]},{"url":"https://t.co/yUgDENenV6","expanded_url":"https://justthenews.com/government/congress/media-outlet-receives-85-million-stimulus-funds-doesnt…		[]	[]			@TheTweetOfGod LOTS of $ WENT 2ðŸ˜ˆ-RECOVER IT+GIVE IT 2 OPPRESSED 1â€™S &lt;50K/YEAR https://t.co/0k5hJuHtSrâ€¦ https://t.co/rLgiDcyVId	32.0	True	full
771696	771696	604d9bd3700b83003828ece0	2021-03-14 05:14:49	[]	[]	Sun Mar 14 03:49:11 +0000 2021	[]	[{"url":"https://t.co/yhm7GV8zvi","expanded_url":"https://twitter.com/TimesNow/status/1370939045388251137","display_url":"twitter.com/TimesNow/statuâ€¦","indices":[174,197]}]	PCR Test no longer needed to attend Kumbh Mela in Uttarakhand ! - thanks to New CM @TIRATHSRAWAT ji. Kudos to all those who raised their voices. Yato dharmastato jayah | https://t.co/yhm7GV8zvi	34555.0	RT @AgentSaffron: PCR Test no longer needed to attend Kumbh Mela in Uttarakhand ! - thanks to New CM @TIRATHSRAWAT ji. Kudos to all thoseâ€¦	399.0	True	full
771697	771697	604d9bd3700b83003828ecec	2021-03-14 05:14:49	[]	[]	Sat Mar 13 16:30:08 +0000 2021	[]	[{"url":"https://t.co/IN7s2kvONd","expanded_url":"https://bit.ly/3cqpy4K","display_url":"bit.ly/3cqpy4K","indices":[199,222]}]	A Toronto laundromat owner has raised more than $1,000 to help those struggling with the cost of cleaning their clothes during the pandemic â€” something she says is more common than many might think. https://t.co/IN7s2kvONd	603092.0	RT @CBCToronto: A Toronto laundromat owner has raised more than $1,000 to help those struggling with the cost of cleaning their clothes durâ€¦	1159.0	True	full
771698	771698	604d9bd3700b83003828ecf2	2021-03-14 05:14:49	[]	[]	Sat Mar 13 18:26:42 +0000 2021	[{"text":"Airdrop","indices":[180,188]},{"text":"Crypto","indices":[189,196]},{"text":"Airdrops","indices":[197,206]},{"text":"cryptocurrency","indices":[207,222]},{"text":"giveaway","indices":[223,232]}]	[{"url":"https://t.co/AUzqs8f8yQ","expanded_url":"https://t.me/Rewardiqabot?start=r0970317767","display_url":"t.me/Rewardiqabot?sâ€¦","indices":[108,131]}]	ðŸš€ Airdrop: Rewardiqa ðŸ’° Value: $ 105 ðŸ‘¥ Referral: $ 35 ðŸ’¸ 15 + 5 REW â�° 2 minutes Talk with the telegram bot: https://t.co/AUzqs8f8yQ ðŸ“– Step-by-step guide: ðŸ”¹ Do some social tasks #Airdrop #Crypto #Airdrops #cryptocurrency #giveaway https://t.co/jt6EddFWOK	206791.0	RT @CryptoTownEU: ðŸš€ Airdrop: Rewardiqa ðŸ’° Value: $ 105 ðŸ‘¥ Referral: $ 35 ðŸ’¸ 15 + 5 REW â�° 2 minutes Talk with the telegram bot: https://t.co/â€¦	23.0	True	full
771699	771699	604d9bd4700b83003828ed2c	2021-03-14 05:14:49	[]	[]	Fri Mar 12 01:30:00 +0000 2021	[{"text":"covid19","indices":[96,104]},{"text":"healthcareheroes","indices":[192,209]},{"text":"WearAMask","indices":[210,220]}]	[{"url":"https://t.co/RCopBQI8xi","expanded_url":"https://www.google.com/amp/s/www.wvnews.com/news/wvnews/mannington-fire-chief-dies-after-battle-with-covid-19-pneumonia/article_43c8f014-89de-5db3-8c9c-45ea4b9d2744.amp.html","display_url":"google.com/amp/s/www.wvneâ€¦","indices":[221,244]}]	James â€œJimmyâ€� Moran, 52yo Fire Chief and 1st Responder, Mannington Fire Department, WV, died of #covid19 1/13. He loved hunting, fishing and golfing and had served the community for 16 years. #healthcareheroes #WearAMask https://t.co/RCopBQI8xi https://t.co/pj7zXvlbJg	23749.0	RT @CTZebra: James â€œJimmyâ€� Moran, 52yo Fire Chief and 1st Responder, Mannington Fire Department, WV, died of #covid19 1/13. He loved huntinâ€¦	251.0	True	full
771700	771700	604d9bd4700b83003828ed52	2021-03-14 05:14:50	[]	[]	Sun Mar 14 04:16:37 +0000 2021	[]	[{"url":"https://t.co/VYQ9VgOUZa","expanded_url":"https://www.realclearpolitics.com/video/2020/04/08/dr_birx_unlike_some_countries_if_someone_dies_with_covid-19_we_are_counting_that_as_a_covid-19_death.html","display_url":"realclearpolitics.com/video/2020/04/â€¦","indices":[256,279]}]	I've seen absolutely no evidence that this policy has changed - the guidance was and has remained that if someone tests positive with COVID and then dies of any cause, it's counted as a COVID death. Vaccine deaths, though, are carefully investigated... https://t.co/VYQ9VgOUZa	16385.0	RT @jhaskinscabrera: I've seen absolutely no evidence that this policy has changed - the guidance was and has remained that if someone testâ€¦	303.0	True	full
771701	771701	604d9bd4700b83003828ed5c	2021-03-14 05:14:50	[{"text":"Covid19","indices":[32,40]},{"text":"SinMurosNoticias","indices":[156,173]}]	[{"url":"https://t.co/nP4YYed7lk","expanded_url":"https://bit.ly/2ORLZr8","display_url":"bit.ly/2ORLZr8","indices":[175,198]}]		[]	[]			ðŸ¦ ðŸš¨ Con 56,323 casos positivos a #Covid19, la @SSALUDVeracruz confirmÃ³ que la prÃ³xima semana iniciarÃ¡ el proceso deâ€¦ https://t.co/Lg8YaPDWXS	3283.0	True	full
771702	771702	604d9bd5700b83003828ed96	2021-03-14 05:14:51	[]	[]	Sun Mar 14 00:03:52 +0000 2021	[{"text":"Honduras","indices":[71,80]}]	[{"url":"https://t.co/QdXa0jUn5h","expanded_url":"http://www.innercitypress.com/untested3MRLfiledpgausicp031321.html","display_url":"innercitypress.com/untested3MRLfiâ€¦","indices":[238,261]}]	Where's the photo of you / @AntonioGuterres doing a grip-and-grin with #Honduras' narco-president JOH even as in the same Manhattan you live in a mansion in he is shown in @SDNYLIVE trial(s) to take bribes from narco-traffickers? Resign: https://t.co/QdXa0jUn5h https://t.co/W1K4wvtOLR	82335.0	RT @innercitypress: Where's the photo of you / @AntonioGuterres doing a grip-and-grin with #Honduras' narco-president JOH even as in the saâ€¦	1328.0	True	full
771703	771703	604d9bd5700b83003828ed9a	2021-03-14 05:14:51	[]	[]	Sat Mar 13 14:37:48 +0000 2021	[]	[{"url":"https://t.co/7vP8VkUdfo","expanded_url":"http://zpr.io/RpN4E","display_url":"zpr.io/RpN4E","indices":[131,154]}]	El drama de las embarazadas en Formosa que se esconden de la PolicÃ­a para no perder a sus bebÃ©s llegÃ³ a los medios internacionales https://t.co/7vP8VkUdfo	5249363.0	RT @todonoticias: El drama de las embarazadas en Formosa que se esconden de la PolicÃ­a para no perder a sus bebÃ©s llegÃ³ a los medios internâ€¦	150.0	True	full
771704	771704	604d9bd5700b83003828eda4	2021-03-14 05:14:51	[{"text":"offer","indices":[51,57]},{"text":"Maldives","indices":[145,154]},{"text":"tourists","indices":[182,191]},{"text":"safety","indices":[222,229]},{"text":"hotels","indices":[254,261]}]	[{"url":"https://t.co/8zmrgQKO6t","expanded_url":"https://bit.ly/3teVWxS","display_url":"bit.ly/3teVWxS","indices":[230,253]}]		[]	[]			Accor launches generous â€˜Recharge in the Maldivesâ€™ #offer Accor launches generous 'Recharge in the Maldives' offerâ€¦ https://t.co/QKCmpMwTp4	7.0	True	full
771705	771705	604d9bd5700b83003828edaa	2021-03-14 05:14:51	[]	[]	Sun Mar 14 05:13:12 +0000 2021	[]	[{"url":"https://t.co/4eUf7FTk6V","expanded_url":"https://twitter.com/BEVHOWARD40/status/1370965141014056960","display_url":"twitter.com/BEVHOWARD40/stâ€¦","indices":[226,249]}]	The White House Press Corps complain because President Biden uses AF1 to fly home. WTF? No complaints from them when the former guy was spending over 3 Million every week to fly to mar -a-lago during the season. Fuck them. https://t.co/4eUf7FTk6V	27573.0	RT @BEVHOWARD40: The White House Press Corps complain because President Biden uses AF1 to fly home. WTF? No complaints from them when theâ€¦	3826.0	True	full
771706	771706	604d9bd5700b83003828edb2	2021-03-14 05:14:51	[]	[]	Fri Mar 12 18:00:07 +0000 2021	[]	[{"url":"https://t.co/h4JmU80OCF","expanded_url":"https://www.nbcnews.com/politics/congress/massive-investigation-doj-seeks-more-time-prepare-capitol-riot-cases-n1260942","display_url":"nbcnews.com/politics/congrâ€¦","indices":[256,279]}]	320 charged. 900 search warrants. 15,000 hours of surveillance tape. And they're not done. Fed prosecutors are seeking 60-day delays on Capitol riot cases, calling the probe "likely the most complex investigation ever prosecuted by the Dept. of Justice." https://t.co/h4JmU80OCF	1165272.0	RT @kylegriffin1: 320 charged. 900 search warrants. 15,000 hours of surveillance tape. And they're not done. Fed prosecutors are seeking 6â€¦	3177.0	True	full
771707	771707	604d9bd5700b83003828edca	2021-03-14 05:14:51	[]	[]	Sat Mar 13 18:45:04 +0000 2021	[]	[{"url":"https://t.co/sXvaq3DGf2","expanded_url":"https://blog.electkevinkiley.com/its-on-2/","display_url":"blog.electkevinkiley.com/its-on-2/","indices":[245,268]}]	Well, â�¦@GavinNewsomâ�© Once again, YOU GOT IT WRONG. You being RECALLED is not â€œA Power Grab,â€� Itâ€™s a POWER RETURN... TO THE PEOPLE OF CALIFORNIA: Like my 92 yr old mom whose last year of her life couldnâ€™t go to her church because YOU closed it. https://t.co/sXvaq3DGf2	880811.0	RT @RobSchneider: Well, â�¦@GavinNewsomâ�© Once again, YOU GOT IT WRONG. You being RECALLED is not â€œA Power Grab,â€� Itâ€™s a POWER RETURN... TO Tâ€¦	79.0	True	full
771708	771708	604d9bd5700b83003828edcc	2021-03-14 05:14:51	[]	[]	Sat Mar 13 16:49:08 +0000 2021	[]	[{"url":"https://t.co/evzk7f6myg","expanded_url":"https://twitter.com/joshtpm/status/1370374150343290889","display_url":"twitter.com/joshtpm/statusâ€¦","indices":[143,166]}]	A short thread fact check of the very odd @nytimes and @washingtonpost attempts to credit Trump for President Bidenâ€™s vaccine rollout success. https://t.co/evzk7f6myg	2005443.0	RT @JoyAnnReid: A short thread fact check of the very odd @nytimes and @washingtonpost attempts to credit Trump for President Bidenâ€™s vacciâ€¦	2259.0	True	full
771709	771709	604d9bd6700b83003828eddc	2021-03-14 05:14:51	[]	[]	Fri Mar 12 08:23:16 +0000 2021	[]	[{"url":"https://t.co/lmNTk9vzPM","expanded_url":"https://www.dailymail.co.uk/news/article-9352119/Oklahoma-latest-state-remove-COVID-19-restrictions.html","display_url":"dailymail.co.uk/news/article-9â€¦","indices":[191,214]}]	ðŸ‘‡Oklahoma the latest US State to remove ALL Covid 19 Restrictions, from today: "The standard for normal cannot be zero cases. In Oklahoma, the standard for normal is freedom," says Governor https://t.co/lmNTk9vzPM	22319.0	RT @T4Recovery: ðŸ‘‡Oklahoma the latest US State to remove ALL Covid 19 Restrictions, from today: "The standard for normal cannot be zero caseâ€¦	4841.0	True	full
771710	771710	604d9bd6700b83003828ede2	2021-03-14 05:14:51	[]	[]	Sat Mar 13 14:43:34 +0000 2021	[{"text":"COVIDisAirborne","indices":[112,128]}]	[{"url":"https://t.co/9pM13k6bYl","expanded_url":"https://twitter.com/trishgreenhalgh/status/1370724767116967940","display_url":"twitter.com/trishgreenhalgâ€¦","indices":[213,236]}]	Key to understanding the failure to provide respiratory protective equipment to HCWs was/is the focus on AGPs. #COVIDisAirborne and warrants N95/P2 level respirators for all HCWs interacting with covid patients. https://t.co/9pM13k6bYl	1013.0	RT @AndrewHewat: Key to understanding the failure to provide respiratory protective equipment to HCWs was/is the focus on AGPs. #COVIDisAiâ€¦	1565.0	True	full
771711	771711	604d9bd6700b83003828ede6	2021-03-14 05:14:52	[]	[]	Sun Mar 14 04:52:39 +0000 2021	[]	[{"url":"https://t.co/it4Nuj3uG5","expanded_url":"http://bit.ly/3bJubrm","display_url":"bit.ly/3bJubrm","indices":[187,210]}]	AmÃ©rica Latina es la economÃ­a mÃ¡s golpeada del mundo por la pandemia, con cerca del 30% de los fallecimientos, y donde la pobreza ha retrocedido a los niveles de 1990 Por @carmens_silva https://t.co/it4Nuj3uG5 HILO [1/10] https://t.co/n1SWwJe3LF	369618.0	RT @elpais_america: AmÃ©rica Latina es la economÃ­a mÃ¡s golpeada del mundo por la pandemia, con cerca del 30% de los fallecimientos, y dondeâ€¦	1450.0	True	full
771712	771712	604d9bd6700b83003828edea	2021-03-14 05:14:52	[]	[]	Sat Mar 13 20:26:00 +0000 2021	[{"text":"Iran","indices":[0,5]},{"text":"coronavirus","indices":[74,86]}]	[{"url":"https://t.co/skKVwkaafl","expanded_url":"https://english.mojahedin.org/i/iran-coronavirus-news-230700-deaths-20210313","display_url":"english.mojahedin.org/i/iran-coronavâ€¦","indices":[205,228]}]	#Iran Coronavirus Update More than 230,700 people have died of the novel #coronavirus in 518 cities checkered across all of Iran's 31 provinces, according to the Iranian opposition PMOI/MEK. Full Report https://t.co/skKVwkaafl https://t.co/Ky1PDjxglj	14655.0	RT @Mojahedineng: #Iran Coronavirus Update More than 230,700 people have died of the novel #coronavirus in 518 cities checkered across allâ€¦	269.0	True	full
771713	771713	604d9bd6700b83003828ee2c	2021-03-14 05:14:52	[]	[]	Sun Mar 14 02:00:19 +0000 2021	[{"text":"yoyoma","indices":[229,236]},{"text":"berkshire","indices":[237,247]}]	[{"url":"https://t.co/icbYd64j1a","expanded_url":"http://boston25.com/3lfcNxL","display_url":"boston25.com/3lfcNxL","indices":[256,279]}]	Yo-Yo Ma brightened the days of some MA residents Saturday when he gave an impromptu performance after receiving his second dose of the COVID-19 vaccine at Berkshire Community College. Take a listen to his beautiful performance! #yoyoma #berkshire STORY: https://t.co/icbYd64j1a https://t.co/VJ1AIfEQPr	339770.0	RT @boston25: Yo-Yo Ma brightened the days of some MA residents Saturday when he gave an impromptu performance after receiving his second dâ€¦	2790.0	True	full
771714	771714	604d9bd6700b83003828ee34	2021-03-14 05:14:52	[{"text":"FOR_TREASUREMAKER","indices":[38,56]},{"text":"íŠ¸ë©”ì—�ê²Œ_ë³´ë‚´ëŠ”_ì‚¬íƒ•ì�€_ë‹¹ë�„120","indices":[62,81]},{"text":"ì¤€ê·œ","indices":[83,86]},{"text":"JUNKYU","indices":[87,94]},{"text":"TREASURE","indices":[96,105]},{"text":"íŠ¸ë ˆì €","indices":[106,110]},{"text":"TREASUREMAKER","indices":[111,125]}]	[{"url":"https://t.co/EWP1N9MLg5","expanded_url":"https://www.instagram.com/p/CMYxQeqnBBr/?igshid=1ru6b8y5a7s2a","display_url":"instagram.com/p/CMYxQeqnBBr/â€¦","indices":[150,173]}]		[]	[]			[ðŸŽ¥] Treasure Makers Twitter Update [#FOR_TREASUREMAKERðŸ�­ðŸ’Ž] #íŠ¸ë©”ì—�ê²Œ_ë³´ë‚´ëŠ”_ì‚¬íƒ•ì�€_ë‹¹ë�„120% #ì¤€ê·œ #JUNKYU #TREASURE #íŠ¸ë ˆì €â€¦ https://t.co/uD2kGQ4PgP	3.0	True	full
771715	771715	604d9bd7700b83003828ee50	2021-03-14 05:14:53	[]	[]	Sun Mar 14 05:13:09 +0000 2021	[]	[{"url":"https://t.co/E0aySqB3NO","expanded_url":"https://www.nbcmiami.com/news/local/south-florida-reps-split-along-party-lines-on-covid-relief-bill/2393593/","display_url":"nbcmiami.com/news/local/souâ€¦","indices":[263,286]}]	@RepMariaSalazar @SBAgov @HSBCgop @HouseSmallBiz South Florida Reps. Split Along Party Lines on COVID Relief Bill All three South Florida Republican members of Congress voted against the reconciliation bill, but Democratic Congresswoman Lois Frankel voted for it https://t.co/E0aySqB3NO	1230.0	RT @AlizaCortes1: @RepMariaSalazar @SBAgov @HSBCgop @HouseSmallBiz South Florida Reps. Split Along Party Lines on COVID Relief Bill All thrâ€¦	1230.0	True	full
771716	771716	604d9bd7700b83003828ee56	2021-03-14 05:14:53	[]	[]	Sat Mar 13 09:18:04 +0000 2021	[]	[{"url":"https://t.co/zHFvYByYhI","expanded_url":"http://goldcountrymedia.com/go/1577fc977ef25","display_url":"goldcountrymedia.com/go/1577fc977efâ€¦","indices":[256,279]}]	Placer-Lincoln kicks off spring football w/ a BANG! 95 points between the 2 longtime rivals. Why it meant so much to players &amp; coaches after a wild day of COVID cancellations @ZebraFootball14 @FootballHillmen @PlacerAthletics @jtwilliss @MartinHaswell https://t.co/zHFvYByYhI	805.0	RT @NMPecoraro: Placer-Lincoln kicks off spring football w/ a BANG! 95 points between the 2 longtime rivals. Why it meant so much to playerâ€¦	201.0	True	full
771717	771717	604d9bd7700b83003828ee60	2021-03-14 05:14:53	[]	[]	Sun Mar 14 05:01:10 +0000 2021	[]	[{"url":"https://t.co/4c2Pajch8c","expanded_url":"https://cnn.it/3ldEp6t","display_url":"cnn.it/3ldEp6t","indices":[169,192]}]	ðŸ˜· Masks save lives ðŸ˜· Masks can help protect pandemic gains ðŸ˜· Masks safeguard even the vaccinated ðŸ˜· Masks are a sign of respect ðŸ˜· Masks will help the US return to normal https://t.co/4c2Pajch8c	53209956.0	RT @CNN: ðŸ˜· Masks save lives ðŸ˜· Masks can help protect pandemic gains ðŸ˜· Masks safeguard even the vaccinated ðŸ˜· Masks are a sign of respect ðŸ˜· Mâ€¦	24.0	True	full
771718	771718	604d9bd7700b83003828ee7c	2021-03-14 05:14:53	[]	[]	Thu Mar 11 03:45:34 +0000 2021	[]	[{"url":"https://t.co/ZVLhIwV51y","expanded_url":"https://www.nejm.org/doi/full/10.1056/NEJMc2101667","display_url":"nejm.org/doi/full/10.10â€¦","indices":[235,258]}]	Quien ya tuvo COVID-19 muestra una alta respuesta inmune despuÃ©s de solo una dosis de vacuna de ARNm. De hecho, con la segunda dosis la respuesta ya casi no aumenta. Parece que quien ya tuvo COVID 19 requiere sÃ³lo una dosis de vacuna. https://t.co/ZVLhIwV51y	270121.0	RT @doctormacias: Quien ya tuvo COVID-19 muestra una alta respuesta inmune despuÃ©s de solo una dosis de vacuna de ARNm. De hecho, con la seâ€¦	225.0	True	full
771719	771719	604d9bd8700b83003828eeb2	2021-03-14 05:14:53	[]	[{"url":"https://t.co/z2thCUoJ35","expanded_url":"https://phlebotomytechnicianprogram.org/l-a-coronavirus-report-42-new-deaths-and-793-new-confirmed-cases-as-hospitalizations-drop-under","display_url":"phlebotomytechnicianprogram.org/l-a-coronaviruâ€¦","indices":[145,168]}]		[]	[]			L.A. Coronavirus Report: 42 New Deaths And 793 New Confirmed Cases, As Hospitalizations Drop Under 1,000 For Very Fâ€¦ https://t.co/XFqoB71H4v	10.0	True	full
771720	771720	604d9bd8700b83003828eeb6	2021-03-14 05:14:54	[]	[]	Sun Mar 14 00:20:00 +0000 2021	[{"text":"COVIDãƒ¼19","indices":[0,9]}]	[{"url":"https://t.co/3Zej3ZFSte","expanded_url":"http://go.shr.lc/3qJ6Ied","display_url":"go.shr.lc/3qJ6Ied","indices":[232,255]}]	#COVIDãƒ¼19 | El mayor cargamento de vacunas contra la Covid-19, un 1.000.000 de dosis del biolÃ³gico Coronavac, de la farmacÃ©utica china Sinovac Life Sciences, llegÃ³ este sÃ¡bado al Aeropuerto Internacional de la Ciudad de MÃ©xicoðŸ‡²ðŸ‡½. https://t.co/3Zej3ZFSte	1972263.0	RT @teleSURtv: #COVIDãƒ¼19 | El mayor cargamento de vacunas contra la Covid-19, un 1.000.000 de dosis del biolÃ³gico Coronavac, de la farmacÃ©â€¦	27.0	True	full
771721	771721	604d9bd8700b83003828eed6	2021-03-14 05:14:54	[]	[]	Sun Mar 14 02:02:36 +0000 2021	[]	[{"url":"https://t.co/gvorMMnMNq","expanded_url":"https://www.biorxiv.org/content/10.1101/2021.03.12.435152v1","display_url":"biorxiv.org/content/10.110â€¦","indices":[127,150]}]	Electro-Metabolic Sensing Through Capillary ATP-Sensitive K+ Channels and Adenosine to Control Cerebral Blood Flow | bioRxiv ðŸ˜® https://t.co/gvorMMnMNq	837.0	RT @Cori_Fain: Electro-Metabolic Sensing Through Capillary ATP-Sensitive K+ Channels and Adenosine to Control Cerebral Blood Flow | bioRxivâ€¦	322.0	True	full
771722	771722	604d9bd8700b83003828eedc	2021-03-14 05:14:54	[]	[]	Sun Mar 14 05:05:02 +0000 2021	[{"text":"COVID19","indices":[7,15]},{"text":"education","indices":[66,76]}]	[{"url":"https://t.co/1915GSkmfy","expanded_url":"http://on.unesco.org/3pL5cI7","display_url":"on.unesco.org/3pL5cI7","indices":[196,219]}]	Due to #COVID19, two-thirds of poorer countries are cutting their #education budgets at a time when they can least afford to. Education must be at the heart of our recovery efforts at all times: https://t.co/1915GSkmfy https://t.co/5KmLt2bdj8	3435531.0	RT @UNESCO: Due to #COVID19, two-thirds of poorer countries are cutting their #education budgets at a time when they can least afford to.â€¦	3374.0	True	full
771723	771723	604d9bd8700b83003828eee0	2021-03-14 05:14:54	[]	[]	Sun Mar 14 03:55:59 +0000 2021	[]	[{"url":"https://t.co/SyrpLB3YIk","expanded_url":"https://www.wsj.com/articles/the-lockdowns-werent-worth-it-11615485413","display_url":"wsj.com/articles/the-lâ€¦","indices":[253,276]}]	â€œThe coronavirus lockdowns constitute the most extensive attacks on individual freedom in the West since WW2. Yet not a single govâ€™t has published a cost-benefit analysis to justify lockdown policies...perhaps because officials know what it would showâ€� https://t.co/SyrpLB3YIk	39036.0	RT @bhweingarten: â€œThe coronavirus lockdowns constitute the most extensive attacks on individual freedom in the West since WW2. Yet not a sâ€¦	138.0	True	full
771724	771724	604d9bd8700b83003828eee4	2021-03-14 05:14:54	[]	[]	Sat Mar 13 17:01:46 +0000 2021	[{"text":"Mar13Coup","indices":[212,222]},{"text":"WhatsHappeningInMyanmar","indices":[223,247]}]	[{"url":"https://t.co/LLNKkozmfd","expanded_url":"https://youtu.be/OtuOI_iZ8_g","display_url":"youtu.be/OtuOI_iZ8_g","indices":[250,273]}]	The U.S. and allies have stepped up warnings against the Myanmar junta and they promise to restore democracy. The junta is continuing its deadly crackdown on protestors as it killed multiple people nationwide. #Mar13Coup #WhatsHappeningInMyanmar https://t.co/LLNKkozmfd	5896682.0	RT @YourAnonCentral: The U.S. and allies have stepped up warnings against the Myanmar junta and they promise to restore democracy. The juâ€¦	24.0	True	full
771725	771725	604d9bd8700b83003828eee8	2021-03-14 05:14:54	[]	[]	Sun Mar 14 05:00:33 +0000 2021	[]	[{"url":"https://t.co/RFYXTo65aq","expanded_url":"https://bit.ly/2ODtgQ6","display_url":"bit.ly/2ODtgQ6","indices":[119,142]}]	@MintrabajoCol emitiÃ³ una circular en la que establece que estÃ¡ prohibido exigir a trabajadores pruebas de covid-19 âž¡ï¸� https://t.co/RFYXTo65aq	1378934.0	RT @Portafolioco: @MintrabajoCol emitiÃ³ una circular en la que establece que estÃ¡ prohibido exigir a trabajadores pruebas de covid-19 âž¡ï¸� htâ€¦	195.0	True	full
771726	771726	604d9bd8700b83003828eeec	2021-03-14 05:14:54	[]	[]	Sun Mar 14 00:49:30 +0000 2021	[]	[{"url":"https://t.co/0vH3k3c4zM","expanded_url":"https://twitter.com/arkmedic/status/1369390048911761414?s=20","display_url":"twitter.com/arkmedic/statuâ€¦","indices":[133,156]}]	@Ayjchan Mainstream media: "Chimaeric viruses are conspiracy theory, trust Pfizer" Pfizer: "Here's some chimaeric viruses we made" https://t.co/0vH3k3c4zM	764.0	RT @arkmedic: @Ayjchan Mainstream media: "Chimaeric viruses are conspiracy theory, trust Pfizer" Pfizer: "Here's some chimaeric viruses weâ€¦	56.0	True	full
771727	771727	604d9bd9700b83003828ef28	2021-03-14 05:14:55	[]	[{"url":"https://t.co/HyF80VNvyI","expanded_url":"https://www.ketto.org/fundraiser/my-father-is-suffering-from-kidney-renal-failure-we-need-your-help-to-provide-for-his-treatment-343727","display_url":"ketto.org/fundraiser/my-â€¦","indices":[288,311]}]		[]	[]			@Ms_Marmat @SatynaraynMeena @RaoufSwm @VoiceOfYouthSwm My Father is Suffering From Kidney Infection. I need some moâ€¦ https://t.co/kbF05gPzNX	9.0	True	full
771728	771728	604d9bd9700b83003828ef32	2021-03-14 05:14:55	[]	[]	Sat Mar 13 15:08:00 +0000 2021	[]	[{"url":"https://t.co/VxsJURol4U","expanded_url":"https://www.wjbf.com/top-stories/covid-19-relief-bill-includes-5-billion-for-black-farmers/","display_url":"wjbf.com/top-stories/coâ€¦","indices":[243,266]}]	During the campaign, I met with Black farmers whoâ€™ve faced generations of discrimination and are struggling to survive this pandemic. Thatâ€™s why Iâ€™m so proud that the COVID-19 relief bill makes historic investments to right these injustices. https://t.co/VxsJURol4U	937718.0	RT @ReverendWarnock: During the campaign, I met with Black farmers whoâ€™ve faced generations of discrimination and are struggling to surviveâ€¦	103.0	True	full
771729	771729	604d9bd9700b83003828ef3a	2021-03-14 05:14:55	[]	[]	Sat Mar 13 18:34:09 +0000 2021	[{"text":"folklore","indices":[17,26]},{"text":"GRAMMYs","indices":[86,94]}]	[{"url":"https://t.co/VgqeuxHdiG","expanded_url":"https://open.spotify.com/album/1pzvBxYgT6OVwJLtHkrdQK?si=6KyIVwcZS-yNQ53m47C5aA&utm_source=copy-link","display_url":"open.spotify.com/album/1pzvBxYgâ€¦","indices":[141,164]}]	ðŸ“ˆ Taylor Swift's #folklore has returned to the Top 15 on US iTunes chart ahead of the #GRAMMYs Taylor currently has 2 albums in the Top 15. https://t.co/VgqeuxHdiG	13949.0	RT @TSwiftFTC: ðŸ“ˆ Taylor Swift's #folklore has returned to the Top 15 on US iTunes chart ahead of the #GRAMMYs Taylor currently has 2 albumâ€¦	1417.0	True	full
771730	771730	604d9bd9700b83003828ef3c	2021-03-14 05:14:55	[{"text":"Robles","indices":[26,33]},{"text":"Robles","indices":[77,84]},{"text":"CatedralDeNotreDame","indices":[240,260]},{"text":"ReconstrucciÃ³n","indices":[261,276]}]	[{"url":"https://t.co/e8X0nShrJG","expanded_url":"https://construyenpais.com/?p=17720","display_url":"construyenpais.com/?p=17720","indices":[216,239]}]		[]	[]			El largo camino de varios #Robles: del bosque a la aguja de Notre Dame - Los #Robles serÃ¡n destinados a la base deâ€¦ https://t.co/JmkMdxgXrR	4800.0	True	full
771731	771731	604d9bd9700b83003828ef44	2021-03-14 05:14:55	[]	[]	Sun Mar 14 02:28:03 +0000 2021	[{"text":"HIV","indices":[163,167]}]	[{"url":"https://t.co/KUpBw0OZrm","expanded_url":"https://journals.plos.org/plosbiology/article?id=10.1371/journal.pbio.1002251","display_url":"journals.plos.org/plosbiology/arâ€¦","indices":[253,276]}]	I see there is a circulating concern here that SARS-CoV-2 will mutate into a more virulent virus from vaccines. That is not what usually happens. The reason that #HIV researchers/physicians think about mutations/variants a lot is that HIV's polymerase https://t.co/KUpBw0OZrm	21975.0	RT @MonicaGandhi9: I see there is a circulating concern here that SARS-CoV-2 will mutate into a more virulent virus from vaccines. That isâ€¦	8850.0	True	full
771732	771732	604d9bd9700b83003828ef4c	2021-03-14 05:14:56	[]	[]	Sat Mar 13 23:09:38 +0000 2021	[]	[{"url":"https://t.co/QIDdUjrw5o","expanded_url":"https://covid.cdc.gov/covid-data-tracker/#vaccinations","display_url":"covid.cdc.gov/covid-data-traâ€¦","indices":[159,182]}]	The CDC just reported an absolutely massive 4,575,496 doses administered yesterday. Obliterating the daily record by roughly 1,600,000 million!! Wow wow wow. https://t.co/QIDdUjrw5o	13726.0	RT @TimFullerton: The CDC just reported an absolutely massive 4,575,496 doses administered yesterday. Obliterating the daily record by rougâ€¦	1.0	True	full
771733	771733	604d9bda700b83003828ef6a	2021-03-14 05:14:56	[]	[]	Sat Mar 13 20:32:22 +0000 2021	[{"text":"B117","indices":[10,15]}]	[{"url":"https://t.co/3vrGMJbNDY","expanded_url":"https://twitter.com/drericding/status/1370815325269286917","display_url":"twitter.com/drericding/staâ€¦","indices":[124,147]}]	6) Ignore #B117 surging in the US and worldwide at your own risk. A surge in April is extremely likely coming. Prepare now. https://t.co/3vrGMJbNDY	446815.0	RT @DrEricDing: 6) Ignore #B117 surging in the US and worldwide at your own risk. A surge in April is extremely likely coming. Prepare now.â€¦	15139.0	True	full
771734	771734	604d9bda700b83003828ef84	2021-03-14 05:14:56	[]	[]	Sun Mar 14 03:50:21 +0000 2021	[{"text":"Japan","indices":[0,6]},{"text":"Chinese","indices":[15,23]},{"text":"Japan","indices":[49,55]},{"text":"Olympics","indices":[77,86]},{"text":"vaccines","indices":[126,135]},{"text":"China","indices":[250,256]}]	[{"url":"https://t.co/j9FNIV2HVW","expanded_url":"https://www.ntd.com/japan-rejects-chinese-vaccine-for-olympics_580818.html","display_url":"ntd.com/japan-rejects-â€¦","indices":[257,280]}]	#Japan Rejects #Chinese Vaccine for Olympics As #Japan prepares to host the #Olympics, it says it wonâ€™t provide Chinese-made #vaccines to participants of the games. The International Olympic Committee already accepted an offer to buy vaccines from #China https://t.co/j9FNIV2HVW	59118.0	RT @IndoPac_Info: #Japan Rejects #Chinese Vaccine for Olympics As #Japan prepares to host the #Olympics, it says it wonâ€™t provide Chinese-â€¦	44.0	True	full
771735	771735	604d9bda700b83003828ef8a	2021-03-14 05:14:56	[]	[]	Wed Mar 10 13:08:23 +0000 2021	[{"text":"DeFi","indices":[204,209]},{"text":"blockchain","indices":[210,221]},{"text":"Finance","indices":[222,230]}]	[{"url":"https://t.co/gPFkbut6Wv","expanded_url":"https://chainge-finance.medium.com/experience-flexibility-100-security-with-chainge-future-dex-918e003f2bb3","display_url":"chainge-finance.medium.com/experience-fleâ€¦","indices":[233,256]}]	Are you ready to experience true financial freedom &amp; guaranteed safety? If your answers to these questions are yes, then you need to check out our upcoming Future DEX and its amazing capabilities. #DeFi #blockchain #Finance https://t.co/gPFkbut6Wv	24448.0	RT @FinanceChainge: Are you ready to experience true financial freedom &amp; guaranteed safety? If your answers to these questions are yes, thâ€¦	0.0	True	full
771736	771736	604d9bdb700b83003828efde	2021-03-14 05:14:57	[]	[]	Sat Mar 13 17:00:01 +0000 2021	[]	[{"url":"https://t.co/fqIbMukDnd","expanded_url":"http://bit.ly/2OoM1qF","display_url":"bit.ly/2OoM1qF","indices":[141,164]}]	Senadora del PAN acusa que â€œAMLO usa un chÃ­charoâ€� para que â€œle soplenâ€� las respuestas en las maÃ±aneras; se burlan de sus mentiras en redes https://t.co/fqIbMukDnd	148283.0	RT @Revolucion3_0: Senadora del PAN acusa que â€œAMLO usa un chÃ­charoâ€� para que â€œle soplenâ€� las respuestas en las maÃ±aneras; se burlan de susâ€¦	187.0	True	full
771737	771737	604d9bdb700b83003828efe4	2021-03-14 05:14:57	[]	[]	Sat Mar 13 18:19:53 +0000 2021	[]	[{"url":"https://t.co/DPDFlg4U45","expanded_url":"https://bit.ly/3lbpQQX","display_url":"bit.ly/3lbpQQX","indices":[134,157]}]	The science behind the catastrophic consequences of thoughtless human intervention in the Covid-19 pandemic. Read full document here: https://t.co/DPDFlg4U45 https://t.co/TISexYqyTq	8841.0	RT @GVDBossche: The science behind the catastrophic consequences of thoughtless human intervention in the Covid-19 pandemic. Read full docuâ€¦	221.0	True	full
771738	771738	604d9bdb700b83003828efe6	2021-03-14 05:14:57	[]	[]	Sun Mar 14 00:47:02 +0000 2021	[]	[{"url":"https://t.co/cpUbVG0DP1","expanded_url":"https://www.barstoolsports.com/blog/3353490/hes-baaaaccckkkkk-its-so-damn-awesome-that-rick-pitino-made-the-ncaa-tournament-and-will-be-a-coaching-a-16-seed","display_url":"barstoolsports.com/blog/3353490/hâ€¦","indices":[96,119]}]	It's So Damn Awesome That Rick Pitino Made The NCAA Tournament And Will Be A Coaching A 16 Seed https://t.co/cpUbVG0DP1 https://t.co/Aj3nShV1Ik	2796866.0	RT @barstoolsports: It's So Damn Awesome That Rick Pitino Made The NCAA Tournament And Will Be A Coaching A 16 Seed https://t.co/cpUbVG0DP1â€¦	833.0	True	full
771739	771739	604d9bdb700b83003828efea	2021-03-14 05:14:58	[]	[]	Sun Mar 14 02:21:52 +0000 2021	[]	[{"url":"https://t.co/eNLki3z2wP","expanded_url":"https://www.reuters.com/article/us-myanmar-politics-crph-idUSKBN2B50I0","display_url":"reuters.com/article/us-myaâ€¦","indices":[224,247]}]	Myanmar's military junta has some nerve calling pro-democracy protesters â€œcriminalsâ€� on the same day that its security forces kill at least 12 protesters. Seriously? We know who the real criminals are, beginning at the top. https://t.co/eNLki3z2wP https://t.co/btkFKASDCO	442134.0	RT @KenRoth: Myanmar's military junta has some nerve calling pro-democracy protesters â€œcriminalsâ€� on the same day that its security forcesâ€¦	11.0	True	full
771740	771740	604d9bdb700b83003828efee	2021-03-14 05:14:58	[]	[]	Sun Mar 14 05:07:07 +0000 2021	[]	[{"url":"https://t.co/vWpnG2Pj74","expanded_url":"https://www.nytimes.com/2021/03/13/world/europe/russia-stalin-exile.html","display_url":"nytimes.com/2021/03/13/worâ€¦","indices":[240,263]}]	Some 1500 "children of the [Soviet] gulag" want to return to their original home in Moscow, but the Kremlin, more eager to spotlight the glories of Russia's past than its uglier episodes, isn't providing them the financial means they need. https://t.co/vWpnG2Pj74 https://t.co/5EmRTUhhcj	442130.0	RT @KenRoth: Some 1500 "children of the [Soviet] gulag" want to return to their original home in Moscow, but the Kremlin, more eager to spoâ€¦	27.0	True	full
771741	771741	604d9bdb700b83003828eff0	2021-03-14 05:14:58	[]	[]	Wed Mar 10 04:30:00 +0000 2021	[{"text":"ChuryeollieShoppe_PreOrder","indices":[0,27]}]	[{"url":"https://t.co/TGbvMaC2Mr","expanded_url":"https://forms.gle/5xhPeXDWxH2mkWq5A","display_url":"forms.gle/5xhPeXDWxH2mkWâ€¦","indices":[233,256]}]	#ChuryeollieShoppe_PreOrder NORMAL ETA Unsealed, Sealed Albums (including Kihno) DOO: 04/15/2021 DOP: 04/17/2021 ETA June 2021 More than a month DOP ðŸ˜� Other details are in the form ðŸ¤� If you have questions, reply to this thread! https://t.co/TGbvMaC2Mr	805.0	RT @churyeollie_sh: #ChuryeollieShoppe_PreOrder NORMAL ETA Unsealed, Sealed Albums (including Kihno) DOO: 04/15/2021 DOP: 04/17/2021 ETA Jâ€¦	5.0	True	full
771742	771742	604d9bdb700b83003828eff2	2021-03-14 05:14:58	[]	[]	Sun Mar 14 02:32:34 +0000 2021	[]	[{"url":"https://t.co/XYnAuYHxOF","expanded_url":"https://j.mp/38DZsKl","display_url":"j.mp/38DZsKl","indices":[129,152]}]	Especial lapatilla | ImÃ¡genes: La consecuencia de unos "carnavales flexibles", colapso sanitario en Caracas a causa del Covid-19 https://t.co/XYnAuYHxOF	2175896.0	RT @AlbertoRavell: Especial lapatilla | ImÃ¡genes: La consecuencia de unos "carnavales flexibles", colapso sanitario en Caracas a causa delâ€¦	5569.0	True	full
771743	771743	604d9bdb700b83003828eff6	2021-03-14 05:14:58	[]	[]	Sat Mar 13 06:05:17 +0000 2021	[]	[{"url":"https://t.co/J7mjtAWzZH","expanded_url":"http://instagram.com/syafriezkey_bybellas","display_url":"instagram.com/syafriezkey_byâ€¦","indices":[184,207]}]	ðŸŒ»GIVEAWAY PRETTTYðŸŒ» STOPPP!!!! SI LAWA YANG SEDANG TENGOKðŸ™ˆ simple giveaway for youðŸ˜� 1 winner will get a ðŸ‘‘Quenna pleated skirtðŸ‘‘ from @syafinazmazmyðŸ˜† 1. Follow @syafinazmazmy &amp; ig https://t.co/J7mjtAWzZH 2. Comment your fav colourðŸ‘€ðŸ’ƒðŸ�» ðŸ�ƒEnd 15/3 at 8pmðŸ�ƒ https://t.co/9xU7NHyZSD	1085.0	RT @pencintatedyy: ðŸŒ»GIVEAWAY PRETTTYðŸŒ» STOPPP!!!! SI LAWA YANG SEDANG TENGOKðŸ™ˆ simple giveaway for youðŸ˜� 1 winner will get a ðŸ‘‘Quenna pleatedâ€¦	116.0	True	full
771744	771744	604d9bdb700b83003828effc	2021-03-14 05:14:58	[]	[]	Fri Mar 12 16:20:07 +0000 2021	[]	[{"url":"https://t.co/a8YWsg2Ueh","expanded_url":"http://ow.ly/HGIc50DXmMC","display_url":"ow.ly/HGIc50DXmMC","indices":[173,196]}]	â€œI just donâ€™t understand why we couldnâ€™t have waited another four to six weeks [to reopen] and gotten another 10, 15, 20% people vaccinated â€” including restaurant workers." https://t.co/a8YWsg2Ueh	10207.0	RT @justupthepike: â€œI just donâ€™t understand why we couldnâ€™t have waited another four to six weeks [to reopen] and gotten another 10, 15, 20â€¦	1074.0	True	full
771745	771745	604d9bdb700b83003828f000	2021-03-14 05:14:58	[]	[]	Tue Oct 13 09:45:57 +0000 2020	[]	[{"url":"https://t.co/kUVyAUwVdO","expanded_url":"https://twitter.com/Manhattanplanet/status/1309267188516302854?s=20","display_url":"twitter.com/Manhattanplaneâ€¦","indices":[64,87]},{"url":"https://t.co/ZROR4Q4GzJ","expanded_url":"https://twitter.com/Manhattanplanet/status/1313961604032143361?s=2","display_url":"twitter.com/Manhattanplaneâ€¦","indices":[135,158]},{"url":"https://t.co/BGheW2F0Ej…	RecopilaciÃ³n hilos: Hiloâž¡ï¸� agenda 2030, lo que esconde https://t.co/kUVyAUwVdO Hiloâž¡ï¸� manipulaciÃ³n mundial falsa pandemia https://t.co/ZROR4Q4GzJ Hiloâž¡ï¸�inmigraciÃ³n ilegal como nunca habÃ­as visto https://t.co/BGheW2F0Ej	11527.0	RT @Manhattanplanet: RecopilaciÃ³n hilos: Hiloâž¡ï¸� agenda 2030, lo que esconde https://t.co/kUVyAUwVdO Hiloâž¡ï¸� manipulaciÃ³n mundial fâ€¦	308.0	True	full
771746	771746	604d9bdb700b83003828f018	2021-03-14 05:14:58	[]	[{"url":"https://t.co/aiozoCXNqa","expanded_url":"https://www.yahoo.com/sports/5-biggest-decisions-facing-the-ncaa-mens-tournament-selection-committee-171620456.html","display_url":"yahoo.com/sports/5-biggeâ€¦","indices":[224,247]}]		[]	[]			Strong overview of what the Committee is looking at by @JeffEisenberg on @YahooSports. Who are No. 1 seeds? What arâ€¦ https://t.co/cvT5FHBexr	166617.0	True	full
771747	771747	604d9bdb700b83003828f01c	2021-03-14 05:14:58	[]	[]	Sun Mar 14 05:05:02 +0000 2021	[{"text":"COVID19","indices":[7,15]},{"text":"education","indices":[66,76]}]	[{"url":"https://t.co/1915GSkmfy","expanded_url":"http://on.unesco.org/3pL5cI7","display_url":"on.unesco.org/3pL5cI7","indices":[196,219]}]	Due to #COVID19, two-thirds of poorer countries are cutting their #education budgets at a time when they can least afford to. Education must be at the heart of our recovery efforts at all times: https://t.co/1915GSkmfy https://t.co/5KmLt2bdj8	3435531.0	RT @UNESCO: Due to #COVID19, two-thirds of poorer countries are cutting their #education budgets at a time when they can least afford to.â€¦	5987.0	True	full
771748	771748	604d9bdc700b83003828f06a	2021-03-14 05:14:59	[]	[]	Sun Mar 14 02:21:52 +0000 2021	[]	[{"url":"https://t.co/eNLki3z2wP","expanded_url":"https://www.reuters.com/article/us-myanmar-politics-crph-idUSKBN2B50I0","display_url":"reuters.com/article/us-myaâ€¦","indices":[224,247]}]	Myanmar's military junta has some nerve calling pro-democracy protesters â€œcriminalsâ€� on the same day that its security forces kill at least 12 protesters. Seriously? We know who the real criminals are, beginning at the top. https://t.co/eNLki3z2wP https://t.co/btkFKASDCO	442130.0	RT @KenRoth: Myanmar's military junta has some nerve calling pro-democracy protesters â€œcriminalsâ€� on the same day that its security forcesâ€¦	38.0	True	full
771749	771749	604d9bdc700b83003828f07a	2021-03-14 05:14:59	[]	[]	Sat Mar 13 22:22:06 +0000 2021	[{"text":"BREAKING","indices":[0,9]}]	[{"url":"https://t.co/CBybyUFF7w","expanded_url":"https://northernontario.ctvnews.ca/sudbury-hospital-declares-second-active-outbreak-in-separate-wing-1.5346359","display_url":"northernontario.ctvnews.ca/sudbury-hospitâ€¦","indices":[208,231]}]	#BREAKING In addition to the COVID-19 outbreak declared on the sixth floor at Health Sciences North (HSN) yesterday, officials have now declared an outbreak on the fourth floor of the hospitalâ€™s south tower. https://t.co/CBybyUFF7w	26107.0	RT @CTVNewsNorthern: #BREAKING In addition to the COVID-19 outbreak declared on the sixth floor at Health Sciences North (HSN) yesterday, oâ€¦	83.0	True	full
771750	771750	604d9bdc700b83003828f08e	2021-03-14 05:14:59	[]	[]	Sun Mar 14 05:13:02 +0000 2021	[]	[{"url":"https://t.co/ayIBWnCzhg","expanded_url":"https://nyti.ms/3ld7XRu","display_url":"nyti.ms/3ld7XRu","indices":[194,217]}]	Because of the pandemic (and their advancing age), we might have seen some of the finest actors of a generation, including Judi Dench, Maggie Smith and Ian McKellen, for the last time on stage. https://t.co/ayIBWnCzhg	49617206.0	RT @nytimes: Because of the pandemic (and their advancing age), we might have seen some of the finest actors of a generation, including Judâ€¦	41.0	True	full
771751	771751	604d9bdd700b83003828f09c	2021-03-14 05:14:59	[]	[]	Sun Mar 14 03:21:00 +0000 2021	[{"text":"TAEMIN","indices":[186,193]},{"text":"íƒœë¯¼","indices":[194,197]},{"text":"ãƒ†ãƒŸãƒ³","indices":[198,202]}]	[{"url":"https://t.co/1wix7BLBzD","expanded_url":"https://www.instagram.com/p/CMYUOcYhxO0/?igshid=1neoc13zeoijj","display_url":"instagram.com/p/CMYUOcYhxO0/â€¦","indices":[137,160]},{"url":"https://t.co/LgUxuaLY1z","expanded_url":"https://instagram.fcgk9-2.fna.fbcdn.net/v/t51.2885-15/fr/e15/s1080x1080/160033053_464194721440585_4999683955423992853_n.jpg?tp=1&_nc_ht=instagram.fcgk9-2.fna.fbcdn.net&…	210314 prudentialsingapore IG For 10 min each day, Taemin works on his squats. Why? Itâ€™s fun. Itâ€™s easy. And he can do them anywhere. https://t.co/1wix7BLBzD https://t.co/LgUxuaLY1z #TAEMIN #íƒœë¯¼ #ãƒ†ãƒŸãƒ³ @SHINee https://t.co/tyLivT4vHW	733.0	RT @healingTaem_2: 210314 prudentialsingapore IG For 10 min each day, Taemin works on his squats. Why? Itâ€™s fun. Itâ€™s easy. And he can doâ€¦	98.0	True	full
771752	771752	604d9bdd700b83003828f0c0	2021-03-14 05:15:00	[]	[]	Thu Mar 11 08:46:24 +0000 2021	[{"text":"CKB","indices":[37,41]},{"text":"BinanceSmartChain","indices":[219,237]},{"text":"Trump","indices":[250,256]},{"text":"Chill","indices":[257,263]},{"text":"COVID","indices":[264,270]},{"text":"COVID19","indices":[271,279]}]	[{"url":"https://t.co/cntE82xxfd","expanded_url":"https://www.binance.com/en/register?ref=RGZIAWT3","display_url":"binance.com/en/register?reâ€¦","indices":[172,195]}]	Binance Will Distribute $30000 Worth #CKB to all new users only if you still not joined binance create with our link and Get 20% Discount all trade as well Discount Link https://t.co/cntE82xxfd Retweet Tag friends #BinanceSmartChain New Airdrop #Trump #Chill #COVID #COVID19 https://t.co/XsP5nlPHuw	8780.0	RT @CryptoSignls365: Binance Will Distribute $30000 Worth #CKB to all new users only if you still not joined binance create with our link aâ€¦	8.0	True	full
771753	771753	604d9bdd700b83003828f0ce	2021-03-14 05:15:00	[]	[]	Sun Mar 14 00:00:01 +0000 2021	[]	[{"url":"https://t.co/LaDjPajXP8","expanded_url":"https://bit.ly/38zXqLi","display_url":"bit.ly/38zXqLi","indices":[241,264]}]	Penn. Lt. Gov. Fetterman: "If Hobby Lobby is paying $15 an hour, how the fuck is that progressive...? If South Dakota voted to legalize weed, how is that progressive to say, 'Why are we ruining people's criminal records for using a plant?'" https://t.co/LaDjPajXP8	1165370.0	RT @kylegriffin1: Penn. Lt. Gov. Fetterman: "If Hobby Lobby is paying $15 an hour, how the fuck is that progressive...? If South Dakota votâ€¦	288.0	True	full
771754	771754	604d9bdd700b83003828f0d2	2021-03-14 05:15:00	[]	[{"url":"https://t.co/bC3e17Tnq0","expanded_url":"https://www.news18.com/news/india/fresh-curbs-in-mumbai-soon-govt-mulls-micro-lockdown-containment-zones-as-covid-19-infections-rise-3531866.html","display_url":"news18.com/news/india/freâ€¦","indices":[211,234]}]		[]	[]			Chief Minister Uddhav Thackeray ordered hotels and restaurants in the state to ensure strict adherence to Covid-19â€¦ https://t.co/tEiG6iT5mC	4570262.0	True	full
771755	771755	604d9bdd700b83003828f0d4	2021-03-14 05:15:00	[{"text":"ResumenSemanal","indices":[0,15]},{"text":"SomosFronteraViva","indices":[180,198]}]	[{"url":"https://t.co/NoLA0DqPCJ","expanded_url":"https://www.fronteraviva.com/venezuela-se-acerca-a-una-condicion-critica-con-los-casos-de-covid-19/","display_url":"fronteraviva.com/venezuela-se-aâ€¦","indices":[200,223]}]		[]	[]			#ResumenSemanal ðŸ‡»ðŸ‡ªðŸš¨ En Venezuela, las cifras oficiales de contagios por Covid-19 siguen siendo sospechosamente bajaâ€¦ https://t.co/U5ZFiuLpfk	3928.0	True	full
771756	771756	604d9bdd700b83003828f0d6	2021-03-14 05:15:00	[{"text":"COVID_19","indices":[72,81]},{"text":"LaPandemiaQueNosTocÃ³","indices":[223,244]}]	[{"url":"https://t.co/opptf53d1b","expanded_url":"https://cutt.ly/W6O00C","display_url":"cutt.ly/W6O00C","indices":[245,268]}]		[]	[]			El Gobierno de @NicolasMaduro omitiÃ³ desde el inicio de la pandemia del #COVID_19 la divulgaciÃ³n de un boletÃ­n epidâ€¦ https://t.co/zdR5nMQuNb	821012.0	True	full
771757	771757	604d9bdd700b83003828f0de	2021-03-14 05:15:00	[{"text":"NotaDelDia","indices":[72,83]},{"text":"NoticiasDeChiapas","indices":[85,103]},{"text":"COVID19","indices":[105,113]}]	[{"url":"https://t.co/OfamQctpAC","expanded_url":"https://bit.ly/2Q3d9Mv","display_url":"bit.ly/2Q3d9Mv","indices":[131,154]}]		[]	[]			Reporta Chiapas 18 casos nuevos y un deceso de COVID-19 @SSaludChiapas #NotaDelDia #NoticiasDeChiapas #COVID19â€¦ https://t.co/EPdbz46TH0	3133.0	True	full
771758	771758	604d9bdd700b83003828f0e6	2021-03-14 05:15:00	[]	[{"url":"https://t.co/tcwJAXCZ2n","expanded_url":"https://tv5.espn.com/nba/story/_/id/31060268","display_url":"tv5.espn.com/nba/story/_/idâ€¦","indices":[141,164]}]		[]	[]			Gasol has already missed three games, spanning back to before the All-Star break, because of a violation of the NBAâ€¦ https://t.co/bli5Gm0ljf	229828.0	True	full
771759	771759	604d9bdd700b83003828f0e8	2021-03-14 05:15:00	[{"text":"Qatar","indices":[78,84]},{"text":"COVID19","indices":[85,93]},{"text":"MiddleEast","indices":[94,105]},{"text":"Export","indices":[106,113]},{"text":"BusinessNews","indices":[114,127]},{"text":"Banking","indices":[128,136]},{"text":"RealEstate","indices":[138,149]},{"text":"StockMarket","indices":[150,162]},{"text":"LNG","indices":[163,167]},{"text":"Investment","indices":[168,179]},{"…	[{"url":"https://t.co/xWKtau9VAv","expanded_url":"https://thepeninsulaqatar.com/issues/The-Peninsula-Business","display_url":"thepeninsulaqatar.com/issues/The-Penâ€¦","indices":[199,222]}]		[]	[]			Read today's edition of The Peninsula Business (Mar 14) for latest updates on #Qatar #COVID19 #MiddleEast #Exportâ€¦ https://t.co/HAxC0g2ARr	52868.0	True	full
771760	771760	604d9bdd700b83003828f0f2	2021-03-14 05:15:00	[]	[]	Sat Mar 13 15:05:03 +0000 2021	[{"text":"FBI","indices":[9,13]}]	[{"url":"https://t.co/iL7sD5efWD","expanded_url":"http://tips.fbi.gov","display_url":"tips.fbi.gov","indices":[117,140]}]	Help the #FBI capture the rest of the individuals who took part in the January 6 violence at the U.S. Capitol. Visit https://t.co/iL7sD5efWD if you have information regarding this participant. When you leave a tip, refer to photo 192. https://t.co/IjZsxd6LRN	3307788.0	RT @FBI: Help the #FBI capture the rest of the individuals who took part in the January 6 violence at the U.S. Capitol. Visit https://t.co/â€¦	56.0	True	full
771761	771761	604d9bdd700b83003828f0fa	2021-03-14 05:15:00	[]	[]	Sun Mar 14 05:07:07 +0000 2021	[]	[{"url":"https://t.co/vWpnG2Pj74","expanded_url":"https://www.nytimes.com/2021/03/13/world/europe/russia-stalin-exile.html","display_url":"nytimes.com/2021/03/13/worâ€¦","indices":[240,263]}]	Some 1500 "children of the [Soviet] gulag" want to return to their original home in Moscow, but the Kremlin, more eager to spotlight the glories of Russia's past than its uglier episodes, isn't providing them the financial means they need. https://t.co/vWpnG2Pj74 https://t.co/5EmRTUhhcj	442134.0	RT @KenRoth: Some 1500 "children of the [Soviet] gulag" want to return to their original home in Moscow, but the Kremlin, more eager to spoâ€¦	20.0	True	full
771762	771762	604d9bdd700b83003828f0fe	2021-03-14 05:15:00	[]	[]	Thu Mar 11 10:00:09 +0000 2021	[{"text":"IATATravelPass","indices":[4,19]},{"text":"Aviation","indices":[140,149]},{"text":"travel","indices":[243,250]}]	[{"url":"https://t.co/PTyEgD9wK4","expanded_url":"https://bit.ly/39O5MyN","display_url":"bit.ly/39O5MyN","indices":[254,277]}]	The #IATATravelPass app can securely hold COVID-19 testing or vaccine info to help travelers meet entry requirements set by countries. ðŸ¤³âœˆï¸� #Aviation is preparing for govts to use a combination of testing &amp; vaccination to re-open borders. #travel ðŸ‘‰ https://t.co/PTyEgD9wK4 https://t.co/2c2rDjQrml	254876.0	RT @IATA: The #IATATravelPass app can securely hold COVID-19 testing or vaccine info to help travelers meet entry requirements set by countâ€¦	5443.0	True	full
771763	771763	604d9bdd700b83003828f10a	2021-03-14 05:15:00	[]	[]	Sun Mar 14 04:10:03 +0000 2021	[]	[{"url":"https://t.co/7VU14DhRru","expanded_url":"https://trib.al/9Ps7Zi4","display_url":"trib.al/9Ps7Zi4","indices":[119,142]}]	Lara Trump is a chairwoman for the Big Dog Ranch Rescue but its president, Lauren Simmons, claims that played no role. https://t.co/7VU14DhRru	1325315.0	RT @thedailybeast: Lara Trump is a chairwoman for the Big Dog Ranch Rescue but its president, Lauren Simmons, claims that played no role. hâ€¦	39.0	True	full
771764	771764	604d9bde700b83003828f116	2021-03-14 05:15:01	[]	[]	Wed Feb 24 14:15:06 +0000 2021	[]	[{"url":"https://t.co/Z0hZJIizLd","expanded_url":"https://amzn.to/33GIztw","display_url":"amzn.to/33GIztw","indices":[186,209]}]	Journal Bookmarks by Novel Notes (Set of 15) - Bullet Journal Inspired Dot Bookmark, Remember More Of What You Read, MADE IN USA, Unique Literary Gifts, Bookworm Gifts, Book Lover Gifts https://t.co/Z0hZJIizLd https://t.co/vuOALVAIUV	4243.0	RT @iMoGalore: Journal Bookmarks by Novel Notes (Set of 15) - Bullet Journal Inspired Dot Bookmark, Remember More Of What You Read, MADE INâ€¦	4243.0	True	full
771765	771765	604d9bde700b83003828f11e	2021-03-14 05:15:01	[]	[]	Sun Mar 14 00:32:33 +0000 2021	[]	[{"url":"https://t.co/GxvJKiLEUQ","expanded_url":"https://www.elfinanciero.com.mx/mundo/el-confinamiento-regresa-a-italia-ante-la-tercera-ola-del-covid-19","display_url":"elfinanciero.com.mx/mundo/el-confiâ€¦","indices":[252,275]}]	A un aÃ±o del primero, regresa el confinamiento estricto a Italia, con escuelas, comercio y restaurantes cerrados. Â¿QuÃ© no escuchÃ¡s mÃ¡s despuÃ©s de un aÃ±o? Entre otras cosas, ya nadie habla de "cuarentena inteligente" ni de "mÃ¡s tests" para evitarlos. https://t.co/GxvJKiLEUQ	54912.0	RT @ernestorr: A un aÃ±o del primero, regresa el confinamiento estricto a Italia, con escuelas, comercio y restaurantes cerrados. Â¿QuÃ© no esâ€¦	794.0	True	full
771766	771766	604d9bde700b83003828f120	2021-03-14 05:15:01	[]	[]	Sun Mar 14 05:01:10 +0000 2021	[]	[{"url":"https://t.co/4c2Pajch8c","expanded_url":"https://cnn.it/3ldEp6t","display_url":"cnn.it/3ldEp6t","indices":[169,192]}]	ðŸ˜· Masks save lives ðŸ˜· Masks can help protect pandemic gains ðŸ˜· Masks safeguard even the vaccinated ðŸ˜· Masks are a sign of respect ðŸ˜· Masks will help the US return to normal https://t.co/4c2Pajch8c	53209958.0	RT @CNN: ðŸ˜· Masks save lives ðŸ˜· Masks can help protect pandemic gains ðŸ˜· Masks safeguard even the vaccinated ðŸ˜· Masks are a sign of respect ðŸ˜· Mâ€¦	28.0	True	full
771767	771767	604d9bde700b83003828f12e	2021-03-14 05:15:01	[]	[]	Tue Mar 09 19:53:01 +0000 2021	[]	[{"url":"https://t.co/XgJCMBYQiI","expanded_url":"https://bit.ly/3qyzEp7","display_url":"bit.ly/3qyzEp7","indices":[249,272]}]	Got questions about the 2nd-gen COVID-19 vaccines developed by @MacGlobalNexus? Immunologist Zhou Xing explains how they work, how researchers mobilized so fast to develop it and why they're creating an inhaled vaccine, rather than an injected one. https://t.co/XgJCMBYQiI	73605.0	RT @McMasterU: Got questions about the 2nd-gen COVID-19 vaccines developed by @MacGlobalNexus? Immunologist Zhou Xing explains how they worâ€¦	17680.0	True	full
771768	771768	604d9bde700b83003828f130	2021-03-14 05:15:01	[]	[{"url":"https://t.co/1QRHef5iOF","expanded_url":"https://english.mathrubhumi.com/news/kerala/suresh-gopi-hospitalised-due-to-pneumonia-amidst-candidate-selection-1.5514888","display_url":"english.mathrubhumi.com/news/kerala/suâ€¦","indices":[178,201]}]		[]	[]			Suresh Gopi hospitalised due to pneumonia amidst candidate selection SG is rumoured to be fielded in Trivandrum/Tâ€¦ https://t.co/bAA70WGGSk	770.0	True	full
771769	771769	604d9bde700b83003828f132	2021-03-14 05:15:01	[]	[]	Sat Mar 13 14:38:41 +0000 2021	[]	[{"url":"https://t.co/oR032GrcKF","expanded_url":"https://www.nytimes.com/interactive/2021/03/13/us/coronavirus-march-summer-peak.html?referringSource=articleShare","display_url":"nytimes.com/interactive/20â€¦","indices":[260,283]}]	Still losing 1,500 lives/day. â€œWhile these trends are starting to head in the right direction, the number of cases, hospitalizations &amp; deaths remain too high and are somber reminders that we must remain vigilant as we work to scale up vaccination effortsâ€� https://t.co/oR032GrcKF	8250.0	RT @bachyns: Still losing 1,500 lives/day. â€œWhile these trends are starting to head in the right direction, the number of cases, hospitalizâ€¦	83.0	True	full
771770	771770	604d9bde700b83003828f134	2021-03-14 05:15:01	[]	[]	Sun Mar 14 01:38:47 +0000 2021	[]	[{"url":"https://t.co/0xg1yzEtJr","expanded_url":"https://twitter.com/gopchairwoman/status/1370811339111817217","display_url":"twitter.com/gopchairwoman/â€¦","indices":[133,156]}]	In your version of Twitter does typing a lie make it come true? Sorry that feature was disabled in 2016. Tweeting will not save you. https://t.co/0xg1yzEtJr	101549.0	RT @mikefarb1: In your version of Twitter does typing a lie make it come true? Sorry that feature was disabled in 2016. Tweeting will not sâ€¦	1811.0	True	full
771771	771771	604d9bde700b83003828f13a	2021-03-14 05:15:01	[]	[]	Sun Mar 14 03:55:01 +0000 2021	[{"text":"NI_KI","indices":[58,64]},{"text":"HEESEUNG","indices":[71,80]},{"text":"SUNOO","indices":[86,92]},{"text":"JAKE","indices":[99,104]},{"text":"JUNGWON","indices":[112,120]},{"text":"SUNGHOON","indices":[127,136]},{"text":"JAY","indices":[144,148]}]	[{"url":"https://t.co/7vlRKrdTJX","expanded_url":"https://www.nehannn.com/group-detail/121.html","display_url":"nehannn.com/group-detail/1â€¦","indices":[239,262]}]	[ðŸ—³] NEHANNN 'K-pop Idol Popularity Ranking' 210314 #5 - #NI_KI #7 - #HEESEUNG #9 - #SUNOO #12 - #JAKE #15 - #JUNGWON #16 - #SUNGHOON #17 - #JAY Keep voting all members into TOP 15 âœ¨ â€” just click the link, then tap the like ðŸ’— button https://t.co/7vlRKrdTJX	12162.0	RT @PRODBY_ENGENE: [ðŸ—³] NEHANNN 'K-pop Idol Popularity Ranking' 210314 #5 - #NI_KI #7 - #HEESEUNG #9 - #SUNOO #12 - #JAKE #15 - #JUNGWONâ€¦	476.0	True	full
771772	771772	604d9bde700b83003828f13c	2021-03-14 05:15:01	[]	[]	Sun Mar 14 01:10:17 +0000 2021	[{"text":"Coronavirus","indices":[0,12]},{"text":"Covid19","indices":[121,129]},{"text":"Vida","indices":[163,168]}]	[{"url":"https://t.co/u3hQ2YzTX8","expanded_url":"https://www.viaje-iniciatico.com/el-verdadero-origen-del-coronavirus/","display_url":"viaje-iniciatico.com/el-verdadero-oâ€¦","indices":[202,225]}]	#Coronavirus ðŸ˜· QuizÃ¡ lo mÃ¡s importante para ti de esta dura y por ello enriquecedora experiencia, sea que cuando pase el #Covid19 recuerdes quiÃ©nes protegieron tu #Vida y la vida de tus seres queridosâ€¦ https://t.co/u3hQ2YzTX8	13384.0	RT @AnaNarraspe: #Coronavirus ðŸ˜· QuizÃ¡ lo mÃ¡s importante para ti de esta dura y por ello enriquecedora experiencia, sea que cuando pase el #â€¦	10769.0	True	full
771773	771773	604d9bde700b83003828f15c	2021-03-14 05:15:01	[]	[]	Sun Mar 14 01:08:13 +0000 2021	[]	[{"url":"https://t.co/ZPPyCOv0mJ","expanded_url":"https://covid.cdc.gov/covid-data-tracker/#vaccination-trends","display_url":"covid.cdc.gov/covid-data-traâ€¦","indices":[170,193]}]	A record 4.575M COVID-19 vaccinations were reported to CDC today, reflecting doses administered over the last several days. (Beating yesterday's previous record by 1.6M) https://t.co/ZPPyCOv0mJ https://t.co/n1DGT11xet	257205.0	RT @ZekeJMiller: A record 4.575M COVID-19 vaccinations were reported to CDC today, reflecting doses administered over the last several daysâ€¦	1193.0	True	full
771774	771774	604d9bde700b83003828f166	2021-03-14 05:15:01	[]	[]	Sun Mar 14 05:13:02 +0000 2021	[]	[{"url":"https://t.co/ayIBWnCzhg","expanded_url":"https://nyti.ms/3ld7XRu","display_url":"nyti.ms/3ld7XRu","indices":[194,217]}]	Because of the pandemic (and their advancing age), we might have seen some of the finest actors of a generation, including Judi Dench, Maggie Smith and Ian McKellen, for the last time on stage. https://t.co/ayIBWnCzhg	49607953.0	RT @nytimes: Because of the pandemic (and their advancing age), we might have seen some of the finest actors of a generation, including Judâ€¦	1392.0	True	full
771775	771775	604d9bde700b83003828f168	2021-03-14 05:15:01	[]	[]	Sun Mar 14 04:32:02 +0000 2021	[]	[{"url":"https://t.co/ULpVCP2nUS","expanded_url":"https://nbcnews.to/3qOMy2m","display_url":"nbcnews.to/3qOMy2m","indices":[201,224]}]	Blind Americans face roadblocks booking online vaccine appointments. â€œThis has been a real rough year for folks with the kinds of disabilities that affect computer and internet use,â€� one expert said. https://t.co/ULpVCP2nUS	8393845.0	RT @NBCNews: Blind Americans face roadblocks booking online vaccine appointments. â€œThis has been a real rough year for folks with the kindâ€¦	4290.0	True	full
771776	771776	604d9bde700b83003828f16a	2021-03-14 05:15:01	[]	[{"url":"https://t.co/P0vJhfgZFj","expanded_url":"https://www.welt.de/politik/deutschland/article228201629/Subventionsbetrug-Corona-Hilfen-fuer-islamische-Extremisten.html","display_url":"welt.de/politik/deutscâ€¦","indices":[159,182]}]		[]	[]			â€žIn EinzelfÃ¤llen besteht der Verdacht der direkten Terrorismusfinanzierungâ€œ hieÃŸ es aus Kreisen der Strafverfolgungâ€¦ https://t.co/TJ2mg7T38N	179.0	True	full
771777	771777	604d9bde700b83003828f180	2021-03-14 05:15:02	[]	[]	Sun Mar 14 02:00:19 +0000 2021	[{"text":"yoyoma","indices":[229,236]},{"text":"berkshire","indices":[237,247]}]	[{"url":"https://t.co/icbYd64j1a","expanded_url":"http://boston25.com/3lfcNxL","display_url":"boston25.com/3lfcNxL","indices":[256,279]}]	Yo-Yo Ma brightened the days of some MA residents Saturday when he gave an impromptu performance after receiving his second dose of the COVID-19 vaccine at Berkshire Community College. Take a listen to his beautiful performance! #yoyoma #berkshire STORY: https://t.co/icbYd64j1a https://t.co/VJ1AIfEQPr	339770.0	RT @boston25: Yo-Yo Ma brightened the days of some MA residents Saturday when he gave an impromptu performance after receiving his second dâ€¦	1359.0	True	full
771778	771778	604d9bdf700b83003828f184	2021-03-14 05:15:02	[{"text":"Carpool","indices":[0,8]},{"text":"Pasay","indices":[9,15]},{"text":"Manila","indices":[22,29]},{"text":"MNATIVIDADSTSTACRUZMANILA","indices":[30,56]},{"text":"splitcosts","indices":[117,128]}]	[{"url":"https://t.co/9v2DwOJ9K7","expanded_url":"https://www.carpoolworld.com/carpool.html?hf=Pasay&hp=NCR&hz=&hc=PHL%2CPH&to=Manila&ws=NCR&wz=&wc=PHL%2CPH&olat=14.5585810&olon=120.9879350&lat=14.6262318&lon=120.9834023&trid=2499783&tridrnd=WkVa9zB9KY&form_language=EN","display_url":"carpoolworld.com/carpool.html?hâ€¦","indices":[129,152]}]		[]	[]			#Carpool #Pasay -&gt; #Manila #MNATIVIDADSTSTACRUZMANILA Work at PM Shift Most of the time time out at 12mn to 1 amâ€¦ https://t.co/DqtNm2hu38	1574.0	True	full
771779	771779	604d9bdf700b83003828f1a0	2021-03-14 05:15:02	[]	[{"url":"https://t.co/uR4r59vT0g","expanded_url":"http://los40es.com/rqsbs1","display_url":"los40es.com/rqsbs1","indices":[181,204]}]		[]	[]			â€˜Together againâ€™, la canciÃ³n con la que Janet Jackson enarbolÃ³ la bandera de la lucha contra el SIDA â�¤ La artistaâ€¦ https://t.co/4yIFyFlrfF	1560851.0	True	full
771780	771780	604d9bdf700b83003828f1aa	2021-03-14 05:15:02	[{"text":"newnormality","indices":[202,215]},{"text":"newnormal2020","indices":[216,230]},{"text":"mask","indices":[231,236]},{"text":"masks","indices":[237,243]},{"text":"facemask","indices":[244,253]},{"text":"facewear","indices":[254,263]}]	[{"url":"https://t.co/9mBpsf1wrV","expanded_url":"https://www.instagram.com/elmarkocinco/","display_url":"instagram.com/elmarkocinco/","indices":[177,200]}]		[]	[]			We all love a cheeky sneak peek and this one is an amazing little snap from our photographer Mark! Super excited toâ€¦ https://t.co/FwxH1E4LIx	3.0	True	full
771781	771781	604d9bdf700b83003828f1b2	2021-03-14 05:15:02	[]	[]	Thu Mar 11 19:33:30 +0000 2021	[{"text":"metastasishigadoypulmon","indices":[217,241]}]	[{"url":"https://t.co/Xf4mHjrmVg","expanded_url":"http://gf.me/u/x2fmr2","display_url":"gf.me/u/x2fmr2","indices":[242,265]}]	Gracias a todos mis ciber amigos de esta hermosa comunidad de Twitter ðŸ¥° por sus mensajes de apoyo y solidaridad ðŸ’ªðŸ¤— la verdad me alegraron el dia, me lo llenaron de colores ðŸŒˆ para seguir adelante, los quiero mucho ðŸ™ŒðŸŽ—ðŸ™� #metastasishigadoypulmon https://t.co/Xf4mHjrmVg	690.0	RT @anataizo: Gracias a todos mis ciber amigos de esta hermosa comunidad de Twitter ðŸ¥° por sus mensajes de apoyo y solidaridad ðŸ’ªðŸ¤— la verdadâ€¦	429.0	True	full
771782	771782	604d9bdf700b83003828f1ca	2021-03-14 05:15:03	[]	[]	Sun Mar 14 05:09:40 +0000 2021	[]	[{"url":"https://t.co/O6nb4PKjOQ","expanded_url":"https://youtu.be/gdZLi9oWNZg","display_url":"youtu.be/gdZLi9oWNZg","indices":[193,216]}]	ðŸš¨ALTO AHÃ� ARMYðŸš¨ ðŸ—£ï¸� La meta es llevar a 'Dynamite' de @BTS_twt al 1 BILLÃ“N antes de los gr4mm_y HOYYYðŸ—£ï¸� FULL STREAM ARMYðŸ¤— SÃ� SE PUEDE ðŸ’œ YA ES EL GRAN DÃ�A ðŸ˜±ðŸ”¥ðŸ”¥ðŸ”¥ Dejen sus SS reproduciendo ðŸ§¨ðŸ‘‡ ðŸ”—https://t.co/O6nb4PKjOQ -ðŸŽ€ https://t.co/blKCogJ5r7	31006.0	RT @ARMYForce_Peru: ðŸš¨ALTO AHÃ� ARMYðŸš¨ ðŸ—£ï¸� La meta es llevar a 'Dynamite' de @BTS_twt al 1 BILLÃ“N antes de los gr4mm_y HOYYYðŸ—£ï¸� FULL STREAM Aâ€¦	56.0	True	full
771783	771783	604d9bdf700b83003828f1cc	2021-03-14 05:15:03	[]	[]	Sat Mar 13 23:55:00 +0000 2021	[]	[{"url":"https://t.co/vdrT3EHO3T","expanded_url":"https://www.mediaite.com/news/stunning-poll-after-1-year-and-500000-deaths-same-number-of-republicans-still-think-threat-of-covid-exaggerated/","display_url":"mediaite.com/news/stunning-â€¦","indices":[118,141]}]	STUNNING POLL: After 1 Year and 500,000 Deaths, Same Number of Republicans STILL Think Threat of Covid â€˜Exaggeratedâ€™ https://t.co/vdrT3EHO3T	171323.0	RT @RpsAgainstTrump: STUNNING POLL: After 1 Year and 500,000 Deaths, Same Number of Republicans STILL Think Threat of Covid â€˜Exaggeratedâ€™â€¦	988.0	True	full
771784	771784	604d9bdf700b83003828f1d6	2021-03-14 05:15:02	[]	[{"url":"https://t.co/XHcVekwh5h","expanded_url":"https://ibit.ly/SDws","display_url":"ibit.ly/SDws","indices":[253,276]}]		[]	[]			ðŸ�šCentral Valley Set for Vaccine Boost as State Sends More Doses to â€˜Vulnerableâ€™ Areas California will begin settinâ€¦ https://t.co/h3jUXzT39V	4934.0	True	full
771785	771785	604d9bdf700b83003828f1dc	2021-03-14 05:15:03	[]	[]	Sat Mar 13 21:00:45 +0000 2021	[{"text":"COVID19","indices":[51,59]},{"text":"stimulus","indices":[117,126]}]	[{"url":"https://t.co/A2ockneZw2","expanded_url":"https://thehill.com/policy/healthcare/543006-us-passes-100-million-covid-19-vaccinations","display_url":"thehill.com/policy/healthcâ€¦","indices":[252,275]}]	Joe Biden said 100 million Americans would get the #COVID19 vaccine in 100 days He did it in 50 And he enacted the #stimulus which Gives Americans $1400 Protects renters Cuts child poverty Not a bad first 2 months on the job-with 10 days to spare https://t.co/A2ockneZw2	31105.0	RT @axidentaliberal: Joe Biden said 100 million Americans would get the #COVID19 vaccine in 100 days He did it in 50 And he enacted the #â€¦	131.0	True	full
771786	771786	604d9bdf700b83003828f1e8	2021-03-14 05:15:03	[]	[]	Sun Mar 14 04:52:39 +0000 2021	[]	[{"url":"https://t.co/it4Nuj3uG5","expanded_url":"http://bit.ly/3bJubrm","display_url":"bit.ly/3bJubrm","indices":[187,210]}]	AmÃ©rica Latina es la economÃ­a mÃ¡s golpeada del mundo por la pandemia, con cerca del 30% de los fallecimientos, y donde la pobreza ha retrocedido a los niveles de 1990 Por @carmens_silva https://t.co/it4Nuj3uG5 HILO [1/10] https://t.co/n1SWwJe3LF	369618.0	RT @elpais_america: AmÃ©rica Latina es la economÃ­a mÃ¡s golpeada del mundo por la pandemia, con cerca del 30% de los fallecimientos, y dondeâ€¦	1296.0	True	full
771787	771787	604d9bdf700b83003828f1ee	2021-03-14 05:15:03	[{"text":"ChurchOfTheNude","indices":[39,55]},{"text":"burlesque","indices":[169,179]},{"text":"nerdlesque","indices":[180,191]},{"text":"WolvesInTheWalls","indices":[192,209]},{"text":"OceanAtTheEndOfTheLane","indices":[210,233]}]	[{"url":"https://t.co/Cqb59Mklv5","expanded_url":"http://pdpr.biz/worldsend?utm_source=twitter&utm_medium=hootsuite&utm_term=&utm_content=2021_03_13-21.15&utm_campaign=worldsend_church","display_url":"pdpr.biz/worldsend?utm_â€¦","indices":[234,257]}]		[]	[]			We need $80 to get to the 2nd goal for #ChurchOfTheNude on 5/28! $10 = ticket to the show! You can send to $MissVioâ€¦ https://t.co/jRHdgquchV	201.0	True	full
771788	771788	604d9bdf700b83003828f1f0	2021-03-14 05:15:03	[]	[]	Sun Mar 14 05:10:40 +0000 2021	[]	[{"url":"https://t.co/sC8VMvjmdK","expanded_url":"https://gumroad.com/a/116782195","display_url":"gumroad.com/a/116782195","indices":[131,154]}]	Today was my day off. But we still build on those days too. I learned the blueprint from @MidnightUDog grab his course its on sale https://t.co/sC8VMvjmdK https://t.co/qyZQpV5E1p	902.0	RT @tmc7o7: Today was my day off. But we still build on those days too. I learned the blueprint from @MidnightUDog grab his course its on sâ€¦	8722.0	True	full
771789	771789	604d9be0700b83003828f228	2021-03-14 05:15:04	[]	[]	Sun Mar 14 02:08:19 +0000 2021	[{"text":"GetEverythingForFree","indices":[192,213]},{"text":"MCGICares","indices":[215,225]}]	[{"url":"https://t.co/Yu3uslmUuu","expanded_url":"https://www.youtube.com/watch?v=B4bVQZWLLio","display_url":"youtube.com/watch?v=B4bVQZâ€¦","indices":[233,256]}]	MCGI launches its FREE STORE FOR ALL, where donors and beneficiaries meet at the heart of giving and receiving. Want to have the best privilege? Just get what you NEED and not what you want. #GetEverythingForFreeâ€‹ #MCGICares WATCH: https://t.co/Yu3uslmUuu	87180.0	RT @UNTVNewsRescue: MCGI launches its FREE STORE FOR ALL, where donors and beneficiaries meet at the heart of giving and receiving. Want toâ€¦	27.0	True	full
771790	771790	604d9be0700b83003828f230	2021-03-14 05:15:04	[]	[]	Sun Mar 14 02:00:19 +0000 2021	[{"text":"yoyoma","indices":[229,236]},{"text":"berkshire","indices":[237,247]}]	[{"url":"https://t.co/icbYd64j1a","expanded_url":"http://boston25.com/3lfcNxL","display_url":"boston25.com/3lfcNxL","indices":[256,279]}]	Yo-Yo Ma brightened the days of some MA residents Saturday when he gave an impromptu performance after receiving his second dose of the COVID-19 vaccine at Berkshire Community College. Take a listen to his beautiful performance! #yoyoma #berkshire STORY: https://t.co/icbYd64j1a https://t.co/VJ1AIfEQPr	339770.0	RT @boston25: Yo-Yo Ma brightened the days of some MA residents Saturday when he gave an impromptu performance after receiving his second dâ€¦	220.0	True	full
771791	771791	604d9be0700b83003828f238	2021-03-14 05:15:04	[]	[]	Sun Mar 14 02:28:03 +0000 2021	[{"text":"HIV","indices":[163,167]}]	[{"url":"https://t.co/KUpBw0OZrm","expanded_url":"https://journals.plos.org/plosbiology/article?id=10.1371/journal.pbio.1002251","display_url":"journals.plos.org/plosbiology/arâ€¦","indices":[253,276]}]	I see there is a circulating concern here that SARS-CoV-2 will mutate into a more virulent virus from vaccines. That is not what usually happens. The reason that #HIV researchers/physicians think about mutations/variants a lot is that HIV's polymerase https://t.co/KUpBw0OZrm	21975.0	RT @MonicaGandhi9: I see there is a circulating concern here that SARS-CoV-2 will mutate into a more virulent virus from vaccines. That isâ€¦	1241.0	True	full
771792	771792	604d9be0700b83003828f24e	2021-03-14 05:15:04	[]	[]	Sun Mar 14 05:02:16 +0000 2021	[]	[{"url":"https://t.co/sqQsE343lq","expanded_url":"https://twitter.com/Bob_Stauffer/status/1370960936748556291","display_url":"twitter.com/Bob_Stauffer/sâ€¦","indices":[230,253]}]	Interesting thing about Marody: naturally he's riding a hot shooting percentage streak (29.3% vs. a career 16.1%). But he's also shooting lots more. He had 44 shots in 30 games last year. He has 41 shots in 13 games this season. https://t.co/sqQsE343lq	22496.0	RT @JonathanWillis: Interesting thing about Marody: naturally he's riding a hot shooting percentage streak (29.3% vs. a career 16.1%). Butâ€¦	233.0	True	full
771793	771793	604d9be0700b83003828f254	2021-03-14 05:15:04	[]	[{"url":"https://t.co/UOHeCuuAe8","expanded_url":"https://www.fox6now.com/news/wisconsin-dhs-coronavirus-cases-up-462-deaths-up-13?taid=604d9bd8d52b5600013a62d5&utm_campaign=trueAnthem%3A+Trending+Content&utm_medium=trueanthem&utm_source=twitter","display_url":"fox6now.com/news/wisconsinâ€¦","indices":[148,171]}]		[]	[]			The Wisconsin DHS has reported more than 569,000 COVID-19 cases and 6,500 deaths to date, now more than one year siâ€¦ https://t.co/73DfsRKTU4	86870.0	True	full
771794	771794	604d9be0700b83003828f258	2021-03-14 05:15:04	[]	[]	Sun Mar 14 01:58:29 +0000 2021	[]	[{"url":"https://t.co/TWpEPDhhG9","expanded_url":"https://noticias.r7.com/minas-gerais/mg-e-o-2-estado-que-menos-realiza-testes-para-covid-19-diz-pesquisa-03122020","display_url":"noticias.r7.com/minas-gerais/mâ€¦","indices":[244,267]},{"url":"https://t.co/TWpEPDhhG9","expanded_url":"https://noticias.r7.com/minas-gerais/mg-e-o-2-estado-que-menos-realiza-testes-para-covid-19-diz-pesquisa-03122020"…	@ecrisol @MiguelNicolelis @MarcianoBrito13 @RegisGalo_13 @MoyenneA Eu me lembro... os casos "suspeitos" de covid apareciam nos boletins em Minas. Pegou tÃ£o mal a baixa testagem que o Zema resolveu de um jeito muito simples: sumiu com os dados! https://t.co/TWpEPDhhG9 https://t.co/TWpEPDhhG9	31912.0	RT @RodP13: @ecrisol @MiguelNicolelis @MarcianoBrito13 @RegisGalo_13 @MoyenneA Eu me lembro... os casos "suspeitos" de covid apareciam nosâ€¦	579.0	True	full
771795	771795	604d9be1700b83003828f25a	2021-03-14 05:15:04	[]	[]	Wed Feb 24 21:20:40 +0000 2021	[]	[{"url":"https://t.co/hwdsxZentv","expanded_url":"http://thr.cm/nMzz1Ms","display_url":"thr.cm/nMzz1Ms","indices":[246,269]}]	Following backlash over a recent scene in its show â€˜Nurses,â€™ NBC has pulled the episode from digital platforms and canceled all future airings. While the network is in conversation with various Jewish groups, it has no plans to issue a statement https://t.co/hwdsxZentv	3295575.0	RT @THR: Following backlash over a recent scene in its show â€˜Nurses,â€™ NBC has pulled the episode from digital platforms and canceled all fuâ€¦	4.0	True	full
771796	771796	604d9be1700b83003828f294	2021-03-14 05:15:05	[]	[]	Sat Mar 13 07:08:41 +0000 2021	[]	[{"url":"https://t.co/g6EBRixQB0","expanded_url":"https://www.washingtonpost.com/technology/2021/03/12/hundreds-covid-cases-reported-tesla-plant-following-musks-defiant-reopening-county-data-shows/","display_url":"washingtonpost.com/technology/202â€¦","indices":[257,280]}]	this article is wild. it turns out after @elonmusk illegally reopened the Tesla plant in Fremont: - over 100 workers caught COVID - workers taking sick days were fired - Alameda County Health Department outright lied to the press when asked about cases https://t.co/g6EBRixQB0	11755.0	RT @caraesten: this article is wild. it turns out after @elonmusk illegally reopened the Tesla plant in Fremont: - over 100 workers caughtâ€¦	1061.0	True	full
771797	771797	604d9be1700b83003828f2a2	2021-03-14 05:15:05	[]	[]	Sun Mar 14 02:21:52 +0000 2021	[]	[{"url":"https://t.co/eNLki3z2wP","expanded_url":"https://www.reuters.com/article/us-myanmar-politics-crph-idUSKBN2B50I0","display_url":"reuters.com/article/us-myaâ€¦","indices":[224,247]}]	Myanmar's military junta has some nerve calling pro-democracy protesters â€œcriminalsâ€� on the same day that its security forces kill at least 12 protesters. Seriously? We know who the real criminals are, beginning at the top. https://t.co/eNLki3z2wP https://t.co/btkFKASDCO	442130.0	RT @KenRoth: Myanmar's military junta has some nerve calling pro-democracy protesters â€œcriminalsâ€� on the same day that its security forcesâ€¦	4518.0	True	full
771798	771798	604d9be1700b83003828f2a8	2021-03-14 05:15:05	[]	[]	Sat Mar 13 15:05:03 +0000 2021	[{"text":"FBI","indices":[9,13]}]	[{"url":"https://t.co/iL7sD5efWD","expanded_url":"http://tips.fbi.gov","display_url":"tips.fbi.gov","indices":[117,140]}]	Help the #FBI capture the rest of the individuals who took part in the January 6 violence at the U.S. Capitol. Visit https://t.co/iL7sD5efWD if you have information regarding this participant. When you leave a tip, refer to photo 192. https://t.co/IjZsxd6LRN	3307788.0	RT @FBI: Help the #FBI capture the rest of the individuals who took part in the January 6 violence at the U.S. Capitol. Visit https://t.co/â€¦	66.0	True	full
771799	771799	604d9be1700b83003828f2c6	2021-03-14 05:15:05	[]	[{"url":"https://t.co/tewBRRsf6T","expanded_url":"http://catchopcd.net","display_url":"catchopcd.net","indices":[62,85]},{"url":"https://t.co/61FijB6FoC","expanded_url":"https://www.catchopcd.net/lee-jin-hyuk-1st-mini-album-splash-ooo-ver","display_url":"catchopcd.net/lee-jin-hyuk-1â€¦","indices":[94,117]}]		[]	[]			Lee Jin Hyuk - 1st Mini Album Splash! (ooo Ver.) available on https://t.co/tewBRRsf6T $15.80â€¦ https://t.co/VYS94GAIsj	47.0	True	full
771800	771800	604d9be2700b83003828f2e6	2021-03-14 05:15:06	[]	[]	Wed Mar 10 16:33:20 +0000 2021	[]	[{"url":"https://t.co/2wXbwcXMCR","expanded_url":"https://go.latoken.com/4nw","display_url":"go.latoken.com/4nw","indices":[200,223]}]	LATOKEN @RYI_Unity Giveaway! 4 lucky winners to get 40 $RYIP each. Participant with most referrals gets assured 40 RYIP. ðŸŽ� Do's: âœ… Follow, RT &amp; Quote tweet âœ… Complete easy &amp; quick tasks âž¡ï¸� https://t.co/2wXbwcXMCR ðŸ“… Mar 15 https://t.co/soTlEcssAp	145356.0	RT @latokens: LATOKEN @RYI_Unity Giveaway! 4 lucky winners to get 40 $RYIP each. Participant with most referrals gets assured 40 RYIP. ðŸŽ�â€¦	0.0	True	full
771801	771801	604d9be2700b83003828f2fa	2021-03-14 05:15:06	[]	[{"url":"https://t.co/iVYGN1zi3U","expanded_url":"https://www.herald-dispatch.com/business/nursing-shortage-creating-challenges-for-huntington-s-two-largest-hospitals/article_24bb01e4-4d1d-5d9b-bfa7-ea83c84d4001.html#utm_campaign=blox&utm_source=twitter&utm_medium=social","display_url":"herald-dispatch.com/business/nursiâ€¦","indices":[212,235]}]		[]	[]			While enrollment in local nursing programs is up, the pandemic and other factors, such as increased pay for traveliâ€¦ https://t.co/WrqJPFSpFh	17457.0	True	full
771802	771802	604d9be2700b83003828f302	2021-03-14 05:15:06	[]	[{"url":"https://t.co/PPnDKZjLhc","expanded_url":"https://www.reflector.com/news/business/ayden-museum-reopening-13-months-after-first-open-house/article_868c29a0-3a02-5e51-af47-cb306cb32992.html#utm_campaign=blox&utm_source=twitter&utm_medium=social","display_url":"reflector.com/news/business/â€¦","indices":[155,178]}]		[]	[]			The Ayden Historical and Arts Society Museum will hold its second official open house on March 28 â€” 13 months afterâ€¦ https://t.co/XcDUuPPH1P	7385.0	True	full
771803	771803	604d9be2700b83003828f31c	2021-03-14 05:15:06	[]	[]	Tue Jan 26 15:40:56 +0000 2021	[]	[{"url":"https://t.co/fiBjuXPfXR","expanded_url":"https://podcasts.apple.com/ie/podcast/104-doughnut-economics/id1462649946?i=1000506577269","display_url":"podcasts.apple.com/ie/podcast/104â€¦","indices":[88,111]}]	Today's podcast with @KateRaworth on @DoughnutEcon - Inspiring ideas, simply laid out. https://t.co/fiBjuXPfXR In another type of Doughnut challenge to me &amp; @John_davis_ie from trainer @NeilBowmanPT â‚¬50 for 15 sessions online. Join us getting rid of "Covid Ned" in FebðŸ˜³	304721.0	RT @davidmcw: Today's podcast with @KateRaworth on @DoughnutEcon - Inspiring ideas, simply laid out. https://t.co/fiBjuXPfXR In another tâ€¦	6428.0	True	full
771804	771804	604d9be2700b83003828f31e	2021-03-14 05:15:06	[]	[]	Sat Mar 13 22:35:15 +0000 2021	[{"text":"OneYearOfCovid","indices":[13,28]},{"text":"cartoons","indices":[67,76]}]	[{"url":"https://t.co/KpHcJm2p0Q","expanded_url":"https://www.washingtonpost.com/opinions/2021/03/11/cartoons-ann-telnaes-coronavirus-year/?arc404=true","display_url":"washingtonpost.com/opinions/2021/â€¦","indices":[132,155]}]	The story of #OneYearOfCovid, as told by @AnnTelnaes in her superb #cartoons! And Ann sure nails every single month &amp; moment ðŸŽ¯ðŸ‘� https://t.co/KpHcJm2p0Q	797.0	RT @jkr_on_the_web: The story of #OneYearOfCovid, as told by @AnnTelnaes in her superb #cartoons! And Ann sure nails every single month &amp; mâ€¦	181.0	True	full
771805	771805	604d9be3700b83003828f330	2021-03-14 05:15:06	[]	[]	Sun Mar 14 05:02:27 +0000 2021	[]	[{"url":"https://t.co/uyz7EyotMO","expanded_url":"https://guyboulianne.com/2021/03/12/covid-19-la-cour-penale-internationale-de-la-haye-a-accepte-la-plainte-pour-violation-du-code-de-nuremberg-du-gouvernement-israelien/amp/?__twitter_impression=true","display_url":"guyboulianne.com/2021/03/12/covâ€¦","indices":[197,220]}]	COVID-19 - The International Criminal Court in The Hague accepted the claim of violation of the Nuremberg Code by the Israeli government (in French ðŸ‡«ðŸ‡· by Guy BOULIANNE) ðŸ™�ðŸ�» for link @Hyvarnion22 https://t.co/uyz7EyotMO	1452.0	RT @SabinaWalker18: COVID-19 - The International Criminal Court in The Hague accepted the claim of violation of the Nuremberg Code by the Iâ€¦	19.0	True	full
771806	771806	604d9be3700b83003828f338	2021-03-14 05:15:06	[{"text":"MarchMadness","indices":[87,100]}]	[{"url":"https://t.co/ynWu8qDly3","expanded_url":"https://www.instagram.com/p/CMYxVfWFLc_/?igshid=53pojj4g0qc3","display_url":"instagram.com/p/CMYxVfWFLc_/â€¦","indices":[169,192]}]		[]	[]			FIRST TIME FEELING, Arizona feeling!! ðŸ•º Grand Canyon punches its first ever ticket to #MarchMadness with the win oâ€¦ https://t.co/fL0zyPK41v	243.0	True	full
771807	771807	604d9be3700b83003828f362	2021-03-14 05:15:07	[]	[]	Sun Mar 14 02:28:03 +0000 2021	[{"text":"HIV","indices":[163,167]}]	[{"url":"https://t.co/KUpBw0OZrm","expanded_url":"https://journals.plos.org/plosbiology/article?id=10.1371/journal.pbio.1002251","display_url":"journals.plos.org/plosbiology/arâ€¦","indices":[253,276]}]	I see there is a circulating concern here that SARS-CoV-2 will mutate into a more virulent virus from vaccines. That is not what usually happens. The reason that #HIV researchers/physicians think about mutations/variants a lot is that HIV's polymerase https://t.co/KUpBw0OZrm	21975.0	RT @MonicaGandhi9: I see there is a circulating concern here that SARS-CoV-2 will mutate into a more virulent virus from vaccines. That isâ€¦	27.0	True	full
771808	771808	604d9be3700b83003828f366	2021-03-14 05:15:07	[]	[]	Sun Mar 14 05:14:01 +0000 2021	[{"text":"Russia","indices":[96,103]},{"text":"Moscow","indices":[104,111]},{"text":"Housing","indices":[112,120]},{"text":"GlobalMobility","indices":[121,136]},{"text":"HR","indices":[137,140]},{"text":"relocation","indices":[141,152]}]	[{"url":"https://t.co/A5Btj5rclu","expanded_url":"https://bit.ly/2YoS3sQ","display_url":"bit.ly/2YoS3sQ","indices":[71,94]}]	COVID-19â€™s impact on the Russian Rental Market: From Moscow to Irkutsk https://t.co/A5Btj5rclu #Russia #Moscow #Housing #GlobalMobility #HR #relocation https://t.co/8opZthAiyR	1418.0	RT @AIRINC: COVID-19â€™s impact on the Russian Rental Market: From Moscow to Irkutsk https://t.co/A5Btj5rclu #Russia #Moscow #Housing #Globaâ€¦	2062.0	True	full
771809	771809	604d9be3700b83003828f376	2021-03-14 05:15:07	[]	[]	Sun Mar 14 05:03:00 +0000 2021	[]	[{"url":"https://t.co/JIJKxGqLX4","expanded_url":"https://to.pbs.org/2OlnwuB","display_url":"to.pbs.org/2OlnwuB","indices":[257,280]}]	Hereâ€™s a look at 4 things we learned about the coronavirus, one year into the pandemic: - How it spreads - How to better treat COVID-19 patients - How we can outsmart it - How it highlights deeply-rooted racial and socioeconomic inequity in this country https://t.co/JIJKxGqLX4	1172968.0	RT @NewsHour: Hereâ€™s a look at 4 things we learned about the coronavirus, one year into the pandemic: - How it spreads - How to better treâ€¦	204.0	True	full
771810	771810	604d9be4700b83003828f3a6	2021-03-14 05:15:08	[]	[]	Sat Mar 13 13:56:45 +0000 2021	[{"text":"COVIDisAirborne","indices":[156,172]}]	[{"url":"https://t.co/2alJOdX6JZ","expanded_url":"https://twitter.com/linseymarr/status/1370061943143301124?s=21","display_url":"twitter.com/linseymarr/staâ€¦","indices":[358,381]}]	@TheAwkwardDrop @PeelSchools @regionofpeel @jillpromoli @Ms_Anchovy @gator_gum @parentaction4ed @ycdsbKidsMatter Respectfully, I think this recognizes that #COVIDisAirborne and is, in fact, trying to protect teachers from risk at most vulnerable: with masks off, eating. We need ventilation, CO2 monitoring, smaller classes for increased safety for all. https://t.co/2alJOdX6JZ	200.0	RT @jaime_trick: @TheAwkwardDrop @PeelSchools @regionofpeel @jillpromoli @Ms_Anchovy @gator_gum @parentaction4ed @ycdsbKidsMatter Respectfuâ€¦	1565.0	True	full
771811	771811	604d9be4700b83003828f3b4	2021-03-14 05:15:08	[{"text":"MarchMadness","indices":[88,101]}]	[{"url":"https://t.co/Mn4cX0f1tj","expanded_url":"https://www.instagram.com/p/CMYxVfWFLc_/?igshid=1jh8xrtkzvbss","display_url":"instagram.com/p/CMYxVfWFLc_/â€¦","indices":[170,193]},{"url":"https://t.co/i5e1DfvjGG","expanded_url":"https://tmblr.co/ZTD_UfZrg3mpCu00","display_url":"tmblr.co/ZTD_UfZrg3mpCuâ€¦","indices":[194,217]}]		[]	[]			ðŸ“· FIRST TIME FEELING, Arizona feeling!! ðŸ•º Grand Canyon punches its first ever ticket to #MarchMadness with the winâ€¦ https://t.co/wLm54sM3np	243.0	True	full
771812	771812	604d9be4700b83003828f3ce	2021-03-14 05:15:08	[]	[]	Sun Mar 14 04:52:42 +0000 2021	[]	[{"url":"https://t.co/9r1ejGEXw1","expanded_url":"https://www.economist.com/asia/2021/03/13/india-seems-to-have-suffered-surprisingly-few-deaths-from-covid-19","display_url":"economist.com/asia/2021/03/1â€¦","indices":[244,267]}]	Our â�¦@PMOIndiaâ�© â�¦@narendramodiâ�© is right - we as Indians should be relieved that the brutal assault of this terrible virus has been minimal on our motherland India. We have done better than, far richer western world. Congratulations! India ðŸ‡®ðŸ‡³âœŠ https://t.co/9r1ejGEXw1	4358.0	RT @mphholdings: Our â�¦@PMOIndiaâ�© â�¦@narendramodiâ�© is right - we as Indians should be relieved that the brutal assault of this terrible virusâ€¦	20.0	True	full
771813	771813	604d9be4700b83003828f3d4	2021-03-14 05:15:08	[]	[]	Sun Mar 07 12:33:44 +0000 2021	[]	[{"url":"https://t.co/IoxAdmpg4s","expanded_url":"https://twitter.com/peachcrushJK/status/1368503267177603081","display_url":"twitter.com/peachcrushJK/sâ€¦","indices":[279,302]}]	070321 Jungkook @BTS_twt "Cuando vi (lo que estaba pasando) con la ropa que uso, con Kombucha, querÃ­a agradecerles mucho porque, bueno, despuÃ©s de todo ustedes estÃ¡n brindÃ¡ndome su interÃ©s, al comprar sus productos [de las marcas que usa], estÃ¡n ayudando a pequeÃ±os negocios". https://t.co/IoxAdmpg4s	44772.0	RT @JK_Peru: 070321 Jungkook @BTS_twt "Cuando vi (lo que estaba pasando) con la ropa que uso, con Kombucha, querÃ­a agradecerles mucho porâ€¦	36.0	True	full
771814	771814	604d9be5700b83003828f3ec	2021-03-14 05:15:08	[{"text":"SandyAndNora","indices":[48,61]},{"text":"cdnpoli","indices":[258,266]}]	[{"url":"https://t.co/ED7k9uYImA","expanded_url":"https://podcasts.apple.com/ca/podcast/sandy-and-nora-talk-politics/id1207134835?i=1000511309300","display_url":"podcasts.apple.com/ca/podcast/sanâ€¦","indices":[267,290]}]		[]	[]			@crystalmundypsy Totally. Needed for all + from #SandyAndNora E140, @sandela: "The amount of people whose health haâ€¦ https://t.co/x0mePaKItD	424.0	True	full
771815	771815	604d9be5700b83003828f404	2021-03-14 05:15:08	[]	[{"url":"https://t.co/0k5hJuHtSr","expanded_url":"https://www.fastcompany.com/90494347/american-billionaires-have-gotten-280-billion-richer-since-the-start-of-the-covid-19-pandemic","display_url":"fastcompany.com/90494347/ameriâ€¦","indices":[82,105]},{"url":"https://t.co/yUgDENenV6","expanded_url":"https://justthenews.com/government/congress/media-outlet-receives-85-million-stimulus-funds-doesnt…		[]	[]			@Public_Citizen LOTS of $ WENT 2ðŸ˜ˆ-RECOVER IT+GIVE IT 2 OPPRESSED 1â€™S &lt;50K/YEAR https://t.co/0k5hJuHtSrâ€¦ https://t.co/7VZj2linLn	32.0	True	full
771816	771816	604d9be5700b83003828f41a	2021-03-14 05:15:09	[]	[]	Sat Mar 13 15:04:28 +0000 2021	[{"text":"AMA","indices":[25,29]}]	[{"url":"https://t.co/VI1OgDbT4h","expanded_url":"https://t.me/CPIAlerts/3467","display_url":"t.me/CPIAlerts/3467","indices":[144,167]}]	ðŸ“£CryptoPlayers will host #AMA with @Delta_Exchange !! â�³Time &amp; Date: 15 March, 7 PM IST (1:30 PM UTC) ðŸ’°Reward Pool: $200 USDT ðŸ“„More info: https://t.co/VI1OgDbT4h ðŸ”®Twitter questions are now open ! https://t.co/PeDugkfT56	5728.0	RT @CryptoPlayersIn: ðŸ“£CryptoPlayers will host #AMA with @Delta_Exchange !! â�³Time &amp; Date: 15 March, 7 PM IST (1:30 PM UTC) ðŸ’°Reward Pool: $â€¦	101.0	True	full
771817	771817	604d9be5700b83003828f41c	2021-03-14 05:15:09	[]	[]	Sat Mar 13 14:30:07 +0000 2021	[{"text":"FBI","indices":[0,4]},{"text":"s","indices":[197,199]}]	[{"url":"https://t.co/t8G7LO4hxu","expanded_url":"http://tips.fbi.gov","display_url":"tips.fbi.gov","indices":[137,160]},{"url":"https://t.co/5JkcA1qjcU","expanded_url":"https://www.fbi.gov/wanted/capitol-violence/","display_url":"fbi.gov/wanted/capitolâ€¦","indices":[251,274]}]	#FBI is still seeking info from the public about ppl involved in assaults on members of the media on Jan 6. Call 1-800-CALL-FBI or visit https://t.co/t8G7LO4hxu to submit tips. Below are AOM photo #s 192, 193 &amp; 194. Additional photos available at https://t.co/5JkcA1qjcU https://t.co/gbl0dXbsGZ	168542.0	RT @FBIWFO: #FBI is still seeking info from the public about ppl involved in assaults on members of the media on Jan 6. Call 1-800-CALL-FBIâ€¦	644.0	True	full
771818	771818	604d9be6700b83003828f432	2021-03-14 05:15:09	[]	[]	Fri Mar 12 10:04:02 +0000 2021	[{"text":"Kenya","indices":[70,76]},{"text":"PWDs","indices":[189,194]},{"text":"COVID19","indices":[210,218]}]	[{"url":"https://t.co/oC5nSaoSDp","expanded_url":"http://bit.ly/30DGDT2","display_url":"bit.ly/30DGDT2","indices":[265,288]}]	With @SwedeninKE support, the UNDP Disability Innovation Challenge in #Kenya awarded 5 winners whose innovative solutions &amp; approaches respond to the socio-economic challenges faced by #PWDs as a result of #COVID19. Details of winners &amp; their innovations: https://t.co/oC5nSaoSDp https://t.co/Az3edhPoPH	34604.0	RT @UNDPKenya: With @SwedeninKE support, the UNDP Disability Innovation Challenge in #Kenya awarded 5 winners whose innovative solutions &amp;â€¦	1723.0	True	full
771819	771819	604d9be6700b83003828f434	2021-03-14 05:15:09	[]	[]	Fri Mar 12 17:32:19 +0000 2021	[]	[{"url":"https://t.co/8g9R1ZhceL","expanded_url":"https://secure.actblue.com/donate/coloradans-for-kerry-donovan-1?refcode=twitter0312stimulusvote&amount=15","display_url":"secure.actblue.com/donate/coloradâ€¦","indices":[149,172]}]	We're going to hold Lauren Boebert accountable by organizing everywhere in this district and defeating her at the ballot box. Chip in and join usâ¤µï¸� https://t.co/8g9R1ZhceL	151241.0	RT @KerryDonovanCO: We're going to hold Lauren Boebert accountable by organizing everywhere in this district and defeating her at the balloâ€¦	51.0	True	full
771820	771820	604d9be6700b83003828f436	2021-03-14 05:15:09	[]	[]	Sat Mar 13 23:59:11 +0000 2021	[{"text":"RepublicansDontCare","indices":[73,93]}]	[{"url":"https://t.co/7K1A7znBUS","expanded_url":"http://youtu.be/PrZ502nwdoI","display_url":"youtu.be/PrZ502nwdoI","indices":[119,142]}]	ðŸŽµ NEW SONG Republicans gave us COVID. Democrats gave us COVID relief. #RepublicansDontCare Watch the full episode: https://t.co/7K1A7znBUS https://t.co/GgyiObdWJu	581311.0	RT @MeidasTouch: ðŸŽµ NEW SONG Republicans gave us COVID. Democrats gave us COVID relief. #RepublicansDontCare Watch the full episode: httâ€¦	575.0	True	full
771821	771821	604d9be6700b83003828f43a	2021-03-14 05:15:09	[{"text":"ArtificialIntelligence","indices":[51,74]},{"text":"HRTech","indices":[82,89]},{"text":"HRAnalytics","indices":[98,110]},{"text":"Agile","indices":[115,121]},{"text":"HRSEDXB","indices":[224,232]},{"text":"HRSE","indices":[233,238]},{"text":"HumanResources","indices":[239,254]},{"text":"FutureofWork","indices":[255,268]}]	[{"url":"https://t.co/uKT8MgXe16","expanded_url":"http://bit.ly/HRSE-Visit","display_url":"bit.ly/HRSE-Visit","indices":[199,222]}]		[]	[]			Register for 60+ free online HR Seminars including #ArtificialIntelligence in HR, #HRTech Trends, #HRAnalytics andâ€¦ https://t.co/TQ3j0I3fCW	8.0	True	full
771822	771822	604d9be6700b83003828f43c	2021-03-14 05:15:09	[]	[]	Sun Mar 14 01:38:50 +0000 2021	[]	[{"url":"https://t.co/HfojSQsLf0","expanded_url":"https://www.google.com/amp/s/amp.usatoday.com/amp/6574414002","display_url":"google.com/amp/s/amp.usatâ€¦","indices":[251,274]}]	@reallygraceful This very uncommon blood/platelet disorder, is very common in vaccine recipients.... This is the OBGYN who died from that same platelet issue, and Pfizer literally said they don't believe the vax had anything to do with his death ... https://t.co/HfojSQsLf0	307.0	RT @Ursa_Major148: @reallygraceful This very uncommon blood/platelet disorder, is very common in vaccine recipients.... This is the OBGYN wâ€¦	1514.0	True	full
771823	771823	604d9be6700b83003828f448	2021-03-14 05:15:09	[]	[]	Sun Mar 14 04:22:23 +0000 2021	[]	[{"url":"https://t.co/slD3nRmNCl","expanded_url":"https://www.newindianexpress.com/states/karnataka/2021/mar/14/ilkal-silk-udupi-sarees-just-a-click-away-soon-2276417.html","display_url":"newindianexpress.com/states/karnataâ€¦","indices":[268,291]}]	Textiles &amp; Handlooms dept coming up with its own e-commerce &amp; app for Karnataka sarees with GI tag, weavers of Ilkal, Molkalmuru, Udupi, Guledghad can upload sarees pic directly &amp; customers can place orders at a lesser price. @santwana99 @smritiirani https://t.co/slD3nRmNCl	22563.0	RT @AshwiniMS_TNIE: Textiles &amp; Handlooms dept coming up with its own e-commerce &amp; app for Karnataka sarees with GI tag, weavers of Ilkal,â€¦	117.0	True	full
771824	771824	604d9be6700b83003828f44c	2021-03-14 05:15:09	[]	[]	Sun Mar 14 01:09:36 +0000 2021	[]	[{"url":"https://t.co/9EHNfKWfXi","expanded_url":"https://www.berkshireeagle.com/news/local/after-receiving-second-dose-yo-yo-ma-transforms-waiting-period-into-performance-at-pittsfield-vax/article_72e90bf8-843d-11eb-99e0-bb989805e596.html?utm_term=Autofeed&utm_medium=Social&utm_source=Twitter#Echobox=1615673584","display_url":"berkshireeagle.com/news/local/aftâ€¦","indices":[191,214]}]	After Yo-Yo Ma received his second jab of a COVID-19 vaccine at Berkshire Community College Saturday, he transformed his 15-minute observation period into a concert for the newly inoculated. https://t.co/9EHNfKWfXi	19201.0	RT @BerkshireEagle: After Yo-Yo Ma received his second jab of a COVID-19 vaccine at Berkshire Community College Saturday, he transformed hiâ€¦	289.0	True	full
771825	771825	604d9be7700b83003828f45e	2021-03-14 05:15:09	[{"text":"PBADraft","indices":[37,46]}]	[{"url":"https://t.co/6y5gMZyGbh","expanded_url":"https://www.spin.ph/basketball/pba/how-long-can-draftees-last-in-pba-check-out-recent-history-a2437-20210201","display_url":"spin.ph/basketball/pbaâ€¦","indices":[181,204]}]		[]	[]			As high as the excitement is for the #PBADraft, it's just step one of the applicants' dreams of making it to the prâ€¦ https://t.co/qj4qf799NR	2217.0	True	full
771826	771826	604d9be7700b83003828f49a	2021-03-14 05:15:10	[]	[]	Sun Mar 14 04:35:54 +0000 2021	[]	[{"url":"https://t.co/vB67leAuRF","expanded_url":"https://www.dailymail.co.uk/sport/boxing/article-9359529/Undisputed-middleweight-champion-Marvelous-Marvin-Hagler-passes-away-unexpectedly-aged-66.html?ito=amp_twitter_share-top","display_url":"dailymail.co.uk/sport/boxing/aâ€¦","indices":[156,179]}]	Undisputed middleweight champion Marvelous Marvin Hagler dies 'unexpectedly' at age 66 after friend said he was 'in ICU fighting the effects of the vaccine https://t.co/vB67leAuRF via @MailOnline	19883.0	RT @LivePDDave1: Undisputed middleweight champion Marvelous Marvin Hagler dies 'unexpectedly' at age 66 after friend said he was 'in ICU fiâ€¦	1721.0	True	full
771827	771827	604d9be7700b83003828f4b2	2021-03-14 05:15:11	[]	[]	Sat Mar 13 22:32:44 +0000 2021	[{"text":"AHORA","indices":[0,6]}]	[{"url":"https://t.co/E0UmAluBCV","expanded_url":"https://bit.ly/2Q0m5lQ","display_url":"bit.ly/2Q0m5lQ","indices":[168,191]}]	#AHORA Confirman autoridades argentinas la llegada, este sÃ¡bado, de un vuelo procedente de CancÃºn, MÃ©xico, con 44 pasajeros que dieron positivo a la prueba de COVID-19 https://t.co/E0UmAluBCV	7817060.0	RT @lopezdoriga: #AHORA Confirman autoridades argentinas la llegada, este sÃ¡bado, de un vuelo procedente de CancÃºn, MÃ©xico, con 44 pasajeroâ€¦	1923.0	True	full
771828	771828	604d9be8700b83003828f4d2	2021-03-14 05:15:11	[]	[]	Sun Mar 14 05:13:29 +0000 2021	[{"text":"GeauxPack","indices":[132,142]}]	[{"url":"https://t.co/9YWTfx9e25","expanded_url":"http://www.loyolawolfpack.com/article/2772.php","display_url":"loyolawolfpack.com/article/2772.pâ€¦","indices":[146,169]}]	RECAP: Loyola advances to its second straight Round of 16 in the national tournament with a dominating win over Talladega Saturday #GeauxPack - https://t.co/9YWTfx9e25 https://t.co/aeEI5mRJ2B	3325.0	RT @LoyolaWolfPack: RECAP: Loyola advances to its second straight Round of 16 in the national tournament with a dominating win over Talladeâ€¦	11263.0	True	full
771829	771829	604d9be8700b83003828f4fa	2021-03-14 05:15:11	[]	[{"url":"https://t.co/m3MyQwxN75","expanded_url":"https://www.fox32chicago.com/news/jetblue-passenger-facing-14500-fine-after-refusing-to-wear-mask-or-stop-drinking-his-own-alcohol-faa-says?taid=604d9bdfb7d77200018e4bdd&utm_campaign=trueanthem&utm_medium=trueanthem&utm_source=twitter","display_url":"fox32chicago.com/news/jetblue-pâ€¦","indices":[150,173]}]		[]	[]			The FAA says the man not only refused to keep his mask on but also kept drinking alcohol he brought onto the planeâ€¦ https://t.co/3JEpF7FpUG	150980.0	True	full
771830	771830	604d9be8700b83003828f51a	2021-03-14 05:15:12	[]	[]	Sun Mar 14 05:09:40 +0000 2021	[]	[{"url":"https://t.co/O6nb4PKjOQ","expanded_url":"https://youtu.be/gdZLi9oWNZg","display_url":"youtu.be/gdZLi9oWNZg","indices":[193,216]}]	ðŸš¨ALTO AHÃ� ARMYðŸš¨ ðŸ—£ï¸� La meta es llevar a 'Dynamite' de @BTS_twt al 1 BILLÃ“N antes de los gr4mm_y HOYYYðŸ—£ï¸� FULL STREAM ARMYðŸ¤— SÃ� SE PUEDE ðŸ’œ YA ES EL GRAN DÃ�A ðŸ˜±ðŸ”¥ðŸ”¥ðŸ”¥ Dejen sus SS reproduciendo ðŸ§¨ðŸ‘‡ ðŸ”—https://t.co/O6nb4PKjOQ -ðŸŽ€ https://t.co/blKCogJ5r7	31006.0	RT @ARMYForce_Peru: ðŸš¨ALTO AHÃ� ARMYðŸš¨ ðŸ—£ï¸� La meta es llevar a 'Dynamite' de @BTS_twt al 1 BILLÃ“N antes de los gr4mm_y HOYYYðŸ—£ï¸� FULL STREAM Aâ€¦	17.0	True	full
771831	771831	604d9be9700b83003828f526	2021-03-14 05:15:12	[]	[]	Fri Mar 12 23:21:59 +0000 2021	[]	[{"url":"https://t.co/KimM6TST6B","expanded_url":"http://COVIDVaccine.Chickasaw.net","display_url":"COVIDVaccine.Chickasaw.net","indices":[187,210]}]	The Chickasaw Nation is now offering COVID-19 vaccines at no cost to all Oklahoma residents. There are no tribal citizenship or employee requirements. Schedule your appointment online at https://t.co/KimM6TST6B	10370.0	RT @ChickasawNation: The Chickasaw Nation is now offering COVID-19 vaccines at no cost to all Oklahoma residents. There are no tribal citizâ€¦	399.0	True	full
771832	771832	604d9be9700b83003828f540	2021-03-14 05:15:12	[]	[]	Sat Mar 13 14:30:00 +0000 2021	[{"text":"RaviZacharias","indices":[122,136]}]	[{"url":"https://t.co/YMFUt5YlnP","expanded_url":"https://religionnews.com/2021/03/10/ravi-zacharias-ministry-to-lay-off-60-of-staff-change-focus-to-supporting-evangelism-and-abuse-victims/","display_url":"religionnews.com/2021/03/10/ravâ€¦","indices":[174,197]}]	. @RZIMhq says it will lay off staff, give grants for evangelism and to support victims of abuse. The ministry founded by #RaviZacharias also said it will change its name. https://t.co/YMFUt5YlnP	89176.0	RT @RNS: . @RZIMhq says it will lay off staff, give grants for evangelism and to support victims of abuse. The ministry founded by #RaviZacâ€¦	22414.0	True	full
771833	771833	604d9be9700b83003828f566	2021-03-14 05:15:13	[]	[]	Sun Mar 14 05:13:02 +0000 2021	[]	[{"url":"https://t.co/ayIBWnCzhg","expanded_url":"https://nyti.ms/3ld7XRu","display_url":"nyti.ms/3ld7XRu","indices":[194,217]}]	Because of the pandemic (and their advancing age), we might have seen some of the finest actors of a generation, including Judi Dench, Maggie Smith and Ian McKellen, for the last time on stage. https://t.co/ayIBWnCzhg	49617207.0	RT @nytimes: Because of the pandemic (and their advancing age), we might have seen some of the finest actors of a generation, including Judâ€¦	2151.0	True	full
771834	771834	604d9be9700b83003828f56e	2021-03-14 05:15:13	[]	[]	Mon Mar 08 18:06:36 +0000 2021	[]	[{"url":"https://t.co/eDKwr55fOx","expanded_url":"https://mbio.asm.org/content/12/1/e02890-20","display_url":"mbio.asm.org/content/12/1/eâ€¦","indices":[150,173]}]	Distinct Roles of Two DNA Methyltransferases from Cryphonectria parasitica in Fungal Virulence, Responses to Hypovirus Infection, and Viral Clearance https://t.co/eDKwr55fOx https://t.co/VWIS3DBIAC	3443.0	RT @stephenmarek2: Distinct Roles of Two DNA Methyltransferases from Cryphonectria parasitica in Fungal Virulence, Responses to Hypovirus Iâ€¦	252.0	True	full
771835	771835	604d9be9700b83003828f572	2021-03-14 05:15:13	[]	[]	Sat Mar 13 21:02:44 +0000 2021	[]	[{"url":"https://t.co/pNnkA0iimG","expanded_url":"https://twitter.com/nytimesworld/status/1370648837845446656","display_url":"twitter.com/nytimesworld/sâ€¦","indices":[281,304]}]	The NYT, along with other media, has been pushing this pro-coup narrative since its inception. It previously had to sheepishly admit it was wrong about '19. Then the Movement for Socialism won again in 2020 so it's back to sympathetic coverage for those that led the coup attempt. https://t.co/pNnkA0iimG https://t.co/qOKcfIX70N	255660.0	RT @JordanUhl: The NYT, along with other media, has been pushing this pro-coup narrative since its inception. It previously had to sheepishâ€¦	117.0	True	full
771836	771836	604d9be9700b83003828f57a	2021-03-14 05:15:13	[]	[{"url":"https://t.co/GIoPEU5aKB","expanded_url":"https://www.mcsweeneys.net/articles/the-complete-listing-atrocities-1-1-056#2017","display_url":"mcsweeneys.net/articles/the-câ€¦","indices":[302,325]}]		[]	[]			@LuisAFi12201516 @anyaloaiza @Karlos85DAM @MarkSMann01 @POTUS "105 â€“ February 23, 2017 â€“ Attorney General Jeff Sessâ€¦ https://t.co/ynvfKlgMIy	1.0	True	full
771837	771837	604d9bea700b83003828f586	2021-03-14 05:15:13	[]	[{"url":"https://t.co/VaMvpfRMgf","expanded_url":"http://dx.doi.org/10.1136/bmjgh-2020-004248","display_url":"dx.doi.org/10.1136/bmjgh-â€¦","indices":[254,277]}]		[]	[]			ðŸ“ŠNEW PAPER in @GlobalHealthBMJðŸ“Š Strong health systems can benefit but resource-poor settings struggle with mass vaâ€¦ https://t.co/wYf3QfAIB0	973.0	True	full
771838	771838	604d9bea700b83003828f58c	2021-03-14 05:15:13	[]	[]	Thu Mar 11 17:22:42 +0000 2021	[]	[{"url":"https://t.co/L9zz6loXh9","expanded_url":"https://americansfortaxfairness.org/issue/year-crisis-billionaires-pay-2-3-bidens-covid-relief-bill-pandemic-profits/","display_url":"americansfortaxfairness.org/issue/year-criâ€¦","indices":[231,254]}]	"the covid checks are too expensive" Billionaire wealth has grown 44% in the pandemic: a $ð�Ÿ­.ð�Ÿ¯ ð�˜�ð�—¿ð�—¶ð�—¹ð�—¹ð�—¶ð�—¼ð�—» increase Total cost of $1,400 checks: $ð�Ÿ°ð�Ÿ­ð�Ÿ® ð�—¯ð�—¶ð�—¹ð�—¹ð�—¶ð�—¼ð�—» And the billionaires pay a lower tax rate than the people receiving checks https://t.co/L9zz6loXh9	394732.0	RT @DanPriceSeattle: "the covid checks are too expensive" Billionaire wealth has grown 44% in the pandemic: a $ð�Ÿ­.ð�Ÿ¯ ð�˜�ð�—¿ð�—¶ð�—¹ð�—¹ð�—¶ð�—¼ð�—» increase Totalâ€¦	201.0	True	full
771839	771839	604d9bea700b83003828f5b2	2021-03-14 05:15:13	[]	[]	Sun Mar 14 01:09:36 +0000 2021	[]	[{"url":"https://t.co/9EHNfKWfXi","expanded_url":"https://www.berkshireeagle.com/news/local/after-receiving-second-dose-yo-yo-ma-transforms-waiting-period-into-performance-at-pittsfield-vax/article_72e90bf8-843d-11eb-99e0-bb989805e596.html?utm_term=Autofeed&utm_medium=Social&utm_source=Twitter#Echobox=1615673584","display_url":"berkshireeagle.com/news/local/aftâ€¦","indices":[191,214]}]	After Yo-Yo Ma received his second jab of a COVID-19 vaccine at Berkshire Community College Saturday, he transformed his 15-minute observation period into a concert for the newly inoculated. https://t.co/9EHNfKWfXi	19200.0	RT @BerkshireEagle: After Yo-Yo Ma received his second jab of a COVID-19 vaccine at Berkshire Community College Saturday, he transformed hiâ€¦	1288.0	True	full
771840	771840	604d9bea700b83003828f5ba	2021-03-14 05:15:13	[{"text":"BTC","indices":[12,16]},{"text":"betfurysuccess","indices":[197,212]}]	[{"url":"https://t.co/evHs6Zqpjb","expanded_url":"https://betfury.io/boxes/all?r=604c6be502d7c50de8fb1f27","display_url":"betfury.io/boxes/all?r=60â€¦","indices":[173,196]}]		[]	[]			ðŸ’¸ Earn free #BTC and multiply crypto up to 15% monthly with @betfury_io BOXes ðŸ“¦ Enjoy the easy way to get cryptocurâ€¦ https://t.co/u3HB33eK1p	1.0	True	full
771841	771841	604d9bea700b83003828f5c0	2021-03-14 05:15:13	[]	[]	Sun Mar 14 03:30:00 +0000 2021	[{"text":"Estreno","indices":[52,60]},{"text":"Marzo","indices":[78,84]}]	[{"url":"https://t.co/eDqdcuUSzl","expanded_url":"http://SEXMEX.XXX","display_url":"SEXMEX.XXX","indices":[123,146]}]	Un poco de lo que veremos en nuestra prÃ³xima escena #Estreno este Lunes 15 de #Marzo con @OficialAngieM y El Pollo SOLO EN https://t.co/eDqdcuUSzl Â¡Estrenamos 6 escenas semanales! https://t.co/qYcBam1yLn	779526.0	RT @sexmexofficial: Un poco de lo que veremos en nuestra prÃ³xima escena #Estreno este Lunes 15 de #Marzo con @OficialAngieM y El Pollo SOLOâ€¦	108.0	True	full
771842	771842	604d9bea700b83003828f5c2	2021-03-14 05:15:13	[]	[]	Sat Mar 13 22:45:27 +0000 2021	[]	[{"url":"https://t.co/xk9YKMrmCF","expanded_url":"https://twitter.com/stvnews/status/1370396731662286850","display_url":"twitter.com/stvnews/statusâ€¦","indices":[281,304]}]	What @jasonleitch fails to mention is that there was DOUBLE the number of tests on Friday as there was Monday In fact the % positive on Friday was actually LOWER than Monday Mon 11,529 tests 501 positive 4.3% positive Fri 22,596 +96% 682 positive 3.0^ positive Illusionist https://t.co/xk9YKMrmCF https://t.co/02okgACZp3	2608.0	RT @TheRustler83: What @jasonleitch fails to mention is that there was DOUBLE the number of tests on Friday as there was Monday In fact thâ€¦	75.0	True	full
771843	771843	604d9bea700b83003828f5ca	2021-03-14 05:15:14	[]	[]	Sun Mar 14 02:00:19 +0000 2021	[{"text":"yoyoma","indices":[229,236]},{"text":"berkshire","indices":[237,247]}]	[{"url":"https://t.co/icbYd64j1a","expanded_url":"http://boston25.com/3lfcNxL","display_url":"boston25.com/3lfcNxL","indices":[256,279]}]	Yo-Yo Ma brightened the days of some MA residents Saturday when he gave an impromptu performance after receiving his second dose of the COVID-19 vaccine at Berkshire Community College. Take a listen to his beautiful performance! #yoyoma #berkshire STORY: https://t.co/icbYd64j1a https://t.co/VJ1AIfEQPr	339770.0	RT @boston25: Yo-Yo Ma brightened the days of some MA residents Saturday when he gave an impromptu performance after receiving his second dâ€¦	8255.0	True	full
771844	771844	604d9beb700b83003828f5ec	2021-03-14 05:15:14	[]	[]	Sat Mar 13 20:15:43 +0000 2021	[{"text":"IranTruth","indices":[220,230]},{"text":"COVID19","indices":[231,239]},{"text":"Ù†Ù‡_Ø¨Ù‡_Ø¬Ù…Ù‡ÙˆØ±ÛŒ_Ø§Ø³Ù„Ø§Ù…ÛŒ","indices":[240,260]}]	[{"url":"https://t.co/gaXptox2xx","expanded_url":"https://irantrue.com/iran-coronavirus-march-12-earthquake-destruction-corona-lying-republic/","display_url":"irantrue.com/iran-coronavirâ€¦","indices":[261,284]}]	Sisakht residents who lost their homes to earthquake weeks ago, are still struggling to cope with their loss &amp; find a home,living in a devastating situation, while Islamic regime officials have forgotten about them. #IranTruth #COVID19 #Ù†Ù‡_Ø¨Ù‡_Ø¬Ù…Ù‡ÙˆØ±ÛŒ_Ø§Ø³Ù„Ø§Ù…ÛŒ https://t.co/gaXptox2xx	1802.0	RT @agnos_pharmos: Sisakht residents who lost their homes to earthquake weeks ago, are still struggling to cope with their loss &amp; find a hoâ€¦	800.0	True	full
771845	771845	604d9beb700b83003828f5f0	2021-03-14 05:15:14	[]	[]	Sun Mar 14 05:04:12 +0000 2021	[]	[{"url":"https://t.co/N8se3XzVGI","expanded_url":"https://mediaindigena.libsyn.com/a-vaccination-conversation-ep-248","display_url":"mediaindigena.libsyn.com/a-vaccination-â€¦","indices":[177,200]}]	NEW EPISODE: From Camperville to Cuba, our latest Indigenous roundtable roams the world via "A Vaccination Conversation" feat. @BrockStarPhD, @theRickHarp + Ken Williams ðŸ“»HEAR: https://t.co/N8se3XzVGI https://t.co/SyM5u3Tqts	32004.0	RT @mediaINDIGENA: NEW EPISODE: From Camperville to Cuba, our latest Indigenous roundtable roams the world via "A Vaccination Conversation"â€¦	6052.0	True	full
771846	771846	604d9beb700b83003828f62a	2021-03-14 05:15:15	[]	[]	Sun Mar 14 05:14:44 +0000 2021	[]	[{"url":"https://t.co/3XGwfquDs2","expanded_url":"http://KhalidMosque.com","display_url":"KhalidMosque.com","indices":[231,254]}]	GOOD NEWS! Starting Mon March 15, the masjid will open at a reduced capacity of 15%. You must wear your face mask, bring your own prayer mats, perform wudu at home. Please note that the daylight savings starts March 14, so visit https://t.co/3XGwfquDs2 for the new prayer times https://t.co/Y6HEwBWGOG	3254.0	RT @KhalidMosque: GOOD NEWS! Starting Mon March 15, the masjid will open at a reduced capacity of 15%. You must wear your face mask, bringâ€¦	117.0	True	full
771847	771847	604d9bec700b83003828f666	2021-03-14 05:15:15	[]	[]	Sun Mar 14 03:12:36 +0000 2021	[{"text":"COVID19","indices":[83,91]},{"text":"PNG","indices":[104,108]},{"text":"vaccine","indices":[116,124]},{"text":"Pacific","indices":[125,133]},{"text":"auspol","indices":[134,141]}]	[{"url":"https://t.co/72xVe7gyGp","expanded_url":"https://www.worldvision.com.au/media-centre/resource/world-vision-welcomes-extra-aud100-million-vaccination-commitment-as-covid-concerns-in-png-mount","display_url":"worldvision.com.au/media-centre/râ€¦","indices":[144,167]}]	Great news - @WorldVisionAus welcomes extra $100 million vaccination commitment as #COVID19 concerns in #PNG mount. #vaccine #Pacific #auspol https://t.co/72xVe7gyGp https://t.co/pmrmAoOPvO	337.0	RT @JNockles: Great news - @WorldVisionAus welcomes extra $100 million vaccination commitment as #COVID19 concerns in #PNG mount. #vaccineâ€¦	750.0	True	full
771848	771848	604d9bec700b83003828f66e	2021-03-14 05:15:15	[]	[{"url":"https://t.co/gV0lVbxLZc","expanded_url":"https://www.forbes.com/sites/joewalsh/2021/03/13/brazil-now-has-the-worlds-worst-covid-outbreak-experts-blame-variants/","display_url":"forbes.com/sites/joewalshâ€¦","indices":[166,189]}]		[]	[]			â€œBrazil Now Has The Worldâ€™s Worst Covid Outbreak. Experts Blame Variants. â€œ The President Bolsonaroâ€™s attitude towaâ€¦ https://t.co/3l56kpW4Fl	300.0	True	full
771849	771849	604d9bec700b83003828f672	2021-03-14 05:15:15	[]	[{"url":"https://t.co/4bQrhZczmu","expanded_url":"http://twib.in/l/jp79RKAexKpK","display_url":"twib.in/l/jp79RKAexKpK","indices":[102,125]}]		[]	[]			Urgent funding needed for Mozambique, facing â€˜triple threatâ€™ of climate change, conflict and COVID-19â€¦ https://t.co/TrpszTPLJn	149.0	True	full
771850	771850	604d9bec700b83003828f694	2021-03-14 05:15:16	[]	[]	Sat Mar 13 18:25:27 +0000 2021	[]	[{"url":"https://t.co/IIGvrSjirx","expanded_url":"https://www.dailyposter.com/p/they-cant-hold-the-nursing-homes","display_url":"dailyposter.com/p/they-cant-hoâ€¦","indices":[208,231]}]	INVESTIGATION: Andrew Cuomo helped his huge donor shield nursing home executives from legal consequences as 15,000 nursing home residents died â€” now victimsâ€™ families are being stripped of their legal rights https://t.co/IIGvrSjirx	238826.0	RT @davidsirota: INVESTIGATION: Andrew Cuomo helped his huge donor shield nursing home executives from legal consequences as 15,000 nursingâ€¦	2269.0	True	full
771851	771851	604d9bec700b83003828f696	2021-03-14 05:15:16	[]	[]	Sat Mar 13 18:03:51 +0000 2021	[]	[{"url":"https://t.co/fJ3VIiyI7d","expanded_url":"https://www.google.co.uk/amp/s/amp.france24.com/en/20200719-france-introduces-fine-for-failure-to-wear-mask-in-public-indoors","display_url":"google.co.uk/amp/s/amp.franâ€¦","indices":[246,269]}]	In France, the government imposed EUR135 fine for failure to wear mask in public. French minimum wage is EUR10.25. A minimum wage earner in France only needs to work for 12 hours to pay the fine. Contrast this with the RM10k fine in Malaysia. https://t.co/fJ3VIiyI7d	22809.0	RT @faizalhamssin: In France, the government imposed EUR135 fine for failure to wear mask in public. French minimum wage is EUR10.25. A mâ€¦	196.0	True	full
771852	771852	604d9bec700b83003828f6aa	2021-03-14 05:15:16	[]	[]	Sat Mar 13 16:48:23 +0000 2021	[]	[{"url":"https://t.co/DnB6SXhKCo","expanded_url":"https://twitter.com/DragonhindiX/status/1370598340941914112","display_url":"twitter.com/DragonhindiX/sâ€¦","indices":[178,201]}]	@ShoPro_PR @YouTube @YouTubeIndia We understand the copyright system, but please be a bit lenient, it will destroy your own brand value if people can't talk about what you make! https://t.co/DnB6SXhKCo	5216.0	RT @AnimeTMDUB: @ShoPro_PR @YouTube @YouTubeIndia We understand the copyright system, but please be a bit lenient, it will destroy your ownâ€¦	0.0	True	full
771853	771853	604d9bed700b83003828f6ae	2021-03-14 05:15:16	[]	[]	Sun Mar 14 05:01:10 +0000 2021	[]	[{"url":"https://t.co/4c2Pajch8c","expanded_url":"https://cnn.it/3ldEp6t","display_url":"cnn.it/3ldEp6t","indices":[169,192]}]	ðŸ˜· Masks save lives ðŸ˜· Masks can help protect pandemic gains ðŸ˜· Masks safeguard even the vaccinated ðŸ˜· Masks are a sign of respect ðŸ˜· Masks will help the US return to normal https://t.co/4c2Pajch8c	53209961.0	RT @CNN: ðŸ˜· Masks save lives ðŸ˜· Masks can help protect pandemic gains ðŸ˜· Masks safeguard even the vaccinated ðŸ˜· Masks are a sign of respect ðŸ˜· Mâ€¦	8.0	True	full
771854	771854	604d9bed700b83003828f6d0	2021-03-14 05:15:16	[]	[]	Sat Mar 13 23:33:00 +0000 2021	[]	[{"url":"https://t.co/6rVx9cdy0F","expanded_url":"https://humanrights.gov.au/sites/default/files/2019-07/submission_332_-_australian_education_union.pdf","display_url":"humanrights.gov.au/sites/default/â€¦","indices":[239,262]}]	In 2020 @AusHumanRights released its report into the National Inquiry into Sexual Harassment in Australian Workplaces. The Federal Govt is yet to respond. Your safety - every day at preschool, school and TAFE - is a union priority: https://t.co/6rVx9cdy0F https://t.co/2bKIwwEa9W	5259.0	RT @AEUfederal: In 2020 @AusHumanRights released its report into the National Inquiry into Sexual Harassment in Australian Workplaces. Tâ€¦	55.0	True	full
771855	771855	604d9bed700b83003828f6d6	2021-03-14 05:15:16	[]	[]	Sat Mar 13 22:00:32 +0000 2021	[]	[{"url":"https://t.co/Gvf6b4ob6l","expanded_url":"https://readsludge.com/2021/02/10/reps-would-have-to-resign-from-corporate-boards-under-democrats-ethics-bill/","display_url":"readsludge.com/2021/02/10/repâ€¦","indices":[165,188]}]	At least 15 House reps currently sit on the boards of private companies. The For the People Act would force them to resign, which would be a good thing for ethics. https://t.co/Gvf6b4ob6l	406800.0	RT @CREWcrew: At least 15 House reps currently sit on the boards of private companies. The For the People Act would force them to resign,â€¦	168.0	True	full
771856	771856	604d9bed700b83003828f6e0	2021-03-14 05:15:17	[]	[]	Sun Mar 14 04:30:00 +0000 2021	[]	[{"url":"https://t.co/35V4thq1fE","expanded_url":"https://www.bball-index.com/defensive-versatility/","display_url":"bball-index.com/defensive-versâ€¦","indices":[256,279]}]	OG Anunoby this season has the SECOND highest defensive positional versatility in our 2013-21 database! Here's who OG spends his time guarding on defense: PG: 21.1% SG: 17.8% SF: 18.4% PF: 27.1% C: 15.6% His defensive position is a 3.0 on a 1-5 scale. https://t.co/35V4thq1fE	19349.0	RT @The_BBall_Index: OG Anunoby this season has the SECOND highest defensive positional versatility in our 2013-21 database! Here's who OGâ€¦	1718.0	True	full
771857	771857	604d9bed700b83003828f6e6	2021-03-14 05:15:17	[]	[]	Sat Mar 13 23:57:41 +0000 2021	[]	[{"url":"https://t.co/SNcnCehSsF","expanded_url":"https://www.brennancenter.org/our-work/research-reports/case-against-filibuster","display_url":"brennancenter.org/our-work/reseaâ€¦","indices":[217,240]},{"url":"https://t.co/3zAvadgypo","expanded_url":"https://www.washingtonpost.com/blogs/ezra-klein/post/is-the-filibuster-unconstitutional/2012/05/15/gIQAYLp7QU_blog.html","display_url":"washington…	Correct. Most filibusters in US history have been since 2006â€”when Repubs lost control of Senate and under McConnell began applying 60-vote barrier to everything (except judicial nominees when they were in control). https://t.co/SNcnCehSsF https://t.co/3zAvadgypo	184120.0	RT @JamesFallows: Correct. Most filibusters in US history have been since 2006â€”when Repubs lost control of Senate and under McConnell begaâ€¦	272.0	True	full
771858	771858	604d9bed700b83003828f6f2	2021-03-14 05:15:17	[]	[{"url":"https://t.co/XbSKpUlIyq","expanded_url":"https://ofertasmasrebajas.com/kameari-estuche-con-cremallera-gran-capacidad-bolsa-de-maquillaje-de-piel-sintetica-duradera-bolsa-de-papeleria-para-estudiantes-de-escuela-y-oficina-todo-signo-del-zodiaco/","display_url":"ofertasmasrebajas.com/kameari-estuchâ€¦","indices":[255,278]}]		[]	[]			KAMEARI Estuche con cremallera, gran capacidad, bolsa de maquillaje de piel sintÃ©tica duradera, bolsa de papelerÃ­aâ€¦ https://t.co/buOFfzxX7g	919.0	True	full
771859	771859	604d9bed700b83003828f704	2021-03-14 05:15:17	[]	[]	Sat Mar 13 16:47:48 +0000 2021	[{"text":"NonVaccinationObligatoire","indices":[186,212]},{"text":"StopDictatureSanitaire","indices":[213,236]}]	[{"url":"https://t.co/CKGpypxL5W","expanded_url":"https://www.leparisien.fr/politique/gabriel-attal-face-a-nos-lecteurs-la-vaccination-obligatoire-pour-les-soignants-reste-une-possibilite-07-03-2021-8427524.php","display_url":"leparisien.fr/politique/gabrâ€¦","indices":[238,261]}]	N'oubliez pas que ceux qui veulent vous vacciner pour vous rendre votre libertÃ© sont justement ceux qui vous ont enlevÃ© cette libertÃ© ! Et ils n'ont aucune raison de vous la rendre... #NonVaccinationObligatoire #StopDictatureSanitaire https://t.co/CKGpypxL5W	5402.0	RT @Yoann2944: N'oubliez pas que ceux qui veulent vous vacciner pour vous rendre votre libertÃ© sont justement ceux qui vous ont enlevÃ© cettâ€¦	831.0	True	full
771860	771860	604d9bed700b83003828f706	2021-03-14 05:15:17	[]	[]	Sat Mar 13 23:33:03 +0000 2021	[{"text":"7NEWS","indices":[193,199]}]	[{"url":"https://t.co/CgfP01wi99","expanded_url":"http://7news.link/coronavirus","display_url":"7news.link/coronavirus","indices":[169,192]}]	Prime Minister @ScottMorrisonMP has received his second dose of the @Pfizer COVID-19 vaccine alongside WWII survivor Jane Malysiak and Chief Health Officer @PKelly_CBR. https://t.co/CgfP01wi99 #7NEWS https://t.co/HvUs3voxIh	876.0	RT @7NewsCanberra: Prime Minister @ScottMorrisonMP has received his second dose of the @Pfizer COVID-19 vaccine alongside WWII survivor Janâ€¦	570.0	True	full
771861	771861	604d9bed700b83003828f718	2021-03-14 05:15:17	[]	[]	Sat Mar 13 04:00:15 +0000 2021	[]	[{"url":"https://t.co/WBupLZ0pVz","expanded_url":"https://www.foxnews.com/world/top-state-official-coronavirus-bioweapon-accident","display_url":"foxnews.com/world/top-statâ€¦","indices":[175,198]}]	Really! We have been saying this since the outbreak started! ðŸ™„ Former top State Dept investigator says COVID-19 outbreak may have resulted from bioweapons research accident https://t.co/WBupLZ0pVz	3215.0	RT @FBIDave: Really! We have been saying this since the outbreak started! ðŸ™„ Former top State Dept investigator says COVID-19 outbreak mayâ€¦	1664.0	True	full
771862	771862	604d9bee700b83003828f73c	2021-03-14 05:15:18	[]	[]	Sun Mar 14 02:47:59 +0000 2021	[]	[{"url":"https://t.co/C3SLErpmOl","expanded_url":"https://twitter.com/EsteffaP/status/1370733199475802112?s=19","display_url":"twitter.com/EsteffaP/statuâ€¦","indices":[188,211]}]	@LoroHomero Que maravilla, que lindas fotos INUTIL ðŸ¤¬ para cuando atienden a @QuebradaCarrets vidas de quiteÃ±os estÃ¡n en riesgo y ustedes abriendo parques en pandemia, hasta cuando ðŸ¤·â€�â™‚ï¸�ðŸ¤¬ https://t.co/C3SLErpmOl	845.0	RT @BenderPaez: @LoroHomero Que maravilla, que lindas fotos INUTIL ðŸ¤¬ para cuando atienden a @QuebradaCarrets vidas de quiteÃ±os estÃ¡n en riâ€¦	103.0	True	full
771863	771863	604d9bee700b83003828f746	2021-03-14 05:15:18	[]	[]	Sun Mar 14 00:36:50 +0000 2021	[]	[{"url":"https://t.co/Ul1LzxBAES","expanded_url":"https://www.smh.com.au/national/quarantine-hotel-worker-tests-positive-ending-nsw-s-55-day-coronavirus-free-streak-20210314-p57ajo.html?utm_medium=Social&utm_source=Twitter#Echobox=1615682209","display_url":"smh.com.au/national/quaraâ€¦","indices":[108,131]}]	Breaking: Quarantine hotel worker tests positive, ending NSWâ€™s 55-day coronavirus-free streak | @MWhitbourn https://t.co/Ul1LzxBAES https://t.co/5cF2LusfQr	833117.0	RT @smh: Breaking: Quarantine hotel worker tests positive, ending NSWâ€™s 55-day coronavirus-free streak | @MWhitbourn https://t.co/Ul1LzxBAEâ€¦	2731.0	True	full
771864	771864	604d9bee700b83003828f776	2021-03-14 05:15:18	[]	[]	Fri Mar 12 21:09:25 +0000 2021	[]	[{"url":"https://t.co/mqMtL5gcqN","expanded_url":"https://www.thepitchkc.com/streetwise-podcast-gets-shelled-in-blaseball-hides-from-bad-quarantine-movies/","display_url":"thepitchkc.com/streetwise-podâ€¦","indices":[164,187]}]	Today on the pod @joel_a_clark talks Expansion Era and @abbyolcese has reviews of the many movies made about pandemic, during the pandemic, and they are not swell. https://t.co/mqMtL5gcqN	43753.0	RT @TheFastPitch: Today on the pod @joel_a_clark talks Expansion Era and @abbyolcese has reviews of the many movies made about pandemic, duâ€¦	182.0	True	full
771865	771865	604d9bef700b83003828f7c8	2021-03-14 05:15:19	[]	[]	Sun Mar 14 01:09:36 +0000 2021	[]	[{"url":"https://t.co/9EHNfKWfXi","expanded_url":"https://www.berkshireeagle.com/news/local/after-receiving-second-dose-yo-yo-ma-transforms-waiting-period-into-performance-at-pittsfield-vax/article_72e90bf8-843d-11eb-99e0-bb989805e596.html?utm_term=Autofeed&utm_medium=Social&utm_source=Twitter#Echobox=1615673584","display_url":"berkshireeagle.com/news/local/aftâ€¦","indices":[191,214]}]	After Yo-Yo Ma received his second jab of a COVID-19 vaccine at Berkshire Community College Saturday, he transformed his 15-minute observation period into a concert for the newly inoculated. https://t.co/9EHNfKWfXi	19201.0	RT @BerkshireEagle: After Yo-Yo Ma received his second jab of a COVID-19 vaccine at Berkshire Community College Saturday, he transformed hiâ€¦	49.0	True	full
771866	771866	604d9bef700b83003828f7d0	2021-03-14 05:15:19	[]	[]	Sun Mar 14 05:10:11 +0000 2021	[]	[{"url":"https://t.co/XJ8TmA3WbV","expanded_url":"https://shirlengtearjerky.carrd.co/#bod","display_url":"shirlengtearjerky.carrd.co/#bod","indices":[170,193]}]	hello! as promised, i'll be opening a reprint run of If I Fall self pub (bundle, side b &amp; hardbound) tomorrow, March 15 7:30 pm. for more details, check this link: https://t.co/XJ8TmA3WbV	26541.0	RT @lengsungit: hello! as promised, i'll be opening a reprint run of If I Fall self pub (bundle, side b &amp; hardbound) tomorrow, March 15 7:3â€¦	1202.0	True	full
771867	771867	604d9bef700b83003828f7d4	2021-03-14 05:15:19	[]	[{"url":"https://t.co/buwrJN3BJu","expanded_url":"https://tmblr.co/Z6wxJVZrg3y2iW00","display_url":"tmblr.co/Z6wxJVZrg3y2iWâ€¦","indices":[239,262]}]		[]	[]			lesbianralzarek: lesbianralzarek: i adore all of the stupid little names they give to the shittiest jobs on the marâ€¦ https://t.co/xcc0yYfvev	0.0	True	full
771868	771868	604d9bef700b83003828f7de	2021-03-14 05:15:19	[]	[]	Sat Mar 13 23:09:38 +0000 2021	[]	[{"url":"https://t.co/QIDdUjrw5o","expanded_url":"https://covid.cdc.gov/covid-data-tracker/#vaccinations","display_url":"covid.cdc.gov/covid-data-traâ€¦","indices":[159,182]}]	The CDC just reported an absolutely massive 4,575,496 doses administered yesterday. Obliterating the daily record by roughly 1,600,000 million!! Wow wow wow. https://t.co/QIDdUjrw5o	13723.0	RT @TimFullerton: The CDC just reported an absolutely massive 4,575,496 doses administered yesterday. Obliterating the daily record by rougâ€¦	166.0	True	full
771869	771869	604d9bef700b83003828f7e8	2021-03-14 05:15:20	[]	[]	Sat Mar 13 21:40:08 +0000 2021	[]	[{"url":"https://t.co/ybstC5AHa4","expanded_url":"https://cnn.it/3eCJR1A","display_url":"cnn.it/3eCJR1A","indices":[226,249]}]	Dosis Ãºnica de la vacuna de Johnson &amp; Johnson contra el covid-19 desarrolla anticuerpos neutralizantes despuÃ©s de 8 dÃ­as, segÃºn uno de los primeros ensayos clÃ­nicos. Conoce la respuesta en los voluntarios para el dÃ­a 57. https://t.co/ybstC5AHa4	19523590.0	RT @CNNEE: Dosis Ãºnica de la vacuna de Johnson &amp; Johnson contra el covid-19 desarrolla anticuerpos neutralizantes despuÃ©s de 8 dÃ­as, segÃºnâ€¦	20.0	True	full
771870	771870	604d9bf0700b83003828f80e	2021-03-14 05:15:20	[]	[]	Fri Mar 12 00:00:11 +0000 2021	[{"text":"MusicOnAMission","indices":[26,42]},{"text":"GRAMMYs","indices":[111,119]},{"text":"COVID19","indices":[220,228]}]	[{"url":"https://t.co/2nKxkyRtK0","expanded_url":"https://support.MusiCares.org","display_url":"support.MusiCares.org","indices":[231,254]}]	Get ready for @MusiCares' #MusicOnAMission! âœ¨ ðŸ—“ Tomorrow, March 12, 2021 ðŸ“² A virtual fundraiser and official #GRAMMYs Week event that will honor the resilience of the music community, which has been deeply impacted by #COVID19 ðŸŽŸ https://t.co/2nKxkyRtK0 https://t.co/8SneJsBMwp	3287590.0	RT @RecordingAcad: Get ready for @MusiCares' #MusicOnAMission! âœ¨ ðŸ—“ Tomorrow, March 12, 2021 ðŸ“² A virtual fundraiser and official #GRAMMYsâ€¦	3.0	True	full
771871	771871	604d9bf0700b83003828f810	2021-03-14 05:15:20	[]	[]	Sun Mar 14 04:52:33 +0000 2021	[{"text":"Yemen","indices":[22,28]}]	[{"url":"https://t.co/vUC9xAKKoI","expanded_url":"https://reut.rs/3qHmVAy","display_url":"reut.rs/3qHmVAy","indices":[251,274]}]	U.S. special envoy on #Yemen Tim Lenderking: "I'll return when Houthis are prepared to stop the attack on Marib for few weeks to allow the US and the nincompoop Saudi to reinforce the city to stop Houthis from liberating it and controlling its oil". https://t.co/vUC9xAKKoI	57310.0	RT @ejmalrai: U.S. special envoy on #Yemen Tim Lenderking: "I'll return when Houthis are prepared to stop the attack on Marib for few weeksâ€¦	1508.0	True	full
771872	771872	604d9bf0700b83003828f828	2021-03-14 05:15:20	[]	[]	Sat Mar 13 11:23:42 +0000 2021	[]	[{"url":"https://t.co/i7zOFpVI4v","expanded_url":"https://mexiconewsdaily.com/news/coronavirus/hidalgo-woman-75-dies-40-minutes-after-receiving-covid-vaccination/","display_url":"mexiconewsdaily.com/news/coronavirâ€¦","indices":[193,216]}]	Mexican woman, 75, dies 40 minutes after receiving Covid vaccination. But health officials insist there is "no evidence" that her death was linked to the shot. Same story, every single time. https://t.co/i7zOFpVI4v	11083.0	RT @WinterOakPress: Mexican woman, 75, dies 40 minutes after receiving Covid vaccination. But health officials insist there is "no evidenceâ€¦	478.0	True	full
771873	771873	604d9bf0700b83003828f83c	2021-03-14 05:15:21	[]	[]	Sun Mar 14 05:01:10 +0000 2021	[]	[{"url":"https://t.co/4c2Pajch8c","expanded_url":"https://cnn.it/3ldEp6t","display_url":"cnn.it/3ldEp6t","indices":[169,192]}]	ðŸ˜· Masks save lives ðŸ˜· Masks can help protect pandemic gains ðŸ˜· Masks safeguard even the vaccinated ðŸ˜· Masks are a sign of respect ðŸ˜· Masks will help the US return to normal https://t.co/4c2Pajch8c	53209961.0	RT @CNN: ðŸ˜· Masks save lives ðŸ˜· Masks can help protect pandemic gains ðŸ˜· Masks safeguard even the vaccinated ðŸ˜· Masks are a sign of respect ðŸ˜· Mâ€¦	4819.0	True	full
771874	771874	604d9bf0700b83003828f852	2021-03-14 05:15:21	[]	[]	Sun Mar 14 05:01:18 +0000 2021	[]	[{"url":"https://t.co/hkW0pPCPul","expanded_url":"https://cnn.it/2Q2P9Jq","display_url":"cnn.it/2Q2P9Jq","indices":[241,264]}]	The various Covid-19 vaccines currently being distributed around the globe have the potential to end the worst pandemic in a century. They also will mean hundreds of billions dollars in sales for the pharmaceutical companies that make them. https://t.co/hkW0pPCPul	12055206.0	RT @cnni: The various Covid-19 vaccines currently being distributed around the globe have the potential to end the worst pandemic in a centâ€¦	2546.0	True	full
771875	771875	604d9bf0700b83003828f854	2021-03-14 05:15:21	[]	[]	Sun Mar 14 04:14:00 +0000 2021	[]	[{"url":"https://t.co/cSQPTdoxFR","expanded_url":"http://bit.ly/3teR7Vi","display_url":"bit.ly/3teR7Vi","indices":[128,151]},{"url":"https://t.co/7FLzSVtjer","expanded_url":"https://bit.ly/3teR7Vi","display_url":"bit.ly/3teR7Vi","indices":[152,175]}]	ðŸ“„ @wheelingvb won its eighth-straight @TheMountainEast Tournament Championship with a dominant win over Fairmont State Saturday https://t.co/cSQPTdoxFR https://t.co/7FLzSVtjer	4368.0	RT @WUCardinals: ðŸ“„ @wheelingvb won its eighth-straight @TheMountainEast Tournament Championship with a dominant win over Fairmont State Satâ€¦	1083.0	True	full
771876	771876	604d9bf0700b83003828f85e	2021-03-14 05:15:21	[]	[]	Sun Mar 14 02:40:09 +0000 2021	[]	[{"url":"https://t.co/yNvtjzh7Jj","expanded_url":"https://twitter.com/vincentrk/status/1358771732526620675","display_url":"twitter.com/vincentrk/statâ€¦","indices":[251,274]}]	An important reminder. Don't focus on number of COVID cases as vaccination rates and ease of testing increases. The metrics to follow to gauge how the pandemic is going and decisions on reopening are: â¨€ Hospitalizations â¨€ ICU admissions â¨€ Deaths https://t.co/yNvtjzh7Jj	37870.0	RT @VincentRK: An important reminder. Don't focus on number of COVID cases as vaccination rates and ease of testing increases. The metricâ€¦	53.0	True	full
771877	771877	604d9bf0700b83003828f862	2021-03-14 05:15:21	[{"text":"Instagram","indices":[124,134]},{"text":"Tiktok","indices":[135,142]},{"text":"socialmedi","indices":[143,154]}]	[{"url":"https://t.co/JLjxOvNswK","expanded_url":"https://www.linkedin.com/posts/samer-jamal-72193818_middle-east-social-media-users-to-be-able-activity-6774769997320372224-tvgR","display_url":"linkedin.com/posts/samer-jaâ€¦","indices":[156,179]}]		[]	[]			Finally! After almost 3 years of its launch in October 2018, we can now use the â€œmusic on Facebook and Instagramâ€� fâ€¦ https://t.co/DufViL4Kr5	570.0	True	full
771878	771878	604d9bf1700b83003828f880	2021-03-14 05:15:21	[]	[]	Sat Mar 13 17:01:46 +0000 2021	[{"text":"Mar13Coup","indices":[212,222]},{"text":"WhatsHappeningInMyanmar","indices":[223,247]}]	[{"url":"https://t.co/LLNKkozmfd","expanded_url":"https://youtu.be/OtuOI_iZ8_g","display_url":"youtu.be/OtuOI_iZ8_g","indices":[250,273]}]	The U.S. and allies have stepped up warnings against the Myanmar junta and they promise to restore democracy. The junta is continuing its deadly crackdown on protestors as it killed multiple people nationwide. #Mar13Coup #WhatsHappeningInMyanmar https://t.co/LLNKkozmfd	5896679.0	RT @YourAnonCentral: The U.S. and allies have stepped up warnings against the Myanmar junta and they promise to restore democracy. The juâ€¦	8.0	True	full
771879	771879	604d9bf1700b83003828f88c	2021-03-14 05:15:21	[]	[{"url":"https://t.co/bqJG87lM6h","expanded_url":"https://t.me/smiletokensbot?start=r01821883920","display_url":"t.me/smiletokensbotâ€¦","indices":[99,122]}]		[]	[]			@Smiletokens ðŸš€ Airdrop: SmileTokens ðŸ’° Value: $ 15 ðŸ‘¥ Referral: $ 1.5 ðŸ’¸ 1 + 0.1 SMILE â�° 2 Minutesâ€¦ https://t.co/Xb5REulGAW	30.0	True	full
771880	771880	604d9bf1700b83003828f89e	2021-03-14 05:15:22	[{"text":"MakeNutritionFun","indices":[169,186]}]	[{"url":"https://t.co/ea8fo3d44K","expanded_url":"https://makeeverythingfun.com/recipe/erins-spaghetti-squash-salad/","display_url":"makeeverythingfun.com/recipe/erins-sâ€¦","indices":[145,168]}]		[]	[]			Spaghetti made from veggies? Nature makes its very own version of â€œpastaâ€� in the form of delicious and fun spaghetâ€¦ https://t.co/Bt8jij8ksR	10193.0	True	full
771881	771881	604d9bf1700b83003828f8aa	2021-03-14 05:15:22	[]	[]	Sat Mar 13 00:51:53 +0000 2021	[]	[{"url":"https://t.co/9BbZwjJiEk","expanded_url":"https://www.hkcnews.com/article/39036/benedict_rogers-dr_sasa-burma-39041/dr-sasa","display_url":"hkcnews.com/article/39036/â€¦","indices":[255,278]}]	Committee Representing the Pyidaungsu Hltuttaw (CRPH) â€“ Parliamentarians elected in last Novemberâ€™s election who have been unable to take their seats due to the coup â€“ of Dr Sasa as its special envoy to the United Nations and the international community. https://t.co/9BbZwjJiEk	119489.0	RT @DrSasa22222: Committee Representing the Pyidaungsu Hltuttaw (CRPH) â€“ Parliamentarians elected in last Novemberâ€™s election who have beenâ€¦	20.0	True	full
771882	771882	604d9bf1700b83003828f8c6	2021-03-14 05:15:22	[]	[]	Fri Mar 12 23:06:57 +0000 2021	[]	[{"url":"https://t.co/qUM5t7fjyf","expanded_url":"https://www.theaustraliatoday.com.au/quad-summit-leaders-pledge-commitment-to-free-inclusive-rule-based-indo-pacific-region/","display_url":"theaustraliatoday.com.au/quad-summit-leâ€¦","indices":[253,276]}]	The leaders agreed to the creation of a vaccine expert working group to implement a path-breaking commitment to safe and effective vaccine distribution. @narendramodi @MEAIndia @HCICanberra @POTUS @ScottMorrisonMP @sugawitter @DrIanHall @DipenRughani https://t.co/qUM5t7fjyf	36.0	RT @TheAustoday: The leaders agreed to the creation of a vaccine expert working group to implement a path-breaking commitment to safe and eâ€¦	157.0	True	full
771883	771883	604d9bf1700b83003828f8c8	2021-03-14 05:15:22	[]	[]	Sat Mar 13 18:37:55 +0000 2021	[]	[{"url":"https://t.co/YHPQ829AxH","expanded_url":"https://www.thetimes.co.uk/article/kate-garraway-on-her-husbands-covid-19-battle-i-dont-know-if-hell-have-any-kind-of-life-again-8wrl3vwlj?utm_medium=Social&utm_source=Twitter#Echobox=1615660675","display_url":"thetimes.co.uk/article/kate-gâ€¦","indices":[158,181]}]	Presenter @kategarrawayâ€™s husband, Derek Draper, has been in hospital since last March after catching coronavirus. She spoke to @DeccaJourno about the ordeal https://t.co/YHPQ829AxH	453458.0	RT @thesundaytimes: Presenter @kategarrawayâ€™s husband, Derek Draper, has been in hospital since last March after catching coronavirus. Sheâ€¦	3017.0	True	full
771884	771884	604d9bf1700b83003828f8d6	2021-03-14 05:15:22	[]	[]	Sun Mar 14 02:25:00 +0000 2021	[{"text":"GetEverythingForFREE","indices":[170,191]},{"text":"MCGICares","indices":[193,203]}]	[{"url":"https://t.co/u6s66pyZop","expanded_url":"http://bit.ly/2RED25n","display_url":"bit.ly/2RED25n","indices":[145,168]}]	"Giving to delight God must be coupled with good deeds." (Hebrews 13:15-16) â€” Bro. Eli Soriano, "The Imprudent Freedom to Question Free Will" https://t.co/u6s66pyZop #GetEverythingForFREE #MCGICares https://t.co/hXgBo5PZK1	74737.0	RT @TheOldPathTV: "Giving to delight God must be coupled with good deeds." (Hebrews 13:15-16) â€” Bro. Eli Soriano, "The Imprudent Freedom tâ€¦	49.0	True	full
771885	771885	604d9bf2700b83003828f8dc	2021-03-14 05:15:22	[]	[{"url":"https://t.co/qzT10uZFEj","expanded_url":"https://www.youtube.com/channel/UCvF-miK22jY_DskGtOvNm5Q?sub_confirmation=1","display_url":"youtube.com/channel/UCvF-mâ€¦","indices":[121,144]}]		[]	[]			@Zaraki_Zen heyya sorry to bother you I wonder if you can have a look at my youtube channel its related to anime mâ€¦ https://t.co/DAa1vYh2ry	4128.0	True	full
771886	771886	604d9bf2700b83003828f8e6	2021-03-14 05:15:22	[]	[]	Sun Mar 14 02:21:52 +0000 2021	[]	[{"url":"https://t.co/eNLki3z2wP","expanded_url":"https://www.reuters.com/article/us-myanmar-politics-crph-idUSKBN2B50I0","display_url":"reuters.com/article/us-myaâ€¦","indices":[224,247]}]	Myanmar's military junta has some nerve calling pro-democracy protesters â€œcriminalsâ€� on the same day that its security forces kill at least 12 protesters. Seriously? We know who the real criminals are, beginning at the top. https://t.co/eNLki3z2wP https://t.co/btkFKASDCO	442129.0	RT @KenRoth: Myanmar's military junta has some nerve calling pro-democracy protesters â€œcriminalsâ€� on the same day that its security forcesâ€¦	6.0	True	full
771887	771887	604d9bf2700b83003828f8e8	2021-03-14 05:15:22	[]	[]	Sat Mar 13 21:00:45 +0000 2021	[{"text":"COVID19","indices":[51,59]},{"text":"stimulus","indices":[117,126]}]	[{"url":"https://t.co/A2ockneZw2","expanded_url":"https://thehill.com/policy/healthcare/543006-us-passes-100-million-covid-19-vaccinations","display_url":"thehill.com/policy/healthcâ€¦","indices":[252,275]}]	Joe Biden said 100 million Americans would get the #COVID19 vaccine in 100 days He did it in 50 And he enacted the #stimulus which Gives Americans $1400 Protects renters Cuts child poverty Not a bad first 2 months on the job-with 10 days to spare https://t.co/A2ockneZw2	31101.0	RT @axidentaliberal: Joe Biden said 100 million Americans would get the #COVID19 vaccine in 100 days He did it in 50 And he enacted the #â€¦	99.0	True	full
771888	771888	604d9bf2700b83003828f8f4	2021-03-14 05:15:23	[]	[]	Sat Mar 13 00:00:01 +0000 2021	[{"text":"COVID19","indices":[96,104]},{"text":"AYearInLockdown","indices":[226,242]}]	[{"url":"https://t.co/ttOFnS4IrG","expanded_url":"https://bit.ly/3rG3HN0","display_url":"bit.ly/3rG3HN0","indices":[256,279]}]	A year after the community quarantine was announced in PH, one of the longest in the world, the #COVID19 pandemic appears to be far from over. Metro Manila has tightened health protocols anew as daily reported cases increase. #AYearInLockdown READ MORE: https://t.co/ttOFnS4IrG https://t.co/1q5dxdC6vo	7326801.0	RT @ABSCBNNews: A year after the community quarantine was announced in PH, one of the longest in the world, the #COVID19 pandemic appears tâ€¦	28.0	True	full
771889	771889	604d9bf2700b83003828f908	2021-03-14 05:15:23	[]	[]	Sun Mar 14 02:21:52 +0000 2021	[]	[{"url":"https://t.co/eNLki3z2wP","expanded_url":"https://www.reuters.com/article/us-myanmar-politics-crph-idUSKBN2B50I0","display_url":"reuters.com/article/us-myaâ€¦","indices":[224,247]}]	Myanmar's military junta has some nerve calling pro-democracy protesters â€œcriminalsâ€� on the same day that its security forces kill at least 12 protesters. Seriously? We know who the real criminals are, beginning at the top. https://t.co/eNLki3z2wP https://t.co/btkFKASDCO	442129.0	RT @KenRoth: Myanmar's military junta has some nerve calling pro-democracy protesters â€œcriminalsâ€� on the same day that its security forcesâ€¦	50.0	True	full
771890	771890	604d9bf2700b83003828f910	2021-03-14 05:15:23	[]	[]	Sun Mar 14 05:13:02 +0000 2021	[]	[{"url":"https://t.co/ayIBWnCzhg","expanded_url":"https://nyti.ms/3ld7XRu","display_url":"nyti.ms/3ld7XRu","indices":[194,217]}]	Because of the pandemic (and their advancing age), we might have seen some of the finest actors of a generation, including Judi Dench, Maggie Smith and Ian McKellen, for the last time on stage. https://t.co/ayIBWnCzhg	49617207.0	RT @nytimes: Because of the pandemic (and their advancing age), we might have seen some of the finest actors of a generation, including Judâ€¦	1782.0	True	full
771891	771891	604d9bf2700b83003828f920	2021-03-14 05:15:23	[]	[]	Wed Mar 10 12:49:38 +0000 2021	[{"text":"Pakistan","indices":[115,124]},{"text":"Balochistan","indices":[150,162]},{"text":"EnforcedDisapperences","indices":[186,208]},{"text":"PakistanArmy","indices":[263,276]}]	[{"url":"https://t.co/na7i66EHB2","expanded_url":"https://www.aljazeera.com/opinions/2021/3/9/addressing-pakistans-epidemic-of-forced-disappearances","display_url":"aljazeera.com/opinions/2021/â€¦","indices":[239,262]}]	When the country itself is hell bent on destroying you, your house, your family, What do you do? Where do you go? #Pakistan should be answerable for #Balochistan's depleting condition. #EnforcedDisapperences @IFazilaBaloch @ArchenBaloch https://t.co/na7i66EHB2 #PakistanArmy	10251.0	RT @Par1Ke: When the country itself is hell bent on destroying you, your house, your family, What do you do? Where do you go? #Pakistan shâ€¦	31.0	True	full
771892	771892	604d9bf3700b83003828f93e	2021-03-14 05:15:23	[]	[]	Sat Mar 13 18:26:42 +0000 2021	[{"text":"Airdrop","indices":[180,188]},{"text":"Crypto","indices":[189,196]},{"text":"Airdrops","indices":[197,206]},{"text":"cryptocurrency","indices":[207,222]},{"text":"giveaway","indices":[223,232]}]	[{"url":"https://t.co/AUzqs8f8yQ","expanded_url":"https://t.me/Rewardiqabot?start=r0970317767","display_url":"t.me/Rewardiqabot?sâ€¦","indices":[108,131]}]	ðŸš€ Airdrop: Rewardiqa ðŸ’° Value: $ 105 ðŸ‘¥ Referral: $ 35 ðŸ’¸ 15 + 5 REW â�° 2 minutes Talk with the telegram bot: https://t.co/AUzqs8f8yQ ðŸ“– Step-by-step guide: ðŸ”¹ Do some social tasks #Airdrop #Crypto #Airdrops #cryptocurrency #giveaway https://t.co/jt6EddFWOK	206792.0	RT @CryptoTownEU: ðŸš€ Airdrop: Rewardiqa ðŸ’° Value: $ 105 ðŸ‘¥ Referral: $ 35 ðŸ’¸ 15 + 5 REW â�° 2 minutes Talk with the telegram bot: https://t.co/â€¦	3.0	True	full
771893	771893	604d9bf3700b83003828f94a	2021-03-14 05:15:24	[]	[]	Sun Mar 14 01:55:07 +0000 2021	[]	[{"url":"https://t.co/8uPdAuLr2y","expanded_url":"https://bit.ly/3eAM1P7","display_url":"bit.ly/3eAM1P7","indices":[193,216]}]	"After @YoYo_Ma received his second jab of a COVID-19 vaccine at Berkshire Community College Saturday, he transformed his 15-minute observation period into a concert for the newly inoculated." https://t.co/8uPdAuLr2y	108634.0	RT @davidgura: "After @YoYo_Ma received his second jab of a COVID-19 vaccine at Berkshire Community College Saturday, he transformed his 15â€¦	20.0	True	full
771894	771894	604d9bf3700b83003828f960	2021-03-14 05:15:24	[]	[]	Sun Mar 14 03:00:10 +0000 2021	[]	[{"url":"https://t.co/bUnlSPjFTY","expanded_url":"https://trib.al/olOC9h2","display_url":"trib.al/olOC9h2","indices":[179,202]}]	James Cameron's 2009 sci-fi blockbuster Avatar is coming back to theaters in China, and its return could help it take down Avengers: Endgame to reclaim the top box office record. https://t.co/bUnlSPjFTY https://t.co/ThsuBgEPPk	4341892.0	RT @GameSpot: James Cameron's 2009 sci-fi blockbuster Avatar is coming back to theaters in China, and its return could help it take down Avâ€¦	625.0	True	full
771895	771895	604d9bf3700b83003828f972	2021-03-14 05:15:24	[]	[{"url":"https://t.co/GzXXMCRO1i","expanded_url":"https://play.google.com/store/apps/details?id=nic.goi.aarogyasetu","display_url":"play.google.com/store/apps/detâ€¦","indices":[157,180]},{"url":"https://t.co/JBy39UW34S","expanded_url":"https://apps.apple.com/in/app/aarogyasetu/id1505825357","display_url":"apps.apple.com/in/app/aarogyaâ€¦","indices":[188,211]}]		[]	[]			Arogya Setu app not working for last 3-4 hrs. I recommend Aarogya Setu app to fight against COVID19. Please downloaâ€¦ https://t.co/ixlwwHtihi	11.0	True	full
771896	771896	604d9bf3700b83003828f97a	2021-03-14 05:15:24	[]	[]	Sun Mar 14 04:04:44 +0000 2021	[{"text":"ClimateChange","indices":[118,132]},{"text":"CleanGreenPakistan","indices":[190,209]}]	[{"url":"https://t.co/mdhcA3Toff","expanded_url":"https://wef.ch/3tdqgJf","display_url":"wef.ch/3tdqgJf","indices":[230,253]}]	Under the leadership of PM @ImranKhanPTI Pakistan is recognised globally for its efforts to conserve nature @ counter #ClimateChange @wef @UNEP @WWF @IUCN Pakistan's new, greener future. #CleanGreenPakistan ðŸŒ²â™»ï¸�ðŸš¯ ðŸ“• Read more: https://t.co/mdhcA3Toff https://t.co/G23Tny4X10	99130.0	RT @ImranGhazaliPK: Under the leadership of PM @ImranKhanPTI Pakistan is recognised globally for its efforts to conserve nature @ counter #â€¦	1763.0	True	full
771897	771897	604d9bf3700b83003828f986	2021-03-14 05:15:24	[]	[]	Sat Mar 13 18:06:00 +0000 2021	[{"text":"covid19","indices":[74,82]},{"text":"healthcareheroes","indices":[145,162]},{"text":"WearAMask","indices":[163,173]}]	[{"url":"https://t.co/Gw3YqlSJxn","expanded_url":"https://www.legacy.com/obituaries/name/ralph-diaz-obituary?pid=197797819","display_url":"legacy.com/obituaries/namâ€¦","indices":[176,199]}]	Dr. Ralph Diaz, 53yo Pediatrician, Baz Allergy Group, Fresno, CA, died of #covid19 1/12. He leaves an incredible legacy of humility and service. #healthcareheroes #WearAMask https://t.co/Gw3YqlSJxn https://t.co/ttWRvGVkY4	23749.0	RT @CTZebra: Dr. Ralph Diaz, 53yo Pediatrician, Baz Allergy Group, Fresno, CA, died of #covid19 1/12. He leaves an incredible legacy of humâ€¦	6086.0	True	full
771898	771898	604d9bf4700b83003828f99e	2021-03-14 05:15:25	[]	[]	Sun Mar 14 03:03:58 +0000 2021	[]	[{"url":"https://t.co/IPptobc3Ax","expanded_url":"https://www.infobae.com/america/ciencia-america/2021/03/14/9-de-cada-10-pacientes-hospitalizados-por-covid-19-sufren-sintomas-persistentes-tres-meses-despues-de-ser-dados-de-alta/","display_url":"infobae.com/america/cienciâ€¦","indices":[120,143]}]	9 de cada 10 pacientes hospitalizados por COVID-19 sufren sÃ­ntomas persistentes tres meses despuÃ©s de ser dados de alta https://t.co/IPptobc3Ax	2990.0	RT @cappuccino888: 9 de cada 10 pacientes hospitalizados por COVID-19 sufren sÃ­ntomas persistentes tres meses despuÃ©s de ser dados de altaâ€¦	63.0	True	full
771899	771899	604d9bf4700b83003828f9e6	2021-03-14 05:15:25	[]	[]	Sun Mar 14 05:06:05 +0000 2021	[]	[{"url":"https://t.co/gGc1wdJo1a","expanded_url":"https://trib.al/daQL6zg","display_url":"trib.al/daQL6zg","indices":[120,143]}]	Physical therapist, 28, working at a senior living facility in Indiana dies two days after getting the COVID-19 vaccine https://t.co/gGc1wdJo1a	329398.0	RT @DailyMail: Physical therapist, 28, working at a senior living facility in Indiana dies two days after getting the COVID-19 vaccine httpâ€¦	117.0	True	full
771900	771900	604d9bf5700b83003828f9f4	2021-03-14 05:15:25	[]	[]	Sat Mar 13 22:32:44 +0000 2021	[{"text":"AHORA","indices":[0,6]}]	[{"url":"https://t.co/E0UmAluBCV","expanded_url":"https://bit.ly/2Q0m5lQ","display_url":"bit.ly/2Q0m5lQ","indices":[168,191]}]	#AHORA Confirman autoridades argentinas la llegada, este sÃ¡bado, de un vuelo procedente de CancÃºn, MÃ©xico, con 44 pasajeros que dieron positivo a la prueba de COVID-19 https://t.co/E0UmAluBCV	7817060.0	RT @lopezdoriga: #AHORA Confirman autoridades argentinas la llegada, este sÃ¡bado, de un vuelo procedente de CancÃºn, MÃ©xico, con 44 pasajeroâ€¦	753.0	True	full
771901	771901	604d9bf5700b83003828fa02	2021-03-14 05:15:26	[]	[]	Thu Feb 25 15:05:06 +0000 2021	[]	[{"url":"https://t.co/pxDthYpruq","expanded_url":"https://trib.al/L9wJLpz","display_url":"trib.al/L9wJLpz","indices":[178,201]}]	An episode of NBCâ€™s Canadian import â€œNursesâ€� has quietly disappeared from its digital platforms after multiple national Jewish organizations called out its anti-Semitic tropes. https://t.co/pxDthYpruq	42506.0	RT @snydenydn: An episode of NBCâ€™s Canadian import â€œNursesâ€� has quietly disappeared from its digital platforms after multiple national Jewiâ€¦	4.0	True	full
771902	771902	604d9bf5700b83003828fa10	2021-03-14 05:15:26	[]	[]	Sat Mar 13 00:11:19 +0000 2021	[]	[{"url":"https://t.co/NoESsA0EmD","expanded_url":"https://bit.ly/3vm2o84","display_url":"bit.ly/3vm2o84","indices":[256,279]}]	Sewage-testing robots process wastewater faster to predict COVID-19 outbreaks sooner Using a robot to automate the sewage concentration in samples collected from community wastewater surveillance programs dramatically reduces the time it takes to get r... https://t.co/NoESsA0EmD https://t.co/asZbakyHZh	118271.0	RT @InfoSecHotSpot: Sewage-testing robots process wastewater faster to predict COVID-19 outbreaks sooner Using a robot to automate the sewaâ€¦	31.0	True	full
771903	771903	604d9bf5700b83003828fa30	2021-03-14 05:15:26	[]	[]	Sat Mar 13 18:58:21 +0000 2021	[]	[{"url":"https://t.co/g2QppC5R1M","expanded_url":"https://twitter.com/elonmusk/status/1259945593805221891","display_url":"twitter.com/elonmusk/statuâ€¦","indices":[284,307]}]	If Elon was a young Black man smoking marijuana he would have been arrested. Instead, 450 Tesla workers came down with COVID-19 due to his reckless and illegal behavior, while Elon Musk became $155 billion richer during the pandemic &amp; fired workers for calling in sick. Shameful. https://t.co/g2QppC5R1M	74845.0	RT @GunnelsWarren: If Elon was a young Black man smoking marijuana he would have been arrested. Instead, 450 Tesla workers came down with Câ€¦	7634.0	True	full
771904	771904	604d9bf5700b83003828fa36	2021-03-14 05:15:26	[]	[]	Fri Mar 12 18:02:05 +0000 2021	[{"text":"Haiti","indices":[71,77]},{"text":"USOutofHaiti","indices":[220,233]},{"text":"BlackTwitter","indices":[234,247]}]	[{"url":"https://t.co/JBajIIDf8E","expanded_url":"https://blackallianceforpeace.com/events/haitirallyoas","display_url":"blackallianceforpeace.com/events/haitiraâ€¦","indices":[248,271]}]	MoÃ¯se continues to brutally repress the African/Black working class in #Haiti with the support of the U.S. &amp; the Organization of American States (OAS). Join BAP for a March 15 rally at the OAS in Washington, D.C. ðŸ‘‡ðŸ�¿ #USOutofHaiti #BlackTwitter https://t.co/JBajIIDf8E https://t.co/DJSvmLKLEf	25164.0	RT @Blacks4Peace: MoÃ¯se continues to brutally repress the African/Black working class in #Haiti with the support of the U.S. &amp; the Organizaâ€¦	283.0	True	full
771905	771905	604d9bf5700b83003828fa38	2021-03-14 05:15:26	[]	[]	Sat Mar 13 16:41:13 +0000 2021	[]	[{"url":"https://t.co/wrdCS0Yav9","expanded_url":"https://on.cfr.org/3vjbgeH","display_url":"on.cfr.org/3vjbgeH","indices":[166,189]}]	China released its economic and social goals last week. @laurenmdudley says innovation is still the name of the game, but this plan has a new focus on self-reliance. https://t.co/wrdCS0Yav9	479709.0	RT @CFR_org: China released its economic and social goals last week. @laurenmdudley says innovation is still the name of the game, but thisâ€¦	734.0	True	full
771906	771906	604d9bf5700b83003828fa3c	2021-03-14 05:15:26	[]	[]	Sun Mar 14 04:22:04 +0000 2021	[]	[{"url":"https://t.co/KYIMmaZFjz","expanded_url":"https://caraotadigital.org/misterios/extrano-fenomeno-causo-panico-en-un-estacionamiento-100-vehiculos-dejaron-de-funcionar-al-mismo-tiempo","display_url":"caraotadigital.org/misterios/extrâ€¦","indices":[139,162]}]	Los extraterrestres podrÃ­an controlar sus carros: mira el extraÃ±o fenÃ³meno que le puso los pelos de punta a los ingleses (+historia)ðŸ‘‡ðŸ�» ðŸ“° https://t.co/KYIMmaZFjz	1790149.0	RT @CaraotaDigital: Los extraterrestres podrÃ­an controlar sus carros: mira el extraÃ±o fenÃ³meno que le puso los pelos de punta a los ingleseâ€¦	2.0	True	full
771907	771907	604d9bf5700b83003828fa42	2021-03-14 05:15:26	[]	[{"url":"https://t.co/rIvxCGzvYD","expanded_url":"https://tinyurl.com/y5y5qlac","display_url":"tinyurl.com/y5y5qlac","indices":[258,281]}]		[]	[]			READ MY NEW OP-ED: IRREVERSIBLE â€“ Many Effects Of COVID19 Are Permanent Evidence shows that COVID19 may cause extreâ€¦ https://t.co/09lHi5wvX4	73976.0	True	full
771908	771908	604d9bf5700b83003828fa46	2021-03-14 05:15:26	[]	[]	Thu Mar 11 15:29:26 +0000 2021	[{"text":"TXT","indices":[247,251]}]	[{"url":"https://t.co/KN547EY2Yo","expanded_url":"https://www.elitedaily.com/p/the-unstoppable-txt-63896681?utm_campaign=elitedaily&utm_content=1615476566&utm_medium=owned&utm_source=twitter","display_url":"elitedaily.com/p/the-unstoppaâ€¦","indices":[252,275]}]	Introducing Elite Daily's March cover stars, @TXT_members âœ¨ Soobin, Yeonjun, Beomgyu, Taehyun, and Hueningkai discuss using their pandemic experiences as songwriting inspiration, their third year together, and more. (âœ�ï¸�: @Haekoko, ðŸ“·: Ahn Yeonhoo) #TXT https://t.co/KN547EY2Yo	186958.0	RT @EliteDaily: Introducing Elite Daily's March cover stars, @TXT_members âœ¨ Soobin, Yeonjun, Beomgyu, Taehyun, and Hueningkai discuss usingâ€¦	209.0	True	full
771909	771909	604d9bf5700b83003828fa56	2021-03-14 05:15:27	[]	[]	Sun Mar 14 05:11:51 +0000 2021	[]	[{"url":"https://t.co/kkSsdPX1nq","expanded_url":"https://twitter.com/yellowfinlathyf?s=09","display_url":"twitter.com/yellowfinlathyâ€¦","indices":[125,148]}]	Guys can you please help report this account. Its pretending to be my friend @FafuoBoris and writing mean things about her. https://t.co/kkSsdPX1nq https://t.co/xuYPULZXwH	5043.0	RT @afarwen: Guys can you please help report this account. Its pretending to be my friend @FafuoBoris and writing mean things about her. hâ€¦	5342.0	True	full
771910	771910	604d9bf6700b83003828fa68	2021-03-14 05:15:27	[]	[]	Sun Mar 14 04:25:00 +0000 2021	[]	[{"url":"https://t.co/fFuyP2SMqm","expanded_url":"https://www.elnacional.com/entretenimiento/karina-sainz-borgo-un-pais-en-el-que-la-gente-no-puede-enterrar-a-sus-muertos-no-es-un-pais/?utm_source=Twitter&utm_medium=Social&utm_campaign=social","display_url":"elnacional.com/entretenimientâ€¦","indices":[218,241]}]	Karina Sainz Borgo evita hacer un anÃ¡lisis sobre la actualidad venezolana, pero sÃ­ advierte que es realista al respecto: la situaciÃ³n estÃ¡ mucho peor. â€œTienes una sociedad absolutamente machacadaâ€� | Por @IsaacGMendoza https://t.co/fFuyP2SMqm	5123358.0	RT @ElNacionalWeb: Karina Sainz Borgo evita hacer un anÃ¡lisis sobre la actualidad venezolana, pero sÃ­ advierte que es realista al respecto:â€¦	2.0	True	full
771911	771911	604d9bf6700b83003828fa6e	2021-03-14 05:15:27	[]	[]	Sun Mar 14 04:20:01 +0000 2021	[]	[{"url":"https://t.co/sPNaA4Wus7","expanded_url":"https://english.alaraby.co.uk/english/comment/2021/3/11/how-the-uk-became-an-accomplice-in-yemens-famine","display_url":"english.alaraby.co.uk/english/commenâ€¦","indices":[237,260]}]	"The UK, one of the wealthiest countries in the world, has money to send to Yemen. That gives it a moral obligation to do so, even if it were not also partly responsible for its current crisis - which it is" - written by Aniqah Choudhri https://t.co/sPNaA4Wus7	116081.0	RT @The_NewArab: "The UK, one of the wealthiest countries in the world, has money to send to Yemen. That gives it a moral obligation to doâ€¦	407.0	True	full
771912	771912	604d9bf6700b83003828fa7a	2021-03-14 05:15:27	[{"text":"dutchangeldragon","indices":[18,35]},{"text":"madewithunity","indices":[193,207]},{"text":"dutchangeldragon","indices":[208,225]},{"text":"madewithunity","indices":[226,240]},{"text":"dutchie","indices":[241,249]},{"text":"meetup","indices":[250,257]}]	[{"url":"https://t.co/whI7zHJ1C8","expanded_url":"https://vrchat.com/home/world/wrld_f854f5fc-1085-4c30-a6a8-0fa513209a72","display_url":"vrchat.com/home/world/wrlâ€¦","indices":[169,192]}]		[]	[]			Just made the new #dutchangeldragon world for vrchat to public its not completly done but many have whaited so yeahâ€¦ https://t.co/tU89lIj0Pa	265.0	True	full
771913	771913	604d9bf6700b83003828fa84	2021-03-14 05:15:27	[{"text":"ArtificialIntelligence","indices":[51,74]},{"text":"HRTech","indices":[82,89]},{"text":"HRAnalytics","indices":[98,110]},{"text":"Agile","indices":[115,121]},{"text":"HRSEDXB","indices":[224,232]},{"text":"HRSE","indices":[233,238]},{"text":"HumanResources","indices":[239,254]},{"text":"FutureofWork","indices":[255,268]}]	[{"url":"https://t.co/uKT8MgXe16","expanded_url":"http://bit.ly/HRSE-Visit","display_url":"bit.ly/HRSE-Visit","indices":[199,222]}]		[]	[]			Register for 60+ free online HR Seminars including #ArtificialIntelligence in HR, #HRTech Trends, #HRAnalytics andâ€¦ https://t.co/H8dvUSdBRs	8.0	True	full
771914	771914	604d9bf6700b83003828fa94	2021-03-14 05:15:27	[]	[]	Fri Mar 12 08:32:18 +0000 2021	[{"text":"BCE","indices":[56,60]}]	[{"url":"https://t.co/6xJrlaUStg","expanded_url":"https://twitter.com/ecb/status/1370078052680613894","display_url":"twitter.com/ecb/status/137â€¦","indices":[281,304]}]	AprÃ¨s la frayeur provoquÃ©e par la remontÃ©e des taux, la #BCE dÃ©cide d'accÃ©lÃ©rer l'injection d'hÃ©roÃ¯ne monÃ©taire dans les marchÃ©s financiers. La bourse est au plus haut, dopÃ©e par cet argent gratuit qui profite au patrimoine des plus riches. Nous autres hÃ©ritons de plus de dettes. https://t.co/6xJrlaUStg	41411.0	RT @AniceLajnef: AprÃ¨s la frayeur provoquÃ©e par la remontÃ©e des taux, la #BCE dÃ©cide d'accÃ©lÃ©rer l'injection d'hÃ©roÃ¯ne monÃ©taire dans les mâ€¦	174.0	True	full
771915	771915	604d9bf6700b83003828fa98	2021-03-14 05:15:27	[]	[]	Sat Mar 13 22:30:37 +0000 2021	[{"text":"Covid19","indices":[247,255]}]	[{"url":"https://t.co/Ed7xgIzeFY","expanded_url":"https://hechingerreport.org/how-much-will-it-take-to-reopen-catch-up-kids-and-save-public-schooling-long-term/","display_url":"hechingerreport.org/how-much-will-â€¦","indices":[256,279]}]	CFC member @ChadGestson tells @AzureGilman that @PhoenixUnion will use federal stimulus dollars, in part, to accelerate learning with robust summer school, evening classes for students who have fallen behind, and revamped curricula for next year. #Covid19 https://t.co/Ed7xgIzeFY	16317.0	RT @chiefsforchange: CFC member @ChadGestson tells @AzureGilman that @PhoenixUnion will use federal stimulus dollars, in part, to acceleratâ€¦	103.0	True	full
771916	771916	604d9bf6700b83003828faa0	2021-03-14 05:15:28	[]	[]	Sat Mar 13 18:26:42 +0000 2021	[{"text":"Airdrop","indices":[180,188]},{"text":"Crypto","indices":[189,196]},{"text":"Airdrops","indices":[197,206]},{"text":"cryptocurrency","indices":[207,222]},{"text":"giveaway","indices":[223,232]}]	[{"url":"https://t.co/AUzqs8f8yQ","expanded_url":"https://t.me/Rewardiqabot?start=r0970317767","display_url":"t.me/Rewardiqabot?sâ€¦","indices":[108,131]}]	ðŸš€ Airdrop: Rewardiqa ðŸ’° Value: $ 105 ðŸ‘¥ Referral: $ 35 ðŸ’¸ 15 + 5 REW â�° 2 minutes Talk with the telegram bot: https://t.co/AUzqs8f8yQ ðŸ“– Step-by-step guide: ðŸ”¹ Do some social tasks #Airdrop #Crypto #Airdrops #cryptocurrency #giveaway https://t.co/jt6EddFWOK	206792.0	RT @CryptoTownEU: ðŸš€ Airdrop: Rewardiqa ðŸ’° Value: $ 105 ðŸ‘¥ Referral: $ 35 ðŸ’¸ 15 + 5 REW â�° 2 minutes Talk with the telegram bot: https://t.co/â€¦	0.0	True	full
771917	771917	604d9bf6700b83003828faac	2021-03-14 05:15:28	[]	[]	Sun Mar 14 02:21:52 +0000 2021	[]	[{"url":"https://t.co/eNLki3z2wP","expanded_url":"https://www.reuters.com/article/us-myanmar-politics-crph-idUSKBN2B50I0","display_url":"reuters.com/article/us-myaâ€¦","indices":[224,247]}]	Myanmar's military junta has some nerve calling pro-democracy protesters â€œcriminalsâ€� on the same day that its security forces kill at least 12 protesters. Seriously? We know who the real criminals are, beginning at the top. https://t.co/eNLki3z2wP https://t.co/btkFKASDCO	442129.0	RT @KenRoth: Myanmar's military junta has some nerve calling pro-democracy protesters â€œcriminalsâ€� on the same day that its security forcesâ€¦	5.0	True	full
771918	771918	604d9bf7700b83003828fae6	2021-03-14 05:15:28	[]	[]	Sun Mar 14 05:10:00 +0000 2021	[]	[{"url":"https://t.co/8Hd6x62Nen","expanded_url":"https://www.opindia.com/2021/03/climate-justice-activism-woke-politics-disha-ravi-statement/","display_url":"opindia.com/2021/03/climatâ€¦","indices":[184,207]}]	Consistent with the dogma of â€˜Woke politicsâ€™, â€˜Climate Justiceâ€™ is intended to satiate the spiritual zeal of its adherents, not improve the lives of the very people it claims to serve https://t.co/8Hd6x62Nen	523448.0	RT @OpIndia_com: Consistent with the dogma of â€˜Woke politicsâ€™, â€˜Climate Justiceâ€™ is intended to satiate the spiritual zeal of its adherentsâ€¦	6.0	True	full
771919	771919	604d9bf7700b83003828fb2a	2021-03-14 05:15:29	[]	[]	Sun Mar 14 05:05:02 +0000 2021	[{"text":"COVID19","indices":[7,15]},{"text":"education","indices":[66,76]}]	[{"url":"https://t.co/1915GSkmfy","expanded_url":"http://on.unesco.org/3pL5cI7","display_url":"on.unesco.org/3pL5cI7","indices":[196,219]}]	Due to #COVID19, two-thirds of poorer countries are cutting their #education budgets at a time when they can least afford to. Education must be at the heart of our recovery efforts at all times: https://t.co/1915GSkmfy https://t.co/5KmLt2bdj8	3435531.0	RT @UNESCO: Due to #COVID19, two-thirds of poorer countries are cutting their #education budgets at a time when they can least afford to.â€¦	2624.0	True	full
771920	771920	604d9bf8700b83003828fb4a	2021-03-14 05:15:29	[]	[]	Wed Mar 10 21:58:53 +0000 2021	[{"text":"AmericanRescuePlan","indices":[31,50]},{"text":"ENDALZn","indices":[246,254]}]	[{"url":"https://t.co/VSZBrMfoYc","expanded_url":"http://bit.ly/3qQVWTX","display_url":"bit.ly/3qQVWTX","indices":[255,278]}]	AIM supports LTC provisions in #AmericanRescuePlan, now on way to @POTUS: Funding to address social isolation, establish strike teams, promote infection control, scale up rapid testing &amp; increased access to home and community-based services. #ENDALZn https://t.co/VSZBrMfoYc	7344.0	RT @ALZIMPACT: AIM supports LTC provisions in #AmericanRescuePlan, now on way to @POTUS: Funding to address social isolation, establish strâ€¦	28.0	True	full
771921	771921	604d9bf8700b83003828fb58	2021-03-14 05:15:30	[]	[]	Sun Mar 14 05:00:18 +0000 2021	[]	[{"url":"https://t.co/9e1Kgo75Nj","expanded_url":"https://winnipeg.ctvnews.ca/manitoba-surpasses-covid-19-vaccine-milestone-with-100-000-doses-administered-1.5346370?cid=sm%3Atrueanthem%3Actvwinnipeg%3Atwitterpost&taid=604d9862b7d77200018e4bcd&utm_campaign=trueAnthem%3A+Trending+Content&utm_medium=trueAnthem&utm_source=twitter","display_url":"winnipeg.ctvnews.ca/manitoba-surpaâ€¦","indices":[154,…	Manitoba reached a vaccination milestone on Saturday, with 100,000 doses administered, according to Health and Seniors Care Minister Heather Stefanson.â€‹ https://t.co/9e1Kgo75Nj	136771.0	RT @ctvwinnipeg: Manitoba reached a vaccination milestone on Saturday, with 100,000 doses administered, according to Health and Seniors Carâ€¦	119.0	True	full
771922	771922	604d9bf8700b83003828fb5a	2021-03-14 05:15:30	[]	[]	Sat Mar 13 18:58:21 +0000 2021	[]	[{"url":"https://t.co/g2QppC5R1M","expanded_url":"https://twitter.com/elonmusk/status/1259945593805221891","display_url":"twitter.com/elonmusk/statuâ€¦","indices":[284,307]}]	If Elon was a young Black man smoking marijuana he would have been arrested. Instead, 450 Tesla workers came down with COVID-19 due to his reckless and illegal behavior, while Elon Musk became $155 billion richer during the pandemic &amp; fired workers for calling in sick. Shameful. https://t.co/g2QppC5R1M	74845.0	RT @GunnelsWarren: If Elon was a young Black man smoking marijuana he would have been arrested. Instead, 450 Tesla workers came down with Câ€¦	1662.0	True	full
771923	771923	604d9bf8700b83003828fb5c	2021-03-14 05:15:30	[]	[]	Sun Mar 14 02:42:10 +0000 2021	[{"text":"coronavirus","indices":[113,125]}]	[{"url":"https://t.co/5wCuRkhqfE","expanded_url":"http://www.radio.gov.pk/13-03-2021/ncoc-asks-people-to-follow-corona-related-sops-in-letter-and-spirit","display_url":"radio.gov.pk/13-03-2021/ncoâ€¦","indices":[135,158]}]	National Command and Operation Center asks citizens to follow Standard Operating Procedures to contain spread of #coronavirus pandemic https://t.co/5wCuRkhqfE https://t.co/H70d1pnLXB	763110.0	RT @RadioPakistan: National Command and Operation Center asks citizens to follow Standard Operating Procedures to contain spread of #coronaâ€¦	1001.0	True	full
771924	771924	604d9bf9700b83003828fb94	2021-03-14 05:15:30	[]	[]	Sun Mar 14 05:05:51 +0000 2021	[]	[{"url":"https://t.co/stW3tOscGt","expanded_url":"https://twitter.com/bogochisaac/status/1370952394700427267","display_url":"twitter.com/bogochisaac/stâ€¦","indices":[235,258]}]	Not by Canada Day but by Victoria Day. Given the enormity of the 3rd wave just starting and lax public health measures in use we are going to get lambasted with VOC COVID. So we better vaccinate like all hell is coming, because it is. https://t.co/stW3tOscGt	1220.0	RT @DickZoutman: Not by Canada Day but by Victoria Day. Given the enormity of the 3rd wave just starting and lax public health measures inâ€¦	984.0	True	full
771925	771925	604d9bf9700b83003828fbde	2021-03-14 05:15:31	[]	[]	Sat Mar 13 01:03:14 +0000 2021	[{"text":"March4Justice","indices":[0,14]},{"text":"Meanjin","indices":[173,181]},{"text":"March4justice","indices":[273,287]}]	[{"url":"https://t.co/tknkhes8BL","expanded_url":"https://www.news.com.au/national/politics/womens-march-4-justice-will-see-australia-protest-against-violence-and-misogyny/news-story/1dc9c64c388131e85c414db05f3b03ac","display_url":"news.com.au/national/politâ€¦","indices":[247,270]}]	#March4Justice rallies are being held around the country on Monday 15 March. Protest against violence &amp; misogyny Are sex workers &amp; allies interested in marching? #Meanjin (Bne) King George Sq 12noon Other Queensland locations in pic https://t.co/tknkhes8BL #March4justice https://t.co/BPHtExJPmb	3607.0	RT @DecrimQLD: #March4Justice rallies are being held around the country on Monday 15 March. Protest against violence &amp; misogyny Are sex woâ€¦	42347.0	True	full
771926	771926	604d9bfa700b83003828fc02	2021-03-14 05:15:31	[{"text":"innovation","indices":[282,293]}]	[{"url":"https://t.co/M360gcM1ms","expanded_url":"https://thehill.com/policy/energy-environment/517362-ge-to-stop-making-coal-fired-power-plants","display_url":"thehill.com/policy/energy-â€¦","indices":[258,281]}]		[]	[]			@cathywilcox1 The LNP is trapped by an ideology that says "the market will deliver": &gt;A form of political nihilismâ€¦ https://t.co/Uq1fX6i4Pf	4206.0	True	full
771927	771927	604d9bfa700b83003828fc06	2021-03-14 05:15:31	[]	[]	Sat Mar 13 12:20:23 +0000 2021	[]	[{"url":"https://t.co/tWuZIvYrLn","expanded_url":"https://www.gov.uk/government/news/foreign-secretary-statement-on-radical-changes-to-hong-kongs-electoral-system","display_url":"gov.uk/government/newâ€¦","indices":[205,228]}]	Foreign Secretary @DominicRaab urges China to act in accordance with its legal obligations after imposing radical changes to restrict participation in Hong Kongâ€™s electoral system. Full statement here ðŸ‘‡ https://t.co/tWuZIvYrLn	1010971.0	RT @FCDOGovUK: Foreign Secretary @DominicRaab urges China to act in accordance with its legal obligations after imposing radical changes toâ€¦	61.0	True	full
771928	771928	604d9bfa700b83003828fc46	2021-03-14 05:15:32	[]	[]	Sun Mar 14 04:07:16 +0000 2021	[{"text":"AMLOTieneMiedo","indices":[0,15]},{"text":"AMLO","indices":[35,40]},{"text":"Ã�NGELVERDUGO","indices":[101,114]},{"text":"YouTube","indices":[253,261]}]	[{"url":"https://t.co/M8wEqE17xc","expanded_url":"https://youtu.be/68UmmpfVjLE","display_url":"youtu.be/68UmmpfVjLE","indices":[184,207]}]	#AMLOTieneMiedo â¤µï¸� ðŸ”µ El video que #AMLO mandÃ³ a censurar: Antes de que lo bajen, Â¡tienes que verlo! #Ã�NGELVERDUGO destapa sus mÃ¡s Ã­ntimos secretos. â€œEL TROLLâ€� ðŸ“² AquÃ­ la transmisiÃ³n: https://t.co/M8wEqE17xc ðŸ“£ No olvides suscribirte a nuestro canal de #YouTube. https://t.co/KdtgojxeU9	12092.0	RT @RIDNoticias: #AMLOTieneMiedo â¤µï¸� ðŸ”µ El video que #AMLO mandÃ³ a censurar: Antes de que lo bajen, Â¡tienes que verlo! #Ã�NGELVERDUGO destapaâ€¦	304.0	True	full
771929	771929	604d9bfb700b83003828fc7a	2021-03-14 05:15:33	[]	[]	Sat Mar 13 21:47:56 +0000 2021	[{"text":"COVID19","indices":[53,61]}]	[{"url":"https://t.co/UVw5Gh75Ws","expanded_url":"https://www.phsd.ca/covid-19-outbreak-declared-at-health-sciences-north/","display_url":"phsd.ca/covid-19-outbrâ€¦","indices":[165,188]}]	Public Health Sudbury &amp; Districts has declared aÂ #COVID19Â outbreak at Health Sciences Northâ€™s Ramsey Lake Health Centre affecting the fourth floor, South Tower. https://t.co/UVw5Gh75Ws https://t.co/rQqv9hPIjH	4680.0	RT @PublicHealthSD: Public Health Sudbury &amp; Districts has declared aÂ #COVID19Â outbreak at Health Sciences Northâ€™s Ramsey Lake Health Centreâ€¦	186.0	True	full
771930	771930	604d9bfb700b83003828fc84	2021-03-14 05:15:33	[]	[]	Sun Mar 14 05:12:57 +0000 2021	[{"text":"Dishul","indices":[81,88]},{"text":"RahulVaidya","indices":[139,151]},{"text":"RKVians","indices":[152,160]}]	[{"url":"https://t.co/FTJEx1kuFy","expanded_url":"https://www.instagram.com/p/CMYsacLrio9/?igshid=1tj3t3zd245ng","display_url":"instagram.com/p/CMYsacLrio9/â€¦","indices":[0,23]}]	https://t.co/FTJEx1kuFy Go like and comment it's new post ðŸ¥°â�¤ Instanbollywood ko #Dishul se pyaar ho gya hai ðŸ¥°â�¤ðŸ™ˆ Trend me abhi 15 min hai #RahulVaidya #RKVians @rahulvaidya23 @disha11parmar	249.0	RT @RKV08378847: https://t.co/FTJEx1kuFy Go like and comment it's new post ðŸ¥°â�¤ Instanbollywood ko #Dishul se pyaar ho gya hai ðŸ¥°â�¤ðŸ™ˆ Trend meâ€¦	1002.0	True	full
771931	771931	604d9bfb700b83003828fc9a	2021-03-14 05:15:33	[]	[]	Sat Mar 13 21:01:19 +0000 2021	[{"text":"auspol","indices":[132,139]},{"text":"LetUsBackToAus","indices":[140,155]},{"text":"InternationalStudentsAustralia","indices":[156,187]}]	[{"url":"https://t.co/L5QaAXOCU0","expanded_url":"https://independentaustralia.net/politics/politics-display/the-australian-governments-shameful-exploitation-of-international-students,14890","display_url":"independentaustralia.net/politics/politâ€¦","indices":[190,213]}]	Our Government has exploited our international students during COVID. My article in Independent Australia covers this exploitation. #auspol #LetUsBackToAus #InternationalStudentsAustralia https://t.co/L5QaAXOCU0	4312.0	RT @HaydenJOConnor: Our Government has exploited our international students during COVID. My article in Independent Australia covers this eâ€¦	14.0	True	full
771932	771932	604d9bfb700b83003828fc9c	2021-03-14 05:15:33	[]	[]	Sun Mar 14 05:09:40 +0000 2021	[]	[{"url":"https://t.co/O6nb4PKjOQ","expanded_url":"https://youtu.be/gdZLi9oWNZg","display_url":"youtu.be/gdZLi9oWNZg","indices":[193,216]}]	ðŸš¨ALTO AHÃ� ARMYðŸš¨ ðŸ—£ï¸� La meta es llevar a 'Dynamite' de @BTS_twt al 1 BILLÃ“N antes de los gr4mm_y HOYYYðŸ—£ï¸� FULL STREAM ARMYðŸ¤— SÃ� SE PUEDE ðŸ’œ YA ES EL GRAN DÃ�A ðŸ˜±ðŸ”¥ðŸ”¥ðŸ”¥ Dejen sus SS reproduciendo ðŸ§¨ðŸ‘‡ ðŸ”—https://t.co/O6nb4PKjOQ -ðŸŽ€ https://t.co/blKCogJ5r7	31006.0	RT @ARMYForce_Peru: ðŸš¨ALTO AHÃ� ARMYðŸš¨ ðŸ—£ï¸� La meta es llevar a 'Dynamite' de @BTS_twt al 1 BILLÃ“N antes de los gr4mm_y HOYYYðŸ—£ï¸� FULL STREAM Aâ€¦	817.0	True	full
771933	771933	604d9bfc700b83003828fcb0	2021-03-14 05:15:33	[]	[]	Sat Mar 13 15:34:03 +0000 2021	[]	[{"url":"https://t.co/JhJIXoulro","expanded_url":"https://www.nytimes.com/2021/03/11/opinion/biden-covid-relief-bill.amp.html?referringSource=articleShare#click=https://t.co/1ZisPeElLD","display_url":"nytimes.com/2021/03/11/opiâ€¦","indices":[249,272]}]	â€œThis moment is like 1981, the dawn of the Reagan Revolution, except in reverse. Itâ€™s not just that government is heading in a new direction, itâ€™s that the whole paradigm of the role of government in American life is shifting.â€� And for the better! https://t.co/JhJIXoulro	1137577.0	RT @tribelaw: â€œThis moment is like 1981, the dawn of the Reagan Revolution, except in reverse. Itâ€™s not just that government is heading inâ€¦	2627.0	True	full
771934	771934	604d9bfc700b83003828fcbc	2021-03-14 05:15:33	[]	[]	Sun Mar 14 04:07:16 +0000 2021	[{"text":"AMLOTieneMiedo","indices":[0,15]},{"text":"AMLO","indices":[35,40]},{"text":"Ã�NGELVERDUGO","indices":[101,114]},{"text":"YouTube","indices":[253,261]}]	[{"url":"https://t.co/M8wEqE17xc","expanded_url":"https://youtu.be/68UmmpfVjLE","display_url":"youtu.be/68UmmpfVjLE","indices":[184,207]}]	#AMLOTieneMiedo â¤µï¸� ðŸ”µ El video que #AMLO mandÃ³ a censurar: Antes de que lo bajen, Â¡tienes que verlo! #Ã�NGELVERDUGO destapa sus mÃ¡s Ã­ntimos secretos. â€œEL TROLLâ€� ðŸ“² AquÃ­ la transmisiÃ³n: https://t.co/M8wEqE17xc ðŸ“£ No olvides suscribirte a nuestro canal de #YouTube. https://t.co/KdtgojxeU9	12092.0	RT @RIDNoticias: #AMLOTieneMiedo â¤µï¸� ðŸ”µ El video que #AMLO mandÃ³ a censurar: Antes de que lo bajen, Â¡tienes que verlo! #Ã�NGELVERDUGO destapaâ€¦	1.0	True	full
771935	771935	604d9bfc700b83003828fcce	2021-03-14 05:15:34	[]	[]	Sun Mar 14 00:45:01 +0000 2021	[]	[{"url":"https://t.co/TQlFSkrdF9","expanded_url":"https://www.animalpolitico.com/2021/03/morena-reserva-datos-encuestas-candidatos-estados/","display_url":"animalpolitico.com/2021/03/morenaâ€¦","indices":[148,171]}]	Morena calificÃ³ como reservadas las encuestas que le sirvieron de base para seleccionar a sus candidatas y candidatos a gobernadores en 15 estados. https://t.co/TQlFSkrdF9	2402787.0	RT @Pajaropolitico: Morena calificÃ³ como reservadas las encuestas que le sirvieron de base para seleccionar a sus candidatas y candidatos aâ€¦	971.0	True	full
771936	771936	604d9bfc700b83003828fce0	2021-03-14 05:15:34	[]	[]	Fri Mar 12 19:45:08 +0000 2021	[{"text":"HealthIT","indices":[36,45]},{"text":"HIE","indices":[148,152]},{"text":"telehealth","indices":[153,164]},{"text":"HIPAA","indices":[165,171]},{"text":"cybersecurity","indices":[172,186]},{"text":"interoperability","indices":[187,204]},{"text":"digitalhealth","indices":[205,219]},{"text":"healthIT","indices":[220,229]},{"text":"ValueBasedCare","indices":[230,245]},{"text":"EHRs","indice…	[{"url":"https://t.co/KEEZGD0l0y","expanded_url":"http://ow.ly/QgDu50xMp49","display_url":"ow.ly/QgDu50xMp49","indices":[261,284]}]	Register for these Upcoming Virtual #HealthIT Events: @DirectTrustorg @azaraDRVS @MROCorp @1sthcc @Linguamatics @LuminaHP @ONC_HealthIT &amp; more #HIE #telehealth #HIPAA #cybersecurity #interoperability #digitalhealth #healthIT #ValueBasedCare #EHRs #COVID19 https://t.co/KEEZGD0l0y https://t.co/SnRffMuhPK	12586.0	RT @healthitanswers: Register for these Upcoming Virtual #HealthIT Events: @DirectTrustorg @azaraDRVS @MROCorp @1sthcc @Linguamatics @Lumiâ€¦	388.0	True	full
771937	771937	604d9bfc700b83003828fcfc	2021-03-14 05:15:34	[]	[]	Sat Mar 13 18:28:33 +0000 2021	[{"text":"China","indices":[0,6]},{"text":"StandwithHongKong","indices":[89,107]}]	[{"url":"https://t.co/kqFrNcOQJV","expanded_url":"https://www.theguardian.com/politics/2021/mar/13/hong-kong-uk-accuses-china-of-breaching-joint-declaration?CMP=Share_iOSApp_Other","display_url":"theguardian.com/politics/2021/â€¦","indices":[154,177]}]	#China just cannot be trusted to keep its word, tell the truth and respect human rights. #StandwithHongKong â�¦@DavidAltonHLâ�© â�¦@LPNorthoverâ�© â�¦@ipacglobalâ�© https://t.co/kqFrNcOQJV	10404.0	RT @LordRennard: #China just cannot be trusted to keep its word, tell the truth and respect human rights. #StandwithHongKong â�¦@DavidAltonHLâ€¦	42.0	True	full
771938	771938	604d9bfc700b83003828fcfe	2021-03-14 05:15:34	[]	[]	Fri Mar 12 18:02:43 +0000 2021	[]	[{"url":"https://t.co/gpiJQSCpeD","expanded_url":"https://www.moneycontrol.com/news/photos/technology/redmi-note-10-pro-max-review-the-master-blaster-of-budget-smartphones-6629541.html","display_url":"moneycontrol.com/news/photos/teâ€¦","indices":[257,280]}]	I forgot to mention this in my review but the @RedmiIndia Note 10 Pro Max probably has the best haptics on any phone under Rs 20,000! Something that isnt a part of th spec sheet and could go unnoticed. It doesnt feel forced like some sub 15-20k phones do. https://t.co/gpiJQSCpeD	1047.0	RT @PranavHegdeHere: I forgot to mention this in my review but the @RedmiIndia Note 10 Pro Max probably has the best haptics on any phone uâ€¦	4.0	True	full
771939	771939	604d9bfd700b83003828fd0a	2021-03-14 05:15:34	[]	[]	Sun Mar 14 03:15:50 +0000 2021	[]	[{"url":"https://t.co/WTB20JBkc5","expanded_url":"https://www.livelaw.in/top-stories/supreme-court-issues-notice-to-centre-on-plea-seeking-appointment-of-regular-cbi-director-171063","display_url":"livelaw.in/top-stories/suâ€¦","indices":[259,282]}]	This govt has again appointed a Guj officer as acting Director of CBI despite its obligation to get a regular Director selected by a Committee of PM, LOP &amp; CJI. This is its way of keeping CBI as caged parrot. SC has issued notice to Govt on our petition https://t.co/WTB20JBkc5	2169442.0	RT @pbhushan1: This govt has again appointed a Guj officer as acting Director of CBI despite its obligation to get a regular Director selecâ€¦	252.0	True	full
771940	771940	604d9bfd700b83003828fd38	2021-03-14 05:15:35	[]	[]	Sun Mar 14 04:53:27 +0000 2021	[]	[{"url":"https://t.co/WjJTFvmpUQ","expanded_url":"https://trib.al/P534xhD","display_url":"trib.al/P534xhD","indices":[139,162]}]	The U.S. will help fund an Indian manufacturer's efforts to manufacture at least one billion doses of Covid-19 vaccines by the end of 2022 https://t.co/WjJTFvmpUQ	7128409.0	RT @business: The U.S. will help fund an Indian manufacturer's efforts to manufacture at least one billion doses of Covid-19 vaccines by thâ€¦	7343.0	True	full
771941	771941	604d9bfd700b83003828fd3a	2021-03-14 05:15:35	[]	[{"url":"https://t.co/a02GClkP5j","expanded_url":"https://www.eldiario.es/canariasahora/sociedad/lluis-serra-afea-mediatico-doctor-urgencias-cesar-carballo-encendidas-criticas-gestion-pandemia-basta-cunaos_1_6751297.html","display_url":"eldiario.es/canariasahora/â€¦","indices":[152,175]}]		[]	[]			@MikeCrimson3 @lluisserramajem @BlkLifeMatters @ccarballo50 Por cierto el del planchazo eres tÃº y aquÃ­ tienes la noâ€¦ https://t.co/McODnGw5aG	52.0	True	full
771942	771942	604d9bfd700b83003828fd56	2021-03-14 05:15:35	[]	[]	Sun Mar 14 03:00:06 +0000 2021	[]	[{"url":"https://t.co/efXE3Fs890","expanded_url":"https://www.toolsbyezio.com","display_url":"toolsbyezio.com","indices":[147,170]}]	Ad: Set your status on our website, its an easiest way to post to forums and if streaming you will get a shoutout + link to your channel! Visit: https://t.co/efXE3Fs890 @SGH_RTs @TwitwatchRT @Retweelgend https://t.co/EwEdzTvXiF	6791.0	RT @tools_by_ezio: Ad: Set your status on our website, its an easiest way to post to forums and if streaming you will get a shoutout + linâ€¦	5708.0	True	full
771943	771943	604d9bfe700b83003828fd5a	2021-03-14 05:15:35	[{"text":"Ã¶ffentlichkeitsarbeit","indices":[252,274]}]	[{"url":"https://t.co/rv83iWFnh5","expanded_url":"https://erzaehldavon.de/podcast/110-kollaborativ-kommunizieren/?utm_campaign=kollaborativ-kommunizieren&utm_medium=social_link&utm_source=missinglettr","display_url":"erzaehldavon.de/podcast/110-koâ€¦","indices":[227,250]}]		[]	[]			In einer etwas Ã¤lteren, aber immer noch relevanten Folge zeigen wir euch verschiedene MÃ¶glichkeiten, wie ihr als Veâ€¦ https://t.co/VlzMmN1vms	799.0	True	full
771944	771944	604d9bfe700b83003828fd6c	2021-03-14 05:15:35	[]	[]	Sun Mar 14 02:21:52 +0000 2021	[]	[{"url":"https://t.co/eNLki3z2wP","expanded_url":"https://www.reuters.com/article/us-myanmar-politics-crph-idUSKBN2B50I0","display_url":"reuters.com/article/us-myaâ€¦","indices":[224,247]}]	Myanmar's military junta has some nerve calling pro-democracy protesters â€œcriminalsâ€� on the same day that its security forces kill at least 12 protesters. Seriously? We know who the real criminals are, beginning at the top. https://t.co/eNLki3z2wP https://t.co/btkFKASDCO	442130.0	RT @KenRoth: Myanmar's military junta has some nerve calling pro-democracy protesters â€œcriminalsâ€� on the same day that its security forcesâ€¦	22.0	True	full
771945	771945	604d9bff700b83003828fdac	2021-03-14 05:15:36	[]	[]	Sat Mar 13 18:27:18 +0000 2021	[{"text":"FakeNews","indices":[159,168]}]	[{"url":"https://t.co/Y288DC2OBi","expanded_url":"https://twitter.com/VirusWar/status/1370801881119875074","display_url":"twitter.com/VirusWar/statuâ€¦","indices":[307,330]}]	@dr_l_alexandre @nicolasberrod @OlivierBabeau @FrigideBarjot @CaudeHenrion @jylgallou @FabriceGarcia3 @YvesPDB @MacLesggy @Dr_moji @nbouzou Quelle monumentale #FakeNews Les derniers chiffres du rapport Ã©pidÃ©miologique hebdo montrent 394 morts/semaine en EHPAD Les chiffres au 12/3 ne sont pas CONSOLIDES ! https://t.co/Y288DC2OBi https://t.co/ayX879EtV1	11075.0	RT @VirusWar: @dr_l_alexandre @nicolasberrod @OlivierBabeau @FrigideBarjot @CaudeHenrion @jylgallou @FabriceGarcia3 @YvesPDB @MacLesggy @Drâ€¦	42.0	True	full
771946	771946	604d9bff700b83003828fdb2	2021-03-14 05:15:36	[]	[]	Sun Mar 14 04:57:00 +0000 2021	[]	[{"url":"https://t.co/sOW7RA2Yk2","expanded_url":"http://bit.ly/3bK94p1","display_url":"bit.ly/3bK94p1","indices":[97,120]}]	Â¡EMOTIVO! NiÃ±os llevan a su abuelo en carriola adaptada para recibir vacuna contra Covid-19 âž¡ https://t.co/sOW7RA2Yk2 https://t.co/GAobHE0oud	1194179.0	RT @telediariomty: Â¡EMOTIVO! NiÃ±os llevan a su abuelo en carriola adaptada para recibir vacuna contra Covid-19 âž¡ https://t.co/sOW7RA2Yk2â€¦	1296.0	True	full
771947	771947	604d9bff700b83003828fdb8	2021-03-14 05:15:36	[]	[]	Sun Mar 14 03:56:59 +0000 2021	[]	[{"url":"https://t.co/A0uTrQORER","expanded_url":"http://cespad.org.hn/2021/03/13/el-familion-en-el-servicio-exterior-de-honduras/","display_url":"cespad.org.hn/2021/03/13/el-â€¦","indices":[242,265]}]	De mi autorÃ­a, les comparto: "El familiÃ³n en el Servicio Exterior de Honduras". Padres heredando cargos a sus hijos; hermanos y parejas de esposos en Misiones DiplomÃ¡ticas, y miembros del partido de gobierno nombrados por compadrazgos. Lea https://t.co/A0uTrQORER https://t.co/ZbhGLXPEzz	6289.0	RT @CMendozaHN: De mi autorÃ­a, les comparto: "El familiÃ³n en el Servicio Exterior de Honduras". Padres heredando cargos a sus hijos; hermaâ€¦	19.0	True	full
771948	771948	604d9bff700b83003828fdbe	2021-03-14 05:15:36	[]	[{"url":"https://t.co/Bc8DJwA1w9","expanded_url":"https://www.nytimes.com/2018/12/15/world/asia/mckinsey-china-russia.html","display_url":"nytimes.com/2018/12/15/worâ€¦","indices":[256,279]}]		[]	[]			How McKinsey Has Helped Raise the Stature of Authoritarian Governments - At a time when democracies and their basicâ€¦ https://t.co/Ux1iZaiNbl	308.0	True	full
771949	771949	604d9bff700b83003828fdc0	2021-03-14 05:15:36	[]	[]	Sun Mar 14 00:14:27 +0000 2021	[{"text":"AmericanRescuePlan","indices":[59,78]}]	[{"url":"https://t.co/vOOJKkkaFP","expanded_url":"https://www.wgbh.org/news/local-news/2021/03/10/elizabeth-warren-on-vaccinations-ive-really-been-shocked-at-how-slow-massachusetts-has-been-to-roll-this-out","display_url":"wgbh.org/news/local-newâ€¦","indices":[231,254]}]	Earlier this week I spoke with @GBHNews about the historic #AmericanRescuePlan, why we must get rid of the filibuster to end Mitch McConnellâ€™s veto power, and my thoughts as we mark one year of this pandemic. I hope youâ€™ll listen. https://t.co/vOOJKkkaFP	6945113.0	RT @SenWarren: Earlier this week I spoke with @GBHNews about the historic #AmericanRescuePlan, why we must get rid of the filibuster to endâ€¦	14959.0	True	full
771950	771950	604d9bff700b83003828fdc8	2021-03-14 05:15:36	[]	[{"url":"https://t.co/q33p2KP4yb","expanded_url":"https://www.theglobeandmail.com/opinion/article-the-shameful-way-weve-treated-seniors-during-the-pandemic-shows/","display_url":"theglobeandmail.com/opinion/articlâ€¦","indices":[0,23]}]		[]	[]			https://t.co/q33p2KP4yb - Would we be so blasÃ© as a society if the victims were 20 years old, rather than 80? Probaâ€¦ https://t.co/xkB3mEDYaz	1.0	True	full
771951	771951	604d9bff700b83003828fdd0	2021-03-14 05:15:36	[]	[]	Sun Mar 14 00:00:01 +0000 2021	[]	[{"url":"https://t.co/LaDjPajXP8","expanded_url":"https://bit.ly/38zXqLi","display_url":"bit.ly/38zXqLi","indices":[241,264]}]	Penn. Lt. Gov. Fetterman: "If Hobby Lobby is paying $15 an hour, how the fuck is that progressive...? If South Dakota voted to legalize weed, how is that progressive to say, 'Why are we ruining people's criminal records for using a plant?'" https://t.co/LaDjPajXP8	1165272.0	RT @kylegriffin1: Penn. Lt. Gov. Fetterman: "If Hobby Lobby is paying $15 an hour, how the fuck is that progressive...? If South Dakota votâ€¦	767.0	True	full
771952	771952	604d9bff700b83003828fdd8	2021-03-14 05:15:36	[]	[]	Sun Mar 14 05:10:01 +0000 2021	[]	[{"url":"https://t.co/ZOUC2RuiC3","expanded_url":"https://the-japan-news.com/news/article/0007223755","display_url":"the-japan-news.com/news/article/0â€¦","indices":[0,23]}]	https://t.co/ZOUC2RuiC3 A Japan-U.S. summit likely to be held around April 9. Meanwhile, the Japan-U.S. security talks in Tokyo on Tuesday will lead to a rare joint statement where the U.S. and Japan criticize China by name for its Senkakus intrusions. https://t.co/x44cUXqqof	182005.0	RT @The_Japan_News: https://t.co/ZOUC2RuiC3 A Japan-U.S. summit likely to be held around April 9. Meanwhile, the Japan-U.S. security talksâ€¦	121.0	True	full
771953	771953	604d9bff700b83003828fdf0	2021-03-14 05:15:37	[]	[]	Sun Mar 14 05:07:54 +0000 2021	[{"text":"COVID19","indices":[0,8]},{"text":"Thailand","indices":[22,31]}]	[{"url":"https://t.co/IFGbkmaXz0","expanded_url":"https://www.facebook.com/thailandprd","display_url":"facebook.com/thailandprd","indices":[234,257]}]	#COVID19 situation in #Thailand as of 14 March 2021 Thailand reported : ðŸ˜·New Confirmed Cases: 170 ðŸ¦ Cumulative number of cases: 26,927 (+170) ðŸ‘�ðŸ�»Recoveries: 26,154 (+68) ðŸ©ºReceiving medical treatments: 687 ðŸ“£Fatalities: 86 (+0) Source: https://t.co/IFGbkmaXz0 https://t.co/MfVZv88oZF	38277.0	RT @thaimoph: #COVID19 situation in #Thailand as of 14 March 2021 Thailand reported : ðŸ˜·New Confirmed Cases: 170 ðŸ¦ Cumulative number of caseâ€¦	363.0	True	full
771954	771954	604d9bff700b83003828fdf6	2021-03-14 05:15:37	[]	[]	Sat Mar 13 23:01:32 +0000 2021	[{"text":"Vaccine","indices":[52,60]}]	[{"url":"https://t.co/g90mJ6sPXm","expanded_url":"https://www.youtube.com/watch?v=wIFnmuiW7I8","display_url":"youtube.com/watch?v=wIFnmuâ€¦","indices":[128,151]}]	Exhibit A: 1976 Swine Flu pseudo pandemic, Result: #Vaccine disaster. Cause: Collusion between Government and Pharma. Watch: https://t.co/g90mJ6sPXm	63452.0	RT @21WIRE: Exhibit A: 1976 Swine Flu pseudo pandemic, Result: #Vaccine disaster. Cause: Collusion between Government and Pharma. Watch:â€¦	606.0	True	full
771955	771955	604d9bff700b83003828fdfc	2021-03-14 05:15:37	[]	[]	Sat Mar 13 00:18:58 +0000 2021	[]	[{"url":"https://t.co/0kbMCf350X","expanded_url":"https://twitter.com/nytimes/status/1370506346777374722","display_url":"twitter.com/nytimes/statusâ€¦","indices":[210,233]}]	By my count, weâ€™re currently 86th in the world for vaccinations per 100 people, putting us behind Ghana and Albania but ahead of Montenegro (and NZ). If this were an Olympics weâ€™d be calling for heads to roll. https://t.co/0kbMCf350X	7228.0	RT @brucerguthrie: By my count, weâ€™re currently 86th in the world for vaccinations per 100 people, putting us behind Ghana and Albania butâ€¦	1451.0	True	full
771956	771956	604d9bff700b83003828fe02	2021-03-14 05:15:37	[]	[]	Fri Mar 12 08:23:06 +0000 2021	[{"text":"UMANGPeCharcha","indices":[0,15]},{"text":"UMANG","indices":[23,29]},{"text":"UMANGApp","indices":[157,166]}]	[{"url":"https://t.co/oIYqwyLWnr","expanded_url":"https://www.facebook.com/OfficialUmangApp/posts/3818190668263609","display_url":"facebook.com/OfficialUmangAâ€¦","indices":[261,284]}]	#UMANGPeCharcha | Team #UMANG has organised an online discussion with senior officials of @AICTE_INDIA &amp; @esichq to discuss the bouquet of services that #UMANGApp brings from these Departments. Make sure you are there on March 15, 2021, from 3-4 PM. LIVE @ https://t.co/oIYqwyLWnr https://t.co/NPGsSWQZT5	23250.0	RT @UmangOfficial_: #UMANGPeCharcha | Team #UMANG has organised an online discussion with senior officials of @AICTE_INDIA &amp; @esichq to disâ€¦	19.0	True	full
771957	771957	604d9bff700b83003828fe0c	2021-03-14 05:15:37	[]	[]	Sun Mar 14 05:15:08 +0000 2021	[{"text":"SandyAndNora","indices":[48,61]},{"text":"cdnpoli","indices":[258,266]}]	[{"url":"https://t.co/ED7k9uYImA","expanded_url":"https://podcasts.apple.com/ca/podcast/sandy-and-nora-talk-politics/id1207134835?i=1000511309300","display_url":"podcasts.apple.com/ca/podcast/sanâ€¦","indices":[267,290]}]	@crystalmundypsy Totally. Needed for all + from #SandyAndNora E140, @sandela: "The amount of people whose health has been impacted by the pandemic not just because of C19 but by access to health - resources stretched thin - it's just the right thing to do." #cdnpoli https://t.co/ED7k9uYImA	424.0	RT @VictoriaChung16: @crystalmundypsy Totally. Needed for all + from #SandyAndNora E140, @sandela: "The amount of people whose health has bâ€¦	940.0	True	full
771958	771958	604d9c00700b83003828fe12	2021-03-14 05:15:37	[]	[]	Sat Mar 13 22:00:32 +0000 2021	[]	[{"url":"https://t.co/Gvf6b4ob6l","expanded_url":"https://readsludge.com/2021/02/10/reps-would-have-to-resign-from-corporate-boards-under-democrats-ethics-bill/","display_url":"readsludge.com/2021/02/10/repâ€¦","indices":[165,188]}]	At least 15 House reps currently sit on the boards of private companies. The For the People Act would force them to resign, which would be a good thing for ethics. https://t.co/Gvf6b4ob6l	406800.0	RT @CREWcrew: At least 15 House reps currently sit on the boards of private companies. The For the People Act would force them to resign,â€¦	523.0	True	full
771959	771959	604d9c00700b83003828fe1c	2021-03-14 05:15:37	[]	[]	Sat Mar 13 03:37:21 +0000 2021	[]	[{"url":"https://t.co/0U5YLbjfVU","expanded_url":"https://www.kooapp.com/koo/RaviShankarPrasad-J1VB/GAJ2U","display_url":"kooapp.com/koo/RaviShankaâ€¦","indices":[207,230]}]	PMGDISHA- a vision of PM @narendramodi is closely reaching towards its aim to make 6 crore people in rural areas digitally literate as more than 4.54 crore citizens are part of this programme. Read on Koo: https://t.co/0U5YLbjfVU https://t.co/vyb4IQ1Rlm	4864453.0	RT @rsprasad: PMGDISHA- a vision of PM @narendramodi is closely reaching towards its aim to make 6 crore people in rural areas digitally liâ€¦	691.0	True	full
771960	771960	604d9c00700b83003828fe38	2021-03-14 05:15:38	[]	[]	Sun Mar 14 02:00:19 +0000 2021	[{"text":"yoyoma","indices":[229,236]},{"text":"berkshire","indices":[237,247]}]	[{"url":"https://t.co/icbYd64j1a","expanded_url":"http://boston25.com/3lfcNxL","display_url":"boston25.com/3lfcNxL","indices":[256,279]}]	Yo-Yo Ma brightened the days of some MA residents Saturday when he gave an impromptu performance after receiving his second dose of the COVID-19 vaccine at Berkshire Community College. Take a listen to his beautiful performance! #yoyoma #berkshire STORY: https://t.co/icbYd64j1a https://t.co/VJ1AIfEQPr	339770.0	RT @boston25: Yo-Yo Ma brightened the days of some MA residents Saturday when he gave an impromptu performance after receiving his second dâ€¦	475.0	True	full
771961	771961	604d9c00700b83003828fe42	2021-03-14 05:15:38	[]	[]	Sun Feb 28 17:46:37 +0000 2021	[]	[{"url":"https://t.co/PsTNkG2YWJ","expanded_url":"https://www.glamour.com/story/when-something-breaks-moms-pick-up-the-pieces-what-happens-when-moms-break","display_url":"glamour.com/story/when-somâ€¦","indices":[226,249]}]	This pandemic has pushed working womenâ€”especially women of colorâ€”to the brink. Hereâ€™s one thing weâ€™ve got to do: invest in universal child care. It is basic infrastructure to keep our economy running, like roads and bridges. https://t.co/PsTNkG2YWJ	5729768.0	RT @ewarren: This pandemic has pushed working womenâ€”especially women of colorâ€”to the brink. Hereâ€™s one thing weâ€™ve got to do: invest in uniâ€¦	18455.0	True	full
[truncated: 109,637 more rows]
