# Supplementary material for: Low credibility URL sharing on Twitter during reporting linking rare blood clots with the Oxford/AstraZeneca COVID-19 vaccine
Source: PLoS One. 2024 Jan 19;19(1):e0296444. doi: 10.1371/journal.pone.0296444 (PMC10798519; doi:10.1371/journal.pone.0296444)
Supplement: S25 File — (CSV) [file pone.0296444.s027.csv]

	Unnamed: 0	_id	created_at	extended_tweet.entities.hashtags	URL	retweeted_status.created_at	retweeted_status.extended_tweet.entities.hashtags	RTURL	retweeted_status.extended_tweet.full_text	retweeted_status.user.followers_count	text	user.followers_count	indicator	origin
881600	881600	604e53123677ec00386a4217	2021-03-14 18:16:44	[]	[]	Sun Mar 14 18:16:35 +0000 2021	[{"text":"BulletproofForBTS","indices":[93,111]}]	[{"url":"https://t.co/h5Nyjk098f","expanded_url":"https://open.spotify.com/playlist/6mLoosDOyKguhMnlYoVPkc?si=z5qAMlWuSXqAv3wE2MugFA","display_url":"open.spotify.com/playlist/6mLooâ€¦","indices":[168,191]}]	&lt; GR4MMY STREAM PARTY &gt; VAI ME FALTAR META E SÃ“ COMEÃ‡OU HÃ� 15 MINUTOS ðŸ˜‚ â€¢ RT e use: #BulletproofForBTS + WE ARE IN THE STARS TONIGHT + @BTS_twt â€¢ FAÃ‡A STREAM: https://t.co/h5Nyjk098f â€¢ Meta terminando em: 15:25 https://t.co/Sj1UOJxMJi	92336.0	RT @WFVOTING: &lt; GR4MMY STREAM PARTY &gt; VAI ME FALTAR META E SÃ“ COMEÃ‡OU HÃ� 15 MINUTOS ðŸ˜‚ â€¢ RT e use: #BulletproofForBTS + WE ARE IN THE STAâ€¦	112.0	True	full
881601	881601	604e53123677ec00386a423f	2021-03-14 18:16:44	[]	[]	Sun Mar 14 16:49:06 +0000 2021	[]	[{"url":"https://t.co/Hed4lyvYHn","expanded_url":"https://www.google.ca/amp/s/amp.theguardian.com/world/2021/feb/05/up-to-100-uk-children-a-week-hospitalised-with-rare-post-covid-disease","display_url":"google.ca/amp/s/amp.thegâ€¦","indices":[291,314]}]	@PeterUpsidedown @ianhanomansing @beansprouts_mom @ajwheel @DrBonnieHenry NO! Variant U.K.: 100 children a week are being hospitalised with a rare disease that can emerge weeks after Covid-19, leaving them in intensive care, doctors have said. We need our MEDIA to get the TRUTH to parents. https://t.co/Hed4lyvYHn	124.0	RT @ms_k_haatic: @PeterUpsidedown @ianhanomansing @beansprouts_mom @ajwheel @DrBonnieHenry NO! Variant U.K.: 100 children a week are beingâ€¦	240.0	True	full
881602	881602	604e53123677ec00386a4265	2021-03-14 18:16:45	[]	[]	Sun Mar 14 15:40:00 +0000 2021	[{"text":"PescadoresDeLaPatria","indices":[104,125]}]	[{"url":"https://t.co/p5LwxaOUMr","expanded_url":"https://www.vtv.gob.ve/conciencia-social-vital-para-controlar-covid19/","display_url":"vtv.gob.ve/conciencia-socâ€¦","indices":[127,150]}]	Presidenta del Instituto Nacional de Higiene: La conciencia social es vital para controlar la COVID-19 #PescadoresDeLaPatria https://t.co/p5LwxaOUMr https://t.co/TRrO4OeUjA	1813742.0	RT @VTVcanal8: Presidenta del Instituto Nacional de Higiene: La conciencia social es vital para controlar la COVID-19 #PescadoresDeLaPatriâ€¦	1295.0	True	full
881603	881603	604e53123677ec00386a426b	2021-03-14 18:16:45	[]	[]	Sun Mar 14 14:00:00 +0000 2021	[]	[{"url":"https://t.co/x4cQwQl0J6","expanded_url":"https://www.nola.com/news/coronavirus/article_43453e10-6708-11ea-bb84-d7e8951022df.html","display_url":"nola.com/news/coronavirâ€¦","indices":[206,229]}]	ONE YEAR AGO TODAY. IVES GREEN, 58, of New Orleans, Louisiana, died of COVID on March 14, 2020. He was an award-winning special olympics athlete, who loved fishing, listening to music, and the @Saints. https://t.co/x4cQwQl0J6	147779.0	RT @FacesOfCOVID: ONE YEAR AGO TODAY. IVES GREEN, 58, of New Orleans, Louisiana, died of COVID on March 14, 2020. He was an award-winninâ€¦	273.0	True	full
881604	881604	604e53123677ec00386a426d	2021-03-14 18:16:45	[]	[]	Sun Mar 14 18:13:53 +0000 2021	[]	[{"url":"https://t.co/FTYqPWul5r","expanded_url":"https://www.politico.eu/article/germany-armed-forces-far-right-extremism/?utm_term=Autofeed&utm_medium=Social&utm_source=Twitter#Echobox=1615717384","display_url":"politico.eu/article/germanâ€¦","indices":[199,222]}]	Germany has a fraught relationship with its defense forces. A lack of recognition and resources has alienated many soldiers from mainstream parties, leaving an opening for the far right to exploit. https://t.co/FTYqPWul5r	276834.0	RT @POLITICOEurope: Germany has a fraught relationship with its defense forces. A lack of recognition and resources has alienated many solâ€¦	14156.0	True	full
881605	881605	604e53133677ec00386a428f	2021-03-14 18:16:45	[]	[]	Sun Mar 14 17:51:01 +0000 2021	[{"text":"BlackLivesMatter","indices":[5,22]},{"text":"LÃ¼ttich","indices":[40,48]}]	[{"url":"https://t.co/RvagdKGUTg","expanded_url":"https://buff.ly/3vl6qxz","display_url":"buff.ly/3vl6qxz","indices":[196,219]}]	Eine #BlackLivesMatter-Demonstration in #LÃ¼ttich verlief an diesem Wochenende zunÃ¤chst friedlich. Dann tauchten bis zu 300 gewaltbereite junge MÃ¤nner auf. Neun Polizisten landeten im Krankenhaus. https://t.co/RvagdKGUTg	646667.0	RT @faznet: Eine #BlackLivesMatter-Demonstration in #LÃ¼ttich verlief an diesem Wochenende zunÃ¤chst friedlich. Dann tauchten bis zu 300 gewaâ€¦	2922.0	True	full
881606	881606	604e53143677ec00386a4305	2021-03-14 18:16:47	[]	[]	Sun Mar 14 18:16:35 +0000 2021	[{"text":"BulletproofForBTS","indices":[93,111]}]	[{"url":"https://t.co/h5Nyjk098f","expanded_url":"https://open.spotify.com/playlist/6mLoosDOyKguhMnlYoVPkc?si=z5qAMlWuSXqAv3wE2MugFA","display_url":"open.spotify.com/playlist/6mLooâ€¦","indices":[168,191]}]	&lt; GR4MMY STREAM PARTY &gt; VAI ME FALTAR META E SÃ“ COMEÃ‡OU HÃ� 15 MINUTOS ðŸ˜‚ â€¢ RT e use: #BulletproofForBTS + WE ARE IN THE STARS TONIGHT + @BTS_twt â€¢ FAÃ‡A STREAM: https://t.co/h5Nyjk098f â€¢ Meta terminando em: 15:25 https://t.co/Sj1UOJxMJi	92336.0	RT @WFVOTING: &lt; GR4MMY STREAM PARTY &gt; VAI ME FALTAR META E SÃ“ COMEÃ‡OU HÃ� 15 MINUTOS ðŸ˜‚ â€¢ RT e use: #BulletproofForBTS + WE ARE IN THE STAâ€¦	17.0	True	full
881607	881607	604e53143677ec00386a431d	2021-03-14 18:16:47	[]	[]	Sun Mar 14 18:16:35 +0000 2021	[{"text":"BulletproofForBTS","indices":[93,111]}]	[{"url":"https://t.co/h5Nyjk098f","expanded_url":"https://open.spotify.com/playlist/6mLoosDOyKguhMnlYoVPkc?si=z5qAMlWuSXqAv3wE2MugFA","display_url":"open.spotify.com/playlist/6mLooâ€¦","indices":[168,191]}]	&lt; GR4MMY STREAM PARTY &gt; VAI ME FALTAR META E SÃ“ COMEÃ‡OU HÃ� 15 MINUTOS ðŸ˜‚ â€¢ RT e use: #BulletproofForBTS + WE ARE IN THE STARS TONIGHT + @BTS_twt â€¢ FAÃ‡A STREAM: https://t.co/h5Nyjk098f â€¢ Meta terminando em: 15:25 https://t.co/Sj1UOJxMJi	92337.0	RT @WFVOTING: &lt; GR4MMY STREAM PARTY &gt; VAI ME FALTAR META E SÃ“ COMEÃ‡OU HÃ� 15 MINUTOS ðŸ˜‚ â€¢ RT e use: #BulletproofForBTS + WE ARE IN THE STAâ€¦	1564.0	True	full
881608	881608	604e53153677ec00386a4329	2021-03-14 18:16:47	[]	[]	Sun Mar 14 15:21:46 +0000 2021	[]	[{"url":"https://t.co/t3IAVErlZC","expanded_url":"https://www.bbc.com/urdu/pakistan-56388258","display_url":"bbc.com/urdu/pakistan-â€¦","indices":[175,198]}]	Pakistan will receive 14,640,000 doses of the Oxford vaccine under the Covax program. The batch Pakistan will receive is being manufactured by the Serum Institute of India. https://t.co/t3IAVErlZC	143807.0	RT @Benazir_Shah: Pakistan will receive 14,640,000 doses of the Oxford vaccine under the Covax program. The batch Pakistan will receive iâ€¦	10865.0	True	full
881609	881609	604e53153677ec00386a433b	2021-03-14 18:16:47	[]	[]	Sat Mar 13 18:32:34 +0000 2021	[]	[{"url":"https://t.co/5kf8H44uGY","expanded_url":"https://www.gofundme.com/f/save-a-teenage-transmans-life?utm_medium=copy_link&utm_source=customer&utm_campaign=p_lico+share-sheet+expWdC","display_url":"gofundme.com/f/save-a-teenaâ€¦","indices":[257,280]}]	tw/abuse, transphobia here to update on my friendâ€™s situation; he still is in the same place due to COVID restrictions. He is planning on fleeing the moment travel ban ends in his country, and hopefully until then he can reach his goal.(pls keep reading)https://t.co/5kf8H44uGY	609.0	RT @sapphosra: tw/abuse, transphobia here to update on my friendâ€™s situation; he still is in the same place due to COVID restrictions. Heâ€¦	661.0	True	full
881610	881610	604e53153677ec00386a4341	2021-03-14 18:16:47	[]	[]	Sun Mar 14 18:12:44 +0000 2021	[{"text":"BulletproofForBTS","indices":[98,116]}]	[{"url":"https://t.co/h5Nyjk098f","expanded_url":"https://open.spotify.com/playlist/6mLoosDOyKguhMnlYoVPkc?si=z5qAMlWuSXqAv3wE2MugFA","display_url":"open.spotify.com/playlist/6mLooâ€¦","indices":[173,196]}]	&lt; GR4MMY STREAM PARTY &gt; EU DUVIDEI VOCÃŠS METEREM UM TOP5 NOS TRENDS, VAMO ðŸ—£ï¸� â€¢ RT e use: #BulletproofForBTS + WE ARE IN THE STARS TONIGHT + @BTS_twt â€¢ FAÃ‡A STREAM: https://t.co/h5Nyjk098f â€¢ Meta terminando em: 15:14 https://t.co/uys9daFtTq	92337.0	RT @WFVOTING: &lt; GR4MMY STREAM PARTY &gt; EU DUVIDEI VOCÃŠS METEREM UM TOP5 NOS TRENDS, VAMO ðŸ—£ï¸� â€¢ RT e use: #BulletproofForBTS + WE ARE IN THâ€¦	82.0	True	full
881611	881611	604e53153677ec00386a434d	2021-03-14 18:16:47	[]	[]	Sun Mar 14 17:56:56 +0000 2021	[]	[{"url":"https://t.co/6ZOehUz8A2","expanded_url":"https://youtu.be/Du4WMOS2-sA","display_url":"youtu.be/Du4WMOS2-sA","indices":[105,128]},{"url":"https://t.co/vyj3LTDV23","expanded_url":"https://www.grammy.com/","display_url":"grammy.com","indices":[134,157]},{"url":"https://t.co/uwydarV0IQ","expanded_url":"https://www.grammy.com/grammys/news/how-to-watch-2021-grammys","display_url":"grammy.com/g…	63rd Annual GRAMMY Awards: â€¢ Acara Premier (Best Pop Duo/Group Performance Award) ðŸ—“ 15 Maret, 2am WIB ðŸ”—https://t.co/6ZOehUz8A2 Atau https://t.co/vyj3LTDV23 â€¢ Shownya (@BTS_twt Perform) ðŸ—“ 15 Maret, 7am WIB ðŸ”—https://t.co/uwydarV0IQ Cr.btspressdata https://t.co/CBLdlA5rn7	34421.0	RT @btsfanbaseina: 63rd Annual GRAMMY Awards: â€¢ Acara Premier (Best Pop Duo/Group Performance Award) ðŸ—“ 15 Maret, 2am WIB ðŸ”—https://t.co/6Zâ€¦	285.0	True	full
881612	881612	604e53153677ec00386a435b	2021-03-14 18:16:47	[]	[]	Sun Mar 14 18:10:05 +0000 2021	[{"text":"SB19","indices":[198,203]}]	[{"url":"https://t.co/QJcAKy2OHS","expanded_url":"https://bit.ly/38CVxxs","display_url":"bit.ly/38CVxxs","indices":[136,159]}]	[ STARMO VOTE UPDATE AS OF 03/15 2AM ] 1. JOSH - 1,265,621 2. - 1,166,156 GAP: 99,465 â€¼ï¸� Vote for @Joshcullen_s here: https://t.co/QJcAKy2OHS SB19WHAT StreamPartyD5 @SB19Official #SB19 https://t.co/7Gy0k249qX	2172.0	RT @CULTONISTA: [ STARMO VOTE UPDATE AS OF 03/15 2AM ] 1. JOSH - 1,265,621 2. - 1,166,156 GAP: 99,465 â€¼ï¸� Vote for @Joshcuâ€¦	1208.0	True	full
881613	881613	604e53153677ec00386a435d	2021-03-14 18:16:47	[]	[{"url":"https://t.co/tbrUY45L6y","expanded_url":"https://www.rte.ie/news/2021/0314/1203889-niac-recommends-suspension-of-use-of-astrazeneca-vaccin/","display_url":"rte.ie/news/2021/0314â€¦","indices":[157,180]}]		[]	[]			ðŸ‡¨ðŸ‡¦ Why won't Health Canada suspend AZ vaccine and wait for further studies/data? What do you think? AstraZeneca vâ€¦ https://t.co/56sYqNjqe3	210.0	True	full
881614	881614	604e53153677ec00386a4373	2021-03-14 18:16:48	[]	[]	Sun Mar 14 18:16:35 +0000 2021	[{"text":"BulletproofForBTS","indices":[93,111]}]	[{"url":"https://t.co/h5Nyjk098f","expanded_url":"https://open.spotify.com/playlist/6mLoosDOyKguhMnlYoVPkc?si=z5qAMlWuSXqAv3wE2MugFA","display_url":"open.spotify.com/playlist/6mLooâ€¦","indices":[168,191]}]	&lt; GR4MMY STREAM PARTY &gt; VAI ME FALTAR META E SÃ“ COMEÃ‡OU HÃ� 15 MINUTOS ðŸ˜‚ â€¢ RT e use: #BulletproofForBTS + WE ARE IN THE STARS TONIGHT + @BTS_twt â€¢ FAÃ‡A STREAM: https://t.co/h5Nyjk098f â€¢ Meta terminando em: 15:25 https://t.co/Sj1UOJxMJi	92337.0	RT @WFVOTING: &lt; GR4MMY STREAM PARTY &gt; VAI ME FALTAR META E SÃ“ COMEÃ‡OU HÃ� 15 MINUTOS ðŸ˜‚ â€¢ RT e use: #BulletproofForBTS + WE ARE IN THE STAâ€¦	1171.0	True	full
881615	881615	604e53153677ec00386a437b	2021-03-14 18:16:48	[]	[]	Sun Mar 14 17:01:09 +0000 2021	[{"text":"HlaingTharYar","indices":[132,146]},{"text":"ShwePyiThar","indices":[153,165]},{"text":"WhatsHappeningInMyanmar","indices":[222,246]},{"text":"Mar14Coup","indices":[247,257]}]	[{"url":"https://t.co/D1LanX1ArG","expanded_url":"https://youtu.be/g1Go2jggglo","display_url":"youtu.be/g1Go2jggglo","indices":[260,283]}]	The junta has killed at least 100 since the start of the coup. The junta has killed at least 30 today and imposed martial law, in #HlaingTharYar &amp; #ShwePyiThar, as China calls on the junta to protect its properties. #WhatsHappeningInMyanmar #Mar14Coup https://t.co/D1LanX1ArG	5896323.0	RT @YourAnonCentral: The junta has killed at least 100 since the start of the coup. The junta has killed at least 30 today and imposed maâ€¦	65.0	True	full
881616	881616	604e53163677ec00386a4385	2021-03-14 18:16:48	[]	[]	Sun Mar 14 13:03:21 +0000 2021	[{"text":"Livestream","indices":[346,357]},{"text":"twitchtv","indices":[366,375]},{"text":"coldwarzombies","indices":[464,479]},{"text":"smallstreamers","indices":[480,495]},{"text":"RogueEnergy","indices":[496,508]}]	[{"url":"https://t.co/cEHczkkofs","expanded_url":"https://www.twitch.tv/ttvluigii1312","display_url":"twitch.tv/ttvluigii1312","indices":[510,533]}]	@LNdejje @rtsmallstreams @StreamerWall @sme_rt @stream_caster @RealDrCollision @wwwanpaus @ImChrisDon1 @GrowURStream @NemoRETWEET5 @TheeZombieDude @mygigdoll @shamelessboi1 @NermiRT @FMC_RTs @TwitchStreamSUP @brew_geeks @YouTubeUpcomers @StreamersRT1 @YoutubersC9 @YouthsC9 @YoutubersCon @creachy714 @nsecmusic ANNNNNNDDDD ITS TIMEEEEEEE!!!!!!!! #Livestream over on #twitchtv streaming some high rou…	371.0	RT @luigii1312: @LNdejje @rtsmallstreams @StreamerWall @sme_rt @stream_caster @RealDrCollision @wwwanpaus @ImChrisDon1 @GrowURStream @NemoRâ€¦	1335.0	True	full
881617	881617	604e53163677ec00386a4387	2021-03-14 18:16:48	[]	[]	Fri Mar 12 23:21:59 +0000 2021	[]	[{"url":"https://t.co/KimM6TST6B","expanded_url":"http://COVIDVaccine.Chickasaw.net","display_url":"COVIDVaccine.Chickasaw.net","indices":[187,210]}]	The Chickasaw Nation is now offering COVID-19 vaccines at no cost to all Oklahoma residents. There are no tribal citizenship or employee requirements. Schedule your appointment online at https://t.co/KimM6TST6B	10422.0	RT @ChickasawNation: The Chickasaw Nation is now offering COVID-19 vaccines at no cost to all Oklahoma residents. There are no tribal citizâ€¦	2248.0	True	full
881618	881618	604e53163677ec00386a438b	2021-03-14 18:16:48	[]	[]	Sun Mar 14 15:40:00 +0000 2021	[{"text":"EspecialMippCI","indices":[0,15]},{"text":"PescadoresDeLaPatria","indices":[108,129]}]	[{"url":"https://t.co/bY719wk7IG","expanded_url":"https://bit.ly/3ctocpL","display_url":"bit.ly/3ctocpL","indices":[84,107]}]	#EspecialMippCI ðŸ”Ž| COVID-19 en Venezuela: 365 dÃ­as de atenciÃ³n y control. Lea mÃ¡s â�© https://t.co/bY719wk7IG #PescadoresDeLaPatria https://t.co/6MYXdV6bPH	252435.0	RT @Mippcivzla: #EspecialMippCI ðŸ”Ž| COVID-19 en Venezuela: 365 dÃ­as de atenciÃ³n y control. Lea mÃ¡s â�© https://t.co/bY719wk7IG #PescadoresDeLaâ€¦	131.0	True	full
881619	881619	604e53163677ec00386a4393	2021-03-14 18:16:48	[]	[]	Sun Mar 14 18:16:35 +0000 2021	[{"text":"BulletproofForBTS","indices":[93,111]}]	[{"url":"https://t.co/h5Nyjk098f","expanded_url":"https://open.spotify.com/playlist/6mLoosDOyKguhMnlYoVPkc?si=z5qAMlWuSXqAv3wE2MugFA","display_url":"open.spotify.com/playlist/6mLooâ€¦","indices":[168,191]}]	&lt; GR4MMY STREAM PARTY &gt; VAI ME FALTAR META E SÃ“ COMEÃ‡OU HÃ� 15 MINUTOS ðŸ˜‚ â€¢ RT e use: #BulletproofForBTS + WE ARE IN THE STARS TONIGHT + @BTS_twt â€¢ FAÃ‡A STREAM: https://t.co/h5Nyjk098f â€¢ Meta terminando em: 15:25 https://t.co/Sj1UOJxMJi	92337.0	RT @WFVOTING: &lt; GR4MMY STREAM PARTY &gt; VAI ME FALTAR META E SÃ“ COMEÃ‡OU HÃ� 15 MINUTOS ðŸ˜‚ â€¢ RT e use: #BulletproofForBTS + WE ARE IN THE STAâ€¦	608.0	True	full
881620	881620	604e53163677ec00386a43a7	2021-03-14 18:16:48	[]	[]	Sun Mar 14 18:05:22 +0000 2021	[]	[{"url":"https://t.co/mWxCNLQhOe","expanded_url":"https://www.espn.com/nba/story/_/id/31060060/eligible-members-new-orleans-pelicans-organization-receive-vaccine","display_url":"espn.com/nba/story/_/idâ€¦","indices":[184,207]}]	Zion Williamson podrÃ­a ser uno de los jugadores de los Pelicans que se han vacunado porque cumplen con una de las condiciones del estado de Louisiana: tener sobrepeso. (En serio). https://t.co/mWxCNLQhOe	9949.0	RT @KikeGarcia41: Zion Williamson podrÃ­a ser uno de los jugadores de los Pelicans que se han vacunado porque cumplen con una de las condiciâ€¦	245.0	True	full
881621	881621	604e53163677ec00386a43a9	2021-03-14 18:16:48	[]	[]	Sun Mar 14 16:41:43 +0000 2021	[]	[{"url":"https://t.co/KwzwKNtJmy","expanded_url":"https://twitter.com/SenatorWicker/status/1369770036982915084","display_url":"twitter.com/SenatorWicker/â€¦","indices":[133,156]}]	This idiot voted against it like all Republicans and yet here they are, making noise like they had any part of this. Total bullshit. https://t.co/KwzwKNtJmy	64457.0	RT @jpalmiotti: This idiot voted against it like all Republicans and yet here they are, making noise like they had any part of this. Totalâ€¦	96.0	True	full
881622	881622	604e53163677ec00386a43b3	2021-03-14 18:16:49	[]	[]	Sun Mar 14 16:30:00 +0000 2021	[]	[{"url":"https://t.co/jCtomilM5U","expanded_url":"http://bit.ly/3qQnec9","display_url":"bit.ly/3qQnec9","indices":[163,186]}]	Tras sufrir complicaciones por COVID-19, muriÃ³ Sax, integrante del legendario grupo de rock La Maldita Vecindad. Mi pÃ¡same a sus familiares, amigos y seguidores https://t.co/jCtomilM5U https://t.co/25SZk66mwJ	7817230.0	RT @lopezdoriga: Tras sufrir complicaciones por COVID-19, muriÃ³ Sax, integrante del legendario grupo de rock La Maldita Vecindad. Mi pÃ¡samâ€¦	319.0	True	full
881623	881623	604e53163677ec00386a43bd	2021-03-14 18:16:49	[]	[{"url":"https://t.co/WCThsZ6fkU","expanded_url":"http://Twitch.tv/TigerSely","display_url":"Twitch.tv/TigerSely","indices":[167,190]}]		[]	[]			Hello Its another day and another Sunday Stream! Come join me and a few new people play Phasmophobia! Play with tâ€¦ https://t.co/Jv1Rd21aht	23.0	True	full
881624	881624	604e53163677ec00386a43c5	2021-03-14 18:16:49	[]	[]	Sun Mar 14 14:02:56 +0000 2021	[]	[{"url":"https://t.co/GNQCegq7c4","expanded_url":"https://bit.ly/2Q4Lnzd","display_url":"bit.ly/2Q4Lnzd","indices":[180,203]}]	ATENCIÃ“N ðŸš¨ Hace un aÃ±o, el 14 de marzo de 2020, las salas de Cine Colombia cerraron sus puertas debido a la pandemia. Su presidente @MunirFalah anunciÃ³ cuÃ¡ndo serÃ¡ la reapertura â–º https://t.co/GNQCegq7c4 https://t.co/ctqJ4U69og	7316808.0	RT @ELTIEMPO: ATENCIÃ“N ðŸš¨ Hace un aÃ±o, el 14 de marzo de 2020, las salas de Cine Colombia cerraron sus puertas debido a la pandemia. Su presâ€¦	394.0	True	full
881625	881625	604e53163677ec00386a43db	2021-03-14 18:16:49	[]	[]	Sun Mar 14 16:45:14 +0000 2021	[{"text":"COVID19","indices":[36,44]},{"text":"ClaphamCommon","indices":[238,252]}]	[{"url":"https://t.co/1Lfn5bQRE7","expanded_url":"https://www.theguardian.com/commentisfree/2020/dec/09/boris-johnson-britain-corruption-cronyism-checks-balancesicke","display_url":"theguardian.com/commentisfree/â€¦","indices":[171,194]}]	Make no mistake, under the cover of #COVID19 this government is profiteering in terms of power. I've been trying to get people to wake up â€“ eg article I wrote in Dec 2020 https://t.co/1Lfn5bQRE7 But against the back drop of last night on #ClaphamCommon 1/11	187743.0	RT @thatginamiller: Make no mistake, under the cover of #COVID19 this government is profiteering in terms of power. I've been trying to getâ€¦	4429.0	True	full
881626	881626	604e53173677ec00386a43e3	2021-03-14 18:16:49	[]	[]	Sun Mar 14 18:16:35 +0000 2021	[{"text":"BulletproofForBTS","indices":[93,111]}]	[{"url":"https://t.co/h5Nyjk098f","expanded_url":"https://open.spotify.com/playlist/6mLoosDOyKguhMnlYoVPkc?si=z5qAMlWuSXqAv3wE2MugFA","display_url":"open.spotify.com/playlist/6mLooâ€¦","indices":[168,191]}]	&lt; GR4MMY STREAM PARTY &gt; VAI ME FALTAR META E SÃ“ COMEÃ‡OU HÃ� 15 MINUTOS ðŸ˜‚ â€¢ RT e use: #BulletproofForBTS + WE ARE IN THE STARS TONIGHT + @BTS_twt â€¢ FAÃ‡A STREAM: https://t.co/h5Nyjk098f â€¢ Meta terminando em: 15:25 https://t.co/Sj1UOJxMJi	92336.0	RT @WFVOTING: &lt; GR4MMY STREAM PARTY &gt; VAI ME FALTAR META E SÃ“ COMEÃ‡OU HÃ� 15 MINUTOS ðŸ˜‚ â€¢ RT e use: #BulletproofForBTS + WE ARE IN THE STAâ€¦	1262.0	True	full
881627	881627	604e53173677ec00386a43ed	2021-03-14 18:16:49	[]	[]	Sun Mar 14 16:06:34 +0000 2021	[]	[{"url":"https://t.co/I4VCBf8WOk","expanded_url":"https://lockdownsceptics.org/2021/03/14/when-will-government-reject-the-failed-lockdown-models/","display_url":"lockdownsceptics.org/2021/03/14/wheâ€¦","indices":[218,241]}]	New analysis from the CEBM finds Sweden's age-adjusted excess mortality for 2020 was only 1.5%. Meanwhile, no-lockdown US states have lower Covid mortality than lockdown states. When will Government learn the lessons? https://t.co/I4VCBf8WOk	154626.0	RT @toadmeister: New analysis from the CEBM finds Sweden's age-adjusted excess mortality for 2020 was only 1.5%. Meanwhile, no-lockdown USâ€¦	185.0	True	full
881628	881628	604e53173677ec00386a4419	2021-03-14 18:16:50	[]	[]	Sun Mar 14 18:15:15 +0000 2021	[]	[{"url":"https://t.co/jTnkzDaS2R","expanded_url":"https://on.wsj.com/3tjkLsq","display_url":"on.wsj.com/3tjkLsq","indices":[188,211]}]	Something unexpected happened in South Africa: Covid-19 cases started dropping, without a large-scale vaccination campaign or stringent lockdown. The reason remains somewhat of a mystery. https://t.co/jTnkzDaS2R	18697648.0	RT @WSJ: Something unexpected happened in South Africa: Covid-19 cases started dropping, without a large-scale vaccination campaign or striâ€¦	8.0	True	full
881629	881629	604e53173677ec00386a441d	2021-03-14 18:16:50	[]	[]	Sun Mar 14 16:25:08 +0000 2021	[{"text":"BTS","indices":[110,114]},{"text":"ë°©íƒ„ì†Œë…„ë‹¨","indices":[115,121]}]	[{"url":"https://t.co/v12GZWT1ND","expanded_url":"https://youtu.be/Du4WMOS2-sA","display_url":"youtu.be/Du4WMOS2-sA","indices":[86,109]}]	LIVE: GRAMMY Awards Premiere Ceremony | March 14 at 3pm ET / 12pm PT (+3/15 4am KST) https://t.co/v12GZWT1ND #BTS #ë°©íƒ„ì†Œë…„ë‹¨ @BTS_twt https://t.co/GfwK4WPHfE	263246.0	RT @jimintoday__: LIVE: GRAMMY Awards Premiere Ceremony | March 14 at 3pm ET / 12pm PT (+3/15 4am KST) https://t.co/v12GZWT1ND #BTS #ë°©íƒ„ì†Œë…„ë‹¨â€¦	10.0	True	full
881630	881630	604e53173677ec00386a4427	2021-03-14 18:16:50	[]	[]	Sat Mar 13 20:17:03 +0000 2021	[]	[{"url":"https://t.co/WxDKdly1AJ","expanded_url":"https://www1.folha.uol.com.br/mundo/2021/03/ministro-da-jordania-e-demitido-por-falta-de-oxigenio-em-hospital.shtml?utm_source=twitter&utm_medium=social&utm_campaign=comptw","display_url":"www1.folha.uol.com.br/mundo/2021/03/â€¦","indices":[197,220]}]	Ministro da SaÃºde da JordÃ¢nia Ã© demitido por falta de oxigÃªnio em hospital - Sete pacientes com covid-19 morreram em decorrÃªncia; no Brasil, foram mais de 30 mortos em Manaus apÃ³s episÃ³dio similar https://t.co/WxDKdly1AJ	193765.0	RT @camposmello: Ministro da SaÃºde da JordÃ¢nia Ã© demitido por falta de oxigÃªnio em hospital - Sete pacientes com covid-19 morreram em decorâ€¦	569.0	True	full
881631	881631	604e53173677ec00386a4431	2021-03-14 18:16:50	[]	[]	Sun Mar 14 15:00:00 +0000 2021	[{"text":"IDM314","indices":[246,253]}]	[{"url":"https://t.co/6ZTawM96Kl","expanded_url":"http://bit.ly/Actividades-DiaPi","display_url":"bit.ly/Actividades-Diâ€¦","indices":[212,235]}]	ðŸ§® Â¡Hoy es el DÃ­a Internacional de la MatemÃ¡tica! Por eso, Plan Ceibal armÃ³ propuestas lÃºdicas y divertidas para que docentes puedan hacer con sus estudiantes en clase y fortalecer la enseÃ±anza de la matemÃ¡tica âœ… https://t.co/6ZTawM96Kl @idm314 #IDM314 https://t.co/Ru6XiRzxoC	26270.0	RT @Plan_Ceibal: ðŸ§® Â¡Hoy es el DÃ­a Internacional de la MatemÃ¡tica! Por eso, Plan Ceibal armÃ³ propuestas lÃºdicas y divertidas para que docentâ€¦	25.0	True	full
881632	881632	604e53173677ec00386a4433	2021-03-14 18:16:50	[]	[]	Sun Mar 14 18:12:44 +0000 2021	[{"text":"BulletproofForBTS","indices":[98,116]}]	[{"url":"https://t.co/h5Nyjk098f","expanded_url":"https://open.spotify.com/playlist/6mLoosDOyKguhMnlYoVPkc?si=z5qAMlWuSXqAv3wE2MugFA","display_url":"open.spotify.com/playlist/6mLooâ€¦","indices":[173,196]}]	&lt; GR4MMY STREAM PARTY &gt; EU DUVIDEI VOCÃŠS METEREM UM TOP5 NOS TRENDS, VAMO ðŸ—£ï¸� â€¢ RT e use: #BulletproofForBTS + WE ARE IN THE STARS TONIGHT + @BTS_twt â€¢ FAÃ‡A STREAM: https://t.co/h5Nyjk098f â€¢ Meta terminando em: 15:14 https://t.co/uys9daFtTq	92336.0	RT @WFVOTING: &lt; GR4MMY STREAM PARTY &gt; EU DUVIDEI VOCÃŠS METEREM UM TOP5 NOS TRENDS, VAMO ðŸ—£ï¸� â€¢ RT e use: #BulletproofForBTS + WE ARE IN THâ€¦	956.0	True	full
881633	881633	604e53173677ec00386a4437	2021-03-14 18:16:50	[]	[]	Fri Mar 12 02:33:31 +0000 2021	[{"text":"DaHubRadio","indices":[27,38]},{"text":"NowPlaying","indices":[39,50]}]	[{"url":"https://t.co/UnKcxzlGb9","expanded_url":"http://dahubradio.co.uk/tunetagupdate","display_url":"dahubradio.co.uk/tunetagupdate","indices":[138,161]}]	Zed - Corona @zedofficial_ #DaHubRadio #NowPlaying : @dahubradio If Ur #'d Above So We Can @Tag/Mention You In Future ...Update Tune Tags https://t.co/UnKcxzlGb9	2007.0	RT @DaHubRadio: Zed - Corona @zedofficial_ #DaHubRadio #NowPlaying : @dahubradio If Ur #'d Above So We Can @Tag/Mention You In Future ...Upâ€¦	144.0	True	full
881634	881634	604e53183677ec00386a4447	2021-03-14 18:16:50	[]	[]	Sun Mar 14 16:55:44 +0000 2021	[]	[{"url":"https://t.co/jv3NeOCeL5","expanded_url":"https://youtu.be/olLcUxnDZ2o","display_url":"youtu.be/olLcUxnDZ2o","indices":[260,283]}]	Weird how American â€œJournalistsâ€� STILL wonâ€™t tell you this truth about Syria. Its cuz all corporate news outlets like @MSNBC @CNN &amp; @Nytimes are straight up pro war propagandists. 5 former OPCW officials join prominent voices to call out Syria cover-up https://t.co/jv3NeOCeL5 https://t.co/k3XQJigy2t	265564.0	RT @jimmy_dore: Weird how American â€œJournalistsâ€� STILL wonâ€™t tell you this truth about Syria. Its cuz all corporate news outlets like @MSNâ€¦	620.0	True	full
881635	881635	604e53183677ec00386a444d	2021-03-14 18:16:50	[]	[]	Sun Mar 14 18:16:00 +0000 2021	[{"text":"gaming","indices":[174,181]},{"text":"smallyoutuber","indices":[182,196]}]	[{"url":"https://t.co/Oe5F5O3IYw","expanded_url":"https://youtu.be/afrLKFjGmSc","display_url":"youtu.be/afrLKFjGmSc","indices":[149,172]}]	NEW VIDEO - Gaming is Losing Its Magic ThePorkChopper talks about the consequences of pushing easy marketability and quick access over innovation. https://t.co/Oe5F5O3IYw #gaming #smallyoutuber https://t.co/1TX89p7dWt	21.0	RT @ThndrClub: NEW VIDEO - Gaming is Losing Its Magic ThePorkChopper talks about the consequences of pushing easy marketability and quickâ€¦	2315.0	True	full
881636	881636	604e53183677ec00386a4465	2021-03-14 18:16:50	[]	[]	Sun Mar 14 10:33:03 +0000 2021	[]	[{"url":"https://t.co/Wm9fla5NY9","expanded_url":"http://www.pleasepaulostopcappin.com","display_url":"pleasepaulostopcappin.com","indices":[75,98]}]	Reversible Beanie by PPSC x GBS restocking 15.03.21 @ 19:00 ðŸ‡«ðŸ‡· (7am EST) https://t.co/Wm9fla5NY9 ðŸ“¸: @PRADA_ZOMBlE https://t.co/nUedoPAvtU	108.0	RT @GBSWorldwide: Reversible Beanie by PPSC x GBS restocking 15.03.21 @ 19:00 ðŸ‡«ðŸ‡· (7am EST) https://t.co/Wm9fla5NY9 ðŸ“¸: @PRADA_ZOMBlE httâ€¦	254.0	True	full
881637	881637	604e53183677ec00386a4473	2021-03-14 18:16:50	[]	[]	Sun Mar 14 17:29:57 +0000 2021	[]	[{"url":"https://t.co/bBMrV5gED9","expanded_url":"https://repo.packix.com/package/com.opa334.crane/","display_url":"repo.packix.com/package/com.opâ€¦","indices":[255,278]}]	To celebrate the release of Crane 1.1.2, I will be giving away 25 licenses. To participate: 1. Follow me 2. Like and Retweet this tweet 3. Account needs to be public Winners will be picked at 9PM (CET) on March 15. Crane is available for $2 on Packix: https://t.co/bBMrV5gED9	11444.0	RT @opa334dev: To celebrate the release of Crane 1.1.2, I will be giving away 25 licenses. To participate: 1. Follow me 2. Like and Retweeâ€¦	1.0	True	full
881638	881638	604e53183677ec00386a4481	2021-03-14 18:16:51	[]	[]	Sun Mar 14 18:15:00 +0000 2021	[]	[{"url":"https://t.co/5nBfGeYWdB","expanded_url":"http://bit.ly/3cpf6uc","display_url":"bit.ly/3cpf6uc","indices":[168,191]}]	Dr. Anthony Fauci said Sunday he wishes former President Donald Trump would use his popularity among Republicans to persuade his followers to get the COVID-19 vaccine: https://t.co/5nBfGeYWdB	171071.0	RT @ABC7News: Dr. Anthony Fauci said Sunday he wishes former President Donald Trump would use his popularity among Republicans to persuadeâ€¦	26.0	True	full
881639	881639	604e53183677ec00386a4483	2021-03-14 18:16:51	[]	[{"url":"https://t.co/QQZhkolzxE","expanded_url":"https://inews.co.uk/nhs/second-windrush-scandal-nhs-senior-doctors-quit-uk-covid-pandemic-910525","display_url":"inews.co.uk/nhs/second-winâ€¦","indices":[152,175]}]		[]	[]			UK: NHS doctors facing 'another Windrush scandal' as â€˜harsh and inhumaneâ€™ immigration rules around adult dependentâ€¦ https://t.co/gNcQT2Tzys	659.0	True	full
881640	881640	604e53183677ec00386a4493	2021-03-14 18:16:51	[]	[{"url":"https://t.co/Fl5j936xLo","expanded_url":"https://www.bussgeldkatalog.org/corona-versammlungsverbot/","display_url":"bussgeldkatalog.org/corona-versammâ€¦","indices":[163,186]}]		[]	[]			@St31ngobl1n @tagesschau @DasErste Die hellste Kerze auf der Torte bist Du anscheinend nicht? â€žBundesweit gilt seitâ€¦ https://t.co/pGVCXV9J5k	107.0	True	full
881641	881641	604e53183677ec00386a4495	2021-03-14 18:16:51	[]	[]	Sun Mar 14 15:04:18 +0000 2021	[]	[{"url":"https://t.co/5Yx6U9bFDh","expanded_url":"https://kansasreflector.com/2021/03/14/kobach-teamed-up-with-wichita-businessman-to-sell-covid-killing-device-an-investigation-found-no-merit-to-their-claims/","display_url":"kansasreflector.com/2021/03/14/kobâ€¦","indices":[250,273]}]	Kris Kobach helped a buddy pitch a cleaning device to the Kansas legislature they said would "kill COVID" and bring "hundreds" of jobs to the state. The problem? It does neither. Excellent reporting from my @columbiajourn fall investigative class: https://t.co/5Yx6U9bFDh	95082.0	RT @JessicaHuseman: Kris Kobach helped a buddy pitch a cleaning device to the Kansas legislature they said would "kill COVID" and bring "huâ€¦	53.0	True	full
881642	881642	604e53183677ec00386a449b	2021-03-14 18:16:51	[]	[]	Sun Mar 14 18:16:35 +0000 2021	[{"text":"BulletproofForBTS","indices":[93,111]}]	[{"url":"https://t.co/h5Nyjk098f","expanded_url":"https://open.spotify.com/playlist/6mLoosDOyKguhMnlYoVPkc?si=z5qAMlWuSXqAv3wE2MugFA","display_url":"open.spotify.com/playlist/6mLooâ€¦","indices":[168,191]}]	&lt; GR4MMY STREAM PARTY &gt; VAI ME FALTAR META E SÃ“ COMEÃ‡OU HÃ� 15 MINUTOS ðŸ˜‚ â€¢ RT e use: #BulletproofForBTS + WE ARE IN THE STARS TONIGHT + @BTS_twt â€¢ FAÃ‡A STREAM: https://t.co/h5Nyjk098f â€¢ Meta terminando em: 15:25 https://t.co/Sj1UOJxMJi	92336.0	RT @WFVOTING: &lt; GR4MMY STREAM PARTY &gt; VAI ME FALTAR META E SÃ“ COMEÃ‡OU HÃ� 15 MINUTOS ðŸ˜‚ â€¢ RT e use: #BulletproofForBTS + WE ARE IN THE STAâ€¦	568.0	True	full
881643	881643	604e53183677ec00386a449d	2021-03-14 18:16:51	[]	[]	Sat Mar 13 23:59:11 +0000 2021	[{"text":"RepublicansDontCare","indices":[73,93]}]	[{"url":"https://t.co/7K1A7znBUS","expanded_url":"http://youtu.be/PrZ502nwdoI","display_url":"youtu.be/PrZ502nwdoI","indices":[119,142]}]	ðŸŽµ NEW SONG Republicans gave us COVID. Democrats gave us COVID relief. #RepublicansDontCare Watch the full episode: https://t.co/7K1A7znBUS https://t.co/GgyiObdWJu	581017.0	RT @MeidasTouch: ðŸŽµ NEW SONG Republicans gave us COVID. Democrats gave us COVID relief. #RepublicansDontCare Watch the full episode: httâ€¦	10510.0	True	full
881644	881644	604e53193677ec00386a44c1	2021-03-14 18:16:51	[]	[]	Sun Mar 14 18:12:44 +0000 2021	[{"text":"BulletproofForBTS","indices":[98,116]}]	[{"url":"https://t.co/h5Nyjk098f","expanded_url":"https://open.spotify.com/playlist/6mLoosDOyKguhMnlYoVPkc?si=z5qAMlWuSXqAv3wE2MugFA","display_url":"open.spotify.com/playlist/6mLooâ€¦","indices":[173,196]}]	&lt; GR4MMY STREAM PARTY &gt; EU DUVIDEI VOCÃŠS METEREM UM TOP5 NOS TRENDS, VAMO ðŸ—£ï¸� â€¢ RT e use: #BulletproofForBTS + WE ARE IN THE STARS TONIGHT + @BTS_twt â€¢ FAÃ‡A STREAM: https://t.co/h5Nyjk098f â€¢ Meta terminando em: 15:14 https://t.co/uys9daFtTq	92336.0	RT @WFVOTING: &lt; GR4MMY STREAM PARTY &gt; EU DUVIDEI VOCÃŠS METEREM UM TOP5 NOS TRENDS, VAMO ðŸ—£ï¸� â€¢ RT e use: #BulletproofForBTS + WE ARE IN THâ€¦	2447.0	True	full
881645	881645	604e53193677ec00386a44e3	2021-03-14 18:16:52	[]	[]	Sun Mar 14 16:59:08 +0000 2021	[]	[{"url":"https://t.co/Dohbx76Uzx","expanded_url":"https://www.berkshireeagle.com/news/local/after-receiving-second-dose-yo-yo-ma-transforms-waiting-period-into-performance-at-pittsfield-vax/article_72e90bf8-843d-11eb-99e0-bb989805e596.html","display_url":"berkshireeagle.com/news/local/aftâ€¦","indices":[222,245]}]	Wonderful story from my hometown of Pittsfield, Mass.: Yo-Yo Ma went to get his second vaccination shot at the local community college, then sat down with his cello to play Ave Maria, Bach's Prelude in G and a few others. https://t.co/Dohbx76Uzx	85944.0	RT @AlecMacGillis: Wonderful story from my hometown of Pittsfield, Mass.: Yo-Yo Ma went to get his second vaccination shot at the local comâ€¦	527.0	True	full
881646	881646	604e53193677ec00386a44e7	2021-03-14 18:16:52	[]	[]	Sun Mar 14 18:16:35 +0000 2021	[{"text":"BulletproofForBTS","indices":[93,111]}]	[{"url":"https://t.co/h5Nyjk098f","expanded_url":"https://open.spotify.com/playlist/6mLoosDOyKguhMnlYoVPkc?si=z5qAMlWuSXqAv3wE2MugFA","display_url":"open.spotify.com/playlist/6mLooâ€¦","indices":[168,191]}]	&lt; GR4MMY STREAM PARTY &gt; VAI ME FALTAR META E SÃ“ COMEÃ‡OU HÃ� 15 MINUTOS ðŸ˜‚ â€¢ RT e use: #BulletproofForBTS + WE ARE IN THE STARS TONIGHT + @BTS_twt â€¢ FAÃ‡A STREAM: https://t.co/h5Nyjk098f â€¢ Meta terminando em: 15:25 https://t.co/Sj1UOJxMJi	92336.0	RT @WFVOTING: &lt; GR4MMY STREAM PARTY &gt; VAI ME FALTAR META E SÃ“ COMEÃ‡OU HÃ� 15 MINUTOS ðŸ˜‚ â€¢ RT e use: #BulletproofForBTS + WE ARE IN THE STAâ€¦	368.0	True	full
881647	881647	604e53193677ec00386a44eb	2021-03-14 18:16:52	[{"text":"policebrutality","indices":[246,262]},{"text":"Malieveld","indices":[263,273]}]	[{"url":"https://t.co/ZnfpC0p6CR","expanded_url":"https://twitter.com/JanssenMonno/status/1371124535118942209?s=20","display_url":"twitter.com/JanssenMonno/sâ€¦","indices":[218,241]}]		[]	[]			In many cases, when you watch and listen, you find that these cops really can't get their pet to release its jaws.â€¦ https://t.co/esRg3gIywY	497.0	True	full
881648	881648	604e531a3677ec00386a44ff	2021-03-14 18:16:52	[]	[]	Sun Mar 14 18:16:35 +0000 2021	[{"text":"BulletproofForBTS","indices":[93,111]}]	[{"url":"https://t.co/h5Nyjk098f","expanded_url":"https://open.spotify.com/playlist/6mLoosDOyKguhMnlYoVPkc?si=z5qAMlWuSXqAv3wE2MugFA","display_url":"open.spotify.com/playlist/6mLooâ€¦","indices":[168,191]}]	&lt; GR4MMY STREAM PARTY &gt; VAI ME FALTAR META E SÃ“ COMEÃ‡OU HÃ� 15 MINUTOS ðŸ˜‚ â€¢ RT e use: #BulletproofForBTS + WE ARE IN THE STARS TONIGHT + @BTS_twt â€¢ FAÃ‡A STREAM: https://t.co/h5Nyjk098f â€¢ Meta terminando em: 15:25 https://t.co/Sj1UOJxMJi	92336.0	RT @WFVOTING: &lt; GR4MMY STREAM PARTY &gt; VAI ME FALTAR META E SÃ“ COMEÃ‡OU HÃ� 15 MINUTOS ðŸ˜‚ â€¢ RT e use: #BulletproofForBTS + WE ARE IN THE STAâ€¦	260.0	True	full
881649	881649	604e531a3677ec00386a450f	2021-03-14 18:16:52	[]	[]	Sun Mar 14 10:25:09 +0000 2021	[]	[{"url":"https://t.co/QFgwVUxGH9","expanded_url":"https://voragine.co/sin-experiencia-y-con-sueldazos-la-lista-de-nombramientos-de-duque-en-el-exterior","display_url":"voragine.co/sin-experienciâ€¦","indices":[251,274]}]	Una tuitera uribista sin tÃ­tulo profesional en Ginebra, la suegra de Abelardo de la Espriella y el hermano de Paloma Valencia en Miami. Duque prometiÃ³ un servicio exterior sin mermelada, tÃ©cnico y profesionalizado, pero sus decisiones lo contradicen. https://t.co/QFgwVUxGH9	68589.0	RT @VoragineCo: Una tuitera uribista sin tÃ­tulo profesional en Ginebra, la suegra de Abelardo de la Espriella y el hermano de Paloma Valencâ€¦	378.0	True	full
881650	881650	604e531a3677ec00386a4513	2021-03-14 18:16:52	[]	[]	Sun Mar 14 15:49:23 +0000 2021	[]	[{"url":"https://t.co/UmjA4K8dGN","expanded_url":"https://revistaforum.com.br/noticias/empresa-que-tem-filho-04-de-bolsonaro-como-lobista-obtem-75-de-desconto-no-imposto-de-renda-ate-2028/","display_url":"revistaforum.com.br/noticias/empreâ€¦","indices":[188,211]}]	Grupo capixaba Gramazini Granitos e MÃ¡rmores, que deu carro elÃ©trico de R$ 90 mil a Jair Renan Bolsonaro, jÃ¡ conseguiu neste ano ao menos 15 autorizaÃ§Ãµes da UniÃ£o para prospectar minÃ©rio https://t.co/UmjA4K8dGN	335002.0	RT @revistaforum: Grupo capixaba Gramazini Granitos e MÃ¡rmores, que deu carro elÃ©trico de R$ 90 mil a Jair Renan Bolsonaro, jÃ¡ conseguiu neâ€¦	2119.0	True	full
881651	881651	604e531a3677ec00386a4517	2021-03-14 18:16:52	[]	[]	Sun Mar 14 08:22:12 +0000 2021	[]	[{"url":"https://t.co/k4MJi1NfQw","expanded_url":"https://www.thetimes.co.uk/article/profits-from-ppe-buy-6m-mansion-zmlj57t2c","display_url":"thetimes.co.uk/article/profitâ€¦","indices":[246,269]}]	EXC: A married couple whose business was directly awarded Â£1.2bn in PPE contracts has now bought a Â£6m mansion with several lakes and large grounds Sarah and Richard Stoute have also bought a company with Â£1m, a horse riding venue and a Bentley https://t.co/k4MJi1NfQw https://t.co/LDDJCOHywX	30094.0	RT @Gabriel_Pogrund: EXC: A married couple whose business was directly awarded Â£1.2bn in PPE contracts has now bought a Â£6m mansion with seâ€¦	3051.0	True	full
881652	881652	604e531a3677ec00386a451b	2021-03-14 18:16:53	[]	[]	Sun Mar 14 18:16:35 +0000 2021	[{"text":"BulletproofForBTS","indices":[93,111]}]	[{"url":"https://t.co/h5Nyjk098f","expanded_url":"https://open.spotify.com/playlist/6mLoosDOyKguhMnlYoVPkc?si=z5qAMlWuSXqAv3wE2MugFA","display_url":"open.spotify.com/playlist/6mLooâ€¦","indices":[168,191]}]	&lt; GR4MMY STREAM PARTY &gt; VAI ME FALTAR META E SÃ“ COMEÃ‡OU HÃ� 15 MINUTOS ðŸ˜‚ â€¢ RT e use: #BulletproofForBTS + WE ARE IN THE STARS TONIGHT + @BTS_twt â€¢ FAÃ‡A STREAM: https://t.co/h5Nyjk098f â€¢ Meta terminando em: 15:25 https://t.co/Sj1UOJxMJi	92337.0	RT @WFVOTING: &lt; GR4MMY STREAM PARTY &gt; VAI ME FALTAR META E SÃ“ COMEÃ‡OU HÃ� 15 MINUTOS ðŸ˜‚ â€¢ RT e use: #BulletproofForBTS + WE ARE IN THE STAâ€¦	3004.0	True	full
881653	881653	604e531a3677ec00386a451f	2021-03-14 18:16:53	[]	[]	Sun Mar 14 18:16:35 +0000 2021	[{"text":"BulletproofForBTS","indices":[93,111]}]	[{"url":"https://t.co/h5Nyjk098f","expanded_url":"https://open.spotify.com/playlist/6mLoosDOyKguhMnlYoVPkc?si=z5qAMlWuSXqAv3wE2MugFA","display_url":"open.spotify.com/playlist/6mLooâ€¦","indices":[168,191]}]	&lt; GR4MMY STREAM PARTY &gt; VAI ME FALTAR META E SÃ“ COMEÃ‡OU HÃ� 15 MINUTOS ðŸ˜‚ â€¢ RT e use: #BulletproofForBTS + WE ARE IN THE STARS TONIGHT + @BTS_twt â€¢ FAÃ‡A STREAM: https://t.co/h5Nyjk098f â€¢ Meta terminando em: 15:25 https://t.co/Sj1UOJxMJi	92336.0	RT @WFVOTING: &lt; GR4MMY STREAM PARTY &gt; VAI ME FALTAR META E SÃ“ COMEÃ‡OU HÃ� 15 MINUTOS ðŸ˜‚ â€¢ RT e use: #BulletproofForBTS + WE ARE IN THE STAâ€¦	137.0	True	full
881654	881654	604e531a3677ec00386a453f	2021-03-14 18:16:53	[]	[]	Sun Mar 14 18:16:35 +0000 2021	[{"text":"BulletproofForBTS","indices":[93,111]}]	[{"url":"https://t.co/h5Nyjk098f","expanded_url":"https://open.spotify.com/playlist/6mLoosDOyKguhMnlYoVPkc?si=z5qAMlWuSXqAv3wE2MugFA","display_url":"open.spotify.com/playlist/6mLooâ€¦","indices":[168,191]}]	&lt; GR4MMY STREAM PARTY &gt; VAI ME FALTAR META E SÃ“ COMEÃ‡OU HÃ� 15 MINUTOS ðŸ˜‚ â€¢ RT e use: #BulletproofForBTS + WE ARE IN THE STARS TONIGHT + @BTS_twt â€¢ FAÃ‡A STREAM: https://t.co/h5Nyjk098f â€¢ Meta terminando em: 15:25 https://t.co/Sj1UOJxMJi	92337.0	RT @WFVOTING: &lt; GR4MMY STREAM PARTY &gt; VAI ME FALTAR META E SÃ“ COMEÃ‡OU HÃ� 15 MINUTOS ðŸ˜‚ â€¢ RT e use: #BulletproofForBTS + WE ARE IN THE STAâ€¦	5147.0	True	full
881655	881655	604e531a3677ec00386a4547	2021-03-14 18:16:53	[]	[]	Sun Mar 14 12:52:23 +0000 2021	[]	[{"url":"https://t.co/rNEkvututU","expanded_url":"https://twitter.com/repmariasalazar/status/1370518893547114497","display_url":"twitter.com/repmariasalazaâ€¦","indices":[278,301]}]	Folks, the bill that @RepMariaSalazar is so proud to announce is one that she voted against multiple times! One of the worst things you can do as a leader is lie to your constituents. If she is lying to yâ€™all now then you know this isnâ€™t the first time and wonâ€™t be the last. https://t.co/rNEkvututU	744626.0	RT @harrisonjaime: Folks, the bill that @RepMariaSalazar is so proud to announce is one that she voted against multiple times! One of theâ€¦	267.0	True	full
881656	881656	604e531a3677ec00386a454d	2021-03-14 18:16:53	[]	[{"url":"https://t.co/MskCpjPPSc","expanded_url":"https://bit.ly/3lecnb3","display_url":"bit.ly/3lecnb3","indices":[189,212]}]		[]	[]			Some nice boosted odds @WilliamHillUS today. ðŸš€ Braves O 91.5 wins +150 ðŸ’¸ It's -110 everywhere else, so now is theâ€¦ https://t.co/yu2RUUnClC	486.0	True	full
881657	881657	604e531b3677ec00386a4561	2021-03-14 18:16:53	[]	[]	Sun Mar 14 18:16:35 +0000 2021	[{"text":"BulletproofForBTS","indices":[93,111]}]	[{"url":"https://t.co/h5Nyjk098f","expanded_url":"https://open.spotify.com/playlist/6mLoosDOyKguhMnlYoVPkc?si=z5qAMlWuSXqAv3wE2MugFA","display_url":"open.spotify.com/playlist/6mLooâ€¦","indices":[168,191]}]	&lt; GR4MMY STREAM PARTY &gt; VAI ME FALTAR META E SÃ“ COMEÃ‡OU HÃ� 15 MINUTOS ðŸ˜‚ â€¢ RT e use: #BulletproofForBTS + WE ARE IN THE STARS TONIGHT + @BTS_twt â€¢ FAÃ‡A STREAM: https://t.co/h5Nyjk098f â€¢ Meta terminando em: 15:25 https://t.co/Sj1UOJxMJi	92337.0	RT @WFVOTING: &lt; GR4MMY STREAM PARTY &gt; VAI ME FALTAR META E SÃ“ COMEÃ‡OU HÃ� 15 MINUTOS ðŸ˜‚ â€¢ RT e use: #BulletproofForBTS + WE ARE IN THE STAâ€¦	485.0	True	full
881658	881658	604e531b3677ec00386a456d	2021-03-14 18:16:53	[]	[]	Sun Mar 14 18:16:21 +0000 2021	[]	[{"url":"https://t.co/6INkAbzjqm","expanded_url":"https://twitter.com/buzzfeednews/status/1371159944293138443","display_url":"twitter.com/buzzfeednews/sâ€¦","indices":[124,147]}]	Firing 47 employees a month after they were acquired without warning in a virtual meeting with the password â€˜springishereâ€™? https://t.co/6INkAbzjqm	22740.0	RT @somebadideas: Firing 47 employees a month after they were acquired without warning in a virtual meeting with the password â€˜springishereâ€¦	63609.0	True	full
881659	881659	604e531b3677ec00386a456f	2021-03-14 18:16:53	[]	[]	Sun Mar 14 17:01:09 +0000 2021	[{"text":"HlaingTharYar","indices":[132,146]},{"text":"ShwePyiThar","indices":[153,165]},{"text":"WhatsHappeningInMyanmar","indices":[222,246]},{"text":"Mar14Coup","indices":[247,257]}]	[{"url":"https://t.co/D1LanX1ArG","expanded_url":"https://youtu.be/g1Go2jggglo","display_url":"youtu.be/g1Go2jggglo","indices":[260,283]}]	The junta has killed at least 100 since the start of the coup. The junta has killed at least 30 today and imposed martial law, in #HlaingTharYar &amp; #ShwePyiThar, as China calls on the junta to protect its properties. #WhatsHappeningInMyanmar #Mar14Coup https://t.co/D1LanX1ArG	5896323.0	RT @YourAnonCentral: The junta has killed at least 100 since the start of the coup. The junta has killed at least 30 today and imposed maâ€¦	5.0	True	full
881660	881660	604e531b3677ec00386a4571	2021-03-14 18:16:53	[{"text":"Ù„Ø¹Ø¨Ø©","indices":[20,25]},{"text":"ØªØ±Ø§Ù�ÙŠØ§Ù†","indices":[26,34]},{"text":"Ø§Ù„Ø®Ù„ÙŠØ¬","indices":[35,42]}]	[{"url":"https://t.co/U5qxXTYQWC","expanded_url":"https://www.satravian.com/sv1","display_url":"satravian.com/sv1","indices":[69,92]}]		[]	[]			@saudiatv @KUhp2222 #Ù„Ø¹Ø¨Ø© #ØªØ±Ø§Ù�ÙŠØ§Ù† #Ø§Ù„Ø®Ù„ÙŠØ¬ Ø¨Ø¯Ø£ Ø§Ù„Ø³ÙŠØ±Ù�Ø± Ø§Ù„Ø§ÙˆÙ„ Ù…Ù† Ø¬Ø¯ÙŠØ¯ https://t.co/U5qxXTYQWC Ù„Ù„Ø§Ø³Ù„Ø§Ù… Ø§Ù„Ø°Ù‡Ø¨ Ù‚ÙˆÙ„ ØªÙ…â€¦ https://t.co/OvwHE9GPH5	51.0	True	full
881661	881661	604e531b3677ec00386a4575	2021-03-14 18:16:54	[]	[]	Sun Mar 14 18:16:35 +0000 2021	[{"text":"BulletproofForBTS","indices":[93,111]}]	[{"url":"https://t.co/h5Nyjk098f","expanded_url":"https://open.spotify.com/playlist/6mLoosDOyKguhMnlYoVPkc?si=z5qAMlWuSXqAv3wE2MugFA","display_url":"open.spotify.com/playlist/6mLooâ€¦","indices":[168,191]}]	&lt; GR4MMY STREAM PARTY &gt; VAI ME FALTAR META E SÃ“ COMEÃ‡OU HÃ� 15 MINUTOS ðŸ˜‚ â€¢ RT e use: #BulletproofForBTS + WE ARE IN THE STARS TONIGHT + @BTS_twt â€¢ FAÃ‡A STREAM: https://t.co/h5Nyjk098f â€¢ Meta terminando em: 15:25 https://t.co/Sj1UOJxMJi	92336.0	RT @WFVOTING: &lt; GR4MMY STREAM PARTY &gt; VAI ME FALTAR META E SÃ“ COMEÃ‡OU HÃ� 15 MINUTOS ðŸ˜‚ â€¢ RT e use: #BulletproofForBTS + WE ARE IN THE STAâ€¦	908.0	True	full
881662	881662	604e531b3677ec00386a4587	2021-03-14 18:16:54	[]	[]	Sun Mar 14 09:18:06 +0000 2021	[{"text":"COVAX","indices":[0,6]},{"text":"VaccineAlliance","indices":[49,65]},{"text":"VaccinEquity","indices":[137,150]},{"text":"VaccineForAll","indices":[206,220]},{"text":"SDGs","indices":[223,228]}]	[{"url":"https://t.co/Jig3W2BCT9","expanded_url":"https://www.gavi.org/vaccineswork/covax-explained","display_url":"gavi.org/vaccineswork/câ€¦","indices":[68,91]},{"url":"https://t.co/7GFRpqoW5B","expanded_url":"https://www.who.int/campaigns/annual-theme/year-of-health-and-care-workers-2021/vaccine-equity-declaration","display_url":"who.int/campaigns/annuâ€¦","indices":[163,186]}]	#COVAX explained by @GaviSeth, CEO of @gavi, the #VaccineAlliance - https://t.co/Jig3W2BCT9 - ðŸ‘‰ðŸ�¿ðŸ‘‰ðŸ�¿ðŸ‘‰ðŸ�¿ Less than 30 days to go! Sign the #VaccinEquity Declaration https://t.co/7GFRpqoW5B launched by @WHO - #VaccineForAll - #SDGs https://t.co/b4I0BT1JR1	3481.0	RT @MatthBurkhalter: #COVAX explained by @GaviSeth, CEO of @gavi, the #VaccineAlliance - https://t.co/Jig3W2BCT9 - ðŸ‘‰ðŸ�¿ðŸ‘‰ðŸ�¿ðŸ‘‰ðŸ�¿ Less than 30 daâ€¦	1406.0	True	full
881663	881663	604e531b3677ec00386a4597	2021-03-14 18:16:54	[]	[]	Sun Mar 14 17:15:30 +0000 2021	[]	[{"url":"https://t.co/pxz28Xg9CV","expanded_url":"https://twitter.com/jimmy_dore/status/1371143018279923712","display_url":"twitter.com/jimmy_dore/staâ€¦","indices":[297,320]}]	American, Canadian, European &amp; Australian "journalists" are just as guilty of war crimes as the Saudis, Clinton, Obama, Erdogan &amp; Netanyahu They paved the way for a dirty war &amp; crimes against humanity by shamelessly depicting Al-Qaeda, ISIS &amp; their affiliates as freedom fighters https://t.co/pxz28Xg9CV	18037.0	RT @s_m_marandi: American, Canadian, European &amp; Australian "journalists" are just as guilty of war crimes as the Saudis, Clinton, Obama, Erâ€¦	489.0	True	full
881664	881664	604e531b3677ec00386a45ab	2021-03-14 18:16:54	[]	[]	Sun Mar 14 18:16:35 +0000 2021	[{"text":"BulletproofForBTS","indices":[93,111]}]	[{"url":"https://t.co/h5Nyjk098f","expanded_url":"https://open.spotify.com/playlist/6mLoosDOyKguhMnlYoVPkc?si=z5qAMlWuSXqAv3wE2MugFA","display_url":"open.spotify.com/playlist/6mLooâ€¦","indices":[168,191]}]	&lt; GR4MMY STREAM PARTY &gt; VAI ME FALTAR META E SÃ“ COMEÃ‡OU HÃ� 15 MINUTOS ðŸ˜‚ â€¢ RT e use: #BulletproofForBTS + WE ARE IN THE STARS TONIGHT + @BTS_twt â€¢ FAÃ‡A STREAM: https://t.co/h5Nyjk098f â€¢ Meta terminando em: 15:25 https://t.co/Sj1UOJxMJi	92336.0	RT @WFVOTING: &lt; GR4MMY STREAM PARTY &gt; VAI ME FALTAR META E SÃ“ COMEÃ‡OU HÃ� 15 MINUTOS ðŸ˜‚ â€¢ RT e use: #BulletproofForBTS + WE ARE IN THE STAâ€¦	9367.0	True	full
881665	881665	604e531b3677ec00386a45ad	2021-03-14 18:16:54	[]	[{"url":"https://t.co/4px2YYcuN0","expanded_url":"https://www.redreporter.com/2021/3/14/22330294/cincinnati-reds-yu-darvish-padres?utm_campaign=redreporter&utm_content=chorus&utm_medium=social&utm_source=twitter","display_url":"redreporter.com/2021/3/14/2233â€¦","indices":[122,145]}]		[]	[]			2021 Spring Training Game 15: Reds vs. Padres, with Tejay Antone and Yu Darvish slated to do some fireballinâ€™ in Goâ€¦ https://t.co/szSGjpSZkF	16942.0	True	full
881666	881666	604e531c3677ec00386a45b1	2021-03-14 18:16:54	[{"text":"CuauhtÃ©moc","indices":[30,41]}]	[{"url":"https://t.co/gdXsKhjQAM","expanded_url":"https://www.elheraldodechihuahua.com.mx/local/arrebatan-capitalinos-a-cuauhtemenses-vacunas-contra-covid-19-chihuahua-noticias-locales-pandemia-coronavirus-covid-enfermedad-6476016.html","display_url":"elheraldodechihuahua.com.mx/local/arrebataâ€¦","indices":[129,152]}]		[]	[]			Indican que los ciudadanos de #CuauhtÃ©moc no acuden a aplicarse la vacuna, por lo que se teme podrÃ­an echarse a perâ€¦ https://t.co/EU8QMpHZsD	8371.0	True	full
881667	881667	604e531c3677ec00386a45b9	2021-03-14 18:16:54	[]	[]	Sun Mar 14 18:16:35 +0000 2021	[{"text":"BulletproofForBTS","indices":[93,111]}]	[{"url":"https://t.co/h5Nyjk098f","expanded_url":"https://open.spotify.com/playlist/6mLoosDOyKguhMnlYoVPkc?si=z5qAMlWuSXqAv3wE2MugFA","display_url":"open.spotify.com/playlist/6mLooâ€¦","indices":[168,191]}]	&lt; GR4MMY STREAM PARTY &gt; VAI ME FALTAR META E SÃ“ COMEÃ‡OU HÃ� 15 MINUTOS ðŸ˜‚ â€¢ RT e use: #BulletproofForBTS + WE ARE IN THE STARS TONIGHT + @BTS_twt â€¢ FAÃ‡A STREAM: https://t.co/h5Nyjk098f â€¢ Meta terminando em: 15:25 https://t.co/Sj1UOJxMJi	92337.0	RT @WFVOTING: &lt; GR4MMY STREAM PARTY &gt; VAI ME FALTAR META E SÃ“ COMEÃ‡OU HÃ� 15 MINUTOS ðŸ˜‚ â€¢ RT e use: #BulletproofForBTS + WE ARE IN THE STAâ€¦	1214.0	True	full
881668	881668	604e531c3677ec00386a45eb	2021-03-14 18:16:55	[]	[]	Sun Mar 14 18:16:35 +0000 2021	[{"text":"BulletproofForBTS","indices":[93,111]}]	[{"url":"https://t.co/h5Nyjk098f","expanded_url":"https://open.spotify.com/playlist/6mLoosDOyKguhMnlYoVPkc?si=z5qAMlWuSXqAv3wE2MugFA","display_url":"open.spotify.com/playlist/6mLooâ€¦","indices":[168,191]}]	&lt; GR4MMY STREAM PARTY &gt; VAI ME FALTAR META E SÃ“ COMEÃ‡OU HÃ� 15 MINUTOS ðŸ˜‚ â€¢ RT e use: #BulletproofForBTS + WE ARE IN THE STARS TONIGHT + @BTS_twt â€¢ FAÃ‡A STREAM: https://t.co/h5Nyjk098f â€¢ Meta terminando em: 15:25 https://t.co/Sj1UOJxMJi	92337.0	RT @WFVOTING: &lt; GR4MMY STREAM PARTY &gt; VAI ME FALTAR META E SÃ“ COMEÃ‡OU HÃ� 15 MINUTOS ðŸ˜‚ â€¢ RT e use: #BulletproofForBTS + WE ARE IN THE STAâ€¦	312.0	True	full
881669	881669	604e531c3677ec00386a4603	2021-03-14 18:16:55	[]	[]	Sun Mar 14 08:21:40 +0000 2021	[]	[{"url":"https://t.co/yuMCAnKLIR","expanded_url":"https://www.larazon.es/espana/20210313/snkghpd2mncyvmpihnrnfe6u4m.html?outputType=amp","display_url":"larazon.es/espana/2021031â€¦","indices":[222,245]}]	â€œDesde este momento vamos a unir a PP y Cs por la base â€œ. â€œHoy el PP estÃ¡ en disposiciÃ³n de abrir sus puertas para acoger a todos aquellos con los que compartimos principios y valoresâ€�. ðŸ“° @TeoGarciaEgea en @larazon_es https://t.co/yuMCAnKLIR	817280.0	RT @populares: â€œDesde este momento vamos a unir a PP y Cs por la base â€œ. â€œHoy el PP estÃ¡ en disposiciÃ³n de abrir sus puertas para acoger aâ€¦	3662.0	True	full
881670	881670	604e531d3677ec00386a461f	2021-03-14 18:16:55	[]	[]	Sun Mar 14 07:50:48 +0000 2021	[]	[{"url":"https://t.co/7zvju0JKs8","expanded_url":"https://www.infolibre.es/noticias/opinion/plaza_publica/2021/03/12/la_lucha_las_mujeres_cientificas_117932_2003.html","display_url":"infolibre.es/noticias/opiniâ€¦","indices":[259,282]}]	ðŸ‘©ðŸ�»â€�ðŸ”¬La lucha de las mujeres cientÃ­ficas Se lo debemos a todas aquellas que arriesgaron aportando conocimiento, a quienes se les arrebatÃ³ la oportunidad y tambiÃ©n a las que se apartaron por obligaciÃ³n, en contra de sus intereses. Mi artÃ­culo en @_infoLibre. https://t.co/7zvju0JKs8	5576.0	RT @alfonsocendon: ðŸ‘©ðŸ�»â€�ðŸ”¬La lucha de las mujeres cientÃ­ficas Se lo debemos a todas aquellas que arriesgaron aportando conocimiento, a quieneâ€¦	559.0	True	full
881671	881671	604e531d3677ec00386a4623	2021-03-14 18:16:55	[]	[]	Sun Mar 14 18:02:00 +0000 2021	[]	[{"url":"https://t.co/xK2LwKYLso","expanded_url":"https://bigbrotherwatch.org.uk/2021/03/facebooks-new-covid-policy-limits-more-than-free-speech-it-limits-free-inquiry/","display_url":"bigbrotherwatch.org.uk/2021/03/faceboâ€¦","indices":[247,270]}]	"Never before has a private company been able to instantaneously affect the speech rights of so many people." Our Legal and Policy Officer @Mark_AJohnson drops a damning response to a move that further shrinks the space for free inquiry online. https://t.co/xK2LwKYLso	65090.0	RT @BigBrotherWatch: "Never before has a private company been able to instantaneously affect the speech rights of so many people." Our Legâ€¦	2158.0	True	full
881672	881672	604e531d3677ec00386a4629	2021-03-14 18:16:55	[]	[]	Sun Mar 14 17:06:05 +0000 2021	[{"text":"JuegaBocaCX","indices":[9,21]},{"text":"CadenaXeneize","indices":[36,50]},{"text":"LaRadioDeBoca","indices":[235,249]}]	[{"url":"https://t.co/IQHS9Y0pLs","expanded_url":"http://cadenaxeneize.com","display_url":"cadenaxeneize.com","indices":[177,200]},{"url":"https://t.co/kmoJPDwD4L","expanded_url":"http://bit.ly/CadenaXeneizeYT","display_url":"bit.ly/CadenaXeneizeYT","indices":[211,234]}]	15:30hs! #JuegaBocaCX LA PREVIA EN #CadenaXeneize con entrevistas, anÃ¡lisis del rival, recuerdos y mÃ¡s!! Conduce @diegoyudcovsky junto a @eduardolfusa @MarceloMerkato ðŸ“±ðŸ’»APP y https://t.co/IQHS9Y0pLs ðŸ’» YouTube https://t.co/kmoJPDwD4L #LaRadioDeBoca https://t.co/MeDPQwWA5q	34101.0	RT @Cadena_Xeneize: 15:30hs! #JuegaBocaCX LA PREVIA EN #CadenaXeneize con entrevistas, anÃ¡lisis del rival, recuerdos y mÃ¡s!! Conduce @dieâ€¦	2239.0	True	full
881673	881673	604e531d3677ec00386a4633	2021-03-14 18:16:55	[]	[]	Sun Mar 14 01:00:01 +0000 2021	[]	[{"url":"https://t.co/nGt4CNaYjW","expanded_url":"https://bit.ly/3tdJZsj","display_url":"bit.ly/3tdJZsj","indices":[254,277]}]	Rep. Grace Meng and Sen. Mazie Hirono will introduce anti-hate crime legislation to address the rise in anti-Asian American hate and violence amid the pandemic. The bill would create a new Justice Dept. position to facilitate the review of hate crimes. https://t.co/nGt4CNaYjW	1165599.0	RT @kylegriffin1: Rep. Grace Meng and Sen. Mazie Hirono will introduce anti-hate crime legislation to address the rise in anti-Asian Americâ€¦	15.0	True	full
881674	881674	604e531d3677ec00386a463d	2021-03-14 18:16:56	[]	[]	Fri Mar 12 22:08:34 +0000 2021	[]	[{"url":"https://t.co/NgR2hWus3n","expanded_url":"https://www.wsj.com/articles/more-than-100-million-covid-19-vaccines-administered-in-u-s-cdc-says-11615580615?reflink=desktopwebshare_twitter","display_url":"wsj.com/articles/more-â€¦","indices":[242,265]}]	Hell...O, Joe! There are only 210 million adults in the US! We're halfway there! STOP TAKING CREDIT! ðŸ¤¬ More than 100 million Covid-19 vaccine doses have been administered in the U.S., as new cases of the disease have dropped in recent weeks https://t.co/NgR2hWus3n via @WSJ	151827.0	RT @DFBHarvard: Hell...O, Joe! There are only 210 million adults in the US! We're halfway there! STOP TAKING CREDIT! ðŸ¤¬ More than 100 milliâ€¦	2004.0	True	full
881675	881675	604e531d3677ec00386a464b	2021-03-14 18:16:56	[]	[]	Sun Mar 14 18:16:35 +0000 2021	[{"text":"BulletproofForBTS","indices":[93,111]}]	[{"url":"https://t.co/h5Nyjk098f","expanded_url":"https://open.spotify.com/playlist/6mLoosDOyKguhMnlYoVPkc?si=z5qAMlWuSXqAv3wE2MugFA","display_url":"open.spotify.com/playlist/6mLooâ€¦","indices":[168,191]}]	&lt; GR4MMY STREAM PARTY &gt; VAI ME FALTAR META E SÃ“ COMEÃ‡OU HÃ� 15 MINUTOS ðŸ˜‚ â€¢ RT e use: #BulletproofForBTS + WE ARE IN THE STARS TONIGHT + @BTS_twt â€¢ FAÃ‡A STREAM: https://t.co/h5Nyjk098f â€¢ Meta terminando em: 15:25 https://t.co/Sj1UOJxMJi	92337.0	RT @WFVOTING: &lt; GR4MMY STREAM PARTY &gt; VAI ME FALTAR META E SÃ“ COMEÃ‡OU HÃ� 15 MINUTOS ðŸ˜‚ â€¢ RT e use: #BulletproofForBTS + WE ARE IN THE STAâ€¦	1400.0	True	full
881676	881676	604e531d3677ec00386a464d	2021-03-14 18:16:56	[]	[]	Sun Mar 14 17:01:09 +0000 2021	[{"text":"HlaingTharYar","indices":[132,146]},{"text":"ShwePyiThar","indices":[153,165]},{"text":"WhatsHappeningInMyanmar","indices":[222,246]},{"text":"Mar14Coup","indices":[247,257]}]	[{"url":"https://t.co/D1LanX1ArG","expanded_url":"https://youtu.be/g1Go2jggglo","display_url":"youtu.be/g1Go2jggglo","indices":[260,283]}]	The junta has killed at least 100 since the start of the coup. The junta has killed at least 30 today and imposed martial law, in #HlaingTharYar &amp; #ShwePyiThar, as China calls on the junta to protect its properties. #WhatsHappeningInMyanmar #Mar14Coup https://t.co/D1LanX1ArG	5896612.0	RT @YourAnonCentral: The junta has killed at least 100 since the start of the coup. The junta has killed at least 30 today and imposed maâ€¦	5.0	True	full
881677	881677	604e531d3677ec00386a465f	2021-03-14 18:16:56	[{"text":"CES","indices":[190,194]},{"text":"Devices","indices":[195,203]},{"text":"Humans","indices":[204,211]},{"text":"Influencer","indices":[212,223]},{"text":"Keynote","indices":[224,232]},{"text":"Unveil","indices":[233,240]},{"text":"Virtual","indices":[241,249]}]	[{"url":"https://t.co/GtNqfoYSQn","expanded_url":"https://www.storepaperoomates.com/articles/who-needs-humans-lg-had-a-virtual-influencer-unveil-devices-at-its-ces-keynote/","display_url":"storepaperoomates.com/articles/who-nâ€¦","indices":[251,274]}]		[]	[]			Who needs humans? LG had a â€˜virtual influencerâ€™ unveil devices at its CES keynote - why not use a virtual human toâ€¦ https://t.co/peDYI8RQK5	21.0	True	full
881678	881678	604e531e3677ec00386a4681	2021-03-14 18:16:56	[]	[]	Sat Mar 13 17:31:36 +0000 2021	[{"text":"SpringForward","indices":[39,53]}]	[{"url":"https://t.co/2vEMmSW2t6","expanded_url":"http://www.balzacs.com","display_url":"balzacs.com","indices":[166,189]}]	Unlike clocks, some of us need help to #SpringForward. This weekend only, use promo code ARLENE15 on the @Balzacs online shop and get 15% off all their great coffee! https://t.co/2vEMmSW2t6. Love it so much I invested! Hope it puts some spring in your step too! https://t.co/uXQKHKiLrr	375723.0	RT @ArleneDickinson: Unlike clocks, some of us need help to #SpringForward. This weekend only, use promo code ARLENE15 on the @Balzacs onliâ€¦	2445.0	True	full
881679	881679	604e531e3677ec00386a4691	2021-03-14 18:16:56	[{"text":"CPIDaCovidJa","indices":[192,205]}]	[{"url":"https://t.co/rAz11KLAaT","expanded_url":"https://g1.globo.com/bemestar/coronavirus/noticia/2021/03/14/diretor-de-hospital-com-mortes-de-covid-por-falta-de-oxigenio-e-preso-na-jordania.ghtml","display_url":"g1.globo.com/bemestar/coronâ€¦","indices":[101,124]}]		[]	[]			Diretor de hospital com mortes de Covid por falta de oxigÃªnio Ã© preso na JordÃ¢nia | CoronavÃ­rus | G1â€¦ https://t.co/EdtKbfHW8X	1933.0	True	full
881680	881680	604e531e3677ec00386a4695	2021-03-14 18:16:56	[]	[]	Sun Mar 14 16:45:14 +0000 2021	[{"text":"COVID19","indices":[36,44]},{"text":"ClaphamCommon","indices":[238,252]}]	[{"url":"https://t.co/1Lfn5bQRE7","expanded_url":"https://www.theguardian.com/commentisfree/2020/dec/09/boris-johnson-britain-corruption-cronyism-checks-balancesicke","display_url":"theguardian.com/commentisfree/â€¦","indices":[171,194]}]	Make no mistake, under the cover of #COVID19 this government is profiteering in terms of power. I've been trying to get people to wake up â€“ eg article I wrote in Dec 2020 https://t.co/1Lfn5bQRE7 But against the back drop of last night on #ClaphamCommon 1/11	187743.0	RT @thatginamiller: Make no mistake, under the cover of #COVID19 this government is profiteering in terms of power. I've been trying to getâ€¦	230.0	True	full
881681	881681	604e531e3677ec00386a46a1	2021-03-14 18:16:57	[]	[]	Sun Mar 14 18:16:35 +0000 2021	[{"text":"BulletproofForBTS","indices":[93,111]}]	[{"url":"https://t.co/h5Nyjk098f","expanded_url":"https://open.spotify.com/playlist/6mLoosDOyKguhMnlYoVPkc?si=z5qAMlWuSXqAv3wE2MugFA","display_url":"open.spotify.com/playlist/6mLooâ€¦","indices":[168,191]}]	&lt; GR4MMY STREAM PARTY &gt; VAI ME FALTAR META E SÃ“ COMEÃ‡OU HÃ� 15 MINUTOS ðŸ˜‚ â€¢ RT e use: #BulletproofForBTS + WE ARE IN THE STARS TONIGHT + @BTS_twt â€¢ FAÃ‡A STREAM: https://t.co/h5Nyjk098f â€¢ Meta terminando em: 15:25 https://t.co/Sj1UOJxMJi	92337.0	RT @WFVOTING: &lt; GR4MMY STREAM PARTY &gt; VAI ME FALTAR META E SÃ“ COMEÃ‡OU HÃ� 15 MINUTOS ðŸ˜‚ â€¢ RT e use: #BulletproofForBTS + WE ARE IN THE STAâ€¦	288.0	True	full
881682	881682	604e531e3677ec00386a46a7	2021-03-14 18:16:57	[]	[]	Sun Mar 14 04:52:43 +0000 2021	[]	[{"url":"https://t.co/it4Nuj3uG5","expanded_url":"http://bit.ly/3bJubrm","display_url":"bit.ly/3bJubrm","indices":[201,224]}]	7. Una selecciÃ³n natural que los bancos hicieron antes. La Ãºltima operaciÃ³n la protagonizÃ³ el Santander en 2019, cuando vendiÃ³ sus negocios en Puerto Rico a First Bank por unos 1.000 millones de euros https://t.co/it4Nuj3uG5 https://t.co/o0y7wDdi36	369684.0	RT @elpais_america: 7. Una selecciÃ³n natural que los bancos hicieron antes. La Ãºltima operaciÃ³n la protagonizÃ³ el Santander en 2019, cuandoâ€¦	672.0	True	full
881683	881683	604e531e3677ec00386a46a9	2021-03-14 18:16:57	[]	[]	Sun Mar 14 17:05:43 +0000 2021	[]	[{"url":"https://t.co/sMxznHPSiu","expanded_url":"https://www.sfchronicle.com/local/article/A-West-Oakland-church-hosted-a-vaccine-clinic-for-16022941.php#photo-20738145","display_url":"sfchronicle.com/local/article/â€¦","indices":[150,173]}]	A West Oakland clinic was intended to vaccinate Black and Latino communities. But the majority of vaccines went to white people, its organizer said. https://t.co/sMxznHPSiu	250069.0	RT @sfchronicle: A West Oakland clinic was intended to vaccinate Black and Latino communities. But the majority of vaccines went to whiteâ€¦	41422.0	True	full
881684	881684	604e531e3677ec00386a46ab	2021-03-14 18:16:57	[]	[]	Sun Mar 14 16:46:11 +0000 2021	[]	[{"url":"https://t.co/JsNvuJnHSn","expanded_url":"https://bit.ly/3lhxsBy","display_url":"bit.ly/3lhxsBy","indices":[147,170]}]	Nigeria : les opÃ©rateurs tÃ©lÃ©coms menacent de couper les services USSD aux banques, Ã cause dâ€™une dette de 110 millions $ - Agence Ecofin &gt;&gt; https://t.co/JsNvuJnHSn	186.0	RT @inv3stir: Nigeria : les opÃ©rateurs tÃ©lÃ©coms menacent de couper les services USSD aux banques, Ã cause dâ€™une dette de 110 millions $ - Aâ€¦	1635.0	True	full
881685	881685	604e531f3677ec00386a46b9	2021-03-14 18:16:57	[]	[]	Sun Mar 14 18:10:05 +0000 2021	[{"text":"SB19","indices":[198,203]}]	[{"url":"https://t.co/QJcAKy2OHS","expanded_url":"https://bit.ly/38CVxxs","display_url":"bit.ly/38CVxxs","indices":[136,159]}]	[ STARMO VOTE UPDATE AS OF 03/15 2AM ] 1. JOSH - 1,265,621 2. - 1,166,156 GAP: 99,465 â€¼ï¸� Vote for @Joshcullen_s here: https://t.co/QJcAKy2OHS SB19WHAT StreamPartyD5 @SB19Official #SB19 https://t.co/7Gy0k249qX	2172.0	RT @CULTONISTA: [ STARMO VOTE UPDATE AS OF 03/15 2AM ] 1. JOSH - 1,265,621 2. - 1,166,156 GAP: 99,465 â€¼ï¸� Vote for @Joshcuâ€¦	35.0	True	full
881686	881686	604e531f3677ec00386a46bf	2021-03-14 18:16:57	[]	[]	Sun Mar 14 18:15:15 +0000 2021	[]	[{"url":"https://t.co/jTnkzDaS2R","expanded_url":"https://on.wsj.com/3tjkLsq","display_url":"on.wsj.com/3tjkLsq","indices":[188,211]}]	Something unexpected happened in South Africa: Covid-19 cases started dropping, without a large-scale vaccination campaign or stringent lockdown. The reason remains somewhat of a mystery. https://t.co/jTnkzDaS2R	18697648.0	RT @WSJ: Something unexpected happened in South Africa: Covid-19 cases started dropping, without a large-scale vaccination campaign or striâ€¦	352.0	True	full
881687	881687	604e531f3677ec00386a46c5	2021-03-14 18:16:57	[]	[]	Thu Mar 11 16:14:27 +0000 2021	[{"text":"N95s","indices":[106,111]}]	[{"url":"https://t.co/HaZLKgXjwW","expanded_url":"https://link.medium.com/xiZJR6dYmeb","display_url":"link.medium.com/xiZJR6dYmeb","indices":[256,279]}]	"PPE Wars part 2": The 2021 Ongoing Battle Online for Made in USA N95 Companies keeps America from having #N95s on our faces. I wrote about blockade of sales by online advertisers like Google, Ebay, Amazon, Facebook, + how this prevents n95s being sold. https://t.co/HaZLKgXjwW	25494.0	RT @IdeaGov: "PPE Wars part 2": The 2021 Ongoing Battle Online for Made in USA N95 Companies keeps America from having #N95s on our faces.â€¦	2183.0	True	full
881688	881688	604e531f3677ec00386a46d9	2021-03-14 18:16:57	[]	[]	Sun Mar 14 18:16:35 +0000 2021	[{"text":"BulletproofForBTS","indices":[93,111]}]	[{"url":"https://t.co/h5Nyjk098f","expanded_url":"https://open.spotify.com/playlist/6mLoosDOyKguhMnlYoVPkc?si=z5qAMlWuSXqAv3wE2MugFA","display_url":"open.spotify.com/playlist/6mLooâ€¦","indices":[168,191]}]	&lt; GR4MMY STREAM PARTY &gt; VAI ME FALTAR META E SÃ“ COMEÃ‡OU HÃ� 15 MINUTOS ðŸ˜‚ â€¢ RT e use: #BulletproofForBTS + WE ARE IN THE STARS TONIGHT + @BTS_twt â€¢ FAÃ‡A STREAM: https://t.co/h5Nyjk098f â€¢ Meta terminando em: 15:25 https://t.co/Sj1UOJxMJi	92336.0	RT @WFVOTING: &lt; GR4MMY STREAM PARTY &gt; VAI ME FALTAR META E SÃ“ COMEÃ‡OU HÃ� 15 MINUTOS ðŸ˜‚ â€¢ RT e use: #BulletproofForBTS + WE ARE IN THE STAâ€¦	2459.0	True	full
881689	881689	604e531f3677ec00386a4713	2021-03-14 18:16:58	[]	[]	Sun Mar 14 18:15:57 +0000 2021	[]	[{"url":"https://t.co/FZ5kjGPYEN","expanded_url":"https://buff.ly/2ERjn6T","display_url":"buff.ly/2ERjn6T","indices":[254,277]}]	The nuclear accident that occurred on March 10, 1956, when a B-47 Stratojet carrying two plutonium cores was lost over the Mediterranean. Despite an extensive search, the plane and its cargo was not located and its fate remains unknown today [read more: https://t.co/FZ5kjGPYEN] https://t.co/C6qvotcAFx	211749.0	RT @Rainmaker1973: The nuclear accident that occurred on March 10, 1956, when a B-47 Stratojet carrying two plutonium cores was lost over tâ€¦	355.0	True	full
881690	881690	604e53203677ec00386a4733	2021-03-14 18:16:58	[]	[]	Sun Mar 14 18:16:35 +0000 2021	[{"text":"BulletproofForBTS","indices":[93,111]}]	[{"url":"https://t.co/h5Nyjk098f","expanded_url":"https://open.spotify.com/playlist/6mLoosDOyKguhMnlYoVPkc?si=z5qAMlWuSXqAv3wE2MugFA","display_url":"open.spotify.com/playlist/6mLooâ€¦","indices":[168,191]}]	&lt; GR4MMY STREAM PARTY &gt; VAI ME FALTAR META E SÃ“ COMEÃ‡OU HÃ� 15 MINUTOS ðŸ˜‚ â€¢ RT e use: #BulletproofForBTS + WE ARE IN THE STARS TONIGHT + @BTS_twt â€¢ FAÃ‡A STREAM: https://t.co/h5Nyjk098f â€¢ Meta terminando em: 15:25 https://t.co/Sj1UOJxMJi	92337.0	RT @WFVOTING: &lt; GR4MMY STREAM PARTY &gt; VAI ME FALTAR META E SÃ“ COMEÃ‡OU HÃ� 15 MINUTOS ðŸ˜‚ â€¢ RT e use: #BulletproofForBTS + WE ARE IN THE STAâ€¦	764.0	True	full
881691	881691	604e53203677ec00386a4739	2021-03-14 18:16:58	[]	[]	Sun Mar 14 18:16:35 +0000 2021	[{"text":"BulletproofForBTS","indices":[93,111]}]	[{"url":"https://t.co/h5Nyjk098f","expanded_url":"https://open.spotify.com/playlist/6mLoosDOyKguhMnlYoVPkc?si=z5qAMlWuSXqAv3wE2MugFA","display_url":"open.spotify.com/playlist/6mLooâ€¦","indices":[168,191]}]	&lt; GR4MMY STREAM PARTY &gt; VAI ME FALTAR META E SÃ“ COMEÃ‡OU HÃ� 15 MINUTOS ðŸ˜‚ â€¢ RT e use: #BulletproofForBTS + WE ARE IN THE STARS TONIGHT + @BTS_twt â€¢ FAÃ‡A STREAM: https://t.co/h5Nyjk098f â€¢ Meta terminando em: 15:25 https://t.co/Sj1UOJxMJi	92336.0	RT @WFVOTING: &lt; GR4MMY STREAM PARTY &gt; VAI ME FALTAR META E SÃ“ COMEÃ‡OU HÃ� 15 MINUTOS ðŸ˜‚ â€¢ RT e use: #BulletproofForBTS + WE ARE IN THE STAâ€¦	761.0	True	full
881692	881692	604e53203677ec00386a4743	2021-03-14 18:16:58	[]	[]	Sat Mar 13 14:30:21 +0000 2021	[{"text":"SEO","indices":[202,206]},{"text":"SearchEngineOptimization","indices":[207,232]},{"text":"Career","indices":[235,242]},{"text":"CareerAdvice","indices":[243,256]},{"text":"digitalmarketing","indices":[257,274]}]	[{"url":"https://t.co/J6hrDDKV6k","expanded_url":"https://www.searchenginejournal.com/women-in-seo-know-your-worth/398001/?utm_source=twitter.com&utm_medium=social&utm_campaign=twitter-auto-publish-weekend","display_url":"searchenginejournal.com/women-in-seo-kâ€¦","indices":[175,198]}]	15 women in SEO share tips on knowing your value as digital marketing and SEO professionals, getting paid fairly, and defending the title youâ€™ve earned. via @mirandalmwrites: https://t.co/J6hrDDKV6k #SEO #SearchEngineOptimization #Career #CareerAdvice #digitalmarketing	228969.0	RT @sejournal: 15 women in SEO share tips on knowing your value as digital marketing and SEO professionals, getting paid fairly, and defendâ€¦	40.0	True	full
881693	881693	604e53203677ec00386a475d	2021-03-14 18:16:59	[]	[{"url":"https://t.co/WOZLb50H5z","expanded_url":"http://news.yahoo.com/tim-scott-biden-ungracious-vaccine-153447472.html?soc_src=community&soc_trk=tw","display_url":"news.yahoo.com/tim-scott-bideâ€¦","indices":[241,264]}]		[]	[]			@TimScottSC The process was started by the appropriate agencies which had some plans in place since ebola crisis. Hâ€¦ https://t.co/csiTB6HYFO	0.0	True	full
881694	881694	604e53203677ec00386a4763	2021-03-14 18:16:59	[]	[]	Sun Mar 14 18:16:35 +0000 2021	[{"text":"BulletproofForBTS","indices":[93,111]}]	[{"url":"https://t.co/h5Nyjk098f","expanded_url":"https://open.spotify.com/playlist/6mLoosDOyKguhMnlYoVPkc?si=z5qAMlWuSXqAv3wE2MugFA","display_url":"open.spotify.com/playlist/6mLooâ€¦","indices":[168,191]}]	&lt; GR4MMY STREAM PARTY &gt; VAI ME FALTAR META E SÃ“ COMEÃ‡OU HÃ� 15 MINUTOS ðŸ˜‚ â€¢ RT e use: #BulletproofForBTS + WE ARE IN THE STARS TONIGHT + @BTS_twt â€¢ FAÃ‡A STREAM: https://t.co/h5Nyjk098f â€¢ Meta terminando em: 15:25 https://t.co/Sj1UOJxMJi	92337.0	RT @WFVOTING: &lt; GR4MMY STREAM PARTY &gt; VAI ME FALTAR META E SÃ“ COMEÃ‡OU HÃ� 15 MINUTOS ðŸ˜‚ â€¢ RT e use: #BulletproofForBTS + WE ARE IN THE STAâ€¦	772.0	True	full
881695	881695	604e53203677ec00386a476d	2021-03-14 18:16:59	[]	[]	Sun Mar 14 10:50:32 +0000 2021	[]	[{"url":"https://t.co/VrHrw1FC8h","expanded_url":"https://www.rtbf.be/info/belgique/detail_la-loi-pandemie-devra-garantir-plus-de-transparence-et-de-proportionnalite-selon-l-ifdh?id=10715813","display_url":"rtbf.be/info/belgique/â€¦","indices":[257,280]}]	Bracelet Ã©lectronique imposÃ© Ã des citoyens Â«Â pour leur santÃ©Â Â», reconnaissance faciale pour contrÃ´ler si vous ne rompez pas un isolement forcÃ© : la Â«Â loi pandÃ©mieÂ Â» belge fait Â«froid dans le dosÂ» Ã des constitutionnalistes. Coup dâ€™Ã‰tat contre les libertÃ©s https://t.co/VrHrw1FC8h	228903.0	RT @f_philippot: Bracelet Ã©lectronique imposÃ© Ã des citoyens Â«Â pour leur santÃ©Â Â», reconnaissance faciale pour contrÃ´ler si vous ne rompez pâ€¦	3466.0	True	full
881696	881696	604e53213677ec00386a478f	2021-03-14 18:16:59	[]	[]	Sun Mar 14 18:06:05 +0000 2021	[{"text":"enfermerÃ­a","indices":[0,11]}]	[{"url":"https://t.co/0berfAtcn3","expanded_url":"https://blogs.elconfidencial.com/espana/takoma/2021-03-14/enfermeras-homenaje-coronavirus-pandemia-covid_2990912/","display_url":"blogs.elconfidencial.com/espana/takoma/â€¦","indices":[249,272]}]	#enfermerÃ­a Esto es en EspaÃ±a pero se parece tanto a mi MÃ©xico. EnfermerÃ­a sigue intentando abrir espacios donde hay dÃ­as que parece que nos escuchan y otros de completo silencio. El sÃ­ndrome del veterano de guerra que atormenta a las enfermeras https://t.co/0berfAtcn3	6959.0	RT @LuluRodl: #enfermerÃ­a Esto es en EspaÃ±a pero se parece tanto a mi MÃ©xico. EnfermerÃ­a sigue intentando abrir espacios donde hay dÃ­as qâ€¦	237.0	True	full
881697	881697	604e53213677ec00386a4793	2021-03-14 18:16:59	[{"text":"LuxuryLiving","indices":[208,221]},{"text":"XalliLosArcos","indices":[224,238]},{"text":"GrupoSierradelMar","indices":[239,257]}]	[{"url":"https://t.co/dV3R9vSGER","expanded_url":"http://www.xallilosarcos.com","display_url":"xallilosarcos.com","indices":[144,167]}]		[]	[]			Puerto Vallarta es un lugar hermoso que alberga en su selva espesa preciosas aves que surcan sus cielos. UbicaciÃ³nâ€¦ https://t.co/VlvxEbfZ1S	1.0	True	full
881698	881698	604e53213677ec00386a47b1	2021-03-14 18:17:00	[]	[]	Sat Mar 13 18:37:55 +0000 2021	[]	[{"url":"https://t.co/YHPQ829AxH","expanded_url":"https://www.thetimes.co.uk/article/kate-garraway-on-her-husbands-covid-19-battle-i-dont-know-if-hell-have-any-kind-of-life-again-8wrl3vwlj?utm_medium=Social&utm_source=Twitter#Echobox=1615660675","display_url":"thetimes.co.uk/article/kate-gâ€¦","indices":[158,181]}]	Presenter @kategarrawayâ€™s husband, Derek Draper, has been in hospital since last March after catching coronavirus. She spoke to @DeccaJourno about the ordeal https://t.co/YHPQ829AxH	453637.0	RT @thesundaytimes: Presenter @kategarrawayâ€™s husband, Derek Draper, has been in hospital since last March after catching coronavirus. Sheâ€¦	3233.0	True	full
881699	881699	604e53213677ec00386a47b7	2021-03-14 18:17:00	[{"text":"banks","indices":[112,118]},{"text":"employees","indices":[119,129]},{"text":"strike","indices":[130,137]},{"text":"à°¬à±�à°¯à°¾à°‚à°•à±�à°²à±�","indices":[138,148]},{"text":"à°‰à°¦à±�à°¯à±‹à°—à±�à°²à±�","indices":[149,159]},{"text":"à°¸à°®à±�à°®à±†","indices":[160,166]}]	[{"url":"https://t.co/Xm6s9kxWF9","expanded_url":"https://telugu.oneindia.com/news/india/banking-services-to-be-hit-as-10-lakh-employees-prepare-to-go-on-strike-on-march-15-16-289461.html","display_url":"telugu.oneindia.com/news/india/banâ€¦","indices":[88,111]}]		[]	[]			Banking services to be hit as 10 lakh employees prepare to go on strike on March 15, 16 https://t.co/Xm6s9kxWF9â€¦ https://t.co/xlHNjK8xRX	14609.0	True	full
881700	881700	604e53213677ec00386a47bf	2021-03-14 18:17:00	[]	[]	Sun Mar 14 17:31:24 +0000 2021	[{"text":"AmericanRescuePlan","indices":[163,182]}]	[{"url":"https://t.co/epxKtjEobj","expanded_url":"https://twitter.com/repmariasalazar/status/1370518893547114497","display_url":"twitter.com/repmariasalazaâ€¦","indices":[235,258]}]	Dear @RepMariaSalazar: You voted against it. You voted NO on your own legislation. But thanks for highlighting some of the great small business provisions in the #AmericanRescuePlan, which every Republican Member of Congress opposed. https://t.co/epxKtjEobj	1602919.0	RT @tedlieu: Dear @RepMariaSalazar: You voted against it. You voted NO on your own legislation. But thanks for highlighting some of the grâ€¦	227.0	True	full
881701	881701	604e53213677ec00386a47c1	2021-03-14 18:17:00	[{"text":"SantaCruzCL","indices":[0,12]}]	[{"url":"https://t.co/W8K8y1D3cx","expanded_url":"https://eltiempo.biz/es/CL/stacruz/","display_url":"eltiempo.biz/es/CL/stacruz/","indices":[152,175]}]		[]	[]			#SantaCruzCL lunes 15: ðŸ”»13ÂºðŸ”º23ÂºC ðŸŒ¤ En la madrugada y la maÃ±ana: Nublado â›… En la tarde: Nubosidad parcial, ocasionalâ€¦ https://t.co/U6nqTtfqiH	715.0	True	full
881702	881702	604e53213677ec00386a47c5	2021-03-14 18:17:00	[]	[]	Sat Mar 13 01:10:32 +0000 2021	[]	[{"url":"https://t.co/IhGLptFY3b","expanded_url":"http://dlvr.it/RvX4LT","display_url":"dlvr.it/RvX4LT","indices":[238,261]}]	Via @propublica @propublicaIL, More than 15 hours of testimony failed to answer fundamental questions about the Capitol attack. Among them: Why national security officials responded differently to BLM protesters than to Trump supporters. https://t.co/IhGLptFY3b	94710.0	RT @crooksandliars: Via @propublica @propublicaIL, More than 15 hours of testimony failed to answer fundamental questions about the Capitolâ€¦	75.0	True	full
881703	881703	604e53213677ec00386a47c9	2021-03-14 18:17:00	[]	[{"url":"https://t.co/1r5esQ24dW","expanded_url":"https://www.thelondoneconomic.com/politics/calls-to-repeal-the-coronavirus-act-following-disturbing-clapham-common-scenes-257446/","display_url":"thelondoneconomic.com/politics/callsâ€¦","indices":[13,36]}]		[]	[]			@DailyMirror https://t.co/1r5esQ24dW the disgraceful scenes at clapham common show what happens if you ALLOW your gâ€¦ https://t.co/i1GZPrjy5N	4.0	True	full
881704	881704	604e53223677ec00386a47e7	2021-03-14 18:17:00	[]	[]	Sun Mar 14 14:44:57 +0000 2021	[]	[{"url":"https://t.co/784jS1UxAE","expanded_url":"https://www.eluniversal.com.mx/mundo/covid-19-argentina-pide-no-hacer-viajes-luego-de-recibir-vuelo-de-cancun-con-44-contagiados","display_url":"eluniversal.com.mx/mundo/covid-19â€¦","indices":[160,183]}]	Para los que van a salir en Semana Santa a CancÃºn. Ya saben a lo que se arriesgan despuÃ©s no estÃ©n culpando al gobierno o exigiendo una cama en un hospital. https://t.co/784jS1UxAE	6522.0	RT @Guasonhappy: Para los que van a salir en Semana Santa a CancÃºn. Ya saben a lo que se arriesgan despuÃ©s no estÃ©n culpando al gobiernoâ€¦	437.0	True	full
881705	881705	604e53223677ec00386a47eb	2021-03-14 18:17:00	[]	[]	Sun Mar 14 17:42:26 +0000 2021	[]	[{"url":"https://t.co/TAXOIDkQQE","expanded_url":"https://www.eldiestro.es/2021/03/une-revista-medica-britanica-denuncia-que-pfizer-ha-entregado-lotes-de-la-vacuna-en-mal-estado-a-la-union-europea/","display_url":"eldiestro.es/2021/03/une-reâ€¦","indices":[114,137]}]	Une revista mÃ©dica britÃ¡nica denuncia que Pfizer ha entregado lotes de la vacuna en mal estado a la UniÃ³n Europea https://t.co/TAXOIDkQQE vÃ­a @ElDiestro_	18776.0	RT @jsobrevive: Une revista mÃ©dica britÃ¡nica denuncia que Pfizer ha entregado lotes de la vacuna en mal estado a la UniÃ³n Europea https://tâ€¦	189.0	True	full
881706	881706	604e53223677ec00386a47ff	2021-03-14 18:17:00	[]	[{"url":"https://t.co/gpzAmjriaa","expanded_url":"https://ihhavec1.blogspot.com/2021/02/abstract-rhythm-in-time-digitalartis_23.html?spref=tw","display_url":"ihhavec1.blogspot.com/2021/02/abstraâ€¦","indices":[114,137]}]		[]	[]			AppleMusicJazz Playlist With Alan Silva A.R.T.DA MyStreamS: Abstract Rhythm in Time DigitalARTis a Playlist De...â€¦ https://t.co/aWUmIqjOOa	144.0	True	full
881707	881707	604e53223677ec00386a4821	2021-03-14 18:17:01	[]	[]	Sun Mar 14 18:16:35 +0000 2021	[{"text":"BulletproofForBTS","indices":[93,111]}]	[{"url":"https://t.co/h5Nyjk098f","expanded_url":"https://open.spotify.com/playlist/6mLoosDOyKguhMnlYoVPkc?si=z5qAMlWuSXqAv3wE2MugFA","display_url":"open.spotify.com/playlist/6mLooâ€¦","indices":[168,191]}]	&lt; GR4MMY STREAM PARTY &gt; VAI ME FALTAR META E SÃ“ COMEÃ‡OU HÃ� 15 MINUTOS ðŸ˜‚ â€¢ RT e use: #BulletproofForBTS + WE ARE IN THE STARS TONIGHT + @BTS_twt â€¢ FAÃ‡A STREAM: https://t.co/h5Nyjk098f â€¢ Meta terminando em: 15:25 https://t.co/Sj1UOJxMJi	92337.0	RT @WFVOTING: &lt; GR4MMY STREAM PARTY &gt; VAI ME FALTAR META E SÃ“ COMEÃ‡OU HÃ� 15 MINUTOS ðŸ˜‚ â€¢ RT e use: #BulletproofForBTS + WE ARE IN THE STAâ€¦	2.0	True	full
881708	881708	604e53233677ec00386a4835	2021-03-14 18:17:01	[]	[]	Sun Mar 14 18:10:00 +0000 2021	[]	[{"url":"https://t.co/8FdU9qpr0g","expanded_url":"https://www1.folha.uol.com.br/equilibrioesaude/2021/03/bolsonaro-avalia-trocar-comando-da-saude-diante-de-crise-da-covid-e-pressao-do-centrao.shtml","display_url":"www1.folha.uol.com.br/equilibrioesauâ€¦","indices":[255,278]}]	JÃ¡ vai tarde o general Pesadello, auxiliar do genocÃ­dio, que deixa o cargo com 280 mil mortos nas costas depois de cumprir Ã risca a determinaÃ§Ã£o do chefe de matar brasileiros. O desespero bateu e o efeito Lula derruba o primeiro ministro de Bolsonaro. https://t.co/8FdU9qpr0g	206044.0	RT @senadorhumberto: JÃ¡ vai tarde o general Pesadello, auxiliar do genocÃ­dio, que deixa o cargo com 280 mil mortos nas costas depois de cumâ€¦	66.0	True	full
881709	881709	604e53233677ec00386a4839	2021-03-14 18:17:01	[]	[]	Sun Mar 14 18:16:35 +0000 2021	[{"text":"BulletproofForBTS","indices":[93,111]}]	[{"url":"https://t.co/h5Nyjk098f","expanded_url":"https://open.spotify.com/playlist/6mLoosDOyKguhMnlYoVPkc?si=z5qAMlWuSXqAv3wE2MugFA","display_url":"open.spotify.com/playlist/6mLooâ€¦","indices":[168,191]}]	&lt; GR4MMY STREAM PARTY &gt; VAI ME FALTAR META E SÃ“ COMEÃ‡OU HÃ� 15 MINUTOS ðŸ˜‚ â€¢ RT e use: #BulletproofForBTS + WE ARE IN THE STARS TONIGHT + @BTS_twt â€¢ FAÃ‡A STREAM: https://t.co/h5Nyjk098f â€¢ Meta terminando em: 15:25 https://t.co/Sj1UOJxMJi	92337.0	RT @WFVOTING: &lt; GR4MMY STREAM PARTY &gt; VAI ME FALTAR META E SÃ“ COMEÃ‡OU HÃ� 15 MINUTOS ðŸ˜‚ â€¢ RT e use: #BulletproofForBTS + WE ARE IN THE STAâ€¦	3044.0	True	full
881710	881710	604e53233677ec00386a4855	2021-03-14 18:17:01	[]	[]	Sun Mar 14 13:32:05 +0000 2021	[{"text":"SOSPRISIONES","indices":[130,143]},{"text":"TAMPM","indices":[144,150]}]	[{"url":"https://t.co/uW2iwLtHDJ","expanded_url":"https://www.salamanca24horas.com/texto-diario/mostrar/2788733/funcionarios-centro-penitenciario-topas-concentran-lunes","display_url":"salamanca24horas.com/texto-diario/mâ€¦","indices":[151,174]}]	LOCAL | Trabajadores del CP de Topas se concentran este lunes en solidaridad con sus compaÃ±eros agredidos en Canarias @TampmTopas #SOSPRISIONES #TAMPM https://t.co/uW2iwLtHDJ	59368.0	RT @s24horas: LOCAL | Trabajadores del CP de Topas se concentran este lunes en solidaridad con sus compaÃ±eros agredidos en Canarias @TampmTâ€¦	394.0	True	full
881711	881711	604e53233677ec00386a4857	2021-03-14 18:17:02	[]	[]	Sun Mar 14 18:16:35 +0000 2021	[{"text":"BulletproofForBTS","indices":[93,111]}]	[{"url":"https://t.co/h5Nyjk098f","expanded_url":"https://open.spotify.com/playlist/6mLoosDOyKguhMnlYoVPkc?si=z5qAMlWuSXqAv3wE2MugFA","display_url":"open.spotify.com/playlist/6mLooâ€¦","indices":[168,191]}]	&lt; GR4MMY STREAM PARTY &gt; VAI ME FALTAR META E SÃ“ COMEÃ‡OU HÃ� 15 MINUTOS ðŸ˜‚ â€¢ RT e use: #BulletproofForBTS + WE ARE IN THE STARS TONIGHT + @BTS_twt â€¢ FAÃ‡A STREAM: https://t.co/h5Nyjk098f â€¢ Meta terminando em: 15:25 https://t.co/Sj1UOJxMJi	92336.0	RT @WFVOTING: &lt; GR4MMY STREAM PARTY &gt; VAI ME FALTAR META E SÃ“ COMEÃ‡OU HÃ� 15 MINUTOS ðŸ˜‚ â€¢ RT e use: #BulletproofForBTS + WE ARE IN THE STAâ€¦	2844.0	True	full
881712	881712	604e53233677ec00386a4863	2021-03-14 18:17:02	[]	[]	Sat Mar 13 12:15:36 +0000 2021	[]	[{"url":"https://t.co/l2iOoTAsK3","expanded_url":"https://youtu.be/N9PdZn_Yd5w","display_url":"youtu.be/N9PdZn_Yd5w","indices":[224,247]}]	Geert Vanden Bossche PhD and his warning to the world against 'Immune Escape Geert is raising the alarm over the global vaccination rollout and lockdown methodology which he believes is causative in the immune escape fears https://t.co/l2iOoTAsK3	2221.0	RT @MisterRan: Geert Vanden Bossche PhD and his warning to the world against 'Immune Escape Geert is raising the alarm over the global vaccâ€¦	7223.0	True	full
881713	881713	604e53233677ec00386a4869	2021-03-14 18:17:01	[]	[{"url":"https://t.co/PF7kJFXbJA","expanded_url":"https://nyti.ms/3onfb6t","display_url":"nyti.ms/3onfb6t","indices":[260,283]}]		[]	[]			What will life be like once the majority of us are vaccinated for Covid-19? @UCSanDiego's @uma_karma says, focus onâ€¦ https://t.co/N4i59f43mr	2908.0	True	full
881714	881714	604e53233677ec00386a487d	2021-03-14 18:17:02	[]	[]	Sun Mar 14 17:57:38 +0000 2021	[]	[{"url":"https://t.co/5BJy75Zx2q","expanded_url":"https://www.gofundme.com/f/eddy-snchez-de-maldonado-cirugia-contra-el-cancer?member=9347668&sharetype=teams&utm_campaign=p_na+share-sheet&utm_medium=social&utm_source=whatsapp","display_url":"gofundme.com/f/eddy-snchez-â€¦","indices":[236,259]}]	Hola! Esto es un caso cercano, Eddy es la mama de una compaÃ±era de promociÃ³n del colegio. Una mujer maravillosa que incluso un par de veces me explicÃ³ matemÃ¡ticas. Fue diagnosticada con cÃ¡ncer de seno. Sus hijas crearon este gofundme: https://t.co/5BJy75Zx2q	2909.0	RT @BarbaraVieiraF: Hola! Esto es un caso cercano, Eddy es la mama de una compaÃ±era de promociÃ³n del colegio. Una mujer maravillosa que incâ€¦	307.0	True	full
881715	881715	604e53233677ec00386a487f	2021-03-14 18:17:02	[]	[]	Sun Mar 14 17:48:52 +0000 2021	[]	[{"url":"https://t.co/y3Bgzx3ifo","expanded_url":"https://bit.ly/3qPX9tU","display_url":"bit.ly/3qPX9tU","indices":[257,280]}]	Portugal se prepara para empezar a abrir este lunes "a cuentagotas", con la vuelta a clase de los niÃ±os de hasta 9 aÃ±os y la apertura de comercios como peluquerÃ­as y librerÃ­as, dos meses despuÃ©s de confinarse para atajar su peor momento de toda la pandemia https://t.co/y3Bgzx3ifo	4426417.0	RT @NTN24: Portugal se prepara para empezar a abrir este lunes "a cuentagotas", con la vuelta a clase de los niÃ±os de hasta 9 aÃ±os y la apeâ€¦	96.0	True	full
881716	881716	604e53233677ec00386a4889	2021-03-14 18:17:02	[]	[]	Sun Mar 14 16:50:53 +0000 2021	[]	[{"url":"https://t.co/QBrzvY3wrr","expanded_url":"http://rtve.es/v/5816979","display_url":"rtve.es/v/5816979","indices":[247,270]}]	En @SaberVivirTVE ðŸ©¹ Repasamos cÃ³mo actuar (y cÃ³mo no): â–ªSi nos tragamos una espina â–ªNos hacemos una quemadura â–ªSi sangramos por la nariz â–ªSi alguien se desmaya â–ªSi alguien se atraganta ðŸ¦ Y, recordamos la importancia de desmontar los Corona-mitos https://t.co/QBrzvY3wrr	17224.0	RT @FernandoFabiani: En @SaberVivirTVE ðŸ©¹ Repasamos cÃ³mo actuar (y cÃ³mo no): â–ªSi nos tragamos una espina â–ªNos hacemos una quemadura â–ªSi sanâ€¦	13105.0	True	full
881717	881717	604e53243677ec00386a488d	2021-03-14 18:17:02	[]	[]	Sun Mar 14 17:24:24 +0000 2021	[]	[{"url":"https://t.co/2ZIhKFPNDM","expanded_url":"https://www.francesoir.fr/societe-sante/deces-post-vaccination-le-droit-de-savoir","display_url":"francesoir.fr/societe-sante/â€¦","indices":[219,242]}]	ðŸš¨ DÃ©cÃ¨s post vaccination : le droit de savoir "251 morts. Un chiffre dont personne ne veut parler. Câ€™est pourtant un chiffre trÃ¨s officiel puisque câ€™est le nombre de dÃ©cÃ¨s "post vaccination" recensÃ© par lâ€™ANSM" 1/2 https://t.co/2ZIhKFPNDM	13417.0	RT @CorinneReverbel: ðŸš¨ DÃ©cÃ¨s post vaccination : le droit de savoir "251 morts. Un chiffre dont personne ne veut parler. Câ€™est pourtant unâ€¦	209.0	True	full
881718	881718	604e53243677ec00386a488f	2021-03-14 18:17:02	[]	[{"url":"https://t.co/Fl7slfvBZ4","expanded_url":"https://www.semana.com/nacion/articulo/una-pariente-del-magistrado-bustos-le-dijo-a-andres-felipe-arias-que-iba-a-ser-condenado-por-ser-uribista/202151/","display_url":"semana.com/nacion/articulâ€¦","indices":[257,280]}]		[]	[]			PerversiÃ³n del sistema judicial iniciÃ³ por interÃ©s polÃ­tico de togados con sus fallos. @AndresFelArias es vÃ­ctima dâ€¦ https://t.co/fkUQebhIAn	21835.0	True	full
881719	881719	604e53243677ec00386a4897	2021-03-14 18:17:02	[]	[{"url":"https://t.co/C4HLV2aWwb","expanded_url":"https://buff.ly/3cjBIME","display_url":"buff.ly/3cjBIME","indices":[253,276]}]		[]	[]			The NHS is sending texts to some people to invite them to book a COVID-19 vaccine appointment. These may come fromâ€¦ https://t.co/7jtlyvgxo4	7584.0	True	full
881720	881720	604e53243677ec00386a48bb	2021-03-14 18:17:03	[]	[]	Sun Mar 14 18:16:35 +0000 2021	[{"text":"BulletproofForBTS","indices":[93,111]}]	[{"url":"https://t.co/h5Nyjk098f","expanded_url":"https://open.spotify.com/playlist/6mLoosDOyKguhMnlYoVPkc?si=z5qAMlWuSXqAv3wE2MugFA","display_url":"open.spotify.com/playlist/6mLooâ€¦","indices":[168,191]}]	&lt; GR4MMY STREAM PARTY &gt; VAI ME FALTAR META E SÃ“ COMEÃ‡OU HÃ� 15 MINUTOS ðŸ˜‚ â€¢ RT e use: #BulletproofForBTS + WE ARE IN THE STARS TONIGHT + @BTS_twt â€¢ FAÃ‡A STREAM: https://t.co/h5Nyjk098f â€¢ Meta terminando em: 15:25 https://t.co/Sj1UOJxMJi	92336.0	RT @WFVOTING: &lt; GR4MMY STREAM PARTY &gt; VAI ME FALTAR META E SÃ“ COMEÃ‡OU HÃ� 15 MINUTOS ðŸ˜‚ â€¢ RT e use: #BulletproofForBTS + WE ARE IN THE STAâ€¦	36.0	True	full
881721	881721	604e53243677ec00386a48db	2021-03-14 18:17:03	[]	[]	Sun Mar 14 16:45:49 +0000 2021	[]	[{"url":"https://t.co/X17NVm5c5I","expanded_url":"https://twitter.com/mariabartiromo/status/1371137603521671170","display_url":"twitter.com/mariabartiromoâ€¦","indices":[234,257]}]	This administration is KNOWINGLY putting the lives of the American People in grave danger by allowing covid infected illegal aliens to just pour into our Country and then just unleashing them upon the healthy. Not to mention this!ðŸ‘‡ðŸ�» https://t.co/X17NVm5c5I	159.0	RT @TrumpsRideOrDie: This administration is KNOWINGLY putting the lives of the American People in grave danger by allowing covid infectedâ€¦	152.0	True	full
881722	881722	604e53243677ec00386a48e1	2021-03-14 18:17:03	[]	[]	Sun Mar 14 17:00:22 +0000 2021	[{"text":"YorkRegion","indices":[136,147]}]	[{"url":"https://t.co/ibR67xYnxI","expanded_url":"http://york.ca/COVID19Vaccine","display_url":"york.ca/COVID19Vaccine","indices":[108,131]}]	Additional vaccine appointments will be available for booking starting tomorrow on March 15 at 8:30 a.m. at https://t.co/ibR67xYnxI for #YorkRegion residents 80+ (born 1941 or earlier) and eligible Highest and Very High priority healthcare workers who live or work in York Region. https://t.co/wMhiwJd34G	32112.0	RT @YorkRegionGovt: Additional vaccine appointments will be available for booking starting tomorrow on March 15 at 8:30 a.m. at https://t.câ€¦	83.0	True	full
881723	881723	604e53253677ec00386a48e9	2021-03-14 18:17:03	[]	[]	Sun Mar 14 18:16:35 +0000 2021	[{"text":"BulletproofForBTS","indices":[93,111]}]	[{"url":"https://t.co/h5Nyjk098f","expanded_url":"https://open.spotify.com/playlist/6mLoosDOyKguhMnlYoVPkc?si=z5qAMlWuSXqAv3wE2MugFA","display_url":"open.spotify.com/playlist/6mLooâ€¦","indices":[168,191]}]	&lt; GR4MMY STREAM PARTY &gt; VAI ME FALTAR META E SÃ“ COMEÃ‡OU HÃ� 15 MINUTOS ðŸ˜‚ â€¢ RT e use: #BulletproofForBTS + WE ARE IN THE STARS TONIGHT + @BTS_twt â€¢ FAÃ‡A STREAM: https://t.co/h5Nyjk098f â€¢ Meta terminando em: 15:25 https://t.co/Sj1UOJxMJi	92336.0	RT @WFVOTING: &lt; GR4MMY STREAM PARTY &gt; VAI ME FALTAR META E SÃ“ COMEÃ‡OU HÃ� 15 MINUTOS ðŸ˜‚ â€¢ RT e use: #BulletproofForBTS + WE ARE IN THE STAâ€¦	56.0	True	full
881724	881724	604e53253677ec00386a48f1	2021-03-14 18:17:03	[]	[]	Sun Mar 14 17:20:02 +0000 2021	[]	[{"url":"https://t.co/vmqPYzoJAg","expanded_url":"https://nyti.ms/3bMeOP6","display_url":"nyti.ms/3bMeOP6","indices":[181,204]}]	Ireland suspended use of the Covid-19 vaccine by Oxford-AstraZeneca on Sunday, citing reports of unusual blood clotting problems among people who recently received shots in Norway. https://t.co/vmqPYzoJAg	49622967.0	RT @nytimes: Ireland suspended use of the Covid-19 vaccine by Oxford-AstraZeneca on Sunday, citing reports of unusual blood clotting probleâ€¦	18.0	True	full
881725	881725	604e53253677ec00386a4903	2021-03-14 18:17:03	[]	[]	Sun Mar 14 18:14:55 +0000 2021	[]	[{"url":"https://t.co/A2sw938EQe","expanded_url":"https://twitter.com/shaunlintern/status/1371157600579026944","display_url":"twitter.com/shaunlintern/sâ€¦","indices":[194,217]}]	I suspect more people will die of COVID from the delay in vaccine administration. Suspending vaccinations â€œas a precautionâ€� is not a harm-free act. The vaccines work; the vaccines are safe. https://t.co/A2sw938EQe	26140.0	RT @traumagasdoc: I suspect more people will die of COVID from the delay in vaccine administration. Suspending vaccinations â€œas a precautâ€¦	25925.0	True	full
881726	881726	604e53253677ec00386a4909	2021-03-14 18:17:03	[]	[]	Sun Mar 14 15:00:01 +0000 2021	[{"text":"íŽœíƒ€ê³¤","indices":[85,89]},{"text":"PENTAGON","indices":[90,99]},{"text":"DO_or_NOT","indices":[100,110]},{"text":"LOVE_or_TAKE","indices":[111,124]}]	[{"url":"https://t.co/jYnGsv8EZv","expanded_url":"https://youtu.be/W3lHwPoWj60","display_url":"youtu.be/W3lHwPoWj60","indices":[33,56]}]	[ðŸ“½] 'DO or NOT' M/V Teaser 2 ã€€ â–¶ https://t.co/jYnGsv8EZv ã€€ 2021.03.15. 18:00 (KST) ã€€ #íŽœíƒ€ê³¤ #PENTAGON #DO_or_NOT #LOVE_or_TAKE https://t.co/s5vfttXH5C	1112818.0	RT @CUBE_PTG: [ðŸ“½] 'DO or NOT' M/V Teaser 2 ã€€ â–¶ https://t.co/jYnGsv8EZv ã€€ 2021.03.15. 18:00 (KST) ã€€ #íŽœíƒ€ê³¤ #PENTAGON #DO_or_NOT #LOVE_or_TAKEâ€¦	0.0	True	full
881727	881727	604e53253677ec00386a4925	2021-03-14 18:17:04	[]	[]	Sun Mar 14 18:16:35 +0000 2021	[{"text":"BulletproofForBTS","indices":[93,111]}]	[{"url":"https://t.co/h5Nyjk098f","expanded_url":"https://open.spotify.com/playlist/6mLoosDOyKguhMnlYoVPkc?si=z5qAMlWuSXqAv3wE2MugFA","display_url":"open.spotify.com/playlist/6mLooâ€¦","indices":[168,191]}]	&lt; GR4MMY STREAM PARTY &gt; VAI ME FALTAR META E SÃ“ COMEÃ‡OU HÃ� 15 MINUTOS ðŸ˜‚ â€¢ RT e use: #BulletproofForBTS + WE ARE IN THE STARS TONIGHT + @BTS_twt â€¢ FAÃ‡A STREAM: https://t.co/h5Nyjk098f â€¢ Meta terminando em: 15:25 https://t.co/Sj1UOJxMJi	92337.0	RT @WFVOTING: &lt; GR4MMY STREAM PARTY &gt; VAI ME FALTAR META E SÃ“ COMEÃ‡OU HÃ� 15 MINUTOS ðŸ˜‚ â€¢ RT e use: #BulletproofForBTS + WE ARE IN THE STAâ€¦	2059.0	True	full
881728	881728	604e53263677ec00386a4957	2021-03-14 18:17:04	[]	[]	Fri Mar 12 20:23:55 +0000 2021	[{"text":"COVID19","indices":[73,81]},{"text":"COVID19","indices":[156,164]}]	[{"url":"https://t.co/AVTSxu0aKH","expanded_url":"https://www.medrxiv.org/content/10.1101/2021.03.11.21253402v1","display_url":"medrxiv.org/content/10.110â€¦","indices":[244,267]}]	ðŸš¨NUEVO PRE-PRINTðŸš¨ Â¿CÃ³mo impactaron las desigualdades en la pandemia por #COVID19 en CDMX? âš ï¸�â¬†ï¸�rezago social y densidad urbana asociados a âœ…Mortalidad en #COVID19 y no COVID âœ…â¬‡ï¸�impacto d/distanciamiento social âœ…â¬†ï¸�riesgo c/ocupaciÃ³n informal https://t.co/AVTSxu0aKH 1/11 https://t.co/sEDclmFJtR	2258.0	RT @OmarBelloMD: ðŸš¨NUEVO PRE-PRINTðŸš¨ Â¿CÃ³mo impactaron las desigualdades en la pandemia por #COVID19 en CDMX? âš ï¸�â¬†ï¸�rezago social y densidad uâ€¦	1460.0	True	full
881729	881729	604e53263677ec00386a495b	2021-03-14 18:17:04	[]	[]	Sun Mar 14 10:42:52 +0000 2021	[]	[{"url":"https://t.co/W7ZPgKKjVb","expanded_url":"https://www.theguardian.com/theobserver/commentisfree/2021/mar/14/speedy-covid-tests-are-very-useful-but-not-conclusive","display_url":"theguardian.com/theobserver/coâ€¦","indices":[252,275]}]	1. This article nicely explains why (because of possible false positives) a positive LFT test result does NOT mean you certainly have Covid. However, it's focus on false negatives (implying we should also be wary of a negative result) is misleading. https://t.co/W7ZPgKKjVb	6598.0	RT @profnfenton: 1. This article nicely explains why (because of possible false positives) a positive LFT test result does NOT mean you cerâ€¦	258.0	True	full
881730	881730	604e53263677ec00386a4961	2021-03-14 18:17:04	[]	[]	Sun Mar 14 18:17:04 +0000 2021	[{"text":"PLAYERUNKNOWNSBATTLEGROUNDS","indices":[88,116]},{"text":"Pubg","indices":[117,122]}]	[{"url":"https://t.co/mzL4RGRKfg","expanded_url":"https://www.fpshub.com/147848/its-not-about-the-chicken-its-about-sending-a-message/","display_url":"fpshub.com/147848/its-notâ€¦","indices":[62,85]}]	It's not about the chicken. It's about... sending a message https://t.co/mzL4RGRKfg #PLAYERUNKNOWNSBATTLEGROUNDS #Pubg https://t.co/GmJwZO8vHK	1662.0	RT @fps_hub: It's not about the chicken. It's about... sending a message https://t.co/mzL4RGRKfg #PLAYERUNKNOWNSBATTLEGROUNDS #Pubg httâ€¦	2861.0	True	full
881731	881731	604e53263677ec00386a4971	2021-03-14 18:17:05	[]	[]	Sun Mar 14 17:42:05 +0000 2021	[]	[{"url":"https://t.co/6cARY8FfM1","expanded_url":"https://m.mwave.me/en/mcountdown/prevoting/vote","display_url":"m.mwave.me/en/mcountdown/â€¦","indices":[65,88]}]	â€¼ï¸�GCASH GAâ€¼ï¸� ðŸ”¥ like+rt ðŸ”¥ vote for wayv kick back on mcountdown (https://t.co/6cARY8FfM1) ðŸ”¥ reply proofs; must show today's date MARCH 15 ðŸ”¥ unli entries; one account per reply (I'll be using a reply picker) ðŸ”¥ 1 winner of â‚±30 (150 lang kasi budget namin sorry ðŸ˜­) https://t.co/wAhrr5v0b1	369.0	RT @fullsuntokki: â€¼ï¸�GCASH GAâ€¼ï¸� ðŸ”¥ like+rt ðŸ”¥ vote for wayv kick back on mcountdown (https://t.co/6cARY8FfM1) ðŸ”¥ reply proofs; must show todaâ€¦	1675.0	True	full
881732	881732	604e53263677ec00386a4973	2021-03-14 18:17:05	[]	[]	Sun Mar 14 18:16:35 +0000 2021	[{"text":"BulletproofForBTS","indices":[93,111]}]	[{"url":"https://t.co/h5Nyjk098f","expanded_url":"https://open.spotify.com/playlist/6mLoosDOyKguhMnlYoVPkc?si=z5qAMlWuSXqAv3wE2MugFA","display_url":"open.spotify.com/playlist/6mLooâ€¦","indices":[168,191]}]	&lt; GR4MMY STREAM PARTY &gt; VAI ME FALTAR META E SÃ“ COMEÃ‡OU HÃ� 15 MINUTOS ðŸ˜‚ â€¢ RT e use: #BulletproofForBTS + WE ARE IN THE STARS TONIGHT + @BTS_twt â€¢ FAÃ‡A STREAM: https://t.co/h5Nyjk098f â€¢ Meta terminando em: 15:25 https://t.co/Sj1UOJxMJi	92336.0	RT @WFVOTING: &lt; GR4MMY STREAM PARTY &gt; VAI ME FALTAR META E SÃ“ COMEÃ‡OU HÃ� 15 MINUTOS ðŸ˜‚ â€¢ RT e use: #BulletproofForBTS + WE ARE IN THE STAâ€¦	74.0	True	full
881733	881733	604e53263677ec00386a497f	2021-03-14 18:17:05	[]	[]	Sun Mar 14 18:16:35 +0000 2021	[{"text":"BulletproofForBTS","indices":[93,111]}]	[{"url":"https://t.co/h5Nyjk098f","expanded_url":"https://open.spotify.com/playlist/6mLoosDOyKguhMnlYoVPkc?si=z5qAMlWuSXqAv3wE2MugFA","display_url":"open.spotify.com/playlist/6mLooâ€¦","indices":[168,191]}]	&lt; GR4MMY STREAM PARTY &gt; VAI ME FALTAR META E SÃ“ COMEÃ‡OU HÃ� 15 MINUTOS ðŸ˜‚ â€¢ RT e use: #BulletproofForBTS + WE ARE IN THE STARS TONIGHT + @BTS_twt â€¢ FAÃ‡A STREAM: https://t.co/h5Nyjk098f â€¢ Meta terminando em: 15:25 https://t.co/Sj1UOJxMJi	92337.0	RT @WFVOTING: &lt; GR4MMY STREAM PARTY &gt; VAI ME FALTAR META E SÃ“ COMEÃ‡OU HÃ� 15 MINUTOS ðŸ˜‚ â€¢ RT e use: #BulletproofForBTS + WE ARE IN THE STAâ€¦	25824.0	True	full
881734	881734	604e53263677ec00386a4989	2021-03-14 18:17:05	[]	[]	Sun Mar 14 11:51:29 +0000 2021	[{"text":"Iran","indices":[0,5]},{"text":"Coronavirus","indices":[6,18]},{"text":"Covid19","indices":[36,44]}]	[{"url":"https://t.co/ur1yP40OHX","expanded_url":"https://bit.ly/3cxTwne","display_url":"bit.ly/3cxTwne","indices":[46,69]}]	#Iran:#Coronavirus Death&gt;230,700,#Covid19 https://t.co/ur1yP40OHX .@WHO.@DrTedros.@ECDC_Outbreaks.@MSF.@WHOEMRO.@WHOatEU.@rki_de.@antonioguterres.@AlHadath.@UPI.@TIME.@WSJ.@dpa.@Expressen.@Agenzia_Ansa.@WashTimes.@Politico.@le_Parisien.@libe.@Le_Figaro.@20Minutes.@SZ.@AP.@SVD	3884.0	RT @Alicebahe: #Iran:#Coronavirus Death&gt;230,700,#Covid19 https://t.co/ur1yP40OHX .@WHO.@DrTedros.@ECDC_Outbreaks.@MSF.@WHOEMRO.@WHOatEU.@râ€¦	272.0	True	full
881735	881735	604e53263677ec00386a4995	2021-03-14 18:17:05	[]	[{"url":"https://t.co/3DBsGSf2nD","expanded_url":"https://blog.wazirx.com/ama-with-nigel-clark-hedera-hashgraph-summary/","display_url":"blog.wazirx.com/ama-with-nigelâ€¦","indices":[225,248]}]		[]	[]			WazirX hosted an AMA with Nigel Clark, SVP â€“ Partners &amp; Industries at @hedera in its telegram group where he answerâ€¦ https://t.co/gtIRUWZsBA	23.0	True	full
881736	881736	604e53273677ec00386a4997	2021-03-14 18:17:05	[]	[]	Sun Mar 14 18:16:35 +0000 2021	[{"text":"BulletproofForBTS","indices":[93,111]}]	[{"url":"https://t.co/h5Nyjk098f","expanded_url":"https://open.spotify.com/playlist/6mLoosDOyKguhMnlYoVPkc?si=z5qAMlWuSXqAv3wE2MugFA","display_url":"open.spotify.com/playlist/6mLooâ€¦","indices":[168,191]}]	&lt; GR4MMY STREAM PARTY &gt; VAI ME FALTAR META E SÃ“ COMEÃ‡OU HÃ� 15 MINUTOS ðŸ˜‚ â€¢ RT e use: #BulletproofForBTS + WE ARE IN THE STARS TONIGHT + @BTS_twt â€¢ FAÃ‡A STREAM: https://t.co/h5Nyjk098f â€¢ Meta terminando em: 15:25 https://t.co/Sj1UOJxMJi	92336.0	RT @WFVOTING: &lt; GR4MMY STREAM PARTY &gt; VAI ME FALTAR META E SÃ“ COMEÃ‡OU HÃ� 15 MINUTOS ðŸ˜‚ â€¢ RT e use: #BulletproofForBTS + WE ARE IN THE STAâ€¦	26527.0	True	full
881737	881737	604e53273677ec00386a4999	2021-03-14 18:17:05	[]	[{"url":"https://t.co/2B9fNEW8JF","expanded_url":"https://www.instagram.com/p/CMaK0qVDznv/?igshid=125gjmkg5s7d7","display_url":"instagram.com/p/CMaK0qVDznv/â€¦","indices":[202,225]}]		[]	[]			MuriÃ³ Sax cofundador de Maldita Vecindad. Muere integrante de Maldita Vecindad despuÃ©s de ver sido internado haceâ€¦ https://t.co/lDwPbkvK8D	110.0	True	full
881738	881738	604e53273677ec00386a499d	2021-03-14 18:17:05	[]	[]	Sun Mar 14 18:16:35 +0000 2021	[{"text":"BulletproofForBTS","indices":[93,111]}]	[{"url":"https://t.co/h5Nyjk098f","expanded_url":"https://open.spotify.com/playlist/6mLoosDOyKguhMnlYoVPkc?si=z5qAMlWuSXqAv3wE2MugFA","display_url":"open.spotify.com/playlist/6mLooâ€¦","indices":[168,191]}]	&lt; GR4MMY STREAM PARTY &gt; VAI ME FALTAR META E SÃ“ COMEÃ‡OU HÃ� 15 MINUTOS ðŸ˜‚ â€¢ RT e use: #BulletproofForBTS + WE ARE IN THE STARS TONIGHT + @BTS_twt â€¢ FAÃ‡A STREAM: https://t.co/h5Nyjk098f â€¢ Meta terminando em: 15:25 https://t.co/Sj1UOJxMJi	92336.0	RT @WFVOTING: &lt; GR4MMY STREAM PARTY &gt; VAI ME FALTAR META E SÃ“ COMEÃ‡OU HÃ� 15 MINUTOS ðŸ˜‚ â€¢ RT e use: #BulletproofForBTS + WE ARE IN THE STAâ€¦	230.0	True	full
881739	881739	604e53273677ec00386a49b3	2021-03-14 18:17:05	[]	[]	Sun Mar 14 16:45:14 +0000 2021	[{"text":"COVID19","indices":[36,44]},{"text":"ClaphamCommon","indices":[238,252]}]	[{"url":"https://t.co/1Lfn5bQRE7","expanded_url":"https://www.theguardian.com/commentisfree/2020/dec/09/boris-johnson-britain-corruption-cronyism-checks-balancesicke","display_url":"theguardian.com/commentisfree/â€¦","indices":[171,194]}]	Make no mistake, under the cover of #COVID19 this government is profiteering in terms of power. I've been trying to get people to wake up â€“ eg article I wrote in Dec 2020 https://t.co/1Lfn5bQRE7 But against the back drop of last night on #ClaphamCommon 1/11	187743.0	RT @thatginamiller: Make no mistake, under the cover of #COVID19 this government is profiteering in terms of power. I've been trying to getâ€¦	795.0	True	full
881740	881740	604e53273677ec00386a49cf	2021-03-14 18:17:06	[]	[]	Sun Mar 14 17:01:09 +0000 2021	[{"text":"HlaingTharYar","indices":[132,146]},{"text":"ShwePyiThar","indices":[153,165]},{"text":"WhatsHappeningInMyanmar","indices":[222,246]},{"text":"Mar14Coup","indices":[247,257]}]	[{"url":"https://t.co/D1LanX1ArG","expanded_url":"https://youtu.be/g1Go2jggglo","display_url":"youtu.be/g1Go2jggglo","indices":[260,283]}]	The junta has killed at least 100 since the start of the coup. The junta has killed at least 30 today and imposed martial law, in #HlaingTharYar &amp; #ShwePyiThar, as China calls on the junta to protect its properties. #WhatsHappeningInMyanmar #Mar14Coup https://t.co/D1LanX1ArG	5896323.0	RT @YourAnonCentral: The junta has killed at least 100 since the start of the coup. The junta has killed at least 30 today and imposed maâ€¦	99.0	True	full
881741	881741	604e53273677ec00386a49e3	2021-03-14 18:17:06	[]	[]	Sun Mar 14 18:00:33 +0000 2021	[]	[{"url":"https://t.co/c57yN0Oi7n","expanded_url":"https://bit.ly/3bLr1U7","display_url":"bit.ly/3bLr1U7","indices":[232,255]}]	"DebÃ­an hacer sus necesidades en bolsas e incluso en los recipientes en los que comÃ­an". Tres excombatientes de las Farc entregaron su versiÃ³n ante la JEP sobre su responsabilidad en el secuestro de militares, policÃ­as y civiles â–º https://t.co/c57yN0Oi7n https://t.co/52Ewe2cBpV	7316808.0	RT @ELTIEMPO: "DebÃ­an hacer sus necesidades en bolsas e incluso en los recipientes en los que comÃ­an". Tres excombatientes de las Farc entrâ€¦	1315.0	True	full
881742	881742	604e53273677ec00386a49e9	2021-03-14 18:17:06	[]	[]	Sun Mar 14 18:10:15 +0000 2021	[]	[{"url":"https://t.co/WHSscfOGB8","expanded_url":"https://ew.com/music/yo-yo-ma-surprise-concert-covid-vaccine-clinic/?utm_campaign=entertainmentweekly_entertainmentweekly&utm_content=new&utm_medium=social&utm_source=twitter.com&utm_term=604e5187d52b5600013a655d","display_url":"ew.com/music/yo-yo-maâ€¦","indices":[176,199]}]	Citizens at a vaccination clinic in Pittsfield, Massachusetts, were treated to an impromptu concert courtesy of world-renowned cellist â€”and fellow shot-recipient â€” Yo-Yo Ma.â€‹ https://t.co/WHSscfOGB8	6554000.0	RT @EW: Citizens at a vaccination clinic in Pittsfield, Massachusetts, were treated to an impromptu concert courtesy of world-renowned cellâ€¦	3686.0	True	full
881743	881743	604e53273677ec00386a49ed	2021-03-14 18:17:06	[]	[]	Sun Mar 14 18:16:35 +0000 2021	[{"text":"BulletproofForBTS","indices":[93,111]}]	[{"url":"https://t.co/h5Nyjk098f","expanded_url":"https://open.spotify.com/playlist/6mLoosDOyKguhMnlYoVPkc?si=z5qAMlWuSXqAv3wE2MugFA","display_url":"open.spotify.com/playlist/6mLooâ€¦","indices":[168,191]}]	&lt; GR4MMY STREAM PARTY &gt; VAI ME FALTAR META E SÃ“ COMEÃ‡OU HÃ� 15 MINUTOS ðŸ˜‚ â€¢ RT e use: #BulletproofForBTS + WE ARE IN THE STARS TONIGHT + @BTS_twt â€¢ FAÃ‡A STREAM: https://t.co/h5Nyjk098f â€¢ Meta terminando em: 15:25 https://t.co/Sj1UOJxMJi	92337.0	RT @WFVOTING: &lt; GR4MMY STREAM PARTY &gt; VAI ME FALTAR META E SÃ“ COMEÃ‡OU HÃ� 15 MINUTOS ðŸ˜‚ â€¢ RT e use: #BulletproofForBTS + WE ARE IN THE STAâ€¦	7.0	True	full
881744	881744	604e53283677ec00386a4a03	2021-03-14 18:17:06	[]	[]	Sun Mar 14 18:10:00 +0000 2021	[]	[{"url":"https://t.co/RQcFWSd2kH","expanded_url":"https://jameschristiephotography.com/","display_url":"jameschristiephotography.com","indices":[245,268]}]	The Scottish Photography Experience We have completed our risk assessment for Coronavirus Lockdown Easing Measures, we comply with Scottish Government Guidelines + now accepting bookings for our Edinburgh Photography Tour. Book your tour here: https://t.co/RQcFWSd2kH https://t.co/6CsNZQ5caY	8049.0	RT @ScottishFotoExp: The Scottish Photography Experience We have completed our risk assessment for Coronavirus Lockdown Easing Measures, wâ€¦	1032.0	True	full
881745	881745	604e53283677ec00386a4a09	2021-03-14 18:17:06	[]	[]	Sun Mar 14 18:16:35 +0000 2021	[{"text":"BulletproofForBTS","indices":[93,111]}]	[{"url":"https://t.co/h5Nyjk098f","expanded_url":"https://open.spotify.com/playlist/6mLoosDOyKguhMnlYoVPkc?si=z5qAMlWuSXqAv3wE2MugFA","display_url":"open.spotify.com/playlist/6mLooâ€¦","indices":[168,191]}]	&lt; GR4MMY STREAM PARTY &gt; VAI ME FALTAR META E SÃ“ COMEÃ‡OU HÃ� 15 MINUTOS ðŸ˜‚ â€¢ RT e use: #BulletproofForBTS + WE ARE IN THE STARS TONIGHT + @BTS_twt â€¢ FAÃ‡A STREAM: https://t.co/h5Nyjk098f â€¢ Meta terminando em: 15:25 https://t.co/Sj1UOJxMJi	92337.0	RT @WFVOTING: &lt; GR4MMY STREAM PARTY &gt; VAI ME FALTAR META E SÃ“ COMEÃ‡OU HÃ� 15 MINUTOS ðŸ˜‚ â€¢ RT e use: #BulletproofForBTS + WE ARE IN THE STAâ€¦	271.0	True	full
881746	881746	604e53283677ec00386a4a0b	2021-03-14 18:17:06	[]	[]	Sun Mar 14 18:16:35 +0000 2021	[{"text":"BulletproofForBTS","indices":[93,111]}]	[{"url":"https://t.co/h5Nyjk098f","expanded_url":"https://open.spotify.com/playlist/6mLoosDOyKguhMnlYoVPkc?si=z5qAMlWuSXqAv3wE2MugFA","display_url":"open.spotify.com/playlist/6mLooâ€¦","indices":[168,191]}]	&lt; GR4MMY STREAM PARTY &gt; VAI ME FALTAR META E SÃ“ COMEÃ‡OU HÃ� 15 MINUTOS ðŸ˜‚ â€¢ RT e use: #BulletproofForBTS + WE ARE IN THE STARS TONIGHT + @BTS_twt â€¢ FAÃ‡A STREAM: https://t.co/h5Nyjk098f â€¢ Meta terminando em: 15:25 https://t.co/Sj1UOJxMJi	92337.0	RT @WFVOTING: &lt; GR4MMY STREAM PARTY &gt; VAI ME FALTAR META E SÃ“ COMEÃ‡OU HÃ� 15 MINUTOS ðŸ˜‚ â€¢ RT e use: #BulletproofForBTS + WE ARE IN THE STAâ€¦	1850.0	True	full
881747	881747	604e53283677ec00386a4a1d	2021-03-14 18:17:06	[]	[]	Sun Mar 14 06:06:17 +0000 2021	[{"text":"MstBumperDeal","indices":[64,78]}]	[{"url":"https://t.co/AU3e770cNk","expanded_url":"http://bit.ly/3fEQw9C","display_url":"bit.ly/3fEQw9C","indices":[40,63]}]	MST DIGITAL PLANET BNâ€¢â€¢ 3152858 https://t.co/AU3e770cNk #MstBumperDeal Premium used iPhone 7plus 128gb Factory unlocked ðŸ’¯ Functionality PRICE: 110,000NGN Nationwide delivery ðŸšš Payment validates order âœ�ï¸� https://t.co/5B2FAb0Ujd	1967.0	RT @MstTemitayo: MST DIGITAL PLANET BNâ€¢â€¢ 3152858 https://t.co/AU3e770cNk #MstBumperDeal Premium used iPhone 7plus 128gb Factory uâ€¦	2185.0	True	full
881748	881748	604e53283677ec00386a4a2f	2021-03-14 18:17:07	[]	[]	Sat Mar 06 08:25:25 +0000 2021	[{"text":"MachineLearning","indices":[91,107]},{"text":"DataScience","indices":[108,120]},{"text":"Python","indices":[121,128]},{"text":"AI","indices":[129,132]},{"text":"100DaysOfCode","indices":[133,147]},{"text":"IoT","indices":[148,152]},{"text":"flutter","indices":[153,161]},{"text":"Serverless","indices":[162,173]},{"text":"CyberSecurity","indices":[174,188]},{"text":"DeepLearning","indices…	[{"url":"https://t.co/Bv6eszYCSA","expanded_url":"https://devops.com/the-promise-of-ai-for-devops-in-2021/","display_url":"devops.com/the-promise-ofâ€¦","indices":[65,88]}]	RT @xaelbot: RT @HarbRimah: The Promise of AI for DevOps in 2021 https://t.co/Bv6eszYCSA #MachineLearning #DataScience #Python #AI #100DaysOfCode #IoT #flutter #Serverless #CyberSecurity #DeepLearning #Entrepreneur #COVID19 #innovation #startup #data #Marketing #tech #Securitâ€¦	14512.0	RT @machine_ml: RT @xaelbot: RT @HarbRimah: The Promise of AI for DevOps in 2021 https://t.co/Bv6eszYCSA #MachineLearning #DataScience #Pâ€¦	3142.0	True	full
881749	881749	604e53283677ec00386a4a39	2021-03-14 18:17:07	[{"text":"Covid19Colorado","indices":[221,237]}]	[{"url":"https://t.co/cFyi0Rq8gY","expanded_url":"https://gazette.com/premium/year-of-covid-colorado-springs-reflects-on-fight-against-invisible-foe/article_b0b94524-8104-11eb-8506-d75d0293be5b.html","display_url":"gazette.com/premium/year-oâ€¦","indices":[239,262]}]		[]	[]			"It was every zombie horror movie you have ever seen." @csgazette reporters asked front line workers, educators &amp; câ€¦ https://t.co/XpVnnTFicJ	1168.0	True	full
881750	881750	604e53283677ec00386a4a3d	2021-03-14 18:17:07	[]	[]	Sun Mar 14 14:18:34 +0000 2021	[]	[{"url":"https://t.co/erCgR3oVDX","expanded_url":"https://dryburgh.com/geert-vanden-bossche-mass-vaccination-danger/","display_url":"dryburgh.com/geert-vanden-bâ€¦","indices":[285,308]}]	@Krieger66362259 @VirusWar @le Ce spÃ©cialiste des vaccins Ã travaillÃ© avec Bill Gates et dÃ©nonce les vaccins covid car ils remplacent notre immunitÃ© naturellement gÃ©nÃ©raliste contre les coronavirus par une immunitÃ© contre un variant, nous rendant trÃ¨s vulnÃ©rables aux futurs variants. https://t.co/erCgR3oVDX	13.0	RT @DavidDiogenes5: @Krieger66362259 @VirusWar @le Ce spÃ©cialiste des vaccins Ã travaillÃ© avec Bill Gates et dÃ©nonce les vaccins covid carâ€¦	454.0	True	full
881751	881751	604e53283677ec00386a4a41	2021-03-14 18:17:07	[]	[]	Sun Mar 07 11:10:15 +0000 2021	[]	[{"url":"https://t.co/6CyS7PbntD","expanded_url":"https://www.nhs.uk/conditions/consent-to-treatment/","display_url":"nhs.uk/conditions/conâ€¦","indices":[111,134]}]	All UK medical interventions require voluntary and informed consent, which must not be influenced by pressure. https://t.co/6CyS7PbntD https://t.co/jeEpEViWvu	77386.0	RT @zoeharcombe: All UK medical interventions require voluntary and informed consent, which must not be influenced by pressure. https://t.câ€¦	1246.0	True	full
881752	881752	604e53283677ec00386a4a45	2021-03-14 18:17:07	[{"text":"SomosBasquetebol","indices":[184,201]},{"text":"LigaSkoiy","indices":[202,212]}]	[{"url":"https://t.co/XtziPX4IzH","expanded_url":"https://bit.ly/2Oz7ihr","display_url":"bit.ly/2Oz7ihr","indices":[133,156]},{"url":"https://t.co/ELkmfUjphl","expanded_url":"http://FPBtv.pt","display_url":"FPBtv.pt","indices":[159,182]}]		[]	[]			ðŸ�€ @cpnbasket 67-64 CB Queluz ðŸ�† Liga Skoiy (15.Âª jornada) ðŸ“� Pav. Municipal Ermesinde ðŸ’ª Martha Burse (23pts, 9res, 1â€¦ https://t.co/U7Jue4kzsW	8577.0	True	full
881753	881753	604e53283677ec00386a4a4d	2021-03-14 18:17:07	[]	[]	Sun Mar 14 07:28:57 +0000 2021	[{"text":"SPD","indices":[616,620]},{"text":"GrÃ¼ne","indices":[621,627]},{"text":"terrorists","indices":[722,733]},{"text":"Covid19","indices":[788,796]},{"text":"NieMehrCDU","indices":[826,837]}]	[{"url":"https://t.co/nl3m9N8XAC","expanded_url":"https://twitter.com/LuckyCharmMe/status/1368649030939607044","display_url":"twitter.com/LuckyCharmMe/sâ€¦","indices":[875,898]}]	@RegSprecher @RegBerlin @dil_kal @Stk_Brandenburg @AndreasBovensc1 @TschenPe @Senat_Hamburg @RegHessen @StM_Klose @ManuelaSchwesig @MpStephanWeil @rlpNews @tobiashans @SachsenDe @MPKretschmer @sms_sachsen @reinerhaseloff @DGuenther_CDUSH @SH_CDU @ltshNews @Land_SH @bodoramelow @thueringende @_FriedrichMerz @Markus_Soeder @n_roettgen @ArminLaschet @vonderleyen @RegierungBW @WM_BW @jensspahn @rki_d…	9.0	RT @LuckyCharmMe: @RegSprecher @RegBerlin @dil_kal @Stk_Brandenburg @AndreasBovensc1 @TschenPe @Senat_Hamburg @RegHessen @StM_Klose @Manuelâ€¦	9.0	True	full
881754	881754	604e53293677ec00386a4a61	2021-03-14 18:17:07	[]	[]	Sun Mar 14 18:12:44 +0000 2021	[{"text":"BulletproofForBTS","indices":[98,116]}]	[{"url":"https://t.co/h5Nyjk098f","expanded_url":"https://open.spotify.com/playlist/6mLoosDOyKguhMnlYoVPkc?si=z5qAMlWuSXqAv3wE2MugFA","display_url":"open.spotify.com/playlist/6mLooâ€¦","indices":[173,196]}]	&lt; GR4MMY STREAM PARTY &gt; EU DUVIDEI VOCÃŠS METEREM UM TOP5 NOS TRENDS, VAMO ðŸ—£ï¸� â€¢ RT e use: #BulletproofForBTS + WE ARE IN THE STARS TONIGHT + @BTS_twt â€¢ FAÃ‡A STREAM: https://t.co/h5Nyjk098f â€¢ Meta terminando em: 15:14 https://t.co/uys9daFtTq	92338.0	RT @WFVOTING: &lt; GR4MMY STREAM PARTY &gt; EU DUVIDEI VOCÃŠS METEREM UM TOP5 NOS TRENDS, VAMO ðŸ—£ï¸� â€¢ RT e use: #BulletproofForBTS + WE ARE IN THâ€¦	4858.0	True	full
881755	881755	604e53293677ec00386a4a79	2021-03-14 18:17:07	[]	[]	Sun Mar 14 18:10:13 +0000 2021	[]	[{"url":"https://t.co/vYJJaE1kxv","expanded_url":"https://www.latimes.com/sports/story/2021-03-11/prep-football-returns-plaschke","display_url":"latimes.com/sports/story/2â€¦","indices":[149,172]}]	In today's sports front cover of the print edition from @BillPlaschke: Football helped Loyola High senior survive as COVID ripped through his family https://t.co/vYJJaE1kxv	48728.0	RT @latimessports: In today's sports front cover of the print edition from @BillPlaschke: Football helped Loyola High senior survive as COVâ€¦	55.0	True	full
881756	881756	604e53293677ec00386a4a85	2021-03-14 18:17:07	[]	[]	Sun Mar 14 14:24:23 +0000 2021	[]	[{"url":"https://t.co/UNXhabLMfs","expanded_url":"http://abcn.ws/3qFGOIc","display_url":"abcn.ws/3qFGOIc","indices":[225,248]}]	.@ChrisChristie on vaccine skepticism: "If we don't knock off the politics in Washington, D.C. around this issue, we're going to have less people vaccinated, herd immunity less soon, and real problems â€” we don't need those." https://t.co/UNXhabLMfs https://t.co/z6M3uSd29A	217299.0	RT @ThisWeekABC: .@ChrisChristie on vaccine skepticism: "If we don't knock off the politics in Washington, D.C. around this issue, we're goâ€¦	1492.0	True	full
881757	881757	604e53293677ec00386a4a99	2021-03-14 18:17:08	[]	[]	Sun Mar 14 18:00:42 +0000 2021	[]	[{"url":"https://t.co/wf9rkbiH7l","expanded_url":"https://twitter.com/mariliaruiz/status/1371154642151874560","display_url":"twitter.com/mariliaruiz/stâ€¦","indices":[263,286]}]	Ivan Grava tem 8 anos de clube, o CT do clube leva o nome do PAI dele... A diretoria resolveu cobrar o mÃ©dico por irresponsabilidade dos funcionÃ¡rios (atletas, membros da diretoria, etc). O surto de covid Ã© culpa de vagabundos que vÃ£o pra resort, nÃ£o do mÃ©dico. https://t.co/wf9rkbiH7l	277.0	RT @_guiggz: Ivan Grava tem 8 anos de clube, o CT do clube leva o nome do PAI dele... A diretoria resolveu cobrar o mÃ©dico por irresponsabâ€¦	2108.0	True	full
881758	881758	604e532a3677ec00386a4ab1	2021-03-14 18:17:08	[]	[]	Sun Mar 14 16:30:00 +0000 2021	[{"text":"covid19","indices":[78,86]},{"text":"healthcareheroes","indices":[185,202]},{"text":"WearAMask","indices":[203,213]}]	[{"url":"https://t.co/lXlKZnPaH1","expanded_url":"https://www.gofundme.com/f/help-adri-please?qid=548675bb077e1ee73fd3a46ce1db60e9","display_url":"gofundme.com/f/help-adri-plâ€¦","indices":[214,237]}]	Adrianna Norzagaray, 53yo Nurse, Childrens Hospital, Los Angeles, CA, died of #covid19 12/29. She was pure love and compassion, and worked hard to give her sons everything they needed. #healthcareheroes #WearAMask https://t.co/lXlKZnPaH1 https://t.co/bEujtQCqPP	23759.0	RT @CTZebra: Adrianna Norzagaray, 53yo Nurse, Childrens Hospital, Los Angeles, CA, died of #covid19 12/29. She was pure love and compassionâ€¦	273.0	True	full
881759	881759	604e532a3677ec00386a4abd	2021-03-14 18:17:08	[]	[]	Sun Mar 14 18:16:35 +0000 2021	[{"text":"BulletproofForBTS","indices":[93,111]}]	[{"url":"https://t.co/h5Nyjk098f","expanded_url":"https://open.spotify.com/playlist/6mLoosDOyKguhMnlYoVPkc?si=z5qAMlWuSXqAv3wE2MugFA","display_url":"open.spotify.com/playlist/6mLooâ€¦","indices":[168,191]}]	&lt; GR4MMY STREAM PARTY &gt; VAI ME FALTAR META E SÃ“ COMEÃ‡OU HÃ� 15 MINUTOS ðŸ˜‚ â€¢ RT e use: #BulletproofForBTS + WE ARE IN THE STARS TONIGHT + @BTS_twt â€¢ FAÃ‡A STREAM: https://t.co/h5Nyjk098f â€¢ Meta terminando em: 15:25 https://t.co/Sj1UOJxMJi	92338.0	RT @WFVOTING: &lt; GR4MMY STREAM PARTY &gt; VAI ME FALTAR META E SÃ“ COMEÃ‡OU HÃ� 15 MINUTOS ðŸ˜‚ â€¢ RT e use: #BulletproofForBTS + WE ARE IN THE STAâ€¦	288.0	True	full
881760	881760	604e532a3677ec00386a4ac3	2021-03-14 18:17:08	[]	[]	Sun Mar 14 18:16:35 +0000 2021	[{"text":"BulletproofForBTS","indices":[93,111]}]	[{"url":"https://t.co/h5Nyjk098f","expanded_url":"https://open.spotify.com/playlist/6mLoosDOyKguhMnlYoVPkc?si=z5qAMlWuSXqAv3wE2MugFA","display_url":"open.spotify.com/playlist/6mLooâ€¦","indices":[168,191]}]	&lt; GR4MMY STREAM PARTY &gt; VAI ME FALTAR META E SÃ“ COMEÃ‡OU HÃ� 15 MINUTOS ðŸ˜‚ â€¢ RT e use: #BulletproofForBTS + WE ARE IN THE STARS TONIGHT + @BTS_twt â€¢ FAÃ‡A STREAM: https://t.co/h5Nyjk098f â€¢ Meta terminando em: 15:25 https://t.co/Sj1UOJxMJi	92338.0	RT @WFVOTING: &lt; GR4MMY STREAM PARTY &gt; VAI ME FALTAR META E SÃ“ COMEÃ‡OU HÃ� 15 MINUTOS ðŸ˜‚ â€¢ RT e use: #BulletproofForBTS + WE ARE IN THE STAâ€¦	689.0	True	full
881761	881761	604e532a3677ec00386a4ac7	2021-03-14 18:17:08	[]	[{"url":"https://t.co/Pdn4gWeNV5","expanded_url":"http://twitch.tv/zurixtv","display_url":"twitch.tv/zurixtv","indices":[206,229]}]		[]	[]			Sorry I forgot to post this last night! Stream Schedule - Week of 03/14/21 (All times EST) Sun 03/14: 9am-1pm LoLâ€¦ https://t.co/d2HEjmcn2D	525.0	True	full
881762	881762	604e532a3677ec00386a4acf	2021-03-14 18:17:08	[]	[]	Sun Mar 14 11:55:01 +0000 2021	[]	[{"url":"https://t.co/q6h5za4XEx","expanded_url":"https://discord.gg/cfkFTFgvkq","display_url":"discord.gg/cfkFTFgvkq","indices":[252,275]}]	ðŸŸ£ðŸŸ£ Hoy a las 20:15 ðŸ‡ªðŸ‡¸ ðŸŸ£ðŸŸ£ MINI TORNEO 1vs1 EXPRESSTh13!! Â¿Quieres pasar una tarde/noche divertida jugando al clash? ApÃºntate a nuestro mini torneo ðŸ’ªðŸ�¼ðŸ‘�ðŸ�¼ Un mÃ¡ximo de 32 jugadores pelearan por el premio de 15$ ðŸ’ªðŸ�¼ Inscripciones abiertas en discord â¬‡ï¸� https://t.co/q6h5za4XEx https://t.co/UucsErVFe6	2333.0	RT @SrtaMaverick: ðŸŸ£ðŸŸ£ Hoy a las 20:15 ðŸ‡ªðŸ‡¸ ðŸŸ£ðŸŸ£ MINI TORNEO 1vs1 EXPRESSTh13!! Â¿Quieres pasar una tarde/noche divertida jugando al clash? Apâ€¦	155.0	True	full
881763	881763	604e532a3677ec00386a4ad5	2021-03-14 18:17:08	[{"text":"DrVernonColeman","indices":[100,116]},{"text":"VernonColeman","indices":[117,131]},{"text":"ItsNOTaVaccine","indices":[132,147]},{"text":"WeaponsofMassDestruction","indices":[148,173]},{"text":"WMD","indices":[174,178]},{"text":"WMDs","indices":[179,184]},{"text":"COVID19Fraud","indices":[185,198]},{"text":"NWO","indices":[199,203]},{"text":"Vaccine","indices":[204,212]},{"text":"Vaccin…	[{"url":"https://t.co/ummlO2IwB1","expanded_url":"https://brandnewtube.com/watch/covid-19-vaccines-are-weapons-of-mass-destruction-and-could-wipe-out-the-human-race_GcjtJu9dY1RcSNh.html","display_url":"brandnewtube.com/watch/covid-19â€¦","indices":[75,98]}]		[]	[]			Dr. Vernon Coleman: Covid-19 'vaccines' are weapons of mass destruction. https://t.co/ummlO2IwB1â€¦ https://t.co/jlfV1PbY2t	1482.0	True	full
881764	881764	604e532a3677ec00386a4ae1	2021-03-14 18:17:08	[]	[]	Sun Mar 14 18:16:35 +0000 2021	[{"text":"BulletproofForBTS","indices":[93,111]}]	[{"url":"https://t.co/h5Nyjk098f","expanded_url":"https://open.spotify.com/playlist/6mLoosDOyKguhMnlYoVPkc?si=z5qAMlWuSXqAv3wE2MugFA","display_url":"open.spotify.com/playlist/6mLooâ€¦","indices":[168,191]}]	&lt; GR4MMY STREAM PARTY &gt; VAI ME FALTAR META E SÃ“ COMEÃ‡OU HÃ� 15 MINUTOS ðŸ˜‚ â€¢ RT e use: #BulletproofForBTS + WE ARE IN THE STARS TONIGHT + @BTS_twt â€¢ FAÃ‡A STREAM: https://t.co/h5Nyjk098f â€¢ Meta terminando em: 15:25 https://t.co/Sj1UOJxMJi	92338.0	RT @WFVOTING: &lt; GR4MMY STREAM PARTY &gt; VAI ME FALTAR META E SÃ“ COMEÃ‡OU HÃ� 15 MINUTOS ðŸ˜‚ â€¢ RT e use: #BulletproofForBTS + WE ARE IN THE STAâ€¦	3144.0	True	full
881765	881765	604e532a3677ec00386a4add	2021-03-14 18:17:08	[{"text":"fl511","indices":[137,143]}]	[{"url":"https://t.co/BTrUo0UQXX","expanded_url":"http://fl511.com/EventDetails/District%203-CHP/259058?lang=es","display_url":"fl511.com/EventDetails/Dâ€¦","indices":[144,167]}]		[]	[]			Nueva: Objeto en carretera en Condado de Leon en la I-10 Oeste, en MM 212. Carril izquierdo bloqueado. Ãšltima actuaâ€¦ https://t.co/XH1unLS66t	191.0	True	full
881766	881766	604e532a3677ec00386a4ae3	2021-03-14 18:17:09	[]	[]	Sun Mar 14 16:25:59 +0000 2021	[]	[{"url":"https://t.co/yghq8vHPV3","expanded_url":"https://twitter.com/racistanamjoon?s=09","display_url":"twitter.com/racistanamjoonâ€¦","indices":[194,217]},{"url":"https://t.co/2O56PpHLCW","expanded_url":"https://twitter.com/khmmtw?s=09https://twitter.com/btgeisdisband?s=09","display_url":"twitter.com/khmmtw?s=09httâ€¦","indices":[218,241]}]	Â¡Â¡REPORTE MASIVO!! Estas cuentas estÃ¡n usando un # contra ðŸ�¨ y otras cosas. Reportar por cuenta h4ckead4/sp4m/sus tweets son 4busiv0s e 1nc1tan al 0di0 â�ŒREPORTAR, BLOQUEAR Y NO INTERACTUARâ�Œ https://t.co/yghq8vHPV3 https://t.co/2O56PpHLCW -ðŸŒž https://t.co/33d4tFzoIq	21652.0	RT @bts_reportes: Â¡Â¡REPORTE MASIVO!! Estas cuentas estÃ¡n usando un # contra ðŸ�¨ y otras cosas. Reportar por cuenta h4ckead4/sp4m/sus tweetâ€¦	91.0	True	full
881767	881767	604e532a3677ec00386a4aef	2021-03-14 18:17:09	[]	[]	Sun Mar 14 18:14:45 +0000 2021	[]	[{"url":"https://t.co/xqLwtfAwQn","expanded_url":"https://covid.cdc.gov/covid-data-tracker/#vaccinations","display_url":"covid.cdc.gov/covid-data-traâ€¦","indices":[198,221]}]	Today is another big day for US vaccinations: 3 days of ~3 million CDC corrected (due to Î” cutoff): Friday 2.92 million Saturday 2.98 million Sunday 2.96 million Now 27% of all adults with â‰¥ 1 dose https://t.co/xqLwtfAwQn https://t.co/lEDZjVEUL4	398518.0	RT @EricTopol: Today is another big day for US vaccinations: 3 days of ~3 million CDC corrected (due to Î” cutoff): Friday 2.92 million Satuâ€¦	1091.0	True	full
881768	881768	604e532a3677ec00386a4aff	2021-03-14 18:17:09	[]	[]	Sun Mar 14 12:58:18 +0000 2021	[{"text":"ElMadridQueNosMerecemos","indices":[191,215]}]	[{"url":"https://t.co/t9YRNKEvzo","expanded_url":"http://psoe.es/actualidad/noticias-actualidad/lastra-asegura-que-casado-hace-lo-mismo-que-sus-antecesores-tapar-la-corrupcion-con-mas-corrupcion/","display_url":"psoe.es/actualidad/notâ€¦","indices":[166,189]}]	ðŸ“° Lastra asegura que Casado hace lo mismo que sus antecesores: tapar la corrupciÃ³n con mÃ¡s corrupciÃ³n ðŸ—žï¸� Nota de prensa del acto "Madrid. Por una polÃ­tica honesta": https://t.co/t9YRNKEvzo #ElMadridQueNosMerecemos https://t.co/RhWkk9Rl1s	49901.0	RT @gpscongreso: ðŸ“° Lastra asegura que Casado hace lo mismo que sus antecesores: tapar la corrupciÃ³n con mÃ¡s corrupciÃ³n ðŸ—žï¸� Nota de prensa dâ€¦	259.0	True	full
881769	881769	604e532b3677ec00386a4b0f	2021-03-14 18:17:09	[]	[]	Sun Mar 14 16:38:56 +0000 2021	[]	[{"url":"https://t.co/9n5YvWVCTa","expanded_url":"https://www.spiegel.de/politik/deutschland/karl-lauterbach-in-der-corona-krise-praesentiert-sich-der-spd-politiker-als-alternative-zu-jens-spahn-a-16b283fc-0002-0001-0000-000176230880","display_url":"spiegel.de/politik/deutscâ€¦","indices":[233,256]}]	â€žViele BÃ¼rger mÃ¶gen genervt sein von seinen ewigen Warnungen. Ãœbersehen wird aber oft, dass Karl Lauterbach auch konstruktive VorschlÃ¤ge am FlieÃŸband produziert. Mit ihm wÃ¤re Deutschland vermutlich besser durch die Krise gekommen.â€œ https://t.co/9n5YvWVCTa via @derspiegel	28632.0	RT @littlewisehen: â€žViele BÃ¼rger mÃ¶gen genervt sein von seinen ewigen Warnungen. Ãœbersehen wird aber oft, dass Karl Lauterbach auch konstruâ€¦	118.0	True	full
881770	881770	604e532b3677ec00386a4b19	2021-03-14 18:17:09	[]	[]	Sun Mar 14 16:59:42 +0000 2021	[]	[{"url":"https://t.co/V7vF3uEyeg","expanded_url":"https://apple.news/AuOKNWnldQLqzV3f6EFqOeQ","display_url":"apple.news/AuOKNWnldQLqzVâ€¦","indices":[162,185]}]	This seems unethical. New Yorkâ€™s vaccine czar called county officials to gauge their loyalty to Cuomo amid sexual harassment investigation - The Washington Post https://t.co/V7vF3uEyeg	284678.0	RT @JaniceDean: This seems unethical. New Yorkâ€™s vaccine czar called county officials to gauge their loyalty to Cuomo amid sexual harassmeâ€¦	173.0	True	full
881771	881771	604e532b3677ec00386a4b1d	2021-03-14 18:17:09	[]	[]	Sun Mar 14 18:16:35 +0000 2021	[{"text":"BulletproofForBTS","indices":[93,111]}]	[{"url":"https://t.co/h5Nyjk098f","expanded_url":"https://open.spotify.com/playlist/6mLoosDOyKguhMnlYoVPkc?si=z5qAMlWuSXqAv3wE2MugFA","display_url":"open.spotify.com/playlist/6mLooâ€¦","indices":[168,191]}]	&lt; GR4MMY STREAM PARTY &gt; VAI ME FALTAR META E SÃ“ COMEÃ‡OU HÃ� 15 MINUTOS ðŸ˜‚ â€¢ RT e use: #BulletproofForBTS + WE ARE IN THE STARS TONIGHT + @BTS_twt â€¢ FAÃ‡A STREAM: https://t.co/h5Nyjk098f â€¢ Meta terminando em: 15:25 https://t.co/Sj1UOJxMJi	92338.0	RT @WFVOTING: &lt; GR4MMY STREAM PARTY &gt; VAI ME FALTAR META E SÃ“ COMEÃ‡OU HÃ� 15 MINUTOS ðŸ˜‚ â€¢ RT e use: #BulletproofForBTS + WE ARE IN THE STAâ€¦	2440.0	True	full
881772	881772	604e532b3677ec00386a4b33	2021-03-14 18:17:09	[]	[]	Sun Mar 14 18:12:40 +0000 2021	[]	[{"url":"https://t.co/Onq35RdRrK","expanded_url":"https://cdreams.news/3ljEg1h","display_url":"cdreams.news/3ljEg1h","indices":[78,101]}]	Coverage of Texas' Declaration of Covid Victory Left Out Rapidly Rising Toll https://t.co/Onq35RdRrK "Readers would never guess that people are being vaccinated in Texas at a slower rate than in any other state."	5878.0	RT @PaulCogan: Coverage of Texas' Declaration of Covid Victory Left Out Rapidly Rising Toll https://t.co/Onq35RdRrK "Readers would never gâ€¦	33146.0	True	full
881773	881773	604e532b3677ec00386a4b35	2021-03-14 18:17:10	[]	[]	Sun Mar 14 14:22:57 +0000 2021	[{"text":"COVID19","indices":[61,69]}]	[{"url":"https://t.co/1paXPZiaX3","expanded_url":"https://www.google.com/amp/s/m.huffingtonpost.fr/amp/entry/covid-19-une-centaine-devacuations-sanitaires-depuis-lile-de-france_fr_604ddc4fc5b65bed87db3db2/","display_url":"google.com/amp/s/m.huffinâ€¦","indices":[256,279]}]	âž¡ï¸�Le Porte-parole du gvt justifie les Ã©vacuations sanitaires #COVID19 depuis l'IdF:Â Â« Chaque lit compte Â» âž¡ï¸�"En mÃªme temps", le gvt continue Ã supprimer les lits d'hÃ´pitaux, notamment en IdF ðŸ¤¬Comment certains peuvent-ils encore voter pour de tels escrocs? https://t.co/1paXPZiaX3 https://t.co/OSbEgZiJMS	79201.0	RT @UPR_Asselineau: âž¡ï¸�Le Porte-parole du gvt justifie les Ã©vacuations sanitaires #COVID19 depuis l'IdF:Â Â« Chaque lit compte Â» âž¡ï¸�"En mÃªme teâ€¦	180.0	True	full
881774	881774	604e532b3677ec00386a4b37	2021-03-14 18:17:10	[]	[]	Sun Mar 14 17:01:09 +0000 2021	[{"text":"HlaingTharYar","indices":[132,146]},{"text":"ShwePyiThar","indices":[153,165]},{"text":"WhatsHappeningInMyanmar","indices":[222,246]},{"text":"Mar14Coup","indices":[247,257]}]	[{"url":"https://t.co/D1LanX1ArG","expanded_url":"https://youtu.be/g1Go2jggglo","display_url":"youtu.be/g1Go2jggglo","indices":[260,283]}]	The junta has killed at least 100 since the start of the coup. The junta has killed at least 30 today and imposed martial law, in #HlaingTharYar &amp; #ShwePyiThar, as China calls on the junta to protect its properties. #WhatsHappeningInMyanmar #Mar14Coup https://t.co/D1LanX1ArG	5896324.0	RT @YourAnonCentral: The junta has killed at least 100 since the start of the coup. The junta has killed at least 30 today and imposed maâ€¦	52.0	True	full
881775	881775	604e532b3677ec00386a4b49	2021-03-14 18:17:10	[]	[]	Sun Mar 14 18:00:01 +0000 2021	[{"text":"Galveston","indices":[23,33]},{"text":"Texas","indices":[58,64]}]	[{"url":"https://t.co/koRoCXOhzm","expanded_url":"https://www.kvue.com/article/news/local/spring-breakers-pack-galveston-first-weekend-texas-reopening/285-c8aad0cd-a275-4de4-a62b-bb171313cbd3","display_url":"kvue.com/article/news/lâ€¦","indices":[176,199]}]	Spring Breakers packed #Galveston on the first weekend of #Texas reopening. There is no longer a statewide mask mandate in place, and businesses can operate at 100% capacity https://t.co/koRoCXOhzm	223347.0	RT @KVUE: Spring Breakers packed #Galveston on the first weekend of #Texas reopening. There is no longer a statewide mask mandate in place,â€¦	446.0	True	full
881776	881776	604e532b3677ec00386a4b57	2021-03-14 18:17:10	[]	[]	Sun Mar 14 18:16:35 +0000 2021	[{"text":"BulletproofForBTS","indices":[93,111]}]	[{"url":"https://t.co/h5Nyjk098f","expanded_url":"https://open.spotify.com/playlist/6mLoosDOyKguhMnlYoVPkc?si=z5qAMlWuSXqAv3wE2MugFA","display_url":"open.spotify.com/playlist/6mLooâ€¦","indices":[168,191]}]	&lt; GR4MMY STREAM PARTY &gt; VAI ME FALTAR META E SÃ“ COMEÃ‡OU HÃ� 15 MINUTOS ðŸ˜‚ â€¢ RT e use: #BulletproofForBTS + WE ARE IN THE STARS TONIGHT + @BTS_twt â€¢ FAÃ‡A STREAM: https://t.co/h5Nyjk098f â€¢ Meta terminando em: 15:25 https://t.co/Sj1UOJxMJi	92338.0	RT @WFVOTING: &lt; GR4MMY STREAM PARTY &gt; VAI ME FALTAR META E SÃ“ COMEÃ‡OU HÃ� 15 MINUTOS ðŸ˜‚ â€¢ RT e use: #BulletproofForBTS + WE ARE IN THE STAâ€¦	10793.0	True	full
881777	881777	604e532b3677ec00386a4b63	2021-03-14 18:17:10	[]	[]	Sun Mar 14 18:10:41 +0000 2021	[{"text":"REACH","indices":[198,204]},{"text":"reconnect","indices":[205,215]}]	[{"url":"https://t.co/Wty16XomAh","expanded_url":"https://www.balweariehigh.co.uk/COVID-Testing/","display_url":"balweariehigh.co.uk/COVID-Testing/","indices":[174,197]}]	Canâ€™t wait to see lots of our learners back at Balwearie tomorrow. Remember 2m distances, face coverings at all times when inside (unless exempt) and testing twice per week! https://t.co/Wty16XomAh #REACH #reconnect https://t.co/D4XWrGHeKe	2118.0	RT @BalwearieHigh: Canâ€™t wait to see lots of our learners back at Balwearie tomorrow. Remember 2m distances, face coverings at all times whâ€¦	76.0	True	full
881778	881778	604e532c3677ec00386a4b71	2021-03-14 18:17:10	[]	[]	Sun Mar 14 14:24:03 +0000 2021	[]	[{"url":"https://t.co/mAMRbfLy6q","expanded_url":"https://www.desmondswaynemp.com/ds-blog/policing-the-pandemic/","display_url":"desmondswaynemp.com/ds-blog/policiâ€¦","indices":[255,278]}]	Perhaps the disgraceful scenes in Clapham will be the spark to ignite a rather more robust response in defence of our liberties....There are even signs that politicians in our hitherto supine Parliament, are waking up to the monster that we have created. https://t.co/mAMRbfLy6q https://t.co/3LtM3S7f9u	42687.0	RT @DesmondSwayne: Perhaps the disgraceful scenes in Clapham will be the spark to ignite a rather more robust response in defence of our liâ€¦	234.0	True	full
881779	881779	604e532c3677ec00386a4b77	2021-03-14 18:17:10	[]	[]	Sun Mar 14 18:16:35 +0000 2021	[{"text":"BulletproofForBTS","indices":[93,111]}]	[{"url":"https://t.co/h5Nyjk098f","expanded_url":"https://open.spotify.com/playlist/6mLoosDOyKguhMnlYoVPkc?si=z5qAMlWuSXqAv3wE2MugFA","display_url":"open.spotify.com/playlist/6mLooâ€¦","indices":[168,191]}]	&lt; GR4MMY STREAM PARTY &gt; VAI ME FALTAR META E SÃ“ COMEÃ‡OU HÃ� 15 MINUTOS ðŸ˜‚ â€¢ RT e use: #BulletproofForBTS + WE ARE IN THE STARS TONIGHT + @BTS_twt â€¢ FAÃ‡A STREAM: https://t.co/h5Nyjk098f â€¢ Meta terminando em: 15:25 https://t.co/Sj1UOJxMJi	92338.0	RT @WFVOTING: &lt; GR4MMY STREAM PARTY &gt; VAI ME FALTAR META E SÃ“ COMEÃ‡OU HÃ� 15 MINUTOS ðŸ˜‚ â€¢ RT e use: #BulletproofForBTS + WE ARE IN THE STAâ€¦	10916.0	True	full
881780	881780	604e532c3677ec00386a4b8f	2021-03-14 18:17:10	[]	[{"url":"https://t.co/cTPZzAWgeK","expanded_url":"https://www.cnn.com/2021/03/14/us/duke-university-covid/index.html","display_url":"cnn.com/2021/03/14/us/â€¦","indices":[183,206]}]		[]	[]			Duke University officials issued a stay-in-place order for all undergraduate students through next Sunday as the scâ€¦ https://t.co/VInLPBokzq	19440.0	True	full
881781	881781	604e532c3677ec00386a4ba7	2021-03-14 18:17:11	[]	[]	Sun Mar 14 17:56:10 +0000 2021	[]	[{"url":"https://t.co/Jd1FJQo232","expanded_url":"https://es.scribd.com/document/498696872/Auto-Seccio-n-Octava-medida-provisionali-sima-Asamblea-de-Madrid#download&from_embed","display_url":"es.scribd.com/document/49869â€¦","indices":[243,266]}]	El Auto del TSJ. Sus SeÃ±orÃ­as se lo han currado, el auto no lo tumba ni Cristo. Es la hora de sacrificar todos los â€œinnumerables maticesâ€� que separan a las tres izquierdas y sacar la macheta del carnicero para cortarle el cuello a Ayuso. https://t.co/Jd1FJQo232	135886.0	RT @maxpradera: El Auto del TSJ. Sus SeÃ±orÃ­as se lo han currado, el auto no lo tumba ni Cristo. Es la hora de sacrificar todos los â€œinnuâ€¦	833.0	True	full
881782	881782	604e532c3677ec00386a4bab	2021-03-14 18:17:11	[]	[]	Sun Mar 14 18:05:16 +0000 2021	[]	[{"url":"https://t.co/044drS18RA","expanded_url":"https://twitter.com/davidsacks/status/1370660223845691393","display_url":"twitter.com/davidsacks/staâ€¦","indices":[270,293]}]	The politicians sense that lockdowns are unpopular so they try to rebrand 10-25% capacity as â€œreopeningâ€�. Sorry this is not reopening, itâ€™s 75-90% lockdown. We must insist on a date certain not later than May for full reopening and a complete end to Covid restrictions. https://t.co/044drS18RA	182484.0	RT @DavidSacks: The politicians sense that lockdowns are unpopular so they try to rebrand 10-25% capacity as â€œreopeningâ€�. Sorry this is notâ€¦	45.0	True	full
881783	881783	604e532c3677ec00386a4bb9	2021-03-14 18:17:11	[]	[]	Sun Mar 14 17:42:33 +0000 2021	[{"text":"India","indices":[0,6]},{"text":"PartlyFree","indices":[113,124]},{"text":"VaccineWeek","indices":[154,166]},{"text":"VaccinEquity","indices":[184,197]},{"text":"VaccineMaitri","indices":[198,212]}]	[{"url":"https://t.co/UXPSTLlJGw","expanded_url":"https://www.orfonline.org/expert-speak/58-million-vaccine-doses-exported-23-million-domestic-use-this-week-may-see-drastic-changes-india/","display_url":"orfonline.org/expert-speak/5â€¦","indices":[216,239]}]	#India has administered 23 Million vaccine doses at home ... and exported nearly 58 million across the globe.... #PartlyFree @KritiKapur4 rounds up the #VaccineWeek for @orfonline #VaccinEquity #VaccineMaitri https://t.co/UXPSTLlJGw	66768.0	RT @samirsaran: #India has administered 23 Million vaccine doses at home ... and exported nearly 58 million across the globe.... #PartlyFreâ€¦	5.0	True	full
881784	881784	604e532c3677ec00386a4bbb	2021-03-14 18:17:11	[]	[]	Sat Mar 13 18:02:00 +0000 2021	[]	[{"url":"https://t.co/oKRbDSDWIW","expanded_url":"https://www.eventbrite.co.uk/e/lets-talk-covid-19-vaccination-debunking-myths-tickets-145716061663","display_url":"eventbrite.co.uk/e/lets-talk-coâ€¦","indices":[105,128]}]	Letâ€™s talk about COVID-19 vaccination - debunking myths @SamaraAfzal @cllr_aston and Greg. Register here https://t.co/oKRbDSDWIW @DudleyNews1 @DudleyLabGroup @RGentle8 @shaneilamughal @stevejwaltho @qadar__zada @DudleyGroupCEO @DudleyCCG @MarkAxcellNHS @NHSMidlands @StThomas_CA https://t.co/QgxKvVreft	1359.0	RT @ShaukatAli: Letâ€™s talk about COVID-19 vaccination - debunking myths @SamaraAfzal @cllr_aston and Greg. Register here https://t.co/oKRbDâ€¦	872.0	True	full
881785	881785	604e532d3677ec00386a4bc5	2021-03-14 18:17:11	[]	[]	Sun Mar 14 17:26:03 +0000 2021	[]	[{"url":"https://t.co/oJrbxK61Ak","expanded_url":"https://twitter.com/karma44921039/status/1371150127088427010","display_url":"twitter.com/karma44921039/â€¦","indices":[138,161]}]	Eek! A piece of paper! Scary! Dont touch it! Dont touch anything! Spray it with the magic covid juice! The world has lost its damned mind https://t.co/oJrbxK61Ak	596.0	RT @hoss_tagge: Eek! A piece of paper! Scary! Dont touch it! Dont touch anything! Spray it with the magic covid juice! The world has lost iâ€¦	1155.0	True	full
881786	881786	604e532d3677ec00386a4bc7	2021-03-14 18:17:11	[]	[]	Sun Mar 14 18:16:35 +0000 2021	[{"text":"BulletproofForBTS","indices":[93,111]}]	[{"url":"https://t.co/h5Nyjk098f","expanded_url":"https://open.spotify.com/playlist/6mLoosDOyKguhMnlYoVPkc?si=z5qAMlWuSXqAv3wE2MugFA","display_url":"open.spotify.com/playlist/6mLooâ€¦","indices":[168,191]}]	&lt; GR4MMY STREAM PARTY &gt; VAI ME FALTAR META E SÃ“ COMEÃ‡OU HÃ� 15 MINUTOS ðŸ˜‚ â€¢ RT e use: #BulletproofForBTS + WE ARE IN THE STARS TONIGHT + @BTS_twt â€¢ FAÃ‡A STREAM: https://t.co/h5Nyjk098f â€¢ Meta terminando em: 15:25 https://t.co/Sj1UOJxMJi	92338.0	RT @WFVOTING: &lt; GR4MMY STREAM PARTY &gt; VAI ME FALTAR META E SÃ“ COMEÃ‡OU HÃ� 15 MINUTOS ðŸ˜‚ â€¢ RT e use: #BulletproofForBTS + WE ARE IN THE STAâ€¦	351.0	True	full
881787	881787	604e532d3677ec00386a4bd5	2021-03-14 18:17:11	[]	[]	Tue Feb 16 15:52:23 +0000 2021	[{"text":"COVID19","indices":[0,8]},{"text":"booklovers","indices":[142,153]},{"text":"BookClub","indices":[154,163]},{"text":"readerscommunity","indices":[164,181]},{"text":"greatreads","indices":[182,193]},{"text":"bookshelf","indices":[194,204]},{"text":"bookworm","indices":[205,214]},{"text":"hollydaygiftguide","indices":[215,233]},{"text":"readingcommunity","indices":[234,251]}]	[{"url":"https://t.co/UDUqGQdRKl","expanded_url":"https://drivebycuriosity.blogspot.com/2020/11/economics-in-praise-of-my-ebook-reader.html","display_url":"drivebycuriosity.blogspot.com/2020/11/economâ€¦","indices":[117,140]}]	#COVID19 Do you like to read books without getting infected in a shop? Ebooks &amp; ebook readers are the solution https://t.co/UDUqGQdRKl #booklovers #BookClub #readerscommunity #greatreads #bookshelf #bookworm #hollydaygiftguide #readingcommunity	72.0	RT @DrGem2015: #COVID19 Do you like to read books without getting infected in a shop? Ebooks &amp; ebook readers are the solution https://t.câ€¦	72.0	True	full
881788	881788	604e532d3677ec00386a4be1	2021-03-14 18:17:11	[]	[]	Sun Mar 14 18:16:35 +0000 2021	[{"text":"BulletproofForBTS","indices":[93,111]}]	[{"url":"https://t.co/h5Nyjk098f","expanded_url":"https://open.spotify.com/playlist/6mLoosDOyKguhMnlYoVPkc?si=z5qAMlWuSXqAv3wE2MugFA","display_url":"open.spotify.com/playlist/6mLooâ€¦","indices":[168,191]}]	&lt; GR4MMY STREAM PARTY &gt; VAI ME FALTAR META E SÃ“ COMEÃ‡OU HÃ� 15 MINUTOS ðŸ˜‚ â€¢ RT e use: #BulletproofForBTS + WE ARE IN THE STARS TONIGHT + @BTS_twt â€¢ FAÃ‡A STREAM: https://t.co/h5Nyjk098f â€¢ Meta terminando em: 15:25 https://t.co/Sj1UOJxMJi	92338.0	RT @WFVOTING: &lt; GR4MMY STREAM PARTY &gt; VAI ME FALTAR META E SÃ“ COMEÃ‡OU HÃ� 15 MINUTOS ðŸ˜‚ â€¢ RT e use: #BulletproofForBTS + WE ARE IN THE STAâ€¦	72.0	True	full
881789	881789	604e532d3677ec00386a4be5	2021-03-14 18:17:11	[]	[]	Sun Mar 14 08:24:50 +0000 2021	[]	[{"url":"https://t.co/DmSw4VUrHf","expanded_url":"https://www.lasprovincias.es/politica/rosa-quintana-ximo-20210310144653-nt.html","display_url":"lasprovincias.es/politica/rosa-â€¦","indices":[131,154]}]	Esta pregunta de @anarosaq a Ximo Puig: Â«Â¿Por quÃ© mi hermano no puede ir a su apartamento de Cullera y sus vecinos franceses sÃ­?Â» https://t.co/DmSw4VUrHf	356030.0	RT @Tonicanto1: Esta pregunta de @anarosaq a Ximo Puig: Â«Â¿Por quÃ© mi hermano no puede ir a su apartamento de Cullera y sus vecinos franceseâ€¦	1006.0	True	full
881790	881790	604e532d3677ec00386a4bf1	2021-03-14 18:17:11	[]	[{"url":"https://t.co/cjAHw7PsB2","expanded_url":"https://www.newyorker.com/science/annals-of-medicine/why-covid-19-vaccines-arent-yet-available-to-everyone?utm_source=twitter&utm_medium=social&utm_campaign=onsite-share&utm_brand=the-new-yorker&utm_social-type=earned","display_url":"newyorker.com/science/annalsâ€¦","indices":[183,206]}]		[]	[]			President Biden has promised that all adults will be eligible to receive a vaccine by May. But manufacturing and diâ€¦ https://t.co/oFwapegCrD	12518.0	True	full
881791	881791	604e532d3677ec00386a4bff	2021-03-14 18:17:11	[]	[]	Sun Mar 14 18:02:00 +0000 2021	[]	[{"url":"https://t.co/xK2LwKYLso","expanded_url":"https://bigbrotherwatch.org.uk/2021/03/facebooks-new-covid-policy-limits-more-than-free-speech-it-limits-free-inquiry/","display_url":"bigbrotherwatch.org.uk/2021/03/faceboâ€¦","indices":[247,270]}]	"Never before has a private company been able to instantaneously affect the speech rights of so many people." Our Legal and Policy Officer @Mark_AJohnson drops a damning response to a move that further shrinks the space for free inquiry online. https://t.co/xK2LwKYLso	65090.0	RT @BigBrotherWatch: "Never before has a private company been able to instantaneously affect the speech rights of so many people." Our Legâ€¦	999.0	True	full
881792	881792	604e532d3677ec00386a4c03	2021-03-14 18:17:12	[{"text":"BTC","indices":[12,16]},{"text":"betfurysuccess","indices":[197,212]}]	[{"url":"https://t.co/lCe9ZXdsFd","expanded_url":"https://betfury.io/boxes/all?r=5fe1f5d8f6d2fd0541e16a65","display_url":"betfury.io/boxes/all?r=5fâ€¦","indices":[173,196]}]		[]	[]			ðŸ’¸ Earn free #BTC and multiply crypto up to 15% monthly with @betfury_io BOXes ðŸ“¦ Enjoy the easy way to get cryptocurâ€¦ https://t.co/0zrWNY9Gqd	11.0	True	full
881793	881793	604e532d3677ec00386a4c07	2021-03-14 18:17:12	[]	[]	Tue Feb 16 15:52:23 +0000 2021	[{"text":"COVID19","indices":[0,8]},{"text":"booklovers","indices":[142,153]},{"text":"BookClub","indices":[154,163]},{"text":"readerscommunity","indices":[164,181]},{"text":"greatreads","indices":[182,193]},{"text":"bookshelf","indices":[194,204]},{"text":"bookworm","indices":[205,214]},{"text":"hollydaygiftguide","indices":[215,233]},{"text":"readingcommunity","indices":[234,251]}]	[{"url":"https://t.co/UDUqGQdRKl","expanded_url":"https://drivebycuriosity.blogspot.com/2020/11/economics-in-praise-of-my-ebook-reader.html","display_url":"drivebycuriosity.blogspot.com/2020/11/economâ€¦","indices":[117,140]}]	#COVID19 Do you like to read books without getting infected in a shop? Ebooks &amp; ebook readers are the solution https://t.co/UDUqGQdRKl #booklovers #BookClub #readerscommunity #greatreads #bookshelf #bookworm #hollydaygiftguide #readingcommunity	72.0	RT @DrGem2015: #COVID19 Do you like to read books without getting infected in a shop? Ebooks &amp; ebook readers are the solution https://t.câ€¦	5994.0	True	full
881794	881794	604e532d3677ec00386a4c11	2021-03-14 18:17:12	[]	[]	Sun Mar 14 18:16:35 +0000 2021	[{"text":"BulletproofForBTS","indices":[93,111]}]	[{"url":"https://t.co/h5Nyjk098f","expanded_url":"https://open.spotify.com/playlist/6mLoosDOyKguhMnlYoVPkc?si=z5qAMlWuSXqAv3wE2MugFA","display_url":"open.spotify.com/playlist/6mLooâ€¦","indices":[168,191]}]	&lt; GR4MMY STREAM PARTY &gt; VAI ME FALTAR META E SÃ“ COMEÃ‡OU HÃ� 15 MINUTOS ðŸ˜‚ â€¢ RT e use: #BulletproofForBTS + WE ARE IN THE STARS TONIGHT + @BTS_twt â€¢ FAÃ‡A STREAM: https://t.co/h5Nyjk098f â€¢ Meta terminando em: 15:25 https://t.co/Sj1UOJxMJi	92338.0	RT @WFVOTING: &lt; GR4MMY STREAM PARTY &gt; VAI ME FALTAR META E SÃ“ COMEÃ‡OU HÃ� 15 MINUTOS ðŸ˜‚ â€¢ RT e use: #BulletproofForBTS + WE ARE IN THE STAâ€¦	1096.0	True	full
881795	881795	604e532e3677ec00386a4c23	2021-03-14 18:17:12	[]	[]	Sun Mar 14 18:16:35 +0000 2021	[{"text":"BulletproofForBTS","indices":[93,111]}]	[{"url":"https://t.co/h5Nyjk098f","expanded_url":"https://open.spotify.com/playlist/6mLoosDOyKguhMnlYoVPkc?si=z5qAMlWuSXqAv3wE2MugFA","display_url":"open.spotify.com/playlist/6mLooâ€¦","indices":[168,191]}]	&lt; GR4MMY STREAM PARTY &gt; VAI ME FALTAR META E SÃ“ COMEÃ‡OU HÃ� 15 MINUTOS ðŸ˜‚ â€¢ RT e use: #BulletproofForBTS + WE ARE IN THE STARS TONIGHT + @BTS_twt â€¢ FAÃ‡A STREAM: https://t.co/h5Nyjk098f â€¢ Meta terminando em: 15:25 https://t.co/Sj1UOJxMJi	92338.0	RT @WFVOTING: &lt; GR4MMY STREAM PARTY &gt; VAI ME FALTAR META E SÃ“ COMEÃ‡OU HÃ� 15 MINUTOS ðŸ˜‚ â€¢ RT e use: #BulletproofForBTS + WE ARE IN THE STAâ€¦	15.0	True	full
881796	881796	604e532e3677ec00386a4c2b	2021-03-14 18:17:12	[]	[]	Sun Mar 14 18:16:35 +0000 2021	[{"text":"BulletproofForBTS","indices":[93,111]}]	[{"url":"https://t.co/h5Nyjk098f","expanded_url":"https://open.spotify.com/playlist/6mLoosDOyKguhMnlYoVPkc?si=z5qAMlWuSXqAv3wE2MugFA","display_url":"open.spotify.com/playlist/6mLooâ€¦","indices":[168,191]}]	&lt; GR4MMY STREAM PARTY &gt; VAI ME FALTAR META E SÃ“ COMEÃ‡OU HÃ� 15 MINUTOS ðŸ˜‚ â€¢ RT e use: #BulletproofForBTS + WE ARE IN THE STARS TONIGHT + @BTS_twt â€¢ FAÃ‡A STREAM: https://t.co/h5Nyjk098f â€¢ Meta terminando em: 15:25 https://t.co/Sj1UOJxMJi	92338.0	RT @WFVOTING: &lt; GR4MMY STREAM PARTY &gt; VAI ME FALTAR META E SÃ“ COMEÃ‡OU HÃ� 15 MINUTOS ðŸ˜‚ â€¢ RT e use: #BulletproofForBTS + WE ARE IN THE STAâ€¦	299.0	True	full
881797	881797	604e532e3677ec00386a4c3b	2021-03-14 18:17:12	[]	[]	Sun Mar 14 17:55:33 +0000 2021	[{"text":"COVID19","indices":[66,74]}]	[{"url":"https://t.co/zOOR3VMjg9","expanded_url":"https://trib.al/JDCNNLq","display_url":"trib.al/JDCNNLq","indices":[158,181]}]	Ireland should temporarily halt its use of the Oxford/AstraZeneca #COVID19 jab after some reports of blood clots in vaccinated people, health authorities say https://t.co/zOOR3VMjg9	7021561.0	RT @SkyNews: Ireland should temporarily halt its use of the Oxford/AstraZeneca #COVID19 jab after some reports of blood clots in vaccinatedâ€¦	225.0	True	full
881798	881798	604e532e3677ec00386a4c3f	2021-03-14 18:17:12	[]	[]	Sun Mar 14 17:42:22 +0000 2021	[]	[{"url":"https://t.co/vTs4C085Ug","expanded_url":"https://www.eldiestro.es/2021/03/une-revista-medica-britanica-denuncia-que-pfizer-ha-entregado-lotes-de-la-vacuna-en-mal-estado-a-la-union-europea/","display_url":"eldiestro.es/2021/03/une-reâ€¦","indices":[114,137]}]	Une revista mÃ©dica britÃ¡nica denuncia que Pfizer ha entregado lotes de la vacuna en mal estado a la UniÃ³n Europea https://t.co/vTs4C085Ug vÃ­a @ElDiestro_	19375.0	RT @ElDiestro_: Une revista mÃ©dica britÃ¡nica denuncia que Pfizer ha entregado lotes de la vacuna en mal estado a la UniÃ³n Europea https://tâ€¦	1193.0	True	full
881799	881799	604e532e3677ec00386a4c41	2021-03-14 18:17:12	[]	[]	Sun Mar 14 18:03:46 +0000 2021	[{"text":"utpol","indices":[239,245]}]	[{"url":"https://t.co/MZ6IlJRUTN","expanded_url":"https://open.spotify.com/episode/30lFPQcMlCvI87jrStP87u?si=bW1YBkWLSEeDKgnKUbnZ0A","display_url":"open.spotify.com/episode/30lFPQâ€¦","indices":[250,273]}]	ðŸš¨ðŸš¨ Blacksite finale spectacular! We discuss the end of the legislative session, the mask mandate, the pandemic, and maybe Blacksite itself! Weâ€™re joined by @taaatersalad of @BuzzedTruckSLC and @katieomatheson of @betterutah. Check it! #utpol ðŸš¨ðŸš¨ https://t.co/MZ6IlJRUTN	714.0	RT @blacksitepod: ðŸš¨ðŸš¨ Blacksite finale spectacular! We discuss the end of the legislative session, the mask mandate, the pandemic, and maybeâ€¦	78.0	True	full
881800	881800	604e532e3677ec00386a4c47	2021-03-14 18:17:12	[]	[]	Sun Mar 14 15:14:54 +0000 2021	[{"text":"T2X","indices":[268,272]},{"text":"BSC","indices":[276,280]}]	[{"url":"https://t.co/MPS2Qf6QeH","expanded_url":"https://t.me/phaserbsc","display_url":"t.me/phaserbsc","indices":[176,199]},{"url":"https://t.co/Qoz0HKzNmW","expanded_url":"https://bit.ly/3tlre6p","display_url":"bit.ly/3tlre6p","indices":[226,249]}]	I will send one random person $100 in the next 48hrs all you have to do is RT and be following myself and @Phaser_BSC $50 to winner if post proof your a member of their TG - https://t.co/MPS2Qf6QeH Check the auction here - https://t.co/Qoz0HKzNmW its auction like #T2X on #BSC https://t.co/WL4yczo34H	244567.0	RT @ScottZILWarrior: I will send one random person $100 in the next 48hrs all you have to do is RT and be following myself and @Phaser_BSCâ€¦	1257.0	True	full
881801	881801	604e532e3677ec00386a4c4f	2021-03-14 18:17:12	[]	[]	Sun Mar 14 17:40:20 +0000 2021	[]	[{"url":"https://t.co/1UkVUpU5Yr","expanded_url":"https://fee.org/articles/target-announces-it-s-abandoning-its-minneapolis-headquarters-heres-why-its-no-surprise/","display_url":"fee.org/articles/targeâ€¦","indices":[163,186]}]	Very Smart Move, get out of the center of major cities. Target Announces Itâ€™s Abandoning Its Minneapolis Headquarters. Here's Why It's No Surprise | Jon Miltimore https://t.co/1UkVUpU5Yr via @feeonline	79382.0	RT @catoletters: Very Smart Move, get out of the center of major cities. Target Announces Itâ€™s Abandoning Its Minneapolis Headquarters. Herâ€¦	147.0	True	full
881802	881802	604e532e3677ec00386a4c57	2021-03-14 18:17:13	[]	[]	Sun Mar 14 18:16:35 +0000 2021	[{"text":"BulletproofForBTS","indices":[93,111]}]	[{"url":"https://t.co/h5Nyjk098f","expanded_url":"https://open.spotify.com/playlist/6mLoosDOyKguhMnlYoVPkc?si=z5qAMlWuSXqAv3wE2MugFA","display_url":"open.spotify.com/playlist/6mLooâ€¦","indices":[168,191]}]	&lt; GR4MMY STREAM PARTY &gt; VAI ME FALTAR META E SÃ“ COMEÃ‡OU HÃ� 15 MINUTOS ðŸ˜‚ â€¢ RT e use: #BulletproofForBTS + WE ARE IN THE STARS TONIGHT + @BTS_twt â€¢ FAÃ‡A STREAM: https://t.co/h5Nyjk098f â€¢ Meta terminando em: 15:25 https://t.co/Sj1UOJxMJi	92338.0	RT @WFVOTING: &lt; GR4MMY STREAM PARTY &gt; VAI ME FALTAR META E SÃ“ COMEÃ‡OU HÃ� 15 MINUTOS ðŸ˜‚ â€¢ RT e use: #BulletproofForBTS + WE ARE IN THE STAâ€¦	159.0	True	full
881803	881803	604e532e3677ec00386a4c65	2021-03-14 18:17:13	[]	[{"url":"https://t.co/Np1UOvuRBJ","expanded_url":"https://youtube.com/c/K24tvCoKe","display_url":"youtube.com/c/K24tvCoKe","indices":[206,229]},{"url":"https://t.co/lrirAIOMcz","expanded_url":"https://www.k24tv.co.ke/","display_url":"k24tv.co.ke","indices":[231,254]}]		[]	[]			DONâ€™T MISS! 9:20 EAT ! Donâ€™t miss Dr Peter Mutuku Mathuki, EABC CEO/MD &amp; Incoming EAC Secretary General on K24 TVâ€¦ https://t.co/LYbtntS84I	6048.0	True	full
881804	881804	604e532f3677ec00386a4c7f	2021-03-14 18:17:13	[]	[]	Sun Mar 14 17:01:09 +0000 2021	[{"text":"HlaingTharYar","indices":[132,146]},{"text":"ShwePyiThar","indices":[153,165]},{"text":"WhatsHappeningInMyanmar","indices":[222,246]},{"text":"Mar14Coup","indices":[247,257]}]	[{"url":"https://t.co/D1LanX1ArG","expanded_url":"https://youtu.be/g1Go2jggglo","display_url":"youtu.be/g1Go2jggglo","indices":[260,283]}]	The junta has killed at least 100 since the start of the coup. The junta has killed at least 30 today and imposed martial law, in #HlaingTharYar &amp; #ShwePyiThar, as China calls on the junta to protect its properties. #WhatsHappeningInMyanmar #Mar14Coup https://t.co/D1LanX1ArG	5896324.0	RT @YourAnonCentral: The junta has killed at least 100 since the start of the coup. The junta has killed at least 30 today and imposed maâ€¦	19.0	True	full
881805	881805	604e532f3677ec00386a4c8d	2021-03-14 18:17:13	[]	[]	Sun Mar 14 17:14:01 +0000 2021	[]	[{"url":"https://t.co/TRwZRCnD3D","expanded_url":"https://lustyage.com/products/automatic-piston-rotating-sucking-male-masturbator-cup?_pos=15&_sid=6e8332567&_ss=r&ref=C","display_url":"lustyage.com/products/automâ€¦","indices":[155,178]}]	Let your penis move forward and backward, sucking and twisting, moving your heart and feel like real fuckðŸ˜‹ with this male Masturbator cupâ¬‡ï¸� ð���ð��®ð��² ð��Ÿð��«ð��¨ð��¦ ð��¡ð��žð��«ð��žðŸ‘‰https://t.co/TRwZRCnD3D https://t.co/dR3Mq7o3l8	1497.0	RT @lustyage5: Let your penis move forward and backward, sucking and twisting, moving your heart and feel like real fuckðŸ˜‹ with this male Maâ€¦	22836.0	True	full
881806	881806	604e532f3677ec00386a4c99	2021-03-14 18:17:13	[]	[]	Sun Mar 14 18:16:35 +0000 2021	[{"text":"BulletproofForBTS","indices":[93,111]}]	[{"url":"https://t.co/h5Nyjk098f","expanded_url":"https://open.spotify.com/playlist/6mLoosDOyKguhMnlYoVPkc?si=z5qAMlWuSXqAv3wE2MugFA","display_url":"open.spotify.com/playlist/6mLooâ€¦","indices":[168,191]}]	&lt; GR4MMY STREAM PARTY &gt; VAI ME FALTAR META E SÃ“ COMEÃ‡OU HÃ� 15 MINUTOS ðŸ˜‚ â€¢ RT e use: #BulletproofForBTS + WE ARE IN THE STARS TONIGHT + @BTS_twt â€¢ FAÃ‡A STREAM: https://t.co/h5Nyjk098f â€¢ Meta terminando em: 15:25 https://t.co/Sj1UOJxMJi	92338.0	RT @WFVOTING: &lt; GR4MMY STREAM PARTY &gt; VAI ME FALTAR META E SÃ“ COMEÃ‡OU HÃ� 15 MINUTOS ðŸ˜‚ â€¢ RT e use: #BulletproofForBTS + WE ARE IN THE STAâ€¦	170.0	True	full
881807	881807	604e532f3677ec00386a4ca9	2021-03-14 18:17:14	[]	[]	Sun Mar 14 17:56:21 +0000 2021	[]	[{"url":"https://t.co/7grRuqvNpS","expanded_url":"https://twitter.com/americanxmom/status/1371114812877512706","display_url":"twitter.com/americanxmom/sâ€¦","indices":[278,301]}]	â€œâ€˜Many of my colleagues who were male, childless, or who even had older children could not understand,â€™ she told me. â€˜I have voiced these concerns to colleagues and have been advised to stop mentioning my children as an excuse impacting my work.â€™â€� We must do better by mothers https://t.co/7grRuqvNpS	58036.0	RT @C_Stroop: â€œâ€˜Many of my colleagues who were male, childless, or who even had older children could not understand,â€™ she told me. â€˜I haveâ€¦	472.0	True	full
881808	881808	604e532f3677ec00386a4cb9	2021-03-14 18:17:14	[]	[]	Sun Mar 14 09:45:08 +0000 2021	[]	[{"url":"https://t.co/BxZrbt1rLF","expanded_url":"https://www.reuters.com/article/us-britain-airlines-idUKKBN2B6005?taid=604ddb24b7d77200018e4cd9&utm_campaign=trueanthem&utm_medium=trueanthem&utm_source=twitter","display_url":"reuters.com/article/us-briâ€¦","indices":[255,278]}]	British Airways's new boss said vaccinated people should be allowed to travel without restriction and non-vaccinated people with a negative COVID-19 test, as he set out his ideas for a travel restart a month before the UK government finalises its plans.â€‹ https://t.co/BxZrbt1rLF	253128.0	RT @Reuters_Health: British Airways's new boss said vaccinated people should be allowed to travel without restriction and non-vaccinated peâ€¦	123.0	True	full
881809	881809	604e532f3677ec00386a4cdb	2021-03-14 18:17:14	[]	[]	Sun Mar 14 17:01:09 +0000 2021	[{"text":"HlaingTharYar","indices":[132,146]},{"text":"ShwePyiThar","indices":[153,165]},{"text":"WhatsHappeningInMyanmar","indices":[222,246]},{"text":"Mar14Coup","indices":[247,257]}]	[{"url":"https://t.co/D1LanX1ArG","expanded_url":"https://youtu.be/g1Go2jggglo","display_url":"youtu.be/g1Go2jggglo","indices":[260,283]}]	The junta has killed at least 100 since the start of the coup. The junta has killed at least 30 today and imposed martial law, in #HlaingTharYar &amp; #ShwePyiThar, as China calls on the junta to protect its properties. #WhatsHappeningInMyanmar #Mar14Coup https://t.co/D1LanX1ArG	5896324.0	RT @YourAnonCentral: The junta has killed at least 100 since the start of the coup. The junta has killed at least 30 today and imposed maâ€¦	80.0	True	full
881810	881810	604e532f3677ec00386a4cdd	2021-03-14 18:17:14	[{"text":"MushucRuna","indices":[25,36]},{"text":"MantaFC","indices":[45,53]},{"text":"Fecha4","indices":[61,68]}]	[{"url":"https://t.co/ONYHTEasMx","expanded_url":"http://radiohuancavilca.com.ec","display_url":"radiohuancavilca.com.ec","indices":[118,141]}]		[]	[]			Minuto 15' ðŸ�Ÿ Echaleche #MushucRuna ðŸŸ¢ðŸ”´ 0 vs #MantaFC ðŸ”µâšª 0 #Fecha4 @LigaProEC ðŸ‡ªðŸ‡¨âš½ï¸� SÃ�GUELO POR @RadioHuancavilkâ€¦ https://t.co/b5lj5ZtoqE	40889.0	True	full
881811	881811	604e53303677ec00386a4cf1	2021-03-14 18:17:14	[]	[]	Sun Mar 14 06:47:29 +0000 2021	[]	[{"url":"https://t.co/D9HN3RGZf2","expanded_url":"https://www.outono.net/elentir/2021/03/14/el-alegato-de-vox-pidiendo-ayuda-para-las-madres-el-psoe-y-podemos-se-han-negado/","display_url":"outono.net/elentir/2021/0â€¦","indices":[235,258]}]	El alegato de Vox pidiendo ayuda para las madres: el PSOE y Podemos se han negado. El jueves en el Congreso, la izquierda tuvo la ocasiÃ³n de demostrar que le importan algo las madres espaÃ±olas y sus hijos. Se ve que era mucho pedir: https://t.co/D9HN3RGZf2	28360.0	RT @elentirvigo: El alegato de Vox pidiendo ayuda para las madres: el PSOE y Podemos se han negado. El jueves en el Congreso, la izquierdaâ€¦	489.0	True	full
881812	881812	604e53303677ec00386a4cf3	2021-03-14 18:17:14	[]	[]	Sun Mar 14 16:10:59 +0000 2021	[]	[{"url":"https://t.co/d3P72p8Okt","expanded_url":"https://oglobo.globo.com/brasil/3046-jair-renan-atua-para-empresa-ter-acesso-ao-governo-24924388","display_url":"oglobo.globo.com/brasil/3046-jaâ€¦","indices":[214,237]}]	A empresa de mineraÃ§Ã£o dos amigos de Jair Renan Bolsonaro, que deu de presente carro elÃ©trico de R$ 90 mil ao filho do presidente, jÃ¡ conseguiu neste ano ao menos 15 autorizaÃ§Ãµes da UniÃ£o para prospectar minÃ©rio. https://t.co/d3P72p8Okt	206044.0	RT @senadorhumberto: A empresa de mineraÃ§Ã£o dos amigos de Jair Renan Bolsonaro, que deu de presente carro elÃ©trico de R$ 90 mil ao filho doâ€¦	444.0	True	full
881813	881813	604e53303677ec00386a4d0f	2021-03-14 18:17:15	[]	[]	Mon Mar 08 11:30:00 +0000 2021	[{"text":"SiBienEnsemble","indices":[198,213]}]	[{"url":"https://t.co/MoEg1ohDXi","expanded_url":"http://b.fr/Rglmt-Jeu-Bose-Earbuds","display_url":"b.fr/Rglmt-Jeu-Boseâ€¦","indices":[249,272]}]	DÃ©couvrez la sÃ©lection de produits Bose pour vous accompagner dans votre entrainement quotidien et tentez de gagner les Ã©couteurs BOSE sport Earbuds ! ðŸ¤© Pour les gagner : RT &amp; Follow @Boulanger #SiBienEnsemble TAS : le 15/03 RÃ¨glement du jeu : https://t.co/MoEg1ohDXi	139441.0	RT @boulanger: DÃ©couvrez la sÃ©lection de produits Bose pour vous accompagner dans votre entrainement quotidien et tentez de gagner les Ã©couâ€¦	4.0	True	full
881814	881814	604e53303677ec00386a4d1d	2021-03-14 18:17:15	[]	[]	Sat Mar 13 19:05:38 +0000 2021	[{"text":"MyBCC","indices":[13,19]}]	[{"url":"https://t.co/GOXoEAwfKa","expanded_url":"https://www.instagram.com/p/CMXrlh9nT0V/?igshid=1eai8lv8ihbgh","display_url":"instagram.com/p/CMXrlh9nT0V/â€¦","indices":[187,210]}]	Today at the #MyBCC vaccination clinic, the folks waiting for 15 minutes in observation were graced with the musical talents of the one and only Yo-Yo Ma. ðŸ˜� @ Berkshire Community College https://t.co/GOXoEAwfKa	2626.0	RT @BerkshireCC: Today at the #MyBCC vaccination clinic, the folks waiting for 15 minutes in observation were graced with the musical talenâ€¦	294.0	True	full
881815	881815	604e53303677ec00386a4d1f	2021-03-14 18:17:15	[]	[]	Sun Mar 14 18:16:35 +0000 2021	[{"text":"BulletproofForBTS","indices":[93,111]}]	[{"url":"https://t.co/h5Nyjk098f","expanded_url":"https://open.spotify.com/playlist/6mLoosDOyKguhMnlYoVPkc?si=z5qAMlWuSXqAv3wE2MugFA","display_url":"open.spotify.com/playlist/6mLooâ€¦","indices":[168,191]}]	&lt; GR4MMY STREAM PARTY &gt; VAI ME FALTAR META E SÃ“ COMEÃ‡OU HÃ� 15 MINUTOS ðŸ˜‚ â€¢ RT e use: #BulletproofForBTS + WE ARE IN THE STARS TONIGHT + @BTS_twt â€¢ FAÃ‡A STREAM: https://t.co/h5Nyjk098f â€¢ Meta terminando em: 15:25 https://t.co/Sj1UOJxMJi	92338.0	RT @WFVOTING: &lt; GR4MMY STREAM PARTY &gt; VAI ME FALTAR META E SÃ“ COMEÃ‡OU HÃ� 15 MINUTOS ðŸ˜‚ â€¢ RT e use: #BulletproofForBTS + WE ARE IN THE STAâ€¦	246.0	True	full
881816	881816	604e53303677ec00386a4d25	2021-03-14 18:17:15	[]	[]	Fri Mar 12 23:35:41 +0000 2021	[{"text":"BREAKING","indices":[2,11]}]	[{"url":"https://t.co/ojuhTNbTK7","expanded_url":"https://salazar.house.gov/media/press-releases/biden-administration-implements-rep-maria-salazars-covid-relief-bill","display_url":"salazar.house.gov/media/press-reâ€¦","indices":[168,191]}]	ðŸš¨ #BREAKING ðŸš¨ So proud to announce that the Biden Administration has just implemented my bipartisan COVID relief bill as part of @SBAgov policy! â¬‡ï¸� READ MORE HERE â¬‡ï¸� https://t.co/ojuhTNbTK7 https://t.co/v0KUdrVE0d	14914.0	RT @RepMariaSalazar: ðŸš¨ #BREAKING ðŸš¨ So proud to announce that the Biden Administration has just implemented my bipartisan COVID relief billâ€¦	456.0	True	full
881817	881817	604e53313677ec00386a4d3b	2021-03-14 18:17:15	[]	[]	Sun Mar 14 17:42:14 +0000 2021	[]	[{"url":"https://t.co/MHjxF9Lv1V","expanded_url":"https://justthenews.com/politics-policy/coronavirus/year-later-look-back-inaccurate-predictions-helped-drive-covid","display_url":"justthenews.com/politics-policâ€¦","indices":[250,273]}]	2/â€œCOVID hospitalizations in the state peaked roughly a month later, coming in at just under 19,000, or at just 17% of Cuomo's earlier estimate. Total ICU COVID patients peaked shortly thereafter at 5,225, or at just 13% of the governor's forecast.â€� https://t.co/MHjxF9Lv1V	27619.0	RT @aginnt: 2/â€œCOVID hospitalizations in the state peaked roughly a month later, coming in at just under 19,000, or at just 17% of Cuomo'sâ€¦	45.0	True	full
881818	881818	604e53313677ec00386a4d4d	2021-03-14 18:17:15	[]	[]	Sun Mar 14 17:20:02 +0000 2021	[]	[{"url":"https://t.co/vmqPYzoJAg","expanded_url":"https://nyti.ms/3bMeOP6","display_url":"nyti.ms/3bMeOP6","indices":[181,204]}]	Ireland suspended use of the Covid-19 vaccine by Oxford-AstraZeneca on Sunday, citing reports of unusual blood clotting problems among people who recently received shots in Norway. https://t.co/vmqPYzoJAg	49622967.0	RT @nytimes: Ireland suspended use of the Covid-19 vaccine by Oxford-AstraZeneca on Sunday, citing reports of unusual blood clotting probleâ€¦	172.0	True	full
881819	881819	604e53313677ec00386a4d51	2021-03-14 18:17:15	[]	[{"url":"https://t.co/5NfJ3Ab8Ry","expanded_url":"https://www.onlinehomeestimate.com/lp/BADF43E7-0D1C-4997-BD00-AE46CF6CDA57/d40?r=baygc_tw_7923","display_url":"onlinehomeestimate.com/lp/BADF43E7-0Dâ€¦","indices":[139,162]}]		[]	[]			If you're thinking about selling your home, finding out its worth is the place to start! Robert Almeida PREC* 604.â€¦ https://t.co/S9NuTPMyoE	2.0	True	full
881820	881820	604e53313677ec00386a4d53	2021-03-14 18:17:15	[]	[{"url":"https://t.co/36iNJSsLRW","expanded_url":"https://yucatanahora.mx/muere-por-covid-19-el-musico-sax-integrante-de-la-maldita-vecindad/","display_url":"yucatanahora.mx/muere-por-coviâ€¦","indices":[183,206]}]		[]	[]			Eulalio Cervantes Galarza, mejor conocido como â€œSaxâ€�, no pudo sobrevivir a las complicaciones de Covid-19. Era inteâ€¦ https://t.co/lc6miDqngx	38637.0	True	full
881821	881821	604e53313677ec00386a4d61	2021-03-14 18:17:16	[]	[]	Sun Mar 14 16:52:37 +0000 2021	[]	[{"url":"https://t.co/x7fS4AV5qo","expanded_url":"https://oglobo.globo.com/brasil/pressionado-pazuello-alega-problemas-de-saude-pede-para-deixar-ministerio-24924707?utm_source=Twitter&utm_medium=Social&utm_campaign=compartilhar","display_url":"oglobo.globo.com/brasil/pressioâ€¦","indices":[256,279]}]	For the 3rd time since the beginning of the pandemic, Bolsonaro will sack his Health Minister. Whoever gets the job faces the same problem: a president who attacks social distancing measures, recommends bogus medicine and mishandled the vaccine purchase. https://t.co/x7fS4AV5qo	68794.0	RT @OliverStuenkel: For the 3rd time since the beginning of the pandemic, Bolsonaro will sack his Health Minister. Whoever gets the job facâ€¦	924.0	True	full
881822	881822	604e53313677ec00386a4d5f	2021-03-14 18:17:16	[]	[{"url":"https://t.co/AnfYWnOPEM","expanded_url":"https://www.noticel.com/ahora/20210314/daco-autoriza-la-apertura-de-areas-recreativas-en-condominios/","display_url":"noticel.com/ahora/20210314â€¦","indices":[161,184]}]		[]	[]			El @dacoatufavor emitiÃ³ una orden permitiendo la celebraciÃ³n de asambleas presenciales y la apertura de las Ã¡reas râ€¦ https://t.co/yY7xXTtK9h	142835.0	True	full
881823	881823	604e53313677ec00386a4d67	2021-03-14 18:17:16	[]	[]	Sun Mar 14 18:16:35 +0000 2021	[{"text":"BulletproofForBTS","indices":[93,111]}]	[{"url":"https://t.co/h5Nyjk098f","expanded_url":"https://open.spotify.com/playlist/6mLoosDOyKguhMnlYoVPkc?si=z5qAMlWuSXqAv3wE2MugFA","display_url":"open.spotify.com/playlist/6mLooâ€¦","indices":[168,191]}]	&lt; GR4MMY STREAM PARTY &gt; VAI ME FALTAR META E SÃ“ COMEÃ‡OU HÃ� 15 MINUTOS ðŸ˜‚ â€¢ RT e use: #BulletproofForBTS + WE ARE IN THE STARS TONIGHT + @BTS_twt â€¢ FAÃ‡A STREAM: https://t.co/h5Nyjk098f â€¢ Meta terminando em: 15:25 https://t.co/Sj1UOJxMJi	92338.0	RT @WFVOTING: &lt; GR4MMY STREAM PARTY &gt; VAI ME FALTAR META E SÃ“ COMEÃ‡OU HÃ� 15 MINUTOS ðŸ˜‚ â€¢ RT e use: #BulletproofForBTS + WE ARE IN THE STAâ€¦	1987.0	True	full
881824	881824	604e53313677ec00386a4d6d	2021-03-14 18:17:16	[]	[]	Sun Mar 14 18:16:35 +0000 2021	[{"text":"BulletproofForBTS","indices":[93,111]}]	[{"url":"https://t.co/h5Nyjk098f","expanded_url":"https://open.spotify.com/playlist/6mLoosDOyKguhMnlYoVPkc?si=z5qAMlWuSXqAv3wE2MugFA","display_url":"open.spotify.com/playlist/6mLooâ€¦","indices":[168,191]}]	&lt; GR4MMY STREAM PARTY &gt; VAI ME FALTAR META E SÃ“ COMEÃ‡OU HÃ� 15 MINUTOS ðŸ˜‚ â€¢ RT e use: #BulletproofForBTS + WE ARE IN THE STARS TONIGHT + @BTS_twt â€¢ FAÃ‡A STREAM: https://t.co/h5Nyjk098f â€¢ Meta terminando em: 15:25 https://t.co/Sj1UOJxMJi	92338.0	RT @WFVOTING: &lt; GR4MMY STREAM PARTY &gt; VAI ME FALTAR META E SÃ“ COMEÃ‡OU HÃ� 15 MINUTOS ðŸ˜‚ â€¢ RT e use: #BulletproofForBTS + WE ARE IN THE STAâ€¦	3495.0	True	full
881825	881825	604e53313677ec00386a4d71	2021-03-14 18:17:16	[]	[]	Sun Mar 14 18:03:29 +0000 2021	[{"text":"mindset","indices":[17,25]}]	[{"url":"https://t.co/mDfESIpRvQ","expanded_url":"http://www.tallerbpt.com","display_url":"tallerbpt.com","indices":[255,278]}]	CÃ³mo trabajar tu #mindset todos los dÃ­as: 1)Escriba un diario sobre sus decisiones 2)Controle el comportamiento con una lista de verificaciÃ³n 3)Habla contigo mismo de manera positiva 4)Haga un plan para alcanzar las metas.5) Escribe notas Â¿QuÃ© otra cosa? https://t.co/mDfESIpRvQ	13723.0	RT @Fca_Serrano: CÃ³mo trabajar tu #mindset todos los dÃ­as: 1)Escriba un diario sobre sus decisiones 2)Controle el comportamiento con una liâ€¦	54.0	True	full
881826	881826	604e53313677ec00386a4d75	2021-03-14 18:17:16	[]	[]	Sun Mar 14 18:09:41 +0000 2021	[{"text":"ElDato","indices":[0,7]}]	[{"url":"https://t.co/NzQ6AuRM2P","expanded_url":"https://tecreview.tec.mx/2021/03/14/ciencia/perros-que-rastrean-covid-19/","display_url":"tecreview.tec.mx/2021/03/14/cieâ€¦","indices":[132,155]}]	#ElDato El prodigioso olfato de los perros hace posible que detecten el virus, segÃºn estudios en los que se basa su adiestramiento. https://t.co/NzQ6AuRM2P	83479.0	RT @TecReview: #ElDato El prodigioso olfato de los perros hace posible que detecten el virus, segÃºn estudios en los que se basa su adiestraâ€¦	812.0	True	full
881827	881827	604e53313677ec00386a4d8d	2021-03-14 18:17:16	[]	[]	Sun Mar 14 18:10:51 +0000 2021	[]	[{"url":"https://t.co/Py9tgsIDbY","expanded_url":"https://twitter.com/Wera_Hobhouse/status/1371007388128542721","display_url":"twitter.com/Wera_Hobhouse/â€¦","indices":[146,169]}]	"I was fine with the police state when it was targeting commoners and right-wingers, but now they've started on people like me, enough's enough." https://t.co/Py9tgsIDbY	966.0	RT @RussTayles: "I was fine with the police state when it was targeting commoners and right-wingers, but now they've started on people likeâ€¦	814.0	True	full
881828	881828	604e53323677ec00386a4da5	2021-03-14 18:17:16	[]	[]	Tue Feb 16 00:17:49 +0000 2021	[{"text":"antitrust","indices":[165,175]},{"text":"bigtech","indices":[176,184]},{"text":"bloomberg","indices":[185,195]},{"text":"wsj","indices":[196,200]},{"text":"cnbc","indices":[201,206]},{"text":"nytimes","indices":[207,215]},{"text":"DavidCicilline","indices":[217,232]},{"text":"RohitChopra","indices":[245,257]},{"text":"klobuchar","indices":[259,269]}]	[{"url":"https://t.co/JvyIkwc1pz","expanded_url":"https://drivebycuriosity.blogspot.com/2020/08/economics-antitrust-why-is-washington.html","display_url":"drivebycuriosity.blogspot.com/2020/08/economâ€¦","indices":[139,162]}]	Someone tell @SenAmyKlobuchar: Washington`s crusade against Big Tech in the middle of the Covid-19 crisis is irresponsible &amp; moronic https://t.co/JvyIkwc1pz #antitrust #bigtech #bloomberg #wsj #cnbc #nytimes #DavidCicilline @RepRashida #RohitChopra #klobuchar	72.0	RT @DrGem2015: Someone tell @SenAmyKlobuchar: Washington`s crusade against Big Tech in the middle of the Covid-19 crisis is irresponsibleâ€¦	72.0	True	full
881829	881829	604e53323677ec00386a4db7	2021-03-14 18:17:16	[]	[]	Sun Mar 14 16:17:42 +0000 2021	[]	[{"url":"https://t.co/qimd0Gc4SL","expanded_url":"https://wapo.st/30ElOXQ","display_url":"wapo.st/30ElOXQ","indices":[126,149]}]	Exclusive: New York vaccine czar called county officials to gauge their loyalty to Cuomo amid sexual harassment investigation https://t.co/qimd0Gc4SL	17739187.0	RT @washingtonpost: Exclusive: New York vaccine czar called county officials to gauge their loyalty to Cuomo amid sexual harassment investiâ€¦	817.0	True	full
881830	881830	604e53323677ec00386a4dd3	2021-03-14 18:17:17	[]	[]	Sun Mar 14 16:08:21 +0000 2021	[]	[{"url":"https://t.co/SmJKFRr3va","expanded_url":"http://covidtracker.uksouth.cloudapp.azure.com/","display_url":"â€¦vidtracker.uksouth.cloudapp.azure.com","indices":[249,272]}]	Updated UK Covid Tracker Mar 14 Total Deaths: 125,516 Total Cases: 4,258,438 New Cases: 4618 New Deaths: 52 (28 day) 7 day case avg: 5702.57 7 day hosp death avg: 147 7 day PHE 28 cutoff avg: 145 7 day PHE 60 cutoff avg: 261.57 New Doses: 564,263 https://t.co/SmJKFRr3va	9342.0	RT @ganeshran: Updated UK Covid Tracker Mar 14 Total Deaths: 125,516 Total Cases: 4,258,438 New Cases: 4618 New Deaths: 52 (28 day) 7 dayâ€¦	6724.0	True	full
881831	881831	604e53323677ec00386a4de7	2021-03-14 18:17:17	[{"text":"NationalPieDay","indices":[73,88]}]	[{"url":"https://t.co/IWN1RK8uCT","expanded_url":"http://www.facebook.com/483358108408795_3684744254936815","display_url":"facebook.com/48335810840879â€¦","indices":[118,141]}]		[]	[]			Whatâ€™s your favourite type of pie - sweet or savoury? Comment your pick! #NationalPieDay THINK BIG, ITS A GREAT LIâ€¦ https://t.co/lC4XlvRhpp	0.0	True	full
881832	881832	604e53333677ec00386a4ded	2021-03-14 18:17:17	[]	[]	Sun Mar 14 18:16:35 +0000 2021	[{"text":"BulletproofForBTS","indices":[93,111]}]	[{"url":"https://t.co/h5Nyjk098f","expanded_url":"https://open.spotify.com/playlist/6mLoosDOyKguhMnlYoVPkc?si=z5qAMlWuSXqAv3wE2MugFA","display_url":"open.spotify.com/playlist/6mLooâ€¦","indices":[168,191]}]	&lt; GR4MMY STREAM PARTY &gt; VAI ME FALTAR META E SÃ“ COMEÃ‡OU HÃ� 15 MINUTOS ðŸ˜‚ â€¢ RT e use: #BulletproofForBTS + WE ARE IN THE STARS TONIGHT + @BTS_twt â€¢ FAÃ‡A STREAM: https://t.co/h5Nyjk098f â€¢ Meta terminando em: 15:25 https://t.co/Sj1UOJxMJi	92338.0	RT @WFVOTING: &lt; GR4MMY STREAM PARTY &gt; VAI ME FALTAR META E SÃ“ COMEÃ‡OU HÃ� 15 MINUTOS ðŸ˜‚ â€¢ RT e use: #BulletproofForBTS + WE ARE IN THE STAâ€¦	742.0	True	full
881833	881833	604e53333677ec00386a4df7	2021-03-14 18:17:17	[]	[]	Sat Mar 06 08:25:25 +0000 2021	[{"text":"MachineLearning","indices":[91,107]},{"text":"DataScience","indices":[108,120]},{"text":"Python","indices":[121,128]},{"text":"AI","indices":[129,132]},{"text":"100DaysOfCode","indices":[133,147]},{"text":"IoT","indices":[148,152]},{"text":"flutter","indices":[153,161]},{"text":"Serverless","indices":[162,173]},{"text":"CyberSecurity","indices":[174,188]},{"text":"DeepLearning","indices…	[{"url":"https://t.co/Bv6eszYCSA","expanded_url":"https://devops.com/the-promise-of-ai-for-devops-in-2021/","display_url":"devops.com/the-promise-ofâ€¦","indices":[65,88]}]	RT @xaelbot: RT @HarbRimah: The Promise of AI for DevOps in 2021 https://t.co/Bv6eszYCSA #MachineLearning #DataScience #Python #AI #100DaysOfCode #IoT #flutter #Serverless #CyberSecurity #DeepLearning #Entrepreneur #COVID19 #innovation #startup #data #Marketing #tech #Securitâ€¦	14512.0	RT @machine_ml: RT @xaelbot: RT @HarbRimah: The Promise of AI for DevOps in 2021 https://t.co/Bv6eszYCSA #MachineLearning #DataScience #Pâ€¦	183.0	True	full
881834	881834	604e53333677ec00386a4dfb	2021-03-14 18:17:17	[]	[]	Sun Mar 14 18:16:35 +0000 2021	[{"text":"BulletproofForBTS","indices":[93,111]}]	[{"url":"https://t.co/h5Nyjk098f","expanded_url":"https://open.spotify.com/playlist/6mLoosDOyKguhMnlYoVPkc?si=z5qAMlWuSXqAv3wE2MugFA","display_url":"open.spotify.com/playlist/6mLooâ€¦","indices":[168,191]}]	&lt; GR4MMY STREAM PARTY &gt; VAI ME FALTAR META E SÃ“ COMEÃ‡OU HÃ� 15 MINUTOS ðŸ˜‚ â€¢ RT e use: #BulletproofForBTS + WE ARE IN THE STARS TONIGHT + @BTS_twt â€¢ FAÃ‡A STREAM: https://t.co/h5Nyjk098f â€¢ Meta terminando em: 15:25 https://t.co/Sj1UOJxMJi	92338.0	RT @WFVOTING: &lt; GR4MMY STREAM PARTY &gt; VAI ME FALTAR META E SÃ“ COMEÃ‡OU HÃ� 15 MINUTOS ðŸ˜‚ â€¢ RT e use: #BulletproofForBTS + WE ARE IN THE STAâ€¦	121.0	True	full
881835	881835	604e53333677ec00386a4e0d	2021-03-14 18:17:17	[]	[{"url":"https://t.co/08wodughk3","expanded_url":"https://soundcloud.com/halafmradio/6kalpeeu7yqi","display_url":"soundcloud.com/halafmradio/6kâ€¦","indices":[39,62]}]		[]	[]			@Halafmradio @almuharrmi @KhuloodAlwai https://t.co/08wodughk3 Ø£ØªÙ…Ù†Ù‰ Ù…Ù†Ùƒ ÙŠØ§ Ø¯ÙƒØªÙˆØ± Ø¯Ø¹Ù…ÙƒÙ… Ù„Ù†Ø§ Ø¥Ù„Ù‰ Ø£Ù† ÙŠÙˆØµÙ„ ØµÙˆØªÙŠ Ø¥Ù„Ù‰ Ø§Ù„â€¦ https://t.co/QFYOikYQuB	147.0	True	full
881836	881836	604e53333677ec00386a4e0f	2021-03-14 18:17:17	[]	[]	Sun Mar 14 17:20:02 +0000 2021	[]	[{"url":"https://t.co/vmqPYzoJAg","expanded_url":"https://nyti.ms/3bMeOP6","display_url":"nyti.ms/3bMeOP6","indices":[181,204]}]	Ireland suspended use of the Covid-19 vaccine by Oxford-AstraZeneca on Sunday, citing reports of unusual blood clotting problems among people who recently received shots in Norway. https://t.co/vmqPYzoJAg	49622967.0	RT @nytimes: Ireland suspended use of the Covid-19 vaccine by Oxford-AstraZeneca on Sunday, citing reports of unusual blood clotting probleâ€¦	2.0	True	full
881837	881837	604e53333677ec00386a4e15	2021-03-14 18:17:18	[]	[]	Sun Mar 14 18:08:00 +0000 2021	[]	[{"url":"https://t.co/Rb6Ieh8ois","expanded_url":"https://www.washingtonpost.com/business/2021/03/09/nursing-home-covid-deaths-pandemic/","display_url":"washingtonpost.com/business/2021/â€¦","indices":[118,141]}]	Nursing homes have been hit hard by this pandemic and Iâ€™m working with my colleagues to provide much needed support. https://t.co/Rb6Ieh8ois	937823.0	RT @ReverendWarnock: Nursing homes have been hit hard by this pandemic and Iâ€™m working with my colleagues to provide much needed support.â€¦	218.0	True	full
881838	881838	604e53333677ec00386a4e2f	2021-03-14 18:17:18	[]	[]	Sun Mar 14 18:16:35 +0000 2021	[{"text":"BulletproofForBTS","indices":[93,111]}]	[{"url":"https://t.co/h5Nyjk098f","expanded_url":"https://open.spotify.com/playlist/6mLoosDOyKguhMnlYoVPkc?si=z5qAMlWuSXqAv3wE2MugFA","display_url":"open.spotify.com/playlist/6mLooâ€¦","indices":[168,191]}]	&lt; GR4MMY STREAM PARTY &gt; VAI ME FALTAR META E SÃ“ COMEÃ‡OU HÃ� 15 MINUTOS ðŸ˜‚ â€¢ RT e use: #BulletproofForBTS + WE ARE IN THE STARS TONIGHT + @BTS_twt â€¢ FAÃ‡A STREAM: https://t.co/h5Nyjk098f â€¢ Meta terminando em: 15:25 https://t.co/Sj1UOJxMJi	92338.0	RT @WFVOTING: &lt; GR4MMY STREAM PARTY &gt; VAI ME FALTAR META E SÃ“ COMEÃ‡OU HÃ� 15 MINUTOS ðŸ˜‚ â€¢ RT e use: #BulletproofForBTS + WE ARE IN THE STAâ€¦	5188.0	True	full
881839	881839	604e53333677ec00386a4e31	2021-03-14 18:17:18	[]	[]	Sun Mar 14 18:08:59 +0000 2021	[]	[{"url":"https://t.co/f3NyMZ9dVv","expanded_url":"https://www.oantagonista.com/brasil/centrao-e-militares-pediram-cabeca-de-pazuello-para-evitar-cpi/","display_url":"oantagonista.com/brasil/centraoâ€¦","indices":[242,265]}]	ðŸ‡§ðŸ‡· "O Antagonista apurou que o CentrÃ£o pediu a cabeÃ§a do ministro Pazuello em troca de nÃ£o abrir a CPI da Covid. A saÃ­da de Pazuello foi apoiada pela ala militar, irritada com o desgaste que a pandemia provocou Ã imagem das ForÃ§as Armadas." https://t.co/f3NyMZ9dVv	103765.0	RT @eixopolitico: ðŸ‡§ðŸ‡· "O Antagonista apurou que o CentrÃ£o pediu a cabeÃ§a do ministro Pazuello em troca de nÃ£o abrir a CPI da Covid. A saÃ­daâ€¦	363.0	True	full
881840	881840	604e53333677ec00386a4e37	2021-03-14 18:17:18	[]	[{"url":"https://t.co/L6iG2MzMZ7","expanded_url":"https://richieallen.co.uk/ireland-to-suspend-use-of-astrazeneca-jab-over-blood-clot-fears/","display_url":"richieallen.co.uk/ireland-to-susâ€¦","indices":[225,248]}]		[]	[]			Evidence is emerging hourly, that these vaccines, not just the AstraZeneca one, are causing serious injury and deatâ€¦ https://t.co/95JttMZghS	150.0	True	full
881841	881841	604e53333677ec00386a4e39	2021-03-14 18:17:18	[]	[]	Sun Mar 14 16:48:58 +0000 2021	[]	[{"url":"https://t.co/6gbeYp8KiJ","expanded_url":"https://cnn.it/3taxn5g","display_url":"cnn.it/3taxn5g","indices":[166,189]}]	All Duke University undergraduate students have been ordered to stay in their dorms or apartments for a week as the school tries to combat a surge in Covid-19 cases https://t.co/6gbeYp8KiJ https://t.co/hb7IcbK0E4	61115902.0	RT @cnnbrk: All Duke University undergraduate students have been ordered to stay in their dorms or apartments for a week as the school trieâ€¦	42.0	True	full
881842	881842	604e53343677ec00386a4e55	2021-03-14 18:17:18	[]	[]	Sun Mar 14 18:16:35 +0000 2021	[{"text":"BulletproofForBTS","indices":[93,111]}]	[{"url":"https://t.co/h5Nyjk098f","expanded_url":"https://open.spotify.com/playlist/6mLoosDOyKguhMnlYoVPkc?si=z5qAMlWuSXqAv3wE2MugFA","display_url":"open.spotify.com/playlist/6mLooâ€¦","indices":[168,191]}]	&lt; GR4MMY STREAM PARTY &gt; VAI ME FALTAR META E SÃ“ COMEÃ‡OU HÃ� 15 MINUTOS ðŸ˜‚ â€¢ RT e use: #BulletproofForBTS + WE ARE IN THE STARS TONIGHT + @BTS_twt â€¢ FAÃ‡A STREAM: https://t.co/h5Nyjk098f â€¢ Meta terminando em: 15:25 https://t.co/Sj1UOJxMJi	92338.0	RT @WFVOTING: &lt; GR4MMY STREAM PARTY &gt; VAI ME FALTAR META E SÃ“ COMEÃ‡OU HÃ� 15 MINUTOS ðŸ˜‚ â€¢ RT e use: #BulletproofForBTS + WE ARE IN THE STAâ€¦	4829.0	True	full
881843	881843	604e53343677ec00386a4e5b	2021-03-14 18:17:18	[]	[]	Sun Mar 14 10:55:02 +0000 2021	[{"text":"COVID19","indices":[168,176]},{"text":"ICareforU","indices":[248,258]}]	[{"url":"https://t.co/EanKst56Oq","expanded_url":"https://www.theguardian.com/society/2021/mar/13/covid-trauma-will-drive-intensive-care-staff-out-of-nhs-warns-charity","display_url":"theguardian.com/society/2021/mâ€¦","indices":[260,283]}]	â€œWe were just so stretched and I was just totally drained." Our president @stephen_t_webb speaks to @itsjamestapper in today's @ObserverUK about his experience on the #COVID19 frontline &amp; why it's vital we support the wellbeing of ICU staff. #ICareforU https://t.co/EanKst56Oq	29587.0	RT @ICS_updates: â€œWe were just so stretched and I was just totally drained." Our president @stephen_t_webb speaks to @itsjamestapper in toâ€¦	191.0	True	full
881844	881844	604e53343677ec00386a4e61	2021-03-14 18:17:18	[]	[]	Sun Mar 14 12:17:15 +0000 2021	[]	[{"url":"https://t.co/9v6zUYboqr","expanded_url":"https://www.psoe.es/actualidad/noticias-actualidad/lastra-asegura-que-casado-hace-lo-mismo-que-sus-antecesores-tapar-la-corrupcion-con-mas-corrupcion/","display_url":"psoe.es/actualidad/notâ€¦","indices":[243,266]}]	â€œLa derecha que corrompiÃ³ la polÃ­tica y las instituciones con el tamayazo de Aguirre, vuelve a hacerlo con el tamayazo de Casado.â€� â€œSon el mismo PP de siempre.â€� @Adrilastra ha participado en un acto junto a @equipoGabilondo y @JSE_ORG ðŸ‘‡ðŸ�½ https://t.co/9v6zUYboqr	820173.0	RT @PSOE: â€œLa derecha que corrompiÃ³ la polÃ­tica y las instituciones con el tamayazo de Aguirre, vuelve a hacerlo con el tamayazo de Casado.â€¦	259.0	True	full
881845	881845	604e53343677ec00386a4e6f	2021-03-14 18:17:18	[]	[]	Sun Mar 14 16:52:34 +0000 2021	[{"text":"Competition","indices":[5,17]},{"text":"giveaway","indices":[32,41]}]	[{"url":"https://t.co/G3iml6P8Da","expanded_url":"https://gametee.co.uk/collections/3-for-2-acrylic-dice-sets","display_url":"gametee.co.uk/collections/3-â€¦","indices":[185,208]}]	It's #Competition time! We will #giveaway one set of Rubber Duckie COMPLETELY QUACKERS Dice to a lucky entrant! âœ¨RT and Follow for a chance to Win!âœ¨Winner picked 15/3 - More dice here: https://t.co/G3iml6P8Da https://t.co/TWilqlS6hi	13954.0	RT @GameTeeUK: It's #Competition time! We will #giveaway one set of Rubber Duckie COMPLETELY QUACKERS Dice to a lucky entrant! âœ¨RT and Follâ€¦	34.0	True	full
881846	881846	604e53343677ec00386a4e7d	2021-03-14 18:17:18	[]	[]	Sun Mar 14 05:18:09 +0000 2021	[]	[{"url":"https://t.co/71QTPrFLHj","expanded_url":"https://youtu.be/oOHLFmJp3Nc","display_url":"youtu.be/oOHLFmJp3Nc","indices":[252,275]}]	Como Semana no quiso publicar la entrevista realizada al senador @petrogustavo en sus canales, yo eso se las dejo completica, y merece ser compartida, Colombia necesita saber cual es el papel del "periodista" y cual es el del candidato en este caso ðŸ‘‡ https://t.co/71QTPrFLHj	28110.0	RT @gener_usuga: Como Semana no quiso publicar la entrevista realizada al senador @petrogustavo en sus canales, yo eso se las dejo completiâ€¦	736.0	True	full
881847	881847	604e53343677ec00386a4e8b	2021-03-14 18:17:19	[]	[]	Wed Nov 11 16:02:35 +0000 2020	[{"text":"EIGENEnase","indices":[96,107]},{"text":"Sittlichkeit","indices":[111,124]},{"text":"Core_ON_aah","indices":[125,137]}]	[{"url":"https://t.co/hQ9J2TzU2W","expanded_url":"https://twitter.com/DrPuerner/status/1326528427617374209","display_url":"twitter.com/DrPuerner/statâ€¦","indices":[72,95]}]	@DrPuerner @ekztisok Danke fÃ¼r die wichtige Erinnerung und Perspektive! https://t.co/hQ9J2TzU2W #EIGENEnase IN #Sittlichkeit #Core_ON_aah https://t.co/xRwWlf28bx	689.0	RT @rhabarbeer: @DrPuerner @ekztisok Danke fÃ¼r die wichtige Erinnerung und Perspektive! https://t.co/hQ9J2TzU2W #EIGENEnase IN #Sittlichkeiâ€¦	689.0	True	full
881848	881848	604e53343677ec00386a4e8d	2021-03-14 18:17:19	[]	[]	Sun Mar 14 18:16:35 +0000 2021	[{"text":"BulletproofForBTS","indices":[93,111]}]	[{"url":"https://t.co/h5Nyjk098f","expanded_url":"https://open.spotify.com/playlist/6mLoosDOyKguhMnlYoVPkc?si=z5qAMlWuSXqAv3wE2MugFA","display_url":"open.spotify.com/playlist/6mLooâ€¦","indices":[168,191]}]	&lt; GR4MMY STREAM PARTY &gt; VAI ME FALTAR META E SÃ“ COMEÃ‡OU HÃ� 15 MINUTOS ðŸ˜‚ â€¢ RT e use: #BulletproofForBTS + WE ARE IN THE STARS TONIGHT + @BTS_twt â€¢ FAÃ‡A STREAM: https://t.co/h5Nyjk098f â€¢ Meta terminando em: 15:25 https://t.co/Sj1UOJxMJi	92338.0	RT @WFVOTING: &lt; GR4MMY STREAM PARTY &gt; VAI ME FALTAR META E SÃ“ COMEÃ‡OU HÃ� 15 MINUTOS ðŸ˜‚ â€¢ RT e use: #BulletproofForBTS + WE ARE IN THE STAâ€¦	2210.0	True	full
881849	881849	604e53343677ec00386a4e95	2021-03-14 18:17:19	[]	[]	Sun Mar 14 15:19:24 +0000 2021	[]	[{"url":"https://t.co/3dIlm2i5LR","expanded_url":"https://www.dailymail.co.uk/news/article-9357521/Physical-therapist-28-dies-two-days-taking-COVID-19-vaccine.html","display_url":"dailymail.co.uk/news/article-9â€¦","indices":[257,280]}]	Physical therapist, 28, working at a senior living facility in Indiana dies two days after getting the COVID-19 vaccine Haley Link Brinkmeyer, 28, died January 21 after she received an mRNA shot believed to be either the Pfizer/BioNTech or Moderna vaccine https://t.co/3dIlm2i5LR	2381.0	RT @paddymacc1: Physical therapist, 28, working at a senior living facility in Indiana dies two days after getting the COVID-19 vaccine Haâ€¦	122.0	True	full
881850	881850	604e53343677ec00386a4e9d	2021-03-14 18:17:19	[]	[{"url":"https://t.co/n9XyRPDHbA","expanded_url":"https://amzn.to/2NgrUKO","display_url":"amzn.to/2NgrUKO","indices":[245,268]}]		[]	[]			Just saw this on Amazon: 100% Natural Arabica Coffee Scrub with Organic Coffee, Coconut and Shea Butter - Best Acneâ€¦ https://t.co/17gIvd6tfu	481.0	True	full
881851	881851	604e53353677ec00386a4ea9	2021-03-14 18:17:19	[]	[]	Sun Mar 14 18:16:35 +0000 2021	[{"text":"BulletproofForBTS","indices":[93,111]}]	[{"url":"https://t.co/h5Nyjk098f","expanded_url":"https://open.spotify.com/playlist/6mLoosDOyKguhMnlYoVPkc?si=z5qAMlWuSXqAv3wE2MugFA","display_url":"open.spotify.com/playlist/6mLooâ€¦","indices":[168,191]}]	&lt; GR4MMY STREAM PARTY &gt; VAI ME FALTAR META E SÃ“ COMEÃ‡OU HÃ� 15 MINUTOS ðŸ˜‚ â€¢ RT e use: #BulletproofForBTS + WE ARE IN THE STARS TONIGHT + @BTS_twt â€¢ FAÃ‡A STREAM: https://t.co/h5Nyjk098f â€¢ Meta terminando em: 15:25 https://t.co/Sj1UOJxMJi	92338.0	RT @WFVOTING: &lt; GR4MMY STREAM PARTY &gt; VAI ME FALTAR META E SÃ“ COMEÃ‡OU HÃ� 15 MINUTOS ðŸ˜‚ â€¢ RT e use: #BulletproofForBTS + WE ARE IN THE STAâ€¦	633.0	True	full
881852	881852	604e53353677ec00386a4eaf	2021-03-14 18:17:19	[]	[]	Sun Mar 14 16:03:33 +0000 2021	[{"text":"Recuerda","indices":[0,9]}]	[{"url":"https://t.co/LRYGZ9lG8t","expanded_url":"https://www.ine.mx/","display_url":"ine.mx","indices":[172,195]}]	#Recuerda âš ï¸� Los MÃ³dulos de AtenciÃ³n Ciudadana suspenden actividades este lunes 15 de marzo. La atenciÃ³n se reanudarÃ¡, en horarios establecidos, a partir del martes 16 â¬‡ï¸�. https://t.co/LRYGZ9lG8t https://t.co/5KnlbAsV25	5804.0	RT @INE_Chiapas: #Recuerda âš ï¸� Los MÃ³dulos de AtenciÃ³n Ciudadana suspenden actividades este lunes 15 de marzo. La atenciÃ³n se reanudarÃ¡, enâ€¦	639.0	True	full
881853	881853	604e53353677ec00386a4eb3	2021-03-14 18:17:19	[]	[]	Sun Mar 14 18:16:35 +0000 2021	[{"text":"BulletproofForBTS","indices":[93,111]}]	[{"url":"https://t.co/h5Nyjk098f","expanded_url":"https://open.spotify.com/playlist/6mLoosDOyKguhMnlYoVPkc?si=z5qAMlWuSXqAv3wE2MugFA","display_url":"open.spotify.com/playlist/6mLooâ€¦","indices":[168,191]}]	&lt; GR4MMY STREAM PARTY &gt; VAI ME FALTAR META E SÃ“ COMEÃ‡OU HÃ� 15 MINUTOS ðŸ˜‚ â€¢ RT e use: #BulletproofForBTS + WE ARE IN THE STARS TONIGHT + @BTS_twt â€¢ FAÃ‡A STREAM: https://t.co/h5Nyjk098f â€¢ Meta terminando em: 15:25 https://t.co/Sj1UOJxMJi	92338.0	RT @WFVOTING: &lt; GR4MMY STREAM PARTY &gt; VAI ME FALTAR META E SÃ“ COMEÃ‡OU HÃ� 15 MINUTOS ðŸ˜‚ â€¢ RT e use: #BulletproofForBTS + WE ARE IN THE STAâ€¦	1208.0	True	full
881854	881854	604e53353677ec00386a4eb7	2021-03-14 18:17:19	[]	[]	Sun Mar 14 17:31:24 +0000 2021	[{"text":"AmericanRescuePlan","indices":[163,182]}]	[{"url":"https://t.co/epxKtjEobj","expanded_url":"https://twitter.com/repmariasalazar/status/1370518893547114497","display_url":"twitter.com/repmariasalazaâ€¦","indices":[235,258]}]	Dear @RepMariaSalazar: You voted against it. You voted NO on your own legislation. But thanks for highlighting some of the great small business provisions in the #AmericanRescuePlan, which every Republican Member of Congress opposed. https://t.co/epxKtjEobj	1602523.0	RT @tedlieu: Dear @RepMariaSalazar: You voted against it. You voted NO on your own legislation. But thanks for highlighting some of the grâ€¦	851.0	True	full
881855	881855	604e53353677ec00386a4ecd	2021-03-14 18:17:20	[]	[]	Sun Mar 14 18:10:00 +0000 2021	[]	[{"url":"https://t.co/8FdU9qpr0g","expanded_url":"https://www1.folha.uol.com.br/equilibrioesaude/2021/03/bolsonaro-avalia-trocar-comando-da-saude-diante-de-crise-da-covid-e-pressao-do-centrao.shtml","display_url":"www1.folha.uol.com.br/equilibrioesauâ€¦","indices":[255,278]}]	JÃ¡ vai tarde o general Pesadello, auxiliar do genocÃ­dio, que deixa o cargo com 280 mil mortos nas costas depois de cumprir Ã risca a determinaÃ§Ã£o do chefe de matar brasileiros. O desespero bateu e o efeito Lula derruba o primeiro ministro de Bolsonaro. https://t.co/8FdU9qpr0g	206044.0	RT @senadorhumberto: JÃ¡ vai tarde o general Pesadello, auxiliar do genocÃ­dio, que deixa o cargo com 280 mil mortos nas costas depois de cumâ€¦	1211.0	True	full
881856	881856	604e53353677ec00386a4ecf	2021-03-14 18:17:20	[]	[{"url":"https://t.co/ipW6AnX1Gr","expanded_url":"http://maps.google.com/maps?q=36.983163,-120.616798","display_url":"maps.google.com/maps?q=36.9831â€¦","indices":[123,146]}]		[]	[]			Nidoranâ™€ CP: 455 IV: 91.1% (14/13/14) LV: 20 Despawn: 11:40:54am Time Accurate?: True Coords: 36.9831630239,-120.61â€¦ https://t.co/jgp43XVMtz	4.0	True	full
881857	881857	604e53353677ec00386a4ee3	2021-03-14 18:17:20	[]	[{"url":"https://t.co/3BAb4SsIDC","expanded_url":"https://www.springermedizin.de/covid-19/gesundheitspolitik/rki-aendert-testkriterien-fuer-sars-cov-2/18553006","display_url":"springermedizin.de/covid-19/gesunâ€¦","indices":[281,304]}]		[]	[]			@Mannid1 @Hoellenaufsicht Ã¼brigens, im November Ã¤nderte das RKI die Messbedingungen, weil genau das passierte, wasâ€¦ https://t.co/pVRBHVwVp0	159.0	True	full
881858	881858	604e53353677ec00386a4eeb	2021-03-14 18:17:20	[]	[]	Sun Mar 14 11:34:29 +0000 2021	[]	[{"url":"https://t.co/ORVMFJjv7y","expanded_url":"https://www.semana.com/confidenciales/articulo/la-genealogia-de-uribe/202100/","display_url":"semana.com/confidencialesâ€¦","indices":[167,190]}]	No saben quÃ© mÃ¡s hacer... falta que digan que Uribe desciende de MarÃ­a Magdalena y JesÃºs, y por eso tenemos el destino bendito de ser sus vasallos. Por eso son secta. https://t.co/ORVMFJjv7y	20846.0	RT @ricardopuentesm: No saben quÃ© mÃ¡s hacer... falta que digan que Uribe desciende de MarÃ­a Magdalena y JesÃºs, y por eso tenemos el destinoâ€¦	5186.0	True	full
881859	881859	604e53353677ec00386a4ef1	2021-03-14 18:17:20	[]	[]	Sat Mar 13 18:24:03 +0000 2021	[{"text":"haies","indices":[67,73]},{"text":"oiseaux","indices":[93,101]}]	[{"url":"https://t.co/RsXLdaRJf0","expanded_url":"https://buff.ly/3vjYRqU","display_url":"buff.ly/3vjYRqU","indices":[112,135]}]	NATURE : AprÃ¨s le 15 mars, il est conseillÃ© de ne plus tailler les #haies pour permettre aux #oiseaux de nicher https://t.co/RsXLdaRJf0 https://t.co/wpigFz7rkS	5391.0	RT @Vetitude: NATURE : AprÃ¨s le 15 mars, il est conseillÃ© de ne plus tailler les #haies pour permettre aux #oiseaux de nicher https://t.co/â€¦	408.0	True	full
881860	881860	604e53353677ec00386a4ef3	2021-03-14 18:17:20	[]	[]	Sun Mar 14 18:14:58 +0000 2021	[]	[{"url":"https://t.co/7mh01clbu3","expanded_url":"https://www.francetvinfo.fr/sante/maladie/coronavirus/confinement/covid-19-notre-milieu-est-plonge-dans-le-desarroi-depuis-un-an-et-c-est-tres-difficile-de-vivre-sans-perspectives-se-desole-un-directeur-de-plusieurs-theatres-a-paris_4332893.html","display_url":"francetvinfo.fr/sante/maladie/â€¦","indices":[173,196]}]	Covid-19 : "Notre milieu est plongÃ© dans le dÃ©sarroi depuis un an et c'est trÃ¨s difficile de vivre sans perspectives", se dÃ©sole un directeur de plusieurs thÃ©Ã¢tres Ã Paris https://t.co/7mh01clbu3 https://t.co/DC6u7IgUbJ	1825030.0	RT @franceinfo: Covid-19 : "Notre milieu est plongÃ© dans le dÃ©sarroi depuis un an et c'est trÃ¨s difficile de vivre sans perspectives", se dâ€¦	453.0	True	full
881861	881861	604e53353677ec00386a4efb	2021-03-14 18:17:20	[]	[]	Thu Mar 11 02:09:01 +0000 2021	[]	[{"url":"https://t.co/jsT74DzOwX","expanded_url":"https://buff.ly/2N37AMQ","display_url":"buff.ly/2N37AMQ","indices":[223,246]}]	Take caribou for instance, whose decline is driven by habitat loss and degradation. Federal efforts to protect their populations rely on captive breeding -- a simple solution on its face that in fact creates more problems. https://t.co/jsT74DzOwX	42904.0	RT @rabbleca: Take caribou for instance, whose decline is driven by habitat loss and degradation. Federal efforts to protect their populatiâ€¦	363.0	True	full
881862	881862	604e53363677ec00386a4f05	2021-03-14 18:17:20	[]	[]	Sun Mar 14 18:16:35 +0000 2021	[{"text":"BulletproofForBTS","indices":[93,111]}]	[{"url":"https://t.co/h5Nyjk098f","expanded_url":"https://open.spotify.com/playlist/6mLoosDOyKguhMnlYoVPkc?si=z5qAMlWuSXqAv3wE2MugFA","display_url":"open.spotify.com/playlist/6mLooâ€¦","indices":[168,191]}]	&lt; GR4MMY STREAM PARTY &gt; VAI ME FALTAR META E SÃ“ COMEÃ‡OU HÃ� 15 MINUTOS ðŸ˜‚ â€¢ RT e use: #BulletproofForBTS + WE ARE IN THE STARS TONIGHT + @BTS_twt â€¢ FAÃ‡A STREAM: https://t.co/h5Nyjk098f â€¢ Meta terminando em: 15:25 https://t.co/Sj1UOJxMJi	92338.0	RT @WFVOTING: &lt; GR4MMY STREAM PARTY &gt; VAI ME FALTAR META E SÃ“ COMEÃ‡OU HÃ� 15 MINUTOS ðŸ˜‚ â€¢ RT e use: #BulletproofForBTS + WE ARE IN THE STAâ€¦	445.0	True	full
881863	881863	604e53363677ec00386a4f23	2021-03-14 18:17:20	[]	[]	Sun Mar 14 18:10:00 +0000 2021	[{"text":"Siria","indices":[32,38]}]	[{"url":"https://t.co/8QSbDSJjl7","expanded_url":"https://www.elindependiente.com/internacional/2021/03/13/siria-diez-anos-de-pesadilla/","display_url":"elindependiente.com/internacional/â€¦","indices":[222,245]}]	MÃ¡s de la mitad de los niÃ±os en #Siria no ha vivido un solo dÃ­a de paz. Uno de cada seis sirios ha visto morir a uno de sus padres. Un 50% ha perdido familia o amigos en la guerra ðŸ‘‰ Diez aÃ±os de pesadilla, por @alonsay https://t.co/8QSbDSJjl7	96001.0	RT @elindepcom: MÃ¡s de la mitad de los niÃ±os en #Siria no ha vivido un solo dÃ­a de paz. Uno de cada seis sirios ha visto morir a uno de susâ€¦	366.0	True	full
881864	881864	604e53363677ec00386a4f25	2021-03-14 18:17:20	[]	[]	Sun Mar 14 17:01:09 +0000 2021	[{"text":"HlaingTharYar","indices":[132,146]},{"text":"ShwePyiThar","indices":[153,165]},{"text":"WhatsHappeningInMyanmar","indices":[222,246]},{"text":"Mar14Coup","indices":[247,257]}]	[{"url":"https://t.co/D1LanX1ArG","expanded_url":"https://youtu.be/g1Go2jggglo","display_url":"youtu.be/g1Go2jggglo","indices":[260,283]}]	The junta has killed at least 100 since the start of the coup. The junta has killed at least 30 today and imposed martial law, in #HlaingTharYar &amp; #ShwePyiThar, as China calls on the junta to protect its properties. #WhatsHappeningInMyanmar #Mar14Coup https://t.co/D1LanX1ArG	5896325.0	RT @YourAnonCentral: The junta has killed at least 100 since the start of the coup. The junta has killed at least 30 today and imposed maâ€¦	236.0	True	full
881865	881865	604e53363677ec00386a4f2b	2021-03-14 18:17:20	[]	[]	Sun Mar 14 18:16:35 +0000 2021	[{"text":"BulletproofForBTS","indices":[93,111]}]	[{"url":"https://t.co/h5Nyjk098f","expanded_url":"https://open.spotify.com/playlist/6mLoosDOyKguhMnlYoVPkc?si=z5qAMlWuSXqAv3wE2MugFA","display_url":"open.spotify.com/playlist/6mLooâ€¦","indices":[168,191]}]	&lt; GR4MMY STREAM PARTY &gt; VAI ME FALTAR META E SÃ“ COMEÃ‡OU HÃ� 15 MINUTOS ðŸ˜‚ â€¢ RT e use: #BulletproofForBTS + WE ARE IN THE STARS TONIGHT + @BTS_twt â€¢ FAÃ‡A STREAM: https://t.co/h5Nyjk098f â€¢ Meta terminando em: 15:25 https://t.co/Sj1UOJxMJi	92338.0	RT @WFVOTING: &lt; GR4MMY STREAM PARTY &gt; VAI ME FALTAR META E SÃ“ COMEÃ‡OU HÃ� 15 MINUTOS ðŸ˜‚ â€¢ RT e use: #BulletproofForBTS + WE ARE IN THE STAâ€¦	25.0	True	full
881866	881866	604e53363677ec00386a4f3d	2021-03-14 18:17:21	[]	[]	Sat Mar 13 04:39:22 +0000 2021	[]	[{"url":"https://t.co/bFkhyzjUxB","expanded_url":"https://www.ounass.com/country-selector?lang=ar","display_url":"ounass.com/country-selectâ€¦","indices":[118,141]},{"url":"https://t.co/wDmcB2iwEx","expanded_url":"https://vogacloset.com/?___store=ar","display_url":"vogacloset.com/?___store=ar","indices":[188,211]}]	ÙƒÙˆØ¨ÙˆÙ† Ø®ØµÙ… Ù�ÙˆØ±Ù‰ Ù…Ù† Ø§ÙˆÙ†Ø§Ø³ OUNASS âš¡ ÙˆÙ�Ø± Ø­ØªÙŠ 80% Ø¹Ù„Ù‰ Ø¬Ù…ÙŠØ¹ Ø§Ù„Ù…Ù†ØªØ¬Ø§Øª â—€ï¸�+15%Ø¹Ù†Ø¯ Ø¥Ø³ØªØ®Ø¯Ø§Ù…Ùƒ ÙƒÙˆØ¯ Ø§Ù„Ø®ØµÙ… ÙƒÙˆØ¯ Ø§Ù„Ø®ØµÙ… â�¤ï¸�AG437â�¤ï¸� https://t.co/bFkhyzjUxB ÙƒÙˆØ¯ Ø®ØµÙ… Ù�ÙˆØºØ§ÙƒÙ„ÙˆØ³ÙŠØª Ù„Ø´Ù‡Ø± Ù�Ø¨Ø±Ø§ÙŠØ± ÙˆÙ…Ø§Ø±Ø³ 30%ðŸ’›NGKðŸ’› https://t.co/wDmcB2iwEx Ù†ÙˆÙ† Ù…ØµØ± Ø§Ù„Ø³Ø¹ÙˆØ¯ÙŠØ© ØªØ®Ù�ÙŠØ¶ Ø§Ù„Ø¨ÙŠØ¶Ø§Ø¡Ø§Ø³Ø¹Ø§Ø± ØªØ³ÙˆÙ‚…	433.0	RT @Ha11511: ÙƒÙˆØ¨ÙˆÙ† Ø®ØµÙ… Ù�ÙˆØ±Ù‰ Ù…Ù† Ø§ÙˆÙ†Ø§Ø³ OUNASS âš¡ ÙˆÙ�Ø± Ø­ØªÙŠ 80% Ø¹Ù„Ù‰ Ø¬Ù…ÙŠØ¹ Ø§Ù„Ù…Ù†ØªØ¬Ø§Øª â—€ï¸�+15%Ø¹Ù†Ø¯ Ø¥Ø³ØªØ®Ø¯Ø§Ù…Ùƒ ÙƒÙˆØ¯ Ø§Ù„Ø®ØµÙ… ÙƒÙˆØ¯ Ø§Ù„Ø®ØµÙ… â�¤ï¸�AG437â�¤ï¸� https://â€¦	1528.0	True	full
881867	881867	604e53363677ec00386a4f3f	2021-03-14 18:17:21	[]	[]	Sun Mar 14 03:16:38 +0000 2021	[]	[{"url":"https://t.co/aa7W48b3ZK","expanded_url":"http://t.me/KitshouseX","display_url":"t.me/KitshouseX","indices":[103,126]}]	Nike Workout Kit With a complementary short Phone/Whatsapp: 08039562419 Promo: 15% discount Telegram:https://t.co/aa7W48b3ZK Pls send DM / nationwide delivery https://t.co/NoqkEOGsse	21394.0	RT @Kits_Shop: Nike Workout Kit With a complementary short Phone/Whatsapp: 08039562419 Promo: 15% discount Telegram:https://t.co/aa7W48b3â€¦	79511.0	True	full
881868	881868	604e53363677ec00386a4f49	2021-03-14 18:17:21	[]	[]	Sun Mar 14 17:54:33 +0000 2021	[]	[{"url":"https://t.co/HnpMzFHHOe","expanded_url":"https://oglobo.globo.com/brasil/pressionado-pazuello-alega-problemas-de-saude-pede-para-deixar-ministerio-24924707","display_url":"oglobo.globo.com/brasil/pressioâ€¦","indices":[233,256]}]	Os 'problemas de saÃºde': - 277.102 brasileiros mortos por covid-19; - Sistema de SaÃºde em colapso em todo paÃ­s; Pazuello e seu chefe Bolsonaro precisam ser responsabilizados por todos os crimes que cometeram no combate Ã pandemia. https://t.co/HnpMzFHHOe	383976.0	RT @samiabomfim: Os 'problemas de saÃºde': - 277.102 brasileiros mortos por covid-19; - Sistema de SaÃºde em colapso em todo paÃ­s; Pazuelloâ€¦	2.0	True	full
881869	881869	604e53363677ec00386a4f55	2021-03-14 18:17:21	[]	[]	Sat Mar 13 16:42:00 +0000 2021	[{"text":"WAYV","indices":[36,41]}]	[{"url":"https://t.co/Gf0n2sRgEQ","expanded_url":"https://m.mwave.me/en/vote/mcountdown/vote","display_url":"m.mwave.me/en/vote/mcountâ€¦","indices":[181,204]}]	[FAST GIVEAWAY ðŸŒŽ WORLDWIDE] VOTE 4 #WAYV 2 unsealed 'Kick Back" albums *no photocard, postcard â˜† Followers only â˜† RT+LIKE THIS TWEET. â˜† SCREENSHOT OF YOU VOTING FOR WAYV LINK: https://t.co/Gf0n2sRgEQ 1 winner DEADLINE: 03/15 KST âœŒGOOD LUCKðŸ’š	5828.0	RT @JACE_kpop: [FAST GIVEAWAY ðŸŒŽ WORLDWIDE] VOTE 4 #WAYV 2 unsealed 'Kick Back" albums *no photocard, postcard â˜† Followers only â˜† RT+LIKâ€¦	65.0	True	full
881870	881870	604e53383677ec00386a4fc3	2021-03-14 18:17:22	[]	[]	Sun Mar 14 16:36:13 +0000 2021	[]	[{"url":"https://t.co/RorVJIx7Q0","expanded_url":"https://twitter.com/yashar/status/1371137814373363712","display_url":"twitter.com/yashar/status/â€¦","indices":[170,193]}]	"The executive feared the countyâ€™s vaccine supply could suffer if Schwartz was not pleased with the executiveâ€™s response to his questions about support of the governor." https://t.co/RorVJIx7Q0	1721850.0	RT @maggieNYT: "The executive feared the countyâ€™s vaccine supply could suffer if Schwartz was not pleased with the executiveâ€™s response toâ€¦	87.0	True	full
881871	881871	604e53383677ec00386a4fc9	2021-03-14 18:17:23	[]	[]	Sun Mar 14 18:17:17 +0000 2021	[]	[{"url":"https://t.co/08wodughk3","expanded_url":"https://soundcloud.com/halafmradio/6kalpeeu7yqi","display_url":"soundcloud.com/halafmradio/6kâ€¦","indices":[39,62]}]	@Halafmradio @almuharrmi @KhuloodAlwai https://t.co/08wodughk3 Ø£ØªÙ…Ù†Ù‰ Ù…Ù†Ùƒ ÙŠØ§ Ø¯ÙƒØªÙˆØ± Ø¯Ø¹Ù…ÙƒÙ… Ù„Ù†Ø§ Ø¥Ù„Ù‰ Ø£Ù† ÙŠÙˆØµÙ„ ØµÙˆØªÙŠ Ø¥Ù„Ù‰ Ø§Ù„Ù…Ø³Ø¤ÙˆÙ„ÙŠÙ† Ù�ÙŠ ÙˆØ²Ø§Ø±Ø© Ø§Ù„ØµØ­Ø© ÙˆØ£Ø­Ø¯ Ù…Ù†Ù‡Ù… ÙŠÙ„ØªÙ�Øª Ø¥Ù„ÙŠÙ†Ø§ ÙˆÙŠÙ‚ÙˆÙ„ Ù„Ù†Ø§ Ø£ÙŠÙ† ØªØ´Ø®ÙŠØµÙ†Ø§ ÙˆØ¹Ù„Ø§Ø¬Ù†Ø§ Ø§Ù„Ø§ÙƒÙŠØ¯ ÙˆÙ…ØªØ§Ø¨Ø¹ØªÙ†Ø§ Ù…Ù† Ø¨Ø¹Ø¯ Ø±Ù�Ø¶ Ø¨Ø¹Ø¶ Ø§Ù„Ø£Ø·Ø¨Ø§Ø¡ ØªØ­Ø¯ÙŠØ¯ Ù…ÙˆØ¹Ø¯ Ù„Ø¯ÙŠÙ‡Ù… Ù„…	147.0	RT @WwwYoousif: @Halafmradio @almuharrmi @KhuloodAlwai https://t.co/08wodughk3 Ø£ØªÙ…Ù†Ù‰ Ù…Ù†Ùƒ ÙŠØ§ Ø¯ÙƒØªÙˆØ± Ø¯Ø¹Ù…ÙƒÙ… Ù„Ù†Ø§ Ø¥Ù„Ù‰ Ø£Ù† ÙŠÙˆØµÙ„ ØµÙˆØªÙŠ Ø¥Ù„Ù‰ Ø§Ù„Ù…Ø³Ø¤ÙˆÙ„ÙŠÙ†â€¦	147.0	True	full
881872	881872	604e53383677ec00386a4fdb	2021-03-14 18:17:23	[]	[]	Sun Mar 14 17:13:36 +0000 2021	[{"text":"COVID19","indices":[34,42]},{"text":"COVIDMemorial","indices":[188,202]}]	[{"url":"https://t.co/hzPVM68Nir","expanded_url":"http://NYC.gov/COVIDMemorial","display_url":"NYC.gov/COVIDMemorial","indices":[164,187]}]	Tonight we honor those we lost to #COVID19. They were our family, friends, neighbors and fellow New Yorkers. And we will always remember them. Join us virtually at https://t.co/hzPVM68Nir #COVIDMemorial https://t.co/3GAHXOGNVk	1002269.0	RT @NYCMayorsOffice: Tonight we honor those we lost to #COVID19. They were our family, friends, neighbors and fellow New Yorkers. And we wiâ€¦	1373.0	True	full
881873	881873	604e53383677ec00386a4fe3	2021-03-14 18:17:23	[]	[]	Tue Feb 16 00:16:11 +0000 2021	[{"text":"antitrust","indices":[191,201]},{"text":"bigtech","indices":[202,210]},{"text":"bloomberg","indices":[211,221]},{"text":"wsj","indices":[222,226]},{"text":"cnbc","indices":[227,232]},{"text":"nytimes","indices":[233,241]},{"text":"wapo","indices":[242,247]},{"text":"latimes","indices":[248,256]},{"text":"cnn","indices":[257,261]},{"text":"DavidCicilline","indices":[262,277]}]	[{"url":"https://t.co/JvyIkwc1pz","expanded_url":"https://drivebycuriosity.blogspot.com/2020/08/economics-antitrust-why-is-washington.html","display_url":"drivebycuriosity.blogspot.com/2020/08/economâ€¦","indices":[165,188]}]	Someone tell Comrades Rohit Chopra &amp; DavidCicilline: Washington`s crusade against Big Tech in the middle of the Covid-19 crisis is irresponsible &amp; moronic https://t.co/JvyIkwc1pz #antitrust #bigtech #bloomberg #wsj #cnbc #nytimes #wapo #latimes #cnn #DavidCicilline	72.0	RT @DrGem2015: Someone tell Comrades Rohit Chopra &amp; DavidCicilline: Washington`s crusade against Big Tech in the middle of the Covid-19 crâ€¦	72.0	True	full
881874	881874	604e53383677ec00386a4fff	2021-03-14 18:17:23	[]	[]	Sun Mar 14 18:16:35 +0000 2021	[{"text":"BulletproofForBTS","indices":[93,111]}]	[{"url":"https://t.co/h5Nyjk098f","expanded_url":"https://open.spotify.com/playlist/6mLoosDOyKguhMnlYoVPkc?si=z5qAMlWuSXqAv3wE2MugFA","display_url":"open.spotify.com/playlist/6mLooâ€¦","indices":[168,191]}]	&lt; GR4MMY STREAM PARTY &gt; VAI ME FALTAR META E SÃ“ COMEÃ‡OU HÃ� 15 MINUTOS ðŸ˜‚ â€¢ RT e use: #BulletproofForBTS + WE ARE IN THE STARS TONIGHT + @BTS_twt â€¢ FAÃ‡A STREAM: https://t.co/h5Nyjk098f â€¢ Meta terminando em: 15:25 https://t.co/Sj1UOJxMJi	92338.0	RT @WFVOTING: &lt; GR4MMY STREAM PARTY &gt; VAI ME FALTAR META E SÃ“ COMEÃ‡OU HÃ� 15 MINUTOS ðŸ˜‚ â€¢ RT e use: #BulletproofForBTS + WE ARE IN THE STAâ€¦	770.0	True	full
881875	881875	604e53393677ec00386a5015	2021-03-14 18:17:23	[]	[]	Sun Mar 14 18:16:35 +0000 2021	[{"text":"BulletproofForBTS","indices":[93,111]}]	[{"url":"https://t.co/h5Nyjk098f","expanded_url":"https://open.spotify.com/playlist/6mLoosDOyKguhMnlYoVPkc?si=z5qAMlWuSXqAv3wE2MugFA","display_url":"open.spotify.com/playlist/6mLooâ€¦","indices":[168,191]}]	&lt; GR4MMY STREAM PARTY &gt; VAI ME FALTAR META E SÃ“ COMEÃ‡OU HÃ� 15 MINUTOS ðŸ˜‚ â€¢ RT e use: #BulletproofForBTS + WE ARE IN THE STARS TONIGHT + @BTS_twt â€¢ FAÃ‡A STREAM: https://t.co/h5Nyjk098f â€¢ Meta terminando em: 15:25 https://t.co/Sj1UOJxMJi	92338.0	RT @WFVOTING: &lt; GR4MMY STREAM PARTY &gt; VAI ME FALTAR META E SÃ“ COMEÃ‡OU HÃ� 15 MINUTOS ðŸ˜‚ â€¢ RT e use: #BulletproofForBTS + WE ARE IN THE STAâ€¦	3908.0	True	full
881876	881876	604e53393677ec00386a501d	2021-03-14 18:17:23	[]	[]	Sat Mar 13 16:13:13 +0000 2021	[]	[{"url":"https://t.co/6Q68Qq0WoZ","expanded_url":"https://elinvestigador.org/expertos-medicos-contra-vacunas-covid19/","display_url":"elinvestigador.org/expertos-medicâ€¦","indices":[205,228]}]	RecopilaciÃ³n de vÃ­deos sobre las vacunas experimentales Covid-19 y sus graves riesgos. 1. [VÃ­deo] Cerca de 100.000 MÃ©dicos y profesionales sanitarios se unen contra las â€œvacunasâ€� Covid-19 Experimentales: https://t.co/6Q68Qq0WoZ Ver mÃ¡s: ðŸ‘‡	949.0	RT @_Elinvestigador: RecopilaciÃ³n de vÃ­deos sobre las vacunas experimentales Covid-19 y sus graves riesgos. 1. [VÃ­deo] Cerca de 100.000 MÃ©â€¦	2.0	True	full
881877	881877	604e53393677ec00386a502d	2021-03-14 18:17:23	[]	[{"url":"https://t.co/juYJ0agBeD","expanded_url":"https://www.dailymail.co.uk/sport/boxing/article-9359529/Undisputed-middleweight-champion-Marvelous-Marvin-Hagler-passes-away-unexpectedly-aged-66.html","display_url":"dailymail.co.uk/sport/boxing/aâ€¦","indices":[253,276]}]		[]	[]			How many more of these sad stories will it take? Wake up world! "Boxing was in mourning on Saturday night after thâ€¦ https://t.co/ltN0vptgGF	1065.0	True	full
881878	881878	604e53393677ec00386a506b	2021-03-14 18:17:24	[]	[]	Sun Mar 14 18:16:35 +0000 2021	[{"text":"BulletproofForBTS","indices":[93,111]}]	[{"url":"https://t.co/h5Nyjk098f","expanded_url":"https://open.spotify.com/playlist/6mLoosDOyKguhMnlYoVPkc?si=z5qAMlWuSXqAv3wE2MugFA","display_url":"open.spotify.com/playlist/6mLooâ€¦","indices":[168,191]}]	&lt; GR4MMY STREAM PARTY &gt; VAI ME FALTAR META E SÃ“ COMEÃ‡OU HÃ� 15 MINUTOS ðŸ˜‚ â€¢ RT e use: #BulletproofForBTS + WE ARE IN THE STARS TONIGHT + @BTS_twt â€¢ FAÃ‡A STREAM: https://t.co/h5Nyjk098f â€¢ Meta terminando em: 15:25 https://t.co/Sj1UOJxMJi	92338.0	RT @WFVOTING: &lt; GR4MMY STREAM PARTY &gt; VAI ME FALTAR META E SÃ“ COMEÃ‡OU HÃ� 15 MINUTOS ðŸ˜‚ â€¢ RT e use: #BulletproofForBTS + WE ARE IN THE STAâ€¦	132.0	True	full
881879	881879	604e53393677ec00386a506d	2021-03-14 18:17:24	[]	[]	Sun Mar 14 18:16:35 +0000 2021	[{"text":"BulletproofForBTS","indices":[93,111]}]	[{"url":"https://t.co/h5Nyjk098f","expanded_url":"https://open.spotify.com/playlist/6mLoosDOyKguhMnlYoVPkc?si=z5qAMlWuSXqAv3wE2MugFA","display_url":"open.spotify.com/playlist/6mLooâ€¦","indices":[168,191]}]	&lt; GR4MMY STREAM PARTY &gt; VAI ME FALTAR META E SÃ“ COMEÃ‡OU HÃ� 15 MINUTOS ðŸ˜‚ â€¢ RT e use: #BulletproofForBTS + WE ARE IN THE STARS TONIGHT + @BTS_twt â€¢ FAÃ‡A STREAM: https://t.co/h5Nyjk098f â€¢ Meta terminando em: 15:25 https://t.co/Sj1UOJxMJi	92338.0	RT @WFVOTING: &lt; GR4MMY STREAM PARTY &gt; VAI ME FALTAR META E SÃ“ COMEÃ‡OU HÃ� 15 MINUTOS ðŸ˜‚ â€¢ RT e use: #BulletproofForBTS + WE ARE IN THE STAâ€¦	984.0	True	full
881880	881880	604e533a3677ec00386a5091	2021-03-14 18:17:24	[]	[]	Sun Mar 14 17:03:32 +0000 2021	[{"text":"Covid19","indices":[225,233]}]	[{"url":"https://t.co/A3vBIDxLGU","expanded_url":"https://www.jornada.com.mx/notas/2021/03/14/cultura/muere-sax-integrante-de-la-maldita-vecindad-tras-ser-hospitalizado-de-covid-19/","display_url":"jornada.com.mx/notas/2021/03/â€¦","indices":[254,277]}]	El 8 de marzo, Eulalio Cervantes Galarza, mejor conocido como 'Sax', integrante y fundador de @MalditaVecindad fue ingresado al hospital debido a que habÃ­a presentado una baja en el nivel de saturaciÃ³n de oxÃ­geno a causa del #Covid19, informÃ³ su esposa. https://t.co/A3vBIDxLGU	2561361.0	RT @lajornadaonline: El 8 de marzo, Eulalio Cervantes Galarza, mejor conocido como 'Sax', integrante y fundador de @MalditaVecindad fue ingâ€¦	1797.0	True	full
881881	881881	604e533a3677ec00386a50a3	2021-03-14 18:17:25	[]	[]	Sun Mar 14 18:16:35 +0000 2021	[{"text":"BulletproofForBTS","indices":[93,111]}]	[{"url":"https://t.co/h5Nyjk098f","expanded_url":"https://open.spotify.com/playlist/6mLoosDOyKguhMnlYoVPkc?si=z5qAMlWuSXqAv3wE2MugFA","display_url":"open.spotify.com/playlist/6mLooâ€¦","indices":[168,191]}]	&lt; GR4MMY STREAM PARTY &gt; VAI ME FALTAR META E SÃ“ COMEÃ‡OU HÃ� 15 MINUTOS ðŸ˜‚ â€¢ RT e use: #BulletproofForBTS + WE ARE IN THE STARS TONIGHT + @BTS_twt â€¢ FAÃ‡A STREAM: https://t.co/h5Nyjk098f â€¢ Meta terminando em: 15:25 https://t.co/Sj1UOJxMJi	92338.0	RT @WFVOTING: &lt; GR4MMY STREAM PARTY &gt; VAI ME FALTAR META E SÃ“ COMEÃ‡OU HÃ� 15 MINUTOS ðŸ˜‚ â€¢ RT e use: #BulletproofForBTS + WE ARE IN THE STAâ€¦	957.0	True	full
881882	881882	604e533a3677ec00386a50a9	2021-03-14 18:17:25	[]	[]	Sun Mar 14 04:07:25 +0000 2021	[]	[{"url":"https://t.co/qlJWRPgAZX","expanded_url":"https://bit.ly/3qLc6NG?utm_source=TW","display_url":"bit.ly/3qLc6NG?utm_soâ€¦","indices":[133,156]}]	Al menos 44 egresados volvieron de CancÃºn con coronavirusÂ | El Ministerio de Salud de la NaciÃ³n pidiÃ³ evitar los viajes al exterior https://t.co/qlJWRPgAZX a travÃ©s de @Pagina12	216190.0	RT @Villarruel_clau: Al menos 44 egresados volvieron de CancÃºn con coronavirusÂ | El Ministerio de Salud de la NaciÃ³n pidiÃ³ evitar los viajâ€¦	970.0	True	full
881883	881883	604e533a3677ec00386a50b5	2021-03-14 18:17:25	[]	[]	Sun Mar 14 18:16:35 +0000 2021	[{"text":"BulletproofForBTS","indices":[93,111]}]	[{"url":"https://t.co/h5Nyjk098f","expanded_url":"https://open.spotify.com/playlist/6mLoosDOyKguhMnlYoVPkc?si=z5qAMlWuSXqAv3wE2MugFA","display_url":"open.spotify.com/playlist/6mLooâ€¦","indices":[168,191]}]	&lt; GR4MMY STREAM PARTY &gt; VAI ME FALTAR META E SÃ“ COMEÃ‡OU HÃ� 15 MINUTOS ðŸ˜‚ â€¢ RT e use: #BulletproofForBTS + WE ARE IN THE STARS TONIGHT + @BTS_twt â€¢ FAÃ‡A STREAM: https://t.co/h5Nyjk098f â€¢ Meta terminando em: 15:25 https://t.co/Sj1UOJxMJi	92338.0	RT @WFVOTING: &lt; GR4MMY STREAM PARTY &gt; VAI ME FALTAR META E SÃ“ COMEÃ‡OU HÃ� 15 MINUTOS ðŸ˜‚ â€¢ RT e use: #BulletproofForBTS + WE ARE IN THE STAâ€¦	109.0	True	full
881884	881884	604e533b3677ec00386a50bf	2021-03-14 18:17:25	[]	[]	Sun Mar 14 17:31:24 +0000 2021	[{"text":"AmericanRescuePlan","indices":[163,182]}]	[{"url":"https://t.co/epxKtjEobj","expanded_url":"https://twitter.com/repmariasalazar/status/1370518893547114497","display_url":"twitter.com/repmariasalazaâ€¦","indices":[235,258]}]	Dear @RepMariaSalazar: You voted against it. You voted NO on your own legislation. But thanks for highlighting some of the great small business provisions in the #AmericanRescuePlan, which every Republican Member of Congress opposed. https://t.co/epxKtjEobj	1602920.0	RT @tedlieu: Dear @RepMariaSalazar: You voted against it. You voted NO on your own legislation. But thanks for highlighting some of the grâ€¦	555.0	True	full
881885	881885	604e533b3677ec00386a50c1	2021-03-14 18:17:25	[]	[]	Sun Mar 14 15:33:21 +0000 2021	[]	[{"url":"https://t.co/eb1qU4nQlK","expanded_url":"https://ansm.sante.fr/Dossiers/COVID-19-Vaccins/Suivi-hebdomadaire-des-cas-d-effets-indesirables/(offset)/5#paragraph_187957","display_url":"ansm.sante.fr/Dossiers/COVIDâ€¦","indices":[209,232]}]	Tout est faux dans ce tweet Ici vous trouverez le dernier rapport PDF de l'ANSM 2 dÃ©cÃ¨s 3013 cas rapportÃ©s dont 965 graves pour 450000 vaccinations 98% des effets Ã J0 ou J1 Regardez aussi Pfizer et Moderna https://t.co/eb1qU4nQlK https://t.co/nJSuzl4d4g	2196.0	RT @NiusMarco: Tout est faux dans ce tweet Ici vous trouverez le dernier rapport PDF de l'ANSM 2 dÃ©cÃ¨s 3013 cas rapportÃ©s dont 965 gravesâ€¦	471.0	True	full
881886	881886	604e533b3677ec00386a50c5	2021-03-14 18:17:25	[]	[]	Sun Mar 14 18:14:03 +0000 2021	[]	[{"url":"https://t.co/R5bFNCJxBU","expanded_url":"https://econ.st/3rHNNBI","display_url":"econ.st/3rHNNBI","indices":[239,262]}]	â€œBecause it's in very controlled conditionsâ€¦we know how much virus we're giving them.â€� On â€œThe Jabâ€� podcast, Andrew Catchpole of @hVIVO_UK introduces the worldâ€™s first covid-19 human challenge study which infects volunteers with the virus https://t.co/R5bFNCJxBU	25549709.0	RT @TheEconomist: â€œBecause it's in very controlled conditionsâ€¦we know how much virus we're giving them.â€� On â€œThe Jabâ€� podcast, Andrew Catchâ€¦	4.0	True	full
881887	881887	604e533b3677ec00386a50c9	2021-03-14 18:17:25	[]	[]	Sun Mar 14 14:35:39 +0000 2021	[]	[{"url":"https://t.co/FZV1cHqq7m","expanded_url":"https://twitter.com/ZevShalev/status/1308193576371838982","display_url":"twitter.com/ZevShalev/statâ€¦","indices":[244,267]}]	This show is being retweeted a fair amount today, I assume it's because it links ROGER STONE to the PROUD BOYS in Oregan and its former affiliate PATRIOT PRAYER which was part of a violent clash in PORTLAND in Sept that eventually left 2 dead. https://t.co/FZV1cHqq7m	46904.0	RT @ZevShalev: This show is being retweeted a fair amount today, I assume it's because it links ROGER STONE to the PROUD BOYS in Oregan andâ€¦	1721.0	True	full
881888	881888	604e533b3677ec00386a50cd	2021-03-14 18:17:25	[]	[]	Sun Mar 14 18:16:03 +0000 2021	[{"text":"TalCual","indices":[74,82]},{"text":"ClaroyRaspao","indices":[83,96]},{"text":"SumandoMÃ¡sContagios","indices":[97,117]}]	[{"url":"https://t.co/yEx0sMqaW3","expanded_url":"https://bit.ly/3lfqoFm","display_url":"bit.ly/3lfqoFm","indices":[118,141]}]	A un aÃ±o de la llegada del coronavirus, Venezuela estÃ¡ lejos de superarlo #TalCual #ClaroyRaspao #SumandoMÃ¡sContagios https://t.co/yEx0sMqaW3 https://t.co/gDra3EP3qr	1500643.0	RT @DiarioTalCual: A un aÃ±o de la llegada del coronavirus, Venezuela estÃ¡ lejos de superarlo #TalCual #ClaroyRaspao #SumandoMÃ¡sContagios htâ€¦	528.0	True	full
881889	881889	604e533b3677ec00386a50cf	2021-03-14 18:17:25	[]	[]	Sun Mar 14 17:01:09 +0000 2021	[{"text":"HlaingTharYar","indices":[132,146]},{"text":"ShwePyiThar","indices":[153,165]},{"text":"WhatsHappeningInMyanmar","indices":[222,246]},{"text":"Mar14Coup","indices":[247,257]}]	[{"url":"https://t.co/D1LanX1ArG","expanded_url":"https://youtu.be/g1Go2jggglo","display_url":"youtu.be/g1Go2jggglo","indices":[260,283]}]	The junta has killed at least 100 since the start of the coup. The junta has killed at least 30 today and imposed martial law, in #HlaingTharYar &amp; #ShwePyiThar, as China calls on the junta to protect its properties. #WhatsHappeningInMyanmar #Mar14Coup https://t.co/D1LanX1ArG	5896325.0	RT @YourAnonCentral: The junta has killed at least 100 since the start of the coup. The junta has killed at least 30 today and imposed maâ€¦	21.0	True	full
881890	881890	604e533b3677ec00386a50d3	2021-03-14 18:17:25	[]	[]	Sun Mar 14 11:50:19 +0000 2021	[{"text":"coronavirus","indices":[58,70]},{"text":"Iran","indices":[102,107]}]	[{"url":"https://t.co/Nd8TZtioiA","expanded_url":"https://bit.ly/3cpzwDk","display_url":"bit.ly/3cpzwDk","indices":[250,273]}]	.@WHO.@OIC_OCI Over 230,700 people have died of the novel #coronavirus in 518 cities checkered across #Iran.@USABehFarsi.@AlArabiya_Fa.@VOAIran.@dw_persian.@SR_Farsi_Dari.@AlainPersian.@RFI_Fa.@reutersIran.@euronews_pe.@IranIntl.@RadioFarda_.@EKH_Fa https://t.co/Nd8TZtioiA	3884.0	RT @Alicebahe: .@WHO.@OIC_OCI Over 230,700 people have died of the novel #coronavirus in 518 cities checkered across #Iran.@USABehFarsi.@Alâ€¦	272.0	True	full
881891	881891	604e533b3677ec00386a50e9	2021-03-14 18:17:25	[]	[]	Sun Mar 14 08:07:41 +0000 2021	[]	[{"url":"https://t.co/z807zUHYpp","expanded_url":"https://bit.ly/3rMn2MB","display_url":"bit.ly/3rMn2MB","indices":[230,253]}]	Hoy @elcorreo_com publica esta entrevista en la que @Olatz76 me da la oportunidad de valorar este aÃ±o de pandemia, la relaciÃ³n entre gobiernos y el proceso de vacunaciÃ³n, entre otras cuestiones de actualidad. Toda la entrevistaðŸ‘‰ https://t.co/z807zUHYpp https://t.co/nhlwG9Rusi	8742.0	RT @DenisItxaso: Hoy @elcorreo_com publica esta entrevista en la que @Olatz76 me da la oportunidad de valorar este aÃ±o de pandemia, la relaâ€¦	4275.0	True	full
881892	881892	604e533b3677ec00386a50f3	2021-03-14 18:17:26	[]	[]	Sun Mar 14 17:04:24 +0000 2021	[{"text":"CanadaSupportEthiopia","indices":[0,22]},{"text":"TPLF","indices":[23,28]},{"text":"Tigray","indices":[67,74]}]	[{"url":"https://t.co/bhDH8JKOth","expanded_url":"https://twitter.com/SolomonMitiku6/status/1371144071691923456","display_url":"twitter.com/SolomonMitiku6â€¦","indices":[278,301]}]	#CanadaSupportEthiopia #TPLF &amp; its sympathizers in Canada left #Tigray with 40% of their population on food safetynet. @JustinTrudeau @karinagould @ChevrierAntoine @RmdKenny @Alduceppe @SenatorMunson @cafreeland @theJagmeetSingh @erinotoole @MatthewGreenNDP @PeterFonsecaMP https://t.co/bhDH8JKOth	2043.0	RT @ECNAS_CA: #CanadaSupportEthiopia #TPLF &amp; its sympathizers in Canada left #Tigray with 40% of their population on food safetynet. @Justiâ€¦	26.0	True	full
881893	881893	604e533b3677ec00386a5105	2021-03-14 18:17:26	[]	[]	Sun Mar 14 10:10:54 +0000 2021	[]	[{"url":"https://t.co/CrVRO4WRfU","expanded_url":"https://www.nodal.am/2021/03/julian-assange-y-rafael-correa-dos-casos-de-lawfare-por-baltasar-garzon/","display_url":"nodal.am/2021/03/julianâ€¦","indices":[164,187]}]	ðŸŸ¡ðŸ”µðŸ”´ JamÃ¡s podrÃ¡n prevalecer sus mentiras, pero buscan el efecto disuasiÃ³n: hacer pagar caro el retirar sus bases militares o dar asilo a sus vÃ­ctimas. Â¡Venceremos! https://t.co/CrVRO4WRfU	3782873.0	RT @MashiRafael: ðŸŸ¡ðŸ”µðŸ”´ JamÃ¡s podrÃ¡n prevalecer sus mentiras, pero buscan el efecto disuasiÃ³n: hacer pagar caro el retirar sus bases militaresâ€¦	196.0	True	full
881894	881894	604e533b3677ec00386a5111	2021-03-14 18:17:26	[]	[]	Sun Mar 14 17:01:09 +0000 2021	[{"text":"HlaingTharYar","indices":[132,146]},{"text":"ShwePyiThar","indices":[153,165]},{"text":"WhatsHappeningInMyanmar","indices":[222,246]},{"text":"Mar14Coup","indices":[247,257]}]	[{"url":"https://t.co/D1LanX1ArG","expanded_url":"https://youtu.be/g1Go2jggglo","display_url":"youtu.be/g1Go2jggglo","indices":[260,283]}]	The junta has killed at least 100 since the start of the coup. The junta has killed at least 30 today and imposed martial law, in #HlaingTharYar &amp; #ShwePyiThar, as China calls on the junta to protect its properties. #WhatsHappeningInMyanmar #Mar14Coup https://t.co/D1LanX1ArG	5896325.0	RT @YourAnonCentral: The junta has killed at least 100 since the start of the coup. The junta has killed at least 30 today and imposed maâ€¦	104.0	True	full
881895	881895	604e533b3677ec00386a5113	2021-03-14 18:17:26	[]	[]	Sun Mar 14 18:16:35 +0000 2021	[{"text":"BulletproofForBTS","indices":[93,111]}]	[{"url":"https://t.co/h5Nyjk098f","expanded_url":"https://open.spotify.com/playlist/6mLoosDOyKguhMnlYoVPkc?si=z5qAMlWuSXqAv3wE2MugFA","display_url":"open.spotify.com/playlist/6mLooâ€¦","indices":[168,191]}]	&lt; GR4MMY STREAM PARTY &gt; VAI ME FALTAR META E SÃ“ COMEÃ‡OU HÃ� 15 MINUTOS ðŸ˜‚ â€¢ RT e use: #BulletproofForBTS + WE ARE IN THE STARS TONIGHT + @BTS_twt â€¢ FAÃ‡A STREAM: https://t.co/h5Nyjk098f â€¢ Meta terminando em: 15:25 https://t.co/Sj1UOJxMJi	92338.0	RT @WFVOTING: &lt; GR4MMY STREAM PARTY &gt; VAI ME FALTAR META E SÃ“ COMEÃ‡OU HÃ� 15 MINUTOS ðŸ˜‚ â€¢ RT e use: #BulletproofForBTS + WE ARE IN THE STAâ€¦	7243.0	True	full
881896	881896	604e533b3677ec00386a5125	2021-03-14 18:17:26	[]	[]	Sun Mar 14 17:01:09 +0000 2021	[{"text":"HlaingTharYar","indices":[132,146]},{"text":"ShwePyiThar","indices":[153,165]},{"text":"WhatsHappeningInMyanmar","indices":[222,246]},{"text":"Mar14Coup","indices":[247,257]}]	[{"url":"https://t.co/D1LanX1ArG","expanded_url":"https://youtu.be/g1Go2jggglo","display_url":"youtu.be/g1Go2jggglo","indices":[260,283]}]	The junta has killed at least 100 since the start of the coup. The junta has killed at least 30 today and imposed martial law, in #HlaingTharYar &amp; #ShwePyiThar, as China calls on the junta to protect its properties. #WhatsHappeningInMyanmar #Mar14Coup https://t.co/D1LanX1ArG	5896325.0	RT @YourAnonCentral: The junta has killed at least 100 since the start of the coup. The junta has killed at least 30 today and imposed maâ€¦	17.0	True	full
881897	881897	604e533c3677ec00386a512f	2021-03-14 18:17:26	[]	[]	Sun Mar 14 14:03:00 +0000 2021	[]	[{"url":"https://t.co/HQNzgua9RP","expanded_url":"https://abcn.ws/3lgDIZX","display_url":"abcn.ws/3lgDIZX","indices":[210,233]}]	On Saturday, world-renowned cellist @YoYo_Ma transformed a vaccination clinic into a temporary concert hall, in a moment that residents called a symbolic representation of "the light at the end of the tunnel." https://t.co/HQNzgua9RP (VIDEO: Berkshire Community College) https://t.co/Hs53EXpIfm	1715.0	RT @AMitrops: On Saturday, world-renowned cellist @YoYo_Ma transformed a vaccination clinic into a temporary concert hall, in a moment thatâ€¦	1801.0	True	full
881898	881898	604e533c3677ec00386a513b	2021-03-14 18:17:26	[]	[]	Sun Mar 14 18:06:36 +0000 2021	[]	[{"url":"https://t.co/Z4wAg5DrIU","expanded_url":"https://www.instagram.com/p/CMZuwS9F53J/?igshid=ji83l5c7jnrb","display_url":"instagram.com/p/CMZuwS9F53J/â€¦","indices":[201,224]}]	Hotboxin w/ Dana White On @hotboxinpodcast w/ @miketyson, @DanaWhite is the Mastermind behind the @UFC. He says his company has been doing well during the pandemic because they follow all protocols. https://t.co/Z4wAg5DrIU	22.0	RT @PodcastCrowd: Hotboxin w/ Dana White On @hotboxinpodcast w/ @miketyson, @DanaWhite is the Mastermind behind the @UFC. He says his compâ€¦	3.0	True	full
881899	881899	604e533c3677ec00386a513f	2021-03-14 18:17:26	[]	[]	Sun Mar 14 16:14:34 +0000 2021	[]	[{"url":"https://t.co/GgKXnw1PRN","expanded_url":"https://docs.google.com/document/d/1kXSNIDOxSVBI-u5GRVqPFQqbKPSx63MWKuI3MZmcJos/edit?usp=drivesdk","display_url":"docs.google.com/document/d/1kXâ€¦","indices":[130,153]}]	The brilliant Dr Malcolm Kendrick on vaccine certification. MPs need to think through the full implications of this tomorrow. https://t.co/GgKXnw1PRN	46862.0	RT @ClareCraigPath: The brilliant Dr Malcolm Kendrick on vaccine certification. MPs need to think through the full implications of this tâ€¦	0.0	True	full
881900	881900	604e533c3677ec00386a5143	2021-03-14 18:17:26	[]	[]	Sun Mar 14 18:16:35 +0000 2021	[{"text":"BulletproofForBTS","indices":[93,111]}]	[{"url":"https://t.co/h5Nyjk098f","expanded_url":"https://open.spotify.com/playlist/6mLoosDOyKguhMnlYoVPkc?si=z5qAMlWuSXqAv3wE2MugFA","display_url":"open.spotify.com/playlist/6mLooâ€¦","indices":[168,191]}]	&lt; GR4MMY STREAM PARTY &gt; VAI ME FALTAR META E SÃ“ COMEÃ‡OU HÃ� 15 MINUTOS ðŸ˜‚ â€¢ RT e use: #BulletproofForBTS + WE ARE IN THE STARS TONIGHT + @BTS_twt â€¢ FAÃ‡A STREAM: https://t.co/h5Nyjk098f â€¢ Meta terminando em: 15:25 https://t.co/Sj1UOJxMJi	92338.0	RT @WFVOTING: &lt; GR4MMY STREAM PARTY &gt; VAI ME FALTAR META E SÃ“ COMEÃ‡OU HÃ� 15 MINUTOS ðŸ˜‚ â€¢ RT e use: #BulletproofForBTS + WE ARE IN THE STAâ€¦	249.0	True	full
881901	881901	604e533c3677ec00386a514d	2021-03-14 18:17:26	[]	[]	Sun Mar 14 09:00:02 +0000 2021	[{"text":"HistoricalFiction","indices":[125,143]},{"text":"KindleUnlimited","indices":[144,160]},{"text":"NewRelease","indices":[161,172]}]	[{"url":"https://t.co/yJfx9DKRHp","expanded_url":"https://amzn.to/2yaLmO1","display_url":"amzn.to/2yaLmO1","indices":[177,200]},{"url":"https://t.co/7GtTLvcOzl","expanded_url":"https://amzn.to/2N6AzwV","display_url":"amzn.to/2N6AzwV","indices":[203,226]},{"url":"https://t.co/iPnZFeKpew","expanded_url":"https://amzn.to/355ZWnM","display_url":"amzn.to/355ZWnM","indices":[230,253]},{"url":"https://t…	"With its shorter blade and longer handle, it'll be easier to wield," said Guillaume, presenting his New Year's gift to me. #HistoricalFiction #KindleUnlimited #NewRelease ðŸ‡¬ðŸ‡§https://t.co/yJfx9DKRHp ðŸ‡ºðŸ‡¸https://t.co/7GtTLvcOzl ðŸ‡¦ðŸ‡ºhttps://t.co/iPnZFeKpew ðŸ‡¨ðŸ‡¦https://t.co/QDSdjEGfVY https://t.co/Gecv5s36GJ	3955.0	RT @VivienneBreret1: "With its shorter blade and longer handle, it'll be easier to wield," said Guillaume, presenting his New Year's gift tâ€¦	57972.0	True	full
881902	881902	604e533c3677ec00386a514f	2021-03-14 18:17:26	[]	[]	Fri Mar 12 19:23:58 +0000 2021	[{"text":"Estudioi","indices":[234,243]},{"text":"GloboNews","indices":[244,254]}]	[{"url":"https://t.co/EDLyzHBA9D","expanded_url":"http://glo.bo/3lbWZM7","display_url":"glo.bo/3lbWZM7","indices":[210,233]}]	O diretor-geral da OMS, Tedros Adhanom, afirmou que esperava um melhor desempenho do Brasil diante da pandemia, pois o paÃ­s â€œtem sistemas de vigilÃ¢ncia fortes que podem identificar casos cedo e lidar com elesâ€� https://t.co/EDLyzHBA9D #Estudioi #GloboNews	4608989.0	RT @GloboNews: O diretor-geral da OMS, Tedros Adhanom, afirmou que esperava um melhor desempenho do Brasil diante da pandemia, pois o paÃ­sâ€¦	12.0	True	full
881903	881903	604e533c3677ec00386a5165	2021-03-14 18:17:27	[]	[]	Fri Mar 12 16:25:00 +0000 2021	[]	[{"url":"https://t.co/5REukn7Rwc","expanded_url":"https://www.wionews.com/india-news/first-indian-woman-president-of-oxford-student-union-resigns-over-offensive-posts-370039","display_url":"wionews.com/india-news/firâ€¦","indices":[230,253]}]	Indian-origin Rashmi Samant was the first Indian woman to be elected as the President of the Oxford University Students Union. However, her achievement was short-lived as she was forced to resign within a few days. @Rashmidvs https://t.co/5REukn7Rwc	313517.0	RT @WIONews: Indian-origin Rashmi Samant was the first Indian woman to be elected as the President of the Oxford University Students Union.â€¦	4.0	True	full
881904	881904	604e533c3677ec00386a5171	2021-03-14 18:17:27	[]	[]	Sun Mar 14 17:01:09 +0000 2021	[{"text":"HlaingTharYar","indices":[132,146]},{"text":"ShwePyiThar","indices":[153,165]},{"text":"WhatsHappeningInMyanmar","indices":[222,246]},{"text":"Mar14Coup","indices":[247,257]}]	[{"url":"https://t.co/D1LanX1ArG","expanded_url":"https://youtu.be/g1Go2jggglo","display_url":"youtu.be/g1Go2jggglo","indices":[260,283]}]	The junta has killed at least 100 since the start of the coup. The junta has killed at least 30 today and imposed martial law, in #HlaingTharYar &amp; #ShwePyiThar, as China calls on the junta to protect its properties. #WhatsHappeningInMyanmar #Mar14Coup https://t.co/D1LanX1ArG	5896325.0	RT @YourAnonCentral: The junta has killed at least 100 since the start of the coup. The junta has killed at least 30 today and imposed maâ€¦	20.0	True	full
881905	881905	604e533c3677ec00386a5177	2021-03-14 18:17:27	[]	[]	Sun Mar 14 16:05:20 +0000 2021	[{"text":"CovidVaccine","indices":[206,219]}]	[{"url":"https://t.co/Yb2YmztBWS","expanded_url":"https://indianexpress.com/article/world/sri-lanka-to-ban-burqa-shut-many-islamic-schools-7226790/","display_url":"indianexpress.com/article/world/â€¦","indices":[264,287]}]	Sri Lanka to ban burqa, shut madrasas Despite bloody Partition &amp; ethnic cleansing in Kashmir, India paying salaries to Imams &amp; funding madrasas. @PMOIndia no point in India being global leader in #CovidVaccine while funding more deadly virus to spread https://t.co/Yb2YmztBWS	2036762.0	RT @madhukishwar: Sri Lanka to ban burqa, shut madrasas Despite bloody Partition &amp; ethnic cleansing in Kashmir, India paying salaries to Imâ€¦	449.0	True	full
881906	881906	604e533d3677ec00386a5187	2021-03-14 18:17:27	[]	[]	Mon Mar 01 16:02:00 +0000 2021	[{"text":"RT","indices":[140,143]},{"text":"Follow","indices":[146,153]}]	[{"url":"https://t.co/LpMx3xiUT0","expanded_url":"http://rekt.fr","display_url":"rekt.fr","indices":[82,105]},{"url":"https://t.co/LpMx3xiUT0","expanded_url":"http://rekt.fr","display_url":"rekt.fr","indices":[239,262]}]	Besoin d'une chaise ou d'un bureau ? Choisis ce que tu veux gagner sur le site de https://t.co/LpMx3xiUT0 ! ðŸ‘� Pour participer au concours, #RT + #Follow @REKTFrance &amp; @GamersOrigin et commente avec le lien du produit de ton choix sur https://t.co/LpMx3xiUT0 ! TAS le 15/03 ! ðŸ�€ https://t.co/GLBAVojqoY	65641.0	RT @GamersOrigin: Besoin d'une chaise ou d'un bureau ? Choisis ce que tu veux gagner sur le site de https://t.co/LpMx3xiUT0 ! ðŸ‘� Pour partiâ€¦	325.0	True	full
881907	881907	604e533d3677ec00386a519f	2021-03-14 18:17:27	[]	[]	Sun Mar 14 18:16:35 +0000 2021	[{"text":"BulletproofForBTS","indices":[93,111]}]	[{"url":"https://t.co/h5Nyjk098f","expanded_url":"https://open.spotify.com/playlist/6mLoosDOyKguhMnlYoVPkc?si=z5qAMlWuSXqAv3wE2MugFA","display_url":"open.spotify.com/playlist/6mLooâ€¦","indices":[168,191]}]	&lt; GR4MMY STREAM PARTY &gt; VAI ME FALTAR META E SÃ“ COMEÃ‡OU HÃ� 15 MINUTOS ðŸ˜‚ â€¢ RT e use: #BulletproofForBTS + WE ARE IN THE STARS TONIGHT + @BTS_twt â€¢ FAÃ‡A STREAM: https://t.co/h5Nyjk098f â€¢ Meta terminando em: 15:25 https://t.co/Sj1UOJxMJi	92338.0	RT @WFVOTING: &lt; GR4MMY STREAM PARTY &gt; VAI ME FALTAR META E SÃ“ COMEÃ‡OU HÃ� 15 MINUTOS ðŸ˜‚ â€¢ RT e use: #BulletproofForBTS + WE ARE IN THE STAâ€¦	384.0	True	full
881908	881908	604e533d3677ec00386a51a5	2021-03-14 18:17:27	[]	[]	Sun Mar 14 16:40:01 +0000 2021	[]	[{"url":"https://t.co/HHcT4zDqWO","expanded_url":"https://twitter.com/PeterStefanovi2/status/1371077265975566338","display_url":"twitter.com/PeterStefanoviâ€¦","indices":[181,204]}]	OK People. This is deeply deeply worrying. Write to your MP...tell them in no uncertain terms that a Country that apparently values its freedoms must NOT lose its right to protest. https://t.co/HHcT4zDqWO	440906.0	RT @DeborahMeaden: OK People. This is deeply deeply worrying. Write to your MP...tell them in no uncertain terms that a Country that appareâ€¦	6273.0	True	full
881909	881909	604e533d3677ec00386a51ab	2021-03-14 18:17:27	[]	[{"url":"https://t.co/OBnA7AKzjP","expanded_url":"https://alponiente.com/mas-estrategias-de-seguridad-y-menos-restricciones/","display_url":"alponiente.com/mas-estrategiaâ€¦","indices":[162,185]}]		[]	[]			"Debemos ver un poco mÃ¡s allÃ¡, aceptar que la medida no restableciÃ³ el orden pÃºblico, sino que afectÃ³ los derechosâ€¦ https://t.co/fxoJSmfvFR	11777.0	True	full
881910	881910	604e533d3677ec00386a51ad	2021-03-14 18:17:27	[]	[]	Sun Mar 14 18:04:01 +0000 2021	[]	[{"url":"https://t.co/1ErbOL6dBD","expanded_url":"https://abcn.ws/2OOR4AE","display_url":"abcn.ws/2OOR4AE","indices":[164,187]}]	The CDC recommends that pregnant women be prioritized for vaccinations and encourages them to speak to their doctors about the risks and benefits of a vaccination. https://t.co/1ErbOL6dBD	16576866.0	RT @ABC: The CDC recommends that pregnant women be prioritized for vaccinations and encourages them to speak to their doctors about the risâ€¦	276.0	True	full
881911	881911	604e533d3677ec00386a51c1	2021-03-14 18:17:28	[]	[]	Sun Mar 14 18:16:35 +0000 2021	[{"text":"BulletproofForBTS","indices":[93,111]}]	[{"url":"https://t.co/h5Nyjk098f","expanded_url":"https://open.spotify.com/playlist/6mLoosDOyKguhMnlYoVPkc?si=z5qAMlWuSXqAv3wE2MugFA","display_url":"open.spotify.com/playlist/6mLooâ€¦","indices":[168,191]}]	&lt; GR4MMY STREAM PARTY &gt; VAI ME FALTAR META E SÃ“ COMEÃ‡OU HÃ� 15 MINUTOS ðŸ˜‚ â€¢ RT e use: #BulletproofForBTS + WE ARE IN THE STARS TONIGHT + @BTS_twt â€¢ FAÃ‡A STREAM: https://t.co/h5Nyjk098f â€¢ Meta terminando em: 15:25 https://t.co/Sj1UOJxMJi	92338.0	RT @WFVOTING: &lt; GR4MMY STREAM PARTY &gt; VAI ME FALTAR META E SÃ“ COMEÃ‡OU HÃ� 15 MINUTOS ðŸ˜‚ â€¢ RT e use: #BulletproofForBTS + WE ARE IN THE STAâ€¦	2911.0	True	full
881912	881912	604e533e3677ec00386a51df	2021-03-14 18:17:28	[]	[]	Sun Mar 14 17:01:09 +0000 2021	[{"text":"HlaingTharYar","indices":[132,146]},{"text":"ShwePyiThar","indices":[153,165]},{"text":"WhatsHappeningInMyanmar","indices":[222,246]},{"text":"Mar14Coup","indices":[247,257]}]	[{"url":"https://t.co/D1LanX1ArG","expanded_url":"https://youtu.be/g1Go2jggglo","display_url":"youtu.be/g1Go2jggglo","indices":[260,283]}]	The junta has killed at least 100 since the start of the coup. The junta has killed at least 30 today and imposed martial law, in #HlaingTharYar &amp; #ShwePyiThar, as China calls on the junta to protect its properties. #WhatsHappeningInMyanmar #Mar14Coup https://t.co/D1LanX1ArG	5896325.0	RT @YourAnonCentral: The junta has killed at least 100 since the start of the coup. The junta has killed at least 30 today and imposed maâ€¦	54.0	True	full
881913	881913	604e533e3677ec00386a51e5	2021-03-14 18:17:28	[]	[]	Sun Mar 14 17:01:09 +0000 2021	[{"text":"HlaingTharYar","indices":[132,146]},{"text":"ShwePyiThar","indices":[153,165]},{"text":"WhatsHappeningInMyanmar","indices":[222,246]},{"text":"Mar14Coup","indices":[247,257]}]	[{"url":"https://t.co/D1LanX1ArG","expanded_url":"https://youtu.be/g1Go2jggglo","display_url":"youtu.be/g1Go2jggglo","indices":[260,283]}]	The junta has killed at least 100 since the start of the coup. The junta has killed at least 30 today and imposed martial law, in #HlaingTharYar &amp; #ShwePyiThar, as China calls on the junta to protect its properties. #WhatsHappeningInMyanmar #Mar14Coup https://t.co/D1LanX1ArG	5896325.0	RT @YourAnonCentral: The junta has killed at least 100 since the start of the coup. The junta has killed at least 30 today and imposed maâ€¦	64.0	True	full
881914	881914	604e533e3677ec00386a51e7	2021-03-14 18:17:28	[]	[{"url":"https://t.co/SdTUmwO8uD","expanded_url":"https://www.worldathletics.org/records/all-time-toplists/middle-long/3000-metres/indoor/women/u18?regionType=world&page=1&bestResultsOnly=true&oversizedTrack=regular&firstDay=1899-12-31&lastDay=2021-03-14","display_url":"worldathletics.org/records/all-tiâ€¦","indices":[208,231]}]		[]	[]			@Trackinsun @atletismoRFEA @WorldAthletics En pista cubierta, lÃ³gicamente. Hay varias por delante, pero solo una châ€¦ https://t.co/m2lmOIlgLU	1360.0	True	full
881915	881915	604e533e3677ec00386a51f5	2021-03-14 18:17:28	[]	[]	Sun Mar 14 18:16:35 +0000 2021	[{"text":"BulletproofForBTS","indices":[93,111]}]	[{"url":"https://t.co/h5Nyjk098f","expanded_url":"https://open.spotify.com/playlist/6mLoosDOyKguhMnlYoVPkc?si=z5qAMlWuSXqAv3wE2MugFA","display_url":"open.spotify.com/playlist/6mLooâ€¦","indices":[168,191]}]	&lt; GR4MMY STREAM PARTY &gt; VAI ME FALTAR META E SÃ“ COMEÃ‡OU HÃ� 15 MINUTOS ðŸ˜‚ â€¢ RT e use: #BulletproofForBTS + WE ARE IN THE STARS TONIGHT + @BTS_twt â€¢ FAÃ‡A STREAM: https://t.co/h5Nyjk098f â€¢ Meta terminando em: 15:25 https://t.co/Sj1UOJxMJi	92338.0	RT @WFVOTING: &lt; GR4MMY STREAM PARTY &gt; VAI ME FALTAR META E SÃ“ COMEÃ‡OU HÃ� 15 MINUTOS ðŸ˜‚ â€¢ RT e use: #BulletproofForBTS + WE ARE IN THE STAâ€¦	43.0	True	full
881916	881916	604e533e3677ec00386a51f7	2021-03-14 18:17:28	[]	[]	Sun Mar 14 10:25:09 +0000 2021	[]	[{"url":"https://t.co/QFgwVUxGH9","expanded_url":"https://voragine.co/sin-experiencia-y-con-sueldazos-la-lista-de-nombramientos-de-duque-en-el-exterior","display_url":"voragine.co/sin-experienciâ€¦","indices":[251,274]}]	Una tuitera uribista sin tÃ­tulo profesional en Ginebra, la suegra de Abelardo de la Espriella y el hermano de Paloma Valencia en Miami. Duque prometiÃ³ un servicio exterior sin mermelada, tÃ©cnico y profesionalizado, pero sus decisiones lo contradicen. https://t.co/QFgwVUxGH9	68589.0	RT @VoragineCo: Una tuitera uribista sin tÃ­tulo profesional en Ginebra, la suegra de Abelardo de la Espriella y el hermano de Paloma Valencâ€¦	7351.0	True	full
881917	881917	604e533e3677ec00386a5205	2021-03-14 18:17:29	[]	[]	Sun Mar 14 18:16:35 +0000 2021	[{"text":"BulletproofForBTS","indices":[93,111]}]	[{"url":"https://t.co/h5Nyjk098f","expanded_url":"https://open.spotify.com/playlist/6mLoosDOyKguhMnlYoVPkc?si=z5qAMlWuSXqAv3wE2MugFA","display_url":"open.spotify.com/playlist/6mLooâ€¦","indices":[168,191]}]	&lt; GR4MMY STREAM PARTY &gt; VAI ME FALTAR META E SÃ“ COMEÃ‡OU HÃ� 15 MINUTOS ðŸ˜‚ â€¢ RT e use: #BulletproofForBTS + WE ARE IN THE STARS TONIGHT + @BTS_twt â€¢ FAÃ‡A STREAM: https://t.co/h5Nyjk098f â€¢ Meta terminando em: 15:25 https://t.co/Sj1UOJxMJi	92338.0	RT @WFVOTING: &lt; GR4MMY STREAM PARTY &gt; VAI ME FALTAR META E SÃ“ COMEÃ‡OU HÃ� 15 MINUTOS ðŸ˜‚ â€¢ RT e use: #BulletproofForBTS + WE ARE IN THE STAâ€¦	5749.0	True	full
881918	881918	604e533e3677ec00386a5215	2021-03-14 18:17:29	[{"text":"UMI","indices":[131,135]},{"text":"UniversalMusicIncome","indices":[136,157]}]	[{"url":"https://t.co/okWxACu8AS","expanded_url":"https://cyber-fm.com","display_url":"cyber-fm.com","indices":[23,46]}]		[]	[]			Greatest Classic Rock! https://t.co/okWxACu8AS GET PAID listening to Simply Irresistible by Robert Palmer on Classiâ€¦ https://t.co/GPdZcxfxLz	4271.0	True	full
881919	881919	604e533e3677ec00386a521f	2021-03-14 18:17:29	[]	[]	Sun Mar 14 17:01:09 +0000 2021	[{"text":"HlaingTharYar","indices":[132,146]},{"text":"ShwePyiThar","indices":[153,165]},{"text":"WhatsHappeningInMyanmar","indices":[222,246]},{"text":"Mar14Coup","indices":[247,257]}]	[{"url":"https://t.co/D1LanX1ArG","expanded_url":"https://youtu.be/g1Go2jggglo","display_url":"youtu.be/g1Go2jggglo","indices":[260,283]}]	The junta has killed at least 100 since the start of the coup. The junta has killed at least 30 today and imposed martial law, in #HlaingTharYar &amp; #ShwePyiThar, as China calls on the junta to protect its properties. #WhatsHappeningInMyanmar #Mar14Coup https://t.co/D1LanX1ArG	5896325.0	RT @YourAnonCentral: The junta has killed at least 100 since the start of the coup. The junta has killed at least 30 today and imposed maâ€¦	216.0	True	full
881920	881920	604e533e3677ec00386a5221	2021-03-14 18:17:29	[]	[]	Sun Mar 14 18:16:35 +0000 2021	[{"text":"BulletproofForBTS","indices":[93,111]}]	[{"url":"https://t.co/h5Nyjk098f","expanded_url":"https://open.spotify.com/playlist/6mLoosDOyKguhMnlYoVPkc?si=z5qAMlWuSXqAv3wE2MugFA","display_url":"open.spotify.com/playlist/6mLooâ€¦","indices":[168,191]}]	&lt; GR4MMY STREAM PARTY &gt; VAI ME FALTAR META E SÃ“ COMEÃ‡OU HÃ� 15 MINUTOS ðŸ˜‚ â€¢ RT e use: #BulletproofForBTS + WE ARE IN THE STARS TONIGHT + @BTS_twt â€¢ FAÃ‡A STREAM: https://t.co/h5Nyjk098f â€¢ Meta terminando em: 15:25 https://t.co/Sj1UOJxMJi	92338.0	RT @WFVOTING: &lt; GR4MMY STREAM PARTY &gt; VAI ME FALTAR META E SÃ“ COMEÃ‡OU HÃ� 15 MINUTOS ðŸ˜‚ â€¢ RT e use: #BulletproofForBTS + WE ARE IN THE STAâ€¦	841.0	True	full
881921	881921	604e533e3677ec00386a522d	2021-03-14 18:17:29	[]	[]	Sun Mar 14 12:15:46 +0000 2021	[{"text":"Ø§Ø³ØªØ±Ø§Ø²ÙŠÙ†ÙŠÙƒØ§","indices":[34,46]}]	[{"url":"https://t.co/zUt7leUFBA","expanded_url":"http://u.afp.com/Uxox","display_url":"u.afp.com/Uxox","indices":[146,169]}]	Ø£ÙˆÙ‚Ù�Øª Ø£ÙŠØ±Ù„Ù†Ø¯Ø§ Ù…Ø¤Ù‚ØªÙ‹Ø§ Ø§Ø³ØªØ®Ø¯Ø§Ù… Ù„Ù‚Ø§Ø­ #Ø§Ø³ØªØ±Ø§Ø²ÙŠÙ†ÙŠÙƒØ§ Ù„Ù�ÙŠØ±ÙˆØ³ ÙƒÙˆØ±ÙˆÙ†Ø§ Ø§Ù„ÙŠÙˆÙ… Ø§Ù„Ø£Ø­Ø¯ØŒ Ø¨Ø¹Ø¯ ØªÙ‚Ø§Ø±ÙŠØ± Ø¹Ù† Ø¬Ù„Ø·Ø§Øª Ø¯Ù…ÙˆÙŠØ© Ù„Ø¯Ù‰ Ø§Ù„Ø¨Ø§Ù„ØºÙŠÙ† Ø§Ù„Ø°ÙŠÙ† ØªÙ„Ù‚ÙˆØ§ Ø§Ù„Ù„Ù‚Ø§Ø­ Ù�ÙŠ Ø§Ù„Ù†Ø±ÙˆÙŠØ¬! https://t.co/zUt7leUFBA	37555.0	RT @BeCareful51: Ø£ÙˆÙ‚Ù�Øª Ø£ÙŠØ±Ù„Ù†Ø¯Ø§ Ù…Ø¤Ù‚ØªÙ‹Ø§ Ø§Ø³ØªØ®Ø¯Ø§Ù… Ù„Ù‚Ø§Ø­ #Ø§Ø³ØªØ±Ø§Ø²ÙŠÙ†ÙŠÙƒØ§ Ù„Ù�ÙŠØ±ÙˆØ³ ÙƒÙˆØ±ÙˆÙ†Ø§ Ø§Ù„ÙŠÙˆÙ… Ø§Ù„Ø£Ø­Ø¯ØŒ Ø¨Ø¹Ø¯ ØªÙ‚Ø§Ø±ÙŠØ± Ø¹Ù† Ø¬Ù„Ø·Ø§Øª Ø¯Ù…ÙˆÙŠØ© Ù„Ø¯Ù‰ Ø§Ù„Ø¨Ø§Ù„ØºÙŠÙ† Ø§Ù„Ø°ÙŠÙ† ØªÙ„Ù‚â€¦	2196.0	True	full
881922	881922	604e533f3677ec00386a5243	2021-03-14 18:17:29	[]	[]	Sun Mar 14 18:16:35 +0000 2021	[{"text":"BulletproofForBTS","indices":[93,111]}]	[{"url":"https://t.co/h5Nyjk098f","expanded_url":"https://open.spotify.com/playlist/6mLoosDOyKguhMnlYoVPkc?si=z5qAMlWuSXqAv3wE2MugFA","display_url":"open.spotify.com/playlist/6mLooâ€¦","indices":[168,191]}]	&lt; GR4MMY STREAM PARTY &gt; VAI ME FALTAR META E SÃ“ COMEÃ‡OU HÃ� 15 MINUTOS ðŸ˜‚ â€¢ RT e use: #BulletproofForBTS + WE ARE IN THE STARS TONIGHT + @BTS_twt â€¢ FAÃ‡A STREAM: https://t.co/h5Nyjk098f â€¢ Meta terminando em: 15:25 https://t.co/Sj1UOJxMJi	92338.0	RT @WFVOTING: &lt; GR4MMY STREAM PARTY &gt; VAI ME FALTAR META E SÃ“ COMEÃ‡OU HÃ� 15 MINUTOS ðŸ˜‚ â€¢ RT e use: #BulletproofForBTS + WE ARE IN THE STAâ€¦	109.0	True	full
881923	881923	604e533f3677ec00386a524b	2021-03-14 18:17:29	[]	[]	Sun Mar 14 18:12:44 +0000 2021	[{"text":"BulletproofForBTS","indices":[98,116]}]	[{"url":"https://t.co/h5Nyjk098f","expanded_url":"https://open.spotify.com/playlist/6mLoosDOyKguhMnlYoVPkc?si=z5qAMlWuSXqAv3wE2MugFA","display_url":"open.spotify.com/playlist/6mLooâ€¦","indices":[173,196]}]	&lt; GR4MMY STREAM PARTY &gt; EU DUVIDEI VOCÃŠS METEREM UM TOP5 NOS TRENDS, VAMO ðŸ—£ï¸� â€¢ RT e use: #BulletproofForBTS + WE ARE IN THE STARS TONIGHT + @BTS_twt â€¢ FAÃ‡A STREAM: https://t.co/h5Nyjk098f â€¢ Meta terminando em: 15:14 https://t.co/uys9daFtTq	92338.0	RT @WFVOTING: &lt; GR4MMY STREAM PARTY &gt; EU DUVIDEI VOCÃŠS METEREM UM TOP5 NOS TRENDS, VAMO ðŸ—£ï¸� â€¢ RT e use: #BulletproofForBTS + WE ARE IN THâ€¦	384.0	True	full
881924	881924	604e533f3677ec00386a524f	2021-03-14 18:17:29	[]	[]	Sat Mar 13 19:23:24 +0000 2021	[]	[{"url":"https://t.co/IHJ3QuLXaz","expanded_url":"https://twitter.com/TrishForTrump/status/1370157600885542912","display_url":"twitter.com/TrishForTrump/â€¦","indices":[280,303]}]	HERE. Gates Foundation give 16 million a year to CDCFoundation, millions to K thru 12 lobbyists (Dems). Gets 3.5 BILLION back via 176 BILLION for "Covid education and distribution) hidden in the bill, which @DailyClout read. Gates funds NYT to bless all of this. Good investment. https://t.co/IHJ3QuLXaz	105325.0	RT @naomirwolf: HERE. Gates Foundation give 16 million a year to CDCFoundation, millions to K thru 12 lobbyists (Dems). Gets 3.5 BILLION baâ€¦	870.0	True	full
881925	881925	604e533f3677ec00386a5255	2021-03-14 18:17:29	[]	[]	Sun Mar 14 15:00:36 +0000 2021	[{"text":"Ø®Ø°_Ø§Ù„Ø®Ø·ÙˆØ©","indices":[0,10]},{"text":"Ø§Ù„Ù‡Ù„Ø§Ù„","indices":[18,25]},{"text":"Ø§Ù„Ù‡Ù„Ø§Ù„","indices":[184,191]}]	[{"url":"https://t.co/xi2SoCP8O3","expanded_url":"http://mouj.steam.com.sa","display_url":"mouj.steam.com.sa","indices":[232,255]}]	#Ø®Ø°_Ø§Ù„Ø®Ø·ÙˆØ© Ùˆ Ù…ØªØ¬Ø± #Ø§Ù„Ù‡Ù„Ø§Ù„ Ù…Ø¹Ùƒ ðŸ’™ ðŸ”¹Ù‚Ø¯Ù…Øª Ø¹Ù„Ù‰ Ù„Ù‚Ø§Ø­ ÙƒÙˆØ±ÙˆÙ†Ø§ ØŸ ðŸ”¹Ø£Ø®Ø°Øª Ø§Ù„Ø¬Ø±Ø¹Ø© Ø§Ù„Ø£ÙˆÙ„Ù‰ ØŸ ðŸ”¹Ø£Ø®Ø°Øª Ø§Ù„Ø¬Ø±Ø¹Ø© Ø§Ù„Ø«Ø§Ù†ÙŠØ© ØŸ Ø²Ø±Ù†Ø§ Ù�ÙŠ Ù…ØªØ§Ø¬Ø±Ù†Ø§ Ø§Ù„Ø£Ø±Ø¶ÙŠØ© Ùˆ Ù…ØªØ¬Ø± Ø§Ù„Ø£ÙˆÙ†Ù„Ø§ÙŠÙ† Ùˆ Ø£Ø­ØµÙ„ Ø¹Ù„Ù‰ Ø®ØµÙ… Ø­ØªÙ‰ 30% Ø¹Ù„Ù‰ Ù…Ù†ØªØ¬Ø§Øª Ù†Ø§Ø¯ÙŠ #Ø§Ù„Ù‡Ù„Ø§Ù„ â—½ï¸�Ø§Ù„Ø¹Ø±Ø¶ Ø­ØªÙ‰ ÙŠÙˆÙ… Ø§Ù„Ø³Ø¨Øª 20 Ù…Ø§Ø±Ø³ 20…	90618.0	RT @MOUJ_sa: #Ø®Ø°_Ø§Ù„Ø®Ø·ÙˆØ© Ùˆ Ù…ØªØ¬Ø± #Ø§Ù„Ù‡Ù„Ø§Ù„ Ù…Ø¹Ùƒ ðŸ’™ ðŸ”¹Ù‚Ø¯Ù…Øª Ø¹Ù„Ù‰ Ù„Ù‚Ø§Ø­ ÙƒÙˆØ±ÙˆÙ†Ø§ ØŸ ðŸ”¹Ø£Ø®Ø°Øª Ø§Ù„Ø¬Ø±Ø¹Ø© Ø§Ù„Ø£ÙˆÙ„Ù‰ ØŸ ðŸ”¹Ø£Ø®Ø°Øª Ø§Ù„Ø¬Ø±Ø¹Ø© Ø§Ù„Ø«Ø§Ù†ÙŠØ© ØŸ Ø²Ø±Ù†Ø§ Ù�ÙŠ Ù…ØªØ§Ø¬Ø±Ù†Ø§ Ø§Ù„Ø£Ø±Ø¶ÙŠâ€¦	4.0	True	full
881926	881926	604e533f3677ec00386a5257	2021-03-14 18:17:29	[]	[{"url":"https://t.co/7t9d49UFIj","expanded_url":"https://libero.pe/ocio/1613102-coronavirus-mundo-italia-entra-lunes-15-marzo-nuevo-confinamiento-temor-tercera-ola-covid-19","display_url":"libero.pe/ocio/1613102-câ€¦","indices":[165,188]}]		[]	[]			Desde este lunes 15 de marzo, Italia entra a un nuevo confinamiento ante incremento de casos en las Ãºltimas semanasâ€¦ https://t.co/IEri1c06zP	9942.0	True	full
881927	881927	604e533f3677ec00386a525b	2021-03-14 18:17:30	[]	[]	Sun Mar 14 01:04:41 +0000 2021	[]	[{"url":"https://t.co/926YM8reSJ","expanded_url":"https://elpais.com/ciencia/2021-03-11/el-sistema-inmune-de-los-vacunados-neutraliza-todas-las-variantes-peligrosas-del-coronavirus.html?utm_source=Twitter&ssm=TW_CM#Echobox=1615638394","display_url":"elpais.com/ciencia/2021-0â€¦","indices":[128,151]}]	Una buena noticia contra el coronavirus: el sistema inmune de los vacunados neutraliza todas las variantes peligrosas del virus https://t.co/926YM8reSJ	8002758.0	RT @el_pais: Una buena noticia contra el coronavirus: el sistema inmune de los vacunados neutraliza todas las variantes peligrosas del viruâ€¦	5444.0	True	full
881928	881928	604e533f3677ec00386a5261	2021-03-14 18:17:30	[]	[]	Sun Mar 14 11:31:51 +0000 2021	[]	[{"url":"https://t.co/kyk45a5tA7","expanded_url":"https://nypost.com/2021/03/13/nyc-landlord-homeless-unable-to-evict-deadbeat-tenant/","display_url":"nypost.com/2021/03/13/nycâ€¦","indices":[178,201]}]	Great law, New York. "[The deadbeat tenant], who allegedly owes $14,700 in back rent on the two-bedroom pad, bought a new car during the pandemic, according to court papers." https://t.co/kyk45a5tA7	1994340.0	RT @AnnCoulter: Great law, New York. "[The deadbeat tenant], who allegedly owes $14,700 in back rent on the two-bedroom pad, bought a newâ€¦	39.0	True	full
881929	881929	604e533f3677ec00386a5263	2021-03-14 18:17:29	[]	[{"url":"https://t.co/8ZjOJXffuy","expanded_url":"https://www.medwaycurryclub.co.uk","display_url":"medwaycurryclub.co.uk","indices":[101,124]}]		[]	[]			Looking forward to the end of COVID and lock down. Looking forward to seeing old friends once again.â€¦ https://t.co/O85XB6hB1K	73.0	True	full
881930	881930	604e533f3677ec00386a5267	2021-03-14 18:17:30	[]	[]	Sun Mar 14 18:16:35 +0000 2021	[{"text":"BulletproofForBTS","indices":[93,111]}]	[{"url":"https://t.co/h5Nyjk098f","expanded_url":"https://open.spotify.com/playlist/6mLoosDOyKguhMnlYoVPkc?si=z5qAMlWuSXqAv3wE2MugFA","display_url":"open.spotify.com/playlist/6mLooâ€¦","indices":[168,191]}]	&lt; GR4MMY STREAM PARTY &gt; VAI ME FALTAR META E SÃ“ COMEÃ‡OU HÃ� 15 MINUTOS ðŸ˜‚ â€¢ RT e use: #BulletproofForBTS + WE ARE IN THE STARS TONIGHT + @BTS_twt â€¢ FAÃ‡A STREAM: https://t.co/h5Nyjk098f â€¢ Meta terminando em: 15:25 https://t.co/Sj1UOJxMJi	92338.0	RT @WFVOTING: &lt; GR4MMY STREAM PARTY &gt; VAI ME FALTAR META E SÃ“ COMEÃ‡OU HÃ� 15 MINUTOS ðŸ˜‚ â€¢ RT e use: #BulletproofForBTS + WE ARE IN THE STAâ€¦	2377.0	True	full
881931	881931	604e533f3677ec00386a526d	2021-03-14 18:17:30	[]	[]	Sat Mar 13 18:30:16 +0000 2021	[]	[{"url":"https://t.co/B9LpzSskYb","expanded_url":"https://bit.ly/3clc2PD","display_url":"bit.ly/3clc2PD","indices":[195,218]}]	Despite a history of public health progress and the most expensive health care system in the world, the US failed in its initial response to Covid. We have a lot to fix, and we should start now. https://t.co/B9LpzSskYb	173326.0	RT @DrTomFrieden: Despite a history of public health progress and the most expensive health care system in the world, the US failed in itsâ€¦	7388.0	True	full
881932	881932	604e533f3677ec00386a5271	2021-03-14 18:17:30	[]	[]	Sun Mar 14 18:15:00 +0000 2021	[{"text":"DePalabra","indices":[0,10]}]	[{"url":"https://t.co/1PWh4LVUlE","expanded_url":"http://bit.ly/3rOdQqT","display_url":"bit.ly/3rOdQqT","indices":[216,239]}]	#DePalabra | Byron LÃ³pez: âœ�ï¸� Â«Recuerde: el Ã©xito de un proyecto debe ser resultado de un proceso intencional y bien planificado. EvalÃºe sus motivaciones principales, los efectos y la trascendencia colateralmenteÂ». https://t.co/1PWh4LVUlE https://t.co/cIZHqY6tdm	80849.0	RT @elsalvador: #DePalabra | Byron LÃ³pez: âœ�ï¸� Â«Recuerde: el Ã©xito de un proyecto debe ser resultado de un proceso intencional y bien planifâ€¦	1.0	True	full
881933	881933	604e533f3677ec00386a5291	2021-03-14 18:17:30	[]	[]	Sun Mar 14 18:02:00 +0000 2021	[{"text":"ABCEconÃ³mico","indices":[0,13]}]	[{"url":"https://t.co/i0A7zf0K9X","expanded_url":"https://www.abc.com.py/edicion-impresa/suplementos/economico/2021/03/14/movilidad-segura-de-las-mujeres-en-la-post-pandemia/","display_url":"abc.com.py/edicion-impresâ€¦","indices":[134,157]}]	#ABCEconÃ³mico | La mayorÃ­a de los sistemas de transportes no estÃ¡n pensados en las necesidades y barreras que enfrentan las mujeres. https://t.co/i0A7zf0K9X	1031358.0	RT @ABCDigital: #ABCEconÃ³mico | La mayorÃ­a de los sistemas de transportes no estÃ¡n pensados en las necesidades y barreras que enfrentan lasâ€¦	262.0	True	full
881934	881934	604e53403677ec00386a52b5	2021-03-14 18:17:30	[]	[]	Sun Mar 14 18:10:25 +0000 2021	[{"text":"COVID19","indices":[50,58]}]	[{"url":"https://t.co/X8784oDXNw","expanded_url":"https://www.europapress.es/euskadi/noticia-sagardui-reconoce-si-datos-empeoran-puede-revisar-libre-movilidad-dos-proximas-semanas-20210314115327.html","display_url":"europapress.es/euskadi/noticiâ€¦","indices":[148,171]}]	Euskadi reconoce que si los datos de contagios de #COVID19 empeoran se puede revisar la libre movilidad en la comunidad en las dos prÃ³ximas semanas https://t.co/X8784oDXNw	1391565.0	RT @europapress: Euskadi reconoce que si los datos de contagios de #COVID19 empeoran se puede revisar la libre movilidad en la comunidad enâ€¦	1053.0	True	full
881935	881935	604e53403677ec00386a52c9	2021-03-14 18:17:30	[]	[]	Sun Mar 14 08:30:09 +0000 2021	[]	[{"url":"https://t.co/1PdMcYBP6A","expanded_url":"https://www.reuters.com/article/us-health-coronavirus-france-idUKKBN2B50N8?taid=604dc991b7d77200018e4c8f&utm_campaign=trueanthem&utm_medium=trueanthem&utm_source=twitter","display_url":"reuters.com/article/us-heaâ€¦","indices":[188,211]}]	The number of new coronavirus cases in France neared 30,000 on Saturday while the number of people to receive their first vaccine injection topped 5 million, health ministry data showed.â€‹ https://t.co/1PdMcYBP6A	253128.0	RT @Reuters_Health: The number of new coronavirus cases in France neared 30,000 on Saturday while the number of people to receive their firâ€¦	123.0	True	full
881936	881936	604e53403677ec00386a52d1	2021-03-14 18:17:31	[]	[]	Sun Mar 14 16:56:00 +0000 2021	[{"text":"Unity4J","indices":[1,9]},{"text":"Cottbus","indices":[54,62]},{"text":"FreeAssangeNOW","indices":[215,230]},{"text":"WeAreAllAssange","indices":[231,247]}]	[{"url":"https://t.co/ahRn0mScdT","expanded_url":"https://freeassange.eu/#veranstaltungen/vigil_cottbus","display_url":"freeassange.eu/#veranstaltungâ€¦","indices":[250,273]}]	â�³#Unity4J via @Attac_Cottbusâ�³ FreeAssange Mahnwache #Cottbus â€žWenn wir Assange verlieren, verlieren wir uns.â€œ Wann? Jeden Montag NÃ¤chste: Morgen, 15. MÃ¤rz ab 18 Uhr Wo? Stadthallenvorplatz Berliner Platz 1 #FreeAssangeNOW #WeAreAllAssange https://t.co/ahRn0mScdT https://t.co/w6iaZT0uXl	1024.0	RT @Unity4G: â�³#Unity4J via @Attac_Cottbusâ�³ FreeAssange Mahnwache #Cottbus â€žWenn wir Assange verlieren, verlieren wir uns.â€œ Wann? Jedenâ€¦	702.0	True	full
881937	881937	604e53413677ec00386a52f3	2021-03-14 18:17:31	[]	[]	Sun Mar 14 18:16:35 +0000 2021	[{"text":"BulletproofForBTS","indices":[93,111]}]	[{"url":"https://t.co/h5Nyjk098f","expanded_url":"https://open.spotify.com/playlist/6mLoosDOyKguhMnlYoVPkc?si=z5qAMlWuSXqAv3wE2MugFA","display_url":"open.spotify.com/playlist/6mLooâ€¦","indices":[168,191]}]	&lt; GR4MMY STREAM PARTY &gt; VAI ME FALTAR META E SÃ“ COMEÃ‡OU HÃ� 15 MINUTOS ðŸ˜‚ â€¢ RT e use: #BulletproofForBTS + WE ARE IN THE STARS TONIGHT + @BTS_twt â€¢ FAÃ‡A STREAM: https://t.co/h5Nyjk098f â€¢ Meta terminando em: 15:25 https://t.co/Sj1UOJxMJi	92338.0	RT @WFVOTING: &lt; GR4MMY STREAM PARTY &gt; VAI ME FALTAR META E SÃ“ COMEÃ‡OU HÃ� 15 MINUTOS ðŸ˜‚ â€¢ RT e use: #BulletproofForBTS + WE ARE IN THE STAâ€¦	52.0	True	full
881938	881938	604e53413677ec00386a52f5	2021-03-14 18:17:31	[]	[]	Sun Mar 14 18:16:20 +0000 2021	[]	[{"url":"https://t.co/Je6sYXb7tw","expanded_url":"https://www.axios.com/covid-stimulus-check-irs-payment-tool-cbf54c7a-a089-42ae-9297-aea109d0611a.html?utm_source=twitter&utm_medium=social&utm_campaign=organic","display_url":"axios.com/covid-stimulusâ€¦","indices":[130,153]}]	Americans can now track when they should expect to receive $1,400 direct payments through the IRS' updated "Get My Payment" tool. https://t.co/Je6sYXb7tw	570103.0	RT @axios: Americans can now track when they should expect to receive $1,400 direct payments through the IRS' updated "Get My Payment" toolâ€¦	4425.0	True	full
881939	881939	604e53413677ec00386a52f7	2021-03-14 18:17:31	[]	[]	Sat Mar 13 07:14:43 +0000 2021	[{"text":"PeoplesVaccine","indices":[110,125]}]	[{"url":"https://t.co/sHvbVUXxdb","expanded_url":"https://podcasts.apple.com/us/podcast/alyssa-milano-sorry-not-sorry/id1460720864?i=1000512028302","display_url":"podcasts.apple.com/us/podcast/alyâ€¦","indices":[157,180]}]	Nowhere is safe until everywhere is safe. The wealthiest countries have hoarded the vaccine supply. We need a #PeoplesVaccine and we need it now. More infoðŸ‘‰ https://t.co/sHvbVUXxdb	3754167.0	RT @Alyssa_Milano: Nowhere is safe until everywhere is safe. The wealthiest countries have hoarded the vaccine supply. We need a #PeoplesVaâ€¦	69.0	True	full
881940	881940	604e53413677ec00386a52fb	2021-03-14 18:17:31	[]	[]	Sun Mar 14 17:48:10 +0000 2021	[]	[{"url":"https://t.co/zh7YgAOmts","expanded_url":"https://www.telehit.com/musica/el-rock-en-mexico-esta-de-luto-reacciones-al-fallecimiento-de-sax-de-la-maldita-vecindad","display_url":"telehit.com/musica/el-rockâ€¦","indices":[250,273]}]	Un adiÃ³s que no esperÃ¡bamos decir, Sax falleciÃ³ tras complicaciones derivadas al Covid-19. Familia, fans, amigos, colegas y la escena nacional se despide de una de las figuras del rock en MÃ©xico, cofundador de La Maldita Vecindad y el Quinto Patio. https://t.co/zh7YgAOmts	4421272.0	RT @telehit_musica: Un adiÃ³s que no esperÃ¡bamos decir, Sax falleciÃ³ tras complicaciones derivadas al Covid-19. Familia, fans, amigos, colegâ€¦	199.0	True	full
881941	881941	604e53413677ec00386a5317	2021-03-14 18:17:31	[]	[{"url":"https://t.co/lQjrpmF8uX","expanded_url":"https://lnkd.in/gzxzZNU","display_url":"lnkd.in/gzxzZNU","indices":[153,176]}]		[]	[]			While hunting for Bin Laden in the sleepy Pakistani city of Abbottabad, the CIA organized a fake hepatitis B vaccinâ€¦ https://t.co/lKgFmymZlb	425.0	True	full
881942	881942	604e53413677ec00386a531d	2021-03-14 18:17:32	[]	[]	Sun Mar 14 18:15:21 +0000 2021	[{"text":"Coronavirus","indices":[110,122]},{"text":"Virus","indices":[123,129]}]	[{"url":"https://t.co/iw8sjVhlaU","expanded_url":"https://www.ouest-france.fr/sante/virus/coronavirus/covid-19-anomalies-suspectees-sur-des-resultats-atypiques-de-tests-antigeniques-en-charente-7185756","display_url":"ouest-france.fr/sante/virus/coâ€¦","indices":[130,153]}]	INCROYABLE ! Covid-19. Anomalies suspectÃ©es sur des rÃ©sultats Â« atypiques Â» de tests antigÃ©niques en Charente #Coronavirus #Virus https://t.co/iw8sjVhlaU via @ouestfrance	13071.0	RT @lolaweb71: INCROYABLE ! Covid-19. Anomalies suspectÃ©es sur des rÃ©sultats Â« atypiques Â» de tests antigÃ©niques en Charente #Coronavirus #â€¦	22.0	True	full
881943	881943	604e53413677ec00386a531f	2021-03-14 18:17:32	[]	[]	Sun Mar 14 18:01:06 +0000 2021	[{"text":"WomensHistoryMonth","indices":[12,31]}]	[{"url":"https://t.co/3S7VYwRoCO","expanded_url":"https://bit.ly/3viR3pr","display_url":"bit.ly/3viR3pr","indices":[247,270]}]	In honor of #WomensHistoryMonth, Atlantic Council staff share their experiences during as the organization continues to build on its strengths to better reflect a more global and diverse workforce. Join us next week for an interactive event ðŸ‘‰ https://t.co/3S7VYwRoCO https://t.co/uyfJyfa96u	144806.0	RT @AtlanticCouncil: In honor of #WomensHistoryMonth, Atlantic Council staff share their experiences during as the organization continues tâ€¦	14499.0	True	full
881944	881944	604e53413677ec00386a532b	2021-03-14 18:17:32	[]	[]	Sun Mar 14 18:00:39 +0000 2021	[]	[{"url":"https://t.co/QORelnILKQ","expanded_url":"https://www.instagram.com/p/CMaI4lhn-vT","display_url":"instagram.com/p/CMaI4lhn-vT","indices":[164,187]}]	[COVER REVEAL] "La duperie de GueniÃ¨vre", 1er tome de la trilogie Lâ€™ascension de Camelot, par Kiersten White en librairie dÃ¨s le 15 avril 2021 ðŸ‘‘âš”ï¸� Plus dâ€™infos ðŸ‘‡ðŸ�¼ https://t.co/QORelnILKQ https://t.co/oSqMtbdso6	3155.0	RT @DeSaxus: [COVER REVEAL] "La duperie de GueniÃ¨vre", 1er tome de la trilogie Lâ€™ascension de Camelot, par Kiersten White en librairie dÃ¨sâ€¦	438.0	True	full
881945	881945	604e53423677ec00386a536f	2021-03-14 18:17:32	[]	[]	Sun Mar 14 18:14:45 +0000 2021	[]	[{"url":"https://t.co/xqLwtfAwQn","expanded_url":"https://covid.cdc.gov/covid-data-tracker/#vaccinations","display_url":"covid.cdc.gov/covid-data-traâ€¦","indices":[198,221]}]	Today is another big day for US vaccinations: 3 days of ~3 million CDC corrected (due to Î” cutoff): Friday 2.92 million Saturday 2.98 million Sunday 2.96 million Now 27% of all adults with â‰¥ 1 dose https://t.co/xqLwtfAwQn https://t.co/lEDZjVEUL4	398519.0	RT @EricTopol: Today is another big day for US vaccinations: 3 days of ~3 million CDC corrected (due to Î” cutoff): Friday 2.92 million Satuâ€¦	3247.0	True	full
881946	881946	604e53423677ec00386a53a5	2021-03-14 18:17:33	[]	[{"url":"https://t.co/Wwres7extu","expanded_url":"https://www.bevikash.com/with-over-16000-coroanvirus-cases-maharashtra-records-highest-covid-19-daily-spike-of-2021-curfew-imposed-in-latur-india-news/","display_url":"bevikash.com/with-over-1600â€¦","indices":[129,152]}]		[]	[]			With over 16000 coroanvirus cases Maharashtra records highest COVID-19 daily spike of 2021, curfew imposed in Laturâ€¦ https://t.co/femSzqS9eb	38.0	True	full
881947	881947	604e53433677ec00386a53ad	2021-03-14 18:17:33	[]	[]	Sun Mar 14 16:40:01 +0000 2021	[]	[{"url":"https://t.co/HHcT4zDqWO","expanded_url":"https://twitter.com/PeterStefanovi2/status/1371077265975566338","display_url":"twitter.com/PeterStefanoviâ€¦","indices":[181,204]}]	OK People. This is deeply deeply worrying. Write to your MP...tell them in no uncertain terms that a Country that apparently values its freedoms must NOT lose its right to protest. https://t.co/HHcT4zDqWO	440906.0	RT @DeborahMeaden: OK People. This is deeply deeply worrying. Write to your MP...tell them in no uncertain terms that a Country that appareâ€¦	415.0	True	full
881948	881948	604e53433677ec00386a53c1	2021-03-14 18:17:33	[]	[{"url":"https://t.co/U81EKOLrw6","expanded_url":"https://www.bloomberg.com/news/articles/2021-03-13/brazil-is-shunned-as-a-covid-superspreader-by-nervous-neighbors?utm_medium=social&cmpid=socialflow-twitter-business&utm_content=business&utm_campaign=socialflow-organic&utm_source=url_link","display_url":"bloomberg.com/news/articles/â€¦","indices":[241,264]}]		[]	[]			Com a Blooomberg, nÃ£o tem politicamente correto, do jeito que essa turma gosta: a incompetÃªncia brasileira no contrâ€¦ https://t.co/P6KYWI11Eq	6992.0	True	full
881949	881949	604e53433677ec00386a53cb	2021-03-14 18:17:33	[]	[]	Sun Mar 14 18:16:35 +0000 2021	[{"text":"BulletproofForBTS","indices":[93,111]}]	[{"url":"https://t.co/h5Nyjk098f","expanded_url":"https://open.spotify.com/playlist/6mLoosDOyKguhMnlYoVPkc?si=z5qAMlWuSXqAv3wE2MugFA","display_url":"open.spotify.com/playlist/6mLooâ€¦","indices":[168,191]}]	&lt; GR4MMY STREAM PARTY &gt; VAI ME FALTAR META E SÃ“ COMEÃ‡OU HÃ� 15 MINUTOS ðŸ˜‚ â€¢ RT e use: #BulletproofForBTS + WE ARE IN THE STARS TONIGHT + @BTS_twt â€¢ FAÃ‡A STREAM: https://t.co/h5Nyjk098f â€¢ Meta terminando em: 15:25 https://t.co/Sj1UOJxMJi	92338.0	RT @WFVOTING: &lt; GR4MMY STREAM PARTY &gt; VAI ME FALTAR META E SÃ“ COMEÃ‡OU HÃ� 15 MINUTOS ðŸ˜‚ â€¢ RT e use: #BulletproofForBTS + WE ARE IN THE STAâ€¦	1550.0	True	full
881950	881950	604e53433677ec00386a53d9	2021-03-14 18:17:33	[]	[]	Sun Mar 14 05:18:09 +0000 2021	[]	[{"url":"https://t.co/71QTPrFLHj","expanded_url":"https://youtu.be/oOHLFmJp3Nc","display_url":"youtu.be/oOHLFmJp3Nc","indices":[252,275]}]	Como Semana no quiso publicar la entrevista realizada al senador @petrogustavo en sus canales, yo eso se las dejo completica, y merece ser compartida, Colombia necesita saber cual es el papel del "periodista" y cual es el del candidato en este caso ðŸ‘‡ https://t.co/71QTPrFLHj	28110.0	RT @gener_usuga: Como Semana no quiso publicar la entrevista realizada al senador @petrogustavo en sus canales, yo eso se las dejo completiâ€¦	1999.0	True	full
881951	881951	604e53433677ec00386a53f9	2021-03-14 18:17:34	[]	[{"url":"https://t.co/Q3ShFKqQDJ","expanded_url":"https://www.youtube.com/watch?v=v9GRkZMTqCs","display_url":"youtube.com/watch?v=v9GRkZâ€¦","indices":[373,396]}]		[]	[]			@EFernandezVidal @vanessavallej0 @ahidalgoa @checabello @Valdecantos @jayuvaldes @AlexBerInvest @AguinacoGonzalo 18â€¦ https://t.co/OhMsltyLUI	65.0	True	full
881952	881952	604e53443677ec00386a5409	2021-03-14 18:17:34	[]	[]	Sun Mar 14 17:46:33 +0000 2021	[]	[{"url":"https://t.co/oC1UYjBt9S","expanded_url":"https://www.indiatoday.in/coronavirus-outbreak/story/ireland-suspends-astrazeneca-covid-19-vaccine-1779302-2021-03-14","display_url":"indiatoday.in/coronavirus-ouâ€¦","indices":[172,195]}]	Authorities in Denmark, Norway and Iceland have suspended the use of the vaccine over clotting issues, while Austria stopped using a batch of AstraZeneca shots last week. https://t.co/oC1UYjBt9S	5554944.0	RT @IndiaToday: Authorities in Denmark, Norway and Iceland have suspended the use of the vaccine over clotting issues, while Austria stoppeâ€¦	2674.0	True	full
881953	881953	604e53443677ec00386a541d	2021-03-14 18:17:34	[]	[]	Sun Mar 14 17:01:22 +0000 2021	[]	[{"url":"https://t.co/ja1NXU15IY","expanded_url":"https://www.dailymail.co.uk/news/article-9356217/Floridas-COVID-paradox-Cases-PLUNGE-despite-prevalence-UK-variant.html?ito=amp_twitter_share-top","display_url":"dailymail.co.uk/news/article-9â€¦","indices":[238,261]}]	Florida's Cases PLUNGE despite UK variant prevalence â€œFlorida's case count has plunged, despite doomsday predictions about the state's lax restrictions on businesses, and large gatherings for Super Bowl LV in Tampa in early February. â€� https://t.co/ja1NXU15IY via @MailOnline	4130.0	RT @JackNationalist: Florida's Cases PLUNGE despite UK variant prevalence â€œFlorida's case count has plunged, despite doomsday predictionsâ€¦	939.0	True	full
881954	881954	604e53443677ec00386a544f	2021-03-14 18:17:35	[]	[{"url":"https://t.co/rDaIdFVXMz","expanded_url":"https://twitter.com/fodboldworld/status/1365725800419520513","display_url":"twitter.com/fodboldworld/sâ€¦","indices":[162,185]}]		[]	[]			@CokigonzalesO @melvin_milo El de Haaland al Schalke es bueno. Y el de Elisha Sam del Notts County es acrobÃ¡tico. Pâ€¦ https://t.co/kYRxzWKnvK	411.0	True	full
881955	881955	604e53443677ec00386a5455	2021-03-14 18:17:35	[]	[{"url":"https://t.co/P8xdV9QYb6","expanded_url":"http://Librarians.to","display_url":"Librarians.to","indices":[31,54]}]		[]	[]			Heâ€™s right. From middle school https://t.co/P8xdV9QYb6 politicians and highly educated health professionals too manâ€¦ https://t.co/cKKbZK4NJt	393.0	True	full
881956	881956	604e53443677ec00386a5459	2021-03-14 18:17:35	[]	[]	Sun Mar 14 18:16:35 +0000 2021	[{"text":"BulletproofForBTS","indices":[93,111]}]	[{"url":"https://t.co/h5Nyjk098f","expanded_url":"https://open.spotify.com/playlist/6mLoosDOyKguhMnlYoVPkc?si=z5qAMlWuSXqAv3wE2MugFA","display_url":"open.spotify.com/playlist/6mLooâ€¦","indices":[168,191]}]	&lt; GR4MMY STREAM PARTY &gt; VAI ME FALTAR META E SÃ“ COMEÃ‡OU HÃ� 15 MINUTOS ðŸ˜‚ â€¢ RT e use: #BulletproofForBTS + WE ARE IN THE STARS TONIGHT + @BTS_twt â€¢ FAÃ‡A STREAM: https://t.co/h5Nyjk098f â€¢ Meta terminando em: 15:25 https://t.co/Sj1UOJxMJi	92338.0	RT @WFVOTING: &lt; GR4MMY STREAM PARTY &gt; VAI ME FALTAR META E SÃ“ COMEÃ‡OU HÃ� 15 MINUTOS ðŸ˜‚ â€¢ RT e use: #BulletproofForBTS + WE ARE IN THE STAâ€¦	1333.0	True	full
881957	881957	604e53443677ec00386a545b	2021-03-14 18:17:35	[]	[]	Sun Mar 14 18:16:35 +0000 2021	[{"text":"BulletproofForBTS","indices":[93,111]}]	[{"url":"https://t.co/h5Nyjk098f","expanded_url":"https://open.spotify.com/playlist/6mLoosDOyKguhMnlYoVPkc?si=z5qAMlWuSXqAv3wE2MugFA","display_url":"open.spotify.com/playlist/6mLooâ€¦","indices":[168,191]}]	&lt; GR4MMY STREAM PARTY &gt; VAI ME FALTAR META E SÃ“ COMEÃ‡OU HÃ� 15 MINUTOS ðŸ˜‚ â€¢ RT e use: #BulletproofForBTS + WE ARE IN THE STARS TONIGHT + @BTS_twt â€¢ FAÃ‡A STREAM: https://t.co/h5Nyjk098f â€¢ Meta terminando em: 15:25 https://t.co/Sj1UOJxMJi	92338.0	RT @WFVOTING: &lt; GR4MMY STREAM PARTY &gt; VAI ME FALTAR META E SÃ“ COMEÃ‡OU HÃ� 15 MINUTOS ðŸ˜‚ â€¢ RT e use: #BulletproofForBTS + WE ARE IN THE STAâ€¦	6272.0	True	full
881958	881958	604e53443677ec00386a545f	2021-03-14 18:17:35	[]	[]	Sun Mar 14 18:16:56 +0000 2021	[{"text":"SinComando","indices":[0,11]},{"text":"Brasil","indices":[48,55]}]	[{"url":"https://t.co/xDLSAMfZfv","expanded_url":"https://twitter.com/AndreteleSUR/status/1370772097639837707?s=20","display_url":"twitter.com/AndreteleSUR/sâ€¦","indices":[173,196]}]	#SinComando l AquÃ­ les contamos la situaciÃ³n en #Brasil hasta el vieres. Dos dÃ­as despuÃ©s el paÃ­s puede perder su tercer ministro de Salud desde el inicio de la pandemia. https://t.co/xDLSAMfZfv	7342.0	RT @AndreteleSUR: #SinComando l AquÃ­ les contamos la situaciÃ³n en #Brasil hasta el vieres. Dos dÃ­as despuÃ©s el paÃ­s puede perder su tercerâ€¦	5232.0	True	full
881959	881959	604e53453677ec00386a546d	2021-03-14 18:17:35	[]	[]	Sun Mar 14 16:32:05 +0000 2021	[{"text":"Lebanon","indices":[32,40]},{"text":"Iran","indices":[167,172]},{"text":"Beirut","indices":[253,260]}]	[{"url":"https://t.co/kSLnv4l7EI","expanded_url":"https://news.mojahedin.org/i/%D8%AA%D8%B8%D8%A7%D9%87%D8%B1%D8%A7%D8%AA-%D9%84%D8%A8%D9%86%D8%A7%D9%86-%D8%B4%D8%B9%D8%A7%D8%B1-%D8%B1%DA%98%DB%8C%D9%85-%D8%A7%DB%8C%D8%B1%D8%A7%D9%86-%D8%A7%D8%AE%D8%B1%D8%A7%D8%AC-%D8%A7%D8%AE%D8%B1%D8%A7%D8%AC","display_url":"news.mojahedin.org/i/%D8%AA%D8%B8â€¦","indices":[229,252]}]	Lebanon! ðŸ‡±ðŸ‡§ During protests in #Lebanon against government corruption &amp; the economic situation, people took to the streets again. Protesters also chanted against #Iran's regime and its agents. "Iran, out out!" they chanted. https://t.co/kSLnv4l7EI #Beirut https://t.co/yveKvrnhIV	10211.0	RT @FreeeIran: Lebanon! ðŸ‡±ðŸ‡§ During protests in #Lebanon against government corruption &amp; the economic situation, people took to the streetsâ€¦	2349.0	True	full
881960	881960	604e53453677ec00386a5487	2021-03-14 18:17:35	[]	[]	Sun Mar 14 15:00:01 +0000 2021	[{"text":"íŽœíƒ€ê³¤","indices":[85,89]},{"text":"PENTAGON","indices":[90,99]},{"text":"DO_or_NOT","indices":[100,110]},{"text":"LOVE_or_TAKE","indices":[111,124]}]	[{"url":"https://t.co/jYnGsv8EZv","expanded_url":"https://youtu.be/W3lHwPoWj60","display_url":"youtu.be/W3lHwPoWj60","indices":[33,56]}]	[ðŸ“½] 'DO or NOT' M/V Teaser 2 ã€€ â–¶ https://t.co/jYnGsv8EZv ã€€ 2021.03.15. 18:00 (KST) ã€€ #íŽœíƒ€ê³¤ #PENTAGON #DO_or_NOT #LOVE_or_TAKE https://t.co/s5vfttXH5C	1112819.0	RT @CUBE_PTG: [ðŸ“½] 'DO or NOT' M/V Teaser 2 ã€€ â–¶ https://t.co/jYnGsv8EZv ã€€ 2021.03.15. 18:00 (KST) ã€€ #íŽœíƒ€ê³¤ #PENTAGON #DO_or_NOT #LOVE_or_TAKEâ€¦	88.0	True	full
881961	881961	604e53453677ec00386a5489	2021-03-14 18:17:35	[]	[]	Sun Mar 14 18:16:35 +0000 2021	[{"text":"BulletproofForBTS","indices":[93,111]}]	[{"url":"https://t.co/h5Nyjk098f","expanded_url":"https://open.spotify.com/playlist/6mLoosDOyKguhMnlYoVPkc?si=z5qAMlWuSXqAv3wE2MugFA","display_url":"open.spotify.com/playlist/6mLooâ€¦","indices":[168,191]}]	&lt; GR4MMY STREAM PARTY &gt; VAI ME FALTAR META E SÃ“ COMEÃ‡OU HÃ� 15 MINUTOS ðŸ˜‚ â€¢ RT e use: #BulletproofForBTS + WE ARE IN THE STARS TONIGHT + @BTS_twt â€¢ FAÃ‡A STREAM: https://t.co/h5Nyjk098f â€¢ Meta terminando em: 15:25 https://t.co/Sj1UOJxMJi	92338.0	RT @WFVOTING: &lt; GR4MMY STREAM PARTY &gt; VAI ME FALTAR META E SÃ“ COMEÃ‡OU HÃ� 15 MINUTOS ðŸ˜‚ â€¢ RT e use: #BulletproofForBTS + WE ARE IN THE STAâ€¦	255.0	True	full
881962	881962	604e53453677ec00386a548d	2021-03-14 18:17:35	[]	[]	Sun Mar 14 16:10:59 +0000 2021	[]	[{"url":"https://t.co/d3P72p8Okt","expanded_url":"https://oglobo.globo.com/brasil/3046-jair-renan-atua-para-empresa-ter-acesso-ao-governo-24924388","display_url":"oglobo.globo.com/brasil/3046-jaâ€¦","indices":[214,237]}]	A empresa de mineraÃ§Ã£o dos amigos de Jair Renan Bolsonaro, que deu de presente carro elÃ©trico de R$ 90 mil ao filho do presidente, jÃ¡ conseguiu neste ano ao menos 15 autorizaÃ§Ãµes da UniÃ£o para prospectar minÃ©rio. https://t.co/d3P72p8Okt	206044.0	RT @senadorhumberto: A empresa de mineraÃ§Ã£o dos amigos de Jair Renan Bolsonaro, que deu de presente carro elÃ©trico de R$ 90 mil ao filho doâ€¦	1079.0	True	full
881963	881963	604e53453677ec00386a54b5	2021-03-14 18:17:36	[]	[]	Sun Mar 14 16:25:08 +0000 2021	[{"text":"BTS","indices":[110,114]},{"text":"ë°©íƒ„ì†Œë…„ë‹¨","indices":[115,121]}]	[{"url":"https://t.co/v12GZWT1ND","expanded_url":"https://youtu.be/Du4WMOS2-sA","display_url":"youtu.be/Du4WMOS2-sA","indices":[86,109]}]	LIVE: GRAMMY Awards Premiere Ceremony | March 14 at 3pm ET / 12pm PT (+3/15 4am KST) https://t.co/v12GZWT1ND #BTS #ë°©íƒ„ì†Œë…„ë‹¨ @BTS_twt https://t.co/GfwK4WPHfE	263248.0	RT @jimintoday__: LIVE: GRAMMY Awards Premiere Ceremony | March 14 at 3pm ET / 12pm PT (+3/15 4am KST) https://t.co/v12GZWT1ND #BTS #ë°©íƒ„ì†Œë…„ë‹¨â€¦	35.0	True	full
881964	881964	604e53463677ec00386a54bf	2021-03-14 18:17:36	[]	[]	Sun Mar 14 18:16:35 +0000 2021	[{"text":"BulletproofForBTS","indices":[93,111]}]	[{"url":"https://t.co/h5Nyjk098f","expanded_url":"https://open.spotify.com/playlist/6mLoosDOyKguhMnlYoVPkc?si=z5qAMlWuSXqAv3wE2MugFA","display_url":"open.spotify.com/playlist/6mLooâ€¦","indices":[168,191]}]	&lt; GR4MMY STREAM PARTY &gt; VAI ME FALTAR META E SÃ“ COMEÃ‡OU HÃ� 15 MINUTOS ðŸ˜‚ â€¢ RT e use: #BulletproofForBTS + WE ARE IN THE STARS TONIGHT + @BTS_twt â€¢ FAÃ‡A STREAM: https://t.co/h5Nyjk098f â€¢ Meta terminando em: 15:25 https://t.co/Sj1UOJxMJi	92338.0	RT @WFVOTING: &lt; GR4MMY STREAM PARTY &gt; VAI ME FALTAR META E SÃ“ COMEÃ‡OU HÃ� 15 MINUTOS ðŸ˜‚ â€¢ RT e use: #BulletproofForBTS + WE ARE IN THE STAâ€¦	2093.0	True	full
881965	881965	604e53463677ec00386a54cd	2021-03-14 18:17:36	[]	[]	Sun Mar 14 03:40:00 +0000 2021	[]	[{"url":"https://t.co/s2CfDZwPcU","expanded_url":"https://www.telenoche.com.uy/ocio/delfina-padece-una-cardiopatia-congenita-y-debe-realizarse-una-costosa-operacion","display_url":"telenoche.com.uy/ocio/delfina-pâ€¦","indices":[207,230]}]	La familia de la pequeÃ±a de siete meses solicita colaboraciÃ³n para poder juntar el dinero y asÃ­ viajar al exterior a realizar la intervenciÃ³n quirÃºrgica. Para ayudar: cuenta BROU 110 293 585 0001 en pesos. https://t.co/s2CfDZwPcU	191601.0	RT @TelenocheUy: La familia de la pequeÃ±a de siete meses solicita colaboraciÃ³n para poder juntar el dinero y asÃ­ viajar al exterior a realiâ€¦	24.0	True	full
881966	881966	604e53463677ec00386a54d3	2021-03-14 18:17:36	[]	[]	Sun Mar 14 18:16:41 +0000 2021	[]	[{"url":"https://t.co/1QvEijAY8u","expanded_url":"https://twitter.com/lumenaaleluia/status/1371142388547207180","display_url":"twitter.com/lumenaaleluia/â€¦","indices":[135,158]}]	Ainda tem gente perseguindo lumena pra falar merda nos posts dela Essa mesma galera criticava a Karol conka por fazer a mesma coisa ðŸ—£ https://t.co/1QvEijAY8u	33087.0	RT @poxamarquinhos: Ainda tem gente perseguindo lumena pra falar merda nos posts dela Essa mesma galera criticava a Karol conka por fazerâ€¦	1193.0	True	full
881967	881967	604e53463677ec00386a54df	2021-03-14 18:17:36	[]	[{"url":"https://t.co/OUixoRvPvj","expanded_url":"https://www.merkur.de/politik/landtagswahl-bw-rlp-cdu-ergebnis-laschet-merkel-soeder-corona-quittung-kommentar-90241245.html","display_url":"merkur.de/politik/landtaâ€¦","indices":[133,156]}]		[]	[]			Dem ist nichts hinzuzufÃ¼gen: CDU-Watschn bei den Landtagswahlen: Wutanfall der WÃ¤hler ist die Quittung fÃ¼r das Impfâ€¦ https://t.co/4lbZYBdVns	149.0	True	full
881968	881968	604e53463677ec00386a54e5	2021-03-14 18:17:37	[]	[]	Sun Mar 14 18:16:35 +0000 2021	[{"text":"BulletproofForBTS","indices":[93,111]}]	[{"url":"https://t.co/h5Nyjk098f","expanded_url":"https://open.spotify.com/playlist/6mLoosDOyKguhMnlYoVPkc?si=z5qAMlWuSXqAv3wE2MugFA","display_url":"open.spotify.com/playlist/6mLooâ€¦","indices":[168,191]}]	&lt; GR4MMY STREAM PARTY &gt; VAI ME FALTAR META E SÃ“ COMEÃ‡OU HÃ� 15 MINUTOS ðŸ˜‚ â€¢ RT e use: #BulletproofForBTS + WE ARE IN THE STARS TONIGHT + @BTS_twt â€¢ FAÃ‡A STREAM: https://t.co/h5Nyjk098f â€¢ Meta terminando em: 15:25 https://t.co/Sj1UOJxMJi	92338.0	RT @WFVOTING: &lt; GR4MMY STREAM PARTY &gt; VAI ME FALTAR META E SÃ“ COMEÃ‡OU HÃ� 15 MINUTOS ðŸ˜‚ â€¢ RT e use: #BulletproofForBTS + WE ARE IN THE STAâ€¦	1734.0	True	full
881969	881969	604e53463677ec00386a54eb	2021-03-14 18:17:37	[]	[]	Sun Mar 14 18:10:21 +0000 2021	[{"text":"BulletproofForBTS","indices":[106,124]}]	[{"url":"https://t.co/h5Nyjk098f","expanded_url":"https://open.spotify.com/playlist/6mLoosDOyKguhMnlYoVPkc?si=z5qAMlWuSXqAv3wE2MugFA","display_url":"open.spotify.com/playlist/6mLooâ€¦","indices":[181,204]}]	&lt; GR4MMY STREAM PARTY &gt; FAZ PRESSÃƒO BARMY, NINGUÃ‰M NOS PARA HOJE PELO NOSSO BANGTAN! â€¢ RT e use: #BulletproofForBTS + WE ARE IN THE STARS TONIGHT + @BTS_twt â€¢ FAÃ‡A STREAM: https://t.co/h5Nyjk098f â€¢ Meta terminando em: 15:12 https://t.co/LvvN9BQoBh	92338.0	RT @WFVOTING: &lt; GR4MMY STREAM PARTY &gt; FAZ PRESSÃƒO BARMY, NINGUÃ‰M NOS PARA HOJE PELO NOSSO BANGTAN! â€¢ RT e use: #BulletproofForBTS + WE Aâ€¦	6342.0	True	full
881970	881970	604e53463677ec00386a54f5	2021-03-14 18:17:37	[]	[]	Sun Mar 14 16:53:00 +0000 2021	[{"text":"Impfstoff","indices":[94,104]},{"text":"astrazenca","indices":[105,116]}]	[{"url":"https://t.co/YWahPz8D1G","expanded_url":"https://www.fr.de/politik/astrazeneca-corona-impfstoff-blutgerinnsel-nebenwirkungen-irland-norwegen-90226991.html","display_url":"fr.de/politik/astrazâ€¦","indices":[118,141]}]	Astrazeneca: Auch Irland setzt Impfungen aus â€“ Norwegen meldet neue FÃ¤lle von Blutgerinnseln #Impfstoff #astrazenca https://t.co/YWahPz8D1G	206615.0	RT @fr: Astrazeneca: Auch Irland setzt Impfungen aus â€“ Norwegen meldet neue FÃ¤lle von Blutgerinnseln #Impfstoff #astrazenca https://t.co/â€¦	270.0	True	full
881971	881971	604e53463677ec00386a5509	2021-03-14 18:17:37	[]	[]	Sun Mar 14 18:12:44 +0000 2021	[{"text":"BulletproofForBTS","indices":[98,116]}]	[{"url":"https://t.co/h5Nyjk098f","expanded_url":"https://open.spotify.com/playlist/6mLoosDOyKguhMnlYoVPkc?si=z5qAMlWuSXqAv3wE2MugFA","display_url":"open.spotify.com/playlist/6mLooâ€¦","indices":[173,196]}]	&lt; GR4MMY STREAM PARTY &gt; EU DUVIDEI VOCÃŠS METEREM UM TOP5 NOS TRENDS, VAMO ðŸ—£ï¸� â€¢ RT e use: #BulletproofForBTS + WE ARE IN THE STARS TONIGHT + @BTS_twt â€¢ FAÃ‡A STREAM: https://t.co/h5Nyjk098f â€¢ Meta terminando em: 15:14 https://t.co/uys9daFtTq	92338.0	RT @WFVOTING: &lt; GR4MMY STREAM PARTY &gt; EU DUVIDEI VOCÃŠS METEREM UM TOP5 NOS TRENDS, VAMO ðŸ—£ï¸� â€¢ RT e use: #BulletproofForBTS + WE ARE IN THâ€¦	651.0	True	full
881972	881972	604e53473677ec00386a553b	2021-03-14 18:17:37	[]	[{"url":"https://t.co/h9Ua1PiPSG","expanded_url":"https://rpujolviven.blogspot.com/2020/02/the-prophets-of-doom.html","display_url":"rpujolviven.blogspot.com/2020/02/the-prâ€¦","indices":[94,117]},{"url":"https://t.co/ULSsQdfnOW","expanded_url":"https://www.theguardian.com/technology/2020/nov/18/how-amazon-became-a-pandemic-giant-and-why-that-could-be-a-threat-to-us-all","display_url":"theguardia…		[]	[]			Amazon is one the most pollutants business of the world and this is the main cause of successâ€¦ https://t.co/xcD8jIlhRT	365.0	True	full
881973	881973	604e53473677ec00386a5545	2021-03-14 18:17:38	[]	[]	Sun Mar 14 16:21:21 +0000 2021	[]	[{"url":"https://t.co/xs3S2O0XXx","expanded_url":"https://twitter.com/vp/status/1370400764426866692","display_url":"twitter.com/vp/status/1370â€¦","indices":[140,163]}]	Yes, we are making progress! Getting vaccinated is the key to ending this pandemic. Make sure to get your vaccine when you become eligible. https://t.co/xs3S2O0XXx	134355.0	RT @SenStabenow: Yes, we are making progress! Getting vaccinated is the key to ending this pandemic. Make sure to get your vaccine when youâ€¦	543.0	True	full
881974	881974	604e53473677ec00386a5559	2021-03-14 18:17:38	[]	[]	Sun Mar 14 11:37:28 +0000 2021	[]	[{"url":"https://t.co/NJ2ZjorOe2","expanded_url":"https://twitter.com/jessefferguson/status/1369683214013497347","display_url":"twitter.com/jesseffergusonâ€¦","indices":[230,253]}]	One more time: It was purchased in 1995 for $7.5mm There were NO significant changes made to the property or its use. In 2012, Trump told lenders it was worth $291mm That was 9 years ago, how was a red flag NOT raised until now? https://t.co/NJ2ZjorOe2	670298.0	RT @SRuhle: One more time: It was purchased in 1995 for $7.5mm There were NO significant changes made to the property or its use. In 2012,â€¦	1035.0	True	full
881975	881975	604e53473677ec00386a555d	2021-03-14 18:17:38	[]	[]	Thu Mar 11 06:38:50 +0000 2021	[]	[{"url":"https://t.co/bNf8a6Z4Pn","expanded_url":"https://ktla.com/news/local-news/l-a-opens-its-first-tiny-home-village-to-house-homeless-individuals/","display_url":"ktla.com/news/local-newâ€¦","indices":[171,194]}]	"Being able to lock the door and have a place to sleep is huge,â€� Amy Skinner, 48, said. â€œJust being able to fall asleep! Thatâ€™s so hard to do when youâ€™re on the streets." https://t.co/bNf8a6Z4Pn	840101.0	RT @KTLA: "Being able to lock the door and have a place to sleep is huge,â€� Amy Skinner, 48, said. â€œJust being able to fall asleep! Thatâ€™s sâ€¦	373.0	True	full
881976	881976	604e53473677ec00386a5563	2021-03-14 18:17:38	[]	[]	Sun Mar 14 18:16:35 +0000 2021	[{"text":"BulletproofForBTS","indices":[93,111]}]	[{"url":"https://t.co/h5Nyjk098f","expanded_url":"https://open.spotify.com/playlist/6mLoosDOyKguhMnlYoVPkc?si=z5qAMlWuSXqAv3wE2MugFA","display_url":"open.spotify.com/playlist/6mLooâ€¦","indices":[168,191]}]	&lt; GR4MMY STREAM PARTY &gt; VAI ME FALTAR META E SÃ“ COMEÃ‡OU HÃ� 15 MINUTOS ðŸ˜‚ â€¢ RT e use: #BulletproofForBTS + WE ARE IN THE STARS TONIGHT + @BTS_twt â€¢ FAÃ‡A STREAM: https://t.co/h5Nyjk098f â€¢ Meta terminando em: 15:25 https://t.co/Sj1UOJxMJi	92338.0	RT @WFVOTING: &lt; GR4MMY STREAM PARTY &gt; VAI ME FALTAR META E SÃ“ COMEÃ‡OU HÃ� 15 MINUTOS ðŸ˜‚ â€¢ RT e use: #BulletproofForBTS + WE ARE IN THE STAâ€¦	558.0	True	full
881977	881977	604e53483677ec00386a5577	2021-03-14 18:17:38	[]	[]	Sun Mar 14 18:16:35 +0000 2021	[{"text":"BulletproofForBTS","indices":[93,111]}]	[{"url":"https://t.co/h5Nyjk098f","expanded_url":"https://open.spotify.com/playlist/6mLoosDOyKguhMnlYoVPkc?si=z5qAMlWuSXqAv3wE2MugFA","display_url":"open.spotify.com/playlist/6mLooâ€¦","indices":[168,191]}]	&lt; GR4MMY STREAM PARTY &gt; VAI ME FALTAR META E SÃ“ COMEÃ‡OU HÃ� 15 MINUTOS ðŸ˜‚ â€¢ RT e use: #BulletproofForBTS + WE ARE IN THE STARS TONIGHT + @BTS_twt â€¢ FAÃ‡A STREAM: https://t.co/h5Nyjk098f â€¢ Meta terminando em: 15:25 https://t.co/Sj1UOJxMJi	92338.0	RT @WFVOTING: &lt; GR4MMY STREAM PARTY &gt; VAI ME FALTAR META E SÃ“ COMEÃ‡OU HÃ� 15 MINUTOS ðŸ˜‚ â€¢ RT e use: #BulletproofForBTS + WE ARE IN THE STAâ€¦	5169.0	True	full
881978	881978	604e53483677ec00386a55ad	2021-03-14 18:17:39	[{"text":"UMI","indices":[125,129]},{"text":"UniversalMusicIncome","indices":[130,151]}]	[{"url":"https://t.co/okWxACu8AS","expanded_url":"https://cyber-fm.com","display_url":"cyber-fm.com","indices":[15,38]}]		[]	[]			Rock 2021 from https://t.co/okWxACu8AS GET PAID listening to With Madman's Faith - Blaze of Perdition on Radio Rockâ€¦ https://t.co/1xtPUmx6Jn	4271.0	True	full
881979	881979	604e53483677ec00386a55b5	2021-03-14 18:17:39	[{"text":"Tigrayans","indices":[53,63]},{"text":"Ethiopia","indices":[96,105]},{"text":"TrudeauFailedTigray","indices":[172,192]}]	[{"url":"https://t.co/ZXtFLKYH66","expanded_url":"http://bit.ly/3qIgAEM","display_url":"bit.ly/3qIgAEM","indices":[251,274]}]		[]	[]			MILLIONS of people are going to die from STARVATION. #Tigrayans are being starved by the gov of #Ethiopia. Canada nâ€¦ https://t.co/5n4nMATqoo	0.0	True	full
881980	881980	604e53483677ec00386a55bd	2021-03-14 18:17:39	[]	[]	Sun Mar 14 18:08:00 +0000 2021	[{"text":"Roohi","indices":[0,6]},{"text":"JanhviKapor","indices":[229,241]},{"text":"RajkummarRao","indices":[242,255]}]	[{"url":"https://t.co/I1SVCtFyGC","expanded_url":"https://www.pinkvilla.com/entertainment/box-office/roohi-extended-opening-weekend-box-office-collects-rs-1230-crore-sells-10-lakh-tickets-four-days-644815","display_url":"pinkvilla.com/entertainment/â€¦","indices":[257,280]}]	#Roohi JUMPS by 15% on Sunday, with collections in the range of Rs 3.80 crore. The four day extended weekend total of this horror comedy stands at Rs 12.30 crore, with approx. 10 lakh footfalls. Set's the BO cycle rolling again. #JanhviKapor #RajkummarRao https://t.co/I1SVCtFyGC	27587.0	RT @HimeshMankad: #Roohi JUMPS by 15% on Sunday, with collections in the range of Rs 3.80 crore. The four day extended weekend total of thiâ€¦	137.0	True	full
881981	881981	604e53483677ec00386a55c7	2021-03-14 18:17:39	[]	[]	Sun Mar 07 13:33:10 +0000 2021	[]	[{"url":"https://t.co/j3CEArYKwq","expanded_url":"https://twitter.com/OmarSShakir/status/1368551777881239559","display_url":"twitter.com/OmarSShakir/stâ€¦","indices":[234,257]}]	Actually, Israel vaccinated ALL its citizens equally @OmarSShakir, while PA is vaccinating Palestinians, incl. with vaccines from Israel. But itâ€™s ok, you and @hrw keep spreading those lies and blood libels. PS: My brunch was great! https://t.co/j3CEArYKwq	57723.0	RT @Ostrov_A: Actually, Israel vaccinated ALL its citizens equally @OmarSShakir, while PA is vaccinating Palestinians, incl. with vaccinesâ€¦	31.0	True	full
881982	881982	604e53493677ec00386a55d9	2021-03-14 18:17:39	[]	[]	Sun Mar 14 17:25:16 +0000 2021	[{"text":"saveanonymity","indices":[26,40]}]	[{"url":"https://t.co/C5uZfSdMZm","expanded_url":"https://twitter.com/firekards/status/1371123248272961537","display_url":"twitter.com/firekards/statâ€¦","indices":[281,304]}]	(translation in spanish) #saveanonymity por favor denle rt, todos los menores de edad en la UK van a tener qur tener autorizaciÃ³n de sus padres para poder verificar sus cuentas en las medias sociales con su ID. Esto pondra en peligro a muchos jovenes(LGBTQ+ |, victimas de abuso+ https://t.co/C5uZfSdMZm	586.0	RT @cafecatz3: (translation in spanish) #saveanonymity por favor denle rt, todos los menores de edad en la UK van a tener qur tener autoriâ€¦	40.0	True	full
881983	881983	604e53493677ec00386a55db	2021-03-14 18:17:39	[]	[]	Sun Mar 14 18:17:02 +0000 2021	[]	[{"url":"https://t.co/Fl7slfvBZ4","expanded_url":"https://www.semana.com/nacion/articulo/una-pariente-del-magistrado-bustos-le-dijo-a-andres-felipe-arias-que-iba-a-ser-condenado-por-ser-uribista/202151/","display_url":"semana.com/nacion/articulâ€¦","indices":[257,280]}]	PerversiÃ³n del sistema judicial iniciÃ³ por interÃ©s polÃ­tico de togados con sus fallos. @AndresFelArias es vÃ­ctima de ese cartel, es perseguido por injustos que deberÃ­an ser justos. "Pariente de magistrado Bustos dijo que iba a ser condenado por uribista" https://t.co/Fl7slfvBZ4	21835.0	RT @JuanDaVelez: PerversiÃ³n del sistema judicial iniciÃ³ por interÃ©s polÃ­tico de togados con sus fallos. @AndresFelArias es vÃ­ctima de ese câ€¦	3869.0	True	full
881984	881984	604e53493677ec00386a55dd	2021-03-14 18:17:39	[]	[]	Sun Mar 14 07:12:28 +0000 2021	[]	[{"url":"https://t.co/ToCEiZPsit","expanded_url":"http://www.wiredupcreations.com","display_url":"wiredupcreations.com","indices":[131,154]}]	Iâ€™d love to find these hemp pendants their forever homes!ðŸŒ¬ðŸ�ƒ Use discount code â€œWIREDUP15â€� to receive 15% off your entire order!â˜˜ï¸� https://t.co/ToCEiZPsit https://t.co/rybzbN2Ur8	886.0	RT @wireupcreations: Iâ€™d love to find these hemp pendants their forever homes!ðŸŒ¬ðŸ�ƒ Use discount code â€œWIREDUP15â€� to receive 15% off your entâ€¦	4025.0	True	full
881985	881985	604e53493677ec00386a55e3	2021-03-14 18:17:39	[]	[]	Sat Mar 13 00:00:10 +0000 2021	[{"text":"MarthaDebayleEyewear","indices":[68,89]}]	[{"url":"https://t.co/DnoqaphV3X","expanded_url":"http://lux.mx","display_url":"lux.mx","indices":[124,147]}]	Cuentahabientes, recuerden que quedan pocas horas de la preventa de #MarthaDebayleEyewear, tienen hasta las 12 AM, entren a https://t.co/DnoqaphV3X y escojan sus favoritos. Limited edition International Shipping https://t.co/jO5SpDbgfH	2499514.0	RT @marthadebayle: Cuentahabientes, recuerden que quedan pocas horas de la preventa de #MarthaDebayleEyewear, tienen hasta las 12 AM, entreâ€¦	9.0	True	full
881986	881986	604e53493677ec00386a55ed	2021-03-14 18:17:39	[]	[]	Sat Mar 13 15:44:20 +0000 2021	[]	[{"url":"https://t.co/r8pV32GoJY","expanded_url":"https://www.instagram.com/p/CL2O5QkhuQ_Qq3NiwPmyAp5Bq8_1IltFnASNIM0/?igshid=dzba312nsmm3","display_url":"instagram.com/p/CL2O5QkhuQ_Qâ€¦","indices":[154,177]}]	Ù‡Ø¯ÙŠØ© Ù…Ø¨Ù„Øº 100 Ø±ÙŠØ§Ù„ðŸ‡¸ðŸ‡¦ â€¢Ø§Ù„Ù…Ø·Ù„ÙˆØ¨ Ù�Ù‚Ø· : â€¢Ø±ØªÙˆÙŠØª ÙˆØ¥Ø¶Ø§Ù�Ø© Ø§Ù„Ø§Ù†Ø³ØªÙ‚Ø±Ø§Ù… Ù…Ø¹ Ø¶Ø±ÙˆØ±Ø© ØªÙˆØ«ÙŠÙ‚ Ø§Ù„Ø¥Ø¶Ø§Ù�Ø© Ø¨Ø§Ù„Ù…Ù†Ø´Ù† â€¢Ø­Ø³Ø§Ø¨ Ø§Ù„Ø§Ù†Ø³ØªÙ‚Ø±Ø§Ù…â¬‡ï¸� Ø¹Ù†Ø¯Ù‡ Ø¬Ø§Ø¦Ø²Ù‡ Ø¢ÙŠÙ�ÙˆÙ† ÙˆØ§Ù„Ø³Ø­Ø¨ Ø¨Ø¹Ø¯ Ø¨ÙƒØ±Ø§ 15 Ù…Ø§Ø±Ø³ https://t.co/r8pV32GoJY â€¢Ø§Ù„Ø³Ø­Ø¨ Ù…Ù† Ø§Ù„Ø±ØªÙˆÙŠØª Ø£Ùˆ Ø§Ù„Ù…Ù†Ø´Ù† Ø¥Ù„ÙƒØªØ±ÙˆÙ†ÙŠ	220410.0	RT @khaledalngaidan: Ù‡Ø¯ÙŠØ© Ù…Ø¨Ù„Øº 100 Ø±ÙŠØ§Ù„ðŸ‡¸ðŸ‡¦ â€¢Ø§Ù„Ù…Ø·Ù„ÙˆØ¨ Ù�Ù‚Ø· : â€¢Ø±ØªÙˆÙŠØª ÙˆØ¥Ø¶Ø§Ù�Ø© Ø§Ù„Ø§Ù†Ø³ØªÙ‚Ø±Ø§Ù… Ù…Ø¹ Ø¶Ø±ÙˆØ±Ø© ØªÙˆØ«ÙŠÙ‚ Ø§Ù„Ø¥Ø¶Ø§Ù�Ø© Ø¨Ø§Ù„Ù…Ù†Ø´Ù† â€¢Ø­Ø³Ø§Ø¨ Ø§Ù„Ø§Ù†Ø³ØªÙ‚Ø±Ø§Ù…â¬‡ï¸� Ø¹Ù†Ø¯Ù‡ Ø¬â€¦	395.0	True	full
881987	881987	604e53493677ec00386a55f5	2021-03-14 18:17:39	[]	[]	Sun Mar 14 15:45:15 +0000 2021	[]	[{"url":"https://t.co/90n1cz1nP5","expanded_url":"https://twitter.com/ThisWeekABC/status/1371104929553788930","display_url":"twitter.com/ThisWeekABC/stâ€¦","indices":[266,289]}]	OK, first of all, fuck both sides. Fuck Chris Christie. And fuck ABC News for consistently doing this. There are a million people you could've brought on to discuss vaccine suspicions. Stop giving these clowns platforms and paychecks. You are complicit in fascism. https://t.co/90n1cz1nP5	2138.0	RT @mcgarrygirl78: OK, first of all, fuck both sides. Fuck Chris Christie. And fuck ABC News for consistently doing this. There are a millâ€¦	984.0	True	full
881988	881988	604e53493677ec00386a55ff	2021-03-14 18:17:39	[]	[]	Sun Mar 14 18:16:35 +0000 2021	[{"text":"BulletproofForBTS","indices":[93,111]}]	[{"url":"https://t.co/h5Nyjk098f","expanded_url":"https://open.spotify.com/playlist/6mLoosDOyKguhMnlYoVPkc?si=z5qAMlWuSXqAv3wE2MugFA","display_url":"open.spotify.com/playlist/6mLooâ€¦","indices":[168,191]}]	&lt; GR4MMY STREAM PARTY &gt; VAI ME FALTAR META E SÃ“ COMEÃ‡OU HÃ� 15 MINUTOS ðŸ˜‚ â€¢ RT e use: #BulletproofForBTS + WE ARE IN THE STARS TONIGHT + @BTS_twt â€¢ FAÃ‡A STREAM: https://t.co/h5Nyjk098f â€¢ Meta terminando em: 15:25 https://t.co/Sj1UOJxMJi	92338.0	RT @WFVOTING: &lt; GR4MMY STREAM PARTY &gt; VAI ME FALTAR META E SÃ“ COMEÃ‡OU HÃ� 15 MINUTOS ðŸ˜‚ â€¢ RT e use: #BulletproofForBTS + WE ARE IN THE STAâ€¦	1187.0	True	full
881989	881989	604e53493677ec00386a5615	2021-03-14 18:17:40	[]	[{"url":"https://t.co/MOg5AV1RhT","expanded_url":"http://vimeo.com/320913130","display_url":"vimeo.com/320913130","indices":[270,293]}]		[]	[]			@BBCSimonJack @GregClarkMP The bbc are complicit in this fake pandemic !! "communication and public engagement marâ€¦ https://t.co/wrHEpyGCLb	523.0	True	full
881990	881990	604e53493677ec00386a5617	2021-03-14 18:17:40	[]	[]	Sun Mar 14 17:01:09 +0000 2021	[{"text":"HlaingTharYar","indices":[132,146]},{"text":"ShwePyiThar","indices":[153,165]},{"text":"WhatsHappeningInMyanmar","indices":[222,246]},{"text":"Mar14Coup","indices":[247,257]}]	[{"url":"https://t.co/D1LanX1ArG","expanded_url":"https://youtu.be/g1Go2jggglo","display_url":"youtu.be/g1Go2jggglo","indices":[260,283]}]	The junta has killed at least 100 since the start of the coup. The junta has killed at least 30 today and imposed martial law, in #HlaingTharYar &amp; #ShwePyiThar, as China calls on the junta to protect its properties. #WhatsHappeningInMyanmar #Mar14Coup https://t.co/D1LanX1ArG	5896615.0	RT @YourAnonCentral: The junta has killed at least 100 since the start of the coup. The junta has killed at least 30 today and imposed maâ€¦	22.0	True	full
881991	881991	604e53493677ec00386a5619	2021-03-14 18:17:40	[]	[]	Sun Mar 14 17:06:20 +0000 2021	[{"text":"ÙƒÙˆØ±ÙˆÙ†Ø§","indices":[37,44]},{"text":"Ø§Ù„Ù…Ù…Ù„ÙƒØ©","indices":[62,70]},{"text":"Ø§Ù„Ù…Ù…Ù„ÙƒØ©_Ø§ÙˆÙ„Ø§Ù‹","indices":[192,206]},{"text":"ÙˆØ²Ø§Ø±Ø©_Ø§Ù„ØµØ­Ø©_Ø§Ù„Ø³Ø¹ÙˆØ¯ÙŠØ©","indices":[207,228]}]	[{"url":"https://t.co/mmWxNmGPzV","expanded_url":"https://www.pscp.tv/w/cxzlxTFQWEVkUm5hbWtaS2V8MWRqR1hxTGxYRXlKWmYGvmf-rOE1kcNMe1_UophijgcEXuVvmj1iyYd3Mt4F?t=2h29m25s","display_url":"pscp.tv/w/cxzlxTFQWEVkâ€¦","indices":[230,253]}]	Ø¨Ø« Ù…Ø¨Ø§Ø´Ø± | Ù„Ø£Ø±Ù‚Ø§Ù… Ø¹Ø¯Ø¯ Ø¬Ø±Ø¹Ø§Øª ðŸ§ª Ù„Ù‚Ø§Ø­ #ÙƒÙˆØ±ÙˆÙ†Ø§ Ø§Ù„ØªÙŠ ØªÙ… Ø£Ø®Ø°Ù‡Ø§ Ù�ÙŠ #Ø§Ù„Ù…Ù…Ù„ÙƒØ© ðŸ‡¸ðŸ‡¦ðŸ™�ðŸ�». Ø§Ø¹Ø±Ù� Ø¯ÙˆÙ„Ø© Ù…Ù† Ø§Ù„Ø¯ÙˆÙ„ Ø§Ù„Ù…ØªÙ‚Ø¯Ù…Ø© ØªØ¹Ù…Ù„ Ø¹Ù„Ù‰ Ø¥Ù†Ø´Ø§Ø¡ Ù…ÙˆÙ‚Ø¹ Ø¹Ù„Ù‰ Ø§Ù„Ø¥Ù†ØªØ±Ù†Øª Ù„ØªØ­Ø¯ÙŠØ¯ Ù…Ø±Ø§ÙƒØ² Ø§Ù„ØªØ·Ø¹ÙŠÙ… ÙˆØ­Ø¬Ø² Ù…ÙˆØ§Ø¹ÙŠØ¯ Ù„ØªÙ„Ù‚ÙŠ Ø§Ù„Ù„Ù‚Ø§Ø­ ðŸ˜‚. #Ø§Ù„Ù…Ù…Ù„ÙƒØ©_Ø§ÙˆÙ„Ø§Ù‹ #ÙˆØ²Ø§Ø±Ø©_Ø§Ù„ØµØ­Ø©_Ø§Ù„Ø³…	32176.0	RT @AyidhSalemQ: Ø¨Ø« Ù…Ø¨Ø§Ø´Ø± | Ù„Ø£Ø±Ù‚Ø§Ù… Ø¹Ø¯Ø¯ Ø¬Ø±Ø¹Ø§Øª ðŸ§ª Ù„Ù‚Ø§Ø­ #ÙƒÙˆØ±ÙˆÙ†Ø§ Ø§Ù„ØªÙŠ ØªÙ… Ø£Ø®Ø°Ù‡Ø§ Ù�ÙŠ #Ø§Ù„Ù…Ù…Ù„ÙƒØ© ðŸ‡¸ðŸ‡¦ðŸ™�ðŸ�». Ø§Ø¹Ø±Ù� Ø¯ÙˆÙ„Ø© Ù…Ù† Ø§Ù„Ø¯ÙˆÙ„ Ø§Ù„Ù…ØªÙ‚Ø¯Ù…Ø© ØªØ¹Ù…Ù„ Ø¹Ù„Ù‰ Ø¥Ù†Ø´Ø§Ø¡â€¦	13964.0	True	full
881992	881992	604e534a3677ec00386a561f	2021-03-14 18:17:40	[]	[]	Sun Mar 14 12:09:52 +0000 2021	[]	[{"url":"https://t.co/BwQd4WmgE3","expanded_url":"https://www.mediaite.com/tv/newt-gingrich-tells-fox-business-maria-bartiromo-that-he-was-suspended-from-twitter-for-tweet-about-illegal-immigrants-and-covid/","display_url":"mediaite.com/tv/newt-gingriâ€¦","indices":[252,275]}]	Twitter is becoming more aggressive in its censorship. The company locked Newt Gingrich out of his 2.2m-follower account for 'hateful conduct' unless he deleted the tweet seen below. After a week, Gingrich deleted it, sent (futile) protest to Twitter. https://t.co/BwQd4WmgE3 https://t.co/oBgInjaprS	419137.0	RT @ByronYork: Twitter is becoming more aggressive in its censorship. The company locked Newt Gingrich out of his 2.2m-follower account forâ€¦	106.0	True	full
881993	881993	604e534a3677ec00386a563d	2021-03-14 18:17:40	[]	[]	Sun Mar 14 18:14:45 +0000 2021	[]	[{"url":"https://t.co/xqLwtfAwQn","expanded_url":"https://covid.cdc.gov/covid-data-tracker/#vaccinations","display_url":"covid.cdc.gov/covid-data-traâ€¦","indices":[198,221]}]	Today is another big day for US vaccinations: 3 days of ~3 million CDC corrected (due to Î” cutoff): Friday 2.92 million Saturday 2.98 million Sunday 2.96 million Now 27% of all adults with â‰¥ 1 dose https://t.co/xqLwtfAwQn https://t.co/lEDZjVEUL4	398519.0	RT @EricTopol: Today is another big day for US vaccinations: 3 days of ~3 million CDC corrected (due to Î” cutoff): Friday 2.92 million Satuâ€¦	7002.0	True	full
881994	881994	604e534a3677ec00386a5643	2021-03-14 18:17:40	[]	[]	Sun Mar 14 16:25:08 +0000 2021	[{"text":"BTS","indices":[110,114]},{"text":"ë°©íƒ„ì†Œë…„ë‹¨","indices":[115,121]}]	[{"url":"https://t.co/v12GZWT1ND","expanded_url":"https://youtu.be/Du4WMOS2-sA","display_url":"youtu.be/Du4WMOS2-sA","indices":[86,109]}]	LIVE: GRAMMY Awards Premiere Ceremony | March 14 at 3pm ET / 12pm PT (+3/15 4am KST) https://t.co/v12GZWT1ND #BTS #ë°©íƒ„ì†Œë…„ë‹¨ @BTS_twt https://t.co/GfwK4WPHfE	263248.0	RT @jimintoday__: LIVE: GRAMMY Awards Premiere Ceremony | March 14 at 3pm ET / 12pm PT (+3/15 4am KST) https://t.co/v12GZWT1ND #BTS #ë°©íƒ„ì†Œë…„ë‹¨â€¦	9.0	True	full
881995	881995	604e534a3677ec00386a5655	2021-03-14 18:17:41	[]	[]	Sun Mar 14 17:01:14 +0000 2021	[{"text":"Chicago","indices":[4,12]},{"text":"TeacherTwitter","indices":[226,241]}]	[{"url":"https://t.co/DG4mhITwrP","expanded_url":"https://www.wsws.org/en/articles/2021/03/13/chic-m13.html","display_url":"wsws.org/en/articles/20â€¦","indices":[243,266]}]	The #Chicago Educators Rank-and-File Safety Committee opposes the effort to further reopen Chicago Public Schools (CPS) under conditions of continued spread of COVID-19 and rapid growth of more dangerous strains of the virus. #TeacherTwitter https://t.co/DG4mhITwrP	41424.0	RT @WSWS_Updates: The #Chicago Educators Rank-and-File Safety Committee opposes the effort to further reopen Chicago Public Schools (CPS) uâ€¦	304.0	True	full
881996	881996	604e534a3677ec00386a565b	2021-03-14 18:17:41	[]	[]	Sun Mar 14 17:01:09 +0000 2021	[{"text":"HlaingTharYar","indices":[132,146]},{"text":"ShwePyiThar","indices":[153,165]},{"text":"WhatsHappeningInMyanmar","indices":[222,246]},{"text":"Mar14Coup","indices":[247,257]}]	[{"url":"https://t.co/D1LanX1ArG","expanded_url":"https://youtu.be/g1Go2jggglo","display_url":"youtu.be/g1Go2jggglo","indices":[260,283]}]	The junta has killed at least 100 since the start of the coup. The junta has killed at least 30 today and imposed martial law, in #HlaingTharYar &amp; #ShwePyiThar, as China calls on the junta to protect its properties. #WhatsHappeningInMyanmar #Mar14Coup https://t.co/D1LanX1ArG	5896326.0	RT @YourAnonCentral: The junta has killed at least 100 since the start of the coup. The junta has killed at least 30 today and imposed maâ€¦	188.0	True	full
881997	881997	604e534a3677ec00386a5663	2021-03-14 18:17:41	[]	[]	Sun Mar 14 17:01:09 +0000 2021	[{"text":"HlaingTharYar","indices":[132,146]},{"text":"ShwePyiThar","indices":[153,165]},{"text":"WhatsHappeningInMyanmar","indices":[222,246]},{"text":"Mar14Coup","indices":[247,257]}]	[{"url":"https://t.co/D1LanX1ArG","expanded_url":"https://youtu.be/g1Go2jggglo","display_url":"youtu.be/g1Go2jggglo","indices":[260,283]}]	The junta has killed at least 100 since the start of the coup. The junta has killed at least 30 today and imposed martial law, in #HlaingTharYar &amp; #ShwePyiThar, as China calls on the junta to protect its properties. #WhatsHappeningInMyanmar #Mar14Coup https://t.co/D1LanX1ArG	5896615.0	RT @YourAnonCentral: The junta has killed at least 100 since the start of the coup. The junta has killed at least 30 today and imposed maâ€¦	35.0	True	full
881998	881998	604e534a3677ec00386a5675	2021-03-14 18:17:41	[]	[]	Sun Mar 14 18:10:00 +0000 2021	[{"text":"Siria","indices":[32,38]}]	[{"url":"https://t.co/8QSbDSJjl7","expanded_url":"https://www.elindependiente.com/internacional/2021/03/13/siria-diez-anos-de-pesadilla/","display_url":"elindependiente.com/internacional/â€¦","indices":[222,245]}]	MÃ¡s de la mitad de los niÃ±os en #Siria no ha vivido un solo dÃ­a de paz. Uno de cada seis sirios ha visto morir a uno de sus padres. Un 50% ha perdido familia o amigos en la guerra ðŸ‘‰ Diez aÃ±os de pesadilla, por @alonsay https://t.co/8QSbDSJjl7	96001.0	RT @elindepcom: MÃ¡s de la mitad de los niÃ±os en #Siria no ha vivido un solo dÃ­a de paz. Uno de cada seis sirios ha visto morir a uno de susâ€¦	104.0	True	full
881999	881999	604e534a3677ec00386a567d	2021-03-14 18:17:41	[]	[]	Sun Mar 14 18:16:35 +0000 2021	[{"text":"BulletproofForBTS","indices":[93,111]}]	[{"url":"https://t.co/h5Nyjk098f","expanded_url":"https://open.spotify.com/playlist/6mLoosDOyKguhMnlYoVPkc?si=z5qAMlWuSXqAv3wE2MugFA","display_url":"open.spotify.com/playlist/6mLooâ€¦","indices":[168,191]}]	&lt; GR4MMY STREAM PARTY &gt; VAI ME FALTAR META E SÃ“ COMEÃ‡OU HÃ� 15 MINUTOS ðŸ˜‚ â€¢ RT e use: #BulletproofForBTS + WE ARE IN THE STARS TONIGHT + @BTS_twt â€¢ FAÃ‡A STREAM: https://t.co/h5Nyjk098f â€¢ Meta terminando em: 15:25 https://t.co/Sj1UOJxMJi	92338.0	RT @WFVOTING: &lt; GR4MMY STREAM PARTY &gt; VAI ME FALTAR META E SÃ“ COMEÃ‡OU HÃ� 15 MINUTOS ðŸ˜‚ â€¢ RT e use: #BulletproofForBTS + WE ARE IN THE STAâ€¦	1030.0	True	full
882000	882000	604e534b3677ec00386a5689	2021-03-14 18:17:41	[]	[{"url":"https://t.co/Vzj9HBMOpE","expanded_url":"https://james.bible/james-5-7","display_url":"james.bible/james-5-7","indices":[197,220]}]		[]	[]			Be patient, then, brothers and sisters, until the Lordâ€™s coming. See how the farmer waits for the land to yield itsâ€¦ https://t.co/lMQnTiAQUa	228.0	True	full
882001	882001	604e534b3677ec00386a5693	2021-03-14 18:17:41	[]	[]	Sun Mar 14 18:16:35 +0000 2021	[{"text":"BulletproofForBTS","indices":[93,111]}]	[{"url":"https://t.co/h5Nyjk098f","expanded_url":"https://open.spotify.com/playlist/6mLoosDOyKguhMnlYoVPkc?si=z5qAMlWuSXqAv3wE2MugFA","display_url":"open.spotify.com/playlist/6mLooâ€¦","indices":[168,191]}]	&lt; GR4MMY STREAM PARTY &gt; VAI ME FALTAR META E SÃ“ COMEÃ‡OU HÃ� 15 MINUTOS ðŸ˜‚ â€¢ RT e use: #BulletproofForBTS + WE ARE IN THE STARS TONIGHT + @BTS_twt â€¢ FAÃ‡A STREAM: https://t.co/h5Nyjk098f â€¢ Meta terminando em: 15:25 https://t.co/Sj1UOJxMJi	92338.0	RT @WFVOTING: &lt; GR4MMY STREAM PARTY &gt; VAI ME FALTAR META E SÃ“ COMEÃ‡OU HÃ� 15 MINUTOS ðŸ˜‚ â€¢ RT e use: #BulletproofForBTS + WE ARE IN THE STAâ€¦	91.0	True	full
882002	882002	604e534b3677ec00386a5699	2021-03-14 18:17:41	[]	[]	Sun Mar 14 12:48:07 +0000 2021	[{"text":"BuenDomingo","indices":[0,12]}]	[{"url":"https://t.co/K87vD9c3YD","expanded_url":"https://twitter.com/rquiroga777/status/1370921864047042561","display_url":"twitter.com/rquiroga777/stâ€¦","indices":[279,302]}]	#BuenDomingo Ministra @carlavizzotti @alferdez Es â€œtemerario e insuficienteâ€� restringir frecuencias en lugar de suspender vuelos y CERRAR FRONTERAS, como han hecho todos los paises que tienen Ã©xito en la lucha contra la pandemia. Ya Murieron 55.000. NO ARRIESGUE NUESTRAS VIDAS https://t.co/K87vD9c3YD	59620.0	RT @AliciaCastroAR: #BuenDomingo Ministra @carlavizzotti @alferdez Es â€œtemerario e insuficienteâ€� restringir frecuencias en lugar de suspendâ€¦	1391.0	True	full
882003	882003	604e534b3677ec00386a569b	2021-03-14 18:17:41	[]	[]	Sun Mar 14 18:12:44 +0000 2021	[{"text":"BulletproofForBTS","indices":[98,116]}]	[{"url":"https://t.co/h5Nyjk098f","expanded_url":"https://open.spotify.com/playlist/6mLoosDOyKguhMnlYoVPkc?si=z5qAMlWuSXqAv3wE2MugFA","display_url":"open.spotify.com/playlist/6mLooâ€¦","indices":[173,196]}]	&lt; GR4MMY STREAM PARTY &gt; EU DUVIDEI VOCÃŠS METEREM UM TOP5 NOS TRENDS, VAMO ðŸ—£ï¸� â€¢ RT e use: #BulletproofForBTS + WE ARE IN THE STARS TONIGHT + @BTS_twt â€¢ FAÃ‡A STREAM: https://t.co/h5Nyjk098f â€¢ Meta terminando em: 15:14 https://t.co/uys9daFtTq	92338.0	RT @WFVOTING: &lt; GR4MMY STREAM PARTY &gt; EU DUVIDEI VOCÃŠS METEREM UM TOP5 NOS TRENDS, VAMO ðŸ—£ï¸� â€¢ RT e use: #BulletproofForBTS + WE ARE IN THâ€¦	1621.0	True	full
882004	882004	604e534b3677ec00386a56cf	2021-03-14 18:17:42	[]	[]	Sun Mar 14 15:00:34 +0000 2021	[]	[{"url":"https://t.co/pB8Dx4bb5x","expanded_url":"http://youtu.be/Du4WMOS2-sA","display_url":"youtu.be/Du4WMOS2-sA","indices":[113,136]},{"url":"https://t.co/0FilqqFRGh","expanded_url":"http://freeintertv.com/View/id-2984","display_url":"freeintertv.com/View/id-2984","indices":[190,213]},{"url":"https://t.co/gsY55gIsyZ","expanded_url":"http://aqstream.com/mnet/Mnet","display_url":"aqstream.com/mn…	ðŸ—“ @BTS_twt @ 63rd Grammy Awards [3/15] â�—ï¸�Grammy Premiere @ 4AM KST âœ¨ Best Pop Duo/Group Performance announced ðŸ”— https://t.co/pB8Dx4bb5x â�—ï¸�63rd Grammy Awards @ 9AM KST (unofficial links) ðŸ”— https://t.co/0FilqqFRGh ðŸ”— https://t.co/gsY55gIsyZ https://t.co/LvZXaMr23j	190291.0	RT @BTSdailyinfo: ðŸ—“ @BTS_twt @ 63rd Grammy Awards [3/15] â�—ï¸�Grammy Premiere @ 4AM KST âœ¨ Best Pop Duo/Group Performance announced ðŸ”— https://â€¦	52.0	True	full
882005	882005	604e534c3677ec00386a56db	2021-03-14 18:17:42	[]	[]	Mon Feb 15 23:00:31 +0000 2021	[{"text":"FTC","indices":[248,252]},{"text":"antitrust","indices":[253,263]},{"text":"bigtech","indices":[264,272]}]	[{"url":"https://t.co/oNMqEGLqpM","expanded_url":"https://drivebycuriosity.blogspot.com/2020/12/economics-how-big-tech-saves-world.html","display_url":"drivebycuriosity.blogspot.com/2020/12/economâ€¦","indices":[222,245]}]	@amyklobuchar: Without Big Tech more people would get infected, the pandemic would spread even more, more people would die and the recession would be severe. But the parasitic progressive mold wants to punish it for that https://t.co/oNMqEGLqpM #FTC #antitrust #bigtech	72.0	RT @DrGem2015: @amyklobuchar: Without Big Tech more people would get infected, the pandemic would spread even more, more people would die aâ€¦	72.0	True	full
882006	882006	604e534c3677ec00386a56dd	2021-03-14 18:17:42	[]	[{"url":"https://t.co/Iz4bE7ioui","expanded_url":"https://www.youtube.com/watch?v=7iNbnineUCI","display_url":"youtube.com/watch?v=7iNbniâ€¦","indices":[140,163]}]		[]	[]			@Gangof4raisins @willmenaker you wont get affirmation from chapo trap house, but u cant support covid fascism in anâ€¦ https://t.co/SYfIkSpQ7z	0.0	True	full
882007	882007	604e534c3677ec00386a56e1	2021-03-14 18:17:42	[]	[{"url":"https://t.co/zrooJdCQAb","expanded_url":"https://noticias.uol.com.br/comprova/ultimas-noticias/2020/07/17/texto-engana-ao-dizer-que-cloroquina-cura-987-dos-pacientes-com-covid-19.htm","display_url":"noticias.uol.com.br/comprova/ultimâ€¦","indices":[249,272]}]		[]	[]			@rabn1985 @marta02289425 @Fabi13live @exame MÃ©dicos podem pedir o que quiserem, podem sugerir tratamento com feijÃµeâ€¦ https://t.co/pUIQuTj3IT	25.0	True	full
882008	882008	604e534c3677ec00386a56e5	2021-03-14 18:17:42	[]	[{"url":"https://t.co/2dSFju5qsr","expanded_url":"https://theboar.org/2021/03/rupauls-drag-race-uk/","display_url":"theboar.org/2021/03/rupaulâ€¦","indices":[211,234]}]		[]	[]			Lara Bean reviews the latest season of 'RuPaul's Drag Race UK', praising it for its important conversations on queeâ€¦ https://t.co/gbgkAie0Zy	1541.0	True	full
882009	882009	604e534c3677ec00386a56ef	2021-03-14 18:17:42	[]	[]	Sun Mar 14 11:30:00 +0000 2021	[]	[{"url":"https://t.co/pr14GCXryd","expanded_url":"http://bit.ly/3lufcnv","display_url":"bit.ly/3lufcnv","indices":[113,136]}]	Please remember to follow the FACTS to support @scotgov in helping to control Coronavirus. More information âž¡ï¸� https://t.co/pr14GCXryd https://t.co/Y7g790HuKz	393953.0	RT @Scotlandteam: Please remember to follow the FACTS to support @scotgov in helping to control Coronavirus. More information âž¡ï¸� https://â€¦	1387.0	True	full
882010	882010	604e534c3677ec00386a56f3	2021-03-14 18:17:42	[]	[]	Sun Mar 14 11:32:52 +0000 2021	[]	[{"url":"https://t.co/qckRYBInjj","expanded_url":"https://elexpediente.co/de-bombardeos-y-fumigaciones/","display_url":"elexpediente.co/de-bombardeos-â€¦","indices":[253,276]}]	DE BOMBARDEOS Y FUMIGACIONES 'Bombardeos y fumigaciones, los dos regalos que Santos y sus amigos ofrecieron a los narcos de ahora. Y por eso, no lo pierdan de vista, son las dos cosas que no pueden volver' Por: Fernando LondoÃ±o Hoyos @EIExpedienteCol https://t.co/qckRYBInjj	53400.0	RT @EIExpedienteCol: DE BOMBARDEOS Y FUMIGACIONES 'Bombardeos y fumigaciones, los dos regalos que Santos y sus amigos ofrecieron a los naâ€¦	5186.0	True	full
882011	882011	604e534c3677ec00386a5707	2021-03-14 18:17:43	[]	[]	Sun Mar 14 18:16:35 +0000 2021	[{"text":"BulletproofForBTS","indices":[93,111]}]	[{"url":"https://t.co/h5Nyjk098f","expanded_url":"https://open.spotify.com/playlist/6mLoosDOyKguhMnlYoVPkc?si=z5qAMlWuSXqAv3wE2MugFA","display_url":"open.spotify.com/playlist/6mLooâ€¦","indices":[168,191]}]	&lt; GR4MMY STREAM PARTY &gt; VAI ME FALTAR META E SÃ“ COMEÃ‡OU HÃ� 15 MINUTOS ðŸ˜‚ â€¢ RT e use: #BulletproofForBTS + WE ARE IN THE STARS TONIGHT + @BTS_twt â€¢ FAÃ‡A STREAM: https://t.co/h5Nyjk098f â€¢ Meta terminando em: 15:25 https://t.co/Sj1UOJxMJi	92338.0	RT @WFVOTING: &lt; GR4MMY STREAM PARTY &gt; VAI ME FALTAR META E SÃ“ COMEÃ‡OU HÃ� 15 MINUTOS ðŸ˜‚ â€¢ RT e use: #BulletproofForBTS + WE ARE IN THE STAâ€¦	277.0	True	full
882012	882012	604e534c3677ec00386a570f	2021-03-14 18:17:43	[]	[]	Sun Mar 14 17:01:00 +0000 2021	[{"text":"SuperclÃ¡sicoxTNTsports","indices":[188,211]}]	[{"url":"https://t.co/atD5ylUHI4","expanded_url":"http://packfutbol.com.ar","display_url":"packfutbol.com.ar","indices":[250,273]}]	DUELO DE ESTRATEGAS ðŸ†š Russo y Gallardo escondieron sus equipos hasta el final y ahora llegÃ³ el momento de mover las piezas âš½ Â¿QuiÃ©n se quedarÃ¡ con la partida de hoy? ðŸ¤” Â¡No te pierdas el #SuperclÃ¡sicoxTNTsports! ðŸ”¥ &gt; Â¡Suscribite al pack fÃºtbol! ðŸ‘‰ https://t.co/atD5ylUHI4 https://t.co/2I4pB9G4h2	465209.0	RT @TNTSportsAR: DUELO DE ESTRATEGAS ðŸ†š Russo y Gallardo escondieron sus equipos hasta el final y ahora llegÃ³ el momento de mover las piezaâ€¦	464.0	True	full
882013	882013	604e534c3677ec00386a5719	2021-03-14 18:17:43	[]	[]	Thu Mar 11 11:40:50 +0000 2021	[{"text":"Muscle","indices":[4,11]},{"text":"vaccination","indices":[40,52]}]	[{"url":"https://t.co/q4v8bIJz5l","expanded_url":"https://lepetitjournal.com/expat-vie-pratique/sante/le-muscle-un-partenaire-essentiel-de-la-vaccination-300317","display_url":"lepetitjournal.com/expat-vie-pratâ€¦","indices":[92,115]}]	ðŸ’ªLe #Muscle, partenaire essentiel de la #vaccination. ðŸ“°Merci @lepetitjournal pour l'articleâ�©https://t.co/q4v8bIJz5l @AfmPresse @Telethon_France @BiotherapiesIns	279.0	RT @Inst_Myologie: ðŸ’ªLe #Muscle, partenaire essentiel de la #vaccination. ðŸ“°Merci @lepetitjournal pour l'articleâ�©https://t.co/q4v8bIJz5l @Afâ€¦	39.0	True	full
882014	882014	604e534c3677ec00386a5723	2021-03-14 18:17:43	[]	[]	Fri Mar 05 03:20:36 +0000 2021	[{"text":"sfm","indices":[113,117]},{"text":"sfmoney","indices":[118,126]},{"text":"sfmnews","indices":[127,135]},{"text":"sfmairdrop","indices":[136,147]}]	[{"url":"https://t.co/KjOyUy2u7h","expanded_url":"https://t.me/SfmoneyAirdropBot","display_url":"t.me/SfmoneyAirdropâ€¦","indices":[88,111]}]	ð�—”ð�—¶ð�—¿ð�—±ð�—¿ð�—¼ð�—½: ð�—¦ð�—™ð�— ð�—¢ð�—¡ð�—˜ð�—¬ (ð�—¦ð�—™ð�— ) ð�—¥ð�—²ð�˜„ð�—®ð�—¿ð�—±: 10 SFM (50$) for Join ð�—¥ð�—²ð�—³ð�—²ð�—¿ð�—¿ð�—®ð�—¹: 3 SFM (15$) Start bot: https://t.co/KjOyUy2u7h #sfm #sfmoney #sfmnews #sfmairdrop https://t.co/oSuHY9yaPr	50800.0	RT @SFMONEY_SFM: ð�—”ð�—¶ð�—¿ð�—±ð�—¿ð�—¼ð�—½: ð�—¦ð�—™ð�— ð�—¢ð�—¡ð�—˜ð�—¬ (ð�—¦ð�—™ð�— ) ð�—¥ð�—²ð�˜„ð�—®ð�—¿ð�—±: 10 SFM (50$) for Join ð�—¥ð�—²ð�—³ð�—²ð�—¿ð�—¿ð�—®ð�—¹: 3 SFM (15$) Start bot: https://t.co/KjOyUy2u7h #sfm #sfmâ€¦	0.0	True	full
882015	882015	604e534c3677ec00386a572d	2021-03-14 18:17:43	[]	[]	Sat Mar 13 12:32:29 +0000 2021	[{"text":"franquismo","indices":[94,105]},{"text":"nazi","indices":[109,114]},{"text":"EspaÃ±a","indices":[135,142]},{"text":"MemoriaHistorica","indices":[235,252]}]	[{"url":"https://t.co/aDfq6YNCoF","expanded_url":"https://www.publico.es/culturas/comoda-vida-espana-otto-skorzeny.html?utm_source=twitter&utm_medium=social&utm_campaign=web1","display_url":"publico.es/culturas/comodâ€¦","indices":[253,276]}]	La cÃ³moda vida en EspaÃ±a de Otto Skorzeny, el jefe de los comandos de Hitler protegido por el #franquismo El #nazi mÃ¡s peligroso de la #EspaÃ±a de Franco y sus planes para crear la 'LegiÃ³n Carlos V', un ejÃ©rcito de contra el comunismo. #MemoriaHistorica https://t.co/aDfq6YNCoF https://t.co/vso2xK9aYE	2516.0	RT @ManelMarquezB: La cÃ³moda vida en EspaÃ±a de Otto Skorzeny, el jefe de los comandos de Hitler protegido por el #franquismo El #nazi mÃ¡s pâ€¦	2608.0	True	full
882016	882016	604e534c3677ec00386a572f	2021-03-14 18:17:43	[]	[]	Sat Mar 13 15:05:03 +0000 2021	[{"text":"FBI","indices":[9,13]}]	[{"url":"https://t.co/iL7sD5efWD","expanded_url":"http://tips.fbi.gov","display_url":"tips.fbi.gov","indices":[117,140]}]	Help the #FBI capture the rest of the individuals who took part in the January 6 violence at the U.S. Capitol. Visit https://t.co/iL7sD5efWD if you have information regarding this participant. When you leave a tip, refer to photo 192. https://t.co/IjZsxd6LRN	3302958.0	RT @FBI: Help the #FBI capture the rest of the individuals who took part in the January 6 violence at the U.S. Capitol. Visit https://t.co/â€¦	123.0	True	full
882017	882017	604e534c3677ec00386a5733	2021-03-14 18:17:43	[{"text":"KreisHÃ¶xter","indices":[75,87]},{"text":"HÃ¶xter","indices":[88,95]},{"text":"Brakel","indices":[96,103]},{"text":"BadDriburg","indices":[104,115]},{"text":"Nieheim","indices":[116,124]},{"text":"MarienmÃ¼nster","indices":[125,139]},{"text":"Warburg","indices":[140,148]},{"text":"Willebadessen","indices":[149,163]},{"text":"Borgentreich","indices":[164,177]},{"text":"Beverungen","indic…	[{"url":"https://t.co/lqdblCJbJP","expanded_url":"https://www.unser-bad-driburg.de/news/corona---neuigkeiten/update-14-maerz--5-weitere-amtlich-positive-tests-im-kreis-hoexter","display_url":"unser-bad-driburg.de/news/corona---â€¦","indices":[51,74]}]		[]	[]			Update 14. MÃ¤rz: 5 weitere amtlich positive Tests https://t.co/lqdblCJbJP #KreisHÃ¶xter #HÃ¶xter #Brakel #BadDriburgâ€¦ https://t.co/0kf06112Jt	31.0	True	full
882018	882018	604e534c3677ec00386a5737	2021-03-14 18:17:43	[]	[]	Sun Mar 14 18:16:35 +0000 2021	[{"text":"BulletproofForBTS","indices":[93,111]}]	[{"url":"https://t.co/h5Nyjk098f","expanded_url":"https://open.spotify.com/playlist/6mLoosDOyKguhMnlYoVPkc?si=z5qAMlWuSXqAv3wE2MugFA","display_url":"open.spotify.com/playlist/6mLooâ€¦","indices":[168,191]}]	&lt; GR4MMY STREAM PARTY &gt; VAI ME FALTAR META E SÃ“ COMEÃ‡OU HÃ� 15 MINUTOS ðŸ˜‚ â€¢ RT e use: #BulletproofForBTS + WE ARE IN THE STARS TONIGHT + @BTS_twt â€¢ FAÃ‡A STREAM: https://t.co/h5Nyjk098f â€¢ Meta terminando em: 15:25 https://t.co/Sj1UOJxMJi	92338.0	RT @WFVOTING: &lt; GR4MMY STREAM PARTY &gt; VAI ME FALTAR META E SÃ“ COMEÃ‡OU HÃ� 15 MINUTOS ðŸ˜‚ â€¢ RT e use: #BulletproofForBTS + WE ARE IN THE STAâ€¦	2067.0	True	full
882019	882019	604e534d3677ec00386a5739	2021-03-14 18:17:43	[]	[]	Sun Mar 14 18:16:35 +0000 2021	[{"text":"BulletproofForBTS","indices":[93,111]}]	[{"url":"https://t.co/h5Nyjk098f","expanded_url":"https://open.spotify.com/playlist/6mLoosDOyKguhMnlYoVPkc?si=z5qAMlWuSXqAv3wE2MugFA","display_url":"open.spotify.com/playlist/6mLooâ€¦","indices":[168,191]}]	&lt; GR4MMY STREAM PARTY &gt; VAI ME FALTAR META E SÃ“ COMEÃ‡OU HÃ� 15 MINUTOS ðŸ˜‚ â€¢ RT e use: #BulletproofForBTS + WE ARE IN THE STARS TONIGHT + @BTS_twt â€¢ FAÃ‡A STREAM: https://t.co/h5Nyjk098f â€¢ Meta terminando em: 15:25 https://t.co/Sj1UOJxMJi	92338.0	RT @WFVOTING: &lt; GR4MMY STREAM PARTY &gt; VAI ME FALTAR META E SÃ“ COMEÃ‡OU HÃ� 15 MINUTOS ðŸ˜‚ â€¢ RT e use: #BulletproofForBTS + WE ARE IN THE STAâ€¦	3520.0	True	full
882020	882020	604e534d3677ec00386a5753	2021-03-14 18:17:43	[]	[]	Sun Mar 14 13:32:38 +0000 2021	[{"text":"COVID19","indices":[63,71]},{"text":"COVIDMemorial","indices":[108,122]}]	[{"url":"https://t.co/zl7OY4oUSs","expanded_url":"http://nyc.gov/COVIDMemorial","display_url":"nyc.gov/COVIDMemorial","indices":[84,107]}]	Tonight our city pauses to remember and honor those we lost to #COVID19. Join us: https://t.co/zl7OY4oUSs #COVIDMemorial https://t.co/cCy0YER5jf	1315729.0	RT @nycgov: Tonight our city pauses to remember and honor those we lost to #COVID19. Join us: https://t.co/zl7OY4oUSs #COVIDMemorial httpâ€¦	683.0	True	full
882021	882021	604e534d3677ec00386a5779	2021-03-14 18:17:44	[]	[]	Sun Mar 14 18:16:35 +0000 2021	[{"text":"BulletproofForBTS","indices":[93,111]}]	[{"url":"https://t.co/h5Nyjk098f","expanded_url":"https://open.spotify.com/playlist/6mLoosDOyKguhMnlYoVPkc?si=z5qAMlWuSXqAv3wE2MugFA","display_url":"open.spotify.com/playlist/6mLooâ€¦","indices":[168,191]}]	&lt; GR4MMY STREAM PARTY &gt; VAI ME FALTAR META E SÃ“ COMEÃ‡OU HÃ� 15 MINUTOS ðŸ˜‚ â€¢ RT e use: #BulletproofForBTS + WE ARE IN THE STARS TONIGHT + @BTS_twt â€¢ FAÃ‡A STREAM: https://t.co/h5Nyjk098f â€¢ Meta terminando em: 15:25 https://t.co/Sj1UOJxMJi	92338.0	RT @WFVOTING: &lt; GR4MMY STREAM PARTY &gt; VAI ME FALTAR META E SÃ“ COMEÃ‡OU HÃ� 15 MINUTOS ðŸ˜‚ â€¢ RT e use: #BulletproofForBTS + WE ARE IN THE STAâ€¦	33.0	True	full
882022	882022	604e534d3677ec00386a577d	2021-03-14 18:17:44	[]	[]	Sun Mar 14 18:16:35 +0000 2021	[{"text":"BulletproofForBTS","indices":[93,111]}]	[{"url":"https://t.co/h5Nyjk098f","expanded_url":"https://open.spotify.com/playlist/6mLoosDOyKguhMnlYoVPkc?si=z5qAMlWuSXqAv3wE2MugFA","display_url":"open.spotify.com/playlist/6mLooâ€¦","indices":[168,191]}]	&lt; GR4MMY STREAM PARTY &gt; VAI ME FALTAR META E SÃ“ COMEÃ‡OU HÃ� 15 MINUTOS ðŸ˜‚ â€¢ RT e use: #BulletproofForBTS + WE ARE IN THE STARS TONIGHT + @BTS_twt â€¢ FAÃ‡A STREAM: https://t.co/h5Nyjk098f â€¢ Meta terminando em: 15:25 https://t.co/Sj1UOJxMJi	92338.0	RT @WFVOTING: &lt; GR4MMY STREAM PARTY &gt; VAI ME FALTAR META E SÃ“ COMEÃ‡OU HÃ� 15 MINUTOS ðŸ˜‚ â€¢ RT e use: #BulletproofForBTS + WE ARE IN THE STAâ€¦	72.0	True	full
882023	882023	604e534d3677ec00386a5785	2021-03-14 18:17:44	[]	[]	Sun Mar 14 15:00:34 +0000 2021	[]	[{"url":"https://t.co/pB8Dx4bb5x","expanded_url":"http://youtu.be/Du4WMOS2-sA","display_url":"youtu.be/Du4WMOS2-sA","indices":[113,136]},{"url":"https://t.co/0FilqqFRGh","expanded_url":"http://freeintertv.com/View/id-2984","display_url":"freeintertv.com/View/id-2984","indices":[190,213]},{"url":"https://t.co/gsY55gIsyZ","expanded_url":"http://aqstream.com/mnet/Mnet","display_url":"aqstream.com/mn…	ðŸ—“ @BTS_twt @ 63rd Grammy Awards [3/15] â�—ï¸�Grammy Premiere @ 4AM KST âœ¨ Best Pop Duo/Group Performance announced ðŸ”— https://t.co/pB8Dx4bb5x â�—ï¸�63rd Grammy Awards @ 9AM KST (unofficial links) ðŸ”— https://t.co/0FilqqFRGh ðŸ”— https://t.co/gsY55gIsyZ https://t.co/LvZXaMr23j	190291.0	RT @BTSdailyinfo: ðŸ—“ @BTS_twt @ 63rd Grammy Awards [3/15] â�—ï¸�Grammy Premiere @ 4AM KST âœ¨ Best Pop Duo/Group Performance announced ðŸ”— https://â€¦	27.0	True	full
882024	882024	604e534d3677ec00386a5789	2021-03-14 18:17:44	[]	[]	Sun Mar 14 18:16:35 +0000 2021	[{"text":"BulletproofForBTS","indices":[93,111]}]	[{"url":"https://t.co/h5Nyjk098f","expanded_url":"https://open.spotify.com/playlist/6mLoosDOyKguhMnlYoVPkc?si=z5qAMlWuSXqAv3wE2MugFA","display_url":"open.spotify.com/playlist/6mLooâ€¦","indices":[168,191]}]	&lt; GR4MMY STREAM PARTY &gt; VAI ME FALTAR META E SÃ“ COMEÃ‡OU HÃ� 15 MINUTOS ðŸ˜‚ â€¢ RT e use: #BulletproofForBTS + WE ARE IN THE STARS TONIGHT + @BTS_twt â€¢ FAÃ‡A STREAM: https://t.co/h5Nyjk098f â€¢ Meta terminando em: 15:25 https://t.co/Sj1UOJxMJi	92338.0	RT @WFVOTING: &lt; GR4MMY STREAM PARTY &gt; VAI ME FALTAR META E SÃ“ COMEÃ‡OU HÃ� 15 MINUTOS ðŸ˜‚ â€¢ RT e use: #BulletproofForBTS + WE ARE IN THE STAâ€¦	3565.0	True	full
882025	882025	604e534e3677ec00386a579d	2021-03-14 18:17:44	[]	[]	Sun Mar 14 18:16:35 +0000 2021	[{"text":"BulletproofForBTS","indices":[93,111]}]	[{"url":"https://t.co/h5Nyjk098f","expanded_url":"https://open.spotify.com/playlist/6mLoosDOyKguhMnlYoVPkc?si=z5qAMlWuSXqAv3wE2MugFA","display_url":"open.spotify.com/playlist/6mLooâ€¦","indices":[168,191]}]	&lt; GR4MMY STREAM PARTY &gt; VAI ME FALTAR META E SÃ“ COMEÃ‡OU HÃ� 15 MINUTOS ðŸ˜‚ â€¢ RT e use: #BulletproofForBTS + WE ARE IN THE STARS TONIGHT + @BTS_twt â€¢ FAÃ‡A STREAM: https://t.co/h5Nyjk098f â€¢ Meta terminando em: 15:25 https://t.co/Sj1UOJxMJi	92338.0	RT @WFVOTING: &lt; GR4MMY STREAM PARTY &gt; VAI ME FALTAR META E SÃ“ COMEÃ‡OU HÃ� 15 MINUTOS ðŸ˜‚ â€¢ RT e use: #BulletproofForBTS + WE ARE IN THE STAâ€¦	892.0	True	full
882026	882026	604e534e3677ec00386a57b5	2021-03-14 18:17:44	[]	[]	Sun Mar 14 18:16:35 +0000 2021	[{"text":"BulletproofForBTS","indices":[93,111]}]	[{"url":"https://t.co/h5Nyjk098f","expanded_url":"https://open.spotify.com/playlist/6mLoosDOyKguhMnlYoVPkc?si=z5qAMlWuSXqAv3wE2MugFA","display_url":"open.spotify.com/playlist/6mLooâ€¦","indices":[168,191]}]	&lt; GR4MMY STREAM PARTY &gt; VAI ME FALTAR META E SÃ“ COMEÃ‡OU HÃ� 15 MINUTOS ðŸ˜‚ â€¢ RT e use: #BulletproofForBTS + WE ARE IN THE STARS TONIGHT + @BTS_twt â€¢ FAÃ‡A STREAM: https://t.co/h5Nyjk098f â€¢ Meta terminando em: 15:25 https://t.co/Sj1UOJxMJi	92338.0	RT @WFVOTING: &lt; GR4MMY STREAM PARTY &gt; VAI ME FALTAR META E SÃ“ COMEÃ‡OU HÃ� 15 MINUTOS ðŸ˜‚ â€¢ RT e use: #BulletproofForBTS + WE ARE IN THE STAâ€¦	515.0	True	full
882027	882027	604e534e3677ec00386a57bb	2021-03-14 18:17:44	[]	[]	Sun Mar 14 18:16:35 +0000 2021	[{"text":"BulletproofForBTS","indices":[93,111]}]	[{"url":"https://t.co/h5Nyjk098f","expanded_url":"https://open.spotify.com/playlist/6mLoosDOyKguhMnlYoVPkc?si=z5qAMlWuSXqAv3wE2MugFA","display_url":"open.spotify.com/playlist/6mLooâ€¦","indices":[168,191]}]	&lt; GR4MMY STREAM PARTY &gt; VAI ME FALTAR META E SÃ“ COMEÃ‡OU HÃ� 15 MINUTOS ðŸ˜‚ â€¢ RT e use: #BulletproofForBTS + WE ARE IN THE STARS TONIGHT + @BTS_twt â€¢ FAÃ‡A STREAM: https://t.co/h5Nyjk098f â€¢ Meta terminando em: 15:25 https://t.co/Sj1UOJxMJi	92338.0	RT @WFVOTING: &lt; GR4MMY STREAM PARTY &gt; VAI ME FALTAR META E SÃ“ COMEÃ‡OU HÃ� 15 MINUTOS ðŸ˜‚ â€¢ RT e use: #BulletproofForBTS + WE ARE IN THE STAâ€¦	4.0	True	full
882028	882028	604e534e3677ec00386a57c9	2021-03-14 18:17:44	[{"text":"research","indices":[160,169]},{"text":"news","indices":[170,175]}]	[{"url":"https://t.co/77fmOZVQis","expanded_url":"https://bit.ly/3vj32n3","display_url":"bit.ly/3vj32n3","indices":[110,133]},{"url":"https://t.co/Qrv5EJGXwK","expanded_url":"https://bit.ly/38A4F5S","display_url":"bit.ly/38A4F5S","indices":[134,157]}]		[]	[]			New Research Finds SARS-CoV-2 (the Virus That Causes COVID-19) Jumped From Bats to Humans Without Much Changeâ€¦ https://t.co/CCL4ESv0yQ	76.0	True	full
882029	882029	604e534e3677ec00386a57cd	2021-03-14 18:17:45	[]	[]	Sun Mar 14 11:19:29 +0000 2021	[]	[{"url":"https://t.co/pYdsIW1qaU","expanded_url":"https://www.elconfidencial.com/espana/2020-10-04/pandemia-agresiones-sanitarios-aumentan-segunda-ola_2773220/","display_url":"elconfidencial.com/espana/2020-10â€¦","indices":[213,236]}]	Llevo 5 aÃ±os trabajando como sanitario, y esta Ã©poca de pandemia en la que vivimos es la mas conflictiva que recuerdo. Hemos pasado de que nos aplaudan a que nos insulten y agredan en menos de 1 aÃ±o. &gt;&gt;&gt; https://t.co/pYdsIW1qaU	564.0	RT @Kevin_hc_22: Llevo 5 aÃ±os trabajando como sanitario, y esta Ã©poca de pandemia en la que vivimos es la mas conflictiva que recuerdo. Hemâ€¦	1077.0	True	full
882030	882030	604e534e3677ec00386a57dd	2021-03-14 18:17:45	[]	[]	Sun Mar 14 18:12:44 +0000 2021	[{"text":"BulletproofForBTS","indices":[98,116]}]	[{"url":"https://t.co/h5Nyjk098f","expanded_url":"https://open.spotify.com/playlist/6mLoosDOyKguhMnlYoVPkc?si=z5qAMlWuSXqAv3wE2MugFA","display_url":"open.spotify.com/playlist/6mLooâ€¦","indices":[173,196]}]	&lt; GR4MMY STREAM PARTY &gt; EU DUVIDEI VOCÃŠS METEREM UM TOP5 NOS TRENDS, VAMO ðŸ—£ï¸� â€¢ RT e use: #BulletproofForBTS + WE ARE IN THE STARS TONIGHT + @BTS_twt â€¢ FAÃ‡A STREAM: https://t.co/h5Nyjk098f â€¢ Meta terminando em: 15:14 https://t.co/uys9daFtTq	92338.0	RT @WFVOTING: &lt; GR4MMY STREAM PARTY &gt; EU DUVIDEI VOCÃŠS METEREM UM TOP5 NOS TRENDS, VAMO ðŸ—£ï¸� â€¢ RT e use: #BulletproofForBTS + WE ARE IN THâ€¦	176.0	True	full
882031	882031	604e534e3677ec00386a57df	2021-03-14 18:17:45	[]	[{"url":"https://t.co/EAiH4sAst7","expanded_url":"https://www.metropoles.com/distrito-federal/df-tem-223-pessoas-esperando-uti-ocupacao-neste-domingo-e-de-9966","display_url":"metropoles.com/distrito-federâ€¦","indices":[199,222]}]		[]	[]			Distrito Federal tem 223 pessoas esperando UTI. OcupaÃ§Ã£o neste domingo Ã© de 99,66%. A lista de espera de UTIs, no gâ€¦ https://t.co/dDmS3Lwy6V	1181285.0	True	full
882032	882032	604e534f3677ec00386a580d	2021-03-14 18:17:45	[]	[]	Sun Mar 14 18:15:57 +0000 2021	[]	[{"url":"https://t.co/FZ5kjGPYEN","expanded_url":"https://buff.ly/2ERjn6T","display_url":"buff.ly/2ERjn6T","indices":[254,277]}]	The nuclear accident that occurred on March 10, 1956, when a B-47 Stratojet carrying two plutonium cores was lost over the Mediterranean. Despite an extensive search, the plane and its cargo was not located and its fate remains unknown today [read more: https://t.co/FZ5kjGPYEN] https://t.co/C6qvotcAFx	211749.0	RT @Rainmaker1973: The nuclear accident that occurred on March 10, 1956, when a B-47 Stratojet carrying two plutonium cores was lost over tâ€¦	1423.0	True	full
882033	882033	604e534f3677ec00386a5813	2021-03-14 18:17:45	[]	[]	Sun Mar 14 09:48:43 +0000 2021	[]	[{"url":"https://t.co/bOK6Jv6LKh","expanded_url":"https://www.7sur7.be/monde/l-aviation-civile-internationale-s-oppose-a-la-vaccination-obligatoire~a64dc436/?utm_source=twitter&utm_medium=social&utm_campaign=socialsharing_web","display_url":"7sur7.be/monde/l-aviatiâ€¦","indices":[256,279]}]	BONNE NOUVELLE ! Lâ€™aviation civile internationale sâ€™oppose Ã la vaccination obligatoire. La vaccination des passagers ne devrait pas Ãªtre obligatoire sur les vols internationaux, indique le transport aÃ©rien civil, en Ã©mettant de nouvelles recommandations. https://t.co/bOK6Jv6LKh	13071.0	RT @lolaweb71: BONNE NOUVELLE ! Lâ€™aviation civile internationale sâ€™oppose Ã la vaccination obligatoire. La vaccination des passagers ne devâ€¦	259.0	True	full
882034	882034	604e534f3677ec00386a5819	2021-03-14 18:17:45	[]	[]	Sun Mar 14 15:00:48 +0000 2021	[{"text":"RMixtape","indices":[3,12]},{"text":"D5_RMixtape","indices":[167,179]},{"text":"ë°©íƒ„ì†Œë…„ë‹¨ì•Œì— ","indices":[180,188]},{"text":"KimNamjoon","indices":[190,201]},{"text":"ê¹€ë‚¨ì¤€","indices":[202,206]},{"text":"RM","indices":[207,210]},{"text":"ì•Œì— ","indices":[211,214]},{"text":"ë°©íƒ„ì†Œë…„ë‹¨RM","indices":[216,224]},{"text":"ë‚¨ì¤€","indices":[225,228]}]	[{"url":"https://t.co/gapqQQtPnU","expanded_url":"https://soundcloud.com/claudine-joy-salcepuedes/sets/team-rm?ref=clipboard&p=a&c=0&utm_source=clipboard&utm_medium=text&utm_campaign=social_sharing","display_url":"soundcloud.com/claudine-joy-sâ€¦","indices":[116,139]},{"url":"https://t.co/hWK4QxqsQJ","expanded_url":"https://youtube.com/playlist?list=PLNE9DjtYxEvgifxS71DtTDpAJ6ASqsgf9","display_ur…	ðŸŽ¶- #RMixtape Countdown Here's the example for POEM and VERSES for VOICE and DO YOU. How about you? Drop it now! â–¶ï¸�https://t.co/gapqQQtPnU â–¶ï¸�https://t.co/hWK4QxqsQJ #D5_RMixtape #ë°©íƒ„ì†Œë…„ë‹¨ì•Œì— #KimNamjoon #ê¹€ë‚¨ì¤€ #RM #ì•Œì— #ë°©íƒ„ì†Œë…„ë‹¨RM #ë‚¨ì¤€ @BTS_twt https://t.co/PRS8JGQSrB	421.0	RT @Namjoon_print: ðŸŽ¶- #RMixtape Countdown Here's the example for POEM and VERSES for VOICE and DO YOU. How about you? Drop it now! â–¶ï¸�httpâ€¦	1598.0	True	full
882035	882035	604e534f3677ec00386a5839	2021-03-14 18:17:46	[]	[]	Sun Mar 14 16:06:11 +0000 2021	[{"text":"BTS","indices":[239,243]},{"text":"BTSARMY","indices":[244,252]}]	[{"url":"https://t.co/EfYuIcdPGQ","expanded_url":"https://bit.ly/3cw12ip","display_url":"bit.ly/3cw12ip","indices":[214,237]}]	â�£[ðŸ“º] IT'S GRAMMY DAY! There's lots of excitement to look forward to today! ðŸ¥³ â € GRAMMY Awards Premiere Ceremony ðŸ‡ºðŸ‡¸ 3pm ET / 2pm CT / 1pm MT / 12pm PT / 9am HT â €â €â €â € ðŸ‡°ðŸ‡· 4am KST (3/15) â € More info/how to watch â¬‡ ðŸ”— â�£â�£â�£https://t.co/EfYuIcdPGQ #BTS #BTSARMY @BTS_twt https://t.co/s8z87nzX3C	681443.0	RT @USBTSARMY: â�£[ðŸ“º] IT'S GRAMMY DAY! There's lots of excitement to look forward to today! ðŸ¥³ â € GRAMMY Awards Premiere Ceremony ðŸ‡ºðŸ‡¸ 3pm ET / 2â€¦	1057.0	True	full
882036	882036	604e53503677ec00386a585b	2021-03-14 18:17:46	[]	[]	Sun Mar 14 06:45:06 +0000 2021	[]	[{"url":"https://t.co/GG5uuf4NLH","expanded_url":"https://www.reuters.com/article/us-health-coronavirus-portugal-azores-idUKKBN2B50M8?taid=604db0f2d52b5600013a631e&utm_campaign=trueanthem&utm_medium=trueanthem&utm_source=twitter","display_url":"reuters.com/article/us-heaâ€¦","indices":[198,221]}]	The small, lush green Portuguese island of Corvo, home to around 400 people, has vaccinated most of its population against COVID-19 and will soon reach herd immunity, according to its only doctor.â€‹ https://t.co/GG5uuf4NLH	253128.0	RT @Reuters_Health: The small, lush green Portuguese island of Corvo, home to around 400 people, has vaccinated most of its population agaiâ€¦	123.0	True	full
882037	882037	604e53503677ec00386a5865	2021-03-14 18:17:46	[]	[]	Sun Mar 14 18:16:35 +0000 2021	[{"text":"BulletproofForBTS","indices":[93,111]}]	[{"url":"https://t.co/h5Nyjk098f","expanded_url":"https://open.spotify.com/playlist/6mLoosDOyKguhMnlYoVPkc?si=z5qAMlWuSXqAv3wE2MugFA","display_url":"open.spotify.com/playlist/6mLooâ€¦","indices":[168,191]}]	&lt; GR4MMY STREAM PARTY &gt; VAI ME FALTAR META E SÃ“ COMEÃ‡OU HÃ� 15 MINUTOS ðŸ˜‚ â€¢ RT e use: #BulletproofForBTS + WE ARE IN THE STARS TONIGHT + @BTS_twt â€¢ FAÃ‡A STREAM: https://t.co/h5Nyjk098f â€¢ Meta terminando em: 15:25 https://t.co/Sj1UOJxMJi	92338.0	RT @WFVOTING: &lt; GR4MMY STREAM PARTY &gt; VAI ME FALTAR META E SÃ“ COMEÃ‡OU HÃ� 15 MINUTOS ðŸ˜‚ â€¢ RT e use: #BulletproofForBTS + WE ARE IN THE STAâ€¦	10071.0	True	full
882038	882038	604e53503677ec00386a5869	2021-03-14 18:17:46	[]	[]	Sun Mar 14 18:16:35 +0000 2021	[{"text":"BulletproofForBTS","indices":[93,111]}]	[{"url":"https://t.co/h5Nyjk098f","expanded_url":"https://open.spotify.com/playlist/6mLoosDOyKguhMnlYoVPkc?si=z5qAMlWuSXqAv3wE2MugFA","display_url":"open.spotify.com/playlist/6mLooâ€¦","indices":[168,191]}]	&lt; GR4MMY STREAM PARTY &gt; VAI ME FALTAR META E SÃ“ COMEÃ‡OU HÃ� 15 MINUTOS ðŸ˜‚ â€¢ RT e use: #BulletproofForBTS + WE ARE IN THE STARS TONIGHT + @BTS_twt â€¢ FAÃ‡A STREAM: https://t.co/h5Nyjk098f â€¢ Meta terminando em: 15:25 https://t.co/Sj1UOJxMJi	92338.0	RT @WFVOTING: &lt; GR4MMY STREAM PARTY &gt; VAI ME FALTAR META E SÃ“ COMEÃ‡OU HÃ� 15 MINUTOS ðŸ˜‚ â€¢ RT e use: #BulletproofForBTS + WE ARE IN THE STAâ€¦	6808.0	True	full
882039	882039	604e53503677ec00386a586f	2021-03-14 18:17:46	[]	[]	Sun Mar 14 16:00:03 +0000 2021	[{"text":"studywhatyoulove","indices":[162,179]},{"text":"findyourfuture","indices":[180,195]}]	[{"url":"https://t.co/rAWmBcwgsn","expanded_url":"https://bit.ly/2t9oBHg","display_url":"bit.ly/2t9oBHg","indices":[113,136]}]	Hamilton has a well-earned reputation as a â€œschool of opportunityâ€� and is need-blindÂ in its admission decisions. https://t.co/rAWmBcwgsn (Photo by Nick Ng '23) #studywhatyoulove #findyourfuture https://t.co/weO4MrIKtc	13511.0	RT @HamiltonCollege: Hamilton has a well-earned reputation as a â€œschool of opportunityâ€� and is need-blindÂ in its admission decisions. httpsâ€¦	805.0	True	full
882040	882040	604e53503677ec00386a5871	2021-03-14 18:17:46	[{"text":"BCGreens","indices":[31,40]},{"text":"COVID19","indices":[146,154]}]	[{"url":"https://t.co/IsU5KlpZUc","expanded_url":"https://www.bcgreens.ca/remembering_those_we_ve_lost_to_covid_19?utm_campaign=210314_weekly_update&utm_medium=email&utm_source=greenpartybc","display_url":"bcgreens.ca/remembering_thâ€¦","indices":[209,232]}]		[]	[]			@SoniaFurstenau, leader of the #BCGreens and MLA for Cowichan Valley honours the memory of the more than 22,000 Canâ€¦ https://t.co/h7ZNjQK6w1	4755.0	True	full
882041	882041	604e53503677ec00386a587d	2021-03-14 18:17:46	[]	[{"url":"https://t.co/ZMkDr8UKuW","expanded_url":"https://www.youtube.com/watch?v=WB13xgHkshA","display_url":"youtube.com/watch?v=WB13xgâ€¦","indices":[231,254]}]		[]	[]			La periodista espaÃ±ola, Cristina MartÃ­n, autora del libro "La verdad de la pandemia", nos orienta sobre cÃ³mo funcioâ€¦ https://t.co/w0TDas3xoP	1004.0	True	full
882042	882042	604e53503677ec00386a5885	2021-03-14 18:17:47	[]	[]	Sun Mar 14 16:18:56 +0000 2021	[{"text":"coronavirus","indices":[138,150]},{"text":"COVID19","indices":[151,159]},{"text":"Corona","indices":[160,167]},{"text":"Covid_19","indices":[168,177]},{"text":"Covidioten","indices":[178,189]}]	[{"url":"https://t.co/g85GjKqwlc","expanded_url":"https://www.faz.net/aktuell/gesellschaft/gesundheit/coronavirus/norwegen-weitere-faelle-von-blutgerinnseln-nach-astra-zeneca-impfung-17243290.html","display_url":"faz.net/aktuell/gesellâ€¦","indices":[192,215]}]	Jeder gesundheitliche Zwischenfall nach einer Impfung ist aufzuklÃ¤ren. Bis dahin sollte die Impfung mit Astra-Zeneca ausgesetzt werden. #coronavirus #COVID19 #Corona #Covid_19 #Covidioten https://t.co/g85GjKqwlc	14730.0	RT @DrPuerner: Jeder gesundheitliche Zwischenfall nach einer Impfung ist aufzuklÃ¤ren. Bis dahin sollte die Impfung mit Astra-Zeneca ausgesâ€¦	5393.0	True	full
882043	882043	604e53503677ec00386a589d	2021-03-14 18:17:47	[{"text":"Ø­Ù�Ø±Ø§Ù„Ø¨Ø§Ø·Ù†","indices":[0,10]}]	[{"url":"https://t.co/Qests6xkiP","expanded_url":"https://maps.google.com?q=28.4064243,45.9322899&hl=ar-SA&gl=sa&entry=gps&lucs=swa","display_url":"maps.google.com/?q=28.4064243,â€¦","indices":[256,279]}]		[]	[]			#Ø­Ù�Ø±Ø§Ù„Ø¨Ø§Ø·Ù† Ù„Ù„Ø¨ÙŠØ¹ 3 Ø§Ø±Ø§Ø¶ÙŠ Ù…Ø®Ø·Ø·Ù¡Ù¥Ù¤/Ù© Ø§Ù„Ø¹Ù…Ø±ÙŠ Ø­ÙŠ Ø§Ù„Ù†Ø²Ù‡Ù‡ Ø¨Ù„Ùƒ Ù¤/Ù£/Ø­ Ø§Ù„Ø¨ÙŠØ¹ Ø¬Ù…Ù„Ù‡ ÙˆØªÙ�Ø±ÙŠØ¯ Ø±Ù‚Ù… 54 Ùˆ 56 Ø´Ø§Ø±Ø¹ 15 ØºØ±Ø¨ Ø±Ù‚Ù… 55 Ø´â€¦ https://t.co/JMb87JVZC5	6589.0	True	full
882044	882044	604e53503677ec00386a58a5	2021-03-14 18:17:47	[]	[]	Sun Mar 14 18:16:35 +0000 2021	[{"text":"BulletproofForBTS","indices":[93,111]}]	[{"url":"https://t.co/h5Nyjk098f","expanded_url":"https://open.spotify.com/playlist/6mLoosDOyKguhMnlYoVPkc?si=z5qAMlWuSXqAv3wE2MugFA","display_url":"open.spotify.com/playlist/6mLooâ€¦","indices":[168,191]}]	&lt; GR4MMY STREAM PARTY &gt; VAI ME FALTAR META E SÃ“ COMEÃ‡OU HÃ� 15 MINUTOS ðŸ˜‚ â€¢ RT e use: #BulletproofForBTS + WE ARE IN THE STARS TONIGHT + @BTS_twt â€¢ FAÃ‡A STREAM: https://t.co/h5Nyjk098f â€¢ Meta terminando em: 15:25 https://t.co/Sj1UOJxMJi	92338.0	RT @WFVOTING: &lt; GR4MMY STREAM PARTY &gt; VAI ME FALTAR META E SÃ“ COMEÃ‡OU HÃ� 15 MINUTOS ðŸ˜‚ â€¢ RT e use: #BulletproofForBTS + WE ARE IN THE STAâ€¦	1264.0	True	full
882045	882045	604e53513677ec00386a58c1	2021-03-14 18:17:47	[]	[]	Sun Mar 14 18:16:35 +0000 2021	[{"text":"BulletproofForBTS","indices":[93,111]}]	[{"url":"https://t.co/h5Nyjk098f","expanded_url":"https://open.spotify.com/playlist/6mLoosDOyKguhMnlYoVPkc?si=z5qAMlWuSXqAv3wE2MugFA","display_url":"open.spotify.com/playlist/6mLooâ€¦","indices":[168,191]}]	&lt; GR4MMY STREAM PARTY &gt; VAI ME FALTAR META E SÃ“ COMEÃ‡OU HÃ� 15 MINUTOS ðŸ˜‚ â€¢ RT e use: #BulletproofForBTS + WE ARE IN THE STARS TONIGHT + @BTS_twt â€¢ FAÃ‡A STREAM: https://t.co/h5Nyjk098f â€¢ Meta terminando em: 15:25 https://t.co/Sj1UOJxMJi	92338.0	RT @WFVOTING: &lt; GR4MMY STREAM PARTY &gt; VAI ME FALTAR META E SÃ“ COMEÃ‡OU HÃ� 15 MINUTOS ðŸ˜‚ â€¢ RT e use: #BulletproofForBTS + WE ARE IN THE STAâ€¦	262.0	True	full
882046	882046	604e53513677ec00386a58dd	2021-03-14 18:17:48	[]	[]	Sun Mar 14 18:08:22 +0000 2021	[]	[{"url":"https://t.co/sW3XYRCkdx","expanded_url":"https://www.stellarcorona.com","display_url":"stellarcorona.com","indices":[228,251]}]	In terms of holding myself accountable to my 2021 predictions [âœ…] Presidential Oath [âœ…] Administration's Priorities [âœ…] Vaccination Pace [ ] May 26th Vaccine Availability [ ] 2021 Olympics [ ] Dec Solar Eclipse https://t.co/sW3XYRCkdx	5299.0	RT @theashbhat: In terms of holding myself accountable to my 2021 predictions [âœ…] Presidential Oath [âœ…] Administration's Priorities [âœ…] Vaâ€¦	3361.0	True	full
882047	882047	604e53513677ec00386a58ed	2021-03-14 18:17:48	[]	[]	Sun Mar 14 18:14:03 +0000 2021	[]	[{"url":"https://t.co/R5bFNCJxBU","expanded_url":"https://econ.st/3rHNNBI","display_url":"econ.st/3rHNNBI","indices":[239,262]}]	â€œBecause it's in very controlled conditionsâ€¦we know how much virus we're giving them.â€� On â€œThe Jabâ€� podcast, Andrew Catchpole of @hVIVO_UK introduces the worldâ€™s first covid-19 human challenge study which infects volunteers with the virus https://t.co/R5bFNCJxBU	25550535.0	RT @TheEconomist: â€œBecause it's in very controlled conditionsâ€¦we know how much virus we're giving them.â€� On â€œThe Jabâ€� podcast, Andrew Catchâ€¦	18.0	True	full
882048	882048	604e53513677ec00386a58f3	2021-03-14 18:17:48	[]	[]	Sun Mar 14 17:24:17 +0000 2021	[]	[{"url":"https://t.co/MOYUTnjEj5","expanded_url":"https://lockdownsceptics.org/2021/03/14/legal-action-launched-over-indoor-hospitality-reopening-date/","display_url":"lockdownsceptics.org/2021/03/14/legâ€¦","indices":[206,229]}]	The Government is facing legal action over its plan to keep hospitality venues closed for weeks longer than "non-essential" shops. Challengers say there is â€œno evidence or justification" for this decision. https://t.co/MOYUTnjEj5	154626.0	RT @toadmeister: The Government is facing legal action over its plan to keep hospitality venues closed for weeks longer than "non-essentialâ€¦	241.0	True	full
882049	882049	604e53513677ec00386a58ff	2021-03-14 18:17:48	[]	[{"url":"https://t.co/E9wUrVwlyG","expanded_url":"http://NDR.de","display_url":"NDR.de","indices":[191,214]},{"url":"https://t.co/oR4MlIfMie","expanded_url":"https://www.ndr.de/sport/fussball/Glasner-ueber-Corona-Suender-Haben-nichts-verbrochen,wolfsburg16362.html","display_url":"ndr.de/sport/fussballâ€¦","indices":[234,257]}]		[]	[]			Supi, dann ist es ja kein Problem. Echte MÃ¤nner begehen halt, hÃ¶hÃ¶ hihi, mal Kavaliersdelikte. (FuÃŸball-Profis aktuâ€¦ https://t.co/LE1OPMYCBX	786.0	True	full
882050	882050	604e53523677ec00386a5907	2021-03-14 18:17:48	[]	[]	Sun Mar 14 17:49:45 +0000 2021	[]	[{"url":"https://t.co/OhzMWTAJUo","expanded_url":"https://trib.al/UjrqT7z","display_url":"trib.al/UjrqT7z","indices":[126,149]}]	Coronavirus in Illinois updates: 96,332 vaccine doses administered, 1,484 new cases of COVID-19 and 19 deaths reported Sunday https://t.co/OhzMWTAJUo	1127180.0	RT @chicagotribune: Coronavirus in Illinois updates: 96,332 vaccine doses administered, 1,484 new cases of COVID-19 and 19 deaths reportedâ€¦	9773.0	True	full
882051	882051	604e53523677ec00386a590b	2021-03-14 18:17:48	[]	[]	Sun Mar 14 16:00:13 +0000 2021	[{"text":"COVIDMemorial","indices":[268,282]}]	[{"url":"https://t.co/YTbuJTfVTG","expanded_url":"https://youtu.be/ECbzAY9ajhc","display_url":"youtu.be/ECbzAY9ajhc","indices":[244,267]}]	We joined w @ypcofnyc for a powerful collaboration in remembrance of one year since NYC's first reported COVID-19 death. The chorus performs Rodgers &amp; Hammerstein's beautiful classic "You'll Never Walk Alone" in honor of those lost. Watch: https://t.co/YTbuJTfVTG #COVIDMemorial https://t.co/Wv4V1GIKNa	107734.0	RT @LincolnCenter: We joined w @ypcofnyc for a powerful collaboration in remembrance of one year since NYC's first reported COVID-19 death.â€¦	107.0	True	full
882052	882052	604e53523677ec00386a5939	2021-03-14 18:17:48	[]	[]	Sun Mar 14 17:01:09 +0000 2021	[{"text":"HlaingTharYar","indices":[132,146]},{"text":"ShwePyiThar","indices":[153,165]},{"text":"WhatsHappeningInMyanmar","indices":[222,246]},{"text":"Mar14Coup","indices":[247,257]}]	[{"url":"https://t.co/D1LanX1ArG","expanded_url":"https://youtu.be/g1Go2jggglo","display_url":"youtu.be/g1Go2jggglo","indices":[260,283]}]	The junta has killed at least 100 since the start of the coup. The junta has killed at least 30 today and imposed martial law, in #HlaingTharYar &amp; #ShwePyiThar, as China calls on the junta to protect its properties. #WhatsHappeningInMyanmar #Mar14Coup https://t.co/D1LanX1ArG	5896326.0	RT @YourAnonCentral: The junta has killed at least 100 since the start of the coup. The junta has killed at least 30 today and imposed maâ€¦	47.0	True	full
882053	882053	604e53523677ec00386a593f	2021-03-14 18:17:48	[]	[]	Sat Mar 13 18:59:33 +0000 2021	[]	[{"url":"https://t.co/u2BaSMAfxZ","expanded_url":"https://www.paypal.me/victoriaosho","display_url":"paypal.me/victoriaosho","indices":[257,280]}]	I have a racist housemate and I feel like Iâ€™ve been spiralling for weeks. I feel unsafe. If yâ€™all could send me something as reparations that would be amazing because the level of racial trauma I have had to endure in the past few weeks is taking its toll https://t.co/u2BaSMAfxZ	1843.0	RT @vickindasexy: I have a racist housemate and I feel like Iâ€™ve been spiralling for weeks. I feel unsafe. If yâ€™all could send me somethingâ€¦	1579.0	True	full
882054	882054	604e53533677ec00386a5973	2021-03-14 18:17:49	[]	[]	Sun Mar 14 18:16:35 +0000 2021	[{"text":"BulletproofForBTS","indices":[93,111]}]	[{"url":"https://t.co/h5Nyjk098f","expanded_url":"https://open.spotify.com/playlist/6mLoosDOyKguhMnlYoVPkc?si=z5qAMlWuSXqAv3wE2MugFA","display_url":"open.spotify.com/playlist/6mLooâ€¦","indices":[168,191]}]	&lt; GR4MMY STREAM PARTY &gt; VAI ME FALTAR META E SÃ“ COMEÃ‡OU HÃ� 15 MINUTOS ðŸ˜‚ â€¢ RT e use: #BulletproofForBTS + WE ARE IN THE STARS TONIGHT + @BTS_twt â€¢ FAÃ‡A STREAM: https://t.co/h5Nyjk098f â€¢ Meta terminando em: 15:25 https://t.co/Sj1UOJxMJi	92338.0	RT @WFVOTING: &lt; GR4MMY STREAM PARTY &gt; VAI ME FALTAR META E SÃ“ COMEÃ‡OU HÃ� 15 MINUTOS ðŸ˜‚ â€¢ RT e use: #BulletproofForBTS + WE ARE IN THE STAâ€¦	3259.0	True	full
882055	882055	604e53533677ec00386a5987	2021-03-14 18:17:49	[]	[]	Sun Mar 14 18:00:01 +0000 2021	[{"text":"14Mar","indices":[0,6]},{"text":"PescadoresDeLaPatria","indices":[188,209]},{"text":"FelizDomingo","indices":[210,223]}]	[{"url":"https://t.co/2HIpw9xzSr","expanded_url":"https://bit.ly/3cAP33s","display_url":"bit.ly/3cAP33s","indices":[164,187]}]	#14Mar A travÃ©s de sus redes sociales, Evo exigiÃ³ justicia para las 36 personas fallecidas, los mÃ¡s de 800 heridos y los 1.500 detenidos durante el golpe de Estado https://t.co/2HIpw9xzSr #PescadoresDeLaPatria #FelizDomingo	2066.0	RT @DIARIOVEAHOY: #14Mar A travÃ©s de sus redes sociales, Evo exigiÃ³ justicia para las 36 personas fallecidas, los mÃ¡s de 800 heridos y losâ€¦	116.0	True	full
882056	882056	604e53533677ec00386a598b	2021-03-14 18:17:49	[]	[{"url":"https://t.co/XlWj5NmLu9","expanded_url":"https://www.bbc.co.uk/news/uk-56394344","display_url":"bbc.co.uk/news/uk-563943â€¦","indices":[239,262]}]		[]	[]			"Maintaining public order at protests is one of the hardest jobs in modern policing." Hopefully, lessons will be leâ€¦ https://t.co/UBSXuyODIB	366.0	True	full
882057	882057	604e53533677ec00386a598f	2021-03-14 18:17:49	[]	[]	Sun Mar 14 16:12:41 +0000 2021	[]	[{"url":"https://t.co/nem6bSCi9a","expanded_url":"https://twitter.com/brunnomelocbn/status/1371124833669496837","display_url":"twitter.com/brunnomelocbn/â€¦","indices":[120,143]}]	Pior momento da pandemia e essa gente desgraÃ§ada fazendo protesto contra o lockdown. Tinham que levar todo mundo preso. https://t.co/nem6bSCi9a	201206.0	RT @brunnosarttori: Pior momento da pandemia e essa gente desgraÃ§ada fazendo protesto contra o lockdown. Tinham que levar todo mundo preso.â€¦	2367.0	True	full
882058	882058	604e53533677ec00386a59a1	2021-03-14 18:17:50	[]	[]	Sun Mar 14 18:16:35 +0000 2021	[{"text":"BulletproofForBTS","indices":[93,111]}]	[{"url":"https://t.co/h5Nyjk098f","expanded_url":"https://open.spotify.com/playlist/6mLoosDOyKguhMnlYoVPkc?si=z5qAMlWuSXqAv3wE2MugFA","display_url":"open.spotify.com/playlist/6mLooâ€¦","indices":[168,191]}]	&lt; GR4MMY STREAM PARTY &gt; VAI ME FALTAR META E SÃ“ COMEÃ‡OU HÃ� 15 MINUTOS ðŸ˜‚ â€¢ RT e use: #BulletproofForBTS + WE ARE IN THE STARS TONIGHT + @BTS_twt â€¢ FAÃ‡A STREAM: https://t.co/h5Nyjk098f â€¢ Meta terminando em: 15:25 https://t.co/Sj1UOJxMJi	92338.0	RT @WFVOTING: &lt; GR4MMY STREAM PARTY &gt; VAI ME FALTAR META E SÃ“ COMEÃ‡OU HÃ� 15 MINUTOS ðŸ˜‚ â€¢ RT e use: #BulletproofForBTS + WE ARE IN THE STAâ€¦	2211.0	True	full
882059	882059	604e53533677ec00386a59a5	2021-03-14 18:17:50	[]	[]	Sun Mar 14 18:16:35 +0000 2021	[{"text":"BulletproofForBTS","indices":[93,111]}]	[{"url":"https://t.co/h5Nyjk098f","expanded_url":"https://open.spotify.com/playlist/6mLoosDOyKguhMnlYoVPkc?si=z5qAMlWuSXqAv3wE2MugFA","display_url":"open.spotify.com/playlist/6mLooâ€¦","indices":[168,191]}]	&lt; GR4MMY STREAM PARTY &gt; VAI ME FALTAR META E SÃ“ COMEÃ‡OU HÃ� 15 MINUTOS ðŸ˜‚ â€¢ RT e use: #BulletproofForBTS + WE ARE IN THE STARS TONIGHT + @BTS_twt â€¢ FAÃ‡A STREAM: https://t.co/h5Nyjk098f â€¢ Meta terminando em: 15:25 https://t.co/Sj1UOJxMJi	92338.0	RT @WFVOTING: &lt; GR4MMY STREAM PARTY &gt; VAI ME FALTAR META E SÃ“ COMEÃ‡OU HÃ� 15 MINUTOS ðŸ˜‚ â€¢ RT e use: #BulletproofForBTS + WE ARE IN THE STAâ€¦	312.0	True	full
882060	882060	604e53533677ec00386a59a7	2021-03-14 18:17:50	[]	[]	Sun Mar 14 18:17:02 +0000 2021	[]	[{"url":"https://t.co/Fl7slfvBZ4","expanded_url":"https://www.semana.com/nacion/articulo/una-pariente-del-magistrado-bustos-le-dijo-a-andres-felipe-arias-que-iba-a-ser-condenado-por-ser-uribista/202151/","display_url":"semana.com/nacion/articulâ€¦","indices":[257,280]}]	PerversiÃ³n del sistema judicial iniciÃ³ por interÃ©s polÃ­tico de togados con sus fallos. @AndresFelArias es vÃ­ctima de ese cartel, es perseguido por injustos que deberÃ­an ser justos. "Pariente de magistrado Bustos dijo que iba a ser condenado por uribista" https://t.co/Fl7slfvBZ4	21835.0	RT @JuanDaVelez: PerversiÃ³n del sistema judicial iniciÃ³ por interÃ©s polÃ­tico de togados con sus fallos. @AndresFelArias es vÃ­ctima de ese câ€¦	10176.0	True	full
882061	882061	604e53533677ec00386a59b7	2021-03-14 18:17:50	[]	[]	Sun Mar 14 18:16:35 +0000 2021	[{"text":"BulletproofForBTS","indices":[93,111]}]	[{"url":"https://t.co/h5Nyjk098f","expanded_url":"https://open.spotify.com/playlist/6mLoosDOyKguhMnlYoVPkc?si=z5qAMlWuSXqAv3wE2MugFA","display_url":"open.spotify.com/playlist/6mLooâ€¦","indices":[168,191]}]	&lt; GR4MMY STREAM PARTY &gt; VAI ME FALTAR META E SÃ“ COMEÃ‡OU HÃ� 15 MINUTOS ðŸ˜‚ â€¢ RT e use: #BulletproofForBTS + WE ARE IN THE STARS TONIGHT + @BTS_twt â€¢ FAÃ‡A STREAM: https://t.co/h5Nyjk098f â€¢ Meta terminando em: 15:25 https://t.co/Sj1UOJxMJi	92338.0	RT @WFVOTING: &lt; GR4MMY STREAM PARTY &gt; VAI ME FALTAR META E SÃ“ COMEÃ‡OU HÃ� 15 MINUTOS ðŸ˜‚ â€¢ RT e use: #BulletproofForBTS + WE ARE IN THE STAâ€¦	1009.0	True	full
882062	882062	604e53543677ec00386a59cd	2021-03-14 18:17:50	[]	[]	Wed Mar 10 14:22:30 +0000 2021	[]	[{"url":"https://t.co/5wcMDS4K7L","expanded_url":"https://www.ukmedfreedom.org/open-letters/open-letter-from-ukmfa-to-prime-minister-first-ministers-and-health-secretary-ministers-face-mask-mandates","display_url":"ukmedfreedom.org/open-letters/oâ€¦","indices":[235,258]}]	CALL TO ACTION--UKMFA Vaccine Passport MP Letter Campaign in advance of Monday 15 March Parliamentary debate. Please express your opposition via email/letter to MPs. Template cover letter; Vaccine/Immunity Passport Open Letter below. https://t.co/5wcMDS4K7L	3643.0	RT @ukmfa1: CALL TO ACTION--UKMFA Vaccine Passport MP Letter Campaign in advance of Monday 15 March Parliamentary debate. Please express yoâ€¦	3.0	True	full
882063	882063	604e53543677ec00386a59d3	2021-03-14 18:17:50	[{"text":"COVID19","indices":[27,35]},{"text":"protecthealthworkers","indices":[203,224]}]	[{"url":"https://t.co/L6Hv0XBWGl","expanded_url":"https://bit.ly/39qscFW","display_url":"bit.ly/39qscFW","indices":[225,248]}]		[]	[]			From SARS to Ebola and now #COVID19, deadly disease threats impact health workers more than the general population.â€¦ https://t.co/w53I4WQ2fl	355.0	True	full
882064	882064	604e53543677ec00386a59d9	2021-03-14 18:17:50	[]	[]	Sun Mar 14 15:38:20 +0000 2021	[]	[{"url":"https://t.co/2r1C1g7otr","expanded_url":"https://twitter.com/linda_dimitrov/status/1371100148911255553","display_url":"twitter.com/linda_dimitrovâ€¦","indices":[262,285]}]	AsÃ­ ha sido siempre la lÃ³gica de LÃ³pez: la causa es Ã©l y sÃ³lo Ã©l. Por eso las estrategias sÃ³lo son legÃ­timas cuando son a su favor. Era evidente desde hace 20 aÃ±os. SÃ­ se podÃ­a saber. Se los dijimos, y de todos modos votaron por Ã©l. Y he aquÃ­ las consecuencias. https://t.co/2r1C1g7otr	240048.0	RT @IrvingGatell: AsÃ­ ha sido siempre la lÃ³gica de LÃ³pez: la causa es Ã©l y sÃ³lo Ã©l. Por eso las estrategias sÃ³lo son legÃ­timas cuando son aâ€¦	193.0	True	full
882065	882065	604e53543677ec00386a59db	2021-03-14 18:17:50	[]	[]	Sun Mar 14 15:42:42 +0000 2021	[{"text":"CovidVaccine","indices":[125,138]},{"text":"Covid_19","indices":[139,148]},{"text":"pandemic","indices":[149,158]},{"text":"GreenParty","indices":[159,170]},{"text":"HerdImmunity","indices":[171,184]},{"text":"healthequity","indices":[185,198]},{"text":"CovidReliefBill","indices":[199,215]},{"text":"mRNA","indices":[217,222]},{"text":"Zoomlinks","indices":[225,235]}]	[{"url":"https://t.co/fBVomkZK3i","expanded_url":"https://bit.ly/3ldFkUq","display_url":"bit.ly/3ldFkUq","indices":[249,272]}]	Join us today (Sun 3/14 @5pm Pacific/ @8pm Eastern) for a panel discussion on 'Coronavirus, Health Management, and Media.' #CovidVaccine #Covid_19 #pandemic #GreenParty #HerdImmunity #healthequity #CovidReliefBill #mRNA #Zoomlinks and details: https://t.co/fBVomkZK3i	940.0	RT @justin4all2: Join us today (Sun 3/14 @5pm Pacific/ @8pm Eastern) for a panel discussion on 'Coronavirus, Health Management, and Media.'â€¦	520.0	True	full
882066	882066	604e53543677ec00386a59e9	2021-03-14 18:17:51	[]	[]	Sun Mar 14 15:10:32 +0000 2021	[]	[{"url":"https://t.co/uvGQbbiZlR","expanded_url":"http://ow.ly/dcSL30rABIQ","display_url":"ow.ly/dcSL30rABIQ","indices":[135,158]}]	El PP viola tres normas para seguir en el poder: sus estatutos, su reglamento en Murcia y el pacto antitransfuguismo, por @AlbaPrecedo https://t.co/uvGQbbiZlR https://t.co/6peilXkYsE	329121.0	RT @_infoLibre: El PP viola tres normas para seguir en el poder: sus estatutos, su reglamento en Murcia y el pacto antitransfuguismo, por @â€¦	402.0	True	full
882067	882067	604e53543677ec00386a59f1	2021-03-14 18:17:51	[]	[]	Sun Mar 14 18:16:35 +0000 2021	[{"text":"BulletproofForBTS","indices":[93,111]}]	[{"url":"https://t.co/h5Nyjk098f","expanded_url":"https://open.spotify.com/playlist/6mLoosDOyKguhMnlYoVPkc?si=z5qAMlWuSXqAv3wE2MugFA","display_url":"open.spotify.com/playlist/6mLooâ€¦","indices":[168,191]}]	&lt; GR4MMY STREAM PARTY &gt; VAI ME FALTAR META E SÃ“ COMEÃ‡OU HÃ� 15 MINUTOS ðŸ˜‚ â€¢ RT e use: #BulletproofForBTS + WE ARE IN THE STARS TONIGHT + @BTS_twt â€¢ FAÃ‡A STREAM: https://t.co/h5Nyjk098f â€¢ Meta terminando em: 15:25 https://t.co/Sj1UOJxMJi	92338.0	RT @WFVOTING: &lt; GR4MMY STREAM PARTY &gt; VAI ME FALTAR META E SÃ“ COMEÃ‡OU HÃ� 15 MINUTOS ðŸ˜‚ â€¢ RT e use: #BulletproofForBTS + WE ARE IN THE STAâ€¦	1238.0	True	full
882068	882068	604e53543677ec00386a59f5	2021-03-14 18:17:51	[{"text":"NikeImpactReport","indices":[191,208]},{"text":"renewableenergy","indices":[263,279]},{"text":"Nike","indices":[280,285]}]	[{"url":"https://t.co/PRazU7Sg2l","expanded_url":"http://go.nike.com/aJlzaQH_FjO","display_url":"go.nike.com/aJlzaQH_FjO","indices":[237,260]}]		[]	[]			@Nike with its 3P's - People, Planet &amp; Play. Breaking Barriers, setting up new Targets for 2025. Key words with a vâ€¦ https://t.co/hyZLpvTdst	32.0	True	full
882069	882069	604e53543677ec00386a59f7	2021-03-14 18:17:51	[]	[]	Fri Mar 12 18:55:17 +0000 2021	[{"text":"cancelcieexams2021","indices":[0,19]},{"text":"cancelcieexams2021","indices":[157,176]},{"text":"cancelcieexam2021","indices":[178,196]},{"text":"cancelexams","indices":[198,210]}]	[{"url":"https://t.co/5bgyNXcaET","expanded_url":"https://forms.office.com/Pages/ResponsePage.aspx?id=3Kez0n7Vf0GQrRSbhy6aobOT7fKXLbZBotGFuZ8qDUNUNkNMSDZET0hWUk5HWDVKMTlaNzJTQklRNC4u","display_url":"forms.office.com/Pages/Responseâ€¦","indices":[132,155]}]	#cancelcieexams2021 I REQUEST EVERYONE TO FILL THIS FORM ITS FROM GEMS EDUCATION TO CANCEL CIE EXAMS "SELECT YEAR 11 AS YEAR GROUP" https://t.co/5bgyNXcaET #cancelcieexams2021 #cancelcieexam2021 #cancelexams https://t.co/QZl9l9Fgjh	7.0	RT @Abdureh12410000: #cancelcieexams2021 I REQUEST EVERYONE TO FILL THIS FORM ITS FROM GEMS EDUCATION TO CANCEL CIE EXAMS "SELECT YEAR 11 Aâ€¦	0.0	True	full
882070	882070	604e53543677ec00386a5a11	2021-03-14 18:17:51	[]	[{"url":"https://t.co/jPe9CQgsMu","expanded_url":"https://www.axios.com/covid-stimulus-check-irs-payment-tool-cbf54c7a-a089-42ae-9297-aea109d0611a.html?utm_source=twitter&utm_medium=social&utm_campaign=organic","display_url":"axios.com/covid-stimulusâ€¦","indices":[130,153]}]		[]	[]			Americans can now track when they should expect to receive $1,400 direct payments through the IRS' updated "Get Myâ€¦ https://t.co/LwKVsuWkOc	2541.0	True	full
882071	882071	604e53543677ec00386a5a13	2021-03-14 18:17:51	[]	[]	Sun Mar 14 18:15:00 +0000 2021	[]	[{"url":"https://t.co/bfFxPuj6DU","expanded_url":"https://katu.com/news/nation-world/fauci-trump-should-urge-his-followers-to-get-vaccinated","display_url":"katu.com/news/nation-woâ€¦","indices":[162,185]}]	Dr. Anthony Fauci said he wishes former President Donald Trump would use his popularity among Republicans to persuade his followers to get the COVID-19 vaccine. https://t.co/bfFxPuj6DU	218643.0	RT @KATUNews: Dr. Anthony Fauci said he wishes former President Donald Trump would use his popularity among Republicans to persuade his folâ€¦	215.0	True	full
882072	882072	604e53553677ec00386a5a25	2021-03-14 18:17:51	[]	[]	Sun Mar 14 16:22:44 +0000 2021	[]	[{"url":"https://t.co/aUJ2n2ZUyI","expanded_url":"https://www.washingtonpost.com/politics/cuomo-schwartz-vaccine-calls/2021/03/14/18f2e320-8448-11eb-9ca6-54e187ee4939_story.html?outputType=amp#click=https://t.co/Wja2WglatG","display_url":"washingtonpost.com/politics/cuomoâ€¦","indices":[219,242]}]	New Yorkâ€™s vaccine czar called county officials to gauge their support of Cuomo amid sexual harassment investigation. Call from Larry Schwartz, top Cuomo ally, troubled one official enough to file an ethics complaint: https://t.co/aUJ2n2ZUyI	322658.0	RT @jdawsey1: New Yorkâ€™s vaccine czar called county officials to gauge their support of Cuomo amid sexual harassment investigation. Call frâ€¦	3575.0	True	full
882073	882073	604e53553677ec00386a5a2f	2021-03-14 18:17:51	[]	[]	Sun Mar 14 18:16:35 +0000 2021	[{"text":"BulletproofForBTS","indices":[93,111]}]	[{"url":"https://t.co/h5Nyjk098f","expanded_url":"https://open.spotify.com/playlist/6mLoosDOyKguhMnlYoVPkc?si=z5qAMlWuSXqAv3wE2MugFA","display_url":"open.spotify.com/playlist/6mLooâ€¦","indices":[168,191]}]	&lt; GR4MMY STREAM PARTY &gt; VAI ME FALTAR META E SÃ“ COMEÃ‡OU HÃ� 15 MINUTOS ðŸ˜‚ â€¢ RT e use: #BulletproofForBTS + WE ARE IN THE STARS TONIGHT + @BTS_twt â€¢ FAÃ‡A STREAM: https://t.co/h5Nyjk098f â€¢ Meta terminando em: 15:25 https://t.co/Sj1UOJxMJi	92338.0	RT @WFVOTING: &lt; GR4MMY STREAM PARTY &gt; VAI ME FALTAR META E SÃ“ COMEÃ‡OU HÃ� 15 MINUTOS ðŸ˜‚ â€¢ RT e use: #BulletproofForBTS + WE ARE IN THE STAâ€¦	2223.0	True	full
882074	882074	604e53553677ec00386a5a35	2021-03-14 18:17:51	[]	[]	Sun Mar 14 04:20:36 +0000 2021	[{"text":"AstraZeneca","indices":[38,50]},{"text":"Impfstoff","indices":[89,99]},{"text":"Exportstopp","indices":[188,200]}]	[{"url":"https://t.co/DMrDXvlrNX","expanded_url":"https://www.zeit.de/wissen/gesundheit/2021-03/astrazeneca-coronavirus-impfstoff-eu-exportstopp?wt_zmc=sm.int.zonaudev.twitter.ref.zeitde.redpost.link.x&utm_medium=sm&utm_source=twitter_zonaudev_int&utm_campaign=ref&utm_content=zeitde_redpost_link_x","display_url":"zeit.de/wissen/gesundhâ€¦","indices":[202,225]}]	Zum zweiten Mal hat der Pharmakonzern #AstraZeneca die EU-Staaten versetzt. Versprochene #Impfstoff-Lieferungen werden sich verzÃ¶gern. Politiker sind empÃ¶rt und fordern einen europaweiten #Exportstopp. https://t.co/DMrDXvlrNX	145438.0	RT @zeitonline_pol: Zum zweiten Mal hat der Pharmakonzern #AstraZeneca die EU-Staaten versetzt. Versprochene #Impfstoff-Lieferungen werdenâ€¦	7278.0	True	full
882075	882075	604e53563677ec00386a5a71	2021-03-14 18:17:52	[]	[]	Sun Mar 14 17:44:49 +0000 2021	[{"text":"Confinement","indices":[106,118]},{"text":"Covid","indices":[119,125]}]	[{"url":"https://t.co/hxYSpjxaTl","expanded_url":"https://www.lavoixdunord.fr/959425/article/2021-03-14/confines-le-week-end-dans-leur-appartement-etaples-ils-confient-leur-lassitude?utm_medium=Social&utm_campaign=echobox_etaples_berck_le_touquet&utm_source=Twitter#Echobox=1615742468","display_url":"lavoixdunord.fr/959425/articleâ€¦","indices":[82,105]}]	ConfinÃ©s le week-end dans leur appartement Ã Ã‰taples, ils confient leur lassitude https://t.co/hxYSpjxaTl #Confinement #Covid https://t.co/Zr3zHTHRYv	2072.0	RT @VDNetaples: ConfinÃ©s le week-end dans leur appartement Ã Ã‰taples, ils confient leur lassitude https://t.co/hxYSpjxaTl #Confinement #Covâ€¦	184.0	True	full
882076	882076	604e53563677ec00386a5a79	2021-03-14 18:17:52	[]	[]	Sun Mar 14 18:08:15 +0000 2021	[]	[{"url":"https://t.co/BHXrsmGqSU","expanded_url":"https://thunderstormbooks.com/thunderstorm/book/stories-for-the-next-pandemic/","display_url":"thunderstormbooks.com/thunderstorm/bâ€¦","indices":[111,134]}]	Pre-order: two signed paperback books. $21 for both (shipping next month)! @BrianKeene and @marysangiovanni. https://t.co/BHXrsmGqSU https://t.co/13CUYHbYfX	1511.0	RT @ThunderstormBks: Pre-order: two signed paperback books. $21 for both (shipping next month)! @BrianKeene and @marysangiovanni. https:/â€¦	570.0	True	full
882077	882077	604e53563677ec00386a5a85	2021-03-14 18:17:52	[]	[]	Thu Mar 11 18:19:26 +0000 2021	[{"text":"COVID19","indices":[62,70]}]	[{"url":"https://t.co/Xskx545RBp","expanded_url":"https://www.bbc.com/mundo/noticias-56210655","display_url":"bbc.com/mundo/noticiasâ€¦","indices":[215,238]}]	Ya transcurriÃ³ un aÃ±o desde la declaratoria de la pandemia de #COVID19, un virus que cambiÃ³ el mundo y que a la vuelta de estos meses nos ha dejado grandes aprendizajes. Al respecto, te comparto la siguiente nota: https://t.co/Xskx545RBp	57599.0	RT @DelToroIsmael: Ya transcurriÃ³ un aÃ±o desde la declaratoria de la pandemia de #COVID19, un virus que cambiÃ³ el mundo y que a la vuelta dâ€¦	22.0	True	full
882078	882078	604e53563677ec00386a5a8d	2021-03-14 18:17:53	[]	[]	Sun Mar 14 17:36:28 +0000 2021	[{"text":"CPIJÃ�","indices":[245,251]}]	[{"url":"https://t.co/LLPRk0uydp","expanded_url":"https://oglobo.globo.com/brasil/pressionado-pazuello-alega-problemas-de-saude-pede-para-deixar-ministerio-24924707","display_url":"oglobo.globo.com/brasil/pressioâ€¦","indices":[253,276]}]	O Ministro da SaÃºde foge pelas portas do fundo da histÃ³ria! O verdadeiro culpado pela tragÃ©dia e seus aliados tÃªm que pagar pelo que estÃ£o causando ao paÃ­s. A CPI da Pandemia tem que ser instalada URGENTE, independente da renÃºncia de Pazuello! #CPIJÃ� https://t.co/LLPRk0uydp	197109.0	RT @randolfeap: O Ministro da SaÃºde foge pelas portas do fundo da histÃ³ria! O verdadeiro culpado pela tragÃ©dia e seus aliados tÃªm que pagaâ€¦	344.0	True	full
882079	882079	604e53563677ec00386a5a91	2021-03-14 18:17:53	[]	[]	Sun Mar 14 18:08:59 +0000 2021	[]	[{"url":"https://t.co/f3NyMZ9dVv","expanded_url":"https://www.oantagonista.com/brasil/centrao-e-militares-pediram-cabeca-de-pazuello-para-evitar-cpi/","display_url":"oantagonista.com/brasil/centraoâ€¦","indices":[242,265]}]	ðŸ‡§ðŸ‡· "O Antagonista apurou que o CentrÃ£o pediu a cabeÃ§a do ministro Pazuello em troca de nÃ£o abrir a CPI da Covid. A saÃ­da de Pazuello foi apoiada pela ala militar, irritada com o desgaste que a pandemia provocou Ã imagem das ForÃ§as Armadas." https://t.co/f3NyMZ9dVv	103765.0	RT @eixopolitico: ðŸ‡§ðŸ‡· "O Antagonista apurou que o CentrÃ£o pediu a cabeÃ§a do ministro Pazuello em troca de nÃ£o abrir a CPI da Covid. A saÃ­daâ€¦	233.0	True	full
882080	882080	604e53563677ec00386a5aa1	2021-03-14 18:17:53	[]	[]	Sun Mar 14 16:46:50 +0000 2021	[{"text":"airdrop","indices":[176,184]},{"text":"Crypto","indices":[185,192]},{"text":"Airdrops","indices":[193,202]},{"text":"cryptocurrency","indices":[203,218]}]	[{"url":"https://t.co/H5IjEAS96V","expanded_url":"https://t.me/KYFI_Airdrop_bot?start=r03376167130","display_url":"t.me/KYFI_Airdrop_bâ€¦","indices":[106,129]}]	ðŸš€ Airdrop: KYFI ðŸ’° Value: $ 30 ðŸ‘¥ Referral: $ 15 ðŸ’¸ 0.1 + 0.05 KYFI â�° 3 minutes Talk with the telegram bot: https://t.co/H5IjEAS96V ðŸ“– Step-by-step guide: ðŸ”¹Do some social tasks #airdrop #Crypto #Airdrops #cryptocurrency	207951.0	RT @CryptoTownEU: ðŸš€ Airdrop: KYFI ðŸ’° Value: $ 30 ðŸ‘¥ Referral: $ 15 ðŸ’¸ 0.1 + 0.05 KYFI â�° 3 minutes Talk with the telegram bot: https://t.co/H5â€¦	63.0	True	full
882081	882081	604e53563677ec00386a5aab	2021-03-14 18:17:53	[]	[]	Fri Mar 12 16:15:00 +0000 2021	[]	[{"url":"https://t.co/kU1iwjz6nr","expanded_url":"http://bit.ly/3bG1bRq","display_url":"bit.ly/3bG1bRq","indices":[246,269]}]	ðŸ”¸ A un aÃ±o de la pandemia, la Voz de AmÃ©rica compila en "HÃ©roes del COVID-19 en AmÃ©rica Latina", historias y rostros de hombres y mujeres que en este aÃ±o transcurrido han consagrado sus vidas a servir a los mÃ¡s necesitados. Ve el especial aquÃ­: https://t.co/kU1iwjz6nr https://t.co/g4l50o8XAd	253150.0	RT @VozdeAmerica: ðŸ”¸ A un aÃ±o de la pandemia, la Voz de AmÃ©rica compila en "HÃ©roes del COVID-19 en AmÃ©rica Latina", historias y rostros de hâ€¦	348.0	True	full
882082	882082	604e53563677ec00386a5ab3	2021-03-14 18:17:53	[]	[]	Sun Mar 14 15:45:15 +0000 2021	[]	[{"url":"https://t.co/90n1cz1nP5","expanded_url":"https://twitter.com/ThisWeekABC/status/1371104929553788930","display_url":"twitter.com/ThisWeekABC/stâ€¦","indices":[266,289]}]	OK, first of all, fuck both sides. Fuck Chris Christie. And fuck ABC News for consistently doing this. There are a million people you could've brought on to discuss vaccine suspicions. Stop giving these clowns platforms and paychecks. You are complicit in fascism. https://t.co/90n1cz1nP5	2138.0	RT @mcgarrygirl78: OK, first of all, fuck both sides. Fuck Chris Christie. And fuck ABC News for consistently doing this. There are a millâ€¦	3744.0	True	full
882083	882083	604e53563677ec00386a5abf	2021-03-14 18:17:53	[]	[]	Sun Mar 14 18:16:35 +0000 2021	[{"text":"BulletproofForBTS","indices":[93,111]}]	[{"url":"https://t.co/h5Nyjk098f","expanded_url":"https://open.spotify.com/playlist/6mLoosDOyKguhMnlYoVPkc?si=z5qAMlWuSXqAv3wE2MugFA","display_url":"open.spotify.com/playlist/6mLooâ€¦","indices":[168,191]}]	&lt; GR4MMY STREAM PARTY &gt; VAI ME FALTAR META E SÃ“ COMEÃ‡OU HÃ� 15 MINUTOS ðŸ˜‚ â€¢ RT e use: #BulletproofForBTS + WE ARE IN THE STARS TONIGHT + @BTS_twt â€¢ FAÃ‡A STREAM: https://t.co/h5Nyjk098f â€¢ Meta terminando em: 15:25 https://t.co/Sj1UOJxMJi	92338.0	RT @WFVOTING: &lt; GR4MMY STREAM PARTY &gt; VAI ME FALTAR META E SÃ“ COMEÃ‡OU HÃ� 15 MINUTOS ðŸ˜‚ â€¢ RT e use: #BulletproofForBTS + WE ARE IN THE STAâ€¦	1492.0	True	full
882084	882084	604e53573677ec00386a5adf	2021-03-14 18:17:53	[{"text":"NationalPieDay","indices":[73,88]}]	[{"url":"https://t.co/CFADV8tFhO","expanded_url":"http://www.karinwollis.com","display_url":"karinwollis.com","indices":[208,231]},{"url":"https://t.co/lg4ykMgnsD","expanded_url":"http://www.facebook.com/236713779806817_2268707599940748","display_url":"facebook.com/23671377980681â€¦","indices":[232,255]}]		[]	[]			Whatâ€™s your favourite type of pie - sweet or savoury? Comment your pick! #NationalPieDay Karin Wollis Century 21â€¦ https://t.co/833Feddvcq	38.0	True	full
882085	882085	604e53573677ec00386a5ae1	2021-03-14 18:17:53	[]	[]	Sun Mar 14 17:51:38 +0000 2021	[]	[{"url":"https://t.co/Wir8G7iSAC","expanded_url":"https://dailyexpose.co.uk/2021/03/13/shocking-uk-gov-release-6th-update-on-adverse-reactions-to-covid-vaccines-which-sees-rate-increase-to-1-in-166/","display_url":"dailyexpose.co.uk/2021/03/13/shoâ€¦","indices":[239,262]}]	Disculpen las molestias que este tipo de informaciÃ³n causa a los zombies que por aquÃ­ "comentan": El gobierno del Reino Unido publica la sexta actualizaciÃ³n sobre las reacciones adversas a las vacunas Covid, que aumenta la tasa a 1 en 166 https://t.co/Wir8G7iSAC	86986.0	RT @rubengluengas: Disculpen las molestias que este tipo de informaciÃ³n causa a los zombies que por aquÃ­ "comentan": El gobierno del Reinoâ€¦	434.0	True	full
882086	882086	604e53573677ec00386a5aeb	2021-03-14 18:17:53	[]	[]	Sun Mar 14 18:16:35 +0000 2021	[{"text":"BulletproofForBTS","indices":[93,111]}]	[{"url":"https://t.co/h5Nyjk098f","expanded_url":"https://open.spotify.com/playlist/6mLoosDOyKguhMnlYoVPkc?si=z5qAMlWuSXqAv3wE2MugFA","display_url":"open.spotify.com/playlist/6mLooâ€¦","indices":[168,191]}]	&lt; GR4MMY STREAM PARTY &gt; VAI ME FALTAR META E SÃ“ COMEÃ‡OU HÃ� 15 MINUTOS ðŸ˜‚ â€¢ RT e use: #BulletproofForBTS + WE ARE IN THE STARS TONIGHT + @BTS_twt â€¢ FAÃ‡A STREAM: https://t.co/h5Nyjk098f â€¢ Meta terminando em: 15:25 https://t.co/Sj1UOJxMJi	92338.0	RT @WFVOTING: &lt; GR4MMY STREAM PARTY &gt; VAI ME FALTAR META E SÃ“ COMEÃ‡OU HÃ� 15 MINUTOS ðŸ˜‚ â€¢ RT e use: #BulletproofForBTS + WE ARE IN THE STAâ€¦	42.0	True	full
882087	882087	604e53573677ec00386a5aed	2021-03-14 18:17:53	[]	[]	Sun Mar 14 17:51:01 +0000 2021	[{"text":"BlackLivesMatter","indices":[5,22]},{"text":"LÃ¼ttich","indices":[40,48]}]	[{"url":"https://t.co/RvagdKGUTg","expanded_url":"https://buff.ly/3vl6qxz","display_url":"buff.ly/3vl6qxz","indices":[196,219]}]	Eine #BlackLivesMatter-Demonstration in #LÃ¼ttich verlief an diesem Wochenende zunÃ¤chst friedlich. Dann tauchten bis zu 300 gewaltbereite junge MÃ¤nner auf. Neun Polizisten landeten im Krankenhaus. https://t.co/RvagdKGUTg	646667.0	RT @faznet: Eine #BlackLivesMatter-Demonstration in #LÃ¼ttich verlief an diesem Wochenende zunÃ¤chst friedlich. Dann tauchten bis zu 300 gewaâ€¦	184.0	True	full
882088	882088	604e53573677ec00386a5af7	2021-03-14 18:17:53	[]	[]	Sun Mar 14 18:15:15 +0000 2021	[]	[{"url":"https://t.co/jTnkzDaS2R","expanded_url":"https://on.wsj.com/3tjkLsq","display_url":"on.wsj.com/3tjkLsq","indices":[188,211]}]	Something unexpected happened in South Africa: Covid-19 cases started dropping, without a large-scale vaccination campaign or stringent lockdown. The reason remains somewhat of a mystery. https://t.co/jTnkzDaS2R	18697601.0	RT @WSJ: Something unexpected happened in South Africa: Covid-19 cases started dropping, without a large-scale vaccination campaign or striâ€¦	88.0	True	full
882089	882089	604e53573677ec00386a5b17	2021-03-14 18:17:54	[]	[]	Sun Mar 14 18:14:45 +0000 2021	[]	[{"url":"https://t.co/xqLwtfAwQn","expanded_url":"https://covid.cdc.gov/covid-data-tracker/#vaccinations","display_url":"covid.cdc.gov/covid-data-traâ€¦","indices":[198,221]}]	Today is another big day for US vaccinations: 3 days of ~3 million CDC corrected (due to Î” cutoff): Friday 2.92 million Saturday 2.98 million Sunday 2.96 million Now 27% of all adults with â‰¥ 1 dose https://t.co/xqLwtfAwQn https://t.co/lEDZjVEUL4	398519.0	RT @EricTopol: Today is another big day for US vaccinations: 3 days of ~3 million CDC corrected (due to Î” cutoff): Friday 2.92 million Satuâ€¦	5455.0	True	full
882090	882090	604e53573677ec00386a5b19	2021-03-14 18:17:54	[]	[]	Fri Mar 12 20:25:40 +0000 2021	[]	[{"url":"https://t.co/oVwzqLXVg7","expanded_url":"https://twitter.com/BQuilty/status/1370430997150466050","display_url":"twitter.com/BQuilty/statusâ€¦","indices":[246,269]}]	This is a really useful experiment to do. Would a second LFT reduce the false positive problem? Unfortunately no-one has done the experiment. It's modelling again based on the assumption that LFTs wouldn't give you two false positives in a row. https://t.co/oVwzqLXVg7	46862.0	RT @ClareCraigPath: This is a really useful experiment to do. Would a second LFT reduce the false positive problem? Unfortunately no-one hâ€¦	1879.0	True	full
882091	882091	604e53573677ec00386a5b1b	2021-03-14 18:17:54	[{"text":"WearADamnMask","indices":[158,172]},{"text":"SchoolsMustShutdown","indices":[173,193]},{"text":"WearAMask","indices":[194,204]},{"text":"SocialDistance","indices":[205,220]},{"text":"COVID19","indices":[221,229]}]	[{"url":"https://t.co/WcZ2SyqroX","expanded_url":"https://www.nytimes.com/interactive/2020/us/coronavirus-us-cases.html#click=https://t.co/jYWqJ5qQU2","display_url":"nytimes.com/interactive/20â€¦","indices":[239,262]}]		[]	[]			NYT COVID Data Tracker Sun., 3.14.2021 - USA | COVID-19 DEATH RATE, after infection, in the USA is 1.81% (â¬†ï¸�.04%).â€¦ https://t.co/FTAx5Nz8io	388.0	True	full
882092	882092	604e53573677ec00386a5b21	2021-03-14 18:17:54	[]	[]	Sun Mar 14 11:23:00 +0000 2021	[{"text":"COVID19","indices":[89,97]},{"text":"StrongerTogether","indices":[229,246]}]	[{"url":"https://t.co/nLDn1Ro458","expanded_url":"https://europa.eu/!cv99dy","display_url":"europa.eu/!cv99dy","indices":[205,228]}]	The SURE fund is our helping hand to EU countries to protect workers and jobs during the #COVID19 crisis. Our fifth bond issuance raised â‚¬9 billion more, attracting a strong interest by investors. More: https://t.co/nLDn1Ro458 #StrongerTogether https://t.co/GvGC4iopL1	1472633.0	RT @EU_Commission: The SURE fund is our helping hand to EU countries to protect workers and jobs during the #COVID19 crisis. Our fifth bonâ€¦	1128.0	True	full
882093	882093	604e53583677ec00386a5b33	2021-03-14 18:17:54	[]	[{"url":"https://t.co/fjqB3co2JH","expanded_url":"https://www.instagram.com/p/CMaK6sAHWR5/?igshid=19lct5wx1gu9u","display_url":"instagram.com/p/CMaK6sAHWR5/â€¦","indices":[131,154]}]		[]	[]			Just got in bed yes its early but the medication is oddly making me sleepy and I like looking at these flowers I goâ€¦ https://t.co/mOhTRXjE3Y	381.0	True	full
882094	882094	604e53583677ec00386a5b39	2021-03-14 18:17:54	[]	[]	Sun Mar 14 18:08:00 +0000 2021	[]	[{"url":"https://t.co/Rb6Ieh8ois","expanded_url":"https://www.washingtonpost.com/business/2021/03/09/nursing-home-covid-deaths-pandemic/","display_url":"washingtonpost.com/business/2021/â€¦","indices":[118,141]}]	Nursing homes have been hit hard by this pandemic and Iâ€™m working with my colleagues to provide much needed support. https://t.co/Rb6Ieh8ois	937823.0	RT @ReverendWarnock: Nursing homes have been hit hard by this pandemic and Iâ€™m working with my colleagues to provide much needed support.â€¦	425.0	True	full
882095	882095	604e53583677ec00386a5b5b	2021-03-14 18:17:55	[]	[{"url":"https://t.co/5SrOvFOWLS","expanded_url":"https://www.irishtimes.com/life-and-style/health-family/i-ve-been-single-during-covid-and-feel-like-everyone-has-forgotten-about-me-1.4503609","display_url":"irishtimes.com/life-and-styleâ€¦","indices":[141,164]}]		[]	[]			â�¦@roemcdermottâ�© â€˜s column always so insightful â€œIâ€™ve been single during Covid and feel like everyone has forgottenâ€¦ https://t.co/xMRbMSkEQo	148.0	True	full
882096	882096	604e53583677ec00386a5b63	2021-03-14 18:17:54	[{"text":"stocktrading","indices":[159,172]},{"text":"swingtrader","indices":[174,186]},{"text":"Daytrader","indices":[187,197]},{"text":"DayTrading","indices":[198,209]},{"text":"OptionsTrading","indices":[210,225]}]	[{"url":"https://t.co/wb99slhrsM","expanded_url":"http://Revolutionswing.com","display_url":"Revolutionswing.com","indices":[93,116]}]		[]	[]			Its that time of Week Folks! New and Exciting Weekly Watch List Coming Soon! ðŸ”¥ Just head toâ€¦ https://t.co/p5H46FEmeJ	1465.0	True	full
882097	882097	604e53583677ec00386a5b75	2021-03-14 18:17:55	[]	[]	Sun Mar 14 18:16:35 +0000 2021	[{"text":"BulletproofForBTS","indices":[93,111]}]	[{"url":"https://t.co/h5Nyjk098f","expanded_url":"https://open.spotify.com/playlist/6mLoosDOyKguhMnlYoVPkc?si=z5qAMlWuSXqAv3wE2MugFA","display_url":"open.spotify.com/playlist/6mLooâ€¦","indices":[168,191]}]	&lt; GR4MMY STREAM PARTY &gt; VAI ME FALTAR META E SÃ“ COMEÃ‡OU HÃ� 15 MINUTOS ðŸ˜‚ â€¢ RT e use: #BulletproofForBTS + WE ARE IN THE STARS TONIGHT + @BTS_twt â€¢ FAÃ‡A STREAM: https://t.co/h5Nyjk098f â€¢ Meta terminando em: 15:25 https://t.co/Sj1UOJxMJi	92338.0	RT @WFVOTING: &lt; GR4MMY STREAM PARTY &gt; VAI ME FALTAR META E SÃ“ COMEÃ‡OU HÃ� 15 MINUTOS ðŸ˜‚ â€¢ RT e use: #BulletproofForBTS + WE ARE IN THE STAâ€¦	180.0	True	full
882098	882098	604e53583677ec00386a5b7f	2021-03-14 18:17:55	[]	[]	Sun Mar 14 14:14:19 +0000 2021	[{"text":"imzentrum","indices":[85,95]}]	[{"url":"https://t.co/vXED5pPaAF","expanded_url":"https://tv.orf.at/program/orf2/20210314/961615001/story","display_url":"tv.orf.at/program/orf2/2â€¦","indices":[226,249]}]	"Ein Jahr Pandemie - Was wurde aus dem 'Schulterschluss'?" Dazu heute bei @reiterec #imzentrum: Josef Smolle (Ã–VP), @R_Schallmeiner (Die GrÃ¼nen), @rendiwagner (SPÃ–), @BelaDagmar (FPÃ–) &amp; @NikiScherak (NEOS) || 22:10 ORF2 https://t.co/vXED5pPaAF	17236.0	RT @ORFImZentrum: "Ein Jahr Pandemie - Was wurde aus dem 'Schulterschluss'?" Dazu heute bei @reiterec #imzentrum: Josef Smolle (Ã–VP), @R_Sâ€¦	715.0	True	full
882099	882099	604e53583677ec00386a5b81	2021-03-14 18:17:55	[]	[]	Sun Mar 14 18:04:21 +0000 2021	[]	[{"url":"https://t.co/EHRCqAAyKB","expanded_url":"https://bit.ly/3tnhwAv","display_url":"bit.ly/3tnhwAv","indices":[179,202]}]	A una abuelita de 94 aÃ±os, en vez de la vacuna contra el COVID-19 la punzaron con una jeringa vacÃ­a. Todo quedÃ³ grabado en un video que captÃ³ la familia de la mujer en MedellÃ­n https://t.co/EHRCqAAyKB https://t.co/GfNXTr1VN0	9020066.0	RT @NoticiasCaracol: A una abuelita de 94 aÃ±os, en vez de la vacuna contra el COVID-19 la punzaron con una jeringa vacÃ­a. Todo quedÃ³ grabâ€¦	7.0	True	full
882100	882100	604e53593677ec00386a5b8f	2021-03-14 18:17:55	[]	[]	Sun Mar 14 02:00:19 +0000 2021	[{"text":"yoyoma","indices":[229,236]},{"text":"berkshire","indices":[237,247]}]	[{"url":"https://t.co/icbYd64j1a","expanded_url":"http://boston25.com/3lfcNxL","display_url":"boston25.com/3lfcNxL","indices":[256,279]}]	Yo-Yo Ma brightened the days of some MA residents Saturday when he gave an impromptu performance after receiving his second dose of the COVID-19 vaccine at Berkshire Community College. Take a listen to his beautiful performance! #yoyoma #berkshire STORY: https://t.co/icbYd64j1a https://t.co/VJ1AIfEQPr	339816.0	RT @boston25: Yo-Yo Ma brightened the days of some MA residents Saturday when he gave an impromptu performance after receiving his second dâ€¦	250.0	True	full
882101	882101	604e53593677ec00386a5ba9	2021-03-14 18:17:55	[]	[]	Sun Mar 14 16:42:01 +0000 2021	[]	[{"url":"https://t.co/MyFwOje1ND","expanded_url":"https://www.espn.com/nba/story/_/id/31060060","display_url":"espn.com/nba/story/_/idâ€¦","indices":[197,220]}]	Eligible members of New Orleans Pelicansâ€™ organization - including multiple players - received their COVID-19 vaccine shot on Saturday. Story includes statements from the Pelicans and the NBA: https://t.co/MyFwOje1ND	20865.0	RT @_Andrew_Lopez: Eligible members of New Orleans Pelicansâ€™ organization - including multiple players - received their COVID-19 vaccine shâ€¦	254.0	True	full
882102	882102	604e53593677ec00386a5bbf	2021-03-14 18:17:55	[]	[{"url":"https://t.co/B4BFrFMDvF","expanded_url":"https://twitter.com/MarkLevineNYC/status/1370915780888514563?s=20","display_url":"twitter.com/MarkLevineNYC/â€¦","indices":[240,263]}]		[]	[]			@NRafter @NYGovCuomo Sorry they aren't ! Look everywhere else! They need to step back and fully open in May whenâ€¦ https://t.co/nS3e3Gah1N	272.0	True	full
882103	882103	604e53593677ec00386a5bc9	2021-03-14 18:17:56	[]	[]	Sun Mar 14 13:45:04 +0000 2021	[]	[{"url":"https://t.co/77gWBexR7V","expanded_url":"https://on.wsj.com/3ckxfcF","display_url":"on.wsj.com/3ckxfcF","indices":[123,146]}]	An experimental Covid-19 drug that could be a kind of Tamiflu for the pandemic had positive results in a preliminary study https://t.co/77gWBexR7V	18697650.0	RT @WSJ: An experimental Covid-19 drug that could be a kind of Tamiflu for the pandemic had positive results in a preliminary study https:/â€¦	4113.0	True	full
882104	882104	604e535a3677ec00386a5be1	2021-03-14 18:17:56	[]	[]	Sun Mar 14 18:16:35 +0000 2021	[{"text":"BulletproofForBTS","indices":[93,111]}]	[{"url":"https://t.co/h5Nyjk098f","expanded_url":"https://open.spotify.com/playlist/6mLoosDOyKguhMnlYoVPkc?si=z5qAMlWuSXqAv3wE2MugFA","display_url":"open.spotify.com/playlist/6mLooâ€¦","indices":[168,191]}]	&lt; GR4MMY STREAM PARTY &gt; VAI ME FALTAR META E SÃ“ COMEÃ‡OU HÃ� 15 MINUTOS ðŸ˜‚ â€¢ RT e use: #BulletproofForBTS + WE ARE IN THE STARS TONIGHT + @BTS_twt â€¢ FAÃ‡A STREAM: https://t.co/h5Nyjk098f â€¢ Meta terminando em: 15:25 https://t.co/Sj1UOJxMJi	92338.0	RT @WFVOTING: &lt; GR4MMY STREAM PARTY &gt; VAI ME FALTAR META E SÃ“ COMEÃ‡OU HÃ� 15 MINUTOS ðŸ˜‚ â€¢ RT e use: #BulletproofForBTS + WE ARE IN THE STAâ€¦	342.0	True	full
882105	882105	604e53593677ec00386a5bdd	2021-03-14 18:17:56	[]	[{"url":"https://t.co/ROc0LdN6A8","expanded_url":"http://radiouruguay.uy/este-martes-habra-consejo-de-ministros-para-analizar-actual-coyuntura-de-covid/","display_url":"radiouruguay.uy/este-martes-haâ€¦","indices":[163,186]}]		[]	[]			Este marte se reÃºne el Consejo de Ministros en medio de uno de los momentos mÃ¡s acuciantes de la crisis por la pandâ€¦ https://t.co/FnVmeQRId1	47147.0	True	full
882106	882106	604e535a3677ec00386a5be5	2021-03-14 18:17:56	[]	[]	Sun Mar 14 18:15:00 +0000 2021	[]	[{"url":"https://t.co/VttnRMceTT","expanded_url":"https://www.leftvoice.org/insurgent-communards-the-road-to-revolution","display_url":"leftvoice.org/insurgent-commâ€¦","indices":[254,277]}]	The lessons of the Paris Commune were not lost on socialists; Lenin is said to have danced in the snow when the soviets managed to last just a day longer than the Commune. On its 150th anniversary, it is worth remembering its lessons for our struggles. https://t.co/VttnRMceTT	9361.0	RT @left_voice: The lessons of the Paris Commune were not lost on socialists; Lenin is said to have danced in the snow when the soviets manâ€¦	471.0	True	full
882107	882107	604e535a3677ec00386a5beb	2021-03-14 18:17:56	[]	[]	Tue Mar 09 16:16:00 +0000 2021	[]	[{"url":"https://t.co/VuINEIvkpA","expanded_url":"https://you.38degrees.org.uk/petitions/protect-the-freedom-to-protest","display_url":"you.38degrees.org.uk/petitions/protâ€¦","indices":[255,278]}]	Today the government announced plans for a new crackdown on freedom to protest with its wide-ranging, draconian and illiberal Police, Crime, Sentencing and Courts Bill. We urge you to oppose planned changes to the law - as a first step, sign our petition https://t.co/VuINEIvkpA https://t.co/ch6OcpNXhn	23823.0	RT @netpol: Today the government announced plans for a new crackdown on freedom to protest with its wide-ranging, draconian and illiberal Pâ€¦	23.0	True	full
882108	882108	604e535a3677ec00386a5bed	2021-03-14 18:17:56	[]	[]	Sun Mar 14 18:12:44 +0000 2021	[{"text":"BulletproofForBTS","indices":[98,116]}]	[{"url":"https://t.co/h5Nyjk098f","expanded_url":"https://open.spotify.com/playlist/6mLoosDOyKguhMnlYoVPkc?si=z5qAMlWuSXqAv3wE2MugFA","display_url":"open.spotify.com/playlist/6mLooâ€¦","indices":[173,196]}]	&lt; GR4MMY STREAM PARTY &gt; EU DUVIDEI VOCÃŠS METEREM UM TOP5 NOS TRENDS, VAMO ðŸ—£ï¸� â€¢ RT e use: #BulletproofForBTS + WE ARE IN THE STARS TONIGHT + @BTS_twt â€¢ FAÃ‡A STREAM: https://t.co/h5Nyjk098f â€¢ Meta terminando em: 15:14 https://t.co/uys9daFtTq	92338.0	RT @WFVOTING: &lt; GR4MMY STREAM PARTY &gt; EU DUVIDEI VOCÃŠS METEREM UM TOP5 NOS TRENDS, VAMO ðŸ—£ï¸� â€¢ RT e use: #BulletproofForBTS + WE ARE IN THâ€¦	3520.0	True	full
882109	882109	604e535a3677ec00386a5bef	2021-03-14 18:17:56	[]	[]	Sun Mar 14 18:16:35 +0000 2021	[{"text":"BulletproofForBTS","indices":[93,111]}]	[{"url":"https://t.co/h5Nyjk098f","expanded_url":"https://open.spotify.com/playlist/6mLoosDOyKguhMnlYoVPkc?si=z5qAMlWuSXqAv3wE2MugFA","display_url":"open.spotify.com/playlist/6mLooâ€¦","indices":[168,191]}]	&lt; GR4MMY STREAM PARTY &gt; VAI ME FALTAR META E SÃ“ COMEÃ‡OU HÃ� 15 MINUTOS ðŸ˜‚ â€¢ RT e use: #BulletproofForBTS + WE ARE IN THE STARS TONIGHT + @BTS_twt â€¢ FAÃ‡A STREAM: https://t.co/h5Nyjk098f â€¢ Meta terminando em: 15:25 https://t.co/Sj1UOJxMJi	92338.0	RT @WFVOTING: &lt; GR4MMY STREAM PARTY &gt; VAI ME FALTAR META E SÃ“ COMEÃ‡OU HÃ� 15 MINUTOS ðŸ˜‚ â€¢ RT e use: #BulletproofForBTS + WE ARE IN THE STAâ€¦	212.0	True	full
882110	882110	604e535a3677ec00386a5c01	2021-03-14 18:17:56	[]	[]	Sun Mar 14 14:14:47 +0000 2021	[{"text":"hernamewascatalina","indices":[206,225]}]	[{"url":"https://t.co/ul2NZriFYu","expanded_url":"https://art19.com/shows/truth-and-justice-with-bob-ruff/episodes/4929590a-2032-411a-b7a3-c086baeaf7d0","display_url":"art19.com/shows/truth-anâ€¦","indices":[255,278]}]	S10:E6 â€œDid She Do It?â€� Is live! This episode really flips the investigation on its head. @BobRuffTruth completes the statement analysis of Jenniferâ€™s â€œconfessionâ€�. Does it demonstrate guilty knowledge of #hernamewascatalina â€˜s murder? Or is it fiction? https://t.co/ul2NZriFYu https://t.co/i71JL4NozV	37662.0	RT @TruthJusticePod: S10:E6 â€œDid She Do It?â€� Is live! This episode really flips the investigation on its head. @BobRuffTruth completes theâ€¦	1475.0	True	full
882111	882111	604e535a3677ec00386a5c0d	2021-03-14 18:17:56	[{"text":"Tigrayans","indices":[53,63]},{"text":"Ethiopia","indices":[96,105]},{"text":"TrudeauFailedTigray","indices":[172,192]}]	[{"url":"https://t.co/Bi45h3KXs5","expanded_url":"http://bit.ly/3qIgAEM","display_url":"bit.ly/3qIgAEM","indices":[251,274]}]		[]	[]			MILLIONS of people are going to die from STARVATION. #Tigrayans are being starved by the gov of #Ethiopia. Canada nâ€¦ https://t.co/bmZJgu4ICc	96.0	True	full
882112	882112	604e535a3677ec00386a5c2f	2021-03-14 18:17:57	[]	[]	Sun Mar 14 16:39:43 +0000 2021	[]	[{"url":"https://t.co/1pzLpntr77","expanded_url":"https://bit.ly/3rNPU7d","display_url":"bit.ly/3rNPU7d","indices":[226,249]}]	Please comment under JM's post on Entertainment Awards or send them DM why they suddenly closed the poll. This site didn't follow the stipulated time of voting period which is supposed to end on March 15 12:00 noon HKG/TPE. https://t.co/1pzLpntr77 https://t.co/VcHZtxQgHB	13880.0	RT @voteforpjm: Please comment under JM's post on Entertainment Awards or send them DM why they suddenly closed the poll. This site didn'tâ€¦	1572.0	True	full
882113	882113	604e535a3677ec00386a5c3b	2021-03-14 18:17:57	[]	[]	Sun Mar 14 18:14:45 +0000 2021	[]	[{"url":"https://t.co/xqLwtfAwQn","expanded_url":"https://covid.cdc.gov/covid-data-tracker/#vaccinations","display_url":"covid.cdc.gov/covid-data-traâ€¦","indices":[198,221]}]	Today is another big day for US vaccinations: 3 days of ~3 million CDC corrected (due to Î” cutoff): Friday 2.92 million Saturday 2.98 million Sunday 2.96 million Now 27% of all adults with â‰¥ 1 dose https://t.co/xqLwtfAwQn https://t.co/lEDZjVEUL4	398519.0	RT @EricTopol: Today is another big day for US vaccinations: 3 days of ~3 million CDC corrected (due to Î” cutoff): Friday 2.92 million Satuâ€¦	4571.0	True	full
882114	882114	604e535b3677ec00386a5c51	2021-03-14 18:17:57	[]	[]	Fri Mar 12 11:08:57 +0000 2021	[]	[{"url":"https://t.co/FISbxifQg1","expanded_url":"https://bit.ly/38PsPJZ","display_url":"bit.ly/38PsPJZ","indices":[256,279]}]	Continuamos con el ciclo Â«Voces de MujerÂ» con la caladora Antonia MarÃ­a Morales. A pesar de haber nacido en una familia en la que predominaban los hombres, nunca viviÃ³ ese machismo y fue criada como una igual junto a sus hermanos. Escucha su historiaðŸ‘‰ðŸ�¼ https://t.co/FISbxifQg1 https://t.co/KPvkyYHRRZ	199.0	RT @insctradiciones: Continuamos con el ciclo Â«Voces de MujerÂ» con la caladora Antonia MarÃ­a Morales. A pesar de haber nacido en una famiâ€¦	3874.0	True	full
882115	882115	604e535b3677ec00386a5c5f	2021-03-14 18:17:57	[]	[]	Sun Mar 14 17:57:57 +0000 2021	[]	[{"url":"https://t.co/S7gxTGekcE","expanded_url":"https://twitter.com/RepMariaSalazar/status/1370518893547114497","display_url":"twitter.com/RepMariaSalazaâ€¦","indices":[227,250]}]	ðŸ™„ UM...... DIDNT YOU VOTE AGAINST IT? Nothing people hate more than a politician that blatantly lies to the American people. Don't piggyback silly woman you look so bad right now You didn't want to help your constituents. https://t.co/S7gxTGekcE	82319.0	RT @PrincessBravato: ðŸ™„ UM...... DIDNT YOU VOTE AGAINST IT? Nothing people hate more than a politician that blatantly lies to the Americaâ€¦	984.0	True	full
882116	882116	604e535b3677ec00386a5c61	2021-03-14 18:17:57	[]	[]	Sun Mar 14 16:06:34 +0000 2021	[]	[{"url":"https://t.co/I4VCBf8WOk","expanded_url":"https://lockdownsceptics.org/2021/03/14/when-will-government-reject-the-failed-lockdown-models/","display_url":"lockdownsceptics.org/2021/03/14/wheâ€¦","indices":[218,241]}]	New analysis from the CEBM finds Sweden's age-adjusted excess mortality for 2020 was only 1.5%. Meanwhile, no-lockdown US states have lower Covid mortality than lockdown states. When will Government learn the lessons? https://t.co/I4VCBf8WOk	154626.0	RT @toadmeister: New analysis from the CEBM finds Sweden's age-adjusted excess mortality for 2020 was only 1.5%. Meanwhile, no-lockdown USâ€¦	1679.0	True	full
882117	882117	604e535b3677ec00386a5c63	2021-03-14 18:17:58	[]	[]	Sun Mar 14 17:31:28 +0000 2021	[]	[{"url":"https://t.co/ovTctqmIZ2","expanded_url":"https://www.koaci.com/index.php/article/2021/03/13/afrique/societe/cameroun-covid-19-volte-face-spectaculaire-du-gouvernement-sur-lutilisation-du-vaccin-astrazeneca_149564.html","display_url":"koaci.com/index.php/artiâ€¦","indices":[163,186]}]	Merci Ã @daryl888 pour cet article : On en est Ã DIX SEPT PAYS. Le Camroun (+ le Congo) suspendent astrazeneca. Mais en France, 251 dÃ©cÃ¨s et "ils" continuent ^^ https://t.co/ovTctqmIZ2	13520.0	RT @ADv_in21: Merci Ã @daryl888 pour cet article : On en est Ã DIX SEPT PAYS. Le Camroun (+ le Congo) suspendent astrazeneca. Mais en Fraâ€¦	53.0	True	full
882118	882118	604e535b3677ec00386a5c73	2021-03-14 18:17:58	[]	[]	Sun Sep 20 16:39:50 +0000 2020	[{"text":"COVID19","indices":[51,59]},{"text":"DurhamNC","indices":[132,141]},{"text":"bullcity","indices":[226,235]},{"text":"BlackTwitter","indices":[236,249]},{"text":"charity","indices":[250,258]},{"text":"donate","indices":[259,266]},{"text":"NOISundays","indices":[268,279]}]	[{"url":"https://t.co/WqQwEuT526","expanded_url":"http://bit.ly/mosque34","display_url":"bit.ly/mosque34","indices":[145,168]}]	Our meetings are temporarily suspended during this #COVID19 pandemic. Consider becoming a monthly supporter of @mosque34's work in #DurhamNC. ðŸ–¥https://t.co/WqQwEuT526 May Allah Bless &amp; Protect You &amp; Your Families. #bullcity #BlackTwitter #charity #donate #NOISundays https://t.co/ZXu4N2iIOD	3182.0	RT @mosque34: Our meetings are temporarily suspended during this #COVID19 pandemic. Consider becoming a monthly supporter of @mosque34's wâ€¦	2349.0	True	full
882119	882119	604e535b3677ec00386a5c7f	2021-03-14 18:17:58	[]	[{"url":"https://t.co/Gv5O0Y1dnO","expanded_url":"https://www.legislation.gov.uk/uksi/1999/730/schedule/1/made","display_url":"legislation.gov.uk/uksi/1999/730/â€¦","indices":[126,149]}]		[]	[]			Ah, the good old 'We were only following orders' excuse. Maybe they need to brush up on the Police (Conduct) Regulaâ€¦ https://t.co/MpHkemwcB3	349.0	True	full
882120	882120	604e535b3677ec00386a5c8f	2021-03-14 18:17:58	[]	[]	Sun Mar 14 13:14:54 +0000 2021	[]	[{"url":"https://t.co/SSGos5Z85X","expanded_url":"https://koelle4future.de/blog/2021/03/13/nrw-eltern-machen-corona-notbremse-selbst/","display_url":"koelle4future.de/blog/2021/03/1â€¦","indices":[126,149]}]	Hier gibt es Infos und Musterschreiben, wenn Ihr Eure Kinder wegen hoher Corona-Inzidenz nicht in die Schule schicken wollt: https://t.co/SSGos5Z85X	139596.0	RT @sixtus: Hier gibt es Infos und Musterschreiben, wenn Ihr Eure Kinder wegen hoher Corona-Inzidenz nicht in die Schule schicken wollt: hâ€¦	123.0	True	full
882121	882121	604e535c3677ec00386a5c95	2021-03-14 18:17:58	[]	[]	Sun Mar 14 18:16:35 +0000 2021	[{"text":"BulletproofForBTS","indices":[93,111]}]	[{"url":"https://t.co/h5Nyjk098f","expanded_url":"https://open.spotify.com/playlist/6mLoosDOyKguhMnlYoVPkc?si=z5qAMlWuSXqAv3wE2MugFA","display_url":"open.spotify.com/playlist/6mLooâ€¦","indices":[168,191]}]	&lt; GR4MMY STREAM PARTY &gt; VAI ME FALTAR META E SÃ“ COMEÃ‡OU HÃ� 15 MINUTOS ðŸ˜‚ â€¢ RT e use: #BulletproofForBTS + WE ARE IN THE STARS TONIGHT + @BTS_twt â€¢ FAÃ‡A STREAM: https://t.co/h5Nyjk098f â€¢ Meta terminando em: 15:25 https://t.co/Sj1UOJxMJi	92338.0	RT @WFVOTING: &lt; GR4MMY STREAM PARTY &gt; VAI ME FALTAR META E SÃ“ COMEÃ‡OU HÃ� 15 MINUTOS ðŸ˜‚ â€¢ RT e use: #BulletproofForBTS + WE ARE IN THE STAâ€¦	4312.0	True	full
882122	882122	604e535c3677ec00386a5cb9	2021-03-14 18:17:58	[]	[]	Fri Mar 12 23:21:59 +0000 2021	[]	[{"url":"https://t.co/KimM6TST6B","expanded_url":"http://COVIDVaccine.Chickasaw.net","display_url":"COVIDVaccine.Chickasaw.net","indices":[187,210]}]	The Chickasaw Nation is now offering COVID-19 vaccines at no cost to all Oklahoma residents. There are no tribal citizenship or employee requirements. Schedule your appointment online at https://t.co/KimM6TST6B	10422.0	RT @ChickasawNation: The Chickasaw Nation is now offering COVID-19 vaccines at no cost to all Oklahoma residents. There are no tribal citizâ€¦	133.0	True	full
882123	882123	604e535c3677ec00386a5cd7	2021-03-14 18:17:59	[]	[]	Sun Mar 14 18:16:35 +0000 2021	[{"text":"BulletproofForBTS","indices":[93,111]}]	[{"url":"https://t.co/h5Nyjk098f","expanded_url":"https://open.spotify.com/playlist/6mLoosDOyKguhMnlYoVPkc?si=z5qAMlWuSXqAv3wE2MugFA","display_url":"open.spotify.com/playlist/6mLooâ€¦","indices":[168,191]}]	&lt; GR4MMY STREAM PARTY &gt; VAI ME FALTAR META E SÃ“ COMEÃ‡OU HÃ� 15 MINUTOS ðŸ˜‚ â€¢ RT e use: #BulletproofForBTS + WE ARE IN THE STARS TONIGHT + @BTS_twt â€¢ FAÃ‡A STREAM: https://t.co/h5Nyjk098f â€¢ Meta terminando em: 15:25 https://t.co/Sj1UOJxMJi	92338.0	RT @WFVOTING: &lt; GR4MMY STREAM PARTY &gt; VAI ME FALTAR META E SÃ“ COMEÃ‡OU HÃ� 15 MINUTOS ðŸ˜‚ â€¢ RT e use: #BulletproofForBTS + WE ARE IN THE STAâ€¦	749.0	True	full
882124	882124	604e535c3677ec00386a5cdd	2021-03-14 18:17:59	[]	[]	Sun Mar 14 17:46:52 +0000 2021	[]	[{"url":"https://t.co/KJqY51DSuC","expanded_url":"https://jcm.asm.org/content/46/5/1734","display_url":"jcm.asm.org/content/46/5/1â€¦","indices":[191,214]}]	El SARScov2 (COVID-19), y el SARScov3, que nos presentarÃ¡n prÃ³ximamente, ya figuraban en un estudio publicado en el Journal of Clinical Microbiology de Â¡2008! Llevan dÃ©cadas preparando esto. https://t.co/KJqY51DSuC https://t.co/eJrhYb3inF	6510.0	RT @AquAhora1: El SARScov2 (COVID-19), y el SARScov3, que nos presentarÃ¡n prÃ³ximamente, ya figuraban en un estudio publicado en el Journalâ€¦	992.0	True	full
882125	882125	604e535d3677ec00386a5cf5	2021-03-14 18:17:59	[]	[]	Sun Mar 14 18:00:20 +0000 2021	[{"text":"COVID19","indices":[179,187]}]	[{"url":"https://t.co/3iez04BPoz","expanded_url":"https://www.aarp.org/health/conditions-treatments/info-2021/lessons-from-covid.html","display_url":"aarp.org/health/conditiâ€¦","indices":[257,280]}]	"One of the biggest lessons we've learned from COVID is that the scientific community working together can do some pretty amazing things," says John Cooke, M.D. (@MethodistHosp). #COVID19 has forced us all to rise to the occasion and re-evaluate our world. https://t.co/3iez04BPoz	455021.0	RT @SkollFoundation: "One of the biggest lessons we've learned from COVID is that the scientific community working together can do some preâ€¦	179617.0	True	full
882126	882126	604e535d3677ec00386a5cf9	2021-03-14 18:17:59	[]	[]	Sun Mar 14 18:03:51 +0000 2021	[]	[{"url":"https://t.co/feyAeHidsm","expanded_url":"https://twitter.com/flurtft/status/1371157430847950850?s=20","display_url":"twitter.com/flurtft/statusâ€¦","indices":[121,144]}]	sponsor is excited. he wants to end giveaway early. giveaway is over in 15 minutes. dont miss the chance â�°. ðŸ”½ðŸ”½ðŸ”½ðŸ”½ðŸ”½ðŸ”½ðŸ”½ðŸ”½ðŸ”½ðŸ”½ https://t.co/feyAeHidsm	32888.0	RT @flurtft: sponsor is excited. he wants to end giveaway early. giveaway is over in 15 minutes. dont miss the chance â�°. ðŸ”½ðŸ”½ðŸ”½ðŸ”½ðŸ”½ðŸ”½ðŸ”½ðŸ”½ðŸ”½ðŸ”½ httpsâ€¦	112.0	True	full
882127	882127	604e535d3677ec00386a5d0b	2021-03-14 18:17:59	[{"text":"AfD","indices":[95,99]},{"text":"Corona","indices":[205,212]}]	[{"url":"https://t.co/wg40cvcake","expanded_url":"https://www.zeit.de/politik/deutschland/2020-09/christian-lueth-afd-alexander-gauland-menschenfeindlichkeit-migration","display_url":"zeit.de/politik/deutscâ€¦","indices":[279,302]}]		[]	[]			@Karl_Lauterbach @AfD Jedem ist noch der Ausspruch des langjÃ¤hrigen, ehem. Pressesprechers der #AfD Ch. LÃ¼th bekannâ€¦ https://t.co/TOgwlPaHAi	1193.0	True	full
882128	882128	604e535d3677ec00386a5d13	2021-03-14 18:17:59	[]	[]	Sun Mar 14 11:46:59 +0000 2021	[{"text":"Coronavirus","indices":[0,12]},{"text":"Iran","indices":[25,30]},{"text":"Covid19","indices":[57,65]}]	[{"url":"https://t.co/ur1yP40OHX","expanded_url":"https://bit.ly/3cxTwne","display_url":"bit.ly/3cxTwne","indices":[66,89]}]	#Coronavirus Disaster in #Iran:The Fatalities&gt;230,700,#Covid19,https://t.co/ur1yP40OHX .@TheSundayTimes.@politiken.@MSNBC.@IrishTime.@SZ.@euroNews.@washingtonpost.@Algemeiner.@SkyNews.@DIEZEIT.@AFP.@derStandard.@LaStampa.@Libero_official.@Corriere.@svtnyheter.@Aftonbladet.@UPI	3884.0	RT @Alicebahe: #Coronavirus Disaster in #Iran:The Fatalities&gt;230,700,#Covid19,https://t.co/ur1yP40OHX .@TheSundayTimes.@politiken.@MSNBC.@Iâ€¦	272.0	True	full
882129	882129	604e535d3677ec00386a5d17	2021-03-14 18:17:59	[]	[]	Sun Mar 14 15:00:01 +0000 2021	[{"text":"íŽœíƒ€ê³¤","indices":[85,89]},{"text":"PENTAGON","indices":[90,99]},{"text":"DO_or_NOT","indices":[100,110]},{"text":"LOVE_or_TAKE","indices":[111,124]}]	[{"url":"https://t.co/jYnGsv8EZv","expanded_url":"https://youtu.be/W3lHwPoWj60","display_url":"youtu.be/W3lHwPoWj60","indices":[33,56]}]	[ðŸ“½] 'DO or NOT' M/V Teaser 2 ã€€ â–¶ https://t.co/jYnGsv8EZv ã€€ 2021.03.15. 18:00 (KST) ã€€ #íŽœíƒ€ê³¤ #PENTAGON #DO_or_NOT #LOVE_or_TAKE https://t.co/s5vfttXH5C	1112824.0	RT @CUBE_PTG: [ðŸ“½] 'DO or NOT' M/V Teaser 2 ã€€ â–¶ https://t.co/jYnGsv8EZv ã€€ 2021.03.15. 18:00 (KST) ã€€ #íŽœíƒ€ê³¤ #PENTAGON #DO_or_NOT #LOVE_or_TAKEâ€¦	1183.0	True	full
882130	882130	604e535d3677ec00386a5d1b	2021-03-14 18:17:59	[]	[]	Sun Mar 14 16:39:43 +0000 2021	[]	[{"url":"https://t.co/1pzLpntr77","expanded_url":"https://bit.ly/3rNPU7d","display_url":"bit.ly/3rNPU7d","indices":[226,249]}]	Please comment under JM's post on Entertainment Awards or send them DM why they suddenly closed the poll. This site didn't follow the stipulated time of voting period which is supposed to end on March 15 12:00 noon HKG/TPE. https://t.co/1pzLpntr77 https://t.co/VcHZtxQgHB	13880.0	RT @voteforpjm: Please comment under JM's post on Entertainment Awards or send them DM why they suddenly closed the poll. This site didn'tâ€¦	3260.0	True	full
882131	882131	604e535d3677ec00386a5d2b	2021-03-14 18:18:00	[]	[]	Sun Mar 14 17:55:35 +0000 2021	[]	[{"url":"https://t.co/2ETnnzgit4","expanded_url":"https://twitter.com/JMPSimor/status/1371138930112929799","display_url":"twitter.com/JMPSimor/statuâ€¦","indices":[177,200]}]	All you need to know about the Policing Bill being rushed through Parliament. Its a power grab, a grab from our Democratic rights. You need to care about this and tell your MP. https://t.co/2ETnnzgit4	440906.0	RT @DeborahMeaden: All you need to know about the Policing Bill being rushed through Parliament. Its a power grab, a grab from our Democratâ€¦	104.0	True	full
882132	882132	604e535d3677ec00386a5d3f	2021-03-14 18:18:00	[]	[]	Sun Mar 14 18:04:01 +0000 2021	[]	[{"url":"https://t.co/hNzAxEhHd1","expanded_url":"https://www.brainpickings.org/2015/10/29/the-art-of-loving-erich-fromm/","display_url":"brainpickings.org/2015/10/29/theâ€¦","indices":[250,273]}]	For centuries, our culture has taught us that loving is easy once you find the right person, and that finding them is what's hard. In the 1950s, Erich Fromm turned this on its head with his revelatory work on loving as the difficult thing to master: https://t.co/hNzAxEhHd1	945981.0	RT @brainpicker: For centuries, our culture has taught us that loving is easy once you find the right person, and that finding them is whatâ€¦	2459.0	True	full
882133	882133	604e535e3677ec00386a5d5f	2021-03-14 18:18:00	[]	[]	Sun Mar 14 16:28:21 +0000 2021	[]	[{"url":"https://t.co/SMKzBHJ7t7","expanded_url":"https://www.lesechos.fr/industrie-services/pharmacie-sante/johnson-johnson-ecope-dune-amende-de-8-milliards-de-dollars-aux-etats-unis-1138460?fbclid=IwAR0DdR3Gz0QbhmLBNfLOU3nAABsPnsOHEX6Df1Vdc0wUAw6j1fXGMxTA6Uk","display_url":"lesechos.fr/industrie-servâ€¦","indices":[256,279]}]	AprÃ¨s Pfizer condamnÃ© Ã 2,3 milliards pour escroquerie voici Johnson condamnÃ© Ã 8 milliards de $ C'est Ã ces individus que notre gouverne-ment fait confiance pour vacciner avec des nouvelles thÃ©rapie expÃ©rimentales non testÃ©es ! Au secours ! @GaumontRene https://t.co/SMKzBHJ7t7	9537.0	RT @PeterbobBaze: AprÃ¨s Pfizer condamnÃ© Ã 2,3 milliards pour escroquerie voici Johnson condamnÃ© Ã 8 milliards de $ C'est Ã ces individus quâ€¦	34.0	True	full
882134	882134	604e535e3677ec00386a5d69	2021-03-14 18:18:00	[]	[]	Sun Mar 14 15:57:06 +0000 2021	[]	[{"url":"https://t.co/SFbmf2g823","expanded_url":"https://twitter.com/atrupar/status/1371122653130543106","display_url":"twitter.com/atrupar/statusâ€¦","indices":[179,202]}]	The irony that Republicans believe a boy was born of a virgin and will save their soul with absolutely no evidence, but refuse to accept a vaccine that has OVERWHELMING EVIDENCE. https://t.co/SFbmf2g823	28231.0	RT @empath_g_app: The irony that Republicans believe a boy was born of a virgin and will save their soul with absolutely no evidence, but râ€¦	2816.0	True	full
882135	882135	604e535e3677ec00386a5d6b	2021-03-14 18:18:00	[]	[{"url":"https://t.co/9iQsfLOXJe","expanded_url":"https://opensea.io/assets/0x495f947276749ce646f68ac8c248420045cb7b5e/21424250214574860151985295016780488421893444491732158635922002780005309874177","display_url":"opensea.io/assets/0x495f9â€¦","indices":[201,224]}]		[]	[]			PixelBlock #54 is a lovely rare piece from our modern art NFT series Its color coordination really works, and thereâ€¦ https://t.co/7KZNwxH9P2	203.0	True	full
882136	882136	604e535e3677ec00386a5d89	2021-03-14 18:18:01	[]	[]	Sun Mar 14 18:15:54 +0000 2021	[{"text":"CombatePrevencionYControl","indices":[199,225]}]	[{"url":"https://t.co/9I0pEgOgrq","expanded_url":"https://twitter.com/APDILAVELACOLI1/status/1371058585455751170","display_url":"twitter.com/APDILAVELACOLIâ€¦","indices":[268,291]}]	El Gobierno Bolivariano trabaja para atender y proteger la salud del pueblo, implementando medidas de bioseguridad y protecciÃ³n para mantener aplanada la curva de contagios de Covid-19. CuidÃ©monos. #CombatePrevencionYControl @arichacan @Milicia_B1 @Ceballosjorge2 https://t.co/9I0pEgOgrq	331.0	RT @APDILAVELACOLI1: El Gobierno Bolivariano trabaja para atender y proteger la salud del pueblo, implementando medidas de bioseguridad y pâ€¦	2256.0	True	full
882137	882137	604e535e3677ec00386a5d91	2021-03-14 18:18:01	[]	[]	Thu Mar 11 19:33:57 +0000 2021	[]	[{"url":"https://t.co/QOeqvoXeAl","expanded_url":"https://twitter.com/pfizer/status/1370078070409953293","display_url":"twitter.com/pfizer/status/â€¦","indices":[251,274]}]	Uma *excelente* notÃ­cia no dia de hoje: a vacina da Pfizer Ã© 94% eficaz na prevenÃ§Ã£o de infecÃ§Ãµes assintomÃ¡ticas! Esse dado pode dar alguns indicativos de que a vacina pode reduzir significativamente a transmissÃ£o do coronavÃ­rus! Acompanha abaixo! https://t.co/QOeqvoXeAl	38469.0	RT @mellziland: Uma *excelente* notÃ­cia no dia de hoje: a vacina da Pfizer Ã© 94% eficaz na prevenÃ§Ã£o de infecÃ§Ãµes assintomÃ¡ticas! Esse dadoâ€¦	2609.0	True	full
882138	882138	604e535e3677ec00386a5da1	2021-03-14 18:18:01	[]	[]	Sun Mar 14 16:25:08 +0000 2021	[{"text":"BTS","indices":[110,114]},{"text":"ë°©íƒ„ì†Œë…„ë‹¨","indices":[115,121]}]	[{"url":"https://t.co/v12GZWT1ND","expanded_url":"https://youtu.be/Du4WMOS2-sA","display_url":"youtu.be/Du4WMOS2-sA","indices":[86,109]}]	LIVE: GRAMMY Awards Premiere Ceremony | March 14 at 3pm ET / 12pm PT (+3/15 4am KST) https://t.co/v12GZWT1ND #BTS #ë°©íƒ„ì†Œë…„ë‹¨ @BTS_twt https://t.co/GfwK4WPHfE	263250.0	RT @jimintoday__: LIVE: GRAMMY Awards Premiere Ceremony | March 14 at 3pm ET / 12pm PT (+3/15 4am KST) https://t.co/v12GZWT1ND #BTS #ë°©íƒ„ì†Œë…„ë‹¨â€¦	1261.0	True	full
882139	882139	604e535f3677ec00386a5dbb	2021-03-14 18:18:01	[]	[]	Sun Mar 14 18:16:35 +0000 2021	[{"text":"BulletproofForBTS","indices":[93,111]}]	[{"url":"https://t.co/h5Nyjk098f","expanded_url":"https://open.spotify.com/playlist/6mLoosDOyKguhMnlYoVPkc?si=z5qAMlWuSXqAv3wE2MugFA","display_url":"open.spotify.com/playlist/6mLooâ€¦","indices":[168,191]}]	&lt; GR4MMY STREAM PARTY &gt; VAI ME FALTAR META E SÃ“ COMEÃ‡OU HÃ� 15 MINUTOS ðŸ˜‚ â€¢ RT e use: #BulletproofForBTS + WE ARE IN THE STARS TONIGHT + @BTS_twt â€¢ FAÃ‡A STREAM: https://t.co/h5Nyjk098f â€¢ Meta terminando em: 15:25 https://t.co/Sj1UOJxMJi	92338.0	RT @WFVOTING: &lt; GR4MMY STREAM PARTY &gt; VAI ME FALTAR META E SÃ“ COMEÃ‡OU HÃ� 15 MINUTOS ðŸ˜‚ â€¢ RT e use: #BulletproofForBTS + WE ARE IN THE STAâ€¦	276.0	True	full
882140	882140	604e535f3677ec00386a5dd3	2021-03-14 18:18:01	[]	[]	Fri Mar 12 23:35:41 +0000 2021	[{"text":"BREAKING","indices":[2,11]}]	[{"url":"https://t.co/ojuhTNbTK7","expanded_url":"https://salazar.house.gov/media/press-releases/biden-administration-implements-rep-maria-salazars-covid-relief-bill","display_url":"salazar.house.gov/media/press-reâ€¦","indices":[168,191]}]	ðŸš¨ #BREAKING ðŸš¨ So proud to announce that the Biden Administration has just implemented my bipartisan COVID relief bill as part of @SBAgov policy! â¬‡ï¸� READ MORE HERE â¬‡ï¸� https://t.co/ojuhTNbTK7 https://t.co/v0KUdrVE0d	14915.0	RT @RepMariaSalazar: ðŸš¨ #BREAKING ðŸš¨ So proud to announce that the Biden Administration has just implemented my bipartisan COVID relief billâ€¦	15730.0	True	full
882141	882141	604e535f3677ec00386a5de1	2021-03-14 18:18:01	[]	[]	Sun Mar 14 17:49:27 +0000 2021	[{"text":"MPs","indices":[209,213]},{"text":"msm","indices":[215,219]}]	[{"url":"https://t.co/H8otqhBeej","expanded_url":"https://brandnewtube.com/watch/covid-19-vaccines-are-weapons-of-mass-destruction-and-could-wipe-out-the-human-race_GcjtJu9dY1RcSNh.html","display_url":"brandnewtube.com/watch/covid-19â€¦","indices":[0,23]}]	https://t.co/H8otqhBeej Peeps please share this with anyone you love or care for Dr Vernon Coleman has asked that we pay this forward as quickly and as often and to as many people we can send to journalists #MPs #msm and to anyone in the public eye who may listen - thank you	7223.0	RT @wordwhisperer: https://t.co/H8otqhBeej Peeps please share this with anyone you love or care for Dr Vernon Coleman has asked that we pâ€¦	189.0	True	full
882142	882142	604e535f3677ec00386a5de3	2021-03-14 18:18:01	[]	[]	Sun Mar 14 16:21:53 +0000 2021	[]	[{"url":"https://t.co/qOqMb3da3Z","expanded_url":"https://apnews.com/article/public-health-health-florida-coronavirus-pandemic-ron-desantis-889df3826d4da96447b329f524c33047","display_url":"apnews.com/article/publicâ€¦","indices":[257,280]}]	"Virus tolls similar despite governors' contrasting actions"... now a mainstream headlineðŸ‘‡ Both vindicating &amp; disappointing for those of us who have been bringing factual data on this for months â€“ regardless of mainstream popularity &amp; acceptance. https://t.co/qOqMb3da3Z https://t.co/AECZjsIXRM	9944.0	RT @covid_clarity: "Virus tolls similar despite governors' contrasting actions"... now a mainstream headlineðŸ‘‡ Both vindicating &amp; disappoinâ€¦	33.0	True	full
882143	882143	604e535f3677ec00386a5df5	2021-03-14 18:18:02	[]	[{"url":"https://t.co/kXiGr5pNpr","expanded_url":"https://buff.ly/3cHiNvB","display_url":"buff.ly/3cHiNvB","indices":[202,225]}]		[]	[]			Ø§Ø³Ù… Ø§Ù„Ù‚Ù…Ø§Ø´ : puls 15 Ø¨Ù„Ø¯ Ø§Ù„ØµÙ†Ø¹ : Ø§Ù„ÙŠØ§Ø¨Ø§Ù† Ù†ÙˆØ¹ Ø§Ù„Ø®Ø§Ù… : Ø³Ø¨Ø§Ù† Ù�ÙŠÙ„Ù…Ù†Øª Ø¨ÙˆÙ„Ø³ØªØ± Ù…Ù…ÙŠØ²Ø§Øª Ø§Ù„Ù…Ù†ØªØ¬ : Ù…Ù‚Ø§ÙˆÙ… Ù„Ù„ØªÙƒØ³Ø± Ù„Ø§ ÙŠÙ„ØµÙ‚ ÙˆÙ„Ø§â€¦ https://t.co/gbVDGEHQNS	3.0	True	full
882144	882144	604e535f3677ec00386a5dfd	2021-03-14 18:18:02	[]	[]	Sun Mar 14 18:09:34 +0000 2021	[]	[{"url":"https://t.co/SkWOjU7RWn","expanded_url":"https://podcasts.apple.com/us/podcast/radiolab/id152249110?i=1000512649960","display_url":"podcasts.apple.com/us/podcast/radâ€¦","indices":[180,203]}]	This fascinating @radiolab episode about COVID variants from â�¦@JadAbumradâ�© &amp; â�¦@solomonoutâ�© is a little terrifying as I was just beginning to feel hopeful about vaccinations. â�¦ https://t.co/SkWOjU7RWn	1016.0	RT @JoanneEJennings: This fascinating @radiolab episode about COVID variants from â�¦@JadAbumradâ�© &amp; â�¦@solomonoutâ�© is a little terrifying as Iâ€¦	3698.0	True	full
882145	882145	604e53603677ec00386a5e03	2021-03-14 18:18:02	[]	[]	Sun Mar 14 06:16:00 +0000 2021	[]	[{"url":"https://t.co/PmQp0eHuGO","expanded_url":"https://www.eluniversal.com.mx/espectaculos/la-situacion-de-feminicidios-en-mexico-llega-hasta-los-oidos-de-florence-pugh","display_url":"eluniversal.com.mx/espectaculos/lâ€¦","indices":[218,241]}]	La actriz inglesa Florence Pugh recurriÃ³ a sus redes para exponer la situaciÃ³n de violencia de gÃ©nero que se vive en MÃ©xico; evidenciÃ³ que en los primeros cuatro meses de 2020 se habÃ­an contabilizado 1000 feminicidios https://t.co/PmQp0eHuGO	5955767.0	RT @El_Universal_Mx: La actriz inglesa Florence Pugh recurriÃ³ a sus redes para exponer la situaciÃ³n de violencia de gÃ©nero que se vive en Mâ€¦	225.0	True	full
882146	882146	604e53603677ec00386a5e05	2021-03-14 18:18:02	[]	[]	Sun Mar 14 14:24:03 +0000 2021	[]	[{"url":"https://t.co/mAMRbfLy6q","expanded_url":"https://www.desmondswaynemp.com/ds-blog/policing-the-pandemic/","display_url":"desmondswaynemp.com/ds-blog/policiâ€¦","indices":[255,278]}]	Perhaps the disgraceful scenes in Clapham will be the spark to ignite a rather more robust response in defence of our liberties....There are even signs that politicians in our hitherto supine Parliament, are waking up to the monster that we have created. https://t.co/mAMRbfLy6q https://t.co/3LtM3S7f9u	42687.0	RT @DesmondSwayne: Perhaps the disgraceful scenes in Clapham will be the spark to ignite a rather more robust response in defence of our liâ€¦	88.0	True	full
[truncated: 109,652 more rows]
